# Supplementary material for: Single-cell analysis of chromatin accessibility in the adult mouse brain
Source: Nature. 2023 Dec 13;624(7991):378–89. doi: 10.1038/s41586-023-06824-9 (PMC10719105; doi:10.1038/s41586-023-06824-9)
Supplement: Supplementary file 3 — Supplementary Tables 1–25 and their legends. [file 41586_2023_6824_MOESM3_ESM.zip › 2023-03-05453B-s3/SI Tables/SI Table 13 Summary of all the gene-cCRE correlations/sa2subclass.LGv-ZI_Otx2_Gaba.pdc.bedpe]

chr1	4785497	4785996	chr1	5082818	5083317	Mrpl15|chr1:5082818-5083317	0.417155037934674	.	.
chr1	4785497	4785996	chr1	5170387	5170886	Mrpl15|chr1:5170387-5170886	0.173044685462461	.	.
chr1	4807592	4808091	chr1	4689112	4689611	Lypla1|chr1:4689112-4689611	0.167852139060175	.	.
chr1	4807592	4808091	chr1	5019201	5019700	Lypla1|chr1:5019201-5019700	0.178816709749915	.	.
chr1	4807592	4808091	chr1	5082818	5083317	Lypla1|chr1:5082818-5083317	0.200815464910957	.	.
chr1	4807592	4808091	chr1	5208080	5208579	Lypla1|chr1:5208080-5208579	0.316677779880861	.	.
chr1	4857480	4857979	chr1	5170387	5170886	Tcea1|chr1:5170387-5170886	0.180463046002401	.	.
chr1	4858123	4858622	chr1	5018611	5019110	Tcea1|chr1:5018611-5019110	0.162508909554788	.	.
chr1	4858123	4858622	chr1	5170387	5170886	Tcea1|chr1:5170387-5170886	0.271237818055387	.	.
chr1	5070122	5070621	chr1	5315438	5315937	Atp6v1h|chr1:5315438-5315937	0.268868731661803	.	.
chr1	5070122	5070621	chr1	5315438	5315937	Rgs20|chr1:5315438-5315937	0.268868731661803	.	.
chr1	6214899	6215398	chr1	5915307	5915806	4732440D04Rik|chr1:5915307-5915806	0.13997057907865	.	.
chr1	6214899	6215398	chr1	6441268	6441767	4732440D04Rik|chr1:6441268-6441767	0.170683713946133	.	.
chr1	7088594	7089093	chr1	6820891	6821390	Pcmtd1|chr1:6820891-6821390	0.384066039033724	.	.
chr1	7088594	7089093	chr1	7218866	7219365	Pcmtd1|chr1:7218866-7219365	0.146905052751981	.	.
chr1	7397174	7397673	chr1	7218866	7219365	Gm26901|chr1:7218866-7219365	0.329342585379747	.	.
chr1	7397837	7398336	chr1	7131083	7131582	Gm26901|chr1:7131083-7131582	0.150655226103835	.	.
chr1	7398342	7398841	chr1	7111444	7111943	Gm26901|chr1:7111444-7111943	0.185907329746749	.	.
chr1	7398342	7398841	chr1	7131083	7131582	Gm26901|chr1:7131083-7131582	0.283294000410152	.	.
chr1	9298975	9299474	chr1	9090969	9091468	Sntg1|chr1:9090969-9091468	0.143470841178157	.	.
chr1	9298975	9299474	chr1	9149766	9150265	Sntg1|chr1:9149766-9150265	0.221512492371513	.	.
chr1	9298975	9299474	chr1	9172288	9172787	Sntg1|chr1:9172288-9172787	0.203639894201457	.	.
chr1	9298975	9299474	chr1	9253984	9254483	Sntg1|chr1:9253984-9254483	0.145034690361057	.	.
chr1	9298975	9299474	chr1	9298270	9298769	Sntg1|chr1:9298270-9298769	0.19214422410776	.	.
chr1	9299496	9299995	chr1	9465950	9466449	Sntg1|chr1:9465950-9466449	0.198671736926446	.	.
chr1	9299496	9299995	chr1	9541113	9541612	Sntg1|chr1:9541113-9541612	0.25049757157518	.	.
chr1	9545042	9545541	chr1	9541113	9541612	Rrs1|chr1:9541113-9541612	0.209247811089523	.	.
chr1	9545042	9545541	chr1	9772700	9773199	Rrs1|chr1:9772700-9773199	0.402457049969715	.	.
chr1	9545042	9545541	chr1	9790223	9790722	Rrs1|chr1:9790223-9790722	0.162599489251706	.	.
chr1	9600949	9601448	chr1	9541113	9541612	Vxn|chr1:9541113-9541612	0.157981152376736	.	.
chr1	9600949	9601448	chr1	9573148	9573647	Vxn|chr1:9573148-9573647	0.249460183000297	.	.
chr1	9600949	9601448	chr1	9848033	9848532	Vxn|chr1:9848033-9848532	0.14037601653796	.	.
chr1	9601474	9601973	chr1	9573148	9573647	Vxn|chr1:9573148-9573647	0.151026755431035	.	.
chr1	9601474	9601973	chr1	9815710	9816209	Vxn|chr1:9815710-9816209	0.157707058347746	.	.
chr1	9748256	9748755	chr1	9253984	9254483	1700034P13Rik|chr1:9253984-9254483	0.23432412217999	.	.
chr1	9748256	9748755	chr1	9253984	9254483	Vcpip1|chr1:9253984-9254483	0.23432412217999	.	.
chr1	9748256	9748755	chr1	9298270	9298769	1700034P13Rik|chr1:9298270-9298769	0.193029788055271	.	.
chr1	9748256	9748755	chr1	9298270	9298769	Vcpip1|chr1:9298270-9298769	0.193029788055271	.	.
chr1	9798078	9798577	chr1	9573148	9573647	Sgk3|chr1:9573148-9573647	0.207186293579621	.	.
chr1	9908384	9908883	chr1	9573148	9573647	Mcmdc2|chr1:9573148-9573647	0.139609626078121	.	.
chr1	9908384	9908883	chr1	9848033	9848532	Mcmdc2|chr1:9848033-9848532	0.210021525036639	.	.
chr1	9943920	9944419	chr1	9848033	9848532	Snhg6|chr1:9848033-9848532	0.203867605466247	.	.
chr1	10037697	10038196	chr1	10205491	10205990	Cops5|chr1:10205491-10205990	0.287494842211854	.	.
chr1	10037697	10038196	chr1	10205491	10205990	Cspp1|chr1:10205491-10205990	0.287494842211854	.	.
chr1	10232301	10232800	chr1	10380755	10381254	Arfgef1|chr1:10380755-10381254	0.149558626025929	.	.
chr1	10232301	10232800	chr1	10429834	10430333	Arfgef1|chr1:10429834-10430333	0.214100801088782	.	.
chr1	10232301	10232800	chr1	10462086	10462585	Arfgef1|chr1:10462086-10462585	0.207111009601166	.	.
chr1	10232855	10233354	chr1	10397846	10398345	Arfgef1|chr1:10397846-10398345	0.163555020116328	.	.
chr1	10719138	10719637	chr1	10717582	10718081	Cpa6|chr1:10717582-10718081	0.240311418763384	.	.
chr1	10719138	10719637	chr1	10718502	10719001	Cpa6|chr1:10718502-10719001	0.166691940043857	.	.
chr1	10719138	10719637	chr1	10759501	10760000	Cpa6|chr1:10759501-10760000	0.212883288328482	.	.
chr1	10993243	10993742	chr1	10759501	10760000	Prex2|chr1:10759501-10760000	0.147956991763103	.	.
chr1	10993243	10993742	chr1	10771716	10772215	Prex2|chr1:10771716-10772215	0.153797715942331	.	.
chr1	10993243	10993742	chr1	10835602	10836101	Prex2|chr1:10835602-10836101	0.412588384390069	.	.
chr1	10993243	10993742	chr1	10837136	10837635	Prex2|chr1:10837136-10837635	0.161128164906983	.	.
chr1	10993243	10993742	chr1	10856685	10857184	Prex2|chr1:10856685-10857184	0.169416939330401	.	.
chr1	10993243	10993742	chr1	11179847	11180346	Prex2|chr1:11179847-11180346	0.155416055705743	.	.
chr1	10993772	10994271	chr1	10759501	10760000	Prex2|chr1:10759501-10760000	0.197865869779312	.	.
chr1	10993772	10994271	chr1	10835602	10836101	Prex2|chr1:10835602-10836101	0.289412085453487	.	.
chr1	10993772	10994271	chr1	11045682	11046181	Prex2|chr1:11045682-11046181	0.15275421481096	.	.
chr1	10993772	10994271	chr1	11241598	11242097	Prex2|chr1:11241598-11242097	0.142396563781523	.	.
chr1	11413910	11414409	chr1	11098515	11099014	A830018L16Rik|chr1:11098515-11099014	0.187673924642956	.	.
chr1	12671765	12672264	chr1	12479387	12479886	Gm29663|chr1:12479387-12479886	0.329083281658637	.	.
chr1	12671765	12672264	chr1	12510491	12510990	Gm29663|chr1:12510491-12510990	0.312426520240346	.	.
chr1	12671765	12672264	chr1	12718098	12718597	Gm29663|chr1:12718098-12718597	0.149925948596942	.	.
chr1	12692874	12693373	chr1	12479387	12479886	Sulf1|chr1:12479387-12479886	0.206600073521913	.	.
chr1	12692874	12693373	chr1	12718098	12718597	Sulf1|chr1:12718098-12718597	0.194371129336906	.	.
chr1	13588843	13589342	chr1	13561529	13562028	Tram1|chr1:13561529-13562028	0.155176615383256	.	.
chr1	14309549	14310048	chr1	14001395	14001894	Eya1|chr1:14001395-14001894	0.322386992961636	.	.
chr1	14309549	14310048	chr1	14017994	14018493	Eya1|chr1:14017994-14018493	0.28673616325769	.	.
chr1	14309549	14310048	chr1	14096274	14096773	Eya1|chr1:14096274-14096773	0.166827511658955	.	.
chr1	14309549	14310048	chr1	14108207	14108706	Eya1|chr1:14108207-14108706	0.196596825895437	.	.
chr1	14309549	14310048	chr1	14108902	14109401	Eya1|chr1:14108902-14109401	0.198355265488584	.	.
chr1	14309549	14310048	chr1	14208338	14208837	Eya1|chr1:14208338-14208837	0.238218464580918	.	.
chr1	14309549	14310048	chr1	14236273	14236772	Eya1|chr1:14236273-14236772	0.209328398082845	.	.
chr1	14309549	14310048	chr1	14236273	14236772	Eya1|chr1:14236273-14236772	0.209328398082846	.	.
chr1	14309549	14310048	chr1	14244731	14245230	Eya1|chr1:14244731-14245230	0.245221619571195	.	.
chr1	14309549	14310048	chr1	14360046	14360545	Eya1|chr1:14360046-14360545	0.338352329733077	.	.
chr1	14309549	14310048	chr1	14406605	14407104	Eya1|chr1:14406605-14407104	0.210852543226606	.	.
chr1	14309549	14310048	chr1	14570645	14571144	Eya1|chr1:14570645-14571144	0.135382108788536	.	.
chr1	14309549	14310048	chr1	14637829	14638328	Eya1|chr1:14637829-14638328	0.488628433360631	.	.
chr1	14309549	14310048	chr1	14705513	14706012	Eya1|chr1:14705513-14706012	0.301922830120537	.	.
chr1	14755218	14755717	chr1	14630564	14631063	Msc|chr1:14630564-14631063	0.286326937784701	.	.
chr1	14755218	14755717	chr1	14739996	14740495	Msc|chr1:14739996-14740495	0.195895083679352	.	.
chr1	14918622	14919121	chr1	14696662	14697161	Trpa1|chr1:14696662-14697161	0.214096299530481	.	.
chr1	15286608	15287107	chr1	15358408	15358907	Kcnb2|chr1:15358408-15358907	0.175056529184726	.	.
chr1	15805340	15805839	chr1	15993491	15993990	Terf1|chr1:15993491-15993990	0.226867204399128	.	.
chr1	15805340	15805839	chr1	16058539	16059038	Terf1|chr1:16058539-16059038	0.328333757837312	.	.
chr1	15892493	15892992	chr1	15770806	15771305	Sbspon|chr1:15770806-15771305	0.331432421799363	.	.
chr1	15892493	15892992	chr1	15883507	15884006	Sbspon|chr1:15883507-15884006	0.385635933671146	.	.
chr1	15892493	15892992	chr1	15883507	15884006	Sbspon|chr1:15883507-15884006	0.385635933671147	.	.
chr1	15892493	15892992	chr1	15890354	15890853	Sbspon|chr1:15890354-15890853	0.424316889778649	.	.
chr1	15892493	15892992	chr1	16111684	16112183	Sbspon|chr1:16111684-16112183	0.451404484142417	.	.
chr1	15892493	15892992	chr1	16135760	16136259	Sbspon|chr1:16135760-16136259	0.239110934694907	.	.
chr1	15892493	15892992	chr1	16179087	16179586	Sbspon|chr1:16179087-16179586	0.161852765416526	.	.
chr1	16093096	16093595	chr1	16058539	16059038	4930444P10Rik|chr1:16058539-16059038	0.376889063212833	.	.
chr1	16103947	16104446	chr1	16127735	16128234	Rpl7|chr1:16127735-16128234	0.291431725697275	.	.
chr1	16103947	16104446	chr1	16128272	16128771	Rpl7|chr1:16128272-16128771	0.40456374734935	.	.
chr1	16103947	16104446	chr1	16235860	16236359	Rpl7|chr1:16235860-16236359	0.153253880404169	.	.
chr1	16104453	16104952	chr1	16058539	16059038	Rpl7|chr1:16058539-16059038	0.318051199463275	.	.
chr1	16104453	16104952	chr1	16127735	16128234	Rpl7|chr1:16127735-16128234	0.249795112244138	.	.
chr1	16104999	16105498	chr1	16058539	16059038	Rdh10|chr1:16058539-16059038	0.226676203500604	.	.
chr1	16104999	16105498	chr1	16058539	16059038	Rpl7|chr1:16058539-16059038	0.226676203500604	.	.
chr1	16104999	16105498	chr1	16127735	16128234	Rdh10|chr1:16127735-16128234	0.205488371392733	.	.
chr1	16104999	16105498	chr1	16127735	16128234	Rpl7|chr1:16127735-16128234	0.205488371392733	.	.
chr1	16105563	16106062	chr1	15890354	15890853	Rdh10|chr1:15890354-15890853	0.160395573299548	.	.
chr1	16105563	16106062	chr1	15993491	15993990	Rdh10|chr1:15993491-15993990	0.208153958558348	.	.
chr1	16105563	16106062	chr1	16111684	16112183	Rdh10|chr1:16111684-16112183	0.246124108894254	.	.
chr1	16227445	16227944	chr1	16058539	16059038	Gm28095|chr1:16058539-16059038	0.148921463762359	.	.
chr1	16227445	16227944	chr1	16135760	16136259	Gm28095|chr1:16135760-16136259	0.144390817181077	.	.
chr1	16227445	16227944	chr1	16179087	16179586	Gm28095|chr1:16179087-16179586	0.187921197134838	.	.
chr1	16519035	16519534	chr1	16815946	16816445	Stau2|chr1:16815946-16816445	0.200865955892055	.	.
chr1	16618483	16618982	chr1	16540422	16540921	Ube2w|chr1:16540422-16540921	0.335908924571031	.	.
chr1	16657258	16657757	chr1	16904741	16905240	D030040B21Rik|chr1:16904741-16905240	0.232409871572521	.	.
chr1	16657258	16657757	chr1	16904741	16905240	Eloc|chr1:16904741-16905240	0.232409871572521	.	.
chr1	16688506	16689005	chr1	16540422	16540921	Ly96|chr1:16540422-16540921	0.449485217367752	.	.
chr1	17145142	17145641	chr1	17255285	17255784	Gdap1|chr1:17255285-17255784	0.13624030005835	.	.
chr1	17727070	17727569	chr1	17311278	17311777	Crispld1|chr1:17311278-17311777	0.199886712617934	.	.
chr1	17727070	17727569	chr1	17311278	17311777	Gm16070|chr1:17311278-17311777	0.199886712617934	.	.
chr1	17727070	17727569	chr1	17735428	17735927	Crispld1|chr1:17735428-17735927	0.346924927581691	.	.
chr1	17727070	17727569	chr1	17735428	17735927	Gm16070|chr1:17735428-17735927	0.346924927581691	.	.
chr1	17727070	17727569	chr1	17980561	17981060	Crispld1|chr1:17980561-17981060	0.214159439320259	.	.
chr1	17727070	17727569	chr1	17980561	17981060	Gm16070|chr1:17980561-17981060	0.214159439320259	.	.
chr1	17727608	17728107	chr1	17311278	17311777	Crispld1|chr1:17311278-17311777	0.346719144695963	.	.
chr1	17727608	17728107	chr1	17311278	17311777	Gm16070|chr1:17311278-17311777	0.346719144695963	.	.
chr1	17727608	17728107	chr1	17663400	17663899	Crispld1|chr1:17663400-17663899	0.201502658219188	.	.
chr1	17727608	17728107	chr1	17663400	17663899	Gm16070|chr1:17663400-17663899	0.201502658219188	.	.
chr1	17727608	17728107	chr1	17735428	17735927	Crispld1|chr1:17735428-17735927	0.234537829606465	.	.
chr1	17727608	17728107	chr1	17735428	17735927	Gm16070|chr1:17735428-17735927	0.234537829606465	.	.
chr1	18057998	18058497	chr1	17941366	17941865	Gm28756|chr1:17941366-17941865	0.14468948773085	.	.
chr1	18057998	18058497	chr1	17980561	17981060	Gm28756|chr1:17980561-17981060	0.137542995614167	.	.
chr1	18058553	18059052	chr1	17941366	17941865	Gm28756|chr1:17941366-17941865	0.2777709901109	.	.
chr1	18058553	18059052	chr1	18367390	18367889	Gm28756|chr1:18367390-18367889	0.137175498719944	.	.
chr1	20820187	20820686	chr1	20801628	20802127	Mcm3|chr1:20801628-20802127	0.148409475582892	.	.
chr1	20820187	20820686	chr1	20921118	20921617	Mcm3|chr1:20921118-20921617	0.219547334004698	.	.
chr1	20890311	20890810	chr1	20801628	20802127	6720483E21Rik|chr1:20801628-20802127	0.169740533891627	.	.
chr1	20890311	20890810	chr1	20801628	20802127	Paqr8|chr1:20801628-20802127	0.169740533891627	.	.
chr1	20890311	20890810	chr1	20846756	20847255	6720483E21Rik|chr1:20846756-20847255	0.187787119929648	.	.
chr1	20890311	20890810	chr1	20846756	20847255	Paqr8|chr1:20846756-20847255	0.187787119929648	.	.
chr1	20890311	20890810	chr1	21014419	21014918	6720483E21Rik|chr1:21014419-21014918	0.135839429129682	.	.
chr1	20890311	20890810	chr1	21014419	21014918	Paqr8|chr1:21014419-21014918	0.135839429129682	.	.
chr1	20890311	20890810	chr1	21232056	21232555	6720483E21Rik|chr1:21232056-21232555	0.138806717340955	.	.
chr1	20890311	20890810	chr1	21232056	21232555	Paqr8|chr1:21232056-21232555	0.138806717340955	.	.
chr1	20890857	20891356	chr1	20846756	20847255	6720483E21Rik|chr1:20846756-20847255	0.25395590301008	.	.
chr1	20890857	20891356	chr1	20846756	20847255	Paqr8|chr1:20846756-20847255	0.25395590301008	.	.
chr1	20890857	20891356	chr1	20921118	20921617	6720483E21Rik|chr1:20921118-20921617	0.192448363498931	.	.
chr1	20890857	20891356	chr1	20921118	20921617	Paqr8|chr1:20921118-20921617	0.192448363498931	.	.
chr1	20890857	20891356	chr1	21232056	21232555	6720483E21Rik|chr1:21232056-21232555	0.254312457021934	.	.
chr1	20890857	20891356	chr1	21232056	21232555	Paqr8|chr1:21232056-21232555	0.254312457021934	.	.
chr1	20951400	20951899	chr1	20795765	20796264	Efhc1|chr1:20795765-20796264	0.353924463843254	.	.
chr1	20951400	20951899	chr1	20933361	20933860	Efhc1|chr1:20933361-20933860	0.423508509154287	.	.
chr1	21079134	21079633	chr1	20795765	20796264	Gm28287|chr1:20795765-20796264	0.268240801184858	.	.
chr1	21079134	21079633	chr1	20795765	20796264	Gm28287|chr1:20795765-20796264	0.268240801184859	.	.
chr1	21079134	21079633	chr1	20795765	20796264	Tram2|chr1:20795765-20796264	0.268240801184858	.	.
chr1	21079134	21079633	chr1	20795765	20796264	Tram2|chr1:20795765-20796264	0.268240801184859	.	.
chr1	21079134	21079633	chr1	20938964	20939463	Gm28287|chr1:20938964-20939463	0.211404012936102	.	.
chr1	21079134	21079633	chr1	20938964	20939463	Tram2|chr1:20938964-20939463	0.211404012936102	.	.
chr1	21079134	21079633	chr1	21305379	21305878	Gm28287|chr1:21305379-21305878	0.207364166873149	.	.
chr1	21079134	21079633	chr1	21305379	21305878	Tram2|chr1:21305379-21305878	0.207364166873149	.	.
chr1	21079134	21079633	chr1	21433153	21433652	Gm28287|chr1:21433153-21433652	0.201970580577212	.	.
chr1	21079134	21079633	chr1	21433153	21433652	Tram2|chr1:21433153-21433652	0.201970580577212	.	.
chr1	21218543	21219042	chr1	20856868	20857367	Tmem14a|chr1:20856868-20857367	0.24932184843493	.	.
chr1	21218543	21219042	chr1	20869897	20870396	Tmem14a|chr1:20869897-20870396	0.293450499078963	.	.
chr1	21218543	21219042	chr1	21461025	21461524	Tmem14a|chr1:21461025-21461524	0.207795140680901	.	.
chr1	21961224	21961723	chr1	21901498	21901997	Kcnq5|chr1:21901498-21901997	0.227319083317128	.	.
chr1	21961224	21961723	chr1	22071418	22071917	Kcnq5|chr1:22071418-22071917	0.145249365051585	.	.
chr1	21962084	21962583	chr1	21940759	21941258	Kcnq5|chr1:21940759-21941258	0.247704475097343	.	.
chr1	21962084	21962583	chr1	21967057	21967556	Kcnq5|chr1:21967057-21967556	0.194440984567734	.	.
chr1	21962084	21962583	chr1	22048104	22048603	Kcnq5|chr1:22048104-22048603	0.246078931312693	.	.
chr1	21962084	21962583	chr1	22105456	22105955	Kcnq5|chr1:22105456-22105955	0.210607331647204	.	.
chr1	21962084	21962583	chr1	22140836	22141335	Kcnq5|chr1:22140836-22141335	0.145205694727564	.	.
chr1	21962084	21962583	chr1	22191830	22192329	Kcnq5|chr1:22191830-22192329	0.24441750944557	.	.
chr1	22805771	22806270	chr1	23061951	23062450	Rims1|chr1:23061951-23062450	0.175640821952454	.	.
chr1	23575015	23575514	chr1	23383148	23383647	Gm28822|chr1:23383148-23383647	0.139087742935445	.	.
chr1	24586286	24586785	chr1	24299872	24300371	Col19a1|chr1:24299872-24300371	0.310429837397907	.	.
chr1	24586286	24586785	chr1	24307071	24307570	Col19a1|chr1:24307071-24307570	0.13947372481731	.	.
chr1	24586286	24586785	chr1	24349664	24350163	Col19a1|chr1:24349664-24350163	0.37088260982224	.	.
chr1	24586286	24586785	chr1	24362155	24362654	Col19a1|chr1:24362155-24362654	0.160811891657195	.	.
chr1	24586286	24586785	chr1	24661501	24662000	Col19a1|chr1:24661501-24662000	0.162165100592653	.	.
chr1	24586286	24586785	chr1	24794779	24795278	Col19a1|chr1:24794779-24795278	0.387825090390627	.	.
chr1	24586286	24586785	chr1	24869895	24870394	Col19a1|chr1:24869895-24870394	0.285723027284978	.	.
chr1	24586286	24586785	chr1	24891326	24891825	Col19a1|chr1:24891326-24891825	0.269134957580449	.	.
chr1	24586286	24586785	chr1	24928254	24928753	Col19a1|chr1:24928254-24928753	0.383991430437327	.	.
chr1	24587149	24587648	chr1	24299872	24300371	Col19a1|chr1:24299872-24300371	0.301963487700366	.	.
chr1	24587149	24587648	chr1	24349664	24350163	Col19a1|chr1:24349664-24350163	0.400097328919368	.	.
chr1	24587149	24587648	chr1	24362155	24362654	Col19a1|chr1:24362155-24362654	0.311712738991809	.	.
chr1	24587149	24587648	chr1	24661501	24662000	Col19a1|chr1:24661501-24662000	0.157252340702963	.	.
chr1	24587149	24587648	chr1	24794779	24795278	Col19a1|chr1:24794779-24795278	0.272411468259087	.	.
chr1	24587149	24587648	chr1	24869895	24870394	Col19a1|chr1:24869895-24870394	0.187478981261222	.	.
chr1	24587149	24587648	chr1	24891326	24891825	Col19a1|chr1:24891326-24891825	0.266956732063054	.	.
chr1	24587149	24587648	chr1	24928254	24928753	Col19a1|chr1:24928254-24928753	0.290792490969761	.	.
chr1	24678265	24678764	chr1	24325551	24326050	Lmbrd1|chr1:24325551-24326050	0.331096133418316	.	.
chr1	24678265	24678764	chr1	24611656	24612155	Lmbrd1|chr1:24611656-24612155	0.320081355906061	.	.
chr1	24678265	24678764	chr1	24611656	24612155	Lmbrd1|chr1:24611656-24612155	0.320081355906062	.	.
chr1	24678265	24678764	chr1	24613347	24613846	Lmbrd1|chr1:24613347-24613846	0.299614062446425	.	.
chr1	24678265	24678764	chr1	24614093	24614592	Lmbrd1|chr1:24614093-24614592	0.317473163289543	.	.
chr1	24678265	24678764	chr1	24614797	24615296	Lmbrd1|chr1:24614797-24615296	0.266187466938626	.	.
chr1	24678265	24678764	chr1	24615721	24616220	Lmbrd1|chr1:24615721-24616220	0.164716037683858	.	.
chr1	24678265	24678764	chr1	24901204	24901703	Lmbrd1|chr1:24901204-24901703	0.157261655913188	.	.
chr1	25829930	25830429	chr1	25759698	25760197	Adgrb3|chr1:25759698-25760197	0.413082800987026	.	.
chr1	25829930	25830429	chr1	25794778	25795277	Adgrb3|chr1:25794778-25795277	0.237321612341386	.	.
chr1	25829930	25830429	chr1	26244978	26245477	Adgrb3|chr1:26244978-26245477	0.1848360897389	.	.
chr1	30872795	30873294	chr1	30554023	30554522	Phf3|chr1:30554023-30554522	0.191433104131424	.	.
chr1	30872795	30873294	chr1	30633942	30634441	Phf3|chr1:30633942-30634441	0.148284266891188	.	.
chr1	30872795	30873294	chr1	30751893	30752392	Phf3|chr1:30751893-30752392	0.201874031779687	.	.
chr1	30873430	30873929	chr1	30554023	30554522	Phf3|chr1:30554023-30554522	0.343397461214735	.	.
chr1	30873430	30873929	chr1	30594623	30595122	Phf3|chr1:30594623-30595122	0.279414856344794	.	.
chr1	30873430	30873929	chr1	30633942	30634441	Phf3|chr1:30633942-30634441	0.282061208987439	.	.
chr1	30873430	30873929	chr1	30636014	30636513	Phf3|chr1:30636014-30636513	0.476289748753053	.	.
chr1	30873430	30873929	chr1	30700382	30700881	Phf3|chr1:30700382-30700881	0.270728211134871	.	.
chr1	30873430	30873929	chr1	30751893	30752392	Phf3|chr1:30751893-30752392	0.219317634679218	.	.
chr1	30873942	30874441	chr1	30554023	30554522	Phf3|chr1:30554023-30554522	0.402170494722487	.	.
chr1	30873942	30874441	chr1	30594623	30595122	Phf3|chr1:30594623-30595122	0.199076333700043	.	.
chr1	30873942	30874441	chr1	30595347	30595846	Phf3|chr1:30595347-30595846	0.269540820441806	.	.
chr1	30873942	30874441	chr1	30636014	30636513	Phf3|chr1:30636014-30636513	0.270311102042577	.	.
chr1	30873942	30874441	chr1	30700382	30700881	Phf3|chr1:30700382-30700881	0.226088081087906	.	.
chr1	30873942	30874441	chr1	30751893	30752392	Phf3|chr1:30751893-30752392	0.333331860073466	.	.
chr1	30949080	30949579	chr1	30554023	30554522	Ptp4a1|chr1:30554023-30554522	0.323216780520946	.	.
chr1	30949080	30949579	chr1	30595347	30595846	Ptp4a1|chr1:30595347-30595846	0.241033668460772	.	.
chr1	30949080	30949579	chr1	30636014	30636513	Ptp4a1|chr1:30636014-30636513	0.248858086836852	.	.
chr1	30949080	30949579	chr1	30700382	30700881	Ptp4a1|chr1:30700382-30700881	0.309205987443308	.	.
chr1	30949080	30949579	chr1	30751893	30752392	Ptp4a1|chr1:30751893-30752392	0.250392786683725	.	.
chr1	30949582	30950081	chr1	30554023	30554522	Ptp4a1|chr1:30554023-30554522	0.156912350135235	.	.
chr1	30949582	30950081	chr1	30594623	30595122	Ptp4a1|chr1:30594623-30595122	0.280622954264309	.	.
chr1	30949582	30950081	chr1	30636014	30636513	Ptp4a1|chr1:30636014-30636513	0.182670462183213	.	.
chr1	30949582	30950081	chr1	30681722	30682221	Ptp4a1|chr1:30681722-30682221	0.154409044989287	.	.
chr1	30949582	30950081	chr1	30751893	30752392	Ptp4a1|chr1:30751893-30752392	0.189462421905704	.	.
chr1	30949582	30950081	chr1	30755349	30755848	Ptp4a1|chr1:30755349-30755848	0.163282623643988	.	.
chr1	32172459	32172958	chr1	32187141	32187640	Khdrbs2|chr1:32187141-32187640	0.282278728801287	.	.
chr1	34439491	34439990	chr1	34738307	34738806	Ccdc115|chr1:34738307-34738806	0.209993887186663	.	.
chr1	34439491	34439990	chr1	34738307	34738806	Imp4|chr1:34738307-34738806	0.209993887186663	.	.
chr1	34459438	34459937	chr1	34300508	34301007	Ptpn18|chr1:34300508-34301007	0.150615306341189	.	.
chr1	34485782	34486281	chr1	34602327	34602826	4930568A12Rik|chr1:34602327-34602826	0.185051428961159	.	.
chr1	34579442	34579941	chr1	34793414	34793913	1700101I19Rik|chr1:34793414-34793913	0.344923662312458	.	.
chr1	34579442	34579941	chr1	34793414	34793913	Amer3|chr1:34793414-34793913	0.344923662312458	.	.
chr1	34579442	34579941	chr1	34936820	34937319	1700101I19Rik|chr1:34936820-34937319	0.429156868123002	.	.
chr1	34579442	34579941	chr1	34936820	34937319	Amer3|chr1:34936820-34937319	0.429156868123002	.	.
chr1	34579442	34579941	chr1	34962067	34962566	1700101I19Rik|chr1:34962067-34962566	0.197984553588932	.	.
chr1	34579442	34579941	chr1	34962067	34962566	Amer3|chr1:34962067-34962566	0.197984553588932	.	.
chr1	34579442	34579941	chr1	34962574	34963073	1700101I19Rik|chr1:34962574-34963073	0.179681114238432	.	.
chr1	34579442	34579941	chr1	34962574	34963073	Amer3|chr1:34962574-34963073	0.179681114238432	.	.
chr1	34579442	34579941	chr1	34982952	34983451	1700101I19Rik|chr1:34982952-34983451	0.23448701205489	.	.
chr1	34579442	34579941	chr1	34982952	34983451	Amer3|chr1:34982952-34983451	0.23448701205489	.	.
chr1	34579442	34579941	chr1	34987859	34988358	1700101I19Rik|chr1:34987859-34988358	0.277732154318113	.	.
chr1	34579442	34579941	chr1	34987859	34988358	Amer3|chr1:34987859-34988358	0.277732154318113	.	.
chr1	34801460	34801959	chr1	34750293	34750792	Arhgef4|chr1:34750293-34750792	0.312617043955427	.	.
chr1	34802224	34802723	chr1	34642414	34642913	Arhgef4|chr1:34642414-34642913	0.164106282952986	.	.
chr1	34802224	34802723	chr1	34738307	34738806	Arhgef4|chr1:34738307-34738806	0.154413654562764	.	.
chr1	34802224	34802723	chr1	34891506	34892005	Arhgef4|chr1:34891506-34892005	0.151422525110901	.	.
chr1	34842804	34843303	chr1	34793414	34793913	Fam168b|chr1:34793414-34793913	0.246333162514119	.	.
chr1	34842804	34843303	chr1	34982952	34983451	Fam168b|chr1:34982952-34983451	0.205663184513368	.	.
chr1	34842804	34843303	chr1	34987859	34988358	Fam168b|chr1:34987859-34988358	0.239633603136509	.	.
chr1	34842804	34843303	chr1	35243429	35243928	Fam168b|chr1:35243429-35243928	0.193146009430396	.	.
chr1	34849768	34850267	chr1	34738307	34738806	Plekhb2|chr1:34738307-34738806	0.22708978377943	.	.
chr1	34849768	34850267	chr1	34867150	34867649	Plekhb2|chr1:34867150-34867649	0.197324125854004	.	.
chr1	34849768	34850267	chr1	35003146	35003645	Plekhb2|chr1:35003146-35003645	0.164389489778527	.	.
chr1	34850452	34850951	chr1	34750293	34750792	Plekhb2|chr1:34750293-34750792	0.391232140716105	.	.
chr1	34850452	34850951	chr1	34750293	34750792	Plekhb2|chr1:34750293-34750792	0.391232140716106	.	.
chr1	34850452	34850951	chr1	34752832	34753331	Plekhb2|chr1:34752832-34753331	0.278808061779429	.	.
chr1	34850452	34850951	chr1	34814010	34814509	Plekhb2|chr1:34814010-34814509	0.299674372861509	.	.
chr1	34850452	34850951	chr1	34936820	34937319	Plekhb2|chr1:34936820-34937319	0.444699904932855	.	.
chr1	34850452	34850951	chr1	34962067	34962566	Plekhb2|chr1:34962067-34962566	0.284017318590352	.	.
chr1	34850452	34850951	chr1	34962574	34963073	Plekhb2|chr1:34962574-34963073	0.312299973949872	.	.
chr1	34850452	34850951	chr1	34987859	34988358	Plekhb2|chr1:34987859-34988358	0.376669110070917	.	.
chr1	34850452	34850951	chr1	35095092	35095591	Plekhb2|chr1:35095092-35095591	0.198828105631415	.	.
chr1	34850452	34850951	chr1	35095790	35096289	Plekhb2|chr1:35095790-35096289	0.322378164888339	.	.
chr1	34850452	34850951	chr1	35212284	35212783	Plekhb2|chr1:35212284-35212783	0.663355743846789	.	.
chr1	37540354	37540853	chr1	37725725	37726224	Mgat4a|chr1:37725725-37726224	0.314975626493847	.	.
chr1	37540354	37540853	chr1	37726317	37726816	Mgat4a|chr1:37726317-37726816	0.273805928703591	.	.
chr1	37719678	37720177	chr1	37725725	37726224	2010300C02Rik|chr1:37725725-37726224	0.512385882150132	.	.
chr1	37719678	37720177	chr1	37726317	37726816	2010300C02Rik|chr1:37726317-37726816	0.275334435672903	.	.
chr1	37864699	37865198	chr1	38221304	38221803	Gm26805|chr1:38221304-38221803	0.161354443617297	.	.
chr1	37871955	37872454	chr1	37698123	37698622	Lipt1|chr1:37698123-37698622	0.255563507152127	.	.
chr1	37871955	37872454	chr1	37725725	37726224	Lipt1|chr1:37725725-37726224	0.261342681736686	.	.
chr1	37871955	37872454	chr1	37726317	37726816	Lipt1|chr1:37726317-37726816	0.141881382667431	.	.
chr1	37871955	37872454	chr1	37872597	37873096	Lipt1|chr1:37872597-37873096	0.220819672884333	.	.
chr1	37890241	37890740	chr1	37698123	37698622	Mitd1|chr1:37698123-37698622	0.226127731487373	.	.
chr1	37890241	37890740	chr1	37698123	37698622	Mrpl30|chr1:37698123-37698622	0.226127731487373	.	.
chr1	37890241	37890740	chr1	37725725	37726224	Mitd1|chr1:37725725-37726224	0.326029685077787	.	.
chr1	37890241	37890740	chr1	37725725	37726224	Mrpl30|chr1:37725725-37726224	0.326029685077787	.	.
chr1	37890241	37890740	chr1	37872597	37873096	Mitd1|chr1:37872597-37873096	0.139495106330573	.	.
chr1	37890241	37890740	chr1	37872597	37873096	Mrpl30|chr1:37872597-37873096	0.139495106330573	.	.
chr1	37997082	37997581	chr1	37725725	37726224	Eif5b|chr1:37725725-37726224	0.25034721451438	.	.
chr1	37997082	37997581	chr1	37725725	37726224	Txndc9|chr1:37725725-37726224	0.25034721451438	.	.
chr1	37997082	37997581	chr1	37726317	37726816	Eif5b|chr1:37726317-37726816	0.207702271070446	.	.
chr1	37997082	37997581	chr1	37726317	37726816	Txndc9|chr1:37726317-37726816	0.207702271070446	.	.
chr1	37997778	37998277	chr1	37678238	37678737	Eif5b|chr1:37678238-37678737	0.164730946613835	.	.
chr1	37997778	37998277	chr1	37678238	37678737	Txndc9|chr1:37678238-37678737	0.164730946613835	.	.
chr1	37997778	37998277	chr1	37725725	37726224	Eif5b|chr1:37725725-37726224	0.177649410256217	.	.
chr1	37997778	37998277	chr1	37725725	37726224	Txndc9|chr1:37725725-37726224	0.177649410256217	.	.
chr1	38128883	38129382	chr1	37872597	37873096	Rev1|chr1:37872597-37873096	0.160133521699505	.	.
chr1	40324275	40324774	chr1	40266906	40267405	Il1rl2|chr1:40266906-40267405	0.205613421628158	.	.
chr1	40324275	40324774	chr1	40572537	40573036	Il1rl2|chr1:40572537-40573036	0.180483598381803	.	.
chr1	40579713	40580212	chr1	40489772	40490271	Gm35801|chr1:40489772-40490271	0.210531735134714	.	.
chr1	40579713	40580212	chr1	40489772	40490271	Slc9a4|chr1:40489772-40490271	0.210531735134714	.	.
chr1	40579713	40580212	chr1	40572537	40573036	Gm35801|chr1:40572537-40573036	0.379831786321602	.	.
chr1	40579713	40580212	chr1	40572537	40573036	Slc9a4|chr1:40572537-40573036	0.379831786321602	.	.
chr1	40681063	40681562	chr1	40657872	40658371	Slc9a2|chr1:40657872-40658371	0.223219493470906	.	.
chr1	40681063	40681562	chr1	40681655	40682154	Slc9a2|chr1:40681655-40682154	0.242903048747169	.	.
chr1	40681063	40681562	chr1	40797275	40797774	Slc9a2|chr1:40797275-40797774	0.155705854031956	.	.
chr1	40681063	40681562	chr1	40867924	40868423	Slc9a2|chr1:40867924-40868423	0.423151480337288	.	.
chr1	40681063	40681562	chr1	40873721	40874220	Slc9a2|chr1:40873721-40874220	0.33293046805428	.	.
chr1	40681063	40681562	chr1	40887752	40888251	Slc9a2|chr1:40887752-40888251	0.305469963732811	.	.
chr1	40681063	40681562	chr1	40942612	40943111	Slc9a2|chr1:40942612-40943111	0.25947640361182	.	.
chr1	40681063	40681562	chr1	40943133	40943632	Slc9a2|chr1:40943133-40943632	0.189169190541752	.	.
chr1	40681063	40681562	chr1	40954935	40955434	Slc9a2|chr1:40954935-40955434	0.311454265888995	.	.
chr1	40790447	40790946	chr1	40936570	40937069	Mfsd9|chr1:40936570-40937069	0.225626807025317	.	.
chr1	40790447	40790946	chr1	40943133	40943632	Mfsd9|chr1:40943133-40943632	0.198787464964488	.	.
chr1	40790447	40790946	chr1	41036904	41037403	Mfsd9|chr1:41036904-41037403	0.378112330573025	.	.
chr1	40790447	40790946	chr1	41157469	41157968	Mfsd9|chr1:41157469-41157968	0.169055359536328	.	.
chr1	40790447	40790946	chr1	41166420	41166919	Mfsd9|chr1:41166420-41166919	0.29278769273569	.	.
chr1	42261772	42262271	chr1	42098563	42099062	Gm28175|chr1:42098563-42099062	0.202733251550502	.	.
chr1	42261772	42262271	chr1	42472367	42472866	Gm28175|chr1:42472367-42472866	0.224501509945171	.	.
chr1	43827102	43827601	chr1	43898955	43899454	Uxs1|chr1:43898955-43899454	0.292641061279585	.	.
chr1	43827615	43828114	chr1	44188409	44188908	Uxs1|chr1:44188409-44188908	0.199658230142042	.	.
chr1	43827615	43828114	chr1	44242103	44242602	Uxs1|chr1:44242103-44242602	0.172514045969553	.	.
chr1	43933698	43934197	chr1	44198840	44199339	Tpp2|chr1:44198840-44199339	0.194577503387732	.	.
chr1	43933698	43934197	chr1	44242103	44242602	Tpp2|chr1:44242103-44242602	0.5653024957405	.	.
chr1	44102213	44102712	chr1	44186884	44187383	Tex30|chr1:44186884-44187383	0.169207891389357	.	.
chr1	44102213	44102712	chr1	44242103	44242602	Tex30|chr1:44242103-44242602	0.136856746014816	.	.
chr1	44118638	44119137	chr1	44198134	44198633	Bivm|chr1:44198134-44198633	0.220202198643841	.	.
chr1	44118638	44119137	chr1	44198134	44198633	Poglut2|chr1:44198134-44198633	0.220202198643841	.	.
chr1	44118638	44119137	chr1	44242103	44242602	Bivm|chr1:44242103-44242602	0.291682093075763	.	.
chr1	44118638	44119137	chr1	44242103	44242602	Poglut2|chr1:44242103-44242602	0.291682093075763	.	.
chr1	44119144	44119643	chr1	43898955	43899454	Bivm|chr1:43898955-43899454	0.148370023441429	.	.
chr1	44119144	44119643	chr1	43898955	43899454	Poglut2|chr1:43898955-43899454	0.148370023441429	.	.
chr1	44119144	44119643	chr1	44198134	44198633	Bivm|chr1:44198134-44198633	0.364275793460944	.	.
chr1	44119144	44119643	chr1	44198134	44198633	Poglut2|chr1:44198134-44198633	0.364275793460944	.	.
chr1	44119144	44119643	chr1	44459127	44459626	Bivm|chr1:44459127-44459626	0.159525096409761	.	.
chr1	44119144	44119643	chr1	44459127	44459626	Poglut2|chr1:44459127-44459626	0.159525096409761	.	.
chr1	44119663	44120162	chr1	43898955	43899454	Bivm|chr1:43898955-43899454	0.20363349067722	.	.
chr1	44119663	44120162	chr1	44041766	44042265	Bivm|chr1:44041766-44042265	0.17529229912213	.	.
chr1	44119663	44120162	chr1	44198134	44198633	Bivm|chr1:44198134-44198633	0.253351537780903	.	.
chr1	44119663	44120162	chr1	44198840	44199339	Bivm|chr1:44198840-44199339	0.230012552636737	.	.
chr1	44119663	44120162	chr1	44459127	44459626	Bivm|chr1:44459127-44459626	0.308872344057954	.	.
chr1	44147693	44148192	chr1	44064570	44065069	Ercc5|chr1:44064570-44065069	0.199121721123998	.	.
chr1	44147693	44148192	chr1	44459127	44459626	Ercc5|chr1:44459127-44459626	0.201995773966511	.	.
chr1	44551396	44551895	chr1	44459127	44459626	Gulp1|chr1:44459127-44459626	0.189922505437254	.	.
chr1	44551396	44551895	chr1	44589518	44590017	Gulp1|chr1:44589518-44590017	0.21100581062528	.	.
chr1	44551396	44551895	chr1	44613098	44613597	Gulp1|chr1:44613098-44613597	0.259965136009268	.	.
chr1	44551396	44551895	chr1	44613600	44614099	Gulp1|chr1:44613600-44614099	0.268808078235154	.	.
chr1	44551396	44551895	chr1	44700688	44701187	Gulp1|chr1:44700688-44701187	0.181299289876931	.	.
chr1	45794689	45795188	chr1	45766100	45766599	Wdr75|chr1:45766100-45766599	0.213403751146932	.	.
chr1	45794689	45795188	chr1	45891940	45892439	Wdr75|chr1:45891940-45892439	0.179464066439786	.	.
chr1	45794689	45795188	chr1	45919615	45920114	Wdr75|chr1:45919615-45920114	0.196521372262526	.	.
chr1	45794689	45795188	chr1	45942197	45942696	Wdr75|chr1:45942197-45942696	0.276500320976259	.	.
chr1	45794689	45795188	chr1	46088079	46088578	Wdr75|chr1:46088079-46088578	0.258700382677088	.	.
chr1	45795197	45795696	chr1	45766100	45766599	Wdr75|chr1:45766100-45766599	0.166388622035837	.	.
chr1	45795197	45795696	chr1	45891940	45892439	Wdr75|chr1:45891940-45892439	0.188964725307043	.	.
chr1	45795197	45795696	chr1	45919615	45920114	Wdr75|chr1:45919615-45920114	0.215362166057107	.	.
chr1	45795197	45795696	chr1	45942197	45942696	Wdr75|chr1:45942197-45942696	0.168243782926917	.	.
chr1	45795197	45795696	chr1	46022239	46022738	Wdr75|chr1:46022239-46022738	0.155829045649931	.	.
chr1	45795197	45795696	chr1	46112571	46113070	Wdr75|chr1:46112571-46113070	0.175870798184719	.	.
chr1	45925424	45925923	chr1	45672672	45673171	Slc40a1|chr1:45672672-45673171	0.221730305507111	.	.
chr1	45925424	45925923	chr1	45766100	45766599	Slc40a1|chr1:45766100-45766599	0.143870516488513	.	.
chr1	45925424	45925923	chr1	45837607	45838106	Slc40a1|chr1:45837607-45838106	0.382228340348184	.	.
chr1	46066566	46067065	chr1	45919615	45920114	Dnah7b|chr1:45919615-45920114	0.161543120822513	.	.
chr1	46425176	46425675	chr1	46296479	46296978	Dnah7c|chr1:46296479-46296978	0.148168573035909	.	.
chr1	46425176	46425675	chr1	46638924	46639423	Dnah7c|chr1:46638924-46639423	0.181123491775193	.	.
chr1	46849702	46850201	chr1	47021114	47021613	Gm28151|chr1:47021114-47021613	0.17260253893185	.	.
chr1	46849702	46850201	chr1	47025452	47025951	Gm28151|chr1:47025452-47025951	0.337178548294626	.	.
chr1	52844734	52845233	chr1	52951973	52952472	Hibch|chr1:52951973-52952472	0.196666096566255	.	.
chr1	52844734	52845233	chr1	52953081	52953580	Hibch|chr1:52953081-52953580	0.276882923934784	.	.
chr1	53061825	53062324	chr1	52793573	52794072	Mstn|chr1:52793573-52794072	0.209530203913625	.	.
chr1	53061825	53062324	chr1	52952486	52952985	Mstn|chr1:52952486-52952985	0.179565070557254	.	.
chr1	53061825	53062324	chr1	53225566	53226065	Mstn|chr1:53225566-53226065	0.140413117706592	.	.
chr1	53061825	53062324	chr1	53272612	53273111	Mstn|chr1:53272612-53273111	0.210604112087843	.	.
chr1	53296806	53297305	chr1	53740425	53740924	Ormdl1|chr1:53740425-53740924	0.393888931408392	.	.
chr1	53296806	53297305	chr1	53740425	53740924	Pms1|chr1:53740425-53740924	0.393888931408392	.	.
chr1	53296806	53297305	chr1	53740932	53741431	Ormdl1|chr1:53740932-53741431	0.386215027881622	.	.
chr1	53296806	53297305	chr1	53740932	53741431	Pms1|chr1:53740932-53741431	0.386215027881622	.	.
chr1	53297308	53297807	chr1	53740425	53740924	Ormdl1|chr1:53740425-53740924	0.234905187979313	.	.
chr1	53297308	53297807	chr1	53740425	53740924	Pms1|chr1:53740425-53740924	0.234905187979313	.	.
chr1	53297308	53297807	chr1	53740932	53741431	Ormdl1|chr1:53740932-53741431	0.191298980210297	.	.
chr1	53297308	53297807	chr1	53740932	53741431	Pms1|chr1:53740932-53741431	0.191298980210297	.	.
chr1	53313399	53313898	chr1	53010963	53011462	Osgepl1|chr1:53010963-53011462	0.33858977793928	.	.
chr1	53313399	53313898	chr1	53067063	53067562	Osgepl1|chr1:53067063-53067562	0.186395445683084	.	.
chr1	53313399	53313898	chr1	53272612	53273111	Osgepl1|chr1:53272612-53273111	0.158426007329266	.	.
chr1	53706596	53707095	chr1	53823748	53824247	Dnah7a|chr1:53823748-53824247	0.230211738291233	.	.
chr1	53706596	53707095	chr1	53940077	53940576	Dnah7a|chr1:53940077-53940576	0.219160955239259	.	.
chr1	53706596	53707095	chr1	53940595	53941094	Dnah7a|chr1:53940595-53941094	0.288814582839802	.	.
chr1	53785040	53785539	chr1	53978115	53978614	Stk17b|chr1:53978115-53978614	0.137942531558419	.	.
chr1	54194329	54194828	chr1	54039037	54039536	Hecw2|chr1:54039037-54039536	0.16482362994547	.	.
chr1	54194329	54194828	chr1	54095775	54096274	Hecw2|chr1:54095775-54096274	0.152505266763935	.	.
chr1	54194329	54194828	chr1	54381234	54381733	Hecw2|chr1:54381234-54381733	0.261205949239236	.	.
chr1	54194329	54194828	chr1	54492251	54492750	Hecw2|chr1:54492251-54492750	0.32558817979372	.	.
chr1	54250459	54250958	chr1	54305391	54305890	Ccdc150|chr1:54305391-54305890	0.350446958533133	.	.
chr1	54250459	54250958	chr1	54381234	54381733	Ccdc150|chr1:54381234-54381733	0.314375055310514	.	.
chr1	54250459	54250958	chr1	54578469	54578968	Ccdc150|chr1:54578469-54578968	0.200959685303744	.	.
chr1	54250459	54250958	chr1	54734870	54735369	Ccdc150|chr1:54734870-54735369	0.314877408786864	.	.
chr1	54250459	54250958	chr1	54735435	54735934	Ccdc150|chr1:54735435-54735934	0.145919871770084	.	.
chr1	54438767	54439266	chr1	54095137	54095636	Gtf3c3|chr1:54095137-54095636	0.234811230779333	.	.
chr1	54438767	54439266	chr1	54133690	54134189	Gtf3c3|chr1:54133690-54134189	0.354925567051315	.	.
chr1	54438767	54439266	chr1	54578469	54578968	Gtf3c3|chr1:54578469-54578968	0.296252423485915	.	.
chr1	54557443	54557942	chr1	54492251	54492750	Pgap1|chr1:54492251-54492750	0.215322399153419	.	.
chr1	54557443	54557942	chr1	54578469	54578968	Pgap1|chr1:54578469-54578968	0.135207790938897	.	.
chr1	54557443	54557942	chr1	54734870	54735369	Pgap1|chr1:54734870-54735369	0.209752193231052	.	.
chr1	55052491	55052990	chr1	55383081	55383580	Coq10b|chr1:55383081-55383580	0.211763380142257	.	.
chr1	55087395	55087894	chr1	55171875	55172374	Hspd1|chr1:55171875-55172374	0.138877375817356	.	.
chr1	55087395	55087894	chr1	55171875	55172374	Hspe1|chr1:55171875-55172374	0.138877375817356	.	.
chr1	55087395	55087894	chr1	55446132	55446631	Hspd1|chr1:55446132-55446631	0.136340137875679	.	.
chr1	55087395	55087894	chr1	55446132	55446631	Hspe1|chr1:55446132-55446631	0.136340137875679	.	.
chr1	55130908	55131407	chr1	55383081	55383580	Mob4|chr1:55383081-55383580	0.149622160414943	.	.
chr1	55131471	55131970	chr1	55221300	55221799	Mob4|chr1:55221300-55221799	0.136488245485305	.	.
chr1	55131471	55131970	chr1	55446132	55446631	Mob4|chr1:55446132-55446631	0.136201477797694	.	.
chr1	55405572	55406071	chr1	55383081	55383580	Plcl1|chr1:55383081-55383580	0.25849206129463	.	.
chr1	55406395	55406894	chr1	55164001	55164500	Plcl1|chr1:55164001-55164500	0.141257040260472	.	.
chr1	55406395	55406894	chr1	55192060	55192559	Plcl1|chr1:55192060-55192559	0.317837062253194	.	.
chr1	55406395	55406894	chr1	55383081	55383580	Plcl1|chr1:55383081-55383580	0.241226215444941	.	.
chr1	56972152	56972651	chr1	56924499	56924998	9130024F11Rik|chr1:56924499-56924998	0.249735482896276	.	.
chr1	56972152	56972651	chr1	56972961	56973460	9130024F11Rik|chr1:56972961-56973460	0.214285126933357	.	.
chr1	57377988	57378487	chr1	57333790	57334289	1700066M21Rik|chr1:57333790-57334289	0.263126954601881	.	.
chr1	57377988	57378487	chr1	57333790	57334289	4930558J18Rik|chr1:57333790-57334289	0.263126954601881	.	.
chr1	57406767	57407266	chr1	57489133	57489632	Maip1|chr1:57489133-57489632	0.244739182072457	.	.
chr1	57406767	57407266	chr1	57489133	57489632	Tyw5|chr1:57489133-57489632	0.244739182072457	.	.
chr1	58392105	58392604	chr1	58366648	58367147	Bzw1|chr1:58366648-58367147	0.294540144526658	.	.
chr1	58392105	58392604	chr1	58614393	58614892	Bzw1|chr1:58614393-58614892	0.248397600492107	.	.
chr1	58392818	58393317	chr1	58296260	58296759	Bzw1|chr1:58296260-58296759	0.361553714420078	.	.
chr1	58393482	58393981	chr1	58422814	58423313	Bzw1|chr1:58422814-58423313	0.245501874159618	.	.
chr1	58423825	58424324	chr1	58296260	58296759	Clk1|chr1:58296260-58296759	0.198255925136333	.	.
chr1	58445384	58445883	chr1	58296260	58296759	Nif3l1|chr1:58296260-58296759	0.33100596511316	.	.
chr1	58445384	58445883	chr1	58296260	58296759	Ppil3|chr1:58296260-58296759	0.33100596511316	.	.
chr1	58504734	58505233	chr1	58296260	58296759	Gm15834|chr1:58296260-58296759	0.324014024945374	.	.
chr1	58504734	58505233	chr1	58296260	58296759	Orc2|chr1:58296260-58296759	0.324014024945374	.	.
chr1	58504734	58505233	chr1	58341563	58342062	Gm15834|chr1:58341563-58342062	0.14223211264884	.	.
chr1	58504734	58505233	chr1	58341563	58342062	Orc2|chr1:58341563-58342062	0.14223211264884	.	.
chr1	58504734	58505233	chr1	58621956	58622455	Gm15834|chr1:58621956-58622455	0.15621869350306	.	.
chr1	58504734	58505233	chr1	58621956	58622455	Orc2|chr1:58621956-58622455	0.15621869350306	.	.
chr1	58586034	58586533	chr1	58296260	58296759	Fam126b|chr1:58296260-58296759	0.15209814811841	.	.
chr1	58586034	58586533	chr1	58296260	58296759	Ndufb3|chr1:58296260-58296759	0.15209814811841	.	.
chr1	58586552	58587051	chr1	58271090	58271589	Fam126b|chr1:58271090-58271589	0.19325867213719	.	.
chr1	58586552	58587051	chr1	58271090	58271589	Ndufb3|chr1:58271090-58271589	0.19325867213719	.	.
chr1	58586552	58587051	chr1	58422814	58423313	Fam126b|chr1:58422814-58423313	0.275852818441843	.	.
chr1	58586552	58587051	chr1	58422814	58423313	Ndufb3|chr1:58422814-58423313	0.275852818441843	.	.
chr1	58711489	58711988	chr1	58296260	58296759	Cflar|chr1:58296260-58296759	0.270779827943452	.	.
chr1	58972763	58973262	chr1	58614393	58614892	Stradb|chr1:58614393-58614892	0.194310915136401	.	.
chr1	58972763	58973262	chr1	58614393	58614892	Trak2|chr1:58614393-58614892	0.194310915136401	.	.
chr1	58972763	58973262	chr1	58697550	58698049	Stradb|chr1:58697550-58698049	0.184129953901179	.	.
chr1	58972763	58973262	chr1	58697550	58698049	Trak2|chr1:58697550-58698049	0.184129953901179	.	.
chr1	58972763	58973262	chr1	59056512	59057011	Stradb|chr1:59056512-59057011	0.260930154822986	.	.
chr1	58972763	58973262	chr1	59056512	59057011	Trak2|chr1:59056512-59057011	0.260930154822986	.	.
chr1	58972763	58973262	chr1	59183807	59184306	Stradb|chr1:59183807-59184306	0.234215927622186	.	.
chr1	58972763	58973262	chr1	59183807	59184306	Trak2|chr1:59183807-59184306	0.234215927622186	.	.
chr1	58973284	58973783	chr1	58614393	58614892	Stradb|chr1:58614393-58614892	0.153554729381625	.	.
chr1	58973284	58973783	chr1	58614393	58614892	Trak2|chr1:58614393-58614892	0.153554729381625	.	.
chr1	59119578	59120077	chr1	59315922	59316421	G730003C15Rik|chr1:59315922-59316421	0.256455217029793	.	.
chr1	59119578	59120077	chr1	59315922	59316421	Tmem237|chr1:59315922-59316421	0.256455217029793	.	.
chr1	59163876	59164375	chr1	59315922	59316421	Mpp4|chr1:59315922-59316421	0.161477640637738	.	.
chr1	59163876	59164375	chr1	59333457	59333956	Mpp4|chr1:59333457-59333956	0.158699520584517	.	.
chr1	59237006	59237505	chr1	59333457	59333956	Als2|chr1:59333457-59333956	0.166327744794866	.	.
chr1	59481835	59482334	chr1	59005652	59006151	Fzd7|chr1:59005652-59006151	0.256989555297235	.	.
chr1	59481835	59482334	chr1	59056512	59057011	Fzd7|chr1:59056512-59057011	0.270894212887214	.	.
chr1	59481835	59482334	chr1	59205579	59206078	Fzd7|chr1:59205579-59206078	0.144651913949758	.	.
chr1	59481835	59482334	chr1	59247600	59248099	Fzd7|chr1:59247600-59248099	0.357773704873234	.	.
chr1	59481835	59482334	chr1	59332940	59333439	Fzd7|chr1:59332940-59333439	0.158051929974595	.	.
chr1	59481835	59482334	chr1	59415783	59416282	Fzd7|chr1:59415783-59416282	0.251558841471124	.	.
chr1	59481835	59482334	chr1	59487512	59488011	Fzd7|chr1:59487512-59488011	0.141824760816368	.	.
chr1	59763159	59763658	chr1	59788955	59789454	Bmpr2|chr1:59788955-59789454	0.165332119037959	.	.
chr1	59763681	59764180	chr1	59788955	59789454	Bmpr2|chr1:59788955-59789454	0.198142227137736	.	.
chr1	59913211	59913710	chr1	60019800	60020299	Fam117b|chr1:60019800-60020299	0.319672263793148	.	.
chr1	60042424	60042923	chr1	59826439	59826938	Ica1l|chr1:59826439-59826938	0.199852160555934	.	.
chr1	60042424	60042923	chr1	59886825	59887324	Ica1l|chr1:59886825-59887324	0.1759309895967	.	.
chr1	60042424	60042923	chr1	60019800	60020299	Ica1l|chr1:60019800-60020299	0.170046014074409	.	.
chr1	60042424	60042923	chr1	60479845	60480344	Ica1l|chr1:60479845-60480344	0.238225485797631	.	.
chr1	60097393	60097892	chr1	60000360	60000859	Carf|chr1:60000360-60000859	0.15785680548674	.	.
chr1	60098487	60098986	chr1	60019800	60020299	Carf|chr1:60019800-60020299	0.158080995799981	.	.
chr1	60098487	60098986	chr1	60019800	60020299	Wdr12|chr1:60019800-60020299	0.158080995799981	.	.
chr1	60180257	60180756	chr1	59788955	59789454	Nbeal1|chr1:59788955-59789454	0.211689712982341	.	.
chr1	60180257	60180756	chr1	60019800	60020299	Nbeal1|chr1:60019800-60020299	0.15634302380108	.	.
chr1	60343314	60343813	chr1	60019800	60020299	Cyp20a1|chr1:60019800-60020299	0.237089863025766	.	.
chr1	60409462	60409961	chr1	60000360	60000859	Abi2|chr1:60000360-60000859	0.169909511166379	.	.
chr1	61638558	61639057	chr1	61528181	61528680	Pard3b|chr1:61528181-61528680	0.387155085026493	.	.
chr1	61638558	61639057	chr1	61528694	61529193	Pard3b|chr1:61528694-61529193	0.392449942675867	.	.
chr1	61638558	61639057	chr1	61630899	61631398	Pard3b|chr1:61630899-61631398	0.234042776668602	.	.
chr1	61638558	61639057	chr1	61729883	61730382	Pard3b|chr1:61729883-61730382	0.143226725618753	.	.
chr1	61638558	61639057	chr1	61730972	61731471	Pard3b|chr1:61730972-61731471	0.205146637914395	.	.
chr1	63114071	63114570	chr1	63087111	63087610	Ino80d|chr1:63087111-63087610	0.30173052456427	.	.
chr1	63114071	63114570	chr1	63237403	63237902	Ino80d|chr1:63237403-63237902	0.295930166799707	.	.
chr1	63114071	63114570	chr1	63256075	63256574	Ino80d|chr1:63256075-63256574	0.240612782542439	.	.
chr1	63114071	63114570	chr1	63367905	63368404	Ino80d|chr1:63367905-63368404	0.271644425080959	.	.
chr1	63176509	63177008	chr1	63087111	63087610	Eef1b2|chr1:63087111-63087610	0.181975069022535	.	.
chr1	63176509	63177008	chr1	63087111	63087610	Ndufs1|chr1:63087111-63087610	0.181975069022535	.	.
chr1	63176509	63177008	chr1	63204363	63204862	Eef1b2|chr1:63204363-63204862	0.177234355254243	.	.
chr1	63176509	63177008	chr1	63204363	63204862	Ndufs1|chr1:63204363-63204862	0.177234355254243	.	.
chr1	63176509	63177008	chr1	63237403	63237902	Eef1b2|chr1:63237403-63237902	0.170619750475733	.	.
chr1	63176509	63177008	chr1	63237403	63237902	Ndufs1|chr1:63237403-63237902	0.170619750475733	.	.
chr1	63176509	63177008	chr1	63367905	63368404	Eef1b2|chr1:63367905-63368404	0.328699596179614	.	.
chr1	63176509	63177008	chr1	63367905	63368404	Ndufs1|chr1:63367905-63368404	0.328699596179614	.	.
chr1	63213443	63213942	chr1	63309172	63309671	Gpr1|chr1:63309172-63309671	0.17836225424352	.	.
chr1	63213443	63213942	chr1	63309685	63310184	Gpr1|chr1:63309685-63310184	0.203409529865284	.	.
chr1	63213443	63213942	chr1	63478882	63479381	Gpr1|chr1:63478882-63479381	0.163373533706663	.	.
chr1	63213443	63213942	chr1	63486645	63487144	Gpr1|chr1:63486645-63487144	0.201159785304822	.	.
chr1	63213981	63214480	chr1	63309685	63310184	Gpr1|chr1:63309685-63310184	0.230719699362978	.	.
chr1	63272985	63273484	chr1	63087111	63087610	Gm11608|chr1:63087111-63087610	0.177208103624134	.	.
chr1	63272985	63273484	chr1	63087111	63087610	Zdbf2|chr1:63087111-63087610	0.177208103624134	.	.
chr1	63273583	63274082	chr1	63087111	63087610	Gm11608|chr1:63087111-63087610	0.273844616976538	.	.
chr1	63273583	63274082	chr1	63087111	63087610	Zdbf2|chr1:63087111-63087610	0.273844616976538	.	.
chr1	63273583	63274082	chr1	63256075	63256574	Gm11608|chr1:63256075-63256574	0.354129434744401	.	.
chr1	63273583	63274082	chr1	63256075	63256574	Zdbf2|chr1:63256075-63256574	0.354129434744401	.	.
chr1	63273583	63274082	chr1	63367905	63368404	Gm11608|chr1:63367905-63368404	0.170645849490964	.	.
chr1	63273583	63274082	chr1	63367905	63368404	Zdbf2|chr1:63367905-63368404	0.170645849490964	.	.
chr1	63445105	63445604	chr1	63055677	63056176	Adam23|chr1:63055677-63056176	0.473388254669269	.	.
chr1	63445105	63445604	chr1	63309172	63309671	Adam23|chr1:63309172-63309671	0.243315771806228	.	.
chr1	63445105	63445604	chr1	63478882	63479381	Adam23|chr1:63478882-63479381	0.19081499710076	.	.
chr1	63445105	63445604	chr1	63486645	63487144	Adam23|chr1:63486645-63487144	0.177632209906488	.	.
chr1	63445671	63446170	chr1	63055176	63055675	Adam23|chr1:63055176-63055675	0.15043910132105	.	.
chr1	63445671	63446170	chr1	63055677	63056176	Adam23|chr1:63055677-63056176	0.157259638340751	.	.
chr1	63445671	63446170	chr1	63237403	63237902	Adam23|chr1:63237403-63237902	0.27322865282826	.	.
chr1	63445671	63446170	chr1	63256075	63256574	Adam23|chr1:63256075-63256574	0.159173481411551	.	.
chr1	63445671	63446170	chr1	63367905	63368404	Adam23|chr1:63367905-63368404	0.213582978370227	.	.
chr1	63446419	63446918	chr1	63055677	63056176	Adam23|chr1:63055677-63056176	0.200650318677988	.	.
chr1	63446419	63446918	chr1	63180992	63181491	Adam23|chr1:63180992-63181491	0.149530524069357	.	.
chr1	63446419	63446918	chr1	63381249	63381748	Adam23|chr1:63381249-63381748	0.16947178800974	.	.
chr1	63446419	63446918	chr1	63478882	63479381	Adam23|chr1:63478882-63479381	0.241334668390704	.	.
chr1	63446419	63446918	chr1	63486645	63487144	Adam23|chr1:63486645-63487144	0.269172011420542	.	.
chr1	65122893	65123392	chr1	65111968	65112467	D630023F18Rik|chr1:65111968-65112467	0.13956725805121	.	.
chr1	65186396	65186895	chr1	65312053	65312552	Idh1|chr1:65312053-65312552	0.377581048285241	.	.
chr1	65186396	65186895	chr1	65312053	65312552	Pikfyve|chr1:65312053-65312552	0.377581048285241	.	.
chr1	65282716	65283215	chr1	65028115	65028614	Pth2r|chr1:65028115-65028614	0.173619866420486	.	.
chr1	65282716	65283215	chr1	65028623	65029122	Pth2r|chr1:65028623-65029122	0.309835905197782	.	.
chr1	65282716	65283215	chr1	65510026	65510525	Pth2r|chr1:65510026-65510525	0.233382784573446	.	.
chr1	65282716	65283215	chr1	65545643	65546142	Pth2r|chr1:65545643-65546142	0.17811367980527	.	.
chr1	65925476	65925975	chr1	65687594	65688093	Crygf|chr1:65687594-65688093	0.308955314324379	.	.
chr1	65925476	65925975	chr1	65952276	65952775	Crygf|chr1:65952276-65952775	0.607102716566847	.	.
chr1	65925476	65925975	chr1	65952276	65952775	Crygf|chr1:65952276-65952775	0.607102716566848	.	.
chr1	65925476	65925975	chr1	65968881	65969380	Crygf|chr1:65968881-65969380	0.192594078769961	.	.
chr1	65925476	65925975	chr1	65969496	65969995	Crygf|chr1:65969496-65969995	0.380100623367846	.	.
chr1	65925476	65925975	chr1	66148756	66149255	Crygf|chr1:66148756-66149255	0.338083271793091	.	.
chr1	65925476	65925975	chr1	66186399	66186898	Crygf|chr1:66186399-66186898	0.376920361601746	.	.
chr1	65925476	65925975	chr1	66187006	66187505	Crygf|chr1:66187006-66187505	0.591213254423957	.	.
chr1	66174880	66175379	chr1	66186399	66186898	Map2|chr1:66186399-66186898	0.23462279699241	.	.
chr1	68024722	68025221	chr1	67926762	67927261	Gm15671|chr1:67926762-67927261	0.163481028116909	.	.
chr1	68024722	68025221	chr1	68046376	68046875	Gm15671|chr1:68046376-68046875	0.159629907307307	.	.
chr1	68024722	68025221	chr1	68121207	68121706	Gm15671|chr1:68121207-68121706	0.146561745985223	.	.
chr1	68024722	68025221	chr1	68142661	68143160	Gm15671|chr1:68142661-68143160	0.153089231654925	.	.
chr1	68024722	68025221	chr1	68295250	68295749	Gm15671|chr1:68295250-68295749	0.326529874211446	.	.
chr1	68024722	68025221	chr1	68296360	68296859	Gm15671|chr1:68296360-68296859	0.167525293454697	.	.
chr1	68024722	68025221	chr1	68451189	68451688	Gm15671|chr1:68451189-68451688	0.149826598090408	.	.
chr1	69106246	69106745	chr1	69367548	69368047	Gm16076|chr1:69367548-69368047	0.222655212534321	.	.
chr1	69106800	69107299	chr1	69367548	69368047	Gm16076|chr1:69367548-69368047	0.237288365439436	.	.
chr1	69687151	69687650	chr1	69676651	69677150	Ikzf2|chr1:69676651-69677150	0.225073383658872	.	.
chr1	70724978	70725477	chr1	70692535	70693034	Vwc2l|chr1:70692535-70693034	0.445385038652328	.	.
chr1	70724978	70725477	chr1	70692535	70693034	Vwc2l|chr1:70692535-70693034	0.445385038652329	.	.
chr1	70725497	70725996	chr1	70624651	70625150	Vwc2l|chr1:70624651-70625150	0.142490267974819	.	.
chr1	70725497	70725996	chr1	70692535	70693034	Vwc2l|chr1:70692535-70693034	0.454973727848646	.	.
chr1	71102248	71102747	chr1	71307278	71307777	Bard1|chr1:71307278-71307777	0.209996520725084	.	.
chr1	71102248	71102747	chr1	71308870	71309369	Bard1|chr1:71308870-71309369	0.137073335325455	.	.
chr1	71102861	71103360	chr1	71289474	71289973	Bard1|chr1:71289474-71289973	0.16631676330344	.	.
chr1	71102861	71103360	chr1	71307278	71307777	Bard1|chr1:71307278-71307777	0.457659505623861	.	.
chr1	71102861	71103360	chr1	71308870	71309369	Bard1|chr1:71308870-71309369	0.237570366544403	.	.
chr1	71102861	71103360	chr1	71320730	71321229	Bard1|chr1:71320730-71321229	0.338820662123432	.	.
chr1	71556874	71557373	chr1	71663407	71663906	Atic|chr1:71663407-71663906	0.181557959565185	.	.
chr1	71556874	71557373	chr1	71776773	71777272	Atic|chr1:71776773-71777272	0.192489366132795	.	.
chr1	71556874	71557373	chr1	71836955	71837454	Atic|chr1:71836955-71837454	0.235453470934766	.	.
chr1	71556874	71557373	chr1	71990255	71990754	Atic|chr1:71990255-71990754	0.165843049148819	.	.
chr1	71557407	71557906	chr1	71680286	71680785	Atic|chr1:71680286-71680785	0.153098748148353	.	.
chr1	71557407	71557906	chr1	71755308	71755807	Atic|chr1:71755308-71755807	0.151154331432815	.	.
chr1	71557407	71557906	chr1	71801172	71801671	Atic|chr1:71801172-71801671	0.158860172699422	.	.
chr1	71557407	71557906	chr1	71836955	71837454	Atic|chr1:71836955-71837454	0.18417403884168	.	.
chr1	71557407	71557906	chr1	71844740	71845239	Atic|chr1:71844740-71845239	0.238102975732568	.	.
chr1	71557407	71557906	chr1	71845244	71845743	Atic|chr1:71845244-71845743	0.268972833587921	.	.
chr1	71557407	71557906	chr1	71990255	71990754	Atic|chr1:71990255-71990754	0.186151382805472	.	.
chr1	71652488	71652987	chr1	71529018	71529517	Apol7d|chr1:71529018-71529517	0.37799821935579	.	.
chr1	71652488	71652987	chr1	71529018	71529517	Fn1|chr1:71529018-71529517	0.37799821935579	.	.
chr1	71652488	71652987	chr1	71575891	71576390	Apol7d|chr1:71575891-71576390	0.405527138239676	.	.
chr1	71652488	71652987	chr1	71575891	71576390	Fn1|chr1:71575891-71576390	0.405527138239676	.	.
chr1	71652488	71652987	chr1	71680286	71680785	Apol7d|chr1:71680286-71680785	0.343672430415229	.	.
chr1	71652488	71652987	chr1	71680286	71680785	Fn1|chr1:71680286-71680785	0.343672430415229	.	.
chr1	71652488	71652987	chr1	71844740	71845239	Apol7d|chr1:71844740-71845239	0.197126131441052	.	.
chr1	71652488	71652987	chr1	71844740	71845239	Fn1|chr1:71844740-71845239	0.197126131441052	.	.
chr1	71652488	71652987	chr1	71845244	71845743	Apol7d|chr1:71845244-71845743	0.147376322424922	.	.
chr1	71652488	71652987	chr1	71845244	71845743	Fn1|chr1:71845244-71845743	0.147376322424922	.	.
chr1	71652488	71652987	chr1	71897619	71898118	Apol7d|chr1:71897619-71898118	0.235033693386783	.	.
chr1	71652488	71652987	chr1	71897619	71898118	Apol7d|chr1:71897619-71898118	0.235033693386784	.	.
chr1	71652488	71652987	chr1	71897619	71898118	Fn1|chr1:71897619-71898118	0.235033693386783	.	.
chr1	71652488	71652987	chr1	71897619	71898118	Fn1|chr1:71897619-71898118	0.235033693386784	.	.
chr1	71652488	71652987	chr1	71898175	71898674	Apol7d|chr1:71898175-71898674	0.1926134447436	.	.
chr1	71652488	71652987	chr1	71898175	71898674	Fn1|chr1:71898175-71898674	0.1926134447436	.	.
chr1	71652488	71652987	chr1	71990255	71990754	Apol7d|chr1:71990255-71990754	0.195924146472685	.	.
chr1	71652488	71652987	chr1	71990255	71990754	Fn1|chr1:71990255-71990754	0.195924146472685	.	.
chr1	71653027	71653526	chr1	71529018	71529517	Apol7d|chr1:71529018-71529517	0.203254053444287	.	.
chr1	71653027	71653526	chr1	71529018	71529517	Fn1|chr1:71529018-71529517	0.203254053444287	.	.
chr1	71653027	71653526	chr1	71575891	71576390	Apol7d|chr1:71575891-71576390	0.197868050815151	.	.
chr1	71653027	71653526	chr1	71575891	71576390	Fn1|chr1:71575891-71576390	0.197868050815151	.	.
chr1	71653027	71653526	chr1	71663407	71663906	Apol7d|chr1:71663407-71663906	0.262086507556352	.	.
chr1	71653027	71653526	chr1	71663407	71663906	Fn1|chr1:71663407-71663906	0.262086507556352	.	.
chr1	71653027	71653526	chr1	71680286	71680785	Apol7d|chr1:71680286-71680785	0.256036696952346	.	.
chr1	71653027	71653526	chr1	71680286	71680785	Fn1|chr1:71680286-71680785	0.256036696952346	.	.
chr1	71653027	71653526	chr1	71776773	71777272	Apol7d|chr1:71776773-71777272	0.139678835368464	.	.
chr1	71653027	71653526	chr1	71776773	71777272	Fn1|chr1:71776773-71777272	0.139678835368464	.	.
chr1	71653027	71653526	chr1	71844740	71845239	Apol7d|chr1:71844740-71845239	0.289580505287018	.	.
chr1	71653027	71653526	chr1	71844740	71845239	Fn1|chr1:71844740-71845239	0.289580505287018	.	.
chr1	71653027	71653526	chr1	71845244	71845743	Apol7d|chr1:71845244-71845743	0.234197577157908	.	.
chr1	71653027	71653526	chr1	71845244	71845743	Fn1|chr1:71845244-71845743	0.234197577157908	.	.
chr1	71653027	71653526	chr1	71897619	71898118	Apol7d|chr1:71897619-71898118	0.159927192048983	.	.
chr1	71653027	71653526	chr1	71897619	71898118	Fn1|chr1:71897619-71898118	0.159927192048983	.	.
chr1	71653027	71653526	chr1	71898175	71898674	Apol7d|chr1:71898175-71898674	0.14822536789905	.	.
chr1	71653027	71653526	chr1	71898175	71898674	Fn1|chr1:71898175-71898674	0.14822536789905	.	.
chr1	71653027	71653526	chr1	71990255	71990754	Apol7d|chr1:71990255-71990754	0.226151204690705	.	.
chr1	71653027	71653526	chr1	71990255	71990754	Fn1|chr1:71990255-71990754	0.226151204690705	.	.
chr1	74284588	74285087	chr1	74332262	74332761	Aamp|chr1:74332262-74332761	0.357440127094776	.	.
chr1	74284588	74285087	chr1	74332262	74332761	Pnkd|chr1:74332262-74332761	0.357440127094776	.	.
chr1	74284588	74285087	chr1	74368126	74368625	Aamp|chr1:74368126-74368625	0.253522700912255	.	.
chr1	74284588	74285087	chr1	74368126	74368625	Pnkd|chr1:74368126-74368625	0.253522700912255	.	.
chr1	74284588	74285087	chr1	74386756	74387255	Aamp|chr1:74386756-74387255	0.229271959329438	.	.
chr1	74284588	74285087	chr1	74386756	74387255	Pnkd|chr1:74386756-74387255	0.229271959329438	.	.
chr1	74284588	74285087	chr1	74397348	74397847	Aamp|chr1:74397348-74397847	0.190173624553272	.	.
chr1	74284588	74285087	chr1	74397348	74397847	Pnkd|chr1:74397348-74397847	0.190173624553272	.	.
chr1	74295004	74295503	chr1	74452541	74453040	Gm29358|chr1:74452541-74453040	0.197599610137436	.	.
chr1	74295625	74296124	chr1	74452541	74453040	Gm29358|chr1:74452541-74453040	0.214945640268601	.	.
chr1	74295625	74296124	chr1	74485599	74486098	Gm29358|chr1:74485599-74486098	0.151915503214605	.	.
chr1	74361763	74362262	chr1	74418674	74419173	Catip|chr1:74418674-74419173	0.148881363634743	.	.
chr1	74361763	74362262	chr1	74697475	74697974	Catip|chr1:74697475-74697974	0.172884424794362	.	.
chr1	74391301	74391800	chr1	74368126	74368625	Ctdsp1|chr1:74368126-74368625	0.26203134331734	.	.
chr1	74391301	74391800	chr1	74397348	74397847	Ctdsp1|chr1:74397348-74397847	0.200072038543976	.	.
chr1	74391937	74392436	chr1	74485599	74486098	Ctdsp1|chr1:74485599-74486098	0.223219634408187	.	.
chr1	74505730	74506229	chr1	74332262	74332761	Cnot9|chr1:74332262-74332761	0.298681671289048	.	.
chr1	74505730	74506229	chr1	74368126	74368625	Cnot9|chr1:74368126-74368625	0.146040759201588	.	.
chr1	74505730	74506229	chr1	74386756	74387255	Cnot9|chr1:74386756-74387255	0.173752101997891	.	.
chr1	74505730	74506229	chr1	74858307	74858806	Cnot9|chr1:74858307-74858806	0.307851083567047	.	.
chr1	74505730	74506229	chr1	74875293	74875792	Cnot9|chr1:74875293-74875792	0.336246450254105	.	.
chr1	74505730	74506229	chr1	74948735	74949234	Cnot9|chr1:74948735-74949234	0.140975279789246	.	.
chr1	74506443	74506942	chr1	74397348	74397847	Cnot9|chr1:74397348-74397847	0.236333173103816	.	.
chr1	74506443	74506942	chr1	74808065	74808564	Cnot9|chr1:74808065-74808564	0.171125965328724	.	.
chr1	74506443	74506942	chr1	74817277	74817776	Cnot9|chr1:74817277-74817776	0.136115358475584	.	.
chr1	74541923	74542422	chr1	74313260	74313759	Plcd4|chr1:74313260-74313759	0.139579604157746	.	.
chr1	74541923	74542422	chr1	74386756	74387255	Plcd4|chr1:74386756-74387255	0.152657682996163	.	.
chr1	74541923	74542422	chr1	74802933	74803432	Plcd4|chr1:74802933-74803432	0.174558746219163	.	.
chr1	74541923	74542422	chr1	74880737	74881236	Plcd4|chr1:74880737-74881236	0.159194738504334	.	.
chr1	74542596	74543095	chr1	74313260	74313759	Plcd4|chr1:74313260-74313759	0.208197854491549	.	.
chr1	74542596	74543095	chr1	74772969	74773468	Plcd4|chr1:74772969-74773468	0.191333014859434	.	.
chr1	74542596	74543095	chr1	74802933	74803432	Plcd4|chr1:74802933-74803432	0.334280332484069	.	.
chr1	74542596	74543095	chr1	74880737	74881236	Plcd4|chr1:74880737-74881236	0.238348963273863	.	.
chr1	74542596	74543095	chr1	74894978	74895477	Plcd4|chr1:74894978-74895477	0.298967490627634	.	.
chr1	74587962	74588461	chr1	74332262	74332761	Bcs1l|chr1:74332262-74332761	0.20679877913558	.	.
chr1	74587962	74588461	chr1	74332262	74332761	Zfp142|chr1:74332262-74332761	0.20679877913558	.	.
chr1	74587962	74588461	chr1	74368126	74368625	Bcs1l|chr1:74368126-74368625	0.3408625543299	.	.
chr1	74587962	74588461	chr1	74368126	74368625	Zfp142|chr1:74368126-74368625	0.3408625543299	.	.
chr1	74587962	74588461	chr1	74397348	74397847	Bcs1l|chr1:74397348-74397847	0.358054021795242	.	.
chr1	74587962	74588461	chr1	74397348	74397847	Zfp142|chr1:74397348-74397847	0.358054021795242	.	.
chr1	74587962	74588461	chr1	74816731	74817230	Bcs1l|chr1:74816731-74817230	0.147108211266981	.	.
chr1	74587962	74588461	chr1	74816731	74817230	Zfp142|chr1:74816731-74817230	0.147108211266981	.	.
chr1	74587962	74588461	chr1	74817277	74817776	Bcs1l|chr1:74817277-74817776	0.214677882895011	.	.
chr1	74587962	74588461	chr1	74817277	74817776	Zfp142|chr1:74817277-74817776	0.214677882895011	.	.
chr1	74587962	74588461	chr1	74858307	74858806	Bcs1l|chr1:74858307-74858806	0.357222683575492	.	.
chr1	74587962	74588461	chr1	74858307	74858806	Zfp142|chr1:74858307-74858806	0.357222683575492	.	.
chr1	74601175	74601674	chr1	74332262	74332761	Rnf25|chr1:74332262-74332761	0.158239070927629	.	.
chr1	74601175	74601674	chr1	74332262	74332761	Stk36|chr1:74332262-74332761	0.158239070927629	.	.
chr1	74601175	74601674	chr1	74386756	74387255	Rnf25|chr1:74386756-74387255	0.218554339898749	.	.
chr1	74601175	74601674	chr1	74386756	74387255	Stk36|chr1:74386756-74387255	0.218554339898749	.	.
chr1	74601175	74601674	chr1	74858307	74858806	Rnf25|chr1:74858307-74858806	0.269052064247041	.	.
chr1	74601175	74601674	chr1	74858307	74858806	Stk36|chr1:74858307-74858806	0.269052064247041	.	.
chr1	74601175	74601674	chr1	74875293	74875792	Rnf25|chr1:74875293-74875792	0.224447417183481	.	.
chr1	74601175	74601674	chr1	74875293	74875792	Stk36|chr1:74875293-74875792	0.224447417183481	.	.
chr1	74601175	74601674	chr1	74948735	74949234	Rnf25|chr1:74948735-74949234	0.165599717936175	.	.
chr1	74601175	74601674	chr1	74948735	74949234	Stk36|chr1:74948735-74949234	0.165599717936175	.	.
chr1	74661495	74661994	chr1	74332262	74332761	Ttll4|chr1:74332262-74332761	0.3589905348453	.	.
chr1	74661495	74661994	chr1	74368126	74368625	Ttll4|chr1:74368126-74368625	0.270725549083164	.	.
chr1	74661495	74661994	chr1	74386756	74387255	Ttll4|chr1:74386756-74387255	0.381968531112191	.	.
chr1	74661495	74661994	chr1	74858307	74858806	Ttll4|chr1:74858307-74858806	0.298644462046831	.	.
chr1	74661495	74661994	chr1	74875293	74875792	Ttll4|chr1:74875293-74875792	0.239382447945964	.	.
chr1	74661495	74661994	chr1	74948735	74949234	Ttll4|chr1:74948735-74949234	0.166129663433387	.	.
chr1	74712949	74713448	chr1	74418674	74419173	Cyp27a1|chr1:74418674-74419173	0.149503669305148	.	.
chr1	74712949	74713448	chr1	74772969	74773468	Cyp27a1|chr1:74772969-74773468	0.147364633088645	.	.
chr1	74712949	74713448	chr1	74802933	74803432	Cyp27a1|chr1:74802933-74803432	0.173526932390768	.	.
chr1	74712949	74713448	chr1	74894978	74895477	Cyp27a1|chr1:74894978-74895477	0.196261121386271	.	.
chr1	74851328	74851827	chr1	74858307	74858806	Gm16582|chr1:74858307-74858806	0.199788653316834	.	.
chr1	74851328	74851827	chr1	74875293	74875792	Gm16582|chr1:74875293-74875792	0.377512516171754	.	.
chr1	74854708	74855207	chr1	74816731	74817230	Cdk5r2|chr1:74816731-74817230	0.172376267910869	.	.
chr1	74854708	74855207	chr1	74817277	74817776	Cdk5r2|chr1:74817277-74817776	0.304481601535682	.	.
chr1	75124760	75125259	chr1	74817277	74817776	Nhej1|chr1:74817277-74817776	0.313791156246952	.	.
chr1	75124760	75125259	chr1	74817277	74817776	Nhej1|chr1:74817277-74817776	0.313791156246953	.	.
chr1	75124760	75125259	chr1	74858307	74858806	Nhej1|chr1:74858307-74858806	0.467839023011052	.	.
chr1	75124760	75125259	chr1	75477362	75477861	Nhej1|chr1:75477362-75477861	0.208811602823236	.	.
chr1	75124760	75125259	chr1	75487302	75487801	Nhej1|chr1:75487302-75487801	0.139651457803579	.	.
chr1	75124760	75125259	chr1	75487834	75488333	Nhej1|chr1:75487834-75488333	0.409300928280085	.	.
chr1	75124760	75125259	chr1	75495129	75495628	Nhej1|chr1:75495129-75495628	0.146074839332991	.	.
chr1	75142499	75142998	chr1	74816731	74817230	Cnppd1|chr1:74816731-74817230	0.208217203591871	.	.
chr1	75142499	75142998	chr1	74816731	74817230	Retreg2|chr1:74816731-74817230	0.208217203591871	.	.
chr1	75142499	75142998	chr1	74858307	74858806	Cnppd1|chr1:74858307-74858806	0.322089724221279	.	.
chr1	75142499	75142998	chr1	74858307	74858806	Retreg2|chr1:74858307-74858806	0.322089724221279	.	.
chr1	75142499	75142998	chr1	74875293	74875792	Cnppd1|chr1:74875293-74875792	0.167006778145918	.	.
chr1	75142499	75142998	chr1	74875293	74875792	Retreg2|chr1:74875293-74875792	0.167006778145918	.	.
chr1	75142499	75142998	chr1	74894978	74895477	Cnppd1|chr1:74894978-74895477	0.216124249406165	.	.
chr1	75142499	75142998	chr1	74894978	74895477	Retreg2|chr1:74894978-74895477	0.216124249406165	.	.
chr1	75142499	75142998	chr1	75234571	75235070	Cnppd1|chr1:75234571-75235070	0.16200823810186	.	.
chr1	75142499	75142998	chr1	75234571	75235070	Retreg2|chr1:75234571-75235070	0.16200823810186	.	.
chr1	75142499	75142998	chr1	75413640	75414139	Cnppd1|chr1:75413640-75414139	0.215518616997883	.	.
chr1	75142499	75142998	chr1	75413640	75414139	Cnppd1|chr1:75413640-75414139	0.215518616997884	.	.
chr1	75142499	75142998	chr1	75413640	75414139	Retreg2|chr1:75413640-75414139	0.215518616997883	.	.
chr1	75142499	75142998	chr1	75413640	75414139	Retreg2|chr1:75413640-75414139	0.215518616997884	.	.
chr1	75142499	75142998	chr1	75445624	75446123	Cnppd1|chr1:75445624-75446123	0.168049277854939	.	.
chr1	75142499	75142998	chr1	75445624	75446123	Retreg2|chr1:75445624-75446123	0.168049277854939	.	.
chr1	75142499	75142998	chr1	75457742	75458241	Cnppd1|chr1:75457742-75458241	0.15461532544819	.	.
chr1	75142499	75142998	chr1	75457742	75458241	Retreg2|chr1:75457742-75458241	0.15461532544819	.	.
chr1	75142499	75142998	chr1	75467494	75467993	Cnppd1|chr1:75467494-75467993	0.137624199914494	.	.
chr1	75142499	75142998	chr1	75467494	75467993	Retreg2|chr1:75467494-75467993	0.137624199914494	.	.
chr1	75168424	75168923	chr1	74802933	74803432	Zfand2b|chr1:74802933-74803432	0.196642605905623	.	.
chr1	75168424	75168923	chr1	74808065	74808564	Zfand2b|chr1:74808065-74808564	0.205447453420073	.	.
chr1	75168424	75168923	chr1	74894978	74895477	Zfand2b|chr1:74894978-74895477	0.243961275185791	.	.
chr1	75168424	75168923	chr1	74926640	74927139	Zfand2b|chr1:74926640-74927139	0.168190839860342	.	.
chr1	75168424	75168923	chr1	74948735	74949234	Zfand2b|chr1:74948735-74949234	0.290327138945086	.	.
chr1	75168424	75168923	chr1	75289863	75290362	Zfand2b|chr1:75289863-75290362	0.164079694703891	.	.
chr1	75168424	75168923	chr1	75290547	75291046	Zfand2b|chr1:75290547-75291046	0.190436153158013	.	.
chr1	75168424	75168923	chr1	75342805	75343304	Zfand2b|chr1:75342805-75343304	0.147446778100765	.	.
chr1	75168424	75168923	chr1	75429665	75430164	Zfand2b|chr1:75429665-75430164	0.165095594091662	.	.
chr1	75168424	75168923	chr1	75445624	75446123	Zfand2b|chr1:75445624-75446123	0.172654511700147	.	.
chr1	75168424	75168923	chr1	75457742	75458241	Zfand2b|chr1:75457742-75458241	0.13705698797354	.	.
chr1	75180079	75180578	chr1	75289863	75290362	Abcb6|chr1:75289863-75290362	0.151531826036779	.	.
chr1	75180079	75180578	chr1	75290547	75291046	Abcb6|chr1:75290547-75291046	0.16064593793659	.	.
chr1	75191753	75192252	chr1	74858307	74858806	Ankzf1|chr1:74858307-74858806	0.145460029822293	.	.
chr1	75191753	75192252	chr1	74858307	74858806	Atg9a|chr1:74858307-74858806	0.145460029822293	.	.
chr1	75191753	75192252	chr1	75234571	75235070	Ankzf1|chr1:75234571-75235070	0.247623875130455	.	.
chr1	75191753	75192252	chr1	75234571	75235070	Atg9a|chr1:75234571-75235070	0.247623875130455	.	.
chr1	75191753	75192252	chr1	75290547	75291046	Ankzf1|chr1:75290547-75291046	0.171755630199598	.	.
chr1	75191753	75192252	chr1	75290547	75291046	Atg9a|chr1:75290547-75291046	0.171755630199598	.	.
chr1	75191753	75192252	chr1	75342805	75343304	Ankzf1|chr1:75342805-75343304	0.183100703811754	.	.
chr1	75191753	75192252	chr1	75342805	75343304	Atg9a|chr1:75342805-75343304	0.183100703811754	.	.
chr1	75191753	75192252	chr1	75429665	75430164	Ankzf1|chr1:75429665-75430164	0.188673189366642	.	.
chr1	75191753	75192252	chr1	75429665	75430164	Atg9a|chr1:75429665-75430164	0.188673189366642	.	.
chr1	75191753	75192252	chr1	75445624	75446123	Ankzf1|chr1:75445624-75446123	0.274179052192846	.	.
chr1	75191753	75192252	chr1	75445624	75446123	Atg9a|chr1:75445624-75446123	0.274179052192846	.	.
chr1	75191753	75192252	chr1	75457742	75458241	Ankzf1|chr1:75457742-75458241	0.199083577022725	.	.
chr1	75191753	75192252	chr1	75457742	75458241	Atg9a|chr1:75457742-75458241	0.199083577022725	.	.
chr1	75192415	75192914	chr1	74948735	74949234	Ankzf1|chr1:74948735-74949234	0.199476674863985	.	.
chr1	75192415	75192914	chr1	74948735	74949234	Atg9a|chr1:74948735-74949234	0.199476674863985	.	.
chr1	75192415	75192914	chr1	75016818	75017317	Ankzf1|chr1:75016818-75017317	0.160122900914404	.	.
chr1	75192415	75192914	chr1	75016818	75017317	Ankzf1|chr1:75016818-75017317	0.160122900914405	.	.
chr1	75192415	75192914	chr1	75016818	75017317	Atg9a|chr1:75016818-75017317	0.160122900914404	.	.
chr1	75192415	75192914	chr1	75016818	75017317	Atg9a|chr1:75016818-75017317	0.160122900914405	.	.
chr1	75192415	75192914	chr1	75289863	75290362	Ankzf1|chr1:75289863-75290362	0.154984870117426	.	.
chr1	75192415	75192914	chr1	75289863	75290362	Atg9a|chr1:75289863-75290362	0.154984870117426	.	.
chr1	75192415	75192914	chr1	75342805	75343304	Ankzf1|chr1:75342805-75343304	0.373259609930498	.	.
chr1	75192415	75192914	chr1	75342805	75343304	Atg9a|chr1:75342805-75343304	0.373259609930498	.	.
chr1	75192415	75192914	chr1	75382615	75383114	Ankzf1|chr1:75382615-75383114	0.349340340157544	.	.
chr1	75192415	75192914	chr1	75382615	75383114	Ankzf1|chr1:75382615-75383114	0.349340340157545	.	.
chr1	75192415	75192914	chr1	75382615	75383114	Atg9a|chr1:75382615-75383114	0.349340340157544	.	.
chr1	75192415	75192914	chr1	75382615	75383114	Atg9a|chr1:75382615-75383114	0.349340340157545	.	.
chr1	75210546	75211045	chr1	74858307	74858806	Glb1l|chr1:74858307-74858806	0.186409570846693	.	.
chr1	75210546	75211045	chr1	74858307	74858806	Stk16|chr1:74858307-74858806	0.186409570846693	.	.
chr1	75210546	75211045	chr1	74880737	74881236	Glb1l|chr1:74880737-74881236	0.13937476388274	.	.
chr1	75210546	75211045	chr1	74880737	74881236	Stk16|chr1:74880737-74881236	0.13937476388274	.	.
chr1	75210546	75211045	chr1	75413640	75414139	Glb1l|chr1:75413640-75414139	0.13857854798962	.	.
chr1	75210546	75211045	chr1	75413640	75414139	Stk16|chr1:75413640-75414139	0.13857854798962	.	.
chr1	75210546	75211045	chr1	75477362	75477861	Glb1l|chr1:75477362-75477861	0.199947011004976	.	.
chr1	75210546	75211045	chr1	75477362	75477861	Stk16|chr1:75477362-75477861	0.199947011004976	.	.
chr1	75219086	75219585	chr1	74858307	74858806	Tuba4a|chr1:74858307-74858806	0.1495162950814	.	.
chr1	75219086	75219585	chr1	74875293	74875792	Tuba4a|chr1:74875293-74875792	0.225909925169509	.	.
chr1	75219086	75219585	chr1	74926640	74927139	Tuba4a|chr1:74926640-74927139	0.145281902475405	.	.
chr1	75219086	75219585	chr1	75234571	75235070	Tuba4a|chr1:75234571-75235070	0.2559792749907	.	.
chr1	75219086	75219585	chr1	75289863	75290362	Tuba4a|chr1:75289863-75290362	0.27549835968399	.	.
chr1	75219086	75219585	chr1	75290547	75291046	Tuba4a|chr1:75290547-75291046	0.158894654111438	.	.
chr1	75219086	75219585	chr1	75429665	75430164	Tuba4a|chr1:75429665-75430164	0.164348706753459	.	.
chr1	75219086	75219585	chr1	75457742	75458241	Tuba4a|chr1:75457742-75458241	0.203708688366504	.	.
chr1	75236144	75236643	chr1	74817277	74817776	Dnajb2|chr1:74817277-74817776	0.432417112957356	.	.
chr1	75236144	75236643	chr1	74858307	74858806	Dnajb2|chr1:74858307-74858806	0.369271751194995	.	.
chr1	75236144	75236643	chr1	74875293	74875792	Dnajb2|chr1:74875293-74875792	0.169860075385919	.	.
chr1	75236144	75236643	chr1	75381822	75382321	Dnajb2|chr1:75381822-75382321	0.37076850347525	.	.
chr1	75236144	75236643	chr1	75457742	75458241	Dnajb2|chr1:75457742-75458241	0.260871334508169	.	.
chr1	75236144	75236643	chr1	75458368	75458867	Dnajb2|chr1:75458368-75458867	0.143777408640036	.	.
chr1	75236144	75236643	chr1	75477362	75477861	Dnajb2|chr1:75477362-75477861	0.203357071681814	.	.
chr1	75236144	75236643	chr1	75487834	75488333	Dnajb2|chr1:75487834-75488333	0.160758711602292	.	.
chr1	75236144	75236643	chr1	75495129	75495628	Dnajb2|chr1:75495129-75495628	0.15081022879845	.	.
chr1	75236651	75237150	chr1	74858307	74858806	Dnajb2|chr1:74858307-74858806	0.17393178341335	.	.
chr1	75236651	75237150	chr1	74875293	74875792	Dnajb2|chr1:74875293-74875792	0.169274647680852	.	.
chr1	75236651	75237150	chr1	75290547	75291046	Dnajb2|chr1:75290547-75291046	0.14207882943141	.	.
chr1	75236651	75237150	chr1	75381822	75382321	Dnajb2|chr1:75381822-75382321	0.298325475578871	.	.
chr1	75236651	75237150	chr1	75429665	75430164	Dnajb2|chr1:75429665-75430164	0.142926912278515	.	.
chr1	75251521	75252020	chr1	75477362	75477861	Gm28294|chr1:75477362-75477861	0.316926738665252	.	.
chr1	75264008	75264507	chr1	75381822	75382321	Ptprn|chr1:75381822-75382321	0.17637349425698	.	.
chr1	75264008	75264507	chr1	75457742	75458241	Ptprn|chr1:75457742-75458241	0.159602203692003	.	.
chr1	75264008	75264507	chr1	75458368	75458867	Ptprn|chr1:75458368-75458867	0.157298042085584	.	.
chr1	75264008	75264507	chr1	75477362	75477861	Ptprn|chr1:75477362-75477861	0.173412005390573	.	.
chr1	75264008	75264507	chr1	75487834	75488333	Ptprn|chr1:75487834-75488333	0.276629943178705	.	.
chr1	75264549	75265048	chr1	75290547	75291046	Ptprn|chr1:75290547-75291046	0.214044741481508	.	.
chr1	75277375	75277874	chr1	75398631	75399130	Resp18|chr1:75398631-75399130	0.145088750064094	.	.
chr1	75277375	75277874	chr1	75487302	75487801	Resp18|chr1:75487302-75487801	0.163470215804663	.	.
chr1	75277375	75277874	chr1	75487834	75488333	Resp18|chr1:75487834-75488333	0.358170748770384	.	.
chr1	75277375	75277874	chr1	75487834	75488333	Resp18|chr1:75487834-75488333	0.358170748770385	.	.
chr1	75277375	75277874	chr1	75495129	75495628	Resp18|chr1:75495129-75495628	0.175198136612045	.	.
chr1	75278167	75278666	chr1	75244823	75245322	Resp18|chr1:75244823-75245322	0.157607418342678	.	.
chr1	75317346	75317845	chr1	75381822	75382321	Dnpep|chr1:75381822-75382321	0.21597676680631	.	.
chr1	75317346	75317845	chr1	75413640	75414139	Dnpep|chr1:75413640-75414139	0.164568386194937	.	.
chr1	75317346	75317845	chr1	75457742	75458241	Dnpep|chr1:75457742-75458241	0.192938635278651	.	.
chr1	75317346	75317845	chr1	75457742	75458241	Dnpep|chr1:75457742-75458241	0.192938635278652	.	.
chr1	75317346	75317845	chr1	75487834	75488333	Dnpep|chr1:75487834-75488333	0.164729825392872	.	.
chr1	75435709	75436208	chr1	75413640	75414139	Gmppa|chr1:75413640-75414139	0.228035492616378	.	.
chr1	75478598	75479097	chr1	75234571	75235070	Chpf|chr1:75234571-75235070	0.237393241472582	.	.
chr1	75478598	75479097	chr1	75234571	75235070	Tmem198|chr1:75234571-75235070	0.237393241472582	.	.
chr1	75478598	75479097	chr1	75290547	75291046	Chpf|chr1:75290547-75291046	0.193007420988937	.	.
chr1	75478598	75479097	chr1	75290547	75291046	Tmem198|chr1:75290547-75291046	0.193007420988937	.	.
chr1	75478598	75479097	chr1	75442771	75443270	Chpf|chr1:75442771-75443270	0.195709204127727	.	.
chr1	75478598	75479097	chr1	75442771	75443270	Tmem198|chr1:75442771-75443270	0.195709204127727	.	.
chr1	75479156	75479655	chr1	75289863	75290362	Chpf|chr1:75289863-75290362	0.223110454566193	.	.
chr1	75479156	75479655	chr1	75289863	75290362	Tmem198|chr1:75289863-75290362	0.223110454566193	.	.
chr1	75479156	75479655	chr1	75382615	75383114	Chpf|chr1:75382615-75383114	0.212642215903399	.	.
chr1	75479156	75479655	chr1	75382615	75383114	Tmem198|chr1:75382615-75383114	0.212642215903399	.	.
chr1	75479156	75479655	chr1	75477362	75477861	Chpf|chr1:75477362-75477861	0.314514257282426	.	.
chr1	75479156	75479655	chr1	75477362	75477861	Tmem198|chr1:75477362-75477861	0.314514257282426	.	.
chr1	75505376	75505875	chr1	75559353	75559852	Obsl1|chr1:75559353-75559852	0.492336910540285	.	.
chr1	75505376	75505875	chr1	75797688	75798187	Obsl1|chr1:75797688-75798187	0.138431972780474	.	.
chr1	75505376	75505875	chr1	75945026	75945525	Obsl1|chr1:75945026-75945525	0.213816454641964	.	.
chr1	75505376	75505875	chr1	75978531	75979030	Obsl1|chr1:75978531-75979030	0.374232339469451	.	.
chr1	75521240	75521739	chr1	75559353	75559852	Stk11ip|chr1:75559353-75559852	0.286209185335834	.	.
chr1	75521240	75521739	chr1	75797186	75797685	Stk11ip|chr1:75797186-75797685	0.162022487986511	.	.
chr1	75521240	75521739	chr1	75797688	75798187	Stk11ip|chr1:75797688-75798187	0.270755311522952	.	.
chr1	75521240	75521739	chr1	75945026	75945525	Stk11ip|chr1:75945026-75945525	0.204962948283775	.	.
chr1	75521240	75521739	chr1	75978531	75979030	Stk11ip|chr1:75978531-75979030	0.163436035097886	.	.
chr1	75546261	75546760	chr1	75610446	75610945	Slc4a3|chr1:75610446-75610945	0.209541861497321	.	.
chr1	75546261	75546760	chr1	75797186	75797685	Slc4a3|chr1:75797186-75797685	0.154828962094533	.	.
chr1	75546261	75546760	chr1	75797688	75798187	Slc4a3|chr1:75797688-75798187	0.198917943278828	.	.
chr1	78310032	78310531	chr1	78215765	78216264	Sgpp2|chr1:78215765-78216264	0.207784151771974	.	.
chr1	78310032	78310531	chr1	78227469	78227968	Sgpp2|chr1:78227469-78227968	0.18403166494195	.	.
chr1	78310032	78310531	chr1	78355094	78355593	Sgpp2|chr1:78355094-78355593	0.188769467354208	.	.
chr1	78310032	78310531	chr1	78357374	78357873	Sgpp2|chr1:78357374-78357873	0.138338213271764	.	.
chr1	78310032	78310531	chr1	78357937	78358436	Sgpp2|chr1:78357937-78358436	0.193429872815746	.	.
chr1	78310032	78310531	chr1	78371610	78372109	Sgpp2|chr1:78371610-78372109	0.373500430944091	.	.
chr1	78310931	78311430	chr1	78079854	78080353	Sgpp2|chr1:78079854-78080353	0.220487627408518	.	.
chr1	78310931	78311430	chr1	78215765	78216264	Sgpp2|chr1:78215765-78216264	0.179050771428396	.	.
chr1	78310931	78311430	chr1	78227469	78227968	Sgpp2|chr1:78227469-78227968	0.178260469018103	.	.
chr1	78310931	78311430	chr1	78355094	78355593	Sgpp2|chr1:78355094-78355593	0.152362804945151	.	.
chr1	78310931	78311430	chr1	78419495	78419994	Sgpp2|chr1:78419495-78419994	0.223887259801519	.	.
chr1	78488387	78488886	chr1	78338129	78338628	Farsb|chr1:78338129-78338628	0.229502763969976	.	.
chr1	78488900	78489399	chr1	78425895	78426394	Farsb|chr1:78425895-78426394	0.400152914255612	.	.
chr1	78821063	78821562	chr1	78812199	78812698	Gm29187|chr1:78812199-78812698	0.190084989876507	.	.
chr1	79439807	79440306	chr1	79290522	79291021	Scg2|chr1:79290522-79291021	0.20007490447963	.	.
chr1	79439807	79440306	chr1	79357260	79357759	Scg2|chr1:79357260-79357759	0.210735048116404	.	.
chr1	79439807	79440306	chr1	79429173	79429672	Scg2|chr1:79429173-79429672	0.138476723918065	.	.
chr1	79439807	79440306	chr1	79469178	79469677	Scg2|chr1:79469178-79469677	0.219332267695159	.	.
chr1	79439807	79440306	chr1	79710659	79711158	Scg2|chr1:79710659-79711158	0.226041969307652	.	.
chr1	79671350	79671849	chr1	79450145	79450644	Ap1s3|chr1:79450145-79450644	0.207467587100291	.	.
chr1	80339971	80340470	chr1	80180986	80181485	Cul3|chr1:80180986-80181485	0.165107911910204	.	.
chr1	80340736	80341235	chr1	80036368	80036867	Cul3|chr1:80036368-80036867	0.14509037295996	.	.
chr1	80340736	80341235	chr1	80165135	80165634	Cul3|chr1:80165135-80165634	0.168761022733783	.	.
chr1	80340736	80341235	chr1	80427396	80427895	Cul3|chr1:80427396-80427895	0.221925545375376	.	.
chr1	82232532	82233031	chr1	82095035	82095534	Gm9747|chr1:82095035-82095534	0.17250885498244	.	.
chr1	82232532	82233031	chr1	82201432	82201931	Gm9747|chr1:82201432-82201931	0.274215303110719	.	.
chr1	82232532	82233031	chr1	82409177	82409676	Gm9747|chr1:82409177-82409676	0.135736576545074	.	.
chr1	82290681	82291180	chr1	82199924	82200423	Irs1|chr1:82199924-82200423	0.158719532459197	.	.
chr1	82290681	82291180	chr1	82283141	82283640	Irs1|chr1:82283141-82283640	0.239810672618245	.	.
chr1	82290681	82291180	chr1	82292699	82293198	Irs1|chr1:82292699-82293198	0.227639195247184	.	.
chr1	82290681	82291180	chr1	82451862	82452361	Irs1|chr1:82451862-82452361	0.148609916381926	.	.
chr1	82291243	82291742	chr1	82156946	82157445	Irs1|chr1:82156946-82157445	0.1773790129879	.	.
chr1	82291243	82291742	chr1	82199924	82200423	Irs1|chr1:82199924-82200423	0.275911444241442	.	.
chr1	82291243	82291742	chr1	82283141	82283640	Irs1|chr1:82283141-82283640	0.415651748857848	.	.
chr1	82291243	82291742	chr1	82292699	82293198	Irs1|chr1:82292699-82293198	0.289005525336552	.	.
chr1	82291243	82291742	chr1	82340283	82340782	Irs1|chr1:82340283-82340782	0.309617140731219	.	.
chr1	82291243	82291742	chr1	82451862	82452361	Irs1|chr1:82451862-82452361	0.16635803406395	.	.
chr1	82316361	82316860	chr1	82199924	82200423	Rhbdd1|chr1:82199924-82200423	0.160042770175053	.	.
chr1	82316361	82316860	chr1	82283141	82283640	Rhbdd1|chr1:82283141-82283640	0.176856427267772	.	.
chr1	82316361	82316860	chr1	82451862	82452361	Rhbdd1|chr1:82451862-82452361	0.233496568389811	.	.
chr1	82724600	82725099	chr1	82451862	82452361	C430014B12Rik|chr1:82451862-82452361	0.264239005662276	.	.
chr1	82724600	82725099	chr1	82451862	82452361	Mff|chr1:82451862-82452361	0.264239005662276	.	.
chr1	82724600	82725099	chr1	82476122	82476621	C430014B12Rik|chr1:82476122-82476621	0.231809054097459	.	.
chr1	82724600	82725099	chr1	82476122	82476621	Mff|chr1:82476122-82476621	0.231809054097459	.	.
chr1	82725115	82725614	chr1	82292699	82293198	C430014B12Rik|chr1:82292699-82293198	0.177630317426332	.	.
chr1	82725115	82725614	chr1	82292699	82293198	Mff|chr1:82292699-82293198	0.177630317426332	.	.
chr1	82725115	82725614	chr1	82358886	82359385	C430014B12Rik|chr1:82358886-82359385	0.233814245483069	.	.
chr1	82725115	82725614	chr1	82358886	82359385	Mff|chr1:82358886-82359385	0.233814245483069	.	.
chr1	82725115	82725614	chr1	82432633	82433132	C430014B12Rik|chr1:82432633-82433132	0.147986206689587	.	.
chr1	82725115	82725614	chr1	82432633	82433132	Mff|chr1:82432633-82433132	0.147986206689587	.	.
chr1	82725115	82725614	chr1	82476122	82476621	C430014B12Rik|chr1:82476122-82476621	0.358872017443317	.	.
chr1	82725115	82725614	chr1	82476122	82476621	Mff|chr1:82476122-82476621	0.358872017443317	.	.
chr1	83037972	83038471	chr1	83345462	83345961	Slc19a3|chr1:83345462-83345961	0.309591857611203	.	.
chr1	83037972	83038471	chr1	83354817	83355316	Slc19a3|chr1:83354817-83355316	0.153824608045886	.	.
chr1	83159481	83159980	chr1	83237579	83238078	Daw1|chr1:83237579-83238078	0.218711453280991	.	.
chr1	83159481	83159980	chr1	83366669	83367168	Daw1|chr1:83366669-83367168	0.16640485771256	.	.
chr1	83159481	83159980	chr1	83389399	83389898	Daw1|chr1:83389399-83389898	0.167755056215259	.	.
chr1	83407918	83408417	chr1	83181370	83181869	Sphkap|chr1:83181370-83181869	0.206577481299351	.	.
chr1	83407918	83408417	chr1	83345462	83345961	Sphkap|chr1:83345462-83345961	0.183252749095945	.	.
chr1	83407918	83408417	chr1	83395536	83396035	Sphkap|chr1:83395536-83396035	0.145539646567943	.	.
chr1	84839165	84839664	chr1	84838531	84839030	Fbxo36|chr1:84838531-84839030	0.493596803576237	.	.
chr1	84839808	84840307	chr1	84838531	84839030	Fbxo36|chr1:84838531-84839030	0.173837857942624	.	.
chr1	84839808	84840307	chr1	84838531	84839030	Trip12|chr1:84838531-84839030	0.173837857942624	.	.
chr1	84934371	84934870	chr1	84838531	84839030	Slc16a14|chr1:84838531-84839030	0.216056795512221	.	.
chr1	84935649	84936148	chr1	84881481	84881980	Slc16a14|chr1:84881481-84881980	0.152220329461887	.	.
chr1	84935649	84936148	chr1	84952421	84952920	Slc16a14|chr1:84952421-84952920	0.37602218051902	.	.
chr1	85793160	85793659	chr1	85720188	85720687	Cab39|chr1:85720188-85720687	0.150562746280187	.	.
chr1	85793160	85793659	chr1	85916833	85917332	Cab39|chr1:85916833-85917332	0.154127666190159	.	.
chr1	85793728	85794227	chr1	85703519	85704018	Cab39|chr1:85703519-85704018	0.230888536090501	.	.
chr1	85793728	85794227	chr1	85736435	85736934	Cab39|chr1:85736435-85736934	0.180700867484681	.	.
chr1	85793728	85794227	chr1	85965753	85966252	Cab39|chr1:85965753-85966252	0.291440534423781	.	.
chr1	85894274	85894773	chr1	85720188	85720687	Itm2c|chr1:85720188-85720687	0.184585970621654	.	.
chr1	85894274	85894773	chr1	85908911	85909410	Itm2c|chr1:85908911-85909410	0.142046478235916	.	.
chr1	85894955	85895454	chr1	85842205	85842704	Itm2c|chr1:85842205-85842704	0.15866485357939	.	.
chr1	85894955	85895454	chr1	85895455	85895954	Itm2c|chr1:85895455-85895954	0.186941033356911	.	.
chr1	85928201	85928700	chr1	85895455	85895954	4933407L21Rik|chr1:85895455-85895954	0.158814933503223	.	.
chr1	85928201	85928700	chr1	85933596	85934095	4933407L21Rik|chr1:85933596-85934095	0.27060010174042	.	.
chr1	86302910	86303409	chr1	86434501	86435000	B3gnt7|chr1:86434501-86435000	0.150520514482845	.	.
chr1	86302910	86303409	chr1	86434501	86435000	Gm28626|chr1:86434501-86435000	0.150520514482845	.	.
chr1	86302910	86303409	chr1	86441795	86442294	B3gnt7|chr1:86441795-86442294	0.207008494380788	.	.
chr1	86302910	86303409	chr1	86441795	86442294	Gm28626|chr1:86441795-86442294	0.207008494380788	.	.
chr1	86302910	86303409	chr1	86487143	86487642	B3gnt7|chr1:86487143-86487642	0.327883090979298	.	.
chr1	86302910	86303409	chr1	86487143	86487642	B3gnt7|chr1:86487143-86487642	0.327883090979299	.	.
chr1	86302910	86303409	chr1	86487143	86487642	Gm28626|chr1:86487143-86487642	0.327883090979298	.	.
chr1	86302910	86303409	chr1	86487143	86487642	Gm28626|chr1:86487143-86487642	0.327883090979299	.	.
chr1	86302910	86303409	chr1	86487725	86488224	B3gnt7|chr1:86487725-86488224	0.221351616130058	.	.
chr1	86302910	86303409	chr1	86487725	86488224	Gm28626|chr1:86487725-86488224	0.221351616130058	.	.
chr1	86302910	86303409	chr1	86525204	86525703	B3gnt7|chr1:86525204-86525703	0.25560124122039	.	.
chr1	86302910	86303409	chr1	86525204	86525703	Gm28626|chr1:86525204-86525703	0.25560124122039	.	.
chr1	86302910	86303409	chr1	86528114	86528613	B3gnt7|chr1:86528114-86528613	0.28305032801402	.	.
chr1	86302910	86303409	chr1	86528114	86528613	Gm28626|chr1:86528114-86528613	0.28305032801402	.	.
chr1	86358737	86359236	chr1	86433961	86434460	C130036L24Rik|chr1:86433961-86434460	0.185626087424883	.	.
chr1	86358737	86359236	chr1	86433961	86434460	Ncl|chr1:86433961-86434460	0.185626087424883	.	.
chr1	86358737	86359236	chr1	86434501	86435000	C130036L24Rik|chr1:86434501-86435000	0.480938892608084	.	.
chr1	86358737	86359236	chr1	86434501	86435000	Ncl|chr1:86434501-86435000	0.480938892608084	.	.
chr1	86358737	86359236	chr1	86441795	86442294	C130036L24Rik|chr1:86441795-86442294	0.494273989491248	.	.
chr1	86358737	86359236	chr1	86441795	86442294	Ncl|chr1:86441795-86442294	0.494273989491248	.	.
chr1	86358737	86359236	chr1	86487143	86487642	C130036L24Rik|chr1:86487143-86487642	0.344720527252445	.	.
chr1	86358737	86359236	chr1	86487143	86487642	Ncl|chr1:86487143-86487642	0.344720527252445	.	.
chr1	86358737	86359236	chr1	86487725	86488224	C130036L24Rik|chr1:86487725-86488224	0.440803084199227	.	.
chr1	86358737	86359236	chr1	86487725	86488224	Ncl|chr1:86487725-86488224	0.440803084199227	.	.
chr1	86358737	86359236	chr1	86525204	86525703	C130036L24Rik|chr1:86525204-86525703	0.247394691733628	.	.
chr1	86358737	86359236	chr1	86525204	86525703	Ncl|chr1:86525204-86525703	0.247394691733628	.	.
chr1	86358737	86359236	chr1	86627080	86627579	C130036L24Rik|chr1:86627080-86627579	0.372932328546834	.	.
chr1	86358737	86359236	chr1	86627080	86627579	Ncl|chr1:86627080-86627579	0.372932328546834	.	.
chr1	86358737	86359236	chr1	86633770	86634269	C130036L24Rik|chr1:86633770-86634269	0.193492598832885	.	.
chr1	86358737	86359236	chr1	86633770	86634269	Ncl|chr1:86633770-86634269	0.193492598832885	.	.
chr1	86359268	86359767	chr1	86434501	86435000	C130036L24Rik|chr1:86434501-86435000	0.263121231518972	.	.
chr1	86359268	86359767	chr1	86434501	86435000	Ncl|chr1:86434501-86435000	0.263121231518972	.	.
chr1	86359268	86359767	chr1	86441795	86442294	C130036L24Rik|chr1:86441795-86442294	0.307917154935116	.	.
chr1	86359268	86359767	chr1	86441795	86442294	Ncl|chr1:86441795-86442294	0.307917154935116	.	.
chr1	86359268	86359767	chr1	86487143	86487642	C130036L24Rik|chr1:86487143-86487642	0.24199643813315	.	.
chr1	86359268	86359767	chr1	86487143	86487642	Ncl|chr1:86487143-86487642	0.24199643813315	.	.
chr1	86359268	86359767	chr1	86487725	86488224	C130036L24Rik|chr1:86487725-86488224	0.482426014435964	.	.
chr1	86359268	86359767	chr1	86487725	86488224	Ncl|chr1:86487725-86488224	0.482426014435964	.	.
chr1	86359268	86359767	chr1	86525204	86525703	C130036L24Rik|chr1:86525204-86525703	0.251437863072499	.	.
chr1	86359268	86359767	chr1	86525204	86525703	Ncl|chr1:86525204-86525703	0.251437863072499	.	.
chr1	86359268	86359767	chr1	86618411	86618910	C130036L24Rik|chr1:86618411-86618910	0.207231744245487	.	.
chr1	86359268	86359767	chr1	86618411	86618910	Ncl|chr1:86618411-86618910	0.207231744245487	.	.
chr1	86359268	86359767	chr1	86627080	86627579	C130036L24Rik|chr1:86627080-86627579	0.2772148644813	.	.
chr1	86359268	86359767	chr1	86627080	86627579	Ncl|chr1:86627080-86627579	0.2772148644813	.	.
chr1	86359268	86359767	chr1	86633770	86634269	C130036L24Rik|chr1:86633770-86634269	0.262868085388576	.	.
chr1	86359268	86359767	chr1	86633770	86634269	Ncl|chr1:86633770-86634269	0.262868085388576	.	.
chr1	86525710	86526209	chr1	86371911	86372410	Ptma|chr1:86371911-86372410	0.135875206509353	.	.
chr1	86525710	86526209	chr1	86434501	86435000	Ptma|chr1:86434501-86435000	0.196759059110474	.	.
chr1	86525710	86526209	chr1	86487143	86487642	Ptma|chr1:86487143-86487642	0.17538185165978	.	.
chr1	86525710	86526209	chr1	86525204	86525703	Ptma|chr1:86525204-86525703	0.330595804736104	.	.
chr1	86525710	86526209	chr1	86633770	86634269	Ptma|chr1:86633770-86634269	0.142280628404828	.	.
chr1	86526360	86526859	chr1	86433961	86434460	Ptma|chr1:86433961-86434460	0.252351647968775	.	.
chr1	86526360	86526859	chr1	86434501	86435000	Ptma|chr1:86434501-86435000	0.463096004557787	.	.
chr1	86526360	86526859	chr1	86441795	86442294	Ptma|chr1:86441795-86442294	0.332041792455554	.	.
chr1	86526360	86526859	chr1	86487143	86487642	Ptma|chr1:86487143-86487642	0.412012865845497	.	.
chr1	86526360	86526859	chr1	86487725	86488224	Ptma|chr1:86487725-86488224	0.433998178054933	.	.
chr1	86526360	86526859	chr1	86525204	86525703	Ptma|chr1:86525204-86525703	0.338696223053485	.	.
chr1	86526360	86526859	chr1	86627080	86627579	Ptma|chr1:86627080-86627579	0.263742230031015	.	.
chr1	86526360	86526859	chr1	86633770	86634269	Ptma|chr1:86633770-86634269	0.417784121325474	.	.
chr1	86582078	86582577	chr1	86433961	86434460	Cops7b|chr1:86433961-86434460	0.252652293791098	.	.
chr1	86582078	86582577	chr1	86433961	86434460	Pde6d|chr1:86433961-86434460	0.252652293791098	.	.
chr1	86582078	86582577	chr1	86434501	86435000	Cops7b|chr1:86434501-86435000	0.295714397083413	.	.
chr1	86582078	86582577	chr1	86434501	86435000	Pde6d|chr1:86434501-86435000	0.295714397083413	.	.
chr1	86582078	86582577	chr1	86487143	86487642	Cops7b|chr1:86487143-86487642	0.162670076218161	.	.
chr1	86582078	86582577	chr1	86487143	86487642	Cops7b|chr1:86487143-86487642	0.162670076218162	.	.
chr1	86582078	86582577	chr1	86487143	86487642	Pde6d|chr1:86487143-86487642	0.162670076218161	.	.
chr1	86582078	86582577	chr1	86487143	86487642	Pde6d|chr1:86487143-86487642	0.162670076218162	.	.
chr1	86582078	86582577	chr1	86525204	86525703	Cops7b|chr1:86525204-86525703	0.169941921605372	.	.
chr1	86582078	86582577	chr1	86525204	86525703	Pde6d|chr1:86525204-86525703	0.169941921605372	.	.
chr1	86582078	86582577	chr1	86633770	86634269	Cops7b|chr1:86633770-86634269	0.194214183701956	.	.
chr1	86582078	86582577	chr1	86633770	86634269	Pde6d|chr1:86633770-86634269	0.194214183701956	.	.
chr1	86582603	86583102	chr1	86281705	86282204	Cops7b|chr1:86281705-86282204	0.172373264503497	.	.
chr1	86582603	86583102	chr1	86281705	86282204	Pde6d|chr1:86281705-86282204	0.172373264503497	.	.
chr1	86582603	86583102	chr1	86433961	86434460	Cops7b|chr1:86433961-86434460	0.278817697129954	.	.
chr1	86582603	86583102	chr1	86433961	86434460	Pde6d|chr1:86433961-86434460	0.278817697129954	.	.
chr1	86582603	86583102	chr1	86434501	86435000	Cops7b|chr1:86434501-86435000	0.142563894972874	.	.
chr1	86582603	86583102	chr1	86434501	86435000	Pde6d|chr1:86434501-86435000	0.142563894972874	.	.
chr1	86582603	86583102	chr1	86441795	86442294	Cops7b|chr1:86441795-86442294	0.159974781880076	.	.
chr1	86582603	86583102	chr1	86441795	86442294	Pde6d|chr1:86441795-86442294	0.159974781880076	.	.
chr1	86582603	86583102	chr1	86487725	86488224	Cops7b|chr1:86487725-86488224	0.226503814325517	.	.
chr1	86582603	86583102	chr1	86487725	86488224	Pde6d|chr1:86487725-86488224	0.226503814325517	.	.
chr1	86582603	86583102	chr1	86633770	86634269	Cops7b|chr1:86633770-86634269	0.298930679728043	.	.
chr1	86582603	86583102	chr1	86633770	86634269	Pde6d|chr1:86633770-86634269	0.298930679728043	.	.
chr1	86669399	86669898	chr1	86487725	86488224	Nppc|chr1:86487725-86488224	0.249917009671675	.	.
chr1	86669399	86669898	chr1	86618411	86618910	Nppc|chr1:86618411-86618910	0.315620109389416	.	.
chr1	86669399	86669898	chr1	86627080	86627579	Nppc|chr1:86627080-86627579	0.139124918447129	.	.
chr1	86669399	86669898	chr1	86633770	86634269	Nppc|chr1:86633770-86634269	0.290808861017996	.	.
chr1	86670393	86670892	chr1	86433961	86434460	Nppc|chr1:86433961-86434460	0.158462947421774	.	.
chr1	86670393	86670892	chr1	86441795	86442294	Nppc|chr1:86441795-86442294	0.230345845288057	.	.
chr1	86670393	86670892	chr1	86442428	86442927	Nppc|chr1:86442428-86442927	0.244934115093164	.	.
chr1	86670393	86670892	chr1	86586879	86587378	Nppc|chr1:86586879-86587378	0.14235574919267	.	.
chr1	86670393	86670892	chr1	86627080	86627579	Nppc|chr1:86627080-86627579	0.36558709248391	.	.
chr1	86670393	86670892	chr1	86633770	86634269	Nppc|chr1:86633770-86634269	0.395918303238035	.	.
chr1	86703565	86704064	chr1	86434501	86435000	Dis3l2|chr1:86434501-86435000	0.135415924672853	.	.
chr1	86703565	86704064	chr1	86487725	86488224	Dis3l2|chr1:86487725-86488224	0.142804176691704	.	.
chr1	86703565	86704064	chr1	86525204	86525703	Dis3l2|chr1:86525204-86525703	0.210490296783722	.	.
chr1	86703565	86704064	chr1	86633770	86634269	Dis3l2|chr1:86633770-86634269	0.289023816054255	.	.
chr1	87755700	87756199	chr1	87862158	87862657	Atg16l1|chr1:87862158-87862657	0.155381148762758	.	.
chr1	88008031	88008530	chr1	87906478	87906977	Usp40|chr1:87906478-87906977	0.179672924703417	.	.
chr1	88008031	88008530	chr1	88411957	88412456	Usp40|chr1:88411957-88412456	0.313541429949645	.	.
chr1	88205505	88206004	chr1	88136549	88137048	Dnajb3|chr1:88136549-88137048	0.257375811794892	.	.
chr1	88205505	88206004	chr1	88411957	88412456	Dnajb3|chr1:88411957-88412456	0.478689133779681	.	.
chr1	88277410	88277909	chr1	88357393	88357892	Hjurp|chr1:88357393-88357892	0.156634866773895	.	.
chr1	88277410	88277909	chr1	88357393	88357892	Trpm8|chr1:88357393-88357892	0.156634866773895	.	.
chr1	88277410	88277909	chr1	88411957	88412456	Hjurp|chr1:88411957-88412456	0.210689261155743	.	.
chr1	88277410	88277909	chr1	88411957	88412456	Trpm8|chr1:88411957-88412456	0.210689261155743	.	.
chr1	90603129	90603628	chr1	90588307	90588806	Cops8|chr1:90588307-90588806	0.311382400864225	.	.
chr1	90603129	90603628	chr1	90743797	90744296	Cops8|chr1:90743797-90744296	0.288200643393081	.	.
chr1	90603129	90603628	chr1	90769987	90770486	Cops8|chr1:90769987-90770486	0.222224198971431	.	.
chr1	90974937	90975436	chr1	90712999	90713498	Gm28199|chr1:90712999-90713498	0.275107019275389	.	.
chr1	90974937	90975436	chr1	90754624	90755123	Gm28199|chr1:90754624-90755123	0.138134294370417	.	.
chr1	90998483	90998982	chr1	90588307	90588806	Lrrfip1|chr1:90588307-90588806	0.411122436027385	.	.
chr1	90998483	90998982	chr1	90769987	90770486	Lrrfip1|chr1:90769987-90770486	0.226823796432556	.	.
chr1	92473544	92474043	chr1	92360240	92360739	Ndufa10|chr1:92360240-92360739	0.213349450076347	.	.
chr1	92473544	92474043	chr1	92361655	92362154	Ndufa10|chr1:92361655-92362154	0.333169328587608	.	.
chr1	92473544	92474043	chr1	92371533	92372032	Ndufa10|chr1:92371533-92372032	0.230340188143489	.	.
chr1	92473544	92474043	chr1	92539059	92539558	Ndufa10|chr1:92539059-92539558	0.275869171916139	.	.
chr1	92473544	92474043	chr1	92730498	92730997	Ndufa10|chr1:92730498-92730997	0.227088853739957	.	.
chr1	92641765	92642264	chr1	92371533	92372032	Cops9|chr1:92371533-92372032	0.151468797314961	.	.
chr1	92641765	92642264	chr1	92378998	92379497	Cops9|chr1:92378998-92379497	0.220680261736233	.	.
chr1	92641765	92642264	chr1	92405237	92405736	Cops9|chr1:92405237-92405736	0.140340421257497	.	.
chr1	92641765	92642264	chr1	92539059	92539558	Cops9|chr1:92539059-92539558	0.268899111641261	.	.
chr1	92641765	92642264	chr1	92730498	92730997	Cops9|chr1:92730498-92730997	0.235308125338055	.	.
chr1	92641765	92642264	chr1	92895020	92895519	Cops9|chr1:92895020-92895519	0.248380105199861	.	.
chr1	92647708	92648207	chr1	92371533	92372032	Otos|chr1:92371533-92372032	0.283886865074488	.	.
chr1	92647708	92648207	chr1	92539059	92539558	Otos|chr1:92539059-92539558	0.261951515830123	.	.
chr1	92648213	92648712	chr1	92371533	92372032	Otos|chr1:92371533-92372032	0.237467034748132	.	.
chr1	92648213	92648712	chr1	92539059	92539558	Otos|chr1:92539059-92539558	0.138206312812182	.	.
chr1	92648720	92649219	chr1	92397535	92398034	Otos|chr1:92397535-92398034	0.172006041576611	.	.
chr1	92648720	92649219	chr1	92861384	92861883	Otos|chr1:92861384-92861883	0.172086746961232	.	.
chr1	92831030	92831529	chr1	92861887	92862386	Gpc1|chr1:92861887-92862386	0.138029410397623	.	.
chr1	92831030	92831529	chr1	92895020	92895519	Gpc1|chr1:92895020-92895519	0.263426745140639	.	.
chr1	92831616	92832115	chr1	92718432	92718931	Gpc1|chr1:92718432-92718931	0.259445387669056	.	.
chr1	92831616	92832115	chr1	92730498	92730997	Gpc1|chr1:92730498-92730997	0.137097515034259	.	.
chr1	92831616	92832115	chr1	92799618	92800117	Gpc1|chr1:92799618-92800117	0.208632182715806	.	.
chr1	92831616	92832115	chr1	92861887	92862386	Gpc1|chr1:92861887-92862386	0.136119290563072	.	.
chr1	92831616	92832115	chr1	92976024	92976523	Gpc1|chr1:92976024-92976523	0.192496573498265	.	.
chr1	92907215	92907714	chr1	92956591	92957090	Dusp28|chr1:92956591-92957090	0.195945373538213	.	.
chr1	92910422	92910921	chr1	92956591	92957090	5033417F24Rik|chr1:92956591-92957090	0.199927390790856	.	.
chr1	92910422	92910921	chr1	92956591	92957090	Rnpepl1|chr1:92956591-92957090	0.199927390790856	.	.
chr1	92910928	92911427	chr1	92956591	92957090	5033417F24Rik|chr1:92956591-92957090	0.160043394406703	.	.
chr1	92910928	92911427	chr1	92956591	92957090	Rnpepl1|chr1:92956591-92957090	0.160043394406703	.	.
chr1	93685241	93685740	chr1	93725542	93726041	Bok|chr1:93725542-93726041	0.335214852500307	.	.
chr1	93685241	93685740	chr1	93726046	93726545	Bok|chr1:93726046-93726545	0.239337778405449	.	.
chr1	93686360	93686859	chr1	93725542	93726041	Bok|chr1:93725542-93726041	0.205093941251229	.	.
chr1	93731754	93732253	chr1	93726046	93726545	Gm10550|chr1:93726046-93726545	0.188563417680818	.	.
chr1	93754078	93754577	chr1	94079039	94079538	Thap4|chr1:94079039-94079538	0.136077311175569	.	.
chr1	93801756	93802255	chr1	94235430	94235929	Dtymk|chr1:94235430-94235929	0.155118242941871	.	.
chr1	93803720	93804219	chr1	94089066	94089565	Ing5|chr1:94089066-94089565	0.150963804462942	.	.
chr1	93803720	93804219	chr1	94235430	94235929	Ing5|chr1:94235430-94235929	0.399894574616448	.	.
chr1	93825281	93825780	chr1	94089066	94089565	D2hgdh|chr1:94089066-94089565	0.19812718257	.	.
chr1	95313333	95313832	chr1	95078592	95079091	Fam174a|chr1:95078592-95079091	0.182049111779501	.	.
chr1	95313333	95313832	chr1	95664542	95665041	Fam174a|chr1:95664542-95665041	0.144407499114433	.	.
chr1	95313851	95314350	chr1	95293062	95293561	Fam174a|chr1:95293062-95293561	0.237924278565841	.	.
chr1	95313851	95314350	chr1	95342232	95342731	Fam174a|chr1:95342232-95342731	0.187981561813052	.	.
chr1	95667416	95667915	chr1	95664542	95665041	St8sia4|chr1:95664542-95665041	0.191331363575538	.	.
chr1	96871948	96872447	chr1	96612819	96613318	Slco4c1|chr1:96612819-96613318	0.159258968632369	.	.
chr1	96871948	96872447	chr1	96635136	96635635	Slco4c1|chr1:96635136-96635635	0.173354894206805	.	.
chr1	96871948	96872447	chr1	96693239	96693738	Slco4c1|chr1:96693239-96693738	0.153457921481586	.	.
chr1	96871948	96872447	chr1	96768274	96768773	Slco4c1|chr1:96768274-96768773	0.350328416991666	.	.
chr1	96871948	96872447	chr1	96828997	96829496	Slco4c1|chr1:96828997-96829496	0.283372927131333	.	.
chr1	96871948	96872447	chr1	97038495	97038994	Slco4c1|chr1:97038495-97038994	0.240488101999605	.	.
chr1	97661204	97661703	chr1	97307276	97307775	D1Ertd622e|chr1:97307276-97307775	0.236447093128785	.	.
chr1	97661204	97661703	chr1	97598978	97599477	D1Ertd622e|chr1:97598978-97599477	0.209359514604457	.	.
chr1	97661204	97661703	chr1	97629914	97630413	D1Ertd622e|chr1:97629914-97630413	0.294556906718702	.	.
chr1	97661800	97662299	chr1	97307276	97307775	D1Ertd622e|chr1:97307276-97307775	0.265554866756838	.	.
chr1	97661800	97662299	chr1	97629914	97630413	D1Ertd622e|chr1:97629914-97630413	0.155073240683337	.	.
chr1	98094805	98095304	chr1	98031757	98032256	Pam|chr1:98031757-98032256	0.200155197741338	.	.
chr1	98094805	98095304	chr1	98079614	98080113	Pam|chr1:98079614-98080113	0.223826366730627	.	.
chr1	98094805	98095304	chr1	98153196	98153695	Pam|chr1:98153196-98153695	0.140204834057879	.	.
chr1	98094805	98095304	chr1	98190632	98191131	Pam|chr1:98190632-98191131	0.213112392192585	.	.
chr1	98094805	98095304	chr1	98226243	98226742	Pam|chr1:98226243-98226742	0.155148703180968	.	.
chr1	98094805	98095304	chr1	98300120	98300619	Pam|chr1:98300120-98300619	0.13562058255941	.	.
chr1	98094805	98095304	chr1	98300120	98300619	Pam|chr1:98300120-98300619	0.135620582559411	.	.
chr1	98094805	98095304	chr1	98391953	98392452	Pam|chr1:98391953-98392452	0.21443313680017	.	.
chr1	98095430	98095929	chr1	98038200	98038699	Pam|chr1:98038200-98038699	0.154713433229054	.	.
chr1	98095430	98095929	chr1	98391953	98392452	Pam|chr1:98391953-98392452	0.160283247409871	.	.
chr1	98173889	98174388	chr1	98002767	98003266	Gm29461|chr1:98002767-98003266	0.228928221870626	.	.
chr1	98173889	98174388	chr1	98026335	98026834	Gm29461|chr1:98026335-98026834	0.177192228387672	.	.
chr1	98173889	98174388	chr1	98031757	98032256	Gm29461|chr1:98031757-98032256	0.203322133699367	.	.
chr1	98173889	98174388	chr1	98038200	98038699	Gm29461|chr1:98038200-98038699	0.22178302761569	.	.
chr1	98173889	98174388	chr1	98079614	98080113	Gm29461|chr1:98079614-98080113	0.280199293206432	.	.
chr1	98173889	98174388	chr1	98174728	98175227	Gm29461|chr1:98174728-98175227	0.307107961381629	.	.
chr1	98173889	98174388	chr1	98192084	98192583	Gm29461|chr1:98192084-98192583	0.180646444882043	.	.
chr1	98173889	98174388	chr1	98226243	98226742	Gm29461|chr1:98226243-98226742	0.148096464062272	.	.
chr1	98173889	98174388	chr1	98349951	98350450	Gm29461|chr1:98349951-98350450	0.226041157316754	.	.
chr1	99772082	99772581	chr1	99712141	99712640	Cntnap5b|chr1:99712141-99712640	0.204067352147675	.	.
chr1	99772082	99772581	chr1	99781198	99781697	Cntnap5b|chr1:99781198-99781697	0.335867669232356	.	.
chr1	99772082	99772581	chr1	99965679	99966178	Cntnap5b|chr1:99965679-99966178	0.441718198207369	.	.
chr1	99772082	99772581	chr1	99970680	99971179	Cntnap5b|chr1:99970680-99971179	0.216328336042837	.	.
chr1	99772850	99773349	chr1	99577655	99578154	Cntnap5b|chr1:99577655-99578154	0.216949142019401	.	.
chr1	99772850	99773349	chr1	99660221	99660720	Cntnap5b|chr1:99660221-99660720	0.134673348648009	.	.
chr1	99772850	99773349	chr1	99713011	99713510	Cntnap5b|chr1:99713011-99713510	0.200571847642525	.	.
chr1	99772850	99773349	chr1	99965679	99966178	Cntnap5b|chr1:99965679-99966178	0.151704805104651	.	.
chr1	99772850	99773349	chr1	99970680	99971179	Cntnap5b|chr1:99970680-99971179	0.180660973743497	.	.
chr1	105663536	105664035	chr1	105890977	105891476	Pign|chr1:105890977-105891476	0.151186871289853	.	.
chr1	105663536	105664035	chr1	105890977	105891476	Relch|chr1:105890977-105891476	0.151186871289853	.	.
chr1	105780395	105780894	chr1	105844184	105844683	Tnfrsf11a|chr1:105844184-105844683	0.164575715738929	.	.
chr1	105780395	105780894	chr1	105890977	105891476	Tnfrsf11a|chr1:105890977-105891476	0.216104707749986	.	.
chr1	105780395	105780894	chr1	105977377	105977876	Tnfrsf11a|chr1:105977377-105977876	0.160100286866565	.	.
chr1	105990273	105990772	chr1	105501623	105502122	Gm7160|chr1:105501623-105502122	0.146869190956984	.	.
chr1	105990273	105990772	chr1	105501623	105502122	Zcchc2|chr1:105501623-105502122	0.146869190956984	.	.
chr1	105990273	105990772	chr1	105829070	105829569	Gm7160|chr1:105829070-105829569	0.150317776342406	.	.
chr1	105990273	105990772	chr1	105829070	105829569	Zcchc2|chr1:105829070-105829569	0.150317776342406	.	.
chr1	105990273	105990772	chr1	105907913	105908412	Gm7160|chr1:105907913-105908412	0.281077404075349	.	.
chr1	105990273	105990772	chr1	105907913	105908412	Zcchc2|chr1:105907913-105908412	0.281077404075349	.	.
chr1	105990273	105990772	chr1	105993776	105994275	Gm7160|chr1:105993776-105994275	0.189494962754817	.	.
chr1	105990273	105990772	chr1	105993776	105994275	Zcchc2|chr1:105993776-105994275	0.189494962754817	.	.
chr1	105991031	105991530	chr1	105977377	105977876	Gm7160|chr1:105977377-105977876	0.16836290156257	.	.
chr1	105991031	105991530	chr1	105977377	105977876	Zcchc2|chr1:105977377-105977876	0.16836290156257	.	.
chr1	107386382	107386881	chr1	107014461	107014960	Gm15391|chr1:107014461-107014960	0.142407506313276	.	.
chr1	107386382	107386881	chr1	107368965	107369464	Gm15391|chr1:107368965-107369464	0.278662148224066	.	.
chr1	107386382	107386881	chr1	107413438	107413937	Gm15391|chr1:107413438-107413937	0.238771860972938	.	.
chr1	107386382	107386881	chr1	107430526	107431025	Gm15391|chr1:107430526-107431025	0.13607342561227	.	.
chr1	107386382	107386881	chr1	107481450	107481949	Gm15391|chr1:107481450-107481949	0.194062468959213	.	.
chr1	107386382	107386881	chr1	107588200	107588699	Gm15391|chr1:107588200-107588699	0.136934072537734	.	.
chr1	107386382	107386881	chr1	107614989	107615488	Gm15391|chr1:107614989-107615488	0.182506712776612	.	.
chr1	107589493	107589992	chr1	107368965	107369464	Serpinb8|chr1:107368965-107369464	0.389699646863811	.	.
chr1	107589493	107589992	chr1	107413438	107413937	Serpinb8|chr1:107413438-107413937	0.150827154316804	.	.
chr1	107589493	107589992	chr1	107430526	107431025	Serpinb8|chr1:107430526-107431025	0.140012707869924	.	.
chr1	107589493	107589992	chr1	107614989	107615488	Serpinb8|chr1:107614989-107615488	0.252135115353	.	.
chr1	107589493	107589992	chr1	107712340	107712839	Serpinb8|chr1:107712340-107712839	0.135112036202962	.	.
chr1	107589493	107589992	chr1	107738607	107739106	Serpinb8|chr1:107738607-107739106	0.287023841524448	.	.
chr1	107589493	107589992	chr1	107746348	107746847	Serpinb8|chr1:107746348-107746847	0.17684789490702	.	.
chr1	107590073	107590572	chr1	107368965	107369464	Serpinb8|chr1:107368965-107369464	0.297086408800346	.	.
chr1	107590073	107590572	chr1	107614989	107615488	Serpinb8|chr1:107614989-107615488	0.270302317932679	.	.
chr1	107590073	107590572	chr1	107712340	107712839	Serpinb8|chr1:107712340-107712839	0.163184654380679	.	.
chr1	107590073	107590572	chr1	107738607	107739106	Serpinb8|chr1:107738607-107739106	0.245799208749431	.	.
chr1	107590073	107590572	chr1	107746348	107746847	Serpinb8|chr1:107746348-107746847	0.149883751642928	.	.
chr1	109982394	109982893	chr1	109520576	109521075	Cdh7|chr1:109520576-109521075	0.319913794759771	.	.
chr1	109982394	109982893	chr1	109538351	109538850	Cdh7|chr1:109538351-109538850	0.255424753527729	.	.
chr1	109982394	109982893	chr1	109538854	109539353	Cdh7|chr1:109538854-109539353	0.287173866848678	.	.
chr1	109982394	109982893	chr1	109834514	109835013	Cdh7|chr1:109834514-109835013	0.181540655493401	.	.
chr1	109982394	109982893	chr1	109893251	109893750	Cdh7|chr1:109893251-109893750	0.196862371040014	.	.
chr1	109982394	109982893	chr1	109893845	109894344	Cdh7|chr1:109893845-109894344	0.350977322286599	.	.
chr1	109982394	109982893	chr1	109929801	109930300	Cdh7|chr1:109929801-109930300	0.416455611353896	.	.
chr1	109982394	109982893	chr1	109985362	109985861	Cdh7|chr1:109985362-109985861	0.286948836625212	.	.
chr1	109982394	109982893	chr1	110000233	110000732	Cdh7|chr1:110000233-110000732	0.370006995787038	.	.
chr1	109982394	109982893	chr1	110215922	110216421	Cdh7|chr1:110215922-110216421	0.354047846725835	.	.
chr1	111863863	111864362	chr1	111615166	111615665	Dsel|chr1:111615166-111615665	0.30685201137037	.	.
chr1	111863863	111864362	chr1	112028578	112029077	Dsel|chr1:112028578-112029077	0.165832823061534	.	.
chr1	111863863	111864362	chr1	112182827	112183326	Dsel|chr1:112182827-112183326	0.286984094300442	.	.
chr1	111864757	111865256	chr1	111615166	111615665	Dsel|chr1:111615166-111615665	0.141895260605438	.	.
chr1	111864757	111865256	chr1	111634029	111634528	Dsel|chr1:111634029-111634528	0.159907969552924	.	.
chr1	111864757	111865256	chr1	112182827	112183326	Dsel|chr1:112182827-112183326	0.157017863787624	.	.
chr1	113963907	113964406	chr1	113677890	113678389	9330185C12Rik|chr1:113677890-113678389	0.232723240113871	.	.
chr1	113963907	113964406	chr1	113798095	113798594	9330185C12Rik|chr1:113798095-113798594	0.279314370612918	.	.
chr1	113963907	113964406	chr1	113935937	113936436	9330185C12Rik|chr1:113935937-113936436	0.383670315898814	.	.
chr1	113963907	113964406	chr1	113980287	113980786	9330185C12Rik|chr1:113980287-113980786	0.216250465498274	.	.
chr1	113963907	113964406	chr1	114007668	114008167	9330185C12Rik|chr1:114007668-114008167	0.266906366337539	.	.
chr1	115684447	115684946	chr1	115512995	115513494	Cntnap5a|chr1:115512995-115513494	0.391002682981906	.	.
chr1	115684447	115684946	chr1	115513613	115514112	Cntnap5a|chr1:115513613-115514112	0.357259251739428	.	.
chr1	115684447	115684946	chr1	115533698	115534197	Cntnap5a|chr1:115533698-115534197	0.361466288880276	.	.
chr1	115684447	115684946	chr1	115658610	115659109	Cntnap5a|chr1:115658610-115659109	0.424653771141854	.	.
chr1	115684447	115684946	chr1	115686455	115686954	Cntnap5a|chr1:115686455-115686954	0.510539066318973	.	.
chr1	115684447	115684946	chr1	115744993	115745492	Cntnap5a|chr1:115744993-115745492	0.180221696162534	.	.
chr1	115684447	115684946	chr1	115745518	115746017	Cntnap5a|chr1:115745518-115746017	0.231330246331732	.	.
chr1	118310992	118311491	chr1	118434883	118435382	Tsn|chr1:118434883-118435382	0.156171542432891	.	.
chr1	118321592	118322091	chr1	118481184	118481683	Nifk|chr1:118481184-118481683	0.174777432117739	.	.
chr1	119053430	119053929	chr1	118768768	118769267	Gli2|chr1:118768768-118769267	0.199902348168087	.	.
chr1	119053430	119053929	chr1	118904362	118904861	Gli2|chr1:118904362-118904861	0.176267992497244	.	.
chr1	119053430	119053929	chr1	119197259	119197758	Gli2|chr1:119197259-119197758	0.176238880738748	.	.
chr1	119053430	119053929	chr1	119420927	119421426	Gli2|chr1:119420927-119421426	0.138065100862061	.	.
chr1	119053430	119053929	chr1	119491974	119492473	Gli2|chr1:119491974-119492473	0.174813855496231	.	.
chr1	119421524	119422023	chr1	119197259	119197758	Inhbb|chr1:119197259-119197758	0.138104045212792	.	.
chr1	119421524	119422023	chr1	119420927	119421426	Inhbb|chr1:119420927-119421426	0.511707253305877	.	.
chr1	119421524	119422023	chr1	119458164	119458663	Inhbb|chr1:119458164-119458663	0.176439177322357	.	.
chr1	119421524	119422023	chr1	119491974	119492473	Inhbb|chr1:119491974-119492473	0.198645547618839	.	.
chr1	119422101	119422600	chr1	119197259	119197758	Inhbb|chr1:119197259-119197758	0.327209527599093	.	.
chr1	119422101	119422600	chr1	119420927	119421426	Inhbb|chr1:119420927-119421426	0.344690393173727	.	.
chr1	119422101	119422600	chr1	119491974	119492473	Inhbb|chr1:119491974-119492473	0.421145693447626	.	.
chr1	119422101	119422600	chr1	119548633	119549132	Inhbb|chr1:119548633-119549132	0.168251324130995	.	.
chr1	119422101	119422600	chr1	119557512	119558011	Inhbb|chr1:119557512-119558011	0.256496861382771	.	.
chr1	119504531	119505030	chr1	119420927	119421426	Ralb|chr1:119420927-119421426	0.352778285594299	.	.
chr1	119504531	119505030	chr1	119491974	119492473	Ralb|chr1:119491974-119492473	0.137173967121382	.	.
chr1	119504531	119505030	chr1	119886245	119886744	Ralb|chr1:119886245-119886744	0.153914655571185	.	.
chr1	119504531	119505030	chr1	119893541	119894040	Ralb|chr1:119893541-119894040	0.210884812029789	.	.
chr1	119525867	119526366	chr1	119548633	119549132	Gm27184|chr1:119548633-119549132	0.134841310138013	.	.
chr1	119525867	119526366	chr1	119548633	119549132	Tmem185b|chr1:119548633-119549132	0.134841310138013	.	.
chr1	119648156	119648655	chr1	119491974	119492473	Epb41l5|chr1:119491974-119492473	0.364184402126084	.	.
chr1	119648156	119648655	chr1	119795407	119795906	Epb41l5|chr1:119795407-119795906	0.169093083783662	.	.
chr1	119648156	119648655	chr1	119886245	119886744	Epb41l5|chr1:119886245-119886744	0.143241790255605	.	.
chr1	119648156	119648655	chr1	119893541	119894040	Epb41l5|chr1:119893541-119894040	0.186163198158285	.	.
chr1	119648754	119649253	chr1	119420927	119421426	Epb41l5|chr1:119420927-119421426	0.154764148598783	.	.
chr1	119648754	119649253	chr1	119893541	119894040	Epb41l5|chr1:119893541-119894040	0.256437470623822	.	.
chr1	119837335	119837834	chr1	119674920	119675419	Ptpn4|chr1:119674920-119675419	0.292320691739872	.	.
chr1	119912947	119913446	chr1	119929686	119930185	Tmem177|chr1:119929686-119930185	0.152044065780635	.	.
chr1	121430778	121431277	chr1	121096477	121096976	Ccdc93|chr1:121096477-121096976	0.233407321105429	.	.
chr1	121430778	121431277	chr1	121097094	121097593	Ccdc93|chr1:121097094-121097593	0.316425581309458	.	.
chr1	121430778	121431277	chr1	121290285	121290784	Ccdc93|chr1:121290285-121290784	0.142166511101411	.	.
chr1	121430778	121431277	chr1	121419036	121419535	Ccdc93|chr1:121419036-121419535	0.165879975919104	.	.
chr1	121430778	121431277	chr1	121440527	121441026	Ccdc93|chr1:121440527-121441026	0.135596236324606	.	.
chr1	121430778	121431277	chr1	121441031	121441530	Ccdc93|chr1:121441031-121441530	0.175877797753877	.	.
chr1	121431333	121431832	chr1	121290285	121290784	Ccdc93|chr1:121290285-121290784	0.180768013249727	.	.
chr1	121431333	121431832	chr1	121328130	121328629	Ccdc93|chr1:121328130-121328629	0.14511099799216	.	.
chr1	121431333	121431832	chr1	121440527	121441026	Ccdc93|chr1:121440527-121441026	0.142049878378811	.	.
chr1	121431333	121431832	chr1	121441031	121441530	Ccdc93|chr1:121441031-121441530	0.214815964057738	.	.
chr1	121567757	121568256	chr1	121705962	121706461	Ddx18|chr1:121705962-121706461	0.196675243608234	.	.
chr1	125434562	125435061	chr1	125033604	125034103	Actr3|chr1:125033604-125034103	0.140490094810354	.	.
chr1	125434562	125435061	chr1	125306956	125307455	Actr3|chr1:125306956-125307455	0.158850140196218	.	.
chr1	125434562	125435061	chr1	125370731	125371230	Actr3|chr1:125370731-125371230	0.327277114879961	.	.
chr1	125434562	125435061	chr1	125542200	125542699	Actr3|chr1:125542200-125542699	0.17635862522203	.	.
chr1	125434562	125435061	chr1	125604229	125604728	Actr3|chr1:125604229-125604728	0.245238857605682	.	.
chr1	125434562	125435061	chr1	125717865	125718364	Actr3|chr1:125717865-125718364	0.185333695937083	.	.
chr1	125435289	125435788	chr1	125639307	125639806	Actr3|chr1:125639307-125639806	0.157511680453548	.	.
chr1	125435289	125435788	chr1	125639826	125640325	Actr3|chr1:125639826-125640325	0.153942719172165	.	.
chr1	125560306	125560805	chr1	125306956	125307455	Slc35f5|chr1:125306956-125307455	0.184316852016623	.	.
chr1	125560306	125560805	chr1	125476223	125476722	Slc35f5|chr1:125476223-125476722	0.152269299011652	.	.
chr1	125561216	125561715	chr1	125306956	125307455	Slc35f5|chr1:125306956-125307455	0.428547968888438	.	.
chr1	125561216	125561715	chr1	125639826	125640325	Slc35f5|chr1:125639826-125640325	0.158013896798131	.	.
chr1	128102952	128103451	chr1	128003957	128004456	R3hdm1|chr1:128003957-128004456	0.339242776054534	.	.
chr1	128102952	128103451	chr1	128003957	128004456	Zranb3|chr1:128003957-128004456	0.339242776054534	.	.
chr1	128102952	128103451	chr1	128008523	128009022	R3hdm1|chr1:128008523-128009022	0.383096156615759	.	.
chr1	128102952	128103451	chr1	128008523	128009022	Zranb3|chr1:128008523-128009022	0.383096156615759	.	.
chr1	128102952	128103451	chr1	128032080	128032579	R3hdm1|chr1:128032080-128032579	0.194353157166619	.	.
chr1	128102952	128103451	chr1	128032080	128032579	Zranb3|chr1:128032080-128032579	0.194353157166619	.	.
chr1	128102952	128103451	chr1	128172551	128173050	R3hdm1|chr1:128172551-128173050	0.190802617951525	.	.
chr1	128102952	128103451	chr1	128172551	128173050	Zranb3|chr1:128172551-128173050	0.190802617951525	.	.
chr1	128102952	128103451	chr1	128206487	128206986	R3hdm1|chr1:128206487-128206986	0.149328324707656	.	.
chr1	128102952	128103451	chr1	128206487	128206986	Zranb3|chr1:128206487-128206986	0.149328324707656	.	.
chr1	128102952	128103451	chr1	128472408	128472907	R3hdm1|chr1:128472408-128472907	0.190340410093148	.	.
chr1	128102952	128103451	chr1	128472408	128472907	Zranb3|chr1:128472408-128472907	0.190340410093148	.	.
chr1	128103473	128103972	chr1	128032080	128032579	R3hdm1|chr1:128032080-128032579	0.151708774649952	.	.
chr1	128103473	128103972	chr1	128032080	128032579	Zranb3|chr1:128032080-128032579	0.151708774649952	.	.
chr1	128103473	128103972	chr1	128206487	128206986	R3hdm1|chr1:128206487-128206986	0.210406455973457	.	.
chr1	128103473	128103972	chr1	128206487	128206986	Zranb3|chr1:128206487-128206986	0.210406455973457	.	.
chr1	128243885	128244384	chr1	128003957	128004456	Ubxn4|chr1:128003957-128004456	0.149403496876467	.	.
chr1	128243885	128244384	chr1	128172551	128173050	Ubxn4|chr1:128172551-128173050	0.137912660534559	.	.
chr1	128243885	128244384	chr1	128303860	128304359	Ubxn4|chr1:128303860-128304359	0.153652616439832	.	.
chr1	128243885	128244384	chr1	128472408	128472907	Ubxn4|chr1:128472408-128472907	0.35290205770661	.	.
chr1	128359460	128359959	chr1	128681143	128681642	Mcm6|chr1:128681143-128681642	0.261070951788694	.	.
chr1	128359460	128359959	chr1	128681755	128682254	Mcm6|chr1:128681755-128682254	0.150065250942281	.	.
chr1	128416641	128417140	chr1	128003957	128004456	Dars|chr1:128003957-128004456	0.16556184995443	.	.
chr1	128416641	128417140	chr1	128032080	128032579	Dars|chr1:128032080-128032579	0.234598555557807	.	.
chr1	128416641	128417140	chr1	128172551	128173050	Dars|chr1:128172551-128173050	0.182145837682658	.	.
chr1	128416641	128417140	chr1	128206487	128206986	Dars|chr1:128206487-128206986	0.149067373756161	.	.
chr1	128417141	128417640	chr1	128032080	128032579	Dars|chr1:128032080-128032579	0.21821763810138	.	.
chr1	128417141	128417640	chr1	128206487	128206986	Dars|chr1:128206487-128206986	0.168234262225596	.	.
chr1	130462505	130463004	chr1	130268068	130268567	Cd55|chr1:130268068-130268567	0.181993508993466	.	.
chr1	130462505	130463004	chr1	130268068	130268567	Gm16083|chr1:130268068-130268567	0.181993508993466	.	.
chr1	130462505	130463004	chr1	130576286	130576785	Cd55|chr1:130576286-130576785	0.142138492934444	.	.
chr1	130462505	130463004	chr1	130576286	130576785	Gm16083|chr1:130576286-130576785	0.142138492934444	.	.
chr1	130462505	130463004	chr1	130618813	130619312	Cd55|chr1:130618813-130619312	0.222817548682295	.	.
chr1	130462505	130463004	chr1	130618813	130619312	Gm16083|chr1:130618813-130619312	0.222817548682295	.	.
chr1	130462505	130463004	chr1	130633945	130634444	Cd55|chr1:130633945-130634444	0.1529655773711	.	.
chr1	130462505	130463004	chr1	130633945	130634444	Gm16083|chr1:130633945-130634444	0.1529655773711	.	.
chr1	130717229	130717728	chr1	130469502	130470001	Yod1|chr1:130469502-130470001	0.144925487989579	.	.
chr1	130717229	130717728	chr1	130699887	130700386	Yod1|chr1:130699887-130700386	0.152273989034285	.	.
chr1	131526251	131526750	chr1	131937643	131938142	Srgap2|chr1:131937643-131938142	0.199491970351457	.	.
chr1	131526753	131527252	chr1	131555074	131555573	Fam72a|chr1:131555074-131555573	0.242837194440897	.	.
chr1	131526753	131527252	chr1	131555074	131555573	Srgap2|chr1:131555074-131555573	0.242837194440897	.	.
chr1	131527318	131527817	chr1	131573579	131574078	Fam72a|chr1:131573579-131574078	0.255275642731768	.	.
chr1	131527318	131527817	chr1	131573579	131574078	Fam72a|chr1:131573579-131574078	0.255275642731769	.	.
chr1	131527318	131527817	chr1	131573579	131574078	Srgap2|chr1:131573579-131574078	0.255275642731768	.	.
chr1	131527318	131527817	chr1	131573579	131574078	Srgap2|chr1:131573579-131574078	0.255275642731769	.	.
chr1	131527318	131527817	chr1	131658033	131658532	Fam72a|chr1:131658033-131658532	0.14975840342086	.	.
chr1	131527318	131527817	chr1	131658033	131658532	Srgap2|chr1:131658033-131658532	0.14975840342086	.	.
chr1	131827667	131828166	chr1	131658033	131658532	Slc41a1|chr1:131658033-131658532	0.156508348855081	.	.
chr1	131827667	131828166	chr1	131712339	131712838	Slc41a1|chr1:131712339-131712838	0.277856721418444	.	.
chr1	131866958	131867457	chr1	131548296	131548795	Rab29|chr1:131548296-131548795	0.263931273792002	.	.
chr1	131866958	131867457	chr1	131712339	131712838	Rab29|chr1:131712339-131712838	0.210155381183677	.	.
chr1	131910666	131911165	chr1	131548296	131548795	Nucks1|chr1:131548296-131548795	0.152275519467761	.	.
chr1	131910666	131911165	chr1	131573579	131574078	Nucks1|chr1:131573579-131574078	0.218174941367542	.	.
chr1	131910666	131911165	chr1	131658033	131658532	Nucks1|chr1:131658033-131658532	0.242788110958877	.	.
chr1	133363199	133363698	chr1	133353486	133353985	Etnk2|chr1:133353486-133353985	0.182352877525939	.	.
chr1	133363199	133363698	chr1	133381952	133382451	Etnk2|chr1:133381952-133382451	0.182678131005338	.	.
chr1	133363199	133363698	chr1	133385453	133385952	Etnk2|chr1:133385453-133385952	0.170678482980858	.	.
chr1	133363199	133363698	chr1	133397607	133398106	Etnk2|chr1:133397607-133398106	0.142876503378054	.	.
chr1	133363199	133363698	chr1	133398281	133398780	Etnk2|chr1:133398281-133398780	0.14669217423483	.	.
chr1	133363199	133363698	chr1	133736167	133736666	Etnk2|chr1:133736167-133736666	0.178821978703946	.	.
chr1	133424176	133424675	chr1	133267838	133268337	Sox13|chr1:133267838-133268337	0.230182244994345	.	.
chr1	133424176	133424675	chr1	133279691	133280190	Sox13|chr1:133279691-133280190	0.143610454121832	.	.
chr1	133424176	133424675	chr1	133306722	133307221	Sox13|chr1:133306722-133307221	0.14445898297612	.	.
chr1	133424176	133424675	chr1	133742497	133742996	Sox13|chr1:133742497-133742996	0.138864953433553	.	.
chr1	133610089	133610588	chr1	133333921	133334420	Snrpe|chr1:133333921-133334420	0.142130170140113	.	.
chr1	133610089	133610588	chr1	133353486	133353985	Snrpe|chr1:133353486-133353985	0.339955378170749	.	.
chr1	133610089	133610588	chr1	133385453	133385952	Snrpe|chr1:133385453-133385952	0.152874201126865	.	.
chr1	133610089	133610588	chr1	133398281	133398780	Snrpe|chr1:133398281-133398780	0.246913276816057	.	.
chr1	133610089	133610588	chr1	133596626	133597125	Snrpe|chr1:133596626-133597125	0.306702496749477	.	.
chr1	133610089	133610588	chr1	133715472	133715971	Snrpe|chr1:133715472-133715971	0.217496462868229	.	.
chr1	133660660	133661159	chr1	133331085	133331584	Gm38394|chr1:133331085-133331584	0.217261579351051	.	.
chr1	133660660	133661159	chr1	133331085	133331584	Zbed6|chr1:133331085-133331584	0.217261579351051	.	.
chr1	133660660	133661159	chr1	133331085	133331584	Zc3h11a|chr1:133331085-133331584	0.217261579351051	.	.
chr1	133660660	133661159	chr1	133333921	133334420	Gm38394|chr1:133333921-133334420	0.138978296008291	.	.
chr1	133660660	133661159	chr1	133333921	133334420	Zbed6|chr1:133333921-133334420	0.138978296008291	.	.
chr1	133660660	133661159	chr1	133333921	133334420	Zc3h11a|chr1:133333921-133334420	0.138978296008291	.	.
chr1	133660660	133661159	chr1	133353486	133353985	Gm38394|chr1:133353486-133353985	0.289154238394505	.	.
chr1	133660660	133661159	chr1	133353486	133353985	Zbed6|chr1:133353486-133353985	0.289154238394505	.	.
chr1	133660660	133661159	chr1	133353486	133353985	Zc3h11a|chr1:133353486-133353985	0.289154238394505	.	.
chr1	133660660	133661159	chr1	133385453	133385952	Gm38394|chr1:133385453-133385952	0.209797472130926	.	.
chr1	133660660	133661159	chr1	133385453	133385952	Zbed6|chr1:133385453-133385952	0.209797472130926	.	.
chr1	133660660	133661159	chr1	133385453	133385952	Zc3h11a|chr1:133385453-133385952	0.209797472130926	.	.
chr1	133660660	133661159	chr1	133397607	133398106	Gm38394|chr1:133397607-133398106	0.349768869529667	.	.
chr1	133660660	133661159	chr1	133397607	133398106	Zbed6|chr1:133397607-133398106	0.349768869529667	.	.
chr1	133660660	133661159	chr1	133397607	133398106	Zc3h11a|chr1:133397607-133398106	0.349768869529667	.	.
chr1	133660660	133661159	chr1	133398281	133398780	Gm38394|chr1:133398281-133398780	0.255378960293209	.	.
chr1	133660660	133661159	chr1	133398281	133398780	Zbed6|chr1:133398281-133398780	0.255378960293209	.	.
chr1	133660660	133661159	chr1	133398281	133398780	Zc3h11a|chr1:133398281-133398780	0.255378960293209	.	.
chr1	133660660	133661159	chr1	133736167	133736666	Gm38394|chr1:133736167-133736666	0.247487503193359	.	.
chr1	133660660	133661159	chr1	133736167	133736666	Zbed6|chr1:133736167-133736666	0.247487503193359	.	.
chr1	133660660	133661159	chr1	133736167	133736666	Zc3h11a|chr1:133736167-133736666	0.247487503193359	.	.
chr1	133661173	133661672	chr1	133353486	133353985	Gm38394|chr1:133353486-133353985	0.324683041582097	.	.
chr1	133661173	133661672	chr1	133353486	133353985	Zbed6|chr1:133353486-133353985	0.324683041582097	.	.
chr1	133661173	133661672	chr1	133353486	133353985	Zc3h11a|chr1:133353486-133353985	0.324683041582097	.	.
chr1	133661173	133661672	chr1	133385453	133385952	Gm38394|chr1:133385453-133385952	0.303348371821682	.	.
chr1	133661173	133661672	chr1	133385453	133385952	Zbed6|chr1:133385453-133385952	0.303348371821682	.	.
chr1	133661173	133661672	chr1	133385453	133385952	Zc3h11a|chr1:133385453-133385952	0.303348371821682	.	.
chr1	133661173	133661672	chr1	133397607	133398106	Gm38394|chr1:133397607-133398106	0.336593280566517	.	.
chr1	133661173	133661672	chr1	133397607	133398106	Gm38394|chr1:133397607-133398106	0.336593280566518	.	.
chr1	133661173	133661672	chr1	133397607	133398106	Zbed6|chr1:133397607-133398106	0.336593280566517	.	.
chr1	133661173	133661672	chr1	133397607	133398106	Zbed6|chr1:133397607-133398106	0.336593280566518	.	.
chr1	133661173	133661672	chr1	133397607	133398106	Zc3h11a|chr1:133397607-133398106	0.336593280566517	.	.
chr1	133661173	133661672	chr1	133397607	133398106	Zc3h11a|chr1:133397607-133398106	0.336593280566518	.	.
chr1	133661173	133661672	chr1	133398281	133398780	Gm38394|chr1:133398281-133398780	0.268115480987219	.	.
chr1	133661173	133661672	chr1	133398281	133398780	Zbed6|chr1:133398281-133398780	0.268115480987219	.	.
chr1	133661173	133661672	chr1	133398281	133398780	Zc3h11a|chr1:133398281-133398780	0.268115480987219	.	.
chr1	135132377	135132876	chr1	135378594	135379093	Ptpn7|chr1:135378594-135379093	0.223965933554612	.	.
chr1	135132377	135132876	chr1	135385135	135385634	Ptpn7|chr1:135385135-135385634	0.145734589226018	.	.
chr1	135146503	135147002	chr1	135154328	135154827	Arl8a|chr1:135154328-135154827	0.138967519925289	.	.
chr1	135146503	135147002	chr1	135181227	135181726	Arl8a|chr1:135181227-135181726	0.162009965145713	.	.
chr1	135146503	135147002	chr1	135328323	135328822	Arl8a|chr1:135328323-135328822	0.225594126375341	.	.
chr1	135146503	135147002	chr1	135368172	135368671	Arl8a|chr1:135368172-135368671	0.143247696357498	.	.
chr1	135146503	135147002	chr1	135475699	135476198	Arl8a|chr1:135475699-135476198	0.186161865592776	.	.
chr1	135147293	135147792	chr1	135154328	135154827	Arl8a|chr1:135154328-135154827	0.148181493747009	.	.
chr1	135248334	135248833	chr1	135328323	135328822	Gm26642|chr1:135328323-135328822	0.340160019396656	.	.
chr1	135283180	135283679	chr1	135461130	135461629	Rnpep|chr1:135461130-135461629	0.196232614529359	.	.
chr1	135283732	135284231	chr1	135154328	135154827	Rnpep|chr1:135154328-135154827	0.219143772270865	.	.
chr1	135283732	135284231	chr1	135385135	135385634	Rnpep|chr1:135385135-135385634	0.262752054022109	.	.
chr1	135283732	135284231	chr1	135461130	135461629	Rnpep|chr1:135461130-135461629	0.221623839886119	.	.
chr1	135284244	135284743	chr1	135385135	135385634	Rnpep|chr1:135385135-135385634	0.179923606434627	.	.
chr1	135313568	135314067	chr1	135154328	135154827	Timm17a|chr1:135154328-135154827	0.141467432425954	.	.
chr1	135313568	135314067	chr1	135328323	135328822	Timm17a|chr1:135328323-135328822	0.145029944280426	.	.
chr1	135374611	135375110	chr1	135385135	135385634	Shisa4|chr1:135385135-135385634	0.148292379411047	.	.
chr1	135375176	135375675	chr1	135154328	135154827	Shisa4|chr1:135154328-135154827	0.161889347275449	.	.
chr1	135375176	135375675	chr1	135328323	135328822	Shisa4|chr1:135328323-135328822	0.215095810800121	.	.
chr1	135375176	135375675	chr1	135385135	135385634	Shisa4|chr1:135385135-135385634	0.218522737410618	.	.
chr1	136624093	136624592	chr1	136524873	136525372	Platr23|chr1:136524873-136525372	0.224955989336	.	.
chr1	136624093	136624592	chr1	136524873	136525372	Zfp281|chr1:136524873-136525372	0.224955989336	.	.
chr1	136624093	136624592	chr1	136612909	136613408	Platr23|chr1:136612909-136613408	0.178533276535485	.	.
chr1	136624093	136624592	chr1	136612909	136613408	Zfp281|chr1:136612909-136613408	0.178533276535485	.	.
chr1	136624093	136624592	chr1	136613430	136613929	Platr23|chr1:136613430-136613929	0.298853770692541	.	.
chr1	136624093	136624592	chr1	136613430	136613929	Zfp281|chr1:136613430-136613929	0.298853770692541	.	.
chr1	136624613	136625112	chr1	136550851	136551350	Platr23|chr1:136550851-136551350	0.367899733103975	.	.
chr1	136624613	136625112	chr1	136550851	136551350	Zfp281|chr1:136550851-136551350	0.367899733103975	.	.
chr1	136624613	136625112	chr1	136613430	136613929	Platr23|chr1:136613430-136613929	0.190177317923347	.	.
chr1	136624613	136625112	chr1	136613430	136613929	Zfp281|chr1:136613430-136613929	0.190177317923347	.	.
chr1	138618987	138619486	chr1	138499382	138499881	Nek7|chr1:138499382-138499881	0.226029009596387	.	.
chr1	138618987	138619486	chr1	138567901	138568400	Nek7|chr1:138567901-138568400	0.289217624479992	.	.
chr1	138618987	138619486	chr1	138617900	138618399	Nek7|chr1:138617900-138618399	0.157079004040485	.	.
chr1	138618987	138619486	chr1	138928726	138929225	Nek7|chr1:138928726-138929225	0.1412826473849	.	.
chr1	138618987	138619486	chr1	138971455	138971954	Nek7|chr1:138971455-138971954	0.176303015975222	.	.
chr1	138618987	138619486	chr1	138996106	138996605	Nek7|chr1:138996106-138996605	0.177354836431212	.	.
chr1	138619514	138620013	chr1	138499382	138499881	Nek7|chr1:138499382-138499881	0.352992903500496	.	.
chr1	138619514	138620013	chr1	138567901	138568400	Nek7|chr1:138567901-138568400	0.326313330233022	.	.
chr1	138619514	138620013	chr1	138617900	138618399	Nek7|chr1:138617900-138618399	0.329788315823733	.	.
chr1	138619514	138620013	chr1	138928726	138929225	Nek7|chr1:138928726-138929225	0.236010681329644	.	.
chr1	138619514	138620013	chr1	138971455	138971954	Nek7|chr1:138971455-138971954	0.278339434046739	.	.
chr1	138619514	138620013	chr1	138983421	138983920	Nek7|chr1:138983421-138983920	0.182385854042643	.	.
chr1	138619514	138620013	chr1	138996106	138996605	Nek7|chr1:138996106-138996605	0.207804734143752	.	.
chr1	138856629	138857128	chr1	138536674	138537173	2310009B15Rik|chr1:138536674-138537173	0.14610929123765	.	.
chr1	138963206	138963705	chr1	138520629	138521128	Dennd1b|chr1:138520629-138521128	0.3308196434389	.	.
chr1	138963206	138963705	chr1	138536674	138537173	Dennd1b|chr1:138536674-138537173	0.38464842937929	.	.
chr1	138963206	138963705	chr1	138559451	138559950	Dennd1b|chr1:138559451-138559950	0.213841712765506	.	.
chr1	138963206	138963705	chr1	138617900	138618399	Dennd1b|chr1:138617900-138618399	0.238470749601066	.	.
chr1	138963206	138963705	chr1	138912120	138912619	Dennd1b|chr1:138912120-138912619	0.157364190573023	.	.
chr1	138963206	138963705	chr1	138971455	138971954	Dennd1b|chr1:138971455-138971954	0.214720917821648	.	.
chr1	138963753	138964252	chr1	138520629	138521128	Dennd1b|chr1:138520629-138521128	0.306700127700189	.	.
chr1	138963753	138964252	chr1	138536674	138537173	Dennd1b|chr1:138536674-138537173	0.346662361494931	.	.
chr1	138963753	138964252	chr1	138559451	138559950	Dennd1b|chr1:138559451-138559950	0.15865883952433	.	.
chr1	138963753	138964252	chr1	138567901	138568400	Dennd1b|chr1:138567901-138568400	0.223870588142345	.	.
chr1	138963753	138964252	chr1	138617900	138618399	Dennd1b|chr1:138617900-138618399	0.353457367712182	.	.
chr1	138963753	138964252	chr1	138912120	138912619	Dennd1b|chr1:138912120-138912619	0.136965193820361	.	.
chr1	138963753	138964252	chr1	138971455	138971954	Dennd1b|chr1:138971455-138971954	0.307960097862235	.	.
chr1	139421972	139422471	chr1	139481086	139481585	Zbtb41|chr1:139481086-139481585	0.285873764515542	.	.
chr1	139454477	139454976	chr1	139478820	139479319	Aspm|chr1:139478820-139479319	0.183161008872758	.	.
chr1	139454477	139454976	chr1	139480150	139480649	Aspm|chr1:139480150-139480649	0.275920499374309	.	.
chr1	139454477	139454976	chr1	139481086	139481585	Aspm|chr1:139481086-139481585	0.271430527894111	.	.
chr1	139454477	139454976	chr1	139487825	139488324	Aspm|chr1:139487825-139488324	0.278665092962721	.	.
chr1	140183201	140183700	chr1	140243582	140244081	Cfh|chr1:140243582-140244081	0.182911623957292	.	.
chr1	140183201	140183700	chr1	140438069	140438568	Cfh|chr1:140438069-140438568	0.215835190858681	.	.
chr1	140183201	140183700	chr1	140444583	140445082	Cfh|chr1:140444583-140445082	0.156086386984547	.	.
chr1	140183201	140183700	chr1	140489751	140490250	Cfh|chr1:140489751-140490250	0.175784846478805	.	.
chr1	140245186	140245685	chr1	140390270	140390769	Kcnt2|chr1:140390270-140390769	0.161110877049924	.	.
chr1	140245186	140245685	chr1	140398491	140398990	Kcnt2|chr1:140398491-140398990	0.204992950083437	.	.
chr1	140245186	140245685	chr1	140399101	140399600	Kcnt2|chr1:140399101-140399600	0.147757092295413	.	.
chr1	140245761	140246260	chr1	140438069	140438568	Kcnt2|chr1:140438069-140438568	0.261037202980472	.	.
chr1	140246413	140246912	chr1	140179977	140180476	Kcnt2|chr1:140179977-140180476	0.183986137043611	.	.
chr1	140246413	140246912	chr1	140180524	140181023	Kcnt2|chr1:140180524-140181023	0.165605818486557	.	.
chr1	140246413	140246912	chr1	140372394	140372893	Kcnt2|chr1:140372394-140372893	0.16840128966102	.	.
chr1	140246413	140246912	chr1	140390270	140390769	Kcnt2|chr1:140390270-140390769	0.33179225073918	.	.
chr1	140246413	140246912	chr1	140399101	140399600	Kcnt2|chr1:140399101-140399600	0.250997891999282	.	.
chr1	143640493	143640992	chr1	143308396	143308895	B3galt2|chr1:143308396-143308895	0.269689653004243	.	.
chr1	143640493	143640992	chr1	143308932	143309431	B3galt2|chr1:143308932-143309431	0.197963235937398	.	.
chr1	143640493	143640992	chr1	143318379	143318878	B3galt2|chr1:143318379-143318878	0.231921994885672	.	.
chr1	143640493	143640992	chr1	143523764	143524263	B3galt2|chr1:143523764-143524263	0.167553641549849	.	.
chr1	143640493	143640992	chr1	143524539	143525038	B3galt2|chr1:143524539-143525038	0.31029208395665	.	.
chr1	143640493	143640992	chr1	143533192	143533691	B3galt2|chr1:143533192-143533691	0.169176333927075	.	.
chr1	143640493	143640992	chr1	143566320	143566819	B3galt2|chr1:143566320-143566819	0.223488837122828	.	.
chr1	143640493	143640992	chr1	143597119	143597618	B3galt2|chr1:143597119-143597618	0.295407273996826	.	.
chr1	143640493	143640992	chr1	143644121	143644620	B3galt2|chr1:143644121-143644620	0.210753759636575	.	.
chr1	143640493	143640992	chr1	143788802	143789301	B3galt2|chr1:143788802-143789301	0.192365457003415	.	.
chr1	143640493	143640992	chr1	143836933	143837432	B3galt2|chr1:143836933-143837432	0.387200705013343	.	.
chr1	143640493	143640992	chr1	143855711	143856210	B3galt2|chr1:143855711-143856210	0.16537137763222	.	.
chr1	143640493	143640992	chr1	143858365	143858864	B3galt2|chr1:143858365-143858864	0.221640801590175	.	.
chr1	143640493	143640992	chr1	143881581	143882080	B3galt2|chr1:143881581-143882080	0.229433745444901	.	.
chr1	143640493	143640992	chr1	143911176	143911675	B3galt2|chr1:143911176-143911675	0.192491461138413	.	.
chr1	143640493	143640992	chr1	143918991	143919490	B3galt2|chr1:143918991-143919490	0.164736906537092	.	.
chr1	143640493	143640992	chr1	143999374	143999873	B3galt2|chr1:143999374-143999873	0.24792708414452	.	.
chr1	143641020	143641519	chr1	143739248	143739747	B3galt2|chr1:143739248-143739747	0.271826775672707	.	.
chr1	143641020	143641519	chr1	143830603	143831102	B3galt2|chr1:143830603-143831102	0.234102386269699	.	.
chr1	143641020	143641519	chr1	143881581	143882080	B3galt2|chr1:143881581-143882080	0.170398116371791	.	.
chr1	143641020	143641519	chr1	143923346	143923845	B3galt2|chr1:143923346-143923845	0.13961764478784	.	.
chr1	143702603	143703102	chr1	143803496	143803995	Cdc73|chr1:143803496-143803995	0.139909554344475	.	.
chr1	143702603	143703102	chr1	143923346	143923845	Cdc73|chr1:143923346-143923845	0.152447953283913	.	.
chr1	143776839	143777338	chr1	143739248	143739747	Gm29170|chr1:143739248-143739747	0.168300544274402	.	.
chr1	143776839	143777338	chr1	143739248	143739747	Ro60|chr1:143739248-143739747	0.168300544274402	.	.
chr1	143776839	143777338	chr1	143739248	143739747	Uchl5|chr1:143739248-143739747	0.168300544274402	.	.
chr1	143776839	143777338	chr1	143739932	143740431	Gm29170|chr1:143739932-143740431	0.268366803690974	.	.
chr1	143776839	143777338	chr1	143739932	143740431	Ro60|chr1:143739932-143740431	0.268366803690974	.	.
chr1	143776839	143777338	chr1	143739932	143740431	Uchl5|chr1:143739932-143740431	0.268366803690974	.	.
chr1	143776839	143777338	chr1	143803496	143803995	Gm29170|chr1:143803496-143803995	0.223163320382618	.	.
chr1	143776839	143777338	chr1	143803496	143803995	Ro60|chr1:143803496-143803995	0.223163320382618	.	.
chr1	143776839	143777338	chr1	143803496	143803995	Uchl5|chr1:143803496-143803995	0.223163320382618	.	.
chr1	143776839	143777338	chr1	143830603	143831102	Gm29170|chr1:143830603-143831102	0.170044900072194	.	.
chr1	143776839	143777338	chr1	143830603	143831102	Ro60|chr1:143830603-143831102	0.170044900072194	.	.
chr1	143776839	143777338	chr1	143830603	143831102	Uchl5|chr1:143830603-143831102	0.170044900072194	.	.
chr1	143776839	143777338	chr1	143923346	143923845	Gm29170|chr1:143923346-143923845	0.261234809631104	.	.
chr1	143776839	143777338	chr1	143923346	143923845	Ro60|chr1:143923346-143923845	0.261234809631104	.	.
chr1	143776839	143777338	chr1	143923346	143923845	Uchl5|chr1:143923346-143923845	0.261234809631104	.	.
chr1	143776839	143777338	chr1	143938546	143939045	Gm29170|chr1:143938546-143939045	0.277085264396582	.	.
chr1	143776839	143777338	chr1	143938546	143939045	Ro60|chr1:143938546-143939045	0.277085264396582	.	.
chr1	143776839	143777338	chr1	143938546	143939045	Uchl5|chr1:143938546-143939045	0.277085264396582	.	.
chr1	143777394	143777893	chr1	143533192	143533691	Gm29170|chr1:143533192-143533691	0.180108315923702	.	.
chr1	143777394	143777893	chr1	143533192	143533691	Ro60|chr1:143533192-143533691	0.180108315923702	.	.
chr1	143777394	143777893	chr1	143533192	143533691	Uchl5|chr1:143533192-143533691	0.180108315923702	.	.
chr1	143777394	143777893	chr1	143536794	143537293	Gm29170|chr1:143536794-143537293	0.198372774203037	.	.
chr1	143777394	143777893	chr1	143536794	143537293	Ro60|chr1:143536794-143537293	0.198372774203037	.	.
chr1	143777394	143777893	chr1	143536794	143537293	Uchl5|chr1:143536794-143537293	0.198372774203037	.	.
chr1	143777394	143777893	chr1	143597881	143598380	Gm29170|chr1:143597881-143598380	0.160446277048852	.	.
chr1	143777394	143777893	chr1	143597881	143598380	Ro60|chr1:143597881-143598380	0.160446277048852	.	.
chr1	143777394	143777893	chr1	143597881	143598380	Uchl5|chr1:143597881-143598380	0.160446277048852	.	.
chr1	143777394	143777893	chr1	143803496	143803995	Gm29170|chr1:143803496-143803995	0.241573485787407	.	.
chr1	143777394	143777893	chr1	143803496	143803995	Ro60|chr1:143803496-143803995	0.241573485787407	.	.
chr1	143777394	143777893	chr1	143803496	143803995	Uchl5|chr1:143803496-143803995	0.241573485787407	.	.
chr1	143777394	143777893	chr1	143911176	143911675	Gm29170|chr1:143911176-143911675	0.18190050048529	.	.
chr1	143777394	143777893	chr1	143911176	143911675	Ro60|chr1:143911176-143911675	0.18190050048529	.	.
chr1	143777394	143777893	chr1	143911176	143911675	Uchl5|chr1:143911176-143911675	0.18190050048529	.	.
chr1	144004041	144004540	chr1	144018543	144019042	Rgs2|chr1:144018543-144019042	0.155934499356986	.	.
chr1	144004041	144004540	chr1	144098856	144099355	Rgs2|chr1:144098856-144099355	0.200323126603598	.	.
chr1	144004041	144004540	chr1	144152265	144152764	Rgs2|chr1:144152265-144152764	0.166921302645224	.	.
chr1	144004041	144004540	chr1	144189290	144189789	Rgs2|chr1:144189290-144189789	0.24286845708338	.	.
chr1	144004041	144004540	chr1	144214081	144214580	Rgs2|chr1:144214081-144214580	0.168650445732331	.	.
chr1	144004041	144004540	chr1	144487671	144488170	Rgs2|chr1:144487671-144488170	0.199689026026575	.	.
chr1	144004041	144004540	chr1	144488249	144488748	Rgs2|chr1:144488249-144488748	0.341168848221824	.	.
chr1	144004041	144004540	chr1	144498027	144498526	Rgs2|chr1:144498027-144498526	0.193296905282948	.	.
chr1	144774475	144774974	chr1	144694545	144695044	Rgs18|chr1:144694545-144695044	0.312145078100567	.	.
chr1	144774475	144774974	chr1	144815931	144816430	Rgs18|chr1:144815931-144816430	0.15441514347593	.	.
chr1	146495368	146495867	chr1	146028904	146029403	Brinp3|chr1:146028904-146029403	0.179215802722772	.	.
chr1	146495368	146495867	chr1	146028904	146029403	Gm29514|chr1:146028904-146029403	0.179215802722772	.	.
chr1	146495368	146495867	chr1	146130410	146130909	Brinp3|chr1:146130410-146130909	0.197344029165074	.	.
chr1	146495368	146495867	chr1	146130410	146130909	Gm29514|chr1:146130410-146130909	0.197344029165074	.	.
chr1	146495368	146495867	chr1	146497237	146497736	Brinp3|chr1:146497237-146497736	0.162346235503013	.	.
chr1	146495368	146495867	chr1	146497237	146497736	Gm29514|chr1:146497237-146497736	0.162346235503013	.	.
chr1	146495368	146495867	chr1	146497757	146498256	Brinp3|chr1:146497757-146498256	0.211167412553698	.	.
chr1	146495368	146495867	chr1	146497757	146498256	Gm29514|chr1:146497757-146498256	0.211167412553698	.	.
chr1	146495368	146495867	chr1	146736149	146736648	Brinp3|chr1:146736149-146736648	0.135707215540662	.	.
chr1	146495368	146495867	chr1	146736149	146736648	Gm29514|chr1:146736149-146736648	0.135707215540662	.	.
chr1	149449125	149449624	chr1	149021711	149022210	Gm29398|chr1:149021711-149022210	0.643902625324017	.	.
chr1	149449125	149449624	chr1	149066132	149066631	Gm29398|chr1:149066132-149066631	0.497612386412361	.	.
chr1	149449125	149449624	chr1	149071760	149072259	Gm29398|chr1:149071760-149072259	0.580884216091326	.	.
chr1	149449125	149449624	chr1	149338621	149339120	Gm29398|chr1:149338621-149339120	0.409088728673293	.	.
chr1	149449125	149449624	chr1	149409947	149410446	Gm29398|chr1:149409947-149410446	0.528832301948242	.	.
chr1	149449125	149449624	chr1	149575193	149575692	Gm29398|chr1:149575193-149575692	0.267588628914231	.	.
chr1	149449125	149449624	chr1	149625796	149626295	Gm29398|chr1:149625796-149626295	0.192190610130489	.	.
chr1	149449125	149449624	chr1	149632505	149633004	Gm29398|chr1:149632505-149633004	0.682413413614169	.	.
chr1	149449125	149449624	chr1	149670968	149671467	Gm29398|chr1:149670968-149671467	0.151002119263878	.	.
chr1	149449125	149449624	chr1	149671479	149671978	Gm29398|chr1:149671479-149671978	0.281647882727826	.	.
chr1	149449125	149449624	chr1	149738568	149739067	Gm29398|chr1:149738568-149739067	0.168418523103246	.	.
chr1	149449653	149450152	chr1	149021711	149022210	Gm29398|chr1:149021711-149022210	0.436447382925097	.	.
chr1	149449653	149450152	chr1	149066132	149066631	Gm29398|chr1:149066132-149066631	0.349988832878603	.	.
chr1	149449653	149450152	chr1	149071760	149072259	Gm29398|chr1:149071760-149072259	0.284509133950984	.	.
chr1	149449653	149450152	chr1	149338621	149339120	Gm29398|chr1:149338621-149339120	0.25835974655524	.	.
chr1	149449653	149450152	chr1	149409947	149410446	Gm29398|chr1:149409947-149410446	0.356973374450196	.	.
chr1	149449653	149450152	chr1	149575193	149575692	Gm29398|chr1:149575193-149575692	0.183193506620662	.	.
chr1	149449653	149450152	chr1	149625796	149626295	Gm29398|chr1:149625796-149626295	0.204714640908056	.	.
chr1	149449653	149450152	chr1	149632505	149633004	Gm29398|chr1:149632505-149633004	0.465751526192908	.	.
chr1	149449653	149450152	chr1	149670968	149671467	Gm29398|chr1:149670968-149671467	0.155320495608248	.	.
chr1	149449653	149450152	chr1	149671479	149671978	Gm29398|chr1:149671479-149671978	0.237603291412653	.	.
chr1	149449653	149450152	chr1	149738568	149739067	Gm29398|chr1:149738568-149739067	0.16034020670866	.	.
chr1	150099643	150100142	chr1	149827938	149828437	Ptgs2|chr1:149827938-149828437	0.38241219379795	.	.
chr1	150099643	150100142	chr1	149827938	149828437	Ptgs2os|chr1:149827938-149828437	0.38241219379795	.	.
chr1	150099643	150100142	chr1	149856755	149857254	Ptgs2|chr1:149856755-149857254	0.338347786674027	.	.
chr1	150099643	150100142	chr1	149856755	149857254	Ptgs2os|chr1:149856755-149857254	0.338347786674027	.	.
chr1	150099643	150100142	chr1	149861896	149862395	Ptgs2|chr1:149861896-149862395	0.205830965025568	.	.
chr1	150099643	150100142	chr1	149861896	149862395	Ptgs2os|chr1:149861896-149862395	0.205830965025568	.	.
chr1	150099643	150100142	chr1	149862610	149863109	Ptgs2|chr1:149862610-149863109	0.291699396770004	.	.
chr1	150099643	150100142	chr1	149862610	149863109	Ptgs2os|chr1:149862610-149863109	0.291699396770004	.	.
chr1	150099643	150100142	chr1	150130788	150131287	Ptgs2|chr1:150130788-150131287	0.272526366757067	.	.
chr1	150099643	150100142	chr1	150130788	150131287	Ptgs2os|chr1:150130788-150131287	0.272526366757067	.	.
chr1	150099643	150100142	chr1	150382525	150383024	Ptgs2|chr1:150382525-150383024	0.141423852078382	.	.
chr1	150099643	150100142	chr1	150382525	150383024	Ptgs2os|chr1:150382525-150383024	0.141423852078382	.	.
chr1	150099643	150100142	chr1	150472423	150472922	Ptgs2|chr1:150472423-150472922	0.209581621568276	.	.
chr1	150099643	150100142	chr1	150472423	150472922	Ptgs2os|chr1:150472423-150472922	0.209581621568276	.	.
chr1	150392883	150393382	chr1	150130030	150130529	Odr4|chr1:150130030-150130529	0.185935446911367	.	.
chr1	150392883	150393382	chr1	150130030	150130529	Tpr|chr1:150130030-150130529	0.185935446911367	.	.
chr1	150392883	150393382	chr1	150243398	150243897	Odr4|chr1:150243398-150243897	0.34935206125707	.	.
chr1	150392883	150393382	chr1	150243398	150243897	Tpr|chr1:150243398-150243897	0.34935206125707	.	.
chr1	150392883	150393382	chr1	150742614	150743113	Odr4|chr1:150742614-150743113	0.344716269423554	.	.
chr1	150392883	150393382	chr1	150742614	150743113	Tpr|chr1:150742614-150743113	0.344716269423554	.	.
chr1	150392883	150393382	chr1	150743141	150743640	Odr4|chr1:150743141-150743640	0.16594368732292	.	.
chr1	150392883	150393382	chr1	150743141	150743640	Tpr|chr1:150743141-150743640	0.16594368732292	.	.
chr1	150393401	150393900	chr1	150347806	150348305	Odr4|chr1:150347806-150348305	0.141276258394394	.	.
chr1	150393401	150393900	chr1	150347806	150348305	Tpr|chr1:150347806-150348305	0.141276258394394	.	.
chr1	150393401	150393900	chr1	150468656	150469155	Odr4|chr1:150468656-150469155	0.140733896291681	.	.
chr1	150393401	150393900	chr1	150468656	150469155	Tpr|chr1:150468656-150469155	0.140733896291681	.	.
chr1	153899574	153900073	chr1	153807304	153807803	Glul|chr1:153807304-153807803	0.198000963638385	.	.
chr1	153899574	153900073	chr1	153807304	153807803	Teddm2|chr1:153807304-153807803	0.198000963638385	.	.
chr1	153899574	153900073	chr1	153846966	153847465	Glul|chr1:153846966-153847465	0.153998761876561	.	.
chr1	153899574	153900073	chr1	153846966	153847465	Teddm2|chr1:153846966-153847465	0.153998761876561	.	.
chr1	153899574	153900073	chr1	154120619	154121118	Glul|chr1:154120619-154121118	0.255663803693088	.	.
chr1	153899574	153900073	chr1	154120619	154121118	Teddm2|chr1:154120619-154121118	0.255663803693088	.	.
chr1	153899574	153900073	chr1	154150104	154150603	Glul|chr1:154150104-154150603	0.30675707530261	.	.
chr1	153899574	153900073	chr1	154150104	154150603	Teddm2|chr1:154150104-154150603	0.30675707530261	.	.
chr1	153900327	153900826	chr1	153807304	153807803	Glul|chr1:153807304-153807803	0.229369726513506	.	.
chr1	153900327	153900826	chr1	153807304	153807803	Teddm2|chr1:153807304-153807803	0.229369726513506	.	.
chr1	153900327	153900826	chr1	153846966	153847465	Glul|chr1:153846966-153847465	0.184742751974324	.	.
chr1	153900327	153900826	chr1	153846966	153847465	Teddm2|chr1:153846966-153847465	0.184742751974324	.	.
chr1	153900327	153900826	chr1	153894787	153895286	Glul|chr1:153894787-153895286	0.221804670935744	.	.
chr1	153900327	153900826	chr1	153894787	153895286	Teddm2|chr1:153894787-153895286	0.221804670935744	.	.
chr1	153900327	153900826	chr1	153953209	153953708	Glul|chr1:153953209-153953708	0.260863310211648	.	.
chr1	153900327	153900826	chr1	153953209	153953708	Teddm2|chr1:153953209-153953708	0.260863310211648	.	.
chr1	153900327	153900826	chr1	154044671	154045170	Glul|chr1:154044671-154045170	0.144499492466337	.	.
chr1	153900327	153900826	chr1	154044671	154045170	Teddm2|chr1:154044671-154045170	0.144499492466337	.	.
chr1	153900327	153900826	chr1	154120619	154121118	Glul|chr1:154120619-154121118	0.201198329315663	.	.
chr1	153900327	153900826	chr1	154120619	154121118	Teddm2|chr1:154120619-154121118	0.201198329315663	.	.
chr1	154006021	154006520	chr1	153807304	153807803	Gm29291|chr1:153807304-153807803	0.175056624985406	.	.
chr1	154006021	154006520	chr1	153953209	153953708	Gm29291|chr1:153953209-153953708	0.140528927572095	.	.
chr1	154006021	154006520	chr1	154044671	154045170	Gm29291|chr1:154044671-154045170	0.530138731856576	.	.
chr1	154006021	154006520	chr1	154120619	154121118	Gm29291|chr1:154120619-154121118	0.384637027134517	.	.
chr1	154006021	154006520	chr1	154286029	154286528	Gm29291|chr1:154286029-154286528	0.154808430191146	.	.
chr1	154006021	154006520	chr1	154460006	154460505	Gm29291|chr1:154460006-154460505	0.172745651103444	.	.
chr1	154006021	154006520	chr1	154461537	154462036	Gm29291|chr1:154461537-154462036	0.277867118821333	.	.
chr1	154006021	154006520	chr1	154484576	154485075	Gm29291|chr1:154484576-154485075	0.197053946798961	.	.
chr1	154117348	154117847	chr1	153803502	153804001	A830008E24Rik|chr1:153803502-153804001	0.193039346873342	.	.
chr1	154117348	154117847	chr1	154044671	154045170	A830008E24Rik|chr1:154044671-154045170	0.214578558251783	.	.
chr1	154117348	154117847	chr1	154103491	154103990	A830008E24Rik|chr1:154103491-154103990	0.289929562439434	.	.
chr1	154117348	154117847	chr1	154190373	154190872	A830008E24Rik|chr1:154190373-154190872	0.18135931527898	.	.
chr1	154117348	154117847	chr1	154205168	154205667	A830008E24Rik|chr1:154205168-154205667	0.16499244915981	.	.
chr1	154117348	154117847	chr1	154461537	154462036	A830008E24Rik|chr1:154461537-154462036	0.191463060856857	.	.
chr1	154117348	154117847	chr1	154484576	154485075	A830008E24Rik|chr1:154484576-154485075	0.169600929766085	.	.
chr1	154117943	154118442	chr1	153953209	153953708	A830008E24Rik|chr1:153953209-153953708	0.22796436406187	.	.
chr1	154117943	154118442	chr1	154044671	154045170	A830008E24Rik|chr1:154044671-154045170	0.186578157809805	.	.
chr1	154117943	154118442	chr1	154103491	154103990	A830008E24Rik|chr1:154103491-154103990	0.188276687145737	.	.
chr1	154117943	154118442	chr1	154168503	154169002	A830008E24Rik|chr1:154168503-154169002	0.179977210438675	.	.
chr1	154117943	154118442	chr1	154205168	154205667	A830008E24Rik|chr1:154205168-154205667	0.179345026319489	.	.
chr1	154117943	154118442	chr1	154418191	154418690	A830008E24Rik|chr1:154418191-154418690	0.148700380135522	.	.
chr1	154117943	154118442	chr1	154461537	154462036	A830008E24Rik|chr1:154461537-154462036	0.151370853675214	.	.
chr1	154118577	154119076	chr1	153846966	153847465	A830008E24Rik|chr1:153846966-153847465	0.148343298526885	.	.
chr1	154118577	154119076	chr1	154103491	154103990	A830008E24Rik|chr1:154103491-154103990	0.183053442206122	.	.
chr1	154118577	154119076	chr1	154168503	154169002	A830008E24Rik|chr1:154168503-154169002	0.247150441935243	.	.
chr1	154118577	154119076	chr1	154205168	154205667	A830008E24Rik|chr1:154205168-154205667	0.156465826431025	.	.
chr1	154256666	154257165	chr1	154180893	154181392	4930452N14Rik|chr1:154180893-154181392	0.237642679421441	.	.
chr1	154256666	154257165	chr1	154460006	154460505	4930452N14Rik|chr1:154460006-154460505	0.246481013367613	.	.
chr1	155812620	155813119	chr1	156043002	156043501	Qsox1|chr1:156043002-156043501	0.20007077687275	.	.
chr1	155973115	155973614	chr1	155855451	155855950	Cep350|chr1:155855451-155855950	0.178817848931949	.	.
chr1	155973115	155973614	chr1	155964486	155964985	Cep350|chr1:155964486-155964985	0.199227235364985	.	.
chr1	155973115	155973614	chr1	155989301	155989800	Cep350|chr1:155989301-155989800	0.163566882662214	.	.
chr1	155973115	155973614	chr1	156040577	156041076	Cep350|chr1:156040577-156041076	0.446594830606712	.	.
chr1	156035344	156035843	chr1	155855451	155855950	Tor1aip1|chr1:155855451-155855950	0.230814546790063	.	.
chr1	156035344	156035843	chr1	155855451	155855950	Tor1aip2|chr1:155855451-155855950	0.230814546790063	.	.
chr1	156035344	156035843	chr1	156221667	156222166	Tor1aip1|chr1:156221667-156222166	0.215864916416355	.	.
chr1	156035344	156035843	chr1	156221667	156222166	Tor1aip2|chr1:156221667-156222166	0.215864916416355	.	.
chr1	156035344	156035843	chr1	156263255	156263754	Tor1aip1|chr1:156263255-156263754	0.154115095462403	.	.
chr1	156035344	156035843	chr1	156263255	156263754	Tor1aip2|chr1:156263255-156263754	0.154115095462403	.	.
chr1	156035344	156035843	chr1	156269853	156270352	Tor1aip1|chr1:156269853-156270352	0.409070675684066	.	.
chr1	156035344	156035843	chr1	156269853	156270352	Tor1aip2|chr1:156269853-156270352	0.409070675684066	.	.
chr1	156035344	156035843	chr1	156270379	156270878	Tor1aip1|chr1:156270379-156270878	0.323509921683995	.	.
chr1	156035344	156035843	chr1	156270379	156270878	Tor1aip2|chr1:156270379-156270878	0.323509921683995	.	.
chr1	156035878	156036377	chr1	155964486	155964985	Tor1aip1|chr1:155964486-155964985	0.214242262801515	.	.
chr1	156035878	156036377	chr1	155964486	155964985	Tor1aip2|chr1:155964486-155964985	0.214242262801515	.	.
chr1	156035878	156036377	chr1	155989301	155989800	Tor1aip1|chr1:155989301-155989800	0.191107386215872	.	.
chr1	156035878	156036377	chr1	155989301	155989800	Tor1aip2|chr1:155989301-155989800	0.191107386215872	.	.
chr1	156035878	156036377	chr1	156040577	156041076	Tor1aip1|chr1:156040577-156041076	0.216262394680998	.	.
chr1	156035878	156036377	chr1	156040577	156041076	Tor1aip2|chr1:156040577-156041076	0.216262394680998	.	.
chr1	156035878	156036377	chr1	156043002	156043501	Tor1aip1|chr1:156043002-156043501	0.162768415369874	.	.
chr1	156035878	156036377	chr1	156043002	156043501	Tor1aip2|chr1:156043002-156043501	0.162768415369874	.	.
chr1	156035878	156036377	chr1	156179815	156180314	Tor1aip1|chr1:156179815-156180314	0.285862388577488	.	.
chr1	156035878	156036377	chr1	156179815	156180314	Tor1aip2|chr1:156179815-156180314	0.285862388577488	.	.
chr1	156035878	156036377	chr1	156271559	156272058	Tor1aip1|chr1:156271559-156272058	0.263694044619701	.	.
chr1	156035878	156036377	chr1	156271559	156272058	Tor1aip2|chr1:156271559-156272058	0.263694044619701	.	.
chr1	156036379	156036878	chr1	155964486	155964985	Tor1aip1|chr1:155964486-155964985	0.298875235001128	.	.
chr1	156036379	156036878	chr1	155989301	155989800	Tor1aip1|chr1:155989301-155989800	0.178696108280285	.	.
chr1	156036379	156036878	chr1	156040577	156041076	Tor1aip1|chr1:156040577-156041076	0.268349908523916	.	.
chr1	156036379	156036878	chr1	156179815	156180314	Tor1aip1|chr1:156179815-156180314	0.370508757478435	.	.
chr1	156036379	156036878	chr1	156271559	156272058	Tor1aip1|chr1:156271559-156272058	0.232076641680732	.	.
chr1	156204053	156204552	chr1	156183175	156183674	Fam163a|chr1:156183175-156183674	0.218545876494303	.	.
chr1	156204053	156204552	chr1	156229365	156229864	Fam163a|chr1:156229365-156229864	0.181141411854067	.	.
chr1	156204053	156204552	chr1	156269853	156270352	Fam163a|chr1:156269853-156270352	0.189309570836277	.	.
chr1	156204053	156204552	chr1	156270379	156270878	Fam163a|chr1:156270379-156270878	0.365429332207194	.	.
chr1	156204775	156205274	chr1	155757880	155758379	Fam163a|chr1:155757880-155758379	0.239734484643717	.	.
chr1	156204775	156205274	chr1	155784767	155785266	Fam163a|chr1:155784767-155785266	0.189690054532536	.	.
chr1	156204775	156205274	chr1	155785863	155786362	Fam163a|chr1:155785863-155786362	0.309371656139406	.	.
chr1	156204775	156205274	chr1	156183175	156183674	Fam163a|chr1:156183175-156183674	0.266237348808741	.	.
chr1	156204775	156205274	chr1	156199172	156199671	Fam163a|chr1:156199172-156199671	0.171936780252177	.	.
chr1	156204775	156205274	chr1	156222414	156222913	Fam163a|chr1:156222414-156222913	0.156328396825786	.	.
chr1	156204775	156205274	chr1	156229365	156229864	Fam163a|chr1:156229365-156229864	0.466617349750537	.	.
chr1	156204775	156205274	chr1	156230632	156231131	Fam163a|chr1:156230632-156231131	0.142715420882914	.	.
chr1	156204775	156205274	chr1	156241652	156242151	Fam163a|chr1:156241652-156242151	0.18213007042651	.	.
chr1	156204775	156205274	chr1	156269853	156270352	Fam163a|chr1:156269853-156270352	0.234660564913588	.	.
chr1	156204775	156205274	chr1	156270379	156270878	Fam163a|chr1:156270379-156270878	0.345567072909072	.	.
chr1	156303125	156303624	chr1	156043002	156043501	4930518J20Rik|chr1:156043002-156043501	0.154884649487902	.	.
chr1	156303125	156303624	chr1	156043002	156043501	Tdrd5|chr1:156043002-156043501	0.154884649487902	.	.
chr1	156303125	156303624	chr1	156085751	156086250	4930518J20Rik|chr1:156085751-156086250	0.35007850307681	.	.
chr1	156303125	156303624	chr1	156085751	156086250	Tdrd5|chr1:156085751-156086250	0.35007850307681	.	.
chr1	156420903	156421402	chr1	156085751	156086250	Axdnd1|chr1:156085751-156086250	0.301051503714815	.	.
chr1	156420903	156421402	chr1	156494994	156495493	Axdnd1|chr1:156494994-156495493	0.163459791620505	.	.
chr1	156474061	156474560	chr1	156183175	156183674	Soat1|chr1:156183175-156183674	0.172301598189828	.	.
chr1	156474061	156474560	chr1	156199172	156199671	Soat1|chr1:156199172-156199671	0.164997980675748	.	.
chr1	156474061	156474560	chr1	156241652	156242151	Soat1|chr1:156241652-156242151	0.159649794666969	.	.
chr1	156558476	156558975	chr1	156271559	156272058	Abl2|chr1:156271559-156272058	0.291095675813229	.	.
chr1	156558476	156558975	chr1	156593173	156593672	Abl2|chr1:156593173-156593672	0.250933809690018	.	.
chr1	156558476	156558975	chr1	156614639	156615138	Abl2|chr1:156614639-156615138	0.193696876288725	.	.
chr1	156558476	156558975	chr1	156633133	156633632	Abl2|chr1:156633133-156633632	0.220051014646713	.	.
chr1	156558476	156558975	chr1	156741799	156742298	Abl2|chr1:156741799-156742298	0.394492083235175	.	.
chr1	159231910	159232409	chr1	159135252	159135751	Cop1|chr1:159135252-159135751	0.255622781677286	.	.
chr1	159231910	159232409	chr1	159222256	159222755	Cop1|chr1:159222256-159222755	0.142824681200189	.	.
chr1	159231910	159232409	chr1	159388481	159388980	Cop1|chr1:159388481-159388980	0.225544295540831	.	.
chr1	159231910	159232409	chr1	159413380	159413879	Cop1|chr1:159413380-159413879	0.26245140087128	.	.
chr1	160792667	160793166	chr1	161170609	161171108	Rabgap1l|chr1:161170609-161171108	0.143661695749581	.	.
chr1	161034286	161034785	chr1	161419047	161419546	Gas5|chr1:161419047-161419546	0.298216359371154	.	.
chr1	161034286	161034785	chr1	161419047	161419546	Zbtb37|chr1:161419047-161419546	0.298216359371154	.	.
chr1	161070536	161071035	chr1	161170609	161171108	Cenpl|chr1:161170609-161171108	0.143947224708813	.	.
chr1	161070536	161071035	chr1	161170609	161171108	Dars2|chr1:161170609-161171108	0.143947224708813	.	.
chr1	161070536	161071035	chr1	161286641	161287140	Cenpl|chr1:161286641-161287140	0.166136137940509	.	.
chr1	161070536	161071035	chr1	161286641	161287140	Dars2|chr1:161286641-161287140	0.166136137940509	.	.
chr1	161131254	161131753	chr1	161341374	161341873	Klhl20|chr1:161341374-161341873	0.213218031121578	.	.
chr1	161142436	161142935	chr1	161400084	161400583	Ankrd45|chr1:161400084-161400583	0.212383443915799	.	.
chr1	161142436	161142935	chr1	161402276	161402775	Ankrd45|chr1:161402276-161402775	0.200396280117576	.	.
chr1	161142436	161142935	chr1	161486984	161487483	Ankrd45|chr1:161486984-161487483	0.139313411025294	.	.
chr1	161250941	161251440	chr1	161341374	161341873	Prdx6|chr1:161341374-161341873	0.166014160682301	.	.
chr1	161250941	161251440	chr1	161417170	161417669	Prdx6|chr1:161417170-161417669	0.202370781072046	.	.
chr1	161876715	161877214	chr1	161819222	161819721	Suco|chr1:161819222-161819721	0.144042668601246	.	.
chr1	161968972	161969471	chr1	161819222	161819721	Gm38304|chr1:161819222-161819721	0.326548391351483	.	.
chr1	161968972	161969471	chr1	161819222	161819721	Pigc|chr1:161819222-161819721	0.326548391351483	.	.
chr1	161968972	161969471	chr1	161962922	161963421	Gm38304|chr1:161962922-161963421	0.355256614192772	.	.
chr1	161968972	161969471	chr1	161962922	161963421	Pigc|chr1:161962922-161963421	0.355256614192772	.	.
chr1	162548386	162548885	chr1	162672147	162672646	Eef1aknmt|chr1:162672147-162672646	0.26287822750363	.	.
chr1	162548386	162548885	chr1	162832165	162832664	Eef1aknmt|chr1:162832165-162832664	0.237758139170013	.	.
chr1	162570372	162570871	chr1	162608826	162609325	Vamp4|chr1:162608826-162609325	0.198775454560428	.	.
chr1	162570372	162570871	chr1	162621772	162622271	Vamp4|chr1:162621772-162622271	0.152388397274191	.	.
chr1	162570372	162570871	chr1	162753531	162754030	Vamp4|chr1:162753531-162754030	0.23434583174013	.	.
chr1	162570372	162570871	chr1	162773543	162774042	Vamp4|chr1:162773543-162774042	0.157408604005059	.	.
chr1	162570982	162571481	chr1	162753531	162754030	Vamp4|chr1:162753531-162754030	0.229545255201586	.	.
chr1	162570982	162571481	chr1	162832165	162832664	Vamp4|chr1:162832165-162832664	0.2244160973567	.	.
chr1	162740352	162740851	chr1	162753531	162754030	Prrc2c|chr1:162753531-162754030	0.177162766484626	.	.
chr1	162740352	162740851	chr1	162832165	162832664	Prrc2c|chr1:162832165-162832664	0.134941555820354	.	.
chr1	163403421	163403920	chr1	163281583	163282082	Gorab|chr1:163281583-163282082	0.161075968141777	.	.
chr1	163779331	163779830	chr1	163716586	163717085	Kifap3|chr1:163716586-163717085	0.202964299708277	.	.
chr1	163929752	163930251	chr1	164184474	164184973	Scyl3|chr1:164184474-164184973	0.203519648460045	.	.
chr1	164248686	164249185	chr1	163834003	163834502	Slc19a2|chr1:163834003-163834502	0.237671971105164	.	.
chr1	164248686	164249185	chr1	164184474	164184973	Slc19a2|chr1:164184474-164184973	0.198628898649699	.	.
chr1	166254415	166254914	chr1	166260363	166260862	Ildr2|chr1:166260363-166260862	0.518493097439903	.	.
chr1	166254415	166254914	chr1	166279148	166279647	Ildr2|chr1:166279148-166279647	0.374618921581836	.	.
chr1	166254415	166254914	chr1	166445335	166445834	Ildr2|chr1:166445335-166445834	0.19197749218837	.	.
chr1	166308696	166309195	chr1	166278464	166278963	5330438I03Rik|chr1:166278464-166278963	0.354423192247043	.	.
chr1	166308696	166309195	chr1	166319038	166319537	5330438I03Rik|chr1:166319038-166319537	0.173144920343446	.	.
chr1	166308696	166309195	chr1	166343030	166343529	5330438I03Rik|chr1:166343030-166343529	0.173767340382032	.	.
chr1	166308696	166309195	chr1	166429732	166430231	5330438I03Rik|chr1:166429732-166430231	0.393110368317947	.	.
chr1	166308696	166309195	chr1	166429732	166430231	5330438I03Rik|chr1:166429732-166430231	0.393110368317948	.	.
chr1	166309200	166309699	chr1	166260363	166260862	5330438I03Rik|chr1:166260363-166260862	0.15139680117749	.	.
chr1	166309200	166309699	chr1	166278464	166278963	5330438I03Rik|chr1:166278464-166278963	0.179950060950197	.	.
chr1	166309200	166309699	chr1	166319038	166319537	5330438I03Rik|chr1:166319038-166319537	0.241224090846399	.	.
chr1	166309200	166309699	chr1	166343030	166343529	5330438I03Rik|chr1:166343030-166343529	0.151885416651668	.	.
chr1	166309200	166309699	chr1	166429732	166430231	5330438I03Rik|chr1:166429732-166430231	0.21946084066724	.	.
chr1	166379002	166379501	chr1	166279148	166279647	Tada1|chr1:166279148-166279647	0.157225082699176	.	.
chr1	166379002	166379501	chr1	166344303	166344802	Tada1|chr1:166344303-166344802	0.529024501125179	.	.
chr1	166409578	166410077	chr1	166344303	166344802	Pogk|chr1:166344303-166344802	0.287287055735303	.	.
chr1	167597755	167598254	chr1	167802530	167803029	Rxrg|chr1:167802530-167803029	0.233934358262725	.	.
chr1	167597755	167598254	chr1	167941868	167942367	Rxrg|chr1:167941868-167942367	0.306954200561394	.	.
chr1	167598393	167598892	chr1	167644841	167645340	Rxrg|chr1:167644841-167645340	0.164500744264698	.	.
chr1	167598393	167598892	chr1	167761800	167762299	Rxrg|chr1:167761800-167762299	0.227200056590645	.	.
chr1	167688301	167688800	chr1	167644841	167645340	Lmx1a|chr1:167644841-167645340	0.344614954058959	.	.
chr1	167688807	167689306	chr1	167638031	167638530	Lmx1a|chr1:167638031-167638530	0.154996994879911	.	.
chr1	167688807	167689306	chr1	167644841	167645340	Lmx1a|chr1:167644841-167645340	0.147365199773407	.	.
chr1	171270057	171270556	chr1	171658362	171658861	B4galt3|chr1:171658362-171658861	0.226254290883019	.	.
chr1	171281054	171281553	chr1	171263038	171263537	Ppox|chr1:171263038-171263537	0.161383143044157	.	.
chr1	171281054	171281553	chr1	171419968	171420467	Ppox|chr1:171419968-171420467	0.135637573298908	.	.
chr1	171294566	171295065	chr1	171566785	171567284	Ufc1|chr1:171566785-171567284	0.168387580094584	.	.
chr1	171328705	171329204	chr1	171566785	171567284	Dedd|chr1:171566785-171567284	0.319695291701614	.	.
chr1	171329206	171329705	chr1	171470192	171470691	Dedd|chr1:171470192-171470691	0.193417207802737	.	.
chr1	171329206	171329705	chr1	171566785	171567284	Dedd|chr1:171566785-171567284	0.306718996617028	.	.
chr1	171345437	171345936	chr1	171263038	171263537	Nit1|chr1:171263038-171263537	0.136749333589956	.	.
chr1	171345437	171345936	chr1	171263038	171263537	Pfdn2|chr1:171263038-171263537	0.136749333589956	.	.
chr1	171345437	171345936	chr1	171470192	171470691	Nit1|chr1:171470192-171470691	0.199429745287624	.	.
chr1	171345437	171345936	chr1	171470192	171470691	Pfdn2|chr1:171470192-171470691	0.199429745287624	.	.
chr1	171361088	171361587	chr1	171419968	171420467	Klhdc9|chr1:171419968-171420467	0.176171681505165	.	.
chr1	171361088	171361587	chr1	171470192	171470691	Klhdc9|chr1:171470192-171470691	0.19828788094411	.	.
chr1	171361088	171361587	chr1	171478928	171479427	Klhdc9|chr1:171478928-171479427	0.189441864689598	.	.
chr1	171411068	171411567	chr1	171470192	171470691	Usf1|chr1:171470192-171470691	0.174090309266713	.	.
chr1	171411068	171411567	chr1	171478928	171479427	Usf1|chr1:171478928-171479427	0.183368882846705	.	.
chr1	171419401	171419900	chr1	171263038	171263537	Tstd1|chr1:171263038-171263537	0.291802066789412	.	.
chr1	171419401	171419900	chr1	171419968	171420467	Tstd1|chr1:171419968-171420467	0.460550907608124	.	.
chr1	171419401	171419900	chr1	171470192	171470691	Tstd1|chr1:171470192-171470691	0.182832215426155	.	.
chr1	171437234	171437733	chr1	171379865	171380364	F11r|chr1:171379865-171380364	0.230285190709569	.	.
chr1	171503198	171503697	chr1	171263038	171263537	Alyref2|chr1:171263038-171263537	0.262853525276036	.	.
chr1	171503198	171503697	chr1	171263038	171263537	B930036N10Rik|chr1:171263038-171263537	0.262853525276036	.	.
chr1	171503198	171503697	chr1	171419968	171420467	Alyref2|chr1:171419968-171420467	0.151473220019985	.	.
chr1	171503198	171503697	chr1	171419968	171420467	B930036N10Rik|chr1:171419968-171420467	0.151473220019985	.	.
chr1	171634914	171635413	chr1	171672998	171673497	Gm37787|chr1:171672998-171673497	0.135530940385449	.	.
chr1	171634914	171635413	chr1	171773402	171773901	Gm37787|chr1:171773402-171773901	0.167310177046269	.	.
chr1	171634914	171635413	chr1	171806371	171806870	Gm37787|chr1:171806371-171806870	0.199495473651377	.	.
chr1	171634914	171635413	chr1	171852927	171853426	Gm37787|chr1:171852927-171853426	0.425033991571099	.	.
chr1	171634914	171635413	chr1	171852927	171853426	Gm37787|chr1:171852927-171853426	0.4250339915711	.	.
chr1	172027641	172028140	chr1	172027134	172027633	Vangl2|chr1:172027134-172027633	0.253683723385127	.	.
chr1	172027641	172028140	chr1	172217086	172217585	Vangl2|chr1:172217086-172217585	0.232518598410935	.	.
chr1	172082460	172082959	chr1	171815706	171816205	Copa|chr1:171815706-171816205	0.183568746440899	.	.
chr1	172082460	172082959	chr1	171815706	171816205	Ncstn|chr1:171815706-171816205	0.183568746440899	.	.
chr1	172082460	172082959	chr1	172025967	172026466	Copa|chr1:172025967-172026466	0.240903925475561	.	.
chr1	172082460	172082959	chr1	172025967	172026466	Ncstn|chr1:172025967-172026466	0.240903925475561	.	.
chr1	172082460	172082959	chr1	172027134	172027633	Copa|chr1:172027134-172027633	0.13749965186284	.	.
chr1	172082460	172082959	chr1	172027134	172027633	Ncstn|chr1:172027134-172027633	0.13749965186284	.	.
chr1	172082460	172082959	chr1	172053841	172054340	Copa|chr1:172053841-172054340	0.207385429405883	.	.
chr1	172082460	172082959	chr1	172053841	172054340	Ncstn|chr1:172053841-172054340	0.207385429405883	.	.
chr1	172082460	172082959	chr1	172119644	172120143	Copa|chr1:172119644-172120143	0.276154943915386	.	.
chr1	172082460	172082959	chr1	172119644	172120143	Ncstn|chr1:172119644-172120143	0.276154943915386	.	.
chr1	172082460	172082959	chr1	172217086	172217585	Copa|chr1:172217086-172217585	0.152674791186315	.	.
chr1	172082460	172082959	chr1	172217086	172217585	Ncstn|chr1:172217086-172217585	0.152674791186315	.	.
chr1	172147848	172148347	chr1	171775740	171776239	Dcaf8|chr1:171775740-171776239	0.164321026773544	.	.
chr1	172147848	172148347	chr1	171815706	171816205	Dcaf8|chr1:171815706-171816205	0.332790179527463	.	.
chr1	172147848	172148347	chr1	172053841	172054340	Dcaf8|chr1:172053841-172054340	0.187788803781758	.	.
chr1	172147848	172148347	chr1	172107605	172108104	Dcaf8|chr1:172107605-172108104	0.19415166895313	.	.
chr1	172206038	172206537	chr1	171775740	171776239	Pea15a|chr1:171775740-171776239	0.205508316888388	.	.
chr1	172206038	172206537	chr1	172026509	172027008	Pea15a|chr1:172026509-172027008	0.340579941744678	.	.
chr1	172206038	172206537	chr1	172027134	172027633	Pea15a|chr1:172027134-172027633	0.160603271298081	.	.
chr1	172206038	172206537	chr1	172119644	172120143	Pea15a|chr1:172119644-172120143	0.16389142721936	.	.
chr1	172206562	172207061	chr1	171775740	171776239	Pea15a|chr1:171775740-171776239	0.138344625696254	.	.
chr1	172520879	172521378	chr1	172585266	172585765	Cfap45|chr1:172585266-172585765	0.252164238330413	.	.
chr1	172520879	172521378	chr1	172586057	172586556	Cfap45|chr1:172586057-172586556	0.191822990166382	.	.
chr1	172520879	172521378	chr1	172667603	172668102	Cfap45|chr1:172667603-172668102	0.42926965189831	.	.
chr1	172520879	172521378	chr1	172742841	172743340	Cfap45|chr1:172742841-172743340	0.215730989814896	.	.
chr1	172520879	172521378	chr1	172757892	172758391	Cfap45|chr1:172757892-172758391	0.138001356604846	.	.
chr1	172520879	172521378	chr1	172991232	172991731	Cfap45|chr1:172991232-172991731	0.26500464077987	.	.
chr1	172632295	172632794	chr1	172549972	172550471	Dusp23|chr1:172549972-172550471	0.14568849667784	.	.
chr1	172632295	172632794	chr1	172550479	172550978	Dusp23|chr1:172550479-172550978	0.157536985109644	.	.
chr1	172632295	172632794	chr1	172563382	172563881	Dusp23|chr1:172563382-172563881	0.231620645438698	.	.
chr1	172632295	172632794	chr1	172586057	172586556	Dusp23|chr1:172586057-172586556	0.157534049346911	.	.
chr1	172632295	172632794	chr1	172594464	172594963	Dusp23|chr1:172594464-172594963	0.186051432299266	.	.
chr1	172632827	172633326	chr1	172563382	172563881	Dusp23|chr1:172563382-172563881	0.167373396886831	.	.
chr1	172632827	172633326	chr1	172586057	172586556	Dusp23|chr1:172586057-172586556	0.332836977232028	.	.
chr1	172632827	172633326	chr1	172991232	172991731	Dusp23|chr1:172991232-172991731	0.151243792335422	.	.
chr1	173349883	173350382	chr1	173323777	173324276	Aim2|chr1:173323777-173324276	0.16540659656347	.	.
chr1	173349883	173350382	chr1	173365810	173366309	Aim2|chr1:173365810-173366309	0.142142967963848	.	.
chr1	173349883	173350382	chr1	173377444	173377943	Aim2|chr1:173377444-173377943	0.187422877185618	.	.
chr1	173349883	173350382	chr1	173410833	173411332	Aim2|chr1:173410833-173411332	0.232942730742511	.	.
chr1	173366644	173367143	chr1	173404854	173405353	Cadm3|chr1:173404854-173405353	0.197268409609712	.	.
chr1	173366644	173367143	chr1	173405386	173405885	Cadm3|chr1:173405386-173405885	0.1705643638782	.	.
chr1	175625436	175625935	chr1	175700196	175700695	Fh1|chr1:175700196-175700695	0.219064440797909	.	.
chr1	175625436	175625935	chr1	175741888	175742387	Fh1|chr1:175741888-175742387	0.164114463104137	.	.
chr1	175625436	175625935	chr1	175870656	175871155	Fh1|chr1:175870656-175871155	0.140485525963991	.	.
chr1	175691964	175692463	chr1	175648346	175648845	Chml|chr1:175648346-175648845	0.163347582284215	.	.
chr1	175691964	175692463	chr1	175648346	175648845	Opn3|chr1:175648346-175648845	0.163347582284215	.	.
chr1	175691964	175692463	chr1	175700196	175700695	Chml|chr1:175700196-175700695	0.186918495624817	.	.
chr1	175691964	175692463	chr1	175700196	175700695	Opn3|chr1:175700196-175700695	0.186918495624817	.	.
chr1	175691964	175692463	chr1	175923807	175924306	Chml|chr1:175923807-175924306	0.27733981625398	.	.
chr1	175691964	175692463	chr1	175923807	175924306	Opn3|chr1:175923807-175924306	0.27733981625398	.	.
chr1	175692503	175693002	chr1	175555071	175555570	Chml|chr1:175555071-175555570	0.166993166058124	.	.
chr1	175692503	175693002	chr1	175555071	175555570	Opn3|chr1:175555071-175555570	0.166993166058124	.	.
chr1	175692503	175693002	chr1	175741888	175742387	Chml|chr1:175741888-175742387	0.228593968041785	.	.
chr1	175692503	175693002	chr1	175741888	175742387	Opn3|chr1:175741888-175742387	0.228593968041785	.	.
chr1	175692503	175693002	chr1	175772910	175773409	Chml|chr1:175772910-175773409	0.308347710435853	.	.
chr1	175692503	175693002	chr1	175772910	175773409	Opn3|chr1:175772910-175773409	0.308347710435853	.	.
chr1	175692503	175693002	chr1	175823962	175824461	Chml|chr1:175823962-175824461	0.216436476655146	.	.
chr1	175692503	175693002	chr1	175823962	175824461	Opn3|chr1:175823962-175824461	0.216436476655146	.	.
chr1	175692503	175693002	chr1	175870656	175871155	Chml|chr1:175870656-175871155	0.373118120832892	.	.
chr1	175692503	175693002	chr1	175870656	175871155	Chml|chr1:175870656-175871155	0.373118120832893	.	.
chr1	175692503	175693002	chr1	175870656	175871155	Opn3|chr1:175870656-175871155	0.373118120832892	.	.
chr1	175692503	175693002	chr1	175870656	175871155	Opn3|chr1:175870656-175871155	0.373118120832893	.	.
chr1	175692503	175693002	chr1	175936373	175936872	Chml|chr1:175936373-175936872	0.229834812935215	.	.
chr1	175692503	175693002	chr1	175936373	175936872	Opn3|chr1:175936373-175936872	0.229834812935215	.	.
chr1	175693049	175693548	chr1	175555071	175555570	Chml|chr1:175555071-175555570	0.263437191189124	.	.
chr1	175693049	175693548	chr1	175555071	175555570	Opn3|chr1:175555071-175555570	0.263437191189124	.	.
chr1	175693049	175693548	chr1	175741888	175742387	Chml|chr1:175741888-175742387	0.200810473262315	.	.
chr1	175693049	175693548	chr1	175741888	175742387	Opn3|chr1:175741888-175742387	0.200810473262315	.	.
chr1	175693049	175693548	chr1	175772910	175773409	Chml|chr1:175772910-175773409	0.25264049008082	.	.
chr1	175693049	175693548	chr1	175772910	175773409	Opn3|chr1:175772910-175773409	0.25264049008082	.	.
chr1	175693049	175693548	chr1	175870656	175871155	Chml|chr1:175870656-175871155	0.148612290817399	.	.
chr1	175693049	175693548	chr1	175870656	175871155	Opn3|chr1:175870656-175871155	0.148612290817399	.	.
chr1	175693049	175693548	chr1	175923807	175924306	Chml|chr1:175923807-175924306	0.210279043808755	.	.
chr1	175693049	175693548	chr1	175923807	175924306	Opn3|chr1:175923807-175924306	0.210279043808755	.	.
chr1	175693049	175693548	chr1	175936373	175936872	Chml|chr1:175936373-175936872	0.158202305197358	.	.
chr1	175693049	175693548	chr1	175936373	175936872	Opn3|chr1:175936373-175936872	0.158202305197358	.	.
chr1	175699292	175699791	chr1	175648346	175648845	Wdr64|chr1:175648346-175648845	0.211712511542418	.	.
chr1	175699292	175699791	chr1	175700196	175700695	Wdr64|chr1:175700196-175700695	0.484633753436322	.	.
chr1	175699292	175699791	chr1	175867509	175868008	Wdr64|chr1:175867509-175868008	0.310686734317903	.	.
chr1	175880538	175881037	chr1	175823962	175824461	Exo1|chr1:175823962-175824461	0.246983839361162	.	.
chr1	176274525	176275024	chr1	176355276	176355775	Pld5|chr1:176355276-176355775	0.189840596615784	.	.
chr1	176274525	176275024	chr1	176675146	176675645	Pld5|chr1:176675146-176675645	0.216740603422568	.	.
chr1	176274525	176275024	chr1	176698563	176699062	Pld5|chr1:176698563-176699062	0.178011791919772	.	.
chr1	176275192	176275691	chr1	176446686	176447185	Gm38101|chr1:176446686-176447185	0.134986414887086	.	.
chr1	176275192	176275691	chr1	176446686	176447185	Pld5|chr1:176446686-176447185	0.134986414887086	.	.
chr1	176275192	176275691	chr1	176468530	176469029	Gm38101|chr1:176468530-176469029	0.15781568997209	.	.
chr1	176275192	176275691	chr1	176468530	176469029	Pld5|chr1:176468530-176469029	0.15781568997209	.	.
chr1	176275192	176275691	chr1	176499264	176499763	Gm38101|chr1:176499264-176499763	0.260359654326785	.	.
chr1	176275192	176275691	chr1	176499264	176499763	Pld5|chr1:176499264-176499763	0.260359654326785	.	.
chr1	176275192	176275691	chr1	176698563	176699062	Gm38101|chr1:176698563-176699062	0.149976944683955	.	.
chr1	176275192	176275691	chr1	176698563	176699062	Pld5|chr1:176698563-176699062	0.149976944683955	.	.
chr1	177257072	177257571	chr1	177004375	177004874	Akt3|chr1:177004375-177004874	0.183208088567776	.	.
chr1	177257072	177257571	chr1	177038256	177038755	Akt3|chr1:177038256-177038755	0.154573816065105	.	.
chr1	177257072	177257571	chr1	177684862	177685361	Akt3|chr1:177684862-177685361	0.200630252563613	.	.
chr1	177257580	177258079	chr1	177038256	177038755	Akt3|chr1:177038256-177038755	0.23472155184145	.	.
chr1	177257580	177258079	chr1	177640159	177640658	Akt3|chr1:177640159-177640658	0.181028148624326	.	.
chr1	177257580	177258079	chr1	177684862	177685361	Akt3|chr1:177684862-177685361	0.331405850738614	.	.
chr1	177258176	177258675	chr1	177038256	177038755	Akt3|chr1:177038256-177038755	0.190408379296109	.	.
chr1	177258678	177259177	chr1	177188706	177189205	Akt3|chr1:177188706-177189205	0.230787694538764	.	.
chr1	177258678	177259177	chr1	177640159	177640658	Akt3|chr1:177640159-177640658	0.215257735170363	.	.
chr1	177441840	177442339	chr1	177004375	177004874	Zbtb18|chr1:177004375-177004874	0.178969206053982	.	.
chr1	177441840	177442339	chr1	177038256	177038755	Zbtb18|chr1:177038256-177038755	0.146489023805356	.	.
chr1	177441840	177442339	chr1	177640159	177640658	Zbtb18|chr1:177640159-177640658	0.253902078175129	.	.
chr1	177441840	177442339	chr1	177684862	177685361	Zbtb18|chr1:177684862-177685361	0.135606340484466	.	.
chr1	177982967	177983466	chr1	177640159	177640658	Catspere2|chr1:177640159-177640658	0.334248437815686	.	.
chr1	178187311	178187810	chr1	178290989	178291488	Desi2|chr1:178290989-178291488	0.369669331527584	.	.
chr1	178187311	178187810	chr1	178291559	178292058	Desi2|chr1:178291559-178292058	0.137515556530691	.	.
chr1	178187311	178187810	chr1	178303332	178303831	Desi2|chr1:178303332-178303831	0.26952821977302	.	.
chr1	178187311	178187810	chr1	178336353	178336852	Desi2|chr1:178336353-178336852	0.268448361553056	.	.
chr1	178187311	178187810	chr1	178368821	178369320	Desi2|chr1:178368821-178369320	0.307993758420222	.	.
chr1	178187311	178187810	chr1	178447830	178448329	Desi2|chr1:178447830-178448329	0.286067671087179	.	.
chr1	178276142	178276641	chr1	178290989	178291488	4930527J03Rik|chr1:178290989-178291488	0.148126797968617	.	.
chr1	178276142	178276641	chr1	178336353	178336852	4930527J03Rik|chr1:178336353-178336852	0.192369741621717	.	.
chr1	178276142	178276641	chr1	178368821	178369320	4930527J03Rik|chr1:178368821-178369320	0.148267289114471	.	.
chr1	178317988	178318487	chr1	178290989	178291488	B230369F24Rik|chr1:178290989-178291488	0.246234352919853	.	.
chr1	178317988	178318487	chr1	178290989	178291488	Cox20|chr1:178290989-178291488	0.246234352919853	.	.
chr1	178317988	178318487	chr1	178291559	178292058	B230369F24Rik|chr1:178291559-178292058	0.238862710775708	.	.
chr1	178317988	178318487	chr1	178291559	178292058	Cox20|chr1:178291559-178292058	0.238862710775708	.	.
chr1	178317988	178318487	chr1	178303332	178303831	B230369F24Rik|chr1:178303332-178303831	0.302501522857567	.	.
chr1	178317988	178318487	chr1	178303332	178303831	Cox20|chr1:178303332-178303831	0.302501522857567	.	.
chr1	178317988	178318487	chr1	178336353	178336852	B230369F24Rik|chr1:178336353-178336852	0.408716969977035	.	.
chr1	178317988	178318487	chr1	178336353	178336852	Cox20|chr1:178336353-178336852	0.408716969977035	.	.
chr1	178317988	178318487	chr1	178368821	178369320	B230369F24Rik|chr1:178368821-178369320	0.282386222171752	.	.
chr1	178317988	178318487	chr1	178368821	178369320	Cox20|chr1:178368821-178369320	0.282386222171752	.	.
chr1	178317988	178318487	chr1	178447830	178448329	B230369F24Rik|chr1:178447830-178448329	0.293321531554974	.	.
chr1	178317988	178318487	chr1	178447830	178448329	Cox20|chr1:178447830-178448329	0.293321531554974	.	.
chr1	178318532	178319031	chr1	178290989	178291488	B230369F24Rik|chr1:178290989-178291488	0.309533004596765	.	.
chr1	178318532	178319031	chr1	178290989	178291488	Cox20|chr1:178290989-178291488	0.309533004596765	.	.
chr1	178318532	178319031	chr1	178291559	178292058	B230369F24Rik|chr1:178291559-178292058	0.141782137617419	.	.
chr1	178318532	178319031	chr1	178291559	178292058	Cox20|chr1:178291559-178292058	0.141782137617419	.	.
chr1	178318532	178319031	chr1	178303332	178303831	B230369F24Rik|chr1:178303332-178303831	0.243046078527119	.	.
chr1	178318532	178319031	chr1	178303332	178303831	Cox20|chr1:178303332-178303831	0.243046078527119	.	.
chr1	178318532	178319031	chr1	178336353	178336852	B230369F24Rik|chr1:178336353-178336852	0.306844821897592	.	.
chr1	178318532	178319031	chr1	178336353	178336852	Cox20|chr1:178336353-178336852	0.306844821897592	.	.
chr1	178318532	178319031	chr1	178368821	178369320	B230369F24Rik|chr1:178368821-178369320	0.32215275201972	.	.
chr1	178318532	178319031	chr1	178368821	178369320	Cox20|chr1:178368821-178369320	0.32215275201972	.	.
chr1	178318532	178319031	chr1	178447830	178448329	B230369F24Rik|chr1:178447830-178448329	0.413676470079138	.	.
chr1	178318532	178319031	chr1	178447830	178448329	Cox20|chr1:178447830-178448329	0.413676470079138	.	.
chr1	178337559	178338058	chr1	178291559	178292058	Hnrnpu|chr1:178291559-178292058	0.435718808180575	.	.
chr1	178337559	178338058	chr1	178303332	178303831	Hnrnpu|chr1:178303332-178303831	0.396876628542948	.	.
chr1	178337559	178338058	chr1	178336353	178336852	Hnrnpu|chr1:178336353-178336852	0.509692802913997	.	.
chr1	178337559	178338058	chr1	178368821	178369320	Hnrnpu|chr1:178368821-178369320	0.361970315019484	.	.
chr1	178337559	178338058	chr1	178447830	178448329	Hnrnpu|chr1:178447830-178448329	0.350672588066472	.	.
chr1	178405450	178405949	chr1	178290989	178291488	Efcab2|chr1:178290989-178291488	0.144059573919316	.	.
chr1	178405450	178405949	chr1	178291559	178292058	Efcab2|chr1:178291559-178292058	0.237691335375514	.	.
chr1	178405450	178405949	chr1	178303332	178303831	Efcab2|chr1:178303332-178303831	0.40190067485839	.	.
chr1	178405450	178405949	chr1	178336353	178336852	Efcab2|chr1:178336353-178336852	0.221048538135877	.	.
chr1	178405450	178405949	chr1	178368821	178369320	Efcab2|chr1:178368821-178369320	0.194084540590651	.	.
chr1	178405450	178405949	chr1	178447830	178448329	Efcab2|chr1:178447830-178448329	0.366441715694841	.	.
chr1	178406170	178406669	chr1	178336353	178336852	Efcab2|chr1:178336353-178336852	0.22487644617988	.	.
chr1	178406170	178406669	chr1	178368821	178369320	Efcab2|chr1:178368821-178369320	0.190610054292341	.	.
chr1	179803447	179803946	chr1	179915254	179915753	Ahctf1|chr1:179915254-179915753	0.374939624213291	.	.
chr1	179803447	179803946	chr1	179915254	179915753	Gm10518|chr1:179915254-179915753	0.374939624213291	.	.
chr1	179803447	179803946	chr1	179915766	179916265	Ahctf1|chr1:179915766-179916265	0.138232398825807	.	.
chr1	179803447	179803946	chr1	179915766	179916265	Gm10518|chr1:179915766-179916265	0.138232398825807	.	.
chr1	179803447	179803946	chr1	180023448	180023947	Ahctf1|chr1:180023448-180023947	0.145825947845675	.	.
chr1	179803447	179803946	chr1	180023448	180023947	Gm10518|chr1:180023448-180023947	0.145825947845675	.	.
chr1	179803447	179803946	chr1	180104488	180104987	Ahctf1|chr1:180104488-180104987	0.228441336593306	.	.
chr1	179803447	179803946	chr1	180104488	180104987	Gm10518|chr1:180104488-180104987	0.228441336593306	.	.
chr1	179803447	179803946	chr1	180195828	180196327	Ahctf1|chr1:180195828-180196327	0.220513676797596	.	.
chr1	179803447	179803946	chr1	180195828	180196327	Gm10518|chr1:180195828-180196327	0.220513676797596	.	.
chr1	179803447	179803946	chr1	180225780	180226279	Ahctf1|chr1:180225780-180226279	0.278659212021262	.	.
chr1	179803447	179803946	chr1	180225780	180226279	Gm10518|chr1:180225780-180226279	0.278659212021262	.	.
chr1	179803447	179803946	chr1	180226296	180226795	Ahctf1|chr1:180226296-180226795	0.35946417135562	.	.
chr1	179803447	179803946	chr1	180226296	180226795	Gm10518|chr1:180226296-180226795	0.35946417135562	.	.
chr1	179959653	179960152	chr1	179915254	179915753	Cdc42bpa|chr1:179915254-179915753	0.316886691281507	.	.
chr1	179959653	179960152	chr1	180023448	180023947	Cdc42bpa|chr1:180023448-180023947	0.155465397243003	.	.
chr1	179959653	179960152	chr1	180195828	180196327	Cdc42bpa|chr1:180195828-180196327	0.258484330671326	.	.
chr1	179959653	179960152	chr1	180225780	180226279	Cdc42bpa|chr1:180225780-180226279	0.181049416310002	.	.
chr1	179960232	179960731	chr1	179915254	179915753	Cdc42bpa|chr1:179915254-179915753	0.137105172147567	.	.
chr1	179960232	179960731	chr1	180225780	180226279	Cdc42bpa|chr1:180225780-180226279	0.259160547177907	.	.
chr1	179960232	179960731	chr1	180226296	180226795	Cdc42bpa|chr1:180226296-180226795	0.225005462545235	.	.
chr1	180520142	180520641	chr1	180530440	180530939	Gm37267|chr1:180530440-180530939	0.196311986982687	.	.
chr1	180520142	180520641	chr1	180763866	180764365	Gm37267|chr1:180763866-180764365	0.235325073536968	.	.
chr1	180568576	180569075	chr1	180530440	180530939	Parp1|chr1:180530440-180530939	0.284574645326103	.	.
chr1	180568576	180569075	chr1	180547386	180547885	Parp1|chr1:180547386-180547885	0.162567353742256	.	.
chr1	180640407	180640906	chr1	180848038	180848537	Lin9|chr1:180848038-180848537	0.174589687639252	.	.
chr1	180641033	180641532	chr1	180763866	180764365	Lin9|chr1:180763866-180764365	0.199041285234457	.	.
chr1	180641033	180641532	chr1	180778088	180778587	Lin9|chr1:180778088-180778587	0.162973501377485	.	.
chr1	180641033	180641532	chr1	180987738	180988237	Lin9|chr1:180987738-180988237	0.177773229027932	.	.
chr1	180725789	180726288	chr1	180720260	180720759	Acbd3|chr1:180720260-180720759	0.25930065028816	.	.
chr1	180725789	180726288	chr1	180763866	180764365	Acbd3|chr1:180763866-180764365	0.167270910770714	.	.
chr1	180725789	180726288	chr1	180778088	180778587	Acbd3|chr1:180778088-180778587	0.182971652713183	.	.
chr1	180768387	180768886	chr1	180547908	180548407	Gm38293|chr1:180547908-180548407	0.207502025975915	.	.
chr1	180768387	180768886	chr1	180550703	180551202	Gm38293|chr1:180550703-180551202	0.311565346518102	.	.
chr1	180768387	180768886	chr1	180606943	180607442	Gm38293|chr1:180606943-180607442	0.176599855839487	.	.
chr1	180768387	180768886	chr1	180848038	180848537	Gm38293|chr1:180848038-180848537	0.415830648771943	.	.
chr1	180813365	180813864	chr1	180530440	180530939	H3f3a|chr1:180530440-180530939	0.376244879992061	.	.
chr1	180813365	180813864	chr1	180530440	180530939	H3f3aos|chr1:180530440-180530939	0.376244879992061	.	.
chr1	180813365	180813864	chr1	180541862	180542361	H3f3a|chr1:180541862-180542361	0.179622867503383	.	.
chr1	180813365	180813864	chr1	180541862	180542361	H3f3aos|chr1:180541862-180542361	0.179622867503383	.	.
chr1	180813365	180813864	chr1	180547386	180547885	H3f3a|chr1:180547386-180547885	0.227476570672058	.	.
chr1	180813365	180813864	chr1	180547386	180547885	H3f3aos|chr1:180547386-180547885	0.227476570672058	.	.
chr1	180813989	180814488	chr1	180848038	180848537	H3f3a|chr1:180848038-180848537	0.220144684985686	.	.
chr1	180813989	180814488	chr1	180848038	180848537	H3f3aos|chr1:180848038-180848537	0.220144684985686	.	.
chr1	180813989	180814488	chr1	181150665	181151164	H3f3a|chr1:181150665-181151164	0.25703639690842	.	.
chr1	180813989	180814488	chr1	181150665	181151164	H3f3aos|chr1:181150665-181151164	0.25703639690842	.	.
chr1	180850639	180851138	chr1	180530440	180530939	Sde2|chr1:180530440-180530939	0.231905499286667	.	.
chr1	180850639	180851138	chr1	180547386	180547885	Sde2|chr1:180547386-180547885	0.445889395398747	.	.
chr1	180850639	180851138	chr1	180547908	180548407	Sde2|chr1:180547908-180548407	0.233123402479255	.	.
chr1	180850639	180851138	chr1	180550703	180551202	Sde2|chr1:180550703-180551202	0.170472153415886	.	.
chr1	180903944	180904443	chr1	180530440	180530939	Pycr2|chr1:180530440-180530939	0.134987891666485	.	.
chr1	180903944	180904443	chr1	180541862	180542361	Pycr2|chr1:180541862-180542361	0.20931529493307	.	.
chr1	180903944	180904443	chr1	180848038	180848537	Pycr2|chr1:180848038-180848537	0.179396123667566	.	.
chr1	180903944	180904443	chr1	180987738	180988237	Pycr2|chr1:180987738-180988237	0.268697841533481	.	.
chr1	181144061	181144560	chr1	181017318	181017817	Cnih4|chr1:181017318-181017817	0.173041170701329	.	.
chr1	181144061	181144560	chr1	181017318	181017817	Nvl|chr1:181017318-181017817	0.173041170701329	.	.
chr1	181144061	181144560	chr1	181022185	181022684	Cnih4|chr1:181022185-181022684	0.305146411299768	.	.
chr1	181144061	181144560	chr1	181022185	181022684	Nvl|chr1:181022185-181022684	0.305146411299768	.	.
chr1	181211764	181212263	chr1	180848038	180848537	Wdr26|chr1:180848038-180848537	0.192171818836909	.	.
chr1	181510245	181510744	chr1	181742443	181742942	Ccdc121|chr1:181742443-181742942	0.165050003761447	.	.
chr1	181510245	181510744	chr1	181803803	181804302	Ccdc121|chr1:181803803-181804302	0.361374774343874	.	.
chr1	181510835	181511334	chr1	181512592	181513091	Ccdc121|chr1:181512592-181513091	0.289665778089716	.	.
chr1	181510835	181511334	chr1	181803803	181804302	Ccdc121|chr1:181803803-181804302	0.273584960244627	.	.
chr1	181842237	181842736	chr1	181629343	181629842	Lbr|chr1:181629343-181629842	0.390510034835322	.	.
chr1	181842237	181842736	chr1	181742443	181742942	Lbr|chr1:181742443-181742942	0.168249919674199	.	.
chr1	181842237	181842736	chr1	181833072	181833571	Lbr|chr1:181833072-181833571	0.295606049226251	.	.
chr1	181842237	181842736	chr1	181841665	181842164	Lbr|chr1:181841665-181842164	0.558280104045734	.	.
chr1	182019822	182020321	chr1	181888749	181889248	Enah|chr1:181888749-181889248	0.186988876932054	.	.
chr1	182019822	182020321	chr1	182081947	182082446	Enah|chr1:182081947-182082446	0.158826056581213	.	.
chr1	182019822	182020321	chr1	182489705	182490204	Enah|chr1:182489705-182490204	0.244325157464476	.	.
chr1	182020341	182020840	chr1	181888749	181889248	Enah|chr1:181888749-181889248	0.162997980152614	.	.
chr1	182020341	182020840	chr1	182090208	182090707	Enah|chr1:182090208-182090707	0.275229671843864	.	.
chr1	182124497	182124996	chr1	181967551	181968050	Srp9|chr1:181967551-181968050	0.256667019572981	.	.
chr1	182124497	182124996	chr1	181988289	181988788	Srp9|chr1:181988289-181988788	0.282581396897431	.	.
chr1	182124497	182124996	chr1	182057397	182057896	Srp9|chr1:182057397-182057896	0.281904667236205	.	.
chr1	182124497	182124996	chr1	182090208	182090707	Srp9|chr1:182090208-182090707	0.170025157138227	.	.
chr1	182125000	182125499	chr1	181967551	181968050	Srp9|chr1:181967551-181968050	0.33929475560331	.	.
chr1	182125000	182125499	chr1	181988289	181988788	Srp9|chr1:181988289-181988788	0.344893824239807	.	.
chr1	182125000	182125499	chr1	182054943	182055442	Srp9|chr1:182054943-182055442	0.200804232475069	.	.
chr1	182125000	182125499	chr1	182057397	182057896	Srp9|chr1:182057397-182057896	0.283096090740146	.	.
chr1	182125000	182125499	chr1	182090208	182090707	Srp9|chr1:182090208-182090707	0.139769745879916	.	.
chr1	182125000	182125499	chr1	182140320	182140819	Srp9|chr1:182140320-182140819	0.136348293513647	.	.
chr1	182282007	182282506	chr1	182090208	182090707	Degs1|chr1:182090208-182090707	0.216160494255066	.	.
chr1	182282558	182283057	chr1	182057397	182057896	Degs1|chr1:182057397-182057896	0.22160120312496	.	.
chr1	182282558	182283057	chr1	182081947	182082446	Degs1|chr1:182081947-182082446	0.222520705464279	.	.
chr1	182282558	182283057	chr1	182090208	182090707	Degs1|chr1:182090208-182090707	0.154007745991654	.	.
chr1	182282558	182283057	chr1	182130780	182131279	Degs1|chr1:182130780-182131279	0.229276740466282	.	.
chr1	182282558	182283057	chr1	182489705	182490204	Degs1|chr1:182489705-182490204	0.217095622011842	.	.
chr1	182341398	182341897	chr1	182090208	182090707	Fbxo28|chr1:182090208-182090707	0.189122505908084	.	.
chr1	182341398	182341897	chr1	182454779	182455278	Fbxo28|chr1:182454779-182455278	0.176807198071864	.	.
chr1	182408896	182409395	chr1	182054943	182055442	Trp53bp2|chr1:182054943-182055442	0.152792681421829	.	.
chr1	182408896	182409395	chr1	182057397	182057896	Trp53bp2|chr1:182057397-182057896	0.254212483993017	.	.
chr1	183221261	183221760	chr1	183109082	183109581	Disp1|chr1:183109082-183109581	0.340215359373624	.	.
chr1	183221261	183221760	chr1	183118018	183118517	Disp1|chr1:183118018-183118517	0.438493478642336	.	.
chr1	183221261	183221760	chr1	183349780	183350279	Disp1|chr1:183349780-183350279	0.23805942006381	.	.
chr1	183221261	183221760	chr1	183442295	183442794	Disp1|chr1:183442295-183442794	0.159696135080765	.	.
chr1	183296308	183296807	chr1	183118018	183118517	Aida|chr1:183118018-183118517	0.212788972746375	.	.
chr1	183296308	183296807	chr1	183118018	183118517	Brox|chr1:183118018-183118517	0.212788972746375	.	.
chr1	183296308	183296807	chr1	183344755	183345254	Aida|chr1:183344755-183345254	0.169944214378922	.	.
chr1	183296308	183296807	chr1	183344755	183345254	Brox|chr1:183344755-183345254	0.169944214378922	.	.
chr1	183296308	183296807	chr1	183349780	183350279	Aida|chr1:183349780-183350279	0.204417656462142	.	.
chr1	183296308	183296807	chr1	183349780	183350279	Brox|chr1:183349780-183350279	0.204417656462142	.	.
chr1	183297516	183298015	chr1	183118018	183118517	Brox|chr1:183118018-183118517	0.300930423453399	.	.
chr1	183297516	183298015	chr1	183521453	183521952	Brox|chr1:183521453-183521952	0.218860543088427	.	.
chr1	183297516	183298015	chr1	183533382	183533881	Brox|chr1:183533382-183533881	0.380249414811565	.	.
chr1	183297516	183298015	chr1	183656995	183657494	Brox|chr1:183656995-183657494	0.232576542087329	.	.
chr1	183297516	183298015	chr1	183688119	183688618	Brox|chr1:183688119-183688618	0.310899427655259	.	.
chr1	183369413	183369912	chr1	183109082	183109581	Mia3|chr1:183109082-183109581	0.203410143565639	.	.
chr1	183369413	183369912	chr1	183118018	183118517	Mia3|chr1:183118018-183118517	0.284113313664968	.	.
chr1	183369413	183369912	chr1	183442295	183442794	Mia3|chr1:183442295-183442794	0.414857345714031	.	.
chr1	183388644	183389143	chr1	183345255	183345754	Taf1a|chr1:183345255-183345754	0.341798246779183	.	.
chr1	183388644	183389143	chr1	183552550	183553049	Taf1a|chr1:183552550-183553049	0.187587533366313	.	.
chr1	183388644	183389143	chr1	183656995	183657494	Taf1a|chr1:183656995-183657494	0.146815418750371	.	.
chr1	183419689	183420188	chr1	183273134	183273633	Gm37214|chr1:183273134-183273633	0.141038683060277	.	.
chr1	183419689	183420188	chr1	183344755	183345254	Gm37214|chr1:183344755-183345254	0.15296476163026	.	.
chr1	183419689	183420188	chr1	183349780	183350279	Gm37214|chr1:183349780-183350279	0.13675932434911	.	.
chr1	183419689	183420188	chr1	183533382	183533881	Gm37214|chr1:183533382-183533881	0.257996607861563	.	.
chr1	183419689	183420188	chr1	183720201	183720700	Gm37214|chr1:183720201-183720700	0.183264039612898	.	.
chr1	184034061	184034560	chr1	184340558	184341057	1700056E22Rik|chr1:184340558-184341057	0.350064544417161	.	.
chr1	184810589	184811088	chr1	184824501	184825000	Marc1|chr1:184824501-184825000	0.242311355296358	.	.
chr1	184810589	184811088	chr1	184902756	184903255	Marc1|chr1:184902756-184903255	0.202032234711824	.	.
chr1	184810589	184811088	chr1	184978302	184978801	Marc1|chr1:184978302-184978801	0.300669712462889	.	.
chr1	184811160	184811659	chr1	184569729	184570228	Marc1|chr1:184569729-184570228	0.237582777765266	.	.
chr1	184811160	184811659	chr1	184824501	184825000	Marc1|chr1:184824501-184825000	0.163762197095578	.	.
chr1	184811160	184811659	chr1	184978302	184978801	Marc1|chr1:184978302-184978801	0.16694471884489	.	.
chr1	184845644	184846143	chr1	184958757	184959256	Marc2|chr1:184958757-184959256	0.20377985585259	.	.
chr1	184999022	184999521	chr1	184824501	184825000	Mark1|chr1:184824501-184825000	0.260765591743987	.	.
chr1	184999022	184999521	chr1	184852137	184852636	Mark1|chr1:184852137-184852636	0.148012139037845	.	.
chr1	184999545	185000044	chr1	184824501	184825000	Mark1|chr1:184824501-184825000	0.16447756075409	.	.
chr1	184999545	185000044	chr1	184902756	184903255	Mark1|chr1:184902756-184903255	0.311109451052077	.	.
chr1	184999545	185000044	chr1	184978302	184978801	Mark1|chr1:184978302-184978801	0.212749526308948	.	.
chr1	186117016	186117515	chr1	186198294	186198793	Lyplal1|chr1:186198294-186198793	0.153799529447357	.	.
chr1	186926168	186926667	chr1	186765680	186766179	1700023G09Rik|chr1:186765680-186766179	0.438972929622463	.	.
chr1	186926168	186926667	chr1	186808514	186809013	1700023G09Rik|chr1:186808514-186809013	0.31944818896575	.	.
chr1	186926168	186926667	chr1	186877773	186878272	1700023G09Rik|chr1:186877773-186878272	0.510749967855004	.	.
chr1	186926168	186926667	chr1	186908819	186909318	1700023G09Rik|chr1:186908819-186909318	0.461100833268478	.	.
chr1	186926168	186926667	chr1	186949511	186950010	1700023G09Rik|chr1:186949511-186950010	0.40905117886402	.	.
chr1	186926168	186926667	chr1	186980287	186980786	1700023G09Rik|chr1:186980287-186980786	0.141705076079828	.	.
chr1	186926700	186927199	chr1	186765680	186766179	1700023G09Rik|chr1:186765680-186766179	0.219253147660945	.	.
chr1	186926700	186927199	chr1	186877773	186878272	1700023G09Rik|chr1:186877773-186878272	0.595039259852452	.	.
chr1	186926700	186927199	chr1	186908819	186909318	1700023G09Rik|chr1:186908819-186909318	0.591871285850039	.	.
chr1	186926700	186927199	chr1	186979478	186979977	1700023G09Rik|chr1:186979478-186979977	0.204277181934307	.	.
chr1	187215277	187215776	chr1	186765680	186766179	Gpatch2|chr1:186765680-186766179	0.29410982844174	.	.
chr1	187215277	187215776	chr1	186765680	186766179	Spata17|chr1:186765680-186766179	0.29410982844174	.	.
chr1	187215277	187215776	chr1	186808514	186809013	Gpatch2|chr1:186808514-186809013	0.301622539702467	.	.
chr1	187215277	187215776	chr1	186808514	186809013	Spata17|chr1:186808514-186809013	0.301622539702467	.	.
[truncated: 38,228 more rows]
