# Supplementary material for: Single-cell analysis of chromatin accessibility in the adult mouse brain
Source: Nature. 2023 Dec 13;624(7991):378–89. doi: 10.1038/s41586-023-06824-9 (PMC10719105; doi:10.1038/s41586-023-06824-9)
Supplement: Supplementary file 3 — Supplementary Tables 1–25 and their legends. [file 41586_2023_6824_MOESM3_ESM.zip › 2023-03-05453B-s3/SI Tables/SI Table 13 Summary of all the gene-cCRE correlations/sa2subclass.LH_Pou4f1_Sox1_Glut.pdc.bedpe]

chr1	4785497	4785996	chr1	5082818	5083317	Mrpl15|chr1:5082818-5083317	0.327943269851155	.	.
chr1	4807592	4808091	chr1	5019201	5019700	Lypla1|chr1:5019201-5019700	0.238075102644561	.	.
chr1	6214386	6214885	chr1	6306576	6307075	4732440D04Rik|chr1:6306576-6307075	0.198798205651709	.	.
chr1	7088594	7089093	chr1	6761338	6761837	Pcmtd1|chr1:6761338-6761837	0.223432297767691	.	.
chr1	7397174	7397673	chr1	7111444	7111943	Gm26901|chr1:7111444-7111943	0.28604314694822	.	.
chr1	7397174	7397673	chr1	7218866	7219365	Gm26901|chr1:7218866-7219365	0.198621471767347	.	.
chr1	7397837	7398336	chr1	7466966	7467465	Gm26901|chr1:7466966-7467465	0.497828667614474	.	.
chr1	7397837	7398336	chr1	7467469	7467968	Gm26901|chr1:7467469-7467968	0.273333869452573	.	.
chr1	7397837	7398336	chr1	7494762	7495261	Gm26901|chr1:7494762-7495261	0.33157217146443	.	.
chr1	7397837	7398336	chr1	7678452	7678951	Gm26901|chr1:7678452-7678951	0.254587784347251	.	.
chr1	9298975	9299474	chr1	9541113	9541612	Sntg1|chr1:9541113-9541612	0.282535799024397	.	.
chr1	10037697	10038196	chr1	10115611	10116110	Cops5|chr1:10115611-10116110	0.337769513819634	.	.
chr1	10037697	10038196	chr1	10115611	10116110	Cspp1|chr1:10115611-10116110	0.337769513819634	.	.
chr1	10232855	10233354	chr1	10115611	10116110	Arfgef1|chr1:10115611-10116110	0.250592640969954	.	.
chr1	10232855	10233354	chr1	10166716	10167215	Arfgef1|chr1:10166716-10167215	0.314262162965869	.	.
chr1	10232855	10233354	chr1	10166716	10167215	Arfgef1|chr1:10166716-10167215	0.31426216296587	.	.
chr1	10719138	10719637	chr1	10596332	10596831	Cpa6|chr1:10596332-10596831	0.293567956714841	.	.
chr1	12991973	12992472	chr1	12836746	12837245	Slco5a1|chr1:12836746-12837245	0.356816108952512	.	.
chr1	12992497	12992996	chr1	12836746	12837245	Slco5a1|chr1:12836746-12837245	0.254538513663771	.	.
chr1	13588843	13589342	chr1	13372290	13372789	Tram1|chr1:13372290-13372789	0.359509913703715	.	.
chr1	13659706	13660205	chr1	13870553	13871052	Lactb2|chr1:13870553-13871052	0.468979519943599	.	.
chr1	13660314	13660813	chr1	13372290	13372789	Lactb2|chr1:13372290-13372789	0.235439721997199	.	.
chr1	13660314	13660813	chr1	13870553	13871052	Lactb2|chr1:13870553-13871052	0.27481635789948	.	.
chr1	14309549	14310048	chr1	14705513	14706012	Eya1|chr1:14705513-14706012	0.43088421323092	.	.
chr1	14755218	14755717	chr1	14728986	14729485	Msc|chr1:14728986-14729485	0.453187383244206	.	.
chr1	14918622	14919121	chr1	14705513	14706012	Trpa1|chr1:14705513-14706012	0.197725492729425	.	.
chr1	14918622	14919121	chr1	14728986	14729485	Trpa1|chr1:14728986-14729485	0.206131134205001	.	.
chr1	15286608	15287107	chr1	15370994	15371493	Kcnb2|chr1:15370994-15371493	0.392734246435722	.	.
chr1	15286608	15287107	chr1	15446645	15447144	Kcnb2|chr1:15446645-15447144	0.242024682688269	.	.
chr1	15805340	15805839	chr1	15913038	15913537	Terf1|chr1:15913038-15913537	0.218336467874238	.	.
chr1	15892493	15892992	chr1	15565957	15566456	Sbspon|chr1:15565957-15566456	0.290144363324341	.	.
chr1	15892493	15892992	chr1	15565957	15566456	Sbspon|chr1:15565957-15566456	0.290144363324342	.	.
chr1	15892493	15892992	chr1	16249569	16250068	Sbspon|chr1:16249569-16250068	0.297596569960948	.	.
chr1	16103947	16104446	chr1	16433354	16433853	Rpl7|chr1:16433354-16433853	0.267720395087243	.	.
chr1	16104453	16104952	chr1	15936337	15936836	Rpl7|chr1:15936337-15936836	0.23185260338212	.	.
chr1	16104453	16104952	chr1	16440142	16440641	Rpl7|chr1:16440142-16440641	0.194591069632363	.	.
chr1	16104999	16105498	chr1	15913038	15913537	Rdh10|chr1:15913038-15913537	0.251083796700087	.	.
chr1	16104999	16105498	chr1	15913038	15913537	Rpl7|chr1:15913038-15913537	0.251083796700087	.	.
chr1	16619102	16619601	chr1	16249569	16250068	Ube2w|chr1:16249569-16250068	0.23442955211975	.	.
chr1	16688506	16689005	chr1	16249569	16250068	Ly96|chr1:16249569-16250068	0.34740072687771	.	.
chr1	16688506	16689005	chr1	16798252	16798751	Ly96|chr1:16798252-16798751	0.235594397603325	.	.
chr1	17097665	17098164	chr1	16798252	16798751	Jph1|chr1:16798252-16798751	0.242497350528344	.	.
chr1	17097665	17098164	chr1	17207490	17207989	Jph1|chr1:17207490-17207989	0.229509250618405	.	.
chr1	18057998	18058497	chr1	18031856	18032355	Gm28756|chr1:18031856-18032355	0.280586149641011	.	.
chr1	18057998	18058497	chr1	18384029	18384528	Gm28756|chr1:18384029-18384528	0.379672022124355	.	.
chr1	18058553	18059052	chr1	17838342	17838841	Gm28756|chr1:17838342-17838841	0.220973242797845	.	.
chr1	19104658	19105157	chr1	18911475	18911974	Gm15825|chr1:18911475-18911974	0.563374177187219	.	.
chr1	19104658	19105157	chr1	19245036	19245535	Gm15825|chr1:19245036-19245535	0.46410262807784	.	.
chr1	20670495	20670994	chr1	20301883	20302382	Gm28653|chr1:20301883-20302382	0.27799813061813	.	.
chr1	20670495	20670994	chr1	20905651	20906150	Gm28653|chr1:20905651-20906150	0.190369627220964	.	.
chr1	20820187	20820686	chr1	20869897	20870396	Mcm3|chr1:20869897-20870396	0.251299927707641	.	.
chr1	20890311	20890810	chr1	20699955	20700454	6720483E21Rik|chr1:20699955-20700454	0.264947559061273	.	.
chr1	20890311	20890810	chr1	20699955	20700454	Paqr8|chr1:20699955-20700454	0.264947559061273	.	.
chr1	20890857	20891356	chr1	20554332	20554831	6720483E21Rik|chr1:20554332-20554831	0.290349547320791	.	.
chr1	20890857	20891356	chr1	20554332	20554831	Paqr8|chr1:20554332-20554831	0.290349547320791	.	.
chr1	20890857	20891356	chr1	20699955	20700454	6720483E21Rik|chr1:20699955-20700454	0.221660840567861	.	.
chr1	20890857	20891356	chr1	20699955	20700454	Paqr8|chr1:20699955-20700454	0.221660840567861	.	.
chr1	20951400	20951899	chr1	20554332	20554831	Efhc1|chr1:20554332-20554831	0.198613473469373	.	.
chr1	20951400	20951899	chr1	20699955	20700454	Efhc1|chr1:20699955-20700454	0.272859209126328	.	.
chr1	20951400	20951899	chr1	20777492	20777991	Efhc1|chr1:20777492-20777991	0.346001730915591	.	.
chr1	20951400	20951899	chr1	20905651	20906150	Efhc1|chr1:20905651-20906150	0.192256200889591	.	.
chr1	20951400	20951899	chr1	20933361	20933860	Efhc1|chr1:20933361-20933860	0.24418576810412	.	.
chr1	20951400	20951899	chr1	20938964	20939463	Efhc1|chr1:20938964-20939463	0.249224649880261	.	.
chr1	20951400	20951899	chr1	21166203	21166702	Efhc1|chr1:21166203-21166702	0.327143432164721	.	.
chr1	21079134	21079633	chr1	21411526	21412025	Gm28287|chr1:21411526-21412025	0.219933526938749	.	.
chr1	21079134	21079633	chr1	21411526	21412025	Tram2|chr1:21411526-21412025	0.219933526938749	.	.
chr1	21218543	21219042	chr1	20801628	20802127	Tmem14a|chr1:20801628-20802127	0.379461416485774	.	.
chr1	21218543	21219042	chr1	20933361	20933860	Tmem14a|chr1:20933361-20933860	0.191221748579015	.	.
chr1	21961224	21961723	chr1	21921728	21922227	Kcnq5|chr1:21921728-21922227	0.375476107575716	.	.
chr1	21961224	21961723	chr1	22048674	22049173	Kcnq5|chr1:22048674-22049173	0.474280949888452	.	.
chr1	21961224	21961723	chr1	22071418	22071917	Kcnq5|chr1:22071418-22071917	0.551007289838312	.	.
chr1	22805771	22806270	chr1	23120875	23121374	Rims1|chr1:23120875-23121374	0.200927278761746	.	.
chr1	23761777	23762276	chr1	23656185	23656684	B3gat2|chr1:23656185-23656684	0.252519137740129	.	.
chr1	23761777	23762276	chr1	23705548	23706047	B3gat2|chr1:23705548-23706047	0.459420332584517	.	.
chr1	23761777	23762276	chr1	23821578	23822077	B3gat2|chr1:23821578-23822077	0.221135691656817	.	.
chr1	23761777	23762276	chr1	23832505	23833004	B3gat2|chr1:23832505-23833004	0.190732627450946	.	.
chr1	23761777	23762276	chr1	23842451	23842950	B3gat2|chr1:23842451-23842950	0.267379273980914	.	.
chr1	23762292	23762791	chr1	23656185	23656684	B3gat2|chr1:23656185-23656684	0.245854199635948	.	.
chr1	23762292	23762791	chr1	23806224	23806723	B3gat2|chr1:23806224-23806723	0.23584807346254	.	.
chr1	23921626	23922125	chr1	23821023	23821522	Smap1|chr1:23821023-23821522	0.292902348631874	.	.
chr1	23922128	23922627	chr1	23821578	23822077	Smap1|chr1:23821578-23822077	0.201603280570056	.	.
chr1	24099649	24100148	chr1	24171412	24171911	Fam135a|chr1:24171412-24171911	0.250593565259447	.	.
chr1	24099649	24100148	chr1	24349664	24350163	Fam135a|chr1:24349664-24350163	0.334885697143401	.	.
chr1	24586286	24586785	chr1	24266548	24267047	Col19a1|chr1:24266548-24267047	0.264677532341694	.	.
chr1	24586286	24586785	chr1	24336005	24336504	Col19a1|chr1:24336005-24336504	0.296604473221801	.	.
chr1	24586286	24586785	chr1	24349664	24350163	Col19a1|chr1:24349664-24350163	0.409734032633835	.	.
chr1	24586286	24586785	chr1	24924643	24925142	Col19a1|chr1:24924643-24925142	0.191481957455608	.	.
chr1	24587149	24587648	chr1	24266548	24267047	Col19a1|chr1:24266548-24267047	0.355279347505741	.	.
chr1	24587149	24587648	chr1	24336005	24336504	Col19a1|chr1:24336005-24336504	0.221810614310517	.	.
chr1	24587149	24587648	chr1	24336770	24337269	Col19a1|chr1:24336770-24337269	0.218036941412155	.	.
chr1	24587149	24587648	chr1	24349664	24350163	Col19a1|chr1:24349664-24350163	0.439547203219144	.	.
chr1	24587149	24587648	chr1	24924643	24925142	Col19a1|chr1:24924643-24925142	0.295354625427994	.	.
chr1	24678265	24678764	chr1	24614093	24614592	Lmbrd1|chr1:24614093-24614592	0.218988470449742	.	.
chr1	30872795	30873294	chr1	30583020	30583519	Phf3|chr1:30583020-30583519	0.207756619250983	.	.
chr1	30872795	30873294	chr1	30700382	30700881	Phf3|chr1:30700382-30700881	0.264350540309734	.	.
chr1	30872795	30873294	chr1	30740784	30741283	Phf3|chr1:30740784-30741283	0.298717823701663	.	.
chr1	30873430	30873929	chr1	30503190	30503689	Phf3|chr1:30503190-30503689	0.272930250469175	.	.
chr1	30873430	30873929	chr1	30649743	30650242	Phf3|chr1:30649743-30650242	0.282477527074533	.	.
chr1	30873430	30873929	chr1	30657112	30657611	Phf3|chr1:30657112-30657611	0.361279018660762	.	.
chr1	30873430	30873929	chr1	30756800	30757299	Phf3|chr1:30756800-30757299	0.235799512470542	.	.
chr1	30949582	30950081	chr1	30639815	30640314	Ptp4a1|chr1:30639815-30640314	0.392986190500969	.	.
chr1	30949582	30950081	chr1	30649743	30650242	Ptp4a1|chr1:30649743-30650242	0.237451164126058	.	.
chr1	30949582	30950081	chr1	30657112	30657611	Ptp4a1|chr1:30657112-30657611	0.219180447298195	.	.
chr1	30949582	30950081	chr1	30756800	30757299	Ptp4a1|chr1:30756800-30757299	0.237216399166914	.	.
chr1	34459438	34459937	chr1	34302519	34303018	Ptpn18|chr1:34302519-34303018	0.370622976454526	.	.
chr1	34485782	34486281	chr1	34302519	34303018	4930568A12Rik|chr1:34302519-34303018	0.526801478232882	.	.
chr1	34485782	34486281	chr1	34434650	34435149	4930568A12Rik|chr1:34434650-34435149	0.579977761936812	.	.
chr1	34485782	34486281	chr1	34642414	34642913	4930568A12Rik|chr1:34642414-34642913	0.252563446864919	.	.
chr1	34579442	34579941	chr1	34302519	34303018	1700101I19Rik|chr1:34302519-34303018	0.362191887308977	.	.
chr1	34579442	34579941	chr1	34302519	34303018	Amer3|chr1:34302519-34303018	0.362191887308977	.	.
chr1	34579442	34579941	chr1	34434650	34435149	1700101I19Rik|chr1:34434650-34435149	0.317204430619991	.	.
chr1	34579442	34579941	chr1	34434650	34435149	Amer3|chr1:34434650-34435149	0.317204430619991	.	.
chr1	34579442	34579941	chr1	34642414	34642913	1700101I19Rik|chr1:34642414-34642913	0.364432439510527	.	.
chr1	34579442	34579941	chr1	34642414	34642913	Amer3|chr1:34642414-34642913	0.364432439510527	.	.
chr1	34579442	34579941	chr1	34891506	34892005	1700101I19Rik|chr1:34891506-34892005	0.289943351935423	.	.
chr1	34579442	34579941	chr1	34891506	34892005	Amer3|chr1:34891506-34892005	0.289943351935423	.	.
chr1	34842804	34843303	chr1	34602327	34602826	Fam168b|chr1:34602327-34602826	0.197124154615799	.	.
chr1	34842804	34843303	chr1	34891506	34892005	Fam168b|chr1:34891506-34892005	0.285547465601061	.	.
chr1	34842804	34843303	chr1	35003146	35003645	Fam168b|chr1:35003146-35003645	0.368287896884461	.	.
chr1	34842804	34843303	chr1	35202533	35203032	Fam168b|chr1:35202533-35203032	0.275672506592671	.	.
chr1	34849768	34850267	chr1	34502958	34503457	Plekhb2|chr1:34502958-34503457	0.194663482686579	.	.
chr1	34849768	34850267	chr1	34602327	34602826	Plekhb2|chr1:34602327-34602826	0.306590348822041	.	.
chr1	34849768	34850267	chr1	34738307	34738806	Plekhb2|chr1:34738307-34738806	0.272297198237658	.	.
chr1	34849768	34850267	chr1	34750293	34750792	Plekhb2|chr1:34750293-34750792	0.376263497949132	.	.
chr1	34849768	34850267	chr1	34750293	34750792	Plekhb2|chr1:34750293-34750792	0.376263497949133	.	.
chr1	34849768	34850267	chr1	34752832	34753331	Plekhb2|chr1:34752832-34753331	0.219025421050327	.	.
chr1	34849768	34850267	chr1	35242908	35243407	Plekhb2|chr1:35242908-35243407	0.23547552392135	.	.
chr1	34849768	34850267	chr1	35243429	35243928	Plekhb2|chr1:35243429-35243928	0.3866181221628	.	.
chr1	37719678	37720177	chr1	37872597	37873096	2010300C02Rik|chr1:37872597-37873096	0.247705551896652	.	.
chr1	37871955	37872454	chr1	37510054	37510553	Lipt1|chr1:37510054-37510553	0.215288397817003	.	.
chr1	37890241	37890740	chr1	37678238	37678737	Mitd1|chr1:37678238-37678737	0.219998723016806	.	.
chr1	37890241	37890740	chr1	37678238	37678737	Mrpl30|chr1:37678238-37678737	0.219998723016806	.	.
chr1	37890241	37890740	chr1	38210447	38210946	Mitd1|chr1:38210447-38210946	0.206772055669424	.	.
chr1	37890241	37890740	chr1	38210447	38210946	Mrpl30|chr1:38210447-38210946	0.206772055669424	.	.
chr1	37997082	37997581	chr1	37639092	37639591	Eif5b|chr1:37639092-37639591	0.248391274434022	.	.
chr1	37997082	37997581	chr1	37639092	37639591	Txndc9|chr1:37639092-37639591	0.248391274434022	.	.
chr1	39193901	39194400	chr1	39340678	39341177	Npas2|chr1:39340678-39341177	0.397119713961639	.	.
chr1	39367561	39368060	chr1	39123433	39123932	Rpl31|chr1:39123433-39123932	0.271532953036852	.	.
chr1	39477894	39478393	chr1	39123433	39123932	Tbc1d8|chr1:39123433-39123932	0.292058305964135	.	.
chr1	39478529	39479028	chr1	39123433	39123932	Tbc1d8|chr1:39123433-39123932	0.333536043673084	.	.
chr1	39478529	39479028	chr1	39392125	39392624	Tbc1d8|chr1:39392125-39392624	0.333383183468121	.	.
chr1	40579713	40580212	chr1	40758699	40759198	Gm35801|chr1:40758699-40759198	0.271691283858317	.	.
chr1	40579713	40580212	chr1	40758699	40759198	Slc9a4|chr1:40758699-40759198	0.271691283858317	.	.
chr1	40790447	40790946	chr1	40547214	40547713	Mfsd9|chr1:40547214-40547713	0.419388248008585	.	.
chr1	40790447	40790946	chr1	40631229	40631728	Mfsd9|chr1:40631229-40631728	0.40180199196556	.	.
chr1	40790447	40790946	chr1	40797275	40797774	Mfsd9|chr1:40797275-40797774	0.230518445802445	.	.
chr1	40790447	40790946	chr1	40963661	40964160	Mfsd9|chr1:40963661-40964160	0.392719129365244	.	.
chr1	40790447	40790946	chr1	41131349	41131848	Mfsd9|chr1:41131349-41131848	0.418332425653514	.	.
chr1	42694122	42694621	chr1	42588610	42589109	Gm20646|chr1:42588610-42589109	0.519839276866347	.	.
chr1	42694122	42694621	chr1	42588610	42589109	Pantr1|chr1:42588610-42589109	0.519839276866347	.	.
chr1	42694122	42694621	chr1	42598805	42599304	Gm20646|chr1:42598805-42599304	0.436693700958246	.	.
chr1	42694122	42694621	chr1	42598805	42599304	Pantr1|chr1:42598805-42599304	0.436693700958246	.	.
chr1	42694122	42694621	chr1	42599354	42599853	Gm20646|chr1:42599354-42599853	0.388651733327038	.	.
chr1	42694122	42694621	chr1	42599354	42599853	Pantr1|chr1:42599354-42599853	0.388651733327038	.	.
chr1	42694634	42695133	chr1	42407118	42407617	Gm20646|chr1:42407118-42407617	0.390245899877214	.	.
chr1	42694634	42695133	chr1	42407118	42407617	Pantr1|chr1:42407118-42407617	0.390245899877214	.	.
chr1	42694634	42695133	chr1	42407118	42407617	Pou3f3|chr1:42407118-42407617	0.390245899877214	.	.
chr1	42694634	42695133	chr1	42588610	42589109	Gm20646|chr1:42588610-42589109	0.368882753284681	.	.
chr1	42694634	42695133	chr1	42588610	42589109	Pantr1|chr1:42588610-42589109	0.368882753284681	.	.
chr1	42694634	42695133	chr1	42588610	42589109	Pou3f3|chr1:42588610-42589109	0.368882753284681	.	.
chr1	42694634	42695133	chr1	42598805	42599304	Gm20646|chr1:42598805-42599304	0.203408107853996	.	.
chr1	42694634	42695133	chr1	42598805	42599304	Pantr1|chr1:42598805-42599304	0.203408107853996	.	.
chr1	42694634	42695133	chr1	42598805	42599304	Pou3f3|chr1:42598805-42599304	0.203408107853996	.	.
chr1	42694634	42695133	chr1	42684202	42684701	Gm20646|chr1:42684202-42684701	0.485324561429564	.	.
chr1	42694634	42695133	chr1	42684202	42684701	Pantr1|chr1:42684202-42684701	0.485324561429564	.	.
chr1	42694634	42695133	chr1	42684202	42684701	Pou3f3|chr1:42684202-42684701	0.485324561429564	.	.
chr1	42694634	42695133	chr1	42684717	42685216	Gm20646|chr1:42684717-42685216	0.239584325074213	.	.
chr1	42694634	42695133	chr1	42684717	42685216	Pantr1|chr1:42684717-42685216	0.239584325074213	.	.
chr1	42694634	42695133	chr1	42684717	42685216	Pou3f3|chr1:42684717-42685216	0.239584325074213	.	.
chr1	42695450	42695949	chr1	42407118	42407617	Gm20646|chr1:42407118-42407617	0.332121765652916	.	.
chr1	42695450	42695949	chr1	42407118	42407617	Pantr1|chr1:42407118-42407617	0.332121765652916	.	.
chr1	42695450	42695949	chr1	42407118	42407617	Pou3f3|chr1:42407118-42407617	0.332121765652916	.	.
chr1	42695450	42695949	chr1	42588610	42589109	Gm20646|chr1:42588610-42589109	0.630711446028312	.	.
chr1	42695450	42695949	chr1	42588610	42589109	Pantr1|chr1:42588610-42589109	0.630711446028312	.	.
chr1	42695450	42695949	chr1	42588610	42589109	Pou3f3|chr1:42588610-42589109	0.630711446028312	.	.
chr1	42695450	42695949	chr1	42598805	42599304	Gm20646|chr1:42598805-42599304	0.367067911910619	.	.
chr1	42695450	42695949	chr1	42598805	42599304	Pantr1|chr1:42598805-42599304	0.367067911910619	.	.
chr1	42695450	42695949	chr1	42598805	42599304	Pou3f3|chr1:42598805-42599304	0.367067911910619	.	.
chr1	42695450	42695949	chr1	42599354	42599853	Gm20646|chr1:42599354-42599853	0.381718433552495	.	.
chr1	42695450	42695949	chr1	42599354	42599853	Pantr1|chr1:42599354-42599853	0.381718433552495	.	.
chr1	42695450	42695949	chr1	42599354	42599853	Pou3f3|chr1:42599354-42599853	0.381718433552495	.	.
chr1	42695450	42695949	chr1	42684202	42684701	Gm20646|chr1:42684202-42684701	0.425800592732779	.	.
chr1	42695450	42695949	chr1	42684202	42684701	Pantr1|chr1:42684202-42684701	0.425800592732779	.	.
chr1	42695450	42695949	chr1	42684202	42684701	Pou3f3|chr1:42684202-42684701	0.425800592732779	.	.
chr1	42695450	42695949	chr1	42684717	42685216	Gm20646|chr1:42684717-42685216	0.309220640686031	.	.
chr1	42695450	42695949	chr1	42684717	42685216	Pantr1|chr1:42684717-42685216	0.309220640686031	.	.
chr1	42695450	42695949	chr1	42684717	42685216	Pou3f3|chr1:42684717-42685216	0.309220640686031	.	.
chr1	43827615	43828114	chr1	43760029	43760528	Uxs1|chr1:43760029-43760528	0.218220285325688	.	.
chr1	43827615	43828114	chr1	44041766	44042265	Uxs1|chr1:44041766-44042265	0.19436444667235	.	.
chr1	43933698	43934197	chr1	43760029	43760528	Tpp2|chr1:43760029-43760528	0.275299884228496	.	.
chr1	43933698	43934197	chr1	44041766	44042265	Tpp2|chr1:44041766-44042265	0.206803351296519	.	.
chr1	44102213	44102712	chr1	44198840	44199339	Tex30|chr1:44198840-44199339	0.2401973926244	.	.
chr1	44118638	44119137	chr1	43898955	43899454	Bivm|chr1:43898955-43899454	0.277451634662249	.	.
chr1	44118638	44119137	chr1	43898955	43899454	Poglut2|chr1:43898955-43899454	0.277451634662249	.	.
chr1	44118638	44119137	chr1	44198134	44198633	Bivm|chr1:44198134-44198633	0.247859228031317	.	.
chr1	44118638	44119137	chr1	44198134	44198633	Poglut2|chr1:44198134-44198633	0.247859228031317	.	.
chr1	44118638	44119137	chr1	44198840	44199339	Bivm|chr1:44198840-44199339	0.2670971078186	.	.
chr1	44118638	44119137	chr1	44198840	44199339	Poglut2|chr1:44198840-44199339	0.2670971078186	.	.
chr1	44119144	44119643	chr1	43760029	43760528	Bivm|chr1:43760029-43760528	0.191396489455354	.	.
chr1	44119144	44119643	chr1	43760029	43760528	Poglut2|chr1:43760029-43760528	0.191396489455354	.	.
chr1	44119663	44120162	chr1	43760029	43760528	Bivm|chr1:43760029-43760528	0.389232593592404	.	.
chr1	45794689	45795188	chr1	45905047	45905546	Wdr75|chr1:45905047-45905546	0.202619741588648	.	.
chr1	45925424	45925923	chr1	45905047	45905546	Slc40a1|chr1:45905047-45905546	0.211842068293488	.	.
chr1	45925424	45925923	chr1	46022239	46022738	Slc40a1|chr1:46022239-46022738	0.27100454217807	.	.
chr1	46066566	46067065	chr1	45766100	45766599	Dnah7b|chr1:45766100-45766599	0.253955551734427	.	.
chr1	52119152	52119651	chr1	52146524	52147023	Stat1|chr1:52146524-52147023	0.319077529040891	.	.
chr1	52119152	52119651	chr1	52296134	52296633	Stat1|chr1:52296134-52296633	0.277571427985736	.	.
chr1	52233098	52233597	chr1	52146524	52147023	Gls|chr1:52146524-52147023	0.340539149630315	.	.
chr1	52499614	52500113	chr1	52294430	52294929	Nab1|chr1:52294430-52294929	0.421940656792033	.	.
chr1	52499614	52500113	chr1	52296134	52296633	Nab1|chr1:52296134-52296633	0.273961946146414	.	.
chr1	52816845	52817344	chr1	52952486	52952985	Inpp1|chr1:52952486-52952985	0.199300716730433	.	.
chr1	52844734	52845233	chr1	52876844	52877343	Hibch|chr1:52876844-52877343	0.315564229341385	.	.
chr1	53297308	53297807	chr1	53581290	53581789	Ormdl1|chr1:53581290-53581789	0.250689770561144	.	.
chr1	53297308	53297807	chr1	53581290	53581789	Pms1|chr1:53581290-53581789	0.250689770561144	.	.
chr1	53313399	53313898	chr1	53709563	53710062	Osgepl1|chr1:53709563-53710062	0.253771837500345	.	.
chr1	53785040	53785539	chr1	53886408	53886907	Stk17b|chr1:53886408-53886907	0.3786166584708	.	.
chr1	53785040	53785539	chr1	53974866	53975365	Stk17b|chr1:53974866-53975365	0.381278025782184	.	.
chr1	54250459	54250958	chr1	54193770	54194269	Ccdc150|chr1:54193770-54194269	0.249116869735697	.	.
chr1	54250459	54250958	chr1	54665931	54666430	Ccdc150|chr1:54665931-54666430	0.260854894936402	.	.
chr1	54438767	54439266	chr1	54593803	54594302	Gtf3c3|chr1:54593803-54594302	0.216690649583617	.	.
chr1	54438767	54439266	chr1	54665931	54666430	Gtf3c3|chr1:54665931-54666430	0.295490497331112	.	.
chr1	54557443	54557942	chr1	54593803	54594302	Pgap1|chr1:54593803-54594302	0.251028042001989	.	.
chr1	55027198	55027697	chr1	55489281	55489780	Sf3b1|chr1:55489281-55489780	0.310713559109375	.	.
chr1	55052491	55052990	chr1	55103884	55104383	Coq10b|chr1:55103884-55104383	0.233850499368991	.	.
chr1	55052491	55052990	chr1	55489281	55489780	Coq10b|chr1:55489281-55489780	0.287886252945724	.	.
chr1	55087395	55087894	chr1	55103884	55104383	Hspd1|chr1:55103884-55104383	0.212699029404479	.	.
chr1	55087395	55087894	chr1	55103884	55104383	Hspe1|chr1:55103884-55104383	0.212699029404479	.	.
chr1	55087908	55088407	chr1	55103884	55104383	Hspd1|chr1:55103884-55104383	0.269336559662802	.	.
chr1	55087908	55088407	chr1	55103884	55104383	Hspe1|chr1:55103884-55104383	0.269336559662802	.	.
chr1	55130908	55131407	chr1	55488757	55489256	Mob4|chr1:55488757-55489256	0.2682158413635	.	.
chr1	55236881	55237380	chr1	55488757	55489256	Mars2|chr1:55488757-55489256	0.196302001539995	.	.
chr1	55405572	55406071	chr1	55103884	55104383	Plcl1|chr1:55103884-55104383	0.305723404459252	.	.
chr1	55406395	55406894	chr1	55103884	55104383	Plcl1|chr1:55103884-55104383	0.192784776180914	.	.
chr1	57377374	57377873	chr1	57612380	57612879	1700066M21Rik|chr1:57612380-57612879	0.230101655461879	.	.
chr1	57377374	57377873	chr1	57612380	57612879	4930558J18Rik|chr1:57612380-57612879	0.230101655461879	.	.
chr1	57406257	57406756	chr1	57224009	57224508	Maip1|chr1:57224009-57224508	0.194254900564238	.	.
chr1	57406257	57406756	chr1	57224009	57224508	Tyw5|chr1:57224009-57224508	0.194254900564238	.	.
chr1	57406257	57406756	chr1	57642139	57642638	Maip1|chr1:57642139-57642638	0.195687707718125	.	.
chr1	57406257	57406756	chr1	57642139	57642638	Tyw5|chr1:57642139-57642638	0.195687707718125	.	.
chr1	58392818	58393317	chr1	58144639	58145138	Bzw1|chr1:58144639-58145138	0.278182665735686	.	.
chr1	58445384	58445883	chr1	58148383	58148882	Nif3l1|chr1:58148383-58148882	0.379471772570663	.	.
chr1	58445384	58445883	chr1	58148383	58148882	Ppil3|chr1:58148383-58148882	0.379471772570663	.	.
chr1	58445384	58445883	chr1	58422814	58423313	Nif3l1|chr1:58422814-58423313	0.38084951123024	.	.
chr1	58445384	58445883	chr1	58422814	58423313	Ppil3|chr1:58422814-58423313	0.38084951123024	.	.
chr1	58586034	58586533	chr1	58621956	58622455	Fam126b|chr1:58621956-58622455	0.214212551879723	.	.
chr1	58586034	58586533	chr1	58621956	58622455	Ndufb3|chr1:58621956-58622455	0.214212551879723	.	.
chr1	58586552	58587051	chr1	58621956	58622455	Fam126b|chr1:58621956-58622455	0.237544032105112	.	.
chr1	58586552	58587051	chr1	58621956	58622455	Ndufb3|chr1:58621956-58622455	0.237544032105112	.	.
chr1	58973284	58973783	chr1	59229166	59229665	Stradb|chr1:59229166-59229665	0.411897108397459	.	.
chr1	58973284	58973783	chr1	59229166	59229665	Trak2|chr1:59229166-59229665	0.411897108397459	.	.
chr1	58973284	58973783	chr1	59247600	59248099	Stradb|chr1:59247600-59248099	0.203320927411126	.	.
chr1	58973284	58973783	chr1	59247600	59248099	Trak2|chr1:59247600-59248099	0.203320927411126	.	.
chr1	59119578	59120077	chr1	59247600	59248099	G730003C15Rik|chr1:59247600-59248099	0.206643910388335	.	.
chr1	59119578	59120077	chr1	59247600	59248099	Tmem237|chr1:59247600-59248099	0.206643910388335	.	.
chr1	59119578	59120077	chr1	59316631	59317130	G730003C15Rik|chr1:59316631-59317130	0.289989727960972	.	.
chr1	59119578	59120077	chr1	59316631	59317130	Tmem237|chr1:59316631-59317130	0.289989727960972	.	.
chr1	59119578	59120077	chr1	59465581	59466080	G730003C15Rik|chr1:59465581-59466080	0.19326957587749	.	.
chr1	59119578	59120077	chr1	59465581	59466080	Tmem237|chr1:59465581-59466080	0.19326957587749	.	.
chr1	59120147	59120646	chr1	58761489	58761988	G730003C15Rik|chr1:58761489-58761988	0.20188312428282	.	.
chr1	59120147	59120646	chr1	58761489	58761988	Tmem237|chr1:58761489-58761988	0.20188312428282	.	.
chr1	59120147	59120646	chr1	59247600	59248099	G730003C15Rik|chr1:59247600-59248099	0.360218939591429	.	.
chr1	59120147	59120646	chr1	59247600	59248099	Tmem237|chr1:59247600-59248099	0.360218939591429	.	.
chr1	59120147	59120646	chr1	59253445	59253944	G730003C15Rik|chr1:59253445-59253944	0.399983371378908	.	.
chr1	59120147	59120646	chr1	59253445	59253944	Tmem237|chr1:59253445-59253944	0.399983371378908	.	.
chr1	59120147	59120646	chr1	59332940	59333439	G730003C15Rik|chr1:59332940-59333439	0.384792558571356	.	.
chr1	59120147	59120646	chr1	59332940	59333439	Tmem237|chr1:59332940-59333439	0.384792558571356	.	.
chr1	59120147	59120646	chr1	59376549	59377048	G730003C15Rik|chr1:59376549-59377048	0.3146096216019	.	.
chr1	59120147	59120646	chr1	59376549	59377048	Tmem237|chr1:59376549-59377048	0.3146096216019	.	.
chr1	59120147	59120646	chr1	59386985	59387484	G730003C15Rik|chr1:59386985-59387484	0.300270555810016	.	.
chr1	59120147	59120646	chr1	59386985	59387484	Tmem237|chr1:59386985-59387484	0.300270555810016	.	.
chr1	59120147	59120646	chr1	59415783	59416282	G730003C15Rik|chr1:59415783-59416282	0.285167322353576	.	.
chr1	59120147	59120646	chr1	59415783	59416282	Tmem237|chr1:59415783-59416282	0.285167322353576	.	.
chr1	59120147	59120646	chr1	59464930	59465429	G730003C15Rik|chr1:59464930-59465429	0.193000012022933	.	.
chr1	59120147	59120646	chr1	59464930	59465429	Tmem237|chr1:59464930-59465429	0.193000012022933	.	.
chr1	59120147	59120646	chr1	59465581	59466080	G730003C15Rik|chr1:59465581-59466080	0.223620529307634	.	.
chr1	59120147	59120646	chr1	59465581	59466080	Tmem237|chr1:59465581-59466080	0.223620529307634	.	.
chr1	59237006	59237505	chr1	59229166	59229665	Als2|chr1:59229166-59229665	0.359616050745614	.	.
chr1	59237006	59237505	chr1	59247600	59248099	Als2|chr1:59247600-59248099	0.317938976621629	.	.
chr1	59237006	59237505	chr1	59332940	59333439	Als2|chr1:59332940-59333439	0.238786955944848	.	.
chr1	59237006	59237505	chr1	59376549	59377048	Als2|chr1:59376549-59377048	0.453487524003498	.	.
chr1	59237006	59237505	chr1	59386985	59387484	Als2|chr1:59386985-59387484	0.30632982456158	.	.
chr1	59237006	59237505	chr1	59464930	59465429	Als2|chr1:59464930-59465429	0.242071678116719	.	.
chr1	59237006	59237505	chr1	59465581	59466080	Als2|chr1:59465581-59466080	0.296725925431138	.	.
chr1	59237895	59238394	chr1	59229166	59229665	Als2|chr1:59229166-59229665	0.413519341762596	.	.
chr1	59237895	59238394	chr1	59247600	59248099	Als2|chr1:59247600-59248099	0.319919286664379	.	.
chr1	59237895	59238394	chr1	59253445	59253944	Als2|chr1:59253445-59253944	0.420086284099878	.	.
chr1	59237895	59238394	chr1	59332940	59333439	Als2|chr1:59332940-59333439	0.520912803642399	.	.
chr1	59237895	59238394	chr1	59376549	59377048	Als2|chr1:59376549-59377048	0.509372438158093	.	.
chr1	59237895	59238394	chr1	59386985	59387484	Als2|chr1:59386985-59387484	0.342203372477091	.	.
chr1	59237895	59238394	chr1	59415783	59416282	Als2|chr1:59415783-59416282	0.355256647232525	.	.
chr1	59237895	59238394	chr1	59464930	59465429	Als2|chr1:59464930-59465429	0.359024763751607	.	.
chr1	59237895	59238394	chr1	59465581	59466080	Als2|chr1:59465581-59466080	0.265912476731601	.	.
chr1	59481835	59482334	chr1	59316631	59317130	Fzd7|chr1:59316631-59317130	0.212933381942321	.	.
chr1	59913211	59913710	chr1	60033401	60033900	Fam117b|chr1:60033401-60033900	0.208171790633707	.	.
chr1	60097980	60098479	chr1	60033401	60033900	Carf|chr1:60033401-60033900	0.210547471876975	.	.
chr1	60097980	60098479	chr1	60033401	60033900	Wdr12|chr1:60033401-60033900	0.210547471876975	.	.
chr1	60180257	60180756	chr1	59969600	59970099	Nbeal1|chr1:59969600-59970099	0.365474848629392	.	.
chr1	60180257	60180756	chr1	60033401	60033900	Nbeal1|chr1:60033401-60033900	0.328228897660726	.	.
chr1	60566593	60567092	chr1	60641310	60641809	Raph1|chr1:60641310-60641809	0.384655706065776	.	.
chr1	61638558	61639057	chr1	61297917	61298416	Pard3b|chr1:61297917-61298416	0.425556576991504	.	.
chr1	61638558	61639057	chr1	61561580	61562079	Pard3b|chr1:61561580-61562079	0.347935830423077	.	.
chr1	61638558	61639057	chr1	61606231	61606730	Pard3b|chr1:61606231-61606730	0.291272477149785	.	.
chr1	61638558	61639057	chr1	61924923	61925422	Pard3b|chr1:61924923-61925422	0.317915308161884	.	.
chr1	63114071	63114570	chr1	63203844	63204343	Ino80d|chr1:63203844-63204343	0.363144456503095	.	.
chr1	63114071	63114570	chr1	63367905	63368404	Ino80d|chr1:63367905-63368404	0.227758376931083	.	.
chr1	63273583	63274082	chr1	63180992	63181491	Gm11608|chr1:63180992-63181491	0.216412570167222	.	.
chr1	63273583	63274082	chr1	63180992	63181491	Zdbf2|chr1:63180992-63181491	0.216412570167222	.	.
chr1	63273583	63274082	chr1	63367905	63368404	Gm11608|chr1:63367905-63368404	0.225541675343294	.	.
chr1	63273583	63274082	chr1	63367905	63368404	Zdbf2|chr1:63367905-63368404	0.225541675343294	.	.
chr1	63273583	63274082	chr1	63659557	63660056	Gm11608|chr1:63659557-63660056	0.19788873187905	.	.
chr1	63273583	63274082	chr1	63659557	63660056	Zdbf2|chr1:63659557-63660056	0.19788873187905	.	.
chr1	63445105	63445604	chr1	63492398	63492897	Adam23|chr1:63492398-63492897	0.324859123139269	.	.
chr1	63445105	63445604	chr1	63668754	63669253	Adam23|chr1:63668754-63669253	0.248731222715259	.	.
chr1	63445671	63446170	chr1	63203844	63204343	Adam23|chr1:63203844-63204343	0.209164618354445	.	.
chr1	63729868	63730367	chr1	63851513	63852012	Fastkd2|chr1:63851513-63852012	0.357213412446408	.	.
chr1	63729868	63730367	chr1	63851513	63852012	Mdh1b|chr1:63851513-63852012	0.357213412446408	.	.
chr1	63730384	63730883	chr1	63367905	63368404	Fastkd2|chr1:63367905-63368404	0.267410823310336	.	.
chr1	63730384	63730883	chr1	63367905	63368404	Mdh1b|chr1:63367905-63368404	0.267410823310336	.	.
chr1	64616950	64617449	chr1	64522500	64522999	Gm28982|chr1:64522500-64522999	0.267635318107059	.	.
chr1	64616950	64617449	chr1	64522500	64522999	Mettl21a|chr1:64522500-64522999	0.267635318107059	.	.
chr1	64616950	64617449	chr1	64523057	64523556	Gm28982|chr1:64523057-64523556	0.212562756482966	.	.
chr1	64616950	64617449	chr1	64523057	64523556	Mettl21a|chr1:64523057-64523556	0.212562756482966	.	.
chr1	64617495	64617994	chr1	64289060	64289559	Gm28982|chr1:64289060-64289559	0.221111482140341	.	.
chr1	64617495	64617994	chr1	64289060	64289559	Mettl21a|chr1:64289060-64289559	0.221111482140341	.	.
chr1	64617495	64617994	chr1	64523057	64523556	Gm28982|chr1:64523057-64523556	0.327015580069396	.	.
chr1	64617495	64617994	chr1	64523057	64523556	Mettl21a|chr1:64523057-64523556	0.327015580069396	.	.
chr1	64691008	64691507	chr1	64289060	64289559	2810408I11Rik|chr1:64289060-64289559	0.226792707374535	.	.
chr1	64691008	64691507	chr1	64289060	64289559	Ccnyl1|chr1:64289060-64289559	0.226792707374535	.	.
chr1	65282716	65283215	chr1	65178123	65178622	Pth2r|chr1:65178123-65178622	0.219582796276869	.	.
chr1	66174880	66175379	chr1	66003779	66004278	Map2|chr1:66003779-66004278	0.224434586261319	.	.
chr1	66700587	66701086	chr1	66838431	66838930	Rpe|chr1:66838431-66838930	0.272865976148614	.	.
chr1	66816734	66817233	chr1	66721703	66722202	Kansl1l|chr1:66721703-66722202	0.310755858885315	.	.
chr1	66816734	66817233	chr1	66838431	66838930	Kansl1l|chr1:66838431-66838930	0.484476627174495	.	.
chr1	66816734	66817233	chr1	67061456	67061955	Kansl1l|chr1:67061456-67061955	0.327297569708149	.	.
chr1	66816734	66817233	chr1	67065236	67065735	Kansl1l|chr1:67065236-67065735	0.359839949853822	.	.
chr1	66816734	66817233	chr1	67181101	67181600	Kansl1l|chr1:67181101-67181600	0.241525702052816	.	.
chr1	66817441	66817940	chr1	66721703	66722202	Kansl1l|chr1:66721703-66722202	0.427154593182764	.	.
chr1	66817441	66817940	chr1	67065236	67065735	Kansl1l|chr1:67065236-67065735	0.46731758389672	.	.
chr1	66863047	66863546	chr1	66895631	66896130	Acadl|chr1:66895631-66896130	0.368350272043414	.	.
chr1	66863047	66863546	chr1	66896202	66896701	Acadl|chr1:66896202-66896701	0.59895494285501	.	.
chr1	67038596	67039095	chr1	66987517	66988016	Lancl1|chr1:66987517-66988016	0.195765270366637	.	.
chr1	67038596	67039095	chr1	66988184	66988683	Lancl1|chr1:66988184-66988683	0.193519546572811	.	.
chr1	69106246	69106745	chr1	69074268	69074767	Gm16076|chr1:69074268-69074767	0.321733593902576	.	.
chr1	69106246	69106745	chr1	69359507	69360006	Gm16076|chr1:69359507-69360006	0.439293482306476	.	.
chr1	69106246	69106745	chr1	69367548	69368047	Gm16076|chr1:69367548-69368047	0.219976077562453	.	.
chr1	69106800	69107299	chr1	69074268	69074767	Gm16076|chr1:69074268-69074767	0.217774245879126	.	.
chr1	69106800	69107299	chr1	69359507	69360006	Gm16076|chr1:69359507-69360006	0.356698040526439	.	.
chr1	69687151	69687650	chr1	69359507	69360006	Ikzf2|chr1:69359507-69360006	0.363496495552692	.	.
chr1	69687151	69687650	chr1	69790210	69790709	Ikzf2|chr1:69790210-69790709	0.261257760365442	.	.
chr1	69687151	69687650	chr1	69853673	69854172	Ikzf2|chr1:69853673-69854172	0.266212380178647	.	.
chr1	69687151	69687650	chr1	69865706	69866205	Ikzf2|chr1:69865706-69866205	0.525561620912622	.	.
chr1	71556874	71557373	chr1	71614956	71615455	Atic|chr1:71614956-71615455	0.22986835162339	.	.
chr1	74284057	74284556	chr1	74332815	74333314	Aamp|chr1:74332815-74333314	0.249820561926161	.	.
chr1	74284057	74284556	chr1	74332815	74333314	Pnkd|chr1:74332815-74333314	0.249820561926161	.	.
chr1	74284057	74284556	chr1	74357482	74357981	Aamp|chr1:74357482-74357981	0.199922751945437	.	.
chr1	74284057	74284556	chr1	74357482	74357981	Pnkd|chr1:74357482-74357981	0.199922751945437	.	.
chr1	74284057	74284556	chr1	74411886	74412385	Aamp|chr1:74411886-74412385	0.239807770523162	.	.
chr1	74284057	74284556	chr1	74411886	74412385	Pnkd|chr1:74411886-74412385	0.239807770523162	.	.
chr1	74284588	74285087	chr1	74397348	74397847	Aamp|chr1:74397348-74397847	0.210070991530697	.	.
chr1	74284588	74285087	chr1	74397348	74397847	Pnkd|chr1:74397348-74397847	0.210070991530697	.	.
chr1	74391301	74391800	chr1	74411886	74412385	Ctdsp1|chr1:74411886-74412385	0.430852492165059	.	.
chr1	74505730	74506229	chr1	74313260	74313759	Cnot9|chr1:74313260-74313759	0.225334231216751	.	.
chr1	74505730	74506229	chr1	74772969	74773468	Cnot9|chr1:74772969-74773468	0.245609031607257	.	.
chr1	74505730	74506229	chr1	74802933	74803432	Cnot9|chr1:74802933-74803432	0.29200885447887	.	.
chr1	74505730	74506229	chr1	74858307	74858806	Cnot9|chr1:74858307-74858806	0.299982490585642	.	.
chr1	74506443	74506942	chr1	74332262	74332761	Cnot9|chr1:74332262-74332761	0.2358003642384	.	.
chr1	74506443	74506942	chr1	74808065	74808564	Cnot9|chr1:74808065-74808564	0.252914598216931	.	.
chr1	74542596	74543095	chr1	74872216	74872715	Plcd4|chr1:74872216-74872715	0.302104003798126	.	.
chr1	74542596	74543095	chr1	74882110	74882609	Plcd4|chr1:74882110-74882609	0.31752801776268	.	.
chr1	74587962	74588461	chr1	74357482	74357981	Bcs1l|chr1:74357482-74357981	0.297726803858667	.	.
chr1	74587962	74588461	chr1	74357482	74357981	Zfp142|chr1:74357482-74357981	0.297726803858667	.	.
chr1	74587962	74588461	chr1	74386756	74387255	Bcs1l|chr1:74386756-74387255	0.324399675614861	.	.
chr1	74587962	74588461	chr1	74386756	74387255	Zfp142|chr1:74386756-74387255	0.324399675614861	.	.
chr1	74587962	74588461	chr1	74411886	74412385	Bcs1l|chr1:74411886-74412385	0.398522262247759	.	.
chr1	74587962	74588461	chr1	74411886	74412385	Zfp142|chr1:74411886-74412385	0.398522262247759	.	.
chr1	74587962	74588461	chr1	74802933	74803432	Bcs1l|chr1:74802933-74803432	0.191231283666708	.	.
chr1	74587962	74588461	chr1	74802933	74803432	Zfp142|chr1:74802933-74803432	0.191231283666708	.	.
chr1	74587962	74588461	chr1	74806444	74806943	Bcs1l|chr1:74806444-74806943	0.266646972318289	.	.
chr1	74587962	74588461	chr1	74806444	74806943	Zfp142|chr1:74806444-74806943	0.266646972318289	.	.
chr1	74587962	74588461	chr1	74806952	74807451	Bcs1l|chr1:74806952-74807451	0.247150638627138	.	.
chr1	74587962	74588461	chr1	74806952	74807451	Zfp142|chr1:74806952-74807451	0.247150638627138	.	.
chr1	74601175	74601674	chr1	74357482	74357981	Rnf25|chr1:74357482-74357981	0.350596968756167	.	.
chr1	74601175	74601674	chr1	74357482	74357981	Stk36|chr1:74357482-74357981	0.350596968756167	.	.
chr1	74601175	74601674	chr1	74806444	74806943	Rnf25|chr1:74806444-74806943	0.228813828687487	.	.
chr1	74601175	74601674	chr1	74806444	74806943	Stk36|chr1:74806444-74806943	0.228813828687487	.	.
chr1	74601175	74601674	chr1	74806952	74807451	Rnf25|chr1:74806952-74807451	0.220850071144188	.	.
chr1	74601175	74601674	chr1	74806952	74807451	Stk36|chr1:74806952-74807451	0.220850071144188	.	.
chr1	74661495	74661994	chr1	74313260	74313759	Ttll4|chr1:74313260-74313759	0.219736538358821	.	.
chr1	74661495	74661994	chr1	74332815	74333314	Ttll4|chr1:74332815-74333314	0.19308365660179	.	.
chr1	74661495	74661994	chr1	74411886	74412385	Ttll4|chr1:74411886-74412385	0.197576818091792	.	.
chr1	74661495	74661994	chr1	74802933	74803432	Ttll4|chr1:74802933-74803432	0.343598819705342	.	.
chr1	74661495	74661994	chr1	74964428	74964927	Ttll4|chr1:74964428-74964927	0.34069528789217	.	.
chr1	74854708	74855207	chr1	74858307	74858806	Cdk5r2|chr1:74858307-74858806	0.20005340370964	.	.
chr1	74893408	74893907	chr1	74808065	74808564	Cryba2|chr1:74808065-74808564	0.2693618661653	.	.
chr1	74893408	74893907	chr1	74882110	74882609	Cryba2|chr1:74882110-74882609	0.315686937035052	.	.
chr1	74935357	74935856	chr1	74858307	74858806	Cfap65|chr1:74858307-74858806	0.222289131603015	.	.
chr1	74935357	74935856	chr1	74872216	74872715	Cfap65|chr1:74872216-74872715	0.432663856383368	.	.
chr1	74935357	74935856	chr1	74882110	74882609	Cfap65|chr1:74882110-74882609	0.283724263385079	.	.
chr1	75124760	75125259	chr1	74808065	74808564	Nhej1|chr1:74808065-74808564	0.217171982320745	.	.
chr1	75124760	75125259	chr1	75289342	75289841	Nhej1|chr1:75289342-75289841	0.259751863344021	.	.
chr1	75124760	75125259	chr1	75289863	75290362	Nhej1|chr1:75289863-75290362	0.277079661708076	.	.
chr1	75124760	75125259	chr1	75342805	75343304	Nhej1|chr1:75342805-75343304	0.285170374786565	.	.
chr1	75142499	75142998	chr1	74808065	74808564	Cnppd1|chr1:74808065-74808564	0.243867892632247	.	.
chr1	75142499	75142998	chr1	74808065	74808564	Retreg2|chr1:74808065-74808564	0.243867892632247	.	.
chr1	75142499	75142998	chr1	75289863	75290362	Cnppd1|chr1:75289863-75290362	0.192226426869935	.	.
chr1	75142499	75142998	chr1	75289863	75290362	Retreg2|chr1:75289863-75290362	0.192226426869935	.	.
chr1	75168424	75168923	chr1	74802933	74803432	Zfand2b|chr1:74802933-74803432	0.191678553926024	.	.
chr1	75168424	75168923	chr1	75022063	75022562	Zfand2b|chr1:75022063-75022562	0.20566691231097	.	.
chr1	75168424	75168923	chr1	75218312	75218811	Zfand2b|chr1:75218312-75218811	0.298500701995019	.	.
chr1	75191753	75192252	chr1	74772969	74773468	Ankzf1|chr1:74772969-74773468	0.405951188798405	.	.
chr1	75191753	75192252	chr1	74772969	74773468	Atg9a|chr1:74772969-74773468	0.405951188798405	.	.
chr1	75191753	75192252	chr1	74784124	74784623	Ankzf1|chr1:74784124-74784623	0.306893779403687	.	.
chr1	75191753	75192252	chr1	74784124	74784623	Atg9a|chr1:74784124-74784623	0.306893779403687	.	.
chr1	75191753	75192252	chr1	75289342	75289841	Ankzf1|chr1:75289342-75289841	0.31142652232683	.	.
chr1	75191753	75192252	chr1	75289342	75289841	Atg9a|chr1:75289342-75289841	0.31142652232683	.	.
chr1	75191753	75192252	chr1	75289863	75290362	Ankzf1|chr1:75289863-75290362	0.271662929938504	.	.
chr1	75191753	75192252	chr1	75289863	75290362	Atg9a|chr1:75289863-75290362	0.271662929938504	.	.
chr1	75192415	75192914	chr1	74784124	74784623	Ankzf1|chr1:74784124-74784623	0.288379995876392	.	.
chr1	75192415	75192914	chr1	74784124	74784623	Atg9a|chr1:74784124-74784623	0.288379995876392	.	.
chr1	75192415	75192914	chr1	74808065	74808564	Ankzf1|chr1:74808065-74808564	0.22078998836435	.	.
chr1	75192415	75192914	chr1	74808065	74808564	Atg9a|chr1:74808065-74808564	0.22078998836435	.	.
chr1	75192415	75192914	chr1	74858307	74858806	Ankzf1|chr1:74858307-74858806	0.200159428496862	.	.
chr1	75192415	75192914	chr1	74858307	74858806	Atg9a|chr1:74858307-74858806	0.200159428496862	.	.
chr1	75192415	75192914	chr1	74964428	74964927	Ankzf1|chr1:74964428-74964927	0.219830371557876	.	.
chr1	75192415	75192914	chr1	74964428	74964927	Atg9a|chr1:74964428-74964927	0.219830371557876	.	.
chr1	75192415	75192914	chr1	75218312	75218811	Ankzf1|chr1:75218312-75218811	0.196694655192327	.	.
chr1	75192415	75192914	chr1	75218312	75218811	Atg9a|chr1:75218312-75218811	0.196694655192327	.	.
chr1	75192415	75192914	chr1	75234571	75235070	Ankzf1|chr1:75234571-75235070	0.356973834986128	.	.
chr1	75192415	75192914	chr1	75234571	75235070	Atg9a|chr1:75234571-75235070	0.356973834986128	.	.
chr1	75192415	75192914	chr1	75342805	75343304	Ankzf1|chr1:75342805-75343304	0.214780623785079	.	.
chr1	75192415	75192914	chr1	75342805	75343304	Atg9a|chr1:75342805-75343304	0.214780623785079	.	.
chr1	75192415	75192914	chr1	75467494	75467993	Ankzf1|chr1:75467494-75467993	0.192348966070841	.	.
chr1	75192415	75192914	chr1	75467494	75467993	Atg9a|chr1:75467494-75467993	0.192348966070841	.	.
chr1	75192415	75192914	chr1	75487302	75487801	Ankzf1|chr1:75487302-75487801	0.217552013661128	.	.
chr1	75192415	75192914	chr1	75487302	75487801	Atg9a|chr1:75487302-75487801	0.217552013661128	.	.
chr1	75192415	75192914	chr1	75487834	75488333	Ankzf1|chr1:75487834-75488333	0.191778077190309	.	.
chr1	75192415	75192914	chr1	75487834	75488333	Atg9a|chr1:75487834-75488333	0.191778077190309	.	.
chr1	75210546	75211045	chr1	74802933	74803432	Glb1l|chr1:74802933-74803432	0.270587755962316	.	.
chr1	75210546	75211045	chr1	74802933	74803432	Stk16|chr1:74802933-74803432	0.270587755962316	.	.
chr1	75210546	75211045	chr1	74808065	74808564	Glb1l|chr1:74808065-74808564	0.294841845859489	.	.
chr1	75210546	75211045	chr1	74808065	74808564	Stk16|chr1:74808065-74808564	0.294841845859489	.	.
chr1	75210546	75211045	chr1	74964428	74964927	Glb1l|chr1:74964428-74964927	0.347260730410085	.	.
chr1	75210546	75211045	chr1	74964428	74964927	Stk16|chr1:74964428-74964927	0.347260730410085	.	.
chr1	75210546	75211045	chr1	75398631	75399130	Glb1l|chr1:75398631-75399130	0.200897158982415	.	.
chr1	75210546	75211045	chr1	75398631	75399130	Stk16|chr1:75398631-75399130	0.200897158982415	.	.
chr1	75210546	75211045	chr1	75487302	75487801	Glb1l|chr1:75487302-75487801	0.285126611854287	.	.
chr1	75210546	75211045	chr1	75487302	75487801	Stk16|chr1:75487302-75487801	0.285126611854287	.	.
chr1	75219086	75219585	chr1	75467494	75467993	Tuba4a|chr1:75467494-75467993	0.317101152553989	.	.
chr1	75219086	75219585	chr1	75467494	75467993	Tuba4a|chr1:75467494-75467993	0.31710115255399	.	.
chr1	75236144	75236643	chr1	74858307	74858806	Dnajb2|chr1:74858307-74858806	0.249378213692446	.	.
chr1	75236144	75236643	chr1	75467494	75467993	Dnajb2|chr1:75467494-75467993	0.244878442920801	.	.
chr1	75236651	75237150	chr1	74806952	74807451	Dnajb2|chr1:74806952-74807451	0.215667241228999	.	.
chr1	75236651	75237150	chr1	75234571	75235070	Dnajb2|chr1:75234571-75235070	0.251161141332701	.	.
chr1	75236651	75237150	chr1	75467494	75467993	Dnajb2|chr1:75467494-75467993	0.27923864623153	.	.
chr1	75264008	75264507	chr1	75342805	75343304	Ptprn|chr1:75342805-75343304	0.283564693895121	.	.
chr1	75278167	75278666	chr1	75381822	75382321	Resp18|chr1:75381822-75382321	0.255212236959243	.	.
chr1	75278167	75278666	chr1	75487302	75487801	Resp18|chr1:75487302-75487801	0.229332582225739	.	.
chr1	75317346	75317845	chr1	75022063	75022562	Dnpep|chr1:75022063-75022562	0.451392491339143	.	.
chr1	75317346	75317845	chr1	75381822	75382321	Dnpep|chr1:75381822-75382321	0.227316687513795	.	.
chr1	75435709	75436208	chr1	75218312	75218811	Gmppa|chr1:75218312-75218811	0.237084027199651	.	.
chr1	75435709	75436208	chr1	75467494	75467993	Gmppa|chr1:75467494-75467993	0.19780509266226	.	.
chr1	75479156	75479655	chr1	75381822	75382321	Chpf|chr1:75381822-75382321	0.219575698411639	.	.
chr1	75479156	75479655	chr1	75381822	75382321	Tmem198|chr1:75381822-75382321	0.219575698411639	.	.
chr1	75479156	75479655	chr1	75398631	75399130	Chpf|chr1:75398631-75399130	0.24578438220301	.	.
chr1	75479156	75479655	chr1	75398631	75399130	Tmem198|chr1:75398631-75399130	0.24578438220301	.	.
chr1	75521240	75521739	chr1	75559353	75559852	Stk11ip|chr1:75559353-75559852	0.398533007228024	.	.
chr1	75521240	75521739	chr1	75925739	75926238	Stk11ip|chr1:75925739-75926238	0.227939392780018	.	.
chr1	75521240	75521739	chr1	75956527	75957026	Stk11ip|chr1:75956527-75957026	0.253240087652481	.	.
chr1	78310032	78310531	chr1	78273291	78273790	Sgpp2|chr1:78273291-78273790	0.222758421227578	.	.
chr1	78310931	78311430	chr1	78371610	78372109	Sgpp2|chr1:78371610-78372109	0.427346808189732	.	.
chr1	78310931	78311430	chr1	78454635	78455134	Sgpp2|chr1:78454635-78455134	0.272418282646774	.	.
chr1	79671350	79671849	chr1	79464620	79465119	Ap1s3|chr1:79464620-79465119	0.219070485148991	.	.
chr1	79671350	79671849	chr1	79543551	79544050	Ap1s3|chr1:79543551-79544050	0.392797073221005	.	.
chr1	79671350	79671849	chr1	79640097	79640596	Ap1s3|chr1:79640097-79640596	0.510527423735072	.	.
chr1	79671948	79672447	chr1	79543551	79544050	Ap1s3|chr1:79543551-79544050	0.196217665105192	.	.
chr1	79671948	79672447	chr1	79640097	79640596	Ap1s3|chr1:79640097-79640596	0.439339871924903	.	.
chr1	80340736	80341235	chr1	80060609	80061108	Cul3|chr1:80060609-80061108	0.438874139573538	.	.
chr1	82290681	82291180	chr1	82292699	82293198	Irs1|chr1:82292699-82293198	0.200859844152232	.	.
chr1	82291243	82291742	chr1	82292699	82293198	Irs1|chr1:82292699-82293198	0.217215436326057	.	.
chr1	82316361	82316860	chr1	82554287	82554786	Rhbdd1|chr1:82554287-82554786	0.212602840074923	.	.
chr1	82725115	82725614	chr1	82292699	82293198	C430014B12Rik|chr1:82292699-82293198	0.198302527540955	.	.
chr1	82725115	82725614	chr1	82292699	82293198	Mff|chr1:82292699-82293198	0.198302527540955	.	.
chr1	82725115	82725614	chr1	82433306	82433805	C430014B12Rik|chr1:82433306-82433805	0.364816472215172	.	.
chr1	82725115	82725614	chr1	82433306	82433805	Mff|chr1:82433306-82433805	0.364816472215172	.	.
chr1	82819353	82819852	chr1	82798256	82798755	Gm28942|chr1:82798256-82798755	0.693714057410545	.	.
chr1	82819353	82819852	chr1	82880089	82880588	Gm28942|chr1:82880089-82880588	0.238760916716387	.	.
chr1	82819353	82819852	chr1	83241859	83242358	Gm28942|chr1:83241859-83242358	0.660400605646747	.	.
chr1	82839194	82839693	chr1	82554287	82554786	Agfg1|chr1:82554287-82554786	0.47149468835181	.	.
chr1	84839165	84839664	chr1	84838531	84839030	Fbxo36|chr1:84838531-84839030	0.236559079529271	.	.
chr1	84839808	84840307	chr1	84838531	84839030	Fbxo36|chr1:84838531-84839030	0.206275844057923	.	.
chr1	84839808	84840307	chr1	84838531	84839030	Trip12|chr1:84838531-84839030	0.206275844057923	.	.
chr1	84934371	84934870	chr1	84838531	84839030	Slc16a14|chr1:84838531-84839030	0.496307682019114	.	.
chr1	85793160	85793659	chr1	85720188	85720687	Cab39|chr1:85720188-85720687	0.402638253053561	.	.
chr1	85793160	85793659	chr1	85736435	85736934	Cab39|chr1:85736435-85736934	0.209126427272973	.	.
chr1	85793160	85793659	chr1	85916833	85917332	Cab39|chr1:85916833-85917332	0.310577172161801	.	.
chr1	85793160	85793659	chr1	85946672	85947171	Cab39|chr1:85946672-85947171	0.579004675466244	.	.
chr1	85793160	85793659	chr1	85958147	85958646	Cab39|chr1:85958147-85958646	0.585351870879014	.	.
chr1	85793160	85793659	chr1	85965753	85966252	Cab39|chr1:85965753-85966252	0.404306355615114	.	.
chr1	85894274	85894773	chr1	85669648	85670147	Itm2c|chr1:85669648-85670147	0.348106617460988	.	.
chr1	85894274	85894773	chr1	85720188	85720687	Itm2c|chr1:85720188-85720687	0.205963585520608	.	.
chr1	85894274	85894773	chr1	85972233	85972732	Itm2c|chr1:85972233-85972732	0.346326632002819	.	.
chr1	86302910	86303409	chr1	86294416	86294915	B3gnt7|chr1:86294416-86294915	0.211942619846536	.	.
chr1	86302910	86303409	chr1	86294416	86294915	Gm28626|chr1:86294416-86294915	0.211942619846536	.	.
chr1	86302910	86303409	chr1	86434501	86435000	B3gnt7|chr1:86434501-86435000	0.385228556635723	.	.
chr1	86302910	86303409	chr1	86434501	86435000	Gm28626|chr1:86434501-86435000	0.385228556635723	.	.
chr1	86302910	86303409	chr1	86586879	86587378	B3gnt7|chr1:86586879-86587378	0.220126506775065	.	.
chr1	86302910	86303409	chr1	86586879	86587378	Gm28626|chr1:86586879-86587378	0.220126506775065	.	.
chr1	86303797	86304296	chr1	86294416	86294915	Gm28626|chr1:86294416-86294915	0.29335869080031	.	.
chr1	86303797	86304296	chr1	86294929	86295428	Gm28626|chr1:86294929-86295428	0.246546475057156	.	.
chr1	86303797	86304296	chr1	86371911	86372410	Gm28626|chr1:86371911-86372410	0.433009231275491	.	.
chr1	86303797	86304296	chr1	86434501	86435000	Gm28626|chr1:86434501-86435000	0.404718990915646	.	.
chr1	86358737	86359236	chr1	86371911	86372410	C130036L24Rik|chr1:86371911-86372410	0.213279793295266	.	.
chr1	86358737	86359236	chr1	86371911	86372410	Ncl|chr1:86371911-86372410	0.213279793295266	.	.
chr1	86358737	86359236	chr1	86424733	86425232	C130036L24Rik|chr1:86424733-86425232	0.207159663489619	.	.
chr1	86358737	86359236	chr1	86424733	86425232	Ncl|chr1:86424733-86425232	0.207159663489619	.	.
chr1	86359268	86359767	chr1	86371911	86372410	C130036L24Rik|chr1:86371911-86372410	0.275019800097389	.	.
chr1	86359268	86359767	chr1	86371911	86372410	Ncl|chr1:86371911-86372410	0.275019800097389	.	.
chr1	86359268	86359767	chr1	86424733	86425232	C130036L24Rik|chr1:86424733-86425232	0.257235827095	.	.
chr1	86359268	86359767	chr1	86424733	86425232	Ncl|chr1:86424733-86425232	0.257235827095	.	.
chr1	86359268	86359767	chr1	86434501	86435000	C130036L24Rik|chr1:86434501-86435000	0.213009469429001	.	.
chr1	86359268	86359767	chr1	86434501	86435000	Ncl|chr1:86434501-86435000	0.213009469429001	.	.
chr1	86359268	86359767	chr1	86503968	86504467	C130036L24Rik|chr1:86503968-86504467	0.245874543299175	.	.
chr1	86359268	86359767	chr1	86503968	86504467	Ncl|chr1:86503968-86504467	0.245874543299175	.	.
chr1	86526360	86526859	chr1	86442428	86442927	Ptma|chr1:86442428-86442927	0.192335618376244	.	.
chr1	86526360	86526859	chr1	86487143	86487642	Ptma|chr1:86487143-86487642	0.213004934951908	.	.
chr1	86526360	86526859	chr1	86487725	86488224	Ptma|chr1:86487725-86488224	0.24140323644841	.	.
chr1	86526360	86526859	chr1	86586879	86587378	Ptma|chr1:86586879-86587378	0.264883100602609	.	.
chr1	86582078	86582577	chr1	86371911	86372410	Cops7b|chr1:86371911-86372410	0.202330915412162	.	.
chr1	86582078	86582577	chr1	86371911	86372410	Pde6d|chr1:86371911-86372410	0.202330915412162	.	.
chr1	86582078	86582577	chr1	86487725	86488224	Cops7b|chr1:86487725-86488224	0.472015186360428	.	.
chr1	86582078	86582577	chr1	86487725	86488224	Pde6d|chr1:86487725-86488224	0.472015186360428	.	.
chr1	86582078	86582577	chr1	86586879	86587378	Cops7b|chr1:86586879-86587378	0.345417795208776	.	.
chr1	86582078	86582577	chr1	86586879	86587378	Pde6d|chr1:86586879-86587378	0.345417795208776	.	.
chr1	86582603	86583102	chr1	86371911	86372410	Cops7b|chr1:86371911-86372410	0.266641048063666	.	.
chr1	86582603	86583102	chr1	86371911	86372410	Pde6d|chr1:86371911-86372410	0.266641048063666	.	.
chr1	86582603	86583102	chr1	86487725	86488224	Cops7b|chr1:86487725-86488224	0.245317154965221	.	.
chr1	86582603	86583102	chr1	86487725	86488224	Pde6d|chr1:86487725-86488224	0.245317154965221	.	.
chr1	86582603	86583102	chr1	86586879	86587378	Cops7b|chr1:86586879-86587378	0.297348999912961	.	.
chr1	86582603	86583102	chr1	86586879	86587378	Pde6d|chr1:86586879-86587378	0.297348999912961	.	.
chr1	86669399	86669898	chr1	86424733	86425232	Nppc|chr1:86424733-86425232	0.333725034343578	.	.
chr1	86669399	86669898	chr1	86440464	86440963	Nppc|chr1:86440464-86440963	0.317475695539783	.	.
chr1	86670393	86670892	chr1	86440464	86440963	Nppc|chr1:86440464-86440963	0.455007282035864	.	.
chr1	86670393	86670892	chr1	86442428	86442927	Nppc|chr1:86442428-86442927	0.206594017556406	.	.
chr1	86670393	86670892	chr1	86487725	86488224	Nppc|chr1:86487725-86488224	0.322653330041612	.	.
chr1	86703565	86704064	chr1	86294416	86294915	Dis3l2|chr1:86294416-86294915	0.277799533404707	.	.
chr1	86703565	86704064	chr1	86294929	86295428	Dis3l2|chr1:86294929-86295428	0.272857265995334	.	.
chr1	86703565	86704064	chr1	86442428	86442927	Dis3l2|chr1:86442428-86442927	0.196915420658631	.	.
chr1	86703565	86704064	chr1	86487143	86487642	Dis3l2|chr1:86487143-86487642	0.205316466359957	.	.
chr1	87326698	87327197	chr1	87580255	87580754	Gigyf2|chr1:87580255-87580754	0.213226749864857	.	.
chr1	87755700	87756199	chr1	87862158	87862657	Atg16l1|chr1:87862158-87862657	0.380449641992635	.	.
chr1	87755700	87756199	chr1	87925537	87926036	Atg16l1|chr1:87925537-87926036	0.389891633425429	.	.
chr1	87755700	87756199	chr1	87993478	87993977	Atg16l1|chr1:87993478-87993977	0.421414679632358	.	.
chr1	87853009	87853508	chr1	87862158	87862657	Dgkd|chr1:87862158-87862657	0.241570988459206	.	.
chr1	87853009	87853508	chr1	87993478	87993977	Dgkd|chr1:87993478-87993977	0.433251922958314	.	.
chr1	87853973	87854472	chr1	87925537	87926036	Dgkd|chr1:87925537-87926036	0.358331556602234	.	.
chr1	87853973	87854472	chr1	87925537	87926036	Gm19582|chr1:87925537-87926036	0.358331556602234	.	.
chr1	87853973	87854472	chr1	87993478	87993977	Dgkd|chr1:87993478-87993977	0.194199511580876	.	.
chr1	87853973	87854472	chr1	87993478	87993977	Gm19582|chr1:87993478-87993977	0.194199511580876	.	.
chr1	88008031	88008530	chr1	87925537	87926036	Usp40|chr1:87925537-87926036	0.212760754611287	.	.
chr1	88008031	88008530	chr1	88397850	88398349	Usp40|chr1:88397850-88398349	0.455645769940992	.	.
chr1	88008031	88008530	chr1	88424541	88425040	Usp40|chr1:88424541-88425040	0.26013998711143	.	.
chr1	88205505	88206004	chr1	87862158	87862657	Dnajb3|chr1:87862158-87862657	0.255145850896904	.	.
chr1	88277410	88277909	chr1	88357393	88357892	Hjurp|chr1:88357393-88357892	0.228234331890695	.	.
chr1	88277410	88277909	chr1	88357393	88357892	Trpm8|chr1:88357393-88357892	0.228234331890695	.	.
chr1	88277410	88277909	chr1	88397850	88398349	Hjurp|chr1:88397850-88398349	0.202495796135483	.	.
chr1	88277410	88277909	chr1	88397850	88398349	Trpm8|chr1:88397850-88398349	0.202495796135483	.	.
chr1	88277410	88277909	chr1	88411957	88412456	Hjurp|chr1:88411957-88412456	0.270953314145202	.	.
chr1	88277410	88277909	chr1	88411957	88412456	Trpm8|chr1:88411957-88412456	0.270953314145202	.	.
chr1	88277410	88277909	chr1	88424541	88425040	Hjurp|chr1:88424541-88425040	0.488499106763123	.	.
chr1	88277410	88277909	chr1	88424541	88425040	Trpm8|chr1:88424541-88425040	0.488499106763123	.	.
chr1	88277410	88277909	chr1	88429538	88430037	Hjurp|chr1:88429538-88430037	0.253161416496128	.	.
chr1	88277410	88277909	chr1	88429538	88430037	Trpm8|chr1:88429538-88430037	0.253161416496128	.	.
chr1	90603129	90603628	chr1	90639191	90639690	Cops8|chr1:90639191-90639690	0.273127039422907	.	.
chr1	90974937	90975436	chr1	90639191	90639690	Gm28199|chr1:90639191-90639690	0.298579309873364	.	.
chr1	90974937	90975436	chr1	90973173	90973672	Gm28199|chr1:90973173-90973672	0.368669558897904	.	.
chr1	90998483	90998982	chr1	90639191	90639690	Lrrfip1|chr1:90639191-90639690	0.263678548490646	.	.
chr1	90998483	90998982	chr1	90743797	90744296	Lrrfip1|chr1:90743797-90744296	0.200002113609394	.	.
chr1	90998483	90998982	chr1	90754075	90754574	Lrrfip1|chr1:90754075-90754574	0.218399219866619	.	.
chr1	91249940	91250439	chr1	91479372	91479871	Ube2f|chr1:91479372-91479871	0.306195443345404	.	.
chr1	91249940	91250439	chr1	91600624	91601123	Ube2f|chr1:91600624-91601123	0.204385713737688	.	.
chr1	91298026	91298525	chr1	91601137	91601636	Scly|chr1:91601137-91601636	0.190038295073379	.	.
chr1	91398520	91399019	chr1	91263347	91263846	Ilkap|chr1:91263347-91263846	0.373437101545122	.	.
chr1	91398520	91399019	chr1	91479892	91480391	Ilkap|chr1:91479892-91480391	0.208005722059073	.	.
chr1	91398520	91399019	chr1	91547587	91548086	Ilkap|chr1:91547587-91548086	0.452996761001457	.	.
chr1	91413043	91413542	chr1	91600624	91601123	Hes6|chr1:91600624-91601123	0.41856166792888	.	.
chr1	91494327	91494826	chr1	91600624	91601123	Traf3ip1|chr1:91600624-91601123	0.36769568624922	.	.
chr1	91494327	91494826	chr1	91601137	91601636	Traf3ip1|chr1:91601137-91601636	0.357730277796783	.	.
chr1	91540218	91540717	chr1	91547587	91548086	Asb1|chr1:91547587-91548086	0.232549312042792	.	.
chr1	91540218	91540717	chr1	91942017	91942516	Asb1|chr1:91942017-91942516	0.313385247837409	.	.
chr1	92473544	92474043	chr1	92437865	92438364	Ndufa10|chr1:92437865-92438364	0.2015895380413	.	.
chr1	92831030	92831529	chr1	92521236	92521735	Gpc1|chr1:92521236-92521735	0.266541766270907	.	.
chr1	92831030	92831529	chr1	92651782	92652281	Gpc1|chr1:92651782-92652281	0.432926179641285	.	.
chr1	92831030	92831529	chr1	92895020	92895519	Gpc1|chr1:92895020-92895519	0.344856668890559	.	.
chr1	92831030	92831529	chr1	92976024	92976523	Gpc1|chr1:92976024-92976523	0.297337359911607	.	.
chr1	92831616	92832115	chr1	92651782	92652281	Gpc1|chr1:92651782-92652281	0.271589131011262	.	.
chr1	92831616	92832115	chr1	92976024	92976523	Gpc1|chr1:92976024-92976523	0.264819209293175	.	.
chr1	92906632	92907131	chr1	92976024	92976523	Dusp28|chr1:92976024-92976523	0.328590547084507	.	.
chr1	92907215	92907714	chr1	92976024	92976523	Dusp28|chr1:92976024-92976523	0.275603465382557	.	.
chr1	92910422	92910921	chr1	92976024	92976523	5033417F24Rik|chr1:92976024-92976523	0.344204938060827	.	.
chr1	92910422	92910921	chr1	92976024	92976523	Rnpepl1|chr1:92976024-92976523	0.344204938060827	.	.
chr1	92910928	92911427	chr1	92895020	92895519	5033417F24Rik|chr1:92895020-92895519	0.294880869314738	.	.
chr1	92910928	92911427	chr1	92895020	92895519	Rnpepl1|chr1:92895020-92895519	0.294880869314738	.	.
chr1	92934435	92934934	chr1	92651270	92651769	Capn10|chr1:92651270-92651769	0.34634302376168	.	.
chr1	92934435	92934934	chr1	92651782	92652281	Capn10|chr1:92651782-92652281	0.197226218760873	.	.
chr1	93101696	93102195	chr1	93128625	93129124	Kif1a|chr1:93128625-93129124	0.218866090946179	.	.
chr1	93235496	93235995	chr1	93401523	93402022	Sned1|chr1:93401523-93402022	0.384493040377315	.	.
chr1	93305687	93306186	chr1	93445454	93445953	Gm28535|chr1:93445454-93445953	0.275383356819936	.	.
chr1	93305687	93306186	chr1	93445454	93445953	Mterf4|chr1:93445454-93445953	0.275383356819936	.	.
chr1	93342619	93343118	chr1	93115042	93115541	Pask|chr1:93115042-93115541	0.354680414578466	.	.
chr1	93342619	93343118	chr1	93115042	93115541	Ppp1r7|chr1:93115042-93115541	0.354680414578466	.	.
chr1	93342619	93343118	chr1	93401523	93402022	Pask|chr1:93401523-93402022	0.485638021844187	.	.
chr1	93342619	93343118	chr1	93401523	93402022	Ppp1r7|chr1:93401523-93402022	0.485638021844187	.	.
chr1	93343358	93343857	chr1	93128625	93129124	Pask|chr1:93128625-93129124	0.285909431231603	.	.
chr1	93343358	93343857	chr1	93128625	93129124	Ppp1r7|chr1:93128625-93129124	0.285909431231603	.	.
chr1	93343358	93343857	chr1	93445454	93445953	Pask|chr1:93445454-93445953	0.241604398180498	.	.
chr1	93343358	93343857	chr1	93445454	93445953	Ppp1r7|chr1:93445454-93445953	0.241604398180498	.	.
chr1	93478107	93478606	chr1	93668682	93669181	Hdlbp|chr1:93668682-93669181	0.222838072235718	.	.
chr1	93478107	93478606	chr1	93668682	93669181	Sept2|chr1:93668682-93669181	0.222838072235718	.	.
chr1	93478622	93479121	chr1	93128625	93129124	Hdlbp|chr1:93128625-93129124	0.277966936351259	.	.
chr1	93478622	93479121	chr1	93128625	93129124	Sept2|chr1:93128625-93129124	0.277966936351259	.	.
chr1	93686360	93686859	chr1	93401523	93402022	Bok|chr1:93401523-93402022	0.389064006165103	.	.
chr1	93754078	93754577	chr1	94035198	94035697	Thap4|chr1:94035198-94035697	0.280108139552491	.	.
chr1	93801756	93802255	chr1	94079039	94079538	Dtymk|chr1:94079039-94079538	0.371819299197671	.	.
chr1	95313333	95313832	chr1	95119815	95120314	Fam174a|chr1:95119815-95120314	0.198491888207499	.	.
chr1	95313333	95313832	chr1	95451739	95452238	Fam174a|chr1:95451739-95452238	0.235852562463587	.	.
chr1	95667416	95667915	chr1	95996051	95996550	St8sia4|chr1:95996051-95996550	0.19152870577489	.	.
chr1	96871948	96872447	chr1	96948590	96949089	Slco4c1|chr1:96948590-96949089	0.386874698735129	.	.
chr1	97661204	97661703	chr1	97650037	97650536	D1Ertd622e|chr1:97650037-97650536	0.473448627066963	.	.
chr1	97661204	97661703	chr1	97650037	97650536	D1Ertd622e|chr1:97650037-97650536	0.473448627066964	.	.
chr1	98094805	98095304	chr1	98031757	98032256	Pam|chr1:98031757-98032256	0.317625500450748	.	.
chr1	98094805	98095304	chr1	98099394	98099893	Pam|chr1:98099394-98099893	0.455228598001339	.	.
chr1	98094805	98095304	chr1	98139409	98139908	Pam|chr1:98139409-98139908	0.471096354294938	.	.
chr1	98094805	98095304	chr1	98272958	98273457	Pam|chr1:98272958-98273457	0.454796111470539	.	.
chr1	98095430	98095929	chr1	98031757	98032256	Pam|chr1:98031757-98032256	0.295993593178845	.	.
chr1	98095430	98095929	chr1	98099394	98099893	Pam|chr1:98099394-98099893	0.48493147922352	.	.
chr1	98095430	98095929	chr1	98139409	98139908	Pam|chr1:98139409-98139908	0.460030808019805	.	.
chr1	98095430	98095929	chr1	98272958	98273457	Pam|chr1:98272958-98273457	0.45567875941778	.	.
chr1	99772082	99772581	chr1	99774058	99774557	Cntnap5b|chr1:99774058-99774557	0.192135155466846	.	.
chr1	99772082	99772581	chr1	99827068	99827567	Cntnap5b|chr1:99827068-99827567	0.383277333961563	.	.
chr1	99772082	99772581	chr1	99907695	99908194	Cntnap5b|chr1:99907695-99908194	0.213827917950748	.	.
chr1	105663536	105664035	chr1	105907913	105908412	Pign|chr1:105907913-105908412	0.246186401591704	.	.
chr1	105663536	105664035	chr1	105907913	105908412	Relch|chr1:105907913-105908412	0.246186401591704	.	.
chr1	105780395	105780894	chr1	105630478	105630977	Tnfrsf11a|chr1:105630478-105630977	0.192259870371508	.	.
chr1	105780395	105780894	chr1	105993776	105994275	Tnfrsf11a|chr1:105993776-105994275	0.289203143276839	.	.
chr1	105990273	105990772	chr1	105907913	105908412	Gm7160|chr1:105907913-105908412	0.202928705530591	.	.
chr1	105990273	105990772	chr1	105907913	105908412	Zcchc2|chr1:105907913-105908412	0.202928705530591	.	.
chr1	105990273	105990772	chr1	105929151	105929650	Gm7160|chr1:105929151-105929650	0.50900301249684	.	.
chr1	105990273	105990772	chr1	105929151	105929650	Zcchc2|chr1:105929151-105929650	0.50900301249684	.	.
chr1	105990273	105990772	chr1	105993776	105994275	Gm7160|chr1:105993776-105994275	0.260730232412841	.	.
chr1	105990273	105990772	chr1	105993776	105994275	Zcchc2|chr1:105993776-105994275	0.260730232412841	.	.
chr1	105991031	105991530	chr1	105993776	105994275	Gm7160|chr1:105993776-105994275	0.411755935432025	.	.
chr1	105991031	105991530	chr1	105993776	105994275	Zcchc2|chr1:105993776-105994275	0.411755935432025	.	.
chr1	107386382	107386881	chr1	107481450	107481949	Gm15391|chr1:107481450-107481949	0.548428460540964	.	.
chr1	109982994	109983493	chr1	109537659	109538158	Cdh7|chr1:109537659-109538158	0.404305206877829	.	.
chr1	111864757	111865256	chr1	111766627	111767126	Dsel|chr1:111766627-111767126	0.232668986608174	.	.
chr1	111864757	111865256	chr1	112106300	112106799	Dsel|chr1:112106300-112106799	0.364156955516861	.	.
chr1	115684447	115684946	chr1	115686455	115686954	Cntnap5a|chr1:115686455-115686954	0.278150975071469	.	.
chr1	115684447	115684946	chr1	115843651	115844150	Cntnap5a|chr1:115843651-115844150	0.222008367397641	.	.
chr1	118310992	118311491	chr1	118422766	118423265	Tsn|chr1:118422766-118423265	0.494523200089835	.	.
chr1	118389052	118389551	chr1	118422766	118423265	Clasp1|chr1:118422766-118423265	0.294974566873018	.	.
chr1	119053430	119053929	chr1	118759505	118760004	Gli2|chr1:118759505-118760004	0.287916944118439	.	.
chr1	119053430	119053929	chr1	118911050	118911549	Gli2|chr1:118911050-118911549	0.643148184149959	.	.
chr1	119053430	119053929	chr1	119305388	119305887	Gli2|chr1:119305388-119305887	0.367711793760999	.	.
chr1	119329389	119329888	chr1	119388650	119389149	Gm29455|chr1:119388650-119389149	0.224747663027784	.	.
chr1	119421524	119422023	chr1	119494887	119495386	Inhbb|chr1:119494887-119495386	0.215475329820963	.	.
chr1	119504531	119505030	chr1	119388650	119389149	Ralb|chr1:119388650-119389149	0.337976930202142	.	.
chr1	119504531	119505030	chr1	119548633	119549132	Ralb|chr1:119548633-119549132	0.486256056642818	.	.
chr1	119648156	119648655	chr1	119494887	119495386	Epb41l5|chr1:119494887-119495386	0.201040470922692	.	.
chr1	119836618	119837117	chr1	120050889	120051388	Ptpn4|chr1:120050889-120051388	0.331250055811813	.	.
chr1	119836618	119837117	chr1	120197108	120197607	Ptpn4|chr1:120197108-120197607	0.265082809232905	.	.
chr1	119837335	119837834	chr1	120050889	120051388	Ptpn4|chr1:120050889-120051388	0.44564014461815	.	.
chr1	119912947	119913446	chr1	119894904	119895403	Tmem177|chr1:119894904-119895403	0.191379292688548	.	.
chr1	119912947	119913446	chr1	120050889	120051388	Tmem177|chr1:120050889-120051388	0.304847341943233	.	.
chr1	121430778	121431277	chr1	121419036	121419535	Ccdc93|chr1:121419036-121419535	0.201940128568209	.	.
chr1	121430778	121431277	chr1	121452337	121452836	Ccdc93|chr1:121452337-121452836	0.269872749582305	.	.
chr1	121527520	121528019	chr1	121527010	121527509	Htr5b|chr1:121527010-121527509	0.725936094188042	.	.
chr1	121527520	121528019	chr1	121530684	121531183	Htr5b|chr1:121530684-121531183	0.392050009775203	.	.
chr1	121527520	121528019	chr1	121531186	121531685	Htr5b|chr1:121531186-121531685	0.507684618647516	.	.
chr1	121527520	121528019	chr1	121549397	121549896	Htr5b|chr1:121549397-121549896	0.208584786195653	.	.
chr1	121527520	121528019	chr1	121662528	121663027	Htr5b|chr1:121662528-121663027	0.219794998857387	.	.
chr1	121527520	121528019	chr1	121720303	121720802	Htr5b|chr1:121720303-121720802	0.475434967428943	.	.
chr1	121527520	121528019	chr1	121756561	121757060	Htr5b|chr1:121756561-121757060	0.315047673800261	.	.
chr1	121527520	121528019	chr1	121830196	121830695	Htr5b|chr1:121830196-121830695	0.264025300243525	.	.
chr1	121527520	121528019	chr1	121835727	121836226	Htr5b|chr1:121835727-121836226	0.372069210804942	.	.
chr1	121528273	121528772	chr1	121530684	121531183	Htr5b|chr1:121530684-121531183	0.664588150665743	.	.
chr1	121528273	121528772	chr1	121531186	121531685	Htr5b|chr1:121531186-121531685	0.781148062957382	.	.
chr1	121528273	121528772	chr1	121549397	121549896	Htr5b|chr1:121549397-121549896	0.660937732600353	.	.
chr1	121528273	121528772	chr1	121662528	121663027	Htr5b|chr1:121662528-121663027	0.690859607171194	.	.
chr1	121528273	121528772	chr1	121701786	121702285	Htr5b|chr1:121701786-121702285	0.533087651099	.	.
chr1	121528273	121528772	chr1	121720303	121720802	Htr5b|chr1:121720303-121720802	0.574155737217785	.	.
chr1	121528273	121528772	chr1	121735252	121735751	Htr5b|chr1:121735252-121735751	0.422107717547346	.	.
chr1	121528273	121528772	chr1	121755976	121756475	Htr5b|chr1:121755976-121756475	0.219726310445982	.	.
chr1	121528273	121528772	chr1	121756561	121757060	Htr5b|chr1:121756561-121757060	0.630837728691385	.	.
chr1	121528273	121528772	chr1	121830196	121830695	Htr5b|chr1:121830196-121830695	0.516326793475626	.	.
chr1	121528273	121528772	chr1	121835727	121836226	Htr5b|chr1:121835727-121836226	0.589902923780209	.	.
chr1	121528273	121528772	chr1	121909897	121910396	Htr5b|chr1:121909897-121910396	0.239123674322502	.	.
chr1	121567757	121568256	chr1	121701786	121702285	Ddx18|chr1:121701786-121702285	0.19727212683169	.	.
chr1	121567757	121568256	chr1	121755976	121756475	Ddx18|chr1:121755976-121756475	0.225343504258803	.	.
chr1	121567757	121568256	chr1	121910411	121910910	Ddx18|chr1:121910411-121910910	0.207467021658323	.	.
chr1	125435289	125435788	chr1	125040263	125040762	Actr3|chr1:125040263-125040762	0.333237428167734	.	.
chr1	125435289	125435788	chr1	125334261	125334760	Actr3|chr1:125334261-125334760	0.395988979223617	.	.
chr1	125435289	125435788	chr1	125370731	125371230	Actr3|chr1:125370731-125371230	0.451443346543653	.	.
chr1	125560306	125560805	chr1	125370731	125371230	Slc35f5|chr1:125370731-125371230	0.190347707466399	.	.
chr1	125911894	125912393	chr1	125911387	125911886	Lypd1|chr1:125911387-125911886	0.575517854087955	.	.
chr1	127204681	127205180	chr1	126948531	126949030	Mgat5|chr1:126948531-126949030	0.255650814618247	.	.
chr1	127204681	127205180	chr1	127098841	127099340	Mgat5|chr1:127098841-127099340	0.338444168909714	.	.
chr1	127204681	127205180	chr1	127098841	127099340	Mgat5|chr1:127098841-127099340	0.338444168909715	.	.
chr1	127204681	127205180	chr1	127099427	127099926	Mgat5|chr1:127099427-127099926	0.212886662571661	.	.
chr1	128243885	128244384	chr1	128392302	128392801	Ubxn4|chr1:128392302-128392801	0.470271832148714	.	.
chr1	128359460	128359959	chr1	128457015	128457514	Mcm6|chr1:128457015-128457514	0.330257411937868	.	.
chr1	128359460	128359959	chr1	128471858	128472357	Mcm6|chr1:128471858-128472357	0.216062181008859	.	.
chr1	128359460	128359959	chr1	128472408	128472907	Mcm6|chr1:128472408-128472907	0.336278310172067	.	.
chr1	129273098	129273597	chr1	129325205	129325704	Thsd7b|chr1:129325205-129325704	0.606971501421545	.	.
chr1	129273649	129274148	chr1	129325205	129325704	Thsd7b|chr1:129325205-129325704	0.261387386454407	.	.
chr1	130462505	130463004	chr1	130507966	130508465	Cd55|chr1:130507966-130508465	0.417650857801575	.	.
chr1	130462505	130463004	chr1	130507966	130508465	Gm16083|chr1:130507966-130508465	0.417650857801575	.	.
chr1	131526753	131527252	chr1	131981607	131982106	Fam72a|chr1:131981607-131982106	0.213705318085297	.	.
chr1	131526753	131527252	chr1	131981607	131982106	Srgap2|chr1:131981607-131982106	0.213705318085297	.	.
chr1	131526753	131527252	chr1	131982827	131983326	Fam72a|chr1:131982827-131983326	0.331240366180583	.	.
chr1	131526753	131527252	chr1	131982827	131983326	Srgap2|chr1:131982827-131983326	0.331240366180583	.	.
chr1	131527318	131527817	chr1	131765519	131766018	Fam72a|chr1:131765519-131766018	0.352299825720931	.	.
chr1	131527318	131527817	chr1	131765519	131766018	Srgap2|chr1:131765519-131766018	0.352299825720931	.	.
chr1	131527318	131527817	chr1	131839523	131840022	Fam72a|chr1:131839523-131840022	0.273208373565305	.	.
chr1	131527318	131527817	chr1	131839523	131840022	Srgap2|chr1:131839523-131840022	0.273208373565305	.	.
chr1	131827667	131828166	chr1	131658033	131658532	Slc41a1|chr1:131658033-131658532	0.316220845938196	.	.
chr1	131866958	131867457	chr1	131573579	131574078	Rab29|chr1:131573579-131574078	0.381841319535083	.	.
chr1	131910162	131910661	chr1	131765519	131766018	Nucks1|chr1:131765519-131766018	0.276326872893875	.	.
chr1	131910666	131911165	chr1	131555074	131555573	Nucks1|chr1:131555074-131555573	0.354836939014375	.	.
chr1	131910666	131911165	chr1	131765519	131766018	Nucks1|chr1:131765519-131766018	0.216819367537281	.	.
chr1	133424176	133424675	chr1	133492051	133492550	Sox13|chr1:133492051-133492550	0.214189079438415	.	.
chr1	133424176	133424675	chr1	133492567	133493066	Sox13|chr1:133492567-133493066	0.190079884109258	.	.
chr1	133424176	133424675	chr1	133736167	133736666	Sox13|chr1:133736167-133736666	0.359114691734731	.	.
chr1	133609585	133610084	chr1	133736167	133736666	Snrpe|chr1:133736167-133736666	0.243915564234774	.	.
chr1	133610089	133610588	chr1	133353486	133353985	Snrpe|chr1:133353486-133353985	0.216630530090056	.	.
chr1	133610089	133610588	chr1	133596626	133597125	Snrpe|chr1:133596626-133597125	0.240664946616233	.	.
chr1	133610089	133610588	chr1	133872691	133873190	Snrpe|chr1:133872691-133873190	0.215725036561792	.	.
chr1	133610089	133610588	chr1	133896218	133896717	Snrpe|chr1:133896218-133896717	0.259356258612876	.	.
chr1	133660660	133661159	chr1	133397024	133397523	Gm38394|chr1:133397024-133397523	0.227200542379089	.	.
chr1	133660660	133661159	chr1	133397024	133397523	Zbed6|chr1:133397024-133397523	0.227200542379089	.	.
chr1	133660660	133661159	chr1	133397024	133397523	Zc3h11a|chr1:133397024-133397523	0.227200542379089	.	.
chr1	133660660	133661159	chr1	133397607	133398106	Gm38394|chr1:133397607-133398106	0.268699885354309	.	.
chr1	133660660	133661159	chr1	133397607	133398106	Zbed6|chr1:133397607-133398106	0.268699885354309	.	.
chr1	133660660	133661159	chr1	133397607	133398106	Zc3h11a|chr1:133397607-133398106	0.268699885354309	.	.
chr1	133661173	133661672	chr1	133385453	133385952	Gm38394|chr1:133385453-133385952	0.235623115162872	.	.
chr1	133661173	133661672	chr1	133385453	133385952	Zbed6|chr1:133385453-133385952	0.235623115162872	.	.
chr1	133661173	133661672	chr1	133385453	133385952	Zc3h11a|chr1:133385453-133385952	0.235623115162872	.	.
chr1	133661173	133661672	chr1	133736167	133736666	Gm38394|chr1:133736167-133736666	0.278972211113063	.	.
chr1	133661173	133661672	chr1	133736167	133736666	Zbed6|chr1:133736167-133736666	0.278972211113063	.	.
chr1	133661173	133661672	chr1	133736167	133736666	Zc3h11a|chr1:133736167-133736666	0.278972211113063	.	.
chr1	133661173	133661672	chr1	133896218	133896717	Gm38394|chr1:133896218-133896717	0.269630708698624	.	.
chr1	133661173	133661672	chr1	133896218	133896717	Zbed6|chr1:133896218-133896717	0.269630708698624	.	.
chr1	133661173	133661672	chr1	133896218	133896717	Zc3h11a|chr1:133896218-133896717	0.269630708698624	.	.
chr1	133920748	133921247	chr1	133736167	133736666	Prelp|chr1:133736167-133736666	0.199673347242786	.	.
chr1	133920748	133921247	chr1	133825536	133826035	Prelp|chr1:133825536-133826035	0.233015126033724	.	.
chr1	133920748	133921247	chr1	133886411	133886910	Prelp|chr1:133886411-133886910	0.364401778136034	.	.
chr1	133920748	133921247	chr1	133896218	133896717	Prelp|chr1:133896218-133896717	0.400985196569486	.	.
chr1	134361764	134362263	chr1	134344509	134345008	Tmem183a|chr1:134344509-134345008	0.194589445782355	.	.
chr1	134361764	134362263	chr1	134636616	134637115	Tmem183a|chr1:134636616-134637115	0.201655550837648	.	.
chr1	134405737	134406236	chr1	134653523	134654022	Cyb5r1|chr1:134653523-134654022	0.197999133682633	.	.
chr1	134415089	134415588	chr1	134636616	134637115	Adipor1|chr1:134636616-134637115	0.289972560280695	.	.
chr1	134455268	134455767	chr1	134344509	134345008	Klhl12|chr1:134344509-134345008	0.315666945412289	.	.
chr1	134455268	134455767	chr1	134556771	134557270	Klhl12|chr1:134556771-134557270	0.28550161189408	.	.
chr1	134494334	134494833	chr1	134632723	134633222	Rabif|chr1:134632723-134633222	0.362991332043763	.	.
chr1	134494334	134494833	chr1	134632723	134633222	Rabif|chr1:134632723-134633222	0.362991332043764	.	.
chr1	134494334	134494833	chr1	134653523	134654022	Rabif|chr1:134653523-134654022	0.279845178964251	.	.
chr1	134494334	134494833	chr1	134654102	134654601	Rabif|chr1:134654102-134654601	0.194772397830626	.	.
chr1	134559917	134560416	chr1	134713563	134714062	Kdm5b|chr1:134713563-134714062	0.192042007592074	.	.
chr1	134646329	134646828	chr1	134636616	134637115	Gm26783|chr1:134636616-134637115	0.326589479124632	.	.
chr1	134646329	134646828	chr1	134636616	134637115	Syt2|chr1:134636616-134637115	0.326589479124632	.	.
chr1	135132377	135132876	chr1	135368172	135368671	Ptpn7|chr1:135368172-135368671	0.228380795420593	.	.
chr1	135147293	135147792	chr1	135013617	135014116	Arl8a|chr1:135013617-135014116	0.459225857513984	.	.
chr1	135248334	135248833	chr1	135461130	135461629	Gm26642|chr1:135461130-135461629	0.257784463021143	.	.
chr1	135283180	135283679	chr1	135154328	135154827	Rnpep|chr1:135154328-135154827	0.199148386833706	.	.
chr1	135313568	135314067	chr1	135013617	135014116	Timm17a|chr1:135013617-135014116	0.209628462123479	.	.
chr1	137898255	137898754	chr1	137881632	137882131	Gm4258|chr1:137881632-137882131	0.559782609674549	.	.
chr1	137966094	137966593	chr1	137900099	137900598	A430106G13Rik|chr1:137900099-137900598	0.3451520567461	.	.
chr1	137966094	137966593	chr1	138135901	138136400	A430106G13Rik|chr1:138135901-138136400	0.234057818629161	.	.
chr1	137966094	137966593	chr1	138136448	138136947	A430106G13Rik|chr1:138136448-138136947	0.673162113563126	.	.
chr1	137966094	137966593	chr1	138154163	138154662	A430106G13Rik|chr1:138154163-138154662	0.528541562787047	.	.
chr1	138618987	138619486	chr1	138362826	138363325	Nek7|chr1:138362826-138363325	0.463629222875275	.	.
chr1	138618987	138619486	chr1	138385349	138385848	Nek7|chr1:138385349-138385848	0.69537237744079	.	.
chr1	138618987	138619486	chr1	138395388	138395887	Nek7|chr1:138395388-138395887	0.46794470831411	.	.
chr1	138618987	138619486	chr1	138438580	138439079	Nek7|chr1:138438580-138439079	0.380271611605823	.	.
chr1	138618987	138619486	chr1	138496863	138497362	Nek7|chr1:138496863-138497362	0.611000495759897	.	.
chr1	138618987	138619486	chr1	138504190	138504689	Nek7|chr1:138504190-138504689	0.551949021181885	.	.
chr1	138618987	138619486	chr1	138504722	138505221	Nek7|chr1:138504722-138505221	0.264627713146658	.	.
chr1	138618987	138619486	chr1	138607516	138608015	Nek7|chr1:138607516-138608015	0.462405992324651	.	.
chr1	138618987	138619486	chr1	138608018	138608517	Nek7|chr1:138608018-138608517	0.296230836636701	.	.
chr1	138618987	138619486	chr1	138617900	138618399	Nek7|chr1:138617900-138618399	0.573271707495991	.	.
chr1	138618987	138619486	chr1	138662282	138662781	Nek7|chr1:138662282-138662781	0.365523785785859	.	.
chr1	138618987	138619486	chr1	138703238	138703737	Nek7|chr1:138703238-138703737	0.291920640438511	.	.
chr1	138619514	138620013	chr1	138345972	138346471	Nek7|chr1:138345972-138346471	0.246192608730302	.	.
chr1	138619514	138620013	chr1	138362826	138363325	Nek7|chr1:138362826-138363325	0.247307995167779	.	.
chr1	138619514	138620013	chr1	138385349	138385848	Nek7|chr1:138385349-138385848	0.575252750869034	.	.
chr1	138619514	138620013	chr1	138395388	138395887	Nek7|chr1:138395388-138395887	0.516583876706654	.	.
chr1	138619514	138620013	chr1	138496863	138497362	Nek7|chr1:138496863-138497362	0.384481746091256	.	.
chr1	138619514	138620013	chr1	138504190	138504689	Nek7|chr1:138504190-138504689	0.467518907792396	.	.
chr1	138619514	138620013	chr1	138504722	138505221	Nek7|chr1:138504722-138505221	0.465773919356665	.	.
chr1	138619514	138620013	chr1	138607516	138608015	Nek7|chr1:138607516-138608015	0.424221560894066	.	.
chr1	138619514	138620013	chr1	138608018	138608517	Nek7|chr1:138608018-138608517	0.253650725833261	.	.
chr1	138619514	138620013	chr1	138617900	138618399	Nek7|chr1:138617900-138618399	0.298077014660857	.	.
chr1	138619514	138620013	chr1	138662282	138662781	Nek7|chr1:138662282-138662781	0.258663933504228	.	.
chr1	138619514	138620013	chr1	138703238	138703737	Nek7|chr1:138703238-138703737	0.432426835143384	.	.
chr1	139454477	139454976	chr1	139487825	139488324	Aspm|chr1:139487825-139488324	0.20562142393553	.	.
chr1	143640493	143640992	chr1	143548490	143548989	B3galt2|chr1:143548490-143548989	0.320674347717958	.	.
chr1	143640493	143640992	chr1	143739248	143739747	B3galt2|chr1:143739248-143739747	0.245111788670205	.	.
chr1	143640493	143640992	chr1	143803496	143803995	B3galt2|chr1:143803496-143803995	0.280407618395393	.	.
chr1	143640493	143640992	chr1	143836933	143837432	B3galt2|chr1:143836933-143837432	0.200203396608081	.	.
chr1	143640493	143640992	chr1	143859741	143860240	B3galt2|chr1:143859741-143860240	0.32169169861444	.	.
chr1	143640493	143640992	chr1	143860248	143860747	B3galt2|chr1:143860248-143860747	0.271466004903436	.	.
chr1	143702603	143703102	chr1	143548490	143548989	Cdc73|chr1:143548490-143548989	0.465928225494145	.	.
chr1	143702603	143703102	chr1	143739248	143739747	Cdc73|chr1:143739248-143739747	0.274473443686979	.	.
chr1	143702603	143703102	chr1	143803496	143803995	Cdc73|chr1:143803496-143803995	0.198133473163899	.	.
chr1	143702603	143703102	chr1	143820018	143820517	Cdc73|chr1:143820018-143820517	0.209142803143996	.	.
chr1	143702603	143703102	chr1	143859741	143860240	Cdc73|chr1:143859741-143860240	0.315962203627538	.	.
chr1	143702603	143703102	chr1	143860248	143860747	Cdc73|chr1:143860248-143860747	0.34307140179116	.	.
chr1	143776839	143777338	chr1	143739248	143739747	Gm29170|chr1:143739248-143739747	0.20174064307687	.	.
chr1	143776839	143777338	chr1	143739248	143739747	Ro60|chr1:143739248-143739747	0.20174064307687	.	.
chr1	143776839	143777338	chr1	143739248	143739747	Uchl5|chr1:143739248-143739747	0.20174064307687	.	.
chr1	144003472	144003971	chr1	144119520	144120019	Rgs2|chr1:144119520-144120019	0.226899343637488	.	.
chr1	144004041	144004540	chr1	143803496	143803995	Rgs2|chr1:143803496-143803995	0.203696714849546	.	.
chr1	144004041	144004540	chr1	144197633	144198132	Rgs2|chr1:144197633-144198132	0.232295570517127	.	.
chr1	146841091	146841590	chr1	147223488	147223987	Gm15584|chr1:147223488-147223987	0.233298017255743	.	.
chr1	150099643	150100142	chr1	150130030	150130529	Ptgs2|chr1:150130030-150130529	0.529672364092881	.	.
chr1	150099643	150100142	chr1	150130030	150130529	Ptgs2os|chr1:150130030-150130529	0.529672364092881	.	.
chr1	150099643	150100142	chr1	150130788	150131287	Ptgs2|chr1:150130788-150131287	0.576584169994937	.	.
chr1	150099643	150100142	chr1	150130788	150131287	Ptgs2os|chr1:150130788-150131287	0.576584169994937	.	.
chr1	151138226	151138725	chr1	151078846	151079345	C730036E19Rik|chr1:151078846-151079345	0.22786636755167	.	.
chr1	151138226	151138725	chr1	151095986	151096485	C730036E19Rik|chr1:151095986-151096485	0.227215932111787	.	.
chr1	153899574	153900073	chr1	154204565	154205064	Glul|chr1:154204565-154205064	0.259111010268226	.	.
chr1	153899574	153900073	chr1	154204565	154205064	Teddm2|chr1:154204565-154205064	0.259111010268226	.	.
chr1	153900327	153900826	chr1	153978251	153978750	Glul|chr1:153978251-153978750	0.296520444649014	.	.
chr1	153900327	153900826	chr1	153978251	153978750	Teddm2|chr1:153978251-153978750	0.296520444649014	.	.
chr1	154118577	154119076	chr1	154102804	154103303	A830008E24Rik|chr1:154102804-154103303	0.223375914146244	.	.
chr1	154118577	154119076	chr1	154103491	154103990	A830008E24Rik|chr1:154103491-154103990	0.406429073121046	.	.
chr1	154118577	154119076	chr1	154150104	154150603	A830008E24Rik|chr1:154150104-154150603	0.222320845678877	.	.
chr1	154118577	154119076	chr1	154156674	154157173	A830008E24Rik|chr1:154156674-154157173	0.205311862266375	.	.
chr1	156035878	156036377	chr1	156241652	156242151	Tor1aip1|chr1:156241652-156242151	0.20586011186772	.	.
chr1	156035878	156036377	chr1	156241652	156242151	Tor1aip2|chr1:156241652-156242151	0.20586011186772	.	.
chr1	156204775	156205274	chr1	156085751	156086250	Fam163a|chr1:156085751-156086250	0.221861821863923	.	.
chr1	156204775	156205274	chr1	156183175	156183674	Fam163a|chr1:156183175-156183674	0.3317233430954	.	.
chr1	156204775	156205274	chr1	156263255	156263754	Fam163a|chr1:156263255-156263754	0.262161246891093	.	.
chr1	156204775	156205274	chr1	156285125	156285624	Fam163a|chr1:156285125-156285624	0.35062155468813	.	.
chr1	156303125	156303624	chr1	156183175	156183674	4930518J20Rik|chr1:156183175-156183674	0.25449175912795	.	.
chr1	156303125	156303624	chr1	156183175	156183674	Tdrd5|chr1:156183175-156183674	0.25449175912795	.	.
chr1	156303125	156303624	chr1	156263255	156263754	4930518J20Rik|chr1:156263255-156263754	0.239569069246246	.	.
chr1	156303125	156303624	chr1	156263255	156263754	Tdrd5|chr1:156263255-156263754	0.239569069246246	.	.
chr1	156474061	156474560	chr1	156085751	156086250	Soat1|chr1:156085751-156086250	0.201140072542754	.	.
chr1	156474061	156474560	chr1	156656857	156657356	Soat1|chr1:156656857-156657356	0.236022275853937	.	.
chr1	156474061	156474560	chr1	156710672	156711171	Soat1|chr1:156710672-156711171	0.413947801195115	.	.
chr1	156718320	156718819	chr1	156549355	156549854	Fam20b|chr1:156549355-156549854	0.21506937678576	.	.
chr1	156718320	156718819	chr1	156644052	156644551	Fam20b|chr1:156644052-156644551	0.207082801760051	.	.
chr1	156718854	156719353	chr1	156710672	156711171	Fam20b|chr1:156710672-156711171	0.204042808182063	.	.
chr1	159231910	159232409	chr1	158796919	158797418	Cop1|chr1:158796919-158797418	0.210621760908445	.	.
chr1	159231910	159232409	chr1	159135252	159135751	Cop1|chr1:159135252-159135751	0.347344415521964	.	.
chr1	159231910	159232409	chr1	159389979	159390478	Cop1|chr1:159389979-159390478	0.197563770271121	.	.
chr1	160791995	160792494	chr1	160534828	160535327	Rabgap1l|chr1:160534828-160535327	0.208171831596786	.	.
chr1	160791995	160792494	chr1	160552361	160552860	Rabgap1l|chr1:160552361-160552860	0.239482776073142	.	.
chr1	160791995	160792494	chr1	160579562	160580061	Rabgap1l|chr1:160579562-160580061	0.262381875446361	.	.
chr1	160906055	160906554	chr1	160709475	160709974	Rc3h1|chr1:160709475-160709974	0.340691332780513	.	.
chr1	161250941	161251440	chr1	161170609	161171108	Prdx6|chr1:161170609-161171108	0.328369180713848	.	.
chr1	161250941	161251440	chr1	161286641	161287140	Prdx6|chr1:161286641-161287140	0.38574745044925	.	.
chr1	161876197	161876696	chr1	161962922	161963421	Suco|chr1:161962922-161963421	0.293430657638131	.	.
chr1	161876197	161876696	chr1	161999997	162000496	Suco|chr1:161999997-162000496	0.252763874207146	.	.
chr1	161876715	161877214	chr1	161962922	161963421	Suco|chr1:161962922-161963421	0.193238127432892	.	.
chr1	162548386	162548885	chr1	162615434	162615933	Eef1aknmt|chr1:162615434-162615933	0.253627873959032	.	.
chr1	162548386	162548885	chr1	162826660	162827159	Eef1aknmt|chr1:162826660-162827159	0.205969133222856	.	.
chr1	162548386	162548885	chr1	162832165	162832664	Eef1aknmt|chr1:162832165-162832664	0.197326460465737	.	.
chr1	162548386	162548885	chr1	162953031	162953530	Eef1aknmt|chr1:162953031-162953530	0.192277854656721	.	.
chr1	162570372	162570871	chr1	162531555	162532054	Vamp4|chr1:162531555-162532054	0.192701756820047	.	.
chr1	162570372	162570871	chr1	162826660	162827159	Vamp4|chr1:162826660-162827159	0.221464532671478	.	.
chr1	162739851	162740350	chr1	162615434	162615933	Prrc2c|chr1:162615434-162615933	0.299602971057995	.	.
chr1	162740352	162740851	chr1	162665061	162665560	Prrc2c|chr1:162665061-162665560	0.33848136770125	.	.
chr1	163779331	163779830	chr1	163834003	163834502	Kifap3|chr1:163834003-163834502	0.225060763858034	.	.
chr1	164145507	164146006	chr1	164217833	164218332	Gm16587|chr1:164217833-164218332	0.439082381367803	.	.
chr1	164248686	164249185	chr1	163834003	163834502	Slc19a2|chr1:163834003-163834502	0.310340533264832	.	.
chr1	164248686	164249185	chr1	164131596	164132095	Slc19a2|chr1:164131596-164132095	0.283868996063305	.	.
chr1	166002418	166002917	chr1	166282640	166283139	Gm26665|chr1:166282640-166283139	0.375884926372662	.	.
chr1	166002418	166002917	chr1	166282640	166283139	Pou2f1|chr1:166282640-166283139	0.375884926372662	.	.
chr1	166002418	166002917	chr1	166319038	166319537	Gm26665|chr1:166319038-166319537	0.211254701842651	.	.
chr1	166002418	166002917	chr1	166319038	166319537	Pou2f1|chr1:166319038-166319537	0.211254701842651	.	.
chr1	166002418	166002917	chr1	166343030	166343529	Gm26665|chr1:166343030-166343529	0.277723194143694	.	.
chr1	166002418	166002917	chr1	166343030	166343529	Pou2f1|chr1:166343030-166343529	0.277723194143694	.	.
chr1	166002418	166002917	chr1	166433592	166434091	Gm26665|chr1:166433592-166434091	0.462265428475819	.	.
chr1	166002418	166002917	chr1	166433592	166434091	Pou2f1|chr1:166433592-166434091	0.462265428475819	.	.
chr1	166003176	166003675	chr1	166088473	166088972	Gm26665|chr1:166088473-166088972	0.281403391345024	.	.
chr1	166003176	166003675	chr1	166088473	166088972	Pou2f1|chr1:166088473-166088972	0.281403391345024	.	.
chr1	166003176	166003675	chr1	166282640	166283139	Gm26665|chr1:166282640-166283139	0.218265644954444	.	.
chr1	166003176	166003675	chr1	166282640	166283139	Pou2f1|chr1:166282640-166283139	0.218265644954444	.	.
chr1	166003176	166003675	chr1	166333297	166333796	Gm26665|chr1:166333297-166333796	0.331538427069561	.	.
chr1	166003176	166003675	chr1	166333297	166333796	Pou2f1|chr1:166333297-166333796	0.331538427069561	.	.
chr1	166003176	166003675	chr1	166428926	166429425	Gm26665|chr1:166428926-166429425	0.230698858080486	.	.
chr1	166003176	166003675	chr1	166428926	166429425	Pou2f1|chr1:166428926-166429425	0.230698858080486	.	.
chr1	166003176	166003675	chr1	166433592	166434091	Gm26665|chr1:166433592-166434091	0.250925976520281	.	.
chr1	166003176	166003675	chr1	166433592	166434091	Pou2f1|chr1:166433592-166434091	0.250925976520281	.	.
chr1	166253817	166254316	chr1	166088473	166088972	Ildr2|chr1:166088473-166088972	0.359125899576493	.	.
chr1	166253817	166254316	chr1	166333297	166333796	Ildr2|chr1:166333297-166333796	0.244753670193196	.	.
chr1	166253817	166254316	chr1	166343030	166343529	Ildr2|chr1:166343030-166343529	0.222219725323813	.	.
chr1	166253817	166254316	chr1	166360121	166360620	Ildr2|chr1:166360121-166360620	0.221053946751062	.	.
chr1	166254415	166254914	chr1	166153330	166153829	Ildr2|chr1:166153330-166153829	0.320154909363988	.	.
chr1	166254415	166254914	chr1	166160566	166161065	Ildr2|chr1:166160566-166161065	0.198611638533305	.	.
chr1	166254415	166254914	chr1	166280533	166281032	Ildr2|chr1:166280533-166281032	0.230884664447663	.	.
chr1	166308696	166309195	chr1	166088473	166088972	5330438I03Rik|chr1:166088473-166088972	0.277902366901066	.	.
chr1	166308696	166309195	chr1	166282640	166283139	5330438I03Rik|chr1:166282640-166283139	0.344175984777329	.	.
chr1	166308696	166309195	chr1	166433592	166434091	5330438I03Rik|chr1:166433592-166434091	0.192680640641879	.	.
chr1	166309200	166309699	chr1	166265982	166266481	5330438I03Rik|chr1:166265982-166266481	0.202565287699374	.	.
chr1	166309200	166309699	chr1	166282640	166283139	5330438I03Rik|chr1:166282640-166283139	0.252592473697894	.	.
chr1	166309200	166309699	chr1	166433592	166434091	5330438I03Rik|chr1:166433592-166434091	0.214274417369676	.	.
chr1	166309200	166309699	chr1	166433592	166434091	5330438I03Rik|chr1:166433592-166434091	0.214274417369677	.	.
chr1	166379002	166379501	chr1	166433592	166434091	Tada1|chr1:166433592-166434091	0.289791317672049	.	.
chr1	166408940	166409439	chr1	166265982	166266481	Pogk|chr1:166265982-166266481	0.311252595639022	.	.
chr1	166408940	166409439	chr1	166433592	166434091	Pogk|chr1:166433592-166434091	0.362666835183454	.	.
chr1	166409578	166410077	chr1	166343030	166343529	Pogk|chr1:166343030-166343529	0.211723192932442	.	.
chr1	167597755	167598254	chr1	167644841	167645340	Rxrg|chr1:167644841-167645340	0.3307126506639	.	.
chr1	167598393	167598892	chr1	167608411	167608910	Rxrg|chr1:167608411-167608910	0.23449130593533	.	.
chr1	167598393	167598892	chr1	167644841	167645340	Rxrg|chr1:167644841-167645340	0.209936287249684	.	.
chr1	167598393	167598892	chr1	167929953	167930452	Rxrg|chr1:167929953-167930452	0.194612432889985	.	.
chr1	170867049	170867548	chr1	171033681	171034180	Atf6|chr1:171033681-171034180	0.229248816007712	.	.
chr1	170867049	170867548	chr1	171036880	171037379	Atf6|chr1:171036880-171037379	0.375758010638517	.	.
chr1	170867571	170868070	chr1	170907734	170908233	Atf6|chr1:170907734-170908233	0.192284955241323	.	.
chr1	170867571	170868070	chr1	170907734	170908233	Gm9929|chr1:170907734-170908233	0.192284955241323	.	.
chr1	170867571	170868070	chr1	170908240	170908739	Atf6|chr1:170908240-170908739	0.193468545368774	.	.
chr1	170867571	170868070	chr1	170908240	170908739	Gm9929|chr1:170908240-170908739	0.193468545368774	.	.
chr1	170867571	170868070	chr1	171247027	171247526	Atf6|chr1:171247027-171247526	0.252299206666929	.	.
chr1	170867571	170868070	chr1	171247027	171247526	Gm9929|chr1:171247027-171247526	0.252299206666929	.	.
chr1	170868410	170868909	chr1	171102488	171102987	Atf6|chr1:171102488-171102987	0.255983027589284	.	.
chr1	170868410	170868909	chr1	171102488	171102987	Gm9929|chr1:171102488-171102987	0.255983027589284	.	.
chr1	170885252	170885751	chr1	170907216	170907715	Dusp12|chr1:170907216-170907715	0.341186066258625	.	.
chr1	170885252	170885751	chr1	170907216	170907715	Gm26620|chr1:170907216-170907715	0.341186066258625	.	.
chr1	170885252	170885751	chr1	170908240	170908739	Dusp12|chr1:170908240-170908739	0.273716406908056	.	.
chr1	170885252	170885751	chr1	170908240	170908739	Gm26620|chr1:170908240-170908739	0.273716406908056	.	.
chr1	171196077	171196576	chr1	170907734	170908233	Pcp4l1|chr1:170907734-170908233	0.235689245588891	.	.
chr1	171196077	171196576	chr1	170908240	170908739	Pcp4l1|chr1:170908240-170908739	0.269905105450306	.	.
chr1	171196077	171196576	chr1	171033681	171034180	Pcp4l1|chr1:171033681-171034180	0.202807592467617	.	.
chr1	171196077	171196576	chr1	171044266	171044765	Pcp4l1|chr1:171044266-171044765	0.324527356551534	.	.
chr1	171196077	171196576	chr1	171247027	171247526	Pcp4l1|chr1:171247027-171247526	0.390215217409439	.	.
chr1	171196077	171196576	chr1	171263038	171263537	Pcp4l1|chr1:171263038-171263537	0.212458638348365	.	.
chr1	171196077	171196576	chr1	171379865	171380364	Pcp4l1|chr1:171379865-171380364	0.245212907393193	.	.
chr1	171222404	171222903	chr1	171102488	171102987	Tomm40l|chr1:171102488-171102987	0.503625765613077	.	.
chr1	171270057	171270556	chr1	171033681	171034180	B4galt3|chr1:171033681-171034180	0.24484384783144	.	.
chr1	171270057	171270556	chr1	171102488	171102987	B4galt3|chr1:171102488-171102987	0.194770023099636	.	.
chr1	171281054	171281553	chr1	171044266	171044765	Ppox|chr1:171044266-171044765	0.214775513356669	.	.
chr1	171281054	171281553	chr1	171620908	171621407	Ppox|chr1:171620908-171621407	0.337795373801054	.	.
chr1	171287719	171288218	chr1	171036880	171037379	Usp21|chr1:171036880-171037379	0.27267550706198	.	.
chr1	171287719	171288218	chr1	171044266	171044765	Usp21|chr1:171044266-171044765	0.245358257548685	.	.
chr1	171287719	171288218	chr1	171380549	171381048	Usp21|chr1:171380549-171381048	0.206177338473387	.	.
chr1	171287719	171288218	chr1	171672998	171673497	Usp21|chr1:171672998-171673497	0.327775990673368	.	.
chr1	171294566	171295065	chr1	171037809	171038308	Ufc1|chr1:171037809-171038308	0.307215273726331	.	.
chr1	171294566	171295065	chr1	171620908	171621407	Ufc1|chr1:171620908-171621407	0.207803335462703	.	.
chr1	171345437	171345936	chr1	171247027	171247526	Nit1|chr1:171247027-171247526	0.301113061672129	.	.
chr1	171345437	171345936	chr1	171247027	171247526	Pfdn2|chr1:171247027-171247526	0.301113061672129	.	.
chr1	171345437	171345936	chr1	171263038	171263537	Nit1|chr1:171263038-171263537	0.207081087072373	.	.
chr1	171345437	171345936	chr1	171263038	171263537	Pfdn2|chr1:171263038-171263537	0.207081087072373	.	.
chr1	171345437	171345936	chr1	171379865	171380364	Nit1|chr1:171379865-171380364	0.214767076312064	.	.
chr1	171345437	171345936	chr1	171379865	171380364	Pfdn2|chr1:171379865-171380364	0.214767076312064	.	.
chr1	171360576	171361075	chr1	171036880	171037379	Klhdc9|chr1:171036880-171037379	0.27730965250748	.	.
chr1	171361088	171361587	chr1	171038357	171038856	Klhdc9|chr1:171038357-171038856	0.251880390796924	.	.
chr1	171361088	171361587	chr1	171044776	171045275	Klhdc9|chr1:171044776-171045275	0.247207094888064	.	.
chr1	171361088	171361587	chr1	171102488	171102987	Klhdc9|chr1:171102488-171102987	0.197445345272707	.	.
chr1	171411068	171411567	chr1	171101659	171102158	Usf1|chr1:171101659-171102158	0.215467351910698	.	.
chr1	171411068	171411567	chr1	171620908	171621407	Usf1|chr1:171620908-171621407	0.235477360655705	.	.
chr1	171437234	171437733	chr1	171037809	171038308	F11r|chr1:171037809-171038308	0.247225554834316	.	.
chr1	171437234	171437733	chr1	171037809	171038308	F11r|chr1:171037809-171038308	0.247225554834317	.	.
chr1	171437234	171437733	chr1	171247027	171247526	F11r|chr1:171247027-171247526	0.397172350332	.	.
chr1	171437234	171437733	chr1	171263038	171263537	F11r|chr1:171263038-171263537	0.369173696958822	.	.
chr1	171437234	171437733	chr1	171380549	171381048	F11r|chr1:171380549-171381048	0.225494346856596	.	.
chr1	171437234	171437733	chr1	171658362	171658861	F11r|chr1:171658362-171658861	0.274111700747189	.	.
chr1	171437234	171437733	chr1	171672998	171673497	F11r|chr1:171672998-171673497	0.441401496168043	.	.
chr1	171503198	171503697	chr1	171379865	171380364	Alyref2|chr1:171379865-171380364	0.281800231202083	.	.
chr1	171503198	171503697	chr1	171379865	171380364	B930036N10Rik|chr1:171379865-171380364	0.281800231202083	.	.
chr1	171503198	171503697	chr1	171672998	171673497	Alyref2|chr1:171672998-171673497	0.236054667796903	.	.
chr1	171503198	171503697	chr1	171672998	171673497	B930036N10Rik|chr1:171672998-171673497	0.236054667796903	.	.
chr1	171503848	171504347	chr1	171379865	171380364	Alyref2|chr1:171379865-171380364	0.266593357729897	.	.
chr1	171503848	171504347	chr1	171379865	171380364	B930036N10Rik|chr1:171379865-171380364	0.266593357729897	.	.
chr1	172082460	172082959	chr1	172046349	172046848	Copa|chr1:172046349-172046848	0.26988791783708	.	.
chr1	172082460	172082959	chr1	172046349	172046848	Ncstn|chr1:172046349-172046848	0.26988791783708	.	.
chr1	172082460	172082959	chr1	172107605	172108104	Copa|chr1:172107605-172108104	0.256832888859478	.	.
chr1	172082460	172082959	chr1	172107605	172108104	Ncstn|chr1:172107605-172108104	0.256832888859478	.	.
chr1	172082460	172082959	chr1	172119644	172120143	Copa|chr1:172119644-172120143	0.390814968573357	.	.
chr1	172082460	172082959	chr1	172119644	172120143	Ncstn|chr1:172119644-172120143	0.390814968573357	.	.
chr1	172082460	172082959	chr1	172217086	172217585	Copa|chr1:172217086-172217585	0.33119474808765	.	.
chr1	172082460	172082959	chr1	172217086	172217585	Ncstn|chr1:172217086-172217585	0.33119474808765	.	.
chr1	172147848	172148347	chr1	171815706	171816205	Dcaf8|chr1:171815706-171816205	0.334060514986564	.	.
chr1	172147848	172148347	chr1	172217086	172217585	Dcaf8|chr1:172217086-172217585	0.275492632052036	.	.
chr1	172206562	172207061	chr1	172107605	172108104	Pea15a|chr1:172107605-172108104	0.235592671895001	.	.
chr1	172520879	172521378	chr1	172528665	172529164	Cfap45|chr1:172528665-172529164	0.223459882508172	.	.
chr1	172632827	172633326	chr1	172532487	172532986	Dusp23|chr1:172532487-172532986	0.309901351082042	.	.
chr1	172632827	172633326	chr1	172549316	172549815	Dusp23|chr1:172549316-172549815	0.293521384755698	.	.
chr1	172632827	172633326	chr1	172550479	172550978	Dusp23|chr1:172550479-172550978	0.23856250433023	.	.
chr1	172632827	172633326	chr1	172650438	172650937	Dusp23|chr1:172650438-172650937	0.199662204808712	.	.
chr1	173367390	173367889	chr1	173377444	173377943	Cadm3|chr1:173377444-173377943	0.429391642769594	.	.
chr1	173367390	173367889	chr1	173398534	173399033	Cadm3|chr1:173398534-173399033	0.200345386973986	.	.
chr1	174501578	174502077	chr1	174469688	174470187	Fmn2|chr1:174469688-174470187	0.279287384126462	.	.
chr1	174501578	174502077	chr1	174522250	174522749	Fmn2|chr1:174522250-174522749	0.326220186826236	.	.
chr1	175625436	175625935	chr1	175565589	175566088	Fh1|chr1:175565589-175566088	0.289203913828994	.	.
chr1	175693049	175693548	chr1	175823962	175824461	Chml|chr1:175823962-175824461	0.23245066904142	.	.
chr1	175693049	175693548	chr1	175823962	175824461	Opn3|chr1:175823962-175824461	0.23245066904142	.	.
chr1	175880538	175881037	chr1	175565589	175566088	Exo1|chr1:175565589-175566088	0.418434038101093	.	.
chr1	176275192	176275691	chr1	176722250	176722749	Gm38101|chr1:176722250-176722749	0.254834776699581	.	.
chr1	176275192	176275691	chr1	176722250	176722749	Pld5|chr1:176722250-176722749	0.254834776699581	.	.
chr1	177257072	177257571	chr1	177684862	177685361	Akt3|chr1:177684862-177685361	0.439474339826326	.	.
chr1	177257580	177258079	chr1	177026220	177026719	Akt3|chr1:177026220-177026719	0.340630580215995	.	.
chr1	177257580	177258079	chr1	177684862	177685361	Akt3|chr1:177684862-177685361	0.331022791435948	.	.
chr1	177258176	177258675	chr1	177026220	177026719	Akt3|chr1:177026220-177026719	0.243544567451963	.	.
chr1	177258176	177258675	chr1	177110724	177111223	Akt3|chr1:177110724-177111223	0.304895017288868	.	.
chr1	177258176	177258675	chr1	177702809	177703308	Akt3|chr1:177702809-177703308	0.199263770856779	.	.
chr1	177441840	177442339	chr1	177026220	177026719	Zbtb18|chr1:177026220-177026719	0.29218416196403	.	.
chr1	177441840	177442339	chr1	177110724	177111223	Zbtb18|chr1:177110724-177111223	0.510371422316879	.	.
chr1	177441840	177442339	chr1	177702809	177703308	Zbtb18|chr1:177702809-177703308	0.320567761164061	.	.
chr1	177796375	177796874	chr1	177702809	177703308	Adss|chr1:177702809-177703308	0.2005931183554	.	.
chr1	177796375	177796874	chr1	178147538	178148037	Adss|chr1:178147538-178148037	0.238361819032966	.	.
chr1	177982967	177983466	chr1	178147538	178148037	Catspere2|chr1:178147538-178148037	0.337573179840284	.	.
chr1	177982967	177983466	chr1	178219602	178220101	Catspere2|chr1:178219602-178220101	0.318235770532099	.	.
chr1	178187311	178187810	chr1	178147538	178148037	Desi2|chr1:178147538-178148037	0.391510291934397	.	.
chr1	178318532	178319031	chr1	178147538	178148037	B230369F24Rik|chr1:178147538-178148037	0.453208987954256	.	.
chr1	178318532	178319031	chr1	178147538	178148037	Cox20|chr1:178147538-178148037	0.453208987954256	.	.
chr1	178337559	178338058	chr1	178449116	178449615	Hnrnpu|chr1:178449116-178449615	0.296907601794576	.	.
chr1	178406170	178406669	chr1	178368821	178369320	Efcab2|chr1:178368821-178369320	0.250789095584863	.	.
chr1	179517784	179518283	chr1	179645628	179646127	Smyd3|chr1:179645628-179646127	0.317047236401224	.	.
chr1	179546057	179546556	chr1	179567531	179568030	Cnst|chr1:179567531-179568030	0.31561697410582	.	.
chr1	179546057	179546556	chr1	179567531	179568030	Tfb2m|chr1:179567531-179568030	0.31561697410582	.	.
chr1	179803447	179803946	chr1	179610035	179610534	Ahctf1|chr1:179610035-179610534	0.302579575721979	.	.
chr1	179803447	179803946	chr1	179610035	179610534	Gm10518|chr1:179610035-179610534	0.302579575721979	.	.
chr1	179803447	179803946	chr1	180176638	180177137	Ahctf1|chr1:180176638-180177137	0.257441390299534	.	.
chr1	179803447	179803946	chr1	180176638	180177137	Gm10518|chr1:180176638-180177137	0.257441390299534	.	.
chr1	179803447	179803946	chr1	180249956	180250455	Ahctf1|chr1:180249956-180250455	0.193842061703449	.	.
chr1	179803447	179803946	chr1	180249956	180250455	Gm10518|chr1:180249956-180250455	0.193842061703449	.	.
chr1	179959653	179960152	chr1	179610035	179610534	Cdc42bpa|chr1:179610035-179610534	0.318328365585534	.	.
chr1	179959653	179960152	chr1	180249956	180250455	Cdc42bpa|chr1:180249956-180250455	0.32372564591847	.	.
chr1	180568576	180569075	chr1	180547908	180548407	Parp1|chr1:180547908-180548407	0.260145478093355	.	.
chr1	180568576	180569075	chr1	180548552	180549051	Parp1|chr1:180548552-180549051	0.221567384892008	.	.
chr1	180641033	180641532	chr1	180763866	180764365	Lin9|chr1:180763866-180764365	0.40917976851257	.	.
chr1	180641033	180641532	chr1	180778088	180778587	Lin9|chr1:180778088-180778587	0.29741817424945	.	.
chr1	180725789	180726288	chr1	180500179	180500678	Acbd3|chr1:180500179-180500678	0.279508021016253	.	.
chr1	180725789	180726288	chr1	180548552	180549051	Acbd3|chr1:180548552-180549051	0.276617093587867	.	.
chr1	180725789	180726288	chr1	180703138	180703637	Acbd3|chr1:180703138-180703637	0.341580728618472	.	.
chr1	180725789	180726288	chr1	180883635	180884134	Acbd3|chr1:180883635-180884134	0.350884936513015	.	.
chr1	180768387	180768886	chr1	180550703	180551202	Gm38293|chr1:180550703-180551202	0.330084040562346	.	.
chr1	180768387	180768886	chr1	180777540	180778039	Gm38293|chr1:180777540-180778039	0.337513267842043	.	.
chr1	180813365	180813864	chr1	180500179	180500678	H3f3a|chr1:180500179-180500678	0.360540203183455	.	.
chr1	180813365	180813864	chr1	180500179	180500678	H3f3aos|chr1:180500179-180500678	0.360540203183455	.	.
chr1	180813365	180813864	chr1	180550703	180551202	H3f3a|chr1:180550703-180551202	0.262878979434683	.	.
chr1	180813365	180813864	chr1	180550703	180551202	H3f3aos|chr1:180550703-180551202	0.262878979434683	.	.
chr1	180813365	180813864	chr1	180703138	180703637	H3f3a|chr1:180703138-180703637	0.268415958187609	.	.
chr1	180813365	180813864	chr1	180703138	180703637	H3f3aos|chr1:180703138-180703637	0.268415958187609	.	.
chr1	180813365	180813864	chr1	180848038	180848537	H3f3a|chr1:180848038-180848537	0.19342028625799	.	.
chr1	180813365	180813864	chr1	180848038	180848537	H3f3aos|chr1:180848038-180848537	0.19342028625799	.	.
chr1	180813365	180813864	chr1	180883635	180884134	H3f3a|chr1:180883635-180884134	0.230585424186211	.	.
chr1	180813365	180813864	chr1	180883635	180884134	H3f3a|chr1:180883635-180884134	0.230585424186212	.	.
chr1	180813365	180813864	chr1	180883635	180884134	H3f3aos|chr1:180883635-180884134	0.230585424186211	.	.
chr1	180813365	180813864	chr1	180883635	180884134	H3f3aos|chr1:180883635-180884134	0.230585424186212	.	.
chr1	180813365	180813864	chr1	180987738	180988237	H3f3a|chr1:180987738-180988237	0.214936157854517	.	.
chr1	180813365	180813864	chr1	180987738	180988237	H3f3aos|chr1:180987738-180988237	0.214936157854517	.	.
chr1	180813365	180813864	chr1	181017318	181017817	H3f3a|chr1:181017318-181017817	0.238391824439534	.	.
chr1	180813365	180813864	chr1	181017318	181017817	H3f3aos|chr1:181017318-181017817	0.238391824439534	.	.
chr1	180813365	180813864	chr1	181217949	181218448	H3f3a|chr1:181217949-181218448	0.258542739492776	.	.
chr1	180813365	180813864	chr1	181217949	181218448	H3f3aos|chr1:181217949-181218448	0.258542739492776	.	.
chr1	180813989	180814488	chr1	180500179	180500678	H3f3a|chr1:180500179-180500678	0.220797319953444	.	.
chr1	180813989	180814488	chr1	180500179	180500678	H3f3aos|chr1:180500179-180500678	0.220797319953444	.	.
chr1	180813989	180814488	chr1	180703138	180703637	H3f3a|chr1:180703138-180703637	0.193096016866907	.	.
chr1	180813989	180814488	chr1	180703138	180703637	H3f3aos|chr1:180703138-180703637	0.193096016866907	.	.
chr1	180813989	180814488	chr1	181017318	181017817	H3f3a|chr1:181017318-181017817	0.331363183955943	.	.
chr1	180813989	180814488	chr1	181017318	181017817	H3f3aos|chr1:181017318-181017817	0.331363183955943	.	.
chr1	180850639	180851138	chr1	180530440	180530939	Sde2|chr1:180530440-180530939	0.278256198793433	.	.
chr1	180850639	180851138	chr1	180703138	180703637	Sde2|chr1:180703138-180703637	0.224962442677397	.	.
chr1	180850639	180851138	chr1	180778088	180778587	Sde2|chr1:180778088-180778587	0.267829547833629	.	.
chr1	180850639	180851138	chr1	181016358	181016857	Sde2|chr1:181016358-181016857	0.281343553742512	.	.
chr1	180903944	180904443	chr1	180548552	180549051	Pycr2|chr1:180548552-180549051	0.29632819744739	.	.
chr1	181144061	181144560	chr1	180778088	180778587	Cnih4|chr1:180778088-180778587	0.316977744649087	.	.
chr1	181144061	181144560	chr1	180778088	180778587	Nvl|chr1:180778088-180778587	0.316977744649087	.	.
chr1	181144061	181144560	chr1	180848038	180848537	Cnih4|chr1:180848038-180848537	0.381064280278675	.	.
chr1	181144061	181144560	chr1	180848038	180848537	Nvl|chr1:180848038-180848537	0.381064280278675	.	.
chr1	181144061	181144560	chr1	180987738	180988237	Cnih4|chr1:180987738-180988237	0.35367495439427	.	.
chr1	181144061	181144560	chr1	180987738	180988237	Nvl|chr1:180987738-180988237	0.35367495439427	.	.
chr1	181144061	181144560	chr1	181217949	181218448	Cnih4|chr1:181217949-181218448	0.273665247084481	.	.
chr1	181144061	181144560	chr1	181217949	181218448	Nvl|chr1:181217949-181218448	0.273665247084481	.	.
chr1	181211237	181211736	chr1	180778088	180778587	Wdr26|chr1:180778088-180778587	0.223338552809039	.	.
chr1	181211237	181211736	chr1	180848038	180848537	Wdr26|chr1:180848038-180848537	0.375082823824181	.	.
chr1	181211764	181212263	chr1	180777540	180778039	Wdr26|chr1:180777540-180778039	0.214612103468912	.	.
chr1	181211764	181212263	chr1	180778088	180778587	Wdr26|chr1:180778088-180778587	0.24605020308366	.	.
chr1	181211764	181212263	chr1	180848038	180848537	Wdr26|chr1:180848038-180848537	0.331046176690708	.	.
chr1	181211764	181212263	chr1	180987738	180988237	Wdr26|chr1:180987738-180988237	0.342963791324355	.	.
chr1	181842237	181842736	chr1	181523690	181524189	Lbr|chr1:181523690-181524189	0.284214798814504	.	.
chr1	181842237	181842736	chr1	181888749	181889248	Lbr|chr1:181888749-181889248	0.207276802358864	.	.
chr1	181842237	181842736	chr1	181960315	181960814	Lbr|chr1:181960315-181960814	0.223563893197553	.	.
chr1	182019253	182019752	chr1	182140320	182140819	Enah|chr1:182140320-182140819	0.203742088807529	.	.
chr1	182020341	182020840	chr1	181997756	181998255	Enah|chr1:181997756-181998255	0.214366244096215	.	.
chr1	182282558	182283057	chr1	182140320	182140819	Degs1|chr1:182140320-182140819	0.213909958115626	.	.
chr1	183296308	183296807	chr1	183621775	183622274	Aida|chr1:183621775-183622274	0.340303757014983	.	.
chr1	183296308	183296807	chr1	183621775	183622274	Brox|chr1:183621775-183622274	0.340303757014983	.	.
chr1	183296824	183297323	chr1	183316300	183316799	Aida|chr1:183316300-183316799	0.328826164843209	.	.
chr1	183296824	183297323	chr1	183316300	183316799	Brox|chr1:183316300-183316799	0.328826164843209	.	.
chr1	183296824	183297323	chr1	183621775	183622274	Aida|chr1:183621775-183622274	0.553671706515003	.	.
chr1	183296824	183297323	chr1	183621775	183622274	Brox|chr1:183621775-183622274	0.553671706515003	.	.
chr1	183296824	183297323	chr1	183639335	183639834	Aida|chr1:183639335-183639834	0.239007331080442	.	.
chr1	183296824	183297323	chr1	183639335	183639834	Brox|chr1:183639335-183639834	0.239007331080442	.	.
chr1	183369413	183369912	chr1	183316300	183316799	Mia3|chr1:183316300-183316799	0.375544813248832	.	.
chr1	183369413	183369912	chr1	183621775	183622274	Mia3|chr1:183621775-183622274	0.392986278959399	.	.
chr1	183369413	183369912	chr1	183639335	183639834	Mia3|chr1:183639335-183639834	0.329846170632983	.	.
chr1	183388644	183389143	chr1	183662543	183663042	Taf1a|chr1:183662543-183663042	0.259077731991668	.	.
chr1	183562987	183563486	chr1	183349780	183350279	Gm33973|chr1:183349780-183350279	0.302005984520609	.	.
chr1	183563560	183564059	chr1	183319302	183319801	Gm33973|chr1:183319302-183319801	0.247213483039415	.	.
chr1	183563560	183564059	chr1	183344755	183345254	Gm33973|chr1:183344755-183345254	0.193782801314849	.	.
chr1	183563560	183564059	chr1	183349780	183350279	Gm33973|chr1:183349780-183350279	0.211678154963776	.	.
chr1	183563560	183564059	chr1	183662543	183663042	Gm33973|chr1:183662543-183663042	0.349374261767987	.	.
chr1	184033370	184033869	chr1	184428104	184428603	1700056E22Rik|chr1:184428104-184428603	0.419368811358331	.	.
chr1	184033370	184033869	chr1	184428684	184429183	1700056E22Rik|chr1:184428684-184429183	0.453585047704738	.	.
chr1	184034061	184034560	chr1	184428684	184429183	1700056E22Rik|chr1:184428684-184429183	0.20311123957152	.	.
chr1	184810589	184811088	chr1	184824501	184825000	Marc1|chr1:184824501-184825000	0.218285269280739	.	.
chr1	186117016	186117515	chr1	186237791	186238290	Lyplal1|chr1:186237791-186238290	0.535291772714739	.	.
chr1	186117016	186117515	chr1	186255189	186255688	Lyplal1|chr1:186255189-186255688	0.260443266251129	.	.
chr1	186117016	186117515	chr1	186255708	186256207	Lyplal1|chr1:186255708-186256207	0.388543293592881	.	.
chr1	186117016	186117515	chr1	186474810	186475309	Lyplal1|chr1:186474810-186475309	0.300510187804695	.	.
chr1	186705157	186705656	chr1	186997673	186998172	Gm29491|chr1:186997673-186998172	0.402616939754647	.	.
chr1	186705157	186705656	chr1	186997673	186998172	Tgfb2|chr1:186997673-186998172	0.402616939754647	.	.
chr1	186705696	186706195	chr1	186655089	186655588	Gm29491|chr1:186655089-186655588	0.403305464889999	.	.
chr1	186705696	186706195	chr1	186655089	186655588	Tgfb2|chr1:186655089-186655588	0.403305464889999	.	.
chr1	186705696	186706195	chr1	186682502	186683001	Gm29491|chr1:186682502-186683001	0.28595491603623	.	.
chr1	186705696	186706195	chr1	186682502	186683001	Tgfb2|chr1:186682502-186683001	0.28595491603623	.	.
chr1	190403305	190403804	chr1	190635184	190635683	Gm29678|chr1:190635184-190635683	0.440201561335463	.	.
chr1	191575408	191575907	chr1	191641412	191641911	Dtl|chr1:191641412-191641911	0.543186546123116	.	.
chr1	191575408	191575907	chr1	191641412	191641911	Ints7|chr1:191641412-191641911	0.543186546123116	.	.
chr1	191575408	191575907	chr1	191817776	191818275	Dtl|chr1:191817776-191818275	0.401406290961798	.	.
chr1	191575408	191575907	chr1	191817776	191818275	Ints7|chr1:191817776-191818275	0.401406290961798	.	.
chr1	191717568	191718067	chr1	191641412	191641911	Lpgat1|chr1:191641412-191641911	0.316522637987965	.	.
chr1	191718068	191718567	chr1	191641412	191641911	Lpgat1|chr1:191641412-191641911	0.389937714591284	.	.
chr1	191821104	191821603	chr1	191964106	191964605	Gm38037|chr1:191964106-191964605	0.24242373467291	.	.
chr1	191821104	191821603	chr1	191964106	191964605	Nek2|chr1:191964106-191964605	0.24242373467291	.	.
chr1	192092422	192092921	chr1	191817776	191818275	Gm26879|chr1:191817776-191818275	0.204379219211812	.	.
chr1	192092422	192092921	chr1	191817776	191818275	Traf5|chr1:191817776-191818275	0.204379219211812	.	.
chr1	192136426	192136925	chr1	191964106	191964605	Gm10516|chr1:191964106-191964605	0.373386378802649	.	.
chr1	192190456	192190955	chr1	191817776	191818275	Kcnh1|chr1:191817776-191818275	0.209624034119952	.	.
chr1	194938639	194939138	chr1	194977967	194978466	Cd34|chr1:194977967-194978466	0.235186409315696	.	.
chr1	194976111	194976610	chr1	194851569	194852068	A330023F24Rik|chr1:194851569-194852068	0.242483844453935	.	.
chr1	194976111	194976610	chr1	194851569	194852068	Gm16897|chr1:194851569-194852068	0.242483844453935	.	.
chr1	194976725	194977224	chr1	194851569	194852068	A330023F24Rik|chr1:194851569-194852068	0.381244449938032	.	.
chr1	194976725	194977224	chr1	194851569	194852068	Gm16897|chr1:194851569-194852068	0.381244449938032	.	.
chr1	195018071	195018570	chr1	194771998	194772497	Gm37027|chr1:194771998-194772497	0.208354375546344	.	.
chr1	195018071	195018570	chr1	194851569	194852068	Gm37027|chr1:194851569-194852068	0.353883534275285	.	.
chr1	195018071	195018570	chr1	194877305	194877804	Gm37027|chr1:194877305-194877804	0.194379892209003	.	.
chr1	195130829	195131328	chr1	194771998	194772497	Cr1l|chr1:194771998-194772497	0.296871699518813	.	.
chr1	195130829	195131328	chr1	194877305	194877804	Cr1l|chr1:194877305-194877804	0.217249002519039	.	.
chr1	195130829	195131328	chr1	195016706	195017205	Cr1l|chr1:195016706-195017205	0.248624073502832	.	.
chr1	195176500	195176999	chr1	194879521	194880020	Cr2|chr1:194879521-194880020	0.268507459099347	.	.
chr10	3366298	3366797	chr10	3366890	3367389	Ppp1r14c|chr10:3366890-3367389	0.41455146145894	.	.
chr10	3972861	3973360	chr10	3531321	3531820	Mthfd1l|chr10:3531321-3531820	0.260614637200831	.	.
chr10	3972861	3973360	chr10	4152169	4152668	Mthfd1l|chr10:4152169-4152668	0.242275520525728	.	.
chr10	3973553	3974052	chr10	3920389	3920888	Mthfd1l|chr10:3920389-3920888	0.290584584624526	.	.
chr10	4265552	4266051	chr10	4044321	4044820	Akap12|chr10:4044321-4044820	0.247906922937122	.	.
chr10	4265552	4266051	chr10	4152169	4152668	Akap12|chr10:4152169-4152668	0.31484787356546	.	.
chr10	4265552	4266051	chr10	4346705	4347204	Akap12|chr10:4346705-4347204	0.300720947618948	.	.
chr10	4266269	4266768	chr10	4044321	4044820	Akap12|chr10:4044321-4044820	0.277421427818422	.	.
chr10	4266269	4266768	chr10	4249067	4249566	Akap12|chr10:4249067-4249566	0.492861835601673	.	.
chr10	4387235	4387734	chr10	4044321	4044820	Zbtb2|chr10:4044321-4044820	0.215277624244291	.	.
chr10	4387235	4387734	chr10	4249067	4249566	Zbtb2|chr10:4249067-4249566	0.304092398033391	.	.
chr10	4387235	4387734	chr10	4371868	4372367	Zbtb2|chr10:4371868-4372367	0.308186967415654	.	.
chr10	4387235	4387734	chr10	4373358	4373857	Zbtb2|chr10:4373358-4373857	0.194875780272261	.	.
chr10	4387235	4387734	chr10	4386733	4387232	Zbtb2|chr10:4386733-4387232	0.458448832532773	.	.
chr10	4432192	4432691	chr10	4373358	4373857	Armt1|chr10:4373358-4373857	0.217936748947345	.	.
chr10	4432192	4432691	chr10	4373358	4373857	Rmnd1|chr10:4373358-4373857	0.217936748947345	.	.
chr10	4432192	4432691	chr10	4520627	4521126	Armt1|chr10:4520627-4521126	0.280029439560222	.	.
chr10	4432192	4432691	chr10	4520627	4521126	Rmnd1|chr10:4520627-4521126	0.280029439560222	.	.
chr10	5550504	5551003	chr10	5263957	5264456	Syne1|chr10:5263957-5264456	0.32935156641022	.	.
chr10	5550504	5551003	chr10	5264459	5264958	Syne1|chr10:5264459-5264958	0.289149787346841	.	.
chr10	5550504	5551003	chr10	5360497	5360996	Syne1|chr10:5360497-5360996	0.241539163319074	.	.
chr10	5550504	5551003	chr10	5367219	5367718	Syne1|chr10:5367219-5367718	0.314681509496412	.	.
chr10	5550504	5551003	chr10	5549987	5550486	Syne1|chr10:5549987-5550486	0.389493501722848	.	.
chr10	5823844	5824343	chr10	6240697	6241196	Mtrf1l|chr10:6240697-6241196	0.340479491849611	.	.
chr10	7052495	7052994	chr10	6788988	6789487	Ipcef1|chr10:6788988-6789487	0.334072647944411	.	.
chr10	7052495	7052994	chr10	6916488	6916987	Ipcef1|chr10:6916488-6916987	0.526550136698804	.	.
chr10	7052495	7052994	chr10	7158283	7158782	Ipcef1|chr10:7158283-7158782	0.259040959732245	.	.
chr10	7212004	7212503	chr10	6916488	6916987	Cnksr3|chr10:6916488-6916987	0.249994083882556	.	.
chr10	7212004	7212503	chr10	7390606	7391105	Cnksr3|chr10:7390606-7391105	0.241570326673288	.	.
chr10	7589567	7590066	chr10	7600611	7601110	Lrp11|chr10:7600611-7601110	0.279349639664118	.	.
chr10	7667254	7667753	chr10	7663092	7663591	Nup43|chr10:7663092-7663591	0.208611730425108	.	.
chr10	7680943	7681442	chr10	7611575	7612074	Lats1|chr10:7611575-7612074	0.332982851778696	.	.
chr10	7680943	7681442	chr10	7611575	7612074	Pcmt1|chr10:7611575-7612074	0.332982851778696	.	.
chr10	7680943	7681442	chr10	7663092	7663591	Lats1|chr10:7663092-7663591	0.227485287008423	.	.
chr10	7680943	7681442	chr10	7663092	7663591	Pcmt1|chr10:7663092-7663591	0.227485287008423	.	.
chr10	7681670	7682169	chr10	7469964	7470463	Lats1|chr10:7469964-7470463	0.275675262321896	.	.
chr10	7681670	7682169	chr10	7469964	7470463	Pcmt1|chr10:7469964-7470463	0.275675262321896	.	.
chr10	7725685	7726184	chr10	7469964	7470463	Katna1|chr10:7469964-7470463	0.241875670410491	.	.
chr10	7725685	7726184	chr10	7663092	7663591	Katna1|chr10:7663092-7663591	0.232819725264431	.	.
chr10	7792631	7793130	chr10	7663092	7663591	Ginm1|chr10:7663092-7663591	0.31624858888909	.	.
chr10	7792631	7793130	chr10	7663092	7663591	Ppil4|chr10:7663092-7663591	0.31624858888909	.	.
chr10	7956090	7956589	chr10	7600611	7601110	Tab2|chr10:7600611-7601110	0.327599952740942	.	.
chr10	8518648	8519147	chr10	8584440	8584939	Ust|chr10:8584440-8584939	0.20131065328179	.	.
chr10	8518648	8519147	chr10	8742815	8743314	Ust|chr10:8742815-8743314	0.346336911031013	.	.
chr10	10472118	10472617	chr10	10046155	10046654	Adgb|chr10:10046155-10046654	0.334676354325022	.	.
chr10	10472118	10472617	chr10	10246640	10247139	Adgb|chr10:10246640-10247139	0.297465024787061	.	.
chr10	10472118	10472617	chr10	10314664	10315163	Adgb|chr10:10314664-10315163	0.22895033139678	.	.
chr10	10557986	10558485	chr10	10355499	10355998	Rab32|chr10:10355499-10355998	0.229914918409514	.	.
chr10	11149164	11149663	chr10	11491884	11492383	Shprh|chr10:11491884-11492383	0.234444074472214	.	.
chr10	11149164	11149663	chr10	11491884	11492383	Shprh|chr10:11491884-11492383	0.234444074472215	.	.
chr10	11280524	11281023	chr10	11441518	11442017	4930432B10Rik|chr10:11441518-11442017	0.194243836032619	.	.
chr10	11280524	11281023	chr10	11441518	11442017	Fbxo30|chr10:11441518-11442017	0.194243836032619	.	.
chr10	11280524	11281023	chr10	11491884	11492383	4930432B10Rik|chr10:11491884-11492383	0.290579233424453	.	.
chr10	11280524	11281023	chr10	11491884	11492383	Fbxo30|chr10:11491884-11492383	0.290579233424453	.	.
chr10	11281047	11281546	chr10	11491884	11492383	4930432B10Rik|chr10:11491884-11492383	0.197617817525174	.	.
chr10	11281047	11281546	chr10	11491884	11492383	Fbxo30|chr10:11491884-11492383	0.197617817525174	.	.
chr10	11343450	11343949	chr10	11441518	11442017	Epm2a|chr10:11441518-11442017	0.34841970114762	.	.
chr10	11343450	11343949	chr10	11442023	11442522	Epm2a|chr10:11442023-11442522	0.403590619727776	.	.
chr10	12922385	12922884	chr10	13152177	13152676	B230208H11Rik|chr10:13152177-13152676	0.48296359363082	.	.
chr10	12922927	12923426	chr10	13090972	13091471	B230208H11Rik|chr10:13090972-13091471	0.215433566715641	.	.
chr10	13192919	13193418	chr10	13008661	13009160	Ltv1|chr10:13008661-13009160	0.219281524943413	.	.
chr10	14544690	14545189	chr10	14482384	14482883	Adgrg6|chr10:14482384-14482883	0.273353927454452	.	.
chr10	14544690	14545189	chr10	14482384	14482883	Gm46212|chr10:14482384-14482883	0.273353927454452	.	.
chr10	14544690	14545189	chr10	14512272	14512771	Adgrg6|chr10:14512272-14512771	0.311828930389233	.	.
chr10	14544690	14545189	chr10	14512272	14512771	Gm46212|chr10:14512272-14512771	0.311828930389233	.	.
chr10	14544690	14545189	chr10	14573526	14574025	Adgrg6|chr10:14573526-14574025	0.326187274925525	.	.
chr10	14544690	14545189	chr10	14573526	14574025	Gm46212|chr10:14573526-14574025	0.326187274925525	.	.
chr10	14544690	14545189	chr10	14861307	14861806	Adgrg6|chr10:14861307-14861806	0.241994695660467	.	.
chr10	14544690	14545189	chr10	14861307	14861806	Gm46212|chr10:14861307-14861806	0.241994695660467	.	.
chr10	14705323	14705822	chr10	14440076	14440575	Nmbr|chr10:14440076-14440575	0.271321813689192	.	.
chr10	14705323	14705822	chr10	14440076	14440575	Vta1|chr10:14440076-14440575	0.271321813689192	.	.
chr10	14705323	14705822	chr10	14882800	14883299	Nmbr|chr10:14882800-14883299	0.223001107536571	.	.
chr10	14705323	14705822	chr10	14882800	14883299	Vta1|chr10:14882800-14883299	0.223001107536571	.	.
chr10	15300071	15300570	chr10	15045291	15045790	Gm47710|chr10:15045291-15045790	0.191844784378348	.	.
chr10	15300071	15300570	chr10	15046195	15046694	Gm47710|chr10:15046195-15046694	0.286930705622078	.	.
chr10	15300071	15300570	chr10	15606248	15606747	Gm47710|chr10:15606248-15606747	0.19959278688536	.	.
chr10	15759897	15760396	chr10	15606248	15606747	Gm40604|chr10:15606248-15606747	0.553895006848759	.	.
chr10	15759897	15760396	chr10	15750174	15750673	Gm40604|chr10:15750174-15750673	0.310697215738628	.	.
chr10	17331923	17332422	chr10	17331372	17331871	Gm47760|chr10:17331372-17331871	0.219635661715139	.	.
chr10	17527277	17527776	chr10	17511365	17511864	Gm47770|chr10:17511365-17511864	0.328002243780986	.	.
chr10	17527277	17527776	chr10	17512031	17512530	Gm47770|chr10:17512031-17512530	0.282157831133766	.	.
chr10	17527277	17527776	chr10	17827354	17827853	Gm47770|chr10:17827354-17827853	0.232549227816119	.	.
chr10	17722198	17722697	chr10	17827354	17827853	Cited2|chr10:17827354-17827853	0.249880368448737	.	.
chr10	17722963	17723462	chr10	17827354	17827853	Cited2|chr10:17827354-17827853	0.282744882284033	.	.
chr10	17795966	17796465	chr10	17827354	17827853	Txlnb|chr10:17827354-17827853	0.211998190455986	.	.
chr10	17947167	17947666	chr10	17827354	17827853	Heca|chr10:17827354-17827853	0.247423108702962	.	.
chr10	17948344	17948843	chr10	17511365	17511864	Heca|chr10:17511365-17511864	0.205230299229233	.	.
chr10	17948344	17948843	chr10	17512031	17512530	Heca|chr10:17512031-17512530	0.223788221465181	.	.
chr10	18234496	18234995	chr10	17827354	17827853	Ccdc28a|chr10:17827354-17827853	0.294954617529264	.	.
chr10	18234496	18234995	chr10	17827354	17827853	Gm10827|chr10:17827354-17827853	0.294954617529264	.	.
chr10	18235012	18235511	chr10	17860985	17861484	Ccdc28a|chr10:17860985-17861484	0.236734241297916	.	.
chr10	18235012	18235511	chr10	17860985	17861484	Gm10827|chr10:17860985-17861484	0.236734241297916	.	.
chr10	18844729	18845228	chr10	19157996	19158495	Perp|chr10:19157996-19158495	0.231386980304548	.	.
chr10	18844729	18845228	chr10	19188055	19188554	Perp|chr10:19188055-19188554	0.255740310925087	.	.
chr10	18844729	18845228	chr10	19239936	19240435	Perp|chr10:19239936-19240435	0.244672460750221	.	.
chr10	19591671	19592170	chr10	19876558	19877057	Ifngr1|chr10:19876558-19877057	0.224449754820926	.	.
chr10	19850487	19850986	chr10	19915249	19915748	Slc35d3|chr10:19915249-19915748	0.205224162371311	.	.
chr10	19907191	19907690	chr10	19693066	19693565	Pex7|chr10:19693066-19693565	0.334027389350665	.	.
chr10	19933466	19933965	chr10	19811700	19812199	Map3k5|chr10:19811700-19812199	0.314474072911809	.	.
chr10	19933991	19934490	chr10	19693066	19693565	Map3k5|chr10:19693066-19693565	0.323930842772363	.	.
chr10	19934494	19934993	chr10	19693066	19693565	Map3k5|chr10:19693066-19693565	0.326140975092838	.	.
chr10	21881933	21882432	chr10	22058487	22058986	Sgk1|chr10:22058487-22058986	0.260171175494324	.	.
chr10	22645129	22645628	chr10	22479767	22480266	Slc2a12|chr10:22479767-22480266	0.270583177502702	.	.
chr10	23796314	23796813	chr10	24080130	24080629	Slc18b1|chr10:24080130-24080629	0.322088910367101	.	.
chr10	23796872	23797371	chr10	23718194	23718693	Slc18b1|chr10:23718194-23718693	0.205920896035799	.	.
chr10	23796872	23797371	chr10	23979250	23979749	Slc18b1|chr10:23979250-23979749	0.311132717784034	.	.
chr10	24131389	24131888	chr10	24080130	24080629	Gm40614|chr10:24080130-24080629	0.244589207856902	.	.
chr10	24595382	24595881	chr10	24333376	24333875	Ccn2|chr10:24333376-24333875	0.290565403872738	.	.
chr10	24595382	24595881	chr10	24367356	24367855	Ccn2|chr10:24367356-24367855	0.222715322724045	.	.
chr10	26374914	26375413	chr10	26710532	26711031	L3mbtl3|chr10:26710532-26711031	0.198072751956633	.	.
chr10	26374914	26375413	chr10	26711043	26711542	L3mbtl3|chr10:26711043-26711542	0.477597470081652	.	.
chr10	26695050	26695549	chr10	26374170	26374669	Gm48893|chr10:26374170-26374669	0.211625963032997	.	.
chr10	26695050	26695549	chr10	26711043	26711542	Gm48893|chr10:26711043-26711542	0.192288934468291	.	.
chr10	26752501	26753000	chr10	26710532	26711031	Arhgap18|chr10:26710532-26711031	0.335163101015106	.	.
chr10	26752501	26753000	chr10	26711043	26711542	Arhgap18|chr10:26711043-26711542	0.223570130623564	.	.
chr10	26752501	26753000	chr10	26772164	26772663	Arhgap18|chr10:26772164-26772663	0.252594693391	.	.
chr10	26752501	26753000	chr10	26822656	26823155	Arhgap18|chr10:26822656-26823155	0.319324312154083	.	.
chr10	26752501	26753000	chr10	26995522	26996021	Arhgap18|chr10:26995522-26996021	0.219159361564345	.	.
chr10	28074020	28074519	chr10	28260532	28261031	Ptprk|chr10:28260532-28261031	0.29419163040685	.	.
chr10	28074020	28074519	chr10	28276786	28277285	Ptprk|chr10:28276786-28277285	0.317951981438378	.	.
chr10	28074536	28075035	chr10	28276786	28277285	Ptprk|chr10:28276786-28277285	0.339740042583835	.	.
chr10	28074536	28075035	chr10	28447766	28448265	Ptprk|chr10:28447766-28448265	0.428817688756913	.	.
chr10	29313161	29313660	chr10	29206679	29207178	Echdc1|chr10:29206679-29207178	0.203592567470467	.	.
chr10	29313161	29313660	chr10	29206679	29207178	Gm46218|chr10:29206679-29207178	0.203592567470467	.	.
chr10	29313161	29313660	chr10	29532753	29533252	Echdc1|chr10:29532753-29533252	0.263952170566551	.	.
chr10	29313161	29313660	chr10	29532753	29533252	Gm46218|chr10:29532753-29533252	0.263952170566551	.	.
chr10	29361838	29362337	chr10	29087791	29088290	Rnf146|chr10:29087791-29088290	0.240720667312758	.	.
chr10	29535581	29536080	chr10	29804096	29804595	Rspo3|chr10:29804096-29804595	0.292695146980736	.	.
chr10	30200346	30200845	chr10	29804096	29804595	Cenpw|chr10:29804096-29804595	0.261462789589906	.	.
chr10	30200346	30200845	chr10	30389737	30390236	Cenpw|chr10:30389737-30390236	0.401298159559723	.	.
chr10	30200346	30200845	chr10	30419345	30419844	Cenpw|chr10:30419345-30419844	0.270352426346	.	.
chr10	30802619	30803118	chr10	30517037	30517536	Ncoa7|chr10:30517037-30517536	0.253376755896552	.	.
chr10	30802619	30803118	chr10	30537972	30538471	Ncoa7|chr10:30537972-30538471	0.221340330564934	.	.
chr10	30802619	30803118	chr10	30810769	30811268	Ncoa7|chr10:30810769-30811268	0.262100468406165	.	.
chr10	30802619	30803118	chr10	30824988	30825487	Ncoa7|chr10:30824988-30825487	0.215305247220639	.	.
chr10	30803126	30803625	chr10	30517037	30517536	Ncoa7|chr10:30517037-30517536	0.251595193390779	.	.
chr10	30803126	30803625	chr10	30810769	30811268	Ncoa7|chr10:30810769-30811268	0.228219224557187	.	.
chr10	31313140	31313639	chr10	31631886	31632385	Hddc2|chr10:31631886-31632385	0.247271044255309	.	.
chr10	31445701	31446200	chr10	31416302	31416801	Tpd52l1|chr10:31416302-31416801	0.515790599192055	.	.
chr10	31445701	31446200	chr10	31416825	31417324	Tpd52l1|chr10:31416825-31417324	0.432161992088695	.	.
chr10	31445701	31446200	chr10	31426619	31427118	Tpd52l1|chr10:31426619-31427118	0.452853805580762	.	.
chr10	31445701	31446200	chr10	31631886	31632385	Tpd52l1|chr10:31631886-31632385	0.340581478639825	.	.
chr10	31608520	31609019	chr10	31477764	31478263	Rnf217|chr10:31477764-31478263	0.237630456743656	.	.
chr10	31609486	31609985	chr10	31451173	31451672	Rnf217|chr10:31451173-31451672	0.31269620787908	.	.
chr10	31609486	31609985	chr10	31742380	31742879	Rnf217|chr10:31742380-31742879	0.215515899198473	.	.
chr10	31609486	31609985	chr10	31784977	31785476	Rnf217|chr10:31784977-31785476	0.23832977073226	.	.
chr10	31609486	31609985	chr10	31903426	31903925	Rnf217|chr10:31903426-31903925	0.544362148979507	.	.
chr10	31609486	31609985	chr10	31903993	31904492	Rnf217|chr10:31903993-31904492	0.19462519392687	.	.
chr10	32890706	32891205	chr10	32576522	32577021	Nkain2|chr10:32576522-32577021	0.346167969125721	.	.
chr10	33623953	33624452	chr10	33986736	33987235	Clvs2|chr10:33986736-33987235	0.314135040998901	.	.
chr10	33623953	33624452	chr10	33986736	33987235	Gm15939|chr10:33986736-33987235	0.314135040998901	.	.
chr10	33624501	33625000	chr10	33288292	33288791	Clvs2|chr10:33288292-33288791	0.235905692933227	.	.
chr10	33624501	33625000	chr10	33288292	33288791	Gm15939|chr10:33288292-33288791	0.235905692933227	.	.
chr10	33904718	33905217	chr10	34229803	34230302	Rsph4a|chr10:34229803-34230302	0.400356213312808	.	.
chr10	34019491	34019990	chr10	33986736	33987235	Gm48045|chr10:33986736-33987235	0.193694668616481	.	.
chr10	34019491	34019990	chr10	33986736	33987235	Rwdd1|chr10:33986736-33987235	0.193694668616481	.	.
chr10	34019491	34019990	chr10	34316872	34317371	Gm48045|chr10:34316872-34317371	0.242211047525306	.	.
chr10	34019491	34019990	chr10	34316872	34317371	Rwdd1|chr10:34316872-34317371	0.242211047525306	.	.
chr10	34036511	34037010	chr10	34170211	34170710	Trappc3l|chr10:34170211-34170710	0.31900873845207	.	.
chr10	34036511	34037010	chr10	34185409	34185908	Trappc3l|chr10:34185409-34185908	0.261890750935877	.	.
chr10	34036511	34037010	chr10	34328221	34328720	Trappc3l|chr10:34328221-34328720	0.305083349865215	.	.
chr10	34096225	34096724	chr10	34229803	34230302	Calhm5|chr10:34229803-34230302	0.405259493550609	.	.
chr10	34096225	34096724	chr10	34280491	34280990	Calhm5|chr10:34280491-34280990	0.393883505289371	.	.
chr10	34206579	34207078	chr10	33986736	33987235	Dse|chr10:33986736-33987235	0.226362576856933	.	.
chr10	34207257	34207756	chr10	33986736	33987235	Dse|chr10:33986736-33987235	0.230347339181316	.	.
chr10	34207257	34207756	chr10	34316872	34317371	Dse|chr10:34316872-34317371	0.24140353391447	.	.
chr10	34233955	34234454	chr10	34170211	34170710	Gm26564|chr10:34170211-34170710	0.65099879159261	.	.
chr10	34233955	34234454	chr10	34185409	34185908	Gm26564|chr10:34185409-34185908	0.560944691377218	.	.
chr10	34233955	34234454	chr10	34328221	34328720	Gm26564|chr10:34328221-34328720	0.190158088023393	.	.
chr10	34281970	34282469	chr10	34170211	34170710	Tspyl1|chr10:34170211-34170710	0.304833635688028	.	.
chr10	34281970	34282469	chr10	34185409	34185908	Tspyl1|chr10:34185409-34185908	0.273298736302112	.	.
chr10	34297174	34297673	chr10	34316872	34317371	Tspyl4|chr10:34316872-34317371	0.19142061733912	.	.
chr10	34418335	34418834	chr10	34170211	34170710	Nt5dc1|chr10:34170211-34170710	0.517751438025957	.	.
chr10	34418335	34418834	chr10	34185409	34185908	Nt5dc1|chr10:34185409-34185908	0.485353162179132	.	.
chr10	36507177	36507676	chr10	36533995	36534494	Hs3st5|chr10:36533995-36534494	0.220464030201709	.	.
chr10	36974002	36974501	chr10	36786895	36787394	Hdac2|chr10:36786895-36787394	0.343711250615695	.	.
chr10	36974002	36974501	chr10	36921261	36921760	Hdac2|chr10:36921261-36921760	0.264975937591279	.	.
chr10	36974002	36974501	chr10	37136922	37137421	Hdac2|chr10:37136922-37137421	0.319224925598559	.	.
chr10	36974002	36974501	chr10	37140760	37141259	Hdac2|chr10:37140760-37141259	0.331040741244126	.	.
chr10	36974613	36975112	chr10	36786895	36787394	Hdac2|chr10:36786895-36787394	0.505223999687454	.	.
chr10	36974613	36975112	chr10	36921261	36921760	Hdac2|chr10:36921261-36921760	0.2362755872179	.	.
chr10	36974613	36975112	chr10	37136922	37137421	Hdac2|chr10:37136922-37137421	0.263013836291597	.	.
chr10	36974613	36975112	chr10	37140760	37141259	Hdac2|chr10:37140760-37141259	0.288520891706015	.	.
chr10	36975153	36975652	chr10	36786895	36787394	Hdac2|chr10:36786895-36787394	0.414049238510571	.	.
chr10	36975153	36975652	chr10	36921261	36921760	Hdac2|chr10:36921261-36921760	0.281399104741434	.	.
chr10	36975153	36975652	chr10	37136922	37137421	Hdac2|chr10:37136922-37137421	0.248746988943328	.	.
chr10	36975153	36975652	chr10	37140760	37141259	Hdac2|chr10:37140760-37141259	0.270883804792406	.	.
chr10	37138712	37139211	chr10	36921261	36921760	5930403N24Rik|chr10:36921261-36921760	0.321718860684806	.	.
chr10	37138712	37139211	chr10	36921261	36921760	Marcks|chr10:36921261-36921760	0.321718860684806	.	.
chr10	39133692	39134191	chr10	39165450	39165949	Fam229b|chr10:39165450-39165949	0.333001449512765	.	.
chr10	39133692	39134191	chr10	39165450	39165949	Tube1|chr10:39165450-39165949	0.333001449512765	.	.
chr10	39899007	39899506	chr10	40212385	40212884	4930547M16Rik|chr10:40212385-40212884	0.239650901403624	.	.
chr10	39899007	39899506	chr10	40212385	40212884	Mfsd4b4|chr10:40212385-40212884	0.239650901403624	.	.
chr10	40025041	40025540	chr10	40053272	40053771	Mfsd4b1|chr10:40053272-40053771	0.282297450900546	.	.
chr10	41071321	41071820	chr10	41095285	41095784	Gpr6|chr10:41095285-41095784	0.324730741027532	.	.
chr10	41071321	41071820	chr10	41098111	41098610	Gpr6|chr10:41098111-41098610	0.311220468498996	.	.
chr10	41071321	41071820	chr10	41294398	41294897	Gpr6|chr10:41294398-41294897	0.322406108164592	.	.
chr10	41071321	41071820	chr10	41295019	41295518	Gpr6|chr10:41295019-41295518	0.303424698088427	.	.
chr10	41071321	41071820	chr10	41403885	41404384	Gpr6|chr10:41403885-41404384	0.282282714345882	.	.
chr10	41071321	41071820	chr10	41464495	41464994	Gpr6|chr10:41464495-41464994	0.406304530021864	.	.
chr10	41072083	41072582	chr10	41004323	41004822	Gpr6|chr10:41004323-41004822	0.189901111555142	.	.
chr10	41072083	41072582	chr10	41095285	41095784	Gpr6|chr10:41095285-41095784	0.246268012555227	.	.
chr10	41072083	41072582	chr10	41295019	41295518	Gpr6|chr10:41295019-41295518	0.216385610111968	.	.
chr10	41303669	41304168	chr10	41004323	41004822	Ak9|chr10:41004323-41004822	0.220732569435596	.	.
chr10	41303669	41304168	chr10	41004323	41004822	Fig4|chr10:41004323-41004822	0.220732569435596	.	.
chr10	41450048	41450547	chr10	41735239	41735738	Zbtb24|chr10:41735239-41735738	0.316940285780667	.	.
chr10	41518365	41518864	chr10	41288740	41289239	Cd164|chr10:41288740-41289239	0.260100900078136	.	.
chr10	41518365	41518864	chr10	41294398	41294897	Cd164|chr10:41294398-41294897	0.223190420470556	.	.
chr10	41518365	41518864	chr10	41295019	41295518	Cd164|chr10:41295019-41295518	0.216810675397177	.	.
chr10	41518365	41518864	chr10	41552367	41552866	Cd164|chr10:41552367-41552866	0.252388863553866	.	.
chr10	41518365	41518864	chr10	41689835	41690334	Cd164|chr10:41689835-41690334	0.24206380733587	.	.
chr10	41518365	41518864	chr10	41934594	41935093	Cd164|chr10:41934594-41935093	0.247881287752369	.	.
chr10	41518902	41519401	chr10	41505407	41505906	Cd164|chr10:41505407-41505906	0.198954499813229	.	.
chr10	41518902	41519401	chr10	41887125	41887624	Cd164|chr10:41887125-41887624	0.28374538340554	.	.
chr10	41553207	41553706	chr10	41295019	41295518	Gm17196|chr10:41295019-41295518	0.216431992692693	.	.
chr10	41553207	41553706	chr10	41934594	41935093	Gm17196|chr10:41934594-41935093	0.352130500473863	.	.
chr10	41553207	41553706	chr10	41934594	41935093	Gm17196|chr10:41934594-41935093	0.352130500473864	.	.
chr10	41553207	41553706	chr10	41980671	41981170	Gm17196|chr10:41980671-41981170	0.228458004339409	.	.
chr10	42018185	42018684	chr10	41887125	41887624	1700016J18Rik|chr10:41887125-41887624	0.39946380682497	.	.
chr10	42018185	42018684	chr10	41887125	41887624	Armc2|chr10:41887125-41887624	0.39946380682497	.	.
chr10	42018185	42018684	chr10	42308048	42308547	1700016J18Rik|chr10:42308048-42308547	0.247759494951017	.	.
chr10	42018185	42018684	chr10	42308048	42308547	Armc2|chr10:42308048-42308547	0.247759494951017	.	.
chr10	42276537	42277036	chr10	42294980	42295479	Foxo3|chr10:42294980-42295479	0.238658785242261	.	.
chr10	42502326	42502825	chr10	42308548	42309047	Snx3|chr10:42308548-42309047	0.249461008718793	.	.
chr10	43540736	43541235	chr10	43527432	43527931	1700021F05Rik|chr10:43527432-43527931	0.205822825838393	.	.
chr10	43540736	43541235	chr10	43655589	43656088	1700021F05Rik|chr10:43655589-43656088	0.27096329532622	.	.
chr10	44268090	44268589	chr10	44388592	44389091	Atg5|chr10:44388592-44389091	0.224384766838055	.	.
chr10	45066851	45067350	chr10	45150980	45151479	Prep|chr10:45150980-45151479	0.250330737107536	.	.
chr10	45066851	45067350	chr10	45193341	45193840	Prep|chr10:45193341-45193840	0.268158439017048	.	.
chr10	45066851	45067350	chr10	45227737	45228236	Prep|chr10:45227737-45228236	0.334840081266709	.	.
chr10	45289129	45289628	chr10	45311537	45312036	Gm15934|chr10:45311537-45312036	0.355800771302589	.	.
chr10	45289129	45289628	chr10	45312078	45312577	Gm15934|chr10:45312078-45312577	0.556400210180872	.	.
chr10	45289129	45289628	chr10	45366969	45367468	Gm15934|chr10:45366969-45367468	0.469279672499063	.	.
chr10	45335421	45335920	chr10	45311537	45312036	Bves|chr10:45311537-45312036	0.403290973270362	.	.
chr10	45335421	45335920	chr10	45312078	45312577	Bves|chr10:45312078-45312577	0.599840741465887	.	.
chr10	45335421	45335920	chr10	45366969	45367468	Bves|chr10:45366969-45367468	0.489357090906672	.	.
chr10	45335421	45335920	chr10	45373235	45373734	Bves|chr10:45373235-45373734	0.268356666644871	.	.
chr10	45335958	45336457	chr10	45311537	45312036	Bves|chr10:45311537-45312036	0.306821782254814	.	.
chr10	45335958	45336457	chr10	45312078	45312577	Bves|chr10:45312078-45312577	0.378402964529592	.	.
chr10	45335958	45336457	chr10	45312078	45312577	Bves|chr10:45312078-45312577	0.378402964529593	.	.
chr10	45335958	45336457	chr10	45366969	45367468	Bves|chr10:45366969-45367468	0.627609425148216	.	.
chr10	45485562	45486061	chr10	45366969	45367468	Lin28b|chr10:45366969-45367468	0.365666559707397	.	.
chr10	49788557	49789056	chr10	49757507	49758006	Grik2|chr10:49757507-49758006	0.273294009409767	.	.
chr10	51677907	51678406	chr10	51405082	51405581	Rfx6|chr10:51405082-51405581	0.198985561862218	.	.
chr10	52233366	52233865	chr10	52216726	52217225	Dcbld1|chr10:52216726-52217225	0.201008165191101	.	.
chr10	52233867	52234366	chr10	51911349	51911848	Dcbld1|chr10:51911349-51911848	0.195715004794769	.	.
chr10	52381975	52382474	chr10	52704503	52705002	Gopc|chr10:52704503-52705002	0.201696416247022	.	.
chr10	52417238	52417737	chr10	52216726	52217225	Nus1|chr10:52216726-52217225	0.395421797493182	.	.
chr10	52417238	52417737	chr10	52691301	52691800	Nus1|chr10:52691301-52691800	0.264257280712915	.	.
chr10	52417238	52417737	chr10	52742634	52743133	Nus1|chr10:52742634-52743133	0.196363661858438	.	.
chr10	52690218	52690717	chr10	52589458	52589957	Slc35f1|chr10:52589458-52589957	0.380813963243303	.	.
chr10	52690218	52690717	chr10	52742634	52743133	Slc35f1|chr10:52742634-52743133	0.316868795896655	.	.
chr10	52690801	52691300	chr10	52691301	52691800	Slc35f1|chr10:52691301-52691800	0.378609596582295	.	.
chr10	52690801	52691300	chr10	52742634	52743133	Slc35f1|chr10:52742634-52743133	0.475973584518278	.	.
chr10	54074878	54075377	chr10	54013680	54014179	Gm16998|chr10:54013680-54014179	0.355554633999063	.	.
chr10	54075590	54076089	chr10	54013680	54014179	Gm16998|chr10:54013680-54014179	0.372331930098954	.	.
chr10	54075590	54076089	chr10	54013680	54014179	Man1a|chr10:54013680-54014179	0.372331930098954	.	.
chr10	57486054	57486553	chr10	57001179	57001678	4930467K11Rik|chr10:57001179-57001678	0.295904574857439	.	.
chr10	57486054	57486553	chr10	57001179	57001678	Hsf2|chr10:57001179-57001678	0.295904574857439	.	.
chr10	57532304	57532803	chr10	57463283	57463782	Serinc1|chr10:57463283-57463782	0.343461494168562	.	.
chr10	57532304	57532803	chr10	57568996	57569495	Serinc1|chr10:57568996-57569495	0.221797698805035	.	.
chr10	57532304	57532803	chr10	57572089	57572588	Serinc1|chr10:57572089-57572588	0.193972646032202	.	.
chr10	57532304	57532803	chr10	57743482	57743981	Serinc1|chr10:57743482-57743981	0.311465818941117	.	.
chr10	57631815	57632314	chr10	57289108	57289607	Pkib|chr10:57289108-57289607	0.33440575578044	.	.
chr10	57631815	57632314	chr10	57289635	57290134	Pkib|chr10:57289635-57290134	0.293645483004971	.	.
chr10	57631815	57632314	chr10	57572089	57572588	Pkib|chr10:57572089-57572588	0.347960412917767	.	.
chr10	57794436	57794935	chr10	57572089	57572588	Smpdl3a|chr10:57572089-57572588	0.20415496847447	.	.
chr10	58255194	58255693	chr10	58383254	58383753	Gcc2|chr10:58383254-58383753	0.254146727503697	.	.
chr10	58323065	58323564	chr10	58600914	58601413	Lims1|chr10:58600914-58601413	0.286203286574292	.	.
chr10	58323065	58323564	chr10	58601430	58601929	Lims1|chr10:58601430-58601929	0.228135133676646	.	.
chr10	58323065	58323564	chr10	58733837	58734336	Lims1|chr10:58733837-58734336	0.255537840346708	.	.
chr10	58675506	58676005	chr10	58600914	58601413	Edar|chr10:58600914-58601413	0.385829598952304	.	.
chr10	58675506	58676005	chr10	58601430	58601929	Edar|chr10:58601430-58601929	0.366513741139849	.	.
chr10	58675506	58676005	chr10	58733837	58734336	Edar|chr10:58733837-58734336	0.210579356300075	.	.
chr10	58813051	58813550	chr10	58854931	58855430	Sh3rf3|chr10:58854931-58855430	0.250290377775015	.	.
chr10	60277677	60278176	chr10	60471649	60472148	Psap|chr10:60471649-60472148	0.209831455833162	.	.
chr10	60277677	60278176	chr10	60513367	60513866	Psap|chr10:60513367-60513866	0.218458309494293	.	.
chr10	60752559	60753058	chr10	60705157	60705656	Slc29a3|chr10:60705157-60705656	0.280813787405077	.	.
chr10	60752559	60753058	chr10	61068463	61068962	Slc29a3|chr10:61068463-61068962	0.400411013422053	.	.
chr10	60831386	60831885	chr10	60779625	60780124	Unc5b|chr10:60779625-60780124	0.191512149984065	.	.
chr10	60831386	60831885	chr10	60826488	60826987	Unc5b|chr10:60826488-60826987	0.21287771010655	.	.
chr10	61496185	61496684	chr10	61275776	61276275	Gm47595|chr10:61275776-61276275	0.215778362554858	.	.
chr10	61783021	61783520	chr10	62101434	62101933	H2afy2|chr10:62101434-62101933	0.23333469786661	.	.
chr10	61783021	61783520	chr10	62102023	62102522	H2afy2|chr10:62102023-62102522	0.229178139810844	.	.
chr10	61783021	61783520	chr10	62182988	62183487	H2afy2|chr10:62182988-62183487	0.317675348249707	.	.
chr10	61783689	61784188	chr10	61774820	61775319	H2afy2|chr10:61774820-61775319	0.279082469246085	.	.
chr10	61783689	61784188	chr10	62182988	62183487	H2afy2|chr10:62182988-62183487	0.414563666389632	.	.
chr10	62231026	62231525	chr10	62425360	62425859	Tspan15|chr10:62425360-62425859	0.218001561637844	.	.
chr10	62340040	62340539	chr10	62101434	62101933	Hk1os|chr10:62101434-62101933	0.211863313546973	.	.
chr10	62340040	62340539	chr10	62174418	62174917	Hk1os|chr10:62174418-62174917	0.280591591187807	.	.
chr10	62340040	62340539	chr10	62260971	62261470	Hk1os|chr10:62260971-62261470	0.218580991735505	.	.
chr10	62340040	62340539	chr10	62518750	62519249	Hk1os|chr10:62518750-62519249	0.235785993446636	.	.
chr10	62449766	62450265	chr10	62102023	62102522	4930507D05Rik|chr10:62102023-62102522	0.213122690996201	.	.
chr10	62449766	62450265	chr10	62102023	62102522	4930507D05Rik|chr10:62102023-62102522	0.213122690996202	.	.
chr10	62449766	62450265	chr10	62102023	62102522	Supv3l1|chr10:62102023-62102522	0.213122690996201	.	.
chr10	62449766	62450265	chr10	62102023	62102522	Supv3l1|chr10:62102023-62102522	0.213122690996202	.	.
chr10	62449766	62450265	chr10	62110799	62111298	4930507D05Rik|chr10:62110799-62111298	0.248637955434228	.	.
chr10	62449766	62450265	chr10	62110799	62111298	Supv3l1|chr10:62110799-62111298	0.248637955434228	.	.
chr10	62449766	62450265	chr10	62174418	62174917	4930507D05Rik|chr10:62174418-62174917	0.335909888858849	.	.
chr10	62449766	62450265	chr10	62174418	62174917	Supv3l1|chr10:62174418-62174917	0.335909888858849	.	.
chr10	62449766	62450265	chr10	62518750	62519249	4930507D05Rik|chr10:62518750-62519249	0.202046167726172	.	.
chr10	62449766	62450265	chr10	62518750	62519249	Supv3l1|chr10:62518750-62519249	0.202046167726172	.	.
chr10	62486629	62487128	chr10	62101434	62101933	Vps26a|chr10:62101434-62101933	0.226389724180822	.	.
chr10	62486629	62487128	chr10	62182988	62183487	Vps26a|chr10:62182988-62183487	0.204467649666448	.	.
chr10	62486629	62487128	chr10	62674652	62675151	Vps26a|chr10:62674652-62675151	0.21665908409499	.	.
chr10	62602059	62602558	chr10	62300269	62300768	Ddx21|chr10:62300269-62300768	0.355943837621286	.	.
chr10	62602059	62602558	chr10	62300269	62300768	Gm47257|chr10:62300269-62300768	0.355943837621286	.	.
chr10	62602059	62602558	chr10	62590203	62590702	Ddx21|chr10:62590203-62590702	0.334919339593671	.	.
chr10	62602059	62602558	chr10	62590203	62590702	Gm47257|chr10:62590203-62590702	0.334919339593671	.	.
chr10	62602590	62603089	chr10	62865210	62865709	Ddx21|chr10:62865210-62865709	0.309374976058014	.	.
chr10	62602590	62603089	chr10	62865210	62865709	Gm47257|chr10:62865210-62865709	0.309374976058014	.	.
chr10	62651098	62651597	chr10	62590203	62590702	Ddx50|chr10:62590203-62590702	0.213013772486298	.	.
chr10	62725538	62726037	chr10	62300269	62300768	Stox1|chr10:62300269-62300768	0.369743663815828	.	.
chr10	62726313	62726812	chr10	62300269	62300768	Stox1|chr10:62300269-62300768	0.44783012918207	.	.
chr10	62792172	62792671	chr10	62518750	62519249	Ccar1|chr10:62518750-62519249	0.320745398136176	.	.
chr10	62792172	62792671	chr10	62859552	62860051	Ccar1|chr10:62859552-62860051	0.294282319188275	.	.
chr10	62792172	62792671	chr10	63065948	63066447	Ccar1|chr10:63065948-63066447	0.230228185327199	.	.
chr10	62920395	62920894	chr10	62865210	62865709	Slc25a16|chr10:62865210-62865709	0.430602814184891	.	.
chr10	62979983	62980482	chr10	63065948	63066447	Rufy2|chr10:63065948-63066447	0.21113169682364	.	.
chr10	63023030	63023529	chr10	62859552	62860051	Hnrnph3|chr10:62859552-62860051	0.20801188313682	.	.
chr10	63023030	63023529	chr10	63065948	63066447	Hnrnph3|chr10:63065948-63066447	0.324987081365833	.	.
chr10	63023688	63024187	chr10	62859552	62860051	Hnrnph3|chr10:62859552-62860051	0.307556452362186	.	.
chr10	63023688	63024187	chr10	62859552	62860051	Pbld2|chr10:62859552-62860051	0.307556452362186	.	.
chr10	63099999	63100498	chr10	63122482	63122981	Atoh7|chr10:63122482-63122981	0.229974175595174	.	.
chr10	63099999	63100498	chr10	63338211	63338710	Atoh7|chr10:63338211-63338710	0.289853778227067	.	.
chr10	63243618	63244117	chr10	62859552	62860051	1700120B22Rik|chr10:62859552-62860051	0.232789577800892	.	.
chr10	63243618	63244117	chr10	62859552	62860051	Herc4|chr10:62859552-62860051	0.232789577800892	.	.
chr10	63429957	63430456	chr10	63122482	63122981	Ctnna3|chr10:63122482-63122981	0.248992940803798	.	.
chr10	66920360	66920859	chr10	66574759	66575258	1110002J07Rik|chr10:66574759-66575258	0.277877447501301	.	.
chr10	66920360	66920859	chr10	66574759	66575258	Gm26576|chr10:66574759-66575258	0.277877447501301	.	.
chr10	67535893	67536392	chr10	67252636	67253135	Egr2|chr10:67252636-67253135	0.215648806841889	.	.
chr10	67548797	67549296	chr10	67858855	67859354	Ado|chr10:67858855-67859354	0.239997248388692	.	.
chr10	67548797	67549296	chr10	67871517	67872016	Ado|chr10:67871517-67872016	0.191120153642673	.	.
chr10	67979231	67979730	chr10	67858855	67859354	Rtkn2|chr10:67858855-67859354	0.243237236185496	.	.
chr10	68541629	68542128	chr10	68283060	68283559	Cabcoco1|chr10:68283060-68283559	0.285025280611827	.	.
chr10	69212738	69213237	chr10	69185817	69186316	A930033H14Rik|chr10:69185817-69186316	0.199160200751863	.	.
chr10	71285013	71285512	chr10	71361807	71362306	Ube2d1|chr10:71361807-71362306	0.262618744570907	.	.
chr10	71285013	71285512	chr10	71642470	71642969	Ube2d1|chr10:71642470-71642969	0.274415978853741	.	.
chr10	71344660	71345159	chr10	71642470	71642969	Cisd1|chr10:71642470-71642969	0.207944929255058	.	.
chr10	71347030	71347529	chr10	71489744	71490243	Ipmk|chr10:71489744-71490243	0.290058611580863	.	.
chr10	71347030	71347529	chr10	71642470	71642969	Ipmk|chr10:71642470-71642969	0.226916857546649	.	.
chr10	71347532	71348031	chr10	71642470	71642969	Ipmk|chr10:71642470-71642969	0.203926202546105	.	.
chr10	72654602	72655101	chr10	72403182	72403681	Zwint|chr10:72403182-72403681	0.232811148914956	.	.
chr10	72654602	72655101	chr10	72843518	72844017	Zwint|chr10:72843518-72844017	0.452154075290527	.	.
chr10	72654602	72655101	chr10	72980573	72981072	Zwint|chr10:72980573-72981072	0.30653593784745	.	.
chr10	72655128	72655627	chr10	72843518	72844017	Zwint|chr10:72843518-72844017	0.225072883161651	.	.
chr10	73099619	73100118	chr10	72971790	72972289	Pcdh15|chr10:72971790-72972289	0.363531793209397	.	.
chr10	74966773	74967272	chr10	74782779	74783278	Gnaz|chr10:74782779-74783278	0.287248547074222	.	.
chr10	74966773	74967272	chr10	74846194	74846693	Gnaz|chr10:74846194-74846693	0.334942388814995	.	.
chr10	74966773	74967272	chr10	74855061	74855560	Gnaz|chr10:74855061-74855560	0.53613331973621	.	.
chr10	74966773	74967272	chr10	74855061	74855560	Gnaz|chr10:74855061-74855560	0.536133319736211	.	.
chr10	74966773	74967272	chr10	74922859	74923358	Gnaz|chr10:74922859-74923358	0.261230774412952	.	.
chr10	75773277	75773776	chr10	75872865	75873364	Ddt|chr10:75872865-75873364	0.209898370310727	.	.
chr10	75797531	75798030	chr10	75853409	75853908	Gstt1|chr10:75853409-75853908	0.279200337448639	.	.
chr10	75893088	75893587	chr10	75873531	75874030	Derl3|chr10:75873531-75874030	0.297414172958859	.	.
chr10	75935571	75936070	chr10	75873531	75874030	Mmp11|chr10:75873531-75874030	0.402594707884158	.	.
chr10	75936223	75936722	chr10	75853409	75853908	Mmp11|chr10:75853409-75853908	0.222032618276736	.	.
chr10	76032290	76032789	chr10	75853409	75853908	Zfp280b|chr10:75853409-75853908	0.262459144409453	.	.
chr10	76148076	76148575	chr10	76275404	76275903	Slc5a4a|chr10:76275404-76275903	0.230167601002072	.	.
chr10	76442015	76442514	chr10	76275404	76275903	Pcnt|chr10:76275404-76275903	0.404840857817107	.	.
chr10	76468680	76469179	chr10	76275404	76275903	Mcm3ap|chr10:76275404-76275903	0.287460729089154	.	.
chr10	76468680	76469179	chr10	76275404	76275903	Ybey|chr10:76275404-76275903	0.287460729089154	.	.
chr10	76468680	76469179	chr10	76732742	76733241	Mcm3ap|chr10:76732742-76733241	0.202353298732157	.	.
chr10	76468680	76469179	chr10	76732742	76733241	Ybey|chr10:76732742-76733241	0.202353298732157	.	.
chr10	76531225	76531724	chr10	76801944	76802443	Lss|chr10:76801944-76802443	0.191575581057015	.	.
chr10	76623163	76623662	chr10	76809390	76809889	Col6a2|chr10:76809390-76809889	0.246513236697198	.	.
chr10	76623163	76623662	chr10	76809931	76810430	Col6a2|chr10:76809931-76810430	0.30341852275243	.	.
chr10	76623163	76623662	chr10	76983506	76984005	Col6a2|chr10:76983506-76984005	0.247932909078366	.	.
chr10	76961928	76962427	chr10	76809931	76810430	Pcbp3|chr10:76809931-76810430	0.190779255957541	.	.
chr10	76961928	76962427	chr10	76983506	76984005	Pcbp3|chr10:76983506-76984005	0.314693985184596	.	.
chr10	77515609	77516108	chr10	77864325	77864824	Fam207a|chr10:77864325-77864824	0.495668430530907	.	.
chr10	77581441	77581940	chr10	77677570	77678069	Pttg1ip|chr10:77677570-77678069	0.407443336767165	.	.
chr10	77606279	77606778	chr10	77509364	77509863	Sumo3|chr10:77509364-77509863	0.233797731756226	.	.
chr10	77902814	77903313	chr10	77864325	77864824	Lrrc3|chr10:77864325-77864824	0.552346126652036	.	.
chr10	77969634	77970133	chr10	77969102	77969601	Trpm2|chr10:77969102-77969601	0.336494941909808	.	.
chr10	78244489	78244988	chr10	77864325	77864824	Trappc10|chr10:77864325-77864824	0.277503119941477	.	.
chr10	78352152	78352651	chr10	78344004	78344503	Agpat3|chr10:78344004-78344503	0.226728539811658	.	.
chr10	78352152	78352651	chr10	78344004	78344503	Gm40709|chr10:78344004-78344503	0.226728539811658	.	.
chr10	78412126	78412625	chr10	78344004	78344503	Rrp1|chr10:78344004-78344503	0.338692694605851	.	.
chr10	78412126	78412625	chr10	78396201	78396700	Rrp1|chr10:78396201-78396700	0.202592480365079	.	.
chr10	78425391	78425890	chr10	78344527	78345026	Cstb|chr10:78344527-78345026	0.212690707849914	.	.
chr10	78464708	78465207	chr10	78487672	78488171	Pdxk|chr10:78487672-78488171	0.287866922017277	.	.
chr10	78464708	78465207	chr10	78632261	78632760	Pdxk|chr10:78632261-78632760	0.24538752326078	.	.
chr10	78574182	78574681	chr10	78481893	78482392	Ilvbl|chr10:78481893-78482392	0.241412488939747	.	.
chr10	78574182	78574681	chr10	78487672	78488171	Ilvbl|chr10:78487672-78488171	0.313708880078526	.	.
chr10	78574691	78575190	chr10	78326428	78326927	Ilvbl|chr10:78326428-78326927	0.232706949667498	.	.
chr10	78574691	78575190	chr10	78368176	78368675	Ilvbl|chr10:78368176-78368675	0.403862696795014	.	.
chr10	78574691	78575190	chr10	78396201	78396700	Ilvbl|chr10:78396201-78396700	0.29812526489181	.	.
chr10	78574691	78575190	chr10	78457906	78458405	Ilvbl|chr10:78457906-78458405	0.232027781307475	.	.
chr10	78779460	78779959	chr10	78632261	78632760	Slc1a6|chr10:78632261-78632760	0.191642629344206	.	.
chr10	78779460	78779959	chr10	78812600	78813099	Slc1a6|chr10:78812600-78813099	0.211021156432122	.	.
chr10	79554879	79555378	chr10	79638841	79639340	Mier2|chr10:79638841-79639340	0.223218311215295	.	.
chr10	79554879	79555378	chr10	79728831	79729330	Mier2|chr10:79728831-79729330	0.205996577291882	.	.
chr10	79637007	79637506	chr10	79728322	79728821	Gm47163|chr10:79728322-79728821	0.200114497950899	.	.
chr10	79637007	79637506	chr10	79728322	79728821	Shc2|chr10:79728322-79728821	0.200114497950899	.	.
chr10	79637007	79637506	chr10	79728831	79729330	Gm47163|chr10:79728831-79729330	0.335745624806969	.	.
chr10	79637007	79637506	chr10	79728831	79729330	Shc2|chr10:79728831-79729330	0.335745624806969	.	.
chr10	79663935	79664434	chr10	79728831	79729330	Madcam1|chr10:79728831-79729330	0.341267270124347	.	.
chr10	79681760	79682259	chr10	79728831	79729330	Cdc34|chr10:79728831-79729330	0.476214553594428	.	.
chr10	79704113	79704612	chr10	79595188	79595687	Bsg|chr10:79595188-79595687	0.227485350716671	.	.
chr10	79704113	79704612	chr10	79728831	79729330	Bsg|chr10:79728831-79729330	0.209914097288144	.	.
chr10	79746371	79746870	chr10	79728831	79729330	Polrmt|chr10:79728831-79729330	0.193942824059398	.	.
chr10	81266395	81266894	chr10	81571498	81571997	Apba3|chr10:81571498-81571997	0.2163144923758	.	.
chr10	81266395	81266894	chr10	81571498	81571997	Mrpl54|chr10:81571498-81571997	0.2163144923758	.	.
chr10	81319957	81320456	chr10	81403462	81403961	Cactin|chr10:81403462-81403961	0.363296968506385	.	.
chr10	81319957	81320456	chr10	81413787	81414286	Cactin|chr10:81413787-81414286	0.39638759026732	.	.
chr10	81319957	81320456	chr10	81551522	81552021	Cactin|chr10:81551522-81552021	0.348335326989596	.	.
chr10	81319957	81320456	chr10	81570705	81571204	Cactin|chr10:81570705-81571204	0.306971069963918	.	.
chr10	81319957	81320456	chr10	81570705	81571204	Cactin|chr10:81570705-81571204	0.306971069963919	.	.
chr10	81319957	81320456	chr10	81643405	81643904	Cactin|chr10:81643405-81643904	0.27964696618945	.	.
chr10	81320497	81320996	chr10	81403462	81403961	Cactin|chr10:81403462-81403961	0.300771281321182	.	.
chr10	81320497	81320996	chr10	81430826	81431325	Cactin|chr10:81430826-81431325	0.226295890725813	.	.
chr10	81320497	81320996	chr10	81472805	81473304	Cactin|chr10:81472805-81473304	0.247054994524991	.	.
chr10	81320497	81320996	chr10	81570705	81571204	Cactin|chr10:81570705-81571204	0.443929715889682	.	.
chr10	81350327	81350826	chr10	81413787	81414286	Hmg20b|chr10:81413787-81414286	0.36430216896004	.	.
chr10	81350327	81350826	chr10	81551522	81552021	Hmg20b|chr10:81551522-81552021	0.191349041190698	.	.
chr10	81350327	81350826	chr10	81643405	81643904	Hmg20b|chr10:81643405-81643904	0.193397516382077	.	.
chr10	81357211	81357710	chr10	81267945	81268444	Mfsd12|chr10:81267945-81268444	0.238671207825442	.	.
chr10	81378395	81378894	chr10	81432821	81433320	Fzr1|chr10:81432821-81433320	0.230542815208136	.	.
chr10	81378395	81378894	chr10	81502626	81503125	Fzr1|chr10:81502626-81503125	0.200474220240608	.	.
chr10	81378395	81378894	chr10	81643405	81643904	Fzr1|chr10:81643405-81643904	0.203887382508892	.	.
chr10	81384063	81384562	chr10	81257213	81257712	Dohh|chr10:81257213-81257712	0.209908402428506	.	.
chr10	81384063	81384562	chr10	81430826	81431325	Dohh|chr10:81430826-81431325	0.273239285181446	.	.
chr10	81482441	81482940	chr10	81267945	81268444	Celf5|chr10:81267945-81268444	0.304406925135126	.	.
chr10	81482441	81482940	chr10	81551522	81552021	Celf5|chr10:81551522-81552021	0.307962614097582	.	.
chr10	81496231	81496730	chr10	81643405	81643904	Ncln|chr10:81643405-81643904	0.196179577708878	.	.
chr10	81545004	81545503	chr10	81432821	81433320	Gna11|chr10:81432821-81433320	0.299882551737793	.	.
chr10	81545004	81545503	chr10	81643405	81643904	Gna11|chr10:81643405-81643904	0.264795897407684	.	.
chr10	81559200	81559699	chr10	81257213	81257712	Tle5|chr10:81257213-81257712	0.340475208980126	.	.
chr10	81559200	81559699	chr10	81997141	81997640	Tle5|chr10:81997141-81997640	0.352746512974858	.	.
chr10	81600731	81601230	chr10	81285670	81286169	Tle6|chr10:81285670-81286169	0.195771141738915	.	.
chr10	81605948	81606447	chr10	81403462	81403961	BC025920|chr10:81403462-81403961	0.345066668602468	.	.
chr10	81605948	81606447	chr10	81432821	81433320	BC025920|chr10:81432821-81433320	0.289222590719474	.	.
chr10	81605948	81606447	chr10	81472805	81473304	BC025920|chr10:81472805-81473304	0.231393045075983	.	.
chr10	81605948	81606447	chr10	81570705	81571204	BC025920|chr10:81570705-81571204	0.342360824649513	.	.
chr10	81627379	81627878	chr10	81571498	81571997	Ankrd24|chr10:81571498-81571997	0.305862520939788	.	.
chr10	81627379	81627878	chr10	81571498	81571997	Sirt6|chr10:81571498-81571997	0.305862520939788	.	.
chr10	81627379	81627878	chr10	81643405	81643904	Ankrd24|chr10:81643405-81643904	0.247033402573907	.	.
chr10	81627379	81627878	chr10	81643405	81643904	Sirt6|chr10:81643405-81643904	0.247033402573907	.	.
chr10	81627379	81627878	chr10	81997141	81997640	Ankrd24|chr10:81997141-81997640	0.353895941740513	.	.
chr10	81627379	81627878	chr10	81997141	81997640	Sirt6|chr10:81997141-81997640	0.353895941740513	.	.
chr10	81648748	81649247	chr10	81267945	81268444	Gm10778|chr10:81267945-81268444	0.231922384689297	.	.
chr10	82082993	82083492	chr10	81997141	81997640	BC024063|chr10:81997141-81997640	0.468485370419773	.	.
chr10	82128235	82128734	chr10	81997141	81997640	AU041133|chr10:81997141-81997640	0.241842174920857	.	.
chr10	82353950	82354449	chr10	82698823	82699322	Gm4924|chr10:82698823-82699322	0.326105674334893	.	.
chr10	82622905	82623404	chr10	82666399	82666898	1190007I07Rik|chr10:82666399-82666898	0.22833641656989	.	.
chr10	82622905	82623404	chr10	82860253	82860752	1190007I07Rik|chr10:82860253-82860752	0.578508758709876	.	.
chr10	82622905	82623404	chr10	82900594	82901093	1190007I07Rik|chr10:82900594-82901093	0.460763376001445	.	.
chr10	82763879	82764378	chr10	82795313	82795812	Nfyb|chr10:82795313-82795812	0.234720512401247	.	.
chr10	82763879	82764378	chr10	82900594	82901093	Nfyb|chr10:82900594-82901093	0.251760743522069	.	.
chr10	82858893	82859392	chr10	82666399	82666898	Gm38560|chr10:82666399-82666898	0.192830541079077	.	.
chr10	82858893	82859392	chr10	82795313	82795812	Gm38560|chr10:82795313-82795812	0.21626918880318	.	.
chr10	82985754	82986253	chr10	82666399	82666898	Chst11|chr10:82666399-82666898	0.27513662234009	.	.
chr10	82985754	82986253	chr10	82909239	82909738	Chst11|chr10:82909239-82909738	0.223002651869548	.	.
chr10	83359854	83360353	chr10	83251843	83252342	D10Wsu102e|chr10:83251843-83252342	0.404228007554826	.	.
chr10	83533226	83533725	chr10	83852152	83852651	Aldh1l2|chr10:83852152-83852651	0.279414566273302	.	.
chr10	83533859	83534358	chr10	83852152	83852651	Aldh1l2|chr10:83852152-83852651	0.331452379228176	.	.
chr10	83543166	83543665	chr10	83776401	83776900	Washc4|chr10:83776401-83776900	0.346876180506376	.	.
chr10	83543701	83544200	chr10	83819609	83820108	Washc4|chr10:83819609-83820108	0.321189721207799	.	.
chr10	83722616	83723115	chr10	83353944	83354443	1500009L16Rik|chr10:83353944-83354443	0.386676590744609	.	.
chr10	83722616	83723115	chr10	83819609	83820108	1500009L16Rik|chr10:83819609-83820108	0.346660927525089	.	.
chr10	83722616	83723115	chr10	83861530	83862029	1500009L16Rik|chr10:83861530-83862029	0.391237816378007	.	.
chr10	85829194	85829693	chr10	85510433	85510932	Pwp1|chr10:85510433-85510932	0.260149359548278	.	.
chr10	85829194	85829693	chr10	85599059	85599558	Pwp1|chr10:85599059-85599558	0.218341609897704	.	.
chr10	85829194	85829693	chr10	85928481	85928980	Pwp1|chr10:85928481-85928980	0.191671772326375	.	.
chr10	85829194	85829693	chr10	86064837	86065336	Pwp1|chr10:86064837-86065336	0.371542762991631	.	.
chr10	85916334	85916833	chr10	85510433	85510932	Prdm4|chr10:85510433-85510932	0.216414476125176	.	.
chr10	85916334	85916833	chr10	85871543	85872042	Prdm4|chr10:85871543-85872042	0.259220863262173	.	.
chr10	85916863	85917362	chr10	85539511	85540010	Prdm4|chr10:85539511-85540010	0.282481753526084	.	.
chr10	85916863	85917362	chr10	85923304	85923803	Prdm4|chr10:85923304-85923803	0.313772727402641	.	.
chr10	85916863	85917362	chr10	86093066	86093565	Prdm4|chr10:86093066-86093565	0.277022000206469	.	.
chr10	85957553	85958052	chr10	86093066	86093565	Rtcb|chr10:86093066-86093565	0.224852939076676	.	.
chr10	86021662	86022161	chr10	86064837	86065336	A230060F14Rik|chr10:86064837-86065336	0.189800569459701	.	.
chr10	86021662	86022161	chr10	86064837	86065336	Fbxo7|chr10:86064837-86065336	0.189800569459701	.	.
chr10	86497972	86498471	chr10	86339609	86340108	Syn3|chr10:86339609-86340108	0.27088470984721	.	.
chr10	86498647	86499146	chr10	86452336	86452835	Syn3|chr10:86452336-86452835	0.371436552307395	.	.
chr10	86498647	86499146	chr10	86550765	86551264	Syn3|chr10:86550765-86551264	0.277061166296443	.	.
chr10	86705281	86705780	chr10	86452336	86452835	Hsp90b1|chr10:86452336-86452835	0.31170614617578	.	.
chr10	86705281	86705780	chr10	86452336	86452835	Ttc41|chr10:86452336-86452835	0.31170614617578	.	.
chr10	86705281	86705780	chr10	86463713	86464212	Hsp90b1|chr10:86463713-86464212	0.221361813123374	.	.
chr10	86705281	86705780	chr10	86463713	86464212	Ttc41|chr10:86463713-86464212	0.221361813123374	.	.
chr10	86705281	86705780	chr10	86550765	86551264	Hsp90b1|chr10:86550765-86551264	0.382784262512345	.	.
chr10	86705281	86705780	chr10	86550765	86551264	Ttc41|chr10:86550765-86551264	0.382784262512345	.	.
chr10	86705281	86705780	chr10	86769206	86769705	Hsp90b1|chr10:86769206-86769705	0.418776819910115	.	.
chr10	86705281	86705780	chr10	86769206	86769705	Ttc41|chr10:86769206-86769705	0.418776819910115	.	.
chr10	86705811	86706310	chr10	86452336	86452835	Hsp90b1|chr10:86452336-86452835	0.231310205736653	.	.
chr10	86705811	86706310	chr10	86452336	86452835	Ttc41|chr10:86452336-86452835	0.231310205736653	.	.
chr10	86705811	86706310	chr10	86463713	86464212	Hsp90b1|chr10:86463713-86464212	0.387503106152499	.	.
chr10	86705811	86706310	chr10	86463713	86464212	Ttc41|chr10:86463713-86464212	0.387503106152499	.	.
chr10	86705811	86706310	chr10	86769206	86769705	Hsp90b1|chr10:86769206-86769705	0.212771113508542	.	.
chr10	86705811	86706310	chr10	86769206	86769705	Ttc41|chr10:86769206-86769705	0.212771113508542	.	.
chr10	86705811	86706310	chr10	86834634	86835133	Hsp90b1|chr10:86834634-86835133	0.216408101744954	.	.
chr10	86705811	86706310	chr10	86834634	86835133	Ttc41|chr10:86834634-86835133	0.216408101744954	.	.
chr10	86778694	86779193	chr10	86550765	86551264	Nt5dc3|chr10:86550765-86551264	0.259721324092081	.	.
chr10	86778694	86779193	chr10	86685259	86685758	Nt5dc3|chr10:86685259-86685758	0.220280389890999	.	.
chr10	86778694	86779193	chr10	86685259	86685758	Nt5dc3|chr10:86685259-86685758	0.220280389891	.	.
chr10	86778694	86779193	chr10	86769206	86769705	Nt5dc3|chr10:86769206-86769705	0.327224126179274	.	.
chr10	86971914	86972413	chr10	86550765	86551264	Gm16271|chr10:86550765-86551264	0.45494739977821	.	.
chr10	86971914	86972413	chr10	86636804	86637303	Gm16271|chr10:86636804-86637303	0.210974342013638	.	.
chr10	86971914	86972413	chr10	86685259	86685758	Gm16271|chr10:86685259-86685758	0.243167437036878	.	.
chr10	86971914	86972413	chr10	86769206	86769705	Gm16271|chr10:86769206-86769705	0.421014829828191	.	.
chr10	86972417	86972916	chr10	86819757	86820256	Gm16271|chr10:86819757-86820256	0.212104147732432	.	.
chr10	87058237	87058736	chr10	87153637	87154136	1700113H08Rik|chr10:87153637-87154136	0.364017168517602	.	.
chr10	87229932	87230431	chr10	87153637	87154136	4930555G07Rik|chr10:87153637-87154136	0.323063687003771	.	.
chr10	87229932	87230431	chr10	87159749	87160248	4930555G07Rik|chr10:87159749-87160248	0.637472651094851	.	.
chr10	87229932	87230431	chr10	87160278	87160777	4930555G07Rik|chr10:87160278-87160777	0.460893407851987	.	.
chr10	87229932	87230431	chr10	87494579	87495078	4930555G07Rik|chr10:87494579-87495078	0.486164612067099	.	.
chr10	87230440	87230939	chr10	87153637	87154136	4930555G07Rik|chr10:87153637-87154136	0.214184280385714	.	.
chr10	87230440	87230939	chr10	87159749	87160248	4930555G07Rik|chr10:87159749-87160248	0.38239467425412	.	.
chr10	87230440	87230939	chr10	87160278	87160777	4930555G07Rik|chr10:87160278-87160777	0.227963864946523	.	.
chr10	87230440	87230939	chr10	87494579	87495078	4930555G07Rik|chr10:87494579-87495078	0.516741530178081	.	.
chr10	87492598	87493097	chr10	87024821	87025320	Ascl1|chr10:87024821-87025320	0.267379351677986	.	.
chr10	87492598	87493097	chr10	87153637	87154136	Ascl1|chr10:87153637-87154136	0.258132094357463	.	.
chr10	87492598	87493097	chr10	87159749	87160248	Ascl1|chr10:87159749-87160248	0.368699585737686	.	.
chr10	87492598	87493097	chr10	87159749	87160248	Ascl1|chr10:87159749-87160248	0.368699585737687	.	.
chr10	87492598	87493097	chr10	87160278	87160777	Ascl1|chr10:87160278-87160777	0.255436805577049	.	.
chr10	87492598	87493097	chr10	87494579	87495078	Ascl1|chr10:87494579-87495078	0.531194144428729	.	.
chr10	87493100	87493599	chr10	87159749	87160248	Ascl1|chr10:87159749-87160248	0.331894957040434	.	.
chr10	87493100	87493599	chr10	87160278	87160777	Ascl1|chr10:87160278-87160777	0.208615835564807	.	.
chr10	87493100	87493599	chr10	87494579	87495078	Ascl1|chr10:87494579-87495078	0.549440238279984	.	.
chr10	88146664	88147163	chr10	88195486	88195985	Nup37|chr10:88195486-88195985	0.275945108685205	.	.
chr10	88146664	88147163	chr10	88195486	88195985	Parpbp|chr10:88195486-88195985	0.275945108685205	.	.
chr10	88146664	88147163	chr10	88304248	88304747	Nup37|chr10:88304248-88304747	0.402568377003642	.	.
chr10	88146664	88147163	chr10	88304248	88304747	Parpbp|chr10:88304248-88304747	0.402568377003642	.	.
chr10	88146664	88147163	chr10	88389518	88390017	Nup37|chr10:88389518-88390017	0.412275899412549	.	.
chr10	88146664	88147163	chr10	88389518	88390017	Parpbp|chr10:88389518-88390017	0.412275899412549	.	.
chr10	88146664	88147163	chr10	88426387	88426886	Nup37|chr10:88426387-88426886	0.240009361041066	.	.
chr10	88146664	88147163	chr10	88426387	88426886	Parpbp|chr10:88426387-88426886	0.240009361041066	.	.
chr10	88201358	88201857	chr10	88426387	88426886	Washc3|chr10:88426387-88426886	0.190324601807826	.	.
chr10	88378931	88379430	chr10	88389518	88390017	Dram1|chr10:88389518-88390017	0.211319903879121	.	.
chr10	88378931	88379430	chr10	88389518	88390017	Gnptab|chr10:88389518-88390017	0.211319903879121	.	.
chr10	88378931	88379430	chr10	88426387	88426886	Dram1|chr10:88426387-88426886	0.441871485175559	.	.
chr10	88378931	88379430	chr10	88426387	88426886	Gnptab|chr10:88426387-88426886	0.441871485175559	.	.
chr10	88378931	88379430	chr10	88738951	88739450	Dram1|chr10:88738951-88739450	0.223035766764329	.	.
chr10	88378931	88379430	chr10	88738951	88739450	Gnptab|chr10:88738951-88739450	0.223035766764329	.	.
chr10	88379531	88380030	chr10	88327377	88327876	Dram1|chr10:88327377-88327876	0.248951120855332	.	.
chr10	88379531	88380030	chr10	88327377	88327876	Gnptab|chr10:88327377-88327876	0.248951120855332	.	.
chr10	88503789	88504288	chr10	88389518	88390017	Chpt1|chr10:88389518-88390017	0.343690164870342	.	.
chr10	88503789	88504288	chr10	88389518	88390017	Chpt1|chr10:88389518-88390017	0.343690164870343	.	.
chr10	88503789	88504288	chr10	88738951	88739450	Chpt1|chr10:88738951-88739450	0.386766922993341	.	.
chr10	88730714	88731213	chr10	88304248	88304747	Arl1|chr10:88304248-88304747	0.210700865182219	.	.
chr10	88730714	88731213	chr10	88389518	88390017	Arl1|chr10:88389518-88390017	0.339833903712037	.	.
chr10	88730714	88731213	chr10	88426387	88426886	Arl1|chr10:88426387-88426886	0.36949242185178	.	.
chr10	88730714	88731213	chr10	88738951	88739450	Arl1|chr10:88738951-88739450	0.48138001037764	.	.
chr10	89686076	89686575	chr10	89547988	89548487	1500026H17Rik|chr10:89547988-89548487	0.216708601216917	.	.
chr10	89686076	89686575	chr10	89547988	89548487	Scyl2|chr10:89547988-89548487	0.216708601216917	.	.
chr10	89686076	89686575	chr10	89837494	89837993	1500026H17Rik|chr10:89837494-89837993	0.195231435217108	.	.
chr10	89686076	89686575	chr10	89837494	89837993	Scyl2|chr10:89837494-89837993	0.195231435217108	.	.
chr10	89744704	89745203	chr10	89837494	89837993	Uhrf1bp1l|chr10:89837494-89837993	0.519758899383756	.	.
chr10	89745265	89745764	chr10	89823865	89824364	Uhrf1bp1l|chr10:89823865-89824364	0.273949708867951	.	.
chr10	91082684	91083183	chr10	91170494	91170993	Apaf1|chr10:91170494-91170993	0.200878498414752	.	.
chr10	91082684	91083183	chr10	91170494	91170993	Ikbip|chr10:91170494-91170993	0.200878498414752	.	.
chr10	91082684	91083183	chr10	91321530	91322029	Apaf1|chr10:91321530-91322029	0.490850947957738	.	.
chr10	91082684	91083183	chr10	91321530	91322029	Ikbip|chr10:91321530-91322029	0.490850947957738	.	.
chr10	91123779	91124278	chr10	91171389	91171888	Slc25a3|chr10:91171389-91171888	0.192101308952859	.	.
chr10	91123779	91124278	chr10	91260296	91260795	Slc25a3|chr10:91260296-91260795	0.49538977449374	.	.
chr10	91123779	91124278	chr10	91321530	91322029	Slc25a3|chr10:91321530-91322029	0.314675436390525	.	.
chr10	91123779	91124278	chr10	91448063	91448562	Slc25a3|chr10:91448063-91448562	0.356838091750159	.	.
chr10	91181390	91181889	chr10	91321530	91322029	Tmpo|chr10:91321530-91322029	0.199816873793366	.	.
chr10	91181390	91181889	chr10	91448063	91448562	Tmpo|chr10:91448063-91448562	0.209968651066661	.	.
chr10	91181909	91182408	chr10	91260296	91260795	Tmpo|chr10:91260296-91260795	0.327277658313607	.	.
chr10	91181909	91182408	chr10	91297736	91298235	Tmpo|chr10:91297736-91298235	0.224556266806851	.	.
chr10	92643969	92644468	chr10	92296283	92296782	Gm31822|chr10:92296283-92296782	0.242827242772452	.	.
chr10	92722155	92722654	chr10	92296283	92296782	Nedd1|chr10:92296283-92296782	0.207121420941655	.	.
chr10	93453094	93453593	chr10	93291310	93291809	Lta4h|chr10:93291310-93291809	0.239965658897965	.	.
chr10	93641001	93641500	chr10	93255446	93255945	Ntn4|chr10:93255446-93255945	0.211201712411947	.	.
chr10	93641001	93641500	chr10	93430769	93431268	Ntn4|chr10:93430769-93431268	0.257158927267589	.	.
chr10	93641001	93641500	chr10	93485237	93485736	Ntn4|chr10:93485237-93485736	0.540164862002944	.	.
chr10	93641001	93641500	chr10	93577463	93577962	Ntn4|chr10:93577463-93577962	0.242197790429132	.	.
chr10	93641001	93641500	chr10	93611330	93611829	Ntn4|chr10:93611330-93611829	0.412304470458999	.	.
chr10	100487126	100487625	chr10	100588503	100589002	Cep290|chr10:100588503-100589002	0.201349941257407	.	.
chr10	100487126	100487625	chr10	100588503	100589002	Tmtc3|chr10:100588503-100589002	0.201349941257407	.	.
chr10	100742024	100742523	chr10	100588503	100589002	Gm35722|chr10:100588503-100589002	0.206407008535796	.	.
chr10	100742024	100742523	chr10	100589041	100589540	Gm35722|chr10:100589041-100589540	0.222519681812174	.	.
chr10	100742024	100742523	chr10	100604199	100604698	Gm35722|chr10:100604199-100604698	0.202563536471145	.	.
chr10	100742024	100742523	chr10	100755023	100755522	Gm35722|chr10:100755023-100755522	0.283930030227866	.	.
chr10	103236075	103236574	chr10	103369009	103369508	Lrriq1|chr10:103369009-103369508	0.297288979117221	.	.
chr10	103367473	103367972	chr10	103358716	103359215	Slc6a15|chr10:103358716-103359215	0.193642923024727	.	.
chr10	103367473	103367972	chr10	103369009	103369508	Slc6a15|chr10:103369009-103369508	0.197459025865912	.	.
chr10	105575185	105575684	chr10	105774364	105774863	Tmtc2|chr10:105774364-105774863	0.232061037563219	.	.
chr10	106469497	106469996	chr10	106468917	106469416	Ppfia2|chr10:106468917-106469416	0.262183054785324	.	.
chr10	106469497	106469996	chr10	106632156	106632655	Ppfia2|chr10:106632156-106632655	0.314708597797304	.	.
chr10	106469497	106469996	chr10	106632724	106633223	Ppfia2|chr10:106632724-106633223	0.232072418856379	.	.
chr10	106470005	106470504	chr10	106528518	106529017	Ppfia2|chr10:106528518-106529017	0.274199491594214	.	.
chr10	106470005	106470504	chr10	106565946	106566445	Ppfia2|chr10:106565946-106566445	0.24836029499009	.	.
chr10	107719777	107720276	chr10	107595946	107596445	Ptprq|chr10:107595946-107596445	0.476254339177852	.	.
chr10	107719777	107720276	chr10	107799916	107800415	Ptprq|chr10:107799916-107800415	0.483648417775722	.	.
chr10	107719777	107720276	chr10	107858637	107859136	Ptprq|chr10:107858637-107859136	0.476923547865076	.	.
chr10	108161294	108161793	chr10	107799916	107800415	Ppp1r12a|chr10:107799916-107800415	0.215377461089229	.	.
chr10	108161294	108161793	chr10	107858637	107859136	Ppp1r12a|chr10:107858637-107859136	0.198277523399848	.	.
chr10	108161813	108162312	chr10	107799916	107800415	Ppp1r12a|chr10:107799916-107800415	0.291226722065371	.	.
chr10	108161813	108162312	chr10	107858637	107859136	Ppp1r12a|chr10:107858637-107859136	0.240553364037037	.	.
chr10	108161813	108162312	chr10	108191456	108191955	Ppp1r12a|chr10:108191456-108191955	0.224200461955061	.	.
chr10	108162386	108162885	chr10	108191456	108191955	Ppp1r12a|chr10:108191456-108191955	0.230784304843804	.	.
chr10	110745112	110745611	chr10	110733303	110733802	E2f7|chr10:110733303-110733802	0.200271757143624	.	.
chr10	110745112	110745611	chr10	110794472	110794971	E2f7|chr10:110794472-110794971	0.284793787467687	.	.
chr10	110919439	110919938	chr10	110733303	110733802	Csrp2|chr10:110733303-110733802	0.301910979270765	.	.
chr10	110919439	110919938	chr10	110794472	110794971	Csrp2|chr10:110794472-110794971	0.281767120409619	.	.
chr10	110919959	110920458	chr10	110542633	110543132	Csrp2|chr10:110542633-110543132	0.25145897027434	.	.
chr10	110919959	110920458	chr10	110733303	110733802	Csrp2|chr10:110733303-110733802	0.496091613236562	.	.
chr10	110919959	110920458	chr10	110794472	110794971	Csrp2|chr10:110794472-110794971	0.247064715980034	.	.
chr10	111972408	111972907	chr10	111912499	111912998	Krr1|chr10:111912499-111912998	0.454366948920841	.	.
chr10	112059933	112060432	chr10	111794952	111795451	Glipr1l1|chr10:111794952-111795451	0.251823765067825	.	.
chr10	112059933	112060432	chr10	112138513	112139012	Glipr1l1|chr10:112138513-112139012	0.27592845126271	.	.
chr10	112270038	112270537	chr10	112635224	112635723	Kcnc2|chr10:112635224-112635723	0.235290261684908	.	.
chr10	112928298	112928797	chr10	112646559	112647058	Atxn7l3b|chr10:112646559-112647058	0.453838787667882	.	.
chr10	112928805	112929304	chr10	112646559	112647058	Atxn7l3b|chr10:112646559-112647058	0.357880267311794	.	.
chr10	115315382	115315881	chr10	115406337	115406836	Rab21|chr10:115406337-115406836	0.266975830902991	.	.
chr10	115315382	115315881	chr10	115662470	115662969	Rab21|chr10:115662470-115662969	0.205374481363257	.	.
chr10	115362040	115362539	chr10	115662470	115662969	Tmem19|chr10:115662470-115662969	0.216262477133726	.	.
chr10	115384020	115384519	chr10	115323235	115323734	Thap2|chr10:115323235-115323734	0.193781534583625	.	.
chr10	115384020	115384519	chr10	115323235	115323734	Zfc3h1|chr10:115323235-115323734	0.193781534583625	.	.
chr10	115384020	115384519	chr10	115617453	115617952	Thap2|chr10:115617453-115617952	0.326957132959397	.	.
chr10	115384020	115384519	chr10	115617453	115617952	Zfc3h1|chr10:115617453-115617952	0.326957132959397	.	.
chr10	115384020	115384519	chr10	115662470	115662969	Thap2|chr10:115662470-115662969	0.34442409058225	.	.
chr10	115384020	115384519	chr10	115662470	115662969	Zfc3h1|chr10:115662470-115662969	0.34442409058225	.	.
chr10	115384626	115385125	chr10	115323235	115323734	Thap2|chr10:115323235-115323734	0.327302067700058	.	.
chr10	115384626	115385125	chr10	115323235	115323734	Zfc3h1|chr10:115323235-115323734	0.327302067700058	.	.
chr10	115586789	115587288	chr10	115662470	115662969	Lgr5|chr10:115662470-115662969	0.237019488359269	.	.
chr10	115586789	115587288	chr10	115778573	115779072	Lgr5|chr10:115778573-115779072	0.302988003289993	.	.
chr10	115587608	115588107	chr10	115617453	115617952	Lgr5|chr10:115617453-115617952	0.293148394586098	.	.
chr10	115587608	115588107	chr10	115662470	115662969	Lgr5|chr10:115662470-115662969	0.380207799288268	.	.
chr10	117413574	117414073	chr10	117376790	117377289	Gm40770|chr10:117376790-117377289	0.198308577943349	.	.
chr10	117413574	117414073	chr10	117475313	117475812	Gm40770|chr10:117475313-117475812	0.505589487247445	.	.
chr10	117710064	117710563	chr10	117376790	117377289	Mdm2|chr10:117376790-117377289	0.339480193272168	.	.
chr10	117710064	117710563	chr10	117436875	117437374	Mdm2|chr10:117436875-117437374	0.43035460449542	.	.
chr10	117710064	117710563	chr10	117676906	117677405	Mdm2|chr10:117676906-117677405	0.22147624806782	.	.
chr10	117710064	117710563	chr10	117695116	117695615	Mdm2|chr10:117695116-117695615	0.314070609161768	.	.
chr10	117710064	117710563	chr10	117731147	117731646	Mdm2|chr10:117731147-117731646	0.326785787318186	.	.
chr10	117710592	117711091	chr10	117376790	117377289	Mdm2|chr10:117376790-117377289	0.288294692661422	.	.
chr10	117710592	117711091	chr10	117436875	117437374	Mdm2|chr10:117436875-117437374	0.493541908193021	.	.
chr10	117710592	117711091	chr10	117475313	117475812	Mdm2|chr10:117475313-117475812	0.405243040403075	.	.
chr10	117710592	117711091	chr10	117695116	117695615	Mdm2|chr10:117695116-117695615	0.316771759373125	.	.
chr10	117792609	117793108	chr10	117675641	117676140	Nup107|chr10:117675641-117676140	0.238757641133753	.	.
chr10	117845286	117845785	chr10	117675641	117676140	Rap1b|chr10:117675641-117676140	0.326071564993635	.	.
chr10	117845812	117846311	chr10	117695116	117695615	Rap1b|chr10:117695116-117695615	0.273016846230218	.	.
chr10	117845812	117846311	chr10	118103082	118103581	Rap1b|chr10:118103082-118103581	0.248405673487832	.	.
chr10	118141391	118141890	chr10	117824074	117824573	Mdm1|chr10:117824074-117824573	0.202490759517653	.	.
chr10	118141391	118141890	chr10	118087071	118087570	Mdm1|chr10:118087071-118087570	0.214028101808189	.	.
chr10	118141391	118141890	chr10	118103082	118103581	Mdm1|chr10:118103082-118103581	0.52516038335726	.	.
chr10	118714508	118715007	chr10	118569324	118569823	Gm33337|chr10:118569324-118569823	0.558489809615084	.	.
chr10	118714508	118715007	chr10	118675757	118676256	Gm33337|chr10:118675757-118676256	0.53854105504121	.	.
chr10	118714508	118715007	chr10	118746717	118747216	Gm33337|chr10:118746717-118747216	0.217984026721763	.	.
chr10	120898763	120899262	chr10	120882734	120883233	Gm4473|chr10:120882734-120883233	0.342387074895543	.	.
chr10	120898763	120899262	chr10	120882734	120883233	Msrb3|chr10:120882734-120883233	0.342387074895543	.	.
chr10	120898763	120899262	chr10	121095892	121096391	Gm4473|chr10:121095892-121096391	0.204114069293098	.	.
chr10	120898763	120899262	chr10	121095892	121096391	Msrb3|chr10:121095892-121096391	0.204114069293098	.	.
chr10	120898763	120899262	chr10	121205957	121206456	Gm4473|chr10:121205957-121206456	0.193377188182318	.	.
chr10	120898763	120899262	chr10	121205957	121206456	Msrb3|chr10:121205957-121206456	0.193377188182318	.	.
chr10	120979164	120979663	chr10	120612573	120613072	Lemd3|chr10:120612573-120613072	0.212350558290473	.	.
chr10	120979164	120979663	chr10	121016884	121017383	Lemd3|chr10:121016884-121017383	0.252115527168897	.	.
chr10	120979164	120979663	chr10	121017419	121017918	Lemd3|chr10:121017419-121017918	0.289233093333624	.	.
chr10	120979164	120979663	chr10	121055436	121055935	Lemd3|chr10:121055436-121055935	0.333776250467155	.	.
chr10	120979164	120979663	chr10	121078955	121079454	Lemd3|chr10:121078955-121079454	0.532669480119714	.	.
chr10	120979164	120979663	chr10	121078955	121079454	Lemd3|chr10:121078955-121079454	0.532669480119715	.	.
chr10	121033004	121033503	chr10	120876144	120876643	Wif1|chr10:120876144-120876643	0.206154274556251	.	.
chr10	121033677	121034176	chr10	120876144	120876643	Wif1|chr10:120876144-120876643	0.212411741207665	.	.
chr10	122047655	122048154	chr10	122051767	122052266	Srgap1|chr10:122051767-122052266	0.277477632860387	.	.
chr10	122047655	122048154	chr10	122220803	122221302	Srgap1|chr10:122220803-122221302	0.283368575709697	.	.
chr10	122097114	122097613	chr10	122051767	122052266	Rxylt1|chr10:122051767-122052266	0.246506819711209	.	.
chr10	122678469	122678968	chr10	122680271	122680770	Ppm1h|chr10:122680271-122680770	0.333750817416329	.	.
chr10	125388281	125388780	chr10	125168288	125168787	Slc16a7|chr10:125168288-125168787	0.289836876349986	.	.
chr10	125389021	125389520	chr10	125168288	125168787	Slc16a7|chr10:125168288-125168787	0.291155313006903	.	.
chr10	127596230	127596729	chr10	127511500	127511999	Gm16217|chr10:127511500-127511999	0.196786671412686	.	.
chr10	127676744	127677243	chr10	127641680	127642179	Gm16230|chr10:127641680-127642179	0.246680666977426	.	.
chr10	127739224	127739723	chr10	127734371	127734870	Zbtb39|chr10:127734371-127734870	0.332197279677932	.	.
chr10	128014912	128015411	chr10	128133921	128134420	Prim1|chr10:128133921-128134420	0.257748182284721	.	.
chr10	128058600	128059099	chr10	128188437	128188936	Ptges3|chr10:128188437-128188936	0.19325851062426	.	.
chr10	128059140	128059639	chr10	128092468	128092967	Ptges3|chr10:128092468-128092967	0.266653604345716	.	.
chr10	128059140	128059639	chr10	128176400	128176899	Ptges3|chr10:128176400-128176899	0.20303557369708	.	.
chr10	128059140	128059639	chr10	128409597	128410096	Ptges3|chr10:128409597-128410096	0.231134570285221	.	.
chr10	128082998	128083497	chr10	128096604	128097103	Atp5b|chr10:128096604-128097103	0.261824901447219	.	.
chr10	128082998	128083497	chr10	128096604	128097103	Gm47438|chr10:128096604-128097103	0.261824901447219	.	.
chr10	128194133	128194632	chr10	127750299	127750798	Gls2|chr10:127750299-127750798	0.293332150133799	.	.
chr10	128195155	128195654	chr10	128188437	128188936	AC135859.1|chr10:128188437-128188936	0.194401566005191	.	.
chr10	128195155	128195654	chr10	128188437	128188936	Gls2|chr10:128188437-128188936	0.194401566005191	.	.
chr10	128232586	128233085	chr10	128092468	128092967	Timeless|chr10:128092468-128092967	0.214282333268777	.	.
chr10	128270187	128270686	chr10	128409597	128410096	Stat2|chr10:128409597-128410096	0.387416546208706	.	.
chr10	128322161	128322660	chr10	128409597	128410096	Cnpy2|chr10:128409597-128410096	0.193318987196432	.	.
chr10	128322676	128323175	chr10	128096604	128097103	Cnpy2|chr10:128096604-128097103	0.207194517734876	.	.
chr10	128322676	128323175	chr10	128536166	128536665	Cnpy2|chr10:128536166-128536665	0.249549660342599	.	.
chr10	128337438	128337937	chr10	128409597	128410096	Cs|chr10:128409597-128410096	0.399773025747258	.	.
chr10	128368518	128369017	chr10	128092468	128092967	Coq10a|chr10:128092468-128092967	0.215501629693009	.	.
chr10	128368518	128369017	chr10	128188437	128188936	Coq10a|chr10:128188437-128188936	0.368486164349679	.	.
chr10	128411355	128411854	chr10	128092468	128092967	Nabp2|chr10:128092468-128092967	0.245531228572729	.	.
chr10	128411355	128411854	chr10	128092468	128092967	Rnf41|chr10:128092468-128092967	0.245531228572729	.	.
chr10	128458309	128458808	chr10	128536166	128536665	Smarcc2|chr10:128536166-128536665	0.298394633376709	.	.
chr10	128498636	128499135	chr10	128176400	128176899	Myl6b|chr10:128176400-128176899	0.19047956935732	.	.
chr10	128525706	128526205	chr10	128536166	128536665	Esyt1|chr10:128536166-128536665	0.416478490386547	.	.
chr10	128547478	128547977	chr10	128409597	128410096	Zc3h10|chr10:128409597-128410096	0.230418742572887	.	.
chr10	128547478	128547977	chr10	128909639	128910138	Zc3h10|chr10:128909639-128910138	0.376793791354266	.	.
chr10	128547478	128547977	chr10	128918251	128918750	Zc3h10|chr10:128918251-128918750	0.477606319495547	.	.
chr10	128565862	128566361	chr10	128909639	128910138	Pa2g4|chr10:128909639-128910138	0.206022496799393	.	.
chr10	128565862	128566361	chr10	128918251	128918750	Pa2g4|chr10:128918251-128918750	0.206887903185505	.	.
chr10	128626582	128627081	chr10	128909639	128910138	Rps26|chr10:128909639-128910138	0.271639202448718	.	.
chr10	128626582	128627081	chr10	128918251	128918750	Rps26|chr10:128918251-128918750	0.198719234418965	.	.
chr10	128669128	128669627	chr10	128441269	128441768	Ikzf4|chr10:128441269-128441768	0.281956017359329	.	.
chr10	128695638	128696137	chr10	128409597	128410096	Rab5b|chr10:128409597-128410096	0.218746818200966	.	.
chr10	128704864	128705363	chr10	128805195	128805694	Cdk2|chr10:128805195-128805694	0.219442412985434	.	.
chr10	128704864	128705363	chr10	128805195	128805694	Pmel|chr10:128805195-128805694	0.219442412985434	.	.
chr10	128747460	128747959	chr10	128805195	128805694	Pym1|chr10:128805195-128805694	0.308085425687683	.	.
chr10	128821529	128822028	chr10	128909639	128910138	Ormdl2|chr10:128909639-128910138	0.191108116277135	.	.
chr10	128891683	128892182	chr10	128805195	128805694	Gdf11|chr10:128805195-128805694	0.275168535533072	.	.
chr10	128891683	128892182	chr10	128909639	128910138	Gdf11|chr10:128909639-128910138	0.477056550822569	.	.
chr10	128891683	128892182	chr10	128918251	128918750	Gdf11|chr10:128918251-128918750	0.424355220476301	.	.
chr10	128922870	128923369	chr10	128909639	128910138	Bloc1s1|chr10:128909639-128910138	0.227820145421892	.	.
chr10	128922870	128923369	chr10	128909639	128910138	Rdh5|chr10:128909639-128910138	0.227820145421892	.	.
chr10	128922870	128923369	chr10	128918251	128918750	Bloc1s1|chr10:128918251-128918750	0.248780846175598	.	.
chr10	128922870	128923369	chr10	128918251	128918750	Rdh5|chr10:128918251-128918750	0.248780846175598	.	.
chr10	128923385	128923884	chr10	128918251	128918750	Bloc1s1|chr10:128918251-128918750	0.286984726573218	.	.
chr10	128923385	128923884	chr10	128918251	128918750	Rdh5|chr10:128918251-128918750	0.286984726573218	.	.
chr10	130542081	130542580	chr10	130259342	130259841	Gm31793|chr10:130259342-130259841	0.307239269687528	.	.
chr10	130542081	130542580	chr10	130470391	130470890	Gm31793|chr10:130470391-130470890	0.415778678553516	.	.
chr11	3202390	3202889	chr11	3289935	3290434	Eif4enif1|chr11:3289935-3290434	0.192821493149234	.	.
chr11	3266213	3266712	chr11	3123799	3124298	Drg1|chr11:3123799-3124298	0.360810363367853	.	.
chr11	3266213	3266712	chr11	3144036	3144535	Drg1|chr11:3144036-3144535	0.265573217478538	.	.
chr11	3266213	3266712	chr11	3371193	3371692	Drg1|chr11:3371193-3371692	0.258863166093986	.	.
chr11	3266213	3266712	chr11	3386996	3387495	Drg1|chr11:3386996-3387495	0.207853253618166	.	.
chr11	3408986	3409485	chr11	3144036	3144535	Limk2|chr11:3144036-3144535	0.199314892474425	.	.
chr11	3408986	3409485	chr11	3332133	3332632	Limk2|chr11:3332133-3332632	0.253950267237368	.	.
chr11	3452086	3452585	chr11	3144036	3144535	8430429K09Rik|chr11:3144036-3144535	0.211792747224949	.	.
chr11	3452086	3452585	chr11	3144036	3144535	Rnf185|chr11:3144036-3144535	0.211792747224949	.	.
chr11	3514597	3515096	chr11	3386996	3387495	Selenom|chr11:3386996-3387495	0.195635170481186	.	.
chr11	3514597	3515096	chr11	3761268	3761767	Selenom|chr11:3761268-3761767	0.272421119131081	.	.
chr11	3514597	3515096	chr11	3761927	3762426	Selenom|chr11:3761927-3762426	0.397346694367157	.	.
chr11	3648877	3649376	chr11	3347023	3347522	Morc2a|chr11:3347023-3347522	0.368364161416022	.	.
chr11	3648877	3649376	chr11	3347023	3347522	Tug1|chr11:3347023-3347522	0.368364161416022	.	.
chr11	3648877	3649376	chr11	3539001	3539500	Morc2a|chr11:3539001-3539500	0.190645688532929	.	.
chr11	3648877	3649376	chr11	3539001	3539500	Tug1|chr11:3539001-3539500	0.190645688532929	.	.
chr11	3648877	3649376	chr11	3761268	3761767	Morc2a|chr11:3761268-3761767	0.196992928102336	.	.
chr11	3648877	3649376	chr11	3761268	3761767	Tug1|chr11:3761268-3761767	0.196992928102336	.	.
chr11	3649414	3649913	chr11	3539001	3539500	Morc2a|chr11:3539001-3539500	0.34599181607757	.	.
chr11	3649414	3649913	chr11	3539001	3539500	Tug1|chr11:3539001-3539500	0.34599181607757	.	.
chr11	3863689	3864188	chr11	3535285	3535784	Osbp2|chr11:3535285-3535784	0.311622188597424	.	.
chr11	3863689	3864188	chr11	4096446	4096945	Osbp2|chr11:4096446-4096945	0.268952153823697	.	.
chr11	3863689	3864188	chr11	4118067	4118566	Osbp2|chr11:4118067-4118566	0.219162571568303	.	.
chr11	3913534	3914033	chr11	3535285	3535784	Slc35e4|chr11:3535285-3535784	0.223370476510095	.	.
chr11	3913534	3914033	chr11	3761268	3761767	Slc35e4|chr11:3761268-3761767	0.221236886462789	.	.
chr11	3913534	3914033	chr11	4087086	4087585	Slc35e4|chr11:4087086-4087585	0.206694267446366	.	.
chr11	3963478	3963977	chr11	4146376	4146875	Pes1|chr11:4146376-4146875	0.392301170534257	.	.
chr11	4134899	4135398	chr11	3774253	3774752	Rnf215|chr11:3774253-3774752	0.201906188491541	.	.
chr11	4134899	4135398	chr11	3774785	3775284	Rnf215|chr11:3774785-3775284	0.26022895106554	.	.
chr11	4134899	4135398	chr11	4096446	4096945	Rnf215|chr11:4096446-4096945	0.300485198206202	.	.
chr11	4135417	4135916	chr11	3774785	3775284	Rnf215|chr11:3774785-3775284	0.32659580724287	.	.
chr11	4135417	4135916	chr11	4121657	4122156	Rnf215|chr11:4121657-4122156	0.21314429013633	.	.
chr11	4186479	4186978	chr11	4258482	4258981	Tbc1d10a|chr11:4258482-4258981	0.213063807668323	.	.
chr11	4594654	4595153	chr11	4643897	4644396	Mtmr3|chr11:4643897-4644396	0.396819799336914	.	.
chr11	4704399	4704898	chr11	4691175	4691674	Uqcr10|chr11:4691175-4691674	0.253386838321394	.	.
chr11	4704399	4704898	chr11	4691175	4691674	Zmat5|chr11:4691175-4691674	0.253386838321394	.	.
chr11	5444680	5445179	chr11	5707491	5707990	Znrf3|chr11:5707491-5707990	0.261941917431958	.	.
chr11	5520703	5521202	chr11	5740921	5741420	Xbp1|chr11:5740921-5741420	0.235061374308884	.	.
chr11	5520703	5521202	chr11	5892734	5893233	Xbp1|chr11:5892734-5893233	0.244416546411969	.	.
chr11	5542005	5542504	chr11	5356208	5356707	Ccdc117|chr11:5356208-5356707	0.321985535982879	.	.
chr11	5837806	5838305	chr11	5901921	5902420	Polm|chr11:5901921-5902420	0.250007332477074	.	.
chr11	5878079	5878578	chr11	5892734	5893233	Pold2|chr11:5892734-5893233	0.300087821936325	.	.
chr11	5955521	5956020	chr11	5740921	5741420	Ykt6|chr11:5740921-5741420	0.207137591066339	.	.
chr11	6274682	6275181	chr11	6313916	6314415	Tmed4|chr11:6313916-6314415	0.205013196873882	.	.
chr11	6274682	6275181	chr11	6568865	6569364	Tmed4|chr11:6568865-6569364	0.220757285896249	.	.
chr11	6291660	6292159	chr11	6313916	6314415	Ogdh|chr11:6313916-6314415	0.241937074187055	.	.
chr11	6291660	6292159	chr11	6348767	6349266	Ogdh|chr11:6348767-6349266	0.326427019204122	.	.
chr11	6291660	6292159	chr11	6406154	6406653	Ogdh|chr11:6406154-6406653	0.222525917156438	.	.
chr11	6389069	6389568	chr11	6654921	6655420	Zmiz2|chr11:6654921-6655420	0.257663608343575	.	.
chr11	6416022	6416521	chr11	6406154	6406653	Ppia|chr11:6406154-6406653	0.270965828278441	.	.
chr11	6444307	6444806	chr11	6348767	6349266	H2afv|chr11:6348767-6349266	0.294578087054267	.	.
chr11	6474671	6475170	chr11	6406154	6406653	Gm11973|chr11:6406154-6406653	0.332406813566951	.	.
chr11	6474671	6475170	chr11	6406154	6406653	Purb|chr11:6406154-6406653	0.332406813566951	.	.
chr11	6475919	6476418	chr11	6406154	6406653	Gm11973|chr11:6406154-6406653	0.219250228466156	.	.
chr11	6475919	6476418	chr11	6406154	6406653	Purb|chr11:6406154-6406653	0.219250228466156	.	.
chr11	6546055	6546554	chr11	6313916	6314415	Ccm2|chr11:6313916-6314415	0.221780550507437	.	.
chr11	6546055	6546554	chr11	6348767	6349266	Ccm2|chr11:6348767-6349266	0.407518268905286	.	.
chr11	6546055	6546554	chr11	6568865	6569364	Ccm2|chr11:6568865-6569364	0.408810250674278	.	.
chr11	6546055	6546554	chr11	6925972	6926471	Ccm2|chr11:6925972-6926471	0.261622058738879	.	.
chr11	6546638	6547137	chr11	6925972	6926471	Ccm2|chr11:6925972-6926471	0.205938986275868	.	.
chr11	6605340	6605839	chr11	6406154	6406653	Nacad|chr11:6406154-6406653	0.222450068084323	.	.
chr11	6605844	6606343	chr11	6348767	6349266	Nacad|chr11:6348767-6349266	0.243582301219485	.	.
chr11	6605844	6606343	chr11	6406154	6406653	Nacad|chr11:6406154-6406653	0.247815035351713	.	.
chr11	6625867	6626366	chr11	6313916	6314415	Tbrg4|chr11:6313916-6314415	0.42021677937462	.	.
chr11	6625867	6626366	chr11	6925972	6926471	Tbrg4|chr11:6925972-6926471	0.414844771564069	.	.
chr11	7063206	7063705	chr11	7127274	7127773	Adcy1|chr11:7127274-7127773	0.350785798908171	.	.
chr11	7063789	7064288	chr11	7127274	7127773	Adcy1|chr11:7127274-7127773	0.272510609970572	.	.
chr11	7213380	7213879	chr11	7055362	7055861	Igfbp3|chr11:7055362-7055861	0.362575358633022	.	.
chr11	7213380	7213879	chr11	7160536	7161035	Igfbp3|chr11:7160536-7161035	0.220203440915841	.	.
chr11	8664329	8664828	chr11	8424150	8424649	Tns3|chr11:8424150-8424649	0.19804587647487	.	.
chr11	8664329	8664828	chr11	8532036	8532535	Tns3|chr11:8532036-8532535	0.198551685281661	.	.
chr11	9010962	9011461	chr11	8983187	8983686	Hus1|chr11:8983187-8983686	0.21941237612259	.	.
chr11	9048265	9048764	chr11	9382239	9382738	Gm11992|chr11:9382239-9382738	0.292178006733347	.	.
chr11	9048265	9048764	chr11	9382239	9382738	Sun3|chr11:9382239-9382738	0.292178006733347	.	.
chr11	9048265	9048764	chr11	9481461	9481960	Gm11992|chr11:9481461-9481960	0.21261274235587	.	.
chr11	9048265	9048764	chr11	9481461	9481960	Sun3|chr11:9481461-9481960	0.21261274235587	.	.
chr11	11113765	11114264	chr11	11102158	11102657	Vwc2|chr11:11102158-11102657	0.46505286635439	.	.
chr11	11113765	11114264	chr11	11115591	11116090	Vwc2|chr11:11115591-11116090	0.264587273016694	.	.
chr11	11113765	11114264	chr11	11150383	11150882	Vwc2|chr11:11150383-11150882	0.433981864716362	.	.
chr11	11113765	11114264	chr11	11158355	11158854	Vwc2|chr11:11158355-11158854	0.486486121699321	.	.
chr11	11867820	11868319	chr11	11844299	11844798	1700042O10Rik|chr11:11844299-11844798	0.303772033586901	.	.
chr11	11867820	11868319	chr11	11973307	11973806	1700042O10Rik|chr11:11973307-11973806	0.275964604279831	.	.
chr11	11867820	11868319	chr11	11973307	11973806	1700042O10Rik|chr11:11973307-11973806	0.275964604279832	.	.
chr11	11867820	11868319	chr11	11974805	11975304	1700042O10Rik|chr11:11974805-11975304	0.198673042835502	.	.
chr11	16257496	16257995	chr11	16260660	16261159	Vstm2a|chr11:16260660-16261159	0.25715622966225	.	.
chr11	16257496	16257995	chr11	16437215	16437714	Vstm2a|chr11:16437215-16437714	0.278781245946632	.	.
chr11	17052106	17052605	chr11	16967761	16968260	Cnrip1|chr11:16967761-16968260	0.198558771969107	.	.
chr11	17052106	17052605	chr11	16967761	16968260	Plek|chr11:16967761-16968260	0.198558771969107	.	.
chr11	17158989	17159488	chr11	17146582	17147081	Ppp3r1|chr11:17146582-17147081	0.192144235857019	.	.
chr11	17159610	17160109	chr11	17146582	17147081	Ppp3r1|chr11:17146582-17147081	0.546629113641818	.	.
chr11	17159610	17160109	chr11	17160193	17160692	Ppp3r1|chr11:17160193-17160692	0.277561973719419	.	.
chr11	17159610	17160109	chr11	17279822	17280321	Ppp3r1|chr11:17279822-17280321	0.399403636359624	.	.
chr11	17181931	17182430	chr11	17146582	17147081	Wdr92|chr11:17146582-17147081	0.579787282601151	.	.
chr11	17211097	17211596	chr11	17279822	17280321	Pno1|chr11:17279822-17280321	0.204025142697367	.	.
chr11	17211641	17212140	chr11	17146582	17147081	Pno1|chr11:17146582-17147081	0.193100492270371	.	.
chr11	19924013	19924512	chr11	19925308	19925807	Spred2|chr11:19925308-19925807	0.409318209866554	.	.
chr11	20201041	20201540	chr11	20454941	20455440	Rab1a|chr11:20454941-20455440	0.335899874394374	.	.
chr11	20249230	20249729	chr11	20400704	20401203	Cep68|chr11:20400704-20401203	0.297244484203745	.	.
chr11	20249230	20249729	chr11	20454941	20455440	Cep68|chr11:20454941-20455440	0.233793936679957	.	.
chr11	20542743	20543242	chr11	20794673	20795172	Sertad2|chr11:20794673-20795172	0.201491955010515	.	.
chr11	20830845	20831344	chr11	20655626	20656125	Gm12037|chr11:20655626-20656125	0.285397989139556	.	.
chr11	20830845	20831344	chr11	20655626	20656125	Lgalsl|chr11:20655626-20656125	0.285397989139556	.	.
chr11	21091027	21091526	chr11	21360486	21360985	Peli1|chr11:21360486-21360985	0.206220601891386	.	.
chr11	21091027	21091526	chr11	21399940	21400439	Peli1|chr11:21399940-21400439	0.217553320858101	.	.
chr11	21238489	21238988	chr11	21360486	21360985	Vps54|chr11:21360486-21360985	0.362688540002432	.	.
chr11	21238489	21238988	chr11	21399940	21400439	Vps54|chr11:21399940-21400439	0.212509249725938	.	.
chr11	21370350	21370849	chr11	21399940	21400439	Gm12043|chr11:21399940-21400439	0.213251345854165	.	.
chr11	21370350	21370849	chr11	21399940	21400439	Ugp2|chr11:21399940-21400439	0.213251345854165	.	.
chr11	21571714	21572213	chr11	21360486	21360985	Mdh1|chr11:21360486-21360985	0.213691703938571	.	.
chr11	21571714	21572213	chr11	21360486	21360985	Wdpcp|chr11:21360486-21360985	0.213691703938571	.	.
chr11	21571714	21572213	chr11	21399940	21400439	Mdh1|chr11:21399940-21400439	0.277710685276096	.	.
chr11	21571714	21572213	chr11	21399940	21400439	Wdpcp|chr11:21399940-21400439	0.277710685276096	.	.
chr11	22001997	22002496	chr11	22001472	22001971	Otx1|chr11:22001472-22001971	0.577202804756434	.	.
chr11	22512298	22512797	chr11	22286837	22287336	Tmem17|chr11:22286837-22287336	0.315302499965597	.	.
chr11	22617528	22618027	chr11	22437445	22437944	Gm12052|chr11:22437445-22437944	0.328764560940671	.	.
chr11	22859555	22860054	chr11	22799757	22800256	9130230N09Rik|chr11:22799757-22800256	0.193289584519806	.	.
chr11	22859555	22860054	chr11	22874789	22875288	9130230N09Rik|chr11:22874789-22875288	0.39917254462626	.	.
chr11	22971680	22972179	chr11	22956693	22957192	Zrsr1|chr11:22956693-22957192	0.289150613932889	.	.
chr11	22990297	22990796	chr11	22874789	22875288	Cct4|chr11:22874789-22875288	0.200030273414537	.	.
chr11	22990297	22990796	chr11	22956693	22957192	Cct4|chr11:22956693-22957192	0.318715795312587	.	.
chr11	22990804	22991303	chr11	22874789	22875288	Cct4|chr11:22874789-22875288	0.267473674797712	.	.
chr11	23007555	23008054	chr11	22799757	22800256	Fam161a|chr11:22799757-22800256	0.283148282010266	.	.
chr11	23007555	23008054	chr11	22874789	22875288	Fam161a|chr11:22874789-22875288	0.496569905869412	.	.
chr11	23008099	23008598	chr11	22799757	22800256	Fam161a|chr11:22799757-22800256	0.323857968455428	.	.
chr11	23008099	23008598	chr11	22874789	22875288	Fam161a|chr11:22874789-22875288	0.354638013309234	.	.
chr11	23067612	23068111	chr11	22874789	22875288	Gm12059|chr11:22874789-22875288	0.294923413063008	.	.
chr11	23254930	23255429	chr11	23124342	23124841	Xpo1|chr11:23124342-23124841	0.211083298795209	.	.
chr11	23497257	23497756	chr11	23464500	23464999	1700030C12Rik|chr11:23464500-23464999	0.218719524243433	.	.
chr11	23497257	23497756	chr11	23464500	23464999	Ahsa2|chr11:23464500-23464999	0.218719524243433	.	.
chr11	23520723	23521222	chr11	23464500	23464999	1700093K21Rik|chr11:23464500-23464999	0.623377592664687	.	.
chr11	23665750	23666249	chr11	23784473	23784972	Pex13|chr11:23784473-23784972	0.377089606104832	.	.
chr11	23665750	23666249	chr11	23784473	23784972	Pus10|chr11:23784473-23784972	0.377089606104832	.	.
chr11	23665750	23666249	chr11	23855325	23855824	Pex13|chr11:23855325-23855824	0.257144507851295	.	.
chr11	23665750	23666249	chr11	23855325	23855824	Pus10|chr11:23855325-23855824	0.257144507851295	.	.
chr11	23894432	23894931	chr11	24049194	24049693	Gm12061|chr11:24049194-24049693	0.196260761951603	.	.
chr11	23894432	23894931	chr11	24049194	24049693	Papolg|chr11:24049194-24049693	0.196260761951603	.	.
chr11	23894432	23894931	chr11	24096981	24097480	Gm12061|chr11:24096981-24097480	0.236498611658255	.	.
chr11	23894432	23894931	chr11	24096981	24097480	Papolg|chr11:24096981-24097480	0.236498611658255	.	.
chr11	23895039	23895538	chr11	23855325	23855824	Gm12061|chr11:23855325-23855824	0.215379131665124	.	.
chr11	23895039	23895538	chr11	23855325	23855824	Papolg|chr11:23855325-23855824	0.215379131665124	.	.
chr11	23895039	23895538	chr11	24096981	24097480	Gm12061|chr11:24096981-24097480	0.346467373239914	.	.
chr11	23895039	23895538	chr11	24096981	24097480	Papolg|chr11:24096981-24097480	0.346467373239914	.	.
chr11	23895039	23895538	chr11	24237570	24238069	Gm12061|chr11:24237570-24238069	0.313160517000775	.	.
[truncated: 16,841 more rows]
