# Supplementary material for: Single-cell analysis of chromatin accessibility in the adult mouse brain
Source: Nature. 2023 Dec 13;624(7991):378–89. doi: 10.1038/s41586-023-06824-9 (PMC10719105; doi:10.1038/s41586-023-06824-9)
Supplement: Supplementary file 3 — Supplementary Tables 1–25 and their legends. [file 41586_2023_6824_MOESM3_ESM.zip › 2023-03-05453B-s3/SI Tables/SI Table 13 Summary of all the gene-cCRE correlations/sa2subclass.LHA_Barhl2_Glut.pdc.bedpe]

chr1	4785497	4785996	chr1	4571692	4572191	Mrpl15|chr1:4571692-4572191	0.22562878336972	.	.
chr1	4785497	4785996	chr1	5082818	5083317	Mrpl15|chr1:5082818-5083317	0.212886153696076	.	.
chr1	4785497	4785996	chr1	5103120	5103619	Mrpl15|chr1:5103120-5103619	0.23343083841819	.	.
chr1	4857480	4857979	chr1	4571692	4572191	Tcea1|chr1:4571692-4572191	0.152660940215282	.	.
chr1	4857480	4857979	chr1	5103120	5103619	Tcea1|chr1:5103120-5103619	0.142756875437227	.	.
chr1	9298975	9299474	chr1	9298270	9298769	Sntg1|chr1:9298270-9298769	0.179329778941892	.	.
chr1	9545042	9545541	chr1	9298270	9298769	Rrs1|chr1:9298270-9298769	0.176825559773366	.	.
chr1	9545042	9545541	chr1	9772700	9773199	Rrs1|chr1:9772700-9773199	0.20048240218136	.	.
chr1	9700259	9700758	chr1	9772700	9773199	Mybl1|chr1:9772700-9773199	0.144000558583885	.	.
chr1	9798078	9798577	chr1	10127332	10127831	Sgk3|chr1:10127332-10127831	0.384584331231721	.	.
chr1	9798078	9798577	chr1	9573148	9573647	Sgk3|chr1:9573148-9573647	0.267205597325844	.	.
chr1	9908384	9908883	chr1	9573148	9573647	Mcmdc2|chr1:9573148-9573647	0.187681891802904	.	.
chr1	9908384	9908883	chr1	9772700	9773199	Mcmdc2|chr1:9772700-9773199	0.290191715510458	.	.
chr1	10037697	10038196	chr1	10089475	10089974	Cops5|chr1:10089475-10089974	0.214554039901843	.	.
chr1	10037697	10038196	chr1	10089475	10089974	Cspp1|chr1:10089475-10089974	0.214554039901843	.	.
chr1	10037697	10038196	chr1	9848033	9848532	Cops5|chr1:9848033-9848532	0.233566506305323	.	.
chr1	10037697	10038196	chr1	9848033	9848532	Cspp1|chr1:9848033-9848532	0.233566506305323	.	.
chr1	10232855	10233354	chr1	9848033	9848532	Arfgef1|chr1:9848033-9848532	0.180652610156945	.	.
chr1	10993772	10994271	chr1	10835602	10836101	Prex2|chr1:10835602-10836101	0.282645060996003	.	.
chr1	12671765	12672264	chr1	12566789	12567288	Gm29663|chr1:12566789-12567288	0.677585941847077	.	.
chr1	13372876	13373375	chr1	13453797	13454296	Ncoa2|chr1:13453797-13454296	0.334701738535882	.	.
chr1	13659706	13660205	chr1	13372290	13372789	Lactb2|chr1:13372290-13372789	0.228346960283437	.	.
chr1	13660314	13660813	chr1	13789111	13789610	Lactb2|chr1:13789111-13789610	0.163021100457799	.	.
chr1	14309549	14310048	chr1	14096794	14097293	Eya1|chr1:14096794-14097293	0.166999856800104	.	.
chr1	14755218	14755717	chr1	14629986	14630485	Msc|chr1:14629986-14630485	0.14886363292354	.	.
chr1	14755218	14755717	chr1	14630564	14631063	Msc|chr1:14630564-14631063	0.253837266178141	.	.
chr1	15805340	15805839	chr1	16231425	16231924	Terf1|chr1:16231425-16231924	0.193179913737478	.	.
chr1	16104999	16105498	chr1	16135760	16136259	Rdh10|chr1:16135760-16136259	0.255178116088488	.	.
chr1	16104999	16105498	chr1	16135760	16136259	Rpl7|chr1:16135760-16136259	0.255178116088488	.	.
chr1	16519761	16520260	chr1	16798252	16798751	Stau2|chr1:16798252-16798751	0.157660778686964	.	.
chr1	16664905	16665404	chr1	16798252	16798751	Tmem70|chr1:16798252-16798751	0.271403391465401	.	.
chr1	16688506	16689005	chr1	16798252	16798751	Ly96|chr1:16798252-16798751	0.204847527196908	.	.
chr1	17097665	17098164	chr1	16798252	16798751	Jph1|chr1:16798252-16798751	0.157757572209799	.	.
chr1	17097665	17098164	chr1	17026820	17027319	Jph1|chr1:17026820-17027319	0.242847272247348	.	.
chr1	17097665	17098164	chr1	17034567	17035066	Jph1|chr1:17034567-17035066	0.156192236111889	.	.
chr1	17145142	17145641	chr1	17123369	17123868	Gdap1|chr1:17123369-17123868	0.208364573873368	.	.
chr1	18058553	18059052	chr1	18106689	18107188	Gm28756|chr1:18106689-18107188	0.223530702292862	.	.
chr1	20820187	20820686	chr1	21232056	21232555	Mcm3|chr1:21232056-21232555	0.20062252711445	.	.
chr1	20890311	20890810	chr1	20801628	20802127	6720483E21Rik|chr1:20801628-20802127	0.207998474982708	.	.
chr1	20890311	20890810	chr1	20801628	20802127	Paqr8|chr1:20801628-20802127	0.207998474982708	.	.
chr1	20890311	20890810	chr1	20938964	20939463	6720483E21Rik|chr1:20938964-20939463	0.289716314981234	.	.
chr1	20890311	20890810	chr1	20938964	20939463	Paqr8|chr1:20938964-20939463	0.289716314981234	.	.
chr1	20890857	20891356	chr1	21166203	21166702	6720483E21Rik|chr1:21166203-21166702	0.149840152167463	.	.
chr1	20890857	20891356	chr1	21166203	21166702	Paqr8|chr1:21166203-21166702	0.149840152167463	.	.
chr1	20951400	20951899	chr1	20919657	20920156	Efhc1|chr1:20919657-20920156	0.151769767697368	.	.
chr1	20951400	20951899	chr1	20933361	20933860	Efhc1|chr1:20933361-20933860	0.14841358454098	.	.
chr1	20951400	20951899	chr1	21166203	21166702	Efhc1|chr1:21166203-21166702	0.151200493126354	.	.
chr1	21079134	21079633	chr1	20919657	20920156	Gm28287|chr1:20919657-20920156	0.241053817594711	.	.
chr1	21079134	21079633	chr1	20919657	20920156	Tram2|chr1:20919657-20920156	0.241053817594711	.	.
chr1	21079134	21079633	chr1	21014419	21014918	Gm28287|chr1:21014419-21014918	0.184414300304423	.	.
chr1	21079134	21079633	chr1	21014419	21014918	Tram2|chr1:21014419-21014918	0.184414300304423	.	.
chr1	21218543	21219042	chr1	20938964	20939463	Tmem14a|chr1:20938964-20939463	0.208772775569745	.	.
chr1	21218543	21219042	chr1	21305379	21305878	Tmem14a|chr1:21305379-21305878	0.251598267695573	.	.
chr1	23762292	23762791	chr1	23525042	23525541	B3gat2|chr1:23525042-23525541	0.242413473667367	.	.
chr1	23762292	23762791	chr1	23525042	23525541	B3gat2|chr1:23525042-23525541	0.242413473667368	.	.
chr1	23762292	23762791	chr1	23568012	23568511	B3gat2|chr1:23568012-23568511	0.195422291895253	.	.
chr1	23762292	23762791	chr1	23568542	23569041	B3gat2|chr1:23568542-23569041	0.321637709753134	.	.
chr1	23762292	23762791	chr1	23762798	23763297	B3gat2|chr1:23762798-23763297	0.260932770028619	.	.
chr1	24005456	24005955	chr1	24218975	24219474	Sdhaf4|chr1:24218975-24219474	0.238698805133888	.	.
chr1	24099649	24100148	chr1	24299872	24300371	Fam135a|chr1:24299872-24300371	0.146149184926943	.	.
chr1	24100186	24100685	chr1	24299872	24300371	Fam135a|chr1:24299872-24300371	0.190959236289945	.	.
chr1	24586286	24586785	chr1	24349664	24350163	Col19a1|chr1:24349664-24350163	0.1925895094391	.	.
chr1	24678265	24678764	chr1	24299872	24300371	Lmbrd1|chr1:24299872-24300371	0.147009156998397	.	.
chr1	25829930	25830429	chr1	26072087	26072586	Adgrb3|chr1:26072087-26072586	0.294494089831947	.	.
chr1	30873430	30873929	chr1	30561640	30562139	Phf3|chr1:30561640-30562139	0.465150971139928	.	.
chr1	30873942	30874441	chr1	30561640	30562139	Phf3|chr1:30561640-30562139	0.219291409818511	.	.
chr1	30949582	30950081	chr1	30561640	30562139	Ptp4a1|chr1:30561640-30562139	0.253453139574633	.	.
chr1	30949582	30950081	chr1	30561640	30562139	Ptp4a1|chr1:30561640-30562139	0.253453139574634	.	.
chr1	30949582	30950081	chr1	31141929	31142428	Ptp4a1|chr1:31141929-31142428	0.208039720798974	.	.
chr1	32172459	32172958	chr1	31865505	31866004	Khdrbs2|chr1:31865505-31866004	0.186970889732497	.	.
chr1	32172459	32172958	chr1	32114380	32114879	Khdrbs2|chr1:32114380-32114879	0.173986556221937	.	.
chr1	34459438	34459937	chr1	34434650	34435149	Ptpn18|chr1:34434650-34435149	0.165246919753313	.	.
chr1	34459438	34459937	chr1	34602327	34602826	Ptpn18|chr1:34602327-34602826	0.154288007185262	.	.
chr1	34842804	34843303	chr1	34602327	34602826	Fam168b|chr1:34602327-34602826	0.159732341179324	.	.
chr1	34842804	34843303	chr1	34891506	34892005	Fam168b|chr1:34891506-34892005	0.188745605651848	.	.
chr1	36307414	36307913	chr1	36303259	36303758	Arid5a|chr1:36303259-36303758	0.19553430327571	.	.
chr1	36307414	36307913	chr1	36303259	36303758	Arid5a|chr1:36303259-36303758	0.195534303275711	.	.
chr1	36547105	36547604	chr1	36303259	36303758	Ankrd39|chr1:36303259-36303758	0.185323821522935	.	.
chr1	36691240	36691739	chr1	36737259	36737758	Cox5b|chr1:36737259-36737758	0.198177673697199	.	.
chr1	37864699	37865198	chr1	37634610	37635109	Gm26805|chr1:37634610-37635109	0.184894895232904	.	.
chr1	37864699	37865198	chr1	37872597	37873096	Gm26805|chr1:37872597-37873096	0.191434157287607	.	.
chr1	37865263	37865762	chr1	37634610	37635109	Gm26805|chr1:37634610-37635109	0.346720964166306	.	.
chr1	37865263	37865762	chr1	37634610	37635109	Tsga10|chr1:37634610-37635109	0.346720964166306	.	.
chr1	37890241	37890740	chr1	37678238	37678737	Mitd1|chr1:37678238-37678737	0.190454369754392	.	.
chr1	37890241	37890740	chr1	37678238	37678737	Mrpl30|chr1:37678238-37678737	0.190454369754392	.	.
chr1	37997082	37997581	chr1	37698123	37698622	Eif5b|chr1:37698123-37698622	0.379000423061998	.	.
chr1	37997082	37997581	chr1	37698123	37698622	Txndc9|chr1:37698123-37698622	0.379000423061998	.	.
chr1	37997082	37997581	chr1	38238014	38238513	Eif5b|chr1:38238014-38238513	0.148879280908258	.	.
chr1	37997082	37997581	chr1	38238014	38238513	Txndc9|chr1:38238014-38238513	0.148879280908258	.	.
chr1	37997778	37998277	chr1	37698784	37699283	Eif5b|chr1:37698784-37699283	0.374077313949473	.	.
chr1	37997778	37998277	chr1	37698784	37699283	Txndc9|chr1:37698784-37699283	0.374077313949473	.	.
chr1	38129526	38130025	chr1	38238014	38238513	Rev1|chr1:38238014-38238513	0.200992984279801	.	.
chr1	40681063	40681562	chr1	40802706	40803205	Slc9a2|chr1:40802706-40803205	0.308236255872867	.	.
chr1	42695450	42695949	chr1	42395186	42395685	Gm20646|chr1:42395186-42395685	0.404011507158883	.	.
chr1	42695450	42695949	chr1	42395186	42395685	Pantr1|chr1:42395186-42395685	0.404011507158883	.	.
chr1	42695450	42695949	chr1	42395186	42395685	Pou3f3|chr1:42395186-42395685	0.404011507158883	.	.
chr1	42695450	42695949	chr1	42466245	42466744	Gm20646|chr1:42466245-42466744	0.334977433396709	.	.
chr1	42695450	42695949	chr1	42466245	42466744	Pantr1|chr1:42466245-42466744	0.334977433396709	.	.
chr1	42695450	42695949	chr1	42466245	42466744	Pou3f3|chr1:42466245-42466744	0.334977433396709	.	.
chr1	42952608	42953107	chr1	42914971	42915470	Gpr45|chr1:42914971-42915470	0.158495496355007	.	.
chr1	42952608	42953107	chr1	43065778	43066277	Gpr45|chr1:43065778-43066277	0.186094464305134	.	.
chr1	42952608	42953107	chr1	43163711	43164210	Gpr45|chr1:43163711-43164210	0.155902843918167	.	.
chr1	42953132	42953631	chr1	42914971	42915470	Gpr45|chr1:42914971-42915470	0.276334486270687	.	.
chr1	43092237	43092736	chr1	42914971	42915470	8430432A02Rik|chr1:42914971-42915470	0.190834012013217	.	.
chr1	43092237	43092736	chr1	43163711	43164210	8430432A02Rik|chr1:43163711-43164210	0.179835457421227	.	.
chr1	43098457	43098956	chr1	43163711	43164210	AI597479|chr1:43163711-43164210	0.195277397068886	.	.
chr1	43098457	43098956	chr1	43163711	43164210	Tgfbrap1|chr1:43163711-43164210	0.195277397068886	.	.
chr1	43933698	43934197	chr1	44013386	44013885	Tpp2|chr1:44013386-44013885	0.247794114272577	.	.
chr1	44102213	44102712	chr1	44013386	44013885	Tex30|chr1:44013386-44013885	0.17368076978712	.	.
chr1	44119144	44119643	chr1	44013386	44013885	Bivm|chr1:44013386-44013885	0.166332795332498	.	.
chr1	44119144	44119643	chr1	44013386	44013885	Poglut2|chr1:44013386-44013885	0.166332795332498	.	.
chr1	44119663	44120162	chr1	44013386	44013885	Bivm|chr1:44013386-44013885	0.222387654981919	.	.
chr1	44147693	44148192	chr1	44013386	44013885	Ercc5|chr1:44013386-44013885	0.240894076252391	.	.
chr1	44551396	44551895	chr1	44738927	44739426	Gulp1|chr1:44738927-44739426	0.156946069795726	.	.
chr1	52113595	52114094	chr1	52354167	52354666	Gm31812|chr1:52354167-52354666	0.148186720583897	.	.
chr1	52119152	52119651	chr1	52146524	52147023	Stat1|chr1:52146524-52147023	0.22050227426602	.	.
chr1	52119152	52119651	chr1	52362919	52363418	Stat1|chr1:52362919-52363418	0.290068215453105	.	.
chr1	52233098	52233597	chr1	52146524	52147023	Gls|chr1:52146524-52147023	0.182662322856655	.	.
chr1	52726931	52727430	chr1	52338624	52339123	Mfsd6|chr1:52338624-52339123	0.21994398478008	.	.
chr1	52726931	52727430	chr1	52354167	52354666	Mfsd6|chr1:52354167-52354666	0.185405051729095	.	.
chr1	52726931	52727430	chr1	52388093	52388592	Mfsd6|chr1:52388093-52388592	0.142206341280626	.	.
chr1	52726931	52727430	chr1	52455994	52456493	Mfsd6|chr1:52455994-52456493	0.305070657663433	.	.
chr1	52726931	52727430	chr1	52648075	52648574	Mfsd6|chr1:52648075-52648574	0.148984048084015	.	.
chr1	52726931	52727430	chr1	52955615	52956114	Mfsd6|chr1:52955615-52956114	0.245119713197757	.	.
chr1	52844734	52845233	chr1	52953081	52953580	Hibch|chr1:52953081-52953580	0.197001829465001	.	.
chr1	52844734	52845233	chr1	53015814	53016313	Hibch|chr1:53015814-53016313	0.314800401514159	.	.
chr1	53352482	53352981	chr1	53015814	53016313	Asdurf|chr1:53015814-53016313	0.230337831970087	.	.
chr1	53352482	53352981	chr1	53015814	53016313	Asnsd1|chr1:53015814-53016313	0.230337831970087	.	.
chr1	53785040	53785539	chr1	53823748	53824247	Stk17b|chr1:53823748-53824247	0.150330546506347	.	.
chr1	54250459	54250958	chr1	54578469	54578968	Ccdc150|chr1:54578469-54578968	0.23119597719714	.	.
chr1	54557443	54557942	chr1	54578469	54578968	Pgap1|chr1:54578469-54578968	0.153812673847586	.	.
chr1	55087395	55087894	chr1	55383081	55383580	Hspd1|chr1:55383081-55383580	0.168950952768533	.	.
chr1	55087395	55087894	chr1	55383081	55383580	Hspe1|chr1:55383081-55383580	0.168950952768533	.	.
chr1	55087908	55088407	chr1	54832673	54833172	Hspd1|chr1:54832673-54833172	0.280847580036914	.	.
chr1	55087908	55088407	chr1	54832673	54833172	Hspe1|chr1:54832673-54833172	0.280847580036914	.	.
chr1	55130908	55131407	chr1	54832673	54833172	Mob4|chr1:54832673-54833172	0.246553479565787	.	.
chr1	55236881	55237380	chr1	54832673	54833172	Mars2|chr1:54832673-54833172	0.208327287371923	.	.
chr1	55236881	55237380	chr1	54832673	54833172	Mars2|chr1:54832673-54833172	0.208327287371924	.	.
chr1	55405572	55406071	chr1	55383081	55383580	Plcl1|chr1:55383081-55383580	0.255527582461592	.	.
chr1	57377374	57377873	chr1	57600409	57600908	1700066M21Rik|chr1:57600409-57600908	0.199322056165238	.	.
chr1	57377374	57377873	chr1	57600409	57600908	4930558J18Rik|chr1:57600409-57600908	0.199322056165238	.	.
chr1	57406257	57406756	chr1	57436393	57436892	Maip1|chr1:57436393-57436892	0.232176605306676	.	.
chr1	57406257	57406756	chr1	57436393	57436892	Tyw5|chr1:57436393-57436892	0.232176605306676	.	.
chr1	57406767	57407266	chr1	57428877	57429376	Maip1|chr1:57428877-57429376	0.193369009957533	.	.
chr1	57406767	57407266	chr1	57428877	57429376	Tyw5|chr1:57428877-57429376	0.193369009957533	.	.
chr1	57406767	57407266	chr1	57537218	57537717	Maip1|chr1:57537218-57537717	0.272273766939112	.	.
chr1	57406767	57407266	chr1	57537218	57537717	Tyw5|chr1:57537218-57537717	0.272273766939112	.	.
chr1	58423825	58424324	chr1	58296260	58296759	Clk1|chr1:58296260-58296759	0.158197867120594	.	.
chr1	58445384	58445883	chr1	58652543	58653042	Nif3l1|chr1:58652543-58653042	0.174159267878576	.	.
chr1	58445384	58445883	chr1	58652543	58653042	Ppil3|chr1:58652543-58653042	0.174159267878576	.	.
chr1	58586034	58586533	chr1	58341563	58342062	Fam126b|chr1:58341563-58342062	0.201533273112017	.	.
chr1	58586034	58586533	chr1	58341563	58342062	Ndufb3|chr1:58341563-58342062	0.201533273112017	.	.
chr1	58586552	58587051	chr1	58296260	58296759	Fam126b|chr1:58296260-58296759	0.199997304637039	.	.
chr1	58586552	58587051	chr1	58296260	58296759	Ndufb3|chr1:58296260-58296759	0.199997304637039	.	.
chr1	58586552	58587051	chr1	58341563	58342062	Fam126b|chr1:58341563-58342062	0.295146822563897	.	.
chr1	58586552	58587051	chr1	58341563	58342062	Ndufb3|chr1:58341563-58342062	0.295146822563897	.	.
chr1	58711489	58711988	chr1	58341563	58342062	Cflar|chr1:58341563-58342062	0.361803805844677	.	.
chr1	58711489	58711988	chr1	58422814	58423313	Cflar|chr1:58422814-58423313	0.315919345397711	.	.
chr1	58972763	58973262	chr1	58652543	58653042	Stradb|chr1:58652543-58653042	0.165793088589986	.	.
chr1	58972763	58973262	chr1	58652543	58653042	Trak2|chr1:58652543-58653042	0.165793088589986	.	.
chr1	58973284	58973783	chr1	58652543	58653042	Stradb|chr1:58652543-58653042	0.150041965861836	.	.
chr1	58973284	58973783	chr1	58652543	58653042	Trak2|chr1:58652543-58653042	0.150041965861836	.	.
chr1	59670565	59671064	chr1	59574808	59575307	Sumo1|chr1:59574808-59575307	0.239860172406458	.	.
chr1	60343314	60343813	chr1	60625969	60626468	Cyp20a1|chr1:60625969-60626468	0.326505858510243	.	.
chr1	60409462	60409961	chr1	60641310	60641809	Abi2|chr1:60641310-60641809	0.255712505569703	.	.
chr1	60565982	60566481	chr1	60961039	60961538	Raph1|chr1:60961039-60961538	0.189753824166524	.	.
chr1	60566593	60567092	chr1	60860552	60861051	Raph1|chr1:60860552-60861051	0.189442208593858	.	.
chr1	61301702	61302201	chr1	61530012	61530511	Gm11587|chr1:61530012-61530511	0.209340489445594	.	.
chr1	63113269	63113768	chr1	63256075	63256574	Ino80dos|chr1:63256075-63256574	0.315194812190523	.	.
chr1	63114071	63114570	chr1	63256075	63256574	Ino80d|chr1:63256075-63256574	0.15288781663679	.	.
chr1	63176509	63177008	chr1	63203844	63204343	Eef1b2|chr1:63203844-63204343	0.295314016080435	.	.
chr1	63176509	63177008	chr1	63203844	63204343	Ndufs1|chr1:63203844-63204343	0.295314016080435	.	.
chr1	63272985	63273484	chr1	63153005	63153504	Gm11608|chr1:63153005-63153504	0.158548889996519	.	.
chr1	63272985	63273484	chr1	63153005	63153504	Zdbf2|chr1:63153005-63153504	0.158548889996519	.	.
chr1	63272985	63273484	chr1	63180992	63181491	Gm11608|chr1:63180992-63181491	0.175601928426435	.	.
chr1	63272985	63273484	chr1	63180992	63181491	Zdbf2|chr1:63180992-63181491	0.175601928426435	.	.
chr1	63445105	63445604	chr1	63659557	63660056	Adam23|chr1:63659557-63660056	0.355309821237455	.	.
chr1	63445671	63446170	chr1	63153005	63153504	Adam23|chr1:63153005-63153504	0.227255523548837	.	.
chr1	63729868	63730367	chr1	63427938	63428437	Fastkd2|chr1:63427938-63428437	0.304848632327656	.	.
chr1	63729868	63730367	chr1	63427938	63428437	Mdh1b|chr1:63427938-63428437	0.304848632327656	.	.
chr1	63730384	63730883	chr1	63367905	63368404	Fastkd2|chr1:63367905-63368404	0.183835182643064	.	.
chr1	63730384	63730883	chr1	63367905	63368404	Mdh1b|chr1:63367905-63368404	0.183835182643064	.	.
chr1	63730384	63730883	chr1	63427938	63428437	Fastkd2|chr1:63427938-63428437	0.293316071444638	.	.
chr1	63730384	63730883	chr1	63427938	63428437	Mdh1b|chr1:63427938-63428437	0.293316071444638	.	.
chr1	63730384	63730883	chr1	63763110	63763609	Fastkd2|chr1:63763110-63763609	0.243390496994415	.	.
chr1	63730384	63730883	chr1	63763110	63763609	Mdh1b|chr1:63763110-63763609	0.243390496994415	.	.
chr1	64121506	64122005	chr1	64121000	64121499	Klf7|chr1:64121000-64121499	0.181041628647343	.	.
chr1	64122089	64122588	chr1	64003541	64004040	Klf7|chr1:64003541-64004040	0.216583400213435	.	.
chr1	64122089	64122588	chr1	64066856	64067355	Klf7|chr1:64066856-64067355	0.292311061249446	.	.
chr1	64122089	64122588	chr1	64121000	64121499	Klf7|chr1:64121000-64121499	0.193649522558687	.	.
chr1	64122089	64122588	chr1	64289060	64289559	Klf7|chr1:64289060-64289559	0.236637700381296	.	.
chr1	64122089	64122588	chr1	64305488	64305987	Klf7|chr1:64305488-64305987	0.191986395415264	.	.
chr1	64532547	64533046	chr1	64289060	64289559	Creb1|chr1:64289060-64289559	0.167629850153078	.	.
chr1	64532547	64533046	chr1	64445949	64446448	Creb1|chr1:64445949-64446448	0.150557925364494	.	.
chr1	64616950	64617449	chr1	64289060	64289559	Gm28982|chr1:64289060-64289559	0.21049866877036	.	.
chr1	64616950	64617449	chr1	64289060	64289559	Mettl21a|chr1:64289060-64289559	0.21049866877036	.	.
chr1	64956569	64957068	chr1	65178123	65178622	Plekhm3|chr1:65178123-65178622	0.296681911128189	.	.
chr1	65186396	65186895	chr1	65179041	65179540	Idh1|chr1:65179041-65179540	0.1751681249949	.	.
chr1	65186396	65186895	chr1	65179041	65179540	Pikfyve|chr1:65179041-65179540	0.1751681249949	.	.
chr1	66816734	66817233	chr1	66895631	66896130	Kansl1l|chr1:66895631-66896130	0.179864759735279	.	.
chr1	66816734	66817233	chr1	67099527	67100026	Kansl1l|chr1:67099527-67100026	0.251473257949081	.	.
chr1	66817441	66817940	chr1	67207189	67207688	Kansl1l|chr1:67207189-67207688	0.152149766487283	.	.
chr1	67038596	67039095	chr1	67099527	67100026	Lancl1|chr1:67099527-67100026	0.163352178183774	.	.
chr1	69687151	69687650	chr1	69367548	69368047	Ikzf2|chr1:69367548-69368047	0.299164330594126	.	.
chr1	70725497	70725996	chr1	70265802	70266301	Vwc2l|chr1:70265802-70266301	0.153516370167309	.	.
chr1	70725497	70725996	chr1	70820728	70821227	Vwc2l|chr1:70820728-70821227	0.170660808026733	.	.
chr1	71102248	71102747	chr1	71257584	71258083	Bard1|chr1:71257584-71258083	0.228785723826698	.	.
chr1	72536444	72536943	chr1	72865766	72866265	March4|chr1:72865766-72866265	0.364553582825048	.	.
chr1	72536972	72537471	chr1	72865766	72866265	March4|chr1:72865766-72866265	0.158766499072072	.	.
chr1	72582908	72583407	chr1	72871694	72872193	Smarcal1|chr1:72871694-72872193	0.155590616893714	.	.
chr1	72640885	72641384	chr1	72870991	72871490	Gm39662|chr1:72870991-72871490	0.190264361798622	.	.
chr1	72640885	72641384	chr1	72871694	72872193	Gm39662|chr1:72871694-72872193	0.286896941460935	.	.
chr1	74236196	74236695	chr1	73901470	73901969	Arpc2|chr1:73901470-73901969	0.149726252301791	.	.
chr1	74236196	74236695	chr1	73986631	73987130	Arpc2|chr1:73986631-73987130	0.210889323691282	.	.
chr1	74284588	74285087	chr1	74332262	74332761	Aamp|chr1:74332262-74332761	0.152787053476812	.	.
chr1	74284588	74285087	chr1	74332262	74332761	Pnkd|chr1:74332262-74332761	0.152787053476812	.	.
chr1	74284588	74285087	chr1	74397348	74397847	Aamp|chr1:74397348-74397847	0.210195447791732	.	.
chr1	74284588	74285087	chr1	74397348	74397847	Pnkd|chr1:74397348-74397847	0.210195447791732	.	.
chr1	74505730	74506229	chr1	74816731	74817230	Cnot9|chr1:74816731-74817230	0.145089976608823	.	.
chr1	74587962	74588461	chr1	74397348	74397847	Bcs1l|chr1:74397348-74397847	0.246867794408562	.	.
chr1	74587962	74588461	chr1	74397348	74397847	Zfp142|chr1:74397348-74397847	0.246867794408562	.	.
chr1	74601175	74601674	chr1	74802933	74803432	Rnf25|chr1:74802933-74803432	0.206485100221604	.	.
chr1	74601175	74601674	chr1	74802933	74803432	Stk36|chr1:74802933-74803432	0.206485100221604	.	.
chr1	74601175	74601674	chr1	74880737	74881236	Rnf25|chr1:74880737-74881236	0.177303636667491	.	.
chr1	74601175	74601674	chr1	74880737	74881236	Stk36|chr1:74880737-74881236	0.177303636667491	.	.
chr1	74661495	74661994	chr1	74794449	74794948	Ttll4|chr1:74794449-74794948	0.182805730872464	.	.
chr1	74661495	74661994	chr1	74858307	74858806	Ttll4|chr1:74858307-74858806	0.325432846694469	.	.
chr1	74854708	74855207	chr1	74858307	74858806	Cdk5r2|chr1:74858307-74858806	0.20878133237969	.	.
chr1	74854708	74855207	chr1	74880737	74881236	Cdk5r2|chr1:74880737-74881236	0.16048028144045	.	.
chr1	74854708	74855207	chr1	75244823	75245322	Cdk5r2|chr1:75244823-75245322	0.23152597538169	.	.
chr1	75124760	75125259	chr1	74808065	74808564	Nhej1|chr1:74808065-74808564	0.146343127953342	.	.
chr1	75124760	75125259	chr1	75289342	75289841	Nhej1|chr1:75289342-75289841	0.155587824314366	.	.
chr1	75124760	75125259	chr1	75381822	75382321	Nhej1|chr1:75381822-75382321	0.14680490827091	.	.
chr1	75124760	75125259	chr1	75487302	75487801	Nhej1|chr1:75487302-75487801	0.162969005797174	.	.
chr1	75142499	75142998	chr1	74858307	74858806	Cnppd1|chr1:74858307-74858806	0.202460847601133	.	.
chr1	75142499	75142998	chr1	74858307	74858806	Retreg2|chr1:74858307-74858806	0.202460847601133	.	.
chr1	75142499	75142998	chr1	75467494	75467993	Cnppd1|chr1:75467494-75467993	0.165011811015991	.	.
chr1	75142499	75142998	chr1	75467494	75467993	Retreg2|chr1:75467494-75467993	0.165011811015991	.	.
chr1	75168424	75168923	chr1	75370249	75370748	Zfand2b|chr1:75370249-75370748	0.223404636679748	.	.
chr1	75180079	75180578	chr1	74794449	74794948	Abcb6|chr1:74794449-74794948	0.215488239809356	.	.
chr1	75180079	75180578	chr1	74808065	74808564	Abcb6|chr1:74808065-74808564	0.178111081064478	.	.
chr1	75191753	75192252	chr1	75381822	75382321	Ankzf1|chr1:75381822-75382321	0.212605656810539	.	.
chr1	75191753	75192252	chr1	75381822	75382321	Atg9a|chr1:75381822-75382321	0.212605656810539	.	.
chr1	75191753	75192252	chr1	75487302	75487801	Ankzf1|chr1:75487302-75487801	0.225774161336187	.	.
chr1	75191753	75192252	chr1	75487302	75487801	Atg9a|chr1:75487302-75487801	0.225774161336187	.	.
chr1	75210546	75211045	chr1	74802933	74803432	Glb1l|chr1:74802933-74803432	0.22177990189752	.	.
chr1	75210546	75211045	chr1	74802933	74803432	Stk16|chr1:74802933-74803432	0.22177990189752	.	.
chr1	75210546	75211045	chr1	74816731	74817230	Glb1l|chr1:74816731-74817230	0.215147730068209	.	.
chr1	75210546	75211045	chr1	74816731	74817230	Stk16|chr1:74816731-74817230	0.215147730068209	.	.
chr1	75210546	75211045	chr1	74880737	74881236	Glb1l|chr1:74880737-74881236	0.14284540174139	.	.
chr1	75210546	75211045	chr1	74880737	74881236	Stk16|chr1:74880737-74881236	0.14284540174139	.	.
chr1	75210546	75211045	chr1	74926640	74927139	Glb1l|chr1:74926640-74927139	0.168421544302069	.	.
chr1	75210546	75211045	chr1	74926640	74927139	Stk16|chr1:74926640-74927139	0.168421544302069	.	.
chr1	75210546	75211045	chr1	75289342	75289841	Glb1l|chr1:75289342-75289841	0.238907310074495	.	.
chr1	75210546	75211045	chr1	75289342	75289841	Glb1l|chr1:75289342-75289841	0.238907310074496	.	.
chr1	75210546	75211045	chr1	75289342	75289841	Stk16|chr1:75289342-75289841	0.238907310074495	.	.
chr1	75210546	75211045	chr1	75289342	75289841	Stk16|chr1:75289342-75289841	0.238907310074496	.	.
chr1	75210546	75211045	chr1	75342805	75343304	Glb1l|chr1:75342805-75343304	0.244337430903902	.	.
chr1	75210546	75211045	chr1	75342805	75343304	Stk16|chr1:75342805-75343304	0.244337430903902	.	.
chr1	75210546	75211045	chr1	75487302	75487801	Glb1l|chr1:75487302-75487801	0.202150883468953	.	.
chr1	75210546	75211045	chr1	75487302	75487801	Stk16|chr1:75487302-75487801	0.202150883468953	.	.
chr1	75236144	75236643	chr1	74802933	74803432	Dnajb2|chr1:74802933-74803432	0.199435646694547	.	.
chr1	75236144	75236643	chr1	74816731	74817230	Dnajb2|chr1:74816731-74817230	0.152849169059366	.	.
chr1	75236144	75236643	chr1	74858307	74858806	Dnajb2|chr1:74858307-74858806	0.351524535476538	.	.
chr1	75236144	75236643	chr1	74926640	74927139	Dnajb2|chr1:74926640-74927139	0.333529158335073	.	.
chr1	75236144	75236643	chr1	75370249	75370748	Dnajb2|chr1:75370249-75370748	0.194977082488198	.	.
chr1	75264008	75264507	chr1	75263237	75263736	Ptprn|chr1:75263237-75263736	0.221693818752234	.	.
chr1	75264008	75264507	chr1	75370249	75370748	Ptprn|chr1:75370249-75370748	0.209012162691386	.	.
chr1	75264008	75264507	chr1	75467494	75467993	Ptprn|chr1:75467494-75467993	0.189496800448958	.	.
chr1	75277375	75277874	chr1	75467494	75467993	Resp18|chr1:75467494-75467993	0.158375384365364	.	.
chr1	75278167	75278666	chr1	75263237	75263736	Resp18|chr1:75263237-75263736	0.252130091445298	.	.
chr1	75278167	75278666	chr1	75289342	75289841	Resp18|chr1:75289342-75289841	0.167538689915012	.	.
chr1	75278167	75278666	chr1	75370249	75370748	Resp18|chr1:75370249-75370748	0.577859437178315	.	.
chr1	75317346	75317845	chr1	75381822	75382321	Dnpep|chr1:75381822-75382321	0.2328345616638	.	.
chr1	75317346	75317845	chr1	75487302	75487801	Dnpep|chr1:75487302-75487801	0.180592816213255	.	.
chr1	75317346	75317845	chr1	75487834	75488333	Dnpep|chr1:75487834-75488333	0.33790355851461	.	.
chr1	75479156	75479655	chr1	75370249	75370748	Chpf|chr1:75370249-75370748	0.187383451298712	.	.
chr1	75479156	75479655	chr1	75370249	75370748	Tmem198|chr1:75370249-75370748	0.187383451298712	.	.
chr1	77514939	77515438	chr1	77824022	77824521	Epha4|chr1:77824022-77824521	0.159475313182826	.	.
chr1	77514939	77515438	chr1	77824022	77824521	Gm28386|chr1:77824022-77824521	0.159475313182826	.	.
chr1	77516009	77516508	chr1	77978623	77979122	Gm28386|chr1:77978623-77979122	0.239029359491899	.	.
chr1	78310931	78311430	chr1	78217089	78217588	Sgpp2|chr1:78217089-78217588	0.157090189360168	.	.
chr1	78488900	78489399	chr1	78217089	78217588	Farsb|chr1:78217089-78217588	0.205031885145559	.	.
chr1	78488900	78489399	chr1	78372111	78372610	Farsb|chr1:78372111-78372610	0.161330961110325	.	.
chr1	79671350	79671849	chr1	79429173	79429672	Ap1s3|chr1:79429173-79429672	0.210429911822723	.	.
chr1	79671948	79672447	chr1	79640097	79640596	Ap1s3|chr1:79640097-79640596	0.157397786110881	.	.
chr1	80340736	80341235	chr1	80106260	80106759	Cul3|chr1:80106260-80106759	0.389243384844545	.	.
chr1	81076879	81077378	chr1	80830339	80830838	Nyap2|chr1:80830339-80830838	0.368276033892859	.	.
chr1	81076879	81077378	chr1	81316562	81317061	Nyap2|chr1:81316562-81317061	0.168003093623625	.	.
chr1	82291243	82291742	chr1	82433306	82433805	Irs1|chr1:82433306-82433805	0.440388277410344	.	.
chr1	82316361	82316860	chr1	82283141	82283640	Rhbdd1|chr1:82283141-82283640	0.226065680845417	.	.
chr1	82724600	82725099	chr1	82292699	82293198	C430014B12Rik|chr1:82292699-82293198	0.324959275685607	.	.
chr1	82724600	82725099	chr1	82292699	82293198	Mff|chr1:82292699-82293198	0.324959275685607	.	.
chr1	82725115	82725614	chr1	82787312	82787811	C430014B12Rik|chr1:82787312-82787811	0.157131317789271	.	.
chr1	82725115	82725614	chr1	82787312	82787811	Mff|chr1:82787312-82787811	0.157131317789271	.	.
chr1	82839194	82839693	chr1	82787312	82787811	Agfg1|chr1:82787312-82787811	0.238188650230456	.	.
chr1	83037972	83038471	chr1	82787312	82787811	Slc19a3|chr1:82787312-82787811	0.163540593553561	.	.
chr1	83037972	83038471	chr1	83277033	83277532	Slc19a3|chr1:83277033-83277532	0.216878636417024	.	.
chr1	83037972	83038471	chr1	83277033	83277532	Slc19a3|chr1:83277033-83277532	0.216878636417025	.	.
chr1	83159481	83159980	chr1	83277033	83277532	Daw1|chr1:83277033-83277532	0.175026048747506	.	.
chr1	84839165	84839664	chr1	84838531	84839030	Fbxo36|chr1:84838531-84839030	0.145188402830859	.	.
chr1	84839808	84840307	chr1	84838531	84839030	Fbxo36|chr1:84838531-84839030	0.204093985432734	.	.
chr1	84839808	84840307	chr1	84838531	84839030	Trip12|chr1:84838531-84839030	0.204093985432734	.	.
chr1	85894274	85894773	chr1	85916833	85917332	Itm2c|chr1:85916833-85917332	0.201242032553754	.	.
chr1	85894274	85894773	chr1	85965753	85966252	Itm2c|chr1:85965753-85966252	0.204796089595887	.	.
chr1	85928201	85928700	chr1	85916833	85917332	4933407L21Rik|chr1:85916833-85917332	0.173505008746017	.	.
chr1	85928201	85928700	chr1	85965753	85966252	4933407L21Rik|chr1:85965753-85966252	0.406726372514729	.	.
chr1	86359268	86359767	chr1	86441795	86442294	C130036L24Rik|chr1:86441795-86442294	0.299394071994169	.	.
chr1	86359268	86359767	chr1	86441795	86442294	Ncl|chr1:86441795-86442294	0.299394071994169	.	.
chr1	86359268	86359767	chr1	86487143	86487642	C130036L24Rik|chr1:86487143-86487642	0.252712120174128	.	.
chr1	86359268	86359767	chr1	86487143	86487642	Ncl|chr1:86487143-86487642	0.252712120174128	.	.
chr1	86359268	86359767	chr1	86525204	86525703	C130036L24Rik|chr1:86525204-86525703	0.25981548761108	.	.
chr1	86359268	86359767	chr1	86525204	86525703	Ncl|chr1:86525204-86525703	0.25981548761108	.	.
chr1	86526360	86526859	chr1	86433961	86434460	Ptma|chr1:86433961-86434460	0.210563584316476	.	.
chr1	86526360	86526859	chr1	86440464	86440963	Ptma|chr1:86440464-86440963	0.19176320369185	.	.
chr1	86526360	86526859	chr1	86525204	86525703	Ptma|chr1:86525204-86525703	0.189952026217611	.	.
chr1	86582078	86582577	chr1	86433961	86434460	Cops7b|chr1:86433961-86434460	0.181280402635123	.	.
chr1	86582078	86582577	chr1	86433961	86434460	Pde6d|chr1:86433961-86434460	0.181280402635123	.	.
chr1	86582078	86582577	chr1	86487143	86487642	Cops7b|chr1:86487143-86487642	0.209465918356816	.	.
chr1	86582078	86582577	chr1	86487143	86487642	Pde6d|chr1:86487143-86487642	0.209465918356816	.	.
chr1	86582078	86582577	chr1	86525204	86525703	Cops7b|chr1:86525204-86525703	0.261500975786007	.	.
chr1	86582078	86582577	chr1	86525204	86525703	Pde6d|chr1:86525204-86525703	0.261500975786007	.	.
chr1	86582603	86583102	chr1	86440464	86440963	Cops7b|chr1:86440464-86440963	0.169327522730398	.	.
chr1	86582603	86583102	chr1	86440464	86440963	Pde6d|chr1:86440464-86440963	0.169327522730398	.	.
chr1	86582603	86583102	chr1	86525204	86525703	Cops7b|chr1:86525204-86525703	0.262085070716625	.	.
chr1	86582603	86583102	chr1	86525204	86525703	Pde6d|chr1:86525204-86525703	0.262085070716625	.	.
chr1	86669399	86669898	chr1	86440464	86440963	Nppc|chr1:86440464-86440963	0.161769162501137	.	.
chr1	86669399	86669898	chr1	86442428	86442927	Nppc|chr1:86442428-86442927	0.200695078756243	.	.
chr1	86670393	86670892	chr1	86487143	86487642	Nppc|chr1:86487143-86487642	0.169951394490405	.	.
chr1	86670393	86670892	chr1	86586879	86587378	Nppc|chr1:86586879-86587378	0.206681722539655	.	.
chr1	86703565	86704064	chr1	86440464	86440963	Dis3l2|chr1:86440464-86440963	0.209751418930281	.	.
chr1	86703565	86704064	chr1	86441795	86442294	Dis3l2|chr1:86441795-86442294	0.173036999875117	.	.
chr1	87213673	87214172	chr1	87186473	87186972	Eif4e2|chr1:87186473-87186972	0.150215744493906	.	.
chr1	89069980	89070479	chr1	88819747	88820246	Sh3bp4|chr1:88819747-88820246	0.175414698908351	.	.
chr1	89069980	89070479	chr1	89368380	89368879	Sh3bp4|chr1:89368380-89368879	0.162704552455941	.	.
chr1	90153403	90153902	chr1	90060498	90060997	4930434B07Rik|chr1:90060498-90060997	0.183435116699265	.	.
chr1	90153403	90153902	chr1	90060498	90060997	Iqca|chr1:90060498-90060997	0.183435116699265	.	.
chr1	90153403	90153902	chr1	90205210	90205709	4930434B07Rik|chr1:90205210-90205709	0.235148839129604	.	.
chr1	90153403	90153902	chr1	90205210	90205709	Iqca|chr1:90205210-90205709	0.235148839129604	.	.
chr1	90998483	90998982	chr1	90973173	90973672	Lrrfip1|chr1:90973173-90973672	0.285156026297622	.	.
chr1	91298026	91298525	chr1	91346840	91347339	Scly|chr1:91346840-91347339	0.18170922617031	.	.
chr1	91540218	91540717	chr1	91939137	91939636	Asb1|chr1:91939137-91939636	0.189330761718445	.	.
chr1	92831616	92832115	chr1	93128625	93129124	Gpc1|chr1:93128625-93129124	0.180180971182215	.	.
chr1	92910928	92911427	chr1	93128625	93129124	5033417F24Rik|chr1:93128625-93129124	0.157344220114683	.	.
chr1	92910928	92911427	chr1	93128625	93129124	Rnpepl1|chr1:93128625-93129124	0.157344220114683	.	.
chr1	93342619	93343118	chr1	93115042	93115541	Pask|chr1:93115042-93115541	0.158128188806082	.	.
chr1	93342619	93343118	chr1	93115042	93115541	Ppp1r7|chr1:93115042-93115541	0.158128188806082	.	.
chr1	93342619	93343118	chr1	93445454	93445953	Pask|chr1:93445454-93445953	0.332966420538649	.	.
chr1	93342619	93343118	chr1	93445454	93445953	Ppp1r7|chr1:93445454-93445953	0.332966420538649	.	.
chr1	93343358	93343857	chr1	93115042	93115541	Pask|chr1:93115042-93115541	0.216274229254534	.	.
chr1	93343358	93343857	chr1	93115042	93115541	Ppp1r7|chr1:93115042-93115541	0.216274229254534	.	.
chr1	93343358	93343857	chr1	93128625	93129124	Pask|chr1:93128625-93129124	0.259302198892339	.	.
chr1	93343358	93343857	chr1	93128625	93129124	Ppp1r7|chr1:93128625-93129124	0.259302198892339	.	.
chr1	93343358	93343857	chr1	93445454	93445953	Pask|chr1:93445454-93445953	0.290120840699557	.	.
chr1	93343358	93343857	chr1	93445454	93445953	Ppp1r7|chr1:93445454-93445953	0.290120840699557	.	.
chr1	93731754	93732253	chr1	93445454	93445953	Gm10550|chr1:93445454-93445953	0.29914593937936	.	.
chr1	93803720	93804219	chr1	94035198	94035697	Ing5|chr1:94035198-94035697	0.210551357378748	.	.
chr1	93825281	93825780	chr1	94035198	94035697	D2hgdh|chr1:94035198-94035697	0.194481340301197	.	.
chr1	95313333	95313832	chr1	95428779	95429278	Fam174a|chr1:95428779-95429278	0.213565786664066	.	.
chr1	95313851	95314350	chr1	95428779	95429278	Fam174a|chr1:95428779-95429278	0.171346195782522	.	.
chr1	95667416	95667915	chr1	95428779	95429278	St8sia4|chr1:95428779-95429278	0.302183283564938	.	.
chr1	97661204	97661703	chr1	97615345	97615844	D1Ertd622e|chr1:97615345-97615844	0.201390232430923	.	.
chr1	97661204	97661703	chr1	97674869	97675368	D1Ertd622e|chr1:97674869-97675368	0.174579833193564	.	.
chr1	97661800	97662299	chr1	97674869	97675368	D1Ertd622e|chr1:97674869-97675368	0.199121301066566	.	.
chr1	98095430	98095929	chr1	98082889	98083388	Pam|chr1:98082889-98083388	0.18385286300076	.	.
chr1	98095430	98095929	chr1	98190632	98191131	Pam|chr1:98190632-98191131	0.150104677903903	.	.
chr1	105355774	105356273	chr1	105566003	105566502	Gm17634|chr1:105566003-105566502	0.242049241246441	.	.
chr1	105355774	105356273	chr1	105566003	105566502	Rnf152|chr1:105566003-105566502	0.242049241246441	.	.
chr1	105356312	105356811	chr1	105566003	105566502	Gm17634|chr1:105566003-105566502	0.208991786811195	.	.
chr1	105356312	105356811	chr1	105566003	105566502	Rnf152|chr1:105566003-105566502	0.208991786811195	.	.
chr1	109982394	109982893	chr1	110088257	110088756	Cdh7|chr1:110088257-110088756	0.239424018940748	.	.
chr1	109982994	109983493	chr1	110088257	110088756	Cdh7|chr1:110088257-110088756	0.197137823573273	.	.
chr1	118389052	118389551	chr1	118434883	118435382	Clasp1|chr1:118434883-118435382	0.283761122737703	.	.
chr1	119053430	119053929	chr1	119472020	119472519	Gli2|chr1:119472020-119472519	0.172438355420518	.	.
chr1	119504531	119505030	chr1	119472020	119472519	Ralb|chr1:119472020-119472519	0.167518891790646	.	.
chr1	119525867	119526366	chr1	119557512	119558011	Gm27184|chr1:119557512-119558011	0.29457762544001	.	.
chr1	119525867	119526366	chr1	119557512	119558011	Tmem185b|chr1:119557512-119558011	0.29457762544001	.	.
chr1	119648754	119649253	chr1	119548633	119549132	Epb41l5|chr1:119548633-119549132	0.332871144312389	.	.
chr1	119837335	119837834	chr1	119548633	119549132	Ptpn4|chr1:119548633-119549132	0.316109859633451	.	.
chr1	119837335	119837834	chr1	120197108	120197607	Ptpn4|chr1:120197108-120197607	0.171252393893271	.	.
chr1	119912947	119913446	chr1	119557512	119558011	Tmem177|chr1:119557512-119558011	0.199170883780865	.	.
chr1	120120898	120121397	chr1	119894904	119895403	3110009E18Rik|chr1:119894904-119895403	0.215849899692783	.	.
chr1	120120898	120121397	chr1	119894904	119895403	Dbi|chr1:119894904-119895403	0.215849899692783	.	.
chr1	120120898	120121397	chr1	120197108	120197607	3110009E18Rik|chr1:120197108-120197607	0.241592347600342	.	.
chr1	120120898	120121397	chr1	120197108	120197607	Dbi|chr1:120197108-120197607	0.241592347600342	.	.
chr1	120120898	120121397	chr1	120265100	120265599	3110009E18Rik|chr1:120265100-120265599	0.290691440845669	.	.
chr1	120120898	120121397	chr1	120265100	120265599	Dbi|chr1:120265100-120265599	0.290691440845669	.	.
chr1	121430778	121431277	chr1	121605029	121605528	Ccdc93|chr1:121605029-121605528	0.145483438028304	.	.
chr1	121567757	121568256	chr1	121327621	121328120	Ddx18|chr1:121327621-121328120	0.144499644942932	.	.
chr1	121567757	121568256	chr1	121419036	121419535	Ddx18|chr1:121419036-121419535	0.208151853203491	.	.
chr1	125435289	125435788	chr1	125370731	125371230	Actr3|chr1:125370731-125371230	0.175799795662184	.	.
chr1	125560306	125560805	chr1	125723014	125723513	Slc35f5|chr1:125723014-125723513	0.291130276488753	.	.
chr1	125560306	125560805	chr1	125789319	125789818	Slc35f5|chr1:125789319-125789818	0.27111827826372	.	.
chr1	125560306	125560805	chr1	125790088	125790587	Slc35f5|chr1:125790088-125790587	0.160368452984485	.	.
chr1	125911894	125912393	chr1	125537779	125538278	Lypd1|chr1:125537779-125538278	0.196303863166488	.	.
chr1	125911894	125912393	chr1	125911387	125911886	Lypd1|chr1:125911387-125911886	0.407322785490921	.	.
chr1	126829595	126830094	chr1	127098841	127099340	Nckap5|chr1:127098841-127099340	0.193147153106352	.	.
chr1	126829595	126830094	chr1	127099427	127099926	Nckap5|chr1:127099427-127099926	0.185118013850992	.	.
chr1	128103473	128103972	chr1	128196091	128196590	R3hdm1|chr1:128196091-128196590	0.204293632909896	.	.
chr1	128103473	128103972	chr1	128196091	128196590	Zranb3|chr1:128196091-128196590	0.204293632909896	.	.
chr1	128243885	128244384	chr1	128196091	128196590	Ubxn4|chr1:128196091-128196590	0.250806428481308	.	.
chr1	128243885	128244384	chr1	128472408	128472907	Ubxn4|chr1:128472408-128472907	0.318089974724436	.	.
chr1	129273098	129273597	chr1	129124419	129124918	Thsd7b|chr1:129124419-129124918	0.300336804127163	.	.
chr1	130717229	130717728	chr1	130995515	130996014	Yod1|chr1:130995515-130996014	0.224771083788794	.	.
chr1	131526753	131527252	chr1	131658033	131658532	Fam72a|chr1:131658033-131658532	0.178851548413027	.	.
chr1	131526753	131527252	chr1	131658033	131658532	Srgap2|chr1:131658033-131658532	0.178851548413027	.	.
chr1	131527318	131527817	chr1	131573579	131574078	Fam72a|chr1:131573579-131574078	0.206925077732283	.	.
chr1	131527318	131527817	chr1	131573579	131574078	Srgap2|chr1:131573579-131574078	0.206925077732283	.	.
chr1	131827667	131828166	chr1	131658033	131658532	Slc41a1|chr1:131658033-131658532	0.199320491752462	.	.
chr1	131866958	131867457	chr1	132208097	132208596	Rab29|chr1:132208097-132208596	0.155646051907265	.	.
chr1	131910162	131910661	chr1	131658033	131658532	Nucks1|chr1:131658033-131658532	0.163519545694712	.	.
chr1	131910162	131910661	chr1	132046327	132046826	Nucks1|chr1:132046327-132046826	0.205164303499732	.	.
chr1	131910666	131911165	chr1	132123531	132124030	Nucks1|chr1:132123531-132124030	0.152539329757821	.	.
chr1	132007294	132007793	chr1	132190118	132190617	Elk4|chr1:132190118-132190617	0.148449404275038	.	.
chr1	132007800	132008299	chr1	132046327	132046826	Elk4|chr1:132046327-132046826	0.170840712298986	.	.
chr1	132007800	132008299	chr1	132144172	132144671	Elk4|chr1:132144172-132144671	0.160859332463883	.	.
chr1	132007800	132008299	chr1	132168132	132168631	Elk4|chr1:132168132-132168631	0.196402836667618	.	.
chr1	132067653	132068152	chr1	132190118	132190617	Mfsd4a|chr1:132190118-132190617	0.239453143079683	.	.
chr1	132139477	132139976	chr1	132144172	132144671	Cdk18|chr1:132144172-132144671	0.25269621463893	.	.
chr1	132139477	132139976	chr1	132144172	132144671	Gm29629|chr1:132144172-132144671	0.25269621463893	.	.
chr1	132139477	132139976	chr1	132168132	132168631	Cdk18|chr1:132168132-132168631	0.147233130047209	.	.
chr1	132139477	132139976	chr1	132168132	132168631	Gm29629|chr1:132168132-132168631	0.147233130047209	.	.
chr1	132139477	132139976	chr1	132208097	132208596	Cdk18|chr1:132208097-132208596	0.187858286786655	.	.
chr1	132139477	132139976	chr1	132208097	132208596	Gm29629|chr1:132208097-132208596	0.187858286786655	.	.
chr1	132139477	132139976	chr1	132213052	132213551	Cdk18|chr1:132213052-132213551	0.262129971892413	.	.
chr1	132139477	132139976	chr1	132213052	132213551	Gm29629|chr1:132213052-132213551	0.262129971892413	.	.
chr1	133800824	133801323	chr1	133825536	133826035	Atp2b4|chr1:133825536-133826035	0.396670654389523	.	.
chr1	134361764	134362263	chr1	134344509	134345008	Tmem183a|chr1:134344509-134345008	0.146516006540797	.	.
chr1	134405737	134406236	chr1	134682397	134682896	Cyb5r1|chr1:134682397-134682896	0.179611770721634	.	.
chr1	134415089	134415588	chr1	134344509	134345008	Adipor1|chr1:134344509-134345008	0.308991732117475	.	.
chr1	134494334	134494833	chr1	134251935	134252434	Rabif|chr1:134251935-134252434	0.178552930339913	.	.
chr1	134494334	134494833	chr1	134344509	134345008	Rabif|chr1:134344509-134345008	0.26014377431035	.	.
chr1	134494334	134494833	chr1	134556771	134557270	Rabif|chr1:134556771-134557270	0.387293213497934	.	.
chr1	134646329	134646828	chr1	134251935	134252434	Gm26783|chr1:134251935-134252434	0.325701645742653	.	.
chr1	134646329	134646828	chr1	134251935	134252434	Syt2|chr1:134251935-134252434	0.325701645742653	.	.
chr1	134646329	134646828	chr1	134682397	134682896	Gm26783|chr1:134682397-134682896	0.185622384132057	.	.
chr1	134646329	134646828	chr1	134682397	134682896	Syt2|chr1:134682397-134682896	0.185622384132057	.	.
chr1	134962267	134962766	chr1	135154328	135154827	Ube2t|chr1:135154328-135154827	0.188476481110856	.	.
chr1	135146503	135147002	chr1	135153805	135154304	Arl8a|chr1:135153805-135154304	0.147197259515003	.	.
chr1	135284244	135284743	chr1	135154328	135154827	Rnpep|chr1:135154328-135154827	0.142976499945346	.	.
chr1	135284244	135284743	chr1	135385135	135385634	Rnpep|chr1:135385135-135385634	0.201541235783286	.	.
chr1	135313568	135314067	chr1	135154328	135154827	Timm17a|chr1:135154328-135154827	0.263334286935677	.	.
chr1	135313568	135314067	chr1	135368172	135368671	Timm17a|chr1:135368172-135368671	0.200951275403649	.	.
chr1	135313568	135314067	chr1	135461130	135461629	Timm17a|chr1:135461130-135461629	0.225773281006916	.	.
chr1	135375176	135375675	chr1	135154328	135154827	Shisa4|chr1:135154328-135154827	0.240336947029658	.	.
chr1	135375176	135375675	chr1	135368172	135368671	Shisa4|chr1:135368172-135368671	0.414775186714939	.	.
chr1	135430227	135430726	chr1	135461130	135461629	Ipo9|chr1:135461130-135461629	0.242016735920823	.	.
chr1	136260203	136260702	chr1	136306362	136306861	Gpr25|chr1:136306362-136306861	0.259726951168409	.	.
chr1	136345389	136345888	chr1	136306362	136306861	Camsap2|chr1:136306362-136306861	0.168140810448792	.	.
chr1	136415292	136415791	chr1	136306362	136306861	9230116N13Rik|chr1:136306362-136306861	0.231502600283568	.	.
chr1	136415292	136415791	chr1	136306362	136306861	Ddx59|chr1:136306362-136306861	0.231502600283568	.	.
chr1	137898255	137898754	chr1	137669846	137670345	Gm4258|chr1:137669846-137670345	0.309557251923962	.	.
chr1	138618987	138619486	chr1	138496863	138497362	Nek7|chr1:138496863-138497362	0.354152359666166	.	.
chr1	138618987	138619486	chr1	138499382	138499881	Nek7|chr1:138499382-138499881	0.252709494158147	.	.
chr1	138619514	138620013	chr1	138496863	138497362	Nek7|chr1:138496863-138497362	0.337747030152015	.	.
chr1	138619514	138620013	chr1	138499382	138499881	Nek7|chr1:138499382-138499881	0.22716203783565	.	.
chr1	138848674	138849173	chr1	139011472	139011971	Lhx9|chr1:139011472-139011971	0.161226678905822	.	.
chr1	138856629	138857128	chr1	139101680	139102179	2310009B15Rik|chr1:139101680-139102179	0.28626509592906	.	.
chr1	138963753	138964252	chr1	139162743	139163242	Dennd1b|chr1:139162743-139163242	0.233439417380047	.	.
chr1	139421972	139422471	chr1	139101680	139102179	Zbtb41|chr1:139101680-139102179	0.202355581421464	.	.
chr1	140245186	140245685	chr1	140458991	140459490	Kcnt2|chr1:140458991-140459490	0.223855004990251	.	.
chr1	140245761	140246260	chr1	140458991	140459490	Kcnt2|chr1:140458991-140459490	0.165615128726203	.	.
chr1	143702603	143703102	chr1	143313286	143313785	Cdc73|chr1:143313286-143313785	0.153543298260946	.	.
chr1	143702603	143703102	chr1	143739248	143739747	Cdc73|chr1:143739248-143739747	0.208013333369519	.	.
chr1	150393401	150393900	chr1	150540218	150540717	Odr4|chr1:150540218-150540717	0.229438364661797	.	.
chr1	150393401	150393900	chr1	150540218	150540717	Tpr|chr1:150540218-150540717	0.229438364661797	.	.
chr1	151138226	151138725	chr1	151078846	151079345	C730036E19Rik|chr1:151078846-151079345	0.311894804493597	.	.
chr1	151345057	151345556	chr1	151643307	151643806	Gm10138|chr1:151643307-151643806	0.308293668201828	.	.
chr1	151345057	151345556	chr1	151643307	151643806	Ivns1abp|chr1:151643307-151643806	0.308293668201828	.	.
chr1	151345057	151345556	chr1	151657867	151658366	Gm10138|chr1:151657867-151658366	0.309098008410329	.	.
chr1	151345057	151345556	chr1	151657867	151658366	Ivns1abp|chr1:151657867-151658366	0.309098008410329	.	.
chr1	151345057	151345556	chr1	151658371	151658870	Gm10138|chr1:151658371-151658870	0.248877779281985	.	.
chr1	151345057	151345556	chr1	151658371	151658870	Ivns1abp|chr1:151658371-151658870	0.248877779281985	.	.
chr1	151428258	151428757	chr1	151643307	151643806	Swt1|chr1:151643307-151643806	0.220096890229953	.	.
chr1	151428258	151428757	chr1	151643307	151643806	Trmt1l|chr1:151643307-151643806	0.220096890229953	.	.
chr1	151500739	151501238	chr1	151706042	151706541	Rnf2|chr1:151706042-151706541	0.217983314182477	.	.
chr1	151571134	151571633	chr1	151643307	151643806	Fam129a|chr1:151643307-151643806	0.154988084347785	.	.
chr1	153549494	153549993	chr1	153544688	153545187	Npl|chr1:153544688-153545187	0.370628677090695	.	.
chr1	153652792	153653291	chr1	153544688	153545187	Rgs8|chr1:153544688-153545187	0.188120830141713	.	.
chr1	153652792	153653291	chr1	153556864	153557363	Rgs8|chr1:153556864-153557363	0.346029776090429	.	.
chr1	153652792	153653291	chr1	153679079	153679578	Rgs8|chr1:153679079-153679578	0.338713719689059	.	.
chr1	153740057	153740556	chr1	153544688	153545187	Rgs16|chr1:153544688-153545187	0.240704747562522	.	.
chr1	153740057	153740556	chr1	153598738	153599237	Rgs16|chr1:153598738-153599237	0.349709899786058	.	.
chr1	153740057	153740556	chr1	153683332	153683831	Rgs16|chr1:153683332-153683831	0.150638642403253	.	.
chr1	153748943	153749442	chr1	153556864	153557363	Gm28513|chr1:153556864-153557363	0.183340834302244	.	.
chr1	153748943	153749442	chr1	153556864	153557363	Rnasel|chr1:153556864-153557363	0.183340834302244	.	.
chr1	153749495	153749994	chr1	153556864	153557363	Gm28512|chr1:153556864-153557363	0.146289981990002	.	.
chr1	153749495	153749994	chr1	153556864	153557363	Gm28513|chr1:153556864-153557363	0.146289981990002	.	.
chr1	153749495	153749994	chr1	153556864	153557363	Rnasel|chr1:153556864-153557363	0.146289981990002	.	.
chr1	153749495	153749994	chr1	153679079	153679578	Gm28512|chr1:153679079-153679578	0.200266805246478	.	.
chr1	153749495	153749994	chr1	153679079	153679578	Gm28513|chr1:153679079-153679578	0.200266805246478	.	.
chr1	153749495	153749994	chr1	153679079	153679578	Rnasel|chr1:153679079-153679578	0.200266805246478	.	.
chr1	153899574	153900073	chr1	153717908	153718407	Glul|chr1:153717908-153718407	0.258829361612821	.	.
chr1	153899574	153900073	chr1	153717908	153718407	Teddm2|chr1:153717908-153718407	0.258829361612821	.	.
chr1	153899574	153900073	chr1	153726489	153726988	Glul|chr1:153726489-153726988	0.20968338106028	.	.
chr1	153899574	153900073	chr1	153726489	153726988	Teddm2|chr1:153726489-153726988	0.20968338106028	.	.
chr1	154117348	154117847	chr1	154102804	154103303	A830008E24Rik|chr1:154102804-154103303	0.265155584708126	.	.
chr1	154117348	154117847	chr1	154223809	154224308	A830008E24Rik|chr1:154223809-154224308	0.172732338775862	.	.
chr1	154117943	154118442	chr1	154102804	154103303	A830008E24Rik|chr1:154102804-154103303	0.156013042089153	.	.
chr1	155973115	155973614	chr1	156241652	156242151	Cep350|chr1:156241652-156242151	0.184323219366822	.	.
chr1	156035878	156036377	chr1	156229365	156229864	Tor1aip1|chr1:156229365-156229864	0.171810895005909	.	.
chr1	156035878	156036377	chr1	156229365	156229864	Tor1aip2|chr1:156229365-156229864	0.171810895005909	.	.
chr1	156204775	156205274	chr1	156184182	156184681	Fam163a|chr1:156184182-156184681	0.548739686656374	.	.
chr1	156303125	156303624	chr1	156229365	156229864	4930518J20Rik|chr1:156229365-156229864	0.230145998190308	.	.
chr1	156303125	156303624	chr1	156229365	156229864	Tdrd5|chr1:156229365-156229864	0.230145998190308	.	.
chr1	156474061	156474560	chr1	156040577	156041076	Soat1|chr1:156040577-156041076	0.260651260103601	.	.
chr1	156474061	156474560	chr1	156229365	156229864	Soat1|chr1:156229365-156229864	0.152686313089331	.	.
chr1	156474061	156474560	chr1	156270379	156270878	Soat1|chr1:156270379-156270878	0.142097656320384	.	.
chr1	160906592	160907091	chr1	160534828	160535327	Rc3h1|chr1:160534828-160535327	0.146676413807538	.	.
chr1	161034286	161034785	chr1	161465124	161465623	Gas5|chr1:161465124-161465623	0.150632120077643	.	.
chr1	161034286	161034785	chr1	161465124	161465623	Zbtb37|chr1:161465124-161465623	0.150632120077643	.	.
chr1	161131254	161131753	chr1	161465124	161465623	Klhl20|chr1:161465124-161465623	0.145595428189018	.	.
chr1	161876197	161876696	chr1	161976288	161976787	Suco|chr1:161976288-161976787	0.187500451538679	.	.
chr1	161876197	161876696	chr1	161984126	161984625	Suco|chr1:161984126-161984625	0.148789295844532	.	.
chr1	161876715	161877214	chr1	161962922	161963421	Suco|chr1:161962922-161963421	0.192270778261771	.	.
chr1	161876715	161877214	chr1	161984126	161984625	Suco|chr1:161984126-161984625	0.154203804911267	.	.
chr1	161968972	161969471	chr1	161976288	161976787	Gm38304|chr1:161976288-161976787	0.28535721070052	.	.
chr1	161968972	161969471	chr1	161976288	161976787	Pigc|chr1:161976288-161976787	0.28535721070052	.	.
chr1	162570372	162570871	chr1	162953031	162953530	Vamp4|chr1:162953031-162953530	0.305777926552065	.	.
chr1	162739851	162740350	chr1	162743152	162743651	Prrc2c|chr1:162743152-162743651	0.172606172281982	.	.
chr1	162739851	162740350	chr1	162832165	162832664	Prrc2c|chr1:162832165-162832664	0.164925143794999	.	.
chr1	162739851	162740350	chr1	162895808	162896307	Prrc2c|chr1:162895808-162896307	0.147730815660068	.	.
chr1	162739851	162740350	chr1	162953031	162953530	Prrc2c|chr1:162953031-162953530	0.167810282369669	.	.
chr1	162740352	162740851	chr1	162743152	162743651	Prrc2c|chr1:162743152-162743651	0.160512840433416	.	.
chr1	162740352	162740851	chr1	162953031	162953530	Prrc2c|chr1:162953031-162953530	0.283870705007861	.	.
chr1	163929752	163930251	chr1	164184474	164184973	Scyl3|chr1:164184474-164184973	0.202818506553272	.	.
chr1	164248686	164249185	chr1	164184474	164184973	Slc19a2|chr1:164184474-164184973	0.30495680953731	.	.
chr1	164275346	164275845	chr1	164474792	164475291	Ccdc181|chr1:164474792-164475291	0.180625701052839	.	.
chr1	164275346	164275845	chr1	164544718	164545217	Ccdc181|chr1:164544718-164545217	0.269179096294908	.	.
chr1	164307370	164307869	chr1	164138556	164139055	Blzf1|chr1:164138556-164139055	0.185633804846912	.	.
chr1	164457803	164458302	chr1	164138556	164139055	Atp1b1|chr1:164138556-164139055	0.164428612048794	.	.
chr1	164457803	164458302	chr1	164184474	164184973	Atp1b1|chr1:164184474-164184973	0.214498871592925	.	.
chr1	164458666	164459165	chr1	164544718	164545217	Atp1b1|chr1:164544718-164545217	0.607380347496206	.	.
chr1	164458666	164459165	chr1	164552715	164553214	Atp1b1|chr1:164552715-164553214	0.252416910540006	.	.
chr1	164898957	164899456	chr1	164544718	164545217	Gm32569|chr1:164544718-164545217	0.142119868903298	.	.
chr1	164898957	164899456	chr1	164552715	164553214	Gm32569|chr1:164552715-164553214	0.325491227277892	.	.
chr1	164898957	164899456	chr1	164787699	164788198	Gm32569|chr1:164787699-164788198	0.235398260282552	.	.
chr1	165194197	165194696	chr1	165075909	165076408	Sft2d2|chr1:165075909-165076408	0.222003777260576	.	.
chr1	165194197	165194696	chr1	165109197	165109696	Sft2d2|chr1:165109197-165109696	0.252656217823026	.	.
chr1	165236724	165237223	chr1	165035620	165036119	Tiprl|chr1:165035620-165036119	0.268266369765068	.	.
chr1	165236724	165237223	chr1	165075909	165076408	Tiprl|chr1:165075909-165076408	0.181314027532754	.	.
chr1	165236724	165237223	chr1	165109197	165109696	Tiprl|chr1:165109197-165109696	0.240116580322425	.	.
chr1	165236724	165237223	chr1	165132392	165132891	Tiprl|chr1:165132392-165132891	0.217076369362033	.	.
chr1	165460313	165460812	chr1	165035620	165036119	Dcaf6|chr1:165035620-165036119	0.316812813227531	.	.
chr1	165460313	165460812	chr1	165035620	165036119	Mpc2|chr1:165035620-165036119	0.316812813227531	.	.
chr1	165460313	165460812	chr1	165046493	165046992	Dcaf6|chr1:165046493-165046992	0.177420770121631	.	.
chr1	165460313	165460812	chr1	165046493	165046992	Mpc2|chr1:165046493-165046992	0.177420770121631	.	.
chr1	165460313	165460812	chr1	165583511	165584010	Dcaf6|chr1:165583511-165584010	0.225298280713048	.	.
chr1	165460313	165460812	chr1	165583511	165584010	Mpc2|chr1:165583511-165584010	0.225298280713048	.	.
chr1	165460313	165460812	chr1	165736039	165736538	Dcaf6|chr1:165736039-165736538	0.275605315523875	.	.
chr1	165460313	165460812	chr1	165736039	165736538	Mpc2|chr1:165736039-165736538	0.275605315523875	.	.
chr1	165460922	165461421	chr1	165120312	165120811	Dcaf6|chr1:165120312-165120811	0.1946422418624	.	.
chr1	165460922	165461421	chr1	165120312	165120811	Mpc2|chr1:165120312-165120811	0.1946422418624	.	.
chr1	165460922	165461421	chr1	165641351	165641850	Dcaf6|chr1:165641351-165641850	0.165980349809267	.	.
chr1	165460922	165461421	chr1	165641351	165641850	Mpc2|chr1:165641351-165641850	0.165980349809267	.	.
chr1	165763500	165763999	chr1	166117383	166117882	Creg1|chr1:166117383-166117882	0.257043980773902	.	.
chr1	166002418	166002917	chr1	165853713	165854212	Gm26665|chr1:165853713-165854212	0.189952490759996	.	.
chr1	166002418	166002917	chr1	165853713	165854212	Pou2f1|chr1:165853713-165854212	0.189952490759996	.	.
chr1	166003176	166003675	chr1	165853713	165854212	Gm26665|chr1:165853713-165854212	0.174890247437352	.	.
chr1	166003176	166003675	chr1	165853713	165854212	Pou2f1|chr1:165853713-165854212	0.174890247437352	.	.
chr1	166253817	166254316	chr1	166118161	166118660	Ildr2|chr1:166118161-166118660	0.175013344780858	.	.
chr1	166253817	166254316	chr1	166428926	166429425	Ildr2|chr1:166428926-166429425	0.207098546502721	.	.
chr1	166253817	166254316	chr1	166724425	166724924	Ildr2|chr1:166724425-166724924	0.252414470165462	.	.
chr1	166254415	166254914	chr1	166319038	166319537	Ildr2|chr1:166319038-166319537	0.16394463036889	.	.
chr1	166308696	166309195	chr1	166118161	166118660	5330438I03Rik|chr1:166118161-166118660	0.226350209507916	.	.
chr1	166308696	166309195	chr1	166118161	166118660	5330438I03Rik|chr1:166118161-166118660	0.226350209507917	.	.
chr1	166308696	166309195	chr1	166428926	166429425	5330438I03Rik|chr1:166428926-166429425	0.152319710585315	.	.
chr1	166309200	166309699	chr1	166319038	166319537	5330438I03Rik|chr1:166319038-166319537	0.165824044939882	.	.
chr1	166379002	166379501	chr1	166343030	166343529	Tada1|chr1:166343030-166343529	0.219490588000033	.	.
chr1	166409578	166410077	chr1	166160566	166161065	Pogk|chr1:166160566-166161065	0.198293591339406	.	.
chr1	167597755	167598254	chr1	167608411	167608910	Rxrg|chr1:167608411-167608910	0.272679846458813	.	.
chr1	167597755	167598254	chr1	167802530	167803029	Rxrg|chr1:167802530-167803029	0.15029538783877	.	.
chr1	169531254	169531753	chr1	169817032	169817531	Nuf2|chr1:169817032-169817531	0.141905914423926	.	.
chr1	169933784	169934283	chr1	169917937	169918436	Gm15852|chr1:169917937-169918436	0.281043516904119	.	.
chr1	169934305	169934804	chr1	169917937	169918436	Gm15852|chr1:169917937-169918436	0.159632563230927	.	.
chr1	170867571	170868070	chr1	171044266	171044765	Atf6|chr1:171044266-171044765	0.210490472035266	.	.
chr1	170867571	170868070	chr1	171044266	171044765	Gm9929|chr1:171044266-171044765	0.210490472035266	.	.
chr1	170867571	170868070	chr1	171044776	171045275	Atf6|chr1:171044776-171045275	0.22447928241052	.	.
chr1	170867571	170868070	chr1	171044776	171045275	Gm9929|chr1:171044776-171045275	0.22447928241052	.	.
chr1	170867571	170868070	chr1	171247027	171247526	Atf6|chr1:171247027-171247526	0.155322318166648	.	.
chr1	170867571	170868070	chr1	171247027	171247526	Gm9929|chr1:171247027-171247526	0.155322318166648	.	.
chr1	170868410	170868909	chr1	170907734	170908233	Atf6|chr1:170907734-170908233	0.283170614314447	.	.
chr1	170868410	170868909	chr1	170907734	170908233	Gm9929|chr1:170907734-170908233	0.283170614314447	.	.
chr1	170868410	170868909	chr1	171038357	171038856	Atf6|chr1:171038357-171038856	0.158253341205664	.	.
chr1	170868410	170868909	chr1	171038357	171038856	Gm9929|chr1:171038357-171038856	0.158253341205664	.	.
chr1	170868410	170868909	chr1	171044266	171044765	Atf6|chr1:171044266-171044765	0.234061161452767	.	.
chr1	170868410	170868909	chr1	171044266	171044765	Gm9929|chr1:171044266-171044765	0.234061161452767	.	.
chr1	170868410	170868909	chr1	171044776	171045275	Atf6|chr1:171044776-171045275	0.259008885761849	.	.
chr1	170868410	170868909	chr1	171044776	171045275	Gm9929|chr1:171044776-171045275	0.259008885761849	.	.
chr1	170868410	170868909	chr1	171110922	171111421	Atf6|chr1:171110922-171111421	0.178613340498266	.	.
chr1	170868410	170868909	chr1	171110922	171111421	Gm9929|chr1:171110922-171111421	0.178613340498266	.	.
chr1	170885252	170885751	chr1	171036880	171037379	Dusp12|chr1:171036880-171037379	0.307782628838352	.	.
chr1	170885252	170885751	chr1	171036880	171037379	Gm26620|chr1:171036880-171037379	0.307782628838352	.	.
chr1	170885252	170885751	chr1	171038357	171038856	Dusp12|chr1:171038357-171038856	0.209300950794235	.	.
chr1	170885252	170885751	chr1	171038357	171038856	Gm26620|chr1:171038357-171038856	0.209300950794235	.	.
chr1	171150371	171150870	chr1	170907216	170907715	Mpz|chr1:170907216-170907715	0.182447194376215	.	.
chr1	171150371	171150870	chr1	170907216	170907715	Sdhc|chr1:170907216-170907715	0.182447194376215	.	.
chr1	171150371	171150870	chr1	171044266	171044765	Mpz|chr1:171044266-171044765	0.194249077710045	.	.
chr1	171150371	171150870	chr1	171044266	171044765	Sdhc|chr1:171044266-171044765	0.194249077710045	.	.
chr1	171150371	171150870	chr1	171102488	171102987	Mpz|chr1:171102488-171102987	0.237762693123336	.	.
chr1	171150371	171150870	chr1	171102488	171102987	Sdhc|chr1:171102488-171102987	0.237762693123336	.	.
chr1	171150371	171150870	chr1	171379865	171380364	Mpz|chr1:171379865-171380364	0.286512506152837	.	.
chr1	171150371	171150870	chr1	171379865	171380364	Sdhc|chr1:171379865-171380364	0.286512506152837	.	.
chr1	171195514	171196013	chr1	170907216	170907715	Pcp4l1|chr1:170907216-170907715	0.283621874464411	.	.
chr1	171195514	171196013	chr1	170907734	170908233	Pcp4l1|chr1:170907734-170908233	0.47686661447321	.	.
chr1	171195514	171196013	chr1	171044266	171044765	Pcp4l1|chr1:171044266-171044765	0.147129744385036	.	.
chr1	171195514	171196013	chr1	171044776	171045275	Pcp4l1|chr1:171044776-171045275	0.18771378727344	.	.
chr1	171195514	171196013	chr1	171102488	171102987	Pcp4l1|chr1:171102488-171102987	0.247920446482714	.	.
chr1	171195514	171196013	chr1	171247027	171247526	Pcp4l1|chr1:171247027-171247526	0.242062167378826	.	.
chr1	171196077	171196576	chr1	170907734	170908233	Pcp4l1|chr1:170907734-170908233	0.225070017631245	.	.
chr1	171196077	171196576	chr1	170908240	170908739	Pcp4l1|chr1:170908240-170908739	0.393524256862017	.	.
chr1	171196077	171196576	chr1	171110922	171111421	Pcp4l1|chr1:171110922-171111421	0.319133947822944	.	.
chr1	171222404	171222903	chr1	171263038	171263537	Tomm40l|chr1:171263038-171263537	0.160992049656691	.	.
chr1	171222404	171222903	chr1	171379865	171380364	Tomm40l|chr1:171379865-171380364	0.190828447828256	.	.
chr1	171270057	171270556	chr1	171036880	171037379	B4galt3|chr1:171036880-171037379	0.287677386696193	.	.
chr1	171270057	171270556	chr1	171044266	171044765	B4galt3|chr1:171044266-171044765	0.160414979715283	.	.
chr1	171270057	171270556	chr1	171044776	171045275	B4galt3|chr1:171044776-171045275	0.158357728502138	.	.
chr1	171270057	171270556	chr1	171102488	171102987	B4galt3|chr1:171102488-171102987	0.200978667556406	.	.
chr1	171270057	171270556	chr1	171247027	171247526	B4galt3|chr1:171247027-171247526	0.246669594112875	.	.
chr1	171270057	171270556	chr1	171478928	171479427	B4galt3|chr1:171478928-171479427	0.216584972636319	.	.
chr1	171281054	171281553	chr1	171036880	171037379	Ppox|chr1:171036880-171037379	0.157090867533693	.	.
chr1	171287719	171288218	chr1	171478928	171479427	Usp21|chr1:171478928-171479427	0.167200892547035	.	.
chr1	171294566	171295065	chr1	171037809	171038308	Ufc1|chr1:171037809-171038308	0.156076609149789	.	.
chr1	171294566	171295065	chr1	171038357	171038856	Ufc1|chr1:171038357-171038856	0.242400061257888	.	.
chr1	171328705	171329204	chr1	171037809	171038308	Dedd|chr1:171037809-171038308	0.173399420917971	.	.
chr1	171328705	171329204	chr1	171038357	171038856	Dedd|chr1:171038357-171038856	0.390707601667622	.	.
chr1	171328705	171329204	chr1	171110922	171111421	Dedd|chr1:171110922-171111421	0.172144536264063	.	.
chr1	171328705	171329204	chr1	171263038	171263537	Dedd|chr1:171263038-171263537	0.170912809190966	.	.
chr1	171329206	171329705	chr1	171037809	171038308	Dedd|chr1:171037809-171038308	0.146190409814693	.	.
chr1	171329206	171329705	chr1	171110922	171111421	Dedd|chr1:171110922-171111421	0.19626513685382	.	.
chr1	171345437	171345936	chr1	171044776	171045275	Nit1|chr1:171044776-171045275	0.304299720848685	.	.
chr1	171345437	171345936	chr1	171044776	171045275	Pfdn2|chr1:171044776-171045275	0.304299720848685	.	.
chr1	171345437	171345936	chr1	171101659	171102158	Nit1|chr1:171101659-171102158	0.244682011832775	.	.
chr1	171345437	171345936	chr1	171101659	171102158	Pfdn2|chr1:171101659-171102158	0.244682011832775	.	.
chr1	171345437	171345936	chr1	171102488	171102987	Nit1|chr1:171102488-171102987	0.241372070663068	.	.
chr1	171345437	171345936	chr1	171102488	171102987	Pfdn2|chr1:171102488-171102987	0.241372070663068	.	.
chr1	171345437	171345936	chr1	171247027	171247526	Nit1|chr1:171247027-171247526	0.164915000978576	.	.
chr1	171345437	171345936	chr1	171247027	171247526	Pfdn2|chr1:171247027-171247526	0.164915000978576	.	.
chr1	171345437	171345936	chr1	171379865	171380364	Nit1|chr1:171379865-171380364	0.212033420961048	.	.
chr1	171345437	171345936	chr1	171379865	171380364	Pfdn2|chr1:171379865-171380364	0.212033420961048	.	.
chr1	171360576	171361075	chr1	171037809	171038308	Klhdc9|chr1:171037809-171038308	0.167692783065909	.	.
chr1	171361088	171361587	chr1	171038357	171038856	Klhdc9|chr1:171038357-171038856	0.204509784054356	.	.
chr1	171411068	171411567	chr1	171044266	171044765	Usf1|chr1:171044266-171044765	0.271160776050117	.	.
chr1	171411068	171411567	chr1	171247027	171247526	Usf1|chr1:171247027-171247526	0.279586296639629	.	.
chr1	171437234	171437733	chr1	171033681	171034180	F11r|chr1:171033681-171034180	0.160360665225948	.	.
chr1	172027641	172028140	chr1	172027134	172027633	Vangl2|chr1:172027134-172027633	0.488489133140626	.	.
chr1	172082460	172082959	chr1	172027134	172027633	Copa|chr1:172027134-172027633	0.245445892574434	.	.
chr1	172082460	172082959	chr1	172027134	172027633	Ncstn|chr1:172027134-172027633	0.245445892574434	.	.
chr1	172082460	172082959	chr1	172217086	172217585	Copa|chr1:172217086-172217585	0.302048405671898	.	.
chr1	172082460	172082959	chr1	172217086	172217585	Ncstn|chr1:172217086-172217585	0.302048405671898	.	.
chr1	172126494	172126993	chr1	172027134	172027633	Pex19|chr1:172027134-172027633	0.291824668274061	.	.
chr1	172206562	172207061	chr1	171965922	171966421	Pea15a|chr1:171965922-171966421	0.177095371211704	.	.
chr1	172520879	172521378	chr1	172532487	172532986	Cfap45|chr1:172532487-172532986	0.207966653036864	.	.
chr1	172520879	172521378	chr1	172749571	172750070	Cfap45|chr1:172749571-172750070	0.235484189096407	.	.
chr1	172632295	172632794	chr1	172532487	172532986	Dusp23|chr1:172532487-172532986	0.342090847336375	.	.
chr1	172632295	172632794	chr1	172749571	172750070	Dusp23|chr1:172749571-172750070	0.419214033260233	.	.
chr1	172632827	172633326	chr1	172532487	172532986	Dusp23|chr1:172532487-172532986	0.330826431980187	.	.
chr1	172632827	172633326	chr1	172749571	172750070	Dusp23|chr1:172749571-172750070	0.263903472788057	.	.
chr1	173367390	173367889	chr1	173377444	173377943	Cadm3|chr1:173377444-173377943	0.438842544061739	.	.
chr1	175692503	175693002	chr1	175823962	175824461	Chml|chr1:175823962-175824461	0.21695393157516	.	.
chr1	175692503	175693002	chr1	175823962	175824461	Opn3|chr1:175823962-175824461	0.21695393157516	.	.
chr1	175693049	175693548	chr1	175719706	175720205	Chml|chr1:175719706-175720205	0.335675602950105	.	.
chr1	175693049	175693548	chr1	175719706	175720205	Opn3|chr1:175719706-175720205	0.335675602950105	.	.
chr1	175693049	175693548	chr1	175959982	175960481	Chml|chr1:175959982-175960481	0.225084963004277	.	.
chr1	175693049	175693548	chr1	175959982	175960481	Opn3|chr1:175959982-175960481	0.225084963004277	.	.
chr1	175880538	175881037	chr1	175936373	175936872	Exo1|chr1:175936373-175936872	0.160763599853344	.	.
chr1	176275192	176275691	chr1	176296896	176297395	Gm38101|chr1:176296896-176297395	0.343285292776633	.	.
chr1	176275192	176275691	chr1	176296896	176297395	Pld5|chr1:176296896-176297395	0.343285292776633	.	.
chr1	176275192	176275691	chr1	176355276	176355775	Gm38101|chr1:176355276-176355775	0.173760987283494	.	.
chr1	176275192	176275691	chr1	176355276	176355775	Pld5|chr1:176355276-176355775	0.173760987283494	.	.
chr1	177796375	177796874	chr1	177702809	177703308	Adss|chr1:177702809-177703308	0.207446692037108	.	.
chr1	178187311	178187810	chr1	178219602	178220101	Desi2|chr1:178219602-178220101	0.252757655239666	.	.
chr1	178187311	178187810	chr1	178336353	178336852	Desi2|chr1:178336353-178336852	0.204082194104905	.	.
chr1	178337559	178338058	chr1	178336353	178336852	Hnrnpu|chr1:178336353-178336852	0.267122897246206	.	.
chr1	178405450	178405949	chr1	178368821	178369320	Efcab2|chr1:178368821-178369320	0.187844421836128	.	.
chr1	179546057	179546556	chr1	179847684	179848183	Cnst|chr1:179847684-179848183	0.176251558443472	.	.
chr1	179546057	179546556	chr1	179847684	179848183	Tfb2m|chr1:179847684-179848183	0.176251558443472	.	.
chr1	179959653	179960152	chr1	180215001	180215500	Cdc42bpa|chr1:180215001-180215500	0.164040629267834	.	.
chr1	179959653	179960152	chr1	180225780	180226279	Cdc42bpa|chr1:180225780-180226279	0.163256931359486	.	.
chr1	179960232	179960731	chr1	180195828	180196327	Cdc42bpa|chr1:180195828-180196327	0.229263399460683	.	.
chr1	180725789	180726288	chr1	180778088	180778587	Acbd3|chr1:180778088-180778587	0.143117153526424	.	.
chr1	180767693	180768192	chr1	180517044	180517543	Gm38293|chr1:180517044-180517543	0.185094066767944	.	.
chr1	180767693	180768192	chr1	180777540	180778039	Gm38293|chr1:180777540-180778039	0.164882158371196	.	.
chr1	180768387	180768886	chr1	180778088	180778587	Gm38293|chr1:180778088-180778587	0.163049505647567	.	.
chr1	180768387	180768886	chr1	181017318	181017817	Gm38293|chr1:181017318-181017817	0.149829548281385	.	.
chr1	180813365	180813864	chr1	180530440	180530939	H3f3a|chr1:180530440-180530939	0.237950273809338	.	.
chr1	180813365	180813864	chr1	180530440	180530939	H3f3aos|chr1:180530440-180530939	0.237950273809338	.	.
chr1	180813989	180814488	chr1	181017318	181017817	H3f3a|chr1:181017318-181017817	0.216105682472014	.	.
chr1	180813989	180814488	chr1	181017318	181017817	H3f3aos|chr1:181017318-181017817	0.216105682472014	.	.
chr1	180850639	180851138	chr1	180530440	180530939	Sde2|chr1:180530440-180530939	0.281529857007621	.	.
chr1	180850639	180851138	chr1	180777540	180778039	Sde2|chr1:180777540-180778039	0.21839476362571	.	.
chr1	180903944	180904443	chr1	180530440	180530939	Pycr2|chr1:180530440-180530939	0.367965055999837	.	.
chr1	180903944	180904443	chr1	180777540	180778039	Pycr2|chr1:180777540-180778039	0.223862254751071	.	.
chr1	180903944	180904443	chr1	181017318	181017817	Pycr2|chr1:181017318-181017817	0.153864459069958	.	.
chr1	181144061	181144560	chr1	181017318	181017817	Cnih4|chr1:181017318-181017817	0.178785081499463	.	.
chr1	181144061	181144560	chr1	181017318	181017817	Nvl|chr1:181017318-181017817	0.178785081499463	.	.
chr1	181211764	181212263	chr1	180778088	180778587	Wdr26|chr1:180778088-180778587	0.245810421959872	.	.
chr1	181211764	181212263	chr1	181433203	181433702	Wdr26|chr1:181433203-181433702	0.174492428238791	.	.
chr1	181352331	181352830	chr1	181616085	181616584	Cnih3|chr1:181616085-181616584	0.191262864204795	.	.
chr1	181842237	181842736	chr1	181841665	181842164	Lbr|chr1:181841665-181842164	0.335282684757002	.	.
chr1	181842237	181842736	chr1	181888749	181889248	Lbr|chr1:181888749-181889248	0.251915890435891	.	.
chr1	181842237	181842736	chr1	181923286	181923785	Lbr|chr1:181923286-181923785	0.181253700353508	.	.
chr1	182019253	182019752	chr1	181888749	181889248	Enah|chr1:181888749-181889248	0.177898002774471	.	.
chr1	182019253	182019752	chr1	182489705	182490204	Enah|chr1:182489705-182490204	0.191894666278263	.	.
chr1	182019822	182020321	chr1	181960315	181960814	Enah|chr1:181960315-181960814	0.22422173396266	.	.
chr1	182020341	182020840	chr1	181923286	181923785	Enah|chr1:181923286-181923785	0.169086900079703	.	.
chr1	182124497	182124996	chr1	181960315	181960814	Srp9|chr1:181960315-181960814	0.192300094001705	.	.
chr1	182125000	182125499	chr1	181841665	181842164	Srp9|chr1:181841665-181842164	0.186352316030688	.	.
chr1	182125000	182125499	chr1	181888749	181889248	Srp9|chr1:181888749-181889248	0.221560913013742	.	.
chr1	183296824	183297323	chr1	183183483	183183982	Aida|chr1:183183483-183183982	0.223683385188692	.	.
chr1	183296824	183297323	chr1	183183483	183183982	Brox|chr1:183183483-183183982	0.223683385188692	.	.
chr1	184845644	184846143	chr1	184958757	184959256	Marc2|chr1:184958757-184959256	0.197701046038673	.	.
chr1	184845644	184846143	chr1	184965579	184966078	Marc2|chr1:184965579-184966078	0.20380064635036	.	.
chr1	185329129	185329628	chr1	185253181	185253680	Iars2|chr1:185253181-185253680	0.213925039156166	.	.
chr1	185331876	185332375	chr1	185253181	185253680	Bpnt1|chr1:185253181-185253680	0.284271507088792	.	.
chr1	186117016	186117515	chr1	186474810	186475309	Lyplal1|chr1:186474810-186475309	0.187247000723176	.	.
chr1	187651190	187651689	chr1	187712532	187713031	Gm36388|chr1:187712532-187713031	0.175422513883655	.	.
chr1	187651708	187652207	chr1	187712532	187713031	Gm36388|chr1:187712532-187713031	0.215260418383238	.	.
chr1	189922073	189922572	chr1	189852461	189852960	Smyd2|chr1:189852461-189852960	0.265815346931731	.	.
chr1	189922073	189922572	chr1	189960288	189960787	Smyd2|chr1:189960288-189960787	0.22174948899118	.	.
chr1	191026045	191026544	chr1	191183196	191183695	A230020J21Rik|chr1:191183196-191183695	0.154174832974319	.	.
chr1	191026045	191026544	chr1	191183196	191183695	Flvcr1|chr1:191183196-191183695	0.154174832974319	.	.
chr1	191026045	191026544	chr1	191397049	191397548	A230020J21Rik|chr1:191397049-191397548	0.282434984023858	.	.
chr1	191026045	191026544	chr1	191397049	191397548	Flvcr1|chr1:191397049-191397548	0.282434984023858	.	.
chr1	191062684	191063183	chr1	191183196	191183695	Nsl1|chr1:191183196-191183695	0.246714770351351	.	.
chr1	191062684	191063183	chr1	191183196	191183695	Tatdn3|chr1:191183196-191183695	0.246714770351351	.	.
chr1	191224177	191224676	chr1	191397049	191397548	D730003I15Rik|chr1:191397049-191397548	0.247928628728005	.	.
chr1	191224697	191225196	chr1	191312626	191313125	D730003I15Rik|chr1:191312626-191313125	0.249053815136837	.	.
chr1	191224697	191225196	chr1	191470543	191471042	D730003I15Rik|chr1:191470543-191471042	0.155757533260025	.	.
chr1	191317662	191318161	chr1	191397049	191397548	Nenf|chr1:191397049-191397548	0.180775214535954	.	.
chr1	191325660	191326159	chr1	191312626	191313125	Pacc1|chr1:191312626-191313125	0.152895870862299	.	.
chr1	191575408	191575907	chr1	191834767	191835266	Dtl|chr1:191834767-191835266	0.175329564788204	.	.
chr1	191575408	191575907	chr1	191834767	191835266	Ints7|chr1:191834767-191835266	0.175329564788204	.	.
chr1	191717568	191718067	chr1	191592326	191592825	Lpgat1|chr1:191592326-191592825	0.241555084821306	.	.
chr1	191717568	191718067	chr1	191817776	191818275	Lpgat1|chr1:191817776-191818275	0.158393552913106	.	.
chr1	191718068	191718567	chr1	191592326	191592825	Lpgat1|chr1:191592326-191592825	0.270648741132196	.	.
chr1	191907383	191907882	chr1	191612199	191612698	1700034H15Rik|chr1:191612199-191612698	0.161755330739291	.	.
chr1	191907383	191907882	chr1	191612199	191612698	Slc30a1|chr1:191612199-191612698	0.161755330739291	.	.
chr1	191907383	191907882	chr1	191712270	191712769	1700034H15Rik|chr1:191712270-191712769	0.164544572653649	.	.
chr1	191907383	191907882	chr1	191712270	191712769	Slc30a1|chr1:191712270-191712769	0.164544572653649	.	.
chr1	191989950	191990449	chr1	191612199	191612698	Gm26670|chr1:191612199-191612698	0.161031038279171	.	.
chr1	191989950	191990449	chr1	191712270	191712769	Gm26670|chr1:191712270-191712769	0.244778327430458	.	.
chr1	192092422	192092921	chr1	191817776	191818275	Gm26879|chr1:191817776-191818275	0.226876646206713	.	.
chr1	192092422	192092921	chr1	191817776	191818275	Traf5|chr1:191817776-191818275	0.226876646206713	.	.
chr1	192137818	192138317	chr1	191817776	191818275	Rcor3|chr1:191817776-191818275	0.245664910127978	.	.
chr1	192137818	192138317	chr1	191834767	191835266	Rcor3|chr1:191834767-191835266	0.168297784241938	.	.
chr1	192190456	192190955	chr1	192107306	192107805	Kcnh1|chr1:192107306-192107805	0.167735261089633	.	.
chr1	194222981	194223480	chr1	193845154	193845653	4930503O07Rik|chr1:193845154-193845653	0.150630914889806	.	.
chr1	194976111	194976610	chr1	195040386	195040885	A330023F24Rik|chr1:195040386-195040885	0.187949329688172	.	.
chr1	194976111	194976610	chr1	195040386	195040885	Gm16897|chr1:195040386-195040885	0.187949329688172	.	.
chr1	194977431	194977930	chr1	194816816	194817315	Gm16897|chr1:194816816-194817315	0.144047507019527	.	.
chr1	194977431	194977930	chr1	194962131	194962630	Gm16897|chr1:194962131-194962630	0.241022961595954	.	.
chr1	194977431	194977930	chr1	195232530	195233029	Gm16897|chr1:195232530-195233029	0.19284192258611	.	.
chr1	195018071	195018570	chr1	195040386	195040885	Gm37027|chr1:195040386-195040885	0.150313858649815	.	.
chr10	4265552	4266051	chr10	4386733	4387232	Akap12|chr10:4386733-4387232	0.22610297321975	.	.
chr10	4387235	4387734	chr10	4386733	4387232	Zbtb2|chr10:4386733-4387232	0.484104025141761	.	.
chr10	4432192	4432691	chr10	4386733	4387232	Armt1|chr10:4386733-4387232	0.204770317193326	.	.
chr10	4432192	4432691	chr10	4386733	4387232	Rmnd1|chr10:4386733-4387232	0.204770317193326	.	.
chr10	5550504	5551003	chr10	5289251	5289750	Syne1|chr10:5289251-5289750	0.171906167750027	.	.
chr10	5550504	5551003	chr10	5549987	5550486	Syne1|chr10:5549987-5550486	0.533830098960109	.	.
chr10	5550504	5551003	chr10	5549987	5550486	Syne1|chr10:5549987-5550486	0.53383009896011	.	.
chr10	7212004	7212503	chr10	7333209	7333708	Cnksr3|chr10:7333209-7333708	0.151925557046165	.	.
chr10	7667254	7667753	chr10	7333209	7333708	Nup43|chr10:7333209-7333708	0.142085498973486	.	.
chr10	7725685	7726184	chr10	7663092	7663591	Katna1|chr10:7663092-7663591	0.37505111860819	.	.
chr10	7780721	7781220	chr10	7663092	7663591	B430219N15Rik|chr10:7663092-7663591	0.210035882074834	.	.
chr10	11082083	11082582	chr10	11449856	11450355	Grm1|chr10:11449856-11450355	0.145542019384859	.	.
chr10	11082083	11082582	chr10	11491884	11492383	Grm1|chr10:11491884-11492383	0.247640587214348	.	.
chr10	11149164	11149663	chr10	11491884	11492383	Shprh|chr10:11491884-11492383	0.336073790024609	.	.
chr10	11841343	11841842	chr10	11908550	11909049	Gm48697|chr10:11908550-11909049	0.294306933815958	.	.
chr10	12922385	12922884	chr10	12941340	12941839	B230208H11Rik|chr10:12941340-12941839	0.155854091919935	.	.
chr10	12922385	12922884	chr10	13090439	13090938	B230208H11Rik|chr10:13090439-13090938	0.146649388660879	.	.
chr10	12922927	12923426	chr10	12749419	12749918	B230208H11Rik|chr10:12749419-12749918	0.145052284765851	.	.
chr10	12922927	12923426	chr10	12996979	12997478	B230208H11Rik|chr10:12996979-12997478	0.243535360451209	.	.
chr10	13474088	13474587	chr10	13090972	13091471	Phactr2|chr10:13090972-13091471	0.215491309155309	.	.
chr10	14705323	14705822	chr10	14391220	14391719	Nmbr|chr10:14391220-14391719	0.167601539713862	.	.
chr10	14705323	14705822	chr10	14391220	14391719	Vta1|chr10:14391220-14391719	0.167601539713862	.	.
chr10	17722198	17722697	chr10	17347676	17348175	Cited2|chr10:17347676-17348175	0.160273251246167	.	.
chr10	18022176	18022675	chr10	17869893	17870392	Abracl|chr10:17869893-17870392	0.169817138882159	.	.
chr10	19591671	19592170	chr10	19563521	19564020	Ifngr1|chr10:19563521-19564020	0.148405357110069	.	.
chr10	19907191	19907690	chr10	19915249	19915748	Pex7|chr10:19915249-19915748	0.412508495131148	.	.
chr10	19933466	19933965	chr10	19915249	19915748	Map3k5|chr10:19915249-19915748	0.178261623513451	.	.
chr10	20286480	20286979	chr10	20474716	20475215	Gm48249|chr10:20474716-20475215	0.174293300971234	.	.
chr10	20312122	20312621	chr10	20474716	20475215	4933406P04Rik|chr10:20474716-20475215	0.246987500851206	.	.
chr10	20312122	20312621	chr10	20474716	20475215	Bclaf1|chr10:20474716-20475215	0.246987500851206	.	.
chr10	20312656	20313155	chr10	20474716	20475215	4933406P04Rik|chr10:20474716-20475215	0.286082662528531	.	.
chr10	20312656	20313155	chr10	20474716	20475215	Bclaf1|chr10:20474716-20475215	0.286082662528531	.	.
chr10	20347497	20347996	chr10	20632007	20632506	Mtfr2|chr10:20632007-20632506	0.153778078759194	.	.
chr10	20724806	20725305	chr10	20954126	20954625	Pde7b|chr10:20954126-20954625	0.142784617869833	.	.
chr10	20952322	20952821	chr10	20547953	20548452	Ahi1|chr10:20547953-20548452	0.235901293316291	.	.
chr10	20952322	20952821	chr10	20954126	20954625	Ahi1|chr10:20954126-20954625	0.329049954007432	.	.
chr10	21881933	21882432	chr10	21949058	21949557	Sgk1|chr10:21949058-21949557	0.153640608528971	.	.
chr10	21881933	21882432	chr10	21994360	21994859	Sgk1|chr10:21994360-21994859	0.189965428618857	.	.
chr10	22645129	22645628	chr10	22479767	22480266	Slc2a12|chr10:22479767-22480266	0.223621945281062	.	.
chr10	23787039	23787538	chr10	23979250	23979749	Rps12|chr10:23979250-23979749	0.242288261741218	.	.
chr10	24131389	24131888	chr10	23979250	23979749	Gm40614|chr10:23979250-23979749	0.196801832093061	.	.
chr10	24131389	24131888	chr10	24311997	24312496	Gm40614|chr10:24311997-24312496	0.21887931376584	.	.
chr10	24149016	24149515	chr10	23979250	23979749	Stx7|chr10:23979250-23979749	0.172316050036899	.	.
chr10	24595382	24595881	chr10	24381828	24382327	Ccn2|chr10:24381828-24382327	0.197764641671329	.	.
chr10	24595382	24595881	chr10	24591108	24591607	Ccn2|chr10:24591108-24591607	0.151773509075604	.	.
chr10	24869684	24870183	chr10	24591108	24591607	Med23|chr10:24591108-24591607	0.173204598469062	.	.
chr10	26375759	26376258	chr10	26327653	26328152	L3mbtl3|chr10:26327653-26328152	0.154131424760478	.	.
chr10	26695050	26695549	chr10	26374170	26374669	Gm48893|chr10:26374170-26374669	0.150403336468546	.	.
chr10	26695050	26695549	chr10	26772164	26772663	Gm48893|chr10:26772164-26772663	0.229437757494095	.	.
chr10	29313161	29313660	chr10	29106909	29107408	Echdc1|chr10:29106909-29107408	0.175132746972984	.	.
chr10	29313161	29313660	chr10	29106909	29107408	Gm46218|chr10:29106909-29107408	0.175132746972984	.	.
chr10	29313161	29313660	chr10	29206679	29207178	Echdc1|chr10:29206679-29207178	0.159769314343598	.	.
chr10	29313161	29313660	chr10	29206679	29207178	Gm46218|chr10:29206679-29207178	0.159769314343598	.	.
chr10	29313161	29313660	chr10	29532753	29533252	Echdc1|chr10:29532753-29533252	0.214788846646781	.	.
chr10	29313161	29313660	chr10	29532753	29533252	Gm46218|chr10:29532753-29533252	0.214788846646781	.	.
chr10	29361318	29361817	chr10	29206679	29207178	Rnf146|chr10:29206679-29207178	0.18977894301367	.	.
chr10	29361838	29362337	chr10	29146428	29146927	Rnf146|chr10:29146428-29146927	0.335552894803451	.	.
chr10	29361838	29362337	chr10	29146930	29147429	Rnf146|chr10:29146930-29147429	0.354225143317325	.	.
chr10	30600453	30600952	chr10	30397204	30397703	Trmt11|chr10:30397204-30397703	0.168198009126734	.	.
chr10	30802619	30803118	chr10	30521691	30522190	Ncoa7|chr10:30521691-30522190	0.167233229613286	.	.
chr10	30802619	30803118	chr10	30824988	30825487	Ncoa7|chr10:30824988-30825487	0.336939274594279	.	.
chr10	30803126	30803625	chr10	30537972	30538471	Ncoa7|chr10:30537972-30538471	0.149799444645466	.	.
chr10	30803126	30803625	chr10	30618199	30618698	Ncoa7|chr10:30618199-30618698	0.261499977995075	.	.
chr10	30803126	30803625	chr10	30824988	30825487	Ncoa7|chr10:30824988-30825487	0.206890169975208	.	.
chr10	30803126	30803625	chr10	30992142	30992641	Ncoa7|chr10:30992142-30992641	0.22665859358042	.	.
chr10	30803126	30803625	chr10	31026379	31026878	Ncoa7|chr10:31026379-31026878	0.145698350497764	.	.
chr10	30842620	30843119	chr10	30537972	30538471	Hey2|chr10:30537972-30538471	0.252211830032565	.	.
chr10	30842620	30843119	chr10	30587016	30587515	Hey2|chr10:30587016-30587515	0.198332688841048	.	.
chr10	30842620	30843119	chr10	31026379	31026878	Hey2|chr10:31026379-31026878	0.185295064481708	.	.
chr10	31313140	31313639	chr10	31026379	31026878	Hddc2|chr10:31026379-31026878	0.161880309784888	.	.
chr10	31313140	31313639	chr10	31252553	31253052	Hddc2|chr10:31252553-31253052	0.214892226713752	.	.
chr10	31445701	31446200	chr10	31026379	31026878	Tpd52l1|chr10:31026379-31026878	0.349466689347074	.	.
chr10	31445701	31446200	chr10	31252553	31253052	Tpd52l1|chr10:31252553-31253052	0.147081957154614	.	.
chr10	31609486	31609985	chr10	31592665	31593164	Rnf217|chr10:31592665-31593164	0.217023818436058	.	.
chr10	32890706	32891205	chr10	32655723	32656222	Nkain2|chr10:32655723-32656222	0.201270379575054	.	.
chr10	33255519	33256018	chr10	33255008	33255507	D830005E20Rik|chr10:33255008-33255507	0.332427314407168	.	.
chr10	33623953	33624452	chr10	33591380	33591879	Clvs2|chr10:33591380-33591879	0.21824388208564	.	.
chr10	33623953	33624452	chr10	33591380	33591879	Clvs2|chr10:33591380-33591879	0.218243882085641	.	.
chr10	33623953	33624452	chr10	33591380	33591879	Gm15939|chr10:33591380-33591879	0.21824388208564	.	.
chr10	33623953	33624452	chr10	33591380	33591879	Gm15939|chr10:33591380-33591879	0.218243882085641	.	.
chr10	33904718	33905217	chr10	34033850	34034349	Rsph4a|chr10:34033850-34034349	0.395766125239283	.	.
chr10	34096225	34096724	chr10	34316872	34317371	Calhm5|chr10:34316872-34317371	0.14981704090935	.	.
chr10	34281970	34282469	chr10	34599319	34599818	Tspyl1|chr10:34599319-34599818	0.167704318942209	.	.
chr10	34281970	34282469	chr10	34617147	34617646	Tspyl1|chr10:34617147-34617646	0.15056806209762	.	.
chr10	34418335	34418834	chr10	34316872	34317371	Nt5dc1|chr10:34316872-34317371	0.270727490461961	.	.
chr10	36506584	36507083	chr10	36469938	36470437	Hs3st5|chr10:36469938-36470437	0.18411898889852	.	.
chr10	36506584	36507083	chr10	36470466	36470965	Hs3st5|chr10:36470466-36470965	0.196283721116684	.	.
chr10	36507177	36507676	chr10	36469938	36470437	Hs3st5|chr10:36469938-36470437	0.254466520394685	.	.
chr10	39133692	39134191	chr10	39165450	39165949	Fam229b|chr10:39165450-39165949	0.169922026089701	.	.
chr10	39133692	39134191	chr10	39165450	39165949	Tube1|chr10:39165450-39165949	0.169922026089701	.	.
chr10	39133692	39134191	chr10	39239839	39240338	Fam229b|chr10:39239839-39240338	0.142012664237304	.	.
chr10	39133692	39134191	chr10	39239839	39240338	Tube1|chr10:39239839-39240338	0.142012664237304	.	.
chr10	40142083	40142582	chr10	39960047	39960546	Slc16a10|chr10:39960047-39960546	0.150178552043034	.	.
chr10	40246833	40247332	chr10	40041278	40041777	Rpf2|chr10:40041278-40041777	0.298240096515931	.	.
chr10	40301364	40301863	chr10	40041278	40041777	Amd1|chr10:40041278-40041777	0.154295774227162	.	.
chr10	40348905	40349404	chr10	40300650	40301149	Cdk19os|chr10:40300650-40301149	0.20838793543129	.	.
chr10	40348905	40349404	chr10	40724079	40724578	Cdk19os|chr10:40724079-40724578	0.186324998021001	.	.
chr10	40682966	40683465	chr10	40300650	40301149	Mettl24|chr10:40300650-40301149	0.3366043055547	.	.
chr10	40683470	40683969	chr10	40300650	40301149	Mettl24|chr10:40300650-40301149	0.199388655374949	.	.
chr10	40683470	40683969	chr10	40724079	40724578	Mettl24|chr10:40724079-40724578	0.317781142057814	.	.
chr10	41303028	41303527	chr10	41004323	41004822	Ak9|chr10:41004323-41004822	0.264912677369747	.	.
chr10	41303028	41303527	chr10	41004323	41004822	Fig4|chr10:41004323-41004822	0.264912677369747	.	.
chr10	41450048	41450547	chr10	41004323	41004822	Zbtb24|chr10:41004323-41004822	0.169305418065408	.	.
chr10	41450048	41450547	chr10	41505407	41505906	Zbtb24|chr10:41505407-41505906	0.204825260820446	.	.
chr10	41490156	41490655	chr10	41098111	41098610	Ppil6|chr10:41098111-41098610	0.151502901734802	.	.
chr10	41490156	41490655	chr10	41098111	41098610	Smpd2|chr10:41098111-41098610	0.151502901734802	.	.
chr10	41518902	41519401	chr10	41887125	41887624	Cd164|chr10:41887125-41887624	0.163150750669764	.	.
chr10	41809843	41810342	chr10	41887125	41887624	Cep57l1|chr10:41887125-41887624	0.171548313276872	.	.
chr10	41809843	41810342	chr10	41887125	41887624	Sesn1|chr10:41887125-41887624	0.171548313276872	.	.
chr10	42018185	42018684	chr10	42278179	42278678	1700016J18Rik|chr10:42278179-42278678	0.345306643623118	.	.
chr10	42018185	42018684	chr10	42278179	42278678	Armc2|chr10:42278179-42278678	0.345306643623118	.	.
chr10	42018185	42018684	chr10	42308048	42308547	1700016J18Rik|chr10:42308048-42308547	0.264952405984483	.	.
chr10	42018185	42018684	chr10	42308048	42308547	Armc2|chr10:42308048-42308547	0.264952405984483	.	.
chr10	42018185	42018684	chr10	42308548	42309047	1700016J18Rik|chr10:42308548-42309047	0.184496487677607	.	.
chr10	42018185	42018684	chr10	42308548	42309047	Armc2|chr10:42308548-42309047	0.184496487677607	.	.
chr10	42276537	42277036	chr10	42277563	42278062	Foxo3|chr10:42277563-42278062	0.2613961075078	.	.
chr10	42276537	42277036	chr10	42278179	42278678	Foxo3|chr10:42278179-42278678	0.259428108240692	.	.
chr10	42276537	42277036	chr10	42278179	42278678	Foxo3|chr10:42278179-42278678	0.259428108240693	.	.
chr10	42276537	42277036	chr10	42308548	42309047	Foxo3|chr10:42308548-42309047	0.185797577674015	.	.
chr10	42478381	42478880	chr10	42278179	42278678	Afg1l|chr10:42278179-42278678	0.221981147436465	.	.
chr10	42478381	42478880	chr10	42678656	42679155	Afg1l|chr10:42678656-42679155	0.195890906418693	.	.
chr10	42501588	42502087	chr10	42278179	42278678	Snx3|chr10:42278179-42278678	0.14590534019374	.	.
chr10	42501588	42502087	chr10	42308048	42308547	Snx3|chr10:42308048-42308547	0.157039251136813	.	.
chr10	42501588	42502087	chr10	42308548	42309047	Snx3|chr10:42308548-42309047	0.181419613009792	.	.
chr10	42501588	42502087	chr10	42339635	42340134	Snx3|chr10:42339635-42340134	0.167318882669545	.	.
chr10	42863983	42864482	chr10	42678656	42679155	Gm34006|chr10:42678656-42679155	0.31837852353444	.	.
chr10	42863983	42864482	chr10	42941844	42942343	Gm34006|chr10:42941844-42942343	0.330003394059623	.	.
chr10	44268090	44268589	chr10	44071106	44071605	Atg5|chr10:44071106-44071605	0.233220682155517	.	.
chr10	45066851	45067350	chr10	45147357	45147856	Prep|chr10:45147357-45147856	0.297372883411754	.	.
chr10	45485562	45486061	chr10	45373235	45373734	Lin28b|chr10:45373235-45373734	0.161017630732404	.	.
chr10	45486237	45486736	chr10	45658545	45659044	Lin28b|chr10:45658545-45659044	0.236351746414489	.	.
chr10	45486237	45486736	chr10	45659067	45659566	Lin28b|chr10:45659067-45659566	0.248893471662843	.	.
chr10	50592385	50592884	chr10	50331193	50331692	Ascc3|chr10:50331193-50331692	0.177834455042096	.	.
chr10	52233366	52233865	chr10	52216726	52217225	Dcbld1|chr10:52216726-52217225	0.300999227995066	.	.
chr10	52233867	52234366	chr10	52216726	52217225	Dcbld1|chr10:52216726-52217225	0.15659314410379	.	.
chr10	52381975	52382474	chr10	52704503	52705002	Gopc|chr10:52704503-52705002	0.158842615481308	.	.
chr10	52381975	52382474	chr10	52705014	52705513	Gopc|chr10:52705014-52705513	0.221459637716978	.	.
chr10	52417238	52417737	chr10	52216726	52217225	Nus1|chr10:52216726-52217225	0.209542852294089	.	.
chr10	52690801	52691300	chr10	52691301	52691800	Slc35f1|chr10:52691301-52691800	0.340168120238849	.	.
chr10	53379691	53380190	chr10	53341240	53341739	Cep85l|chr10:53341240-53341739	0.226649474003396	.	.
chr10	53596436	53596935	chr10	53580479	53580978	Asf1a|chr10:53580479-53580978	0.160779907797895	.	.
chr10	53629199	53629698	chr10	53863390	53863889	Mcm9|chr10:53863390-53863889	0.244997675838991	.	.
chr10	56228732	56229231	chr10	56115133	56115632	Tbc1d32|chr10:56115133-56115632	0.209868238453483	.	.
chr10	56228732	56229231	chr10	56115644	56116143	Tbc1d32|chr10:56115644-56116143	0.147428098215224	.	.
chr10	57486054	57486553	chr10	57001179	57001678	4930467K11Rik|chr10:57001179-57001678	0.29299464535055	.	.
chr10	57486054	57486553	chr10	57001179	57001678	Hsf2|chr10:57001179-57001678	0.29299464535055	.	.
chr10	57631815	57632314	chr10	57742972	57743471	Pkib|chr10:57742972-57743471	0.159267264447736	.	.
chr10	57794436	57794935	chr10	57742972	57743471	Smpdl3a|chr10:57742972-57743471	0.238949121651753	.	.
chr10	58323065	58323564	chr10	58347172	58347671	Lims1|chr10:58347172-58347671	0.386147057372188	.	.
chr10	58323065	58323564	chr10	58401851	58402350	Lims1|chr10:58401851-58402350	0.18784955085459	.	.
chr10	58446597	58447096	chr10	58347172	58347671	Ranbp2|chr10:58347172-58347671	0.187067467349836	.	.
chr10	58446597	58447096	chr10	58627619	58628118	Ranbp2|chr10:58627619-58628118	0.151606754585144	.	.
chr10	59322979	59323478	chr10	59490852	59491351	P4ha1|chr10:59490852-59491351	0.150763843017407	.	.
chr10	59323556	59324055	chr10	59539373	59539872	P4ha1|chr10:59539373-59539872	0.222155883349462	.	.
chr10	59616480	59616979	chr10	59539373	59539872	Gm10322|chr10:59539373-59539872	0.153342923012104	.	.
chr10	59616480	59616979	chr10	59539373	59539872	Mcu|chr10:59539373-59539872	0.153342923012104	.	.
chr10	60752559	60753058	chr10	61012235	61012734	Slc29a3|chr10:61012235-61012734	0.217651326471881	.	.
chr10	60831386	60831885	chr10	61012235	61012734	Unc5b|chr10:61012235-61012734	0.232223624319022	.	.
chr10	61089138	61089637	chr10	60816855	60817354	Pcbd1|chr10:60816855-60817354	0.252166172510353	.	.
chr10	61089138	61089637	chr10	60934266	60934765	Pcbd1|chr10:60934266-60934765	0.256255703039567	.	.
chr10	61089138	61089637	chr10	61080199	61080698	Pcbd1|chr10:61080199-61080698	0.157858816924075	.	.
chr10	61147435	61147934	chr10	61012235	61012734	Sgpl1|chr10:61012235-61012734	0.467626301027695	.	.
chr10	61383246	61383745	chr10	61068463	61068962	Pald1|chr10:61068463-61068962	0.239309217984249	.	.
chr10	61383246	61383745	chr10	61341474	61341973	Pald1|chr10:61341474-61341973	0.205833972693173	.	.
chr10	61452613	61453112	chr10	61012235	61012734	Eif4ebp2|chr10:61012235-61012734	0.209917514003912	.	.
chr10	61452613	61453112	chr10	61068463	61068962	Eif4ebp2|chr10:61068463-61068962	0.156952424973415	.	.
chr10	61475965	61476464	chr10	61068463	61068962	D830039M14Rik|chr10:61068463-61068962	0.362511484527131	.	.
chr10	61475965	61476464	chr10	61068463	61068962	Lrrc20|chr10:61068463-61068962	0.362511484527131	.	.
chr10	61680030	61680529	chr10	61341474	61341973	1700022H01Rik|chr10:61341474-61341973	0.387214037137068	.	.
chr10	61680030	61680529	chr10	61341474	61341973	Sar1a|chr10:61341474-61341973	0.387214037137068	.	.
chr10	61680030	61680529	chr10	61764623	61765122	1700022H01Rik|chr10:61764623-61765122	0.210543055682281	.	.
chr10	61680030	61680529	chr10	61764623	61765122	Sar1a|chr10:61764623-61765122	0.210543055682281	.	.
chr10	61695204	61695703	chr10	61624995	61625494	Tysnd1|chr10:61624995-61625494	0.183395558861066	.	.
chr10	61714894	61715393	chr10	61341474	61341973	Aifm2|chr10:61341474-61341973	0.181412986056904	.	.
chr10	61783689	61784188	chr10	62055333	62055832	H2afy2|chr10:62055333-62055832	0.255651476170809	.	.
chr10	61783689	61784188	chr10	62110799	62111298	H2afy2|chr10:62110799-62111298	0.179899335614841	.	.
chr10	62231026	62231525	chr10	62110799	62111298	Tspan15|chr10:62110799-62111298	0.174069992293719	.	.
chr10	62449224	62449723	chr10	62111313	62111812	4930507D05Rik|chr10:62111313-62111812	0.159339881027	.	.
chr10	62449224	62449723	chr10	62111313	62111812	Supv3l1|chr10:62111313-62111812	0.159339881027	.	.
chr10	62486629	62487128	chr10	62410887	62411386	Vps26a|chr10:62410887-62411386	0.245815260500175	.	.
chr10	62578211	62578710	chr10	62856650	62857149	4933428P19Rik|chr10:62856650-62857149	0.165443862053009	.	.
chr10	62578211	62578710	chr10	62856650	62857149	Kif1bp|chr10:62856650-62857149	0.165443862053009	.	.
chr10	62578211	62578710	chr10	62865795	62866294	4933428P19Rik|chr10:62865795-62866294	0.16340050602413	.	.
chr10	62578211	62578710	chr10	62865795	62866294	Kif1bp|chr10:62865795-62866294	0.16340050602413	.	.
chr10	62602059	62602558	chr10	62856650	62857149	Ddx21|chr10:62856650-62857149	0.143070143235065	.	.
chr10	62602059	62602558	chr10	62856650	62857149	Gm47257|chr10:62856650-62857149	0.143070143235065	.	.
chr10	62602059	62602558	chr10	62865210	62865709	Ddx21|chr10:62865210-62865709	0.19170377621006	.	.
chr10	62602059	62602558	chr10	62865210	62865709	Gm47257|chr10:62865210-62865709	0.19170377621006	.	.
chr10	62602590	62603089	chr10	62865210	62865709	Ddx21|chr10:62865210-62865709	0.153217826139316	.	.
chr10	62602590	62603089	chr10	62865210	62865709	Gm47257|chr10:62865210-62865709	0.153217826139316	.	.
chr10	62602590	62603089	chr10	62865795	62866294	Ddx21|chr10:62865795-62866294	0.175770054651459	.	.
chr10	62602590	62603089	chr10	62865795	62866294	Gm47257|chr10:62865795-62866294	0.175770054651459	.	.
chr10	62725538	62726037	chr10	62865795	62866294	Stox1|chr10:62865795-62866294	0.197543138198945	.	.
chr10	62792172	62792671	chr10	62500120	62500619	Ccar1|chr10:62500120-62500619	0.20978773647575	.	.
chr10	62792172	62792671	chr10	62590203	62590702	Ccar1|chr10:62590203-62590702	0.224272045401151	.	.
chr10	62946840	62947339	chr10	62590203	62590702	Dna2|chr10:62590203-62590702	0.146806621655555	.	.
chr10	62979983	62980482	chr10	63065948	63066447	Rufy2|chr10:63065948-63066447	0.198165591868391	.	.
chr10	63099999	63100498	chr10	63338211	63338710	Atoh7|chr10:63338211-63338710	0.143390722273424	.	.
chr10	63099999	63100498	chr10	63338814	63339313	Atoh7|chr10:63338814-63339313	0.218373542846012	.	.
chr10	63243618	63244117	chr10	63338211	63338710	1700120B22Rik|chr10:63338211-63338710	0.394364245677025	.	.
chr10	63243618	63244117	chr10	63338211	63338710	Herc4|chr10:63338211-63338710	0.394364245677025	.	.
chr10	63243618	63244117	chr10	63338814	63339313	1700120B22Rik|chr10:63338814-63339313	0.263769383624245	.	.
chr10	63243618	63244117	chr10	63338814	63339313	Herc4|chr10:63338814-63339313	0.263769383624245	.	.
chr10	63382558	63383057	chr10	63338814	63339313	Dnajc12|chr10:63338814-63339313	0.201483825139426	.	.
chr10	63429313	63429812	chr10	63338814	63339313	Ctnna3|chr10:63338814-63339313	0.242313964123597	.	.
chr10	63429313	63429812	chr10	63377381	63377880	Ctnna3|chr10:63377381-63377880	0.197625862339194	.	.
chr10	67285073	67285572	chr10	67660907	67661406	Nrbf2|chr10:67660907-67661406	0.151820105716229	.	.
chr10	67548797	67549296	chr10	67984530	67985029	Ado|chr10:67984530-67985029	0.166510745074544	.	.
chr10	67548797	67549296	chr10	67984530	67985029	Ado|chr10:67984530-67985029	0.166510745074545	.	.
chr10	67548797	67549296	chr10	67998042	67998541	Ado|chr10:67998042-67998541	0.200173624117509	.	.
chr10	67912421	67912920	chr10	67537526	67538025	Zfp365|chr10:67537526-67538025	0.209764721568883	.	.
chr10	67912421	67912920	chr10	67998042	67998541	Zfp365|chr10:67998042-67998541	0.228796393278816	.	.
chr10	68541629	68542128	chr10	68806260	68806759	Cabcoco1|chr10:68806260-68806759	0.222758653059068	.	.
chr10	68541629	68542128	chr10	68812688	68813187	Cabcoco1|chr10:68812688-68813187	0.16296636559699	.	.
chr10	68541629	68542128	chr10	68956428	68956927	Cabcoco1|chr10:68956428-68956927	0.177929978237998	.	.
chr10	68541629	68542128	chr10	68967225	68967724	Cabcoco1|chr10:68967225-68967724	0.296066550844696	.	.
chr10	69212738	69213237	chr10	68806260	68806759	A930033H14Rik|chr10:68806260-68806759	0.455238324941873	.	.
chr10	69212738	69213237	chr10	68812688	68813187	A930033H14Rik|chr10:68812688-68813187	0.232537079461822	.	.
chr10	69212738	69213237	chr10	68967225	68967724	A930033H14Rik|chr10:68967225-68967724	0.280411860122162	.	.
chr10	69213312	69213811	chr10	68806260	68806759	A930033H14Rik|chr10:68806260-68806759	0.17398874403346	.	.
chr10	69352755	69353254	chr10	69452077	69452576	Cdk1|chr10:69452077-69452576	0.17908265499965	.	.
chr10	71159624	71160123	chr10	70870576	70871075	Bicc1|chr10:70870576-70871075	0.218530031443933	.	.
chr10	71237867	71238366	chr10	70901118	70901617	Tfam|chr10:70901118-70901617	0.182057911799074	.	.
chr10	71237867	71238366	chr10	71218217	71218716	Tfam|chr10:71218217-71218716	0.160234019466598	.	.
chr10	71237867	71238366	chr10	71225850	71226349	Tfam|chr10:71225850-71226349	0.213752328608492	.	.
chr10	71285013	71285512	chr10	71422555	71423054	Ube2d1|chr10:71422555-71423054	0.281083120754662	.	.
chr10	71285013	71285512	chr10	71469692	71470191	Ube2d1|chr10:71469692-71470191	0.143540676002844	.	.
chr10	71285013	71285512	chr10	71601571	71602070	Ube2d1|chr10:71601571-71602070	0.159033815924901	.	.
chr10	71347030	71347529	chr10	71422555	71423054	Ipmk|chr10:71422555-71423054	0.292558839115534	.	.
chr10	71347532	71348031	chr10	71422555	71423054	Ipmk|chr10:71422555-71423054	0.143354890706878	.	.
chr10	71347532	71348031	chr10	71479864	71480363	Ipmk|chr10:71479864-71480363	0.161436588017341	.	.
chr10	71485310	71485809	chr10	71479864	71480363	4930551I15Rik|chr10:71479864-71480363	0.223154026822166	.	.
chr10	71485310	71485809	chr10	71734717	71735216	4930551I15Rik|chr10:71734717-71735216	0.504662077575762	.	.
chr10	76237626	76238125	chr10	75872865	75873364	Prmt2|chr10:75872865-75873364	0.243028290168735	.	.
chr10	76345090	76345589	chr10	76732742	76733241	Dip2a|chr10:76732742-76733241	0.236488106817835	.	.
chr10	76345090	76345589	chr10	76733248	76733747	Dip2a|chr10:76733248-76733747	0.250977036997698	.	.
chr10	76345090	76345589	chr10	76734958	76735457	Dip2a|chr10:76734958-76735457	0.206966568340551	.	.
chr10	76442556	76443055	chr10	76734958	76735457	Pcnt|chr10:76734958-76735457	0.152821749051346	.	.
chr10	77606279	77606778	chr10	77969102	77969601	Sumo3|chr10:77969102-77969601	0.180248278071957	.	.
chr10	77622031	77622530	chr10	77590819	77591318	Ube2g2|chr10:77590819-77591318	0.14715076031988	.	.
chr10	77622031	77622530	chr10	77969102	77969601	Ube2g2|chr10:77969102-77969601	0.180120865856631	.	.
chr10	77969634	77970133	chr10	77590819	77591318	Trpm2|chr10:77590819-77591318	0.175723902900952	.	.
chr10	77969634	77970133	chr10	77969102	77969601	Trpm2|chr10:77969102-77969601	0.222861572380557	.	.
chr10	78412843	78413342	chr10	78279111	78279610	Rrp1|chr10:78279111-78279610	0.266225433063539	.	.
chr10	78425391	78425890	chr10	78279111	78279610	Cstb|chr10:78279111-78279610	0.218150811235011	.	.
chr10	78464708	78465207	chr10	78396201	78396700	Pdxk|chr10:78396201-78396700	0.17855796542154	.	.
chr10	78574691	78575190	chr10	78487672	78488171	Ilvbl|chr10:78487672-78488171	0.26150535861142	.	.
chr10	78746859	78747358	chr10	78399195	78399694	Gm30400|chr10:78399195-78399694	0.286739616338505	.	.
chr10	78752339	78752838	chr10	78686751	78687250	Ccdc105|chr10:78686751-78687250	0.248263507357678	.	.
chr10	78752863	78753362	chr10	78787724	78788223	Ccdc105|chr10:78787724-78788223	0.426573136253076	.	.
chr10	78752863	78753362	chr10	78812600	78813099	Ccdc105|chr10:78812600-78813099	0.146386729017035	.	.
chr10	78780051	78780550	chr10	78787724	78788223	Slc1a6|chr10:78787724-78788223	0.151795868693796	.	.
chr10	78780051	78780550	chr10	78812600	78813099	Slc1a6|chr10:78812600-78813099	0.173824778175044	.	.
chr10	79533559	79534058	chr10	79654793	79655292	Plpp2|chr10:79654793-79655292	0.27128389117635	.	.
chr10	79533559	79534058	chr10	79655302	79655801	Plpp2|chr10:79655302-79655801	0.248455741394764	.	.
chr10	79554879	79555378	chr10	79595188	79595687	Mier2|chr10:79595188-79595687	0.254230461621328	.	.
chr10	79613886	79614385	chr10	79595188	79595687	C2cd4c|chr10:79595188-79595687	0.177352837523671	.	.
chr10	79613886	79614385	chr10	79654793	79655292	C2cd4c|chr10:79654793-79655292	0.422772813227556	.	.
chr10	79613886	79614385	chr10	79655302	79655801	C2cd4c|chr10:79655302-79655801	0.142130330411062	.	.
chr10	79668658	79669157	chr10	79595188	79595687	Tpgs1|chr10:79595188-79595687	0.234904313526836	.	.
chr10	79669185	79669684	chr10	79655302	79655801	Tpgs1|chr10:79655302-79655801	0.235138325729831	.	.
chr10	79681760	79682259	chr10	79654793	79655292	Cdc34|chr10:79654793-79655292	0.237594496055765	.	.
chr10	79704113	79704612	chr10	79654793	79655292	Bsg|chr10:79654793-79655292	0.183800542524333	.	.
chr10	79704113	79704612	chr10	79655302	79655801	Bsg|chr10:79655302-79655801	0.192121390491029	.	.
chr10	79716415	79716914	chr10	79655302	79655801	Hcn2|chr10:79655302-79655801	0.22257188488702	.	.
chr10	79746371	79746870	chr10	79654793	79655292	Polrmt|chr10:79654793-79655292	0.169309576535367	.	.
chr10	79746371	79746870	chr10	79655302	79655801	Polrmt|chr10:79655302-79655801	0.145097374881434	.	.
chr10	80039610	80040109	chr10	80446153	80446652	Polr2e|chr10:80446153-80446652	0.210468782738882	.	.
chr10	80115299	80115798	chr10	80053303	80053802	Stk11|chr10:80053303-80053802	0.232988750723275	.	.
chr10	80115299	80115798	chr10	80142013	80142512	Stk11|chr10:80142013-80142512	0.359125165240845	.	.
chr10	80115299	80115798	chr10	80167470	80167969	Stk11|chr10:80167470-80167969	0.169992047943016	.	.
chr10	80115299	80115798	chr10	80168012	80168511	Stk11|chr10:80168012-80168511	0.202174514872026	.	.
chr10	80141214	80141713	chr10	80142013	80142512	Cbarp|chr10:80142013-80142512	0.283227932536391	.	.
chr10	80141214	80141713	chr10	80159857	80160356	Cbarp|chr10:80159857-80160356	0.333289008555914	.	.
chr10	80141214	80141713	chr10	80167470	80167969	Cbarp|chr10:80167470-80167969	0.351309221337972	.	.
chr10	80141214	80141713	chr10	80298753	80299252	Cbarp|chr10:80298753-80299252	0.196758098968518	.	.
chr10	80141214	80141713	chr10	80323566	80324065	Cbarp|chr10:80323566-80324065	0.221814479012212	.	.
chr10	80147980	80148479	chr10	80322874	80323373	Midn|chr10:80322874-80323373	0.153458093890447	.	.
chr10	80148538	80149037	chr10	80053303	80053802	Midn|chr10:80053303-80053802	0.155290475332816	.	.
chr10	80164965	80165464	chr10	80142013	80142512	Cirbp|chr10:80142013-80142512	0.195464495735954	.	.
chr10	80164965	80165464	chr10	80167470	80167969	Cirbp|chr10:80167470-80167969	0.151557254010069	.	.
chr10	80172665	80173164	chr10	80167470	80167969	1600002K03Rik|chr10:80167470-80167969	0.422446878459663	.	.
chr10	80172665	80173164	chr10	80298753	80299252	1600002K03Rik|chr10:80298753-80299252	0.198626610921922	.	.
chr10	80172665	80173164	chr10	80323566	80324065	1600002K03Rik|chr10:80323566-80324065	0.156086883472343	.	.
chr10	80179406	80179905	chr10	80159857	80160356	Efna2|chr10:80159857-80160356	0.163766319442367	.	.
chr10	80179406	80179905	chr10	80167470	80167969	Efna2|chr10:80167470-80167969	0.153079233830145	.	.
chr10	80179406	80179905	chr10	80168012	80168511	Efna2|chr10:80168012-80168511	0.281087060823128	.	.
chr10	80226253	80226752	chr10	80159857	80160356	Pwwp3a|chr10:80159857-80160356	0.334742066902094	.	.
chr10	80226253	80226752	chr10	80167470	80167969	Pwwp3a|chr10:80167470-80167969	0.155650595476784	.	.
chr10	80226253	80226752	chr10	80298753	80299252	Pwwp3a|chr10:80298753-80299252	0.168814888931708	.	.
chr10	80226253	80226752	chr10	80323566	80324065	Pwwp3a|chr10:80323566-80324065	0.15830907694432	.	.
chr10	80226757	80227256	chr10	80264751	80265250	Pwwp3a|chr10:80264751-80265250	0.147121956500988	.	.
chr10	80226757	80227256	chr10	80446153	80446652	Pwwp3a|chr10:80446153-80446652	0.191005991018651	.	.
chr10	80249168	80249667	chr10	80167470	80167969	Ndufs7|chr10:80167470-80167969	0.171679490191992	.	.
chr10	80260827	80261326	chr10	80264751	80265250	Dazap1|chr10:80264751-80265250	0.267775922386567	.	.
chr10	80260827	80261326	chr10	80264751	80265250	Gamt|chr10:80264751-80265250	0.267775922386567	.	.
chr10	80292185	80292684	chr10	80167470	80167969	Rps15|chr10:80167470-80167969	0.161635651582751	.	.
chr10	80329684	80330183	chr10	80131664	80132163	Pcsk4|chr10:80131664-80132163	0.150971390984086	.	.
chr10	80329684	80330183	chr10	80131664	80132163	Reep6|chr10:80131664-80132163	0.150971390984086	.	.
chr10	80329684	80330183	chr10	80159857	80160356	Pcsk4|chr10:80159857-80160356	0.390274589727498	.	.
chr10	80329684	80330183	chr10	80159857	80160356	Reep6|chr10:80159857-80160356	0.390274589727498	.	.
chr10	80329684	80330183	chr10	80167470	80167969	Pcsk4|chr10:80167470-80167969	0.367165684745288	.	.
chr10	80329684	80330183	chr10	80167470	80167969	Reep6|chr10:80167470-80167969	0.367165684745288	.	.
chr10	80329684	80330183	chr10	80168012	80168511	Pcsk4|chr10:80168012-80168511	0.150076792920852	.	.
chr10	80329684	80330183	chr10	80168012	80168511	Reep6|chr10:80168012-80168511	0.150076792920852	.	.
chr10	80356135	80356634	chr10	80131664	80132163	Plk5|chr10:80131664-80132163	0.216338669527082	.	.
chr10	80356135	80356634	chr10	80142013	80142512	Plk5|chr10:80142013-80142512	0.275141415916014	.	.
chr10	80356135	80356634	chr10	80159857	80160356	Plk5|chr10:80159857-80160356	0.298241209442955	.	.
chr10	80356135	80356634	chr10	80168012	80168511	Plk5|chr10:80168012-80168511	0.471400013994738	.	.
chr10	80356135	80356634	chr10	80298753	80299252	Plk5|chr10:80298753-80299252	0.237663841843772	.	.
chr10	80356135	80356634	chr10	80323566	80324065	Plk5|chr10:80323566-80324065	0.259742461064476	.	.
chr10	80356135	80356634	chr10	80676201	80676700	Plk5|chr10:80676201-80676700	0.147397384977245	.	.
chr10	80356660	80357159	chr10	80130998	80131497	Plk5|chr10:80130998-80131497	0.398628888755094	.	.
chr10	80356660	80357159	chr10	80131664	80132163	Plk5|chr10:80131664-80132163	0.226426425118649	.	.
chr10	80356660	80357159	chr10	80142013	80142512	Plk5|chr10:80142013-80142512	0.215454215694947	.	.
chr10	80356660	80357159	chr10	80159857	80160356	Plk5|chr10:80159857-80160356	0.44900216598428	.	.
chr10	80356660	80357159	chr10	80168012	80168511	Plk5|chr10:80168012-80168511	0.293980356232205	.	.
chr10	80356660	80357159	chr10	80323566	80324065	Plk5|chr10:80323566-80324065	0.15631824315672	.	.
chr10	80371246	80371745	chr10	80053303	80053802	Gm15123|chr10:80053303-80053802	0.210367532285234	.	.
chr10	80371246	80371745	chr10	80053303	80053802	Gm15124|chr10:80053303-80053802	0.210367532285234	.	.
chr10	80371246	80371745	chr10	80159857	80160356	Gm15123|chr10:80159857-80160356	0.284130956887872	.	.
chr10	80371246	80371745	chr10	80159857	80160356	Gm15124|chr10:80159857-80160356	0.284130956887872	.	.
chr10	80387533	80388032	chr10	80053303	80053802	Mex3d|chr10:80053303-80053802	0.198946342114936	.	.
chr10	80387533	80388032	chr10	80130998	80131497	Mex3d|chr10:80130998-80131497	0.174920450932389	.	.
chr10	80387533	80388032	chr10	80142013	80142512	Mex3d|chr10:80142013-80142512	0.147862555382343	.	.
chr10	80387533	80388032	chr10	80264751	80265250	Mex3d|chr10:80264751-80265250	0.213142610537926	.	.
chr10	80387533	80388032	chr10	80298753	80299252	Mex3d|chr10:80298753-80299252	0.242093054252824	.	.
chr10	80387533	80388032	chr10	80446153	80446652	Mex3d|chr10:80446153-80446652	0.207527004202568	.	.
chr10	80398776	80399275	chr10	80053303	80053802	Mbd3|chr10:80053303-80053802	0.175972566551739	.	.
chr10	80398776	80399275	chr10	80102436	80102935	Mbd3|chr10:80102436-80102935	0.291626223495712	.	.
chr10	80398776	80399275	chr10	80446153	80446652	Mbd3|chr10:80446153-80446652	0.285570366662387	.	.
chr10	80398776	80399275	chr10	80676201	80676700	Mbd3|chr10:80676201-80676700	0.156086769382828	.	.
chr10	80399367	80399866	chr10	80131664	80132163	Mbd3|chr10:80131664-80132163	0.161435949428841	.	.
chr10	80399367	80399866	chr10	80142013	80142512	Mbd3|chr10:80142013-80142512	0.177165283047025	.	.
chr10	80399367	80399866	chr10	80167470	80167969	Mbd3|chr10:80167470-80167969	0.191256108989705	.	.
chr10	80399367	80399866	chr10	80168012	80168511	Mbd3|chr10:80168012-80168511	0.147948166039464	.	.
chr10	80399367	80399866	chr10	80298753	80299252	Mbd3|chr10:80298753-80299252	0.202752347516749	.	.
chr10	80399367	80399866	chr10	80446153	80446652	Mbd3|chr10:80446153-80446652	0.276423644155894	.	.
chr10	80406595	80407094	chr10	80142013	80142512	Uqcr11|chr10:80142013-80142512	0.20790461433613	.	.
chr10	80406595	80407094	chr10	80149272	80149771	Uqcr11|chr10:80149272-80149771	0.230703284413782	.	.
chr10	80406595	80407094	chr10	80159857	80160356	Uqcr11|chr10:80159857-80160356	0.197122873958572	.	.
chr10	80406595	80407094	chr10	80167470	80167969	Uqcr11|chr10:80167470-80167969	0.3311113669402	.	.
chr10	80406595	80407094	chr10	80298753	80299252	Uqcr11|chr10:80298753-80299252	0.216525329633492	.	.
chr10	80406595	80407094	chr10	80323566	80324065	Uqcr11|chr10:80323566-80324065	0.21578162430663	.	.
chr10	80406595	80407094	chr10	80475205	80475704	Uqcr11|chr10:80475205-80475704	0.237265753394542	.	.
chr10	80433784	80434283	chr10	80167470	80167969	Tcf3|chr10:80167470-80167969	0.174247473024965	.	.
chr10	80577192	80577691	chr10	80298753	80299252	Klf16|chr10:80298753-80299252	0.200528670312413	.	.
chr10	80602614	80603113	chr10	80298753	80299252	Adat3|chr10:80298753-80299252	0.173901412225468	.	.
chr10	80602614	80603113	chr10	80298753	80299252	Scamp4|chr10:80298753-80299252	0.173901412225468	.	.
chr10	80621853	80622352	chr10	80676201	80676700	Csnk1g2|chr10:80676201-80676700	0.186073541255422	.	.
chr10	80622360	80622859	chr10	80264751	80265250	Csnk1g2|chr10:80264751-80265250	0.144930757083296	.	.
chr10	80656327	80656826	chr10	80264751	80265250	Btbd2|chr10:80264751-80265250	0.29169325620425	.	.
chr10	80656327	80656826	chr10	80298753	80299252	Btbd2|chr10:80298753-80299252	0.22959580816096	.	.
chr10	80702062	80702561	chr10	80298753	80299252	Izumo4|chr10:80298753-80299252	0.360024358333675	.	.
chr10	80702062	80702561	chr10	80298753	80299252	Mob3a|chr10:80298753-80299252	0.360024358333675	.	.
chr10	80702062	80702561	chr10	80323566	80324065	Izumo4|chr10:80323566-80324065	0.15719344305605	.	.
chr10	80702062	80702561	chr10	80323566	80324065	Mob3a|chr10:80323566-80324065	0.15719344305605	.	.
chr10	81253019	81253518	chr10	81267945	81268444	Matk|chr10:81267945-81268444	0.152561392246491	.	.
chr10	81253019	81253518	chr10	81430157	81430656	Matk|chr10:81430157-81430656	0.244353051050138	.	.
chr10	81253019	81253518	chr10	81633421	81633920	Matk|chr10:81633421-81633920	0.300584947100361	.	.
chr10	81266395	81266894	chr10	81430826	81431325	Apba3|chr10:81430826-81431325	0.342577561796878	.	.
chr10	81266395	81266894	chr10	81430826	81431325	Mrpl54|chr10:81430826-81431325	0.342577561796878	.	.
chr10	81266395	81266894	chr10	81570705	81571204	Apba3|chr10:81570705-81571204	0.264005491295271	.	.
chr10	81266395	81266894	chr10	81570705	81571204	Mrpl54|chr10:81570705-81571204	0.264005491295271	.	.
chr10	81266395	81266894	chr10	81643405	81643904	Apba3|chr10:81643405-81643904	0.269394381310512	.	.
chr10	81266395	81266894	chr10	81643405	81643904	Mrpl54|chr10:81643405-81643904	0.269394381310512	.	.
chr10	81292618	81293117	chr10	81413787	81414286	Pip5k1c|chr10:81413787-81414286	0.178164287694778	.	.
chr10	81292618	81293117	chr10	81472805	81473304	Pip5k1c|chr10:81472805-81473304	0.418640177054771	.	.
chr10	81292618	81293117	chr10	81570705	81571204	Pip5k1c|chr10:81570705-81571204	0.149672124897604	.	.
chr10	81320497	81320996	chr10	81413787	81414286	Cactin|chr10:81413787-81414286	0.296556881851462	.	.
chr10	81320497	81320996	chr10	81430157	81430656	Cactin|chr10:81430157-81430656	0.267561361025149	.	.
chr10	81320497	81320996	chr10	81430826	81431325	Cactin|chr10:81430826-81431325	0.329397829937985	.	.
chr10	81320497	81320996	chr10	81472805	81473304	Cactin|chr10:81472805-81473304	0.143339304191557	.	.
chr10	81320497	81320996	chr10	81570705	81571204	Cactin|chr10:81570705-81571204	0.160277022755036	.	.
chr10	81320497	81320996	chr10	81643405	81643904	Cactin|chr10:81643405-81643904	0.301293242074879	.	.
chr10	81350327	81350826	chr10	81413787	81414286	Hmg20b|chr10:81413787-81414286	0.263671723941593	.	.
chr10	81350327	81350826	chr10	81570705	81571204	Hmg20b|chr10:81570705-81571204	0.265091291210863	.	.
chr10	81357211	81357710	chr10	81413787	81414286	Mfsd12|chr10:81413787-81414286	0.182630097193543	.	.
chr10	81378395	81378894	chr10	81472805	81473304	Fzr1|chr10:81472805-81473304	0.152115202231821	.	.
chr10	81378395	81378894	chr10	81633421	81633920	Fzr1|chr10:81633421-81633920	0.191411614322292	.	.
chr10	81378395	81378894	chr10	81643405	81643904	Fzr1|chr10:81643405-81643904	0.216470453334131	.	.
chr10	81384063	81384562	chr10	81416888	81417387	Dohh|chr10:81416888-81417387	0.264282463016488	.	.
chr10	81384063	81384562	chr10	81430157	81430656	Dohh|chr10:81430157-81430656	0.172910423630742	.	.
chr10	81482441	81482940	chr10	81285670	81286169	Celf5|chr10:81285670-81286169	0.226876405967107	.	.
chr10	81496231	81496730	chr10	81285670	81286169	Ncln|chr10:81285670-81286169	0.167267634747526	.	.
chr10	81545004	81545503	chr10	81430826	81431325	Gna11|chr10:81430826-81431325	0.204499686711342	.	.
chr10	81545004	81545503	chr10	81472805	81473304	Gna11|chr10:81472805-81473304	0.220323253465254	.	.
chr10	81545004	81545503	chr10	81643405	81643904	Gna11|chr10:81643405-81643904	0.144550398046469	.	.
chr10	81545004	81545503	chr10	81997141	81997640	Gna11|chr10:81997141-81997640	0.266945881421523	.	.
chr10	81559200	81559699	chr10	81413787	81414286	Tle5|chr10:81413787-81414286	0.192789308615442	.	.
chr10	81559200	81559699	chr10	81551522	81552021	Tle5|chr10:81551522-81552021	0.254201492379201	.	.
chr10	81559200	81559699	chr10	81570705	81571204	Tle5|chr10:81570705-81571204	0.30636242621798	.	.
chr10	81559200	81559699	chr10	81571498	81571997	Tle5|chr10:81571498-81571997	0.222677627312263	.	.
chr10	81600731	81601230	chr10	81267945	81268444	Tle6|chr10:81267945-81268444	0.251788324265993	.	.
chr10	81600731	81601230	chr10	81430826	81431325	Tle6|chr10:81430826-81431325	0.157085090685737	.	.
chr10	81600731	81601230	chr10	81633421	81633920	Tle6|chr10:81633421-81633920	0.295763505250743	.	.
chr10	81605948	81606447	chr10	81267945	81268444	BC025920|chr10:81267945-81268444	0.249383313220338	.	.
chr10	81605948	81606447	chr10	81430157	81430656	BC025920|chr10:81430157-81430656	0.234772846722722	.	.
chr10	81605948	81606447	chr10	81432821	81433320	BC025920|chr10:81432821-81433320	0.187116531397647	.	.
chr10	81605948	81606447	chr10	81633421	81633920	BC025920|chr10:81633421-81633920	0.154867773513957	.	.
chr10	81627379	81627878	chr10	81285670	81286169	Ankrd24|chr10:81285670-81286169	0.265185434766806	.	.
chr10	81627379	81627878	chr10	81285670	81286169	Sirt6|chr10:81285670-81286169	0.265185434766806	.	.
chr10	81627379	81627878	chr10	81430157	81430656	Ankrd24|chr10:81430157-81430656	0.310496640615966	.	.
chr10	81627379	81627878	chr10	81430157	81430656	Sirt6|chr10:81430157-81430656	0.310496640615966	.	.
chr10	81627379	81627878	chr10	81432821	81433320	Ankrd24|chr10:81432821-81433320	0.339726954737152	.	.
chr10	81627379	81627878	chr10	81432821	81433320	Sirt6|chr10:81432821-81433320	0.339726954737152	.	.
chr10	81627379	81627878	chr10	81551522	81552021	Ankrd24|chr10:81551522-81552021	0.215212744013569	.	.
chr10	81627379	81627878	chr10	81551522	81552021	Sirt6|chr10:81551522-81552021	0.215212744013569	.	.
chr10	81627379	81627878	chr10	81571498	81571997	Ankrd24|chr10:81571498-81571997	0.219671015388443	.	.
chr10	81627379	81627878	chr10	81571498	81571997	Sirt6|chr10:81571498-81571997	0.219671015388443	.	.
chr10	81648748	81649247	chr10	81551522	81552021	Gm10778|chr10:81551522-81552021	0.205732263631584	.	.
chr10	82082993	82083492	chr10	81997141	81997640	BC024063|chr10:81997141-81997640	0.175920160110678	.	.
chr10	82082993	82083492	chr10	81997141	81997640	BC024063|chr10:81997141-81997640	0.175920160110679	.	.
chr10	82622905	82623404	chr10	82666399	82666898	1190007I07Rik|chr10:82666399-82666898	0.146735395266207	.	.
chr10	82622905	82623404	chr10	82795313	82795812	1190007I07Rik|chr10:82795313-82795812	0.188330404098832	.	.
chr10	82629507	82630006	chr10	82795313	82795812	Tdg|chr10:82795313-82795812	0.254654739882368	.	.
chr10	82763879	82764378	chr10	82666399	82666898	Nfyb|chr10:82666399-82666898	0.302836644825684	.	.
chr10	82763879	82764378	chr10	82698823	82699322	Nfyb|chr10:82698823-82699322	0.32815515737656	.	.
chr10	82763879	82764378	chr10	82860253	82860752	Nfyb|chr10:82860253-82860752	0.340591995000588	.	.
chr10	82858893	82859392	chr10	82795313	82795812	Gm38560|chr10:82795313-82795812	0.34616987904697	.	.
chr10	82985754	82986253	chr10	82666399	82666898	Chst11|chr10:82666399-82666898	0.247952718388866	.	.
chr10	82985754	82986253	chr10	82698823	82699322	Chst11|chr10:82698823-82699322	0.320644568759942	.	.
chr10	82985754	82986253	chr10	82860253	82860752	Chst11|chr10:82860253-82860752	0.238439442259482	.	.
chr10	83533859	83534358	chr10	83776401	83776900	Aldh1l2|chr10:83776401-83776900	0.202788101646686	.	.
chr10	83648475	83648974	chr10	83554402	83554901	Appl2|chr10:83554402-83554901	0.219623570928486	.	.
chr10	84917312	84917811	chr10	84836042	84836541	Ric8b|chr10:84836042-84836541	0.252962245729184	.	.
chr10	85185139	85185638	chr10	85026062	85026561	Cry1|chr10:85026062-85026561	0.201216927917656	.	.
chr10	85386593	85387092	chr10	85026062	85026561	Btbd11|chr10:85026062-85026561	0.212134649934344	.	.
chr10	85829743	85830242	chr10	85510433	85510932	Pwp1|chr10:85510433-85510932	0.351763315195637	.	.
chr10	85829743	85830242	chr10	85598554	85599053	Pwp1|chr10:85598554-85599053	0.27768763097072	.	.
chr10	85829743	85830242	chr10	85599059	85599558	Pwp1|chr10:85599059-85599558	0.235909797205499	.	.
chr10	85916863	85917362	chr10	85651694	85652193	Prdm4|chr10:85651694-85652193	0.147286421573052	.	.
chr10	85957553	85958052	chr10	85599059	85599558	Rtcb|chr10:85599059-85599558	0.222009775484901	.	.
chr10	85957553	85958052	chr10	85929024	85929523	Rtcb|chr10:85929024-85929523	0.201602228108071	.	.
chr10	86498647	86499146	chr10	86463713	86464212	Syn3|chr10:86463713-86464212	0.215476926391436	.	.
chr10	86498647	86499146	chr10	86491743	86492242	Syn3|chr10:86491743-86492242	0.162193515694496	.	.
chr10	86705281	86705780	chr10	86727517	86728016	Hsp90b1|chr10:86727517-86728016	0.253486972179869	.	.
chr10	86705281	86705780	chr10	86727517	86728016	Ttc41|chr10:86727517-86728016	0.253486972179869	.	.
chr10	86705811	86706310	chr10	86296101	86296600	Hsp90b1|chr10:86296101-86296600	0.261990297735522	.	.
chr10	86705811	86706310	chr10	86296101	86296600	Ttc41|chr10:86296101-86296600	0.261990297735522	.	.
chr10	86778694	86779193	chr10	86852091	86852590	Nt5dc3|chr10:86852091-86852590	0.20236997365026	.	.
chr10	87058237	87058736	chr10	86852091	86852590	1700113H08Rik|chr10:86852091-86852590	0.33638358825611	.	.
chr10	87058237	87058736	chr10	87332665	87333164	1700113H08Rik|chr10:87332665-87333164	0.277129976217847	.	.
chr10	87058237	87058736	chr10	87333233	87333732	1700113H08Rik|chr10:87333233-87333732	0.341496150396117	.	.
chr10	87492598	87493097	chr10	87024821	87025320	Ascl1|chr10:87024821-87025320	0.225339476938335	.	.
chr10	87492598	87493097	chr10	87486178	87486677	Ascl1|chr10:87486178-87486677	0.169302015588056	.	.
chr10	87492598	87493097	chr10	87503950	87504449	Ascl1|chr10:87503950-87504449	0.165265784310057	.	.
chr10	87493100	87493599	chr10	87020693	87021192	Ascl1|chr10:87020693-87021192	0.260566111488382	.	.
chr10	87493100	87493599	chr10	87024821	87025320	Ascl1|chr10:87024821-87025320	0.16215881710716	.	.
chr10	87493100	87493599	chr10	87486178	87486677	Ascl1|chr10:87486178-87486677	0.168416011675428	.	.
chr10	87493100	87493599	chr10	87503950	87504449	Ascl1|chr10:87503950-87504449	0.215605939691962	.	.
chr10	88379531	88380030	chr10	88356362	88356861	Dram1|chr10:88356362-88356861	0.148288947948259	.	.
chr10	88379531	88380030	chr10	88356362	88356861	Gnptab|chr10:88356362-88356861	0.148288947948259	.	.
chr10	88379531	88380030	chr10	88356902	88357401	Dram1|chr10:88356902-88357401	0.150039392542055	.	.
chr10	88379531	88380030	chr10	88356902	88357401	Gnptab|chr10:88356902-88357401	0.150039392542055	.	.
chr10	89344385	89344884	chr10	89075342	89075841	Ano4|chr10:89075342-89075841	0.338627450609219	.	.
chr10	89344385	89344884	chr10	89257359	89257858	Ano4|chr10:89257359-89257858	0.238565683666298	.	.
chr10	89344955	89345454	chr10	89075342	89075841	Ano4|chr10:89075342-89075841	0.241179446740346	.	.
chr10	89344955	89345454	chr10	89257359	89257858	Ano4|chr10:89257359-89257858	0.178694821140589	.	.
chr10	89344955	89345454	chr10	89333724	89334223	Ano4|chr10:89333724-89334223	0.194066656428629	.	.
chr10	89685571	89686070	chr10	89257359	89257858	1500026H17Rik|chr10:89257359-89257858	0.168706242613148	.	.
chr10	89685571	89686070	chr10	89257359	89257858	Scyl2|chr10:89257359-89257858	0.168706242613148	.	.
chr10	89686076	89686575	chr10	89257359	89257858	1500026H17Rik|chr10:89257359-89257858	0.297197597112579	.	.
chr10	89686076	89686575	chr10	89257359	89257858	Scyl2|chr10:89257359-89257858	0.297197597112579	.	.
chr10	89686076	89686575	chr10	89333724	89334223	1500026H17Rik|chr10:89333724-89334223	0.223514355639051	.	.
chr10	89686076	89686575	chr10	89333724	89334223	Scyl2|chr10:89333724-89334223	0.223514355639051	.	.
chr10	89744704	89745203	chr10	89333724	89334223	Uhrf1bp1l|chr10:89333724-89334223	0.38480999305052	.	.
chr10	89745265	89745764	chr10	89333724	89334223	Uhrf1bp1l|chr10:89333724-89334223	0.270505477728518	.	.
chr10	89872634	89873133	chr10	89872091	89872590	Anks1b|chr10:89872091-89872590	0.297054149845318	.	.
chr10	89873158	89873657	chr10	89872091	89872590	Anks1b|chr10:89872091-89872590	0.196369667900424	.	.
chr10	91082684	91083183	chr10	91229368	91229867	Apaf1|chr10:91229368-91229867	0.249608720554173	.	.
chr10	91082684	91083183	chr10	91229368	91229867	Ikbip|chr10:91229368-91229867	0.249608720554173	.	.
chr10	91082684	91083183	chr10	91384280	91384779	Apaf1|chr10:91384280-91384779	0.270450317803918	.	.
chr10	91082684	91083183	chr10	91384280	91384779	Ikbip|chr10:91384280-91384779	0.270450317803918	.	.
chr10	91082684	91083183	chr10	91384812	91385311	Apaf1|chr10:91384812-91385311	0.231095803611397	.	.
chr10	91082684	91083183	chr10	91384812	91385311	Ikbip|chr10:91384812-91385311	0.231095803611397	.	.
chr10	91082684	91083183	chr10	91484236	91484735	Apaf1|chr10:91484236-91484735	0.145443628617258	.	.
chr10	91082684	91083183	chr10	91484236	91484735	Ikbip|chr10:91484236-91484735	0.145443628617258	.	.
chr10	91123779	91124278	chr10	91033918	91034417	Slc25a3|chr10:91033918-91034417	0.204767711326545	.	.
chr10	91123779	91124278	chr10	91229368	91229867	Slc25a3|chr10:91229368-91229867	0.148004354302226	.	.
chr10	91123779	91124278	chr10	91297736	91298235	Slc25a3|chr10:91297736-91298235	0.376458550378585	.	.
chr10	91181390	91181889	chr10	91229368	91229867	Tmpo|chr10:91229368-91229867	0.291380368365397	.	.
chr10	91181390	91181889	chr10	91484236	91484735	Tmpo|chr10:91484236-91484735	0.222817726500138	.	.
chr10	91181909	91182408	chr10	91171389	91171888	Tmpo|chr10:91171389-91171888	0.19614008367394	.	.
chr10	91181909	91182408	chr10	91187754	91188253	Tmpo|chr10:91187754-91188253	0.219409928009361	.	.
chr10	91181909	91182408	chr10	91229368	91229867	Tmpo|chr10:91229368-91229867	0.35956556741598	.	.
chr10	93080960	93081459	chr10	93104282	93104781	Cfap54|chr10:93104282-93104781	0.316630841495812	.	.
chr10	93081484	93081983	chr10	93104282	93104781	Cfap54|chr10:93104282-93104781	0.145404166086388	.	.
chr10	93083251	93083750	chr10	92762134	92762633	Gm32468|chr10:92762134-92762633	0.145188373671022	.	.
chr10	93453094	93453593	chr10	93276361	93276860	Lta4h|chr10:93276361-93276860	0.190776514973179	.	.
chr10	93453094	93453593	chr10	93534220	93534719	Lta4h|chr10:93534220-93534719	0.267218466990114	.	.
chr10	93453094	93453593	chr10	93548961	93549460	Lta4h|chr10:93548961-93549460	0.20168457029476	.	.
chr10	93539712	93540211	chr10	93889551	93890050	Amdhd1|chr10:93889551-93890050	0.245214056655875	.	.
chr10	93539712	93540211	chr10	93889551	93890050	Ccdc38|chr10:93889551-93890050	0.245214056655875	.	.
chr10	93588750	93589249	chr10	93534220	93534719	4933408J17Rik|chr10:93534220-93534719	0.184606513907421	.	.
chr10	93588750	93589249	chr10	93534220	93534719	Snrpf|chr10:93534220-93534719	0.184606513907421	.	.
chr10	93641001	93641500	chr10	93275794	93276293	Ntn4|chr10:93275794-93276293	0.384939801210001	.	.
chr10	93641001	93641500	chr10	93276361	93276860	Ntn4|chr10:93276361-93276860	0.228917007847248	.	.
chr10	93641001	93641500	chr10	93471396	93471895	Ntn4|chr10:93471396-93471895	0.213999334784367	.	.
chr10	93641001	93641500	chr10	93889551	93890050	Ntn4|chr10:93889551-93890050	0.299900530748871	.	.
chr10	94148149	94148648	chr10	94378423	94378922	Nr2c1|chr10:94378423-94378922	0.176123430096212	.	.
chr10	94311896	94312395	chr10	94234974	94235473	Tmcc3|chr10:94234974-94235473	0.29379227457826	.	.
chr10	94311896	94312395	chr10	94413981	94414480	Tmcc3|chr10:94413981-94414480	0.422883676620776	.	.
chr10	94311896	94312395	chr10	94584990	94585489	Tmcc3|chr10:94584990-94585489	0.501355627407231	.	.
chr10	94408822	94409321	chr10	94234974	94235473	Gm16155|chr10:94234974-94235473	0.188425156561762	.	.
chr10	94688424	94688923	chr10	94514585	94515084	Cep83|chr10:94514585-94515084	0.20774070530384	.	.
chr10	94688424	94688923	chr10	94514585	94515084	Cep83os|chr10:94514585-94515084	0.20774070530384	.	.
chr10	94688424	94688923	chr10	94623572	94624071	Cep83|chr10:94623572-94624071	0.259666161067745	.	.
chr10	94688424	94688923	chr10	94623572	94624071	Cep83os|chr10:94623572-94624071	0.259666161067745	.	.
chr10	95323354	95323853	chr10	95088118	95088617	Cradd|chr10:95088118-95088617	0.145537144160839	.	.
chr10	95501703	95502202	chr10	95894652	95895151	Mrpl42|chr10:95894652-95895151	0.288245827199642	.	.
chr10	95563534	95564033	chr10	95894652	95895151	Nudt4|chr10:95894652-95895151	0.255885809247523	.	.
chr10	95564087	95564586	chr10	95894652	95895151	Nudt4|chr10:95894652-95895151	0.179570679194261	.	.
chr10	95940876	95941375	chr10	96033586	96034085	Eea1|chr10:96033586-96034085	0.269181846559477	.	.
chr10	95940876	95941375	chr10	96213795	96214294	Eea1|chr10:96213795-96214294	0.218287364150793	.	.
chr10	96616678	96617177	chr10	96259195	96259694	Btg1|chr10:96259195-96259694	0.184417693081884	.	.
chr10	96616678	96617177	chr10	96369177	96369676	Btg1|chr10:96369177-96369676	0.318081431913982	.	.
chr10	96616678	96617177	chr10	96371469	96371968	Btg1|chr10:96371469-96371968	0.322821142229323	.	.
chr10	99106866	99107365	chr10	99261553	99262052	Gm48768|chr10:99261553-99262052	0.154588360481031	.	.
chr10	99106866	99107365	chr10	99261553	99262052	Poc1b|chr10:99261553-99262052	0.154588360481031	.	.
chr10	99106866	99107365	chr10	99367740	99368239	Gm48768|chr10:99367740-99368239	0.196415277271992	.	.
chr10	99106866	99107365	chr10	99367740	99368239	Poc1b|chr10:99367740-99368239	0.196415277271992	.	.
chr10	99262970	99263469	chr10	99261553	99262052	Dusp6|chr10:99261553-99262052	0.294694207563774	.	.
chr10	99262970	99263469	chr10	99592123	99592622	Dusp6|chr10:99592123-99592622	0.233962954475538	.	.
chr10	100015452	100015951	chr10	100111482	100111981	Kitl|chr10:100111482-100111981	0.338485317443284	.	.
chr10	101681454	101681953	chr10	101256443	101256942	Mgat4c|chr10:101256443-101256942	0.239272483142454	.	.
chr10	103367473	103367972	chr10	103369009	103369508	Slc6a15|chr10:103369009-103369508	0.152173071231982	.	.
chr10	103367473	103367972	chr10	103731421	103731920	Slc6a15|chr10:103731421-103731920	0.266740453813732	.	.
chr10	105575185	105575684	chr10	105834573	105835072	Tmtc2|chr10:105834573-105835072	0.169037150402571	.	.
chr10	105841096	105841595	chr10	105834573	105835072	Ccdc59|chr10:105834573-105835072	0.348684127387144	.	.
chr10	105841096	105841595	chr10	105834573	105835072	Mettl25|chr10:105834573-105835072	0.348684127387144	.	.
chr10	105841096	105841595	chr10	106242145	106242644	Ccdc59|chr10:106242145-106242644	0.156152046774194	.	.
chr10	105841096	105841595	chr10	106242145	106242644	Mettl25|chr10:106242145-106242644	0.156152046774194	.	.
chr10	106469497	106469996	chr10	106242145	106242644	Ppfia2|chr10:106242145-106242644	0.152614481289733	.	.
chr10	106469497	106469996	chr10	106468917	106469416	Ppfia2|chr10:106468917-106469416	0.340691419206561	.	.
chr10	107271570	107272069	chr10	107389508	107390007	Lin7a|chr10:107389508-107390007	0.147492630242708	.	.
chr10	107271570	107272069	chr10	107421509	107422008	Lin7a|chr10:107421509-107422008	0.227451936697232	.	.
chr10	107272299	107272798	chr10	107475320	107475819	Lin7a|chr10:107475320-107475819	0.210114528326495	.	.
chr10	107272299	107272798	chr10	107484777	107485276	Lin7a|chr10:107484777-107485276	0.238464051677261	.	.
chr10	110455601	110456100	chr10	110314477	110314976	Nav3|chr10:110314477-110314976	0.163128278421752	.	.
chr10	110745112	110745611	chr10	110314477	110314976	E2f7|chr10:110314477-110314976	0.286560226056787	.	.
chr10	112059424	112059923	chr10	112138513	112139012	Glipr1l1|chr10:112138513-112139012	0.211144253823618	.	.
chr10	112059933	112060432	chr10	112138513	112139012	Glipr1l1|chr10:112138513-112139012	0.27613601012505	.	.
chr10	112270038	112270537	chr10	112277462	112277961	Kcnc2|chr10:112277462-112277961	0.152379688995229	.	.
chr10	112270038	112270537	chr10	112277963	112278462	Kcnc2|chr10:112277963-112278462	0.187689779945934	.	.
chr10	112928298	112928797	chr10	113069413	113069912	Atxn7l3b|chr10:113069413-113069912	0.177723581345028	.	.
chr10	112928298	112928797	chr10	113135665	113136164	Atxn7l3b|chr10:113135665-113136164	0.167984951685452	.	.
chr10	112928805	112929304	chr10	113069413	113069912	Atxn7l3b|chr10:113069413-113069912	0.318436106456674	.	.
chr10	115251206	115251705	chr10	115068150	115068649	Tbc1d15|chr10:115068150-115068649	0.235034242575008	.	.
chr10	115251206	115251705	chr10	115092231	115092730	Tbc1d15|chr10:115092231-115092730	0.157720455798396	.	.
chr10	115315382	115315881	chr10	115617453	115617952	Rab21|chr10:115617453-115617952	0.210271693842246	.	.
chr10	115362040	115362539	chr10	115068150	115068649	Tmem19|chr10:115068150-115068649	0.482438122811189	.	.
chr10	115384626	115385125	chr10	115097073	115097572	Thap2|chr10:115097073-115097572	0.150101600530213	.	.
chr10	115384626	115385125	chr10	115097073	115097572	Zfc3h1|chr10:115097073-115097572	0.150101600530213	.	.
chr10	117063671	117064170	chr10	117376790	117377289	Cct2|chr10:117376790-117377289	0.183199226088045	.	.
chr10	117063671	117064170	chr10	117426337	117426836	Cct2|chr10:117426337-117426836	0.144342521775042	.	.
chr10	117148327	117148826	chr10	117376790	117377289	Frs2|chr10:117376790-117377289	0.183634918372211	.	.
chr10	117223978	117224477	chr10	117376790	117377289	Gm48772|chr10:117376790-117377289	0.325731140185523	.	.
chr10	117223978	117224477	chr10	117376790	117377289	Yeats4|chr10:117376790-117377289	0.325731140185523	.	.
chr10	117224521	117225020	chr10	117376790	117377289	Gm48772|chr10:117376790-117377289	0.186820625633721	.	.
chr10	117224521	117225020	chr10	117376790	117377289	Yeats4|chr10:117376790-117377289	0.186820625633721	.	.
chr10	117710064	117710563	chr10	117425802	117426301	Mdm2|chr10:117425802-117426301	0.305587184291458	.	.
chr10	117710064	117710563	chr10	117426337	117426836	Mdm2|chr10:117426337-117426836	0.39495664217995	.	.
chr10	117710592	117711091	chr10	117376790	117377289	Mdm2|chr10:117376790-117377289	0.375673849212978	.	.
chr10	117710592	117711091	chr10	117425802	117426301	Mdm2|chr10:117425802-117426301	0.379914531922947	.	.
chr10	117710592	117711091	chr10	117426337	117426836	Mdm2|chr10:117426337-117426836	0.396659691350717	.	.
chr10	117746155	117746654	chr10	117376790	117377289	Slc35e3|chr10:117376790-117377289	0.170267358933648	.	.
chr10	117845812	117846311	chr10	117676190	117676689	Rap1b|chr10:117676190-117676689	0.274139613070858	.	.
chr10	117845812	117846311	chr10	118103082	118103581	Rap1b|chr10:118103082-118103581	0.169942834717297	.	.
chr10	118869300	118869799	chr10	118675757	118676256	Dyrk2|chr10:118675757-118676256	0.304470499877725	.	.
chr10	119453212	119453711	chr10	119079234	119079733	Grip1|chr10:119079234-119079733	0.164977742660179	.	.
chr10	120226758	120227257	chr10	120208568	120209067	Llph|chr10:120208568-120209067	0.173266872977763	.	.
chr10	120227259	120227758	chr10	120208568	120209067	Llph|chr10:120208568-120209067	0.14507573341252	.	.
chr10	120898763	120899262	chr10	120646676	120647175	Gm4473|chr10:120646676-120647175	0.191042308234003	.	.
chr10	120898763	120899262	chr10	120646676	120647175	Msrb3|chr10:120646676-120647175	0.191042308234003	.	.
chr10	120898763	120899262	chr10	120647332	120647831	Gm4473|chr10:120647332-120647831	0.168592961193937	.	.
chr10	120898763	120899262	chr10	120647332	120647831	Msrb3|chr10:120647332-120647831	0.168592961193937	.	.
chr10	120979164	120979663	chr10	120647332	120647831	Lemd3|chr10:120647332-120647831	0.242241816959985	.	.
chr10	120979164	120979663	chr10	120875620	120876119	Lemd3|chr10:120875620-120876119	0.154763941220918	.	.
chr10	121033677	121034176	chr10	120938302	120938801	Wif1|chr10:120938302-120938801	0.256262950913621	.	.
chr10	121033677	121034176	chr10	121273047	121273546	Wif1|chr10:121273047-121273546	0.26588784897787	.	.
chr10	121033677	121034176	chr10	121310046	121310545	Wif1|chr10:121310046-121310545	0.176488002921165	.	.
chr10	121476095	121476594	chr10	121310802	121311301	Rassf3|chr10:121310802-121311301	0.237961587570289	.	.
chr10	122047104	122047603	chr10	122038523	122039022	Srgap1|chr10:122038523-122039022	0.380669118226701	.	.
chr10	122096429	122096928	chr10	122319686	122320185	Rxylt1|chr10:122319686-122320185	0.336424940839884	.	.
chr10	122097114	122097613	chr10	122319686	122320185	Rxylt1|chr10:122319686-122320185	0.39729453422935	.	.
chr10	122449084	122449583	chr10	122319686	122320185	Avpr1a|chr10:122319686-122320185	0.401969659281204	.	.
chr10	126901130	126901629	chr10	126845450	126845949	Atp23|chr10:126845450-126845949	0.156450140200209	.	.
chr10	126901130	126901629	chr10	126869082	126869581	Atp23|chr10:126869082-126869581	0.349510225394154	.	.
chr10	126901130	126901629	chr10	126905735	126906234	Atp23|chr10:126905735-126906234	0.2900027521101	.	.
chr10	126957144	126957643	chr10	126869082	126869581	Gm49335|chr10:126869082-126869581	0.198350050575719	.	.
chr10	126957144	126957643	chr10	126869082	126869581	Gm49335|chr10:126869082-126869581	0.19835005057572	.	.
chr10	126957144	126957643	chr10	126869603	126870102	Gm49335|chr10:126869603-126870102	0.195006715631317	.	.
chr10	126957144	126957643	chr10	126905735	126906234	Gm49335|chr10:126905735-126906234	0.201565031491156	.	.
chr10	126957645	126958144	chr10	126869082	126869581	Gm49335|chr10:126869082-126869581	0.252356400176665	.	.
chr10	126978303	126978802	chr10	126990312	126990811	Ctdsp2|chr10:126990312-126990811	0.182663610551275	.	.
chr10	127666434	127666933	chr10	127511500	127511999	Nemp1|chr10:127511500-127511999	0.254112488234157	.	.
chr10	128035316	128035815	chr10	128176400	128176899	Naca|chr10:128176400-128176899	0.205660546841155	.	.
chr10	128035316	128035815	chr10	128349568	128350067	Naca|chr10:128349568-128350067	0.171956222963768	.	.
chr10	128058600	128059099	chr10	128096604	128097103	Ptges3|chr10:128096604-128097103	0.230090120654409	.	.
chr10	128194133	128194632	chr10	128349568	128350067	Gls2|chr10:128349568-128350067	0.171267766799717	.	.
chr10	128194133	128194632	chr10	128409597	128410096	Gls2|chr10:128409597-128410096	0.184534624296127	.	.
chr10	128232067	128232566	chr10	128176400	128176899	Timeless|chr10:128176400-128176899	0.150189530962936	.	.
chr10	128368518	128369017	chr10	128409597	128410096	Coq10a|chr10:128409597-128410096	0.367721379493738	.	.
chr10	128376834	128377333	chr10	128176400	128176899	Ankrd52|chr10:128176400-128176899	0.205290296675473	.	.
chr10	128458968	128459467	chr10	128176400	128176899	Smarcc2|chr10:128176400-128176899	0.160407997703851	.	.
chr10	128458968	128459467	chr10	128409597	128410096	Smarcc2|chr10:128409597-128410096	0.192131870675574	.	.
chr10	128565862	128566361	chr10	128913212	128913711	Pa2g4|chr10:128913212-128913711	0.165227811079843	.	.
chr10	128645519	128646018	chr10	128349568	128350067	Gm26876|chr10:128349568-128350067	0.156203639236886	.	.
chr10	128646026	128646525	chr10	128409597	128410096	Gm26876|chr10:128409597-128410096	0.175284365471147	.	.
chr10	128646026	128646525	chr10	128913212	128913711	Gm26876|chr10:128913212-128913711	0.183276785006662	.	.
chr10	128673679	128674178	chr10	128909639	128910138	Suox|chr10:128909639-128910138	0.228305194360526	.	.
chr10	128673679	128674178	chr10	128913212	128913711	Suox|chr10:128913212-128913711	0.183086376752606	.	.
chr10	128695638	128696137	chr10	128409597	128410096	Rab5b|chr10:128409597-128410096	0.148964865320865	.	.
chr10	128696211	128696710	chr10	128409597	128410096	Rab5b|chr10:128409597-128410096	0.242177055936754	.	.
chr10	128696211	128696710	chr10	128913212	128913711	Rab5b|chr10:128913212-128913711	0.21981057950951	.	.
chr10	128748233	128748732	chr10	128349568	128350067	Pym1|chr10:128349568-128350067	0.23994290103997	.	.
chr10	128804210	128804709	chr10	128805195	128805694	Dnajc14|chr10:128805195-128805694	0.289063356363815	.	.
chr10	128804210	128804709	chr10	128805195	128805694	Tmem198b|chr10:128805195-128805694	0.289063356363815	.	.
chr10	128804210	128804709	chr10	128909639	128910138	Dnajc14|chr10:128909639-128910138	0.415561392357465	.	.
chr10	128804210	128804709	chr10	128909639	128910138	Tmem198b|chr10:128909639-128910138	0.415561392357465	.	.
chr10	128804210	128804709	chr10	129033297	129033796	Dnajc14|chr10:129033297-129033796	0.168896157502611	.	.
chr10	128804210	128804709	chr10	129033297	129033796	Tmem198b|chr10:129033297-129033796	0.168896157502611	.	.
chr10	130542081	130542580	chr10	130470391	130470890	Gm31793|chr10:130470391-130470890	0.327100245859304	.	.
chr11	3202390	3202889	chr11	3123799	3124298	Eif4enif1|chr11:3123799-3124298	0.233644865836711	.	.
chr11	3202390	3202889	chr11	3289935	3290434	Eif4enif1|chr11:3289935-3290434	0.167917606197113	.	.
chr11	3202390	3202889	chr11	3332133	3332632	Eif4enif1|chr11:3332133-3332632	0.190574211538553	.	.
chr11	3202390	3202889	chr11	3386996	3387495	Eif4enif1|chr11:3386996-3387495	0.1627780341185	.	.
chr11	3266213	3266712	chr11	3539001	3539500	Drg1|chr11:3539001-3539500	0.151529747598612	.	.
chr11	3289366	3289865	chr11	3123799	3124298	Patz1|chr11:3123799-3124298	0.213425023649337	.	.
chr11	3289366	3289865	chr11	3289935	3290434	Patz1|chr11:3289935-3290434	0.211886352959054	.	.
chr11	3289366	3289865	chr11	3539001	3539500	Patz1|chr11:3539001-3539500	0.457339092944429	.	.
chr11	3408986	3409485	chr11	3539001	3539500	Limk2|chr11:3539001-3539500	0.206088762450016	.	.
chr11	3504555	3505054	chr11	3386996	3387495	Inpp5j|chr11:3386996-3387495	0.205812605575837	.	.
chr11	3504555	3505054	chr11	3753795	3754294	Inpp5j|chr11:3753795-3754294	0.166601181623063	.	.
chr11	3514597	3515096	chr11	3302821	3303320	Selenom|chr11:3302821-3303320	0.165245703357658	.	.
chr11	3514597	3515096	chr11	3761268	3761767	Selenom|chr11:3761268-3761767	0.20152152553989	.	.
chr11	3648877	3649376	chr11	3302821	3303320	Morc2a|chr11:3302821-3303320	0.172430788285252	.	.
chr11	3648877	3649376	chr11	3302821	3303320	Tug1|chr11:3302821-3303320	0.172430788285252	.	.
chr11	3648877	3649376	chr11	3539001	3539500	Morc2a|chr11:3539001-3539500	0.212113400962281	.	.
chr11	3648877	3649376	chr11	3539001	3539500	Tug1|chr11:3539001-3539500	0.212113400962281	.	.
chr11	3648877	3649376	chr11	3761268	3761767	Morc2a|chr11:3761268-3761767	0.272249766460098	.	.
chr11	3648877	3649376	chr11	3761268	3761767	Tug1|chr11:3761268-3761767	0.272249766460098	.	.
chr11	3863689	3864188	chr11	3539001	3539500	Osbp2|chr11:3539001-3539500	0.206460164558643	.	.
chr11	3863689	3864188	chr11	4121657	4122156	Osbp2|chr11:4121657-4122156	0.26513163640207	.	.
chr11	3894412	3894911	chr11	3761268	3761767	4921536K21Rik|chr11:3761268-3761767	0.221764166758858	.	.
chr11	3894412	3894911	chr11	3761268	3761767	Dusp18|chr11:3761268-3761767	0.221764166758858	.	.
chr11	3913534	3914033	chr11	3539001	3539500	Slc35e4|chr11:3539001-3539500	0.154249216242079	.	.
chr11	3913534	3914033	chr11	4146376	4146875	Slc35e4|chr11:4146376-4146875	0.197958484103764	.	.
chr11	3963478	3963977	chr11	3539001	3539500	Pes1|chr11:3539001-3539500	0.186308337913021	.	.
chr11	3983350	3983849	chr11	3761268	3761767	Gal3st1|chr11:3761268-3761767	0.156885877828666	.	.
chr11	4134899	4135398	chr11	4001562	4002061	Rnf215|chr11:4001562-4002061	0.284876595512407	.	.
chr11	5261501	5262000	chr11	5415504	5416003	Kremen1|chr11:5415504-5416003	0.188735342129842	.	.
chr11	5520703	5521202	chr11	5901921	5902420	Xbp1|chr11:5901921-5902420	0.155471460459209	.	.
chr11	5762152	5762651	chr11	5707491	5707990	Urgcp|chr11:5707491-5707990	0.150743856342854	.	.
chr11	5762152	5762651	chr11	5740921	5741420	Urgcp|chr11:5740921-5741420	0.165472850928407	.	.
chr11	5762152	5762651	chr11	5991199	5991698	Urgcp|chr11:5991199-5991698	0.219439130823526	.	.
chr11	5788237	5788736	chr11	6187730	6188229	Dbnl|chr11:6187730-6188229	0.175327126691641	.	.
chr11	5837806	5838305	chr11	6120450	6120949	Polm|chr11:6120450-6120949	0.150939128708576	.	.
chr11	5837806	5838305	chr11	6187730	6188229	Polm|chr11:6187730-6188229	0.22446450131351	.	.
chr11	6065410	6065909	chr11	6187730	6188229	Camk2b|chr11:6187730-6188229	0.198513752106176	.	.
chr11	6065410	6065909	chr11	6365899	6366398	Camk2b|chr11:6365899-6366398	0.166491016220127	.	.
chr11	6065410	6065909	chr11	6406154	6406653	Camk2b|chr11:6406154-6406653	0.170110233696247	.	.
chr11	6200213	6200712	chr11	5901921	5902420	A730071L15Rik|chr11:5901921-5902420	0.230971279233617	.	.
chr11	6200213	6200712	chr11	5901921	5902420	Nudcd3|chr11:5901921-5902420	0.230971279233617	.	.
chr11	6200213	6200712	chr11	6365899	6366398	A730071L15Rik|chr11:6365899-6366398	0.216793056493063	.	.
chr11	6200213	6200712	chr11	6365899	6366398	Nudcd3|chr11:6365899-6366398	0.216793056493063	.	.
chr11	6200213	6200712	chr11	6406154	6406653	A730071L15Rik|chr11:6406154-6406653	0.182617066485431	.	.
chr11	6200213	6200712	chr11	6406154	6406653	Nudcd3|chr11:6406154-6406653	0.182617066485431	.	.
chr11	6200213	6200712	chr11	6465100	6465599	A730071L15Rik|chr11:6465100-6465599	0.145501709182533	.	.
chr11	6200213	6200712	chr11	6465100	6465599	Nudcd3|chr11:6465100-6465599	0.145501709182533	.	.
chr11	6267557	6268056	chr11	6406154	6406653	Ddx56|chr11:6406154-6406653	0.171749128027864	.	.
chr11	6267557	6268056	chr11	6465100	6465599	Ddx56|chr11:6465100-6465599	0.15624656358759	.	.
chr11	6274682	6275181	chr11	6677466	6677965	Tmed4|chr11:6677466-6677965	0.186313906819411	.	.
chr11	6291660	6292159	chr11	6120450	6120949	Ogdh|chr11:6120450-6120949	0.167624572163372	.	.
chr11	6388567	6389066	chr11	6406154	6406653	Zmiz2|chr11:6406154-6406653	0.196873781329049	.	.
chr11	6388567	6389066	chr11	6465100	6465599	Zmiz2|chr11:6465100-6465599	0.212459611394011	.	.
chr11	6389069	6389568	chr11	6406154	6406653	Zmiz2|chr11:6406154-6406653	0.148811543057077	.	.
chr11	6415494	6415993	chr11	6677466	6677965	Ppia|chr11:6677466-6677965	0.158361314413049	.	.
chr11	6416022	6416521	chr11	6406154	6406653	Ppia|chr11:6406154-6406653	0.284297672409803	.	.
chr11	6444307	6444806	chr11	6187730	6188229	H2afv|chr11:6187730-6188229	0.241255091515899	.	.
chr11	6444307	6444806	chr11	6677466	6677965	H2afv|chr11:6677466-6677965	0.20840930063609	.	.
chr11	6475919	6476418	chr11	6030578	6031077	Gm11973|chr11:6030578-6031077	0.233535755752798	.	.
chr11	6475919	6476418	chr11	6030578	6031077	Purb|chr11:6030578-6031077	0.233535755752798	.	.
chr11	6475919	6476418	chr11	6654921	6655420	Gm11973|chr11:6654921-6655420	0.248228090738018	.	.
chr11	6475919	6476418	chr11	6654921	6655420	Purb|chr11:6654921-6655420	0.248228090738018	.	.
chr11	6475919	6476418	chr11	6677466	6677965	Gm11973|chr11:6677466-6677965	0.243586490008941	.	.
chr11	6475919	6476418	chr11	6677466	6677965	Purb|chr11:6677466-6677965	0.243586490008941	.	.
chr11	6546638	6547137	chr11	6465100	6465599	Ccm2|chr11:6465100-6465599	0.328255233711409	.	.
chr11	7063789	7064288	chr11	7192898	7193397	Adcy1|chr11:7192898-7193397	0.271823295482214	.	.
chr11	7213380	7213879	chr11	7010812	7011311	Igfbp3|chr11:7010812-7011311	0.177808168157225	.	.
chr11	9048265	9048764	chr11	8915989	8916488	Gm11992|chr11:8915989-8916488	0.304443720138712	.	.
chr11	9048265	9048764	chr11	8915989	8916488	Sun3|chr11:8915989-8916488	0.304443720138712	.	.
chr11	11113765	11114264	chr11	11115591	11116090	Vwc2|chr11:11115591-11116090	0.471713681871266	.	.
chr11	11113765	11114264	chr11	11116114	11116613	Vwc2|chr11:11116114-11116613	0.38895016779662	.	.
chr11	11113765	11114264	chr11	11131662	11132161	Vwc2|chr11:11131662-11132161	0.216885984028617	.	.
chr11	11113765	11114264	chr11	11131662	11132161	Vwc2|chr11:11131662-11132161	0.216885984028618	.	.
chr11	11808722	11809221	chr11	11788618	11789117	Fignl1|chr11:11788618-11789117	0.23307000014784	.	.
chr11	11867820	11868319	chr11	11844299	11844798	1700042O10Rik|chr11:11844299-11844798	0.20901666561693	.	.
chr11	16257496	16257995	chr11	16261167	16261666	Vstm2a|chr11:16261167-16261666	0.192695521432944	.	.
chr11	16257496	16257995	chr11	16412586	16413085	Vstm2a|chr11:16412586-16413085	0.192122193017473	.	.
chr11	16951015	16951514	chr11	16967761	16968260	Eldr|chr11:16967761-16968260	0.280144979659176	.	.
chr11	16951015	16951514	chr11	16967761	16968260	Fbxo48|chr11:16967761-16968260	0.280144979659176	.	.
chr11	17211097	17211596	chr11	17045699	17046198	Pno1|chr11:17045699-17046198	0.252591569191292	.	.
chr11	17211097	17211596	chr11	17305907	17306406	Pno1|chr11:17305907-17306406	0.231560862698856	.	.
chr11	17211641	17212140	chr11	16967761	16968260	Pno1|chr11:16967761-16968260	0.238796374513855	.	.
chr11	17211641	17212140	chr11	17305907	17306406	Pno1|chr11:17305907-17306406	0.298065787921698	.	.
chr11	17257330	17257829	chr11	17045699	17046198	C1d|chr11:17045699-17046198	0.15010283540078	.	.
chr11	19018819	19019318	chr11	18877408	18877907	Meis1|chr11:18877408-18877907	0.153133114858925	.	.
chr11	19018819	19019318	chr11	19020212	19020711	Meis1|chr11:19020212-19020711	0.558887432135871	.	.
chr11	19924013	19924512	chr11	19925308	19925807	Spred2|chr11:19925308-19925807	0.166491182189022	.	.
chr11	19924013	19924512	chr11	19972409	19972908	Spred2|chr11:19972409-19972908	0.202354690748343	.	.
chr11	19924574	19925073	chr11	19835083	19835582	Spred2|chr11:19835083-19835582	0.157424503907212	.	.
chr11	19924574	19925073	chr11	19925308	19925807	Spred2|chr11:19925308-19925807	0.351243592451131	.	.
chr11	20112148	20112647	chr11	20400704	20401203	Actr2|chr11:20400704-20401203	0.386230634700472	.	.
chr11	20112148	20112647	chr11	20454941	20455440	Actr2|chr11:20454941-20455440	0.195038010014257	.	.
chr11	20248718	20249217	chr11	20445850	20446349	Cep68|chr11:20445850-20446349	0.16672731460482	.	.
chr11	20249230	20249729	chr11	20400704	20401203	Cep68|chr11:20400704-20401203	0.216953575832957	.	.
chr11	20249230	20249729	chr11	20445850	20446349	Cep68|chr11:20445850-20446349	0.163993643442737	.	.
chr11	20542743	20543242	chr11	20445850	20446349	Sertad2|chr11:20445850-20446349	0.182303025932971	.	.
chr11	20542743	20543242	chr11	20631609	20632108	Sertad2|chr11:20631609-20632108	0.467868470247756	.	.
chr11	20741392	20741891	chr11	20794149	20794648	Aftph|chr11:20794149-20794648	0.152086241795535	.	.
chr11	20741392	20741891	chr11	20794673	20795172	Aftph|chr11:20794673-20795172	0.344929710090646	.	.
chr11	20830845	20831344	chr11	20913910	20914409	Gm12037|chr11:20913910-20914409	0.287531127090611	.	.
chr11	20830845	20831344	chr11	20913910	20914409	Lgalsl|chr11:20913910-20914409	0.287531127090611	.	.
chr11	20830845	20831344	chr11	20987655	20988154	Gm12037|chr11:20987655-20988154	0.266830498732632	.	.
chr11	20830845	20831344	chr11	20987655	20988154	Lgalsl|chr11:20987655-20988154	0.266830498732632	.	.
chr11	20830845	20831344	chr11	21019745	21020244	Gm12037|chr11:21019745-21020244	0.464495055891402	.	.
chr11	20830845	20831344	chr11	21019745	21020244	Lgalsl|chr11:21019745-21020244	0.464495055891402	.	.
chr11	21091027	21091526	chr11	20794149	20794648	Peli1|chr11:20794149-20794648	0.208701581935808	.	.
chr11	21091027	21091526	chr11	20794673	20795172	Peli1|chr11:20794673-20795172	0.14892047091171	.	.
chr11	21238489	21238988	chr11	20794673	20795172	Vps54|chr11:20794673-20795172	0.145013457382705	.	.
chr11	21239060	21239559	chr11	20794673	20795172	Vps54|chr11:20794673-20795172	0.299645647860119	.	.
chr11	22859555	22860054	chr11	22710641	22711140	9130230N09Rik|chr11:22710641-22711140	0.325369334666575	.	.
chr11	23497762	23498261	chr11	23565751	23566250	1700030C12Rik|chr11:23565751-23566250	0.20392462338235	.	.
chr11	23497762	23498261	chr11	23565751	23566250	Ahsa2|chr11:23565751-23566250	0.20392462338235	.	.
chr11	23665750	23666249	chr11	23565751	23566250	Pex13|chr11:23565751-23566250	0.165988327613397	.	.
chr11	23665750	23666249	chr11	23565751	23566250	Pus10|chr11:23565751-23566250	0.165988327613397	.	.
chr11	23770813	23771312	chr11	23565751	23566250	Rel|chr11:23565751-23566250	0.160944778325192	.	.
chr11	23770813	23771312	chr11	24080853	24081352	Rel|chr11:24080853-24081352	0.248230409700861	.	.
chr11	26210094	26210593	chr11	26073822	26074321	5730522E02Rik|chr11:26073822-26074321	0.150356689462691	.	.
chr11	26592945	26593444	chr11	26438212	26438711	Vrk2|chr11:26438212-26438711	0.186498503529153	.	.
chr11	28584127	28584626	chr11	28762265	28762764	Ccdc85a|chr11:28762265-28762764	0.417591326804067	.	.
chr11	29373366	29373865	chr11	29694010	29694509	Ccdc88a|chr11:29694010-29694509	0.161524815509194	.	.
chr11	29526171	29526670	chr11	29788745	29789244	Mtif2|chr11:29788745-29789244	0.181454007282582	.	.
chr11	29547417	29547916	chr11	29788745	29789244	Clhc1|chr11:29788745-29789244	0.289375861649564	.	.
chr11	29547417	29547916	chr11	29788745	29789244	Rps27a|chr11:29788745-29789244	0.289375861649564	.	.
chr11	29547982	29548481	chr11	29694010	29694509	Clhc1|chr11:29694010-29694509	0.175863015572501	.	.
chr11	29547982	29548481	chr11	29694010	29694509	Rps27a|chr11:29694010-29694509	0.175863015572501	.	.
chr11	29692664	29693163	chr11	29788745	29789244	Rtn4|chr11:29788745-29789244	0.222751983838321	.	.
chr11	30267372	30267871	chr11	30676047	30676546	Gm8098|chr11:30676047-30676546	0.175198537807572	.	.
chr11	30267372	30267871	chr11	30676047	30676546	Sptbn1|chr11:30676047-30676546	0.175198537807572	.	.
chr11	30471695	30472194	chr11	30198313	30198812	4930505A04Rik|chr11:30198313-30198812	0.384976644965052	.	.
chr11	30648973	30649472	chr11	30888059	30888558	Acyp2|chr11:30888059-30888558	0.221078233065199	.	.
chr11	30885150	30885649	chr11	30888059	30888558	Asb3|chr11:30888059-30888558	0.145002395977621	.	.
chr11	30885150	30885649	chr11	30888059	30888558	Gpr75|chr11:30888059-30888558	0.145002395977621	.	.
chr11	31369857	31370356	chr11	31703158	31703657	Stc2|chr11:31703158-31703657	0.152327225424208	.	.
chr11	33147016	33147515	chr11	32794683	32795182	Fgf18|chr11:32794683-32795182	0.173990958806392	.	.
chr11	33513007	33513506	chr11	33657057	33657556	Ranbp17|chr11:33657057-33657556	0.209076140537046	.	.
chr11	33513514	33514013	chr11	33733193	33733692	Ranbp17|chr11:33733193-33733692	0.204840158699958	.	.
chr11	34314478	34314977	chr11	34317049	34317548	Insyn2b|chr11:34317049-34317548	0.226587653200997	.	.
chr11	34833438	34833937	chr11	34704714	34705213	Spdl1|chr11:34704714-34705213	0.161435085775994	.	.
chr11	40733291	40733790	chr11	40367736	40368235	Hmmr|chr11:40367736-40368235	0.283611146668767	.	.
chr11	40733291	40733790	chr11	40367736	40368235	Nudcd2|chr11:40367736-40368235	0.283611146668767	.	.
chr11	40733291	40733790	chr11	40374607	40375106	Hmmr|chr11:40374607-40375106	0.363130273399391	.	.
chr11	40733291	40733790	chr11	40374607	40375106	Nudcd2|chr11:40374607-40375106	0.363130273399391	.	.
chr11	40755146	40755645	chr11	40567319	40567818	Ccng1|chr11:40567319-40567818	0.156734551823234	.	.
chr11	40755146	40755645	chr11	40835361	40835860	Ccng1|chr11:40835361-40835860	0.207200009762691	.	.
chr11	42182046	42182545	chr11	41818004	41818503	Gabra1|chr11:41818004-41818503	0.371146839231777	.	.
chr11	42182046	42182545	chr11	41869353	41869852	Gabra1|chr11:41869353-41869852	0.276343292232846	.	.
chr11	42182046	42182545	chr11	41999456	41999955	Gabra1|chr11:41999456-41999955	0.26367342003324	.	.
chr11	43681550	43682049	chr11	43766780	43767279	Pwwp2a|chr11:43766780-43767279	0.150230156421151	.	.
chr11	43682467	43682966	chr11	43566740	43567239	Pwwp2a|chr11:43566740-43567239	0.166957999453546	.	.
chr11	44398888	44399387	chr11	44021595	44022094	Il12b|chr11:44021595-44022094	0.149302269403547	.	.
chr11	44470279	44470778	chr11	44021595	44022094	Ublcp1|chr11:44021595-44022094	0.225552354255334	.	.
chr11	44470279	44470778	chr11	44520369	44520868	Ublcp1|chr11:44520369-44520868	0.298843844877769	.	.
chr11	45851687	45852186	chr11	45678617	45679116	Clint1|chr11:45678617-45679116	0.175854665384767	.	.
chr11	45944758	45945257	chr11	45926729	45927228	Lsm11|chr11:45926729-45927228	0.17502265814767	.	.
chr11	46312118	46312617	chr11	46675673	46676172	Cyfip2|chr11:46675673-46676172	0.265080228874393	.	.
chr11	46436683	46437182	chr11	46310736	46311235	Med7|chr11:46310736-46311235	0.156809579434441	.	.
chr11	46436683	46437182	chr11	46431116	46431615	Med7|chr11:46431116-46431615	0.156298328308335	.	.
chr11	47988620	47989119	chr11	47566088	47566587	Sgcd|chr11:47566088-47566587	0.255564382108256	.	.
chr11	47988620	47989119	chr11	47807976	47808475	Sgcd|chr11:47807976-47808475	0.182291876691056	.	.
chr11	47988620	47989119	chr11	48112205	48112704	Sgcd|chr11:48112205-48112704	0.253399313268437	.	.
chr11	47989188	47989687	chr11	47566088	47566587	Sgcd|chr11:47566088-47566587	0.203958941911669	.	.
chr11	47989188	47989687	chr11	47649447	47649946	Sgcd|chr11:47649447-47649946	0.164010886386523	.	.
chr11	47989188	47989687	chr11	47807976	47808475	Sgcd|chr11:47807976-47808475	0.151618953524637	.	.
chr11	48799792	48800291	chr11	48605270	48605769	Rack1|chr11:48605270-48605769	0.236980109123348	.	.
chr11	48799792	48800291	chr11	48681904	48682403	Rack1|chr11:48681904-48682403	0.151390792194912	.	.
chr11	48799792	48800291	chr11	48775412	48775911	Rack1|chr11:48775412-48775911	0.238515885983003	.	.
chr11	48799792	48800291	chr11	48856073	48856572	Rack1|chr11:48856073-48856572	0.241358914775183	.	.
chr11	48800315	48800814	chr11	48622114	48622613	Rack1|chr11:48622114-48622613	0.243358896862691	.	.
chr11	48800315	48800814	chr11	48775412	48775911	Rack1|chr11:48775412-48775911	0.191325894582971	.	.
chr11	48800315	48800814	chr11	48823505	48824004	Rack1|chr11:48823505-48824004	0.161419192778759	.	.
chr11	48800315	48800814	chr11	48859798	48860297	Rack1|chr11:48859798-48860297	0.151443291409548	.	.
chr11	48816857	48817356	chr11	48833647	48834146	Trim41|chr11:48833647-48834146	0.242089198251226	.	.
chr11	48816857	48817356	chr11	48856073	48856572	Trim41|chr11:48856073-48856572	0.276501763995306	.	.
chr11	48816857	48817356	chr11	49169250	49169749	Trim41|chr11:49169250-49169749	0.17155226349017	.	.
chr11	48825828	48826327	chr11	48622114	48622613	Gm12184|chr11:48622114-48622613	0.15220135756393	.	.
chr11	48825828	48826327	chr11	48622114	48622613	Trim7|chr11:48622114-48622613	0.15220135756393	.	.
chr11	48825828	48826327	chr11	48859798	48860297	Gm12184|chr11:48859798-48860297	0.26498262348078	.	.
chr11	48825828	48826327	chr11	48859798	48860297	Trim7|chr11:48859798-48860297	0.26498262348078	.	.
chr11	48853382	48853881	chr11	48622114	48622613	Gm16170|chr11:48622114-48622613	0.220596982597713	.	.
chr11	48853382	48853881	chr11	48622620	48623119	Gm16170|chr11:48622620-48623119	0.313234243386864	.	.
chr11	48853382	48853881	chr11	48681904	48682403	Gm16170|chr11:48681904-48682403	0.206568936277427	.	.
chr11	48853382	48853881	chr11	48775412	48775911	Gm16170|chr11:48775412-48775911	0.214228740507983	.	.
chr11	48853382	48853881	chr11	48823505	48824004	Gm16170|chr11:48823505-48824004	0.197794348172042	.	.
chr11	49243866	49244365	chr11	48775412	48775911	Mgat1|chr11:48775412-48775911	0.193113455513789	.	.
chr11	49243866	49244365	chr11	48823505	48824004	Mgat1|chr11:48823505-48824004	0.202714081857031	.	.
chr11	49243866	49244365	chr11	48834168	48834667	Mgat1|chr11:48834168-48834667	0.157842664109914	.	.
chr11	49243866	49244365	chr11	48855390	48855889	Mgat1|chr11:48855390-48855889	0.152522499828317	.	.
chr11	49243866	49244365	chr11	48874421	48874920	Mgat1|chr11:48874421-48874920	0.158770474139003	.	.
chr11	49243866	49244365	chr11	49250271	49250770	Mgat1|chr11:49250271-49250770	0.210836738339541	.	.
chr11	49712561	49713060	chr11	49652685	49653184	Cnot6|chr11:49652685-49653184	0.286961888503974	.	.
chr11	49712561	49713060	chr11	49955731	49956230	Cnot6|chr11:49955731-49956230	0.158214700895937	.	.
chr11	49901955	49902454	chr11	49955731	49956230	Rasgef1c|chr11:49955731-49956230	0.392025383458252	.	.
chr11	50841323	50841822	chr11	50734617	50735116	Zfp879|chr11:50734617-50735116	0.340297092406603	.	.
chr11	50841323	50841822	chr11	50769375	50769874	Zfp879|chr11:50769375-50769874	0.162959386013826	.	.
chr11	50931438	50931937	chr11	50571341	50571840	Zfp354b|chr11:50571341-50571840	0.383666122643013	.	.
chr11	51605794	51606293	chr11	51856134	51856633	Hnrnpab|chr11:51856134-51856633	0.340173411884131	.	.
chr11	51605794	51606293	chr11	51943114	51943613	Hnrnpab|chr11:51943114-51943613	0.240546428350766	.	.
chr11	51619481	51619980	chr11	51856134	51856633	Nhp2|chr11:51856134-51856633	0.176947847929623	.	.
chr11	51635626	51636125	chr11	51755773	51756272	Rmnd5b|chr11:51755773-51756272	0.163079947389299	.	.
chr11	51763403	51763902	chr11	51943114	51943613	Sar1b|chr11:51943114-51943613	0.351122076855267	.	.
chr11	51763403	51763902	chr11	51943114	51943613	Sec24a|chr11:51943114-51943613	0.351122076855267	.	.
chr11	51967401	51967900	chr11	51539560	51540059	Cdkn2aipnl|chr11:51539560-51540059	0.171040484457996	.	.
chr11	51967401	51967900	chr11	51856134	51856633	Cdkn2aipnl|chr11:51856134-51856633	0.227803481174257	.	.
chr11	52000555	52001054	chr11	51755773	51756272	Gm12204|chr11:51755773-51756272	0.32522180158498	.	.
chr11	52000555	52001054	chr11	51755773	51756272	Ube2b|chr11:51755773-51756272	0.32522180158498	.	.
chr11	52003968	52004467	chr11	52345887	52346386	Cdkl3|chr11:52345887-52346386	0.164337734874972	.	.
chr11	52231721	52232220	chr11	51856134	51856633	Skp1a|chr11:51856134-51856633	0.318574526444753	.	.
chr11	52231721	52232220	chr11	52345887	52346386	Skp1a|chr11:52345887-52346386	0.168332329573546	.	.
chr11	52360764	52361263	chr11	52345887	52346386	Vdac1|chr11:52345887-52346386	0.152536196320846	.	.
chr11	52396175	52396674	chr11	52253862	52254361	9530068E07Rik|chr11:52253862-52254361	0.18086739974261	.	.
chr11	53300322	53300821	chr11	53520591	53521090	Hspa4|chr11:53520591-53521090	0.146715145780822	.	.
chr11	53324374	53324873	chr11	53466547	53467046	Zcchc10|chr11:53466547-53467046	0.369085738814575	.	.
chr11	53324374	53324873	chr11	53520056	53520555	Zcchc10|chr11:53520056-53520555	0.171495989407561	.	.
chr11	53324374	53324873	chr11	53529008	53529507	Zcchc10|chr11:53529008-53529507	0.227032091042829	.	.
chr11	53324374	53324873	chr11	53529008	53529507	Zcchc10|chr11:53529008-53529507	0.22703209104283	.	.
chr11	53350931	53351430	chr11	53520056	53520555	Aff4|chr11:53520056-53520555	0.166018585141173	.	.
chr11	53431010	53431509	chr11	53529008	53529507	Gdf9|chr11:53529008-53529507	0.173662176982182	.	.
chr11	53431010	53431509	chr11	53529008	53529507	Uqcrq|chr11:53529008-53529507	0.173662176982182	.	.
chr11	53479994	53480493	chr11	53470257	53470756	Sowaha|chr11:53470257-53470756	0.192220279653604	.	.
chr11	53519552	53520051	chr11	53520056	53520555	Sept8|chr11:53520056-53520555	0.241478210116982	.	.
chr11	53519552	53520051	chr11	53529008	53529507	Sept8|chr11:53529008-53529507	0.32657024901443	.	.
chr11	53519552	53520051	chr11	53849889	53850388	Sept8|chr11:53849889-53850388	0.159395019812931	.	.
chr11	53567090	53567589	chr11	53520056	53520555	A430108G06Rik|chr11:53520056-53520555	0.25091527558321	.	.
chr11	53567090	53567589	chr11	53520056	53520555	Kif3a|chr11:53520056-53520555	0.25091527558321	.	.
chr11	53567090	53567589	chr11	53520591	53521090	A430108G06Rik|chr11:53520591-53521090	0.144967965717735	.	.
chr11	53567090	53567589	chr11	53520591	53521090	Kif3a|chr11:53520591-53521090	0.144967965717735	.	.
chr11	53770230	53770729	chr11	53529008	53529507	Irf1|chr11:53529008-53529507	0.181974943454834	.	.
chr11	53891550	53892049	chr11	53520591	53521090	Slc22a5|chr11:53520591-53521090	0.142171178876761	.	.
chr11	53980083	53980582	chr11	53529008	53529507	Slc22a21|chr11:53529008-53529507	0.17518411475489	.	.
chr11	54303873	54304372	chr11	54112961	54113460	Acsl6|chr11:54112961-54113460	0.388465581878735	.	.
chr11	54303873	54304372	chr11	54122826	54123325	Acsl6|chr11:54122826-54123325	0.201508774888079	.	.
chr11	54437826	54438325	chr11	54112961	54113460	Fnip1|chr11:54112961-54113460	0.277940099650498	.	.
chr11	54437826	54438325	chr11	54464405	54464904	Fnip1|chr11:54464405-54464904	0.165651039694017	.	.
chr11	54860391	54860890	chr11	54955884	54956383	Lyrm7|chr11:54955884-54956383	0.175012792813315	.	.
chr11	54866445	54866944	chr11	54904212	54904711	Hint1|chr11:54904212-54904711	0.282043391935555	.	.
chr11	54902654	54903153	chr11	54904212	54904711	Gpx3|chr11:54904212-54904711	0.365600096691135	.	.
chr11	54902654	54903153	chr11	54998146	54998645	Gpx3|chr11:54998146-54998645	0.251001879167673	.	.
chr11	55033230	55033729	chr11	54927667	54928166	Anxa6|chr11:54927667-54928166	0.173451753178233	.	.
chr11	55033230	55033729	chr11	55039590	55040089	Anxa6|chr11:55039590-55040089	0.163377526893923	.	.
chr11	55077886	55078385	chr11	54904212	54904711	Ccdc69|chr11:54904212-54904711	0.143014687038648	.	.
chr11	55077886	55078385	chr11	54927667	54928166	Ccdc69|chr11:54927667-54928166	0.305876442851309	.	.
chr11	55077886	55078385	chr11	54998146	54998645	Ccdc69|chr11:54998146-54998645	0.226920657199909	.	.
chr11	55097594	55098093	chr11	54938821	54939320	Gm2a|chr11:54938821-54939320	0.154163780499236	.	.
chr11	55097594	55098093	chr11	54998685	54999184	Gm2a|chr11:54998685-54999184	0.178631809536345	.	.
chr11	55204077	55204576	chr11	54927667	54928166	Slc36a1|chr11:54927667-54928166	0.173509532470486	.	.
chr11	55204077	55204576	chr11	55402600	55403099	Slc36a1|chr11:55402600-55403099	0.286079418542413	.	.
chr11	55460969	55461468	chr11	55446542	55447041	Atox1|chr11:55446542-55447041	0.173810058969142	.	.
chr11	55469713	55470212	chr11	55039590	55040089	G3bp1|chr11:55039590-55040089	0.170370678049879	.	.
chr11	57518411	57518910	chr11	57548915	57549414	Fam114a2|chr11:57548915-57549414	0.248391333384238	.	.
chr11	57518411	57518910	chr11	57548915	57549414	Mfap3|chr11:57548915-57549414	0.248391333384238	.	.
chr11	57518411	57518910	chr11	57582737	57583236	Fam114a2|chr11:57582737-57583236	0.238049304383151	.	.
chr11	57518411	57518910	chr11	57582737	57583236	Mfap3|chr11:57582737-57583236	0.238049304383151	.	.
chr11	57518411	57518910	chr11	57583295	57583794	Fam114a2|chr11:57583295-57583794	0.182562160634152	.	.
chr11	57518411	57518910	chr11	57583295	57583794	Mfap3|chr11:57583295-57583794	0.182562160634152	.	.
chr11	57518411	57518910	chr11	57962245	57962744	Fam114a2|chr11:57962245-57962744	0.225102375187358	.	.
chr11	57518411	57518910	chr11	57962245	57962744	Mfap3|chr11:57962245-57962744	0.225102375187358	.	.
chr11	57801295	57801794	chr11	57962245	57962744	2010001A14Rik|chr11:57962245-57962744	0.185088691752042	.	.
chr11	57801295	57801794	chr11	57962245	57962744	Sap30l|chr11:57962245-57962744	0.185088691752042	.	.
chr11	57801295	57801794	chr11	58179510	58180009	2010001A14Rik|chr11:58179510-58180009	0.170039619389722	.	.
chr11	57801295	57801794	chr11	58179510	58180009	Sap30l|chr11:58179510-58180009	0.170039619389722	.	.
chr11	58008513	58009012	chr11	57962245	57962744	Larp1|chr11:57962245-57962744	0.227363963320807	.	.
chr11	58008513	58009012	chr11	58301694	58302193	Larp1|chr11:58301694-58302193	0.290471056029558	.	.
chr11	58009181	58009680	chr11	57778303	57778802	Larp1|chr11:57778303-57778802	0.152153218887414	.	.
chr11	58009181	58009680	chr11	57962245	57962744	Larp1|chr11:57962245-57962744	0.160781022324767	.	.
chr11	58009181	58009680	chr11	57962745	57963244	Larp1|chr11:57962745-57963244	0.195312754633143	.	.
chr11	58009181	58009680	chr11	58179510	58180009	Larp1|chr11:58179510-58180009	0.155983620118979	.	.
chr11	58009181	58009680	chr11	58302580	58303079	Larp1|chr11:58302580-58303079	0.188305797347707	.	.
chr11	58009711	58010210	chr11	57962745	57963244	Larp1|chr11:57962745-57963244	0.195727304031002	.	.
chr11	58009711	58010210	chr11	57962745	57963244	Larp1|chr11:57962745-57963244	0.195727304031003	.	.
chr11	58009711	58010210	chr11	58302580	58303079	Larp1|chr11:58302580-58303079	0.366257403095778	.	.
chr11	58103758	58104257	chr11	57787009	57787508	Cnot8|chr11:57787009-57787508	0.286089604466636	.	.
chr11	58103758	58104257	chr11	58302580	58303079	Cnot8|chr11:58302580-58303079	0.252547649023255	.	.
chr11	58168278	58168777	chr11	57962245	57962744	Gemin5|chr11:57962245-57962744	0.159658648596972	.	.
chr11	58168278	58168777	chr11	58302580	58303079	Gemin5|chr11:58302580-58303079	0.161357904990084	.	.
chr11	58322621	58323120	chr11	58179510	58180009	1700047K16Rik|chr11:58179510-58180009	0.177132727119883	.	.
chr11	58846859	58847358	chr11	58959825	58960324	Gm12258|chr11:58959825-58960324	0.16980881328857	.	.
chr11	58847366	58847865	chr11	58959825	58960324	Gm12258|chr11:58959825-58960324	0.281023257652279	.	.
chr11	58949416	58949915	chr11	58959825	58960324	Hist3h2ba|chr11:58959825-58960324	0.186848809888832	.	.
chr11	59449807	59450306	chr11	59662147	59662646	Jmjd4|chr11:59662147-59662646	0.148442077094272	.	.
chr11	60352303	60352802	chr11	60310891	60311390	Drc3|chr11:60310891-60311390	0.158183164183512	.	.
chr11	60352303	60352802	chr11	60310891	60311390	Tom1l2|chr11:60310891-60311390	0.158183164183512	.	.
chr11	60699509	60700008	chr11	60310891	60311390	Llgl1|chr11:60310891-60311390	0.231587944586935	.	.
chr11	60811047	60811546	chr11	60953740	60954239	Shmt1|chr11:60953740-60954239	0.234025455514733	.	.
chr11	60878582	60879081	chr11	61104230	61104729	Tmem11|chr11:61104230-61104729	0.389077789816959	.	.
chr11	60913533	60914032	chr11	61104230	61104729	Natd1|chr11:61104230-61104729	0.182617145333094	.	.
chr11	60931712	60932211	chr11	61104230	61104729	Map2k3|chr11:61104230-61104729	0.197223817829305	.	.
chr11	60931712	60932211	chr11	61104230	61104729	Map2k3os|chr11:61104230-61104729	0.197223817829305	.	.
chr11	61022551	61023050	chr11	60953740	60954239	Kcnj12|chr11:60953740-60954239	0.236004427710688	.	.
chr11	61174850	61175349	chr11	61147278	61147777	Usp22|chr11:61147278-61147777	0.196447465202634	.	.
chr11	61266909	61267408	chr11	61147278	61147777	Aldh3a2|chr11:61147278-61147777	0.197734787700837	.	.
chr11	61266909	61267408	chr11	61231300	61231799	Aldh3a2|chr11:61231300-61231799	0.172701475694248	.	.
chr11	61266909	61267408	chr11	61619679	61620178	Aldh3a2|chr11:61619679-61620178	0.226213985177393	.	.
chr11	61266909	61267408	chr11	61620296	61620795	Aldh3a2|chr11:61620296-61620795	0.220507267430759	.	.
chr11	61267431	61267930	chr11	61231300	61231799	Aldh3a2|chr11:61231300-61231799	0.219175933854367	.	.
chr11	61407453	61407952	chr11	61231300	61231799	Gm45605|chr11:61231300-61231799	0.244169459786549	.	.
chr11	61408078	61408577	chr11	61231300	61231799	Gm45605|chr11:61231300-61231799	0.292425894252578	.	.
chr11	61408078	61408577	chr11	61714584	61715083	Gm45605|chr11:61714584-61715083	0.157402182201259	.	.
chr11	61453298	61453797	chr11	61104230	61104729	Rnf112|chr11:61104230-61104729	0.276434461128994	.	.
chr11	61453844	61454343	chr11	61104230	61104729	Rnf112|chr11:61104230-61104729	0.200852269039889	.	.
chr11	61494087	61494586	chr11	61619679	61620178	Mapk7|chr11:61619679-61620178	0.201638111859105	.	.
chr11	61494087	61494586	chr11	61620296	61620795	Mapk7|chr11:61620296-61620795	0.14445903185744	.	.
chr11	61504925	61505424	chr11	61714584	61715083	B9d1|chr11:61714584-61715083	0.161966765225712	.	.
chr11	61504925	61505424	chr11	61714584	61715083	B9d1os|chr11:61714584-61715083	0.161966765225712	.	.
chr11	61854109	61854608	chr11	61620296	61620795	Ulk2|chr11:61620296-61620795	0.177848270802306	.	.
chr11	61854831	61855330	chr11	61714584	61715083	Ulk2|chr11:61714584-61715083	0.231080451702625	.	.
chr11	61956512	61957011	chr11	61620296	61620795	Specc1|chr11:61620296-61620795	0.149821564244981	.	.
chr11	61956512	61957011	chr11	61714584	61715083	Specc1|chr11:61714584-61715083	0.290257555539499	.	.
chr11	61957310	61957809	chr11	61714584	61715083	Specc1|chr11:61714584-61715083	0.14550499288899	.	.
chr11	62281680	62282179	chr11	62613558	62614057	Ttc19|chr11:62613558-62614057	0.16182549275088	.	.
chr11	62281680	62282179	chr11	62613558	62614057	Zswim7|chr11:62613558-62614057	0.16182549275088	.	.
chr11	62458183	62458682	chr11	62076613	62077112	Ncor1|chr11:62076613-62077112	0.179554826968958	.	.
chr11	62458183	62458682	chr11	62076613	62077112	Pigl|chr11:62076613-62077112	0.179554826968958	.	.
chr11	62458183	62458682	chr11	62745881	62746380	Ncor1|chr11:62745881-62746380	0.178513307844755	.	.
chr11	62458183	62458682	chr11	62745881	62746380	Pigl|chr11:62745881-62746380	0.178513307844755	.	.
chr11	62538999	62539498	chr11	62457097	62457596	Cenpv|chr11:62457097-62457596	0.150897958712863	.	.
chr11	62550856	62551355	chr11	62576127	62576626	Gm12279|chr11:62576127-62576626	0.231610155915001	.	.
chr11	62550856	62551355	chr11	62576127	62576626	Ubb|chr11:62576127-62576626	0.231610155915001	.	.
chr11	62550856	62551355	chr11	62613558	62614057	Gm12279|chr11:62613558-62614057	0.221088895411515	.	.
chr11	62550856	62551355	chr11	62613558	62614057	Ubb|chr11:62613558-62614057	0.221088895411515	.	.
chr11	62550856	62551355	chr11	62745881	62746380	Gm12279|chr11:62745881-62746380	0.174571978234049	.	.
chr11	62550856	62551355	chr11	62745881	62746380	Ubb|chr11:62745881-62746380	0.174571978234049	.	.
chr11	62550856	62551355	chr11	62756738	62757237	Gm12279|chr11:62756738-62757237	0.163327052782333	.	.
chr11	62550856	62551355	chr11	62756738	62757237	Ubb|chr11:62756738-62757237	0.163327052782333	.	.
chr11	62551498	62551997	chr11	62333079	62333578	Gm12279|chr11:62333079-62333578	0.154040880237358	.	.
chr11	62551498	62551997	chr11	62333079	62333578	Ubb|chr11:62333079-62333578	0.154040880237358	.	.
chr11	62551498	62551997	chr11	62756738	62757237	Gm12279|chr11:62756738-62757237	0.181057003323238	.	.
chr11	62551498	62551997	chr11	62756738	62757237	Ubb|chr11:62756738-62757237	0.181057003323238	.	.
chr11	62575219	62575718	chr11	62326602	62327101	Trpv2|chr11:62326602-62327101	0.206057331491034	.	.
chr11	62575219	62575718	chr11	62809124	62809623	Trpv2|chr11:62809124-62809623	0.144839957047603	.	.
chr11	62575219	62575718	chr11	62901637	62902136	Trpv2|chr11:62901637-62902136	0.182820793225721	.	.
chr11	62602541	62603040	chr11	62326602	62327101	2410006H16Rik|chr11:62326602-62327101	0.253657553281598	.	.
chr11	62648413	62648912	chr11	62332131	62332630	Lrrc75a|chr11:62332131-62332630	0.240699736057533	.	.
chr11	62648413	62648912	chr11	62332131	62332630	Mmgt2|chr11:62332131-62332630	0.240699736057533	.	.
chr11	62648413	62648912	chr11	62613558	62614057	Lrrc75a|chr11:62613558-62614057	0.199154321938006	.	.
chr11	62648413	62648912	chr11	62613558	62614057	Mmgt2|chr11:62613558-62614057	0.199154321938006	.	.
chr11	62648413	62648912	chr11	62745881	62746380	Lrrc75a|chr11:62745881-62746380	0.222827024624545	.	.
chr11	62648413	62648912	chr11	62745881	62746380	Mmgt2|chr11:62745881-62746380	0.222827024624545	.	.
chr11	62731704	62732203	chr11	62756738	62757237	Zfp287|chr11:62756738-62757237	0.331341738135986	.	.
chr11	62789221	62789720	chr11	62745881	62746380	Zfp286|chr11:62745881-62746380	0.142445733652816	.	.
chr11	62789221	62789720	chr11	63213013	63213512	Zfp286|chr11:63213013-63213512	0.142903953196395	.	.
chr11	62879159	62879658	chr11	62613558	62614057	Tvp23b|chr11:62613558-62614057	0.338201079082162	.	.
chr11	62879159	62879658	chr11	63135775	63136274	Tvp23b|chr11:63135775-63136274	0.402859322591307	.	.
chr11	62879159	62879658	chr11	63213013	63213512	Tvp23b|chr11:63213013-63213512	0.180173761674532	.	.
chr11	62920993	62921492	chr11	62675625	62676124	Tvp23bos|chr11:62675625-62676124	0.14954495175168	.	.
chr11	62920993	62921492	chr11	62745881	62746380	Tvp23bos|chr11:62745881-62746380	0.151234373988154	.	.
chr11	66525732	66526231	chr11	66568022	66568521	Shisa6|chr11:66568022-66568521	0.23195461705862	.	.
chr11	66526425	66526924	chr11	66613076	66613575	Shisa6|chr11:66613076-66613575	0.408138823046546	.	.
chr11	67024826	67025325	chr11	66984774	66985273	Tmem220|chr11:66984774-66985273	0.217533149319412	.	.
chr11	68431842	68432341	chr11	68589370	68589869	Pik3r5|chr11:68589370-68589869	0.227171790548908	.	.
chr11	68691203	68691702	chr11	68973171	68973670	Myh10|chr11:68973171-68973670	0.153989504096625	.	.
chr11	68901248	68901747	chr11	68852821	68853320	Rpl26|chr11:68852821-68853320	0.20254240282329	.	.
chr11	68901248	68901747	chr11	69035859	69036358	Rpl26|chr11:69035859-69036358	0.167848292557702	.	.
chr11	68901248	68901747	chr11	69110694	69111193	Rpl26|chr11:69110694-69111193	0.169563573409949	.	.
chr11	68901248	68901747	chr11	69211362	69211861	Rpl26|chr11:69211362-69211861	0.226649534193676	.	.
chr11	68967887	68968386	chr11	68973171	68973670	Slc25a35|chr11:68973171-68973670	0.198523117509157	.	.
chr11	68967887	68968386	chr11	69098641	69099140	Slc25a35|chr11:69098641-69099140	0.18133877640815	.	.
chr11	69008204	69008703	chr11	68939581	68940080	Pfas|chr11:68939581-68940080	0.250617020635209	.	.
chr11	69008204	69008703	chr11	69041550	69042049	Pfas|chr11:69041550-69042049	0.275642328598512	.	.
chr11	69008204	69008703	chr11	69098641	69099140	Pfas|chr11:69098641-69099140	0.324657704237444	.	.
chr11	69015807	69016306	chr11	68973171	68973670	Ctc1|chr11:68973171-68973670	0.251271609454211	.	.
chr11	69015807	69016306	chr11	69062858	69063357	Ctc1|chr11:69062858-69063357	0.1668905059754	.	.
chr11	69015807	69016306	chr11	69072941	69073440	Ctc1|chr11:69072941-69073440	0.161540646035853	.	.
chr11	69015807	69016306	chr11	69110171	69110670	Ctc1|chr11:69110171-69110670	0.273349615671467	.	.
chr11	69015807	69016306	chr11	69417948	69418447	Ctc1|chr11:69417948-69418447	0.212822475650623	.	.
chr11	69015807	69016306	chr11	69418783	69419282	Ctc1|chr11:69418783-69419282	0.250614343449959	.	.
chr11	69059376	69059875	chr11	69062858	69063357	9330160F10Rik|chr11:69062858-69063357	0.155611868161393	.	.
chr11	69059376	69059875	chr11	69062858	69063357	Borcs6|chr11:69062858-69063357	0.155611868161393	.	.
chr11	69070533	69071032	chr11	68852821	68853320	Tmem107|chr11:68852821-68853320	0.178745184507525	.	.
chr11	69088264	69088763	chr11	69041550	69042049	Vamp2|chr11:69041550-69042049	0.202248264964321	.	.
chr11	69088264	69088763	chr11	69110171	69110670	Vamp2|chr11:69110171-69110670	0.142631935104499	.	.
chr11	69088264	69088763	chr11	69411079	69411578	Vamp2|chr11:69411079-69411578	0.216953833867036	.	.
chr11	69094565	69095064	chr11	69098641	69099140	Per1|chr11:69098641-69099140	0.348715708335739	.	.
chr11	69094565	69095064	chr11	69366372	69366871	Per1|chr11:69366372-69366871	0.152884573483045	.	.
chr11	69124945	69125444	chr11	69035859	69036358	Aloxe3|chr11:69035859-69036358	0.159602684545188	.	.
chr11	69124945	69125444	chr11	69110694	69111193	Aloxe3|chr11:69110694-69111193	0.285508251454058	.	.
chr11	69124945	69125444	chr11	69211362	69211861	Aloxe3|chr11:69211362-69211861	0.452913383232715	.	.
chr11	69124945	69125444	chr11	69408494	69408993	Aloxe3|chr11:69408494-69408993	0.197040148446586	.	.
chr11	69125531	69126030	chr11	69110694	69111193	Aloxe3|chr11:69110694-69111193	0.352825096582227	.	.
chr11	69125531	69126030	chr11	69133869	69134368	Aloxe3|chr11:69133869-69134368	0.263505673347609	.	.
chr11	69323667	69324166	chr11	69035859	69036358	Cntrob|chr11:69035859-69036358	0.153044360541982	.	.
chr11	69323667	69324166	chr11	69035859	69036358	Trappc1|chr11:69035859-69036358	0.153044360541982	.	.
chr11	69323667	69324166	chr11	69072941	69073440	Cntrob|chr11:69072941-69073440	0.448104691385898	.	.
chr11	69323667	69324166	chr11	69072941	69073440	Trappc1|chr11:69072941-69073440	0.448104691385898	.	.
chr11	69323667	69324166	chr11	69099868	69100367	Cntrob|chr11:69099868-69100367	0.321603095757487	.	.
chr11	69323667	69324166	chr11	69099868	69100367	Trappc1|chr11:69099868-69100367	0.321603095757487	.	.
chr11	69323667	69324166	chr11	69110171	69110670	Cntrob|chr11:69110171-69110670	0.231308806489483	.	.
chr11	69323667	69324166	chr11	69110171	69110670	Trappc1|chr11:69110171-69110670	0.231308806489483	.	.
chr11	69323667	69324166	chr11	69124043	69124542	Cntrob|chr11:69124043-69124542	0.284746561478592	.	.
chr11	69323667	69324166	chr11	69124043	69124542	Trappc1|chr11:69124043-69124542	0.284746561478592	.	.
chr11	69340459	69340958	chr11	69035859	69036358	Rnf227|chr11:69035859-69036358	0.299317792549561	.	.
chr11	69340459	69340958	chr11	69111785	69112284	Rnf227|chr11:69111785-69112284	0.207812710909177	.	.
chr11	69340459	69340958	chr11	69269513	69270012	Rnf227|chr11:69269513-69270012	0.341093771927136	.	.
chr11	69340459	69340958	chr11	69581263	69581762	Rnf227|chr11:69581263-69581762	0.184244082012582	.	.
chr11	69340987	69341486	chr11	69110694	69111193	Rnf227|chr11:69110694-69111193	0.146905079910473	.	.
chr11	69340987	69341486	chr11	69133869	69134368	Rnf227|chr11:69133869-69134368	0.159869280395041	.	.
chr11	69340987	69341486	chr11	69266287	69266786	Rnf227|chr11:69266287-69266786	0.269581245928382	.	.
chr11	69368683	69369182	chr11	69062858	69063357	Chd3|chr11:69062858-69063357	0.204383076402275	.	.
chr11	69368683	69369182	chr11	69266287	69266786	Chd3|chr11:69266287-69266786	0.288884755876176	.	.
chr11	69368683	69369182	chr11	69418783	69419282	Chd3|chr11:69418783-69419282	0.181624844241611	.	.
chr11	69368683	69369182	chr11	69671079	69671578	Chd3|chr11:69671079-69671578	0.155761300912276	.	.
chr11	69395511	69396010	chr11	69041550	69042049	Cyb5d1|chr11:69041550-69042049	0.26027124208273	.	.
chr11	69395511	69396010	chr11	69041550	69042049	Naa38|chr11:69041550-69042049	0.26027124208273	.	.
chr11	69395511	69396010	chr11	69098641	69099140	Cyb5d1|chr11:69098641-69099140	0.155567801134609	.	.
chr11	69395511	69396010	chr11	69098641	69099140	Naa38|chr11:69098641-69099140	0.155567801134609	.	.
chr11	69395511	69396010	chr11	69418783	69419282	Cyb5d1|chr11:69418783-69419282	0.155447780733234	.	.
chr11	69395511	69396010	chr11	69418783	69419282	Naa38|chr11:69418783-69419282	0.155447780733234	.	.
chr11	69401215	69401714	chr11	69012265	69012764	Kdm6bos|chr11:69012265-69012764	0.20425529926686	.	.
chr11	69401215	69401714	chr11	69062858	69063357	Kdm6bos|chr11:69062858-69063357	0.226571311175712	.	.
chr11	69401215	69401714	chr11	69099868	69100367	Kdm6bos|chr11:69099868-69100367	0.158667891450753	.	.
chr11	69579124	69579623	chr11	69418783	69419282	Trp53|chr11:69418783-69419282	0.165570328400189	.	.
chr11	69579124	69579623	chr11	69418783	69419282	Wrap53|chr11:69418783-69419282	0.165570328400189	.	.
chr11	69579124	69579623	chr11	69581263	69581762	Trp53|chr11:69581263-69581762	0.241734658795647	.	.
chr11	69579124	69579623	chr11	69581263	69581762	Wrap53|chr11:69581263-69581762	0.241734658795647	.	.
chr11	69605738	69606237	chr11	69408494	69408993	Atp1b2|chr11:69408494-69408993	0.248019787795363	.	.
chr11	69605738	69606237	chr11	69671079	69671578	Atp1b2|chr11:69671079-69671578	0.195574709607961	.	.
chr11	69632563	69633062	chr11	69366372	69366871	Fxr2|chr11:69366372-69366871	0.211399265869534	.	.
chr11	69632563	69633062	chr11	69671079	69671578	Fxr2|chr11:69671079-69671578	0.219734767095998	.	.
chr11	69632563	69633062	chr11	69920678	69921177	Fxr2|chr11:69920678-69921177	0.172578048359792	.	.
chr11	69655328	69655827	chr11	69269513	69270012	Sox15|chr11:69269513-69270012	0.213216941679388	.	.
chr11	69655328	69655827	chr11	69417948	69418447	Sox15|chr11:69417948-69418447	0.372972669303359	.	.
chr11	69655328	69655827	chr11	69802701	69803200	Sox15|chr11:69802701-69803200	0.270477403352308	.	.
chr11	69662430	69662929	chr11	69269513	69270012	Mpdu1|chr11:69269513-69270012	0.260751546559486	.	.
chr11	69662430	69662929	chr11	69366372	69366871	Mpdu1|chr11:69366372-69366871	0.172317801987394	.	.
chr11	69662430	69662929	chr11	69417948	69418447	Mpdu1|chr11:69417948-69418447	0.165152880924847	.	.
chr11	69662430	69662929	chr11	69418783	69419282	Mpdu1|chr11:69418783-69419282	0.279215190686303	.	.
chr11	69662430	69662929	chr11	69671079	69671578	Mpdu1|chr11:69671079-69671578	0.178025309803577	.	.
chr11	69662430	69662929	chr11	69802701	69803200	Mpdu1|chr11:69802701-69803200	0.269234419822608	.	.
chr11	69662430	69662929	chr11	69803726	69804225	Mpdu1|chr11:69803726-69804225	0.216530572857355	.	.
chr11	69672170	69672669	chr11	69269513	69270012	Eif4a1|chr11:69269513-69270012	0.179569195920976	.	.
chr11	69681799	69682298	chr11	69269513	69270012	Senp3|chr11:69269513-69270012	0.180213673980335	.	.
chr11	69681799	69682298	chr11	69269513	69270012	Tnfsf13os|chr11:69269513-69270012	0.180213673980335	.	.
chr11	69681799	69682298	chr11	69411079	69411578	Senp3|chr11:69411079-69411578	0.151691386341698	.	.
chr11	69681799	69682298	chr11	69411079	69411578	Tnfsf13os|chr11:69411079-69411578	0.151691386341698	.	.
chr11	69681799	69682298	chr11	69417948	69418447	Senp3|chr11:69417948-69418447	0.194287832359289	.	.
chr11	69681799	69682298	chr11	69417948	69418447	Tnfsf13os|chr11:69417948-69418447	0.194287832359289	.	.
chr11	69681799	69682298	chr11	69581263	69581762	Senp3|chr11:69581263-69581762	0.171685709591287	.	.
chr11	69681799	69682298	chr11	69581263	69581762	Tnfsf13os|chr11:69581263-69581762	0.171685709591287	.	.
chr11	69681799	69682298	chr11	69671079	69671578	Senp3|chr11:69671079-69671578	0.202488012578291	.	.
chr11	69681799	69682298	chr11	69671079	69671578	Tnfsf13os|chr11:69671079-69671578	0.202488012578291	.	.
chr11	69681799	69682298	chr11	69803726	69804225	Senp3|chr11:69803726-69804225	0.219203681365852	.	.
chr11	69681799	69682298	chr11	69803726	69804225	Tnfsf13os|chr11:69803726-69804225	0.219203681365852	.	.
chr11	69681799	69682298	chr11	69920678	69921177	Senp3|chr11:69920678-69921177	0.168797767359589	.	.
chr11	69681799	69682298	chr11	69920678	69921177	Tnfsf13os|chr11:69920678-69921177	0.168797767359589	.	.
chr11	69765713	69766212	chr11	69546679	69547178	Zbtb4|chr11:69546679-69547178	0.186362729379261	.	.
chr11	69765713	69766212	chr11	69581263	69581762	Zbtb4|chr11:69581263-69581762	0.215273513061566	.	.
chr11	69765713	69766212	chr11	70021350	70021849	Zbtb4|chr11:70021350-70021849	0.316820713032058	.	.
chr11	69765713	69766212	chr11	70029418	70029917	Zbtb4|chr11:70029418-70029917	0.167356014921338	.	.
chr11	69795264	69795763	chr11	69803726	69804225	Chrnb1|chr11:69803726-69804225	0.247933769057255	.	.
chr11	69837825	69838324	chr11	69671079	69671578	Nlgn2|chr11:69671079-69671578	0.185781240093291	.	.
chr11	69837825	69838324	chr11	69671079	69671578	Tmem256|chr11:69671079-69671578	0.185781240093291	.	.
chr11	69837825	69838324	chr11	69920678	69921177	Nlgn2|chr11:69920678-69921177	0.21566703345259	.	.
chr11	69837825	69838324	chr11	69920678	69921177	Tmem256|chr11:69920678-69921177	0.21566703345259	.	.
chr11	69837825	69838324	chr11	70021350	70021849	Nlgn2|chr11:70021350-70021849	0.237116209078197	.	.
chr11	69837825	69838324	chr11	70021350	70021849	Tmem256|chr11:70021350-70021849	0.237116209078197	.	.
chr11	69838343	69838842	chr11	69802701	69803200	Nlgn2|chr11:69802701-69803200	0.148059858119853	.	.
chr11	69838343	69838842	chr11	69802701	69803200	Tmem256|chr11:69802701-69803200	0.148059858119853	.	.
chr11	69846328	69846827	chr11	69581263	69581762	Plscr3|chr11:69581263-69581762	0.154091056420825	.	.
chr11	69846328	69846827	chr11	69803726	69804225	Plscr3|chr11:69803726-69804225	0.189553660667978	.	.
chr11	69846328	69846827	chr11	69920678	69921177	Plscr3|chr11:69920678-69921177	0.218121007001014	.	.
chr11	69900793	69901292	chr11	69802701	69803200	2810408A11Rik|chr11:69802701-69803200	0.270174244949956	.	.
chr11	69900793	69901292	chr11	69802701	69803200	Neurl4|chr11:69802701-69803200	0.270174244949956	.	.
chr11	69901471	69901970	chr11	69802701	69803200	2810408A11Rik|chr11:69802701-69803200	0.217019228581555	.	.
chr11	69901471	69901970	chr11	69802701	69803200	Neurl4|chr11:69802701-69803200	0.217019228581555	.	.
chr11	69913736	69914235	chr11	69671079	69671578	Gps2|chr11:69671079-69671578	0.228191693733555	.	.
chr11	69913736	69914235	chr11	69920678	69921177	Gps2|chr11:69920678-69921177	0.250857653312425	.	.
chr11	69921489	69921988	chr11	69581263	69581762	Eif5a|chr11:69581263-69581762	0.199985712541235	.	.
chr11	69921489	69921988	chr11	69920678	69921177	Eif5a|chr11:69920678-69921177	0.14442780248173	.	.
chr11	69921489	69921988	chr11	70021350	70021849	Eif5a|chr11:70021350-70021849	0.346503420515424	.	.
chr11	69935400	69935899	chr11	70029418	70029917	Ybx2|chr11:70029418-70029917	0.275101648185289	.	.
chr11	69935400	69935899	chr11	70213666	70214165	Ybx2|chr11:70213666-70214165	0.225689993157847	.	.
chr11	69980438	69980937	chr11	69920678	69921177	Ctdnep1|chr11:69920678-69921177	0.333183586684719	.	.
chr11	69980438	69980937	chr11	70213666	70214165	Ctdnep1|chr11:70213666-70214165	0.21411364998008	.	.
chr11	69991267	69991766	chr11	70213666	70214165	Gabarap|chr11:70213666-70214165	0.284388424580633	.	.
chr11	69995491	69995990	chr11	69802701	69803200	Phf23|chr11:69802701-69803200	0.169121898837851	.	.
chr11	70000296	70000795	chr11	69803726	69804225	Dvl2|chr11:69803726-69804225	0.241709094396559	.	.
chr11	70000296	70000795	chr11	69920678	69921177	Dvl2|chr11:69920678-69921177	0.161995379463712	.	.
chr11	70220905	70221404	chr11	70021350	70021849	Slc16a13|chr11:70021350-70021849	0.147884948511314	.	.
chr11	70451951	70452450	chr11	70021350	70021849	Med11|chr11:70021350-70021849	0.307004566769748	.	.
chr11	70451951	70452450	chr11	70029418	70029917	Med11|chr11:70029418-70029917	0.519860852942577	.	.
chr11	70539900	70540399	chr11	70777145	70777644	Pld2|chr11:70777145-70777644	0.14552816109051	.	.
chr11	70539900	70540399	chr11	70821852	70822351	Pld2|chr11:70821852-70822351	0.425195711612729	.	.
chr11	70646976	70647475	chr11	70509950	70510449	Rnf167|chr11:70509950-70510449	0.15487351450325	.	.
chr11	70646976	70647475	chr11	70509950	70510449	Slc25a11|chr11:70509950-70510449	0.15487351450325	.	.
chr11	70646976	70647475	chr11	70777145	70777644	Rnf167|chr11:70777145-70777644	0.156828465911679	.	.
chr11	70646976	70647475	chr11	70777145	70777644	Slc25a11|chr11:70777145-70777644	0.156828465911679	.	.
chr11	70668659	70669158	chr11	70917818	70918317	Spag7|chr11:70917818-70918317	0.271659877016081	.	.
chr11	70687821	70688320	chr11	70835461	70835960	Camta2|chr11:70835461-70835960	0.241463704839239	.	.
chr11	70763731	70764230	chr11	70835461	70835960	Zfp3|chr11:70835461-70835960	0.142996027970526	.	.
chr11	70764260	70764759	chr11	70835461	70835960	Zfp3|chr11:70835461-70835960	0.201247420147479	.	.
chr11	71004324	71004823	chr11	71345988	71346487	Dhx33|chr11:71345988-71346487	0.259812854545294	.	.
chr11	71019206	71019705	chr11	70777145	70777644	Derl2|chr11:70777145-70777644	0.14646100249547	.	.
chr11	71019206	71019705	chr11	70777145	70777644	Mis12|chr11:70777145-70777644	0.14646100249547	.	.
chr11	71032371	71032870	chr11	70835461	70835960	6330403K07Rik|chr11:70835461-70835960	0.16705511913614	.	.
chr11	72410891	72411390	chr11	72342532	72343031	Smtnl2|chr11:72342532-72343031	0.145153546930004	.	.
chr11	72410891	72411390	chr11	72608253	72608752	Smtnl2|chr11:72608253-72608752	0.220047152546607	.	.
chr11	72441023	72441522	chr11	72342532	72343031	Mybbp1a|chr11:72342532-72343031	0.256559801964647	.	.
chr11	72441023	72441522	chr11	72488563	72489062	Mybbp1a|chr11:72488563-72489062	0.177968204600972	.	.
chr11	72441023	72441522	chr11	72570411	72570910	Mybbp1a|chr11:72570411-72570910	0.150709825781225	.	.
chr11	72489300	72489799	chr11	72342532	72343031	Spns2|chr11:72342532-72343031	0.173092778437937	.	.
chr11	72489801	72490300	chr11	72608253	72608752	Spns2|chr11:72608253-72608752	0.189141251196337	.	.
chr11	72606942	72607441	chr11	72342532	72343031	Ube2g1|chr11:72342532-72343031	0.272044101704037	.	.
chr11	72606942	72607441	chr11	72570411	72570910	Ube2g1|chr11:72570411-72570910	0.416951089060558	.	.
chr11	72606942	72607441	chr11	72570411	72570910	Ube2g1|chr11:72570411-72570910	0.416951089060559	.	.
chr11	72795872	72796371	chr11	72608253	72608752	Cyb5d2|chr11:72608253-72608752	0.273363634549078	.	.
chr11	72795872	72796371	chr11	72608253	72608752	Zzef1|chr11:72608253-72608752	0.273363634549078	.	.
chr11	73019339	73019838	chr11	73071768	73072267	4732414G09Rik|chr11:73071768-73072267	0.175533534478423	.	.
chr11	73019339	73019838	chr11	73071768	73072267	Camkk1|chr11:73071768-73072267	0.175533534478423	.	.
chr11	73019339	73019838	chr11	73281701	73282200	4732414G09Rik|chr11:73281701-73282200	0.337985864916904	.	.
chr11	73019339	73019838	chr11	73281701	73282200	Camkk1|chr11:73281701-73282200	0.337985864916904	.	.
chr11	73047502	73048001	chr11	73030830	73031329	Ncbp3|chr11:73030830-73031329	0.301814143483188	.	.
chr11	73176898	73177397	chr11	73030830	73031329	Emc6|chr11:73030830-73031329	0.150882464487126	.	.
chr11	73176898	73177397	chr11	73030830	73031329	Tax1bp3|chr11:73030830-73031329	0.150882464487126	.	.
chr11	73176898	73177397	chr11	73071768	73072267	Emc6|chr11:73071768-73072267	0.145879373327151	.	.
chr11	73176898	73177397	chr11	73071768	73072267	Tax1bp3|chr11:73071768-73072267	0.145879373327151	.	.
chr11	73199149	73199648	chr11	73030830	73031329	Ctns|chr11:73030830-73031329	0.148843997233047	.	.
chr11	73199149	73199648	chr11	73030830	73031329	Shpk|chr11:73030830-73031329	0.148843997233047	.	.
chr11	74610793	74611292	chr11	74589917	74590416	Rap1gap2|chr11:74589917-74590416	0.155862784924981	.	.
chr11	74619379	74619878	chr11	74376789	74377288	Ccdc92b|chr11:74376789-74377288	0.210691058055889	.	.
chr11	74619379	74619878	chr11	74589917	74590416	Ccdc92b|chr11:74589917-74590416	0.206474493732193	.	.
chr11	74619379	74619878	chr11	74637836	74638335	Ccdc92b|chr11:74637836-74638335	0.209497017062178	.	.
chr11	74619379	74619878	chr11	74638384	74638883	Ccdc92b|chr11:74638384-74638883	0.253616939001223	.	.
chr11	74649173	74649672	chr11	74832075	74832574	Cluh|chr11:74832075-74832574	0.280886714651242	.	.
chr11	74649173	74649672	chr11	74837619	74838118	Cluh|chr11:74837619-74838118	0.294835680865858	.	.
chr11	74723622	74724121	chr11	74376789	74377288	Pafah1b1|chr11:74376789-74377288	0.252299946976149	.	.
chr11	74723622	74724121	chr11	74637836	74638335	Pafah1b1|chr11:74637836-74638335	0.205473574942392	.	.
chr11	74723622	74724121	chr11	74638384	74638883	Pafah1b1|chr11:74638384-74638883	0.228970080559324	.	.
chr11	74723622	74724121	chr11	74837619	74838118	Pafah1b1|chr11:74837619-74838118	0.236775998146911	.	.
chr11	74724132	74724631	chr11	74376789	74377288	Pafah1b1|chr11:74376789-74377288	0.21751140778116	.	.
chr11	74724132	74724631	chr11	74589917	74590416	Pafah1b1|chr11:74589917-74590416	0.256057258909267	.	.
chr11	74724132	74724631	chr11	74637836	74638335	Pafah1b1|chr11:74637836-74638335	0.186230209249216	.	.
chr11	74724132	74724631	chr11	74638384	74638883	Pafah1b1|chr11:74638384-74638883	0.296314524012277	.	.
chr11	74724132	74724631	chr11	74837619	74838118	Pafah1b1|chr11:74837619-74838118	0.312036664808099	.	.
chr11	74724132	74724631	chr11	74838355	74838854	Pafah1b1|chr11:74838355-74838854	0.163918266075081	.	.
chr11	74770615	74771114	chr11	74554642	74555141	Mettl16|chr11:74554642-74555141	0.231544235760255	.	.
chr11	74770615	74771114	chr11	74638384	74638883	Mettl16|chr11:74638384-74638883	0.166577219121121	.	.
chr11	74770615	74771114	chr11	74876816	74877315	Mettl16|chr11:74876816-74877315	0.170875080069219	.	.
chr11	74770615	74771114	chr11	75170361	75170860	Mettl16|chr11:75170361-75170860	0.334140816055415	.	.
chr11	74830072	74830571	chr11	74638384	74638883	Mnt|chr11:74638384-74638883	0.355157102257946	.	.
chr11	74830072	74830571	chr11	74837619	74838118	Mnt|chr11:74837619-74838118	0.167493857647728	.	.
chr11	74830072	74830571	chr11	75170361	75170860	Mnt|chr11:75170361-75170860	0.359244364250464	.	.
chr11	74830621	74831120	chr11	75170361	75170860	Mnt|chr11:75170361-75170860	0.300578280264863	.	.
chr11	74896313	74896812	chr11	74637836	74638335	Sgsm2|chr11:74637836-74638335	0.162250623675517	.	.
chr11	74896313	74896812	chr11	75234737	75235236	Sgsm2|chr11:75234737-75235236	0.317214985412882	.	.
chr11	74896847	74897346	chr11	74589917	74590416	Sgsm2|chr11:74589917-74590416	0.243766107314805	.	.
chr11	74896847	74897346	chr11	74589917	74590416	Tsr1|chr11:74589917-74590416	0.243766107314805	.	.
chr11	74896847	74897346	chr11	74637836	74638335	Sgsm2|chr11:74637836-74638335	0.406907743368452	.	.
chr11	74896847	74897346	chr11	74637836	74638335	Tsr1|chr11:74637836-74638335	0.406907743368452	.	.
chr11	74896847	74897346	chr11	74838355	74838854	Sgsm2|chr11:74838355-74838854	0.162832734715479	.	.
chr11	74896847	74897346	chr11	74838355	74838854	Tsr1|chr11:74838355-74838854	0.162832734715479	.	.
chr11	74896847	74897346	chr11	75173494	75173993	Sgsm2|chr11:75173494-75173993	0.180056606009503	.	.
chr11	74896847	74897346	chr11	75173494	75173993	Tsr1|chr11:75173494-75173993	0.180056606009503	.	.
chr11	74896847	74897346	chr11	75234737	75235236	Sgsm2|chr11:75234737-75235236	0.324146500639294	.	.
chr11	74896847	74897346	chr11	75234737	75235236	Tsr1|chr11:75234737-75235236	0.324146500639294	.	.
chr11	74897786	74898285	chr11	74589917	74590416	Sgsm2|chr11:74589917-74590416	0.145321206734954	.	.
chr11	74897786	74898285	chr11	74589917	74590416	Tsr1|chr11:74589917-74590416	0.145321206734954	.	.
chr11	74897786	74898285	chr11	74637836	74638335	Sgsm2|chr11:74637836-74638335	0.328339314918977	.	.
chr11	74897786	74898285	chr11	74637836	74638335	Tsr1|chr11:74637836-74638335	0.328339314918977	.	.
chr11	74897786	74898285	chr11	75234737	75235236	Sgsm2|chr11:75234737-75235236	0.228188139129835	.	.
chr11	74897786	74898285	chr11	75234737	75235236	Tsr1|chr11:75234737-75235236	0.228188139129835	.	.
chr11	74925792	74926291	chr11	74638384	74638883	Smg6|chr11:74638384-74638883	0.37700371305578	.	.
chr11	74925792	74926291	chr11	74638384	74638883	Srr|chr11:74638384-74638883	0.37700371305578	.	.
chr11	75172980	75173479	chr11	75173494	75173993	1700016P03Rik|chr11:75173494-75173993	0.155663054760263	.	.
chr11	75178557	75179056	chr11	74832075	74832574	Ovca2|chr11:74832075-74832574	0.290680694607186	.	.
chr11	75190275	75190774	chr11	75170361	75170860	Dph1|chr11:75170361-75170860	0.229087716318035	.	.
chr11	75190275	75190774	chr11	75234737	75235236	Dph1|chr11:75234737-75235236	0.242852801616472	.	.
chr11	76623317	76623816	chr11	76945418	76945917	Abr|chr11:76945418-76945917	0.414911943032675	.	.
chr11	76672523	76673022	chr11	76530458	76530957	Bhlha9|chr11:76530458-76530957	0.203702977603305	.	.
chr11	76672523	76673022	chr11	76570811	76571310	Bhlha9|chr11:76570811-76571310	0.145748020264524	.	.
chr11	76672523	76673022	chr11	76577815	76578314	Bhlha9|chr11:76577815-76578314	0.181295402593832	.	.
chr11	76763345	76763844	chr11	76622033	76622532	Gosr1|chr11:76622033-76622532	0.143753695016853	.	.
chr11	76763345	76763844	chr11	76945418	76945917	Gosr1|chr11:76945418-76945917	0.248449455645935	.	.
chr11	76846785	76847284	chr11	76524920	76525419	Cpd|chr11:76524920-76525419	0.29875982897163	.	.
chr11	76846785	76847284	chr11	76571462	76571961	Cpd|chr11:76571462-76571961	0.19773146834607	.	.
chr11	76846785	76847284	chr11	76577815	76578314	Cpd|chr11:76577815-76578314	0.152755796963696	.	.
chr11	76846785	76847284	chr11	76645890	76646389	Cpd|chr11:76645890-76646389	0.164922283559154	.	.
chr11	77078213	77078712	chr11	77446466	77446965	Nsrp1|chr11:77446466-77446965	0.233974183976187	.	.
chr11	77215855	77216354	chr11	76997256	76997755	Ssh2|chr11:76997256-76997755	0.158014839942461	.	.
chr11	77216357	77216856	chr11	76997256	76997755	Ssh2|chr11:76997256-76997755	0.355692449884533	.	.
chr11	77216357	77216856	chr11	77446466	77446965	Ssh2|chr11:77446466-77446965	0.177009192400446	.	.
chr11	77492989	77493488	chr11	77347993	77348492	Git1|chr11:77347993-77348492	0.223640970832609	.	.
chr11	77607668	77608167	chr11	77513201	77513700	Taok1|chr11:77513201-77513700	0.410871121140417	.	.
chr11	77685747	77686246	chr11	77513201	77513700	Nufip2|chr11:77513201-77513700	0.142312816059286	.	.
chr11	78037724	78038223	chr11	78159021	78159520	Flot2|chr11:78159021-78159520	0.174122176486731	.	.
chr11	78037724	78038223	chr11	78490632	78491131	Flot2|chr11:78490632-78491131	0.144108576893215	.	.
chr11	78038234	78038733	chr11	78490632	78491131	Flot2|chr11:78490632-78491131	0.236013680391705	.	.
chr11	78038234	78038733	chr11	78491152	78491651	Flot2|chr11:78491152-78491651	0.19396626197763	.	.
chr11	78094434	78094933	chr11	78491152	78491651	Fam222b|chr11:78491152-78491651	0.189533142748762	.	.
chr11	78245471	78245970	chr11	78490632	78491131	Sdf2|chr11:78490632-78491131	0.152868554369933	.	.
chr11	78245471	78245970	chr11	78490632	78491131	Supt6|chr11:78490632-78491131	0.152868554369933	.	.
chr11	78245471	78245970	chr11	78491152	78491651	Sdf2|chr11:78491152-78491651	0.170714053744148	.	.
chr11	78245471	78245970	chr11	78491152	78491651	Supt6|chr11:78491152-78491651	0.170714053744148	.	.
chr11	78261340	78261839	chr11	78115204	78115703	2610507B11Rik|chr11:78115204-78115703	0.185002635578522	.	.
chr11	78261340	78261839	chr11	78490632	78491131	2610507B11Rik|chr11:78490632-78491131	0.159548238048632	.	.
chr11	78261340	78261839	chr11	78491152	78491651	2610507B11Rik|chr11:78491152-78491651	0.221610859763009	.	.
chr11	78290646	78291145	chr11	78115204	78115703	Rskr|chr11:78115204-78115703	0.160952812883953	.	.
chr11	78301262	78301761	chr11	78115204	78115703	Spag5|chr11:78115204-78115703	0.310154943489282	.	.
chr11	78301262	78301761	chr11	78159021	78159520	Spag5|chr11:78159021-78159520	0.25765971848172	.	.
chr11	78322799	78323298	chr11	78115204	78115703	Aldoc|chr11:78115204-78115703	0.158913913948583	.	.
chr11	78322799	78323298	chr11	78159021	78159520	Aldoc|chr11:78159021-78159520	0.175896663195069	.	.
chr11	78328147	78328646	chr11	78115204	78115703	Pigs|chr11:78115204-78115703	0.248199189464615	.	.
chr11	78465795	78466294	chr11	78115204	78115703	Slc46a1|chr11:78115204-78115703	0.222036084699863	.	.
chr11	78497546	78498045	chr11	78115204	78115703	Sarm1|chr11:78115204-78115703	0.171405257326691	.	.
chr11	78511979	78512478	chr11	78887014	78887513	Poldip2|chr11:78887014-78887513	0.237118837380789	.	.
chr11	78511979	78512478	chr11	78887014	78887513	Tmem199|chr11:78887014-78887513	0.237118837380789	.	.
chr11	78512575	78513074	chr11	78490632	78491131	Poldip2|chr11:78490632-78491131	0.189846601578078	.	.
chr11	78512575	78513074	chr11	78490632	78491131	Tmem199|chr11:78490632-78491131	0.189846601578078	.	.
chr11	78512575	78513074	chr11	78887014	78887513	Poldip2|chr11:78887014-78887513	0.176678553903841	.	.
chr11	78512575	78513074	chr11	78887014	78887513	Tmem199|chr11:78887014-78887513	0.176678553903841	.	.
chr11	78697230	78697729	chr11	78887014	78887513	Nlk|chr11:78887014-78887513	0.294644100076096	.	.
chr11	79339405	79339904	chr11	79398303	79398802	Nf1|chr11:79398303-79398802	0.273687322770599	.	.
chr11	79704296	79704795	chr11	79611012	79611511	Gm11205|chr11:79611012-79611511	0.14607400351945	.	.
chr11	79704296	79704795	chr11	79624800	79625299	Gm11205|chr11:79624800-79625299	0.335613658495829	.	.
chr11	79704296	79704795	chr11	79919830	79920329	Gm11205|chr11:79919830-79920329	0.204038355795366	.	.
chr11	79992784	79993283	chr11	79611012	79611511	Suz12|chr11:79611012-79611511	0.155202859555577	.	.
chr11	79992784	79993283	chr11	79711009	79711508	Suz12|chr11:79711009-79711508	0.244194117248139	.	.
chr11	80080762	80081261	chr11	79919830	79920329	Crlf3|chr11:79919830-79920329	0.160033704393412	.	.
chr11	80080762	80081261	chr11	80484195	80484694	Crlf3|chr11:80484195-80484694	0.147115297462878	.	.
chr11	80208815	80209314	chr11	79920331	79920830	Rhot1|chr11:79920331-79920830	0.151307907348275	.	.
chr11	80208815	80209314	chr11	80289841	80290340	Rhot1|chr11:80289841-80290340	0.228646438036156	.	.
chr11	80208815	80209314	chr11	80484195	80484694	Rhot1|chr11:80484195-80484694	0.187237081121221	.	.
chr11	80300621	80301120	chr11	80287105	80287604	Rhbdl3|chr11:80287105-80287604	0.365820090147355	.	.
chr11	80377823	80378322	chr11	80289841	80290340	5730455P16Rik|chr11:80289841-80290340	0.337970990610091	.	.
[truncated: 12,229 more rows]
