# Supplementary material for: Single-cell analysis of chromatin accessibility in the adult mouse brain
Source: Nature. 2023 Dec 13;624(7991):378–89. doi: 10.1038/s41586-023-06824-9 (PMC10719105; doi:10.1038/s41586-023-06824-9)
Supplement: Supplementary file 3 — Supplementary Tables 1–25 and their legends. [file 41586_2023_6824_MOESM3_ESM.zip › 2023-03-05453B-s3/SI Tables/SI Table 13 Summary of all the gene-cCRE correlations/sa2subclass.LHA_Pmch_Glut.pdc.bedpe]

chr1	3670775	3671274	chr1	3743067	3743566	Xkr4|chr1:3743067-3743566	0.339530172418883	.	.
chr1	4785497	4785996	chr1	5233031	5233530	Mrpl15|chr1:5233031-5233530	0.369630077190076	.	.
chr1	4807592	4808091	chr1	4914347	4914846	Lypla1|chr1:4914347-4914846	0.380500598503136	.	.
chr1	4807592	4808091	chr1	5019201	5019700	Lypla1|chr1:5019201-5019700	0.591738917886444	.	.
chr1	4807592	4808091	chr1	5082818	5083317	Lypla1|chr1:5082818-5083317	0.436386221788545	.	.
chr1	4857480	4857979	chr1	4571692	4572191	Tcea1|chr1:4571692-4572191	0.599768792510417	.	.
chr1	4857480	4857979	chr1	4914347	4914846	Tcea1|chr1:4914347-4914846	0.699754669713901	.	.
chr1	4857480	4857979	chr1	4934807	4935306	Tcea1|chr1:4934807-4935306	0.483544951819633	.	.
chr1	4857480	4857979	chr1	4977220	4977719	Tcea1|chr1:4977220-4977719	0.691193190312537	.	.
chr1	4857480	4857979	chr1	5152713	5153212	Tcea1|chr1:5152713-5153212	0.411799448650524	.	.
chr1	4857480	4857979	chr1	5170387	5170886	Tcea1|chr1:5170387-5170886	0.550482151116647	.	.
chr1	6214386	6214885	chr1	5768428	5768927	4732440D04Rik|chr1:5768428-5768927	0.401862627622039	.	.
chr1	6214386	6214885	chr1	5894403	5894902	4732440D04Rik|chr1:5894403-5894902	0.423174873637638	.	.
chr1	6214386	6214885	chr1	5915307	5915806	4732440D04Rik|chr1:5915307-5915806	0.545059681207554	.	.
chr1	7088594	7089093	chr1	6800607	6801106	Pcmtd1|chr1:6800607-6801106	0.401627207863998	.	.
chr1	7088594	7089093	chr1	7383655	7384154	Pcmtd1|chr1:7383655-7384154	0.399640158907413	.	.
chr1	7397837	7398336	chr1	7383655	7384154	Gm26901|chr1:7383655-7384154	0.343159274466487	.	.
chr1	7398342	7398841	chr1	7297888	7298387	Gm26901|chr1:7297888-7298387	0.404653039789939	.	.
chr1	9545042	9545541	chr1	9465950	9466449	Rrs1|chr1:9465950-9466449	0.325451192501684	.	.
chr1	9545042	9545541	chr1	9642745	9643244	Rrs1|chr1:9642745-9643244	0.354328800866117	.	.
chr1	9545042	9545541	chr1	9993716	9994215	Rrs1|chr1:9993716-9994215	0.375248270481113	.	.
chr1	9700259	9700758	chr1	9772700	9773199	Mybl1|chr1:9772700-9773199	0.585185500677361	.	.
chr1	9700259	9700758	chr1	9848033	9848532	Mybl1|chr1:9848033-9848532	0.381863901742972	.	.
chr1	9748256	9748755	chr1	9848033	9848532	1700034P13Rik|chr1:9848033-9848532	0.368943352724307	.	.
chr1	9748256	9748755	chr1	9848033	9848532	Vcpip1|chr1:9848033-9848532	0.368943352724307	.	.
chr1	9748256	9748755	chr1	9993716	9994215	1700034P13Rik|chr1:9993716-9994215	0.383399004783766	.	.
chr1	9748256	9748755	chr1	9993716	9994215	Vcpip1|chr1:9993716-9994215	0.383399004783766	.	.
chr1	9943920	9944419	chr1	10039501	10040000	Snhg6|chr1:10039501-10040000	0.326747493595679	.	.
chr1	9943920	9944419	chr1	9642745	9643244	Snhg6|chr1:9642745-9643244	0.356285566311376	.	.
chr1	10008928	10009427	chr1	10039501	10040000	Ppp1r42|chr1:10039501-10040000	0.320363018434559	.	.
chr1	10008928	10009427	chr1	10260893	10261392	Ppp1r42|chr1:10260893-10261392	0.632899596261714	.	.
chr1	10037697	10038196	chr1	10458379	10458878	Cops5|chr1:10458379-10458878	0.382313182692195	.	.
chr1	10037697	10038196	chr1	10458379	10458878	Cspp1|chr1:10458379-10458878	0.382313182692195	.	.
chr1	10232855	10233354	chr1	9772700	9773199	Arfgef1|chr1:9772700-9773199	0.412298414982195	.	.
chr1	10232855	10233354	chr1	9848033	9848532	Arfgef1|chr1:9848033-9848532	0.376185367108572	.	.
chr1	10993243	10993742	chr1	10942845	10943344	Prex2|chr1:10942845-10943344	0.402849599647853	.	.
chr1	10993772	10994271	chr1	10717582	10718081	Prex2|chr1:10717582-10718081	0.361645810231134	.	.
chr1	10993772	10994271	chr1	10942845	10943344	Prex2|chr1:10942845-10943344	0.483269792375218	.	.
chr1	10993772	10994271	chr1	11241598	11242097	Prex2|chr1:11241598-11242097	0.312801169507755	.	.
chr1	12692265	12692764	chr1	12455795	12456294	Sulf1|chr1:12455795-12456294	0.54503825954505	.	.
chr1	12692265	12692764	chr1	12571921	12572420	Sulf1|chr1:12571921-12572420	0.391017086976975	.	.
chr1	12692265	12692764	chr1	12592532	12593031	Sulf1|chr1:12592532-12593031	0.681943734086591	.	.
chr1	12692265	12692764	chr1	12689464	12689963	Sulf1|chr1:12689464-12689963	0.417033604662143	.	.
chr1	12692265	12692764	chr1	12729118	12729617	Sulf1|chr1:12729118-12729617	0.536027841761446	.	.
chr1	12692265	12692764	chr1	12767053	12767552	Sulf1|chr1:12767053-12767552	0.531963624595172	.	.
chr1	12692265	12692764	chr1	12777395	12777894	Sulf1|chr1:12777395-12777894	0.342958075299992	.	.
chr1	12692265	12692764	chr1	12784985	12785484	Sulf1|chr1:12784985-12785484	0.451345226582924	.	.
chr1	12991973	12992472	chr1	12571921	12572420	Slco5a1|chr1:12571921-12572420	0.345002824298769	.	.
chr1	12991973	12992472	chr1	12592532	12593031	Slco5a1|chr1:12592532-12593031	0.448850957041878	.	.
chr1	12991973	12992472	chr1	12767053	12767552	Slco5a1|chr1:12767053-12767552	0.304567381877443	.	.
chr1	12991973	12992472	chr1	12784985	12785484	Slco5a1|chr1:12784985-12785484	0.457479026474714	.	.
chr1	12991973	12992472	chr1	12955928	12956427	Slco5a1|chr1:12955928-12956427	0.360724416676128	.	.
chr1	12991973	12992472	chr1	13163909	13164408	Slco5a1|chr1:13163909-13164408	0.429106187917622	.	.
chr1	12992497	12992996	chr1	12864005	12864504	Slco5a1|chr1:12864005-12864504	0.495813664420357	.	.
chr1	12992497	12992996	chr1	12864005	12864504	Slco5a1|chr1:12864005-12864504	0.495813664420358	.	.
chr1	12992497	12992996	chr1	13134273	13134772	Slco5a1|chr1:13134273-13134772	0.37816403023212	.	.
chr1	13372876	13373375	chr1	13196288	13196787	Ncoa2|chr1:13196288-13196787	0.490548742839879	.	.
chr1	13373516	13374015	chr1	13163909	13164408	Ncoa2|chr1:13163909-13164408	0.353681193764826	.	.
chr1	13373516	13374015	chr1	13621157	13621656	Ncoa2|chr1:13621157-13621656	0.563105820907194	.	.
chr1	13660314	13660813	chr1	13426757	13427256	Lactb2|chr1:13426757-13427256	0.325013553744606	.	.
chr1	13660314	13660813	chr1	13621157	13621656	Lactb2|chr1:13621157-13621656	0.395265113528673	.	.
chr1	14309549	14310048	chr1	14192794	14193293	Eya1|chr1:14192794-14193293	0.523153918988549	.	.
chr1	15286608	15287107	chr1	15683532	15684031	Kcnb2|chr1:15683532-15684031	0.365197981396384	.	.
chr1	15805340	15805839	chr1	15610392	15610891	Terf1|chr1:15610392-15610891	0.436084643110547	.	.
chr1	15805340	15805839	chr1	15683532	15684031	Terf1|chr1:15683532-15684031	0.583922632276492	.	.
chr1	16093096	16093595	chr1	15993491	15993990	4930444P10Rik|chr1:15993491-15993990	0.410475191122823	.	.
chr1	16105563	16106062	chr1	16215669	16216168	Rdh10|chr1:16215669-16216168	0.333069858575648	.	.
chr1	16618483	16618982	chr1	16296543	16297042	Ube2w|chr1:16296543-16297042	0.384788317661904	.	.
chr1	16618483	16618982	chr1	16296543	16297042	Ube2w|chr1:16296543-16297042	0.384788317661905	.	.
chr1	16618483	16618982	chr1	16798252	16798751	Ube2w|chr1:16798252-16798751	0.593529044313053	.	.
chr1	16619102	16619601	chr1	16367626	16368125	Ube2w|chr1:16367626-16368125	0.545721736872219	.	.
chr1	16619102	16619601	chr1	16904741	16905240	Ube2w|chr1:16904741-16905240	0.428122601601759	.	.
chr1	16656744	16657243	chr1	16367626	16368125	D030040B21Rik|chr1:16367626-16368125	0.346928643640776	.	.
chr1	16656744	16657243	chr1	16367626	16368125	Eloc|chr1:16367626-16368125	0.346928643640776	.	.
chr1	16657258	16657757	chr1	16367626	16368125	D030040B21Rik|chr1:16367626-16368125	0.362809221073623	.	.
chr1	16657258	16657757	chr1	16367626	16368125	Eloc|chr1:16367626-16368125	0.362809221073623	.	.
chr1	16664905	16665404	chr1	16904741	16905240	Tmem70|chr1:16904741-16905240	0.355979303970911	.	.
chr1	16688506	16689005	chr1	16367626	16368125	Ly96|chr1:16367626-16368125	0.330258549304556	.	.
chr1	17145142	17145641	chr1	17406304	17406803	Gdap1|chr1:17406304-17406803	0.35306100278385	.	.
chr1	20820187	20820686	chr1	20699955	20700454	Mcm3|chr1:20699955-20700454	0.3653346885991	.	.
chr1	20890857	20891356	chr1	20692268	20692767	6720483E21Rik|chr1:20692268-20692767	0.705410080134537	.	.
chr1	20890857	20891356	chr1	20692268	20692767	Paqr8|chr1:20692268-20692767	0.705410080134537	.	.
chr1	20890857	20891356	chr1	20856868	20857367	6720483E21Rik|chr1:20856868-20857367	0.55604439971836	.	.
chr1	20890857	20891356	chr1	20856868	20857367	Paqr8|chr1:20856868-20857367	0.55604439971836	.	.
chr1	20951400	20951899	chr1	21166203	21166702	Efhc1|chr1:21166203-21166702	0.474826445493567	.	.
chr1	21079134	21079633	chr1	21284341	21284840	Gm28287|chr1:21284341-21284840	0.494875555721806	.	.
chr1	21079134	21079633	chr1	21284341	21284840	Tram2|chr1:21284341-21284840	0.494875555721806	.	.
chr1	21079134	21079633	chr1	21411526	21412025	Gm28287|chr1:21411526-21412025	0.335686020687752	.	.
chr1	21079134	21079633	chr1	21411526	21412025	Tram2|chr1:21411526-21412025	0.335686020687752	.	.
chr1	21961224	21961723	chr1	22046190	22046689	Kcnq5|chr1:22046190-22046689	0.599094526939089	.	.
chr1	22805771	22806270	chr1	22533921	22534420	Rims1|chr1:22533921-22534420	0.313954861562421	.	.
chr1	23575015	23575514	chr1	23383148	23383647	Gm28822|chr1:23383148-23383647	0.664234630988977	.	.
chr1	23575015	23575514	chr1	23757092	23757591	Gm28822|chr1:23757092-23757591	0.625001582857178	.	.
chr1	23762292	23762791	chr1	23762798	23763297	B3gat2|chr1:23762798-23763297	0.38829386332373	.	.
chr1	24005456	24005955	chr1	23757092	23757591	Sdhaf4|chr1:23757092-23757591	0.373029212034977	.	.
chr1	24005456	24005955	chr1	24090383	24090882	Sdhaf4|chr1:24090383-24090882	0.48486581545211	.	.
chr1	24005456	24005955	chr1	24191088	24191587	Sdhaf4|chr1:24191088-24191587	0.34704883517376	.	.
chr1	24005456	24005955	chr1	24249074	24249573	Sdhaf4|chr1:24249074-24249573	0.487448669872466	.	.
chr1	24005456	24005955	chr1	24432723	24433222	Sdhaf4|chr1:24432723-24433222	0.395364933572813	.	.
chr1	24099649	24100148	chr1	23757092	23757591	Fam135a|chr1:23757092-23757591	0.496284786691669	.	.
chr1	24099649	24100148	chr1	24090383	24090882	Fam135a|chr1:24090383-24090882	0.377381948588887	.	.
chr1	24099649	24100148	chr1	24191088	24191587	Fam135a|chr1:24191088-24191587	0.405167625480667	.	.
chr1	24099649	24100148	chr1	24432723	24433222	Fam135a|chr1:24432723-24433222	0.436155695885814	.	.
chr1	24678265	24678764	chr1	24349664	24350163	Lmbrd1|chr1:24349664-24350163	0.500216709854481	.	.
chr1	24678265	24678764	chr1	24558122	24558621	Lmbrd1|chr1:24558122-24558621	0.337782198213347	.	.
chr1	24678265	24678764	chr1	24614093	24614592	Lmbrd1|chr1:24614093-24614592	0.309302911505853	.	.
chr1	25829930	25830429	chr1	25793933	25794432	Adgrb3|chr1:25793933-25794432	0.68761675796877	.	.
chr1	30873430	30873929	chr1	30633942	30634441	Phf3|chr1:30633942-30634441	0.395822460783729	.	.
chr1	30873430	30873929	chr1	30700382	30700881	Phf3|chr1:30700382-30700881	0.657387181091317	.	.
chr1	30873430	30873929	chr1	30716282	30716781	Phf3|chr1:30716282-30716781	0.315754346315054	.	.
chr1	30873430	30873929	chr1	30718559	30719058	Phf3|chr1:30718559-30719058	0.381687123236652	.	.
chr1	30873430	30873929	chr1	31083206	31083705	Phf3|chr1:31083206-31083705	0.438970908783605	.	.
chr1	30873942	30874441	chr1	30639815	30640314	Phf3|chr1:30639815-30640314	0.310096165744308	.	.
chr1	30873942	30874441	chr1	30716282	30716781	Phf3|chr1:30716282-30716781	0.579553436507893	.	.
chr1	30873942	30874441	chr1	31111893	31112392	Phf3|chr1:31111893-31112392	0.344087934776081	.	.
chr1	30873942	30874441	chr1	31233594	31234093	Phf3|chr1:31233594-31234093	0.373852955514452	.	.
chr1	30949080	30949579	chr1	30639815	30640314	Ptp4a1|chr1:30639815-30640314	0.342255756893375	.	.
chr1	30949080	30949579	chr1	31111893	31112392	Ptp4a1|chr1:31111893-31112392	0.481057860085726	.	.
chr1	30949080	30949579	chr1	31233594	31234093	Ptp4a1|chr1:31233594-31234093	0.490028253580193	.	.
chr1	30949582	30950081	chr1	31111893	31112392	Ptp4a1|chr1:31111893-31112392	0.332337681333077	.	.
chr1	32172459	32172958	chr1	32471426	32471925	Khdrbs2|chr1:32471426-32471925	0.579713501680725	.	.
chr1	33719875	33720374	chr1	33480320	33480819	Rab23|chr1:33480320-33480819	0.352355311186081	.	.
chr1	33719875	33720374	chr1	33891450	33891949	Rab23|chr1:33891450-33891949	0.433298860150378	.	.
chr1	33719875	33720374	chr1	33896660	33897159	Rab23|chr1:33896660-33897159	0.461560266698545	.	.
chr1	33756879	33757378	chr1	33896660	33897159	Bag2|chr1:33896660-33897159	0.346161899136644	.	.
chr1	33813425	33813924	chr1	33739270	33739769	Zfp451|chr1:33739270-33739769	0.370147634231202	.	.
chr1	33814360	33814859	chr1	33932787	33933286	Zfp451|chr1:33932787-33933286	0.404371195256243	.	.
chr1	33907308	33907807	chr1	33896660	33897159	Bend6|chr1:33896660-33897159	0.411619937078918	.	.
chr1	33907308	33907807	chr1	33896660	33897159	Dst|chr1:33896660-33897159	0.411619937078918	.	.
chr1	33907935	33908434	chr1	33738734	33739233	Bend6|chr1:33738734-33739233	0.311098012606654	.	.
chr1	33907935	33908434	chr1	33738734	33739233	Dst|chr1:33738734-33739233	0.311098012606654	.	.
chr1	34439491	34439990	chr1	34277144	34277643	Ccdc115|chr1:34277144-34277643	0.673359878943824	.	.
chr1	34439491	34439990	chr1	34277144	34277643	Imp4|chr1:34277144-34277643	0.673359878943824	.	.
chr1	34579442	34579941	chr1	34583679	34584178	1700101I19Rik|chr1:34583679-34584178	0.32983390827005	.	.
chr1	34579442	34579941	chr1	34583679	34584178	Amer3|chr1:34583679-34584178	0.32983390827005	.	.
chr1	34579442	34579941	chr1	34752832	34753331	1700101I19Rik|chr1:34752832-34753331	0.304197211114743	.	.
chr1	34579442	34579941	chr1	34752832	34753331	Amer3|chr1:34752832-34753331	0.304197211114743	.	.
chr1	34579442	34579941	chr1	34793992	34794491	1700101I19Rik|chr1:34793992-34794491	0.346955073786406	.	.
chr1	34579442	34579941	chr1	34793992	34794491	Amer3|chr1:34793992-34794491	0.346955073786406	.	.
chr1	34801460	34801959	chr1	34793992	34794491	Arhgef4|chr1:34793992-34794491	0.51955472804653	.	.
chr1	34842804	34843303	chr1	35242908	35243407	Fam168b|chr1:35242908-35243407	0.340873773194031	.	.
chr1	34842804	34843303	chr1	35242908	35243407	Fam168b|chr1:35242908-35243407	0.340873773194032	.	.
chr1	34842804	34843303	chr1	35243429	35243928	Fam168b|chr1:35243429-35243928	0.311054445063517	.	.
chr1	34849768	34850267	chr1	34583679	34584178	Plekhb2|chr1:34583679-34584178	0.329686804727781	.	.
chr1	35806166	35806665	chr1	35920223	35920722	Gm28415|chr1:35920223-35920722	0.483225062732242	.	.
chr1	36068061	36068560	chr1	35869575	35870074	Hs6st1|chr1:35869575-35870074	0.35619786146627	.	.
chr1	36244101	36244600	chr1	35920223	35920722	Uggt1|chr1:35920223-35920722	0.536893534222598	.	.
chr1	36445084	36445583	chr1	36009125	36009624	Lman2l|chr1:36009125-36009624	0.395536866036395	.	.
chr1	36445084	36445583	chr1	36064836	36065335	Lman2l|chr1:36064836-36065335	0.318207992675356	.	.
chr1	36445084	36445583	chr1	36220260	36220759	Lman2l|chr1:36220260-36220759	0.522198508696095	.	.
chr1	36445084	36445583	chr1	36231670	36232169	Lman2l|chr1:36231670-36232169	0.391270604365859	.	.
chr1	36471319	36471818	chr1	36009125	36009624	Cnnm4|chr1:36009125-36009624	0.403853556683427	.	.
chr1	36471319	36471818	chr1	36064836	36065335	Cnnm4|chr1:36064836-36065335	0.313414052279066	.	.
chr1	36547105	36547604	chr1	36252765	36253264	Ankrd39|chr1:36252765-36253264	0.43003404243738	.	.
chr1	36547105	36547604	chr1	36301866	36302365	Ankrd39|chr1:36301866-36302365	0.523606794835091	.	.
chr1	36547105	36547604	chr1	36303259	36303758	Ankrd39|chr1:36303259-36303758	0.371130320298064	.	.
chr1	36547105	36547604	chr1	36492300	36492799	Ankrd39|chr1:36492300-36492799	0.38333641834747	.	.
chr1	36547105	36547604	chr1	36784670	36785169	Ankrd39|chr1:36784670-36785169	0.60010988231971	.	.
chr1	36547105	36547604	chr1	36813445	36813944	Ankrd39|chr1:36813445-36813944	0.438347392798032	.	.
chr1	36547105	36547604	chr1	36831240	36831739	Ankrd39|chr1:36831240-36831739	0.331747636414233	.	.
chr1	36557336	36557835	chr1	36252765	36253264	D430040D24Rik|chr1:36252765-36253264	0.312212311250775	.	.
chr1	36557336	36557835	chr1	36252765	36253264	Sema4c|chr1:36252765-36253264	0.312212311250775	.	.
chr1	36557336	36557835	chr1	36813445	36813944	D430040D24Rik|chr1:36813445-36813944	0.319883308506974	.	.
chr1	36557336	36557835	chr1	36813445	36813944	Sema4c|chr1:36813445-36813944	0.319883308506974	.	.
chr1	36558001	36558500	chr1	36860288	36860787	D430040D24Rik|chr1:36860288-36860787	0.374138897397901	.	.
chr1	36558001	36558500	chr1	36860288	36860787	Sema4c|chr1:36860288-36860787	0.374138897397901	.	.
chr1	36691240	36691739	chr1	36303259	36303758	Cox5b|chr1:36303259-36303758	0.320403728902674	.	.
chr1	36691240	36691739	chr1	36784670	36785169	Cox5b|chr1:36784670-36785169	0.371361267293572	.	.
chr1	36691240	36691739	chr1	36813445	36813944	Cox5b|chr1:36813445-36813944	0.381527665888763	.	.
chr1	36691240	36691739	chr1	36939401	36939900	Cox5b|chr1:36939401-36939900	0.440591311983903	.	.
chr1	36709882	36710381	chr1	36303259	36303758	4933424G06Rik|chr1:36303259-36303758	0.302708716008827	.	.
chr1	36709882	36710381	chr1	36492300	36492799	4933424G06Rik|chr1:36492300-36492799	0.388398748324847	.	.
chr1	36709882	36710381	chr1	36784670	36785169	4933424G06Rik|chr1:36784670-36785169	0.608736174476811	.	.
chr1	36709882	36710381	chr1	36813445	36813944	4933424G06Rik|chr1:36813445-36813944	0.427451098495514	.	.
chr1	36709882	36710381	chr1	36831240	36831739	4933424G06Rik|chr1:36831240-36831739	0.3849289294888	.	.
chr1	36709882	36710381	chr1	36939401	36939900	4933424G06Rik|chr1:36939401-36939900	0.606582319464087	.	.
chr1	36744515	36745014	chr1	36252765	36253264	Gm33533|chr1:36252765-36253264	0.351259529521986	.	.
chr1	36744515	36745014	chr1	36355245	36355744	Gm33533|chr1:36355245-36355744	0.412595671412694	.	.
chr1	37299595	37300094	chr1	37220072	37220571	Inpp4a|chr1:37220072-37220571	0.450664145240974	.	.
chr1	37300101	37300600	chr1	37077136	37077635	Inpp4a|chr1:37077136-37077635	0.33603055858057	.	.
chr1	37300101	37300600	chr1	37220072	37220571	Inpp4a|chr1:37220072-37220571	0.400000560641051	.	.
chr1	37300101	37300600	chr1	37244135	37244634	Inpp4a|chr1:37244135-37244634	0.318062895391621	.	.
chr1	37300101	37300600	chr1	37639092	37639591	Inpp4a|chr1:37639092-37639591	0.331067720468925	.	.
chr1	37300101	37300600	chr1	37742623	37743122	Inpp4a|chr1:37742623-37743122	0.368996313875977	.	.
chr1	37429364	37429863	chr1	37220072	37220571	Coa5|chr1:37220072-37220571	0.33016067973362	.	.
chr1	37429364	37429863	chr1	37220072	37220571	Unc50|chr1:37220072-37220571	0.33016067973362	.	.
chr1	37429364	37429863	chr1	37244135	37244634	Coa5|chr1:37244135-37244634	0.582090896119795	.	.
chr1	37429364	37429863	chr1	37244135	37244634	Unc50|chr1:37244135-37244634	0.582090896119795	.	.
chr1	37429877	37430376	chr1	37244135	37244634	Coa5|chr1:37244135-37244634	0.340261233330173	.	.
chr1	37429877	37430376	chr1	37244135	37244634	Unc50|chr1:37244135-37244634	0.340261233330173	.	.
chr1	37540354	37540853	chr1	37639092	37639591	Mgat4a|chr1:37639092-37639591	0.346574891187509	.	.
chr1	37540864	37541363	chr1	37783184	37783683	Mgat4a|chr1:37783184-37783683	0.325441825329784	.	.
chr1	37864699	37865198	chr1	37959295	37959794	Gm26805|chr1:37959295-37959794	0.610034469633418	.	.
chr1	37871955	37872454	chr1	38046006	38046505	Lipt1|chr1:38046006-38046505	0.533688560953994	.	.
chr1	37890241	37890740	chr1	38046006	38046505	Mitd1|chr1:38046006-38046505	0.63026986038636	.	.
chr1	37890241	37890740	chr1	38046006	38046505	Mrpl30|chr1:38046006-38046505	0.63026986038636	.	.
chr1	37997778	37998277	chr1	37726317	37726816	Eif5b|chr1:37726317-37726816	0.461821616519239	.	.
chr1	37997778	37998277	chr1	37726317	37726816	Txndc9|chr1:37726317-37726816	0.461821616519239	.	.
chr1	37997778	37998277	chr1	37783184	37783683	Eif5b|chr1:37783184-37783683	0.49957958210013	.	.
chr1	37997778	37998277	chr1	37783184	37783683	Txndc9|chr1:37783184-37783683	0.49957958210013	.	.
chr1	37997778	37998277	chr1	37959295	37959794	Eif5b|chr1:37959295-37959794	0.455153555383572	.	.
chr1	37997778	37998277	chr1	37959295	37959794	Txndc9|chr1:37959295-37959794	0.455153555383572	.	.
chr1	38129526	38130025	chr1	38387480	38387979	Rev1|chr1:38387480-38387979	0.388962663414102	.	.
chr1	38308079	38308578	chr1	38268604	38269103	Gm16151|chr1:38268604-38269103	0.420497277504951	.	.
chr1	38308079	38308578	chr1	38272122	38272621	Gm16151|chr1:38272122-38272621	0.58769447938467	.	.
chr1	38308079	38308578	chr1	38387480	38387979	Gm16151|chr1:38387480-38387979	0.351526304356342	.	.
chr1	38308079	38308578	chr1	38616329	38616828	Gm16151|chr1:38616329-38616828	0.389895717172353	.	.
chr1	38308079	38308578	chr1	38627336	38627835	Gm16151|chr1:38627336-38627835	0.4708483667638	.	.
chr1	38835659	38836158	chr1	38516417	38516916	Lonrf2|chr1:38516417-38516916	0.345495502001155	.	.
chr1	38835659	38836158	chr1	38876947	38877446	Lonrf2|chr1:38876947-38877446	0.413036744737414	.	.
chr1	38835659	38836158	chr1	39226620	39227119	Lonrf2|chr1:39226620-39227119	0.307133198211236	.	.
chr1	38836359	38836858	chr1	39063984	39064483	Lonrf2|chr1:39063984-39064483	0.603964099276718	.	.
chr1	38836359	38836858	chr1	39106155	39106654	Lonrf2|chr1:39106155-39106654	0.429053435281369	.	.
chr1	38897724	38898223	chr1	39063984	39064483	Chst10|chr1:39063984-39064483	0.322162720398746	.	.
chr1	39367561	39368060	chr1	39740894	39741393	Rpl31|chr1:39740894-39741393	0.354567977031645	.	.
chr1	39367561	39368060	chr1	39740894	39741393	Rpl31|chr1:39740894-39741393	0.354567977031646	.	.
chr1	39478529	39479028	chr1	39063984	39064483	Tbc1d8|chr1:39063984-39064483	0.438118873810706	.	.
chr1	39478529	39479028	chr1	39106155	39106654	Tbc1d8|chr1:39106155-39106654	0.393508109177333	.	.
chr1	39478529	39479028	chr1	39340678	39341177	Tbc1d8|chr1:39340678-39341177	0.502970088840841	.	.
chr1	39478529	39479028	chr1	39417742	39418241	Tbc1d8|chr1:39417742-39418241	0.399848427308988	.	.
chr1	39478529	39479028	chr1	39535964	39536463	Tbc1d8|chr1:39535964-39536463	0.31176879229975	.	.
chr1	39478529	39479028	chr1	39740894	39741393	Tbc1d8|chr1:39740894-39741393	0.523427667788901	.	.
chr1	39535425	39535924	chr1	39340678	39341177	Cnot11|chr1:39340678-39341177	0.3889504339218	.	.
chr1	39535425	39535924	chr1	39340678	39341177	Cnot11|chr1:39340678-39341177	0.388950433921801	.	.
chr1	39535425	39535924	chr1	39535964	39536463	Cnot11|chr1:39535964-39536463	0.453916807434562	.	.
chr1	39535425	39535924	chr1	39740894	39741393	Cnot11|chr1:39740894-39741393	0.644267749524478	.	.
chr1	39576797	39577296	chr1	39340678	39341177	Rnf149|chr1:39340678-39341177	0.654244513670358	.	.
chr1	39576797	39577296	chr1	39417742	39418241	Rnf149|chr1:39417742-39418241	0.39242349814397	.	.
chr1	39576797	39577296	chr1	39535964	39536463	Rnf149|chr1:39535964-39536463	0.453730195097448	.	.
chr1	39576797	39577296	chr1	39740894	39741393	Rnf149|chr1:39740894-39741393	0.613257158265568	.	.
chr1	39577299	39577798	chr1	39340678	39341177	Rnf149|chr1:39340678-39341177	0.595196970392869	.	.
chr1	39577299	39577798	chr1	39535964	39536463	Rnf149|chr1:39535964-39536463	0.512570995317748	.	.
chr1	39577299	39577798	chr1	39740894	39741393	Rnf149|chr1:39740894-39741393	0.74666902002372	.	.
chr1	39649896	39650395	chr1	39928745	39929244	D930019O06Rik|chr1:39928745-39929244	0.331824771924824	.	.
chr1	39650724	39651223	chr1	39761309	39761808	Creg2|chr1:39761309-39761808	0.350612593543343	.	.
chr1	39650724	39651223	chr1	39761309	39761808	D930019O06Rik|chr1:39761309-39761808	0.350612593543343	.	.
chr1	39720690	39721189	chr1	39340678	39341177	Rfx8|chr1:39340678-39341177	0.365289038842864	.	.
chr1	39720690	39721189	chr1	39535964	39536463	Rfx8|chr1:39535964-39536463	0.396693564467469	.	.
chr1	39720690	39721189	chr1	39740894	39741393	Rfx8|chr1:39740894-39741393	0.441618027844701	.	.
chr1	39900537	39901036	chr1	39740894	39741393	Map4k4|chr1:39740894-39741393	0.382666316017395	.	.
chr1	39900537	39901036	chr1	39936433	39936932	Map4k4|chr1:39936433-39936932	0.349547607247239	.	.
chr1	39900537	39901036	chr1	40000871	40001370	Map4k4|chr1:40000871-40001370	0.476086351818097	.	.
chr1	40085635	40086134	chr1	39973857	39974356	Gm16894|chr1:39973857-39974356	0.321453825740057	.	.
chr1	40085635	40086134	chr1	40139634	40140133	Gm16894|chr1:40139634-40140133	0.381794491212656	.	.
chr1	40085635	40086134	chr1	40183324	40183823	Gm16894|chr1:40183324-40183823	0.571006593637086	.	.
chr1	40085635	40086134	chr1	40380047	40380546	Gm16894|chr1:40380047-40380546	0.475292826424152	.	.
chr1	40790447	40790946	chr1	40694350	40694849	Mfsd9|chr1:40694350-40694849	0.52817749808764	.	.
chr1	40790447	40790946	chr1	40887752	40888251	Mfsd9|chr1:40887752-40888251	0.314938295333551	.	.
chr1	40805326	40805825	chr1	40526591	40527090	Tmem182|chr1:40526591-40527090	0.548805283625054	.	.
chr1	40805326	40805825	chr1	40716813	40717312	Tmem182|chr1:40716813-40717312	0.608393520708438	.	.
chr1	40805326	40805825	chr1	40817901	40818400	Tmem182|chr1:40817901-40818400	0.351006841548357	.	.
chr1	40805326	40805825	chr1	41157469	41157968	Tmem182|chr1:41157469-41157968	0.329873091740523	.	.
chr1	40805326	40805825	chr1	41158010	41158509	Tmem182|chr1:41158010-41158509	0.305850011458742	.	.
chr1	40805326	40805825	chr1	41166420	41166919	Tmem182|chr1:41166420-41166919	0.630135545410501	.	.
chr1	40805326	40805825	chr1	41214261	41214760	Tmem182|chr1:41214261-41214760	0.644888835943104	.	.
chr1	40805326	40805825	chr1	41235653	41236152	Tmem182|chr1:41235653-41236152	0.515646098681501	.	.
chr1	42695450	42695949	chr1	42697781	42698280	Gm20646|chr1:42697781-42698280	0.404034788778544	.	.
chr1	42695450	42695949	chr1	42697781	42698280	Pantr1|chr1:42697781-42698280	0.404034788778544	.	.
chr1	42695450	42695949	chr1	42697781	42698280	Pou3f3|chr1:42697781-42698280	0.404034788778544	.	.
chr1	42850995	42851494	chr1	42923764	42924263	Mrps9|chr1:42923764-42924263	0.396964772882396	.	.
chr1	42952608	42953107	chr1	43005906	43006405	Gpr45|chr1:43005906-43006405	0.336319317808419	.	.
chr1	42953132	42953631	chr1	42924382	42924881	Gpr45|chr1:42924382-42924881	0.435958245359324	.	.
chr1	43092237	43092736	chr1	43163711	43164210	8430432A02Rik|chr1:43163711-43164210	0.440172874294959	.	.
chr1	43092237	43092736	chr1	43264248	43264747	8430432A02Rik|chr1:43264248-43264747	0.736658791134926	.	.
chr1	43092237	43092736	chr1	43445482	43445981	8430432A02Rik|chr1:43445482-43445981	0.747590312359193	.	.
chr1	43097884	43098383	chr1	43445482	43445981	AI597479|chr1:43445482-43445981	0.32116076394383	.	.
chr1	43097884	43098383	chr1	43445482	43445981	Tgfbrap1|chr1:43445482-43445981	0.32116076394383	.	.
chr1	43098457	43098956	chr1	43005906	43006405	AI597479|chr1:43005906-43006405	0.415288444646938	.	.
chr1	43098457	43098956	chr1	43005906	43006405	Tgfbrap1|chr1:43005906-43006405	0.415288444646938	.	.
chr1	43098457	43098956	chr1	43299423	43299922	AI597479|chr1:43299423-43299922	0.511325521765195	.	.
chr1	43098457	43098956	chr1	43299423	43299922	Tgfbrap1|chr1:43299423-43299922	0.511325521765195	.	.
chr1	43827615	43828114	chr1	43503716	43504215	Uxs1|chr1:43503716-43504215	0.428061308120984	.	.
chr1	43933698	43934197	chr1	44214428	44214927	Tpp2|chr1:44214428-44214927	0.390105169607577	.	.
chr1	43933698	43934197	chr1	44228990	44229489	Tpp2|chr1:44228990-44229489	0.302268923811013	.	.
chr1	44102213	44102712	chr1	43864003	43864502	Tex30|chr1:43864003-43864502	0.37324821139056	.	.
chr1	44102213	44102712	chr1	43864003	43864502	Tex30|chr1:43864003-43864502	0.373248211390561	.	.
chr1	44147693	44148192	chr1	43898955	43899454	Ercc5|chr1:43898955-43899454	0.410728099977006	.	.
chr1	45795197	45795696	chr1	46022239	46022738	Wdr75|chr1:46022239-46022738	0.523764300223827	.	.
chr1	46066566	46067065	chr1	45760934	45761433	Dnah7b|chr1:45760934-45761433	0.462683877935248	.	.
chr1	46425176	46425675	chr1	46022239	46022738	Dnah7c|chr1:46022239-46022738	0.316825981377738	.	.
chr1	51333906	51334405	chr1	51590944	51591443	9330175M20Rik|chr1:51590944-51591443	0.314374651585606	.	.
chr1	51478239	51478738	chr1	51687799	51688298	Nabp1|chr1:51687799-51688298	0.490268232523644	.	.
chr1	51596911	51597410	chr1	51455136	51455635	Gm17767|chr1:51455136-51455635	0.367655798415775	.	.
chr1	51596911	51597410	chr1	51590944	51591443	Gm17767|chr1:51590944-51591443	0.312472397886723	.	.
chr1	51596911	51597410	chr1	51671353	51671852	Gm17767|chr1:51671353-51671852	0.618296118331553	.	.
chr1	51915731	51916230	chr1	52079666	52080165	Myo1b|chr1:52079666-52080165	0.507175784081608	.	.
chr1	52113595	52114094	chr1	51770417	51770916	Gm31812|chr1:51770417-51770916	0.429486166664441	.	.
chr1	52232193	52232692	chr1	51852366	51852865	Gls|chr1:51852366-51852865	0.713899480434186	.	.
chr1	52232193	52232692	chr1	52031739	52032238	Gls|chr1:52031739-52032238	0.531844715038502	.	.
chr1	52232193	52232692	chr1	52250948	52251447	Gls|chr1:52250948-52251447	0.361509712804784	.	.
chr1	52232193	52232692	chr1	52299528	52300027	Gls|chr1:52299528-52300027	0.430448649569016	.	.
chr1	52233098	52233597	chr1	51770417	51770916	Gls|chr1:51770417-51770916	0.450920948970512	.	.
chr1	52500159	52500658	chr1	52471203	52471702	Nab1|chr1:52471203-52471702	0.419845868610238	.	.
chr1	52500159	52500658	chr1	52854016	52854515	Nab1|chr1:52854016-52854515	0.303832363946849	.	.
chr1	52630383	52630882	chr1	52299528	52300027	Nemp2|chr1:52299528-52300027	0.389749994695582	.	.
chr1	52726931	52727430	chr1	52299528	52300027	Mfsd6|chr1:52299528-52300027	0.546851795008123	.	.
chr1	52844734	52845233	chr1	52951973	52952472	Hibch|chr1:52951973-52952472	0.514157862649447	.	.
chr1	52844734	52845233	chr1	53015814	53016313	Hibch|chr1:53015814-53016313	0.318124857284563	.	.
chr1	53296806	53297305	chr1	53209339	53209838	Ormdl1|chr1:53209339-53209838	0.425607591963771	.	.
chr1	53296806	53297305	chr1	53209339	53209838	Pms1|chr1:53209339-53209838	0.425607591963771	.	.
chr1	53352482	53352981	chr1	53015814	53016313	Asdurf|chr1:53015814-53016313	0.465165072525301	.	.
chr1	53352482	53352981	chr1	53015814	53016313	Asnsd1|chr1:53015814-53016313	0.465165072525301	.	.
chr1	54194329	54194828	chr1	54384146	54384645	Hecw2|chr1:54384146-54384645	0.30289053517746	.	.
chr1	54194947	54195446	chr1	53923406	53923905	Hecw2|chr1:53923406-53923905	0.432726434743782	.	.
chr1	54194947	54195446	chr1	54285988	54286487	Hecw2|chr1:54285988-54286487	0.437302850725959	.	.
chr1	54194947	54195446	chr1	54332940	54333439	Hecw2|chr1:54332940-54333439	0.506197937543191	.	.
chr1	54194947	54195446	chr1	54384146	54384645	Hecw2|chr1:54384146-54384645	0.30601134847904	.	.
chr1	54250459	54250958	chr1	54647122	54647621	Ccdc150|chr1:54647122-54647621	0.403074529381586	.	.
chr1	54557443	54557942	chr1	54285988	54286487	Pgap1|chr1:54285988-54286487	0.360216170122089	.	.
chr1	54557443	54557942	chr1	54384146	54384645	Pgap1|chr1:54384146-54384645	0.415129692464579	.	.
chr1	54557443	54557942	chr1	54514594	54515093	Pgap1|chr1:54514594-54515093	0.51216162121191	.	.
chr1	54557443	54557942	chr1	54515265	54515764	Pgap1|chr1:54515265-54515764	0.405206658919902	.	.
chr1	54557443	54557942	chr1	54584699	54585198	Pgap1|chr1:54584699-54585198	0.336766527878716	.	.
chr1	54557443	54557942	chr1	54665931	54666430	Pgap1|chr1:54665931-54666430	0.676658837513175	.	.
chr1	54557443	54557942	chr1	54676781	54677280	Pgap1|chr1:54676781-54677280	0.303389679001529	.	.
chr1	54557443	54557942	chr1	54791349	54791848	Pgap1|chr1:54791349-54791848	0.302802536873638	.	.
chr1	54557443	54557942	chr1	54879363	54879862	Pgap1|chr1:54879363-54879862	0.330963613365892	.	.
chr1	54926155	54926654	chr1	54647122	54647621	Ankrd44|chr1:54647122-54647621	0.364345250288758	.	.
chr1	54926155	54926654	chr1	54960212	54960711	Ankrd44|chr1:54960212-54960711	0.405184223751555	.	.
chr1	55027198	55027697	chr1	54791349	54791848	Sf3b1|chr1:54791349-54791848	0.322432438487936	.	.
chr1	55027198	55027697	chr1	55215276	55215775	Sf3b1|chr1:55215276-55215775	0.630067437470319	.	.
chr1	55027198	55027697	chr1	55450633	55451132	Sf3b1|chr1:55450633-55451132	0.560373902389728	.	.
chr1	55052491	55052990	chr1	54879363	54879862	Coq10b|chr1:54879363-54879862	0.705643926812727	.	.
chr1	55087395	55087894	chr1	54960212	54960711	Hspd1|chr1:54960212-54960711	0.494950424533421	.	.
chr1	55087395	55087894	chr1	54960212	54960711	Hspe1|chr1:54960212-54960711	0.494950424533421	.	.
chr1	55087395	55087894	chr1	55354861	55355360	Hspd1|chr1:55354861-55355360	0.52126559478051	.	.
chr1	55087395	55087894	chr1	55354861	55355360	Hspe1|chr1:55354861-55355360	0.52126559478051	.	.
chr1	55087908	55088407	chr1	54879363	54879862	Hspd1|chr1:54879363-54879862	0.565355643284615	.	.
chr1	55087908	55088407	chr1	54879363	54879862	Hspe1|chr1:54879363-54879862	0.565355643284615	.	.
chr1	55087908	55088407	chr1	54960212	54960711	Hspd1|chr1:54960212-54960711	0.37794309479946	.	.
chr1	55087908	55088407	chr1	54960212	54960711	Hspe1|chr1:54960212-54960711	0.37794309479946	.	.
chr1	55087908	55088407	chr1	55354861	55355360	Hspd1|chr1:55354861-55355360	0.483860298430452	.	.
chr1	55087908	55088407	chr1	55354861	55355360	Hspe1|chr1:55354861-55355360	0.483860298430452	.	.
chr1	55130908	55131407	chr1	55354861	55355360	Mob4|chr1:55354861-55355360	0.46387906703775	.	.
chr1	55405572	55406071	chr1	55354861	55355360	Plcl1|chr1:55354861-55355360	0.508127165278825	.	.
chr1	55405572	55406071	chr1	55450633	55451132	Plcl1|chr1:55450633-55451132	0.421600625884273	.	.
chr1	57377374	57377873	chr1	57205521	57206020	1700066M21Rik|chr1:57205521-57206020	0.476234575783987	.	.
chr1	57377374	57377873	chr1	57205521	57206020	4930558J18Rik|chr1:57205521-57206020	0.476234575783987	.	.
chr1	57995689	57996188	chr1	57969827	57970326	Sgo2a|chr1:57969827-57970326	0.419680502669164	.	.
chr1	58392818	58393317	chr1	58678246	58678745	Bzw1|chr1:58678246-58678745	0.381065865650955	.	.
chr1	58445384	58445883	chr1	58678246	58678745	Nif3l1|chr1:58678246-58678745	0.302986102985544	.	.
chr1	58445384	58445883	chr1	58678246	58678745	Ppil3|chr1:58678246-58678745	0.302986102985544	.	.
chr1	58504734	58505233	chr1	58678246	58678745	Gm15834|chr1:58678246-58678745	0.435041698115456	.	.
chr1	58504734	58505233	chr1	58678246	58678745	Orc2|chr1:58678246-58678745	0.435041698115456	.	.
chr1	58586034	58586533	chr1	58678246	58678745	Fam126b|chr1:58678246-58678745	0.421303086368801	.	.
chr1	58586034	58586533	chr1	58678246	58678745	Ndufb3|chr1:58678246-58678745	0.421303086368801	.	.
chr1	58586552	58587051	chr1	58271090	58271589	Fam126b|chr1:58271090-58271589	0.333376757821111	.	.
chr1	58586552	58587051	chr1	58271090	58271589	Ndufb3|chr1:58271090-58271589	0.333376757821111	.	.
chr1	59119578	59120077	chr1	58936737	58937236	G730003C15Rik|chr1:58936737-58937236	0.487146684246297	.	.
chr1	59119578	59120077	chr1	58936737	58937236	Tmem237|chr1:58936737-58937236	0.487146684246297	.	.
chr1	59120147	59120646	chr1	58936737	58937236	G730003C15Rik|chr1:58936737-58937236	0.397039934554429	.	.
chr1	59120147	59120646	chr1	58936737	58937236	Tmem237|chr1:58936737-58937236	0.397039934554429	.	.
chr1	59120147	59120646	chr1	59316631	59317130	G730003C15Rik|chr1:59316631-59317130	0.386180621024845	.	.
chr1	59120147	59120646	chr1	59316631	59317130	Tmem237|chr1:59316631-59317130	0.386180621024845	.	.
chr1	59163876	59164375	chr1	58936737	58937236	Mpp4|chr1:58936737-58937236	0.375995325602658	.	.
chr1	59237006	59237505	chr1	59315922	59316421	Als2|chr1:59315922-59316421	0.405521387360254	.	.
chr1	59481835	59482334	chr1	59316631	59317130	Fzd7|chr1:59316631-59317130	0.436414284206467	.	.
chr1	59684706	59685205	chr1	59331731	59332230	Nop58|chr1:59331731-59332230	0.302483506858247	.	.
chr1	59763681	59764180	chr1	60227957	60228456	Bmpr2|chr1:60227957-60228456	0.418344978966217	.	.
chr1	60342754	60343253	chr1	60668203	60668702	Cyp20a1|chr1:60668203-60668702	0.438101113664943	.	.
chr1	60566593	60567092	chr1	60667667	60668166	Raph1|chr1:60667667-60668166	0.381108345129999	.	.
chr1	60566593	60567092	chr1	60793721	60794220	Raph1|chr1:60793721-60794220	0.361081229044614	.	.
chr1	60566593	60567092	chr1	60936138	60936637	Raph1|chr1:60936138-60936637	0.357305481636493	.	.
chr1	60566593	60567092	chr1	60953021	60953520	Raph1|chr1:60953021-60953520	0.405063626816198	.	.
chr1	62703034	62703533	chr1	62706634	62707133	Nrp2|chr1:62706634-62707133	0.747213778744138	.	.
chr1	62703034	62703533	chr1	62933707	62934206	Nrp2|chr1:62933707-62934206	0.342827624390177	.	.
chr1	62703034	62703533	chr1	62964231	62964730	Nrp2|chr1:62964231-62964730	0.604394918214855	.	.
chr1	63114071	63114570	chr1	63367905	63368404	Ino80d|chr1:63367905-63368404	0.323432671102294	.	.
chr1	63176509	63177008	chr1	62749641	62750140	Eef1b2|chr1:62749641-62750140	0.305655839143515	.	.
chr1	63176509	63177008	chr1	62749641	62750140	Ndufs1|chr1:62749641-62750140	0.305655839143515	.	.
chr1	63176509	63177008	chr1	63256075	63256574	Eef1b2|chr1:63256075-63256574	0.36307824823142	.	.
chr1	63176509	63177008	chr1	63256075	63256574	Eef1b2|chr1:63256075-63256574	0.363078248231421	.	.
chr1	63176509	63177008	chr1	63256075	63256574	Ndufs1|chr1:63256075-63256574	0.36307824823142	.	.
chr1	63176509	63177008	chr1	63256075	63256574	Ndufs1|chr1:63256075-63256574	0.363078248231421	.	.
chr1	63213443	63213942	chr1	62794447	62794946	Gpr1|chr1:62794447-62794946	0.358360265128729	.	.
chr1	63213981	63214480	chr1	63153005	63153504	Gpr1|chr1:63153005-63153504	0.396137545242729	.	.
chr1	63445105	63445604	chr1	63579208	63579707	Adam23|chr1:63579208-63579707	0.468444081622024	.	.
chr1	63445105	63445604	chr1	63661202	63661701	Adam23|chr1:63661202-63661701	0.495505664828269	.	.
chr1	63445671	63446170	chr1	63180992	63181491	Adam23|chr1:63180992-63181491	0.37612744472543	.	.
chr1	63445671	63446170	chr1	63203844	63204343	Adam23|chr1:63203844-63204343	0.315638483554717	.	.
chr1	63445671	63446170	chr1	63540324	63540823	Adam23|chr1:63540324-63540823	0.352050896087541	.	.
chr1	63445671	63446170	chr1	63579208	63579707	Adam23|chr1:63579208-63579707	0.474870673121287	.	.
chr1	63445671	63446170	chr1	63579208	63579707	Adam23|chr1:63579208-63579707	0.474870673121288	.	.
chr1	63445671	63446170	chr1	63661202	63661701	Adam23|chr1:63661202-63661701	0.53641657919852	.	.
chr1	63729868	63730367	chr1	63338408	63338907	Fastkd2|chr1:63338408-63338907	0.348112521631308	.	.
chr1	63729868	63730367	chr1	63338408	63338907	Mdh1b|chr1:63338408-63338907	0.348112521631308	.	.
chr1	63729868	63730367	chr1	63668754	63669253	Fastkd2|chr1:63668754-63669253	0.426212614562134	.	.
chr1	63729868	63730367	chr1	63668754	63669253	Mdh1b|chr1:63668754-63669253	0.426212614562134	.	.
chr1	64121506	64122005	chr1	63857839	63858338	Klf7|chr1:63857839-63858338	0.318142752155617	.	.
chr1	64121506	64122005	chr1	64066856	64067355	Klf7|chr1:64066856-64067355	0.496314154660512	.	.
chr1	64121506	64122005	chr1	64066856	64067355	Klf7|chr1:64066856-64067355	0.496314154660513	.	.
chr1	64121506	64122005	chr1	64361902	64362401	Klf7|chr1:64361902-64362401	0.33077281353441	.	.
chr1	64122089	64122588	chr1	64066331	64066830	Klf7|chr1:64066331-64066830	0.422128799784199	.	.
chr1	64122089	64122588	chr1	64066856	64067355	Klf7|chr1:64066856-64067355	0.320718726181584	.	.
chr1	64122089	64122588	chr1	64173714	64174213	Klf7|chr1:64173714-64174213	0.432657697569579	.	.
chr1	64122089	64122588	chr1	64445949	64446448	Klf7|chr1:64445949-64446448	0.359519595367388	.	.
chr1	64532547	64533046	chr1	64331086	64331585	Creb1|chr1:64331086-64331585	0.590616818712453	.	.
chr1	64532547	64533046	chr1	64445949	64446448	Creb1|chr1:64445949-64446448	0.420189428185913	.	.
chr1	64617495	64617994	chr1	64331086	64331585	Gm28982|chr1:64331086-64331585	0.328826260355714	.	.
chr1	64617495	64617994	chr1	64331086	64331585	Mettl21a|chr1:64331086-64331585	0.328826260355714	.	.
chr1	64690474	64690973	chr1	64361902	64362401	2810408I11Rik|chr1:64361902-64362401	0.385307439891849	.	.
chr1	64690474	64690973	chr1	64361902	64362401	Ccnyl1|chr1:64361902-64362401	0.385307439891849	.	.
chr1	64737642	64738141	chr1	64331086	64331585	Fzd5|chr1:64331086-64331585	0.330237280523054	.	.
chr1	64956569	64957068	chr1	65178123	65178622	Plekhm3|chr1:65178123-65178622	0.370909038641737	.	.
chr1	65186396	65186895	chr1	65394323	65394822	Idh1|chr1:65394323-65394822	0.418065521553195	.	.
chr1	65186396	65186895	chr1	65394323	65394822	Pikfyve|chr1:65394323-65394822	0.418065521553195	.	.
chr1	65925476	65925975	chr1	65536408	65536907	Crygf|chr1:65536408-65536907	0.361951293349831	.	.
chr1	66174880	66175379	chr1	66187006	66187505	Map2|chr1:66187006-66187505	0.304157601688935	.	.
chr1	66467921	66468420	chr1	66187006	66187505	Unc80|chr1:66187006-66187505	0.625551655533138	.	.
chr1	66467921	66468420	chr1	66482675	66483174	Unc80|chr1:66482675-66483174	0.47185985543502	.	.
chr1	66467921	66468420	chr1	66640096	66640595	Unc80|chr1:66640096-66640595	0.358814871493975	.	.
chr1	66700587	66701086	chr1	66386643	66387142	Rpe|chr1:66386643-66387142	0.324184688786856	.	.
chr1	66700587	66701086	chr1	66482675	66483174	Rpe|chr1:66482675-66483174	0.416520159371288	.	.
chr1	66700587	66701086	chr1	66896202	66896701	Rpe|chr1:66896202-66896701	0.595655316754364	.	.
chr1	66816734	66817233	chr1	67066078	67066577	Kansl1l|chr1:67066078-67066577	0.660442018834797	.	.
chr1	66816734	66817233	chr1	67145340	67145839	Kansl1l|chr1:67145340-67145839	0.330034787253669	.	.
chr1	66817441	66817940	chr1	66838431	66838930	Kansl1l|chr1:66838431-66838930	0.434199806889136	.	.
chr1	66817441	66817940	chr1	66905950	66906449	Kansl1l|chr1:66905950-66906449	0.534626348812316	.	.
chr1	66817441	66817940	chr1	67235464	67235963	Kansl1l|chr1:67235464-67235963	0.59178951079044	.	.
chr1	66862543	66863042	chr1	67066078	67066577	Acadl|chr1:67066078-67066577	0.390707629805403	.	.
chr1	71102248	71102747	chr1	70872420	70872919	Bard1|chr1:70872420-70872919	0.330288407759735	.	.
chr1	71102248	71102747	chr1	71118822	71119321	Bard1|chr1:71118822-71119321	0.511368420870924	.	.
chr1	71102248	71102747	chr1	71118822	71119321	Bard1|chr1:71118822-71119321	0.511368420870925	.	.
chr1	71102861	71103360	chr1	71118822	71119321	Bard1|chr1:71118822-71119321	0.572787077287117	.	.
chr1	71556874	71557373	chr1	71777481	71777980	Atic|chr1:71777481-71777980	0.342840410584469	.	.
chr1	71556874	71557373	chr1	71893538	71894037	Atic|chr1:71893538-71894037	0.335947858665107	.	.
chr1	72211757	72212256	chr1	72002354	72002853	Mreg|chr1:72002354-72002853	0.301546924749906	.	.
chr1	72211757	72212256	chr1	72165656	72166155	Mreg|chr1:72165656-72166155	0.492471766764567	.	.
chr1	72284104	72284603	chr1	72136106	72136605	Pecr|chr1:72136106-72136605	0.530971495807157	.	.
chr1	72284104	72284603	chr1	72136106	72136605	Tmem169|chr1:72136106-72136605	0.530971495807157	.	.
chr1	72284104	72284603	chr1	72182830	72183329	Pecr|chr1:72182830-72183329	0.500992165951453	.	.
chr1	72284104	72284603	chr1	72182830	72183329	Tmem169|chr1:72182830-72183329	0.500992165951453	.	.
chr1	72284104	72284603	chr1	72593369	72593868	Pecr|chr1:72593369-72593868	0.310273824797204	.	.
chr1	72284104	72284603	chr1	72593369	72593868	Tmem169|chr1:72593369-72593868	0.310273824797204	.	.
chr1	72307199	72307698	chr1	72472559	72473058	Xrcc5|chr1:72472559-72473058	0.544436297471912	.	.
chr1	72307199	72307698	chr1	72495081	72495580	Xrcc5|chr1:72495081-72495580	0.544974612170528	.	.
chr1	72307199	72307698	chr1	72495081	72495580	Xrcc5|chr1:72495081-72495580	0.544974612170529	.	.
chr1	72307199	72307698	chr1	72550268	72550767	Xrcc5|chr1:72550268-72550767	0.364045799316945	.	.
chr1	72536444	72536943	chr1	72456990	72457489	March4|chr1:72456990-72457489	0.316404746147361	.	.
chr1	72536972	72537471	chr1	72316388	72316887	March4|chr1:72316388-72316887	0.528087890305113	.	.
chr1	72536972	72537471	chr1	72456990	72457489	March4|chr1:72456990-72457489	0.438620361001675	.	.
chr1	72536972	72537471	chr1	72593369	72593868	March4|chr1:72593369-72593868	0.561695980481763	.	.
chr1	72536972	72537471	chr1	72612151	72612650	March4|chr1:72612151-72612650	0.519952658829245	.	.
chr1	72582908	72583407	chr1	72254025	72254524	Smarcal1|chr1:72254025-72254524	0.405212856936357	.	.
chr1	72711014	72711513	chr1	72316388	72316887	Rpl37a|chr1:72316388-72316887	0.383031302567792	.	.
chr1	72711014	72711513	chr1	72593369	72593868	Rpl37a|chr1:72593369-72593868	0.410335403126203	.	.
chr1	72711014	72711513	chr1	72612151	72612650	Rpl37a|chr1:72612151-72612650	0.453258192184862	.	.
chr1	72711014	72711513	chr1	72718809	72719308	Rpl37a|chr1:72718809-72719308	0.368441624417558	.	.
chr1	74236196	74236695	chr1	73826202	73826701	Arpc2|chr1:73826202-73826701	0.446154802277768	.	.
chr1	74236196	74236695	chr1	74111307	74111806	Arpc2|chr1:74111307-74111806	0.569097905329493	.	.
chr1	74236196	74236695	chr1	74480816	74481315	Arpc2|chr1:74480816-74481315	0.672371358365295	.	.
chr1	74236196	74236695	chr1	74485599	74486098	Arpc2|chr1:74485599-74486098	0.76144452849195	.	.
chr1	74295004	74295503	chr1	74437955	74438454	Gm29358|chr1:74437955-74438454	0.304220227438761	.	.
chr1	74295004	74295503	chr1	74480816	74481315	Gm29358|chr1:74480816-74481315	0.335327364375097	.	.
chr1	74295004	74295503	chr1	74485599	74486098	Gm29358|chr1:74485599-74486098	0.497771727073488	.	.
chr1	74295625	74296124	chr1	74098488	74098987	Gm29358|chr1:74098488-74098987	0.419032436526961	.	.
chr1	74361763	74362262	chr1	74397348	74397847	Catip|chr1:74397348-74397847	0.350893944257215	.	.
chr1	74361763	74362262	chr1	74438461	74438960	Catip|chr1:74438461-74438960	0.386562061661364	.	.
chr1	74362302	74362801	chr1	74485599	74486098	Catip|chr1:74485599-74486098	0.640870586207649	.	.
chr1	74391301	74391800	chr1	74415126	74415625	Ctdsp1|chr1:74415126-74415625	0.328676834251812	.	.
chr1	74505730	74506229	chr1	74858307	74858806	Cnot9|chr1:74858307-74858806	0.383129282928679	.	.
chr1	74505730	74506229	chr1	74858307	74858806	Cnot9|chr1:74858307-74858806	0.38312928292868	.	.
chr1	74506443	74506942	chr1	74485599	74486098	Cnot9|chr1:74485599-74486098	0.531812521802115	.	.
chr1	74506443	74506942	chr1	74485599	74486098	Cnot9|chr1:74485599-74486098	0.531812521802116	.	.
chr1	74506443	74506942	chr1	74816731	74817230	Cnot9|chr1:74816731-74817230	0.38491846201347	.	.
chr1	74506443	74506942	chr1	74858307	74858806	Cnot9|chr1:74858307-74858806	0.510135199209191	.	.
chr1	74541923	74542422	chr1	74386756	74387255	Plcd4|chr1:74386756-74387255	0.385429928734446	.	.
chr1	74541923	74542422	chr1	74386756	74387255	Plcd4|chr1:74386756-74387255	0.385429928734447	.	.
chr1	74542596	74543095	chr1	74816731	74817230	Plcd4|chr1:74816731-74817230	0.459605599877545	.	.
chr1	74587962	74588461	chr1	74415126	74415625	Bcs1l|chr1:74415126-74415625	0.39978160489295	.	.
chr1	74587962	74588461	chr1	74415126	74415625	Zfp142|chr1:74415126-74415625	0.39978160489295	.	.
chr1	74587962	74588461	chr1	74816731	74817230	Bcs1l|chr1:74816731-74817230	0.330781106632595	.	.
chr1	74587962	74588461	chr1	74816731	74817230	Zfp142|chr1:74816731-74817230	0.330781106632595	.	.
chr1	74601175	74601674	chr1	74386756	74387255	Rnf25|chr1:74386756-74387255	0.400359007848992	.	.
chr1	74601175	74601674	chr1	74386756	74387255	Stk36|chr1:74386756-74387255	0.400359007848992	.	.
chr1	74601175	74601674	chr1	74397348	74397847	Rnf25|chr1:74397348-74397847	0.415400360782082	.	.
chr1	74601175	74601674	chr1	74397348	74397847	Stk36|chr1:74397348-74397847	0.415400360782082	.	.
chr1	74601175	74601674	chr1	74806952	74807451	Rnf25|chr1:74806952-74807451	0.362867101597147	.	.
chr1	74601175	74601674	chr1	74806952	74807451	Stk36|chr1:74806952-74807451	0.362867101597147	.	.
chr1	74661495	74661994	chr1	74816731	74817230	Ttll4|chr1:74816731-74817230	0.411520452299478	.	.
chr1	74851328	74851827	chr1	74872216	74872715	Gm16582|chr1:74872216-74872715	0.446433091457164	.	.
chr1	74854708	74855207	chr1	74816731	74817230	Cdk5r2|chr1:74816731-74817230	0.318052197632698	.	.
chr1	74935357	74935856	chr1	74858307	74858806	Cfap65|chr1:74858307-74858806	0.43423685778092	.	.
chr1	74935357	74935856	chr1	74880737	74881236	Cfap65|chr1:74880737-74881236	0.457615146241261	.	.
chr1	75124760	75125259	chr1	74816731	74817230	Nhej1|chr1:74816731-74817230	0.482879911494	.	.
chr1	75124760	75125259	chr1	75016818	75017317	Nhej1|chr1:75016818-75017317	0.315959237905474	.	.
chr1	75124760	75125259	chr1	75381822	75382321	Nhej1|chr1:75381822-75382321	0.460795869886981	.	.
chr1	75124760	75125259	chr1	75445624	75446123	Nhej1|chr1:75445624-75446123	0.313212760791845	.	.
chr1	75142499	75142998	chr1	74802933	74803432	Cnppd1|chr1:74802933-74803432	0.32579089955048	.	.
chr1	75142499	75142998	chr1	74802933	74803432	Retreg2|chr1:74802933-74803432	0.32579089955048	.	.
chr1	75142499	75142998	chr1	74816731	74817230	Cnppd1|chr1:74816731-74817230	0.5543984763024	.	.
chr1	75142499	75142998	chr1	74816731	74817230	Retreg2|chr1:74816731-74817230	0.5543984763024	.	.
chr1	75142499	75142998	chr1	75381822	75382321	Cnppd1|chr1:75381822-75382321	0.32475675177704	.	.
chr1	75142499	75142998	chr1	75381822	75382321	Retreg2|chr1:75381822-75382321	0.32475675177704	.	.
chr1	75142499	75142998	chr1	75445624	75446123	Cnppd1|chr1:75445624-75446123	0.403182133710607	.	.
chr1	75142499	75142998	chr1	75445624	75446123	Retreg2|chr1:75445624-75446123	0.403182133710607	.	.
chr1	75168424	75168923	chr1	75381822	75382321	Zfand2b|chr1:75381822-75382321	0.446204299917637	.	.
chr1	75191753	75192252	chr1	74964428	74964927	Ankzf1|chr1:74964428-74964927	0.427118036325364	.	.
chr1	75191753	75192252	chr1	74964428	74964927	Atg9a|chr1:74964428-74964927	0.427118036325364	.	.
chr1	75191753	75192252	chr1	75001124	75001623	Ankzf1|chr1:75001124-75001623	0.624878130946493	.	.
chr1	75191753	75192252	chr1	75001124	75001623	Atg9a|chr1:75001124-75001623	0.624878130946493	.	.
chr1	75191753	75192252	chr1	75289342	75289841	Ankzf1|chr1:75289342-75289841	0.427558025448121	.	.
chr1	75191753	75192252	chr1	75289342	75289841	Atg9a|chr1:75289342-75289841	0.427558025448121	.	.
chr1	75191753	75192252	chr1	75341647	75342146	Ankzf1|chr1:75341647-75342146	0.559992248831573	.	.
chr1	75191753	75192252	chr1	75341647	75342146	Atg9a|chr1:75341647-75342146	0.559992248831573	.	.
chr1	75210546	75211045	chr1	74816731	74817230	Glb1l|chr1:74816731-74817230	0.308085985311643	.	.
chr1	75210546	75211045	chr1	74816731	74817230	Stk16|chr1:74816731-74817230	0.308085985311643	.	.
chr1	75210546	75211045	chr1	74880737	74881236	Glb1l|chr1:74880737-74881236	0.555943810656425	.	.
chr1	75210546	75211045	chr1	74880737	74881236	Stk16|chr1:74880737-74881236	0.555943810656425	.	.
chr1	75210546	75211045	chr1	75016818	75017317	Glb1l|chr1:75016818-75017317	0.531419833700049	.	.
chr1	75210546	75211045	chr1	75016818	75017317	Stk16|chr1:75016818-75017317	0.531419833700049	.	.
chr1	75210546	75211045	chr1	75405531	75406030	Glb1l|chr1:75405531-75406030	0.39247290323302	.	.
chr1	75210546	75211045	chr1	75405531	75406030	Stk16|chr1:75405531-75406030	0.39247290323302	.	.
chr1	75210546	75211045	chr1	75445624	75446123	Glb1l|chr1:75445624-75446123	0.58336193919859	.	.
chr1	75210546	75211045	chr1	75445624	75446123	Glb1l|chr1:75445624-75446123	0.583361939198591	.	.
chr1	75210546	75211045	chr1	75445624	75446123	Stk16|chr1:75445624-75446123	0.58336193919859	.	.
chr1	75210546	75211045	chr1	75445624	75446123	Stk16|chr1:75445624-75446123	0.583361939198591	.	.
chr1	75219086	75219585	chr1	74806444	74806943	Tuba4a|chr1:74806444-74806943	0.343252048451692	.	.
chr1	75219086	75219585	chr1	74858307	74858806	Tuba4a|chr1:74858307-74858806	0.635298737677255	.	.
chr1	75219086	75219585	chr1	74880737	74881236	Tuba4a|chr1:74880737-74881236	0.524551786323665	.	.
chr1	75219086	75219585	chr1	75445624	75446123	Tuba4a|chr1:75445624-75446123	0.567163165415223	.	.
chr1	75236144	75236643	chr1	75001124	75001623	Dnajb2|chr1:75001124-75001623	0.313553258896676	.	.
chr1	75236144	75236643	chr1	75289342	75289841	Dnajb2|chr1:75289342-75289841	0.334035563718725	.	.
chr1	75236651	75237150	chr1	74806952	74807451	Dnajb2|chr1:74806952-74807451	0.359972785372641	.	.
chr1	75236651	75237150	chr1	74964428	74964927	Dnajb2|chr1:74964428-74964927	0.32127274889045	.	.
chr1	75236651	75237150	chr1	75341647	75342146	Dnajb2|chr1:75341647-75342146	0.410921717396099	.	.
chr1	75236651	75237150	chr1	75458368	75458867	Dnajb2|chr1:75458368-75458867	0.350837617266105	.	.
chr1	75264008	75264507	chr1	75405531	75406030	Ptprn|chr1:75405531-75406030	0.358716235638742	.	.
chr1	75264008	75264507	chr1	75467494	75467993	Ptprn|chr1:75467494-75467993	0.315845427585063	.	.
chr1	75278167	75278666	chr1	75016818	75017317	Resp18|chr1:75016818-75017317	0.476441555982751	.	.
chr1	75278167	75278666	chr1	75445624	75446123	Resp18|chr1:75445624-75446123	0.589940859644694	.	.
chr1	75316812	75317311	chr1	75341647	75342146	Dnpep|chr1:75341647-75342146	0.313509281830134	.	.
chr1	75316812	75317311	chr1	75398631	75399130	Dnpep|chr1:75398631-75399130	0.492465226880436	.	.
chr1	75317346	75317845	chr1	75016818	75017317	Dnpep|chr1:75016818-75017317	0.381495853434592	.	.
chr1	75317346	75317845	chr1	75445624	75446123	Dnpep|chr1:75445624-75446123	0.305842536260003	.	.
chr1	75435709	75436208	chr1	75001124	75001623	Gmppa|chr1:75001124-75001623	0.350846085624177	.	.
chr1	75435709	75436208	chr1	75289342	75289841	Gmppa|chr1:75289342-75289841	0.415991883373617	.	.
chr1	75435709	75436208	chr1	75381822	75382321	Gmppa|chr1:75381822-75382321	0.526969971439407	.	.
chr1	75435709	75436208	chr1	75559353	75559852	Gmppa|chr1:75559353-75559852	0.639058311541594	.	.
chr1	75479156	75479655	chr1	75001124	75001623	Chpf|chr1:75001124-75001623	0.322524950448691	.	.
chr1	75479156	75479655	chr1	75001124	75001623	Tmem198|chr1:75001124-75001623	0.322524950448691	.	.
chr1	75479156	75479655	chr1	75289342	75289841	Chpf|chr1:75289342-75289841	0.318015179404748	.	.
chr1	75479156	75479655	chr1	75289342	75289841	Tmem198|chr1:75289342-75289841	0.318015179404748	.	.
chr1	75479156	75479655	chr1	75341647	75342146	Chpf|chr1:75341647-75342146	0.34285308679138	.	.
chr1	75479156	75479655	chr1	75341647	75342146	Tmem198|chr1:75341647-75342146	0.34285308679138	.	.
chr1	75521240	75521739	chr1	75458368	75458867	Stk11ip|chr1:75458368-75458867	0.36168433318182	.	.
chr1	75546261	75546760	chr1	75399854	75400353	Slc4a3|chr1:75399854-75400353	0.419626591938035	.	.
chr1	77514939	77515438	chr1	77360918	77361417	Epha4|chr1:77360918-77361417	0.306327751055574	.	.
chr1	77514939	77515438	chr1	77360918	77361417	Gm28386|chr1:77360918-77361417	0.306327751055574	.	.
chr1	77514939	77515438	chr1	77545710	77546209	Epha4|chr1:77545710-77546209	0.323587706161358	.	.
chr1	77514939	77515438	chr1	77545710	77546209	Gm28386|chr1:77545710-77546209	0.323587706161358	.	.
chr1	77514939	77515438	chr1	77708622	77709121	Epha4|chr1:77708622-77709121	0.408115525429461	.	.
chr1	77514939	77515438	chr1	77708622	77709121	Gm28386|chr1:77708622-77709121	0.408115525429461	.	.
chr1	78488387	78488886	chr1	78567328	78567827	Farsb|chr1:78567328-78567827	0.470405360633378	.	.
chr1	78511747	78512246	chr1	78698461	78698960	BC035947|chr1:78698461-78698960	0.330397930847769	.	.
chr1	78511747	78512246	chr1	78760975	78761474	BC035947|chr1:78760975-78761474	0.398948980734643	.	.
chr1	78511747	78512246	chr1	78907933	78908432	BC035947|chr1:78907933-78908432	0.462840973200595	.	.
chr1	78657540	78658039	chr1	78536720	78537219	Acsl3|chr1:78536720-78537219	0.466330275094163	.	.
chr1	78657540	78658039	chr1	78536720	78537219	Utp14b|chr1:78536720-78537219	0.466330275094163	.	.
chr1	78657540	78658039	chr1	78537485	78537984	Acsl3|chr1:78537485-78537984	0.601267866573438	.	.
chr1	78657540	78658039	chr1	78537485	78537984	Utp14b|chr1:78537485-78537984	0.601267866573438	.	.
chr1	78657540	78658039	chr1	78725765	78726264	Acsl3|chr1:78725765-78726264	0.368580284677343	.	.
chr1	78657540	78658039	chr1	78725765	78726264	Utp14b|chr1:78725765-78726264	0.368580284677343	.	.
chr1	78657540	78658039	chr1	78852381	78852880	Acsl3|chr1:78852381-78852880	0.642851474874358	.	.
chr1	78657540	78658039	chr1	78852381	78852880	Utp14b|chr1:78852381-78852880	0.642851474874358	.	.
chr1	78657540	78658039	chr1	78979996	78980495	Acsl3|chr1:78979996-78980495	0.528662105054495	.	.
chr1	78657540	78658039	chr1	78979996	78980495	Utp14b|chr1:78979996-78980495	0.528662105054495	.	.
chr1	78657540	78658039	chr1	78980510	78981009	Acsl3|chr1:78980510-78981009	0.512370343840257	.	.
chr1	78657540	78658039	chr1	78980510	78981009	Utp14b|chr1:78980510-78981009	0.512370343840257	.	.
chr1	79439807	79440306	chr1	79602372	79602871	Scg2|chr1:79602372-79602871	0.346057188693338	.	.
chr1	80758332	80758831	chr1	80771550	80772049	Dock10|chr1:80771550-80772049	0.38107775246202	.	.
chr1	80758332	80758831	chr1	80938609	80939108	Dock10|chr1:80938609-80939108	0.366415460756842	.	.
chr1	82291243	82291742	chr1	82242199	82242698	Irs1|chr1:82242199-82242698	0.590616580688432	.	.
chr1	82291243	82291742	chr1	82242199	82242698	Irs1|chr1:82242199-82242698	0.590616580688433	.	.
chr1	82291243	82291742	chr1	82292699	82293198	Irs1|chr1:82292699-82293198	0.56057530452085	.	.
chr1	82291243	82291742	chr1	82433306	82433805	Irs1|chr1:82433306-82433805	0.490774007574064	.	.
chr1	82316361	82316860	chr1	82191594	82192093	Rhbdd1|chr1:82191594-82192093	0.464071138506262	.	.
chr1	82316361	82316860	chr1	82292699	82293198	Rhbdd1|chr1:82292699-82293198	0.708879706838114	.	.
chr1	82316361	82316860	chr1	82433306	82433805	Rhbdd1|chr1:82433306-82433805	0.418438188056926	.	.
chr1	82724600	82725099	chr1	82283141	82283640	C430014B12Rik|chr1:82283141-82283640	0.3522295138357	.	.
chr1	82724600	82725099	chr1	82283141	82283640	Mff|chr1:82283141-82283640	0.3522295138357	.	.
chr1	82724600	82725099	chr1	82433306	82433805	C430014B12Rik|chr1:82433306-82433805	0.501264299130531	.	.
chr1	82724600	82725099	chr1	82433306	82433805	Mff|chr1:82433306-82433805	0.501264299130531	.	.
chr1	82724600	82725099	chr1	82476122	82476621	C430014B12Rik|chr1:82476122-82476621	0.503475014597487	.	.
chr1	82724600	82725099	chr1	82476122	82476621	Mff|chr1:82476122-82476621	0.503475014597487	.	.
chr1	82724600	82725099	chr1	82476674	82477173	C430014B12Rik|chr1:82476674-82477173	0.362920676074966	.	.
chr1	82724600	82725099	chr1	82476674	82477173	Mff|chr1:82476674-82477173	0.362920676074966	.	.
chr1	82724600	82725099	chr1	82783528	82784027	C430014B12Rik|chr1:82783528-82784027	0.46856667672728	.	.
chr1	82724600	82725099	chr1	82783528	82784027	Mff|chr1:82783528-82784027	0.46856667672728	.	.
chr1	82725115	82725614	chr1	82283141	82283640	C430014B12Rik|chr1:82283141-82283640	0.327832678054854	.	.
chr1	82725115	82725614	chr1	82283141	82283640	Mff|chr1:82283141-82283640	0.327832678054854	.	.
chr1	82725115	82725614	chr1	82433306	82433805	C430014B12Rik|chr1:82433306-82433805	0.520579391685581	.	.
chr1	82725115	82725614	chr1	82433306	82433805	Mff|chr1:82433306-82433805	0.520579391685581	.	.
chr1	82725115	82725614	chr1	82476122	82476621	C430014B12Rik|chr1:82476122-82476621	0.462997077080836	.	.
chr1	82725115	82725614	chr1	82476122	82476621	Mff|chr1:82476122-82476621	0.462997077080836	.	.
chr1	82839194	82839693	chr1	82814984	82815483	Agfg1|chr1:82814984-82815483	0.413869765903281	.	.
chr1	82839194	82839693	chr1	83036820	83037319	Agfg1|chr1:83036820-83037319	0.40580191764654	.	.
chr1	82839194	82839693	chr1	83036820	83037319	Agfg1|chr1:83036820-83037319	0.405801917646541	.	.
chr1	82839194	82839693	chr1	83076078	83076577	Agfg1|chr1:83076078-83076577	0.342218588820377	.	.
chr1	82839194	82839693	chr1	83224391	83224890	Agfg1|chr1:83224391-83224890	0.382322737489694	.	.
chr1	83407918	83408417	chr1	83342686	83343185	Sphkap|chr1:83342686-83343185	0.58372286181622	.	.
chr1	84839165	84839664	chr1	84668432	84668931	Fbxo36|chr1:84668432-84668931	0.343001397553384	.	.
chr1	84839165	84839664	chr1	84838531	84839030	Fbxo36|chr1:84838531-84839030	0.461632129858944	.	.
chr1	84934371	84934870	chr1	84668432	84668931	Slc16a14|chr1:84668432-84668931	0.423734982385701	.	.
chr1	84934371	84934870	chr1	84737046	84737545	Slc16a14|chr1:84737046-84737545	0.362693732686564	.	.
chr1	84934371	84934870	chr1	84737046	84737545	Slc16a14|chr1:84737046-84737545	0.362693732686565	.	.
chr1	84934371	84934870	chr1	84838531	84839030	Slc16a14|chr1:84838531-84839030	0.426743202067637	.	.
chr1	85793160	85793659	chr1	86018323	86018822	Cab39|chr1:86018323-86018822	0.392565809445906	.	.
chr1	85894274	85894773	chr1	85720188	85720687	Itm2c|chr1:85720188-85720687	0.705125452548556	.	.
chr1	85894274	85894773	chr1	86018323	86018822	Itm2c|chr1:86018323-86018822	0.306644607528005	.	.
chr1	85928201	85928700	chr1	85720188	85720687	4933407L21Rik|chr1:85720188-85720687	0.541028345228012	.	.
chr1	85928201	85928700	chr1	85916833	85917332	4933407L21Rik|chr1:85916833-85917332	0.406748429875305	.	.
chr1	86154471	86154970	chr1	86018323	86018822	Armc9|chr1:86018323-86018822	0.525531047519172	.	.
chr1	86154471	86154970	chr1	86178901	86179400	Armc9|chr1:86178901-86179400	0.394604354166341	.	.
chr1	86154471	86154970	chr1	86442428	86442927	Armc9|chr1:86442428-86442927	0.527267354510512	.	.
chr1	86302910	86303409	chr1	86434501	86435000	B3gnt7|chr1:86434501-86435000	0.305887547299361	.	.
chr1	86302910	86303409	chr1	86434501	86435000	Gm28626|chr1:86434501-86435000	0.305887547299361	.	.
chr1	86302910	86303409	chr1	86503968	86504467	B3gnt7|chr1:86503968-86504467	0.366129108081585	.	.
chr1	86302910	86303409	chr1	86503968	86504467	B3gnt7|chr1:86503968-86504467	0.366129108081586	.	.
chr1	86302910	86303409	chr1	86503968	86504467	Gm28626|chr1:86503968-86504467	0.366129108081585	.	.
chr1	86302910	86303409	chr1	86503968	86504467	Gm28626|chr1:86503968-86504467	0.366129108081586	.	.
chr1	86358737	86359236	chr1	86442428	86442927	C130036L24Rik|chr1:86442428-86442927	0.499627120900915	.	.
chr1	86358737	86359236	chr1	86442428	86442927	Ncl|chr1:86442428-86442927	0.499627120900915	.	.
chr1	86359268	86359767	chr1	86525204	86525703	C130036L24Rik|chr1:86525204-86525703	0.31701885960745	.	.
chr1	86359268	86359767	chr1	86525204	86525703	Ncl|chr1:86525204-86525703	0.31701885960745	.	.
chr1	86582078	86582577	chr1	86487143	86487642	Cops7b|chr1:86487143-86487642	0.368099923573331	.	.
chr1	86582078	86582577	chr1	86487143	86487642	Pde6d|chr1:86487143-86487642	0.368099923573331	.	.
chr1	86582078	86582577	chr1	86917214	86917713	Cops7b|chr1:86917214-86917713	0.506036478448229	.	.
chr1	86582078	86582577	chr1	86917214	86917713	Pde6d|chr1:86917214-86917713	0.506036478448229	.	.
chr1	86582078	86582577	chr1	86993903	86994402	Cops7b|chr1:86993903-86994402	0.347602753682297	.	.
chr1	86582078	86582577	chr1	86993903	86994402	Pde6d|chr1:86993903-86994402	0.347602753682297	.	.
chr1	86582603	86583102	chr1	86442428	86442927	Cops7b|chr1:86442428-86442927	0.389674682032928	.	.
chr1	86582603	86583102	chr1	86442428	86442927	Pde6d|chr1:86442428-86442927	0.389674682032928	.	.
chr1	86670393	86670892	chr1	86348689	86349188	Nppc|chr1:86348689-86349188	0.354903390068878	.	.
chr1	87155856	87156355	chr1	87475311	87475810	Ecel1|chr1:87475311-87475810	0.342310745761358	.	.
chr1	87213673	87214172	chr1	87379843	87380342	Eif4e2|chr1:87379843-87380342	0.349967047488671	.	.
chr1	87326698	87327197	chr1	87580255	87580754	Gigyf2|chr1:87580255-87580754	0.478353952570343	.	.
chr1	87326698	87327197	chr1	87580772	87581271	Gigyf2|chr1:87580772-87581271	0.386338454872056	.	.
chr1	87510023	87510522	chr1	87475311	87475810	Neu2|chr1:87475311-87475810	0.359017014824451	.	.
chr1	87510023	87510522	chr1	87545755	87546254	Neu2|chr1:87545755-87546254	0.808475081692718	.	.
chr1	87510023	87510522	chr1	87721301	87721800	Neu2|chr1:87721301-87721800	0.608950593099606	.	.
chr1	87574215	87574714	chr1	87574769	87575268	Ngef|chr1:87574769-87575268	0.569697504782143	.	.
chr1	87755700	87756199	chr1	87574769	87575268	Atg16l1|chr1:87574769-87575268	0.54163166811318	.	.
chr1	87755700	87756199	chr1	87952818	87953317	Atg16l1|chr1:87952818-87953317	0.533382367538038	.	.
chr1	87853009	87853508	chr1	87925537	87926036	Dgkd|chr1:87925537-87926036	0.567976600478404	.	.
chr1	88008031	88008530	chr1	88271619	88272118	Usp40|chr1:88271619-88272118	0.39007849075619	.	.
chr1	88008031	88008530	chr1	88429538	88430037	Usp40|chr1:88429538-88430037	0.38403332848128	.	.
chr1	88205505	88206004	chr1	88271619	88272118	Dnajb3|chr1:88271619-88272118	0.384960867458757	.	.
chr1	88205505	88206004	chr1	88429538	88430037	Dnajb3|chr1:88429538-88430037	0.315643220986448	.	.
chr1	88277410	88277909	chr1	88446553	88447052	Hjurp|chr1:88446553-88447052	0.400296004370739	.	.
chr1	88277410	88277909	chr1	88446553	88447052	Trpm8|chr1:88446553-88447052	0.400296004370739	.	.
chr1	88701430	88701929	chr1	88531761	88532260	Arl4c|chr1:88531761-88532260	0.420939885720833	.	.
chr1	88701430	88701929	chr1	88668970	88669469	Arl4c|chr1:88668970-88669469	0.353944702351497	.	.
chr1	88701430	88701929	chr1	88813185	88813684	Arl4c|chr1:88813185-88813684	0.397841845971062	.	.
chr1	88701944	88702443	chr1	88357393	88357892	Arl4c|chr1:88357393-88357892	0.343251227025937	.	.
chr1	88701944	88702443	chr1	88429538	88430037	Arl4c|chr1:88429538-88430037	0.308933125244242	.	.
chr1	88701944	88702443	chr1	88482288	88482787	Arl4c|chr1:88482288-88482787	0.341443000604376	.	.
chr1	88701944	88702443	chr1	88668970	88669469	Arl4c|chr1:88668970-88669469	0.322778346669077	.	.
chr1	88701944	88702443	chr1	88813185	88813684	Arl4c|chr1:88813185-88813684	0.30751498722503	.	.
chr1	89069980	89070479	chr1	89235275	89235774	Sh3bp4|chr1:89235275-89235774	0.311281983162353	.	.
chr1	89069980	89070479	chr1	89332631	89333130	Sh3bp4|chr1:89332631-89333130	0.317318030248645	.	.
chr1	89454554	89455053	chr1	89235275	89235774	Agap1|chr1:89235275-89235774	0.509759543407842	.	.
chr1	89454554	89455053	chr1	89257917	89258416	Agap1|chr1:89257917-89258416	0.326072480563161	.	.
chr1	89454554	89455053	chr1	89377121	89377620	Agap1|chr1:89377121-89377620	0.410331149735594	.	.
chr1	89454554	89455053	chr1	89579987	89580486	Agap1|chr1:89579987-89580486	0.49088934020047	.	.
chr1	89454554	89455053	chr1	89581225	89581724	Agap1|chr1:89581225-89581724	0.448270345201819	.	.
chr1	89454554	89455053	chr1	89707579	89708078	Agap1|chr1:89707579-89708078	0.336900440608407	.	.
chr1	90153403	90153902	chr1	90239805	90240304	4930434B07Rik|chr1:90239805-90240304	0.417060626470404	.	.
chr1	90153403	90153902	chr1	90239805	90240304	Iqca|chr1:90239805-90240304	0.417060626470404	.	.
chr1	90153403	90153902	chr1	90353370	90353869	4930434B07Rik|chr1:90353370-90353869	0.458396775589374	.	.
chr1	90153403	90153902	chr1	90353370	90353869	Iqca|chr1:90353370-90353869	0.458396775589374	.	.
chr1	90203739	90204238	chr1	89968122	89968621	Ackr3|chr1:89968122-89968621	0.315336076165639	.	.
chr1	90454357	90454856	chr1	90353370	90353869	Gm28722|chr1:90353370-90353869	0.387545299326004	.	.
chr1	90454357	90454856	chr1	90743797	90744296	Gm28722|chr1:90743797-90744296	0.439598914624548	.	.
chr1	90603129	90603628	chr1	90289752	90290251	Cops8|chr1:90289752-90290251	0.484547816721795	.	.
chr1	90974937	90975436	chr1	91062300	91062799	Gm28199|chr1:91062300-91062799	0.461035145797901	.	.
chr1	90974937	90975436	chr1	91141375	91141874	Gm28199|chr1:91141375-91141874	0.318748109969944	.	.
chr1	91249940	91250439	chr1	91600624	91601123	Ube2f|chr1:91600624-91601123	0.677221453649674	.	.
chr1	91249940	91250439	chr1	91671002	91671501	Ube2f|chr1:91671002-91671501	0.315078524598778	.	.
chr1	91298026	91298525	chr1	91547587	91548086	Scly|chr1:91547587-91548086	0.618830086530399	.	.
chr1	91366158	91366657	chr1	91600624	91601123	Erfe|chr1:91600624-91601123	0.432702201095456	.	.
chr1	91413043	91413542	chr1	91579459	91579958	Hes6|chr1:91579459-91579958	0.405509171526759	.	.
chr1	91459292	91459791	chr1	91052819	91053318	Per2|chr1:91052819-91053318	0.306383792857322	.	.
chr1	91494327	91494826	chr1	91052819	91053318	Traf3ip1|chr1:91052819-91053318	0.368318574564519	.	.
chr1	91494327	91494826	chr1	91600624	91601123	Traf3ip1|chr1:91600624-91601123	0.343499631493678	.	.
chr1	91540218	91540717	chr1	91600624	91601123	Asb1|chr1:91600624-91601123	0.340529925762964	.	.
chr1	91540218	91540717	chr1	91600624	91601123	Asb1|chr1:91600624-91601123	0.340529925762965	.	.
chr1	92473544	92474043	chr1	92371533	92372032	Ndufa10|chr1:92371533-92372032	0.454956734506337	.	.
chr1	92473544	92474043	chr1	92371533	92372032	Ndufa10|chr1:92371533-92372032	0.454956734506338	.	.
chr1	92831030	92831529	chr1	93014431	93014930	Gpc1|chr1:93014431-93014930	0.638870437900021	.	.
chr1	92831030	92831529	chr1	93100465	93100964	Gpc1|chr1:93100465-93100964	0.44659563562578	.	.
chr1	92907215	92907714	chr1	92699640	92700139	Dusp28|chr1:92699640-92700139	0.364749319853821	.	.
chr1	93101696	93102195	chr1	93115042	93115541	Kif1a|chr1:93115042-93115541	0.438859540007434	.	.
chr1	93235496	93235995	chr1	93100465	93100964	Sned1|chr1:93100465-93100964	0.556009313004228	.	.
chr1	93236124	93236623	chr1	93100465	93100964	Sned1|chr1:93100465-93100964	0.601399143510066	.	.
chr1	93236124	93236623	chr1	93126125	93126624	Sned1|chr1:93126125-93126624	0.443807770835104	.	.
chr1	93236124	93236623	chr1	93349690	93350189	Sned1|chr1:93349690-93350189	0.449517058984253	.	.
chr1	93478107	93478606	chr1	93126125	93126624	Hdlbp|chr1:93126125-93126624	0.333894126174918	.	.
chr1	93478107	93478606	chr1	93126125	93126624	Sept2|chr1:93126125-93126624	0.333894126174918	.	.
chr1	93478107	93478606	chr1	93333686	93334185	Hdlbp|chr1:93333686-93334185	0.326892392410087	.	.
chr1	93478107	93478606	chr1	93333686	93334185	Sept2|chr1:93333686-93334185	0.326892392410087	.	.
chr1	93478107	93478606	chr1	93560595	93561094	Hdlbp|chr1:93560595-93561094	0.477073631413688	.	.
chr1	93478107	93478606	chr1	93560595	93561094	Sept2|chr1:93560595-93561094	0.477073631413688	.	.
chr1	93803720	93804219	chr1	94035198	94035697	Ing5|chr1:94035198-94035697	0.451183471524807	.	.
chr1	95667416	95667915	chr1	95293062	95293561	St8sia4|chr1:95293062-95293561	0.310052967511007	.	.
chr1	96871948	96872447	chr1	96878503	96879002	Slco4c1|chr1:96878503-96879002	0.375354363682196	.	.
chr1	97661204	97661703	chr1	97553622	97554121	D1Ertd622e|chr1:97553622-97554121	0.533696201061312	.	.
chr1	97661204	97661703	chr1	97929570	97930069	D1Ertd622e|chr1:97929570-97930069	0.367184358564529	.	.
chr1	97661204	97661703	chr1	97929570	97930069	D1Ertd622e|chr1:97929570-97930069	0.36718435856453	.	.
chr1	97661800	97662299	chr1	97553622	97554121	D1Ertd622e|chr1:97553622-97554121	0.334196257171355	.	.
chr1	97661800	97662299	chr1	97614601	97615100	D1Ertd622e|chr1:97614601-97615100	0.514182142932144	.	.
chr1	97769886	97770385	chr1	97833669	97834168	Gin1|chr1:97833669-97834168	0.307555652849749	.	.
chr1	97769886	97770385	chr1	97833669	97834168	Ppip5k2|chr1:97833669-97834168	0.307555652849749	.	.
chr1	97769886	97770385	chr1	97976856	97977355	Gin1|chr1:97976856-97977355	0.303743686534149	.	.
chr1	97769886	97770385	chr1	97976856	97977355	Ppip5k2|chr1:97976856-97977355	0.303743686534149	.	.
chr1	98095430	98095929	chr1	97929570	97930069	Pam|chr1:97929570-97930069	0.302777031676216	.	.
chr1	98095430	98095929	chr1	97985832	97986331	Pam|chr1:97985832-97986331	0.549379284437796	.	.
chr1	98095430	98095929	chr1	98107574	98108073	Pam|chr1:98107574-98108073	0.355828458585464	.	.
chr1	98095430	98095929	chr1	98157106	98157605	Pam|chr1:98157106-98157605	0.43863425477857	.	.
chr1	99772082	99772581	chr1	99577655	99578154	Cntnap5b|chr1:99577655-99578154	0.503961044253585	.	.
chr1	105355774	105356273	chr1	105051001	105051500	Gm17634|chr1:105051001-105051500	0.461084754602931	.	.
chr1	105355774	105356273	chr1	105051001	105051500	Rnf152|chr1:105051001-105051500	0.461084754602931	.	.
chr1	105355774	105356273	chr1	105246114	105246613	Gm17634|chr1:105246114-105246613	0.743218621490328	.	.
chr1	105355774	105356273	chr1	105246114	105246613	Rnf152|chr1:105246114-105246613	0.743218621490328	.	.
chr1	105356312	105356811	chr1	105051001	105051500	Gm17634|chr1:105051001-105051500	0.375841578646788	.	.
chr1	105356312	105356811	chr1	105051001	105051500	Rnf152|chr1:105051001-105051500	0.375841578646788	.	.
chr1	105356312	105356811	chr1	105246114	105246613	Gm17634|chr1:105246114-105246613	0.571606103623623	.	.
chr1	105356312	105356811	chr1	105246114	105246613	Rnf152|chr1:105246114-105246613	0.571606103623623	.	.
chr1	105663536	105664035	chr1	105554663	105555162	Pign|chr1:105554663-105555162	0.307439711239014	.	.
chr1	105663536	105664035	chr1	105554663	105555162	Relch|chr1:105554663-105555162	0.307439711239014	.	.
chr1	105780395	105780894	chr1	105870735	105871234	Tnfrsf11a|chr1:105870735-105871234	0.409243273892112	.	.
chr1	105990273	105990772	chr1	105554663	105555162	Gm7160|chr1:105554663-105555162	0.384807217097427	.	.
chr1	105990273	105990772	chr1	105554663	105555162	Zcchc2|chr1:105554663-105555162	0.384807217097427	.	.
chr1	106171937	106172436	chr1	105829070	105829569	Gm20753|chr1:105829070-105829569	0.633782739943238	.	.
chr1	106171937	106172436	chr1	105829070	105829569	Phlpp1|chr1:105829070-105829569	0.633782739943238	.	.
chr1	106171937	106172436	chr1	105840729	105841228	Gm20753|chr1:105840729-105841228	0.348822774748595	.	.
chr1	106171937	106172436	chr1	105840729	105841228	Phlpp1|chr1:105840729-105841228	0.348822774748595	.	.
chr1	106171937	106172436	chr1	106272871	106273370	Gm20753|chr1:106272871-106273370	0.570893407589254	.	.
chr1	106171937	106172436	chr1	106272871	106273370	Phlpp1|chr1:106272871-106273370	0.570893407589254	.	.
chr1	106171937	106172436	chr1	106478032	106478531	Gm20753|chr1:106478032-106478531	0.528812896098975	.	.
chr1	106171937	106172436	chr1	106478032	106478531	Phlpp1|chr1:106478032-106478531	0.528812896098975	.	.
chr1	106759529	106760028	chr1	106514228	106514727	Kdsr|chr1:106514228-106514727	0.319209610722461	.	.
chr1	106796474	106796973	chr1	106753279	106753778	Vps4b|chr1:106753279-106753778	0.459522604339099	.	.
chr1	118389052	118389551	chr1	118523134	118523633	Clasp1|chr1:118523134-118523633	0.329502734065551	.	.
chr1	119504531	119505030	chr1	119612901	119613400	Ralb|chr1:119612901-119613400	0.473172200563924	.	.
chr1	119504531	119505030	chr1	119889088	119889587	Ralb|chr1:119889088-119889587	0.429476998198171	.	.
chr1	119525867	119526366	chr1	119968470	119968969	Gm27184|chr1:119968470-119968969	0.41198139993963	.	.
chr1	119525867	119526366	chr1	119968470	119968969	Tmem185b|chr1:119968470-119968969	0.41198139993963	.	.
chr1	119648754	119649253	chr1	119968470	119968969	Epb41l5|chr1:119968470-119968969	0.4963863552219	.	.
chr1	119912947	119913446	chr1	120136492	120136991	Tmem177|chr1:120136492-120136991	0.31619512276399	.	.
chr1	120120898	120121397	chr1	120489982	120490481	3110009E18Rik|chr1:120489982-120490481	0.675556222150384	.	.
chr1	120120898	120121397	chr1	120489982	120490481	Dbi|chr1:120489982-120490481	0.675556222150384	.	.
chr1	121567757	121568256	chr1	121327621	121328120	Ddx18|chr1:121327621-121328120	0.64742393070316	.	.
chr1	121567757	121568256	chr1	121348163	121348662	Ddx18|chr1:121348163-121348662	0.501699844919305	.	.
chr1	121567757	121568256	chr1	121521277	121521776	Ddx18|chr1:121521277-121521776	0.465845808474993	.	.
chr1	121567757	121568256	chr1	121546769	121547268	Ddx18|chr1:121546769-121547268	0.340420568808054	.	.
chr1	121567757	121568256	chr1	121698018	121698517	Ddx18|chr1:121698018-121698517	0.558769506341857	.	.
chr1	125560306	125560805	chr1	125372763	125373262	Slc35f5|chr1:125372763-125373262	0.343421881630861	.	.
chr1	127773884	127774383	chr1	127575550	127576049	2900009J06Rik|chr1:127575550-127576049	0.330561428431791	.	.
chr1	127773884	127774383	chr1	127575550	127576049	Ccnt2|chr1:127575550-127576049	0.330561428431791	.	.
chr1	127773884	127774383	chr1	127669580	127670079	2900009J06Rik|chr1:127669580-127670079	0.345153413101387	.	.
chr1	127773884	127774383	chr1	127669580	127670079	Ccnt2|chr1:127669580-127670079	0.345153413101387	.	.
chr1	127773884	127774383	chr1	128032080	128032579	2900009J06Rik|chr1:128032080-128032579	0.429423524274136	.	.
chr1	127773884	127774383	chr1	128032080	128032579	Ccnt2|chr1:128032080-128032579	0.429423524274136	.	.
chr1	127854791	127855290	chr1	127575550	127576049	Map3k19|chr1:127575550-127576049	0.334484331556927	.	.
chr1	127854791	127855290	chr1	127676762	127677261	Map3k19|chr1:127676762-127677261	0.411871276213059	.	.
chr1	127854791	127855290	chr1	128003957	128004456	Map3k19|chr1:128003957-128004456	0.415344564699632	.	.
chr1	127868495	127868994	chr1	127676762	127677261	Rab3gap1|chr1:127676762-127677261	0.312170146103317	.	.
chr1	127868495	127868994	chr1	127765427	127765926	Rab3gap1|chr1:127765427-127765926	0.522546024403687	.	.
chr1	127868495	127868994	chr1	128141673	128142172	Rab3gap1|chr1:128141673-128142172	0.646539276527366	.	.
chr1	128243885	128244384	chr1	127765427	127765926	Ubxn4|chr1:127765427-127765926	0.325166142451544	.	.
chr1	128243885	128244384	chr1	128141673	128142172	Ubxn4|chr1:128141673-128142172	0.437653219424172	.	.
chr1	128243885	128244384	chr1	128290293	128290792	Ubxn4|chr1:128290293-128290792	0.426350342006425	.	.
chr1	128243885	128244384	chr1	128391686	128392185	Ubxn4|chr1:128391686-128392185	0.371380169351025	.	.
chr1	128243885	128244384	chr1	128457015	128457514	Ubxn4|chr1:128457015-128457514	0.486752637154716	.	.
chr1	128359460	128359959	chr1	128003957	128004456	Mcm6|chr1:128003957-128004456	0.353687918131307	.	.
chr1	128416641	128417140	chr1	128003957	128004456	Dars|chr1:128003957-128004456	0.31140674922207	.	.
chr1	129273098	129273597	chr1	129113933	129114432	Thsd7b|chr1:129113933-129114432	0.537937875242052	.	.
chr1	129273098	129273597	chr1	129589453	129589952	Thsd7b|chr1:129589453-129589952	0.338644248853882	.	.
chr1	130462505	130463004	chr1	130618813	130619312	Cd55|chr1:130618813-130619312	0.620224528300073	.	.
chr1	130462505	130463004	chr1	130618813	130619312	Cd55|chr1:130618813-130619312	0.620224528300074	.	.
chr1	130462505	130463004	chr1	130618813	130619312	Gm16083|chr1:130618813-130619312	0.620224528300073	.	.
chr1	130462505	130463004	chr1	130618813	130619312	Gm16083|chr1:130618813-130619312	0.620224528300074	.	.
chr1	130717229	130717728	chr1	130350205	130350704	Yod1|chr1:130350205-130350704	0.543628398295786	.	.
chr1	130717229	130717728	chr1	130995515	130996014	Yod1|chr1:130995515-130996014	0.366778387642154	.	.
chr1	131138073	131138572	chr1	130995515	130996014	Dyrk3|chr1:130995515-130996014	0.548612503226201	.	.
chr1	131244461	131244960	chr1	130995515	130996014	Rassf5|chr1:130995515-130996014	0.38679325509158	.	.
chr1	131245008	131245507	chr1	130804323	130804822	Rassf5|chr1:130804323-130804822	0.303820809438048	.	.
chr1	131245008	131245507	chr1	131431296	131431795	Rassf5|chr1:131431296-131431795	0.335243858654037	.	.
chr1	131526753	131527252	chr1	131431296	131431795	Fam72a|chr1:131431296-131431795	0.488392694973977	.	.
chr1	131526753	131527252	chr1	131431296	131431795	Srgap2|chr1:131431296-131431795	0.488392694973977	.	.
chr1	131526753	131527252	chr1	131712339	131712838	Fam72a|chr1:131712339-131712838	0.32138413772321	.	.
chr1	131526753	131527252	chr1	131712339	131712838	Srgap2|chr1:131712339-131712838	0.32138413772321	.	.
chr1	131526753	131527252	chr1	131955176	131955675	Fam72a|chr1:131955176-131955675	0.362817929640643	.	.
chr1	131526753	131527252	chr1	131955176	131955675	Srgap2|chr1:131955176-131955675	0.362817929640643	.	.
chr1	131827667	131828166	chr1	131573579	131574078	Slc41a1|chr1:131573579-131574078	0.314814066526499	.	.
chr1	131827667	131828166	chr1	131937643	131938142	Slc41a1|chr1:131937643-131938142	0.456142744604545	.	.
chr1	131827667	131828166	chr1	132144172	132144671	Slc41a1|chr1:132144172-132144671	0.344173504094959	.	.
chr1	131827667	131828166	chr1	132157329	132157828	Slc41a1|chr1:132157329-132157828	0.452615209374892	.	.
chr1	131827667	131828166	chr1	132200622	132201121	Slc41a1|chr1:132200622-132201121	0.404910078442233	.	.
chr1	131866958	131867457	chr1	132157329	132157828	Rab29|chr1:132157329-132157828	0.401971546535096	.	.
chr1	131866958	131867457	chr1	132190118	132190617	Rab29|chr1:132190118-132190617	0.320648122568353	.	.
chr1	131866958	131867457	chr1	132200622	132201121	Rab29|chr1:132200622-132201121	0.427600601530729	.	.
chr1	132007294	132007793	chr1	131982827	131983326	Elk4|chr1:131982827-131983326	0.367440057525241	.	.
chr1	132007294	132007793	chr1	132123531	132124030	Elk4|chr1:132123531-132124030	0.471744614554757	.	.
chr1	132007800	132008299	chr1	132288083	132288582	Elk4|chr1:132288083-132288582	0.474499123744425	.	.
chr1	132007800	132008299	chr1	132458151	132458650	Elk4|chr1:132458151-132458650	0.405162014052114	.	.
chr1	132067653	132068152	chr1	132144172	132144671	Mfsd4a|chr1:132144172-132144671	0.355971780076594	.	.
chr1	132067653	132068152	chr1	132200622	132201121	Mfsd4a|chr1:132200622-132201121	0.343364200464007	.	.
chr1	132315820	132316319	chr1	132123531	132124030	Nuak2|chr1:132123531-132124030	0.403318389137446	.	.
chr1	132315820	132316319	chr1	132171549	132172048	Nuak2|chr1:132171549-132172048	0.313665070698563	.	.
chr1	132315820	132316319	chr1	132190118	132190617	Nuak2|chr1:132190118-132190617	0.357473571554109	.	.
chr1	132315820	132316319	chr1	132200622	132201121	Nuak2|chr1:132200622-132201121	0.303093504873803	.	.
chr1	132391552	132392051	chr1	132157329	132157828	Tmcc2|chr1:132157329-132157828	0.605154726737789	.	.
chr1	132391552	132392051	chr1	132171549	132172048	Tmcc2|chr1:132171549-132172048	0.645746091669669	.	.
chr1	132391552	132392051	chr1	132190118	132190617	Tmcc2|chr1:132190118-132190617	0.557348119445977	.	.
chr1	132391552	132392051	chr1	132200622	132201121	Tmcc2|chr1:132200622-132201121	0.604679235946447	.	.
chr1	132417199	132417698	chr1	132090255	132090754	Dstyk|chr1:132090255-132090754	0.49630946153797	.	.
chr1	132417199	132417698	chr1	132144172	132144671	Dstyk|chr1:132144172-132144671	0.397284132449628	.	.
chr1	132417199	132417698	chr1	132288083	132288582	Dstyk|chr1:132288083-132288582	0.419020010652449	.	.
chr1	132417199	132417698	chr1	132425565	132426064	Dstyk|chr1:132425565-132426064	0.578518205151734	.	.
chr1	132417199	132417698	chr1	132425565	132426064	Dstyk|chr1:132425565-132426064	0.578518205151735	.	.
chr1	132417199	132417698	chr1	132458151	132458650	Dstyk|chr1:132458151-132458650	0.411950466359696	.	.
chr1	132477175	132477674	chr1	132090255	132090754	6030442K20Rik|chr1:132090255-132090754	0.4614994198496	.	.
chr1	132477175	132477674	chr1	132090255	132090754	Rbbp5|chr1:132090255-132090754	0.4614994198496	.	.
chr1	132477175	132477674	chr1	132288083	132288582	6030442K20Rik|chr1:132288083-132288582	0.530478187063012	.	.
chr1	132477175	132477674	chr1	132288083	132288582	Rbbp5|chr1:132288083-132288582	0.530478187063012	.	.
chr1	132477175	132477674	chr1	132425565	132426064	6030442K20Rik|chr1:132425565-132426064	0.481138292468019	.	.
chr1	132477175	132477674	chr1	132425565	132426064	Rbbp5|chr1:132425565-132426064	0.481138292468019	.	.
chr1	132477175	132477674	chr1	132458151	132458650	6030442K20Rik|chr1:132458151-132458650	0.591342095124396	.	.
chr1	132477175	132477674	chr1	132458151	132458650	Rbbp5|chr1:132458151-132458650	0.591342095124396	.	.
chr1	132880112	132880611	chr1	133176585	133177084	Lrrn2|chr1:133176585-133177084	0.410992072995246	.	.
chr1	132880112	132880611	chr1	133180923	133181422	Lrrn2|chr1:133180923-133181422	0.578376151768074	.	.
chr1	133045916	133046415	chr1	132758968	132759467	Pik3c2b|chr1:132758968-132759467	0.316483646640366	.	.
chr1	133045916	133046415	chr1	132934866	132935365	Pik3c2b|chr1:132934866-132935365	0.421930812514292	.	.
chr1	133130962	133131461	chr1	132758968	132759467	Ppp1r15b|chr1:132758968-132759467	0.650611777072991	.	.
chr1	133130962	133131461	chr1	133033695	133034194	Ppp1r15b|chr1:133033695-133034194	0.360948590220747	.	.
chr1	133130962	133131461	chr1	133397024	133397523	Ppp1r15b|chr1:133397024-133397523	0.357206350043437	.	.
chr1	133321339	133321838	chr1	133180923	133181422	Kiss1|chr1:133180923-133181422	0.305495220266338	.	.
chr1	133363828	133364327	chr1	133087536	133088035	Etnk2|chr1:133087536-133088035	0.396704329386234	.	.
chr1	133363828	133364327	chr1	133237569	133238068	Etnk2|chr1:133237569-133238068	0.368320292239096	.	.
chr1	133363828	133364327	chr1	133328175	133328674	Etnk2|chr1:133328175-133328674	0.403506730279014	.	.
chr1	133363828	133364327	chr1	133385453	133385952	Etnk2|chr1:133385453-133385952	0.435965461215435	.	.
chr1	133424176	133424675	chr1	133087536	133088035	Sox13|chr1:133087536-133088035	0.500220904937061	.	.
chr1	133424176	133424675	chr1	133328175	133328674	Sox13|chr1:133328175-133328674	0.482953170085149	.	.
chr1	133661173	133661672	chr1	133333921	133334420	Gm38394|chr1:133333921-133334420	0.319012404980138	.	.
chr1	133661173	133661672	chr1	133333921	133334420	Zbed6|chr1:133333921-133334420	0.319012404980138	.	.
chr1	133661173	133661672	chr1	133333921	133334420	Zc3h11a|chr1:133333921-133334420	0.319012404980138	.	.
chr1	133800824	133801323	chr1	133715472	133715971	Atp2b4|chr1:133715472-133715971	0.377127953030346	.	.
chr1	133908258	133908757	chr1	133908815	133909314	Optc|chr1:133908815-133909314	0.639375217860777	.	.
chr1	133908258	133908757	chr1	134045877	134046376	Optc|chr1:134045877-134046376	0.324510039061791	.	.
chr1	133908258	133908757	chr1	134060782	134061281	Optc|chr1:134060782-134061281	0.412237523230066	.	.
chr1	133908258	133908757	chr1	134092834	134093333	Optc|chr1:134092834-134093333	0.575836787359742	.	.
chr1	133908258	133908757	chr1	134099100	134099599	Optc|chr1:134099100-134099599	0.684060941759112	.	.
chr1	133908258	133908757	chr1	134151628	134152127	Optc|chr1:134151628-134152127	0.326262775804317	.	.
chr1	134078899	134079398	chr1	134060782	134061281	Btg2|chr1:134060782-134061281	0.424881481549565	.	.
chr1	134078899	134079398	chr1	134344509	134345008	Btg2|chr1:134344509-134345008	0.340191268450705	.	.
chr1	134331834	134332333	chr1	134092834	134093333	Ppfia4|chr1:134092834-134093333	0.486295637804812	.	.
chr1	134415089	134415588	chr1	134060782	134061281	Adipor1|chr1:134060782-134061281	0.600340625089692	.	.
chr1	134415089	134415588	chr1	134099100	134099599	Adipor1|chr1:134099100-134099599	0.307467480315741	.	.
chr1	134415089	134415588	chr1	134344509	134345008	Adipor1|chr1:134344509-134345008	0.489260337493201	.	.
chr1	134415089	134415588	chr1	134556771	134557270	Adipor1|chr1:134556771-134557270	0.509130368226515	.	.
chr1	134455268	134455767	chr1	134556771	134557270	Klhl12|chr1:134556771-134557270	0.380051280386055	.	.
chr1	134962267	134962766	chr1	134556771	134557270	Ube2t|chr1:134556771-134557270	0.385393489776607	.	.
chr1	135132377	135132876	chr1	134777920	134778419	Ptpn7|chr1:134777920-134778419	0.340961717374019	.	.
chr1	135146503	135147002	chr1	135003356	135003855	Arl8a|chr1:135003356-135003855	0.373856443417632	.	.
chr1	135258970	135259469	chr1	135585530	135586029	Elf3|chr1:135585530-135586029	0.399755701744727	.	.
chr1	135258970	135259469	chr1	135729298	135729797	Elf3|chr1:135729298-135729797	0.362415519697268	.	.
chr1	135283732	135284231	chr1	135026279	135026778	Rnpep|chr1:135026279-135026778	0.55431031517768	.	.
chr1	135283732	135284231	chr1	135540242	135540741	Rnpep|chr1:135540242-135540741	0.453523033651216	.	.
chr1	135283732	135284231	chr1	135585530	135586029	Rnpep|chr1:135585530-135586029	0.407053414671122	.	.
chr1	135283732	135284231	chr1	135600302	135600801	Rnpep|chr1:135600302-135600801	0.428657287550016	.	.
chr1	135284244	135284743	chr1	135026279	135026778	Rnpep|chr1:135026279-135026778	0.391252420530387	.	.
chr1	135284244	135284743	chr1	135540242	135540741	Rnpep|chr1:135540242-135540741	0.492518892456105	.	.
chr1	135284244	135284743	chr1	135585530	135586029	Rnpep|chr1:135585530-135586029	0.34724692363416	.	.
chr1	135284244	135284743	chr1	135600302	135600801	Rnpep|chr1:135600302-135600801	0.418521244811056	.	.
chr1	135374611	135375110	chr1	135026279	135026778	Shisa4|chr1:135026279-135026778	0.365465537374896	.	.
chr1	135375176	135375675	chr1	135154328	135154827	Shisa4|chr1:135154328-135154827	0.485334479164485	.	.
chr1	135375176	135375675	chr1	135565073	135565572	Shisa4|chr1:135565073-135565572	0.442233855756251	.	.
chr1	135375176	135375675	chr1	135583495	135583994	Shisa4|chr1:135583495-135583994	0.305295603956756	.	.
chr1	135430227	135430726	chr1	135540242	135540741	Ipo9|chr1:135540242-135540741	0.566561101321512	.	.
chr1	135430227	135430726	chr1	135585530	135586029	Ipo9|chr1:135585530-135586029	0.405878405436171	.	.
chr1	135430227	135430726	chr1	135600302	135600801	Ipo9|chr1:135600302-135600801	0.540766906212443	.	.
chr1	135430227	135430726	chr1	135700551	135701050	Ipo9|chr1:135700551-135701050	0.424917058571424	.	.
chr1	135766118	135766617	chr1	135565073	135565572	Phlda3|chr1:135565073-135565572	0.320245576481944	.	.
chr1	135766118	135766617	chr1	135583495	135583994	Phlda3|chr1:135583495-135583994	0.352653981927823	.	.
chr1	135766118	135766617	chr1	135752912	135753411	Phlda3|chr1:135752912-135753411	0.367194326419895	.	.
chr1	136007806	136008305	chr1	135909329	135909828	Tmem9|chr1:135909329-135909828	0.460556838014507	.	.
chr1	136119621	136120120	chr1	135909329	135909828	Gm37759|chr1:135909329-135909828	0.381444485317578	.	.
chr1	136119621	136120120	chr1	136069917	136070416	Gm37759|chr1:136069917-136070416	0.447014347101831	.	.
chr1	136131078	136131577	chr1	136143421	136143920	Gm15850|chr1:136143421-136143920	0.322725036991073	.	.
chr1	136131078	136131577	chr1	136143421	136143920	Kif21b|chr1:136143421-136143920	0.322725036991073	.	.
chr1	136131078	136131577	chr1	136370369	136370868	Gm15850|chr1:136370369-136370868	0.332803631939036	.	.
chr1	136131078	136131577	chr1	136370369	136370868	Kif21b|chr1:136370369-136370868	0.332803631939036	.	.
chr1	136259695	136260194	chr1	136706410	136706909	Gm26781|chr1:136706410-136706909	0.645206416965651	.	.
chr1	136259695	136260194	chr1	136706410	136706909	Gpr25|chr1:136706410-136706909	0.645206416965651	.	.
chr1	136260203	136260702	chr1	136170040	136170539	Gpr25|chr1:136170040-136170539	0.518884406901596	.	.
chr1	136260203	136260702	chr1	136706410	136706909	Gpr25|chr1:136706410-136706909	0.660534929420632	.	.
chr1	136345905	136346404	chr1	136069917	136070416	Camsap2|chr1:136069917-136070416	0.544991414184962	.	.
chr1	136345905	136346404	chr1	136140240	136140739	Camsap2|chr1:136140240-136140739	0.311883096391308	.	.
chr1	136345905	136346404	chr1	136170040	136170539	Camsap2|chr1:136170040-136170539	0.459913591798523	.	.
chr1	136345905	136346404	chr1	136550851	136551350	Camsap2|chr1:136550851-136551350	0.315362602003287	.	.
chr1	136415292	136415791	chr1	136140240	136140739	9230116N13Rik|chr1:136140240-136140739	0.338910501178743	.	.
chr1	136415292	136415791	chr1	136140240	136140739	Ddx59|chr1:136140240-136140739	0.338910501178743	.	.
chr1	136415292	136415791	chr1	136642172	136642671	9230116N13Rik|chr1:136642172-136642671	0.416311498321754	.	.
chr1	136415292	136415791	chr1	136642172	136642671	Ddx59|chr1:136642172-136642671	0.416311498321754	.	.
chr1	136466035	136466534	chr1	136069917	136070416	Kif14|chr1:136069917-136070416	0.367670037777776	.	.
chr1	136466035	136466534	chr1	136370918	136371417	Kif14|chr1:136370918-136371417	0.33705479170292	.	.
chr1	136466035	136466534	chr1	136550851	136551350	Kif14|chr1:136550851-136551350	0.337557035104231	.	.
chr1	136466035	136466534	chr1	136642172	136642671	Kif14|chr1:136642172-136642671	0.449636112269545	.	.
chr1	136624613	136625112	chr1	136948875	136949374	Platr23|chr1:136948875-136949374	0.490927275254616	.	.
chr1	136624613	136625112	chr1	136948875	136949374	Zfp281|chr1:136948875-136949374	0.490927275254616	.	.
chr1	138618987	138619486	chr1	138417819	138418318	Nek7|chr1:138417819-138418318	0.313778912430882	.	.
chr1	138618987	138619486	chr1	138506964	138507463	Nek7|chr1:138506964-138507463	0.477955320029039	.	.
chr1	138618987	138619486	chr1	138507605	138508104	Nek7|chr1:138507605-138508104	0.520818877907125	.	.
chr1	138618987	138619486	chr1	138617900	138618399	Nek7|chr1:138617900-138618399	0.522452384832523	.	.
chr1	138618987	138619486	chr1	138835336	138835835	Nek7|chr1:138835336-138835835	0.350497972449683	.	.
chr1	138618987	138619486	chr1	138983421	138983920	Nek7|chr1:138983421-138983920	0.33597509692628	.	.
chr1	138619514	138620013	chr1	138328198	138328697	Nek7|chr1:138328198-138328697	0.317588271153027	.	.
chr1	138619514	138620013	chr1	138507605	138508104	Nek7|chr1:138507605-138508104	0.303723011543651	.	.
chr1	138619514	138620013	chr1	138617900	138618399	Nek7|chr1:138617900-138618399	0.749972706281937	.	.
chr1	138619514	138620013	chr1	138983421	138983920	Nek7|chr1:138983421-138983920	0.581617391816087	.	.
chr1	138619514	138620013	chr1	138983924	138984423	Nek7|chr1:138983924-138984423	0.308532617353608	.	.
chr1	138963206	138963705	chr1	138617900	138618399	Dennd1b|chr1:138617900-138618399	0.46051153682288	.	.
chr1	138963206	138963705	chr1	138983421	138983920	Dennd1b|chr1:138983421-138983920	0.599314681707661	.	.
chr1	138963206	138963705	chr1	139000479	139000978	Dennd1b|chr1:139000479-139000978	0.582271218829879	.	.
chr1	138963206	138963705	chr1	139111450	139111949	Dennd1b|chr1:139111450-139111949	0.559164349258926	.	.
chr1	138963753	138964252	chr1	138983421	138983920	Dennd1b|chr1:138983421-138983920	0.436137283246977	.	.
chr1	138963753	138964252	chr1	139000479	139000978	Dennd1b|chr1:139000479-139000978	0.493241745364318	.	.
chr1	138963753	138964252	chr1	139111450	139111949	Dennd1b|chr1:139111450-139111949	0.33057191858769	.	.
chr1	139421972	139422471	chr1	139000479	139000978	Zbtb41|chr1:139000479-139000978	0.466947397114806	.	.
chr1	139421972	139422471	chr1	139111450	139111949	Zbtb41|chr1:139111450-139111949	0.331750896134259	.	.
chr1	139421972	139422471	chr1	139267783	139268282	Zbtb41|chr1:139267783-139268282	0.344932632254702	.	.
chr1	139454477	139454976	chr1	139202973	139203472	Aspm|chr1:139202973-139203472	0.323316636775015	.	.
chr1	139454477	139454976	chr1	139202973	139203472	Aspm|chr1:139202973-139203472	0.323316636775016	.	.
chr1	140245186	140245685	chr1	140206364	140206863	Kcnt2|chr1:140206364-140206863	0.339045703882635	.	.
chr1	140245186	140245685	chr1	140492218	140492717	Kcnt2|chr1:140492218-140492717	0.576875428240019	.	.
chr1	143640493	143640992	chr1	143766448	143766947	B3galt2|chr1:143766448-143766947	0.454525888987038	.	.
chr1	143702603	143703102	chr1	143910500	143910999	Cdc73|chr1:143910500-143910999	0.377348337788346	.	.
chr1	144004041	144004540	chr1	143830603	143831102	Rgs2|chr1:143830603-143831102	0.370931044633104	.	.
chr1	146841091	146841590	chr1	146783179	146783678	Gm15584|chr1:146783179-146783678	0.319147223204156	.	.
chr1	151138226	151138725	chr1	150753143	150753642	C730036E19Rik|chr1:150753143-150753642	0.324995577782039	.	.
chr1	151345057	151345556	chr1	151389977	151390476	Gm10138|chr1:151389977-151390476	0.380068470935661	.	.
chr1	151345057	151345556	chr1	151389977	151390476	Ivns1abp|chr1:151389977-151390476	0.380068470935661	.	.
chr1	151428258	151428757	chr1	151301826	151302325	Swt1|chr1:151301826-151302325	0.430302227127501	.	.
chr1	151428258	151428757	chr1	151301826	151302325	Swt1|chr1:151301826-151302325	0.430302227127502	.	.
chr1	151428258	151428757	chr1	151301826	151302325	Trmt1l|chr1:151301826-151302325	0.430302227127501	.	.
chr1	151428258	151428757	chr1	151301826	151302325	Trmt1l|chr1:151301826-151302325	0.430302227127502	.	.
chr1	151428258	151428757	chr1	151706042	151706541	Swt1|chr1:151706042-151706541	0.415767936220755	.	.
chr1	151428258	151428757	chr1	151706042	151706541	Trmt1l|chr1:151706042-151706541	0.415767936220755	.	.
chr1	151500739	151501238	chr1	151984029	151984528	Rnf2|chr1:151984029-151984528	0.351312380014113	.	.
chr1	151550730	151551229	chr1	151564412	151564911	Gm28181|chr1:151564412-151564911	0.353463865961704	.	.
chr1	151550730	151551229	chr1	151591636	151592135	Gm28181|chr1:151591636-151592135	0.453131840823497	.	.
chr1	151754914	151755413	chr1	151984029	151984528	2810414N06Rik|chr1:151984029-151984528	0.71359429990565	.	.
chr1	151754914	151755413	chr1	151984029	151984528	Edem3|chr1:151984029-151984528	0.71359429990565	.	.
chr1	152090109	152090608	chr1	152110087	152110586	1700025G04Rik|chr1:152110087-152110586	0.346921540511919	.	.
chr1	152399881	152400380	chr1	152368278	152368777	Colgalt2|chr1:152368278-152368777	0.325766828380769	.	.
chr1	152766246	152766745	chr1	152768039	152768538	Arpc5|chr1:152768039-152768538	0.687312928598193	.	.
chr1	152766246	152766745	chr1	152768039	152768538	Rgl1|chr1:152768039-152768538	0.687312928598193	.	.
chr1	152766805	152767304	chr1	152599244	152599743	Arpc5|chr1:152599244-152599743	0.441560927104598	.	.
chr1	152766805	152767304	chr1	152599244	152599743	Rgl1|chr1:152599244-152599743	0.441560927104598	.	.
chr1	152766805	152767304	chr1	153043362	153043861	Arpc5|chr1:153043362-153043861	0.304170876194241	.	.
chr1	152766805	152767304	chr1	153043362	153043861	Rgl1|chr1:153043362-153043861	0.304170876194241	.	.
chr1	152902442	152902941	chr1	153053931	153054430	Smg7|chr1:153053931-153054430	0.30290619490411	.	.
chr1	152902988	152903487	chr1	152872002	152872501	Smg7|chr1:152872002-152872501	0.342523838956335	.	.
chr1	152902988	152903487	chr1	152872002	152872501	Smg7|chr1:152872002-152872501	0.342523838956336	.	.
chr1	152902988	152903487	chr1	153053931	153054430	Smg7|chr1:153053931-153054430	0.328903904459537	.	.
chr1	152902988	152903487	chr1	153096157	153096656	Smg7|chr1:153096157-153096656	0.583273591166161	.	.
chr1	152902988	152903487	chr1	153223472	153223971	Smg7|chr1:153223472-153223971	0.335847869795289	.	.
chr1	153332222	153332721	chr1	153386660	153387159	Lamc1|chr1:153386660-153387159	0.422156062139916	.	.
chr1	153332222	153332721	chr1	153683332	153683831	Lamc1|chr1:153683332-153683831	0.556644813685971	.	.
chr1	153332222	153332721	chr1	153703326	153703825	Lamc1|chr1:153703326-153703825	0.387657012276126	.	.
chr1	153332222	153332721	chr1	153717908	153718407	Lamc1|chr1:153717908-153718407	0.61944838467314	.	.
chr1	153332786	153333285	chr1	153683332	153683831	Lamc1|chr1:153683332-153683831	0.515742971710921	.	.
chr1	153332786	153333285	chr1	153717908	153718407	Lamc1|chr1:153717908-153718407	0.344664972840496	.	.
chr1	153424875	153425374	chr1	153683332	153683831	Shcbp1l|chr1:153683332-153683831	0.358316566976995	.	.
chr1	153487484	153487983	chr1	153703326	153703825	Dhx9|chr1:153703326-153703825	0.421270926285272	.	.
chr1	153487484	153487983	chr1	153717908	153718407	Dhx9|chr1:153717908-153718407	0.375237643590163	.	.
chr1	153549494	153549993	chr1	153544688	153545187	Npl|chr1:153544688-153545187	0.33302414125982	.	.
chr1	153737285	153737784	chr1	153683332	153683831	C230024C17Rik|chr1:153683332-153683831	0.566000648422912	.	.
chr1	153737285	153737784	chr1	153812636	153813135	C230024C17Rik|chr1:153812636-153813135	0.614202996175678	.	.
chr1	153899574	153900073	chr1	153978251	153978750	Glul|chr1:153978251-153978750	0.335670477043426	.	.
chr1	153899574	153900073	chr1	153978251	153978750	Teddm2|chr1:153978251-153978750	0.335670477043426	.	.
chr1	155098555	155099054	chr1	155006491	155006990	Ier5|chr1:155006491-155006990	0.326100850527495	.	.
chr1	155098555	155099054	chr1	155026152	155026651	Ier5|chr1:155026152-155026651	0.35161415651004	.	.
chr1	155098555	155099054	chr1	155224024	155224523	Ier5|chr1:155224024-155224523	0.729399955004752	.	.
chr1	155098555	155099054	chr1	155306700	155307199	Ier5|chr1:155306700-155307199	0.42907905835554	.	.
chr1	155098555	155099054	chr1	155307331	155307830	Ier5|chr1:155307331-155307830	0.321026328849947	.	.
chr1	155158401	155158900	chr1	155224024	155224523	Stx6|chr1:155224024-155224523	0.588103803991625	.	.
chr1	155158401	155158900	chr1	155306700	155307199	Stx6|chr1:155306700-155307199	0.420399042539588	.	.
chr1	155417226	155417725	chr1	155517010	155517509	Xpr1|chr1:155517010-155517509	0.37612808721431	.	.
chr1	155527653	155528152	chr1	155517010	155517509	Gm5532|chr1:155517010-155517509	0.338263037507848	.	.
chr1	155527653	155528152	chr1	155777442	155777941	Gm5532|chr1:155777442-155777941	0.359550847004209	.	.
chr1	155557936	155558435	chr1	155346818	155347317	Acbd6|chr1:155346818-155347317	0.361113003468146	.	.
chr1	155812620	155813119	chr1	155516450	155516949	Qsox1|chr1:155516450-155516949	0.429848103360077	.	.
chr1	155812620	155813119	chr1	155517010	155517509	Qsox1|chr1:155517010-155517509	0.398579413304204	.	.
chr1	155812620	155813119	chr1	155777442	155777941	Qsox1|chr1:155777442-155777941	0.553876258216195	.	.
chr1	155812620	155813119	chr1	155921669	155922168	Qsox1|chr1:155921669-155922168	0.338734412904645	.	.
chr1	155973115	155973614	chr1	155605630	155606129	Cep350|chr1:155605630-155606129	0.329879424254556	.	.
chr1	155973115	155973614	chr1	156108828	156109327	Cep350|chr1:156108828-156109327	0.364973766766158	.	.
chr1	156420903	156421402	chr1	156040577	156041076	Axdnd1|chr1:156040577-156041076	0.376204167444218	.	.
chr1	156420903	156421402	chr1	156108321	156108820	Axdnd1|chr1:156108321-156108820	0.454534536376514	.	.
chr1	156420903	156421402	chr1	156108828	156109327	Axdnd1|chr1:156108828-156109327	0.685753345136569	.	.
chr1	156420903	156421402	chr1	156473012	156473511	Axdnd1|chr1:156473012-156473511	0.373390983130145	.	.
chr1	156420903	156421402	chr1	156613877	156614376	Axdnd1|chr1:156613877-156614376	0.316855696808019	.	.
chr1	156420903	156421402	chr1	156656857	156657356	Axdnd1|chr1:156656857-156657356	0.417185053352542	.	.
chr1	156558476	156558975	chr1	156271559	156272058	Abl2|chr1:156271559-156272058	0.425637089340579	.	.
chr1	156558476	156558975	chr1	156313288	156313787	Abl2|chr1:156313288-156313787	0.367198772148853	.	.
chr1	156558476	156558975	chr1	156782129	156782628	Abl2|chr1:156782129-156782628	0.312876668826677	.	.
chr1	156938775	156939274	chr1	156540096	156540595	4930439D14Rik|chr1:156540096-156540595	0.317209950481777	.	.
chr1	156938775	156939274	chr1	156540096	156540595	Ralgps2|chr1:156540096-156540595	0.317209950481777	.	.
chr1	156938775	156939274	chr1	156640587	156641086	4930439D14Rik|chr1:156640587-156641086	0.326090410038242	.	.
chr1	156938775	156939274	chr1	156640587	156641086	4930439D14Rik|chr1:156640587-156641086	0.326090410038243	.	.
chr1	156938775	156939274	chr1	156640587	156641086	Ralgps2|chr1:156640587-156641086	0.326090410038242	.	.
chr1	156938775	156939274	chr1	156640587	156641086	Ralgps2|chr1:156640587-156641086	0.326090410038243	.	.
chr1	156938775	156939274	chr1	156761686	156762185	4930439D14Rik|chr1:156761686-156762185	0.388179764257958	.	.
chr1	156938775	156939274	chr1	156761686	156762185	Ralgps2|chr1:156761686-156762185	0.388179764257958	.	.
chr1	157411887	157412386	chr1	157180953	157181452	Rasal2|chr1:157180953-157181452	0.374189981050186	.	.
chr1	157411887	157412386	chr1	157536437	157536936	Rasal2|chr1:157536437-157536936	0.340709227423355	.	.
chr1	157412497	157412996	chr1	157536437	157536936	Rasal2|chr1:157536437-157536936	0.392917460871897	.	.
chr1	158362285	158362784	chr1	158116050	158116549	Astn1|chr1:158116050-158116549	0.390676139465645	.	.
chr1	158362285	158362784	chr1	158423553	158424052	Astn1|chr1:158423553-158424052	0.593947695547622	.	.
chr1	158362285	158362784	chr1	158531345	158531844	Astn1|chr1:158531345-158531844	0.353326105462146	.	.
chr1	158362285	158362784	chr1	158578316	158578815	Astn1|chr1:158578316-158578815	0.324720807087592	.	.
chr1	158362285	158362784	chr1	158654519	158655018	Astn1|chr1:158654519-158655018	0.319662563555493	.	.
chr1	158362285	158362784	chr1	158691347	158691846	Astn1|chr1:158691347-158691846	0.600892250137468	.	.
chr1	158553928	158554427	chr1	158730081	158730580	Gm37679|chr1:158730081-158730580	0.447848802809307	.	.
chr1	159231910	159232409	chr1	158791427	158791926	Cop1|chr1:158791427-158791926	0.413012898502993	.	.
chr1	159523530	159524029	chr1	159854244	159854743	Tnr|chr1:159854244-159854743	0.319403098439323	.	.
chr1	160906055	160906554	chr1	160552361	160552860	Rc3h1|chr1:160552361-160552860	0.582075606614291	.	.
chr1	160906055	160906554	chr1	160579562	160580061	Rc3h1|chr1:160579562-160580061	0.316078086739797	.	.
chr1	160906055	160906554	chr1	160714646	160715145	Rc3h1|chr1:160714646-160715145	0.474581989629326	.	.
chr1	160906592	160907091	chr1	160552361	160552860	Rc3h1|chr1:160552361-160552860	0.453908375731225	.	.
chr1	160906592	160907091	chr1	161195428	161195927	Rc3h1|chr1:161195428-161195927	0.316717652244611	.	.
chr1	161250941	161251440	chr1	161195428	161195927	Prdx6|chr1:161195428-161195927	0.574558550512973	.	.
chr1	161876197	161876696	chr1	161748714	161749213	Suco|chr1:161748714-161749213	0.304088088750754	.	.
chr1	161876715	161877214	chr1	161748714	161749213	Suco|chr1:161748714-161749213	0.557200841328713	.	.
chr1	161876715	161877214	chr1	162037790	162038289	Suco|chr1:162037790-162038289	0.325799326429543	.	.
chr1	161876715	161877214	chr1	162045197	162045696	Suco|chr1:162045197-162045696	0.334110665389246	.	.
chr1	161968972	161969471	chr1	161570859	161571358	Gm38304|chr1:161570859-161571358	0.498583652832568	.	.
chr1	161968972	161969471	chr1	161570859	161571358	Pigc|chr1:161570859-161571358	0.498583652832568	.	.
chr1	161968972	161969471	chr1	161819222	161819721	Gm38304|chr1:161819222-161819721	0.345111586523569	.	.
chr1	161968972	161969471	chr1	161819222	161819721	Pigc|chr1:161819222-161819721	0.345111586523569	.	.
chr1	161968972	161969471	chr1	162123396	162123895	Gm38304|chr1:162123396-162123895	0.349396677650349	.	.
chr1	161968972	161969471	chr1	162123396	162123895	Pigc|chr1:162123396-162123895	0.349396677650349	.	.
chr1	161968972	161969471	chr1	162132519	162133018	Gm38304|chr1:162132519-162133018	0.505912060720092	.	.
chr1	161968972	161969471	chr1	162132519	162133018	Pigc|chr1:162132519-162133018	0.505912060720092	.	.
chr1	161968972	161969471	chr1	162236284	162236783	Gm38304|chr1:162236284-162236783	0.571110508443735	.	.
chr1	161968972	161969471	chr1	162236284	162236783	Pigc|chr1:162236284-162236783	0.571110508443735	.	.
chr1	162477766	162478265	chr1	162621772	162622271	Dnm3|chr1:162621772-162622271	0.438240741480792	.	.
chr1	162570372	162570871	chr1	162832165	162832664	Vamp4|chr1:162832165-162832664	0.317244716959825	.	.
chr1	162739851	162740350	chr1	162665061	162665560	Prrc2c|chr1:162665061-162665560	0.415641690173928	.	.
chr1	162740352	162740851	chr1	162324216	162324715	Prrc2c|chr1:162324216-162324715	0.335571781647445	.	.
chr1	163779331	163779830	chr1	164217833	164218332	Kifap3|chr1:164217833-164218332	0.399757292830442	.	.
chr1	164248686	164249185	chr1	164217833	164218332	Slc19a2|chr1:164217833-164218332	0.341518232314096	.	.
chr1	164275346	164275845	chr1	164435267	164435766	Ccdc181|chr1:164435267-164435766	0.484434058562808	.	.
chr1	164275346	164275845	chr1	164616496	164616995	Ccdc181|chr1:164616496-164616995	0.349317171503395	.	.
chr1	164275346	164275845	chr1	164704608	164705107	Ccdc181|chr1:164704608-164705107	0.452348258382374	.	.
chr1	164457803	164458302	chr1	164630069	164630568	Atp1b1|chr1:164630069-164630568	0.45853301191205	.	.
chr1	164457803	164458302	chr1	164648671	164649170	Atp1b1|chr1:164648671-164649170	0.610803571392852	.	.
chr1	164898957	164899456	chr1	164821665	164822164	Gm32569|chr1:164821665-164822164	0.392931537914665	.	.
chr1	165091724	165092223	chr1	165018673	165019172	4930568G15Rik|chr1:165018673-165019172	0.366161643837678	.	.
chr1	165091724	165092223	chr1	165120312	165120811	4930568G15Rik|chr1:165120312-165120811	0.58975572723033	.	.
chr1	165091724	165092223	chr1	165132392	165132891	4930568G15Rik|chr1:165132392-165132891	0.451789950793163	.	.
chr1	165194197	165194696	chr1	165017732	165018231	Sft2d2|chr1:165017732-165018231	0.314421823161804	.	.
chr1	165194197	165194696	chr1	165187124	165187623	Sft2d2|chr1:165187124-165187623	0.324127408247887	.	.
chr1	165460313	165460812	chr1	165033088	165033587	Dcaf6|chr1:165033088-165033587	0.364635676390209	.	.
chr1	165460313	165460812	chr1	165033088	165033587	Mpc2|chr1:165033088-165033587	0.364635676390209	.	.
chr1	165460922	165461421	chr1	165033088	165033587	Dcaf6|chr1:165033088-165033587	0.410832415634473	.	.
chr1	165460922	165461421	chr1	165033088	165033587	Mpc2|chr1:165033088-165033587	0.410832415634473	.	.
chr1	165460922	165461421	chr1	165075344	165075843	Dcaf6|chr1:165075344-165075843	0.453926308536218	.	.
chr1	165460922	165461421	chr1	165075344	165075843	Mpc2|chr1:165075344-165075843	0.453926308536218	.	.
chr1	165763500	165763999	chr1	165618098	165618597	Creg1|chr1:165618098-165618597	0.410306843880588	.	.
chr1	165763500	165763999	chr1	166151305	166151804	Creg1|chr1:166151305-166151804	0.473021512467439	.	.
chr1	166002418	166002917	chr1	166280533	166281032	Gm26665|chr1:166280533-166281032	0.416774354516512	.	.
chr1	166002418	166002917	chr1	166280533	166281032	Pou2f1|chr1:166280533-166281032	0.416774354516512	.	.
chr1	166002418	166002917	chr1	166360121	166360620	Gm26665|chr1:166360121-166360620	0.498547528173762	.	.
chr1	166002418	166002917	chr1	166360121	166360620	Pou2f1|chr1:166360121-166360620	0.498547528173762	.	.
chr1	166003176	166003675	chr1	165771545	165772044	Gm26665|chr1:165771545-165772044	0.509514776521005	.	.
chr1	166003176	166003675	chr1	165771545	165772044	Pou2f1|chr1:165771545-165772044	0.509514776521005	.	.
chr1	166003176	166003675	chr1	165935691	165936190	Gm26665|chr1:165935691-165936190	0.346617808149717	.	.
chr1	166003176	166003675	chr1	165935691	165936190	Pou2f1|chr1:165935691-165936190	0.346617808149717	.	.
chr1	166003176	166003675	chr1	166151305	166151804	Gm26665|chr1:166151305-166151804	0.402747110680526	.	.
chr1	166003176	166003675	chr1	166151305	166151804	Pou2f1|chr1:166151305-166151804	0.402747110680526	.	.
chr1	166003176	166003675	chr1	166153330	166153829	Gm26665|chr1:166153330-166153829	0.480942268064128	.	.
chr1	166003176	166003675	chr1	166153330	166153829	Pou2f1|chr1:166153330-166153829	0.480942268064128	.	.
chr1	166253817	166254316	chr1	166073547	166074046	Ildr2|chr1:166073547-166074046	0.366577495502451	.	.
chr1	166253817	166254316	chr1	166074062	166074561	Ildr2|chr1:166074062-166074561	0.501092692502106	.	.
chr1	166253817	166254316	chr1	166109044	166109543	Ildr2|chr1:166109044-166109543	0.388239565623724	.	.
chr1	166253817	166254316	chr1	166139809	166140308	Ildr2|chr1:166139809-166140308	0.54217002562224	.	.
chr1	166253817	166254316	chr1	166154109	166154608	Ildr2|chr1:166154109-166154608	0.435205832156949	.	.
chr1	166253817	166254316	chr1	166160566	166161065	Ildr2|chr1:166160566-166161065	0.474984342591097	.	.
chr1	166253817	166254316	chr1	166450221	166450720	Ildr2|chr1:166450221-166450720	0.510341434702681	.	.
chr1	166253817	166254316	chr1	166695126	166695625	Ildr2|chr1:166695126-166695625	0.318607385182563	.	.
chr1	166254415	166254914	chr1	166073547	166074046	Ildr2|chr1:166073547-166074046	0.303277940219174	.	.
chr1	166254415	166254914	chr1	166074062	166074561	Ildr2|chr1:166074062-166074561	0.351846408071783	.	.
chr1	166308696	166309195	chr1	166151305	166151804	5330438I03Rik|chr1:166151305-166151804	0.353846340558901	.	.
chr1	166308696	166309195	chr1	166360121	166360620	5330438I03Rik|chr1:166360121-166360620	0.380928282024713	.	.
chr1	166309200	166309699	chr1	166073547	166074046	5330438I03Rik|chr1:166073547-166074046	0.512775375812795	.	.
chr1	166309200	166309699	chr1	166074062	166074561	5330438I03Rik|chr1:166074062-166074561	0.564277022898612	.	.
chr1	166309200	166309699	chr1	166265982	166266481	5330438I03Rik|chr1:166265982-166266481	0.38045857335105	.	.
chr1	166309200	166309699	chr1	166280533	166281032	5330438I03Rik|chr1:166280533-166281032	0.358552173643988	.	.
chr1	166309200	166309699	chr1	166450221	166450720	5330438I03Rik|chr1:166450221-166450720	0.31124419541774	.	.
chr1	166379002	166379501	chr1	166151305	166151804	Tada1|chr1:166151305-166151804	0.671672421891993	.	.
chr1	166379002	166379501	chr1	166153330	166153829	Tada1|chr1:166153330-166153829	0.594944577442596	.	.
chr1	166379002	166379501	chr1	166360121	166360620	Tada1|chr1:166360121-166360620	0.519353107831857	.	.
chr1	166409578	166410077	chr1	166073547	166074046	Pogk|chr1:166073547-166074046	0.53175587615138	.	.
chr1	166409578	166410077	chr1	166074062	166074561	Pogk|chr1:166074062-166074561	0.446981034499608	.	.
chr1	166409578	166410077	chr1	166265982	166266481	Pogk|chr1:166265982-166266481	0.380231805836553	.	.
chr1	166409578	166410077	chr1	166280533	166281032	Pogk|chr1:166280533-166281032	0.51012085479713	.	.
chr1	166409578	166410077	chr1	166360121	166360620	Pogk|chr1:166360121-166360620	0.35223248566422	.	.
chr1	167000534	167001033	chr1	167032192	167032691	Fam78b|chr1:167032192-167032691	0.482898405231911	.	.
chr1	167000534	167001033	chr1	167032192	167032691	Gm16701|chr1:167032192-167032691	0.482898405231911	.	.
chr1	167001208	167001707	chr1	166858828	166859327	Fam78b|chr1:166858828-166859327	0.387811162660448	.	.
chr1	167001208	167001707	chr1	166858828	166859327	Gm16701|chr1:166858828-166859327	0.387811162660448	.	.
chr1	167001208	167001707	chr1	167473481	167473980	Fam78b|chr1:167473481-167473980	0.397140643482186	.	.
chr1	167001208	167001707	chr1	167473481	167473980	Gm16701|chr1:167473481-167473980	0.397140643482186	.	.
chr1	167284924	167285423	chr1	167046490	167046989	Gm2453|chr1:167046490-167046989	0.306203954113041	.	.
chr1	167284924	167285423	chr1	167046490	167046989	Uck2|chr1:167046490-167046989	0.306203954113041	.	.
chr1	167284924	167285423	chr1	167159591	167160090	Gm2453|chr1:167159591-167160090	0.402249385150092	.	.
chr1	167284924	167285423	chr1	167159591	167160090	Uck2|chr1:167159591-167160090	0.402249385150092	.	.
chr1	167284924	167285423	chr1	167269986	167270485	Gm2453|chr1:167269986-167270485	0.470991332492901	.	.
chr1	167284924	167285423	chr1	167269986	167270485	Uck2|chr1:167269986-167270485	0.470991332492901	.	.
chr1	167284924	167285423	chr1	167369851	167370350	Gm2453|chr1:167369851-167370350	0.494205048654737	.	.
chr1	167284924	167285423	chr1	167369851	167370350	Uck2|chr1:167369851-167370350	0.494205048654737	.	.
chr1	167308418	167308917	chr1	167337334	167337833	Tmco1|chr1:167337334-167337833	0.522810944480127	.	.
chr1	167349707	167350206	chr1	167159591	167160090	Aldh9a1|chr1:167159591-167160090	0.426763412461296	.	.
chr1	167349707	167350206	chr1	167212212	167212711	Aldh9a1|chr1:167212212-167212711	0.452777256518024	.	.
chr1	167349707	167350206	chr1	167269986	167270485	Aldh9a1|chr1:167269986-167270485	0.626329241195459	.	.
chr1	167349707	167350206	chr1	167369851	167370350	Aldh9a1|chr1:167369851-167370350	0.335761175184697	.	.
chr1	167393588	167394087	chr1	167046490	167046989	Mgst3|chr1:167046490-167046989	0.344065499811037	.	.
chr1	167393588	167394087	chr1	167159591	167160090	Mgst3|chr1:167159591-167160090	0.332631006739753	.	.
chr1	167393588	167394087	chr1	167369851	167370350	Mgst3|chr1:167369851-167370350	0.589482423673062	.	.
chr1	167394156	167394655	chr1	167032192	167032691	Mgst3|chr1:167032192-167032691	0.50208828440112	.	.
chr1	167394156	167394655	chr1	167369851	167370350	Mgst3|chr1:167369851-167370350	0.384312504763216	.	.
chr1	167597755	167598254	chr1	167473481	167473980	Rxrg|chr1:167473481-167473980	0.398564211101671	.	.
chr1	167597755	167598254	chr1	167584213	167584712	Rxrg|chr1:167584213-167584712	0.402997409888019	.	.
chr1	167598393	167598892	chr1	167584213	167584712	Rxrg|chr1:167584213-167584712	0.310353190303283	.	.
chr1	168432123	168432622	chr1	168066785	168067284	Pbx1|chr1:168066785-168067284	0.303030260328742	.	.
chr1	169531254	169531753	chr1	169857940	169858439	Nuf2|chr1:169857940-169858439	0.631212353043824	.	.
chr1	169969082	169969581	chr1	169674985	169675484	3110045C21Rik|chr1:169674985-169675484	0.568326140445233	.	.
chr1	169969082	169969581	chr1	169674985	169675484	Hsd17b7|chr1:169674985-169675484	0.568326140445233	.	.
chr1	170174840	170175339	chr1	170383483	170383982	Gm37748|chr1:170383483-170383982	0.425518918670868	.	.
chr1	170174840	170175339	chr1	170383483	170383982	Uap1|chr1:170383483-170383982	0.425518918670868	.	.
chr1	170174840	170175339	chr1	170387197	170387696	Gm37748|chr1:170387197-170387696	0.331519490523917	.	.
chr1	170174840	170175339	chr1	170387197	170387696	Uap1|chr1:170387197-170387696	0.331519490523917	.	.
chr1	170589545	170590044	chr1	170342877	170343376	Nos1ap|chr1:170342877-170343376	0.646159893743204	.	.
chr1	170589545	170590044	chr1	170538817	170539316	Nos1ap|chr1:170538817-170539316	0.324149813982347	.	.
chr1	170589545	170590044	chr1	170576623	170577122	Nos1ap|chr1:170576623-170577122	0.365183156684095	.	.
chr1	170589545	170590044	chr1	170613130	170613629	Nos1ap|chr1:170613130-170613629	0.312179344451553	.	.
chr1	170589545	170590044	chr1	170812671	170813170	Nos1ap|chr1:170812671-170813170	0.400899975117644	.	.
chr1	170644224	170644723	chr1	170292438	170292937	Olfml2b|chr1:170292438-170292937	0.310200684977278	.	.
chr1	170644224	170644723	chr1	170383483	170383982	Olfml2b|chr1:170383483-170383982	0.349845161062655	.	.
chr1	170644224	170644723	chr1	170387197	170387696	Olfml2b|chr1:170387197-170387696	0.404074769933974	.	.
chr1	170644224	170644723	chr1	170424484	170424983	Olfml2b|chr1:170424484-170424983	0.44404997305154	.	.
chr1	170867571	170868070	chr1	170908240	170908739	Atf6|chr1:170908240-170908739	0.54675859174181	.	.
chr1	170867571	170868070	chr1	170908240	170908739	Gm9929|chr1:170908240-170908739	0.54675859174181	.	.
chr1	170867571	170868070	chr1	171036880	171037379	Atf6|chr1:171036880-171037379	0.351437121428707	.	.
chr1	170867571	170868070	chr1	171036880	171037379	Gm9929|chr1:171036880-171037379	0.351437121428707	.	.
chr1	170867571	170868070	chr1	171044776	171045275	Atf6|chr1:171044776-171045275	0.349714539081223	.	.
chr1	170867571	170868070	chr1	171044776	171045275	Gm9929|chr1:171044776-171045275	0.349714539081223	.	.
chr1	170885252	170885751	chr1	170499850	170500349	Dusp12|chr1:170499850-170500349	0.348604737500434	.	.
chr1	170885252	170885751	chr1	170499850	170500349	Gm26620|chr1:170499850-170500349	0.348604737500434	.	.
chr1	170885252	170885751	chr1	170503058	170503557	Dusp12|chr1:170503058-170503557	0.414269372803126	.	.
chr1	170885252	170885751	chr1	170503058	170503557	Gm26620|chr1:170503058-170503557	0.414269372803126	.	.
chr1	170885252	170885751	chr1	170549051	170549550	Dusp12|chr1:170549051-170549550	0.448937593467995	.	.
chr1	170885252	170885751	chr1	170549051	170549550	Gm26620|chr1:170549051-170549550	0.448937593467995	.	.
chr1	170885252	170885751	chr1	170613130	170613629	Dusp12|chr1:170613130-170613629	0.481626878065159	.	.
chr1	170885252	170885751	chr1	170613130	170613629	Gm26620|chr1:170613130-170613629	0.481626878065159	.	.
chr1	170885252	170885751	chr1	170996679	170997178	Dusp12|chr1:170996679-170997178	0.430751124107887	.	.
chr1	170885252	170885751	chr1	170996679	170997178	Gm26620|chr1:170996679-170997178	0.430751124107887	.	.
chr1	171196077	171196576	chr1	171038357	171038856	Pcp4l1|chr1:171038357-171038856	0.427319742025451	.	.
chr1	171196077	171196576	chr1	171101659	171102158	Pcp4l1|chr1:171101659-171102158	0.416182623760754	.	.
chr1	171222404	171222903	chr1	170780495	170780994	Tomm40l|chr1:170780495-170780994	0.670976249631379	.	.
chr1	171222404	171222903	chr1	171038357	171038856	Tomm40l|chr1:171038357-171038856	0.497657794482334	.	.
chr1	171222404	171222903	chr1	171101659	171102158	Tomm40l|chr1:171101659-171102158	0.568142517256043	.	.
chr1	171222404	171222903	chr1	171102488	171102987	Tomm40l|chr1:171102488-171102987	0.503519241428208	.	.
chr1	171222404	171222903	chr1	171238441	171238940	Tomm40l|chr1:171238441-171238940	0.406995611708829	.	.
chr1	171328705	171329204	chr1	171101659	171102158	Dedd|chr1:171101659-171102158	0.330532215117964	.	.
chr1	171328705	171329204	chr1	171379865	171380364	Dedd|chr1:171379865-171380364	0.518303665931934	.	.
chr1	171345437	171345936	chr1	171238441	171238940	Nit1|chr1:171238441-171238940	0.301538202580861	.	.
chr1	171345437	171345936	chr1	171238441	171238940	Pfdn2|chr1:171238441-171238940	0.301538202580861	.	.
chr1	171360576	171361075	chr1	171102488	171102987	Klhdc9|chr1:171102488-171102987	0.401558719887255	.	.
chr1	171360576	171361075	chr1	171658362	171658861	Klhdc9|chr1:171658362-171658861	0.344352404988972	.	.
chr1	171361088	171361587	chr1	171238441	171238940	Klhdc9|chr1:171238441-171238940	0.305720288424978	.	.
chr1	171361088	171361587	chr1	171459736	171460235	Klhdc9|chr1:171459736-171460235	0.454984619198223	.	.
chr1	171411068	171411567	chr1	171169869	171170368	Usf1|chr1:171169869-171170368	0.397636287943892	.	.
chr1	171411068	171411567	chr1	171238441	171238940	Usf1|chr1:171238441-171238940	0.543633853016886	.	.
chr1	171411068	171411567	chr1	171459736	171460235	Usf1|chr1:171459736-171460235	0.309964680165726	.	.
chr1	171411068	171411567	chr1	171658362	171658861	Usf1|chr1:171658362-171658861	0.432140234244411	.	.
chr1	171419401	171419900	chr1	171110922	171111421	Tstd1|chr1:171110922-171111421	0.45821849779295	.	.
chr1	171419401	171419900	chr1	171169869	171170368	Tstd1|chr1:171169869-171170368	0.651968156905831	.	.
chr1	171419401	171419900	chr1	171459736	171460235	Tstd1|chr1:171459736-171460235	0.568171082240961	.	.
chr1	171419401	171419900	chr1	171658362	171658861	Tstd1|chr1:171658362-171658861	0.593643977109556	.	.
chr1	171635520	171636019	chr1	171679787	171680286	Gm37787|chr1:171679787-171680286	0.3858651299269	.	.
chr1	171635520	171636019	chr1	171970831	171971330	Gm37787|chr1:171970831-171971330	0.627856945325675	.	.
chr1	172082460	172082959	chr1	171774677	171775176	Copa|chr1:171774677-171775176	0.35696875687285	.	.
chr1	172082460	172082959	chr1	171774677	171775176	Ncstn|chr1:171774677-171775176	0.35696875687285	.	.
chr1	172082460	172082959	chr1	172493416	172493915	Copa|chr1:172493416-172493915	0.408682237610703	.	.
chr1	172082460	172082959	chr1	172493416	172493915	Ncstn|chr1:172493416-172493915	0.408682237610703	.	.
chr1	172147848	172148347	chr1	172312070	172312569	Dcaf8|chr1:172312070-172312569	0.303678546994486	.	.
chr1	172329099	172329598	chr1	172027134	172027633	Kcnj9|chr1:172027134-172027633	0.452722115583098	.	.
chr1	172329099	172329598	chr1	172280086	172280585	Kcnj9|chr1:172280086-172280585	0.404205853709659	.	.
chr1	172329099	172329598	chr1	172309560	172310059	Kcnj9|chr1:172309560-172310059	0.554699287822507	.	.
chr1	172329099	172329598	chr1	172412167	172412666	Kcnj9|chr1:172412167-172412666	0.501641966607825	.	.
chr1	172329099	172329598	chr1	172476602	172477101	Kcnj9|chr1:172476602-172477101	0.318025409887259	.	.
chr1	172329099	172329598	chr1	172532487	172532986	Kcnj9|chr1:172532487-172532986	0.514485470859381	.	.
chr1	172329099	172329598	chr1	172570763	172571262	Kcnj9|chr1:172570763-172571262	0.404603262042257	.	.
chr1	172329099	172329598	chr1	172652385	172652884	Kcnj9|chr1:172652385-172652884	0.378944229091436	.	.
chr1	172329099	172329598	chr1	172657581	172658080	Kcnj9|chr1:172657581-172658080	0.35386250002075	.	.
chr1	172376174	172376673	chr1	172027134	172027633	Pigm|chr1:172027134-172027633	0.550605526759042	.	.
chr1	172376174	172376673	chr1	172412167	172412666	Pigm|chr1:172412167-172412666	0.548327576627839	.	.
chr1	172376174	172376673	chr1	172443331	172443830	Pigm|chr1:172443331-172443830	0.449682570884798	.	.
chr1	172376174	172376673	chr1	172528665	172529164	Pigm|chr1:172528665-172529164	0.573250174201257	.	.
chr1	172376174	172376673	chr1	172532487	172532986	Pigm|chr1:172532487-172532986	0.575188104441329	.	.
chr1	172376174	172376673	chr1	172562878	172563377	Pigm|chr1:172562878-172563377	0.32432109105837	.	.
chr1	172376174	172376673	chr1	172570763	172571262	Pigm|chr1:172570763-172571262	0.542859500436476	.	.
chr1	172376174	172376673	chr1	172652385	172652884	Pigm|chr1:172652385-172652884	0.545687950872624	.	.
chr1	172376174	172376673	chr1	172657581	172658080	Pigm|chr1:172657581-172658080	0.46597178342607	.	.
chr1	172481873	172482372	chr1	172493416	172493915	Igsf9|chr1:172493416-172493915	0.505786629858185	.	.
chr1	172481873	172482372	chr1	172619200	172619699	Igsf9|chr1:172619200-172619699	0.603719917225236	.	.
chr1	172481873	172482372	chr1	172647215	172647714	Igsf9|chr1:172647215-172647714	0.486331933074562	.	.
chr1	172520879	172521378	chr1	172585266	172585765	Cfap45|chr1:172585266-172585765	0.327073527964641	.	.
chr1	172520879	172521378	chr1	172683859	172684358	Cfap45|chr1:172683859-172684358	0.33174685435043	.	.
chr1	172632827	172633326	chr1	172271554	172272053	Dusp23|chr1:172271554-172272053	0.335176996089531	.	.
chr1	173367390	173367889	chr1	173006825	173007324	Cadm3|chr1:173006825-173007324	0.327046508124251	.	.
chr1	173367390	173367889	chr1	173138327	173138826	Cadm3|chr1:173138327-173138826	0.307659890950104	.	.
chr1	174502434	174502933	chr1	174469688	174470187	Fmn2|chr1:174469688-174470187	0.420052193775947	.	.
chr1	174921518	174922017	chr1	174805505	174806004	Grem2|chr1:174805505-174806004	0.379273820017588	.	.
chr1	174921518	174922017	chr1	174904330	174904829	Grem2|chr1:174904330-174904829	0.395827195405367	.	.
chr1	175492256	175492755	chr1	175039474	175039973	Rgs7|chr1:175039474-175039973	0.368865652621597	.	.
chr1	175492256	175492755	chr1	175410351	175410850	Rgs7|chr1:175410351-175410850	0.424913534891719	.	.
chr1	175492256	175492755	chr1	175741888	175742387	Rgs7|chr1:175741888-175742387	0.486884369326031	.	.
chr1	175692503	175693002	chr1	175360259	175360758	Chml|chr1:175360259-175360758	0.324473165089179	.	.
chr1	175692503	175693002	chr1	175360259	175360758	Opn3|chr1:175360259-175360758	0.324473165089179	.	.
chr1	175692503	175693002	chr1	175410351	175410850	Chml|chr1:175410351-175410850	0.348210520075896	.	.
chr1	175692503	175693002	chr1	175410351	175410850	Opn3|chr1:175410351-175410850	0.348210520075896	.	.
chr1	175692503	175693002	chr1	175541144	175541643	Chml|chr1:175541144-175541643	0.356467852586807	.	.
chr1	175692503	175693002	chr1	175541144	175541643	Opn3|chr1:175541144-175541643	0.356467852586807	.	.
chr1	175692503	175693002	chr1	175741888	175742387	Chml|chr1:175741888-175742387	0.477380047149675	.	.
chr1	175692503	175693002	chr1	175741888	175742387	Opn3|chr1:175741888-175742387	0.477380047149675	.	.
chr1	175692503	175693002	chr1	175984536	175985035	Chml|chr1:175984536-175985035	0.367373932596075	.	.
chr1	175692503	175693002	chr1	175984536	175985035	Opn3|chr1:175984536-175985035	0.367373932596075	.	.
chr1	175880538	175881037	chr1	175741888	175742387	Exo1|chr1:175741888-175742387	0.3691583685045	.	.
chr1	176274525	176275024	chr1	176013812	176014311	Pld5|chr1:176013812-176014311	0.445261706933008	.	.
chr1	176275192	176275691	chr1	176536311	176536810	Gm38101|chr1:176536311-176536810	0.330049347918791	.	.
chr1	176275192	176275691	chr1	176536311	176536810	Pld5|chr1:176536311-176536810	0.330049347918791	.	.
chr1	176813947	176814446	chr1	176999126	176999625	Cep170|chr1:176999126-176999625	0.701296181056847	.	.
chr1	176813947	176814446	chr1	176999126	176999625	Sdccag8|chr1:176999126-176999625	0.701296181056847	.	.
chr1	176814465	176814964	chr1	176999126	176999625	Cep170|chr1:176999126-176999625	0.402097606845982	.	.
chr1	176814465	176814964	chr1	176999126	176999625	Sdccag8|chr1:176999126-176999625	0.402097606845982	.	.
chr1	177257072	177257571	chr1	177306161	177306660	Akt3|chr1:177306161-177306660	0.525075747980366	.	.
chr1	177441840	177442339	chr1	177702809	177703308	Zbtb18|chr1:177702809-177703308	0.324167993054682	.	.
chr1	177729564	177730063	chr1	177543076	177543575	1700016C15Rik|chr1:177543076-177543575	0.534836700565832	.	.
chr1	177729564	177730063	chr1	177595398	177595897	1700016C15Rik|chr1:177595398-177595897	0.329729446988447	.	.
chr1	177729564	177730063	chr1	177768855	177769354	1700016C15Rik|chr1:177768855-177769354	0.309670018704894	.	.
chr1	177982967	177983466	chr1	177768855	177769354	Catspere2|chr1:177768855-177769354	0.390146506808717	.	.
chr1	178187311	178187810	chr1	177768855	177769354	Desi2|chr1:177768855-177769354	0.642237194005695	.	.
chr1	178337559	178338058	chr1	178368821	178369320	Hnrnpu|chr1:178368821-178369320	0.472313041060328	.	.
chr1	178337559	178338058	chr1	178449116	178449615	Hnrnpu|chr1:178449116-178449615	0.475809095317102	.	.
chr1	178337559	178338058	chr1	178530448	178530947	Hnrnpu|chr1:178530448-178530947	0.360816594551392	.	.
chr1	178405450	178405949	chr1	178368821	178369320	Efcab2|chr1:178368821-178369320	0.612488182000162	.	.
chr1	178405450	178405949	chr1	178449116	178449615	Efcab2|chr1:178449116-178449615	0.565749981096768	.	.
chr1	178405450	178405949	chr1	178530448	178530947	Efcab2|chr1:178530448-178530947	0.377891478904777	.	.
chr1	179517784	179518283	chr1	179253419	179253918	Smyd3|chr1:179253419-179253918	0.512708103032178	.	.
chr1	179517784	179518283	chr1	179390223	179390722	Smyd3|chr1:179390223-179390722	0.463838516200303	.	.
chr1	179802857	179803356	chr1	179909680	179910179	Ahctf1|chr1:179909680-179910179	0.344512222925587	.	.
chr1	179802857	179803356	chr1	179909680	179910179	Gm10518|chr1:179909680-179910179	0.344512222925587	.	.
chr1	179802857	179803356	chr1	180195828	180196327	Ahctf1|chr1:180195828-180196327	0.397284254080493	.	.
chr1	179802857	179803356	chr1	180195828	180196327	Gm10518|chr1:180195828-180196327	0.397284254080493	.	.
chr1	179803447	179803946	chr1	179909680	179910179	Ahctf1|chr1:179909680-179910179	0.538912301203929	.	.
chr1	179803447	179803946	chr1	179909680	179910179	Gm10518|chr1:179909680-179910179	0.538912301203929	.	.
chr1	179959653	179960152	chr1	180215001	180215500	Cdc42bpa|chr1:180215001-180215500	0.307229724838918	.	.
chr1	180568576	180569075	chr1	180528914	180529413	Parp1|chr1:180528914-180529413	0.462547671456015	.	.
chr1	180768387	180768886	chr1	180794160	180794659	Gm38293|chr1:180794160-180794659	0.319461274171558	.	.
chr1	180813365	180813864	chr1	181016358	181016857	H3f3a|chr1:181016358-181016857	0.508777615150675	.	.
chr1	180813365	180813864	chr1	181016358	181016857	H3f3aos|chr1:181016358-181016857	0.508777615150675	.	.
chr1	180813365	180813864	chr1	181150665	181151164	H3f3a|chr1:181150665-181151164	0.421749243018181	.	.
chr1	180813365	180813864	chr1	181150665	181151164	H3f3aos|chr1:181150665-181151164	0.421749243018181	.	.
chr1	181144061	181144560	chr1	181433203	181433702	Cnih4|chr1:181433203-181433702	0.641960190355472	.	.
chr1	181144061	181144560	chr1	181433203	181433702	Cnih4|chr1:181433203-181433702	0.641960190355473	.	.
chr1	181144061	181144560	chr1	181433203	181433702	Nvl|chr1:181433203-181433702	0.641960190355472	.	.
chr1	181144061	181144560	chr1	181433203	181433702	Nvl|chr1:181433203-181433702	0.641960190355473	.	.
chr1	181211764	181212263	chr1	181394725	181395224	Wdr26|chr1:181394725-181395224	0.306516407438506	.	.
chr1	181211764	181212263	chr1	181433203	181433702	Wdr26|chr1:181433203-181433702	0.363769615714838	.	.
chr1	181352831	181353330	chr1	181433203	181433702	Cnih3|chr1:181433203-181433702	0.519714212791791	.	.
chr1	181842237	181842736	chr1	181545377	181545876	Lbr|chr1:181545377-181545876	0.446543151429335	.	.
chr1	182020341	182020840	chr1	181841665	181842164	Enah|chr1:181841665-181842164	0.532957438210582	.	.
chr1	182124497	182124996	chr1	181841665	181842164	Srp9|chr1:181841665-181842164	0.368178627155407	.	.
chr1	182282558	182283057	chr1	182582742	182583241	Degs1|chr1:182582742-182583241	0.451403962140814	.	.
chr1	182408896	182409395	chr1	182702125	182702624	Trp53bp2|chr1:182702125-182702624	0.338997504628105	.	.
chr1	182516707	182517206	chr1	182906567	182907066	Capn2|chr1:182906567-182907066	0.41902227711614	.	.
chr1	182517320	182517819	chr1	182582742	182583241	Capn2|chr1:182582742-182583241	0.396156940766187	.	.
chr1	182517320	182517819	chr1	182792654	182793153	Capn2|chr1:182792654-182793153	0.387759755997129	.	.
chr1	182517320	182517819	chr1	182837927	182838426	Capn2|chr1:182837927-182838426	0.7813502802367	.	.
chr1	182517320	182517819	chr1	182906567	182907066	Capn2|chr1:182906567-182907066	0.427849337183517	.	.
chr1	182517320	182517819	chr1	182960035	182960534	Capn2|chr1:182960035-182960534	0.543488388305061	.	.
chr1	182517320	182517819	chr1	182982880	182983379	Capn2|chr1:182982880-182983379	0.477788668681278	.	.
chr1	182763734	182764233	chr1	182837927	182838426	Susd4|chr1:182837927-182838426	0.652257334908849	.	.
chr1	182763734	182764233	chr1	182908295	182908794	Susd4|chr1:182908295-182908794	0.351932774998809	.	.
chr1	182763734	182764233	chr1	182960035	182960534	Susd4|chr1:182960035-182960534	0.529369885254478	.	.
chr1	182763734	182764233	chr1	182982880	182983379	Susd4|chr1:182982880-182983379	0.495525656996046	.	.
chr1	183221261	183221760	chr1	182792654	182793153	Disp1|chr1:182792654-182793153	0.305093818540977	.	.
chr1	183221261	183221760	chr1	182906567	182907066	Disp1|chr1:182906567-182907066	0.501019267736832	.	.
chr1	183221261	183221760	chr1	183319302	183319801	Disp1|chr1:183319302-183319801	0.430708588298881	.	.
chr1	183296824	183297323	chr1	183595829	183596328	Aida|chr1:183595829-183596328	0.322210073355077	.	.
chr1	183296824	183297323	chr1	183595829	183596328	Brox|chr1:183595829-183596328	0.322210073355077	.	.
chr1	183562987	183563486	chr1	183319302	183319801	Gm33973|chr1:183319302-183319801	0.346237709887201	.	.
chr1	183563560	183564059	chr1	183319302	183319801	Gm33973|chr1:183319302-183319801	0.628074868438943	.	.
chr1	183563560	183564059	chr1	183595829	183596328	Gm33973|chr1:183595829-183596328	0.408756410930775	.	.
chr1	184845644	184846143	chr1	185151032	185151531	Marc2|chr1:185151032-185151531	0.465960416386509	.	.
chr1	184845644	184846143	chr1	185164499	185164998	Marc2|chr1:185164499-185164998	0.457911657816079	.	.
chr1	184999022	184999521	chr1	185185526	185186025	Mark1|chr1:185185526-185186025	0.360122914902528	.	.
chr1	184999022	184999521	chr1	185209737	185210236	Mark1|chr1:185209737-185210236	0.330378299479885	.	.
chr1	184999545	185000044	chr1	184824501	184825000	Mark1|chr1:184824501-184825000	0.418031359774686	.	.
chr1	184999545	185000044	chr1	185098144	185098643	Mark1|chr1:185098144-185098643	0.307559732793217	.	.
chr1	184999545	185000044	chr1	185321041	185321540	Mark1|chr1:185321041-185321540	0.423144428454399	.	.
chr1	185329129	185329628	chr1	185193502	185194001	Iars2|chr1:185193502-185194001	0.589545204642584	.	.
chr1	185329129	185329628	chr1	185321041	185321540	Iars2|chr1:185321041-185321540	0.646527186112458	.	.
chr1	185331876	185332375	chr1	185185526	185186025	Bpnt1|chr1:185185526-185186025	0.538231146576377	.	.
chr1	185331876	185332375	chr1	185219519	185220018	Bpnt1|chr1:185219519-185220018	0.302106421866081	.	.
chr1	185331876	185332375	chr1	185227899	185228398	Bpnt1|chr1:185227899-185228398	0.419218183978868	.	.
chr1	185331876	185332375	chr1	185252211	185252710	Bpnt1|chr1:185252211-185252710	0.431851526980372	.	.
chr1	185362697	185363196	chr1	185098144	185098643	4930532G15Rik|chr1:185098144-185098643	0.550927948664371	.	.
chr1	185362697	185363196	chr1	185098144	185098643	Eprs|chr1:185098144-185098643	0.550927948664371	.	.
chr1	185454649	185455148	chr1	185185526	185186025	Gm2061|chr1:185185526-185186025	0.359894493054042	.	.
chr1	185454649	185455148	chr1	185185526	185186025	Slc30a10|chr1:185185526-185186025	0.359894493054042	.	.
chr1	185455175	185455674	chr1	185219519	185220018	Gm2061|chr1:185219519-185220018	0.414580271699077	.	.
chr1	185455175	185455674	chr1	185219519	185220018	Slc30a10|chr1:185219519-185220018	0.414580271699077	.	.
chr1	185455175	185455674	chr1	185227899	185228398	Gm2061|chr1:185227899-185228398	0.457136403429544	.	.
chr1	185455175	185455674	chr1	185227899	185228398	Slc30a10|chr1:185227899-185228398	0.457136403429544	.	.
chr1	186117016	186117515	chr1	186182555	186183054	Lyplal1|chr1:186182555-186183054	0.411661507318317	.	.
chr1	186117016	186117515	chr1	186257604	186258103	Lyplal1|chr1:186257604-186258103	0.472309451963343	.	.
chr1	186749156	186749655	chr1	186633923	186634422	A430105J06Rik|chr1:186633923-186634422	0.40168895639876	.	.
chr1	186749156	186749655	chr1	186633923	186634422	Rrp15|chr1:186633923-186634422	0.40168895639876	.	.
chr1	187651190	187651689	chr1	187707570	187708069	Gm36388|chr1:187707570-187708069	0.463599005181655	.	.
chr1	187651190	187651689	chr1	187796252	187796751	Gm36388|chr1:187796252-187796751	0.529085727872645	.	.
chr1	187651190	187651689	chr1	187796252	187796751	Gm36388|chr1:187796252-187796751	0.529085727872646	.	.
chr1	187651708	187652207	chr1	187796252	187796751	Gm36388|chr1:187796252-187796751	0.418532174349944	.	.
chr1	189343635	189344134	chr1	189496310	189496809	A430027H14Rik|chr1:189496310-189496809	0.336829339884238	.	.
chr1	189687923	189688422	chr1	189440621	189441120	Cenpf|chr1:189440621-189441120	0.336768615100445	.	.
chr1	189687923	189688422	chr1	189513503	189514002	Cenpf|chr1:189513503-189514002	0.322978629167442	.	.
chr1	189687923	189688422	chr1	189579301	189579800	Cenpf|chr1:189579301-189579800	0.588422076517005	.	.
chr1	189687923	189688422	chr1	189602760	189603259	Cenpf|chr1:189602760-189603259	0.588251902692274	.	.
chr1	189687923	189688422	chr1	189761596	189762095	Cenpf|chr1:189761596-189762095	0.327162084669754	.	.
chr1	189687923	189688422	chr1	189972944	189973443	Cenpf|chr1:189972944-189973443	0.500365384432511	.	.
chr1	189922073	189922572	chr1	189602233	189602732	Smyd2|chr1:189602233-189602732	0.619187851453006	.	.
chr1	189922073	189922572	chr1	189610571	189611070	Smyd2|chr1:189610571-189611070	0.604800282672594	.	.
chr1	189922073	189922572	chr1	189630422	189630921	Smyd2|chr1:189630422-189630921	0.497848752395624	.	.
chr1	189922073	189922572	chr1	189961800	189962299	Smyd2|chr1:189961800-189962299	0.420412131710865	.	.
chr1	189922073	189922572	chr1	190057462	190057961	Smyd2|chr1:190057462-190057961	0.663291602247433	.	.
chr1	189922073	189922572	chr1	190219902	190220401	Smyd2|chr1:190219902-190220401	0.354994423633452	.	.
chr1	190170441	190170940	chr1	190219902	190220401	Prox1|chr1:190219902-190220401	0.42380317264876	.	.
chr1	190170441	190170940	chr1	190219902	190220401	Prox1os|chr1:190219902-190220401	0.42380317264876	.	.
chr1	190403305	190403804	chr1	190563069	190563568	Gm29678|chr1:190563069-190563568	0.484047584074534	.	.
chr1	190911562	190912061	chr1	190632149	190632648	Rps6kc1|chr1:190632149-190632648	0.303358221858349	.	.
chr1	190911562	190912061	chr1	190762306	190762805	Rps6kc1|chr1:190762306-190762805	0.570790090042198	.	.
chr1	190979086	190979585	chr1	190928315	190928814	Vash2|chr1:190928315-190928814	0.483416624159413	.	.
chr1	190979086	190979585	chr1	190944268	190944767	Vash2|chr1:190944268-190944767	0.758568902549686	.	.
chr1	191026045	191026544	chr1	191242232	191242731	A230020J21Rik|chr1:191242232-191242731	0.350603753589497	.	.
chr1	191026045	191026544	chr1	191242232	191242731	Flvcr1|chr1:191242232-191242731	0.350603753589497	.	.
chr1	191026045	191026544	chr1	191397049	191397548	A230020J21Rik|chr1:191397049-191397548	0.5340606716115	.	.
chr1	191026045	191026544	chr1	191397049	191397548	Flvcr1|chr1:191397049-191397548	0.5340606716115	.	.
chr1	191035624	191036123	chr1	190928315	190928814	Spata45|chr1:190928315-190928814	0.627490776686737	.	.
chr1	191035624	191036123	chr1	190944268	190944767	Spata45|chr1:190944268-190944767	0.425992104066518	.	.
chr1	191035624	191036123	chr1	191397049	191397548	Spata45|chr1:191397049-191397548	0.503991013332315	.	.
chr1	191062684	191063183	chr1	190944268	190944767	Nsl1|chr1:190944268-190944767	0.314625766817186	.	.
chr1	191062684	191063183	chr1	190944268	190944767	Tatdn3|chr1:190944268-190944767	0.314625766817186	.	.
chr1	191062684	191063183	chr1	191396465	191396964	Nsl1|chr1:191396465-191396964	0.418602499629543	.	.
chr1	191062684	191063183	chr1	191396465	191396964	Tatdn3|chr1:191396465-191396964	0.418602499629543	.	.
chr1	191062684	191063183	chr1	191397049	191397548	Nsl1|chr1:191397049-191397548	0.330879756237059	.	.
chr1	191062684	191063183	chr1	191397049	191397548	Tatdn3|chr1:191397049-191397548	0.330879756237059	.	.
chr1	191224697	191225196	chr1	190808221	190808720	D730003I15Rik|chr1:190808221-190808720	0.317801910268589	.	.
chr1	191224697	191225196	chr1	190808852	190809351	D730003I15Rik|chr1:190808852-190809351	0.323874240166047	.	.
chr1	191224697	191225196	chr1	190939748	190940247	D730003I15Rik|chr1:190939748-190940247	0.309098950355859	.	.
chr1	191317662	191318161	chr1	191189992	191190491	Nenf|chr1:191189992-191190491	0.353836452802607	.	.
chr1	191317662	191318161	chr1	191257482	191257981	Nenf|chr1:191257482-191257981	0.361945553957433	.	.
chr1	191317662	191318161	chr1	191312626	191313125	Nenf|chr1:191312626-191313125	0.364524763060885	.	.
chr1	191317662	191318161	chr1	191438547	191439046	Nenf|chr1:191438547-191439046	0.444167337561227	.	.
chr1	191317662	191318161	chr1	191644233	191644732	Nenf|chr1:191644233-191644732	0.369924334750434	.	.
chr1	191325660	191326159	chr1	191299029	191299528	Pacc1|chr1:191299029-191299528	0.381386845767037	.	.
chr1	191325660	191326159	chr1	191299530	191300029	Pacc1|chr1:191299530-191300029	0.365955666612241	.	.
chr1	191325660	191326159	chr1	191301821	191302320	Pacc1|chr1:191301821-191302320	0.394428598998095	.	.
chr1	191325660	191326159	chr1	191470543	191471042	Pacc1|chr1:191470543-191471042	0.500527449112271	.	.
chr1	191325660	191326159	chr1	191585666	191586165	Pacc1|chr1:191585666-191586165	0.329329955268824	.	.
chr1	191575408	191575907	chr1	191299530	191300029	Dtl|chr1:191299530-191300029	0.360200583042944	.	.
chr1	191575408	191575907	chr1	191299530	191300029	Ints7|chr1:191299530-191300029	0.360200583042944	.	.
chr1	191575408	191575907	chr1	191301821	191302320	Dtl|chr1:191301821-191302320	0.3748950175631	.	.
chr1	191575408	191575907	chr1	191301821	191302320	Ints7|chr1:191301821-191302320	0.3748950175631	.	.
chr1	191575408	191575907	chr1	191396465	191396964	Dtl|chr1:191396465-191396964	0.385600592307942	.	.
chr1	191575408	191575907	chr1	191396465	191396964	Ints7|chr1:191396465-191396964	0.385600592307942	.	.
chr1	191717568	191718067	chr1	191817776	191818275	Lpgat1|chr1:191817776-191818275	0.319249549625781	.	.
chr1	191717568	191718067	chr1	191817776	191818275	Lpgat1|chr1:191817776-191818275	0.319249549625782	.	.
chr1	191718068	191718567	chr1	191299029	191299528	Lpgat1|chr1:191299029-191299528	0.458192846889263	.	.
chr1	191718068	191718567	chr1	191438547	191439046	Lpgat1|chr1:191438547-191439046	0.522551791531697	.	.
chr1	191718068	191718567	chr1	191817776	191818275	Lpgat1|chr1:191817776-191818275	0.443254492413597	.	.
chr1	191718068	191718567	chr1	191817776	191818275	Lpgat1|chr1:191817776-191818275	0.443254492413598	.	.
chr1	191989950	191990449	chr1	191649322	191649821	Gm26670|chr1:191649322-191649821	0.352771049521455	.	.
chr1	192137818	192138317	chr1	192427071	192427570	Rcor3|chr1:192427071-192427570	0.518611428969111	.	.
chr1	192190456	192190955	chr1	191834767	191835266	Kcnh1|chr1:191834767-191835266	0.334510527766345	.	.
chr1	192190456	192190955	chr1	192247440	192247939	Kcnh1|chr1:192247440-192247939	0.315732808588716	.	.
chr1	192190456	192190955	chr1	192259532	192260031	Kcnh1|chr1:192259532-192260031	0.507412752150789	.	.
chr1	192190456	192190955	chr1	192363433	192363932	Kcnh1|chr1:192363433-192363932	0.572198640667646	.	.
chr1	192190456	192190955	chr1	192405476	192405975	Kcnh1|chr1:192405476-192405975	0.363156351810189	.	.
chr1	192770423	192770922	chr1	192652188	192652687	Hhat|chr1:192652188-192652687	0.34408927115406	.	.
chr1	192770423	192770922	chr1	193173244	193173743	Hhat|chr1:193173244-193173743	0.31387372057169	.	.
chr1	192854936	192855435	chr1	192652188	192652687	Gm15867|chr1:192652188-192652687	0.560100339360435	.	.
chr1	192854936	192855435	chr1	192652188	192652687	Sertad4|chr1:192652188-192652687	0.560100339360435	.	.
chr1	192854936	192855435	chr1	192834606	192835105	Gm15867|chr1:192834606-192835105	0.472200437013047	.	.
chr1	192854936	192855435	chr1	192834606	192835105	Sertad4|chr1:192834606-192835105	0.472200437013047	.	.
chr1	192854936	192855435	chr1	193059663	193060162	Gm15867|chr1:193059663-193060162	0.318290487961861	.	.
chr1	192854936	192855435	chr1	193059663	193060162	Sertad4|chr1:193059663-193060162	0.318290487961861	.	.
chr1	192854936	192855435	chr1	193173244	193173743	Gm15867|chr1:193173244-193173743	0.515048670825351	.	.
chr1	192854936	192855435	chr1	193173244	193173743	Sertad4|chr1:193173244-193173743	0.515048670825351	.	.
chr1	192855482	192855981	chr1	192834606	192835105	Gm15867|chr1:192834606-192835105	0.368610513978048	.	.
chr1	192855482	192855981	chr1	192834606	192835105	Sertad4|chr1:192834606-192835105	0.368610513978048	.	.
chr1	193035210	193035709	chr1	192753096	192753595	Syt14|chr1:192753096-192753595	0.384260033373986	.	.
chr1	193035210	193035709	chr1	192828916	192829415	Syt14|chr1:192828916-192829415	0.336080365669521	.	.
chr1	193035210	193035709	chr1	193086739	193087238	Syt14|chr1:193086739-193087238	0.592239221000848	.	.
chr1	193035812	193036311	chr1	193338277	193338776	Syt14|chr1:193338277-193338776	0.394013208619071	.	.
chr1	193035812	193036311	chr1	193479428	193479927	Syt14|chr1:193479428-193479927	0.350402534695503	.	.
chr1	193130022	193130521	chr1	193433550	193434049	Utp25|chr1:193433550-193434049	0.359094543364187	.	.
chr1	193262922	193263421	chr1	193662454	193662953	Hsd11b1|chr1:193662454-193662953	0.3017857428017	.	.
chr1	193272369	193272868	chr1	193059663	193060162	G0s2|chr1:193059663-193060162	0.302271342798623	.	.
chr1	193272369	193272868	chr1	193338277	193338776	G0s2|chr1:193338277-193338776	0.370259769583221	.	.
chr1	193272369	193272868	chr1	193385989	193386488	G0s2|chr1:193385989-193386488	0.360270155915027	.	.
chr1	193272369	193272868	chr1	193479428	193479927	G0s2|chr1:193479428-193479927	0.443137771390235	.	.
chr1	193272369	193272868	chr1	193500418	193500917	G0s2|chr1:193500418-193500917	0.577258226174898	.	.
chr1	193272880	193273379	chr1	193059663	193060162	G0s2|chr1:193059663-193060162	0.320107258468795	.	.
chr1	193272880	193273379	chr1	193479428	193479927	G0s2|chr1:193479428-193479927	0.314911889616401	.	.
chr1	193272880	193273379	chr1	193500418	193500917	G0s2|chr1:193500418-193500917	0.401234222952665	.	.
chr1	193272880	193273379	chr1	193698811	193699310	G0s2|chr1:193698811-193699310	0.341154833744612	.	.
chr1	193370052	193370551	chr1	193173244	193173743	Camk1g|chr1:193173244-193173743	0.353894743047144	.	.
chr1	193370052	193370551	chr1	193433550	193434049	Camk1g|chr1:193433550-193434049	0.649996446919619	.	.
chr1	193370052	193370551	chr1	193654934	193655433	Camk1g|chr1:193654934-193655433	0.646032311344044	.	.
chr1	194976111	194976610	chr1	194747991	194748490	A330023F24Rik|chr1:194747991-194748490	0.459887638679715	.	.
chr1	194976111	194976610	chr1	194747991	194748490	Gm16897|chr1:194747991-194748490	0.459887638679715	.	.
chr1	194976725	194977224	chr1	194747991	194748490	A330023F24Rik|chr1:194747991-194748490	0.409921982507992	.	.
chr1	194976725	194977224	chr1	194747991	194748490	Gm16897|chr1:194747991-194748490	0.409921982507992	.	.
chr1	194976725	194977224	chr1	194962131	194962630	A330023F24Rik|chr1:194962131-194962630	0.514582322671427	.	.
chr1	194976725	194977224	chr1	194962131	194962630	Gm16897|chr1:194962131-194962630	0.514582322671427	.	.
chr1	195018071	195018570	chr1	195016706	195017205	Gm37027|chr1:195016706-195017205	0.408866103400017	.	.
chr1	195130829	195131328	chr1	195016706	195017205	Cr1l|chr1:195016706-195017205	0.439869288037762	.	.
chr10	3741065	3741564	chr10	3589561	3590060	Plekhg1|chr10:3589561-3590060	0.416187004828355	.	.
chr10	3972861	3973360	chr10	3943811	3944310	Mthfd1l|chr10:3943811-3944310	0.388375699908623	.	.
chr10	3973553	3974052	chr10	4106010	4106509	Mthfd1l|chr10:4106010-4106509	0.402168340427403	.	.
chr10	4265552	4266051	chr10	4305003	4305502	Akap12|chr10:4305003-4305502	0.535056623644117	.	.
chr10	4266915	4267414	chr10	4106010	4106509	Akap12|chr10:4106010-4106509	0.306091988667471	.	.
chr10	4266915	4267414	chr10	4249067	4249566	Akap12|chr10:4249067-4249566	0.318414748804968	.	.
chr10	4266915	4267414	chr10	4290083	4290582	Akap12|chr10:4290083-4290582	0.439180330803339	.	.
chr10	4266915	4267414	chr10	4386733	4387232	Akap12|chr10:4386733-4387232	0.519227350548385	.	.
chr10	4266915	4267414	chr10	4520627	4521126	Akap12|chr10:4520627-4521126	0.428659907773447	.	.
chr10	4432192	4432691	chr10	4106010	4106509	Armt1|chr10:4106010-4106509	0.484520129474333	.	.
chr10	4432192	4432691	chr10	4106010	4106509	Rmnd1|chr10:4106010-4106509	0.484520129474333	.	.
chr10	4432192	4432691	chr10	4290083	4290582	Armt1|chr10:4290083-4290582	0.387378352409111	.	.
chr10	4432192	4432691	chr10	4290083	4290582	Armt1|chr10:4290083-4290582	0.387378352409112	.	.
chr10	4432192	4432691	chr10	4290083	4290582	Rmnd1|chr10:4290083-4290582	0.387378352409111	.	.
chr10	4432192	4432691	chr10	4290083	4290582	Rmnd1|chr10:4290083-4290582	0.387378352409112	.	.
chr10	4432192	4432691	chr10	4520627	4521126	Armt1|chr10:4520627-4521126	0.451837641442364	.	.
chr10	4432192	4432691	chr10	4520627	4521126	Rmnd1|chr10:4520627-4521126	0.451837641442364	.	.
chr10	5550504	5551003	chr10	5468587	5469086	Syne1|chr10:5468587-5469086	0.418730249435398	.	.
chr10	5550504	5551003	chr10	5549987	5550486	Syne1|chr10:5549987-5550486	0.414848423959198	.	.
chr10	5805395	5805894	chr10	5549987	5550486	Fbxo5|chr10:5549987-5550486	0.33354551514843	.	.
chr10	5805395	5805894	chr10	5600051	5600550	Fbxo5|chr10:5600051-5600550	0.372687086349971	.	.
chr10	5805395	5805894	chr10	5634278	5634777	Fbxo5|chr10:5634278-5634777	0.422788292615527	.	.
chr10	5805395	5805894	chr10	6035780	6036279	Fbxo5|chr10:6035780-6036279	0.432719615089786	.	.
chr10	5922199	5922698	chr10	6035780	6036279	Rgs17|chr10:6035780-6036279	0.629953032191239	.	.
chr10	5922199	5922698	chr10	6151873	6152372	Rgs17|chr10:6151873-6152372	0.352919321120436	.	.
chr10	7211500	7211999	chr10	7469964	7470463	Cnksr3|chr10:7469964-7470463	0.307868807819256	.	.
chr10	7667254	7667753	chr10	7390606	7391105	Nup43|chr10:7390606-7391105	0.405688073415892	.	.
chr10	7725685	7726184	chr10	7390606	7391105	Katna1|chr10:7390606-7391105	0.334354394823074	.	.
chr10	7956090	7956589	chr10	7663092	7663591	Tab2|chr10:7663092-7663591	0.572950311410335	.	.
chr10	7956090	7956589	chr10	8244603	8245102	Tab2|chr10:8244603-8245102	0.471951180442423	.	.
chr10	8176701	8177200	chr10	8130629	8131128	Gm30906|chr10:8130629-8131128	0.531375704738065	.	.
chr10	8176701	8177200	chr10	8446782	8447281	Gm30906|chr10:8446782-8447281	0.354762160972239	.	.
chr10	9596139	9596638	chr10	9463003	9463502	Gm48759|chr10:9463003-9463502	0.30490042844579	.	.
chr10	9675019	9675518	chr10	9525684	9526183	Samd5|chr10:9525684-9526183	0.406247703001448	.	.
chr10	9901024	9901523	chr10	9525684	9526183	Gm46210|chr10:9525684-9526183	0.395189480466317	.	.
chr10	9901024	9901523	chr10	9525684	9526183	Stxbp5|chr10:9525684-9526183	0.395189480466317	.	.
chr10	9901024	9901523	chr10	9754751	9755250	Gm46210|chr10:9754751-9755250	0.374047811653358	.	.
chr10	9901024	9901523	chr10	9754751	9755250	Stxbp5|chr10:9754751-9755250	0.374047811653358	.	.
chr10	10557986	10558485	chr10	10320999	10321498	Rab32|chr10:10320999-10321498	0.385946882958897	.	.
chr10	10557986	10558485	chr10	10793152	10793651	Rab32|chr10:10793152-10793651	0.504212162379822	.	.
chr10	10557986	10558485	chr10	10872061	10872560	Rab32|chr10:10872061-10872560	0.486348906859336	.	.
chr10	11081489	11081988	chr10	10950495	10950994	Grm1|chr10:10950495-10950994	0.301994601299242	.	.
chr10	11082083	11082582	chr10	10950495	10950994	Grm1|chr10:10950495-10950994	0.567944617239885	.	.
chr10	11082083	11082582	chr10	11449856	11450355	Grm1|chr10:11449856-11450355	0.340819098136944	.	.
chr10	11149164	11149663	chr10	10950495	10950994	Shprh|chr10:10950495-10950994	0.40169220801714	.	.
chr10	11149164	11149663	chr10	11491884	11492383	Shprh|chr10:11491884-11492383	0.311396803438796	.	.
chr10	11280524	11281023	chr10	11210828	11211327	4930432B10Rik|chr10:11210828-11211327	0.32044434001844	.	.
chr10	11280524	11281023	chr10	11210828	11211327	Fbxo30|chr10:11210828-11211327	0.32044434001844	.	.
chr10	11280524	11281023	chr10	11362273	11362772	4930432B10Rik|chr10:11362273-11362772	0.378850920168942	.	.
chr10	11280524	11281023	chr10	11362273	11362772	Fbxo30|chr10:11362273-11362772	0.378850920168942	.	.
chr10	11281047	11281546	chr10	11025782	11026281	4930432B10Rik|chr10:11025782-11026281	0.361834333834929	.	.
chr10	11281047	11281546	chr10	11025782	11026281	Fbxo30|chr10:11025782-11026281	0.361834333834929	.	.
chr10	11343450	11343949	chr10	11210828	11211327	Epm2a|chr10:11210828-11211327	0.315084301799618	.	.
chr10	11343450	11343949	chr10	11356109	11356608	Epm2a|chr10:11356109-11356608	0.538723231826709	.	.
chr10	11343450	11343949	chr10	11364730	11365229	Epm2a|chr10:11364730-11365229	0.661739902965991	.	.
chr10	11343450	11343949	chr10	11610777	11611276	Epm2a|chr10:11610777-11611276	0.371035386450534	.	.
chr10	12922385	12922884	chr10	12595219	12595718	B230208H11Rik|chr10:12595219-12595718	0.502740294220523	.	.
chr10	12922385	12922884	chr10	12736829	12737328	B230208H11Rik|chr10:12736829-12737328	0.492758396858431	.	.
chr10	12922385	12922884	chr10	12987009	12987508	B230208H11Rik|chr10:12987009-12987508	0.386169704664849	.	.
chr10	12922385	12922884	chr10	13008121	13008620	B230208H11Rik|chr10:13008121-13008620	0.407328657840066	.	.
chr10	12922385	12922884	chr10	13087149	13087648	B230208H11Rik|chr10:13087149-13087648	0.312417379833746	.	.
chr10	12922927	12923426	chr10	12595219	12595718	B230208H11Rik|chr10:12595219-12595718	0.390314870132216	.	.
chr10	12922927	12923426	chr10	12736829	12737328	B230208H11Rik|chr10:12736829-12737328	0.535268686627955	.	.
chr10	12922927	12923426	chr10	12987009	12987508	B230208H11Rik|chr10:12987009-12987508	0.367285118960081	.	.
chr10	12922927	12923426	chr10	13008121	13008620	B230208H11Rik|chr10:13008121-13008620	0.428680822283465	.	.
chr10	12922927	12923426	chr10	13087149	13087648	B230208H11Rik|chr10:13087149-13087648	0.48913234489457	.	.
chr10	13192919	13193418	chr10	12805470	12805969	Ltv1|chr10:12805470-12805969	0.550780438738463	.	.
chr10	13192919	13193418	chr10	13008121	13008620	Ltv1|chr10:13008121-13008620	0.632722732181094	.	.
chr10	13192919	13193418	chr10	13388671	13389170	Ltv1|chr10:13388671-13389170	0.682521028594415	.	.
chr10	13192919	13193418	chr10	13394400	13394899	Ltv1|chr10:13394400-13394899	0.62391991477027	.	.
chr10	13192919	13193418	chr10	13415629	13416128	Ltv1|chr10:13415629-13416128	0.413505683370235	.	.
chr10	13192919	13193418	chr10	13429701	13430200	Ltv1|chr10:13429701-13430200	0.358824309500465	.	.
chr10	13474088	13474587	chr10	13090439	13090938	Phactr2|chr10:13090439-13090938	0.325477655960096	.	.
chr10	13474088	13474587	chr10	13500872	13501371	Phactr2|chr10:13500872-13501371	0.658387324951911	.	.
chr10	13474088	13474587	chr10	13564621	13565120	Phactr2|chr10:13564621-13565120	0.461024990694752	.	.
chr10	13474088	13474587	chr10	13631731	13632230	Phactr2|chr10:13631731-13632230	0.461889675289891	.	.
chr10	13474088	13474587	chr10	13631731	13632230	Phactr2|chr10:13631731-13632230	0.461889675289892	.	.
chr10	13474088	13474587	chr10	13682467	13682966	Phactr2|chr10:13682467-13682966	0.310086437815108	.	.
chr10	13552855	13553354	chr10	13315198	13315697	Adat2|chr10:13315198-13315697	0.365921338647998	.	.
chr10	13552855	13553354	chr10	13315198	13315697	Pex3|chr10:13315198-13315697	0.365921338647998	.	.
chr10	13552855	13553354	chr10	13388671	13389170	Adat2|chr10:13388671-13389170	0.733951366154162	.	.
chr10	13552855	13553354	chr10	13388671	13389170	Adat2|chr10:13388671-13389170	0.733951366154163	.	.
chr10	13552855	13553354	chr10	13388671	13389170	Pex3|chr10:13388671-13389170	0.733951366154162	.	.
chr10	13552855	13553354	chr10	13388671	13389170	Pex3|chr10:13388671-13389170	0.733951366154163	.	.
chr10	13552855	13553354	chr10	13394400	13394899	Adat2|chr10:13394400-13394899	0.492080297100112	.	.
chr10	13552855	13553354	chr10	13394400	13394899	Pex3|chr10:13394400-13394899	0.492080297100112	.	.
chr10	13552855	13553354	chr10	13415629	13416128	Adat2|chr10:13415629-13416128	0.555381114012723	.	.
chr10	13552855	13553354	chr10	13415629	13416128	Pex3|chr10:13415629-13416128	0.555381114012723	.	.
chr10	13552855	13553354	chr10	13429701	13430200	Adat2|chr10:13429701-13430200	0.514925177719008	.	.
chr10	13552855	13553354	chr10	13429701	13430200	Pex3|chr10:13429701-13430200	0.514925177719008	.	.
chr10	13552855	13553354	chr10	13674660	13675159	Adat2|chr10:13674660-13675159	0.427346902175573	.	.
chr10	13552855	13553354	chr10	13674660	13675159	Pex3|chr10:13674660-13675159	0.427346902175573	.	.
chr10	13552855	13553354	chr10	13967576	13968075	Adat2|chr10:13967576-13968075	0.325052466523784	.	.
chr10	13552855	13553354	chr10	13967576	13968075	Pex3|chr10:13967576-13968075	0.325052466523784	.	.
chr10	13552855	13553354	chr10	13982789	13983288	Adat2|chr10:13982789-13983288	0.316461239218855	.	.
chr10	13552855	13553354	chr10	13982789	13983288	Pex3|chr10:13982789-13983288	0.316461239218855	.	.
chr10	13868703	13869202	chr10	13659242	13659741	Aig1|chr10:13659242-13659741	0.404566053832196	.	.
chr10	13868703	13869202	chr10	13659748	13660247	Aig1|chr10:13659748-13660247	0.474774877165033	.	.
chr10	13868703	13869202	chr10	13842756	13843255	Aig1|chr10:13842756-13843255	0.347531034029689	.	.
chr10	13868703	13869202	chr10	14046041	14046540	Aig1|chr10:14046041-14046540	0.396694358736116	.	.
chr10	13868703	13869202	chr10	14046558	14047057	Aig1|chr10:14046558-14047057	0.510862354414568	.	.
chr10	13868703	13869202	chr10	14193588	14194087	Aig1|chr10:14193588-14194087	0.305759352174811	.	.
chr10	13868703	13869202	chr10	14200277	14200776	Aig1|chr10:14200277-14200776	0.488233148332622	.	.
chr10	17722198	17722697	chr10	17365381	17365880	Cited2|chr10:17365381-17365880	0.492816004443723	.	.
chr10	17722198	17722697	chr10	17433898	17434397	Cited2|chr10:17433898-17434397	0.456644757015027	.	.
chr10	17722198	17722697	chr10	17830304	17830803	Cited2|chr10:17830304-17830803	0.49469149794785	.	.
chr10	17722198	17722697	chr10	17844931	17845430	Cited2|chr10:17844931-17845430	0.665579809960899	.	.
chr10	17722198	17722697	chr10	17869893	17870392	Cited2|chr10:17869893-17870392	0.327231061403497	.	.
chr10	17722198	17722697	chr10	17968608	17969107	Cited2|chr10:17968608-17969107	0.565015592778366	.	.
chr10	17722198	17722697	chr10	17991654	17992153	Cited2|chr10:17991654-17992153	0.430837408350703	.	.
chr10	17722963	17723462	chr10	17494118	17494617	Cited2|chr10:17494118-17494617	0.590213907628252	.	.
chr10	17722963	17723462	chr10	17533517	17534016	Cited2|chr10:17533517-17534016	0.358375867114181	.	.
chr10	17722963	17723462	chr10	17724226	17724725	Cited2|chr10:17724226-17724725	0.548492751456489	.	.
chr10	17722963	17723462	chr10	17830304	17830803	Cited2|chr10:17830304-17830803	0.350189191364595	.	.
chr10	17795966	17796465	chr10	17575757	17576256	Txlnb|chr10:17575757-17576256	0.365273281955712	.	.
chr10	17795966	17796465	chr10	17575757	17576256	Txlnb|chr10:17575757-17576256	0.365273281955713	.	.
chr10	17948344	17948843	chr10	17533517	17534016	Heca|chr10:17533517-17534016	0.363334376505371	.	.
chr10	17948344	17948843	chr10	17724226	17724725	Heca|chr10:17724226-17724725	0.427411516885862	.	.
chr10	18022923	18023422	chr10	17844931	17845430	Abracl|chr10:17844931-17845430	0.414622770367023	.	.
chr10	18022923	18023422	chr10	17869893	17870392	Abracl|chr10:17869893-17870392	0.371594796550291	.	.
chr10	18022923	18023422	chr10	17913410	17913909	Abracl|chr10:17913410-17913909	0.37668731652863	.	.
chr10	18022923	18023422	chr10	17968608	17969107	Abracl|chr10:17968608-17969107	0.590478705595642	.	.
chr10	18022923	18023422	chr10	17991654	17992153	Abracl|chr10:17991654-17992153	0.36774314386081	.	.
chr10	18055292	18055791	chr10	18207019	18207518	Reps1|chr10:18207019-18207518	0.426060237395321	.	.
chr10	18055292	18055791	chr10	18453347	18453846	Reps1|chr10:18453347-18453846	0.301868929683619	.	.
chr10	18056109	18056608	chr10	17869893	17870392	Reps1|chr10:17869893-17870392	0.314375546144406	.	.
chr10	18056109	18056608	chr10	17968608	17969107	Reps1|chr10:17968608-17969107	0.438969016078439	.	.
chr10	18056109	18056608	chr10	17991654	17992153	Reps1|chr10:17991654-17992153	0.418014851568647	.	.
chr10	18235012	18235511	chr10	17968608	17969107	Ccdc28a|chr10:17968608-17969107	0.373638482924635	.	.
chr10	18235012	18235511	chr10	17968608	17969107	Gm10827|chr10:17968608-17969107	0.373638482924635	.	.
chr10	18235012	18235511	chr10	17991654	17992153	Ccdc28a|chr10:17991654-17992153	0.434439389089289	.	.
chr10	18235012	18235511	chr10	17991654	17992153	Gm10827|chr10:17991654-17992153	0.434439389089289	.	.
chr10	18318455	18318954	chr10	18333530	18334029	Nhsl1|chr10:18333530-18334029	0.354497992767484	.	.
chr10	18318455	18318954	chr10	18562888	18563387	Nhsl1|chr10:18562888-18563387	0.423612553053463	.	.
chr10	18545704	18546203	chr10	18333530	18334029	Hebp2|chr10:18333530-18334029	0.30196399088522	.	.
chr10	18545704	18546203	chr10	18562888	18563387	Hebp2|chr10:18562888-18563387	0.317148009688801	.	.
chr10	18743491	18743990	chr10	18696394	18696893	Arfgef3|chr10:18696394-18696893	0.453692648691275	.	.
chr10	18743491	18743990	chr10	18696394	18696893	Gm32926|chr10:18696394-18696893	0.453692648691275	.	.
chr10	19100462	19100961	chr10	19185903	19186402	Gm48545|chr10:19185903-19186402	0.48803232143008	.	.
chr10	19591671	19592170	chr10	19915249	19915748	Ifngr1|chr10:19915249-19915748	0.360653767191227	.	.
chr10	19591671	19592170	chr10	19978220	19978719	Ifngr1|chr10:19978220-19978719	0.415051703875101	.	.
chr10	19850487	19850986	chr10	20060627	20061126	Slc35d3|chr10:20060627-20061126	0.39002136988875	.	.
chr10	19850487	19850986	chr10	20089048	20089547	Slc35d3|chr10:20089048-20089547	0.329686336260374	.	.
chr10	19907191	19907690	chr10	19563521	19564020	Pex7|chr10:19563521-19564020	0.307971684872716	.	.
chr10	19907191	19907690	chr10	20089048	20089547	Pex7|chr10:20089048-20089547	0.317830954859264	.	.
chr10	19933991	19934490	chr10	19978220	19978719	Map3k5|chr10:19978220-19978719	0.421918417392455	.	.
chr10	19934494	19934993	chr10	20018243	20018742	Map3k5|chr10:20018243-20018742	0.347095214804965	.	.
chr10	19934494	19934993	chr10	20040090	20040589	Map3k5|chr10:20040090-20040589	0.457870117314957	.	.
chr10	20148657	20149156	chr10	20089048	20089547	Map7|chr10:20089048-20089547	0.406243299341737	.	.
chr10	20148657	20149156	chr10	20273057	20273556	Map7|chr10:20273057-20273556	0.469892977992613	.	.
chr10	20148657	20149156	chr10	20486828	20487327	Map7|chr10:20486828-20487327	0.609846137216084	.	.
chr10	20149202	20149701	chr10	20178765	20179264	Map7|chr10:20178765-20179264	0.470008843681293	.	.
chr10	20285560	20286059	chr10	20170432	20170931	Gm48249|chr10:20170432-20170931	0.362275021688316	.	.
chr10	20285560	20286059	chr10	20382773	20383272	Gm48249|chr10:20382773-20383272	0.587598127136907	.	.
chr10	20286480	20286979	chr10	20073190	20073689	Gm48249|chr10:20073190-20073689	0.53206164303758	.	.
chr10	20312122	20312621	chr10	20382773	20383272	4933406P04Rik|chr10:20382773-20383272	0.426583752512122	.	.
chr10	20312122	20312621	chr10	20382773	20383272	Bclaf1|chr10:20382773-20383272	0.426583752512122	.	.
chr10	20347497	20347996	chr10	20382773	20383272	Mtfr2|chr10:20382773-20383272	0.437218241914591	.	.
chr10	20724806	20725305	chr10	20273057	20273556	Pde7b|chr10:20273057-20273556	0.386498913169608	.	.
chr10	20724806	20725305	chr10	20382773	20383272	Pde7b|chr10:20382773-20383272	0.396087185233106	.	.
chr10	20724806	20725305	chr10	20927873	20928372	Pde7b|chr10:20927873-20928372	0.532039049890218	.	.
chr10	20724806	20725305	chr10	20944546	20945045	Pde7b|chr10:20944546-20945045	0.468604462334421	.	.
chr10	20952322	20952821	chr10	20547953	20548452	Ahi1|chr10:20547953-20548452	0.379265606226549	.	.
chr10	21160806	21161305	chr10	20854873	20855372	Myb|chr10:20854873-20855372	0.341018399242417	.	.
chr10	21160806	21161305	chr10	20927873	20928372	Myb|chr10:20927873-20928372	0.422155600371555	.	.
chr10	21295682	21296181	chr10	21467414	21467913	Hbs1l|chr10:21467414-21467913	0.334175852325609	.	.
chr10	21881933	21882432	chr10	21776610	21777109	Sgk1|chr10:21776610-21777109	0.326930197750618	.	.
chr10	22645129	22645628	chr10	22270961	22271460	Slc2a12|chr10:22270961-22271460	0.50016087618322	.	.
chr10	22645129	22645628	chr10	22672034	22672533	Slc2a12|chr10:22672034-22672533	0.453444410405202	.	.
chr10	22645129	22645628	chr10	22693353	22693852	Slc2a12|chr10:22693353-22693852	0.627010580649923	.	.
chr10	22645129	22645628	chr10	22883044	22883543	Slc2a12|chr10:22883044-22883543	0.365168845136066	.	.
chr10	22731152	22731651	chr10	22461278	22461777	AC166256.1|chr10:22461278-22461777	0.399470109089689	.	.
chr10	22731152	22731651	chr10	22461278	22461777	Tbpl1|chr10:22461278-22461777	0.399470109089689	.	.
chr10	22731681	22732180	chr10	22618757	22619256	AC166256.1|chr10:22618757-22619256	0.416119217329228	.	.
chr10	22731681	22732180	chr10	22618757	22619256	Tbpl1|chr10:22618757-22619256	0.416119217329228	.	.
chr10	23787039	23787538	chr10	23686955	23687454	Rps12|chr10:23686955-23687454	0.399497084211366	.	.
chr10	23796872	23797371	chr10	23815121	23815620	Slc18b1|chr10:23815121-23815620	0.377038676703387	.	.
chr10	24131389	24131888	chr10	24453081	24453580	Gm40614|chr10:24453081-24453580	0.38846563162022	.	.
chr10	24149016	24149515	chr10	24191919	24192418	Stx7|chr10:24191919-24192418	0.424990781858945	.	.
chr10	24595382	24595881	chr10	24311997	24312496	Ccn2|chr10:24311997-24312496	0.374091101680902	.	.
chr10	24595382	24595881	chr10	24396269	24396768	Ccn2|chr10:24396269-24396768	0.474951864940897	.	.
chr10	24869684	24870183	chr10	24609945	24610444	Med23|chr10:24609945-24610444	0.509380981342377	.	.
chr10	24869684	24870183	chr10	25053043	25053542	Med23|chr10:25053043-25053542	0.314912935815377	.	.
chr10	25359501	25360000	chr10	25053043	25053542	Epb41l2|chr10:25053043-25053542	0.570399370635615	.	.
chr10	25359501	25360000	chr10	25082846	25083345	Epb41l2|chr10:25082846-25083345	0.346057308743001	.	.
chr10	25359501	25360000	chr10	25208533	25209032	Epb41l2|chr10:25208533-25209032	0.314781565104698	.	.
chr10	25359501	25360000	chr10	25493453	25493952	Epb41l2|chr10:25493453-25493952	0.375968035613539	.	.
chr10	25359501	25360000	chr10	25494057	25494556	Epb41l2|chr10:25494057-25494556	0.350146486048353	.	.
chr10	25359501	25360000	chr10	25642109	25642608	Epb41l2|chr10:25642109-25642608	0.427259052690281	.	.
chr10	25620875	25621374	chr10	25503184	25503683	Gm36908|chr10:25503184-25503683	0.481262379443159	.	.
chr10	25620875	25621374	chr10	25891289	25891788	Gm36908|chr10:25891289-25891788	0.464727138782239	.	.
chr10	26078817	26079316	chr10	25771464	25771963	Gm9767|chr10:25771464-25771963	0.4656241787204	.	.
chr10	26078817	26079316	chr10	25771464	25771963	Tmem200a|chr10:25771464-25771963	0.4656241787204	.	.
chr10	26078817	26079316	chr10	25891289	25891788	Gm9767|chr10:25891289-25891788	0.478818120670785	.	.
chr10	26078817	26079316	chr10	25891289	25891788	Tmem200a|chr10:25891289-25891788	0.478818120670785	.	.
chr10	26078817	26079316	chr10	25999432	25999931	Gm9767|chr10:25999432-25999931	0.428021108719589	.	.
chr10	26078817	26079316	chr10	25999432	25999931	Tmem200a|chr10:25999432-25999931	0.428021108719589	.	.
chr10	26078817	26079316	chr10	26059887	26060386	Gm9767|chr10:26059887-26060386	0.425546030729824	.	.
chr10	26078817	26079316	chr10	26059887	26060386	Tmem200a|chr10:26059887-26060386	0.425546030729824	.	.
chr10	26078817	26079316	chr10	26194170	26194669	Gm9767|chr10:26194170-26194669	0.730375592218241	.	.
chr10	26078817	26079316	chr10	26194170	26194669	Tmem200a|chr10:26194170-26194669	0.730375592218241	.	.
chr10	26078817	26079316	chr10	26227200	26227699	Gm9767|chr10:26227200-26227699	0.516756384911454	.	.
chr10	26078817	26079316	chr10	26227200	26227699	Tmem200a|chr10:26227200-26227699	0.516756384911454	.	.
chr10	26078817	26079316	chr10	26288835	26289334	Gm9767|chr10:26288835-26289334	0.497096422032527	.	.
chr10	26078817	26079316	chr10	26288835	26289334	Tmem200a|chr10:26288835-26289334	0.497096422032527	.	.
chr10	26374914	26375413	chr10	26059887	26060386	L3mbtl3|chr10:26059887-26060386	0.763415082227393	.	.
chr10	26374914	26375413	chr10	26194170	26194669	L3mbtl3|chr10:26194170-26194669	0.494902568579658	.	.
chr10	26374914	26375413	chr10	26374170	26374669	L3mbtl3|chr10:26374170-26374669	0.382907102406944	.	.
chr10	26375759	26376258	chr10	26059887	26060386	L3mbtl3|chr10:26059887-26060386	0.475105578762407	.	.
chr10	26375759	26376258	chr10	26194170	26194669	L3mbtl3|chr10:26194170-26194669	0.759916091239011	.	.
chr10	26375759	26376258	chr10	26227200	26227699	L3mbtl3|chr10:26227200-26227699	0.346217488873917	.	.
chr10	26695050	26695549	chr10	26288835	26289334	Gm48893|chr10:26288835-26289334	0.361249761330955	.	.
chr10	26695050	26695549	chr10	26374170	26374669	Gm48893|chr10:26374170-26374669	0.345507695517568	.	.
chr10	26695050	26695549	chr10	26889127	26889626	Gm48893|chr10:26889127-26889626	0.337221633174192	.	.
chr10	26695050	26695549	chr10	26912402	26912901	Gm48893|chr10:26912402-26912901	0.423669176938887	.	.
chr10	26752501	26753000	chr10	26772164	26772663	Arhgap18|chr10:26772164-26772663	0.495328412611219	.	.
chr10	26752501	26753000	chr10	26995522	26996021	Arhgap18|chr10:26995522-26996021	0.357519827057494	.	.
chr10	28074020	28074519	chr10	28027732	28028231	Ptprk|chr10:28027732-28028231	0.352177978698673	.	.
chr10	28074536	28075035	chr10	27891754	27892253	Ptprk|chr10:27891754-27892253	0.485462452097718	.	.
chr10	28074536	28075035	chr10	28251398	28251897	Ptprk|chr10:28251398-28251897	0.585075387854855	.	.
chr10	28074536	28075035	chr10	28493177	28493676	Ptprk|chr10:28493177-28493676	0.649557839445597	.	.
chr10	29534706	29535205	chr10	29661715	29662214	Gm48159|chr10:29661715-29662214	0.430381077708102	.	.
chr10	29534706	29535205	chr10	29661715	29662214	Rspo3|chr10:29661715-29662214	0.430381077708102	.	.
chr10	29534706	29535205	chr10	29777894	29778393	Gm48159|chr10:29777894-29778393	0.327878357459624	.	.
chr10	29534706	29535205	chr10	29777894	29778393	Rspo3|chr10:29777894-29778393	0.327878357459624	.	.
chr10	29534706	29535205	chr10	29828839	29829338	Gm48159|chr10:29828839-29829338	0.389182874915371	.	.
chr10	29534706	29535205	chr10	29828839	29829338	Rspo3|chr10:29828839-29829338	0.389182874915371	.	.
chr10	29534706	29535205	chr10	29855735	29856234	Gm48159|chr10:29855735-29856234	0.464049073629041	.	.
chr10	29534706	29535205	chr10	29855735	29856234	Rspo3|chr10:29855735-29856234	0.464049073629041	.	.
chr10	30200346	30200845	chr10	29777894	29778393	Cenpw|chr10:29777894-29778393	0.580557203252986	.	.
chr10	30200346	30200845	chr10	29828839	29829338	Cenpw|chr10:29828839-29829338	0.515493859839483	.	.
chr10	30200346	30200845	chr10	29855735	29856234	Cenpw|chr10:29855735-29856234	0.540391237422301	.	.
chr10	30200346	30200845	chr10	30278912	30279411	Cenpw|chr10:30278912-30279411	0.341198702680203	.	.
chr10	30200346	30200845	chr10	30397204	30397703	Cenpw|chr10:30397204-30397703	0.421839324677853	.	.
chr10	30200346	30200845	chr10	30419345	30419844	Cenpw|chr10:30419345-30419844	0.537236388726437	.	.
chr10	30600453	30600952	chr10	30278912	30279411	Trmt11|chr10:30278912-30279411	0.479915561848337	.	.
chr10	30600453	30600952	chr10	30278912	30279411	Trmt11|chr10:30278912-30279411	0.479915561848338	.	.
chr10	30600453	30600952	chr10	30397204	30397703	Trmt11|chr10:30397204-30397703	0.434177534137676	.	.
chr10	30600453	30600952	chr10	30837054	30837553	Trmt11|chr10:30837054-30837553	0.451192747903479	.	.
chr10	30802619	30803118	chr10	30837054	30837553	Ncoa7|chr10:30837054-30837553	0.454581260871459	.	.
chr10	30802619	30803118	chr10	31127926	31128425	Ncoa7|chr10:31127926-31128425	0.311095247082629	.	.
chr10	30803126	30803625	chr10	30810769	30811268	Ncoa7|chr10:30810769-30811268	0.335107542751623	.	.
chr10	30803126	30803625	chr10	31026379	31026878	Ncoa7|chr10:31026379-31026878	0.416623077821539	.	.
chr10	30803126	30803625	chr10	31127926	31128425	Ncoa7|chr10:31127926-31128425	0.329176772303723	.	.
chr10	31313140	31313639	chr10	31540697	31541196	Hddc2|chr10:31540697-31541196	0.421563025113007	.	.
chr10	31445701	31446200	chr10	31026379	31026878	Tpd52l1|chr10:31026379-31026878	0.38561714730528	.	.
chr10	31445701	31446200	chr10	31742380	31742879	Tpd52l1|chr10:31742380-31742879	0.462609962901242	.	.
chr10	31608520	31609019	chr10	31825455	31825954	Rnf217|chr10:31825455-31825954	0.408345227464026	.	.
chr10	32890706	32891205	chr10	32593124	32593623	Nkain2|chr10:32593124-32593623	0.387734090621179	.	.
chr10	32890706	32891205	chr10	32924872	32925371	Nkain2|chr10:32924872-32925371	0.756426536926681	.	.
chr10	33904718	33905217	chr10	34098443	34098942	Rsph4a|chr10:34098443-34098942	0.410956989792986	.	.
chr10	33904718	33905217	chr10	34244726	34245225	Rsph4a|chr10:34244726-34245225	0.401627799816381	.	.
chr10	33951019	33951518	chr10	33703373	33703872	Zup1|chr10:33703373-33703872	0.356038460789291	.	.
chr10	34127449	34127948	chr10	34091720	34092219	Calhm6|chr10:34091720-34092219	0.51173965726871	.	.
chr10	34281970	34282469	chr10	34098443	34098942	Tspyl1|chr10:34098443-34098942	0.312309358203558	.	.
chr10	34281970	34282469	chr10	34244726	34245225	Tspyl1|chr10:34244726-34245225	0.383777942752897	.	.
chr10	34281970	34282469	chr10	34356423	34356922	Tspyl1|chr10:34356423-34356922	0.414192605975363	.	.
chr10	34297174	34297673	chr10	34091720	34092219	Tspyl4|chr10:34091720-34092219	0.341876325443194	.	.
chr10	37138712	37139211	chr10	36763128	36763627	5930403N24Rik|chr10:36763128-36763627	0.529807479734117	.	.
chr10	37138712	37139211	chr10	36763128	36763627	Marcks|chr10:36763128-36763627	0.529807479734117	.	.
chr10	37138712	37139211	chr10	37000821	37001320	5930403N24Rik|chr10:37000821-37001320	0.319983976102372	.	.
chr10	37138712	37139211	chr10	37000821	37001320	Marcks|chr10:37000821-37001320	0.319983976102372	.	.
chr10	37138712	37139211	chr10	37078418	37078917	5930403N24Rik|chr10:37078418-37078917	0.646351203082686	.	.
chr10	37138712	37139211	chr10	37078418	37078917	Marcks|chr10:37078418-37078917	0.646351203082686	.	.
chr10	37138712	37139211	chr10	37140760	37141259	5930403N24Rik|chr10:37140760-37141259	0.313434708529602	.	.
chr10	37138712	37139211	chr10	37140760	37141259	Marcks|chr10:37140760-37141259	0.313434708529602	.	.
chr10	37138712	37139211	chr10	37416291	37416790	5930403N24Rik|chr10:37416291-37416790	0.619737870218306	.	.
chr10	37138712	37139211	chr10	37416291	37416790	Marcks|chr10:37416291-37416790	0.619737870218306	.	.
chr10	37138712	37139211	chr10	37440187	37440686	5930403N24Rik|chr10:37440187-37440686	0.326760937666548	.	.
chr10	37138712	37139211	chr10	37440187	37440686	Marcks|chr10:37440187-37440686	0.326760937666548	.	.
chr10	37138712	37139211	chr10	37477813	37478312	5930403N24Rik|chr10:37477813-37478312	0.540084745996998	.	.
chr10	37138712	37139211	chr10	37477813	37478312	Marcks|chr10:37477813-37478312	0.540084745996998	.	.
chr10	39133692	39134191	chr10	39171094	39171593	Fam229b|chr10:39171094-39171593	0.651808821153459	.	.
chr10	39133692	39134191	chr10	39171094	39171593	Tube1|chr10:39171094-39171593	0.651808821153459	.	.
chr10	39133692	39134191	chr10	39354525	39355024	Fam229b|chr10:39354525-39355024	0.672395225509537	.	.
chr10	39133692	39134191	chr10	39354525	39355024	Tube1|chr10:39354525-39355024	0.672395225509537	.	.
chr10	39133692	39134191	chr10	39472263	39472762	Fam229b|chr10:39472263-39472762	0.506155798117631	.	.
chr10	39133692	39134191	chr10	39472263	39472762	Tube1|chr10:39472263-39472762	0.506155798117631	.	.
chr10	39369440	39369939	chr10	39165450	39165949	Fyn|chr10:39165450-39165949	0.598458875144225	.	.
chr10	39369440	39369939	chr10	39471654	39472153	Fyn|chr10:39471654-39472153	0.382345064913569	.	.
chr10	39369440	39369939	chr10	39522928	39523427	Fyn|chr10:39522928-39523427	0.398408464638852	.	.
chr10	39731403	39731902	chr10	39541024	39541523	E130307A14Rik|chr10:39541024-39541523	0.409073906051255	.	.
chr10	39731403	39731902	chr10	39541024	39541523	Rev3l|chr10:39541024-39541523	0.409073906051255	.	.
chr10	39731403	39731902	chr10	39785208	39785707	E130307A14Rik|chr10:39785208-39785707	0.320030016649934	.	.
chr10	39731403	39731902	chr10	39785208	39785707	Rev3l|chr10:39785208-39785707	0.320030016649934	.	.
chr10	39732127	39732626	chr10	39354525	39355024	E130307A14Rik|chr10:39354525-39355024	0.444147886131751	.	.
chr10	39732127	39732626	chr10	39354525	39355024	Rev3l|chr10:39354525-39355024	0.444147886131751	.	.
chr10	39732127	39732626	chr10	39590061	39590560	E130307A14Rik|chr10:39590061-39590560	0.324069257877824	.	.
chr10	39732127	39732626	chr10	39590061	39590560	Rev3l|chr10:39590061-39590560	0.324069257877824	.	.
chr10	39732127	39732626	chr10	39785208	39785707	E130307A14Rik|chr10:39785208-39785707	0.435482308238806	.	.
chr10	39732127	39732626	chr10	39785208	39785707	Rev3l|chr10:39785208-39785707	0.435482308238806	.	.
chr10	39899007	39899506	chr10	39785208	39785707	4930547M16Rik|chr10:39785208-39785707	0.307752442599575	.	.
chr10	39899007	39899506	chr10	39785208	39785707	Mfsd4b4|chr10:39785208-39785707	0.307752442599575	.	.
chr10	40025041	40025540	chr10	39785208	39785707	Mfsd4b1|chr10:39785208-39785707	0.56601383629879	.	.
chr10	40025041	40025540	chr10	40300650	40301149	Mfsd4b1|chr10:40300650-40301149	0.322882906475092	.	.
chr10	40142083	40142582	chr10	40300650	40301149	Slc16a10|chr10:40300650-40301149	0.396350319461457	.	.
chr10	40301997	40302496	chr10	40645413	40645912	Amd1|chr10:40645413-40645912	0.430458650010839	.	.
chr10	40301997	40302496	chr10	40726595	40727094	Amd1|chr10:40726595-40727094	0.362283962257061	.	.
chr10	40348905	40349404	chr10	40512036	40512535	Cdk19os|chr10:40512036-40512535	0.358473610452038	.	.
chr10	40348905	40349404	chr10	40726595	40727094	Cdk19os|chr10:40726595-40727094	0.390978044180526	.	.
chr10	40348905	40349404	chr10	40727145	40727644	Cdk19os|chr10:40727145-40727644	0.674784971723881	.	.
chr10	40683470	40683969	chr10	40512036	40512535	Mettl24|chr10:40512036-40512535	0.48020004387371	.	.
chr10	40683470	40683969	chr10	40727145	40727644	Mettl24|chr10:40727145-40727644	0.403623535765126	.	.
chr10	40883216	40883715	chr10	40727145	40727644	Cdc40|chr10:40727145-40727644	0.637960865774124	.	.
chr10	40883216	40883715	chr10	40727145	40727644	Wasf1|chr10:40727145-40727644	0.637960865774124	.	.
chr10	40883975	40884474	chr10	40512036	40512535	Cdc40|chr10:40512036-40512535	0.372006628384553	.	.
chr10	40883975	40884474	chr10	40512036	40512535	Wasf1|chr10:40512036-40512535	0.372006628384553	.	.
chr10	40883975	40884474	chr10	40727145	40727644	Cdc40|chr10:40727145-40727644	0.427955476291041	.	.
chr10	40883975	40884474	chr10	40727145	40727644	Wasf1|chr10:40727145-40727644	0.427955476291041	.	.
chr10	40883975	40884474	chr10	41016487	41016986	Cdc40|chr10:41016487-41016986	0.421907938489058	.	.
chr10	40883975	40884474	chr10	41016487	41016986	Wasf1|chr10:41016487-41016986	0.421907938489058	.	.
chr10	41450048	41450547	chr10	41246073	41246572	Zbtb24|chr10:41246073-41246572	0.442349629029233	.	.
chr10	41450048	41450547	chr10	41552367	41552866	Zbtb24|chr10:41552367-41552866	0.376541563763711	.	.
chr10	41490156	41490655	chr10	41016487	41016986	Ppil6|chr10:41016487-41016986	0.314149638136991	.	.
chr10	41490156	41490655	chr10	41016487	41016986	Smpd2|chr10:41016487-41016986	0.314149638136991	.	.
chr10	41490156	41490655	chr10	41505407	41505906	Ppil6|chr10:41505407-41505906	0.330587536988573	.	.
chr10	41490156	41490655	chr10	41505407	41505906	Smpd2|chr10:41505407-41505906	0.330587536988573	.	.
chr10	41490156	41490655	chr10	41552367	41552866	Ppil6|chr10:41552367-41552866	0.38845975722161	.	.
chr10	41490156	41490655	chr10	41552367	41552866	Smpd2|chr10:41552367-41552866	0.38845975722161	.	.
chr10	41518902	41519401	chr10	41295019	41295518	Cd164|chr10:41295019-41295518	0.342932759445577	.	.
chr10	41518902	41519401	chr10	41552367	41552866	Cd164|chr10:41552367-41552866	0.399915124544269	.	.
chr10	42018185	42018684	chr10	41887125	41887624	1700016J18Rik|chr10:41887125-41887624	0.337169950638248	.	.
chr10	42018185	42018684	chr10	41887125	41887624	Armc2|chr10:41887125-41887624	0.337169950638248	.	.
chr10	42018185	42018684	chr10	42199527	42200026	1700016J18Rik|chr10:42199527-42200026	0.525638190022943	.	.
chr10	42018185	42018684	chr10	42199527	42200026	Armc2|chr10:42199527-42200026	0.525638190022943	.	.
chr10	42018185	42018684	chr10	42277563	42278062	1700016J18Rik|chr10:42277563-42278062	0.587931802401804	.	.
chr10	42018185	42018684	chr10	42277563	42278062	Armc2|chr10:42277563-42278062	0.587931802401804	.	.
chr10	42276537	42277036	chr10	42199527	42200026	Foxo3|chr10:42199527-42200026	0.396820031251713	.	.
chr10	42276537	42277036	chr10	42277563	42278062	Foxo3|chr10:42277563-42278062	0.408179529553895	.	.
chr10	42276537	42277036	chr10	42690476	42690975	Foxo3|chr10:42690476-42690975	0.345076731511618	.	.
chr10	42478381	42478880	chr10	42277563	42278062	Afg1l|chr10:42277563-42278062	0.645123027066399	.	.
chr10	42501588	42502087	chr10	42277563	42278062	Snx3|chr10:42277563-42278062	0.461036311254391	.	.
chr10	42501588	42502087	chr10	42912236	42912735	Snx3|chr10:42912236-42912735	0.337735789844558	.	.
chr10	42761268	42761767	chr10	43234481	43234980	Sec63|chr10:43234481-43234980	0.352112565853257	.	.
chr10	42761268	42761767	chr10	43234985	43235484	Sec63|chr10:43234985-43235484	0.306540903506296	.	.
chr10	42860008	42860507	chr10	42678656	42679155	Scml4|chr10:42678656-42679155	0.416824221885409	.	.
chr10	42860008	42860507	chr10	42912236	42912735	Scml4|chr10:42912236-42912735	0.477208573505629	.	.
chr10	42860008	42860507	chr10	42958099	42958598	Scml4|chr10:42958099-42958598	0.30557563355344	.	.
chr10	42860528	42861027	chr10	42912236	42912735	Scml4|chr10:42912236-42912735	0.697063410843055	.	.
chr10	42860528	42861027	chr10	42958099	42958598	Scml4|chr10:42958099-42958598	0.409708812465687	.	.
chr10	42860528	42861027	chr10	43234985	43235484	Scml4|chr10:43234985-43235484	0.358232586403348	.	.
chr10	43174324	43174823	chr10	42912236	42912735	9030612E09Rik|chr10:42912236-42912735	0.346136474560667	.	.
chr10	43174324	43174823	chr10	42912236	42912735	Sobp|chr10:42912236-42912735	0.346136474560667	.	.
chr10	43221102	43221601	chr10	43112281	43112780	Pdss2|chr10:43112281-43112780	0.32295410635787	.	.
chr10	43221102	43221601	chr10	43112810	43113309	Pdss2|chr10:43112810-43113309	0.355535639434784	.	.
chr10	43221102	43221601	chr10	43234481	43234980	Pdss2|chr10:43234481-43234980	0.627937745269277	.	.
chr10	43221102	43221601	chr10	43234985	43235484	Pdss2|chr10:43234985-43235484	0.521943722657164	.	.
chr10	43221102	43221601	chr10	43331724	43332223	Pdss2|chr10:43331724-43332223	0.556848683448405	.	.
chr10	43221102	43221601	chr10	43332293	43332792	Pdss2|chr10:43332293-43332792	0.636872167731431	.	.
chr10	43221102	43221601	chr10	43343078	43343577	Pdss2|chr10:43343078-43343577	0.706053283819664	.	.
chr10	43221703	43222202	chr10	43234481	43234980	Pdss2|chr10:43234481-43234980	0.423476693086149	.	.
chr10	43221703	43222202	chr10	43234985	43235484	Pdss2|chr10:43234985-43235484	0.375327893357085	.	.
chr10	43221703	43222202	chr10	43331724	43332223	Pdss2|chr10:43331724-43332223	0.400215677724677	.	.
chr10	43221703	43222202	chr10	43332293	43332792	Pdss2|chr10:43332293-43332792	0.450664496614456	.	.
chr10	43221703	43222202	chr10	43343078	43343577	Pdss2|chr10:43343078-43343577	0.484261579165324	.	.
chr10	43479312	43479811	chr10	43234481	43234980	Bend3|chr10:43234481-43234980	0.714762061958163	.	.
chr10	43479312	43479811	chr10	43234985	43235484	Bend3|chr10:43234985-43235484	0.495399762860197	.	.
chr10	43479312	43479811	chr10	43343078	43343577	Bend3|chr10:43343078-43343577	0.510586366365599	.	.
chr10	43540736	43541235	chr10	43332293	43332792	1700021F05Rik|chr10:43332293-43332792	0.32678015745754	.	.
chr10	43901492	43901991	chr10	43845560	43846059	Qrsl1|chr10:43845560-43846059	0.36234883867666	.	.
chr10	43901492	43901991	chr10	43845560	43846059	Rtn4ip1|chr10:43845560-43846059	0.36234883867666	.	.
chr10	45066851	45067350	chr10	45000707	45001206	Prep|chr10:45000707-45001206	0.570325833691868	.	.
chr10	45066851	45067350	chr10	45045177	45045676	Prep|chr10:45045177-45045676	0.558544636732625	.	.
chr10	45289129	45289628	chr10	45373235	45373734	Gm15934|chr10:45373235-45373734	0.40922611615047	.	.
chr10	45289129	45289628	chr10	45388900	45389399	Gm15934|chr10:45388900-45389399	0.37538124503807	.	.
chr10	45289129	45289628	chr10	45610966	45611465	Gm15934|chr10:45610966-45611465	0.49681239930883	.	.
chr10	45485562	45486061	chr10	45077339	45077838	Lin28b|chr10:45077339-45077838	0.419593202116517	.	.
chr10	45485562	45486061	chr10	45077339	45077838	Lin28b|chr10:45077339-45077838	0.419593202116518	.	.
chr10	45486237	45486736	chr10	45077339	45077838	Lin28b|chr10:45077339-45077838	0.306262682958152	.	.
chr10	45577590	45578089	chr10	45320930	45321429	Hace1|chr10:45320930-45321429	0.473505280583393	.	.
chr10	45577590	45578089	chr10	45373235	45373734	Hace1|chr10:45373235-45373734	0.375605229511793	.	.
chr10	52233867	52234366	chr10	51832234	51832733	Dcbld1|chr10:51832234-51832733	0.417374946253973	.	.
chr10	52233867	52234366	chr10	52047657	52048156	Dcbld1|chr10:52047657-52048156	0.485966788740282	.	.
chr10	52381975	52382474	chr10	52047657	52048156	Gopc|chr10:52047657-52048156	0.690815715351983	.	.
chr10	52690218	52690717	chr10	52691301	52691800	Slc35f1|chr10:52691301-52691800	0.389214839556033	.	.
chr10	52690801	52691300	chr10	52691301	52691800	Slc35f1|chr10:52691301-52691800	0.463655476695756	.	.
chr10	53379691	53380190	chr10	53005687	53006186	Cep85l|chr10:53005687-53006186	0.737814202528499	.	.
chr10	53379691	53380190	chr10	53220535	53221034	Cep85l|chr10:53220535-53221034	0.635265887460942	.	.
chr10	53379691	53380190	chr10	53227340	53227839	Cep85l|chr10:53227340-53227839	0.608538502457705	.	.
chr10	53379691	53380190	chr10	53503178	53503677	Cep85l|chr10:53503178-53503677	0.591346724472566	.	.
chr10	53596436	53596935	chr10	53863390	53863889	Asf1a|chr10:53863390-53863889	0.525103890413105	.	.
chr10	53629199	53629698	chr10	53863390	53863889	Mcm9|chr10:53863390-53863889	0.498130825724501	.	.
chr10	54075590	54076089	chr10	53795897	53796396	Gm16998|chr10:53795897-53796396	0.557759727863548	.	.
chr10	54075590	54076089	chr10	53795897	53796396	Man1a|chr10:53795897-53796396	0.557759727863548	.	.
chr10	54075590	54076089	chr10	54376800	54377299	Gm16998|chr10:54376800-54377299	0.71485789317997	.	.
chr10	54075590	54076089	chr10	54376800	54377299	Man1a|chr10:54376800-54377299	0.71485789317997	.	.
chr10	54075590	54076089	chr10	54406026	54406525	Gm16998|chr10:54406026-54406525	0.472237211033677	.	.
chr10	54075590	54076089	chr10	54406026	54406525	Man1a|chr10:54406026-54406525	0.472237211033677	.	.
chr10	57486054	57486553	chr10	57031485	57031984	4930467K11Rik|chr10:57031485-57031984	0.440735194201131	.	.
chr10	57486054	57486553	chr10	57031485	57031984	4930467K11Rik|chr10:57031485-57031984	0.440735194201132	.	.
chr10	57486054	57486553	chr10	57031485	57031984	Hsf2|chr10:57031485-57031984	0.440735194201131	.	.
chr10	57486054	57486553	chr10	57031485	57031984	Hsf2|chr10:57031485-57031984	0.440735194201132	.	.
chr10	57631815	57632314	chr10	57447879	57448378	Pkib|chr10:57447879-57448378	0.334535691103146	.	.
chr10	57631815	57632314	chr10	57608052	57608551	Pkib|chr10:57608052-57608551	0.620690436706341	.	.
chr10	58323065	58323564	chr10	58384035	58384534	Lims1|chr10:58384035-58384534	0.37895135323228	.	.
chr10	58446597	58447096	chr10	58384035	58384534	Ranbp2|chr10:58384035-58384534	0.315694679814565	.	.
chr10	58675506	58676005	chr10	58586030	58586529	Edar|chr10:58586030-58586529	0.368563960814651	.	.
chr10	58675506	58676005	chr10	58911177	58911676	Edar|chr10:58911177-58911676	0.385591524707286	.	.
chr10	58675506	58676005	chr10	58959246	58959745	Edar|chr10:58959246-58959745	0.448503716352595	.	.
chr10	58813051	58813550	chr10	58995050	58995549	Sh3rf3|chr10:58995050-58995549	0.334312024400513	.	.
chr10	59616480	59616979	chr10	59899607	59900106	Gm10322|chr10:59899607-59900106	0.634820491040489	.	.
chr10	59616480	59616979	chr10	59899607	59900106	Mcu|chr10:59899607-59900106	0.634820491040489	.	.
chr10	59616480	59616979	chr10	59907748	59908247	Gm10322|chr10:59907748-59908247	0.361495003506506	.	.
chr10	59616480	59616979	chr10	59907748	59908247	Mcu|chr10:59907748-59908247	0.361495003506506	.	.
chr10	59616480	59616979	chr10	59930864	59931363	Gm10322|chr10:59930864-59931363	0.380132317941584	.	.
chr10	59616480	59616979	chr10	59930864	59931363	Mcu|chr10:59930864-59931363	0.380132317941584	.	.
chr10	59702220	59702719	chr10	59899607	59900106	Micu1|chr10:59899607-59900106	0.503305901241145	.	.
chr10	59702220	59702719	chr10	59907748	59908247	Micu1|chr10:59907748-59908247	0.321790939574011	.	.
chr10	59702220	59702719	chr10	59907748	59908247	Micu1|chr10:59907748-59908247	0.321790939574012	.	.
chr10	59702220	59702719	chr10	59930864	59931363	Micu1|chr10:59930864-59931363	0.451618222045803	.	.
chr10	59800169	59800668	chr10	60032533	60033032	Gm17059|chr10:60032533-60033032	0.332551367275898	.	.
chr10	59879326	59879825	chr10	59562432	59562931	Dnajb12|chr10:59562432-59562931	0.408359722394776	.	.
chr10	59879326	59879825	chr10	59970079	59970578	Dnajb12|chr10:59970079-59970578	0.48423869771199	.	.
chr10	59879326	59879825	chr10	60153614	60154113	Dnajb12|chr10:60153614-60154113	0.30225058835992	.	.
chr10	59879326	59879825	chr10	60191675	60192174	Dnajb12|chr10:60191675-60192174	0.366855166320376	.	.
chr10	59879326	59879825	chr10	60191675	60192174	Dnajb12|chr10:60191675-60192174	0.366855166320377	.	.
chr10	59879903	59880402	chr10	59607479	59607978	Dnajb12|chr10:59607479-59607978	0.30744044433893	.	.
chr10	59879903	59880402	chr10	59607479	59607978	Dnajb12|chr10:59607479-59607978	0.307440444338931	.	.
chr10	59879903	59880402	chr10	59897556	59898055	Dnajb12|chr10:59897556-59898055	0.378737427402002	.	.
chr10	59951690	59952189	chr10	59899607	59900106	Ddit4|chr10:59899607-59900106	0.649299547908895	.	.
chr10	59951690	59952189	chr10	59907748	59908247	Ddit4|chr10:59907748-59908247	0.513963000186394	.	.
chr10	59951690	59952189	chr10	59930864	59931363	Ddit4|chr10:59930864-59931363	0.648605800404922	.	.
chr10	59951690	59952189	chr10	60032533	60033032	Ddit4|chr10:60032533-60033032	0.665992150054185	.	.
chr10	60002852	60003351	chr10	59899607	59900106	Anapc16|chr10:59899607-59900106	0.418780302607788	.	.
chr10	60002852	60003351	chr10	59899607	59900106	Ascc1|chr10:59899607-59900106	0.418780302607788	.	.
chr10	60002852	60003351	chr10	59907748	59908247	Anapc16|chr10:59907748-59908247	0.361094273213531	.	.
chr10	60002852	60003351	chr10	59907748	59908247	Ascc1|chr10:59907748-59908247	0.361094273213531	.	.
chr10	60002852	60003351	chr10	59930864	59931363	Anapc16|chr10:59930864-59931363	0.526497407704499	.	.
chr10	60002852	60003351	chr10	59930864	59931363	Ascc1|chr10:59930864-59931363	0.526497407704499	.	.
chr10	60002852	60003351	chr10	60032533	60033032	Anapc16|chr10:60032533-60033032	0.441202692515403	.	.
chr10	60002852	60003351	chr10	60032533	60033032	Ascc1|chr10:60032533-60033032	0.441202692515403	.	.
chr10	60002852	60003351	chr10	60285673	60286172	Anapc16|chr10:60285673-60286172	0.518168774944817	.	.
chr10	60002852	60003351	chr10	60285673	60286172	Ascc1|chr10:60285673-60286172	0.518168774944817	.	.
chr10	60105854	60106353	chr10	59778074	59778573	Spock2|chr10:59778074-59778573	0.532013333460313	.	.
chr10	60105854	60106353	chr10	59957663	59958162	Spock2|chr10:59957663-59958162	0.561655193767649	.	.
chr10	60277677	60278176	chr10	60025543	60026042	Psap|chr10:60025543-60026042	0.309495544152462	.	.
chr10	60277677	60278176	chr10	60153614	60154113	Psap|chr10:60153614-60154113	0.314610387213505	.	.
chr10	60277677	60278176	chr10	60491473	60491972	Psap|chr10:60491473-60491972	0.578942664157129	.	.
chr10	60277677	60278176	chr10	60577400	60577899	Psap|chr10:60577400-60577899	0.611389231526589	.	.
chr10	60277677	60278176	chr10	60585552	60586051	Psap|chr10:60585552-60586051	0.692327409102685	.	.
chr10	60277677	60278176	chr10	60698718	60699217	Psap|chr10:60698718-60699217	0.360752410931405	.	.
chr10	60752559	60753058	chr10	61012235	61012734	Slc29a3|chr10:61012235-61012734	0.580016057951089	.	.
chr10	60752559	60753058	chr10	61012235	61012734	Slc29a3|chr10:61012235-61012734	0.58001605795109	.	.
chr10	60831386	60831885	chr10	60778481	60778980	Unc5b|chr10:60778481-60778980	0.369404957482943	.	.
chr10	60831386	60831885	chr10	61023306	61023805	Unc5b|chr10:61023306-61023805	0.360384152814526	.	.
chr10	61452613	61453112	chr10	61570075	61570574	Eif4ebp2|chr10:61570075-61570574	0.416851406316387	.	.
chr10	61648322	61648821	chr10	61517551	61518050	Ppa1|chr10:61517551-61518050	0.353599650701485	.	.
chr10	61714894	61715393	chr10	61558367	61558866	Aifm2|chr10:61558367-61558866	0.336367991384289	.	.
chr10	61714894	61715393	chr10	61570075	61570574	Aifm2|chr10:61570075-61570574	0.433398925805391	.	.
chr10	61783021	61783520	chr10	62055333	62055832	H2afy2|chr10:62055333-62055832	0.680588977922611	.	.
chr10	61783021	61783520	chr10	62101434	62101933	H2afy2|chr10:62101434-62101933	0.503619983126795	.	.
chr10	61783021	61783520	chr10	62182988	62183487	H2afy2|chr10:62182988-62183487	0.39895168453341	.	.
chr10	61783021	61783520	chr10	62238649	62239148	H2afy2|chr10:62238649-62239148	0.610066516844027	.	.
chr10	61783689	61784188	chr10	61662379	61662878	H2afy2|chr10:61662379-61662878	0.365997848470919	.	.
chr10	62231026	62231525	chr10	61980369	61980868	Tspan15|chr10:61980369-61980868	0.442409670205099	.	.
chr10	62231026	62231525	chr10	62055333	62055832	Tspan15|chr10:62055333-62055832	0.381289881544298	.	.
chr10	62231026	62231525	chr10	62101434	62101933	Tspan15|chr10:62101434-62101933	0.441553255371309	.	.
chr10	62231026	62231525	chr10	62102023	62102522	Tspan15|chr10:62102023-62102522	0.378136446378347	.	.
chr10	62231026	62231525	chr10	62182988	62183487	Tspan15|chr10:62182988-62183487	0.64527895563196	.	.
chr10	62231026	62231525	chr10	62238649	62239148	Tspan15|chr10:62238649-62239148	0.303483441014417	.	.
chr10	62231026	62231525	chr10	62260971	62261470	Tspan15|chr10:62260971-62261470	0.521375799173034	.	.
chr10	62340040	62340539	chr10	62055333	62055832	Hk1os|chr10:62055333-62055832	0.401184531913124	.	.
chr10	62340040	62340539	chr10	62101434	62101933	Hk1os|chr10:62101434-62101933	0.578575535912097	.	.
chr10	62486629	62487128	chr10	62055333	62055832	Vps26a|chr10:62055333-62055832	0.426467799553297	.	.
chr10	62486629	62487128	chr10	62238649	62239148	Vps26a|chr10:62238649-62239148	0.355137089189644	.	.
chr10	62486629	62487128	chr10	62590203	62590702	Vps26a|chr10:62590203-62590702	0.314842142019028	.	.
chr10	62578211	62578710	chr10	62260971	62261470	4933428P19Rik|chr10:62260971-62261470	0.375290848148892	.	.
chr10	62578211	62578710	chr10	62260971	62261470	Kif1bp|chr10:62260971-62261470	0.375290848148892	.	.
chr10	62578211	62578710	chr10	62590203	62590702	4933428P19Rik|chr10:62590203-62590702	0.365092219681796	.	.
chr10	62578211	62578710	chr10	62590203	62590702	Kif1bp|chr10:62590203-62590702	0.365092219681796	.	.
chr10	62578211	62578710	chr10	62856650	62857149	4933428P19Rik|chr10:62856650-62857149	0.397697549742908	.	.
chr10	62578211	62578710	chr10	62856650	62857149	Kif1bp|chr10:62856650-62857149	0.397697549742908	.	.
chr10	62602059	62602558	chr10	62260971	62261470	Ddx21|chr10:62260971-62261470	0.301918722475765	.	.
chr10	62602059	62602558	chr10	62260971	62261470	Gm47257|chr10:62260971-62261470	0.301918722475765	.	.
chr10	62602059	62602558	chr10	62557722	62558221	Ddx21|chr10:62557722-62558221	0.433560298769823	.	.
chr10	62602059	62602558	chr10	62557722	62558221	Gm47257|chr10:62557722-62558221	0.433560298769823	.	.
chr10	62602059	62602558	chr10	62857169	62857668	Ddx21|chr10:62857169-62857668	0.375706512211886	.	.
chr10	62602059	62602558	chr10	62857169	62857668	Gm47257|chr10:62857169-62857668	0.375706512211886	.	.
chr10	62792172	62792671	chr10	63014048	63014547	Ccar1|chr10:63014048-63014547	0.541783477847768	.	.
chr10	62792172	62792671	chr10	63065948	63066447	Ccar1|chr10:63065948-63066447	0.336146120005618	.	.
chr10	62920395	62920894	chr10	62590203	62590702	Slc25a16|chr10:62590203-62590702	0.611923802360918	.	.
chr10	62920395	62920894	chr10	63014048	63014547	Slc25a16|chr10:63014048-63014547	0.461367257644356	.	.
chr10	62979983	62980482	chr10	62857169	62857668	Rufy2|chr10:62857169-62857668	0.49598348584156	.	.
chr10	62979983	62980482	chr10	63221347	63221846	Rufy2|chr10:63221347-63221846	0.405806385780814	.	.
chr10	63023688	63024187	chr10	63014048	63014547	Hnrnph3|chr10:63014048-63014547	0.395018810320916	.	.
chr10	63023688	63024187	chr10	63014048	63014547	Pbld2|chr10:63014048-63014547	0.395018810320916	.	.
chr10	63023688	63024187	chr10	63377381	63377880	Hnrnph3|chr10:63377381-63377880	0.356415733563496	.	.
chr10	63023688	63024187	chr10	63377381	63377880	Pbld2|chr10:63377381-63377880	0.356415733563496	.	.
chr10	63099999	63100498	chr10	63014048	63014547	Atoh7|chr10:63014048-63014547	0.455824730241149	.	.
chr10	63099999	63100498	chr10	63338814	63339313	Atoh7|chr10:63338814-63339313	0.470340990675855	.	.
chr10	63099999	63100498	chr10	63377381	63377880	Atoh7|chr10:63377381-63377880	0.473834121972895	.	.
chr10	63099999	63100498	chr10	63386349	63386848	Atoh7|chr10:63386349-63386848	0.335196293709112	.	.
chr10	63243618	63244117	chr10	63221347	63221846	1700120B22Rik|chr10:63221347-63221846	0.480419396224438	.	.
chr10	63243618	63244117	chr10	63221347	63221846	Herc4|chr10:63221347-63221846	0.480419396224438	.	.
chr10	63382558	63383057	chr10	63014048	63014547	Dnajc12|chr10:63014048-63014547	0.395150304511268	.	.
chr10	63382558	63383057	chr10	63377381	63377880	Dnajc12|chr10:63377381-63377880	0.446631313545158	.	.
chr10	63382558	63383057	chr10	63386349	63386848	Dnajc12|chr10:63386349-63386848	0.432432837005539	.	.
chr10	63382558	63383057	chr10	63650111	63650610	Dnajc12|chr10:63650111-63650610	0.302968395164416	.	.
chr10	63429313	63429812	chr10	63377381	63377880	Ctnna3|chr10:63377381-63377880	0.323203183813425	.	.
chr10	63429957	63430456	chr10	63338814	63339313	Ctnna3|chr10:63338814-63339313	0.375848881765795	.	.
chr10	64090014	64090513	chr10	63947744	63948243	Lrrtm3|chr10:63947744-63948243	0.407914282729027	.	.
chr10	66920360	66920859	chr10	66558398	66558897	1110002J07Rik|chr10:66558398-66558897	0.494902332739683	.	.
chr10	66920360	66920859	chr10	66558398	66558897	Gm26576|chr10:66558398-66558897	0.494902332739683	.	.
chr10	66920360	66920859	chr10	66853159	66853658	1110002J07Rik|chr10:66853159-66853658	0.373706032077569	.	.
chr10	66920360	66920859	chr10	66853159	66853658	Gm26576|chr10:66853159-66853658	0.373706032077569	.	.
chr10	66920360	66920859	chr10	67061807	67062306	1110002J07Rik|chr10:67061807-67062306	0.441058955828317	.	.
chr10	66920360	66920859	chr10	67061807	67062306	Gm26576|chr10:67061807-67062306	0.441058955828317	.	.
chr10	67096187	67096686	chr10	67061807	67062306	Jmjd1c|chr10:67061807-67062306	0.524160327602364	.	.
chr10	67096187	67096686	chr10	67061807	67062306	Reep3|chr10:67061807-67062306	0.524160327602364	.	.
chr10	67548797	67549296	chr10	67781941	67782440	Ado|chr10:67781941-67782440	0.693730940338097	.	.
chr10	67548797	67549296	chr10	67855674	67856173	Ado|chr10:67855674-67856173	0.315519783073632	.	.
chr10	67548797	67549296	chr10	67858855	67859354	Ado|chr10:67858855-67859354	0.325975707234721	.	.
chr10	67548797	67549296	chr10	67918093	67918592	Ado|chr10:67918093-67918592	0.627274157332599	.	.
chr10	67911879	67912378	chr10	67702285	67702784	Zfp365|chr10:67702285-67702784	0.355479008527784	.	.
chr10	67911879	67912378	chr10	68203239	68203738	Zfp365|chr10:68203239-68203738	0.424830351691409	.	.
chr10	67912421	67912920	chr10	67702285	67702784	Zfp365|chr10:67702285-67702784	0.358726602801073	.	.
chr10	67912421	67912920	chr10	68203239	68203738	Zfp365|chr10:68203239-68203738	0.711975527061755	.	.
chr10	69212738	69213237	chr10	68882141	68882640	A930033H14Rik|chr10:68882141-68882640	0.55659799622427	.	.
chr10	69212738	69213237	chr10	68911946	68912445	A930033H14Rik|chr10:68911946-68912445	0.40033077156896	.	.
chr10	69212738	69213237	chr10	68968067	68968566	A930033H14Rik|chr10:68968067-68968566	0.323128094374382	.	.
chr10	69212738	69213237	chr10	69170995	69171494	A930033H14Rik|chr10:69170995-69171494	0.482364331510146	.	.
chr10	69212738	69213237	chr10	69307053	69307552	A930033H14Rik|chr10:69307053-69307552	0.393193322646286	.	.
chr10	69212738	69213237	chr10	69328589	69329088	A930033H14Rik|chr10:69328589-69329088	0.354310749464748	.	.
chr10	69213312	69213811	chr10	69271286	69271785	A930033H14Rik|chr10:69271286-69271785	0.411293704654083	.	.
chr10	69213312	69213811	chr10	69490248	69490747	A930033H14Rik|chr10:69490248-69490747	0.33516162290967	.	.
chr10	69352755	69353254	chr10	69021064	69021563	Cdk1|chr10:69021064-69021563	0.314121051258342	.	.
chr10	70096855	70097354	chr10	70296230	70296729	Ccdc6|chr10:70296230-70296729	0.329391670158339	.	.
chr10	70440127	70440626	chr10	70077546	70078045	Fam13c|chr10:70077546-70078045	0.328130018470287	.	.
chr10	70440631	70441130	chr10	70077546	70078045	Fam13c|chr10:70077546-70078045	0.469412260307382	.	.
chr10	71159624	71160123	chr10	71027859	71028358	Bicc1|chr10:71027859-71028358	0.309824712338109	.	.
chr10	71159624	71160123	chr10	71028368	71028867	Bicc1|chr10:71028368-71028867	0.605967968010356	.	.
chr10	71237867	71238366	chr10	71028368	71028867	Tfam|chr10:71028368-71028867	0.302332269760824	.	.
chr10	71237867	71238366	chr10	71448139	71448638	Tfam|chr10:71448139-71448638	0.369212301784163	.	.
chr10	71284485	71284984	chr10	71218217	71218716	Ube2d1|chr10:71218217-71218716	0.360266880243453	.	.
chr10	71284485	71284984	chr10	71469692	71470191	Ube2d1|chr10:71469692-71470191	0.310782468959124	.	.
chr10	71285013	71285512	chr10	71028368	71028867	Ube2d1|chr10:71028368-71028867	0.359380500734565	.	.
chr10	71285013	71285512	chr10	71448139	71448638	Ube2d1|chr10:71448139-71448638	0.308879103284972	.	.
chr10	71344660	71345159	chr10	71028368	71028867	Cisd1|chr10:71028368-71028867	0.473929666340381	.	.
chr10	71347030	71347529	chr10	71361807	71362306	Ipmk|chr10:71361807-71362306	0.343448597611354	.	.
chr10	71347532	71348031	chr10	71469692	71470191	Ipmk|chr10:71469692-71470191	0.33590610954704	.	.
chr10	74966773	74967272	chr10	74593505	74594004	Gnaz|chr10:74593505-74594004	0.434511778489782	.	.
chr10	74966773	74967272	chr10	74848308	74848807	Gnaz|chr10:74848308-74848807	0.483584417217233	.	.
chr10	74966773	74967272	chr10	75086733	75087232	Gnaz|chr10:75086733-75087232	0.327918444701668	.	.
chr10	74966773	74967272	chr10	75182247	75182746	Gnaz|chr10:75182247-75182746	0.441710464868488	.	.
chr10	75032331	75032830	chr10	74995370	74995869	Rsph14|chr10:74995370-74995869	0.4151082414144	.	.
chr10	75032331	75032830	chr10	75021079	75021578	Rsph14|chr10:75021079-75021578	0.592784152304251	.	.
chr10	75032331	75032830	chr10	75059275	75059774	Rsph14|chr10:75059275-75059774	0.363359666692223	.	.
chr10	75036948	75037447	chr10	74848308	74848807	Rab36|chr10:74848308-74848807	0.355019625941721	.	.
chr10	75036948	75037447	chr10	74925300	74925799	Rab36|chr10:74925300-74925799	0.418660742256289	.	.
chr10	75036948	75037447	chr10	75086733	75087232	Rab36|chr10:75086733-75087232	0.409679891518324	.	.
chr10	75036948	75037447	chr10	75182247	75182746	Rab36|chr10:75182247-75182746	0.47560229451773	.	.
chr10	75060294	75060793	chr10	74920811	74921310	Bcr|chr10:74920811-74921310	0.305595579699436	.	.
chr10	75060880	75061379	chr10	74922859	74923358	Bcr|chr10:74922859-74923358	0.473584014624845	.	.
chr10	75060880	75061379	chr10	74983120	74983619	Bcr|chr10:74983120-74983619	0.370780498815152	.	.
chr10	75060880	75061379	chr10	74990915	74991414	Bcr|chr10:74990915-74991414	0.334892611590337	.	.
chr10	75060880	75061379	chr10	74995370	74995869	Bcr|chr10:74995370-74995869	0.392093344814756	.	.
chr10	75060880	75061379	chr10	75021079	75021578	Bcr|chr10:75021079-75021578	0.302865459941178	.	.
[truncated: 24,681 more rows]
