# Supplementary material for: Single-cell analysis of chromatin accessibility in the adult mouse brain
Source: Nature. 2023 Dec 13;624(7991):378–89. doi: 10.1038/s41586-023-06824-9 (PMC10719105; doi:10.1038/s41586-023-06824-9)
Supplement: Supplementary file 3 — Supplementary Tables 1–25 and their legends. [file 41586_2023_6824_MOESM3_ESM.zip › 2023-03-05453B-s3/SI Tables/SI Table 13 Summary of all the gene-cCRE correlations/sa2subclass.LHA-AHN-PVH_Otp_Trh_Glut.pdc.bedpe]

chr1	4785497	4785996	chr1	4571692	4572191	Mrpl15|chr1:4571692-4572191	0.123670055028059	.	.
chr1	4785497	4785996	chr1	5082818	5083317	Mrpl15|chr1:5082818-5083317	0.186345801329383	.	.
chr1	4807592	4808091	chr1	5019201	5019700	Lypla1|chr1:5019201-5019700	0.238680395270971	.	.
chr1	5588179	5588678	chr1	5669342	5669841	Oprk1|chr1:5669342-5669841	0.194721974144795	.	.
chr1	5588179	5588678	chr1	5827475	5827974	Oprk1|chr1:5827475-5827974	0.138816267319537	.	.
chr1	5588179	5588678	chr1	5829504	5830003	Oprk1|chr1:5829504-5830003	0.255933206404477	.	.
chr1	6214899	6215398	chr1	5915307	5915806	4732440D04Rik|chr1:5915307-5915806	0.143395910478779	.	.
chr1	9545042	9545541	chr1	9541113	9541612	Rrs1|chr1:9541113-9541612	0.143575153393579	.	.
chr1	9545042	9545541	chr1	9573148	9573647	Rrs1|chr1:9573148-9573647	0.159681700233947	.	.
chr1	9700259	9700758	chr1	9847510	9848009	Mybl1|chr1:9847510-9848009	0.221486138320423	.	.
chr1	9798078	9798577	chr1	10039501	10040000	Sgk3|chr1:10039501-10040000	0.144987555162442	.	.
chr1	9908384	9908883	chr1	9847510	9848009	Mcmdc2|chr1:9847510-9848009	0.136882825875485	.	.
chr1	9943920	9944419	chr1	9988645	9989144	Snhg6|chr1:9988645-9989144	0.271927468249562	.	.
chr1	10008928	10009427	chr1	9847510	9848009	Ppp1r42|chr1:9847510-9848009	0.130514856939795	.	.
chr1	10037697	10038196	chr1	10039501	10040000	Cops5|chr1:10039501-10040000	0.213157116779172	.	.
chr1	10037697	10038196	chr1	10039501	10040000	Cspp1|chr1:10039501-10040000	0.213157116779172	.	.
chr1	10037697	10038196	chr1	10329033	10329532	Cops5|chr1:10329033-10329532	0.254283602043384	.	.
chr1	10037697	10038196	chr1	10329033	10329532	Cspp1|chr1:10329033-10329532	0.254283602043384	.	.
chr1	10232855	10233354	chr1	10329033	10329532	Arfgef1|chr1:10329033-10329532	0.157985101691282	.	.
chr1	10719138	10719637	chr1	10596332	10596831	Cpa6|chr1:10596332-10596831	0.26073661859071	.	.
chr1	10719138	10719637	chr1	10718502	10719001	Cpa6|chr1:10718502-10719001	0.49782773813901	.	.
chr1	10719138	10719637	chr1	10759501	10760000	Cpa6|chr1:10759501-10760000	0.144555665496584	.	.
chr1	10719138	10719637	chr1	10794271	10794770	Cpa6|chr1:10794271-10794770	0.194152167957482	.	.
chr1	10993772	10994271	chr1	10718502	10719001	Prex2|chr1:10718502-10719001	0.196576284887753	.	.
chr1	10993772	10994271	chr1	10835602	10836101	Prex2|chr1:10835602-10836101	0.119554594836872	.	.
chr1	11413910	11414409	chr1	11577740	11578239	A830018L16Rik|chr1:11577740-11578239	0.271585684139987	.	.
chr1	13373516	13374015	chr1	13366529	13367028	Ncoa2|chr1:13366529-13367028	0.141067753899867	.	.
chr1	13659706	13660205	chr1	13366529	13367028	Lactb2|chr1:13366529-13367028	0.184676232910513	.	.
chr1	13659706	13660205	chr1	13789111	13789610	Lactb2|chr1:13789111-13789610	0.243955424089903	.	.
chr1	13660314	13660813	chr1	13426757	13427256	Lactb2|chr1:13426757-13427256	0.150426926337322	.	.
chr1	14309549	14310048	chr1	14144372	14144871	Eya1|chr1:14144372-14144871	0.261416481878151	.	.
chr1	14309549	14310048	chr1	14359419	14359918	Eya1|chr1:14359419-14359918	0.141967858291237	.	.
chr1	14309549	14310048	chr1	14360046	14360545	Eya1|chr1:14360046-14360545	0.284096906924966	.	.
chr1	14755218	14755717	chr1	15007624	15008123	Msc|chr1:15007624-15008123	0.223802264748491	.	.
chr1	14755218	14755717	chr1	15155037	15155536	Msc|chr1:15155037-15155536	0.164756765646034	.	.
chr1	14755218	14755717	chr1	15249362	15249861	Msc|chr1:15249362-15249861	0.285168296177468	.	.
chr1	15286608	15287107	chr1	15155037	15155536	Kcnb2|chr1:15155037-15155536	0.165178098107768	.	.
chr1	15286608	15287107	chr1	15426615	15427114	Kcnb2|chr1:15426615-15427114	0.188892285152388	.	.
chr1	15286608	15287107	chr1	15483457	15483956	Kcnb2|chr1:15483457-15483956	0.132755329047431	.	.
chr1	15805340	15805839	chr1	15600980	15601479	Terf1|chr1:15600980-15601479	0.206947654615774	.	.
chr1	15892493	15892992	chr1	15663773	15664272	Sbspon|chr1:15663773-15664272	0.172410975430962	.	.
chr1	15892493	15892992	chr1	15883507	15884006	Sbspon|chr1:15883507-15884006	0.177832553469994	.	.
chr1	16093096	16093595	chr1	16058539	16059038	4930444P10Rik|chr1:16058539-16059038	0.147132703808112	.	.
chr1	16093096	16093595	chr1	16399221	16399720	4930444P10Rik|chr1:16399221-16399720	0.179602019954028	.	.
chr1	16104453	16104952	chr1	16058539	16059038	Rpl7|chr1:16058539-16059038	0.147875994501805	.	.
chr1	16104999	16105498	chr1	15883507	15884006	Rdh10|chr1:15883507-15884006	0.13349192044045	.	.
chr1	16104999	16105498	chr1	15883507	15884006	Rpl7|chr1:15883507-15884006	0.13349192044045	.	.
chr1	16105563	16106062	chr1	15883507	15884006	Rdh10|chr1:15883507-15884006	0.168133271144604	.	.
chr1	16519761	16520260	chr1	16546643	16547142	Stau2|chr1:16546643-16547142	0.124501025316525	.	.
chr1	16618483	16618982	chr1	16399221	16399720	Ube2w|chr1:16399221-16399720	0.130470025447824	.	.
chr1	16619102	16619601	chr1	16399221	16399720	Ube2w|chr1:16399221-16399720	0.119272557623821	.	.
chr1	17097665	17098164	chr1	17123369	17123868	Jph1|chr1:17123369-17123868	0.122800428343328	.	.
chr1	17097665	17098164	chr1	17163496	17163995	Jph1|chr1:17163496-17163995	0.144550974503827	.	.
chr1	17145142	17145641	chr1	17123369	17123868	Gdap1|chr1:17123369-17123868	0.240831575196868	.	.
chr1	18057998	18058497	chr1	18043789	18044288	Gm28756|chr1:18043789-18044288	0.212895026610542	.	.
chr1	18058553	18059052	chr1	18043789	18044288	Gm28756|chr1:18043789-18044288	0.200597569847533	.	.
chr1	18058553	18059052	chr1	18106146	18106645	Gm28756|chr1:18106146-18106645	0.209870720565222	.	.
chr1	20820187	20820686	chr1	20801628	20802127	Mcm3|chr1:20801628-20802127	0.265565132511662	.	.
chr1	20820187	20820686	chr1	20938964	20939463	Mcm3|chr1:20938964-20939463	0.138484901011386	.	.
chr1	20820187	20820686	chr1	21014419	21014918	Mcm3|chr1:21014419-21014918	0.166487148887069	.	.
chr1	20890311	20890810	chr1	20801628	20802127	6720483E21Rik|chr1:20801628-20802127	0.162735612797723	.	.
chr1	20890311	20890810	chr1	20801628	20802127	Paqr8|chr1:20801628-20802127	0.162735612797723	.	.
chr1	20890311	20890810	chr1	20921118	20921617	6720483E21Rik|chr1:20921118-20921617	0.155389154883006	.	.
chr1	20890311	20890810	chr1	20921118	20921617	Paqr8|chr1:20921118-20921617	0.155389154883006	.	.
chr1	20890311	20890810	chr1	21161761	21162260	6720483E21Rik|chr1:21161761-21162260	0.475833837354762	.	.
chr1	20890311	20890810	chr1	21161761	21162260	Paqr8|chr1:21161761-21162260	0.475833837354762	.	.
chr1	20890311	20890810	chr1	21166203	21166702	6720483E21Rik|chr1:21166203-21166702	0.167707552741749	.	.
chr1	20890311	20890810	chr1	21166203	21166702	Paqr8|chr1:21166203-21166702	0.167707552741749	.	.
chr1	20890857	20891356	chr1	21161761	21162260	6720483E21Rik|chr1:21161761-21162260	0.213732181467684	.	.
chr1	20890857	20891356	chr1	21161761	21162260	Paqr8|chr1:21161761-21162260	0.213732181467684	.	.
chr1	20890857	20891356	chr1	21166203	21166702	6720483E21Rik|chr1:21166203-21166702	0.335003961673774	.	.
chr1	20890857	20891356	chr1	21166203	21166702	Paqr8|chr1:21166203-21166702	0.335003961673774	.	.
chr1	20951400	20951899	chr1	20921118	20921617	Efhc1|chr1:20921118-20921617	0.162242603456863	.	.
chr1	21079134	21079633	chr1	20919657	20920156	Gm28287|chr1:20919657-20920156	0.216927544270302	.	.
chr1	21079134	21079633	chr1	20919657	20920156	Tram2|chr1:20919657-20920156	0.216927544270302	.	.
chr1	21079134	21079633	chr1	20933361	20933860	Gm28287|chr1:20933361-20933860	0.136602272944835	.	.
chr1	21079134	21079633	chr1	20933361	20933860	Tram2|chr1:20933361-20933860	0.136602272944835	.	.
chr1	21079134	21079633	chr1	21014419	21014918	Gm28287|chr1:21014419-21014918	0.121600928727835	.	.
chr1	21079134	21079633	chr1	21014419	21014918	Tram2|chr1:21014419-21014918	0.121600928727835	.	.
chr1	21079134	21079633	chr1	21419314	21419813	Gm28287|chr1:21419314-21419813	0.205543398685057	.	.
chr1	21079134	21079633	chr1	21419314	21419813	Tram2|chr1:21419314-21419813	0.205543398685057	.	.
chr1	21218543	21219042	chr1	20921118	20921617	Tmem14a|chr1:20921118-20921617	0.133758679910568	.	.
chr1	24005456	24005955	chr1	24259288	24259787	Sdhaf4|chr1:24259288-24259787	0.327896550176934	.	.
chr1	24005456	24005955	chr1	24259288	24259787	Sdhaf4|chr1:24259288-24259787	0.327896550176935	.	.
chr1	24005456	24005955	chr1	24335291	24335790	Sdhaf4|chr1:24335291-24335790	0.137056317225653	.	.
chr1	24099649	24100148	chr1	24349664	24350163	Fam135a|chr1:24349664-24350163	0.251409860172409	.	.
chr1	24100186	24100685	chr1	24172982	24173481	Fam135a|chr1:24172982-24173481	0.342462462122633	.	.
chr1	24586286	24586785	chr1	24349664	24350163	Col19a1|chr1:24349664-24350163	0.154696262385684	.	.
chr1	24678265	24678764	chr1	24615721	24616220	Lmbrd1|chr1:24615721-24616220	0.139401029025307	.	.
chr1	24678265	24678764	chr1	24869895	24870394	Lmbrd1|chr1:24869895-24870394	0.37447597685673	.	.
chr1	30873430	30873929	chr1	30740784	30741283	Phf3|chr1:30740784-30741283	0.25862806641979	.	.
chr1	30873430	30873929	chr1	30755349	30755848	Phf3|chr1:30755349-30755848	0.124627768583827	.	.
chr1	30873942	30874441	chr1	30590651	30591150	Phf3|chr1:30590651-30591150	0.147826047104578	.	.
chr1	30873942	30874441	chr1	30740784	30741283	Phf3|chr1:30740784-30741283	0.177902323953046	.	.
chr1	30873942	30874441	chr1	30755349	30755848	Phf3|chr1:30755349-30755848	0.364922983725611	.	.
chr1	30873942	30874441	chr1	30786515	30787014	Phf3|chr1:30786515-30787014	0.249974795379784	.	.
chr1	30949080	30949579	chr1	30590651	30591150	Ptp4a1|chr1:30590651-30591150	0.379525852165998	.	.
chr1	30949080	30949579	chr1	30700382	30700881	Ptp4a1|chr1:30700382-30700881	0.206351098044523	.	.
chr1	30949080	30949579	chr1	30755349	30755848	Ptp4a1|chr1:30755349-30755848	0.143234806708691	.	.
chr1	32172459	32172958	chr1	32301349	32301848	Khdrbs2|chr1:32301349-32301848	0.193248777798404	.	.
chr1	34439491	34439990	chr1	34283930	34284429	Ccdc115|chr1:34283930-34284429	0.158347304650879	.	.
chr1	34439491	34439990	chr1	34283930	34284429	Imp4|chr1:34283930-34284429	0.158347304650879	.	.
chr1	34439491	34439990	chr1	34409815	34410314	Ccdc115|chr1:34409815-34410314	0.142450248333235	.	.
chr1	34439491	34439990	chr1	34409815	34410314	Imp4|chr1:34409815-34410314	0.142450248333235	.	.
chr1	34459438	34459937	chr1	34602327	34602826	Ptpn18|chr1:34602327-34602826	0.218104519066759	.	.
chr1	34485782	34486281	chr1	34434650	34435149	4930568A12Rik|chr1:34434650-34435149	0.163861092836513	.	.
chr1	34579442	34579941	chr1	34277144	34277643	1700101I19Rik|chr1:34277144-34277643	0.131997690944141	.	.
chr1	34579442	34579941	chr1	34277144	34277643	Amer3|chr1:34277144-34277643	0.131997690944141	.	.
chr1	34579442	34579941	chr1	34409815	34410314	1700101I19Rik|chr1:34409815-34410314	0.158648697467198	.	.
chr1	34579442	34579941	chr1	34409815	34410314	Amer3|chr1:34409815-34410314	0.158648697467198	.	.
chr1	34579442	34579941	chr1	34434650	34435149	1700101I19Rik|chr1:34434650-34435149	0.135287274164096	.	.
chr1	34579442	34579941	chr1	34434650	34435149	Amer3|chr1:34434650-34435149	0.135287274164096	.	.
chr1	34801460	34801959	chr1	34752832	34753331	Arhgef4|chr1:34752832-34753331	0.219266429407832	.	.
chr1	34801460	34801959	chr1	34793414	34793913	Arhgef4|chr1:34793414-34793913	0.284284747764921	.	.
chr1	34801460	34801959	chr1	34793992	34794491	Arhgef4|chr1:34793992-34794491	0.171200602097097	.	.
chr1	34801460	34801959	chr1	35146146	35146645	Arhgef4|chr1:35146146-35146645	0.303562157006875	.	.
chr1	34842804	34843303	chr1	34793992	34794491	Fam168b|chr1:34793992-34794491	0.196208253919698	.	.
chr1	34842804	34843303	chr1	35146146	35146645	Fam168b|chr1:35146146-35146645	0.130995356154631	.	.
chr1	34849768	34850267	chr1	34793414	34793913	Plekhb2|chr1:34793414-34793913	0.253441878648056	.	.
chr1	34849768	34850267	chr1	34793992	34794491	Plekhb2|chr1:34793992-34794491	0.209692246042379	.	.
chr1	34849768	34850267	chr1	35146146	35146645	Plekhb2|chr1:35146146-35146645	0.136582534185473	.	.
chr1	37540354	37540853	chr1	37600786	37601285	Mgat4a|chr1:37600786-37601285	0.24169145373235	.	.
chr1	37540864	37541363	chr1	37533173	37533672	Mgat4a|chr1:37533173-37533672	0.122788473252349	.	.
chr1	37540864	37541363	chr1	37678238	37678737	Mgat4a|chr1:37678238-37678737	0.182757826454496	.	.
chr1	37719678	37720177	chr1	37533173	37533672	2010300C02Rik|chr1:37533173-37533672	0.180502676161131	.	.
chr1	37719678	37720177	chr1	37872597	37873096	2010300C02Rik|chr1:37872597-37873096	0.1441363637449	.	.
chr1	37864699	37865198	chr1	37533173	37533672	Gm26805|chr1:37533173-37533672	0.199373695905062	.	.
chr1	37865263	37865762	chr1	37639092	37639591	Gm26805|chr1:37639092-37639591	0.172882359232295	.	.
chr1	37865263	37865762	chr1	37639092	37639591	Tsga10|chr1:37639092-37639591	0.172882359232295	.	.
chr1	37871955	37872454	chr1	37512048	37512547	Lipt1|chr1:37512048-37512547	0.122109583058233	.	.
chr1	37871955	37872454	chr1	37725725	37726224	Lipt1|chr1:37725725-37726224	0.199672068161145	.	.
chr1	37871955	37872454	chr1	37872597	37873096	Lipt1|chr1:37872597-37873096	0.243018830997214	.	.
chr1	37890241	37890740	chr1	37726317	37726816	Mitd1|chr1:37726317-37726816	0.160674151045352	.	.
chr1	37890241	37890740	chr1	37726317	37726816	Mrpl30|chr1:37726317-37726816	0.160674151045352	.	.
chr1	37997082	37997581	chr1	37600786	37601285	Eif5b|chr1:37600786-37601285	0.141265513600564	.	.
chr1	37997082	37997581	chr1	37600786	37601285	Txndc9|chr1:37600786-37601285	0.141265513600564	.	.
chr1	37997082	37997581	chr1	37698123	37698622	Eif5b|chr1:37698123-37698622	0.17537611534846	.	.
chr1	37997082	37997581	chr1	37698123	37698622	Txndc9|chr1:37698123-37698622	0.17537611534846	.	.
chr1	40681063	40681562	chr1	40681655	40682154	Slc9a2|chr1:40681655-40682154	0.30141760310474	.	.
chr1	40681063	40681562	chr1	40694350	40694849	Slc9a2|chr1:40694350-40694849	0.373593507965121	.	.
chr1	43827615	43828114	chr1	43698465	43698964	Uxs1|chr1:43698465-43698964	0.119953737784637	.	.
chr1	43827615	43828114	chr1	43898955	43899454	Uxs1|chr1:43898955-43899454	0.284582805376755	.	.
chr1	43827615	43828114	chr1	44041766	44042265	Uxs1|chr1:44041766-44042265	0.205635380631009	.	.
chr1	43933698	43934197	chr1	44198134	44198633	Tpp2|chr1:44198134-44198633	0.129741693020523	.	.
chr1	44119144	44119643	chr1	44198134	44198633	Bivm|chr1:44198134-44198633	0.190427063685307	.	.
chr1	44119144	44119643	chr1	44198134	44198633	Poglut2|chr1:44198134-44198633	0.190427063685307	.	.
chr1	44147693	44148192	chr1	43898955	43899454	Ercc5|chr1:43898955-43899454	0.17729183558343	.	.
chr1	44551396	44551895	chr1	44459127	44459626	Gulp1|chr1:44459127-44459626	0.204651208138057	.	.
chr1	44551396	44551895	chr1	44630299	44630798	Gulp1|chr1:44630299-44630798	0.31959879280419	.	.
chr1	45794689	45795188	chr1	45874417	45874916	Wdr75|chr1:45874417-45874916	0.212760809544429	.	.
chr1	45794689	45795188	chr1	46222543	46223042	Wdr75|chr1:46222543-46223042	0.131900556232541	.	.
chr1	45795197	45795696	chr1	45874417	45874916	Wdr75|chr1:45874417-45874916	0.242625157945702	.	.
chr1	45795197	45795696	chr1	46022239	46022738	Wdr75|chr1:46022239-46022738	0.270739759268811	.	.
chr1	45795197	45795696	chr1	46123646	46124145	Wdr75|chr1:46123646-46124145	0.124292905705253	.	.
chr1	45795197	45795696	chr1	46222543	46223042	Wdr75|chr1:46222543-46223042	0.196870471040185	.	.
chr1	45925424	45925923	chr1	45874417	45874916	Slc40a1|chr1:45874417-45874916	0.225197675185309	.	.
chr1	45925424	45925923	chr1	46022239	46022738	Slc40a1|chr1:46022239-46022738	0.127424246434591	.	.
chr1	45925424	45925923	chr1	46222543	46223042	Slc40a1|chr1:46222543-46223042	0.187722490531578	.	.
chr1	46066566	46067065	chr1	45816821	45817320	Dnah7b|chr1:45816821-45817320	0.210773325915098	.	.
chr1	46066566	46067065	chr1	45874417	45874916	Dnah7b|chr1:45874417-45874916	0.152385298769241	.	.
chr1	46066566	46067065	chr1	46067115	46067614	Dnah7b|chr1:46067115-46067614	0.129556790575327	.	.
chr1	46425176	46425675	chr1	46222543	46223042	Dnah7c|chr1:46222543-46223042	0.16226882646221	.	.
chr1	52232193	52232692	chr1	52152236	52152735	Gls|chr1:52152236-52152735	0.135465825429698	.	.
chr1	52232193	52232692	chr1	52442885	52443384	Gls|chr1:52442885-52443384	0.311301106950265	.	.
chr1	52500159	52500658	chr1	52442885	52443384	Nab1|chr1:52442885-52443384	0.159129533412232	.	.
chr1	52630383	52630882	chr1	52648075	52648574	Nemp2|chr1:52648075-52648574	0.282334304241863	.	.
chr1	52630383	52630882	chr1	52668760	52669259	Nemp2|chr1:52668760-52669259	0.353962867072084	.	.
chr1	52726931	52727430	chr1	52578365	52578864	Mfsd6|chr1:52578365-52578864	0.130392961526447	.	.
chr1	52816845	52817344	chr1	52952486	52952985	Inpp1|chr1:52952486-52952985	0.129466584907563	.	.
chr1	52817513	52818012	chr1	52986655	52987154	Inpp1|chr1:52986655-52987154	0.175083320409325	.	.
chr1	53061825	53062324	chr1	52804506	52805005	Mstn|chr1:52804506-52805005	0.204434671315317	.	.
chr1	53061825	53062324	chr1	53272612	53273111	Mstn|chr1:53272612-53273111	0.147236029724497	.	.
chr1	53297308	53297807	chr1	53593431	53593930	Ormdl1|chr1:53593431-53593930	0.214823435083893	.	.
chr1	53297308	53297807	chr1	53593431	53593930	Pms1|chr1:53593431-53593930	0.214823435083893	.	.
chr1	54194329	54194828	chr1	54015310	54015809	Hecw2|chr1:54015310-54015809	0.172565129626283	.	.
chr1	54194329	54194828	chr1	54193770	54194269	Hecw2|chr1:54193770-54194269	0.369758366318117	.	.
chr1	54250459	54250958	chr1	54015310	54015809	Ccdc150|chr1:54015310-54015809	0.142849676612735	.	.
chr1	54438767	54439266	chr1	54578469	54578968	Gtf3c3|chr1:54578469-54578968	0.180493553042883	.	.
chr1	54557443	54557942	chr1	54578469	54578968	Pgap1|chr1:54578469-54578968	0.175711525276462	.	.
chr1	55027198	55027697	chr1	55383081	55383580	Sf3b1|chr1:55383081-55383580	0.154181246330215	.	.
chr1	55052491	55052990	chr1	55383081	55383580	Coq10b|chr1:55383081-55383580	0.127465095352762	.	.
chr1	55087395	55087894	chr1	55383081	55383580	Hspd1|chr1:55383081-55383580	0.160622683502805	.	.
chr1	55087395	55087894	chr1	55383081	55383580	Hspe1|chr1:55383081-55383580	0.160622683502805	.	.
chr1	57377374	57377873	chr1	57358458	57358957	1700066M21Rik|chr1:57358458-57358957	0.205594466593382	.	.
chr1	57377374	57377873	chr1	57358458	57358957	4930558J18Rik|chr1:57358458-57358957	0.205594466593382	.	.
chr1	57377374	57377873	chr1	57436901	57437400	1700066M21Rik|chr1:57436901-57437400	0.179158305384716	.	.
chr1	57377374	57377873	chr1	57436901	57437400	4930558J18Rik|chr1:57436901-57437400	0.179158305384716	.	.
chr1	57377374	57377873	chr1	57642139	57642638	1700066M21Rik|chr1:57642139-57642638	0.138362428896526	.	.
chr1	57377374	57377873	chr1	57642139	57642638	4930558J18Rik|chr1:57642139-57642638	0.138362428896526	.	.
chr1	57406257	57406756	chr1	57665677	57666176	Maip1|chr1:57665677-57666176	0.120002105611539	.	.
chr1	57406257	57406756	chr1	57665677	57666176	Tyw5|chr1:57665677-57666176	0.120002105611539	.	.
chr1	58586034	58586533	chr1	58422814	58423313	Fam126b|chr1:58422814-58423313	0.179610046944124	.	.
chr1	58586034	58586533	chr1	58422814	58423313	Ndufb3|chr1:58422814-58423313	0.179610046944124	.	.
chr1	58586034	58586533	chr1	58652543	58653042	Fam126b|chr1:58652543-58653042	0.192919473615966	.	.
chr1	58586034	58586533	chr1	58652543	58653042	Ndufb3|chr1:58652543-58653042	0.192919473615966	.	.
chr1	58586552	58587051	chr1	58341563	58342062	Fam126b|chr1:58341563-58342062	0.128122847560714	.	.
chr1	58586552	58587051	chr1	58341563	58342062	Ndufb3|chr1:58341563-58342062	0.128122847560714	.	.
chr1	58586552	58587051	chr1	58652543	58653042	Fam126b|chr1:58652543-58653042	0.180031799428372	.	.
chr1	58586552	58587051	chr1	58652543	58653042	Ndufb3|chr1:58652543-58653042	0.180031799428372	.	.
chr1	58710970	58711469	chr1	58271090	58271589	Cflar|chr1:58271090-58271589	0.124986459782638	.	.
chr1	58710970	58711469	chr1	58652543	58653042	Cflar|chr1:58652543-58653042	0.207461193717743	.	.
chr1	58711489	58711988	chr1	58361589	58362088	Cflar|chr1:58361589-58362088	0.123124716554741	.	.
chr1	58973284	58973783	chr1	59247600	59248099	Stradb|chr1:59247600-59248099	0.161052905983576	.	.
chr1	58973284	58973783	chr1	59247600	59248099	Trak2|chr1:59247600-59248099	0.161052905983576	.	.
chr1	59119578	59120077	chr1	59005652	59006151	G730003C15Rik|chr1:59005652-59006151	0.160081175125136	.	.
chr1	59119578	59120077	chr1	59005652	59006151	Tmem237|chr1:59005652-59006151	0.160081175125136	.	.
chr1	59120147	59120646	chr1	59391461	59391960	G730003C15Rik|chr1:59391461-59391960	0.246440719046049	.	.
chr1	59120147	59120646	chr1	59391461	59391960	Tmem237|chr1:59391461-59391960	0.246440719046049	.	.
chr1	59237006	59237505	chr1	59311054	59311553	Als2|chr1:59311054-59311553	0.25383960215297	.	.
chr1	59684706	59685205	chr1	59312429	59312928	Nop58|chr1:59312429-59312928	0.143599015591386	.	.
chr1	59763681	59764180	chr1	59574272	59574771	Bmpr2|chr1:59574272-59574771	0.155256746853692	.	.
chr1	59763681	59764180	chr1	59574808	59575307	Bmpr2|chr1:59574808-59575307	0.181085836943175	.	.
chr1	59912662	59913161	chr1	59524068	59524567	Fam117b|chr1:59524068-59524567	0.151761237651912	.	.
chr1	59912662	59913161	chr1	59535307	59535806	Fam117b|chr1:59535307-59535806	0.127384240963368	.	.
chr1	59913211	59913710	chr1	59574808	59575307	Fam117b|chr1:59574808-59575307	0.177691007894656	.	.
chr1	60042424	60042923	chr1	59942216	59942715	Ica1l|chr1:59942216-59942715	0.273031324624945	.	.
chr1	60342754	60343253	chr1	60658749	60659248	Cyp20a1|chr1:60658749-60659248	0.152442399675442	.	.
chr1	60409462	60409961	chr1	60503672	60504171	Abi2|chr1:60503672-60504171	0.129640488151028	.	.
chr1	60409462	60409961	chr1	60731834	60732333	Abi2|chr1:60731834-60732333	0.171554087370413	.	.
chr1	60565982	60566481	chr1	60625969	60626468	Raph1|chr1:60625969-60626468	0.209034404168945	.	.
chr1	60566593	60567092	chr1	60641310	60641809	Raph1|chr1:60641310-60641809	0.119083185604412	.	.
chr1	60566593	60567092	chr1	60658749	60659248	Raph1|chr1:60658749-60659248	0.184478567332851	.	.
chr1	61620960	61621459	chr1	61263486	61263985	4930587A21Rik|chr1:61263486-61263985	0.265348344753648	.	.
chr1	61620960	61621459	chr1	61296777	61297276	4930587A21Rik|chr1:61296777-61297276	0.325485880193136	.	.
chr1	61620960	61621459	chr1	61297917	61298416	4930587A21Rik|chr1:61297917-61298416	0.23796579130846	.	.
chr1	61620960	61621459	chr1	61377060	61377559	4930587A21Rik|chr1:61377060-61377559	0.286507784674259	.	.
chr1	61638558	61639057	chr1	61288154	61288653	Pard3b|chr1:61288154-61288653	0.401866723765885	.	.
chr1	61638558	61639057	chr1	61316098	61316597	Pard3b|chr1:61316098-61316597	0.218390887387941	.	.
chr1	61638558	61639057	chr1	61330903	61331402	Pard3b|chr1:61330903-61331402	0.317077730953101	.	.
chr1	61638558	61639057	chr1	61528181	61528680	Pard3b|chr1:61528181-61528680	0.306337718446362	.	.
chr1	61638558	61639057	chr1	61528694	61529193	Pard3b|chr1:61528694-61529193	0.183279074150026	.	.
chr1	63113269	63113768	chr1	63153005	63153504	Ino80dos|chr1:63153005-63153504	0.154640094377882	.	.
chr1	63113269	63113768	chr1	63203844	63204343	Ino80dos|chr1:63203844-63204343	0.153739036132686	.	.
chr1	63113269	63113768	chr1	63204363	63204862	Ino80dos|chr1:63204363-63204862	0.218619003214749	.	.
chr1	63113269	63113768	chr1	63237403	63237902	Ino80dos|chr1:63237403-63237902	0.277505225418054	.	.
chr1	63114071	63114570	chr1	63203844	63204343	Ino80d|chr1:63203844-63204343	0.13380799929935	.	.
chr1	63114071	63114570	chr1	63204363	63204862	Ino80d|chr1:63204363-63204862	0.283874946765767	.	.
chr1	63176509	63177008	chr1	63203844	63204343	Eef1b2|chr1:63203844-63204343	0.312142727137566	.	.
chr1	63176509	63177008	chr1	63203844	63204343	Ndufs1|chr1:63203844-63204343	0.312142727137566	.	.
chr1	63176509	63177008	chr1	63204363	63204862	Eef1b2|chr1:63204363-63204862	0.139035935242563	.	.
chr1	63176509	63177008	chr1	63204363	63204862	Ndufs1|chr1:63204363-63204862	0.139035935242563	.	.
chr1	63176509	63177008	chr1	63381249	63381748	Eef1b2|chr1:63381249-63381748	0.121480909264104	.	.
chr1	63176509	63177008	chr1	63381249	63381748	Ndufs1|chr1:63381249-63381748	0.121480909264104	.	.
chr1	63213443	63213942	chr1	63153005	63153504	Gpr1|chr1:63153005-63153504	0.156318758274065	.	.
chr1	63213443	63213942	chr1	63367905	63368404	Gpr1|chr1:63367905-63368404	0.236231787536142	.	.
chr1	63213443	63213942	chr1	63483564	63484063	Gpr1|chr1:63483564-63484063	0.179313263705006	.	.
chr1	63272985	63273484	chr1	63256075	63256574	Gm11608|chr1:63256075-63256574	0.235158737910289	.	.
chr1	63272985	63273484	chr1	63256075	63256574	Zdbf2|chr1:63256075-63256574	0.235158737910289	.	.
chr1	63445671	63446170	chr1	63252275	63252774	Adam23|chr1:63252275-63252774	0.245920134111273	.	.
chr1	63446419	63446918	chr1	63153005	63153504	Adam23|chr1:63153005-63153504	0.13724704093186	.	.
chr1	63446419	63446918	chr1	63256075	63256574	Adam23|chr1:63256075-63256574	0.17339475031118	.	.
chr1	63446419	63446918	chr1	63367905	63368404	Adam23|chr1:63367905-63368404	0.209408486645301	.	.
chr1	63729868	63730367	chr1	63585425	63585924	Fastkd2|chr1:63585425-63585924	0.174015546721333	.	.
chr1	63729868	63730367	chr1	63585425	63585924	Mdh1b|chr1:63585425-63585924	0.174015546721333	.	.
chr1	63729868	63730367	chr1	63953367	63953866	Fastkd2|chr1:63953367-63953866	0.147747655460824	.	.
chr1	63729868	63730367	chr1	63953367	63953866	Mdh1b|chr1:63953367-63953866	0.147747655460824	.	.
chr1	63730384	63730883	chr1	63659557	63660056	Fastkd2|chr1:63659557-63660056	0.231778857474742	.	.
chr1	63730384	63730883	chr1	63659557	63660056	Mdh1b|chr1:63659557-63660056	0.231778857474742	.	.
chr1	63769073	63769572	chr1	63857839	63858338	4933402D24Rik|chr1:63857839-63858338	0.152742225011768	.	.
chr1	64302882	64303381	chr1	64717480	64717979	Gm28981|chr1:64717480-64717979	0.184914950281093	.	.
chr1	64616950	64617449	chr1	64289060	64289559	Gm28982|chr1:64289060-64289559	0.121001966251392	.	.
chr1	64616950	64617449	chr1	64289060	64289559	Mettl21a|chr1:64289060-64289559	0.121001966251392	.	.
chr1	64616950	64617449	chr1	64445949	64446448	Gm28982|chr1:64445949-64446448	0.1355776389293	.	.
chr1	64616950	64617449	chr1	64445949	64446448	Mettl21a|chr1:64445949-64446448	0.1355776389293	.	.
chr1	64737642	64738141	chr1	64445949	64446448	Fzd5|chr1:64445949-64446448	0.217065297001863	.	.
chr1	64737642	64738141	chr1	64717480	64717979	Fzd5|chr1:64717480-64717979	0.287707974938921	.	.
chr1	64956569	64957068	chr1	65178123	65178622	Plekhm3|chr1:65178123-65178622	0.210721053597588	.	.
chr1	65122893	65123392	chr1	65179041	65179540	D630023F18Rik|chr1:65179041-65179540	0.156966140648881	.	.
chr1	65186396	65186895	chr1	65179041	65179540	Idh1|chr1:65179041-65179540	0.167072778025316	.	.
chr1	65186396	65186895	chr1	65179041	65179540	Pikfyve|chr1:65179041-65179540	0.167072778025316	.	.
chr1	65282716	65283215	chr1	65178123	65178622	Pth2r|chr1:65178123-65178622	0.213869592923085	.	.
chr1	66174880	66175379	chr1	66187006	66187505	Map2|chr1:66187006-66187505	0.153771165378069	.	.
chr1	66816734	66817233	chr1	67178531	67179030	Kansl1l|chr1:67178531-67179030	0.143449999409651	.	.
chr1	66816734	66817233	chr1	67218289	67218788	Kansl1l|chr1:67218289-67218788	0.18431585050472	.	.
chr1	67038596	67039095	chr1	66896202	66896701	Lancl1|chr1:66896202-66896701	0.135049203545729	.	.
chr1	69687151	69687650	chr1	69367548	69368047	Ikzf2|chr1:69367548-69368047	0.15453242830864	.	.
chr1	69687151	69687650	chr1	69821447	69821946	Ikzf2|chr1:69821447-69821946	0.214491061976818	.	.
chr1	69826647	69827146	chr1	69821447	69821946	Spag16|chr1:69821447-69821946	0.138983589506979	.	.
chr1	69826647	69827146	chr1	70073425	70073924	Spag16|chr1:70073425-70073924	0.191711337826166	.	.
chr1	70725497	70725996	chr1	70366846	70367345	Vwc2l|chr1:70366846-70367345	0.218686359376393	.	.
chr1	70725497	70725996	chr1	70716782	70717281	Vwc2l|chr1:70716782-70717281	0.218365489797685	.	.
chr1	71102248	71102747	chr1	71120511	71121010	Bard1|chr1:71120511-71121010	0.141043805836254	.	.
chr1	71102248	71102747	chr1	71190716	71191215	Bard1|chr1:71190716-71191215	0.138456758647997	.	.
chr1	71102248	71102747	chr1	71321242	71321741	Bard1|chr1:71321242-71321741	0.140090187506259	.	.
chr1	71102861	71103360	chr1	71120511	71121010	Bard1|chr1:71120511-71121010	0.167913130485878	.	.
chr1	71102861	71103360	chr1	71160211	71160710	Bard1|chr1:71160211-71160710	0.134755970452867	.	.
chr1	71102861	71103360	chr1	71289474	71289973	Bard1|chr1:71289474-71289973	0.136482613274034	.	.
chr1	71102861	71103360	chr1	71334554	71335053	Bard1|chr1:71334554-71335053	0.195301237582864	.	.
chr1	71556874	71557373	chr1	71256840	71257339	Atic|chr1:71256840-71257339	0.14979108126922	.	.
chr1	71556874	71557373	chr1	71321242	71321741	Atic|chr1:71321242-71321741	0.158434627230659	.	.
chr1	71556874	71557373	chr1	71614956	71615455	Atic|chr1:71614956-71615455	0.145494134384985	.	.
chr1	71556874	71557373	chr1	71776773	71777272	Atic|chr1:71776773-71777272	0.248511222365595	.	.
chr1	72211757	72212256	chr1	71775797	71776296	Mreg|chr1:71775797-71776296	0.187568128585094	.	.
chr1	72211757	72212256	chr1	72243720	72244219	Mreg|chr1:72243720-72244219	0.127866882013544	.	.
chr1	72212372	72212871	chr1	71845244	71845743	Mreg|chr1:71845244-71845743	0.120327165529977	.	.
chr1	72212372	72212871	chr1	72002870	72003369	Mreg|chr1:72002870-72003369	0.27408890447514	.	.
chr1	72212372	72212871	chr1	72219979	72220478	Mreg|chr1:72219979-72220478	0.121879794552108	.	.
chr1	72212372	72212871	chr1	72225715	72226214	Mreg|chr1:72225715-72226214	0.182218314559257	.	.
chr1	74284057	74284556	chr1	74332815	74333314	Aamp|chr1:74332815-74333314	0.200468300429177	.	.
chr1	74284057	74284556	chr1	74332815	74333314	Pnkd|chr1:74332815-74333314	0.200468300429177	.	.
chr1	74284057	74284556	chr1	74386756	74387255	Aamp|chr1:74386756-74387255	0.169121939218091	.	.
chr1	74284057	74284556	chr1	74386756	74387255	Pnkd|chr1:74386756-74387255	0.169121939218091	.	.
chr1	74284057	74284556	chr1	74696479	74696978	Aamp|chr1:74696479-74696978	0.201565119002791	.	.
chr1	74284057	74284556	chr1	74696479	74696978	Pnkd|chr1:74696479-74696978	0.201565119002791	.	.
chr1	74284588	74285087	chr1	74313260	74313759	Aamp|chr1:74313260-74313759	0.171272952649672	.	.
chr1	74284588	74285087	chr1	74313260	74313759	Pnkd|chr1:74313260-74313759	0.171272952649672	.	.
chr1	74284588	74285087	chr1	74332262	74332761	Aamp|chr1:74332262-74332761	0.152551228081885	.	.
chr1	74284588	74285087	chr1	74332262	74332761	Pnkd|chr1:74332262-74332761	0.152551228081885	.	.
chr1	74284588	74285087	chr1	74397348	74397847	Aamp|chr1:74397348-74397847	0.210267574323516	.	.
chr1	74284588	74285087	chr1	74397348	74397847	Pnkd|chr1:74397348-74397847	0.210267574323516	.	.
chr1	74284588	74285087	chr1	74438461	74438960	Aamp|chr1:74438461-74438960	0.273270547100097	.	.
chr1	74284588	74285087	chr1	74438461	74438960	Pnkd|chr1:74438461-74438960	0.273270547100097	.	.
chr1	74391301	74391800	chr1	74332262	74332761	Ctdsp1|chr1:74332262-74332761	0.139852057869845	.	.
chr1	74391301	74391800	chr1	74332815	74333314	Ctdsp1|chr1:74332815-74333314	0.171250816188404	.	.
chr1	74391301	74391800	chr1	74338499	74338998	Ctdsp1|chr1:74338499-74338998	0.206858544247994	.	.
chr1	74391301	74391800	chr1	74339026	74339525	Ctdsp1|chr1:74339026-74339525	0.20922407106977	.	.
chr1	74391301	74391800	chr1	74397348	74397847	Ctdsp1|chr1:74397348-74397847	0.144883747009432	.	.
chr1	74505730	74506229	chr1	74332262	74332761	Cnot9|chr1:74332262-74332761	0.209732286146765	.	.
chr1	74505730	74506229	chr1	74437955	74438454	Cnot9|chr1:74437955-74438454	0.151582412267577	.	.
chr1	74505730	74506229	chr1	74794449	74794948	Cnot9|chr1:74794449-74794948	0.328057480424732	.	.
chr1	74505730	74506229	chr1	74802933	74803432	Cnot9|chr1:74802933-74803432	0.199198918747984	.	.
chr1	74505730	74506229	chr1	74806952	74807451	Cnot9|chr1:74806952-74807451	0.223238874157566	.	.
chr1	74505730	74506229	chr1	74816731	74817230	Cnot9|chr1:74816731-74817230	0.192108440556738	.	.
chr1	74505730	74506229	chr1	74872216	74872715	Cnot9|chr1:74872216-74872715	0.127005943557611	.	.
chr1	74542596	74543095	chr1	74313260	74313759	Plcd4|chr1:74313260-74313759	0.311446719694034	.	.
chr1	74542596	74543095	chr1	74339026	74339525	Plcd4|chr1:74339026-74339525	0.209705176001397	.	.
chr1	74542596	74543095	chr1	74397348	74397847	Plcd4|chr1:74397348-74397847	0.236502191116977	.	.
chr1	74542596	74543095	chr1	74858307	74858806	Plcd4|chr1:74858307-74858806	0.230946829440177	.	.
chr1	74587962	74588461	chr1	74332815	74333314	Bcs1l|chr1:74332815-74333314	0.132391562302297	.	.
chr1	74587962	74588461	chr1	74332815	74333314	Zfp142|chr1:74332815-74333314	0.132391562302297	.	.
chr1	74587962	74588461	chr1	74808065	74808564	Bcs1l|chr1:74808065-74808564	0.127075248057994	.	.
chr1	74587962	74588461	chr1	74808065	74808564	Zfp142|chr1:74808065-74808564	0.127075248057994	.	.
chr1	74601175	74601674	chr1	74806952	74807451	Rnf25|chr1:74806952-74807451	0.167511001984373	.	.
chr1	74601175	74601674	chr1	74806952	74807451	Stk36|chr1:74806952-74807451	0.167511001984373	.	.
chr1	74661495	74661994	chr1	74338499	74338998	Ttll4|chr1:74338499-74338998	0.239600756006601	.	.
chr1	74661495	74661994	chr1	74794449	74794948	Ttll4|chr1:74794449-74794948	0.17232822649981	.	.
chr1	74661495	74661994	chr1	74802933	74803432	Ttll4|chr1:74802933-74803432	0.237598461384589	.	.
chr1	74661495	74661994	chr1	74806444	74806943	Ttll4|chr1:74806444-74806943	0.254536734372563	.	.
chr1	74661495	74661994	chr1	74806952	74807451	Ttll4|chr1:74806952-74807451	0.301662234452819	.	.
chr1	74661495	74661994	chr1	74808065	74808564	Ttll4|chr1:74808065-74808564	0.132666994378694	.	.
chr1	74661495	74661994	chr1	74816731	74817230	Ttll4|chr1:74816731-74817230	0.166929908195608	.	.
chr1	74712949	74713448	chr1	74386756	74387255	Cyp27a1|chr1:74386756-74387255	0.187372785842048	.	.
chr1	74712949	74713448	chr1	74806444	74806943	Cyp27a1|chr1:74806444-74806943	0.208152372932922	.	.
chr1	74713683	74714182	chr1	74313260	74313759	Cyp27a1|chr1:74313260-74313759	0.174602815872398	.	.
chr1	74713683	74714182	chr1	74397348	74397847	Cyp27a1|chr1:74397348-74397847	0.147235711523639	.	.
chr1	74854708	74855207	chr1	74858307	74858806	Cdk5r2|chr1:74858307-74858806	0.255862805764672	.	.
chr1	74935357	74935856	chr1	74806952	74807451	Cfap65|chr1:74806952-74807451	0.158844203271807	.	.
chr1	74935357	74935856	chr1	74872216	74872715	Cfap65|chr1:74872216-74872715	0.306220233982689	.	.
chr1	74935357	74935856	chr1	75001124	75001623	Cfap65|chr1:75001124-75001623	0.127607746237313	.	.
chr1	75124760	75125259	chr1	74794449	74794948	Nhej1|chr1:74794449-74794948	0.157275919932837	.	.
chr1	75124760	75125259	chr1	75477362	75477861	Nhej1|chr1:75477362-75477861	0.143347627238863	.	.
chr1	75142499	75142998	chr1	75282920	75283419	Cnppd1|chr1:75282920-75283419	0.141004479307381	.	.
chr1	75142499	75142998	chr1	75282920	75283419	Retreg2|chr1:75282920-75283419	0.141004479307381	.	.
chr1	75142499	75142998	chr1	75289342	75289841	Cnppd1|chr1:75289342-75289841	0.188935581826276	.	.
chr1	75142499	75142998	chr1	75289342	75289841	Retreg2|chr1:75289342-75289841	0.188935581826276	.	.
chr1	75142499	75142998	chr1	75487834	75488333	Cnppd1|chr1:75487834-75488333	0.183606253788822	.	.
chr1	75142499	75142998	chr1	75487834	75488333	Retreg2|chr1:75487834-75488333	0.183606253788822	.	.
chr1	75168424	75168923	chr1	74794449	74794948	Zfand2b|chr1:74794449-74794948	0.124969912692943	.	.
chr1	75168424	75168923	chr1	75289342	75289841	Zfand2b|chr1:75289342-75289841	0.134322128099955	.	.
chr1	75168424	75168923	chr1	75477362	75477861	Zfand2b|chr1:75477362-75477861	0.122115219578448	.	.
chr1	75168424	75168923	chr1	75487302	75487801	Zfand2b|chr1:75487302-75487801	0.136897601640545	.	.
chr1	75168424	75168923	chr1	75487834	75488333	Zfand2b|chr1:75487834-75488333	0.214397469040512	.	.
chr1	75180079	75180578	chr1	75464863	75465362	Abcb6|chr1:75464863-75465362	0.162798684145676	.	.
chr1	75191753	75192252	chr1	75477362	75477861	Ankzf1|chr1:75477362-75477861	0.228411620562663	.	.
chr1	75191753	75192252	chr1	75477362	75477861	Atg9a|chr1:75477362-75477861	0.228411620562663	.	.
chr1	75210546	75211045	chr1	75001124	75001623	Glb1l|chr1:75001124-75001623	0.149958532330349	.	.
chr1	75210546	75211045	chr1	75001124	75001623	Stk16|chr1:75001124-75001623	0.149958532330349	.	.
chr1	75210546	75211045	chr1	75263237	75263736	Glb1l|chr1:75263237-75263736	0.139958181827147	.	.
chr1	75210546	75211045	chr1	75263237	75263736	Stk16|chr1:75263237-75263736	0.139958181827147	.	.
chr1	75210546	75211045	chr1	75289342	75289841	Glb1l|chr1:75289342-75289841	0.137196491882376	.	.
chr1	75210546	75211045	chr1	75289342	75289841	Stk16|chr1:75289342-75289841	0.137196491882376	.	.
chr1	75210546	75211045	chr1	75458368	75458867	Glb1l|chr1:75458368-75458867	0.125330491313188	.	.
chr1	75210546	75211045	chr1	75458368	75458867	Stk16|chr1:75458368-75458867	0.125330491313188	.	.
chr1	75210546	75211045	chr1	75477362	75477861	Glb1l|chr1:75477362-75477861	0.1575827567381	.	.
chr1	75210546	75211045	chr1	75477362	75477861	Stk16|chr1:75477362-75477861	0.1575827567381	.	.
chr1	75219086	75219585	chr1	74808065	74808564	Tuba4a|chr1:74808065-74808564	0.13035368417192	.	.
chr1	75219086	75219585	chr1	74858307	74858806	Tuba4a|chr1:74858307-74858806	0.255410934350019	.	.
chr1	75219086	75219585	chr1	75487834	75488333	Tuba4a|chr1:75487834-75488333	0.170334588758604	.	.
chr1	75236144	75236643	chr1	74802933	74803432	Dnajb2|chr1:74802933-74803432	0.288403447578347	.	.
chr1	75236144	75236643	chr1	74816731	74817230	Dnajb2|chr1:74816731-74817230	0.178126885089513	.	.
chr1	75236651	75237150	chr1	75289342	75289841	Dnajb2|chr1:75289342-75289841	0.164098181451812	.	.
chr1	75251521	75252020	chr1	75218312	75218811	Gm28294|chr1:75218312-75218811	0.188316900465946	.	.
chr1	75251521	75252020	chr1	75477362	75477861	Gm28294|chr1:75477362-75477861	0.166421289327162	.	.
chr1	75264008	75264507	chr1	75282920	75283419	Ptprn|chr1:75282920-75283419	0.143646778983998	.	.
chr1	75264008	75264507	chr1	75464863	75465362	Ptprn|chr1:75464863-75465362	0.141081947561191	.	.
chr1	75264008	75264507	chr1	75487302	75487801	Ptprn|chr1:75487302-75487801	0.139243068126201	.	.
chr1	75278167	75278666	chr1	75263237	75263736	Resp18|chr1:75263237-75263736	0.203148198667322	.	.
chr1	75278167	75278666	chr1	75282920	75283419	Resp18|chr1:75282920-75283419	0.225768523008394	.	.
chr1	75278167	75278666	chr1	75464863	75465362	Resp18|chr1:75464863-75465362	0.154624805625544	.	.
chr1	75317346	75317845	chr1	75282920	75283419	Dnpep|chr1:75282920-75283419	0.187067489388947	.	.
chr1	75317346	75317845	chr1	75477362	75477861	Dnpep|chr1:75477362-75477861	0.172948868233598	.	.
chr1	75435709	75436208	chr1	75381822	75382321	Gmppa|chr1:75381822-75382321	0.187836207117089	.	.
chr1	75435709	75436208	chr1	75458368	75458867	Gmppa|chr1:75458368-75458867	0.139879756734231	.	.
chr1	75435709	75436208	chr1	75464863	75465362	Gmppa|chr1:75464863-75465362	0.31105845800973	.	.
chr1	75479156	75479655	chr1	75001124	75001623	Chpf|chr1:75001124-75001623	0.24768891481114	.	.
chr1	75479156	75479655	chr1	75001124	75001623	Tmem198|chr1:75001124-75001623	0.24768891481114	.	.
chr1	75479156	75479655	chr1	75263237	75263736	Chpf|chr1:75263237-75263736	0.122055075435604	.	.
chr1	75479156	75479655	chr1	75263237	75263736	Tmem198|chr1:75263237-75263736	0.122055075435604	.	.
chr1	75479156	75479655	chr1	75282920	75283419	Chpf|chr1:75282920-75283419	0.332687664045614	.	.
chr1	75479156	75479655	chr1	75282920	75283419	Tmem198|chr1:75282920-75283419	0.332687664045614	.	.
chr1	75479156	75479655	chr1	75381822	75382321	Chpf|chr1:75381822-75382321	0.33693697884737	.	.
chr1	75479156	75479655	chr1	75381822	75382321	Tmem198|chr1:75381822-75382321	0.33693697884737	.	.
chr1	75479156	75479655	chr1	75458368	75458867	Chpf|chr1:75458368-75458867	0.192074861566762	.	.
chr1	75479156	75479655	chr1	75458368	75458867	Tmem198|chr1:75458368-75458867	0.192074861566762	.	.
chr1	75479156	75479655	chr1	75464863	75465362	Chpf|chr1:75464863-75465362	0.381801111011388	.	.
chr1	75479156	75479655	chr1	75464863	75465362	Tmem198|chr1:75464863-75465362	0.381801111011388	.	.
chr1	75479156	75479655	chr1	75487302	75487801	Chpf|chr1:75487302-75487801	0.135354870661771	.	.
chr1	75479156	75479655	chr1	75487302	75487801	Tmem198|chr1:75487302-75487801	0.135354870661771	.	.
chr1	75505376	75505875	chr1	75610446	75610945	Obsl1|chr1:75610446-75610945	0.135434929185008	.	.
chr1	75505376	75505875	chr1	75653752	75654251	Obsl1|chr1:75653752-75654251	0.262601181797485	.	.
chr1	75545710	75546209	chr1	75538530	75539029	Slc4a3|chr1:75538530-75539029	0.135653503299593	.	.
chr1	75545710	75546209	chr1	75653752	75654251	Slc4a3|chr1:75653752-75654251	0.125739541887332	.	.
chr1	77514195	77514694	chr1	77513554	77514053	Epha4|chr1:77513554-77514053	0.387915726692373	.	.
chr1	77514195	77514694	chr1	77513554	77514053	Gm28386|chr1:77513554-77514053	0.387915726692373	.	.
chr1	77514195	77514694	chr1	77599058	77599557	Epha4|chr1:77599058-77599557	0.161034066521235	.	.
chr1	77514195	77514694	chr1	77599058	77599557	Gm28386|chr1:77599058-77599557	0.161034066521235	.	.
chr1	77514195	77514694	chr1	77896157	77896656	Epha4|chr1:77896157-77896656	0.200043290071166	.	.
chr1	77514195	77514694	chr1	77896157	77896656	Gm28386|chr1:77896157-77896656	0.200043290071166	.	.
chr1	77514939	77515438	chr1	77513554	77514053	Epha4|chr1:77513554-77514053	0.205847647040567	.	.
chr1	77514939	77515438	chr1	77513554	77514053	Gm28386|chr1:77513554-77514053	0.205847647040567	.	.
chr1	77516009	77516508	chr1	77545710	77546209	Gm28386|chr1:77545710-77546209	0.170610108419597	.	.
chr1	77516009	77516508	chr1	77841190	77841689	Gm28386|chr1:77841190-77841689	0.214831778869818	.	.
chr1	78310032	78310531	chr1	78217089	78217588	Sgpp2|chr1:78217089-78217588	0.125926067469803	.	.
chr1	78310032	78310531	chr1	78371610	78372109	Sgpp2|chr1:78371610-78372109	0.269682912315427	.	.
chr1	78488387	78488886	chr1	78217089	78217588	Farsb|chr1:78217089-78217588	0.198174771487577	.	.
chr1	79671350	79671849	chr1	79581417	79581916	Ap1s3|chr1:79581417-79581916	0.119010909539189	.	.
chr1	80224758	80225257	chr1	80073760	80074259	2310015K22Rik|chr1:80073760-80074259	0.144396546345971	.	.
chr1	80224758	80225257	chr1	80115871	80116370	2310015K22Rik|chr1:80115871-80116370	0.165881085497204	.	.
chr1	80224758	80225257	chr1	80440870	80441369	2310015K22Rik|chr1:80440870-80441369	0.200316038373785	.	.
chr1	81076257	81076756	chr1	81301648	81302147	Nyap2|chr1:81301648-81302147	0.119468720274309	.	.
chr1	81076879	81077378	chr1	81224919	81225418	Nyap2|chr1:81224919-81225418	0.265466665349948	.	.
chr1	82291243	82291742	chr1	82041283	82041782	Irs1|chr1:82041283-82041782	0.145086295073629	.	.
chr1	82291243	82291742	chr1	82158379	82158878	Irs1|chr1:82158379-82158878	0.180354117796177	.	.
chr1	82316361	82316860	chr1	82283141	82283640	Rhbdd1|chr1:82283141-82283640	0.284406384145353	.	.
chr1	82316361	82316860	chr1	82433306	82433805	Rhbdd1|chr1:82433306-82433805	0.162010253118767	.	.
chr1	82724600	82725099	chr1	82283141	82283640	C430014B12Rik|chr1:82283141-82283640	0.158879490469705	.	.
chr1	82724600	82725099	chr1	82283141	82283640	Mff|chr1:82283141-82283640	0.158879490469705	.	.
chr1	82724600	82725099	chr1	82433306	82433805	C430014B12Rik|chr1:82433306-82433805	0.237206980491854	.	.
chr1	82724600	82725099	chr1	82433306	82433805	Mff|chr1:82433306-82433805	0.237206980491854	.	.
chr1	82725115	82725614	chr1	82283141	82283640	C430014B12Rik|chr1:82283141-82283640	0.263558310250335	.	.
chr1	82725115	82725614	chr1	82283141	82283640	Mff|chr1:82283141-82283640	0.263558310250335	.	.
chr1	82725115	82725614	chr1	82433306	82433805	C430014B12Rik|chr1:82433306-82433805	0.17702075010151	.	.
chr1	82725115	82725614	chr1	82433306	82433805	Mff|chr1:82433306-82433805	0.17702075010151	.	.
chr1	83407918	83408417	chr1	83736377	83736876	Sphkap|chr1:83736377-83736876	0.143579250155821	.	.
chr1	84839165	84839664	chr1	84910388	84910887	Fbxo36|chr1:84910388-84910887	0.376858811527208	.	.
chr1	84934371	84934870	chr1	84910388	84910887	Slc16a14|chr1:84910388-84910887	0.398859551890945	.	.
chr1	84934883	84935382	chr1	84910388	84910887	Slc16a14|chr1:84910388-84910887	0.283982194018666	.	.
chr1	85793160	85793659	chr1	85916833	85917332	Cab39|chr1:85916833-85917332	0.144571460175842	.	.
chr1	85793728	85794227	chr1	85720188	85720687	Cab39|chr1:85720188-85720687	0.14924292968314	.	.
chr1	85793728	85794227	chr1	85916833	85917332	Cab39|chr1:85916833-85917332	0.13537045049739	.	.
chr1	85894274	85894773	chr1	85720188	85720687	Itm2c|chr1:85720188-85720687	0.13194645656529	.	.
chr1	85928201	85928700	chr1	85720188	85720687	4933407L21Rik|chr1:85720188-85720687	0.208310000904985	.	.
chr1	85987254	85987753	chr1	85922384	85922883	Gm28100|chr1:85922384-85922883	0.231245122276376	.	.
chr1	86302910	86303409	chr1	86433961	86434460	B3gnt7|chr1:86433961-86434460	0.149922398493557	.	.
chr1	86302910	86303409	chr1	86433961	86434460	Gm28626|chr1:86433961-86434460	0.149922398493557	.	.
chr1	86302910	86303409	chr1	86434501	86435000	B3gnt7|chr1:86434501-86435000	0.154589329990884	.	.
chr1	86302910	86303409	chr1	86434501	86435000	Gm28626|chr1:86434501-86435000	0.154589329990884	.	.
chr1	86302910	86303409	chr1	86487143	86487642	B3gnt7|chr1:86487143-86487642	0.124482261756796	.	.
chr1	86302910	86303409	chr1	86487143	86487642	Gm28626|chr1:86487143-86487642	0.124482261756796	.	.
chr1	86303797	86304296	chr1	86434501	86435000	Gm28626|chr1:86434501-86435000	0.229013648552882	.	.
chr1	86303797	86304296	chr1	86441795	86442294	Gm28626|chr1:86441795-86442294	0.228120109953262	.	.
chr1	86303797	86304296	chr1	86487725	86488224	Gm28626|chr1:86487725-86488224	0.222747981042348	.	.
chr1	86303797	86304296	chr1	86503968	86504467	Gm28626|chr1:86503968-86504467	0.160946083373518	.	.
chr1	86303797	86304296	chr1	86525204	86525703	Gm28626|chr1:86525204-86525703	0.243129758541686	.	.
chr1	86358737	86359236	chr1	86433961	86434460	C130036L24Rik|chr1:86433961-86434460	0.238867160082692	.	.
chr1	86358737	86359236	chr1	86433961	86434460	Ncl|chr1:86433961-86434460	0.238867160082692	.	.
chr1	86358737	86359236	chr1	86434501	86435000	C130036L24Rik|chr1:86434501-86435000	0.124455524276488	.	.
chr1	86358737	86359236	chr1	86434501	86435000	Ncl|chr1:86434501-86435000	0.124455524276488	.	.
chr1	86358737	86359236	chr1	86440464	86440963	C130036L24Rik|chr1:86440464-86440963	0.139893153212848	.	.
chr1	86358737	86359236	chr1	86440464	86440963	Ncl|chr1:86440464-86440963	0.139893153212848	.	.
chr1	86358737	86359236	chr1	86487143	86487642	C130036L24Rik|chr1:86487143-86487642	0.280418371322754	.	.
chr1	86358737	86359236	chr1	86487143	86487642	Ncl|chr1:86487143-86487642	0.280418371322754	.	.
chr1	86358737	86359236	chr1	86487725	86488224	C130036L24Rik|chr1:86487725-86488224	0.159854778391829	.	.
chr1	86358737	86359236	chr1	86487725	86488224	Ncl|chr1:86487725-86488224	0.159854778391829	.	.
chr1	86358737	86359236	chr1	86503968	86504467	C130036L24Rik|chr1:86503968-86504467	0.159104873920987	.	.
chr1	86358737	86359236	chr1	86503968	86504467	Ncl|chr1:86503968-86504467	0.159104873920987	.	.
chr1	86359268	86359767	chr1	86433961	86434460	C130036L24Rik|chr1:86433961-86434460	0.161752215281688	.	.
chr1	86359268	86359767	chr1	86433961	86434460	Ncl|chr1:86433961-86434460	0.161752215281688	.	.
chr1	86359268	86359767	chr1	86434501	86435000	C130036L24Rik|chr1:86434501-86435000	0.172392339504119	.	.
chr1	86359268	86359767	chr1	86434501	86435000	Ncl|chr1:86434501-86435000	0.172392339504119	.	.
chr1	86359268	86359767	chr1	86441795	86442294	C130036L24Rik|chr1:86441795-86442294	0.199552453286898	.	.
chr1	86359268	86359767	chr1	86441795	86442294	Ncl|chr1:86441795-86442294	0.199552453286898	.	.
chr1	86359268	86359767	chr1	86487143	86487642	C130036L24Rik|chr1:86487143-86487642	0.128483192969003	.	.
chr1	86359268	86359767	chr1	86487143	86487642	Ncl|chr1:86487143-86487642	0.128483192969003	.	.
chr1	86359268	86359767	chr1	86487725	86488224	C130036L24Rik|chr1:86487725-86488224	0.163385380011953	.	.
chr1	86359268	86359767	chr1	86487725	86488224	Ncl|chr1:86487725-86488224	0.163385380011953	.	.
chr1	86359268	86359767	chr1	86503968	86504467	C130036L24Rik|chr1:86503968-86504467	0.162827173152034	.	.
chr1	86359268	86359767	chr1	86503968	86504467	Ncl|chr1:86503968-86504467	0.162827173152034	.	.
chr1	86359268	86359767	chr1	86525204	86525703	C130036L24Rik|chr1:86525204-86525703	0.2131973384475	.	.
chr1	86359268	86359767	chr1	86525204	86525703	Ncl|chr1:86525204-86525703	0.2131973384475	.	.
chr1	86526360	86526859	chr1	86434501	86435000	Ptma|chr1:86434501-86435000	0.158022725259303	.	.
chr1	86526360	86526859	chr1	86440464	86440963	Ptma|chr1:86440464-86440963	0.173322955366317	.	.
chr1	86526360	86526859	chr1	86487143	86487642	Ptma|chr1:86487143-86487642	0.261748225318794	.	.
chr1	86526360	86526859	chr1	86503968	86504467	Ptma|chr1:86503968-86504467	0.299949771528998	.	.
chr1	86526360	86526859	chr1	86525204	86525703	Ptma|chr1:86525204-86525703	0.29892567431066	.	.
chr1	86526360	86526859	chr1	86528114	86528613	Ptma|chr1:86528114-86528613	0.316283276995379	.	.
chr1	86526360	86526859	chr1	86532333	86532832	Ptma|chr1:86532333-86532832	0.186571609597771	.	.
chr1	86582078	86582577	chr1	86434501	86435000	Cops7b|chr1:86434501-86435000	0.17547428324298	.	.
chr1	86582078	86582577	chr1	86434501	86435000	Pde6d|chr1:86434501-86435000	0.17547428324298	.	.
chr1	86582078	86582577	chr1	86441795	86442294	Cops7b|chr1:86441795-86442294	0.240887936111081	.	.
chr1	86582078	86582577	chr1	86441795	86442294	Pde6d|chr1:86441795-86442294	0.240887936111081	.	.
chr1	86582078	86582577	chr1	86487725	86488224	Cops7b|chr1:86487725-86488224	0.202435031239276	.	.
chr1	86582078	86582577	chr1	86487725	86488224	Pde6d|chr1:86487725-86488224	0.202435031239276	.	.
chr1	86582078	86582577	chr1	86525204	86525703	Cops7b|chr1:86525204-86525703	0.340289354366883	.	.
chr1	86582078	86582577	chr1	86525204	86525703	Pde6d|chr1:86525204-86525703	0.340289354366883	.	.
chr1	86582078	86582577	chr1	86532333	86532832	Cops7b|chr1:86532333-86532832	0.153040355536433	.	.
chr1	86582078	86582577	chr1	86532333	86532832	Pde6d|chr1:86532333-86532832	0.153040355536433	.	.
chr1	86582603	86583102	chr1	86433961	86434460	Cops7b|chr1:86433961-86434460	0.123739990986254	.	.
chr1	86582603	86583102	chr1	86433961	86434460	Pde6d|chr1:86433961-86434460	0.123739990986254	.	.
chr1	86582603	86583102	chr1	86487725	86488224	Cops7b|chr1:86487725-86488224	0.1232637358748	.	.
chr1	86582603	86583102	chr1	86487725	86488224	Pde6d|chr1:86487725-86488224	0.1232637358748	.	.
chr1	86670393	86670892	chr1	86532333	86532832	Nppc|chr1:86532333-86532832	0.161778452925773	.	.
chr1	86703565	86704064	chr1	86434501	86435000	Dis3l2|chr1:86434501-86435000	0.413867911627595	.	.
chr1	86703565	86704064	chr1	86442428	86442927	Dis3l2|chr1:86442428-86442927	0.120162046097185	.	.
chr1	86703565	86704064	chr1	86487143	86487642	Dis3l2|chr1:86487143-86487642	0.12623904059169	.	.
chr1	86703565	86704064	chr1	86503968	86504467	Dis3l2|chr1:86503968-86504467	0.386469241750948	.	.
chr1	86703565	86704064	chr1	86525204	86525703	Dis3l2|chr1:86525204-86525703	0.291757685270974	.	.
chr1	86703565	86704064	chr1	86528114	86528613	Dis3l2|chr1:86528114-86528613	0.16883474971847	.	.
chr1	86703565	86704064	chr1	86532333	86532832	Dis3l2|chr1:86532333-86532832	0.312595940324818	.	.
chr1	87056715	87057214	chr1	87171254	87171753	Gm28375|chr1:87171254-87171753	0.187557678310694	.	.
chr1	87056715	87057214	chr1	87246132	87246631	Gm28375|chr1:87246132-87246631	0.172637037352364	.	.
chr1	87326698	87327197	chr1	87721301	87721800	Gigyf2|chr1:87721301-87721800	0.217667355383072	.	.
chr1	87327249	87327748	chr1	87186473	87186972	Gigyf2|chr1:87186473-87186972	0.187810805954242	.	.
chr1	87327249	87327748	chr1	87186978	87187477	Gigyf2|chr1:87186978-87187477	0.131536173111243	.	.
chr1	87510023	87510522	chr1	87545755	87546254	Neu2|chr1:87545755-87546254	0.13457718497728	.	.
chr1	87510023	87510522	chr1	87637461	87637960	Neu2|chr1:87637461-87637960	0.215013093450012	.	.
chr1	87853009	87853508	chr1	87925537	87926036	Dgkd|chr1:87925537-87926036	0.167080310418364	.	.
chr1	88008031	88008530	chr1	88424541	88425040	Usp40|chr1:88424541-88425040	0.199465462584275	.	.
chr1	88008031	88008530	chr1	88491415	88491914	Usp40|chr1:88491415-88491914	0.293441283027362	.	.
chr1	88008031	88008530	chr1	88491932	88492431	Usp40|chr1:88491932-88492431	0.267709577693649	.	.
chr1	88277410	88277909	chr1	88491415	88491914	Hjurp|chr1:88491415-88491914	0.123664588070147	.	.
chr1	88277410	88277909	chr1	88491415	88491914	Trpm8|chr1:88491415-88491914	0.123664588070147	.	.
chr1	90153403	90153902	chr1	90182493	90182992	4930434B07Rik|chr1:90182493-90182992	0.20412405441717	.	.
chr1	90153403	90153902	chr1	90182493	90182992	Iqca|chr1:90182493-90182992	0.20412405441717	.	.
chr1	90603129	90603628	chr1	90973173	90973672	Cops8|chr1:90973173-90973672	0.19310468413865	.	.
chr1	90998483	90998982	chr1	90504489	90504988	Lrrfip1|chr1:90504489-90504988	0.136428752273001	.	.
chr1	90998483	90998982	chr1	90588307	90588806	Lrrfip1|chr1:90588307-90588806	0.236906263214656	.	.
chr1	91494327	91494826	chr1	91574158	91574657	Traf3ip1|chr1:91574158-91574657	0.126703866291926	.	.
chr1	92473544	92474043	chr1	92397535	92398034	Ndufa10|chr1:92397535-92398034	0.218696079917406	.	.
chr1	92641765	92642264	chr1	92348335	92348834	Cops9|chr1:92348335-92348834	0.150249446639866	.	.
chr1	92647708	92648207	chr1	92264033	92264532	Otos|chr1:92264033-92264532	0.131889554153488	.	.
chr1	92647708	92648207	chr1	92397535	92398034	Otos|chr1:92397535-92398034	0.12347335497508	.	.
chr1	92831616	92832115	chr1	92714674	92715173	Gpc1|chr1:92714674-92715173	0.183046072261035	.	.
chr1	92907215	92907714	chr1	92699640	92700139	Dusp28|chr1:92699640-92700139	0.174090464404715	.	.
chr1	92910422	92910921	chr1	92699640	92700139	5033417F24Rik|chr1:92699640-92700139	0.175622912799032	.	.
chr1	92910422	92910921	chr1	92699640	92700139	Rnpepl1|chr1:92699640-92700139	0.175622912799032	.	.
chr1	92910422	92910921	chr1	92714674	92715173	5033417F24Rik|chr1:92714674-92715173	0.171785785651397	.	.
chr1	92910422	92910921	chr1	92714674	92715173	Rnpepl1|chr1:92714674-92715173	0.171785785651397	.	.
chr1	92910928	92911427	chr1	92699640	92700139	5033417F24Rik|chr1:92699640-92700139	0.247051839085159	.	.
chr1	92910928	92911427	chr1	92699640	92700139	Rnpepl1|chr1:92699640-92700139	0.247051839085159	.	.
chr1	93100965	93101464	chr1	93100465	93100964	Kif1a|chr1:93100465-93100964	0.216342431583177	.	.
chr1	93305687	93306186	chr1	93668682	93669181	Gm28535|chr1:93668682-93669181	0.265084868280019	.	.
chr1	93305687	93306186	chr1	93668682	93669181	Mterf4|chr1:93668682-93669181	0.265084868280019	.	.
chr1	93342619	93343118	chr1	93115042	93115541	Pask|chr1:93115042-93115541	0.225352591122959	.	.
chr1	93342619	93343118	chr1	93115042	93115541	Ppp1r7|chr1:93115042-93115541	0.225352591122959	.	.
chr1	93342619	93343118	chr1	93668682	93669181	Pask|chr1:93668682-93669181	0.178624991918128	.	.
chr1	93342619	93343118	chr1	93668682	93669181	Ppp1r7|chr1:93668682-93669181	0.178624991918128	.	.
chr1	93343358	93343857	chr1	93115042	93115541	Pask|chr1:93115042-93115541	0.171125365010626	.	.
chr1	93343358	93343857	chr1	93115042	93115541	Ppp1r7|chr1:93115042-93115541	0.171125365010626	.	.
chr1	93478622	93479121	chr1	93115042	93115541	Hdlbp|chr1:93115042-93115541	0.244216059609562	.	.
chr1	93478622	93479121	chr1	93115042	93115541	Sept2|chr1:93115042-93115541	0.244216059609562	.	.
chr1	93478622	93479121	chr1	93128625	93129124	Hdlbp|chr1:93128625-93129124	0.142402846812872	.	.
chr1	93478622	93479121	chr1	93128625	93129124	Sept2|chr1:93128625-93129124	0.142402846812872	.	.
chr1	93478622	93479121	chr1	93668682	93669181	Hdlbp|chr1:93668682-93669181	0.184032172932817	.	.
chr1	93478622	93479121	chr1	93668682	93669181	Sept2|chr1:93668682-93669181	0.184032172932817	.	.
chr1	93754078	93754577	chr1	94053474	94053973	Thap4|chr1:94053474-94053973	0.204316517175803	.	.
chr1	93754617	93755116	chr1	93668682	93669181	Thap4|chr1:93668682-93669181	0.248564413861169	.	.
chr1	93754617	93755116	chr1	94035198	94035697	Thap4|chr1:94035198-94035697	0.206009205820169	.	.
chr1	93754617	93755116	chr1	94063131	94063630	Thap4|chr1:94063131-94063630	0.300383980194085	.	.
chr1	93754617	93755116	chr1	94079039	94079538	Thap4|chr1:94079039-94079538	0.37297467978773	.	.
chr1	93801756	93802255	chr1	93668682	93669181	Dtymk|chr1:93668682-93669181	0.12285293133733	.	.
chr1	93801756	93802255	chr1	94060902	94061401	Dtymk|chr1:94060902-94061401	0.148606117153825	.	.
chr1	93803720	93804219	chr1	94035198	94035697	Ing5|chr1:94035198-94035697	0.21983693567319	.	.
chr1	93803720	93804219	chr1	94063131	94063630	Ing5|chr1:94063131-94063630	0.316887234915563	.	.
chr1	93825281	93825780	chr1	94053474	94053973	D2hgdh|chr1:94053474-94053973	0.29968250519893	.	.
chr1	93825281	93825780	chr1	94063131	94063630	D2hgdh|chr1:94063131-94063630	0.131091801196924	.	.
chr1	95313851	95314350	chr1	95556845	95557344	Fam174a|chr1:95556845-95557344	0.12980982721912	.	.
chr1	96871948	96872447	chr1	96768274	96768773	Slco4c1|chr1:96768274-96768773	0.200846048493125	.	.
chr1	98095430	98095929	chr1	98047553	98048052	Pam|chr1:98047553-98048052	0.182999014502963	.	.
chr1	99772082	99772581	chr1	99965679	99966178	Cntnap5b|chr1:99965679-99966178	0.191528056730358	.	.
chr1	104769230	104769729	chr1	104590042	104590541	Cdh20|chr1:104590042-104590541	0.189040097926022	.	.
chr1	104769230	104769729	chr1	104883153	104883652	Cdh20|chr1:104883153-104883652	0.234847538466819	.	.
chr1	105663536	105664035	chr1	105844184	105844683	Pign|chr1:105844184-105844683	0.277389755995947	.	.
chr1	105663536	105664035	chr1	105844184	105844683	Relch|chr1:105844184-105844683	0.277389755995947	.	.
chr1	105663536	105664035	chr1	105993776	105994275	Pign|chr1:105993776-105994275	0.237080345085295	.	.
chr1	105663536	105664035	chr1	105993776	105994275	Relch|chr1:105993776-105994275	0.237080345085295	.	.
chr1	105780395	105780894	chr1	105907913	105908412	Tnfrsf11a|chr1:105907913-105908412	0.221657093857854	.	.
chr1	105780395	105780894	chr1	105993776	105994275	Tnfrsf11a|chr1:105993776-105994275	0.172793589889328	.	.
chr1	105780395	105780894	chr1	105993776	105994275	Tnfrsf11a|chr1:105993776-105994275	0.172793589889329	.	.
chr1	105990273	105990772	chr1	105844184	105844683	Gm7160|chr1:105844184-105844683	0.1244988517283	.	.
chr1	105990273	105990772	chr1	105844184	105844683	Zcchc2|chr1:105844184-105844683	0.1244988517283	.	.
chr1	105990273	105990772	chr1	105993776	105994275	Gm7160|chr1:105993776-105994275	0.183394612939434	.	.
chr1	105990273	105990772	chr1	105993776	105994275	Zcchc2|chr1:105993776-105994275	0.183394612939434	.	.
chr1	109982394	109982893	chr1	109993775	109994274	Cdh7|chr1:109993775-109994274	0.314749935569194	.	.
chr1	109982994	109983493	chr1	109537659	109538158	Cdh7|chr1:109537659-109538158	0.227477692662319	.	.
chr1	115684447	115684946	chr1	115745518	115746017	Cntnap5a|chr1:115745518-115746017	0.284067227788015	.	.
chr1	118310992	118311491	chr1	118434883	118435382	Tsn|chr1:118434883-118435382	0.165497557407992	.	.
chr1	118310992	118311491	chr1	118481738	118482237	Tsn|chr1:118481738-118482237	0.152148266460228	.	.
chr1	118321592	118322091	chr1	118012685	118013184	Nifk|chr1:118012685-118013184	0.213560502531218	.	.
chr1	118458765	118459264	chr1	118012685	118013184	2900060B14Rik|chr1:118012685-118013184	0.210023184677051	.	.
chr1	118458765	118459264	chr1	118481184	118481683	2900060B14Rik|chr1:118481184-118481683	0.30123184318036	.	.
chr1	118458765	118459264	chr1	118481738	118482237	2900060B14Rik|chr1:118481738-118482237	0.174148032394781	.	.
chr1	118459308	118459807	chr1	118012685	118013184	2900060B14Rik|chr1:118012685-118013184	0.126940438071383	.	.
chr1	118459308	118459807	chr1	118481184	118481683	2900060B14Rik|chr1:118481184-118481683	0.197089962389211	.	.
chr1	118459308	118459807	chr1	118481738	118482237	2900060B14Rik|chr1:118481738-118482237	0.150861331635002	.	.
chr1	119053430	119053929	chr1	119087525	119088024	Gli2|chr1:119087525-119088024	0.231051601536913	.	.
chr1	119053430	119053929	chr1	119093671	119094170	Gli2|chr1:119093671-119094170	0.143573917869969	.	.
chr1	119421524	119422023	chr1	119087525	119088024	Inhbb|chr1:119087525-119088024	0.137637846685251	.	.
chr1	119421524	119422023	chr1	119420927	119421426	Inhbb|chr1:119420927-119421426	0.254023513937562	.	.
chr1	119422101	119422600	chr1	119420927	119421426	Inhbb|chr1:119420927-119421426	0.135108963694501	.	.
chr1	119504531	119505030	chr1	119557512	119558011	Ralb|chr1:119557512-119558011	0.208674496952235	.	.
chr1	119648156	119648655	chr1	119557512	119558011	Epb41l5|chr1:119557512-119558011	0.177909909919404	.	.
chr1	119648754	119649253	chr1	119557512	119558011	Epb41l5|chr1:119557512-119558011	0.175137192594675	.	.
chr1	119912947	119913446	chr1	119868790	119869289	Tmem177|chr1:119868790-119869289	0.156478098903026	.	.
chr1	119996954	119997453	chr1	120190992	120191491	Cfap221|chr1:120190992-120191491	0.151183447666586	.	.
chr1	120120898	120121397	chr1	119868790	119869289	3110009E18Rik|chr1:119868790-119869289	0.228491837765775	.	.
chr1	120120898	120121397	chr1	119868790	119869289	Dbi|chr1:119868790-119869289	0.228491837765775	.	.
chr1	120120898	120121397	chr1	119894904	119895403	3110009E18Rik|chr1:119894904-119895403	0.204451346843089	.	.
chr1	120120898	120121397	chr1	119894904	119895403	Dbi|chr1:119894904-119895403	0.204451346843089	.	.
chr1	120120898	120121397	chr1	120171744	120172243	3110009E18Rik|chr1:120171744-120172243	0.387585196201809	.	.
chr1	120120898	120121397	chr1	120171744	120172243	Dbi|chr1:120171744-120172243	0.387585196201809	.	.
chr1	120120898	120121397	chr1	120231291	120231790	3110009E18Rik|chr1:120231291-120231790	0.302177316842535	.	.
chr1	120120898	120121397	chr1	120231291	120231790	Dbi|chr1:120231291-120231790	0.302177316842535	.	.
chr1	120340287	120340786	chr1	120190992	120191491	C1ql2|chr1:120190992-120191491	0.151820068883257	.	.
chr1	120340287	120340786	chr1	120401221	120401720	C1ql2|chr1:120401221-120401720	0.346577217221198	.	.
chr1	120340287	120340786	chr1	120538173	120538672	C1ql2|chr1:120538173-120538672	0.417144720243618	.	.
chr1	120340287	120340786	chr1	120549233	120549732	C1ql2|chr1:120549233-120549732	0.195553573091043	.	.
chr1	121430778	121431277	chr1	121327621	121328120	Ccdc93|chr1:121327621-121328120	0.122999069651418	.	.
chr1	121430778	121431277	chr1	121489246	121489745	Ccdc93|chr1:121489246-121489745	0.127000286134063	.	.
chr1	121431333	121431832	chr1	121327621	121328120	Ccdc93|chr1:121327621-121328120	0.234472167334615	.	.
chr1	121567757	121568256	chr1	121596927	121597426	Ddx18|chr1:121596927-121597426	0.159081623462769	.	.
chr1	121567757	121568256	chr1	121662528	121663027	Ddx18|chr1:121662528-121663027	0.301986538668246	.	.
chr1	125435289	125435788	chr1	125372763	125373262	Actr3|chr1:125372763-125373262	0.144896549329637	.	.
chr1	125435289	125435788	chr1	125380763	125381262	Actr3|chr1:125380763-125381262	0.172185186938393	.	.
chr1	125560306	125560805	chr1	125380763	125381262	Slc35f5|chr1:125380763-125381262	0.12603713776842	.	.
chr1	125560306	125560805	chr1	125839878	125840377	Slc35f5|chr1:125839878-125840377	0.40347819716961	.	.
chr1	125561216	125561715	chr1	125372763	125373262	Slc35f5|chr1:125372763-125373262	0.282246644229041	.	.
chr1	125911894	125912393	chr1	125607368	125607867	Lypd1|chr1:125607368-125607867	0.17387893262545	.	.
chr1	125911894	125912393	chr1	125790088	125790587	Lypd1|chr1:125790088-125790587	0.342577435383926	.	.
chr1	125911894	125912393	chr1	125839878	125840377	Lypd1|chr1:125839878-125840377	0.142358724116374	.	.
chr1	125911894	125912393	chr1	125911387	125911886	Lypd1|chr1:125911387-125911886	0.534515178477421	.	.
chr1	126829595	126830094	chr1	126688593	126689092	Nckap5|chr1:126688593-126689092	0.17011655462132	.	.
chr1	126829595	126830094	chr1	126955433	126955932	Nckap5|chr1:126955433-126955932	0.124229312897154	.	.
chr1	126829595	126830094	chr1	126956029	126956528	Nckap5|chr1:126956029-126956528	0.225684936011426	.	.
chr1	126829595	126830094	chr1	127009667	127010166	Nckap5|chr1:127009667-127010166	0.128393206671318	.	.
chr1	126830233	126830732	chr1	126700402	126700901	Nckap5|chr1:126700402-126700901	0.128345290842166	.	.
chr1	126830233	126830732	chr1	127105889	127106388	Nckap5|chr1:127105889-127106388	0.205478360329001	.	.
chr1	127204681	127205180	chr1	126751035	126751534	Mgat5|chr1:126751035-126751534	0.123023815698376	.	.
chr1	127204681	127205180	chr1	126956029	126956528	Mgat5|chr1:126956029-126956528	0.137886362035501	.	.
chr1	127204681	127205180	chr1	127231508	127232007	Mgat5|chr1:127231508-127232007	0.177990228293596	.	.
chr1	127205210	127205709	chr1	126955433	126955932	Mgat5|chr1:126955433-126955932	0.135083221681395	.	.
chr1	127205210	127205709	chr1	127138619	127139118	Mgat5|chr1:127138619-127139118	0.261744819085421	.	.
chr1	127205210	127205709	chr1	127231508	127232007	Mgat5|chr1:127231508-127232007	0.261460734676237	.	.
chr1	128102952	128103451	chr1	128009728	128010227	R3hdm1|chr1:128009728-128010227	0.141601136715048	.	.
chr1	128102952	128103451	chr1	128009728	128010227	Zranb3|chr1:128009728-128010227	0.141601136715048	.	.
chr1	128102952	128103451	chr1	128046340	128046839	R3hdm1|chr1:128046340-128046839	0.209354391664024	.	.
chr1	128102952	128103451	chr1	128046340	128046839	Zranb3|chr1:128046340-128046839	0.209354391664024	.	.
chr1	128416641	128417140	chr1	128009728	128010227	Dars|chr1:128009728-128010227	0.180779601685817	.	.
chr1	128416641	128417140	chr1	128046340	128046839	Dars|chr1:128046340-128046839	0.140353391266013	.	.
chr1	128592363	128592862	chr1	128472408	128472907	Cxcr4|chr1:128472408-128472907	0.161034086484599	.	.
chr1	129273098	129273597	chr1	129464415	129464914	Thsd7b|chr1:129464415-129464914	0.13028200850347	.	.
chr1	129273649	129274148	chr1	129134258	129134757	Thsd7b|chr1:129134258-129134757	0.232921583775669	.	.
chr1	130462505	130463004	chr1	130715647	130716146	Cd55|chr1:130715647-130716146	0.228197824985129	.	.
chr1	130462505	130463004	chr1	130715647	130716146	Gm16083|chr1:130715647-130716146	0.228197824985129	.	.
chr1	130717229	130717728	chr1	130935781	130936280	Yod1|chr1:130935781-130936280	0.148580172310301	.	.
chr1	131526753	131527252	chr1	131555074	131555573	Fam72a|chr1:131555074-131555573	0.129573369187015	.	.
chr1	131526753	131527252	chr1	131555074	131555573	Srgap2|chr1:131555074-131555573	0.129573369187015	.	.
chr1	131527318	131527817	chr1	131555074	131555573	Fam72a|chr1:131555074-131555573	0.27868938331306	.	.
chr1	131527318	131527817	chr1	131555074	131555573	Srgap2|chr1:131555074-131555573	0.27868938331306	.	.
chr1	131827667	131828166	chr1	131658033	131658532	Slc41a1|chr1:131658033-131658532	0.233213963465656	.	.
chr1	131827667	131828166	chr1	132121195	132121694	Slc41a1|chr1:132121195-132121694	0.135665912972584	.	.
chr1	131827667	131828166	chr1	132231860	132232359	Slc41a1|chr1:132231860-132232359	0.169757752553658	.	.
chr1	131910162	131910661	chr1	132190118	132190617	Nucks1|chr1:132190118-132190617	0.131164227709536	.	.
chr1	131910162	131910661	chr1	132231860	132232359	Nucks1|chr1:132231860-132232359	0.231771058394562	.	.
chr1	132007294	132007793	chr1	132121195	132121694	Elk4|chr1:132121195-132121694	0.320961046195759	.	.
chr1	132007800	132008299	chr1	132121195	132121694	Elk4|chr1:132121195-132121694	0.140312552528639	.	.
chr1	132067653	132068152	chr1	131981607	131982106	Mfsd4a|chr1:131981607-131982106	0.139649005825571	.	.
chr1	132067653	132068152	chr1	132046327	132046826	Mfsd4a|chr1:132046327-132046826	0.144099890013255	.	.
chr1	132067653	132068152	chr1	132123531	132124030	Mfsd4a|chr1:132123531-132124030	0.168808873053576	.	.
chr1	132067653	132068152	chr1	132190118	132190617	Mfsd4a|chr1:132190118-132190617	0.351813072206683	.	.
chr1	132067653	132068152	chr1	132200622	132201121	Mfsd4a|chr1:132200622-132201121	0.16361643150842	.	.
chr1	133363199	133363698	chr1	133385453	133385952	Etnk2|chr1:133385453-133385952	0.163327390839098	.	.
chr1	133424176	133424675	chr1	133736167	133736666	Sox13|chr1:133736167-133736666	0.130074594821745	.	.
chr1	133609585	133610084	chr1	133874046	133874545	Snrpe|chr1:133874046-133874545	0.1283383383965	.	.
chr1	133609585	133610084	chr1	133886923	133887422	Snrpe|chr1:133886923-133887422	0.195015097975408	.	.
chr1	133610089	133610588	chr1	133842250	133842749	Snrpe|chr1:133842250-133842749	0.210623264736808	.	.
chr1	133610089	133610588	chr1	133933352	133933851	Snrpe|chr1:133933352-133933851	0.184543938220791	.	.
chr1	133660660	133661159	chr1	133842250	133842749	Gm38394|chr1:133842250-133842749	0.154794118105227	.	.
chr1	133660660	133661159	chr1	133842250	133842749	Zbed6|chr1:133842250-133842749	0.154794118105227	.	.
chr1	133660660	133661159	chr1	133842250	133842749	Zc3h11a|chr1:133842250-133842749	0.154794118105227	.	.
chr1	133660660	133661159	chr1	133953272	133953771	Gm38394|chr1:133953272-133953771	0.192350966624088	.	.
chr1	133660660	133661159	chr1	133953272	133953771	Zbed6|chr1:133953272-133953771	0.192350966624088	.	.
chr1	133660660	133661159	chr1	133953272	133953771	Zc3h11a|chr1:133953272-133953771	0.192350966624088	.	.
chr1	133661173	133661672	chr1	133385453	133385952	Gm38394|chr1:133385453-133385952	0.197743333066941	.	.
chr1	133661173	133661672	chr1	133385453	133385952	Gm38394|chr1:133385453-133385952	0.197743333066942	.	.
chr1	133661173	133661672	chr1	133385453	133385952	Zbed6|chr1:133385453-133385952	0.197743333066941	.	.
chr1	133661173	133661672	chr1	133385453	133385952	Zbed6|chr1:133385453-133385952	0.197743333066942	.	.
chr1	133661173	133661672	chr1	133385453	133385952	Zc3h11a|chr1:133385453-133385952	0.197743333066941	.	.
chr1	133661173	133661672	chr1	133385453	133385952	Zc3h11a|chr1:133385453-133385952	0.197743333066942	.	.
chr1	133661173	133661672	chr1	133978642	133979141	Gm38394|chr1:133978642-133979141	0.179504511792754	.	.
chr1	133661173	133661672	chr1	133978642	133979141	Zbed6|chr1:133978642-133979141	0.179504511792754	.	.
chr1	133661173	133661672	chr1	133978642	133979141	Zc3h11a|chr1:133978642-133979141	0.179504511792754	.	.
chr1	133800824	133801323	chr1	133685685	133686184	Atp2b4|chr1:133685685-133686184	0.136665302627602	.	.
chr1	133800824	133801323	chr1	133842250	133842749	Atp2b4|chr1:133842250-133842749	0.309996529708171	.	.
chr1	133800824	133801323	chr1	133874046	133874545	Atp2b4|chr1:133874046-133874545	0.125264268744637	.	.
chr1	133800824	133801323	chr1	133886411	133886910	Atp2b4|chr1:133886411-133886910	0.204969073545312	.	.
chr1	133800824	133801323	chr1	133886923	133887422	Atp2b4|chr1:133886923-133887422	0.168664593751339	.	.
chr1	133800824	133801323	chr1	133896218	133896717	Atp2b4|chr1:133896218-133896717	0.130379945735666	.	.
chr1	133800824	133801323	chr1	133953816	133954315	Atp2b4|chr1:133953816-133954315	0.144563181935612	.	.
chr1	133908258	133908757	chr1	133874046	133874545	Optc|chr1:133874046-133874545	0.127025928476655	.	.
chr1	133908258	133908757	chr1	133953816	133954315	Optc|chr1:133953816-133954315	0.154692216837421	.	.
chr1	134361764	134362263	chr1	134045877	134046376	Tmem183a|chr1:134045877-134046376	0.202440233403018	.	.
chr1	134361764	134362263	chr1	134686826	134687325	Tmem183a|chr1:134686826-134687325	0.119073832787689	.	.
chr1	134405737	134406236	chr1	134099100	134099599	Cyb5r1|chr1:134099100-134099599	0.143620875139697	.	.
chr1	134405737	134406236	chr1	134151628	134152127	Cyb5r1|chr1:134151628-134152127	0.193139688538322	.	.
chr1	134405737	134406236	chr1	134556771	134557270	Cyb5r1|chr1:134556771-134557270	0.146019064611998	.	.
chr1	134405737	134406236	chr1	134686826	134687325	Cyb5r1|chr1:134686826-134687325	0.187150962635253	.	.
chr1	134405737	134406236	chr1	134719601	134720100	Cyb5r1|chr1:134719601-134720100	0.125599922573698	.	.
chr1	134494334	134494833	chr1	134344509	134345008	Rabif|chr1:134344509-134345008	0.152554641364569	.	.
chr1	134494334	134494833	chr1	134556771	134557270	Rabif|chr1:134556771-134557270	0.210535921629925	.	.
chr1	134559917	134560416	chr1	134556771	134557270	Kdm5b|chr1:134556771-134557270	0.123614345626149	.	.
chr1	134646329	134646828	chr1	134681215	134681714	Gm26783|chr1:134681215-134681714	0.171431513718427	.	.
chr1	134646329	134646828	chr1	134681215	134681714	Syt2|chr1:134681215-134681714	0.171431513718427	.	.
chr1	134646329	134646828	chr1	134686826	134687325	Gm26783|chr1:134686826-134687325	0.303759698977221	.	.
chr1	134646329	134646828	chr1	134686826	134687325	Syt2|chr1:134686826-134687325	0.303759698977221	.	.
chr1	134646329	134646828	chr1	134719601	134720100	Gm26783|chr1:134719601-134720100	0.217518157950157	.	.
chr1	134646329	134646828	chr1	134719601	134720100	Syt2|chr1:134719601-134720100	0.217518157950157	.	.
chr1	135146503	135147002	chr1	135368172	135368671	Arl8a|chr1:135368172-135368671	0.120990664978328	.	.
chr1	135147293	135147792	chr1	135181227	135181726	Arl8a|chr1:135181227-135181726	0.159903201967717	.	.
chr1	135147293	135147792	chr1	135492327	135492826	Arl8a|chr1:135492327-135492826	0.182847511597043	.	.
chr1	135248334	135248833	chr1	135003356	135003855	Gm26642|chr1:135003356-135003855	0.216156336215277	.	.
chr1	135248334	135248833	chr1	135003356	135003855	Gm26642|chr1:135003356-135003855	0.216156336215278	.	.
chr1	135283732	135284231	chr1	135181227	135181726	Rnpep|chr1:135181227-135181726	0.119376723127316	.	.
chr1	135284244	135284743	chr1	135181227	135181726	Rnpep|chr1:135181227-135181726	0.248521785680528	.	.
chr1	135284244	135284743	chr1	135290939	135291438	Rnpep|chr1:135290939-135291438	0.138510317724725	.	.
chr1	135374611	135375110	chr1	135492327	135492826	Shisa4|chr1:135492327-135492826	0.177794818468204	.	.
chr1	135375176	135375675	chr1	135492327	135492826	Shisa4|chr1:135492327-135492826	0.160342715280995	.	.
chr1	135430227	135430726	chr1	135171914	135172413	Ipo9|chr1:135171914-135172413	0.229545476427638	.	.
chr1	136624613	136625112	chr1	136612909	136613408	Platr23|chr1:136612909-136613408	0.196987353207429	.	.
chr1	136624613	136625112	chr1	136612909	136613408	Zfp281|chr1:136612909-136613408	0.196987353207429	.	.
chr1	136624613	136625112	chr1	136706410	136706909	Platr23|chr1:136706410-136706909	0.236370410067685	.	.
chr1	136624613	136625112	chr1	136706410	136706909	Zfp281|chr1:136706410-136706909	0.236370410067685	.	.
chr1	137898255	137898754	chr1	137507443	137507942	Gm4258|chr1:137507443-137507942	0.132153765677717	.	.
chr1	137898255	137898754	chr1	137881632	137882131	Gm4258|chr1:137881632-137882131	0.144750577118157	.	.
chr1	137898255	137898754	chr1	138010867	138011366	Gm4258|chr1:138010867-138011366	0.217924862682829	.	.
chr1	137898255	137898754	chr1	138202474	138202973	Gm4258|chr1:138202474-138202973	0.127485791402557	.	.
chr1	137898255	137898754	chr1	138202474	138202973	Gm4258|chr1:138202474-138202973	0.127485791402558	.	.
chr1	137898255	137898754	chr1	138244482	138244981	Gm4258|chr1:138244482-138244981	0.130882712559843	.	.
chr1	138515350	138515849	chr1	138496863	138497362	Gm28501|chr1:138496863-138497362	0.171720961078054	.	.
chr1	138515350	138515849	chr1	138536038	138536537	Gm28501|chr1:138536038-138536537	0.301320697131921	.	.
chr1	138515350	138515849	chr1	138841533	138842032	Gm28501|chr1:138841533-138842032	0.176258202597041	.	.
chr1	138618987	138619486	chr1	138345972	138346471	Nek7|chr1:138345972-138346471	0.143964980939937	.	.
chr1	138618987	138619486	chr1	138385349	138385848	Nek7|chr1:138385349-138385848	0.14848814777709	.	.
chr1	138618987	138619486	chr1	138437827	138438326	Nek7|chr1:138437827-138438326	0.224770882428292	.	.
chr1	138618987	138619486	chr1	138755859	138756358	Nek7|chr1:138755859-138756358	0.243236417187305	.	.
chr1	138618987	138619486	chr1	138926172	138926671	Nek7|chr1:138926172-138926671	0.246197027591082	.	.
chr1	138619514	138620013	chr1	138617900	138618399	Nek7|chr1:138617900-138618399	0.201696405632573	.	.
chr1	138619514	138620013	chr1	138801280	138801779	Nek7|chr1:138801280-138801779	0.199278359327663	.	.
chr1	138619514	138620013	chr1	138801880	138802379	Nek7|chr1:138801880-138802379	0.2033081710236	.	.
chr1	138856629	138857128	chr1	138506964	138507463	2310009B15Rik|chr1:138506964-138507463	0.181570951905818	.	.
chr1	138856629	138857128	chr1	138536038	138536537	2310009B15Rik|chr1:138536038-138536537	0.15163283902406	.	.
chr1	143640493	143640992	chr1	143299057	143299556	B3galt2|chr1:143299057-143299556	0.370264014461423	.	.
chr1	143640493	143640992	chr1	143533192	143533691	B3galt2|chr1:143533192-143533691	0.213296147565656	.	.
chr1	143640493	143640992	chr1	143813845	143814344	B3galt2|chr1:143813845-143814344	0.143075042795911	.	.
chr1	143640493	143640992	chr1	143830603	143831102	B3galt2|chr1:143830603-143831102	0.131213689107863	.	.
chr1	143702603	143703102	chr1	143830603	143831102	Cdc73|chr1:143830603-143831102	0.196478164083931	.	.
chr1	143702603	143703102	chr1	143831159	143831658	Cdc73|chr1:143831159-143831658	0.313199732202589	.	.
chr1	143702603	143703102	chr1	143852945	143853444	Cdc73|chr1:143852945-143853444	0.161646429298536	.	.
chr1	143776839	143777338	chr1	143646176	143646675	Gm29170|chr1:143646176-143646675	0.259916583547855	.	.
chr1	143776839	143777338	chr1	143646176	143646675	Ro60|chr1:143646176-143646675	0.259916583547855	.	.
chr1	143776839	143777338	chr1	143646176	143646675	Uchl5|chr1:143646176-143646675	0.259916583547855	.	.
chr1	144004041	144004540	chr1	143830603	143831102	Rgs2|chr1:143830603-143831102	0.239160149652732	.	.
chr1	144004041	144004540	chr1	143831159	143831658	Rgs2|chr1:143831159-143831658	0.138446813679573	.	.
chr1	144004041	144004540	chr1	143878214	143878713	Rgs2|chr1:143878214-143878713	0.134660697810309	.	.
chr1	144004041	144004540	chr1	144152265	144152764	Rgs2|chr1:144152265-144152764	0.177879943755328	.	.
chr1	144004041	144004540	chr1	144406592	144407091	Rgs2|chr1:144406592-144407091	0.269484758913276	.	.
chr1	151138226	151138725	chr1	150976588	150977087	C730036E19Rik|chr1:150976588-150977087	0.179895113473617	.	.
chr1	151345057	151345556	chr1	151564412	151564911	Gm10138|chr1:151564412-151564911	0.23617039842862	.	.
chr1	151345057	151345556	chr1	151564412	151564911	Ivns1abp|chr1:151564412-151564911	0.23617039842862	.	.
chr1	153899574	153900073	chr1	154103491	154103990	Glul|chr1:154103491-154103990	0.20608938366388	.	.
chr1	153899574	153900073	chr1	154103491	154103990	Teddm2|chr1:154103491-154103990	0.20608938366388	.	.
chr1	154006021	154006520	chr1	154150104	154150603	Gm29291|chr1:154150104-154150603	0.293987215870193	.	.
chr1	154006021	154006520	chr1	154223809	154224308	Gm29291|chr1:154223809-154224308	0.206108872278176	.	.
chr1	154118577	154119076	chr1	154102804	154103303	A830008E24Rik|chr1:154102804-154103303	0.322176201498749	.	.
chr1	154118577	154119076	chr1	154167632	154168131	A830008E24Rik|chr1:154167632-154168131	0.234756242740134	.	.
chr1	154118577	154119076	chr1	154180893	154181392	A830008E24Rik|chr1:154180893-154181392	0.160134953845325	.	.
chr1	154118577	154119076	chr1	154418701	154419200	A830008E24Rik|chr1:154418701-154419200	0.200324570974789	.	.
chr1	154118577	154119076	chr1	154418701	154419200	A830008E24Rik|chr1:154418701-154419200	0.20032457097479	.	.
chr1	154118577	154119076	chr1	154475662	154476161	A830008E24Rik|chr1:154475662-154476161	0.126730191225162	.	.
chr1	155558466	155558965	chr1	155574878	155575377	Acbd6|chr1:155574878-155575377	0.157793058936738	.	.
chr1	155973115	155973614	chr1	156085751	156086250	Cep350|chr1:156085751-156086250	0.135795743073074	.	.
chr1	156035878	156036377	chr1	156494994	156495493	Tor1aip1|chr1:156494994-156495493	0.307402101396269	.	.
chr1	156035878	156036377	chr1	156494994	156495493	Tor1aip2|chr1:156494994-156495493	0.307402101396269	.	.
chr1	156036379	156036878	chr1	156271559	156272058	Tor1aip1|chr1:156271559-156272058	0.183232566373899	.	.
chr1	156036379	156036878	chr1	156494994	156495493	Tor1aip1|chr1:156494994-156495493	0.286450304928491	.	.
chr1	156303125	156303624	chr1	156230632	156231131	4930518J20Rik|chr1:156230632-156231131	0.253309521351202	.	.
chr1	156303125	156303624	chr1	156230632	156231131	Tdrd5|chr1:156230632-156231131	0.253309521351202	.	.
chr1	156558476	156558975	chr1	156269853	156270352	Abl2|chr1:156269853-156270352	0.132521427263954	.	.
chr1	156558476	156558975	chr1	156271559	156272058	Abl2|chr1:156271559-156272058	0.143599531691984	.	.
chr1	156718320	156718819	chr1	156625183	156625682	Fam20b|chr1:156625183-156625682	0.206011726935842	.	.
chr1	156718320	156718819	chr1	156656857	156657356	Fam20b|chr1:156656857-156657356	0.162710885033425	.	.
chr1	156718854	156719353	chr1	156269853	156270352	Fam20b|chr1:156269853-156270352	0.271845703765262	.	.
chr1	156718854	156719353	chr1	156270379	156270878	Fam20b|chr1:156270379-156270878	0.148423420697472	.	.
chr1	157506544	157507043	chr1	157536437	157536936	Sec16b|chr1:157536437-157536936	0.213821796062577	.	.
chr1	157506544	157507043	chr1	157687830	157688329	Sec16b|chr1:157687830-157688329	0.120108838317413	.	.
chr1	159231910	159232409	chr1	158948781	158949280	Cop1|chr1:158948781-158949280	0.263427947507887	.	.
chr1	161131254	161131753	chr1	161195428	161195927	Klhl20|chr1:161195428-161195927	0.137011528125865	.	.
chr1	161131254	161131753	chr1	161400084	161400583	Klhl20|chr1:161400084-161400583	0.205273394412551	.	.
chr1	161250941	161251440	chr1	161170609	161171108	Prdx6|chr1:161170609-161171108	0.206868811727141	.	.
chr1	161250941	161251440	chr1	161400084	161400583	Prdx6|chr1:161400084-161400583	0.248398971523032	.	.
chr1	162548386	162548885	chr1	162665061	162665560	Eef1aknmt|chr1:162665061-162665560	0.143874980030921	.	.
chr1	162570372	162570871	chr1	162665061	162665560	Vamp4|chr1:162665061-162665560	0.158510024761663	.	.
chr1	162739851	162740350	chr1	162509243	162509742	Prrc2c|chr1:162509243-162509742	0.164641530155111	.	.
chr1	162739851	162740350	chr1	162509778	162510277	Prrc2c|chr1:162509778-162510277	0.168252986008035	.	.
chr1	162740352	162740851	chr1	162509243	162509742	Prrc2c|chr1:162509243-162509742	0.151519061580391	.	.
chr1	162740352	162740851	chr1	162509778	162510277	Prrc2c|chr1:162509778-162510277	0.128544793179948	.	.
chr1	162740352	162740851	chr1	162621772	162622271	Prrc2c|chr1:162621772-162622271	0.121056184882304	.	.
chr1	163403421	163403920	chr1	163476364	163476863	Gorab|chr1:163476364-163476863	0.211162073518091	.	.
chr1	163929752	163930251	chr1	164217833	164218332	Scyl3|chr1:164217833-164218332	0.125079437756242	.	.
chr1	163994642	163995141	chr1	163716586	163717085	BC055324|chr1:163716586-163717085	0.144843830603551	.	.
chr1	163994642	163995141	chr1	163716586	163717085	Mettl18|chr1:163716586-163717085	0.144843830603551	.	.
chr1	163994642	163995141	chr1	164184474	164184973	BC055324|chr1:164184474-164184973	0.263693328320353	.	.
chr1	163994642	163995141	chr1	164184474	164184973	Mettl18|chr1:164184474-164184973	0.263693328320353	.	.
chr1	163994642	163995141	chr1	164217833	164218332	BC055324|chr1:164217833-164218332	0.135311106137179	.	.
chr1	163994642	163995141	chr1	164217833	164218332	Mettl18|chr1:164217833-164218332	0.135311106137179	.	.
chr1	166002418	166002917	chr1	165775339	165775838	Gm26665|chr1:165775339-165775838	0.137316252382139	.	.
chr1	166002418	166002917	chr1	165775339	165775838	Pou2f1|chr1:165775339-165775838	0.137316252382139	.	.
chr1	166002418	166002917	chr1	166160566	166161065	Gm26665|chr1:166160566-166161065	0.129531235395175	.	.
chr1	166002418	166002917	chr1	166160566	166161065	Pou2f1|chr1:166160566-166161065	0.129531235395175	.	.
chr1	166002418	166002917	chr1	166360121	166360620	Gm26665|chr1:166360121-166360620	0.239408540012436	.	.
chr1	166002418	166002917	chr1	166360121	166360620	Pou2f1|chr1:166360121-166360620	0.239408540012436	.	.
chr1	166253817	166254316	chr1	166282640	166283139	Ildr2|chr1:166282640-166283139	0.133395486168048	.	.
chr1	166254415	166254914	chr1	166118161	166118660	Ildr2|chr1:166118161-166118660	0.173399905884708	.	.
chr1	166254415	166254914	chr1	166160566	166161065	Ildr2|chr1:166160566-166161065	0.12928099556771	.	.
chr1	166254415	166254914	chr1	166280533	166281032	Ildr2|chr1:166280533-166281032	0.22858616063607	.	.
chr1	166254415	166254914	chr1	166280533	166281032	Ildr2|chr1:166280533-166281032	0.228586160636071	.	.
chr1	166254415	166254914	chr1	166296977	166297476	Ildr2|chr1:166296977-166297476	0.331493829759834	.	.
chr1	166309200	166309699	chr1	166279985	166280484	5330438I03Rik|chr1:166279985-166280484	0.15575486366968	.	.
chr1	166379002	166379501	chr1	166323954	166324453	Tada1|chr1:166323954-166324453	0.183404492442916	.	.
chr1	166409578	166410077	chr1	166282640	166283139	Pogk|chr1:166282640-166283139	0.1953392365485	.	.
chr1	166409578	166410077	chr1	166319038	166319537	Pogk|chr1:166319038-166319537	0.145922268490227	.	.
chr1	167597755	167598254	chr1	167532428	167532927	Rxrg|chr1:167532428-167532927	0.139662182036534	.	.
chr1	167597755	167598254	chr1	167553903	167554402	Rxrg|chr1:167553903-167554402	0.159356668680127	.	.
chr1	167597755	167598254	chr1	167583702	167584201	Rxrg|chr1:167583702-167584201	0.267514324986598	.	.
chr1	167597755	167598254	chr1	167584213	167584712	Rxrg|chr1:167584213-167584712	0.277483367606302	.	.
chr1	167597755	167598254	chr1	167718216	167718715	Rxrg|chr1:167718216-167718715	0.301597123872688	.	.
chr1	167597755	167598254	chr1	167929953	167930452	Rxrg|chr1:167929953-167930452	0.153989024926386	.	.
chr1	167598393	167598892	chr1	167532428	167532927	Rxrg|chr1:167532428-167532927	0.209354107557631	.	.
chr1	167598393	167598892	chr1	167553903	167554402	Rxrg|chr1:167553903-167554402	0.176225871651882	.	.
chr1	167598393	167598892	chr1	167583702	167584201	Rxrg|chr1:167583702-167584201	0.221495303386497	.	.
chr1	167598393	167598892	chr1	167584213	167584712	Rxrg|chr1:167584213-167584712	0.326597300684915	.	.
chr1	167598393	167598892	chr1	167644841	167645340	Rxrg|chr1:167644841-167645340	0.121673698025038	.	.
chr1	167598393	167598892	chr1	167929953	167930452	Rxrg|chr1:167929953-167930452	0.154529967436631	.	.
chr1	169532064	169532563	chr1	169258953	169259452	Nuf2|chr1:169258953-169259452	0.146005355356537	.	.
chr1	169532064	169532563	chr1	169698668	169699167	Nuf2|chr1:169698668-169699167	0.159821246848903	.	.
chr1	169747461	169747960	chr1	169670575	169671074	Rgs4|chr1:169670575-169671074	0.120572286260867	.	.
chr1	169747461	169747960	chr1	169680208	169680707	Rgs4|chr1:169680208-169680707	0.120473800983233	.	.
chr1	169747461	169747960	chr1	169720778	169721277	Rgs4|chr1:169720778-169721277	0.171165168813444	.	.
chr1	170867049	170867548	chr1	171037809	171038308	Atf6|chr1:171037809-171038308	0.220020715879635	.	.
chr1	170867049	170867548	chr1	171038357	171038856	Atf6|chr1:171038357-171038856	0.232288626831061	.	.
chr1	170867571	170868070	chr1	170907216	170907715	Atf6|chr1:170907216-170907715	0.174972892865703	.	.
chr1	170867571	170868070	chr1	170907216	170907715	Gm9929|chr1:170907216-170907715	0.174972892865703	.	.
chr1	170867571	170868070	chr1	171037809	171038308	Atf6|chr1:171037809-171038308	0.138797289851643	.	.
chr1	170867571	170868070	chr1	171037809	171038308	Gm9929|chr1:171037809-171038308	0.138797289851643	.	.
chr1	170867571	170868070	chr1	171038357	171038856	Atf6|chr1:171038357-171038856	0.177038329631537	.	.
chr1	170867571	170868070	chr1	171038357	171038856	Gm9929|chr1:171038357-171038856	0.177038329631537	.	.
chr1	170867571	170868070	chr1	171044266	171044765	Atf6|chr1:171044266-171044765	0.166958383040761	.	.
chr1	170867571	170868070	chr1	171044266	171044765	Gm9929|chr1:171044266-171044765	0.166958383040761	.	.
chr1	170867571	170868070	chr1	171101659	171102158	Atf6|chr1:171101659-171102158	0.169976622386366	.	.
chr1	170867571	170868070	chr1	171101659	171102158	Gm9929|chr1:171101659-171102158	0.169976622386366	.	.
chr1	170868410	170868909	chr1	170907216	170907715	Atf6|chr1:170907216-170907715	0.152285114900602	.	.
chr1	170868410	170868909	chr1	170907216	170907715	Gm9929|chr1:170907216-170907715	0.152285114900602	.	.
chr1	170868410	170868909	chr1	171038357	171038856	Atf6|chr1:171038357-171038856	0.219127974854108	.	.
chr1	170868410	170868909	chr1	171038357	171038856	Gm9929|chr1:171038357-171038856	0.219127974854108	.	.
chr1	170868410	170868909	chr1	171102488	171102987	Atf6|chr1:171102488-171102987	0.199749226016452	.	.
chr1	170868410	170868909	chr1	171102488	171102987	Gm9929|chr1:171102488-171102987	0.199749226016452	.	.
chr1	170885252	170885751	chr1	170907734	170908233	Dusp12|chr1:170907734-170908233	0.164890962955048	.	.
chr1	170885252	170885751	chr1	170907734	170908233	Gm26620|chr1:170907734-170908233	0.164890962955048	.	.
chr1	170885252	170885751	chr1	171044266	171044765	Dusp12|chr1:171044266-171044765	0.119382552417021	.	.
chr1	170885252	170885751	chr1	171044266	171044765	Gm26620|chr1:171044266-171044765	0.119382552417021	.	.
chr1	170885252	170885751	chr1	171044776	171045275	Dusp12|chr1:171044776-171045275	0.138270021138118	.	.
chr1	170885252	170885751	chr1	171044776	171045275	Gm26620|chr1:171044776-171045275	0.138270021138118	.	.
chr1	170885252	170885751	chr1	171247027	171247526	Dusp12|chr1:171247027-171247526	0.132624634640869	.	.
chr1	170885252	170885751	chr1	171247027	171247526	Gm26620|chr1:171247027-171247526	0.132624634640869	.	.
chr1	171150371	171150870	chr1	170907216	170907715	Mpz|chr1:170907216-170907715	0.122853316801819	.	.
chr1	171150371	171150870	chr1	170907216	170907715	Sdhc|chr1:170907216-170907715	0.122853316801819	.	.
chr1	171150371	171150870	chr1	170907734	170908233	Mpz|chr1:170907734-170908233	0.237280081798213	.	.
chr1	171150371	171150870	chr1	170907734	170908233	Sdhc|chr1:170907734-170908233	0.237280081798213	.	.
chr1	171150371	171150870	chr1	171038357	171038856	Mpz|chr1:171038357-171038856	0.171052293769669	.	.
chr1	171150371	171150870	chr1	171038357	171038856	Sdhc|chr1:171038357-171038856	0.171052293769669	.	.
chr1	171150371	171150870	chr1	171101659	171102158	Mpz|chr1:171101659-171102158	0.238725601970837	.	.
chr1	171150371	171150870	chr1	171101659	171102158	Sdhc|chr1:171101659-171102158	0.238725601970837	.	.
chr1	171150371	171150870	chr1	171263038	171263537	Mpz|chr1:171263038-171263537	0.260276179983265	.	.
chr1	171150371	171150870	chr1	171263038	171263537	Sdhc|chr1:171263038-171263537	0.260276179983265	.	.
chr1	171196077	171196576	chr1	170908240	170908739	Pcp4l1|chr1:170908240-170908739	0.207591176084756	.	.
chr1	171196077	171196576	chr1	171379865	171380364	Pcp4l1|chr1:171379865-171380364	0.260110127561238	.	.
chr1	171222404	171222903	chr1	170907216	170907715	Tomm40l|chr1:170907216-170907715	0.189833142952799	.	.
chr1	171222404	171222903	chr1	170907734	170908233	Tomm40l|chr1:170907734-170908233	0.127664562463683	.	.
chr1	171222404	171222903	chr1	171036880	171037379	Tomm40l|chr1:171036880-171037379	0.13987223993723	.	.
chr1	171222404	171222903	chr1	171038357	171038856	Tomm40l|chr1:171038357-171038856	0.207183764127434	.	.
chr1	171222404	171222903	chr1	171247027	171247526	Tomm40l|chr1:171247027-171247526	0.1485428170937	.	.
chr1	171222404	171222903	chr1	171263038	171263537	Tomm40l|chr1:171263038-171263537	0.245267175264913	.	.
chr1	171270057	171270556	chr1	171379865	171380364	B4galt3|chr1:171379865-171380364	0.167593115981998	.	.
chr1	171281054	171281553	chr1	171037809	171038308	Ppox|chr1:171037809-171038308	0.194599036110053	.	.
chr1	171281054	171281553	chr1	171038357	171038856	Ppox|chr1:171038357-171038856	0.197895131590898	.	.
chr1	171281054	171281553	chr1	171044776	171045275	Ppox|chr1:171044776-171045275	0.340272781375912	.	.
chr1	171281054	171281553	chr1	171247027	171247526	Ppox|chr1:171247027-171247526	0.211430881962851	.	.
chr1	171287719	171288218	chr1	171096067	171096566	Usp21|chr1:171096067-171096566	0.225465499908073	.	.
chr1	171287719	171288218	chr1	171103099	171103598	Usp21|chr1:171103099-171103598	0.227933787955029	.	.
chr1	171294566	171295065	chr1	171044776	171045275	Ufc1|chr1:171044776-171045275	0.17217946382218	.	.
chr1	171294566	171295065	chr1	171101659	171102158	Ufc1|chr1:171101659-171102158	0.261849365405286	.	.
chr1	171294566	171295065	chr1	171102488	171102987	Ufc1|chr1:171102488-171102987	0.194270411226253	.	.
chr1	171294566	171295065	chr1	171103099	171103598	Ufc1|chr1:171103099-171103598	0.151731399754422	.	.
chr1	171328705	171329204	chr1	171037809	171038308	Dedd|chr1:171037809-171038308	0.171971321834222	.	.
chr1	171328705	171329204	chr1	171247027	171247526	Dedd|chr1:171247027-171247526	0.193448488704253	.	.
chr1	171328705	171329204	chr1	171478928	171479427	Dedd|chr1:171478928-171479427	0.147566326787619	.	.
chr1	171328705	171329204	chr1	171672998	171673497	Dedd|chr1:171672998-171673497	0.26365863952303	.	.
chr1	171329206	171329705	chr1	171037809	171038308	Dedd|chr1:171037809-171038308	0.13711332401465	.	.
chr1	171329206	171329705	chr1	171044266	171044765	Dedd|chr1:171044266-171044765	0.188690786283889	.	.
chr1	171329206	171329705	chr1	171247027	171247526	Dedd|chr1:171247027-171247526	0.159823504440986	.	.
chr1	171329206	171329705	chr1	171672998	171673497	Dedd|chr1:171672998-171673497	0.172232758905112	.	.
chr1	171345437	171345936	chr1	171038357	171038856	Nit1|chr1:171038357-171038856	0.247532173251785	.	.
chr1	171345437	171345936	chr1	171038357	171038856	Pfdn2|chr1:171038357-171038856	0.247532173251785	.	.
chr1	171345437	171345936	chr1	171044266	171044765	Nit1|chr1:171044266-171044765	0.152209252721236	.	.
chr1	171345437	171345936	chr1	171044266	171044765	Pfdn2|chr1:171044266-171044765	0.152209252721236	.	.
chr1	171345437	171345936	chr1	171044776	171045275	Nit1|chr1:171044776-171045275	0.188424265453255	.	.
chr1	171345437	171345936	chr1	171044776	171045275	Pfdn2|chr1:171044776-171045275	0.188424265453255	.	.
chr1	171345437	171345936	chr1	171101659	171102158	Nit1|chr1:171101659-171102158	0.203436100924928	.	.
chr1	171345437	171345936	chr1	171101659	171102158	Pfdn2|chr1:171101659-171102158	0.203436100924928	.	.
chr1	171360576	171361075	chr1	171044266	171044765	Klhdc9|chr1:171044266-171044765	0.269938310315489	.	.
chr1	171361088	171361587	chr1	171038357	171038856	Klhdc9|chr1:171038357-171038856	0.152742252364026	.	.
chr1	171361088	171361587	chr1	171044266	171044765	Klhdc9|chr1:171044266-171044765	0.233434148807418	.	.
chr1	171361088	171361587	chr1	171044776	171045275	Klhdc9|chr1:171044776-171045275	0.149059833838171	.	.
chr1	171361088	171361587	chr1	171101659	171102158	Klhdc9|chr1:171101659-171102158	0.17693563255893	.	.
chr1	171361088	171361587	chr1	171110922	171111421	Klhdc9|chr1:171110922-171111421	0.223263107889615	.	.
chr1	171361088	171361587	chr1	171263038	171263537	Klhdc9|chr1:171263038-171263537	0.185784227103982	.	.
chr1	171411068	171411567	chr1	171037809	171038308	Usf1|chr1:171037809-171038308	0.167904540829556	.	.
chr1	171411068	171411567	chr1	171038357	171038856	Usf1|chr1:171038357-171038856	0.288430933662594	.	.
chr1	171411068	171411567	chr1	171044266	171044765	Usf1|chr1:171044266-171044765	0.221255452672804	.	.
chr1	171411068	171411567	chr1	171101659	171102158	Usf1|chr1:171101659-171102158	0.219807338155929	.	.
chr1	171411068	171411567	chr1	171263038	171263537	Usf1|chr1:171263038-171263537	0.330693222424538	.	.
chr1	171411068	171411567	chr1	171672998	171673497	Usf1|chr1:171672998-171673497	0.130857516498175	.	.
chr1	171503198	171503697	chr1	171774677	171775176	Alyref2|chr1:171774677-171775176	0.163319461250485	.	.
chr1	171503198	171503697	chr1	171774677	171775176	B930036N10Rik|chr1:171774677-171775176	0.163319461250485	.	.
chr1	171503848	171504347	chr1	171672998	171673497	Alyref2|chr1:171672998-171673497	0.171797913900869	.	.
chr1	171503848	171504347	chr1	171672998	171673497	B930036N10Rik|chr1:171672998-171673497	0.171797913900869	.	.
chr1	172082460	172082959	chr1	171774677	171775176	Copa|chr1:171774677-171775176	0.184059875670461	.	.
chr1	172082460	172082959	chr1	171774677	171775176	Ncstn|chr1:171774677-171775176	0.184059875670461	.	.
chr1	172082460	172082959	chr1	172053841	172054340	Copa|chr1:172053841-172054340	0.197556361134102	.	.
chr1	172082460	172082959	chr1	172053841	172054340	Ncstn|chr1:172053841-172054340	0.197556361134102	.	.
chr1	172082460	172082959	chr1	172107605	172108104	Copa|chr1:172107605-172108104	0.276321209949194	.	.
chr1	172082460	172082959	chr1	172107605	172108104	Ncstn|chr1:172107605-172108104	0.276321209949194	.	.
chr1	172206038	172206537	chr1	172053841	172054340	Pea15a|chr1:172053841-172054340	0.249549329193866	.	.
chr1	172206038	172206537	chr1	172217086	172217585	Pea15a|chr1:172217086-172217585	0.134837356759244	.	.
chr1	172206562	172207061	chr1	171774677	171775176	Pea15a|chr1:171774677-171775176	0.260907642390416	.	.
chr1	172206562	172207061	chr1	171774677	171775176	Pea15a|chr1:171774677-171775176	0.260907642390417	.	.
chr1	172206562	172207061	chr1	172027134	172027633	Pea15a|chr1:172027134-172027633	0.213510516743101	.	.
chr1	172206562	172207061	chr1	172107605	172108104	Pea15a|chr1:172107605-172108104	0.274530382767971	.	.
chr1	172520879	172521378	chr1	172624788	172625287	Cfap45|chr1:172624788-172625287	0.144880036431564	.	.
chr1	172520879	172521378	chr1	172665445	172665944	Cfap45|chr1:172665445-172665944	0.494288809762242	.	.
chr1	172520879	172521378	chr1	172920668	172921167	Cfap45|chr1:172920668-172921167	0.202989794077482	.	.
chr1	172520879	172521378	chr1	172969304	172969803	Cfap45|chr1:172969304-172969803	0.305702018826649	.	.
chr1	172632295	172632794	chr1	172549972	172550471	Dusp23|chr1:172549972-172550471	0.22146515928493	.	.
chr1	172632295	172632794	chr1	172550479	172550978	Dusp23|chr1:172550479-172550978	0.326491782009053	.	.
chr1	172632295	172632794	chr1	172551045	172551544	Dusp23|chr1:172551045-172551544	0.156571741875909	.	.
chr1	172632295	172632794	chr1	172562878	172563377	Dusp23|chr1:172562878-172563377	0.132142629139865	.	.
chr1	172632295	172632794	chr1	172563382	172563881	Dusp23|chr1:172563382-172563881	0.155160318723768	.	.
chr1	172632295	172632794	chr1	172920668	172921167	Dusp23|chr1:172920668-172921167	0.140774243320925	.	.
chr1	172632295	172632794	chr1	172969304	172969803	Dusp23|chr1:172969304-172969803	0.146432342322284	.	.
chr1	172632827	172633326	chr1	172706136	172706635	Dusp23|chr1:172706136-172706635	0.224149771252515	.	.
chr1	172632827	172633326	chr1	172706136	172706635	Dusp23|chr1:172706136-172706635	0.224149771252516	.	.
chr1	172632827	172633326	chr1	172706642	172707141	Dusp23|chr1:172706642-172707141	0.206284416701488	.	.
chr1	173367390	173367889	chr1	173365810	173366309	Cadm3|chr1:173365810-173366309	0.195605617680911	.	.
chr1	175625436	175625935	chr1	175936373	175936872	Fh1|chr1:175936373-175936872	0.185471384306549	.	.
chr1	175692503	175693002	chr1	175770581	175771080	Chml|chr1:175770581-175771080	0.154125763777303	.	.
chr1	175692503	175693002	chr1	175770581	175771080	Opn3|chr1:175770581-175771080	0.154125763777303	.	.
chr1	175692503	175693002	chr1	175870656	175871155	Chml|chr1:175870656-175871155	0.139114749631314	.	.
chr1	175692503	175693002	chr1	175870656	175871155	Opn3|chr1:175870656-175871155	0.139114749631314	.	.
chr1	177257072	177257571	chr1	177322779	177323278	Akt3|chr1:177322779-177323278	0.179083559771964	.	.
chr1	177257072	177257571	chr1	177702809	177703308	Akt3|chr1:177702809-177703308	0.14575648263741	.	.
chr1	177257072	177257571	chr1	177703313	177703812	Akt3|chr1:177703313-177703812	0.129083619944388	.	.
chr1	177257580	177258079	chr1	177322779	177323278	Akt3|chr1:177322779-177323278	0.120267893304002	.	.
chr1	177257580	177258079	chr1	177382086	177382585	Akt3|chr1:177382086-177382585	0.149481881338854	.	.
chr1	177257580	177258079	chr1	177703313	177703812	Akt3|chr1:177703313-177703812	0.132964840267373	.	.
chr1	177441840	177442339	chr1	177032132	177032631	Zbtb18|chr1:177032132-177032631	0.170562045854778	.	.
chr1	177982967	177983466	chr1	177624801	177625300	Catspere2|chr1:177624801-177625300	0.150445093850269	.	.
chr1	178187311	178187810	chr1	178368821	178369320	Desi2|chr1:178368821-178369320	0.264693878238734	.	.
chr1	178276142	178276641	chr1	178336353	178336852	4930527J03Rik|chr1:178336353-178336852	0.255183810316166	.	.
chr1	178318532	178319031	chr1	178368821	178369320	B230369F24Rik|chr1:178368821-178369320	0.201974618550987	.	.
chr1	178318532	178319031	chr1	178368821	178369320	Cox20|chr1:178368821-178369320	0.201974618550987	.	.
chr1	178337559	178338058	chr1	178336353	178336852	Hnrnpu|chr1:178336353-178336852	0.165399228906471	.	.
chr1	178405450	178405949	chr1	178368821	178369320	Efcab2|chr1:178368821-178369320	0.136643181917774	.	.
chr1	178405450	178405949	chr1	178463658	178464157	Efcab2|chr1:178463658-178464157	0.133247461524854	.	.
chr1	178406170	178406669	chr1	178336353	178336852	Efcab2|chr1:178336353-178336852	0.232449994683724	.	.
chr1	178406170	178406669	chr1	178368821	178369320	Efcab2|chr1:178368821-178369320	0.28267616454606	.	.
chr1	178406170	178406669	chr1	178449116	178449615	Efcab2|chr1:178449116-178449615	0.175288842514645	.	.
chr1	179546057	179546556	chr1	179853400	179853899	Cnst|chr1:179853400-179853899	0.297843584822407	.	.
chr1	179546057	179546556	chr1	179853400	179853899	Tfb2m|chr1:179853400-179853899	0.297843584822407	.	.
chr1	179546570	179547069	chr1	179853400	179853899	Cnst|chr1:179853400-179853899	0.414971627762584	.	.
chr1	179546570	179547069	chr1	179853400	179853899	Tfb2m|chr1:179853400-179853899	0.414971627762584	.	.
chr1	179803447	179803946	chr1	180195828	180196327	Ahctf1|chr1:180195828-180196327	0.191347109262959	.	.
chr1	179803447	179803946	chr1	180195828	180196327	Gm10518|chr1:180195828-180196327	0.191347109262959	.	.
chr1	179959653	179960152	chr1	179847684	179848183	Cdc42bpa|chr1:179847684-179848183	0.121274785935195	.	.
chr1	179959653	179960152	chr1	180195828	180196327	Cdc42bpa|chr1:180195828-180196327	0.204657005972496	.	.
chr1	179959653	179960152	chr1	180249956	180250455	Cdc42bpa|chr1:180249956-180250455	0.141264510477427	.	.
chr1	180568576	180569075	chr1	180541862	180542361	Parp1|chr1:180541862-180542361	0.175198271715057	.	.
chr1	180725789	180726288	chr1	180778088	180778587	Acbd3|chr1:180778088-180778587	0.216631230120451	.	.
chr1	180767693	180768192	chr1	180777540	180778039	Gm38293|chr1:180777540-180778039	0.132360538838243	.	.
chr1	180767693	180768192	chr1	180778088	180778587	Gm38293|chr1:180778088-180778587	0.203771754896162	.	.
chr1	180767693	180768192	chr1	181017318	181017817	Gm38293|chr1:181017318-181017817	0.190225639353402	.	.
chr1	180768387	180768886	chr1	180777540	180778039	Gm38293|chr1:180777540-180778039	0.147440997258	.	.
chr1	180768387	180768886	chr1	180778088	180778587	Gm38293|chr1:180778088-180778587	0.185800167834001	.	.
chr1	180813365	180813864	chr1	180777540	180778039	H3f3a|chr1:180777540-180778039	0.131891995781491	.	.
chr1	180813365	180813864	chr1	180777540	180778039	H3f3aos|chr1:180777540-180778039	0.131891995781491	.	.
chr1	180813989	180814488	chr1	180777540	180778039	H3f3a|chr1:180777540-180778039	0.165193099530663	.	.
chr1	180813989	180814488	chr1	180777540	180778039	H3f3aos|chr1:180777540-180778039	0.165193099530663	.	.
chr1	180850639	180851138	chr1	180541862	180542361	Sde2|chr1:180541862-180542361	0.183908191860139	.	.
chr1	180850639	180851138	chr1	180778088	180778587	Sde2|chr1:180778088-180778587	0.125516535298642	.	.
chr1	180903944	180904443	chr1	180778088	180778587	Pycr2|chr1:180778088-180778587	0.122165381128243	.	.
chr1	181143487	181143986	chr1	181017318	181017817	Cnih4|chr1:181017318-181017817	0.123131522089077	.	.
chr1	181143487	181143986	chr1	181017318	181017817	Nvl|chr1:181017318-181017817	0.123131522089077	.	.
chr1	181143487	181143986	chr1	181150665	181151164	Cnih4|chr1:181150665-181151164	0.126337255835666	.	.
chr1	181143487	181143986	chr1	181150665	181151164	Nvl|chr1:181150665-181151164	0.126337255835666	.	.
chr1	181144061	181144560	chr1	181022185	181022684	Cnih4|chr1:181022185-181022684	0.155924868620135	.	.
chr1	181144061	181144560	chr1	181022185	181022684	Nvl|chr1:181022185-181022684	0.155924868620135	.	.
chr1	181211764	181212263	chr1	180777540	180778039	Wdr26|chr1:180777540-180778039	0.139058174618412	.	.
chr1	181211764	181212263	chr1	181017318	181017817	Wdr26|chr1:181017318-181017817	0.160580780920318	.	.
chr1	181352331	181352830	chr1	181422782	181423281	Cnih3|chr1:181422782-181423281	0.187207406844426	.	.
chr1	181352331	181352830	chr1	181433203	181433702	Cnih3|chr1:181433203-181433702	0.130918459438098	.	.
chr1	181352331	181352830	chr1	181435730	181436229	Cnih3|chr1:181435730-181436229	0.169096837576395	.	.
chr1	181352831	181353330	chr1	181272868	181273367	Cnih3|chr1:181272868-181273367	0.135262286639834	.	.
chr1	181352831	181353330	chr1	181422782	181423281	Cnih3|chr1:181422782-181423281	0.132265881502728	.	.
chr1	181352831	181353330	chr1	181433203	181433702	Cnih3|chr1:181433203-181433702	0.321339115544757	.	.
chr1	181352831	181353330	chr1	181742443	181742942	Cnih3|chr1:181742443-181742942	0.216012871958386	.	.
chr1	181842237	181842736	chr1	182081947	182082446	Lbr|chr1:182081947-182082446	0.182671745132865	.	.
chr1	181842237	181842736	chr1	182140320	182140819	Lbr|chr1:182140320-182140819	0.197865183431487	.	.
chr1	182019253	182019752	chr1	182489705	182490204	Enah|chr1:182489705-182490204	0.154352952153912	.	.
chr1	182019822	182020321	chr1	181960315	181960814	Enah|chr1:181960315-181960814	0.220039697911117	.	.
chr1	182019822	182020321	chr1	182275563	182276062	Enah|chr1:182275563-182276062	0.243796438509625	.	.
chr1	182124497	182124996	chr1	182489705	182490204	Srp9|chr1:182489705-182490204	0.244053515582741	.	.
chr1	182125000	182125499	chr1	182489705	182490204	Srp9|chr1:182489705-182490204	0.139516982184104	.	.
chr1	182282007	182282506	chr1	182140320	182140819	Degs1|chr1:182140320-182140819	0.226196302995044	.	.
chr1	182282558	182283057	chr1	182090208	182090707	Degs1|chr1:182090208-182090707	0.204533245771506	.	.
chr1	182282558	182283057	chr1	182376142	182376641	Degs1|chr1:182376142-182376641	0.16048390984522	.	.
chr1	182340819	182341318	chr1	182089615	182090114	Fbxo28|chr1:182089615-182090114	0.179867189610469	.	.
chr1	182341398	182341897	chr1	182489705	182490204	Fbxo28|chr1:182489705-182490204	0.181635442701677	.	.
chr1	182408896	182409395	chr1	182275563	182276062	Trp53bp2|chr1:182275563-182276062	0.302192738945865	.	.
chr1	182408896	182409395	chr1	182376142	182376641	Trp53bp2|chr1:182376142-182376641	0.236604408425569	.	.
chr1	182408896	182409395	chr1	182376699	182377198	Trp53bp2|chr1:182376699-182377198	0.164978407962958	.	.
chr1	183296308	183296807	chr1	183191131	183191630	Aida|chr1:183191131-183191630	0.232834297623531	.	.
chr1	183296308	183296807	chr1	183191131	183191630	Brox|chr1:183191131-183191630	0.232834297623531	.	.
chr1	183296308	183296807	chr1	183316300	183316799	Aida|chr1:183316300-183316799	0.257091421695615	.	.
chr1	183296308	183296807	chr1	183316300	183316799	Brox|chr1:183316300-183316799	0.257091421695615	.	.
chr1	183296824	183297323	chr1	183191131	183191630	Aida|chr1:183191131-183191630	0.218735052660882	.	.
chr1	183296824	183297323	chr1	183191131	183191630	Brox|chr1:183191131-183191630	0.218735052660882	.	.
chr1	183296824	183297323	chr1	183316300	183316799	Aida|chr1:183316300-183316799	0.29303404100053	.	.
chr1	183296824	183297323	chr1	183316300	183316799	Brox|chr1:183316300-183316799	0.29303404100053	.	.
chr1	183296824	183297323	chr1	183595235	183595734	Aida|chr1:183595235-183595734	0.152321071281835	.	.
chr1	183296824	183297323	chr1	183595235	183595734	Brox|chr1:183595235-183595734	0.152321071281835	.	.
chr1	183297516	183298015	chr1	183191131	183191630	Brox|chr1:183191131-183191630	0.195087365485815	.	.
chr1	183297516	183298015	chr1	183594731	183595230	Brox|chr1:183594731-183595230	0.137061873895064	.	.
chr1	183297516	183298015	chr1	183595235	183595734	Brox|chr1:183595235-183595734	0.127465216838071	.	.
chr1	183369413	183369912	chr1	183059621	183060120	Mia3|chr1:183059621-183060120	0.122547611924615	.	.
chr1	183369413	183369912	chr1	183191131	183191630	Mia3|chr1:183191131-183191630	0.200404064057436	.	.
chr1	183388644	183389143	chr1	183344755	183345254	Taf1a|chr1:183344755-183345254	0.134791425817188	.	.
chr1	183388644	183389143	chr1	183442295	183442794	Taf1a|chr1:183442295-183442794	0.177898719177096	.	.
chr1	183388644	183389143	chr1	183720201	183720700	Taf1a|chr1:183720201-183720700	0.163715719328898	.	.
chr1	184033370	184033869	chr1	184100118	184100617	1700056E22Rik|chr1:184100118-184100617	0.221198719014192	.	.
chr1	184034061	184034560	chr1	184100118	184100617	1700056E22Rik|chr1:184100118-184100617	0.146638509759421	.	.
chr1	184999022	184999521	chr1	184791060	184791559	Mark1|chr1:184791060-184791559	0.148734730055813	.	.
chr1	184999545	185000044	chr1	184737758	184738257	Mark1|chr1:184737758-184738257	0.150749714106824	.	.
chr1	184999545	185000044	chr1	184902756	184903255	Mark1|chr1:184902756-184903255	0.159129965152172	.	.
chr1	185329129	185329628	chr1	185482024	185482523	Iars2|chr1:185482024-185482523	0.189079217030739	.	.
chr1	185331876	185332375	chr1	185598202	185598701	Bpnt1|chr1:185598202-185598701	0.126667814389535	.	.
chr1	185454649	185455148	chr1	185253181	185253680	Gm2061|chr1:185253181-185253680	0.150065173029239	.	.
chr1	185454649	185455148	chr1	185253181	185253680	Slc30a10|chr1:185253181-185253680	0.150065173029239	.	.
chr1	186117016	186117515	chr1	186474810	186475309	Lyplal1|chr1:186474810-186475309	0.159423957702802	.	.
chr1	186705696	186706195	chr1	186609938	186610437	Gm29491|chr1:186609938-186610437	0.231681623030804	.	.
chr1	186705696	186706195	chr1	186609938	186610437	Tgfb2|chr1:186609938-186610437	0.231681623030804	.	.
chr1	186705696	186706195	chr1	186618315	186618814	Gm29491|chr1:186618315-186618814	0.260205977052758	.	.
chr1	186705696	186706195	chr1	186618315	186618814	Tgfb2|chr1:186618315-186618814	0.260205977052758	.	.
chr1	191718068	191718567	chr1	191527042	191527541	Lpgat1|chr1:191527042-191527541	0.221421297816319	.	.
chr1	191718068	191718567	chr1	191817776	191818275	Lpgat1|chr1:191817776-191818275	0.229506012704269	.	.
chr1	191821104	191821603	chr1	191592326	191592825	Gm38037|chr1:191592326-191592825	0.188785418501224	.	.
chr1	191821104	191821603	chr1	191592326	191592825	Nek2|chr1:191592326-191592825	0.188785418501224	.	.
chr1	191821104	191821603	chr1	192107306	192107805	Gm38037|chr1:192107306-192107805	0.148392085289097	.	.
chr1	191821104	191821603	chr1	192107306	192107805	Nek2|chr1:192107306-192107805	0.148392085289097	.	.
chr1	191906374	191906873	chr1	191592326	191592825	1700034H15Rik|chr1:191592326-191592825	0.234052882209515	.	.
chr1	191906374	191906873	chr1	191592326	191592825	Slc30a1|chr1:191592326-191592825	0.234052882209515	.	.
chr1	191906374	191906873	chr1	192107306	192107805	1700034H15Rik|chr1:192107306-192107805	0.251025958506565	.	.
chr1	191906374	191906873	chr1	192107306	192107805	Slc30a1|chr1:192107306-192107805	0.251025958506565	.	.
chr1	191977150	191977649	chr1	191592326	191592825	Rd3|chr1:191592326-191592825	0.157674115444655	.	.
chr1	191989950	191990449	chr1	191964106	191964605	Gm26670|chr1:191964106-191964605	0.246276683484692	.	.
chr1	192190456	192190955	chr1	191817776	191818275	Kcnh1|chr1:191817776-191818275	0.128894058652956	.	.
chr1	194222981	194223480	chr1	193836413	193836912	4930503O07Rik|chr1:193836413-193836912	0.142760949969521	.	.
chr1	194222981	194223480	chr1	194381954	194382453	4930503O07Rik|chr1:194381954-194382453	0.35499579161987	.	.
chr1	194976725	194977224	chr1	194977967	194978466	A330023F24Rik|chr1:194977967-194978466	0.175399339445697	.	.
chr1	194976725	194977224	chr1	194977967	194978466	Gm16897|chr1:194977967-194978466	0.175399339445697	.	.
chr1	194976725	194977224	chr1	195016706	195017205	A330023F24Rik|chr1:195016706-195017205	0.143310234077873	.	.
chr1	194976725	194977224	chr1	195016706	195017205	Gm16897|chr1:195016706-195017205	0.143310234077873	.	.
chr1	194977431	194977930	chr1	194977967	194978466	Gm16897|chr1:194977967-194978466	0.200850616263848	.	.
chr1	195018071	195018570	chr1	194977967	194978466	Gm37027|chr1:194977967-194978466	0.143414567522055	.	.
chr1	195092132	195092631	chr1	195016706	195017205	Cd46|chr1:195016706-195017205	0.134281258663477	.	.
chr1	195130829	195131328	chr1	194879521	194880020	Cr1l|chr1:194879521-194880020	0.176777558713761	.	.
chr10	3366298	3366797	chr10	3416492	3416991	Ppp1r14c|chr10:3416492-3416991	0.217942791444795	.	.
chr10	3366298	3366797	chr10	3416492	3416991	Ppp1r14c|chr10:3416492-3416991	0.217942791444796	.	.
chr10	3972861	3973360	chr10	3596643	3597142	Mthfd1l|chr10:3596643-3597142	0.20433231877083	.	.
chr10	3972861	3973360	chr10	3832678	3833177	Mthfd1l|chr10:3832678-3833177	0.18618301281406	.	.
chr10	3973553	3974052	chr10	3832678	3833177	Mthfd1l|chr10:3832678-3833177	0.508724111137654	.	.
chr10	4265552	4266051	chr10	4712513	4713012	Akap12|chr10:4712513-4713012	0.160717337331794	.	.
chr10	4266269	4266768	chr10	4386733	4387232	Akap12|chr10:4386733-4387232	0.141292918133022	.	.
chr10	4266269	4266768	chr10	4712513	4713012	Akap12|chr10:4712513-4713012	0.191945051618255	.	.
chr10	4266915	4267414	chr10	4251691	4252190	Akap12|chr10:4251691-4252190	0.216432540928092	.	.
chr10	4387235	4387734	chr10	4275455	4275954	Zbtb2|chr10:4275455-4275954	0.205643539088061	.	.
chr10	4387235	4387734	chr10	4371868	4372367	Zbtb2|chr10:4371868-4372367	0.24111360557495	.	.
chr10	4387235	4387734	chr10	4386733	4387232	Zbtb2|chr10:4386733-4387232	0.409234199901991	.	.
chr10	4432192	4432691	chr10	4386733	4387232	Armt1|chr10:4386733-4387232	0.350137761945667	.	.
chr10	4432192	4432691	chr10	4386733	4387232	Rmnd1|chr10:4386733-4387232	0.350137761945667	.	.
chr10	5550504	5551003	chr10	5264998	5265497	Syne1|chr10:5264998-5265497	0.130359923611018	.	.
chr10	5550504	5551003	chr10	5549987	5550486	Syne1|chr10:5549987-5550486	0.385283028631264	.	.
chr10	5805395	5805894	chr10	6072134	6072633	Fbxo5|chr10:6072134-6072633	0.302593835134406	.	.
chr10	5823844	5824343	chr10	5549987	5550486	Mtrf1l|chr10:5549987-5550486	0.205629372426023	.	.
chr10	7590117	7590616	chr10	7820802	7821301	Lrp11|chr10:7820802-7821301	0.178226901487176	.	.
chr10	7680943	7681442	chr10	7663092	7663591	Lats1|chr10:7663092-7663591	0.132248401769824	.	.
chr10	7680943	7681442	chr10	7663092	7663591	Pcmt1|chr10:7663092-7663591	0.132248401769824	.	.
chr10	7725685	7726184	chr10	7900869	7901368	Katna1|chr10:7900869-7901368	0.289640806668531	.	.
chr10	7780721	7781220	chr10	7900869	7901368	B430219N15Rik|chr10:7900869-7901368	0.191542642706871	.	.
chr10	7792631	7793130	chr10	7900869	7901368	Ginm1|chr10:7900869-7901368	0.122345185418353	.	.
chr10	7792631	7793130	chr10	7900869	7901368	Ppil4|chr10:7900869-7901368	0.122345185418353	.	.
chr10	7955534	7956033	chr10	7900869	7901368	Tab2|chr10:7900869-7901368	0.242562207273894	.	.
chr10	7955534	7956033	chr10	8240240	8240739	Tab2|chr10:8240240-8240739	0.164299289046486	.	.
chr10	7956090	7956589	chr10	8196246	8196745	Tab2|chr10:8196246-8196745	0.170902163297064	.	.
chr10	8176701	8177200	chr10	7820802	7821301	Gm30906|chr10:7820802-7821301	0.131110347405782	.	.
chr10	8176701	8177200	chr10	8035180	8035679	Gm30906|chr10:8035180-8035679	0.243330356338897	.	.
chr10	8518648	8519147	chr10	8715602	8716101	Ust|chr10:8715602-8716101	0.129811106940901	.	.
chr10	10472118	10472617	chr10	10309255	10309754	Adgb|chr10:10309255-10309754	0.304646861617746	.	.
chr10	10557986	10558485	chr10	10252780	10253279	Rab32|chr10:10252780-10253279	0.163303898002524	.	.
chr10	10557986	10558485	chr10	10283359	10283858	Rab32|chr10:10283359-10283858	0.186198213966851	.	.
chr10	11149164	11149663	chr10	11009228	11009727	Shprh|chr10:11009228-11009727	0.295315228666669	.	.
chr10	11149164	11149663	chr10	11080297	11080796	Shprh|chr10:11080297-11080796	0.229076626703431	.	.
chr10	11149164	11149663	chr10	11080801	11081300	Shprh|chr10:11080801-11081300	0.157606485216343	.	.
chr10	11149164	11149663	chr10	11449856	11450355	Shprh|chr10:11449856-11450355	0.27337709747361	.	.
chr10	11149164	11149663	chr10	11491884	11492383	Shprh|chr10:11491884-11492383	0.20505452517524	.	.
chr10	11343450	11343949	chr10	11009228	11009727	Epm2a|chr10:11009228-11009727	0.336112792618292	.	.
chr10	11343450	11343949	chr10	11535223	11535722	Epm2a|chr10:11535223-11535722	0.297444800177588	.	.
chr10	11343450	11343949	chr10	11564381	11564880	Epm2a|chr10:11564381-11564880	0.32158486323478	.	.
chr10	12922385	12922884	chr10	13008121	13008620	B230208H11Rik|chr10:13008121-13008620	0.179947453900304	.	.
chr10	12922385	12922884	chr10	13016462	13016961	B230208H11Rik|chr10:13016462-13016961	0.217116914844466	.	.
chr10	12922385	12922884	chr10	13090439	13090938	B230208H11Rik|chr10:13090439-13090938	0.184024734510059	.	.
chr10	12922927	12923426	chr10	13008121	13008620	B230208H11Rik|chr10:13008121-13008620	0.201902875183643	.	.
chr10	12922927	12923426	chr10	13090439	13090938	B230208H11Rik|chr10:13090439-13090938	0.137162027309813	.	.
chr10	13192919	13193418	chr10	13018414	13018913	Ltv1|chr10:13018414-13018913	0.130282095835201	.	.
chr10	14705323	14705822	chr10	14816992	14817491	Nmbr|chr10:14816992-14817491	0.305996385728514	.	.
chr10	14705323	14705822	chr10	14816992	14817491	Vta1|chr10:14816992-14817491	0.305996385728514	.	.
chr10	15300071	15300570	chr10	15680889	15681388	Gm47710|chr10:15680889-15681388	0.136909286057045	.	.
chr10	17331923	17332422	chr10	17100225	17100724	Gm47760|chr10:17100225-17100724	0.144511279448118	.	.
chr10	17331923	17332422	chr10	17232474	17232973	Gm47760|chr10:17232474-17232973	0.381594650248513	.	.
chr10	17331923	17332422	chr10	17330872	17331371	Gm47760|chr10:17330872-17331371	0.213874482674226	.	.
chr10	17331923	17332422	chr10	17331372	17331871	Gm47760|chr10:17331372-17331871	0.214749608389907	.	.
chr10	17331923	17332422	chr10	17395720	17396219	Gm47760|chr10:17395720-17396219	0.234669102635816	.	.
chr10	17722198	17722697	chr10	17331372	17331871	Cited2|chr10:17331372-17331871	0.183928144209773	.	.
chr10	17722963	17723462	chr10	17441271	17441770	Cited2|chr10:17441271-17441770	0.145565054549858	.	.
chr10	17947167	17947666	chr10	17733034	17733533	Heca|chr10:17733034-17733533	0.183487024328046	.	.
chr10	17947167	17947666	chr10	18182182	18182681	Heca|chr10:18182182-18182681	0.197902163142014	.	.
chr10	17948344	17948843	chr10	17528554	17529053	Heca|chr10:17528554-17529053	0.141513859152359	.	.
chr10	18022176	18022675	chr10	18391549	18392048	Abracl|chr10:18391549-18392048	0.24292480901174	.	.
chr10	18022923	18023422	chr10	18371696	18372195	Abracl|chr10:18371696-18372195	0.174557177346251	.	.
chr10	18022923	18023422	chr10	18391549	18392048	Abracl|chr10:18391549-18392048	0.30437724502181	.	.
chr10	18055292	18055791	chr10	18430883	18431382	Reps1|chr10:18430883-18431382	0.140353164746192	.	.
chr10	18056109	18056608	chr10	18182182	18182681	Reps1|chr10:18182182-18182681	0.302804478507697	.	.
chr10	18056109	18056608	chr10	18371696	18372195	Reps1|chr10:18371696-18372195	0.119241018689388	.	.
chr10	18844729	18845228	chr10	18772723	18773222	Perp|chr10:18772723-18773222	0.278916412442146	.	.
chr10	18886878	18887377	chr10	19061883	19062382	Gm48483|chr10:19061883-19062382	0.358287092410906	.	.
chr10	18886878	18887377	chr10	19062444	19062943	Gm48483|chr10:19062444-19062943	0.211110986850408	.	.
chr10	19015270	19015769	chr10	19043787	19044286	Tnfaip3|chr10:19043787-19044286	0.238183742084543	.	.
chr10	19015270	19015769	chr10	19185903	19186402	Tnfaip3|chr10:19185903-19186402	0.259180110295575	.	.
chr10	19100462	19100961	chr10	19043787	19044286	Gm48545|chr10:19043787-19044286	0.15661104725336	.	.
chr10	19100462	19100961	chr10	19185903	19186402	Gm48545|chr10:19185903-19186402	0.190855423853551	.	.
chr10	19712255	19712754	chr10	19693066	19693565	Il20ra|chr10:19693066-19693565	0.18856822273021	.	.
chr10	19712255	19712754	chr10	19779077	19779576	Il20ra|chr10:19779077-19779576	0.232086111936656	.	.
chr10	19850487	19850986	chr10	19779077	19779576	Slc35d3|chr10:19779077-19779576	0.133118116547317	.	.
chr10	19850487	19850986	chr10	19849978	19850477	Slc35d3|chr10:19849978-19850477	0.38913784452204	.	.
chr10	19850487	19850986	chr10	19876558	19877057	Slc35d3|chr10:19876558-19877057	0.157508910342045	.	.
chr10	19850487	19850986	chr10	19960990	19961489	Slc35d3|chr10:19960990-19961489	0.332474222362618	.	.
chr10	19907191	19907690	chr10	19693066	19693565	Pex7|chr10:19693066-19693565	0.126420457642142	.	.
chr10	19907191	19907690	chr10	19876558	19877057	Pex7|chr10:19876558-19877057	0.142123665088527	.	.
chr10	19933466	19933965	chr10	19915249	19915748	Map3k5|chr10:19915249-19915748	0.192611086092733	.	.
chr10	19933991	19934490	chr10	19893934	19894433	Map3k5|chr10:19893934-19894433	0.135967675895375	.	.
chr10	20724806	20725305	chr10	20547953	20548452	Pde7b|chr10:20547953-20548452	0.138017736724152	.	.
chr10	20724806	20725305	chr10	20764125	20764624	Pde7b|chr10:20764125-20764624	0.152944320177737	.	.
chr10	20724806	20725305	chr10	20937429	20937928	Pde7b|chr10:20937429-20937928	0.345921539585761	.	.
chr10	21144872	21145371	chr10	20854873	20855372	Gm26577|chr10:20854873-20855372	0.167814248278757	.	.
chr10	21881933	21882432	chr10	21775872	21776371	Sgk1|chr10:21775872-21776371	0.146388367482464	.	.
chr10	21881933	21882432	chr10	21923542	21924041	Sgk1|chr10:21923542-21924041	0.1232059741912	.	.
chr10	21881933	21882432	chr10	22058487	22058986	Sgk1|chr10:22058487-22058986	0.145487549826674	.	.
chr10	22645129	22645628	chr10	22579377	22579876	Slc2a12|chr10:22579377-22579876	0.212834766143328	.	.
chr10	22645129	22645628	chr10	22600937	22601436	Slc2a12|chr10:22600937-22601436	0.135007726840404	.	.
chr10	22731152	22731651	chr10	22479767	22480266	AC166256.1|chr10:22479767-22480266	0.193324673647806	.	.
chr10	22731152	22731651	chr10	22479767	22480266	Tbpl1|chr10:22479767-22480266	0.193324673647806	.	.
chr10	22731152	22731651	chr10	22579377	22579876	AC166256.1|chr10:22579377-22579876	0.321605311217135	.	.
chr10	22731152	22731651	chr10	22579377	22579876	Tbpl1|chr10:22579377-22579876	0.321605311217135	.	.
chr10	22731152	22731651	chr10	22714849	22715348	AC166256.1|chr10:22714849-22715348	0.183359081835788	.	.
chr10	22731152	22731651	chr10	22714849	22715348	Tbpl1|chr10:22714849-22715348	0.183359081835788	.	.
chr10	22731681	22732180	chr10	22479767	22480266	AC166256.1|chr10:22479767-22480266	0.171443830233722	.	.
chr10	22731681	22732180	chr10	22479767	22480266	Tbpl1|chr10:22479767-22480266	0.171443830233722	.	.
chr10	23349982	23350481	chr10	23151947	23152446	Eya4|chr10:23151947-23152446	0.123475980778578	.	.
chr10	23349982	23350481	chr10	23178705	23179204	Eya4|chr10:23178705-23179204	0.169803692800185	.	.
chr10	23349982	23350481	chr10	23547742	23548241	Eya4|chr10:23547742-23548241	0.162040995363858	.	.
chr10	23349982	23350481	chr10	23569394	23569893	Eya4|chr10:23569394-23569893	0.126053633282501	.	.
chr10	23787039	23787538	chr10	23547742	23548241	Rps12|chr10:23547742-23548241	0.377868406259861	.	.
chr10	23787039	23787538	chr10	23606650	23607149	Rps12|chr10:23606650-23607149	0.246127674659027	.	.
chr10	23787039	23787538	chr10	23607158	23607657	Rps12|chr10:23607158-23607657	0.385389888401164	.	.
chr10	23787039	23787538	chr10	23979250	23979749	Rps12|chr10:23979250-23979749	0.13091792283292	.	.
chr10	23796314	23796813	chr10	23569394	23569893	Slc18b1|chr10:23569394-23569893	0.128651820972057	.	.
chr10	23796872	23797371	chr10	23569394	23569893	Slc18b1|chr10:23569394-23569893	0.272895327167816	.	.
chr10	23796872	23797371	chr10	24080130	24080629	Slc18b1|chr10:24080130-24080629	0.215391419785656	.	.
chr10	23796872	23797371	chr10	24191919	24192418	Slc18b1|chr10:24191919-24192418	0.1828102937953	.	.
chr10	23949561	23950060	chr10	23569394	23569893	Taar3|chr10:23569394-23569893	0.258334200644378	.	.
chr10	23949561	23950060	chr10	23754861	23755360	Taar3|chr10:23754861-23755360	0.138997642658031	.	.
chr10	23949561	23950060	chr10	24080130	24080629	Taar3|chr10:24080130-24080629	0.361304836663142	.	.
chr10	24131389	24131888	chr10	24311997	24312496	Gm40614|chr10:24311997-24312496	0.133194590732563	.	.
chr10	24595382	24595881	chr10	24281927	24282426	Ccn2|chr10:24281927-24282426	0.128900529309346	.	.
chr10	24595382	24595881	chr10	24287353	24287852	Ccn2|chr10:24287353-24287852	0.158099749837087	.	.
chr10	24595382	24595881	chr10	24485436	24485935	Ccn2|chr10:24485436-24485935	0.129272445915561	.	.
chr10	24595382	24595881	chr10	24591108	24591607	Ccn2|chr10:24591108-24591607	0.211631827140828	.	.
chr10	24711736	24712235	chr10	24625007	24625506	Enpp1|chr10:24625007-24625506	0.187050531839889	.	.
chr10	24711736	24712235	chr10	24702654	24703153	Enpp1|chr10:24702654-24703153	0.442192743358165	.	.
chr10	24869684	24870183	chr10	24591108	24591607	Med23|chr10:24591108-24591607	0.152506773295146	.	.
chr10	26077668	26078167	chr10	26099275	26099774	Gm9767|chr10:26099275-26099774	0.344409953950957	.	.
chr10	26077668	26078167	chr10	26303433	26303932	Gm9767|chr10:26303433-26303932	0.191931946286395	.	.
chr10	26078173	26078672	chr10	26099275	26099774	Gm9767|chr10:26099275-26099774	0.339331364092989	.	.
chr10	26078173	26078672	chr10	26099275	26099774	Tmem200a|chr10:26099275-26099774	0.339331364092989	.	.
chr10	26078173	26078672	chr10	26303433	26303932	Gm9767|chr10:26303433-26303932	0.287219304359086	.	.
chr10	26078173	26078672	chr10	26303433	26303932	Tmem200a|chr10:26303433-26303932	0.287219304359086	.	.
chr10	26375759	26376258	chr10	26630133	26630632	L3mbtl3|chr10:26630133-26630632	0.129630365802173	.	.
chr10	26695050	26695549	chr10	26272228	26272727	Gm48893|chr10:26272228-26272727	0.157308434464732	.	.
chr10	26695050	26695549	chr10	26772852	26773351	Gm48893|chr10:26772852-26773351	0.208203735123667	.	.
chr10	26752501	26753000	chr10	26772852	26773351	Arhgap18|chr10:26772852-26773351	0.17253989482892	.	.
chr10	26752501	26753000	chr10	26835926	26836425	Arhgap18|chr10:26835926-26836425	0.240548400770779	.	.
chr10	26752501	26753000	chr10	26857988	26858487	Arhgap18|chr10:26857988-26858487	0.122371389779815	.	.
chr10	26753106	26753605	chr10	26835926	26836425	Arhgap18|chr10:26835926-26836425	0.143896601706478	.	.
chr10	26753106	26753605	chr10	26857988	26858487	Arhgap18|chr10:26857988-26858487	0.147720094100397	.	.
chr10	26753106	26753605	chr10	26919492	26919991	Arhgap18|chr10:26919492-26919991	0.261871442208884	.	.
chr10	26949551	26950050	chr10	26919492	26919991	Gm48084|chr10:26919492-26919991	0.234845280894027	.	.
chr10	29313161	29313660	chr10	29146930	29147429	Echdc1|chr10:29146930-29147429	0.146090778313263	.	.
chr10	29313161	29313660	chr10	29146930	29147429	Gm46218|chr10:29146930-29147429	0.146090778313263	.	.
chr10	29313161	29313660	chr10	29532753	29533252	Echdc1|chr10:29532753-29533252	0.145349826942532	.	.
chr10	29313161	29313660	chr10	29532753	29533252	Gm46218|chr10:29532753-29533252	0.145349826942532	.	.
chr10	29313161	29313660	chr10	29708394	29708893	Echdc1|chr10:29708394-29708893	0.159013940501191	.	.
chr10	29313161	29313660	chr10	29708394	29708893	Gm46218|chr10:29708394-29708893	0.159013940501191	.	.
chr10	29361838	29362337	chr10	29650999	29651498	Rnf146|chr10:29650999-29651498	0.220954809546822	.	.
chr10	29535581	29536080	chr10	29708394	29708893	Rspo3|chr10:29708394-29708893	0.210014148597889	.	.
chr10	29535581	29536080	chr10	29804096	29804595	Rspo3|chr10:29804096-29804595	0.279284230817671	.	.
chr10	30200346	30200845	chr10	30327863	30328362	Cenpw|chr10:30327863-30328362	0.128328848264147	.	.
chr10	30600453	30600952	chr10	30327863	30328362	Trmt11|chr10:30327863-30328362	0.217396729384091	.	.
chr10	30600453	30600952	chr10	30405825	30406324	Trmt11|chr10:30405825-30406324	0.3098854542345	.	.
chr10	30600453	30600952	chr10	30419345	30419844	Trmt11|chr10:30419345-30419844	0.168423752001145	.	.
chr10	30600453	30600952	chr10	30537972	30538471	Trmt11|chr10:30537972-30538471	0.170145939962553	.	.
chr10	30802619	30803118	chr10	30537972	30538471	Ncoa7|chr10:30537972-30538471	0.193694285906531	.	.
chr10	30802619	30803118	chr10	30771104	30771603	Ncoa7|chr10:30771104-30771603	0.142656757549465	.	.
chr10	30803126	30803625	chr10	30537972	30538471	Ncoa7|chr10:30537972-30538471	0.159898215344995	.	.
chr10	30803126	30803625	chr10	31026379	31026878	Ncoa7|chr10:31026379-31026878	0.160088991093928	.	.
chr10	30842620	30843119	chr10	31026379	31026878	Hey2|chr10:31026379-31026878	0.146527878812522	.	.
chr10	31313140	31313639	chr10	31026379	31026878	Hddc2|chr10:31026379-31026878	0.195074837683445	.	.
chr10	31313140	31313639	chr10	31426619	31427118	Hddc2|chr10:31426619-31427118	0.205077310404664	.	.
chr10	31313140	31313639	chr10	31593174	31593673	Hddc2|chr10:31593174-31593673	0.133818406403468	.	.
chr10	31445701	31446200	chr10	31465773	31466272	Tpd52l1|chr10:31465773-31466272	0.218576353982702	.	.
chr10	31609486	31609985	chr10	31592665	31593164	Rnf217|chr10:31592665-31593164	0.192092800844692	.	.
chr10	32889817	32890316	chr10	32881875	32882374	Nkain2|chr10:32881875-32882374	0.23894360636097	.	.
chr10	33904718	33905217	chr10	33558095	33558594	Rsph4a|chr10:33558095-33558594	0.24159392365687	.	.
chr10	33904718	33905217	chr10	34070989	34071488	Rsph4a|chr10:34070989-34071488	0.371876850000312	.	.
chr10	33904718	33905217	chr10	34091720	34092219	Rsph4a|chr10:34091720-34092219	0.181371669216162	.	.
chr10	34207257	34207756	chr10	33986736	33987235	Dse|chr10:33986736-33987235	0.194595936784761	.	.
chr10	34207257	34207756	chr10	34316363	34316862	Dse|chr10:34316363-34316862	0.248691765699842	.	.
chr10	34207257	34207756	chr10	34316872	34317371	Dse|chr10:34316872-34317371	0.147681748006451	.	.
chr10	34207257	34207756	chr10	34328221	34328720	Dse|chr10:34328221-34328720	0.288728539680646	.	.
chr10	34281970	34282469	chr10	34091720	34092219	Tspyl1|chr10:34091720-34092219	0.121761324830325	.	.
chr10	34281970	34282469	chr10	34316363	34316862	Tspyl1|chr10:34316363-34316862	0.123574305239959	.	.
chr10	34281970	34282469	chr10	34316872	34317371	Tspyl1|chr10:34316872-34317371	0.233471823699737	.	.
chr10	34281970	34282469	chr10	34328221	34328720	Tspyl1|chr10:34328221-34328720	0.161532069635531	.	.
chr10	34281970	34282469	chr10	34512501	34513000	Tspyl1|chr10:34512501-34513000	0.157781367228747	.	.
chr10	36506584	36507083	chr10	36566760	36567259	Hs3st5|chr10:36566760-36567259	0.318204537012347	.	.
chr10	36506584	36507083	chr10	36748751	36749250	Hs3st5|chr10:36748751-36749250	0.126856188873142	.	.
chr10	36506584	36507083	chr10	36791758	36792257	Hs3st5|chr10:36791758-36792257	0.162701446798728	.	.
chr10	36507177	36507676	chr10	36566760	36567259	Hs3st5|chr10:36566760-36567259	0.254719587095948	.	.
chr10	36974613	36975112	chr10	36748751	36749250	Hdac2|chr10:36748751-36749250	0.13140508794798	.	.
chr10	36974613	36975112	chr10	36834200	36834699	Hdac2|chr10:36834200-36834699	0.149411222842552	.	.
chr10	36974613	36975112	chr10	37072777	37073276	Hdac2|chr10:37072777-37073276	0.11926850925647	.	.
chr10	37138712	37139211	chr10	37047820	37048319	5930403N24Rik|chr10:37047820-37048319	0.128374376126373	.	.
chr10	37138712	37139211	chr10	37047820	37048319	Marcks|chr10:37047820-37048319	0.128374376126373	.	.
chr10	37138712	37139211	chr10	37136922	37137421	5930403N24Rik|chr10:37136922-37137421	0.188157830069492	.	.
chr10	37138712	37139211	chr10	37136922	37137421	Marcks|chr10:37136922-37137421	0.188157830069492	.	.
chr10	39133692	39134191	chr10	39209663	39210162	Fam229b|chr10:39209663-39210162	0.201385467694941	.	.
chr10	39133692	39134191	chr10	39209663	39210162	Tube1|chr10:39209663-39210162	0.201385467694941	.	.
chr10	39133692	39134191	chr10	39239839	39240338	Fam229b|chr10:39239839-39240338	0.130610415795427	.	.
chr10	39133692	39134191	chr10	39239839	39240338	Tube1|chr10:39239839-39240338	0.130610415795427	.	.
chr10	40025041	40025540	chr10	39960047	39960546	Mfsd4b1|chr10:39960047-39960546	0.175629122068106	.	.
chr10	40142083	40142582	chr10	40300650	40301149	Slc16a10|chr10:40300650-40301149	0.214770267125911	.	.
chr10	40257484	40257983	chr10	40212385	40212884	Gtf3c6|chr10:40212385-40212884	0.256518477250895	.	.
chr10	40257484	40257983	chr10	40713248	40713747	Gtf3c6|chr10:40713248-40713747	0.198366494218158	.	.
chr10	40301364	40301863	chr10	40713874	40714373	Amd1|chr10:40713874-40714373	0.239183577841989	.	.
chr10	40301997	40302496	chr10	40300650	40301149	Amd1|chr10:40300650-40301149	0.216981465666225	.	.
chr10	40301997	40302496	chr10	40681866	40682365	Amd1|chr10:40681866-40682365	0.284202061768226	.	.
chr10	40301997	40302496	chr10	40737514	40738013	Amd1|chr10:40737514-40738013	0.215177943830584	.	.
chr10	40629674	40630173	chr10	40300650	40301149	Ddo|chr10:40300650-40301149	0.166916478525535	.	.
chr10	40682406	40682905	chr10	40518748	40519247	Mettl24|chr10:40518748-40519247	0.334846234805624	.	.
chr10	40682406	40682905	chr10	40681866	40682365	Mettl24|chr10:40681866-40682365	0.368870584769562	.	.
chr10	40682406	40682905	chr10	40737514	40738013	Mettl24|chr10:40737514-40738013	0.224516385413722	.	.
chr10	40683470	40683969	chr10	40713248	40713747	Mettl24|chr10:40713248-40713747	0.137980522570785	.	.
chr10	41071321	41071820	chr10	41100073	41100572	Gpr6|chr10:41100073-41100572	0.159699202617971	.	.
chr10	41071321	41071820	chr10	41182288	41182787	Gpr6|chr10:41182288-41182787	0.286250219051515	.	.
chr10	41072083	41072582	chr10	41016487	41016986	Gpr6|chr10:41016487-41016986	0.267105771172603	.	.
chr10	41072083	41072582	chr10	41100073	41100572	Gpr6|chr10:41100073-41100572	0.369784925129078	.	.
chr10	41072083	41072582	chr10	41182288	41182787	Gpr6|chr10:41182288-41182787	0.33512964956805	.	.
chr10	41072083	41072582	chr10	41245521	41246020	Gpr6|chr10:41245521-41246020	0.179066579207821	.	.
chr10	41072083	41072582	chr10	41246073	41246572	Gpr6|chr10:41246073-41246572	0.151332251151812	.	.
chr10	41303028	41303527	chr10	41100073	41100572	Ak9|chr10:41100073-41100572	0.13192671001229	.	.
chr10	41303028	41303527	chr10	41100073	41100572	Fig4|chr10:41100073-41100572	0.13192671001229	.	.
chr10	41303028	41303527	chr10	41209028	41209527	Ak9|chr10:41209028-41209527	0.16599471607694	.	.
chr10	41303028	41303527	chr10	41209028	41209527	Fig4|chr10:41209028-41209527	0.16599471607694	.	.
chr10	41303669	41304168	chr10	41403885	41404384	Ak9|chr10:41403885-41404384	0.138181709874026	.	.
chr10	41303669	41304168	chr10	41403885	41404384	Fig4|chr10:41403885-41404384	0.138181709874026	.	.
chr10	41303669	41304168	chr10	41718963	41719462	Ak9|chr10:41718963-41719462	0.258497675744706	.	.
chr10	41303669	41304168	chr10	41718963	41719462	Fig4|chr10:41718963-41719462	0.258497675744706	.	.
chr10	41303669	41304168	chr10	41719495	41719994	Ak9|chr10:41719495-41719994	0.175947999311676	.	.
chr10	41303669	41304168	chr10	41719495	41719994	Fig4|chr10:41719495-41719994	0.175947999311676	.	.
chr10	41303669	41304168	chr10	41743001	41743500	Ak9|chr10:41743001-41743500	0.309494843869321	.	.
chr10	41303669	41304168	chr10	41743001	41743500	Fig4|chr10:41743001-41743500	0.309494843869321	.	.
chr10	41490156	41490655	chr10	41098111	41098610	Ppil6|chr10:41098111-41098610	0.169101261083126	.	.
chr10	41490156	41490655	chr10	41098111	41098610	Smpd2|chr10:41098111-41098610	0.169101261083126	.	.
chr10	41490156	41490655	chr10	41209028	41209527	Ppil6|chr10:41209028-41209527	0.127439244651447	.	.
chr10	41490156	41490655	chr10	41209028	41209527	Smpd2|chr10:41209028-41209527	0.127439244651447	.	.
chr10	41490156	41490655	chr10	41245521	41246020	Ppil6|chr10:41245521-41246020	0.145589031235679	.	.
chr10	41490156	41490655	chr10	41245521	41246020	Smpd2|chr10:41245521-41246020	0.145589031235679	.	.
chr10	41490156	41490655	chr10	41246073	41246572	Ppil6|chr10:41246073-41246572	0.270359321615442	.	.
chr10	41490156	41490655	chr10	41246073	41246572	Smpd2|chr10:41246073-41246572	0.270359321615442	.	.
chr10	41490156	41490655	chr10	41505407	41505906	Ppil6|chr10:41505407-41505906	0.148974468285348	.	.
chr10	41490156	41490655	chr10	41505407	41505906	Smpd2|chr10:41505407-41505906	0.148974468285348	.	.
chr10	41490156	41490655	chr10	41743001	41743500	Ppil6|chr10:41743001-41743500	0.119403238119832	.	.
chr10	41490156	41490655	chr10	41743001	41743500	Smpd2|chr10:41743001-41743500	0.119403238119832	.	.
chr10	41518365	41518864	chr10	41678789	41679288	Cd164|chr10:41678789-41679288	0.130300061668813	.	.
chr10	41518902	41519401	chr10	41718963	41719462	Cd164|chr10:41718963-41719462	0.19003036050754	.	.
chr10	41518902	41519401	chr10	41887125	41887624	Cd164|chr10:41887125-41887624	0.165857910594214	.	.
chr10	41518902	41519401	chr10	41903622	41904121	Cd164|chr10:41903622-41904121	0.257083346313161	.	.
chr10	41553207	41553706	chr10	41505407	41505906	Gm17196|chr10:41505407-41505906	0.320975749943564	.	.
chr10	41553772	41554271	chr10	41505407	41505906	Gm17196|chr10:41505407-41505906	0.356047823070576	.	.
chr10	41553772	41554271	chr10	41980671	41981170	Gm17196|chr10:41980671-41981170	0.204323627932236	.	.
chr10	41809843	41810342	chr10	41743001	41743500	Cep57l1|chr10:41743001-41743500	0.122739621943563	.	.
chr10	41809843	41810342	chr10	41743001	41743500	Sesn1|chr10:41743001-41743500	0.122739621943563	.	.
chr10	41809843	41810342	chr10	42198842	42199341	Cep57l1|chr10:42198842-42199341	0.198067889997093	.	.
chr10	41809843	41810342	chr10	42198842	42199341	Cep57l1|chr10:42198842-42199341	0.198067889997094	.	.
chr10	41809843	41810342	chr10	42198842	42199341	Sesn1|chr10:42198842-42199341	0.198067889997093	.	.
chr10	41809843	41810342	chr10	42198842	42199341	Sesn1|chr10:42198842-42199341	0.198067889997094	.	.
chr10	42017683	42018182	chr10	42199527	42200026	1700016J18Rik|chr10:42199527-42200026	0.374660783675209	.	.
chr10	42017683	42018182	chr10	42199527	42200026	Armc2|chr10:42199527-42200026	0.374660783675209	.	.
chr10	42017683	42018182	chr10	42491090	42491589	1700016J18Rik|chr10:42491090-42491589	0.173777368387011	.	.
chr10	42017683	42018182	chr10	42491090	42491589	Armc2|chr10:42491090-42491589	0.173777368387011	.	.
chr10	42018185	42018684	chr10	41903622	41904121	1700016J18Rik|chr10:41903622-41904121	0.216518393594047	.	.
chr10	42018185	42018684	chr10	41903622	41904121	Armc2|chr10:41903622-41904121	0.216518393594047	.	.
chr10	42018185	42018684	chr10	41980671	41981170	1700016J18Rik|chr10:41980671-41981170	0.261137005559713	.	.
chr10	42018185	42018684	chr10	41980671	41981170	Armc2|chr10:41980671-41981170	0.261137005559713	.	.
chr10	42018185	42018684	chr10	42070591	42071090	1700016J18Rik|chr10:42070591-42071090	0.27620050237881	.	.
chr10	42018185	42018684	chr10	42070591	42071090	Armc2|chr10:42070591-42071090	0.27620050237881	.	.
chr10	42018185	42018684	chr10	42277563	42278062	1700016J18Rik|chr10:42277563-42278062	0.231393992233831	.	.
chr10	42018185	42018684	chr10	42277563	42278062	Armc2|chr10:42277563-42278062	0.231393992233831	.	.
chr10	42018185	42018684	chr10	42491090	42491589	1700016J18Rik|chr10:42491090-42491589	0.122632444435948	.	.
chr10	42018185	42018684	chr10	42491090	42491589	Armc2|chr10:42491090-42491589	0.122632444435948	.	.
chr10	42276537	42277036	chr10	42070591	42071090	Foxo3|chr10:42070591-42071090	0.241951239071587	.	.
chr10	42276537	42277036	chr10	42199527	42200026	Foxo3|chr10:42199527-42200026	0.18053383100255	.	.
chr10	42276537	42277036	chr10	42690476	42690975	Foxo3|chr10:42690476-42690975	0.185838485489717	.	.
chr10	42478381	42478880	chr10	42251261	42251760	Afg1l|chr10:42251261-42251760	0.136954411526625	.	.
chr10	42478381	42478880	chr10	42308048	42308547	Afg1l|chr10:42308048-42308547	0.208582389664193	.	.
chr10	42478381	42478880	chr10	42308548	42309047	Afg1l|chr10:42308548-42309047	0.25634366082364	.	.
chr10	42478381	42478880	chr10	42485945	42486444	Afg1l|chr10:42485945-42486444	0.21820862679257	.	.
chr10	42501588	42502087	chr10	42251261	42251760	Snx3|chr10:42251261-42251760	0.205129535598989	.	.
chr10	42501588	42502087	chr10	42251261	42251760	Snx3|chr10:42251261-42251760	0.20512953559899	.	.
chr10	42501588	42502087	chr10	42277563	42278062	Snx3|chr10:42277563-42278062	0.180019417382716	.	.
chr10	42502326	42502825	chr10	42277563	42278062	Snx3|chr10:42277563-42278062	0.146537035854857	.	.
chr10	43540736	43541235	chr10	43527432	43527931	1700021F05Rik|chr10:43527432-43527931	0.174162043264843	.	.
chr10	43540736	43541235	chr10	43740377	43740876	1700021F05Rik|chr10:43740377-43740876	0.12851468656334	.	.
chr10	43578322	43578821	chr10	43619231	43619730	Cd24a|chr10:43619231-43619730	0.408574320157442	.	.
chr10	43578322	43578821	chr10	43953823	43954322	Cd24a|chr10:43953823-43954322	0.238544805808248	.	.
chr10	43686437	43686936	chr10	43619231	43619730	Gm47927|chr10:43619231-43619730	0.432712113491657	.	.
chr10	45066851	45067350	chr10	45000707	45001206	Prep|chr10:45000707-45001206	0.15073286600518	.	.
chr10	45066851	45067350	chr10	45150980	45151479	Prep|chr10:45150980-45151479	0.124204812272113	.	.
chr10	45289129	45289628	chr10	45147357	45147856	Gm15934|chr10:45147357-45147856	0.181828957260688	.	.
chr10	45289129	45289628	chr10	45658545	45659044	Gm15934|chr10:45658545-45659044	0.126407746835113	.	.
chr10	45289129	45289628	chr10	45659067	45659566	Gm15934|chr10:45659067-45659566	0.149834331084016	.	.
chr10	45335421	45335920	chr10	45114384	45114883	Bves|chr10:45114384-45114883	0.14295051150101	.	.
chr10	45335421	45335920	chr10	45139806	45140305	Bves|chr10:45139806-45140305	0.146837350197096	.	.
chr10	45335421	45335920	chr10	45658545	45659044	Bves|chr10:45658545-45659044	0.134518204420961	.	.
chr10	45335421	45335920	chr10	45659067	45659566	Bves|chr10:45659067-45659566	0.198447628759261	.	.
chr10	45335421	45335920	chr10	45686174	45686673	Bves|chr10:45686174-45686673	0.268826529098412	.	.
chr10	45335421	45335920	chr10	45723448	45723947	Bves|chr10:45723448-45723947	0.131909416302554	.	.
chr10	45335958	45336457	chr10	45051034	45051533	Bves|chr10:45051034-45051533	0.144492279974484	.	.
chr10	45335958	45336457	chr10	45139806	45140305	Bves|chr10:45139806-45140305	0.289980025770821	.	.
chr10	45335958	45336457	chr10	45147357	45147856	Bves|chr10:45147357-45147856	0.150423129941468	.	.
chr10	45335958	45336457	chr10	45658545	45659044	Bves|chr10:45658545-45659044	0.279906820775438	.	.
chr10	45335958	45336457	chr10	45659067	45659566	Bves|chr10:45659067-45659566	0.223718478473121	.	.
chr10	45485562	45486061	chr10	45139806	45140305	Lin28b|chr10:45139806-45140305	0.151883497283366	.	.
chr10	45485562	45486061	chr10	45150980	45151479	Lin28b|chr10:45150980-45151479	0.193164494348518	.	.
chr10	45486237	45486736	chr10	45000707	45001206	Lin28b|chr10:45000707-45001206	0.287749464962412	.	.
chr10	45486237	45486736	chr10	45147357	45147856	Lin28b|chr10:45147357-45147856	0.160493532601724	.	.
chr10	45486237	45486736	chr10	45150980	45151479	Lin28b|chr10:45150980-45151479	0.184957581468813	.	.
chr10	45486739	45487238	chr10	45114384	45114883	Lin28b|chr10:45114384-45114883	0.165796528949065	.	.
chr10	45486739	45487238	chr10	45139806	45140305	Lin28b|chr10:45139806-45140305	0.15417858705112	.	.
chr10	50592385	50592884	chr10	50886436	50886935	Ascc3|chr10:50886436-50886935	0.143676549738541	.	.
chr10	50592385	50592884	chr10	50903253	50903752	Ascc3|chr10:50903253-50903752	0.16116651636789	.	.
chr10	50592385	50592884	chr10	50904905	50905404	Ascc3|chr10:50904905-50905404	0.152451458462824	.	.
chr10	50894338	50894837	chr10	50886436	50886935	Sim1|chr10:50886436-50886935	0.171871136805702	.	.
chr10	50894338	50894837	chr10	50910386	50910885	Sim1|chr10:50910386-50910885	0.118750328245766	.	.
chr10	50894338	50894837	chr10	50910960	50911459	Sim1|chr10:50910960-50911459	0.238059732297809	.	.
chr10	50894338	50894837	chr10	51219038	51219537	Sim1|chr10:51219038-51219537	0.128079670007803	.	.
chr10	52233867	52234366	chr10	52216726	52217225	Dcbld1|chr10:52216726-52217225	0.125305077600689	.	.
chr10	52417238	52417737	chr10	52106115	52106614	Nus1|chr10:52106115-52106614	0.124146699713583	.	.
chr10	52690218	52690717	chr10	52704503	52705002	Slc35f1|chr10:52704503-52705002	0.136656563320759	.	.
chr10	52690218	52690717	chr10	52705014	52705513	Slc35f1|chr10:52705014-52705513	0.285745309153004	.	.
chr10	52690801	52691300	chr10	52691301	52691800	Slc35f1|chr10:52691301-52691800	0.152800808272979	.	.
chr10	52690801	52691300	chr10	52705014	52705513	Slc35f1|chr10:52705014-52705513	0.126516005180881	.	.
chr10	54075590	54076089	chr10	54169400	54169899	Gm16998|chr10:54169400-54169899	0.323421123024038	.	.
chr10	54075590	54076089	chr10	54169400	54169899	Man1a|chr10:54169400-54169899	0.323421123024038	.	.
chr10	54075590	54076089	chr10	54269756	54270255	Gm16998|chr10:54269756-54270255	0.249887391041611	.	.
chr10	54075590	54076089	chr10	54269756	54270255	Man1a|chr10:54269756-54270255	0.249887391041611	.	.
chr10	57486054	57486553	chr10	57289635	57290134	4930467K11Rik|chr10:57289635-57290134	0.138788103776786	.	.
chr10	57486054	57486553	chr10	57289635	57290134	Hsf2|chr10:57289635-57290134	0.138788103776786	.	.
chr10	57631815	57632314	chr10	57577269	57577768	Pkib|chr10:57577269-57577768	0.318993367732976	.	.
chr10	57631815	57632314	chr10	57822486	57822985	Pkib|chr10:57822486-57822985	0.16120646959303	.	.
chr10	57631815	57632314	chr10	57829597	57830096	Pkib|chr10:57829597-57830096	0.175936041956831	.	.
chr10	57794436	57794935	chr10	57848308	57848807	Smpdl3a|chr10:57848308-57848807	0.24418631459691	.	.
chr10	57794939	57795438	chr10	57822486	57822985	Smpdl3a|chr10:57822486-57822985	0.176957278281709	.	.
chr10	57794939	57795438	chr10	57848308	57848807	Smpdl3a|chr10:57848308-57848807	0.215884159739136	.	.
chr10	60277677	60278176	chr10	60305203	60305702	Psap|chr10:60305203-60305702	0.127757604449242	.	.
chr10	60277677	60278176	chr10	60491473	60491972	Psap|chr10:60491473-60491972	0.174435683720506	.	.
chr10	60752559	60753058	chr10	60969398	60969897	Slc29a3|chr10:60969398-60969897	0.167311810807003	.	.
chr10	60830851	60831350	chr10	60826488	60826987	Unc5b|chr10:60826488-60826987	0.141246592246881	.	.
chr10	60831386	60831885	chr10	61072270	61072769	Unc5b|chr10:61072270-61072769	0.181830204189139	.	.
chr10	60831386	60831885	chr10	61080199	61080698	Unc5b|chr10:61080199-61080698	0.210343181417864	.	.
chr10	61089138	61089637	chr10	60893751	60894250	Pcbd1|chr10:60893751-60894250	0.197977180050578	.	.
chr10	61089138	61089637	chr10	61080199	61080698	Pcbd1|chr10:61080199-61080698	0.203721504270304	.	.
chr10	61089138	61089637	chr10	61443530	61444029	Pcbd1|chr10:61443530-61444029	0.286930232812231	.	.
chr10	61089650	61090149	chr10	60957521	60958020	Pcbd1|chr10:60957521-60958020	0.152417712442994	.	.
chr10	61089650	61090149	chr10	61443530	61444029	Pcbd1|chr10:61443530-61444029	0.140118733688019	.	.
chr10	61147435	61147934	chr10	60969398	60969897	Sgpl1|chr10:60969398-60969897	0.200153565225218	.	.
chr10	61147435	61147934	chr10	61012235	61012734	Sgpl1|chr10:61012235-61012734	0.159375059740049	.	.
chr10	61383246	61383745	chr10	61072270	61072769	Pald1|chr10:61072270-61072769	0.166581303891402	.	.
chr10	61383246	61383745	chr10	61443530	61444029	Pald1|chr10:61443530-61444029	0.126138859504661	.	.
chr10	61475458	61475957	chr10	61015260	61015759	Lrrc20|chr10:61015260-61015759	0.132523388370281	.	.
chr10	61475965	61476464	chr10	61015260	61015759	D830039M14Rik|chr10:61015260-61015759	0.321839912968323	.	.
chr10	61475965	61476464	chr10	61015260	61015759	Lrrc20|chr10:61015260-61015759	0.321839912968323	.	.
chr10	61496185	61496684	chr10	61080199	61080698	Gm47595|chr10:61080199-61080698	0.119792773043316	.	.
chr10	61648322	61648821	chr10	61519438	61519937	Ppa1|chr10:61519438-61519937	0.297989148238327	.	.
chr10	61648322	61648821	chr10	61734393	61734892	Ppa1|chr10:61734393-61734892	0.183008468939162	.	.
chr10	61680030	61680529	chr10	61624995	61625494	1700022H01Rik|chr10:61624995-61625494	0.147918896194509	.	.
chr10	61680030	61680529	chr10	61624995	61625494	Sar1a|chr10:61624995-61625494	0.147918896194509	.	.
chr10	61695204	61695703	chr10	61582999	61583498	Tysnd1|chr10:61582999-61583498	0.159399772764327	.	.
chr10	61695204	61695703	chr10	61624995	61625494	Tysnd1|chr10:61624995-61625494	0.123404994764256	.	.
chr10	61695204	61695703	chr10	61625504	61626003	Tysnd1|chr10:61625504-61626003	0.161029590826802	.	.
chr10	61714894	61715393	chr10	61519438	61519937	Aifm2|chr10:61519438-61519937	0.187721139015541	.	.
chr10	61714894	61715393	chr10	61624995	61625494	Aifm2|chr10:61624995-61625494	0.133680417046533	.	.
chr10	61714894	61715393	chr10	61734393	61734892	Aifm2|chr10:61734393-61734892	0.131832195696946	.	.
chr10	61783021	61783520	chr10	61533146	61533645	H2afy2|chr10:61533146-61533645	0.120938889133605	.	.
chr10	61783689	61784188	chr10	61582999	61583498	H2afy2|chr10:61582999-61583498	0.18627063810401	.	.
chr10	61783689	61784188	chr10	62101434	62101933	H2afy2|chr10:62101434-62101933	0.128343761059304	.	.
chr10	61783689	61784188	chr10	62102023	62102522	H2afy2|chr10:62102023-62102522	0.153536266380048	.	.
chr10	62340040	62340539	chr10	62500120	62500619	Hk1os|chr10:62500120-62500619	0.213418403462772	.	.
chr10	62449224	62449723	chr10	62260971	62261470	4930507D05Rik|chr10:62260971-62261470	0.174629463951021	.	.
chr10	62449224	62449723	chr10	62260971	62261470	Supv3l1|chr10:62260971-62261470	0.174629463951021	.	.
chr10	62449224	62449723	chr10	62500120	62500619	4930507D05Rik|chr10:62500120-62500619	0.128604398680828	.	.
chr10	62449224	62449723	chr10	62500120	62500619	Supv3l1|chr10:62500120-62500619	0.128604398680828	.	.
chr10	62449766	62450265	chr10	62055333	62055832	4930507D05Rik|chr10:62055333-62055832	0.220251174254877	.	.
chr10	62449766	62450265	chr10	62055333	62055832	Supv3l1|chr10:62055333-62055832	0.220251174254877	.	.
chr10	62486129	62486628	chr10	62102023	62102522	Vps26a|chr10:62102023-62102522	0.135080537779592	.	.
chr10	62486629	62487128	chr10	62590203	62590702	Vps26a|chr10:62590203-62590702	0.134474800094334	.	.
chr10	62578211	62578710	chr10	62300269	62300768	4933428P19Rik|chr10:62300269-62300768	0.247738165049907	.	.
chr10	62578211	62578710	chr10	62300269	62300768	Kif1bp|chr10:62300269-62300768	0.247738165049907	.	.
chr10	62578211	62578710	chr10	62823616	62824115	4933428P19Rik|chr10:62823616-62824115	0.168560416479452	.	.
chr10	62578211	62578710	chr10	62823616	62824115	Kif1bp|chr10:62823616-62824115	0.168560416479452	.	.
chr10	62578211	62578710	chr10	62856650	62857149	4933428P19Rik|chr10:62856650-62857149	0.238118184016508	.	.
chr10	62578211	62578710	chr10	62856650	62857149	Kif1bp|chr10:62856650-62857149	0.238118184016508	.	.
chr10	62602059	62602558	chr10	62300269	62300768	Ddx21|chr10:62300269-62300768	0.27229494144951	.	.
chr10	62602059	62602558	chr10	62300269	62300768	Gm47257|chr10:62300269-62300768	0.27229494144951	.	.
chr10	62602059	62602558	chr10	62590203	62590702	Ddx21|chr10:62590203-62590702	0.128394711432625	.	.
chr10	62602059	62602558	chr10	62590203	62590702	Gm47257|chr10:62590203-62590702	0.128394711432625	.	.
chr10	62602059	62602558	chr10	62712275	62712774	Ddx21|chr10:62712275-62712774	0.157970338672642	.	.
chr10	62602059	62602558	chr10	62712275	62712774	Gm47257|chr10:62712275-62712774	0.157970338672642	.	.
chr10	62602590	62603089	chr10	62500120	62500619	Ddx21|chr10:62500120-62500619	0.127521926992339	.	.
chr10	62602590	62603089	chr10	62500120	62500619	Gm47257|chr10:62500120-62500619	0.127521926992339	.	.
chr10	62651098	62651597	chr10	62823616	62824115	Ddx50|chr10:62823616-62824115	0.223471843226285	.	.
chr10	62725538	62726037	chr10	62865210	62865709	Stox1|chr10:62865210-62865709	0.281434961631849	.	.
chr10	62792172	62792671	chr10	62856650	62857149	Ccar1|chr10:62856650-62857149	0.260410710701179	.	.
chr10	62792172	62792671	chr10	63065948	63066447	Ccar1|chr10:63065948-63066447	0.202421885263855	.	.
chr10	62920395	62920894	chr10	62712275	62712774	Slc25a16|chr10:62712275-62712774	0.238842971251934	.	.
chr10	62920395	62920894	chr10	62823616	62824115	Slc25a16|chr10:62823616-62824115	0.297874194433031	.	.
chr10	62920395	62920894	chr10	63065948	63066447	Slc25a16|chr10:63065948-63066447	0.13805470880324	.	.
chr10	62979983	62980482	chr10	62500120	62500619	Rufy2|chr10:62500120-62500619	0.126482022401164	.	.
chr10	62979983	62980482	chr10	62712275	62712774	Rufy2|chr10:62712275-62712774	0.252258610012281	.	.
chr10	62979983	62980482	chr10	63065948	63066447	Rufy2|chr10:63065948-63066447	0.141288956498029	.	.
chr10	62980587	62981086	chr10	62856650	62857149	Rufy2|chr10:62856650-62857149	0.160317821065298	.	.
chr10	63023688	63024187	chr10	62823616	62824115	Hnrnph3|chr10:62823616-62824115	0.387096775800606	.	.
chr10	63023688	63024187	chr10	62823616	62824115	Pbld2|chr10:62823616-62824115	0.387096775800606	.	.
chr10	63243618	63244117	chr10	63377381	63377880	1700120B22Rik|chr10:63377381-63377880	0.229142111161576	.	.
chr10	63243618	63244117	chr10	63377381	63377880	Herc4|chr10:63377381-63377880	0.229142111161576	.	.
chr10	63382558	63383057	chr10	63386349	63386848	Dnajc12|chr10:63386349-63386848	0.149465484787891	.	.
chr10	63382558	63383057	chr10	63608560	63609059	Dnajc12|chr10:63608560-63609059	0.251496365692127	.	.
chr10	63429313	63429812	chr10	63308515	63309014	Ctnna3|chr10:63308515-63309014	0.122449644745539	.	.
chr10	63429313	63429812	chr10	63338211	63338710	Ctnna3|chr10:63338211-63338710	0.212440187277653	.	.
chr10	63429313	63429812	chr10	63338814	63339313	Ctnna3|chr10:63338814-63339313	0.224342677049499	.	.
chr10	63429313	63429812	chr10	63377381	63377880	Ctnna3|chr10:63377381-63377880	0.202459333867684	.	.
chr10	66836742	66837241	chr10	66836216	66836715	Gm47900|chr10:66836216-66836715	0.462306850360029	.	.
chr10	67285073	67285572	chr10	67482306	67482805	Nrbf2|chr10:67482306-67482805	0.238760011684938	.	.
chr10	67285073	67285572	chr10	67537526	67538025	Nrbf2|chr10:67537526-67538025	0.164750143453343	.	.
chr10	67535893	67536392	chr10	67537526	67538025	Egr2|chr10:67537526-67538025	0.216683375301195	.	.
chr10	67535893	67536392	chr10	67766122	67766621	Egr2|chr10:67766122-67766621	0.122582393716043	.	.
chr10	67548797	67549296	chr10	67360773	67361272	Ado|chr10:67360773-67361272	0.346767847858866	.	.
chr10	67548797	67549296	chr10	67482306	67482805	Ado|chr10:67482306-67482805	0.137874269716909	.	.
chr10	67548797	67549296	chr10	67918093	67918592	Ado|chr10:67918093-67918592	0.233873028445702	.	.
chr10	67912421	67912920	chr10	67756491	67756990	Zfp365|chr10:67756491-67756990	0.137241612872527	.	.
chr10	67979231	67979730	chr10	67729197	67729696	Rtkn2|chr10:67729197-67729696	0.123770426078008	.	.
chr10	67979231	67979730	chr10	67755770	67756269	Rtkn2|chr10:67755770-67756269	0.243016326988406	.	.
chr10	67979231	67979730	chr10	67858855	67859354	Rtkn2|chr10:67858855-67859354	0.246996816192949	.	.
chr10	69212738	69213237	chr10	68752149	68752648	A930033H14Rik|chr10:68752149-68752648	0.348498001512034	.	.
chr10	69212738	69213237	chr10	68812688	68813187	A930033H14Rik|chr10:68812688-68813187	0.236926709657769	.	.
chr10	69212738	69213237	chr10	69320664	69321163	A930033H14Rik|chr10:69320664-69321163	0.230931551677726	.	.
chr10	69212738	69213237	chr10	69321165	69321664	A930033H14Rik|chr10:69321165-69321664	0.179647177493877	.	.
chr10	69212738	69213237	chr10	69371395	69371894	A930033H14Rik|chr10:69371395-69371894	0.291640937009932	.	.
chr10	69213312	69213811	chr10	68956428	68956927	A930033H14Rik|chr10:68956428-68956927	0.430371786601175	.	.
chr10	69213312	69213811	chr10	69320664	69321163	A930033H14Rik|chr10:69320664-69321163	0.16112928736072	.	.
chr10	69213312	69213811	chr10	69465475	69465974	A930033H14Rik|chr10:69465475-69465974	0.170895390320427	.	.
chr10	69352755	69353254	chr10	69465475	69465974	Cdk1|chr10:69465475-69465974	0.187634493539062	.	.
chr10	71284485	71284984	chr10	71714441	71714940	Ube2d1|chr10:71714441-71714940	0.131770149018733	.	.
chr10	71284485	71284984	chr10	71741697	71742196	Ube2d1|chr10:71741697-71742196	0.185031048779699	.	.
chr10	71347030	71347529	chr10	71714441	71714940	Ipmk|chr10:71714441-71714940	0.155242862326001	.	.
chr10	71347532	71348031	chr10	71714441	71714940	Ipmk|chr10:71714441-71714940	0.245144121214344	.	.
chr10	71347532	71348031	chr10	71741697	71742196	Ipmk|chr10:71741697-71742196	0.167870692811139	.	.
chr10	71485310	71485809	chr10	71741697	71742196	4930551I15Rik|chr10:71741697-71742196	0.276323716814839	.	.
chr10	72654602	72655101	chr10	72403182	72403681	Zwint|chr10:72403182-72403681	0.231891574385042	.	.
chr10	72654602	72655101	chr10	72674572	72675071	Zwint|chr10:72674572-72675071	0.182976968151138	.	.
chr10	72655128	72655627	chr10	72687307	72687806	Zwint|chr10:72687307-72687806	0.153363627777283	.	.
chr10	73099619	73100118	chr10	73096464	73096963	Pcdh15|chr10:73096464-73096963	0.134789698571986	.	.
chr10	73099619	73100118	chr10	73097106	73097605	Pcdh15|chr10:73097106-73097605	0.24186746882157	.	.
chr10	74966773	74967272	chr10	74990915	74991414	Gnaz|chr10:74990915-74991414	0.162823175323145	.	.
chr10	75517195	75517694	chr10	75632514	75633013	Gucd1|chr10:75632514-75633013	0.136320243375448	.	.
chr10	75517195	75517694	chr10	75632514	75633013	Snrpd3|chr10:75632514-75633013	0.136320243375448	.	.
chr10	75517195	75517694	chr10	75633042	75633541	Gucd1|chr10:75633042-75633541	0.202034123410189	.	.
chr10	75517195	75517694	chr10	75633042	75633541	Snrpd3|chr10:75633042-75633541	0.202034123410189	.	.
chr10	75517716	75518215	chr10	75667316	75667815	Gucd1|chr10:75667316-75667815	0.180148948836101	.	.
chr10	75517716	75518215	chr10	75667316	75667815	Snrpd3|chr10:75667316-75667815	0.180148948836101	.	.
chr10	75643576	75644075	chr10	75635627	75636126	Susd2|chr10:75635627-75636126	0.14001115516756	.	.
chr10	75643576	75644075	chr10	75667316	75667815	Susd2|chr10:75667316-75667815	0.182457963866872	.	.
chr10	75643576	75644075	chr10	75704087	75704586	Susd2|chr10:75704087-75704586	0.153479510407309	.	.
chr10	75644158	75644657	chr10	75633042	75633541	Susd2|chr10:75633042-75633541	0.158871521897552	.	.
chr10	75644158	75644657	chr10	75684124	75684623	Susd2|chr10:75684124-75684623	0.18584303128374	.	.
chr10	75644158	75644657	chr10	75743985	75744484	Susd2|chr10:75743985-75744484	0.145667906877982	.	.
chr10	75764120	75764619	chr10	75585676	75586175	Cabin1|chr10:75585676-75586175	0.183514401681619	.	.
chr10	75764120	75764619	chr10	75586177	75586676	Cabin1|chr10:75586177-75586676	0.204002706144392	.	.
chr10	75764120	75764619	chr10	75632514	75633013	Cabin1|chr10:75632514-75633013	0.119680587522345	.	.
chr10	75764120	75764619	chr10	75635627	75636126	Cabin1|chr10:75635627-75636126	0.129101574910731	.	.
chr10	75764120	75764619	chr10	75667316	75667815	Cabin1|chr10:75667316-75667815	0.122810632077991	.	.
chr10	75764120	75764619	chr10	75704087	75704586	Cabin1|chr10:75704087-75704586	0.196610121969867	.	.
chr10	75773277	75773776	chr10	75872865	75873364	Ddt|chr10:75872865-75873364	0.333416409091419	.	.
chr10	75797531	75798030	chr10	75704087	75704586	Gstt1|chr10:75704087-75704586	0.2726750162248	.	.
chr10	75797531	75798030	chr10	75853409	75853908	Gstt1|chr10:75853409-75853908	0.194891349943564	.	.
chr10	75837242	75837741	chr10	75684124	75684623	Gstt2|chr10:75684124-75684623	0.130662369673439	.	.
chr10	75837242	75837741	chr10	75853409	75853908	Gstt2|chr10:75853409-75853908	0.14343804333689	.	.
chr10	75837242	75837741	chr10	75872865	75873364	Gstt2|chr10:75872865-75873364	0.218265963532214	.	.
chr10	75860073	75860572	chr10	75872865	75873364	Mif|chr10:75872865-75873364	0.306550736007186	.	.
chr10	75893088	75893587	chr10	75684124	75684623	Derl3|chr10:75684124-75684623	0.282695291876311	.	.
chr10	75893088	75893587	chr10	75743985	75744484	Derl3|chr10:75743985-75744484	0.153849803066743	.	.
chr10	75921379	75921878	chr10	75632514	75633013	Smarcb1|chr10:75632514-75633013	0.127454364251027	.	.
chr10	75921379	75921878	chr10	76203887	76204386	Smarcb1|chr10:76203887-76204386	0.120612095416255	.	.
chr10	75935571	75936070	chr10	75635627	75636126	Mmp11|chr10:75635627-75636126	0.118914596960783	.	.
chr10	75935571	75936070	chr10	75667316	75667815	Mmp11|chr10:75667316-75667815	0.132715638954233	.	.
chr10	76345090	76345589	chr10	76416772	76417271	Dip2a|chr10:76416772-76417271	0.240969411378266	.	.
chr10	76468680	76469179	chr10	76259502	76260001	Mcm3ap|chr10:76259502-76260001	0.1370985544076	.	.
chr10	76468680	76469179	chr10	76259502	76260001	Ybey|chr10:76259502-76260001	0.1370985544076	.	.
chr10	76468680	76469179	chr10	76733248	76733747	Mcm3ap|chr10:76733248-76733747	0.17773557443617	.	.
chr10	76468680	76469179	chr10	76733248	76733747	Ybey|chr10:76733248-76733747	0.17773557443617	.	.
chr10	76531225	76531724	chr10	76416772	76417271	Lss|chr10:76416772-76417271	0.152781082738899	.	.
chr10	76531225	76531724	chr10	76790031	76790530	Lss|chr10:76790031-76790530	0.272077975239518	.	.
chr10	76531225	76531724	chr10	76809390	76809889	Lss|chr10:76809390-76809889	0.2504547670424	.	.
chr10	76531225	76531724	chr10	76809931	76810430	Lss|chr10:76809931-76810430	0.15650196492829	.	.
chr10	76531225	76531724	chr10	76874107	76874606	Lss|chr10:76874107-76874606	0.15877391954809	.	.
chr10	76623163	76623662	chr10	76416772	76417271	Col6a2|chr10:76416772-76417271	0.2461180043525	.	.
chr10	76623163	76623662	chr10	76874107	76874606	Col6a2|chr10:76874107-76874606	0.138704638057895	.	.
chr10	76961928	76962427	chr10	76790031	76790530	Pcbp3|chr10:76790031-76790530	0.166188925872348	.	.
chr10	76961928	76962427	chr10	76809931	76810430	Pcbp3|chr10:76809931-76810430	0.126533069697511	.	.
chr10	76961928	76962427	chr10	76874107	76874606	Pcbp3|chr10:76874107-76874606	0.119842179039505	.	.
chr10	77581441	77581940	chr10	77509364	77509863	Pttg1ip|chr10:77509364-77509863	0.29826974326826	.	.
chr10	77581441	77581940	chr10	77590819	77591318	Pttg1ip|chr10:77590819-77591318	0.128035971890473	.	.
chr10	77581441	77581940	chr10	77651980	77652479	Pttg1ip|chr10:77651980-77652479	0.128166678905402	.	.
chr10	77581441	77581940	chr10	77864325	77864824	Pttg1ip|chr10:77864325-77864824	0.300706687928025	.	.
chr10	77581441	77581940	chr10	77895443	77895942	Pttg1ip|chr10:77895443-77895942	0.206919705959031	.	.
chr10	77581441	77581940	chr10	77933163	77933662	Pttg1ip|chr10:77933163-77933662	0.255210785752895	.	.
chr10	77622031	77622530	chr10	77895443	77895942	Ube2g2|chr10:77895443-77895942	0.310668308542527	.	.
chr10	77901787	77902286	chr10	77969102	77969601	Lrrc3|chr10:77969102-77969601	0.27813804960095	.	.
chr10	77901787	77902286	chr10	78018678	78019177	Lrrc3|chr10:78018678-78019177	0.137628278551593	.	.
chr10	77902300	77902799	chr10	77895443	77895942	Lrrc3|chr10:77895443-77895942	0.169517117319327	.	.
chr10	77902814	77903313	chr10	77864325	77864824	Lrrc3|chr10:77864325-77864824	0.3025294205068	.	.
chr10	77902814	77903313	chr10	78159856	78160355	Lrrc3|chr10:78159856-78160355	0.120616366801829	.	.
chr10	77969634	77970133	chr10	77969102	77969601	Trpm2|chr10:77969102-77969601	0.156985865355356	.	.
chr10	78008888	78009387	chr10	78018678	78019177	Pfkl|chr10:78018678-78019177	0.1317817580448	.	.
chr10	78009528	78010027	chr10	77864325	77864824	Pfkl|chr10:77864325-77864824	0.141636294004538	.	.
chr10	78009528	78010027	chr10	77895443	77895942	Pfkl|chr10:77895443-77895942	0.128408474444301	.	.
chr10	78009528	78010027	chr10	77933163	77933662	Pfkl|chr10:77933163-77933662	0.128072910209863	.	.
chr10	78169521	78170020	chr10	77864325	77864824	Gatd3a|chr10:77864325-77864824	0.191298179600117	.	.
chr10	78169521	78170020	chr10	78159172	78159671	Gatd3a|chr10:78159172-78159671	0.316491337764273	.	.
chr10	78243942	78244441	chr10	77864325	77864824	Trappc10|chr10:77864325-77864824	0.130601451685666	.	.
chr10	78243942	78244441	chr10	77969102	77969601	Trappc10|chr10:77969102-77969601	0.142886919065072	.	.
chr10	78244489	78244988	chr10	77895443	77895942	Trappc10|chr10:77895443-77895942	0.132062097273089	.	.
chr10	78244489	78244988	chr10	78159172	78159671	Trappc10|chr10:78159172-78159671	0.157428187372625	.	.
chr10	78352152	78352651	chr10	78457906	78458405	Agpat3|chr10:78457906-78458405	0.232695693577251	.	.
chr10	78352152	78352651	chr10	78457906	78458405	Agpat3|chr10:78457906-78458405	0.232695693577252	.	.
chr10	78352152	78352651	chr10	78457906	78458405	Gm40709|chr10:78457906-78458405	0.232695693577251	.	.
chr10	78352152	78352651	chr10	78457906	78458405	Gm40709|chr10:78457906-78458405	0.232695693577252	.	.
chr10	78352152	78352651	chr10	78686751	78687250	Agpat3|chr10:78686751-78687250	0.171977725380346	.	.
chr10	78352152	78352651	chr10	78686751	78687250	Gm40709|chr10:78686751-78687250	0.171977725380346	.	.
chr10	78412843	78413342	chr10	78399195	78399694	Rrp1|chr10:78399195-78399694	0.13940713326577	.	.
chr10	78464708	78465207	chr10	78686751	78687250	Pdxk|chr10:78686751-78687250	0.159747402278609	.	.
chr10	78574182	78574681	chr10	78396201	78396700	Ilvbl|chr10:78396201-78396700	0.395746355973379	.	.
chr10	78574182	78574681	chr10	78399195	78399694	Ilvbl|chr10:78399195-78399694	0.286612430855697	.	.
chr10	78574182	78574681	chr10	78787724	78788223	Ilvbl|chr10:78787724-78788223	0.312605696990939	.	.
chr10	78746859	78747358	chr10	78269378	78269877	Gm30400|chr10:78269378-78269877	0.139862895949284	.	.
chr10	78746859	78747358	chr10	78438115	78438614	Gm30400|chr10:78438115-78438614	0.142645426013897	.	.
chr10	78747414	78747913	chr10	78269378	78269877	Gm30400|chr10:78269378-78269877	0.267253471295	.	.
chr10	78747414	78747913	chr10	78787724	78788223	Gm30400|chr10:78787724-78788223	0.141920892856034	.	.
chr10	78752339	78752838	chr10	78787724	78788223	Ccdc105|chr10:78787724-78788223	0.173986809034652	.	.
chr10	78780051	78780550	chr10	78812600	78813099	Slc1a6|chr10:78812600-78813099	0.125790673021537	.	.
chr10	79554879	79555378	chr10	79638841	79639340	Mier2|chr10:79638841-79639340	0.292609207809959	.	.
chr10	79613886	79614385	chr10	79595188	79595687	C2cd4c|chr10:79595188-79595687	0.156874950453356	.	.
chr10	79613886	79614385	chr10	79654793	79655292	C2cd4c|chr10:79654793-79655292	0.218628948188915	.	.
chr10	79637007	79637506	chr10	79597022	79597521	Gm47163|chr10:79597022-79597521	0.135019988280571	.	.
chr10	79637007	79637506	chr10	79597022	79597521	Shc2|chr10:79597022-79597521	0.135019988280571	.	.
chr10	79637007	79637506	chr10	79638841	79639340	Gm47163|chr10:79638841-79639340	0.134478201196859	.	.
chr10	79637007	79637506	chr10	79638841	79639340	Shc2|chr10:79638841-79639340	0.134478201196859	.	.
chr10	79637658	79638157	chr10	79620368	79620867	Gm47163|chr10:79620368-79620867	0.19773704963036	.	.
chr10	79637658	79638157	chr10	79620368	79620867	Shc2|chr10:79620368-79620867	0.19773704963036	.	.
chr10	79668658	79669157	chr10	79595188	79595687	Tpgs1|chr10:79595188-79595687	0.292720229934369	.	.
chr10	79668658	79669157	chr10	79654793	79655292	Tpgs1|chr10:79654793-79655292	0.12908759896436	.	.
chr10	79669185	79669684	chr10	79595188	79595687	Tpgs1|chr10:79595188-79595687	0.225564946355515	.	.
chr10	79669185	79669684	chr10	79597022	79597521	Tpgs1|chr10:79597022-79597521	0.175011627314784	.	.
chr10	79681760	79682259	chr10	79654793	79655292	Cdc34|chr10:79654793-79655292	0.126147429727029	.	.
chr10	79717010	79717509	chr10	79654793	79655292	Hcn2|chr10:79654793-79655292	0.27140788842279	.	.
chr10	79746371	79746870	chr10	79638841	79639340	Polrmt|chr10:79638841-79639340	0.163383771134348	.	.
chr10	80039610	80040109	chr10	80053944	80054443	Polr2e|chr10:80053944-80054443	0.13617534284843	.	.
chr10	80039610	80040109	chr10	80130998	80131497	Polr2e|chr10:80130998-80131497	0.133800168654013	.	.
chr10	80039610	80040109	chr10	80159857	80160356	Polr2e|chr10:80159857-80160356	0.16673587550438	.	.
chr10	80039610	80040109	chr10	80167470	80167969	Polr2e|chr10:80167470-80167969	0.124247700396329	.	.
chr10	80115299	80115798	chr10	80053303	80053802	Stk11|chr10:80053303-80053802	0.143898531928911	.	.
chr10	80115299	80115798	chr10	80130998	80131497	Stk11|chr10:80130998-80131497	0.133691997410261	.	.
chr10	80115299	80115798	chr10	80131664	80132163	Stk11|chr10:80131664-80132163	0.200904941903397	.	.
chr10	80115299	80115798	chr10	80142013	80142512	Stk11|chr10:80142013-80142512	0.191568220924627	.	.
chr10	80115299	80115798	chr10	80159857	80160356	Stk11|chr10:80159857-80160356	0.230386244935694	.	.
chr10	80115299	80115798	chr10	80298753	80299252	Stk11|chr10:80298753-80299252	0.195902702032052	.	.
chr10	80115299	80115798	chr10	80475205	80475704	Stk11|chr10:80475205-80475704	0.164914990955164	.	.
chr10	80115855	80116354	chr10	80053944	80054443	Stk11|chr10:80053944-80054443	0.132612060412025	.	.
chr10	80115855	80116354	chr10	80102436	80102935	Stk11|chr10:80102436-80102935	0.119565754668956	.	.
chr10	80115855	80116354	chr10	80167470	80167969	Stk11|chr10:80167470-80167969	0.18671747527997	.	.
chr10	80137867	80138366	chr10	80159857	80160356	Atp5d|chr10:80159857-80160356	0.221862596760903	.	.
chr10	80137867	80138366	chr10	80264751	80265250	Atp5d|chr10:80264751-80265250	0.183418816602333	.	.
chr10	80138396	80138895	chr10	80149272	80149771	Atp5d|chr10:80149272-80149771	0.17277212930345	.	.
chr10	80138396	80138895	chr10	80159857	80160356	Atp5d|chr10:80159857-80160356	0.204956865165095	.	.
chr10	80138396	80138895	chr10	80298753	80299252	Atp5d|chr10:80298753-80299252	0.31700089675813	.	.
chr10	80138396	80138895	chr10	80475205	80475704	Atp5d|chr10:80475205-80475704	0.216163055001358	.	.
chr10	80139151	80139650	chr10	80102436	80102935	Atp5d|chr10:80102436-80102935	0.199169351322961	.	.
chr10	80139151	80139650	chr10	80208672	80209171	Atp5d|chr10:80208672-80209171	0.209121237355363	.	.
chr10	80141214	80141713	chr10	80053944	80054443	Cbarp|chr10:80053944-80054443	0.179193771550126	.	.
chr10	80141214	80141713	chr10	80130998	80131497	Cbarp|chr10:80130998-80131497	0.161138858882705	.	.
chr10	80141214	80141713	chr10	80159857	80160356	Cbarp|chr10:80159857-80160356	0.129206167587877	.	.
chr10	80148538	80149037	chr10	80053303	80053802	Midn|chr10:80053303-80053802	0.165057847886378	.	.
chr10	80148538	80149037	chr10	80149272	80149771	Midn|chr10:80149272-80149771	0.121745029060948	.	.
chr10	80148538	80149037	chr10	80167470	80167969	Midn|chr10:80167470-80167969	0.201249953597023	.	.
chr10	80148538	80149037	chr10	80208672	80209171	Midn|chr10:80208672-80209171	0.229160313131245	.	.
chr10	80148538	80149037	chr10	80298753	80299252	Midn|chr10:80298753-80299252	0.187398636731384	.	.
chr10	80164965	80165464	chr10	80298753	80299252	Cirbp|chr10:80298753-80299252	0.163007475738382	.	.
chr10	80172665	80173164	chr10	80168012	80168511	1600002K03Rik|chr10:80168012-80168511	0.12638107641557	.	.
chr10	80179406	80179905	chr10	80053303	80053802	Efna2|chr10:80053303-80053802	0.384843080255201	.	.
chr10	80179406	80179905	chr10	80053303	80053802	Efna2|chr10:80053303-80053802	0.384843080255202	.	.
chr10	80179406	80179905	chr10	80131664	80132163	Efna2|chr10:80131664-80132163	0.156109839717224	.	.
chr10	80179406	80179905	chr10	80208672	80209171	Efna2|chr10:80208672-80209171	0.146707469680625	.	.
chr10	80179406	80179905	chr10	80264751	80265250	Efna2|chr10:80264751-80265250	0.224334005531935	.	.
chr10	80179406	80179905	chr10	80357849	80358348	Efna2|chr10:80357849-80358348	0.190476678004218	.	.
chr10	80226253	80226752	chr10	80053303	80053802	Pwwp3a|chr10:80053303-80053802	0.190224220879367	.	.
chr10	80226253	80226752	chr10	80159857	80160356	Pwwp3a|chr10:80159857-80160356	0.166245476841355	.	.
chr10	80226253	80226752	chr10	80167470	80167969	Pwwp3a|chr10:80167470-80167969	0.307750760828526	.	.
chr10	80226253	80226752	chr10	80168012	80168511	Pwwp3a|chr10:80168012-80168511	0.213850468982758	.	.
chr10	80226253	80226752	chr10	80208672	80209171	Pwwp3a|chr10:80208672-80209171	0.160386464173405	.	.
chr10	80226253	80226752	chr10	80357849	80358348	Pwwp3a|chr10:80357849-80358348	0.129630171309864	.	.
chr10	80226757	80227256	chr10	80053303	80053802	Pwwp3a|chr10:80053303-80053802	0.202196708608497	.	.
chr10	80260827	80261326	chr10	80131664	80132163	Dazap1|chr10:80131664-80132163	0.139814977447962	.	.
chr10	80260827	80261326	chr10	80131664	80132163	Gamt|chr10:80131664-80132163	0.139814977447962	.	.
chr10	80260827	80261326	chr10	80142013	80142512	Dazap1|chr10:80142013-80142512	0.142462031973907	.	.
chr10	80260827	80261326	chr10	80142013	80142512	Gamt|chr10:80142013-80142512	0.142462031973907	.	.
chr10	80260827	80261326	chr10	80159857	80160356	Dazap1|chr10:80159857-80160356	0.15884400579603	.	.
chr10	80260827	80261326	chr10	80159857	80160356	Gamt|chr10:80159857-80160356	0.15884400579603	.	.
chr10	80260827	80261326	chr10	80168012	80168511	Dazap1|chr10:80168012-80168511	0.176848232950175	.	.
chr10	80260827	80261326	chr10	80168012	80168511	Gamt|chr10:80168012-80168511	0.176848232950175	.	.
chr10	80260827	80261326	chr10	80208672	80209171	Dazap1|chr10:80208672-80209171	0.276909495037118	.	.
chr10	80260827	80261326	chr10	80208672	80209171	Gamt|chr10:80208672-80209171	0.276909495037118	.	.
chr10	80260827	80261326	chr10	80357849	80358348	Dazap1|chr10:80357849-80358348	0.282386656441872	.	.
chr10	80260827	80261326	chr10	80357849	80358348	Gamt|chr10:80357849-80358348	0.282386656441872	.	.
chr10	80292185	80292684	chr10	80053303	80053802	Rps15|chr10:80053303-80053802	0.270519987859945	.	.
chr10	80292185	80292684	chr10	80142013	80142512	Rps15|chr10:80142013-80142512	0.124464652547518	.	.
chr10	80292185	80292684	chr10	80167470	80167969	Rps15|chr10:80167470-80167969	0.181451225488009	.	.
chr10	80292185	80292684	chr10	80264751	80265250	Rps15|chr10:80264751-80265250	0.26664601560407	.	.
chr10	80320339	80320838	chr10	80053303	80053802	2310011J03Rik|chr10:80053303-80053802	0.229775918868128	.	.
chr10	80329684	80330183	chr10	80131664	80132163	Pcsk4|chr10:80131664-80132163	0.229374318349766	.	.
chr10	80329684	80330183	chr10	80131664	80132163	Reep6|chr10:80131664-80132163	0.229374318349766	.	.
chr10	80329684	80330183	chr10	80142013	80142512	Pcsk4|chr10:80142013-80142512	0.349241731029753	.	.
chr10	80329684	80330183	chr10	80142013	80142512	Reep6|chr10:80142013-80142512	0.349241731029753	.	.
chr10	80329684	80330183	chr10	80159857	80160356	Pcsk4|chr10:80159857-80160356	0.212046660534545	.	.
chr10	80329684	80330183	chr10	80159857	80160356	Reep6|chr10:80159857-80160356	0.212046660534545	.	.
chr10	80329684	80330183	chr10	80167470	80167969	Pcsk4|chr10:80167470-80167969	0.172789086522552	.	.
chr10	80329684	80330183	chr10	80167470	80167969	Reep6|chr10:80167470-80167969	0.172789086522552	.	.
chr10	80329684	80330183	chr10	80168012	80168511	Pcsk4|chr10:80168012-80168511	0.315653096678975	.	.
chr10	80329684	80330183	chr10	80168012	80168511	Reep6|chr10:80168012-80168511	0.315653096678975	.	.
chr10	80329684	80330183	chr10	80298753	80299252	Pcsk4|chr10:80298753-80299252	0.164892230486251	.	.
chr10	80329684	80330183	chr10	80298753	80299252	Reep6|chr10:80298753-80299252	0.164892230486251	.	.
chr10	80329684	80330183	chr10	80357849	80358348	Pcsk4|chr10:80357849-80358348	0.244088979966708	.	.
chr10	80329684	80330183	chr10	80357849	80358348	Reep6|chr10:80357849-80358348	0.244088979966708	.	.
chr10	80356135	80356634	chr10	80053303	80053802	Plk5|chr10:80053303-80053802	0.179037149563022	.	.
chr10	80356660	80357159	chr10	80131664	80132163	Plk5|chr10:80131664-80132163	0.386910495442624	.	.
chr10	80371246	80371745	chr10	80131664	80132163	Gm15123|chr10:80131664-80132163	0.123066279915259	.	.
chr10	80371246	80371745	chr10	80131664	80132163	Gm15124|chr10:80131664-80132163	0.123066279915259	.	.
chr10	80371246	80371745	chr10	80142013	80142512	Gm15123|chr10:80142013-80142512	0.215933649976442	.	.
chr10	80371246	80371745	chr10	80142013	80142512	Gm15124|chr10:80142013-80142512	0.215933649976442	.	.
chr10	80371246	80371745	chr10	80167470	80167969	Gm15123|chr10:80167470-80167969	0.168556818251112	.	.
chr10	80371246	80371745	chr10	80167470	80167969	Gm15124|chr10:80167470-80167969	0.168556818251112	.	.
chr10	80371246	80371745	chr10	80168012	80168511	Gm15123|chr10:80168012-80168511	0.177889393386387	.	.
chr10	80371246	80371745	chr10	80168012	80168511	Gm15124|chr10:80168012-80168511	0.177889393386387	.	.
chr10	80371246	80371745	chr10	80208672	80209171	Gm15123|chr10:80208672-80209171	0.207807462701687	.	.
chr10	80371246	80371745	chr10	80208672	80209171	Gm15124|chr10:80208672-80209171	0.207807462701687	.	.
chr10	80371246	80371745	chr10	80264751	80265250	Gm15123|chr10:80264751-80265250	0.219467771409674	.	.
chr10	80371246	80371745	chr10	80264751	80265250	Gm15124|chr10:80264751-80265250	0.219467771409674	.	.
chr10	80371246	80371745	chr10	80298753	80299252	Gm15123|chr10:80298753-80299252	0.131569937895697	.	.
chr10	80371246	80371745	chr10	80298753	80299252	Gm15124|chr10:80298753-80299252	0.131569937895697	.	.
chr10	80371246	80371745	chr10	80357849	80358348	Gm15123|chr10:80357849-80358348	0.293803946103073	.	.
chr10	80371246	80371745	chr10	80357849	80358348	Gm15124|chr10:80357849-80358348	0.293803946103073	.	.
chr10	80387533	80388032	chr10	80053303	80053802	Mex3d|chr10:80053303-80053802	0.224568848647345	.	.
chr10	80387533	80388032	chr10	80142013	80142512	Mex3d|chr10:80142013-80142512	0.191649184550838	.	.
chr10	80387533	80388032	chr10	80149272	80149771	Mex3d|chr10:80149272-80149771	0.187553372853718	.	.
chr10	80387533	80388032	chr10	80168012	80168511	Mex3d|chr10:80168012-80168511	0.148128360442545	.	.
chr10	80398776	80399275	chr10	80149272	80149771	Mbd3|chr10:80149272-80149771	0.137118190227057	.	.
chr10	80398776	80399275	chr10	80159857	80160356	Mbd3|chr10:80159857-80160356	0.135905410456127	.	.
chr10	80398776	80399275	chr10	80167470	80167969	Mbd3|chr10:80167470-80167969	0.157190816132675	.	.
chr10	80398776	80399275	chr10	80168012	80168511	Mbd3|chr10:80168012-80168511	0.188782953056271	.	.
chr10	80398776	80399275	chr10	80298753	80299252	Mbd3|chr10:80298753-80299252	0.165618182602602	.	.
chr10	80399367	80399866	chr10	80053303	80053802	Mbd3|chr10:80053303-80053802	0.211983360379134	.	.
chr10	80399367	80399866	chr10	80130998	80131497	Mbd3|chr10:80130998-80131497	0.255067213878969	.	.
chr10	80399367	80399866	chr10	80167470	80167969	Mbd3|chr10:80167470-80167969	0.281998225340961	.	.
chr10	80399367	80399866	chr10	80168012	80168511	Mbd3|chr10:80168012-80168511	0.178850487045316	.	.
chr10	80399367	80399866	chr10	80264751	80265250	Mbd3|chr10:80264751-80265250	0.167493002355372	.	.
chr10	80406595	80407094	chr10	80053303	80053802	Uqcr11|chr10:80053303-80053802	0.141509097594571	.	.
chr10	80406595	80407094	chr10	80130998	80131497	Uqcr11|chr10:80130998-80131497	0.128362393199059	.	.
chr10	80433205	80433704	chr10	80131664	80132163	Tcf3|chr10:80131664-80132163	0.206570532711013	.	.
chr10	80433205	80433704	chr10	80142013	80142512	Tcf3|chr10:80142013-80142512	0.196268974248378	.	.
chr10	80433205	80433704	chr10	80167470	80167969	Tcf3|chr10:80167470-80167969	0.120901528559603	.	.
chr10	80433205	80433704	chr10	80264751	80265250	Tcf3|chr10:80264751-80265250	0.177376872783272	.	.
chr10	80433205	80433704	chr10	80357849	80358348	Tcf3|chr10:80357849-80358348	0.133939742168295	.	.
chr10	80433784	80434283	chr10	80053303	80053802	Tcf3|chr10:80053303-80053802	0.156103579028533	.	.
chr10	80433784	80434283	chr10	80142013	80142512	Tcf3|chr10:80142013-80142512	0.118994052071871	.	.
chr10	80433784	80434283	chr10	80149272	80149771	Tcf3|chr10:80149272-80149771	0.212380624720296	.	.
chr10	80433784	80434283	chr10	80264751	80265250	Tcf3|chr10:80264751-80265250	0.20164218918912	.	.
chr10	80433784	80434283	chr10	80298753	80299252	Tcf3|chr10:80298753-80299252	0.201409066966967	.	.
chr10	80494604	80495103	chr10	80149272	80149771	Onecut3|chr10:80149272-80149771	0.162332872186297	.	.
chr10	80494604	80495103	chr10	80475205	80475704	Onecut3|chr10:80475205-80475704	0.134486145559579	.	.
chr10	81252204	81252703	chr10	81472805	81473304	Matk|chr10:81472805-81473304	0.17458059815006	.	.
chr10	81252204	81252703	chr10	81526637	81527136	Matk|chr10:81526637-81527136	0.249502460360982	.	.
chr10	81253019	81253518	chr10	81472805	81473304	Matk|chr10:81472805-81473304	0.161655394838986	.	.
chr10	81266395	81266894	chr10	81285670	81286169	Apba3|chr10:81285670-81286169	0.121413408168873	.	.
chr10	81266395	81266894	chr10	81285670	81286169	Mrpl54|chr10:81285670-81286169	0.121413408168873	.	.
chr10	81266395	81266894	chr10	81570705	81571204	Apba3|chr10:81570705-81571204	0.145741583341841	.	.
chr10	81266395	81266894	chr10	81570705	81571204	Mrpl54|chr10:81570705-81571204	0.145741583341841	.	.
chr10	81292618	81293117	chr10	81430157	81430656	Pip5k1c|chr10:81430157-81430656	0.147302900594287	.	.
chr10	81292618	81293117	chr10	81502626	81503125	Pip5k1c|chr10:81502626-81503125	0.178185117920723	.	.
chr10	81320497	81320996	chr10	81432821	81433320	Cactin|chr10:81432821-81433320	0.124850674821072	.	.
chr10	81320497	81320996	chr10	81472805	81473304	Cactin|chr10:81472805-81473304	0.384995017586092	.	.
chr10	81320497	81320996	chr10	81571498	81571997	Cactin|chr10:81571498-81571997	0.263912144128176	.	.
chr10	81320497	81320996	chr10	81633421	81633920	Cactin|chr10:81633421-81633920	0.153848650580864	.	.
chr10	81320497	81320996	chr10	81643405	81643904	Cactin|chr10:81643405-81643904	0.263343201349394	.	.
chr10	81350327	81350826	chr10	81285670	81286169	Hmg20b|chr10:81285670-81286169	0.126281128631222	.	.
chr10	81350327	81350826	chr10	81430157	81430656	Hmg20b|chr10:81430157-81430656	0.198954638878599	.	.
chr10	81350327	81350826	chr10	81432821	81433320	Hmg20b|chr10:81432821-81433320	0.16588926899996	.	.
chr10	81350327	81350826	chr10	81643405	81643904	Hmg20b|chr10:81643405-81643904	0.278538995378349	.	.
chr10	81357211	81357710	chr10	81267945	81268444	Mfsd12|chr10:81267945-81268444	0.190550116341178	.	.
chr10	81357211	81357710	chr10	81472805	81473304	Mfsd12|chr10:81472805-81473304	0.160663722826374	.	.
chr10	81357211	81357710	chr10	81571498	81571997	Mfsd12|chr10:81571498-81571997	0.336428048436317	.	.
chr10	81357211	81357710	chr10	81633421	81633920	Mfsd12|chr10:81633421-81633920	0.171639200366119	.	.
chr10	81357211	81357710	chr10	81643405	81643904	Mfsd12|chr10:81643405-81643904	0.212419955853262	.	.
chr10	81378395	81378894	chr10	81267945	81268444	Fzr1|chr10:81267945-81268444	0.156558057704338	.	.
chr10	81378395	81378894	chr10	81430157	81430656	Fzr1|chr10:81430157-81430656	0.159021668463249	.	.
chr10	81378395	81378894	chr10	81502626	81503125	Fzr1|chr10:81502626-81503125	0.140779936248008	.	.
chr10	81378395	81378894	chr10	81526637	81527136	Fzr1|chr10:81526637-81527136	0.24103400939588	.	.
chr10	81378395	81378894	chr10	81633421	81633920	Fzr1|chr10:81633421-81633920	0.28276245795101	.	.
chr10	81378395	81378894	chr10	81643405	81643904	Fzr1|chr10:81643405-81643904	0.195436298388255	.	.
chr10	81384063	81384562	chr10	81502626	81503125	Dohh|chr10:81502626-81503125	0.162959997153055	.	.
chr10	81384063	81384562	chr10	81571498	81571997	Dohh|chr10:81571498-81571997	0.239965148069366	.	.
chr10	81384063	81384562	chr10	81643405	81643904	Dohh|chr10:81643405-81643904	0.153983647821931	.	.
chr10	81496231	81496730	chr10	81430157	81430656	Ncln|chr10:81430157-81430656	0.172056725165046	.	.
chr10	81496231	81496730	chr10	81472805	81473304	Ncln|chr10:81472805-81473304	0.238605746410083	.	.
chr10	81496231	81496730	chr10	81571498	81571997	Ncln|chr10:81571498-81571997	0.252582154488822	.	.
chr10	81544468	81544967	chr10	81267945	81268444	Gna11|chr10:81267945-81268444	0.196284891132109	.	.
chr10	81544468	81544967	chr10	81526637	81527136	Gna11|chr10:81526637-81527136	0.188923520510469	.	.
chr10	81544468	81544967	chr10	81528159	81528658	Gna11|chr10:81528159-81528658	0.127769295688537	.	.
chr10	81544468	81544967	chr10	81551522	81552021	Gna11|chr10:81551522-81552021	0.137735552944509	.	.
chr10	81544468	81544967	chr10	81633421	81633920	Gna11|chr10:81633421-81633920	0.158468045582012	.	.
chr10	81544468	81544967	chr10	81997141	81997640	Gna11|chr10:81997141-81997640	0.179720986360175	.	.
chr10	81545004	81545503	chr10	81267945	81268444	Gna11|chr10:81267945-81268444	0.260663645906742	.	.
chr10	81545004	81545503	chr10	81430157	81430656	Gna11|chr10:81430157-81430656	0.182344888159801	.	.
chr10	81545004	81545503	chr10	81502626	81503125	Gna11|chr10:81502626-81503125	0.172614276817722	.	.
chr10	81545004	81545503	chr10	81570705	81571204	Gna11|chr10:81570705-81571204	0.230187973185464	.	.
chr10	81545004	81545503	chr10	81571498	81571997	Gna11|chr10:81571498-81571997	0.284733178898248	.	.
chr10	81545004	81545503	chr10	81633421	81633920	Gna11|chr10:81633421-81633920	0.16472469151173	.	.
chr10	81545004	81545503	chr10	81643405	81643904	Gna11|chr10:81643405-81643904	0.184920670793897	.	.
chr10	81559200	81559699	chr10	81430157	81430656	Tle5|chr10:81430157-81430656	0.131723720987578	.	.
chr10	81559200	81559699	chr10	81472805	81473304	Tle5|chr10:81472805-81473304	0.28636590372187	.	.
chr10	81559200	81559699	chr10	81502626	81503125	Tle5|chr10:81502626-81503125	0.131990770719121	.	.
chr10	81559200	81559699	chr10	81526637	81527136	Tle5|chr10:81526637-81527136	0.218073609683268	.	.
chr10	81559200	81559699	chr10	81528159	81528658	Tle5|chr10:81528159-81528658	0.120213066253327	.	.
chr10	81559200	81559699	chr10	81551522	81552021	Tle5|chr10:81551522-81552021	0.140134070860145	.	.
chr10	81559200	81559699	chr10	81997141	81997640	Tle5|chr10:81997141-81997640	0.291587672591489	.	.
chr10	81600731	81601230	chr10	81285670	81286169	Tle6|chr10:81285670-81286169	0.150398392905373	.	.
chr10	81600731	81601230	chr10	81526637	81527136	Tle6|chr10:81526637-81527136	0.164694939885023	.	.
chr10	81600731	81601230	chr10	81570705	81571204	Tle6|chr10:81570705-81571204	0.248108925598835	.	.
chr10	81605948	81606447	chr10	81472805	81473304	BC025920|chr10:81472805-81473304	0.276554744925954	.	.
chr10	81605948	81606447	chr10	81570705	81571204	BC025920|chr10:81570705-81571204	0.132634567535731	.	.
chr10	81605948	81606447	chr10	81571498	81571997	BC025920|chr10:81571498-81571997	0.148344229715534	.	.
chr10	81627379	81627878	chr10	81285670	81286169	Ankrd24|chr10:81285670-81286169	0.145508553510474	.	.
chr10	81627379	81627878	chr10	81285670	81286169	Sirt6|chr10:81285670-81286169	0.145508553510474	.	.
chr10	81627379	81627878	chr10	81430157	81430656	Ankrd24|chr10:81430157-81430656	0.182496617770217	.	.
chr10	81627379	81627878	chr10	81430157	81430656	Sirt6|chr10:81430157-81430656	0.182496617770217	.	.
chr10	81627379	81627878	chr10	81633421	81633920	Ankrd24|chr10:81633421-81633920	0.184835842102585	.	.
chr10	81627379	81627878	chr10	81633421	81633920	Sirt6|chr10:81633421-81633920	0.184835842102585	.	.
chr10	81627379	81627878	chr10	81997141	81997640	Ankrd24|chr10:81997141-81997640	0.133939669150953	.	.
chr10	81627379	81627878	chr10	81997141	81997640	Sirt6|chr10:81997141-81997640	0.133939669150953	.	.
chr10	81648748	81649247	chr10	81551522	81552021	Gm10778|chr10:81551522-81552021	0.197141651397352	.	.
chr10	81648748	81649247	chr10	81571498	81571997	Gm10778|chr10:81571498-81571997	0.147379924192389	.	.
chr10	82047820	82048319	chr10	81997141	81997640	Zfp873|chr10:81997141-81997640	0.14238032093808	.	.
chr10	82083575	82084074	chr10	81997141	81997640	BC024063|chr10:81997141-81997640	0.23690397778395	.	.
chr10	82763329	82763828	chr10	82909239	82909738	Nfyb|chr10:82909239-82909738	0.149007419379452	.	.
chr10	82763879	82764378	chr10	82860253	82860752	Nfyb|chr10:82860253-82860752	0.241006652207492	.	.
chr10	82985064	82985563	chr10	82666399	82666898	Chst11|chr10:82666399-82666898	0.192210132625343	.	.
chr10	82985064	82985563	chr10	82698823	82699322	Chst11|chr10:82698823-82699322	0.259406606944315	.	.
chr10	82985064	82985563	chr10	82909239	82909738	Chst11|chr10:82909239-82909738	0.27035003053321	.	.
chr10	82985754	82986253	chr10	82844712	82845211	Chst11|chr10:82844712-82845211	0.133825396304513	.	.
chr10	83337299	83337798	chr10	83690067	83690566	Slc41a2|chr10:83690067-83690566	0.158912136515529	.	.
chr10	83359854	83360353	chr10	83630802	83631301	D10Wsu102e|chr10:83630802-83631301	0.143226244074833	.	.
chr10	83533859	83534358	chr10	83776401	83776900	Aldh1l2|chr10:83776401-83776900	0.154951904366336	.	.
chr10	83543701	83544200	chr10	83630802	83631301	Washc4|chr10:83630802-83631301	0.124005260676317	.	.
chr10	83648475	83648974	chr10	83776401	83776900	Appl2|chr10:83776401-83776900	0.233697851123898	.	.
chr10	83722616	83723115	chr10	83776401	83776900	1500009L16Rik|chr10:83776401-83776900	0.219191791945831	.	.
chr10	84916636	84917135	chr10	84906511	84907010	Ric8b|chr10:84906511-84907010	0.192057117906191	.	.
chr10	84916636	84917135	chr10	85214796	85215295	Ric8b|chr10:85214796-85215295	0.263323266449405	.	.
chr10	84917312	84917811	chr10	85214796	85215295	Ric8b|chr10:85214796-85215295	0.168201947782697	.	.
chr10	84917312	84917811	chr10	85214796	85215295	Ric8b|chr10:85214796-85215295	0.168201947782698	.	.
chr10	85102355	85102854	chr10	84895750	84896249	Fhl4|chr10:84895750-84896249	0.24563676644841	.	.
chr10	85102355	85102854	chr10	84895750	84896249	Tmem263|chr10:84895750-84896249	0.24563676644841	.	.
chr10	85102355	85102854	chr10	85026062	85026561	Fhl4|chr10:85026062-85026561	0.193998456973198	.	.
chr10	85102355	85102854	chr10	85026062	85026561	Tmem263|chr10:85026062-85026561	0.193998456973198	.	.
chr10	85127333	85127832	chr10	84906511	84907010	Mterf2|chr10:84906511-84907010	0.168149576046586	.	.
chr10	85127333	85127832	chr10	85214796	85215295	Mterf2|chr10:85214796-85215295	0.142414687160183	.	.
chr10	85127333	85127832	chr10	85387744	85388243	Mterf2|chr10:85387744-85388243	0.144794667592107	.	.
chr10	85184578	85185077	chr10	84760183	84760682	Cry1|chr10:84760183-84760682	0.205894904908122	.	.
chr10	85184578	85185077	chr10	84772797	84773296	Cry1|chr10:84772797-84773296	0.200827225850272	.	.
chr10	85184578	85185077	chr10	84895750	84896249	Cry1|chr10:84895750-84896249	0.21278131646122	.	.
chr10	85184578	85185077	chr10	84895750	84896249	Cry1|chr10:84895750-84896249	0.212781316461221	.	.
chr10	85185139	85185638	chr10	84772797	84773296	Cry1|chr10:84772797-84773296	0.211980842446868	.	.
chr10	85185139	85185638	chr10	84836042	84836541	Cry1|chr10:84836042-84836541	0.138536225516751	.	.
chr10	85185139	85185638	chr10	84903638	84904137	Cry1|chr10:84903638-84904137	0.135722681809129	.	.
chr10	85185139	85185638	chr10	84906511	84907010	Cry1|chr10:84906511-84907010	0.347619031002062	.	.
chr10	85185139	85185638	chr10	84907065	84907564	Cry1|chr10:84907065-84907564	0.168932526145309	.	.
chr10	85185139	85185638	chr10	85214796	85215295	Cry1|chr10:85214796-85215295	0.32056991211645	.	.
chr10	85185139	85185638	chr10	85387744	85388243	Cry1|chr10:85387744-85388243	0.161194604385991	.	.
chr10	85265656	85266155	chr10	85026062	85026561	Gm38575|chr10:85026062-85026561	0.155156564709208	.	.
chr10	85265656	85266155	chr10	85214796	85215295	Gm38575|chr10:85214796-85215295	0.189456919634606	.	.
chr10	85265656	85266155	chr10	85220868	85221367	Gm38575|chr10:85220868-85221367	0.249827186854701	.	.
chr10	85265656	85266155	chr10	85221714	85222213	Gm38575|chr10:85221714-85222213	0.142862212102507	.	.
chr10	85266163	85266662	chr10	85026062	85026561	Gm38575|chr10:85026062-85026561	0.168996585680371	.	.
chr10	85266163	85266662	chr10	85214796	85215295	Gm38575|chr10:85214796-85215295	0.202135248783792	.	.
chr10	85266163	85266662	chr10	85220868	85221367	Gm38575|chr10:85220868-85221367	0.257634528936161	.	.
chr10	85387145	85387644	chr10	85387744	85388243	Btbd11|chr10:85387744-85388243	0.226981141533469	.	.
chr10	85829194	85829693	chr10	85967965	85968464	Pwp1|chr10:85967965-85968464	0.133659435190851	.	.
chr10	85829743	85830242	chr10	85598046	85598545	Pwp1|chr10:85598046-85598545	0.302856423007365	.	.
chr10	85829743	85830242	chr10	85612783	85613282	Pwp1|chr10:85612783-85613282	0.126222316411429	.	.
chr10	85916334	85916833	chr10	85651694	85652193	Prdm4|chr10:85651694-85652193	0.21291137762952	.	.
chr10	85957553	85958052	chr10	85928481	85928980	Rtcb|chr10:85928481-85928980	0.144106424272075	.	.
chr10	86705281	86705780	chr10	86761711	86762210	Hsp90b1|chr10:86761711-86762210	0.230076021706012	.	.
chr10	86705281	86705780	chr10	86761711	86762210	Ttc41|chr10:86761711-86762210	0.230076021706012	.	.
chr10	86705281	86705780	chr10	86933093	86933592	Hsp90b1|chr10:86933093-86933592	0.222259113691955	.	.
chr10	86705281	86705780	chr10	86933093	86933592	Ttc41|chr10:86933093-86933592	0.222259113691955	.	.
chr10	86705811	86706310	chr10	86491743	86492242	Hsp90b1|chr10:86491743-86492242	0.122572380077871	.	.
chr10	86705811	86706310	chr10	86491743	86492242	Ttc41|chr10:86491743-86492242	0.122572380077871	.	.
chr10	86705811	86706310	chr10	86834634	86835133	Hsp90b1|chr10:86834634-86835133	0.283948463314055	.	.
chr10	86705811	86706310	chr10	86834634	86835133	Ttc41|chr10:86834634-86835133	0.283948463314055	.	.
chr10	86778694	86779193	chr10	86761711	86762210	Nt5dc3|chr10:86761711-86762210	0.133331818003908	.	.
chr10	86779348	86779847	chr10	86539728	86540227	Nt5dc3|chr10:86539728-86540227	0.212783265664549	.	.
chr10	86779348	86779847	chr10	86933093	86933592	Nt5dc3|chr10:86933093-86933592	0.242462167471166	.	.
chr10	87058237	87058736	chr10	87037023	87037522	1700113H08Rik|chr10:87037023-87037522	0.186784193896083	.	.
chr10	87058237	87058736	chr10	87332665	87333164	1700113H08Rik|chr10:87332665-87333164	0.320193773534047	.	.
chr10	87058237	87058736	chr10	87333233	87333732	1700113H08Rik|chr10:87333233-87333732	0.396538030363368	.	.
chr10	87058237	87058736	chr10	87485409	87485908	1700113H08Rik|chr10:87485409-87485908	0.158232583899893	.	.
chr10	87058237	87058736	chr10	87486178	87486677	1700113H08Rik|chr10:87486178-87486677	0.408233164770266	.	.
chr10	87492598	87493097	chr10	87153637	87154136	Ascl1|chr10:87153637-87154136	0.180259095783774	.	.
chr10	87492598	87493097	chr10	87332665	87333164	Ascl1|chr10:87332665-87333164	0.239109770315517	.	.
chr10	87492598	87493097	chr10	87486178	87486677	Ascl1|chr10:87486178-87486677	0.312653020349632	.	.
chr10	87492598	87493097	chr10	87596615	87597114	Ascl1|chr10:87596615-87597114	0.181262339161709	.	.
chr10	87493100	87493599	chr10	87153637	87154136	Ascl1|chr10:87153637-87154136	0.282031097324434	.	.
chr10	87493100	87493599	chr10	87332665	87333164	Ascl1|chr10:87332665-87333164	0.368466937164853	.	.
chr10	87493100	87493599	chr10	87333233	87333732	Ascl1|chr10:87333233-87333732	0.291131627336347	.	.
chr10	87493100	87493599	chr10	87485409	87485908	Ascl1|chr10:87485409-87485908	0.218873948373288	.	.
chr10	87493100	87493599	chr10	87486178	87486677	Ascl1|chr10:87486178-87486677	0.137438479880739	.	.
chr10	87493609	87494108	chr10	87037023	87037522	Ascl1|chr10:87037023-87037522	0.240470979551564	.	.
chr10	87493609	87494108	chr10	87153637	87154136	Ascl1|chr10:87153637-87154136	0.290430947916034	.	.
chr10	87493609	87494108	chr10	87332665	87333164	Ascl1|chr10:87332665-87333164	0.502102116774067	.	.
chr10	87493609	87494108	chr10	87333233	87333732	Ascl1|chr10:87333233-87333732	0.466539233263374	.	.
chr10	87493609	87494108	chr10	87485409	87485908	Ascl1|chr10:87485409-87485908	0.284101665360542	.	.
chr10	87493609	87494108	chr10	87486178	87486677	Ascl1|chr10:87486178-87486677	0.188261995329682	.	.
chr10	87493609	87494108	chr10	87596615	87597114	Ascl1|chr10:87596615-87597114	0.121051385615373	.	.
chr10	87522380	87522879	chr10	87388523	87389022	Pah|chr10:87388523-87389022	0.396969686170442	.	.
chr10	87522380	87522879	chr10	87507658	87508157	Pah|chr10:87507658-87508157	0.252523473480064	.	.
chr10	88201358	88201857	chr10	88426387	88426886	Washc3|chr10:88426387-88426886	0.11906546111391	.	.
chr10	88378931	88379430	chr10	88327377	88327876	Dram1|chr10:88327377-88327876	0.13851124248667	.	.
chr10	88378931	88379430	chr10	88327377	88327876	Gnptab|chr10:88327377-88327876	0.13851124248667	.	.
chr10	88378931	88379430	chr10	88584300	88584799	Dram1|chr10:88584300-88584799	0.183010487191442	.	.
chr10	88378931	88379430	chr10	88584300	88584799	Gnptab|chr10:88584300-88584799	0.183010487191442	.	.
chr10	88379531	88380030	chr10	88327377	88327876	Dram1|chr10:88327377-88327876	0.158384694683578	.	.
chr10	88379531	88380030	chr10	88327377	88327876	Gnptab|chr10:88327377-88327876	0.158384694683578	.	.
chr10	88731569	88732068	chr10	88327377	88327876	Arl1|chr10:88327377-88327876	0.131141220657128	.	.
chr10	88731569	88732068	chr10	88584300	88584799	Arl1|chr10:88584300-88584799	0.244187276113074	.	.
chr10	88826571	88827070	chr10	88747261	88747760	Utp20|chr10:88747261-88747760	0.125165742299813	.	.
chr10	89443677	89444176	chr10	89461774	89462273	Gas2l3|chr10:89461774-89462273	0.228944696544806	.	.
chr10	89744704	89745203	chr10	89257359	89257858	Uhrf1bp1l|chr10:89257359-89257858	0.126027761159465	.	.
chr10	91082684	91083183	chr10	91032329	91032828	Apaf1|chr10:91032329-91032828	0.245200415970858	.	.
chr10	91082684	91083183	chr10	91032329	91032828	Ikbip|chr10:91032329-91032828	0.245200415970858	.	.
chr10	91082684	91083183	chr10	91060664	91061163	Apaf1|chr10:91060664-91061163	0.163168365123179	.	.
chr10	91082684	91083183	chr10	91060664	91061163	Ikbip|chr10:91060664-91061163	0.163168365123179	.	.
chr10	91082684	91083183	chr10	91092735	91093234	Apaf1|chr10:91092735-91093234	0.233472817232436	.	.
chr10	91082684	91083183	chr10	91092735	91093234	Ikbip|chr10:91092735-91093234	0.233472817232436	.	.
chr10	91082684	91083183	chr10	91480303	91480802	Apaf1|chr10:91480303-91480802	0.136952252894779	.	.
chr10	91082684	91083183	chr10	91480303	91480802	Ikbip|chr10:91480303-91480802	0.136952252894779	.	.
chr10	91123779	91124278	chr10	91032329	91032828	Slc25a3|chr10:91032329-91032828	0.160740227483206	.	.
chr10	91123779	91124278	chr10	91384812	91385311	Slc25a3|chr10:91384812-91385311	0.142029990916251	.	.
chr10	91123779	91124278	chr10	91480303	91480802	Slc25a3|chr10:91480303-91480802	0.30407899333396	.	.
chr10	91181390	91181889	chr10	91229368	91229867	Tmpo|chr10:91229368-91229867	0.131890556286993	.	.
chr10	91181390	91181889	chr10	91229368	91229867	Tmpo|chr10:91229368-91229867	0.131890556286994	.	.
chr10	91181390	91181889	chr10	91384812	91385311	Tmpo|chr10:91384812-91385311	0.280950759692862	.	.
chr10	91181909	91182408	chr10	91228861	91229360	Tmpo|chr10:91228861-91229360	0.124884232705386	.	.
chr10	91181909	91182408	chr10	91432033	91432532	Tmpo|chr10:91432033-91432532	0.132237354536359	.	.
chr10	91181909	91182408	chr10	91480303	91480802	Tmpo|chr10:91480303-91480802	0.236963164814025	.	.
chr10	92722155	92722654	chr10	92254041	92254540	Nedd1|chr10:92254041-92254540	0.226645085672642	.	.
chr10	92722155	92722654	chr10	92336883	92337382	Nedd1|chr10:92336883-92337382	0.262488758279858	.	.
chr10	93080960	93081459	chr10	92836373	92836872	Cfap54|chr10:92836373-92836872	0.208190756912128	.	.
chr10	93080960	93081459	chr10	93146256	93146755	Cfap54|chr10:93146256-93146755	0.233462364843218	.	.
chr10	93081484	93081983	chr10	92836373	92836872	Cfap54|chr10:92836373-92836872	0.198183036959437	.	.
chr10	93081484	93081983	chr10	93146256	93146755	Cfap54|chr10:93146256-93146755	0.388509878150818	.	.
chr10	93453094	93453593	chr10	93485237	93485736	Lta4h|chr10:93485237-93485736	0.305562238528798	.	.
chr10	93453094	93453593	chr10	93577463	93577962	Lta4h|chr10:93577463-93577962	0.383296304435006	.	.
chr10	93641001	93641500	chr10	93485237	93485736	Ntn4|chr10:93485237-93485736	0.144982145564881	.	.
chr10	95323354	95323853	chr10	95307110	95307609	Cradd|chr10:95307110-95307609	0.207361002708263	.	.
chr10	95323354	95323853	chr10	95685041	95685540	Cradd|chr10:95685041-95685540	0.141871405645019	.	.
chr10	95323873	95324372	chr10	95307110	95307609	Cradd|chr10:95307110-95307609	0.139278038503596	.	.
chr10	95323873	95324372	chr10	95475936	95476435	Cradd|chr10:95475936-95476435	0.159701851619457	.	.
chr10	95323873	95324372	chr10	95685041	95685540	Cradd|chr10:95685041-95685540	0.210240955083135	.	.
chr10	95514775	95515274	chr10	95475936	95476435	Ube2n|chr10:95475936-95476435	0.137428890037637	.	.
chr10	95514775	95515274	chr10	95790625	95791124	Ube2n|chr10:95790625-95791124	0.155915826249035	.	.
chr10	95514775	95515274	chr10	95894652	95895151	Ube2n|chr10:95894652-95895151	0.210248052614412	.	.
chr10	95564087	95564586	chr10	95297537	95298036	Nudt4|chr10:95297537-95298036	0.225698785503947	.	.
chr10	95940376	95940875	chr10	95790625	95791124	Eea1|chr10:95790625-95791124	0.211249157917369	.	.
chr10	95940376	95940875	chr10	96077389	96077888	Eea1|chr10:96077389-96077888	0.257971691377222	.	.
chr10	95940376	95940875	chr10	96213795	96214294	Eea1|chr10:96213795-96214294	0.158097449238675	.	.
chr10	95940876	95941375	chr10	96077389	96077888	Eea1|chr10:96077389-96077888	0.15872134146303	.	.
chr10	96616678	96617177	chr10	96658864	96659363	Btg1|chr10:96658864-96659363	0.332544482439106	.	.
chr10	96958681	96959180	chr10	96570977	96571476	Gm33981|chr10:96570977-96571476	0.168895378730805	.	.
chr10	96958681	96959180	chr10	96646391	96646890	Gm33981|chr10:96646391-96646890	0.217040889396835	.	.
chr10	96958681	96959180	chr10	96751447	96751946	Gm33981|chr10:96751447-96751946	0.211510947712166	.	.
chr10	96958681	96959180	chr10	97006395	97006894	Gm33981|chr10:97006395-97006894	0.404027744285577	.	.
chr10	96958681	96959180	chr10	97006395	97006894	Gm33981|chr10:97006395-97006894	0.404027744285578	.	.
chr10	96958681	96959180	chr10	97164579	97165078	Gm33981|chr10:97164579-97165078	0.231363532841045	.	.
chr10	99262463	99262962	chr10	99250749	99251248	Dusp6|chr10:99250749-99251248	0.132325779703165	.	.
chr10	99262463	99262962	chr10	99268760	99269259	Dusp6|chr10:99268760-99269259	0.193106323586924	.	.
chr10	99262463	99262962	chr10	99524570	99525069	Dusp6|chr10:99524570-99525069	0.140103899127258	.	.
chr10	99262463	99262962	chr10	99525401	99525900	Dusp6|chr10:99525401-99525900	0.246272441297309	.	.
chr10	99262970	99263469	chr10	99261553	99262052	Dusp6|chr10:99261553-99262052	0.134202700069303	.	.
chr10	99262970	99263469	chr10	99367740	99368239	Dusp6|chr10:99367740-99368239	0.258216076142241	.	.
chr10	99262970	99263469	chr10	99524570	99525069	Dusp6|chr10:99524570-99525069	0.18271542240986	.	.
chr10	99262970	99263469	chr10	99525401	99525900	Dusp6|chr10:99525401-99525900	0.212434890926756	.	.
chr10	99262970	99263469	chr10	99615735	99616234	Dusp6|chr10:99615735-99616234	0.129540178622498	.	.
chr10	99262970	99263469	chr10	99641685	99642184	Dusp6|chr10:99641685-99642184	0.134574086496427	.	.
chr10	99269271	99269770	chr10	99268760	99269259	Gm34921|chr10:99268760-99269259	0.414561045484819	.	.
chr10	99269271	99269770	chr10	99524570	99525069	Gm34921|chr10:99524570-99525069	0.134751380395897	.	.
chr10	100015452	100015951	chr10	100128034	100128533	Kitl|chr10:100128034-100128533	0.121840075500048	.	.
chr10	100487126	100487625	chr10	100128034	100128533	Cep290|chr10:100128034-100128533	0.207983047772789	.	.
chr10	100487126	100487625	chr10	100128034	100128533	Tmtc3|chr10:100128034-100128533	0.207983047772789	.	.
chr10	100742024	100742523	chr10	100629708	100630207	Gm35722|chr10:100629708-100630207	0.171102442211367	.	.
chr10	101681454	101681953	chr10	101516912	101517411	Mgat4c|chr10:101516912-101517411	0.129989336317713	.	.
chr10	101681454	101681953	chr10	101765243	101765742	Mgat4c|chr10:101765243-101765742	0.244514642333187	.	.
chr10	101681454	101681953	chr10	101870724	101871223	Mgat4c|chr10:101870724-101871223	0.124605735591204	.	.
chr10	103236075	103236574	chr10	103443007	103443506	Lrriq1|chr10:103443007-103443506	0.151812957845161	.	.
chr10	105841096	105841595	chr10	105544569	105545068	Ccdc59|chr10:105544569-105545068	0.119265911570069	.	.
chr10	105841096	105841595	chr10	105544569	105545068	Mettl25|chr10:105544569-105545068	0.119265911570069	.	.
chr10	105841096	105841595	chr10	105774364	105774863	Ccdc59|chr10:105774364-105774863	0.139788340314622	.	.
[truncated: 19,274 more rows]
