# Supplementary material for: Single-cell analysis of chromatin accessibility in the adult mouse brain
Source: Nature. 2023 Dec 13;624(7991):378–89. doi: 10.1038/s41586-023-06824-9 (PMC10719105; doi:10.1038/s41586-023-06824-9)
Supplement: Supplementary file 3 — Supplementary Tables 1–25 and their legends. [file 41586_2023_6824_MOESM3_ESM.zip › 2023-03-05453B-s3/SI Tables/SI Table 13 Summary of all the gene-cCRE correlations/sa2subclass.LSX_Nkx2-1_Gaba.pdc.bedpe]

chr1	3466260	3466759	chr1	3289352	3289851	Gm1992|chr1:3289352-3289851	0.184925159094401	.	.
chr1	3466260	3466759	chr1	3361998	3362497	Gm1992|chr1:3361998-3362497	0.165135502823721	.	.
chr1	3466260	3466759	chr1	3399705	3400204	Gm1992|chr1:3399705-3400204	0.421554682932556	.	.
chr1	3466260	3466759	chr1	3435725	3436224	Gm1992|chr1:3435725-3436224	0.11344519282888	.	.
chr1	3670775	3671274	chr1	3534684	3535183	Xkr4|chr1:3534684-3535183	0.203038875249594	.	.
chr1	3670775	3671274	chr1	3648863	3649362	Xkr4|chr1:3648863-3649362	0.17986251208674	.	.
chr1	4785497	4785996	chr1	4571692	4572191	Mrpl15|chr1:4571692-4572191	0.113660622976382	.	.
chr1	4785497	4785996	chr1	5017828	5018327	Mrpl15|chr1:5017828-5018327	0.0869060879650722	.	.
chr1	4785497	4785996	chr1	5103120	5103619	Mrpl15|chr1:5103120-5103619	0.0948373955051012	.	.
chr1	4785497	4785996	chr1	5128572	5129071	Mrpl15|chr1:5128572-5129071	0.0930042369266237	.	.
chr1	4785497	4785996	chr1	5170387	5170886	Mrpl15|chr1:5170387-5170886	0.12847222086015	.	.
chr1	4785497	4785996	chr1	5174387	5174886	Mrpl15|chr1:5174387-5174886	0.135040340391908	.	.
chr1	4807592	4808091	chr1	4671676	4672175	Lypla1|chr1:4671676-4672175	0.108498723577071	.	.
chr1	4807592	4808091	chr1	4829890	4830389	Lypla1|chr1:4829890-4830389	0.23106946976921	.	.
chr1	4807592	4808091	chr1	4833816	4834315	Lypla1|chr1:4833816-4834315	0.110551656200959	.	.
chr1	4807592	4808091	chr1	4884245	4884744	Lypla1|chr1:4884245-4884744	0.147417590225322	.	.
chr1	4807592	4808091	chr1	4916464	4916963	Lypla1|chr1:4916464-4916963	0.0947811086114477	.	.
chr1	4807592	4808091	chr1	4962278	4962777	Lypla1|chr1:4962278-4962777	0.101701869391402	.	.
chr1	4807592	4808091	chr1	5019201	5019700	Lypla1|chr1:5019201-5019700	0.125226155737522	.	.
chr1	4807592	4808091	chr1	5095379	5095878	Lypla1|chr1:5095379-5095878	0.132875004350794	.	.
chr1	4807592	4808091	chr1	5103120	5103619	Lypla1|chr1:5103120-5103619	0.0993680699140901	.	.
chr1	4807592	4808091	chr1	5150490	5150989	Lypla1|chr1:5150490-5150989	0.269739445698695	.	.
chr1	4807592	4808091	chr1	5220605	5221104	Lypla1|chr1:5220605-5221104	0.109560069896593	.	.
chr1	4807592	4808091	chr1	5222924	5223423	Lypla1|chr1:5222924-5223423	0.379201057288796	.	.
chr1	4857480	4857979	chr1	4671676	4672175	Tcea1|chr1:4671676-4672175	0.235862495811163	.	.
chr1	4857480	4857979	chr1	4829890	4830389	Tcea1|chr1:4829890-4830389	0.295959781035114	.	.
chr1	4857480	4857979	chr1	4884245	4884744	Tcea1|chr1:4884245-4884744	0.120823009058019	.	.
chr1	4857480	4857979	chr1	4962278	4962777	Tcea1|chr1:4962278-4962777	0.135409321036821	.	.
chr1	4857480	4857979	chr1	5017828	5018327	Tcea1|chr1:5017828-5018327	0.096874831649957	.	.
chr1	4857480	4857979	chr1	5019201	5019700	Tcea1|chr1:5019201-5019700	0.218910961948405	.	.
chr1	4857480	4857979	chr1	5103120	5103619	Tcea1|chr1:5103120-5103619	0.158841630059654	.	.
chr1	4857480	4857979	chr1	5150490	5150989	Tcea1|chr1:5150490-5150989	0.274653179818225	.	.
chr1	4857480	4857979	chr1	5222924	5223423	Tcea1|chr1:5222924-5223423	0.333197095459077	.	.
chr1	4969660	4970159	chr1	4516478	4516977	Gm16041|chr1:4516478-4516977	0.144521104132846	.	.
chr1	4969660	4970159	chr1	4519292	4519791	Gm16041|chr1:4519292-4519791	0.489183511617858	.	.
chr1	4969660	4970159	chr1	4550034	4550533	Gm16041|chr1:4550034-4550533	0.225554849369403	.	.
chr1	4969660	4970159	chr1	4647146	4647645	Gm16041|chr1:4647146-4647645	0.484002034859626	.	.
chr1	4969660	4970159	chr1	4766696	4767195	Gm16041|chr1:4766696-4767195	0.259096634290256	.	.
chr1	4969660	4970159	chr1	4819527	4820026	Gm16041|chr1:4819527-4820026	0.0977243497487198	.	.
chr1	4969660	4970159	chr1	4876454	4876953	Gm16041|chr1:4876454-4876953	0.209313739889148	.	.
chr1	4969660	4970159	chr1	4914347	4914846	Gm16041|chr1:4914347-4914846	0.115373269826955	.	.
chr1	4969660	4970159	chr1	5082818	5083317	Gm16041|chr1:5082818-5083317	0.0998264298613984	.	.
chr1	4969660	4970159	chr1	5107614	5108113	Gm16041|chr1:5107614-5108113	0.37356632216681	.	.
chr1	4969660	4970159	chr1	5149204	5149703	Gm16041|chr1:5149204-5149703	0.312140723053044	.	.
chr1	4969660	4970159	chr1	5174387	5174886	Gm16041|chr1:5174387-5174886	0.13251289674206	.	.
chr1	4969660	4970159	chr1	5208080	5208579	Gm16041|chr1:5208080-5208579	0.441012258175758	.	.
chr1	4970513	4971012	chr1	4516478	4516977	Gm16041|chr1:4516478-4516977	0.0896212110150811	.	.
chr1	4970513	4971012	chr1	4519292	4519791	Gm16041|chr1:4519292-4519791	0.209220392288631	.	.
chr1	4970513	4971012	chr1	4571692	4572191	Gm16041|chr1:4571692-4572191	0.16804910123675	.	.
chr1	4970513	4971012	chr1	4647146	4647645	Gm16041|chr1:4647146-4647645	0.2392874994725	.	.
chr1	4970513	4971012	chr1	4766696	4767195	Gm16041|chr1:4766696-4767195	0.10084743296951	.	.
chr1	4970513	4971012	chr1	4819527	4820026	Gm16041|chr1:4819527-4820026	0.116992907747186	.	.
chr1	4970513	4971012	chr1	4876454	4876953	Gm16041|chr1:4876454-4876953	0.109678878023554	.	.
chr1	4970513	4971012	chr1	4914347	4914846	Gm16041|chr1:4914347-4914846	0.134472460321748	.	.
chr1	4970513	4971012	chr1	5107614	5108113	Gm16041|chr1:5107614-5108113	0.178346722953107	.	.
chr1	4970513	4971012	chr1	5149204	5149703	Gm16041|chr1:5149204-5149703	0.249717724807978	.	.
chr1	4970513	4971012	chr1	5174387	5174886	Gm16041|chr1:5174387-5174886	0.205021109583746	.	.
chr1	5070122	5070621	chr1	4916464	4916963	Atp6v1h|chr1:4916464-4916963	0.306708032902298	.	.
chr1	5070122	5070621	chr1	4916464	4916963	Rgs20|chr1:4916464-4916963	0.306708032902298	.	.
chr1	5070122	5070621	chr1	4926263	4926762	Atp6v1h|chr1:4926263-4926762	0.115033576418923	.	.
chr1	5070122	5070621	chr1	4926263	4926762	Rgs20|chr1:4926263-4926762	0.115033576418923	.	.
chr1	5070122	5070621	chr1	4926869	4927368	Atp6v1h|chr1:4926869-4927368	0.153519307871119	.	.
chr1	5070122	5070621	chr1	4926869	4927368	Rgs20|chr1:4926869-4927368	0.153519307871119	.	.
chr1	5070122	5070621	chr1	4934807	4935306	Atp6v1h|chr1:4934807-4935306	0.145681685840868	.	.
chr1	5070122	5070621	chr1	4934807	4935306	Rgs20|chr1:4934807-4935306	0.145681685840868	.	.
chr1	5070122	5070621	chr1	4961760	4962259	Atp6v1h|chr1:4961760-4962259	0.234734480468954	.	.
chr1	5070122	5070621	chr1	4961760	4962259	Rgs20|chr1:4961760-4962259	0.234734480468954	.	.
chr1	5070122	5070621	chr1	4962278	4962777	Atp6v1h|chr1:4962278-4962777	0.179614686204271	.	.
chr1	5070122	5070621	chr1	4962278	4962777	Rgs20|chr1:4962278-4962777	0.179614686204271	.	.
chr1	5070122	5070621	chr1	5015264	5015763	Atp6v1h|chr1:5015264-5015763	0.301343539667258	.	.
chr1	5070122	5070621	chr1	5015264	5015763	Rgs20|chr1:5015264-5015763	0.301343539667258	.	.
chr1	5070122	5070621	chr1	5017828	5018327	Atp6v1h|chr1:5017828-5018327	0.133932038546922	.	.
chr1	5070122	5070621	chr1	5017828	5018327	Rgs20|chr1:5017828-5018327	0.133932038546922	.	.
chr1	5070122	5070621	chr1	5018611	5019110	Atp6v1h|chr1:5018611-5019110	0.160985576474302	.	.
chr1	5070122	5070621	chr1	5018611	5019110	Rgs20|chr1:5018611-5019110	0.160985576474302	.	.
chr1	5070122	5070621	chr1	5019201	5019700	Atp6v1h|chr1:5019201-5019700	0.140632567268687	.	.
chr1	5070122	5070621	chr1	5019201	5019700	Rgs20|chr1:5019201-5019700	0.140632567268687	.	.
chr1	5070122	5070621	chr1	5071134	5071633	Atp6v1h|chr1:5071134-5071633	0.254116851927499	.	.
chr1	5070122	5070621	chr1	5071134	5071633	Rgs20|chr1:5071134-5071633	0.254116851927499	.	.
chr1	5070122	5070621	chr1	5127403	5127902	Atp6v1h|chr1:5127403-5127902	0.271501256145129	.	.
chr1	5070122	5070621	chr1	5127403	5127902	Rgs20|chr1:5127403-5127902	0.271501256145129	.	.
chr1	5070122	5070621	chr1	5150490	5150989	Atp6v1h|chr1:5150490-5150989	0.261359950832239	.	.
chr1	5070122	5070621	chr1	5150490	5150989	Rgs20|chr1:5150490-5150989	0.261359950832239	.	.
chr1	5588179	5588678	chr1	5533473	5533972	Oprk1|chr1:5533473-5533972	0.203902300748119	.	.
chr1	5588179	5588678	chr1	5655516	5656015	Oprk1|chr1:5655516-5656015	0.120649242182348	.	.
chr1	5588179	5588678	chr1	5656057	5656556	Oprk1|chr1:5656057-5656556	0.23015691742674	.	.
chr1	5588179	5588678	chr1	5904738	5905237	Oprk1|chr1:5904738-5905237	0.113089026606388	.	.
chr1	6214386	6214885	chr1	5904738	5905237	4732440D04Rik|chr1:5904738-5905237	0.177060273803253	.	.
chr1	6214386	6214885	chr1	6204715	6205214	4732440D04Rik|chr1:6204715-6205214	0.160751217992301	.	.
chr1	6214386	6214885	chr1	6410037	6410536	4732440D04Rik|chr1:6410037-6410536	0.112522480523632	.	.
chr1	6214899	6215398	chr1	5829504	5830003	4732440D04Rik|chr1:5829504-5830003	0.108112555884717	.	.
chr1	6214899	6215398	chr1	5904738	5905237	4732440D04Rik|chr1:5904738-5905237	0.114421990028021	.	.
chr1	6214899	6215398	chr1	5989851	5990350	4732440D04Rik|chr1:5989851-5990350	0.14508594260553	.	.
chr1	6214899	6215398	chr1	6410037	6410536	4732440D04Rik|chr1:6410037-6410536	0.156666890442752	.	.
chr1	6214899	6215398	chr1	6441268	6441767	4732440D04Rik|chr1:6441268-6441767	0.0876256529595322	.	.
chr1	7088594	7089093	chr1	6761338	6761837	Pcmtd1|chr1:6761338-6761837	0.167021173122151	.	.
chr1	7088594	7089093	chr1	6972946	6973445	Pcmtd1|chr1:6972946-6973445	0.123266550213097	.	.
chr1	7088594	7089093	chr1	7113207	7113706	Pcmtd1|chr1:7113207-7113706	0.139013698204128	.	.
chr1	7088594	7089093	chr1	7161739	7162238	Pcmtd1|chr1:7161739-7162238	0.0853456841646681	.	.
chr1	7088594	7089093	chr1	7206575	7207074	Pcmtd1|chr1:7206575-7207074	0.122521913460846	.	.
chr1	7088594	7089093	chr1	7343225	7343724	Pcmtd1|chr1:7343225-7343724	0.145203311817452	.	.
chr1	7397837	7398336	chr1	7010156	7010655	Gm26901|chr1:7010156-7010655	0.0949937326989621	.	.
chr1	7397837	7398336	chr1	7155129	7155628	Gm26901|chr1:7155129-7155628	0.18599694006033	.	.
chr1	7397837	7398336	chr1	7160987	7161486	Gm26901|chr1:7160987-7161486	0.125600486194604	.	.
chr1	7397837	7398336	chr1	7161739	7162238	Gm26901|chr1:7161739-7162238	0.214239921798031	.	.
chr1	7397837	7398336	chr1	7218866	7219365	Gm26901|chr1:7218866-7219365	0.156000143539396	.	.
chr1	7397837	7398336	chr1	7343225	7343724	Gm26901|chr1:7343225-7343724	0.372261317502958	.	.
chr1	7397837	7398336	chr1	7446271	7446770	Gm26901|chr1:7446271-7446770	0.16077444643285	.	.
chr1	7397837	7398336	chr1	7466966	7467465	Gm26901|chr1:7466966-7467465	0.115167721614199	.	.
chr1	7397837	7398336	chr1	7467469	7467968	Gm26901|chr1:7467469-7467968	0.171241392477407	.	.
chr1	7397837	7398336	chr1	7696214	7696713	Gm26901|chr1:7696214-7696713	0.210611596028524	.	.
chr1	7398342	7398841	chr1	7160987	7161486	Gm26901|chr1:7160987-7161486	0.20018105392803	.	.
chr1	7398342	7398841	chr1	7161739	7162238	Gm26901|chr1:7161739-7162238	0.283402204043008	.	.
chr1	7398342	7398841	chr1	7343225	7343724	Gm26901|chr1:7343225-7343724	0.289539359581375	.	.
chr1	7398342	7398841	chr1	7446271	7446770	Gm26901|chr1:7446271-7446770	0.108987649908935	.	.
chr1	7398342	7398841	chr1	7696214	7696713	Gm26901|chr1:7696214-7696713	0.156415423933912	.	.
chr1	9298975	9299474	chr1	9298270	9298769	Sntg1|chr1:9298270-9298769	0.0996758852623728	.	.
chr1	9298975	9299474	chr1	9465950	9466449	Sntg1|chr1:9465950-9466449	0.114599398714818	.	.
chr1	9298975	9299474	chr1	9478056	9478555	Sntg1|chr1:9478056-9478555	0.183222732702481	.	.
chr1	9298975	9299474	chr1	9523818	9524317	Sntg1|chr1:9523818-9524317	0.0897912406149445	.	.
chr1	9299496	9299995	chr1	9109095	9109594	Sntg1|chr1:9109095-9109594	0.100743675453065	.	.
chr1	9299496	9299995	chr1	9298270	9298769	Sntg1|chr1:9298270-9298769	0.0896962930694321	.	.
chr1	9299496	9299995	chr1	9465950	9466449	Sntg1|chr1:9465950-9466449	0.16479841115891	.	.
chr1	9299496	9299995	chr1	9478056	9478555	Sntg1|chr1:9478056-9478555	0.222904477717646	.	.
chr1	9299496	9299995	chr1	9523268	9523767	Sntg1|chr1:9523268-9523767	0.10859449424527	.	.
chr1	9299496	9299995	chr1	9523818	9524317	Sntg1|chr1:9523818-9524317	0.0984796951545965	.	.
chr1	9299496	9299995	chr1	9541113	9541612	Sntg1|chr1:9541113-9541612	0.0939148188925791	.	.
chr1	9299496	9299995	chr1	9564420	9564919	Sntg1|chr1:9564420-9564919	0.0936309372375879	.	.
chr1	9299496	9299995	chr1	9619928	9620427	Sntg1|chr1:9619928-9620427	0.106306453318163	.	.
chr1	9545042	9545541	chr1	9382767	9383266	Rrs1|chr1:9382767-9383266	0.166893043942822	.	.
chr1	9545042	9545541	chr1	9522766	9523265	Rrs1|chr1:9522766-9523265	0.124548402330816	.	.
chr1	9600949	9601448	chr1	9283023	9283522	Vxn|chr1:9283023-9283522	0.164079099904444	.	.
chr1	9600949	9601448	chr1	9283023	9283522	Vxn|chr1:9283023-9283522	0.164079099904445	.	.
chr1	9600949	9601448	chr1	9377293	9377792	Vxn|chr1:9377293-9377792	0.160500853969186	.	.
chr1	9600949	9601448	chr1	9382233	9382732	Vxn|chr1:9382233-9382732	0.106141340826706	.	.
chr1	9600949	9601448	chr1	9569900	9570399	Vxn|chr1:9569900-9570399	0.110289339106661	.	.
chr1	9600949	9601448	chr1	9570415	9570914	Vxn|chr1:9570415-9570914	0.150123951144181	.	.
chr1	9600949	9601448	chr1	9618891	9619390	Vxn|chr1:9618891-9619390	0.1191652882163	.	.
chr1	9600949	9601448	chr1	9619425	9619924	Vxn|chr1:9619425-9619924	0.270542246591546	.	.
chr1	9600949	9601448	chr1	9619928	9620427	Vxn|chr1:9619928-9620427	0.123656984623667	.	.
chr1	9601474	9601973	chr1	9283023	9283522	Vxn|chr1:9283023-9283522	0.175068045694199	.	.
chr1	9601474	9601973	chr1	9376790	9377289	Vxn|chr1:9376790-9377289	0.0852318444427198	.	.
chr1	9601474	9601973	chr1	9377293	9377792	Vxn|chr1:9377293-9377792	0.163282099186002	.	.
chr1	9601474	9601973	chr1	9382233	9382732	Vxn|chr1:9382233-9382732	0.160435893181951	.	.
chr1	9601474	9601973	chr1	9619425	9619924	Vxn|chr1:9619425-9619924	0.146386934968121	.	.
chr1	9630048	9630547	chr1	9298270	9298769	2610203C22Rik|chr1:9298270-9298769	0.113074197158219	.	.
chr1	9630048	9630547	chr1	9465950	9466449	2610203C22Rik|chr1:9465950-9466449	0.211687098141638	.	.
chr1	9630048	9630547	chr1	9478056	9478555	2610203C22Rik|chr1:9478056-9478555	0.480506572114517	.	.
chr1	9630048	9630547	chr1	9522766	9523265	2610203C22Rik|chr1:9522766-9523265	0.532193842495804	.	.
chr1	9630048	9630547	chr1	9523268	9523767	2610203C22Rik|chr1:9523268-9523767	0.640232152741987	.	.
chr1	9630048	9630547	chr1	9523818	9524317	2610203C22Rik|chr1:9523818-9524317	0.26690776193551	.	.
chr1	9630048	9630547	chr1	9541113	9541612	2610203C22Rik|chr1:9541113-9541612	0.11469325603821	.	.
chr1	9630048	9630547	chr1	9564420	9564919	2610203C22Rik|chr1:9564420-9564919	0.175056874494325	.	.
chr1	9700259	9700758	chr1	9253984	9254483	Mybl1|chr1:9253984-9254483	0.156387081864289	.	.
chr1	9700259	9700758	chr1	9289706	9290205	Mybl1|chr1:9289706-9290205	0.101296542041206	.	.
chr1	9700259	9700758	chr1	9465950	9466449	Mybl1|chr1:9465950-9466449	0.173519138541296	.	.
chr1	9700259	9700758	chr1	9541113	9541612	Mybl1|chr1:9541113-9541612	0.133325692327756	.	.
chr1	9747574	9748073	chr1	9522766	9523265	1700034P13Rik|chr1:9522766-9523265	0.161337719780508	.	.
chr1	9747574	9748073	chr1	9522766	9523265	Vcpip1|chr1:9522766-9523265	0.161337719780508	.	.
chr1	9747574	9748073	chr1	9523268	9523767	1700034P13Rik|chr1:9523268-9523767	0.136961135535405	.	.
chr1	9747574	9748073	chr1	9523268	9523767	Vcpip1|chr1:9523268-9523767	0.136961135535405	.	.
chr1	9748256	9748755	chr1	9376790	9377289	1700034P13Rik|chr1:9376790-9377289	0.105906445112215	.	.
chr1	9748256	9748755	chr1	9376790	9377289	Vcpip1|chr1:9376790-9377289	0.105906445112215	.	.
chr1	9748256	9748755	chr1	9457368	9457867	1700034P13Rik|chr1:9457368-9457867	0.262580067084695	.	.
chr1	9748256	9748755	chr1	9457368	9457867	Vcpip1|chr1:9457368-9457867	0.262580067084695	.	.
chr1	10719138	10719637	chr1	10268645	10269144	Cpa6|chr1:10268645-10269144	0.147840910702765	.	.
chr1	10719138	10719637	chr1	10486186	10486685	Cpa6|chr1:10486186-10486685	0.0959211654385034	.	.
chr1	10719138	10719637	chr1	10486751	10487250	Cpa6|chr1:10486751-10487250	0.126413056667573	.	.
chr1	10719138	10719637	chr1	10589056	10589555	Cpa6|chr1:10589056-10589555	0.154368675283492	.	.
chr1	10719138	10719637	chr1	10718502	10719001	Cpa6|chr1:10718502-10719001	0.247994899782351	.	.
chr1	10719138	10719637	chr1	10764267	10764766	Cpa6|chr1:10764267-10764766	0.159496507253464	.	.
chr1	10719138	10719637	chr1	10764816	10765315	Cpa6|chr1:10764816-10765315	0.114613972613839	.	.
chr1	10993243	10993742	chr1	10881340	10881839	Prex2|chr1:10881340-10881839	0.137962384070807	.	.
chr1	10993243	10993742	chr1	10937159	10937658	Prex2|chr1:10937159-10937658	0.123975852459663	.	.
chr1	10993243	10993742	chr1	10942845	10943344	Prex2|chr1:10942845-10943344	0.17055978542247	.	.
chr1	10993772	10994271	chr1	10881340	10881839	Prex2|chr1:10881340-10881839	0.177502015270835	.	.
chr1	10993772	10994271	chr1	10935187	10935686	Prex2|chr1:10935187-10935686	0.102417794980865	.	.
chr1	10993772	10994271	chr1	10937159	10937658	Prex2|chr1:10937159-10937658	0.172705382573767	.	.
chr1	10993772	10994271	chr1	10949060	10949559	Prex2|chr1:10949060-10949559	0.2886146093561	.	.
chr1	10993772	10994271	chr1	11012836	11013335	Prex2|chr1:11012836-11013335	0.104665869588774	.	.
chr1	10993772	10994271	chr1	11032872	11033371	Prex2|chr1:11032872-11033371	0.112015895473168	.	.
chr1	10993772	10994271	chr1	11033394	11033893	Prex2|chr1:11033394-11033893	0.102051893079073	.	.
chr1	10993772	10994271	chr1	11065845	11066344	Prex2|chr1:11065845-11066344	0.110191803060666	.	.
chr1	10993772	10994271	chr1	11066410	11066909	Prex2|chr1:11066410-11066909	0.21262397724422	.	.
chr1	10993772	10994271	chr1	11175747	11176246	Prex2|chr1:11175747-11176246	0.100041531613956	.	.
chr1	11413910	11414409	chr1	11012836	11013335	A830018L16Rik|chr1:11012836-11013335	0.108299207202681	.	.
chr1	11413910	11414409	chr1	11032872	11033371	A830018L16Rik|chr1:11032872-11033371	0.101932697850527	.	.
chr1	11413910	11414409	chr1	11033394	11033893	A830018L16Rik|chr1:11033394-11033893	0.109693562394053	.	.
chr1	11413910	11414409	chr1	11066410	11066909	A830018L16Rik|chr1:11066410-11066909	0.166771801782851	.	.
chr1	11413910	11414409	chr1	11294936	11295435	A830018L16Rik|chr1:11294936-11295435	0.119701226582799	.	.
chr1	11413910	11414409	chr1	11423728	11424227	A830018L16Rik|chr1:11423728-11424227	0.0982654508968221	.	.
chr1	11413910	11414409	chr1	11558624	11559123	A830018L16Rik|chr1:11558624-11559123	0.105686920394657	.	.
chr1	12691748	12692247	chr1	12367832	12368331	Sulf1|chr1:12367832-12368331	0.243715542438991	.	.
chr1	12691748	12692247	chr1	12500397	12500896	Sulf1|chr1:12500397-12500896	0.169758944618022	.	.
chr1	12691748	12692247	chr1	12566789	12567288	Sulf1|chr1:12566789-12567288	0.108884028742154	.	.
chr1	12691748	12692247	chr1	12621527	12622026	Sulf1|chr1:12621527-12622026	0.0947933839434783	.	.
chr1	12691748	12692247	chr1	12718098	12718597	Sulf1|chr1:12718098-12718597	0.0889697833328781	.	.
chr1	12692265	12692764	chr1	12367832	12368331	Sulf1|chr1:12367832-12368331	0.172586981564051	.	.
chr1	12692265	12692764	chr1	12465220	12465719	Sulf1|chr1:12465220-12465719	0.130493087895088	.	.
chr1	12692265	12692764	chr1	12500397	12500896	Sulf1|chr1:12500397-12500896	0.274409214996794	.	.
chr1	12692265	12692764	chr1	12566789	12567288	Sulf1|chr1:12566789-12567288	0.141268669159611	.	.
chr1	12692265	12692764	chr1	12621527	12622026	Sulf1|chr1:12621527-12622026	0.178352247424676	.	.
chr1	12692265	12692764	chr1	12658233	12658732	Sulf1|chr1:12658233-12658732	0.143658187095083	.	.
chr1	12692265	12692764	chr1	12718098	12718597	Sulf1|chr1:12718098-12718597	0.0948886548901448	.	.
chr1	13588843	13589342	chr1	13531462	13531961	Tram1|chr1:13531462-13531961	0.145512845135835	.	.
chr1	13588843	13589342	chr1	13752366	13752865	Tram1|chr1:13752366-13752865	0.0944366291623505	.	.
chr1	13589563	13590062	chr1	13561529	13562028	Tram1|chr1:13561529-13562028	0.0925231652159435	.	.
chr1	13659706	13660205	chr1	13630942	13631441	Lactb2|chr1:13630942-13631441	0.133188185869823	.	.
chr1	13659706	13660205	chr1	13669620	13670119	Lactb2|chr1:13669620-13670119	0.0890214128586905	.	.
chr1	13659706	13660205	chr1	13829524	13830023	Lactb2|chr1:13829524-13830023	0.0873181468278014	.	.
chr1	13660314	13660813	chr1	13599193	13599692	Lactb2|chr1:13599193-13599692	0.134815558179664	.	.
chr1	13660314	13660813	chr1	13601203	13601702	Lactb2|chr1:13601203-13601702	0.120643818135355	.	.
chr1	13660314	13660813	chr1	13619870	13620369	Lactb2|chr1:13619870-13620369	0.116554288134657	.	.
chr1	13660314	13660813	chr1	13707255	13707754	Lactb2|chr1:13707255-13707754	0.172865786430997	.	.
chr1	13660314	13660813	chr1	13752366	13752865	Lactb2|chr1:13752366-13752865	0.105309049332844	.	.
chr1	13660314	13660813	chr1	13771623	13772122	Lactb2|chr1:13771623-13772122	0.196047063396692	.	.
chr1	13660314	13660813	chr1	13789937	13790436	Lactb2|chr1:13789937-13790436	0.102218922974363	.	.
chr1	13660314	13660813	chr1	13829524	13830023	Lactb2|chr1:13829524-13830023	0.156942459079197	.	.
chr1	13660314	13660813	chr1	13832179	13832678	Lactb2|chr1:13832179-13832678	0.157983468304882	.	.
chr1	13660314	13660813	chr1	13914035	13914534	Lactb2|chr1:13914035-13914534	0.143311016691459	.	.
chr1	13660314	13660813	chr1	13979508	13980007	Lactb2|chr1:13979508-13980007	0.114734046600734	.	.
chr1	13660314	13660813	chr1	13989473	13989972	Lactb2|chr1:13989473-13989972	0.119336710651765	.	.
chr1	14309549	14310048	chr1	14252829	14253328	Eya1|chr1:14252829-14253328	0.113347118696512	.	.
chr1	14309549	14310048	chr1	14357626	14358125	Eya1|chr1:14357626-14358125	0.133760517799885	.	.
chr1	14309549	14310048	chr1	14621019	14621518	Eya1|chr1:14621019-14621518	0.160056598834531	.	.
chr1	14309549	14310048	chr1	14661282	14661781	Eya1|chr1:14661282-14661781	0.167354455487428	.	.
chr1	14755218	14755717	chr1	14517652	14518151	Msc|chr1:14517652-14518151	0.0934130452882043	.	.
chr1	14755218	14755717	chr1	14519188	14519687	Msc|chr1:14519188-14519687	0.0989827639641714	.	.
chr1	14755218	14755717	chr1	14566975	14567474	Msc|chr1:14566975-14567474	0.180448771788379	.	.
chr1	14755218	14755717	chr1	14585344	14585843	Msc|chr1:14585344-14585843	0.129021687485986	.	.
chr1	14755218	14755717	chr1	14620503	14621002	Msc|chr1:14620503-14621002	0.30495060120005	.	.
chr1	14755218	14755717	chr1	14621019	14621518	Msc|chr1:14621019-14621518	0.139440264750044	.	.
chr1	14755218	14755717	chr1	14661282	14661781	Msc|chr1:14661282-14661781	0.187757052743875	.	.
chr1	14755218	14755717	chr1	14739996	14740495	Msc|chr1:14739996-14740495	0.122078555706389	.	.
chr1	14755218	14755717	chr1	14841188	14841687	Msc|chr1:14841188-14841687	0.101435035091047	.	.
chr1	14755218	14755717	chr1	14910562	14911061	Msc|chr1:14910562-14911061	0.104591009577013	.	.
chr1	14756079	14756578	chr1	14620503	14621002	Msc|chr1:14620503-14621002	0.107234604177671	.	.
chr1	14756079	14756578	chr1	14640492	14640991	Msc|chr1:14640492-14640991	0.1500457952517	.	.
chr1	14756079	14756578	chr1	14649975	14650474	Msc|chr1:14649975-14650474	0.114415429351554	.	.
chr1	14756079	14756578	chr1	14662908	14663407	Msc|chr1:14662908-14663407	0.0923218671958948	.	.
chr1	14756079	14756578	chr1	14680872	14681371	Msc|chr1:14680872-14681371	0.0895517002602544	.	.
chr1	14756079	14756578	chr1	14728986	14729485	Msc|chr1:14728986-14729485	0.10020905370188	.	.
chr1	14756079	14756578	chr1	14846923	14847422	Msc|chr1:14846923-14847422	0.0899542251095533	.	.
chr1	14756079	14756578	chr1	14875431	14875930	Msc|chr1:14875431-14875930	0.11188617358469	.	.
chr1	14756079	14756578	chr1	15026662	15027161	Msc|chr1:15026662-15027161	0.160764498809989	.	.
chr1	14756079	14756578	chr1	15056917	15057416	Msc|chr1:15056917-15057416	0.0907404048413867	.	.
chr1	14756079	14756578	chr1	15057507	15058006	Msc|chr1:15057507-15058006	0.187922578589002	.	.
chr1	15286608	15287107	chr1	15056917	15057416	Kcnb2|chr1:15056917-15057416	0.102650590140642	.	.
chr1	15286608	15287107	chr1	15254196	15254695	Kcnb2|chr1:15254196-15254695	0.0977756313354882	.	.
chr1	15287268	15287767	chr1	15056917	15057416	Kcnb2|chr1:15056917-15057416	0.215160047039286	.	.
chr1	15287268	15287767	chr1	15402193	15402692	Kcnb2|chr1:15402193-15402692	0.0995752489134798	.	.
chr1	15287268	15287767	chr1	15483457	15483956	Kcnb2|chr1:15483457-15483956	0.157730530292104	.	.
chr1	15892493	15892992	chr1	15778758	15779257	Sbspon|chr1:15778758-15779257	0.0907393098949484	.	.
chr1	15892493	15892992	chr1	16048799	16049298	Sbspon|chr1:16048799-16049298	0.112323158341364	.	.
chr1	16093096	16093595	chr1	15905034	15905533	4930444P10Rik|chr1:15905034-15905533	0.0946892462399383	.	.
chr1	16093096	16093595	chr1	15982593	15983092	4930444P10Rik|chr1:15982593-15983092	0.203040876378039	.	.
chr1	16093096	16093595	chr1	15994072	15994571	4930444P10Rik|chr1:15994072-15994571	0.169127264905873	.	.
chr1	16103947	16104446	chr1	15750323	15750822	Rpl7|chr1:15750323-15750822	0.138960854689192	.	.
chr1	16103947	16104446	chr1	16063926	16064425	Rpl7|chr1:16063926-16064425	0.0925364387035078	.	.
chr1	16103947	16104446	chr1	16235860	16236359	Rpl7|chr1:16235860-16236359	0.117891733102787	.	.
chr1	16103947	16104446	chr1	16236428	16236927	Rpl7|chr1:16236428-16236927	0.0981021790172404	.	.
chr1	16103947	16104446	chr1	16249569	16250068	Rpl7|chr1:16249569-16250068	0.12562965471953	.	.
chr1	16104453	16104952	chr1	15750323	15750822	Rpl7|chr1:15750323-15750822	0.190025124188681	.	.
chr1	16104453	16104952	chr1	15770806	15771305	Rpl7|chr1:15770806-15771305	0.156326012902091	.	.
chr1	16104453	16104952	chr1	15778758	15779257	Rpl7|chr1:15778758-15779257	0.159630664174613	.	.
chr1	16104453	16104952	chr1	15982593	15983092	Rpl7|chr1:15982593-15983092	0.10379110454977	.	.
chr1	16104453	16104952	chr1	15994072	15994571	Rpl7|chr1:15994072-15994571	0.128032233819715	.	.
chr1	16104453	16104952	chr1	16235860	16236359	Rpl7|chr1:16235860-16236359	0.110129236029828	.	.
chr1	16104453	16104952	chr1	16236428	16236927	Rpl7|chr1:16236428-16236927	0.139303772137611	.	.
chr1	16104999	16105498	chr1	15905034	15905533	Rdh10|chr1:15905034-15905533	0.0989924189084954	.	.
chr1	16104999	16105498	chr1	15905034	15905533	Rpl7|chr1:15905034-15905533	0.0989924189084954	.	.
chr1	16104999	16105498	chr1	15982593	15983092	Rdh10|chr1:15982593-15983092	0.0928258338337745	.	.
chr1	16104999	16105498	chr1	15982593	15983092	Rpl7|chr1:15982593-15983092	0.0928258338337745	.	.
chr1	16104999	16105498	chr1	15985546	15986045	Rdh10|chr1:15985546-15986045	0.0986729253999293	.	.
chr1	16104999	16105498	chr1	15985546	15986045	Rpl7|chr1:15985546-15986045	0.0986729253999293	.	.
chr1	16105563	16106062	chr1	15982593	15983092	Rdh10|chr1:15982593-15983092	0.163165495875641	.	.
chr1	16105563	16106062	chr1	15994072	15994571	Rdh10|chr1:15994072-15994571	0.115359894253383	.	.
chr1	16105563	16106062	chr1	16058539	16059038	Rdh10|chr1:16058539-16059038	0.154417008820796	.	.
chr1	16105563	16106062	chr1	16115053	16115552	Rdh10|chr1:16115053-16115552	0.112730351500299	.	.
chr1	16519035	16519534	chr1	16809716	16810215	Stau2|chr1:16809716-16810215	0.0942765483297554	.	.
chr1	16519035	16519534	chr1	16929007	16929506	Stau2|chr1:16929007-16929506	0.120360881325541	.	.
chr1	16618483	16618982	chr1	16564742	16565241	Ube2w|chr1:16564742-16565241	0.0991672918785971	.	.
chr1	16618483	16618982	chr1	16602290	16602789	Ube2w|chr1:16602290-16602789	0.148144217133095	.	.
chr1	16618483	16618982	chr1	16603184	16603683	Ube2w|chr1:16603184-16603683	0.250373666647774	.	.
chr1	16618483	16618982	chr1	16810255	16810754	Ube2w|chr1:16810255-16810754	0.166280012905708	.	.
chr1	16618483	16618982	chr1	16916592	16917091	Ube2w|chr1:16916592-16917091	0.217782352722444	.	.
chr1	16618483	16618982	chr1	16928336	16928835	Ube2w|chr1:16928336-16928835	0.214438947473689	.	.
chr1	16618483	16618982	chr1	16929007	16929506	Ube2w|chr1:16929007-16929506	0.110250329710423	.	.
chr1	16619102	16619601	chr1	16798252	16798751	Ube2w|chr1:16798252-16798751	0.126214706122989	.	.
chr1	16619102	16619601	chr1	16904741	16905240	Ube2w|chr1:16904741-16905240	0.241461961448657	.	.
chr1	16619102	16619601	chr1	16928336	16928835	Ube2w|chr1:16928336-16928835	0.151177706781749	.	.
chr1	16656744	16657243	chr1	16586933	16587432	D030040B21Rik|chr1:16586933-16587432	0.0960088205454627	.	.
chr1	16656744	16657243	chr1	16586933	16587432	Eloc|chr1:16586933-16587432	0.0960088205454627	.	.
chr1	16657258	16657757	chr1	16586933	16587432	D030040B21Rik|chr1:16586933-16587432	0.175226460718621	.	.
chr1	16657258	16657757	chr1	16586933	16587432	Eloc|chr1:16586933-16587432	0.175226460718621	.	.
chr1	16657258	16657757	chr1	16603184	16603683	D030040B21Rik|chr1:16603184-16603683	0.105308994862797	.	.
chr1	16657258	16657757	chr1	16603184	16603683	D030040B21Rik|chr1:16603184-16603683	0.105308994862798	.	.
chr1	16657258	16657757	chr1	16603184	16603683	Eloc|chr1:16603184-16603683	0.105308994862797	.	.
chr1	16657258	16657757	chr1	16603184	16603683	Eloc|chr1:16603184-16603683	0.105308994862798	.	.
chr1	16657258	16657757	chr1	16810255	16810754	D030040B21Rik|chr1:16810255-16810754	0.10094781484913	.	.
chr1	16657258	16657757	chr1	16810255	16810754	Eloc|chr1:16810255-16810754	0.10094781484913	.	.
chr1	16664905	16665404	chr1	16928336	16928835	Tmem70|chr1:16928336-16928835	0.107694077210334	.	.
chr1	16665581	16666080	chr1	16510697	16511196	Tmem70|chr1:16510697-16511196	0.0859943342834386	.	.
chr1	16665581	16666080	chr1	16810255	16810754	Tmem70|chr1:16810255-16810754	0.156071750336532	.	.
chr1	16665581	16666080	chr1	16928336	16928835	Tmem70|chr1:16928336-16928835	0.0980831833041577	.	.
chr1	16665581	16666080	chr1	16929007	16929506	Tmem70|chr1:16929007-16929506	0.134187231519171	.	.
chr1	16688506	16689005	chr1	16904741	16905240	Ly96|chr1:16904741-16905240	0.203801699714533	.	.
chr1	17097665	17098164	chr1	16798252	16798751	Jph1|chr1:16798252-16798751	0.192796282652664	.	.
chr1	17097665	17098164	chr1	17172604	17173103	Jph1|chr1:17172604-17173103	0.103901267503111	.	.
chr1	17097665	17098164	chr1	17406304	17406803	Jph1|chr1:17406304-17406803	0.0994796427668257	.	.
chr1	17097665	17098164	chr1	17406884	17407383	Jph1|chr1:17406884-17407383	0.109952650566133	.	.
chr1	17097665	17098164	chr1	17416797	17417296	Jph1|chr1:17416797-17417296	0.205825848024273	.	.
chr1	17097665	17098164	chr1	17450415	17450914	Jph1|chr1:17450415-17450914	0.0892264161016999	.	.
chr1	17098192	17098691	chr1	17163496	17163995	Jph1|chr1:17163496-17163995	0.0950742283931626	.	.
chr1	17145142	17145641	chr1	17122724	17123223	Gdap1|chr1:17122724-17123223	0.145038206474407	.	.
chr1	17145142	17145641	chr1	17123369	17123868	Gdap1|chr1:17123369-17123868	0.113001074725185	.	.
chr1	17145142	17145641	chr1	17172604	17173103	Gdap1|chr1:17172604-17173103	0.121083943996008	.	.
chr1	17145142	17145641	chr1	17416797	17417296	Gdap1|chr1:17416797-17417296	0.123938863930924	.	.
chr1	17145142	17145641	chr1	17450415	17450914	Gdap1|chr1:17450415-17450914	0.135068913156801	.	.
chr1	17727070	17727569	chr1	17716258	17716757	Crispld1|chr1:17716258-17716757	0.0891645246273302	.	.
chr1	17727070	17727569	chr1	17716258	17716757	Gm16070|chr1:17716258-17716757	0.0891645246273302	.	.
chr1	17727070	17727569	chr1	17717899	17718398	Crispld1|chr1:17717899-17718398	0.198387803005934	.	.
chr1	17727070	17727569	chr1	17717899	17718398	Gm16070|chr1:17717899-17718398	0.198387803005934	.	.
chr1	17727070	17727569	chr1	17718466	17718965	Crispld1|chr1:17718466-17718965	0.14491414451748	.	.
chr1	17727070	17727569	chr1	17718466	17718965	Gm16070|chr1:17718466-17718965	0.14491414451748	.	.
chr1	17727070	17727569	chr1	17718976	17719475	Crispld1|chr1:17718976-17719475	0.122548799202854	.	.
chr1	17727070	17727569	chr1	17718976	17719475	Gm16070|chr1:17718976-17719475	0.122548799202854	.	.
chr1	17727608	17728107	chr1	17716258	17716757	Crispld1|chr1:17716258-17716757	0.0927419282616536	.	.
chr1	17727608	17728107	chr1	17716258	17716757	Gm16070|chr1:17716258-17716757	0.0927419282616536	.	.
chr1	17727608	17728107	chr1	17717899	17718398	Crispld1|chr1:17717899-17718398	0.212354745206051	.	.
chr1	17727608	17728107	chr1	17717899	17718398	Gm16070|chr1:17717899-17718398	0.212354745206051	.	.
chr1	17727608	17728107	chr1	17718466	17718965	Crispld1|chr1:17718466-17718965	0.0949687092637875	.	.
chr1	17727608	17728107	chr1	17718466	17718965	Gm16070|chr1:17718466-17718965	0.0949687092637875	.	.
chr1	17727608	17728107	chr1	17718976	17719475	Crispld1|chr1:17718976-17719475	0.178491175158719	.	.
chr1	17727608	17728107	chr1	17718976	17719475	Gm16070|chr1:17718976-17719475	0.178491175158719	.	.
chr1	17727608	17728107	chr1	17765245	17765744	Crispld1|chr1:17765245-17765744	0.115603398589425	.	.
chr1	17727608	17728107	chr1	17765245	17765744	Gm16070|chr1:17765245-17765744	0.115603398589425	.	.
chr1	18058553	18059052	chr1	17810144	17810643	Gm28756|chr1:17810144-17810643	0.231927480110432	.	.
chr1	18058553	18059052	chr1	17810977	17811476	Gm28756|chr1:17810977-17811476	0.192682403237464	.	.
chr1	18058553	18059052	chr1	18029063	18029562	Gm28756|chr1:18029063-18029562	0.105677797599697	.	.
chr1	20820187	20820686	chr1	20933361	20933860	Mcm3|chr1:20933361-20933860	0.0899264184490359	.	.
chr1	20890311	20890810	chr1	20554332	20554831	6720483E21Rik|chr1:20554332-20554831	0.101992557018162	.	.
chr1	20890311	20890810	chr1	20554332	20554831	Paqr8|chr1:20554332-20554831	0.101992557018162	.	.
chr1	20890311	20890810	chr1	20568969	20569468	6720483E21Rik|chr1:20568969-20569468	0.161301887201601	.	.
chr1	20890311	20890810	chr1	20568969	20569468	Paqr8|chr1:20568969-20569468	0.161301887201601	.	.
chr1	20890311	20890810	chr1	20801628	20802127	6720483E21Rik|chr1:20801628-20802127	0.0890012003837509	.	.
chr1	20890311	20890810	chr1	20801628	20802127	Paqr8|chr1:20801628-20802127	0.0890012003837509	.	.
chr1	20890311	20890810	chr1	20885793	20886292	6720483E21Rik|chr1:20885793-20886292	0.168782166150776	.	.
chr1	20890311	20890810	chr1	20885793	20886292	Paqr8|chr1:20885793-20886292	0.168782166150776	.	.
chr1	20890311	20890810	chr1	20905651	20906150	6720483E21Rik|chr1:20905651-20906150	0.218937198374615	.	.
chr1	20890311	20890810	chr1	20905651	20906150	Paqr8|chr1:20905651-20906150	0.218937198374615	.	.
chr1	20890311	20890810	chr1	20940187	20940686	6720483E21Rik|chr1:20940187-20940686	0.0954918685342549	.	.
chr1	20890311	20890810	chr1	20940187	20940686	Paqr8|chr1:20940187-20940686	0.0954918685342549	.	.
chr1	20890857	20891356	chr1	20554332	20554831	6720483E21Rik|chr1:20554332-20554831	0.0880780241332638	.	.
chr1	20890857	20891356	chr1	20554332	20554831	Paqr8|chr1:20554332-20554831	0.0880780241332638	.	.
chr1	20890857	20891356	chr1	20568969	20569468	6720483E21Rik|chr1:20568969-20569468	0.152589946829238	.	.
chr1	20890857	20891356	chr1	20568969	20569468	Paqr8|chr1:20568969-20569468	0.152589946829238	.	.
chr1	20890857	20891356	chr1	20606327	20606826	6720483E21Rik|chr1:20606327-20606826	0.0913025910751501	.	.
chr1	20890857	20891356	chr1	20606327	20606826	Paqr8|chr1:20606327-20606826	0.0913025910751501	.	.
chr1	20951400	20951899	chr1	20919657	20920156	Efhc1|chr1:20919657-20920156	0.0859334948650552	.	.
chr1	20951400	20951899	chr1	20925578	20926077	Efhc1|chr1:20925578-20926077	0.308620245751363	.	.
chr1	25829930	25830429	chr1	25749694	25750193	Adgrb3|chr1:25749694-25750193	0.148431314837628	.	.
chr1	25829930	25830429	chr1	25763303	25763802	Adgrb3|chr1:25763303-25763802	0.19238611204732	.	.
chr1	25829930	25830429	chr1	25830663	25831162	Adgrb3|chr1:25830663-25831162	0.113918901032205	.	.
chr1	25829930	25830429	chr1	25831391	25831890	Adgrb3|chr1:25831391-25831890	0.160641262515179	.	.
chr1	25829930	25830429	chr1	26111089	26111588	Adgrb3|chr1:26111089-26111588	0.0890848078797315	.	.
chr1	25829930	25830429	chr1	26248278	26248777	Adgrb3|chr1:26248278-26248777	0.0946510844864754	.	.
chr1	30872795	30873294	chr1	30503190	30503689	Phf3|chr1:30503190-30503689	0.112850921187295	.	.
chr1	30872795	30873294	chr1	30565940	30566439	Phf3|chr1:30565940-30566439	0.295868080812873	.	.
chr1	30872795	30873294	chr1	30700382	30700881	Phf3|chr1:30700382-30700881	0.141738700336437	.	.
chr1	30872795	30873294	chr1	30834168	30834667	Phf3|chr1:30834168-30834667	0.0894325047240415	.	.
chr1	30873430	30873929	chr1	30537143	30537642	Phf3|chr1:30537143-30537642	0.121274249919892	.	.
chr1	30873430	30873929	chr1	30561112	30561611	Phf3|chr1:30561112-30561611	0.106002529533479	.	.
chr1	30873430	30873929	chr1	30561640	30562139	Phf3|chr1:30561640-30562139	0.157871446868444	.	.
chr1	30873430	30873929	chr1	30565940	30566439	Phf3|chr1:30565940-30566439	0.102026665447216	.	.
chr1	30873430	30873929	chr1	30700382	30700881	Phf3|chr1:30700382-30700881	0.105027437797109	.	.
chr1	30873430	30873929	chr1	30834168	30834667	Phf3|chr1:30834168-30834667	0.11490574073307	.	.
chr1	30873942	30874441	chr1	30561112	30561611	Phf3|chr1:30561112-30561611	0.199943253755074	.	.
chr1	30873942	30874441	chr1	30561640	30562139	Phf3|chr1:30561640-30562139	0.0977863815809344	.	.
chr1	30873942	30874441	chr1	30700382	30700881	Phf3|chr1:30700382-30700881	0.247266453817822	.	.
chr1	30873942	30874441	chr1	30740784	30741283	Phf3|chr1:30740784-30741283	0.131568911079607	.	.
chr1	30873942	30874441	chr1	30792858	30793357	Phf3|chr1:30792858-30793357	0.0881947614704533	.	.
chr1	30873942	30874441	chr1	30793399	30793898	Phf3|chr1:30793399-30793898	0.190515119659747	.	.
chr1	30873942	30874441	chr1	30834168	30834667	Phf3|chr1:30834168-30834667	0.124678053855906	.	.
chr1	30873942	30874441	chr1	30929933	30930432	Phf3|chr1:30929933-30930432	0.0994291084611786	.	.
chr1	30949080	30949579	chr1	30565242	30565741	Ptp4a1|chr1:30565242-30565741	0.106120982820493	.	.
chr1	30949080	30949579	chr1	30565940	30566439	Ptp4a1|chr1:30565940-30566439	0.173456788451511	.	.
chr1	30949080	30949579	chr1	30582365	30582864	Ptp4a1|chr1:30582365-30582864	0.113350130554878	.	.
chr1	30949080	30949579	chr1	30595347	30595846	Ptp4a1|chr1:30595347-30595846	0.0960832322870016	.	.
chr1	30949080	30949579	chr1	30716282	30716781	Ptp4a1|chr1:30716282-30716781	0.177219829976341	.	.
chr1	30949080	30949579	chr1	30751893	30752392	Ptp4a1|chr1:30751893-30752392	0.103130318589108	.	.
chr1	30949582	30950081	chr1	30561112	30561611	Ptp4a1|chr1:30561112-30561611	0.232357404066307	.	.
chr1	30949582	30950081	chr1	30561640	30562139	Ptp4a1|chr1:30561640-30562139	0.3535308234193	.	.
chr1	30949582	30950081	chr1	30595347	30595846	Ptp4a1|chr1:30595347-30595846	0.160421342533335	.	.
chr1	30949582	30950081	chr1	30676931	30677430	Ptp4a1|chr1:30676931-30677430	0.207006002952906	.	.
chr1	31176050	31176549	chr1	31093898	31094397	Lgsn|chr1:31093898-31094397	0.171292799778079	.	.
chr1	31176050	31176549	chr1	31132961	31133460	Lgsn|chr1:31132961-31133460	0.205564906916078	.	.
chr1	31176050	31176549	chr1	31156865	31157364	Lgsn|chr1:31156865-31157364	0.12764301526521	.	.
chr1	31176050	31176549	chr1	31161792	31162291	Lgsn|chr1:31161792-31162291	0.151620148952031	.	.
chr1	31176050	31176549	chr1	31233594	31234093	Lgsn|chr1:31233594-31234093	0.103894902607462	.	.
chr1	31176050	31176549	chr1	31392103	31392602	Lgsn|chr1:31392103-31392602	0.147843916827717	.	.
chr1	31176050	31176549	chr1	31392643	31393142	Lgsn|chr1:31392643-31393142	0.11140326303841	.	.
chr1	32172459	32172958	chr1	32057528	32058027	Khdrbs2|chr1:32057528-32058027	0.121037683833209	.	.
chr1	32172459	32172958	chr1	32092927	32093426	Khdrbs2|chr1:32092927-32093426	0.376437916946832	.	.
chr1	32172459	32172958	chr1	32093437	32093936	Khdrbs2|chr1:32093437-32093936	0.214890168521534	.	.
chr1	44102213	44102712	chr1	44027081	44027580	Tex30|chr1:44027081-44027580	0.205627596046339	.	.
chr1	44102213	44102712	chr1	44027598	44028097	Tex30|chr1:44027598-44028097	0.221356759850207	.	.
chr1	44119144	44119643	chr1	44334165	44334664	Bivm|chr1:44334165-44334664	0.101100910061748	.	.
chr1	44119144	44119643	chr1	44334165	44334664	Poglut2|chr1:44334165-44334664	0.101100910061748	.	.
chr1	44119663	44120162	chr1	44027081	44027580	Bivm|chr1:44027081-44027580	0.104246201407326	.	.
chr1	44147693	44148192	chr1	44027081	44027580	Ercc5|chr1:44027081-44027580	0.226586642154611	.	.
chr1	44147693	44148192	chr1	44027598	44028097	Ercc5|chr1:44027598-44028097	0.11369049117044	.	.
chr1	44147693	44148192	chr1	44032139	44032638	Ercc5|chr1:44032139-44032638	0.142394177385087	.	.
chr1	44147693	44148192	chr1	44228990	44229489	Ercc5|chr1:44228990-44229489	0.110625720148317	.	.
chr1	44551396	44551895	chr1	44675677	44676176	Gulp1|chr1:44675677-44676176	0.126878725547381	.	.
chr1	44551396	44551895	chr1	44862846	44863345	Gulp1|chr1:44862846-44863345	0.133551550109649	.	.
chr1	44552204	44552703	chr1	44586754	44587253	Gulp1|chr1:44586754-44587253	0.112226617114185	.	.
chr1	44552204	44552703	chr1	44720979	44721478	Gulp1|chr1:44720979-44721478	0.147918250138952	.	.
chr1	45794689	45795188	chr1	45513041	45513540	Wdr75|chr1:45513041-45513540	0.217977327700519	.	.
chr1	45794689	45795188	chr1	45588950	45589449	Wdr75|chr1:45588950-45589449	0.131775350114466	.	.
chr1	45794689	45795188	chr1	45620009	45620508	Wdr75|chr1:45620009-45620508	0.188894262745642	.	.
chr1	45794689	45795188	chr1	45804675	45805174	Wdr75|chr1:45804675-45805174	0.119284106164453	.	.
chr1	45794689	45795188	chr1	45816821	45817320	Wdr75|chr1:45816821-45817320	0.0993740655671053	.	.
chr1	45794689	45795188	chr1	45949571	45950070	Wdr75|chr1:45949571-45950070	0.120097369625526	.	.
chr1	45794689	45795188	chr1	46022239	46022738	Wdr75|chr1:46022239-46022738	0.161174565652332	.	.
chr1	45794689	45795188	chr1	46111752	46112251	Wdr75|chr1:46111752-46112251	0.129396798629579	.	.
chr1	45794689	45795188	chr1	46174632	46175131	Wdr75|chr1:46174632-46175131	0.142733942620042	.	.
chr1	45794689	45795188	chr1	46188757	46189256	Wdr75|chr1:46188757-46189256	0.190811949443999	.	.
chr1	45794689	45795188	chr1	46195011	46195510	Wdr75|chr1:46195011-46195510	0.191636033453164	.	.
chr1	45795197	45795696	chr1	45513041	45513540	Wdr75|chr1:45513041-45513540	0.195615177713875	.	.
chr1	45795197	45795696	chr1	45588950	45589449	Wdr75|chr1:45588950-45589449	0.118476389841088	.	.
chr1	45795197	45795696	chr1	45620009	45620508	Wdr75|chr1:45620009-45620508	0.152810058519775	.	.
chr1	45795197	45795696	chr1	45723342	45723841	Wdr75|chr1:45723342-45723841	0.1806548672067	.	.
chr1	45795197	45795696	chr1	45780721	45781220	Wdr75|chr1:45780721-45781220	0.146052121706195	.	.
chr1	45795197	45795696	chr1	45877955	45878454	Wdr75|chr1:45877955-45878454	0.13581889896428	.	.
chr1	45795197	45795696	chr1	46067115	46067614	Wdr75|chr1:46067115-46067614	0.127185622039673	.	.
chr1	45795197	45795696	chr1	46111752	46112251	Wdr75|chr1:46111752-46112251	0.198002720537837	.	.
chr1	45795197	45795696	chr1	46174632	46175131	Wdr75|chr1:46174632-46175131	0.165600714758169	.	.
chr1	45795197	45795696	chr1	46195011	46195510	Wdr75|chr1:46195011-46195510	0.108096860889389	.	.
chr1	45889106	45889605	chr1	45516735	45517234	Gm5269|chr1:45516735-45517234	0.185887862910193	.	.
chr1	45889106	45889605	chr1	45547879	45548378	Gm5269|chr1:45547879-45548378	0.113181416160775	.	.
chr1	45889106	45889605	chr1	45588950	45589449	Gm5269|chr1:45588950-45589449	0.110638947317271	.	.
chr1	45889106	45889605	chr1	45766100	45766599	Gm5269|chr1:45766100-45766599	0.124495113815281	.	.
chr1	45889106	45889605	chr1	45804675	45805174	Gm5269|chr1:45804675-45805174	0.149683214349852	.	.
chr1	45889106	45889605	chr1	45907396	45907895	Gm5269|chr1:45907396-45907895	0.11720283533159	.	.
chr1	45889106	45889605	chr1	46018316	46018815	Gm5269|chr1:46018316-46018815	0.165025932610862	.	.
chr1	45889106	45889605	chr1	46201064	46201563	Gm5269|chr1:46201064-46201563	0.0953675710046499	.	.
chr1	45889106	45889605	chr1	46222543	46223042	Gm5269|chr1:46222543-46223042	0.145322026507758	.	.
chr1	45925424	45925923	chr1	45723342	45723841	Slc40a1|chr1:45723342-45723841	0.0928548810584865	.	.
chr1	45925424	45925923	chr1	45877955	45878454	Slc40a1|chr1:45877955-45878454	0.087711956400937	.	.
chr1	45925424	45925923	chr1	46067115	46067614	Slc40a1|chr1:46067115-46067614	0.0938728560745647	.	.
chr1	45925424	45925923	chr1	46111752	46112251	Slc40a1|chr1:46111752-46112251	0.277195219521103	.	.
chr1	45925424	45925923	chr1	46137792	46138291	Slc40a1|chr1:46137792-46138291	0.109663158074892	.	.
chr1	45925424	45925923	chr1	46174632	46175131	Slc40a1|chr1:46174632-46175131	0.367961266182616	.	.
chr1	45925424	45925923	chr1	46224989	46225488	Slc40a1|chr1:46224989-46225488	0.0886861179841702	.	.
chr1	46065930	46066429	chr1	46067115	46067614	Dnah7b|chr1:46067115-46067614	0.153375460077127	.	.
chr1	46065930	46066429	chr1	46407717	46408216	Dnah7b|chr1:46407717-46408216	0.122652317018177	.	.
chr1	46066566	46067065	chr1	45877955	45878454	Dnah7b|chr1:45877955-45878454	0.160535422599299	.	.
chr1	46066566	46067065	chr1	46067115	46067614	Dnah7b|chr1:46067115-46067614	0.29898427739127	.	.
chr1	46066566	46067065	chr1	46111752	46112251	Dnah7b|chr1:46111752-46112251	0.162952165005803	.	.
chr1	46066566	46067065	chr1	46174632	46175131	Dnah7b|chr1:46174632-46175131	0.171032154576616	.	.
chr1	46066566	46067065	chr1	46394840	46395339	Dnah7b|chr1:46394840-46395339	0.219363349691697	.	.
chr1	46066566	46067065	chr1	46407717	46408216	Dnah7b|chr1:46407717-46408216	0.276257174872233	.	.
chr1	46425176	46425675	chr1	46067115	46067614	Dnah7c|chr1:46067115-46067614	0.205175644600441	.	.
chr1	46425176	46425675	chr1	46354983	46355482	Dnah7c|chr1:46354983-46355482	0.102432539002065	.	.
chr1	46425176	46425675	chr1	46407717	46408216	Dnah7c|chr1:46407717-46408216	0.113630716227367	.	.
chr1	46425176	46425675	chr1	46416614	46417113	Dnah7c|chr1:46416614-46417113	0.174469876895888	.	.
chr1	46425176	46425675	chr1	46635550	46636049	Dnah7c|chr1:46635550-46636049	0.0921972036257277	.	.
chr1	52816845	52817344	chr1	52793573	52794072	Inpp1|chr1:52793573-52794072	0.0885759602840048	.	.
chr1	52816845	52817344	chr1	52794379	52794878	Inpp1|chr1:52794379-52794878	0.130022117575342	.	.
chr1	52816845	52817344	chr1	52795026	52795525	Inpp1|chr1:52795026-52795525	0.170074085077899	.	.
chr1	52816845	52817344	chr1	52905486	52905985	Inpp1|chr1:52905486-52905985	0.104852132026077	.	.
chr1	52816845	52817344	chr1	52951458	52951957	Inpp1|chr1:52951458-52951957	0.102609010808704	.	.
chr1	52816845	52817344	chr1	52951973	52952472	Inpp1|chr1:52951973-52952472	0.194461127957534	.	.
chr1	52816845	52817344	chr1	52952486	52952985	Inpp1|chr1:52952486-52952985	0.159667918616365	.	.
chr1	52816845	52817344	chr1	52955615	52956114	Inpp1|chr1:52955615-52956114	0.158981313563591	.	.
chr1	52816845	52817344	chr1	52955615	52956114	Inpp1|chr1:52955615-52956114	0.158981313563592	.	.
chr1	52817513	52818012	chr1	52795026	52795525	Inpp1|chr1:52795026-52795525	0.208601756512995	.	.
chr1	52817513	52818012	chr1	52903595	52904094	Inpp1|chr1:52903595-52904094	0.0944202887075282	.	.
chr1	52817513	52818012	chr1	52951973	52952472	Inpp1|chr1:52951973-52952472	0.119308116337363	.	.
chr1	52817513	52818012	chr1	52952486	52952985	Inpp1|chr1:52952486-52952985	0.145689226214507	.	.
chr1	52844734	52845233	chr1	52795026	52795525	Hibch|chr1:52795026-52795525	0.211667006548696	.	.
chr1	52844734	52845233	chr1	52800230	52800729	Hibch|chr1:52800230-52800729	0.153978312946243	.	.
chr1	52844734	52845233	chr1	52914502	52915001	Hibch|chr1:52914502-52915001	0.102536966001364	.	.
chr1	52844734	52845233	chr1	52971822	52972321	Hibch|chr1:52971822-52972321	0.180652011479487	.	.
chr1	52844734	52845233	chr1	53032502	53033001	Hibch|chr1:53032502-53033001	0.103589806863533	.	.
chr1	52845579	52846078	chr1	52905486	52905985	Hibch|chr1:52905486-52905985	0.152324504589506	.	.
chr1	53061825	53062324	chr1	52799343	52799842	Mstn|chr1:52799343-52799842	0.111579272678746	.	.
chr1	53061825	53062324	chr1	52802347	52802846	Mstn|chr1:52802347-52802846	0.103230845429554	.	.
chr1	53061825	53062324	chr1	52903002	52903501	Mstn|chr1:52903002-52903501	0.108042351919348	.	.
chr1	53061825	53062324	chr1	52925972	52926471	Mstn|chr1:52925972-52926471	0.100882628811635	.	.
chr1	53061825	53062324	chr1	52953081	52953580	Mstn|chr1:52953081-52953580	0.147035626310096	.	.
chr1	53061825	53062324	chr1	53015814	53016313	Mstn|chr1:53015814-53016313	0.217318799005373	.	.
chr1	53061825	53062324	chr1	53022900	53023399	Mstn|chr1:53022900-53023399	0.13243213185078	.	.
chr1	53061825	53062324	chr1	53062527	53063026	Mstn|chr1:53062527-53063026	0.118408837884989	.	.
chr1	53061825	53062324	chr1	53218106	53218605	Mstn|chr1:53218106-53218605	0.121648481797964	.	.
chr1	53061825	53062324	chr1	53420109	53420608	Mstn|chr1:53420109-53420608	0.260867100711575	.	.
chr1	53061825	53062324	chr1	53486217	53486716	Mstn|chr1:53486217-53486716	0.0854903250002711	.	.
chr1	53061825	53062324	chr1	53497125	53497624	Mstn|chr1:53497125-53497624	0.0871223084961804	.	.
chr1	53195021	53195520	chr1	52955615	52956114	Gm28777|chr1:52955615-52956114	0.122746506722907	.	.
chr1	53195021	53195520	chr1	53059078	53059577	Gm28777|chr1:53059078-53059577	0.268136326466361	.	.
chr1	53195021	53195520	chr1	53271251	53271750	Gm28777|chr1:53271251-53271750	0.10309497114379	.	.
chr1	53195021	53195520	chr1	53384017	53384516	Gm28777|chr1:53384017-53384516	0.308663580809489	.	.
chr1	53195021	53195520	chr1	53426037	53426536	Gm28777|chr1:53426037-53426536	0.282884712005873	.	.
chr1	53195021	53195520	chr1	53497125	53497624	Gm28777|chr1:53497125-53497624	0.248885632732493	.	.
chr1	53296806	53297305	chr1	53015814	53016313	Ormdl1|chr1:53015814-53016313	0.0865699925050237	.	.
chr1	53296806	53297305	chr1	53015814	53016313	Pms1|chr1:53015814-53016313	0.0865699925050237	.	.
chr1	53296806	53297305	chr1	53059078	53059577	Ormdl1|chr1:53059078-53059577	0.274387139782823	.	.
chr1	53296806	53297305	chr1	53059078	53059577	Pms1|chr1:53059078-53059577	0.274387139782823	.	.
chr1	53296806	53297305	chr1	53426037	53426536	Ormdl1|chr1:53426037-53426536	0.105387223638614	.	.
chr1	53296806	53297305	chr1	53426037	53426536	Pms1|chr1:53426037-53426536	0.105387223638614	.	.
chr1	53296806	53297305	chr1	53445151	53445650	Ormdl1|chr1:53445151-53445650	0.10522036113676	.	.
chr1	53296806	53297305	chr1	53445151	53445650	Pms1|chr1:53445151-53445650	0.10522036113676	.	.
chr1	53296806	53297305	chr1	53466685	53467184	Ormdl1|chr1:53466685-53467184	0.105827910599864	.	.
chr1	53296806	53297305	chr1	53466685	53467184	Pms1|chr1:53466685-53467184	0.105827910599864	.	.
chr1	53296806	53297305	chr1	53584785	53585284	Ormdl1|chr1:53584785-53585284	0.219853843450396	.	.
chr1	53296806	53297305	chr1	53584785	53585284	Pms1|chr1:53584785-53585284	0.219853843450396	.	.
chr1	53296806	53297305	chr1	53740425	53740924	Ormdl1|chr1:53740425-53740924	0.159638060903098	.	.
chr1	53296806	53297305	chr1	53740425	53740924	Pms1|chr1:53740425-53740924	0.159638060903098	.	.
chr1	53297308	53297807	chr1	53059078	53059577	Ormdl1|chr1:53059078-53059577	0.177780262193489	.	.
chr1	53297308	53297807	chr1	53059078	53059577	Pms1|chr1:53059078-53059577	0.177780262193489	.	.
chr1	53297308	53297807	chr1	53394356	53394855	Ormdl1|chr1:53394356-53394855	0.142467149340126	.	.
chr1	53297308	53297807	chr1	53394356	53394855	Pms1|chr1:53394356-53394855	0.142467149340126	.	.
chr1	53297308	53297807	chr1	53584785	53585284	Ormdl1|chr1:53584785-53585284	0.0877658031775038	.	.
chr1	53297308	53297807	chr1	53584785	53585284	Pms1|chr1:53584785-53585284	0.0877658031775038	.	.
chr1	53313399	53313898	chr1	53059078	53059577	Osgepl1|chr1:53059078-53059577	0.0939210330490027	.	.
chr1	53313399	53313898	chr1	53584785	53585284	Osgepl1|chr1:53584785-53585284	0.157138294257741	.	.
chr1	53313399	53313898	chr1	53733927	53734426	Osgepl1|chr1:53733927-53734426	0.104787237628616	.	.
chr1	53352482	53352981	chr1	53584785	53585284	Asdurf|chr1:53584785-53585284	0.103767520734539	.	.
chr1	53352482	53352981	chr1	53584785	53585284	Asnsd1|chr1:53584785-53585284	0.103767520734539	.	.
chr1	53706596	53707095	chr1	53394356	53394855	Dnah7a|chr1:53394356-53394855	0.257519803175355	.	.
chr1	53706596	53707095	chr1	53733927	53734426	Dnah7a|chr1:53733927-53734426	0.120766975366518	.	.
chr1	53707111	53707610	chr1	53394356	53394855	Dnah7a|chr1:53394356-53394855	0.137892258463378	.	.
chr1	53707111	53707610	chr1	53733927	53734426	Dnah7a|chr1:53733927-53734426	0.242671430699963	.	.
chr1	54250459	54250958	chr1	54464974	54465473	Ccdc150|chr1:54464974-54465473	0.0919746450802584	.	.
chr1	54250459	54250958	chr1	54523624	54524123	Ccdc150|chr1:54523624-54524123	0.105068991427731	.	.
chr1	54250459	54250958	chr1	54524213	54524712	Ccdc150|chr1:54524213-54524712	0.180769253437997	.	.
chr1	54250459	54250958	chr1	54578469	54578968	Ccdc150|chr1:54578469-54578968	0.360810050249284	.	.
chr1	54250459	54250958	chr1	54585255	54585754	Ccdc150|chr1:54585255-54585754	0.219547637304929	.	.
chr1	54250459	54250958	chr1	54707058	54707557	Ccdc150|chr1:54707058-54707557	0.117384134749116	.	.
chr1	54250459	54250958	chr1	54715009	54715508	Ccdc150|chr1:54715009-54715508	0.0910799917059438	.	.
chr1	54438767	54439266	chr1	54464974	54465473	Gtf3c3|chr1:54464974-54465473	0.138958247685088	.	.
chr1	54438767	54439266	chr1	54523624	54524123	Gtf3c3|chr1:54523624-54524123	0.176467587887962	.	.
chr1	54438767	54439266	chr1	54524213	54524712	Gtf3c3|chr1:54524213-54524712	0.126795725376577	.	.
chr1	54438767	54439266	chr1	54578469	54578968	Gtf3c3|chr1:54578469-54578968	0.110999347556024	.	.
chr1	54438767	54439266	chr1	54665931	54666430	Gtf3c3|chr1:54665931-54666430	0.0884590089896029	.	.
chr1	54438767	54439266	chr1	54715524	54716023	Gtf3c3|chr1:54715524-54716023	0.105628565175941	.	.
chr1	54438767	54439266	chr1	54735435	54735934	Gtf3c3|chr1:54735435-54735934	0.0995277107144365	.	.
chr1	54557443	54557942	chr1	54585255	54585754	Pgap1|chr1:54585255-54585754	0.192124547108385	.	.
chr1	55027198	55027697	chr1	55082050	55082549	Sf3b1|chr1:55082050-55082549	0.0926126333728183	.	.
chr1	55027198	55027697	chr1	55201711	55202210	Sf3b1|chr1:55201711-55202210	0.148956831018302	.	.
chr1	55027198	55027697	chr1	55437975	55438474	Sf3b1|chr1:55437975-55438474	0.217267959796809	.	.
chr1	55052491	55052990	chr1	55208506	55209005	Coq10b|chr1:55208506-55209005	0.0853949203805166	.	.
chr1	55052491	55052990	chr1	55215276	55215775	Coq10b|chr1:55215276-55215775	0.163777376177961	.	.
chr1	55052491	55052990	chr1	55383081	55383580	Coq10b|chr1:55383081-55383580	0.0869005178766656	.	.
chr1	55052491	55052990	chr1	55437975	55438474	Coq10b|chr1:55437975-55438474	0.104966114191343	.	.
chr1	55052491	55052990	chr1	55448089	55448588	Coq10b|chr1:55448089-55448588	0.103236620555885	.	.
chr1	55053010	55053509	chr1	55437305	55437804	Coq10b|chr1:55437305-55437804	0.110659995911933	.	.
chr1	55087395	55087894	chr1	55082050	55082549	Hspd1|chr1:55082050-55082549	0.0908949931829017	.	.
chr1	55087395	55087894	chr1	55082050	55082549	Hspe1|chr1:55082050-55082549	0.0908949931829017	.	.
chr1	55087395	55087894	chr1	55201711	55202210	Hspd1|chr1:55201711-55202210	0.0881417958351859	.	.
chr1	55087395	55087894	chr1	55201711	55202210	Hspe1|chr1:55201711-55202210	0.0881417958351859	.	.
chr1	55087908	55088407	chr1	55437305	55437804	Hspd1|chr1:55437305-55437804	0.101123370320779	.	.
chr1	55087908	55088407	chr1	55437305	55437804	Hspe1|chr1:55437305-55437804	0.101123370320779	.	.
chr1	55087908	55088407	chr1	55437975	55438474	Hspd1|chr1:55437975-55438474	0.112480326868157	.	.
chr1	55087908	55088407	chr1	55437975	55438474	Hspe1|chr1:55437975-55438474	0.112480326868157	.	.
chr1	55087908	55088407	chr1	55450633	55451132	Hspd1|chr1:55450633-55451132	0.113552910863477	.	.
chr1	55087908	55088407	chr1	55450633	55451132	Hspe1|chr1:55450633-55451132	0.113552910863477	.	.
chr1	55087908	55088407	chr1	55467810	55468309	Hspd1|chr1:55467810-55468309	0.12062628356143	.	.
chr1	55087908	55088407	chr1	55467810	55468309	Hspe1|chr1:55467810-55468309	0.12062628356143	.	.
chr1	55130908	55131407	chr1	55436522	55437021	Mob4|chr1:55436522-55437021	0.109916807800376	.	.
chr1	55131471	55131970	chr1	55201711	55202210	Mob4|chr1:55201711-55202210	0.150441689417374	.	.
chr1	55131471	55131970	chr1	55437975	55438474	Mob4|chr1:55437975-55438474	0.135470055229466	.	.
chr1	55131471	55131970	chr1	55450633	55451132	Mob4|chr1:55450633-55451132	0.129360140530797	.	.
chr1	55236881	55237380	chr1	55174502	55175001	Mars2|chr1:55174502-55175001	0.0887864542168513	.	.
chr1	55236881	55237380	chr1	55399828	55400327	Mars2|chr1:55399828-55400327	0.142326372373248	.	.
chr1	55236881	55237380	chr1	55442451	55442950	Mars2|chr1:55442451-55442950	0.135189726959946	.	.
chr1	55236881	55237380	chr1	55450633	55451132	Mars2|chr1:55450633-55451132	0.141861876746705	.	.
chr1	55363229	55363728	chr1	55201711	55202210	Boll|chr1:55201711-55202210	0.126447369625886	.	.
chr1	55363229	55363728	chr1	55202211	55202710	Boll|chr1:55202211-55202710	0.104662426498696	.	.
chr1	55363229	55363728	chr1	55437975	55438474	Boll|chr1:55437975-55438474	0.133283803464356	.	.
chr1	55405572	55406071	chr1	55012469	55012968	Plcl1|chr1:55012469-55012968	0.0850746206485014	.	.
chr1	55405572	55406071	chr1	55201711	55202210	Plcl1|chr1:55201711-55202210	0.179375152159427	.	.
chr1	55405572	55406071	chr1	55202211	55202710	Plcl1|chr1:55202211-55202710	0.17922642666757	.	.
chr1	55405572	55406071	chr1	55208506	55209005	Plcl1|chr1:55208506-55209005	0.142383521344045	.	.
chr1	55405572	55406071	chr1	55399828	55400327	Plcl1|chr1:55399828-55400327	0.19854964141452	.	.
chr1	55405572	55406071	chr1	55435705	55436204	Plcl1|chr1:55435705-55436204	0.0881528428703114	.	.
chr1	55405572	55406071	chr1	55442451	55442950	Plcl1|chr1:55442451-55442950	0.169927903723856	.	.
chr1	55405572	55406071	chr1	55450633	55451132	Plcl1|chr1:55450633-55451132	0.372733310428502	.	.
chr1	55405572	55406071	chr1	55467810	55468309	Plcl1|chr1:55467810-55468309	0.175280329399825	.	.
chr1	57377374	57377873	chr1	57190788	57191287	1700066M21Rik|chr1:57190788-57191287	0.155753489687084	.	.
chr1	57377374	57377873	chr1	57190788	57191287	4930558J18Rik|chr1:57190788-57191287	0.155753489687084	.	.
chr1	57377374	57377873	chr1	57428877	57429376	1700066M21Rik|chr1:57428877-57429376	0.197098653953606	.	.
chr1	57377374	57377873	chr1	57428877	57429376	4930558J18Rik|chr1:57428877-57429376	0.197098653953606	.	.
chr1	57406257	57406756	chr1	57423605	57424104	Maip1|chr1:57423605-57424104	0.141467650600542	.	.
chr1	57406257	57406756	chr1	57423605	57424104	Tyw5|chr1:57423605-57424104	0.141467650600542	.	.
chr1	57406257	57406756	chr1	57497238	57497737	Maip1|chr1:57497238-57497737	0.15177289419336	.	.
chr1	57406257	57406756	chr1	57497238	57497737	Tyw5|chr1:57497238-57497737	0.15177289419336	.	.
chr1	57406767	57407266	chr1	57219667	57220166	Maip1|chr1:57219667-57220166	0.117028389372386	.	.
chr1	57406767	57407266	chr1	57219667	57220166	Tyw5|chr1:57219667-57220166	0.117028389372386	.	.
chr1	57406767	57407266	chr1	57394001	57394500	Maip1|chr1:57394001-57394500	0.0867153763471329	.	.
chr1	57406767	57407266	chr1	57394001	57394500	Tyw5|chr1:57394001-57394500	0.0867153763471329	.	.
chr1	57406767	57407266	chr1	57497238	57497737	Maip1|chr1:57497238-57497737	0.127538251451867	.	.
chr1	57406767	57407266	chr1	57497238	57497737	Tyw5|chr1:57497238-57497737	0.127538251451867	.	.
chr1	58504734	58505233	chr1	58540035	58540534	Gm15834|chr1:58540035-58540534	0.204539776801544	.	.
chr1	58504734	58505233	chr1	58540035	58540534	Orc2|chr1:58540035-58540534	0.204539776801544	.	.
chr1	58504734	58505233	chr1	58740296	58740795	Gm15834|chr1:58740296-58740795	0.14786638624106	.	.
chr1	58504734	58505233	chr1	58740296	58740795	Orc2|chr1:58740296-58740795	0.14786638624106	.	.
chr1	58504734	58505233	chr1	58953049	58953548	Gm15834|chr1:58953049-58953548	0.0940032566943602	.	.
chr1	58504734	58505233	chr1	58953049	58953548	Orc2|chr1:58953049-58953548	0.0940032566943602	.	.
chr1	58586034	58586533	chr1	58622546	58623045	Fam126b|chr1:58622546-58623045	0.13066230282894	.	.
chr1	58586034	58586533	chr1	58622546	58623045	Ndufb3|chr1:58622546-58623045	0.13066230282894	.	.
chr1	58586034	58586533	chr1	58746853	58747352	Fam126b|chr1:58746853-58747352	0.127291676517224	.	.
chr1	58586034	58586533	chr1	58746853	58747352	Ndufb3|chr1:58746853-58747352	0.127291676517224	.	.
chr1	58586034	58586533	chr1	58901336	58901835	Fam126b|chr1:58901336-58901835	0.159419021341091	.	.
chr1	58586034	58586533	chr1	58901336	58901835	Fam126b|chr1:58901336-58901835	0.159419021341092	.	.
chr1	58586034	58586533	chr1	58901336	58901835	Ndufb3|chr1:58901336-58901835	0.159419021341091	.	.
chr1	58586034	58586533	chr1	58901336	58901835	Ndufb3|chr1:58901336-58901835	0.159419021341092	.	.
chr1	58586034	58586533	chr1	58968958	58969457	Fam126b|chr1:58968958-58969457	0.145907016063915	.	.
chr1	58586034	58586533	chr1	58968958	58969457	Ndufb3|chr1:58968958-58969457	0.145907016063915	.	.
chr1	58586034	58586533	chr1	58994642	58995141	Fam126b|chr1:58994642-58995141	0.0908583030713848	.	.
chr1	58586034	58586533	chr1	58994642	58995141	Ndufb3|chr1:58994642-58995141	0.0908583030713848	.	.
chr1	58586034	58586533	chr1	58995279	58995778	Fam126b|chr1:58995279-58995778	0.0889477126006005	.	.
chr1	58586034	58586533	chr1	58995279	58995778	Ndufb3|chr1:58995279-58995778	0.0889477126006005	.	.
chr1	58586552	58587051	chr1	58603665	58604164	Fam126b|chr1:58603665-58604164	0.215548621409185	.	.
chr1	58586552	58587051	chr1	58603665	58604164	Ndufb3|chr1:58603665-58604164	0.215548621409185	.	.
chr1	58586552	58587051	chr1	58621956	58622455	Fam126b|chr1:58621956-58622455	0.153169530262786	.	.
chr1	58586552	58587051	chr1	58621956	58622455	Ndufb3|chr1:58621956-58622455	0.153169530262786	.	.
chr1	58586552	58587051	chr1	58622546	58623045	Fam126b|chr1:58622546-58623045	0.183107284020909	.	.
chr1	58586552	58587051	chr1	58622546	58623045	Ndufb3|chr1:58622546-58623045	0.183107284020909	.	.
chr1	58586552	58587051	chr1	58652543	58653042	Fam126b|chr1:58652543-58653042	0.119442161005723	.	.
chr1	58586552	58587051	chr1	58652543	58653042	Ndufb3|chr1:58652543-58653042	0.119442161005723	.	.
chr1	58586552	58587051	chr1	58742437	58742936	Fam126b|chr1:58742437-58742936	0.100486027411302	.	.
chr1	58586552	58587051	chr1	58742437	58742936	Ndufb3|chr1:58742437-58742936	0.100486027411302	.	.
chr1	58586552	58587051	chr1	58901336	58901835	Fam126b|chr1:58901336-58901835	0.106020995744155	.	.
chr1	58586552	58587051	chr1	58901336	58901835	Ndufb3|chr1:58901336-58901835	0.106020995744155	.	.
chr1	58586552	58587051	chr1	58951209	58951708	Fam126b|chr1:58951209-58951708	0.0930105571045259	.	.
chr1	58586552	58587051	chr1	58951209	58951708	Ndufb3|chr1:58951209-58951708	0.0930105571045259	.	.
chr1	58586552	58587051	chr1	58968958	58969457	Fam126b|chr1:58968958-58969457	0.120914389572897	.	.
chr1	58586552	58587051	chr1	58968958	58969457	Ndufb3|chr1:58968958-58969457	0.120914389572897	.	.
chr1	58586552	58587051	chr1	58993707	58994206	Fam126b|chr1:58993707-58994206	0.193335580429348	.	.
chr1	58586552	58587051	chr1	58993707	58994206	Ndufb3|chr1:58993707-58994206	0.193335580429348	.	.
chr1	58586552	58587051	chr1	58994642	58995141	Fam126b|chr1:58994642-58995141	0.102029146925806	.	.
chr1	58586552	58587051	chr1	58994642	58995141	Ndufb3|chr1:58994642-58995141	0.102029146925806	.	.
chr1	58586552	58587051	chr1	58995279	58995778	Fam126b|chr1:58995279-58995778	0.12721075163639	.	.
chr1	58586552	58587051	chr1	58995279	58995778	Ndufb3|chr1:58995279-58995778	0.12721075163639	.	.
chr1	58710970	58711469	chr1	58603665	58604164	Cflar|chr1:58603665-58604164	0.134956002787995	.	.
chr1	58710970	58711469	chr1	58617773	58618272	Cflar|chr1:58617773-58618272	0.133104383430464	.	.
chr1	58710970	58711469	chr1	58712890	58713389	Cflar|chr1:58712890-58713389	0.124856371143525	.	.
chr1	58711489	58711988	chr1	58603665	58604164	Cflar|chr1:58603665-58604164	0.216641646026244	.	.
chr1	58711489	58711988	chr1	58697550	58698049	Cflar|chr1:58697550-58698049	0.115959384537356	.	.
chr1	58711489	58711988	chr1	58712890	58713389	Cflar|chr1:58712890-58713389	0.187587244846288	.	.
chr1	58711489	58711988	chr1	58746853	58747352	Cflar|chr1:58746853-58747352	0.0868344216301405	.	.
chr1	58711489	58711988	chr1	58901336	58901835	Cflar|chr1:58901336-58901835	0.164236034771995	.	.
chr1	58711489	58711988	chr1	58901988	58902487	Cflar|chr1:58901988-58902487	0.0996094666440926	.	.
chr1	58711489	58711988	chr1	58953049	58953548	Cflar|chr1:58953049-58953548	0.120381210622962	.	.
chr1	58972763	58973262	chr1	59186905	59187404	Stradb|chr1:59186905-59187404	0.136600370347029	.	.
chr1	58972763	58973262	chr1	59186905	59187404	Trak2|chr1:59186905-59187404	0.136600370347029	.	.
chr1	58973284	58973783	chr1	58540035	58540534	Stradb|chr1:58540035-58540534	0.163605918157094	.	.
chr1	58973284	58973783	chr1	58540035	58540534	Trak2|chr1:58540035-58540534	0.163605918157094	.	.
chr1	58973284	58973783	chr1	58712890	58713389	Stradb|chr1:58712890-58713389	0.103827234200073	.	.
chr1	58973284	58973783	chr1	58712890	58713389	Trak2|chr1:58712890-58713389	0.103827234200073	.	.
chr1	58973284	58973783	chr1	59208053	59208552	Stradb|chr1:59208053-59208552	0.141847470016761	.	.
chr1	58973284	58973783	chr1	59208053	59208552	Trak2|chr1:59208053-59208552	0.141847470016761	.	.
chr1	59119578	59120077	chr1	58907206	58907705	G730003C15Rik|chr1:58907206-58907705	0.169474488268767	.	.
chr1	59119578	59120077	chr1	58907206	58907705	Tmem237|chr1:58907206-58907705	0.169474488268767	.	.
chr1	59120147	59120646	chr1	58907206	58907705	G730003C15Rik|chr1:58907206-58907705	0.13742303722565	.	.
chr1	59120147	59120646	chr1	58907206	58907705	Tmem237|chr1:58907206-58907705	0.13742303722565	.	.
chr1	59120147	59120646	chr1	58951209	58951708	G730003C15Rik|chr1:58951209-58951708	0.123776294358127	.	.
chr1	59120147	59120646	chr1	58951209	58951708	Tmem237|chr1:58951209-58951708	0.123776294358127	.	.
chr1	59162341	59162840	chr1	59207514	59208013	Mpp4|chr1:59207514-59208013	0.171555405494408	.	.
chr1	59162883	59163382	chr1	58761489	58761988	Mpp4|chr1:58761489-58761988	0.123314396385157	.	.
chr1	59162883	59163382	chr1	58898704	58899203	Mpp4|chr1:58898704-58899203	0.166432439540501	.	.
chr1	59162883	59163382	chr1	58909565	58910064	Mpp4|chr1:58909565-58910064	0.446321773289044	.	.
chr1	59162883	59163382	chr1	58937868	58938367	Mpp4|chr1:58937868-58938367	0.132652913434041	.	.
chr1	59162883	59163382	chr1	58953049	58953548	Mpp4|chr1:58953049-58953548	0.166547944135142	.	.
chr1	59162883	59163382	chr1	59181832	59182331	Mpp4|chr1:59181832-59182331	0.159426519226376	.	.
chr1	59162883	59163382	chr1	59207514	59208013	Mpp4|chr1:59207514-59208013	0.618121649432969	.	.
chr1	59162883	59163382	chr1	59208053	59208552	Mpp4|chr1:59208053-59208552	0.288881863073812	.	.
chr1	59163876	59164375	chr1	58900779	58901278	Mpp4|chr1:58900779-58901278	0.201051230191866	.	.
chr1	59163876	59164375	chr1	58901336	58901835	Mpp4|chr1:58901336-58901835	0.267790645503291	.	.
chr1	59163876	59164375	chr1	58968958	58969457	Mpp4|chr1:58968958-58969457	0.241692222715753	.	.
chr1	59163876	59164375	chr1	59037638	59038137	Mpp4|chr1:59037638-59038137	0.231360216851111	.	.
chr1	59163876	59164375	chr1	59082206	59082705	Mpp4|chr1:59082206-59082705	0.110924584367512	.	.
chr1	59163876	59164375	chr1	59102206	59102705	Mpp4|chr1:59102206-59102705	0.129273476748252	.	.
chr1	59163876	59164375	chr1	59106720	59107219	Mpp4|chr1:59106720-59107219	0.219412965130864	.	.
chr1	59163876	59164375	chr1	59181832	59182331	Mpp4|chr1:59181832-59182331	0.145249431207024	.	.
chr1	59163876	59164375	chr1	59215916	59216415	Mpp4|chr1:59215916-59216415	0.106952457789872	.	.
chr1	59163876	59164375	chr1	59229166	59229665	Mpp4|chr1:59229166-59229665	0.137075862458148	.	.
chr1	59237006	59237505	chr1	59037638	59038137	Als2|chr1:59037638-59038137	0.130082791004669	.	.
chr1	59237006	59237505	chr1	59106720	59107219	Als2|chr1:59106720-59107219	0.105144201096867	.	.
chr1	59237895	59238394	chr1	58900779	58901278	Als2|chr1:58900779-58901278	0.102737006563505	.	.
chr1	59237895	59238394	chr1	58901336	58901835	Als2|chr1:58901336-58901835	0.101204404066353	.	.
chr1	59237895	59238394	chr1	58968958	58969457	Als2|chr1:58968958-58969457	0.103714258901255	.	.
chr1	59237895	59238394	chr1	59037638	59038137	Als2|chr1:59037638-59038137	0.0987603483290496	.	.
chr1	59237895	59238394	chr1	59102206	59102705	Als2|chr1:59102206-59102705	0.099845627862274	.	.
chr1	59237895	59238394	chr1	59181832	59182331	Als2|chr1:59181832-59182331	0.167335950868767	.	.
chr1	59762644	59763143	chr1	59899192	59899691	Bmpr2|chr1:59899192-59899691	0.107176457603929	.	.
chr1	59762644	59763143	chr1	59966136	59966635	Bmpr2|chr1:59966136-59966635	0.118008017410673	.	.
chr1	59762644	59763143	chr1	60062622	60063121	Bmpr2|chr1:60062622-60063121	0.0995397257124316	.	.
chr1	59762644	59763143	chr1	60227957	60228456	Bmpr2|chr1:60227957-60228456	0.109246972125481	.	.
chr1	59763159	59763658	chr1	59933151	59933650	Bmpr2|chr1:59933151-59933650	0.092708839173538	.	.
chr1	59763681	59764180	chr1	59987611	59988110	Bmpr2|chr1:59987611-59988110	0.124243325296188	.	.
chr1	59763681	59764180	chr1	60062622	60063121	Bmpr2|chr1:60062622-60063121	0.0857014359248807	.	.
chr1	59763681	59764180	chr1	60227957	60228456	Bmpr2|chr1:60227957-60228456	0.151205026091216	.	.
chr1	59912662	59913161	chr1	59883669	59884168	Fam117b|chr1:59883669-59884168	0.11093185929522	.	.
chr1	59912662	59913161	chr1	59899192	59899691	Fam117b|chr1:59899192-59899691	0.120069877326644	.	.
chr1	59912662	59913161	chr1	59922945	59923444	Fam117b|chr1:59922945-59923444	0.134362750361423	.	.
chr1	59912662	59913161	chr1	59958040	59958539	Fam117b|chr1:59958040-59958539	0.251957336990954	.	.
chr1	59913211	59913710	chr1	59833669	59834168	Fam117b|chr1:59833669-59834168	0.1029683633738	.	.
chr1	59913211	59913710	chr1	59883669	59884168	Fam117b|chr1:59883669-59884168	0.0946525651619135	.	.
chr1	59913211	59913710	chr1	59899192	59899691	Fam117b|chr1:59899192-59899691	0.134683770618177	.	.
chr1	59913211	59913710	chr1	59913763	59914262	Fam117b|chr1:59913763-59914262	0.194102804784918	.	.
chr1	59913211	59913710	chr1	59965547	59966046	Fam117b|chr1:59965547-59966046	0.13082021532692	.	.
chr1	59913211	59913710	chr1	59966136	59966635	Fam117b|chr1:59966136-59966635	0.167182935753447	.	.
chr1	59913211	59913710	chr1	60062622	60063121	Fam117b|chr1:60062622-60063121	0.122313169036266	.	.
chr1	60042424	60042923	chr1	59788955	59789454	Ica1l|chr1:59788955-59789454	0.102250153591371	.	.
chr1	60042424	60042923	chr1	59958040	59958539	Ica1l|chr1:59958040-59958539	0.226371971315731	.	.
chr1	60042935	60043434	chr1	60396111	60396610	Ica1l|chr1:60396111-60396610	0.150202725046903	.	.
chr1	60042935	60043434	chr1	60469405	60469904	Ica1l|chr1:60469405-60469904	0.089944357928427	.	.
chr1	60042935	60043434	chr1	60488668	60489167	Ica1l|chr1:60488668-60489167	0.163032723740421	.	.
chr1	60042935	60043434	chr1	60494324	60494823	Ica1l|chr1:60494324-60494823	0.10109161904286	.	.
chr1	60042935	60043434	chr1	60494905	60495404	Ica1l|chr1:60494905-60495404	0.201981932684067	.	.
chr1	60097393	60097892	chr1	59788955	59789454	Carf|chr1:59788955-59789454	0.173195119469078	.	.
chr1	60097393	60097892	chr1	59913763	59914262	Carf|chr1:59913763-59914262	0.177411734396473	.	.
chr1	60097393	60097892	chr1	59922945	59923444	Carf|chr1:59922945-59923444	0.124036045239823	.	.
chr1	60097393	60097892	chr1	60488668	60489167	Carf|chr1:60488668-60489167	0.101457997109527	.	.
chr1	60097980	60098479	chr1	59958040	59958539	Carf|chr1:59958040-59958539	0.100219616752427	.	.
chr1	60097980	60098479	chr1	59958040	59958539	Wdr12|chr1:59958040-59958539	0.100219616752427	.	.
chr1	60097980	60098479	chr1	59973390	59973889	Carf|chr1:59973390-59973889	0.230643624380367	.	.
chr1	60097980	60098479	chr1	59973390	59973889	Wdr12|chr1:59973390-59973889	0.230643624380367	.	.
chr1	60097980	60098479	chr1	60227957	60228456	Carf|chr1:60227957-60228456	0.0932908321646652	.	.
chr1	60097980	60098479	chr1	60227957	60228456	Wdr12|chr1:60227957-60228456	0.0932908321646652	.	.
chr1	60097980	60098479	chr1	60489274	60489773	Carf|chr1:60489274-60489773	0.123740783504428	.	.
chr1	60097980	60098479	chr1	60489274	60489773	Wdr12|chr1:60489274-60489773	0.123740783504428	.	.
chr1	60098487	60098986	chr1	59886825	59887324	Carf|chr1:59886825-59887324	0.137835954297045	.	.
chr1	60098487	60098986	chr1	59886825	59887324	Wdr12|chr1:59886825-59887324	0.137835954297045	.	.
chr1	60098487	60098986	chr1	59899192	59899691	Carf|chr1:59899192-59899691	0.145841024145334	.	.
chr1	60098487	60098986	chr1	59899192	59899691	Wdr12|chr1:59899192-59899691	0.145841024145334	.	.
chr1	60098487	60098986	chr1	59973390	59973889	Carf|chr1:59973390-59973889	0.177371808922156	.	.
chr1	60098487	60098986	chr1	59973390	59973889	Wdr12|chr1:59973390-59973889	0.177371808922156	.	.
chr1	60098487	60098986	chr1	60489274	60489773	Carf|chr1:60489274-60489773	0.101380204799546	.	.
chr1	60098487	60098986	chr1	60489274	60489773	Wdr12|chr1:60489274-60489773	0.101380204799546	.	.
chr1	60180257	60180756	chr1	60153312	60153811	Nbeal1|chr1:60153312-60153811	0.220825185184568	.	.
chr1	60180257	60180756	chr1	60243908	60244407	Nbeal1|chr1:60243908-60244407	0.161295469951407	.	.
chr1	60342754	60343253	chr1	60062622	60063121	Cyp20a1|chr1:60062622-60063121	0.135548894637442	.	.
chr1	60342754	60343253	chr1	60469405	60469904	Cyp20a1|chr1:60469405-60469904	0.150355372176019	.	.
chr1	60342754	60343253	chr1	60494324	60494823	Cyp20a1|chr1:60494324-60494823	0.0926761016831234	.	.
chr1	60343314	60343813	chr1	60153312	60153811	Cyp20a1|chr1:60153312-60153811	0.296420966670684	.	.
chr1	60343314	60343813	chr1	60426389	60426888	Cyp20a1|chr1:60426389-60426888	0.123099581076352	.	.
chr1	60343314	60343813	chr1	60469405	60469904	Cyp20a1|chr1:60469405-60469904	0.136529896182723	.	.
chr1	60409462	60409961	chr1	60460635	60461134	Abi2|chr1:60460635-60461134	0.0935797504722115	.	.
chr1	65122893	65123392	chr1	65111968	65112467	D630023F18Rik|chr1:65111968-65112467	0.118167941387245	.	.
chr1	65122893	65123392	chr1	65179041	65179540	D630023F18Rik|chr1:65179041-65179540	0.0965954460510961	.	.
chr1	65122893	65123392	chr1	65235527	65236026	D630023F18Rik|chr1:65235527-65236026	0.141348194879114	.	.
chr1	65122893	65123392	chr1	65280343	65280842	D630023F18Rik|chr1:65280343-65280842	0.115670550693088	.	.
chr1	65122893	65123392	chr1	65333902	65334401	D630023F18Rik|chr1:65333902-65334401	0.136566469673885	.	.
chr1	65122893	65123392	chr1	65369699	65370198	D630023F18Rik|chr1:65369699-65370198	0.173260173048967	.	.
chr1	65186396	65186895	chr1	65129584	65130083	Idh1|chr1:65129584-65130083	0.127570524417369	.	.
chr1	65186396	65186895	chr1	65129584	65130083	Pikfyve|chr1:65129584-65130083	0.127570524417369	.	.
chr1	65186396	65186895	chr1	65431052	65431551	Idh1|chr1:65431052-65431551	0.100870507984883	.	.
chr1	65186396	65186895	chr1	65431052	65431551	Pikfyve|chr1:65431052-65431551	0.100870507984883	.	.
chr1	65186396	65186895	chr1	65475547	65476046	Idh1|chr1:65475547-65476046	0.168031918108073	.	.
chr1	65186396	65186895	chr1	65475547	65476046	Pikfyve|chr1:65475547-65476046	0.168031918108073	.	.
chr1	65282716	65283215	chr1	65178123	65178622	Pth2r|chr1:65178123-65178622	0.120686611880953	.	.
chr1	65282716	65283215	chr1	65276304	65276803	Pth2r|chr1:65276304-65276803	0.109829732997339	.	.
chr1	65282716	65283215	chr1	65648750	65649249	Pth2r|chr1:65648750-65649249	0.145012362107157	.	.
chr1	65282716	65283215	chr1	65741866	65742365	Pth2r|chr1:65741866-65742365	0.0861533036600856	.	.
chr1	65925476	65925975	chr1	65666604	65667103	Crygf|chr1:65666604-65667103	0.168576680512181	.	.
chr1	65925476	65925975	chr1	65687075	65687574	Crygf|chr1:65687075-65687574	0.219962662131374	.	.
chr1	65925476	65925975	chr1	65687594	65688093	Crygf|chr1:65687594-65688093	0.207985365633083	.	.
chr1	65925476	65925975	chr1	65830858	65831357	Crygf|chr1:65830858-65831357	0.0988164936004221	.	.
chr1	65925476	65925975	chr1	65924541	65925040	Crygf|chr1:65924541-65925040	0.133380774772215	.	.
chr1	65925476	65925975	chr1	65969496	65969995	Crygf|chr1:65969496-65969995	0.220342817464942	.	.
chr1	65925476	65925975	chr1	65989225	65989724	Crygf|chr1:65989225-65989724	0.157021406987489	.	.
chr1	65925476	65925975	chr1	66032223	66032722	Crygf|chr1:66032223-66032722	0.155265363137157	.	.
chr1	65925476	65925975	chr1	66034281	66034780	Crygf|chr1:66034281-66034780	0.119403021865067	.	.
chr1	65925476	65925975	chr1	66065672	66066171	Crygf|chr1:66065672-66066171	0.117370468968217	.	.
chr1	65925476	65925975	chr1	66099767	66100266	Crygf|chr1:66099767-66100266	0.0883429255946522	.	.
chr1	65925476	65925975	chr1	66155488	66155987	Crygf|chr1:66155488-66155987	0.183962577750743	.	.
chr1	66174880	66175379	chr1	65755997	65756496	Map2|chr1:65755997-65756496	0.164832390941428	.	.
chr1	66174880	66175379	chr1	65786642	65787141	Map2|chr1:65786642-65787141	0.229734901633399	.	.
chr1	66174880	66175379	chr1	65830858	65831357	Map2|chr1:65830858-65831357	0.19952899060256	.	.
chr1	66174880	66175379	chr1	65924541	65925040	Map2|chr1:65924541-65925040	0.114709317104438	.	.
chr1	66174880	66175379	chr1	65968881	65969380	Map2|chr1:65968881-65969380	0.115592107957573	.	.
chr1	66174880	66175379	chr1	65969496	65969995	Map2|chr1:65969496-65969995	0.229153978247588	.	.
chr1	66174880	66175379	chr1	65989225	65989724	Map2|chr1:65989225-65989724	0.247329264196249	.	.
chr1	66174880	66175379	chr1	66032223	66032722	Map2|chr1:66032223-66032722	0.21779518414397	.	.
chr1	66174880	66175379	chr1	66034281	66034780	Map2|chr1:66034281-66034780	0.294013814136481	.	.
chr1	66174880	66175379	chr1	66043952	66044451	Map2|chr1:66043952-66044451	0.114751786917259	.	.
chr1	66174880	66175379	chr1	66044553	66045052	Map2|chr1:66044553-66045052	0.11230834754306	.	.
chr1	66174880	66175379	chr1	66065672	66066171	Map2|chr1:66065672-66066171	0.428614948735281	.	.
chr1	66174880	66175379	chr1	66099767	66100266	Map2|chr1:66099767-66100266	0.168505188268845	.	.
chr1	66174880	66175379	chr1	66121379	66121878	Map2|chr1:66121379-66121878	0.244032877383565	.	.
chr1	66174880	66175379	chr1	66129054	66129553	Map2|chr1:66129054-66129553	0.221337806342621	.	.
chr1	66174880	66175379	chr1	66148233	66148732	Map2|chr1:66148233-66148732	0.104895622405107	.	.
chr1	66174880	66175379	chr1	66148756	66149255	Map2|chr1:66148756-66149255	0.193874585665283	.	.
chr1	66174880	66175379	chr1	66160296	66160795	Map2|chr1:66160296-66160795	0.163708304771767	.	.
chr1	66174880	66175379	chr1	66187006	66187505	Map2|chr1:66187006-66187505	0.111667213602577	.	.
chr1	66174880	66175379	chr1	66199213	66199712	Map2|chr1:66199213-66199712	0.137318110741177	.	.
chr1	69687151	69687650	chr1	69591806	69592305	Ikzf2|chr1:69591806-69592305	0.0893027901787876	.	.
chr1	69687151	69687650	chr1	69600991	69601490	Ikzf2|chr1:69600991-69601490	0.0945976721897003	.	.
chr1	69687151	69687650	chr1	69656928	69657427	Ikzf2|chr1:69656928-69657427	0.186503779539152	.	.
chr1	69687151	69687650	chr1	69729310	69729809	Ikzf2|chr1:69729310-69729809	0.137490314008189	.	.
chr1	69687151	69687650	chr1	69758945	69759444	Ikzf2|chr1:69758945-69759444	0.122078248231254	.	.
chr1	69687151	69687650	chr1	69759552	69760051	Ikzf2|chr1:69759552-69760051	0.100198121250519	.	.
chr1	69687151	69687650	chr1	69790210	69790709	Ikzf2|chr1:69790210-69790709	0.10962961757337	.	.
chr1	69826647	69827146	chr1	69591211	69591710	Spag16|chr1:69591211-69591710	0.230081916131088	.	.
chr1	69826647	69827146	chr1	69591806	69592305	Spag16|chr1:69591806-69592305	0.394136501981546	.	.
chr1	69826647	69827146	chr1	69656928	69657427	Spag16|chr1:69656928-69657427	0.239430742025231	.	.
chr1	69826647	69827146	chr1	69729310	69729809	Spag16|chr1:69729310-69729809	0.129381523898538	.	.
chr1	69826647	69827146	chr1	69758945	69759444	Spag16|chr1:69758945-69759444	0.184450101942461	.	.
chr1	69826647	69827146	chr1	69759552	69760051	Spag16|chr1:69759552-69760051	0.0966644940835493	.	.
chr1	69826647	69827146	chr1	69790210	69790709	Spag16|chr1:69790210-69790709	0.0991642108182683	.	.
chr1	69826647	69827146	chr1	69958873	69959372	Spag16|chr1:69958873-69959372	0.0855720692666217	.	.
chr1	69826647	69827146	chr1	69958873	69959372	Spag16|chr1:69958873-69959372	0.0855720692666218	.	.
chr1	70724978	70725477	chr1	70351293	70351792	Vwc2l|chr1:70351293-70351792	0.0971180436662445	.	.
chr1	74505730	74506229	chr1	74787775	74788274	Cnot9|chr1:74787775-74788274	0.270983793588085	.	.
chr1	74505730	74506229	chr1	74794449	74794948	Cnot9|chr1:74794449-74794948	0.129054314836813	.	.
chr1	74505730	74506229	chr1	74799965	74800464	Cnot9|chr1:74799965-74800464	0.095183616082395	.	.
chr1	74505730	74506229	chr1	74806444	74806943	Cnot9|chr1:74806444-74806943	0.0997497014137695	.	.
chr1	74505730	74506229	chr1	74806952	74807451	Cnot9|chr1:74806952-74807451	0.183674056557536	.	.
chr1	74505730	74506229	chr1	74833496	74833995	Cnot9|chr1:74833496-74833995	0.117462502055159	.	.
chr1	74505730	74506229	chr1	74872216	74872715	Cnot9|chr1:74872216-74872715	0.227251039493693	.	.
chr1	74541923	74542422	chr1	74817277	74817776	Plcd4|chr1:74817277-74817776	0.115803310892182	.	.
chr1	74541923	74542422	chr1	74964428	74964927	Plcd4|chr1:74964428-74964927	0.123062753358115	.	.
chr1	74541923	74542422	chr1	74978279	74978778	Plcd4|chr1:74978279-74978778	0.0962655513871828	.	.
chr1	74542596	74543095	chr1	74526440	74526939	Plcd4|chr1:74526440-74526939	0.14761849461033	.	.
chr1	74542596	74543095	chr1	74706051	74706550	Plcd4|chr1:74706051-74706550	0.182376836414726	.	.
chr1	74542596	74543095	chr1	74824729	74825228	Plcd4|chr1:74824729-74825228	0.106431281794705	.	.
chr1	74542596	74543095	chr1	74852582	74853081	Plcd4|chr1:74852582-74853081	0.157952477924933	.	.
chr1	74542596	74543095	chr1	74880737	74881236	Plcd4|chr1:74880737-74881236	0.0972122190863967	.	.
chr1	74542596	74543095	chr1	74882110	74882609	Plcd4|chr1:74882110-74882609	0.111388379765568	.	.
chr1	74542596	74543095	chr1	74926640	74927139	Plcd4|chr1:74926640-74927139	0.112453510759809	.	.
chr1	74542596	74543095	chr1	74964428	74964927	Plcd4|chr1:74964428-74964927	0.249923925845509	.	.
chr1	74542596	74543095	chr1	74978279	74978778	Plcd4|chr1:74978279-74978778	0.110716865632464	.	.
chr1	74587205	74587704	chr1	74676612	74677111	Bcs1l|chr1:74676612-74677111	0.0962035141804576	.	.
chr1	74587205	74587704	chr1	74676612	74677111	Zfp142|chr1:74676612-74677111	0.0962035141804576	.	.
chr1	74587205	74587704	chr1	74753532	74754031	Bcs1l|chr1:74753532-74754031	0.192251518573024	.	.
chr1	74587205	74587704	chr1	74753532	74754031	Zfp142|chr1:74753532-74754031	0.192251518573024	.	.
chr1	74587205	74587704	chr1	74784124	74784623	Bcs1l|chr1:74784124-74784623	0.153631126855501	.	.
chr1	74587205	74587704	chr1	74784124	74784623	Zfp142|chr1:74784124-74784623	0.153631126855501	.	.
chr1	74587205	74587704	chr1	74787775	74788274	Bcs1l|chr1:74787775-74788274	0.109125656285992	.	.
chr1	74587205	74587704	chr1	74787775	74788274	Zfp142|chr1:74787775-74788274	0.109125656285992	.	.
chr1	74587205	74587704	chr1	74799965	74800464	Bcs1l|chr1:74799965-74800464	0.129355060021518	.	.
chr1	74587205	74587704	chr1	74799965	74800464	Zfp142|chr1:74799965-74800464	0.129355060021518	.	.
chr1	74587205	74587704	chr1	74800566	74801065	Bcs1l|chr1:74800566-74801065	0.200504152450898	.	.
chr1	74587205	74587704	chr1	74800566	74801065	Zfp142|chr1:74800566-74801065	0.200504152450898	.	.
chr1	74587205	74587704	chr1	74806952	74807451	Bcs1l|chr1:74806952-74807451	0.0924879189778671	.	.
chr1	74587205	74587704	chr1	74806952	74807451	Zfp142|chr1:74806952-74807451	0.0924879189778671	.	.
chr1	74587205	74587704	chr1	74848813	74849312	Bcs1l|chr1:74848813-74849312	0.114991493334854	.	.
chr1	74587205	74587704	chr1	74848813	74849312	Zfp142|chr1:74848813-74849312	0.114991493334854	.	.
chr1	74587205	74587704	chr1	74900755	74901254	Bcs1l|chr1:74900755-74901254	0.134515583772616	.	.
chr1	74587205	74587704	chr1	74900755	74901254	Zfp142|chr1:74900755-74901254	0.134515583772616	.	.
chr1	74587962	74588461	chr1	74784124	74784623	Bcs1l|chr1:74784124-74784623	0.110427526026054	.	.
chr1	74587962	74588461	chr1	74784124	74784623	Zfp142|chr1:74784124-74784623	0.110427526026054	.	.
chr1	74587962	74588461	chr1	74787775	74788274	Bcs1l|chr1:74787775-74788274	0.118866441599979	.	.
chr1	74587962	74588461	chr1	74787775	74788274	Zfp142|chr1:74787775-74788274	0.118866441599979	.	.
chr1	74587962	74588461	chr1	74800566	74801065	Bcs1l|chr1:74800566-74801065	0.0929485717234359	.	.
chr1	74587962	74588461	chr1	74800566	74801065	Zfp142|chr1:74800566-74801065	0.0929485717234359	.	.
chr1	74587962	74588461	chr1	74802933	74803432	Bcs1l|chr1:74802933-74803432	0.0986069804977125	.	.
chr1	74587962	74588461	chr1	74802933	74803432	Zfp142|chr1:74802933-74803432	0.0986069804977125	.	.
chr1	74587962	74588461	chr1	74806444	74806943	Bcs1l|chr1:74806444-74806943	0.14091092389012	.	.
chr1	74587962	74588461	chr1	74806444	74806943	Zfp142|chr1:74806444-74806943	0.14091092389012	.	.
chr1	74587962	74588461	chr1	74806952	74807451	Bcs1l|chr1:74806952-74807451	0.160205884009752	.	.
chr1	74587962	74588461	chr1	74806952	74807451	Bcs1l|chr1:74806952-74807451	0.160205884009753	.	.
chr1	74587962	74588461	chr1	74806952	74807451	Zfp142|chr1:74806952-74807451	0.160205884009752	.	.
chr1	74587962	74588461	chr1	74806952	74807451	Zfp142|chr1:74806952-74807451	0.160205884009753	.	.
chr1	74587962	74588461	chr1	74808065	74808564	Bcs1l|chr1:74808065-74808564	0.191571508728239	.	.
chr1	74587962	74588461	chr1	74808065	74808564	Zfp142|chr1:74808065-74808564	0.191571508728239	.	.
chr1	74587962	74588461	chr1	74816731	74817230	Bcs1l|chr1:74816731-74817230	0.199702077185801	.	.
chr1	74587962	74588461	chr1	74816731	74817230	Zfp142|chr1:74816731-74817230	0.199702077185801	.	.
chr1	74587962	74588461	chr1	74833496	74833995	Bcs1l|chr1:74833496-74833995	0.149012882840138	.	.
chr1	74587962	74588461	chr1	74833496	74833995	Zfp142|chr1:74833496-74833995	0.149012882840138	.	.
chr1	74587962	74588461	chr1	74872216	74872715	Bcs1l|chr1:74872216-74872715	0.22648964295624	.	.
chr1	74587962	74588461	chr1	74872216	74872715	Zfp142|chr1:74872216-74872715	0.22648964295624	.	.
chr1	74600496	74600995	chr1	74753532	74754031	Rnf25|chr1:74753532-74754031	0.0904096484286365	.	.
chr1	74600496	74600995	chr1	74753532	74754031	Stk36|chr1:74753532-74754031	0.0904096484286365	.	.
chr1	74600496	74600995	chr1	74784124	74784623	Rnf25|chr1:74784124-74784623	0.132598137387474	.	.
chr1	74600496	74600995	chr1	74784124	74784623	Stk36|chr1:74784124-74784623	0.132598137387474	.	.
chr1	74600496	74600995	chr1	74800566	74801065	Rnf25|chr1:74800566-74801065	0.120306482981225	.	.
chr1	74600496	74600995	chr1	74800566	74801065	Stk36|chr1:74800566-74801065	0.120306482981225	.	.
chr1	74600496	74600995	chr1	74816731	74817230	Rnf25|chr1:74816731-74817230	0.105310822586936	.	.
chr1	74600496	74600995	chr1	74816731	74817230	Stk36|chr1:74816731-74817230	0.105310822586936	.	.
chr1	74600496	74600995	chr1	74872216	74872715	Rnf25|chr1:74872216-74872715	0.139335172070953	.	.
chr1	74600496	74600995	chr1	74872216	74872715	Stk36|chr1:74872216-74872715	0.139335172070953	.	.
chr1	74601175	74601674	chr1	74753532	74754031	Rnf25|chr1:74753532-74754031	0.0876602740772403	.	.
chr1	74601175	74601674	chr1	74753532	74754031	Stk36|chr1:74753532-74754031	0.0876602740772403	.	.
chr1	74601175	74601674	chr1	74800566	74801065	Rnf25|chr1:74800566-74801065	0.0963573053868174	.	.
chr1	74601175	74601674	chr1	74800566	74801065	Stk36|chr1:74800566-74801065	0.0963573053868174	.	.
chr1	74601175	74601674	chr1	74816731	74817230	Rnf25|chr1:74816731-74817230	0.141779344318444	.	.
chr1	74601175	74601674	chr1	74816731	74817230	Stk36|chr1:74816731-74817230	0.141779344318444	.	.
chr1	74601175	74601674	chr1	74872216	74872715	Rnf25|chr1:74872216-74872715	0.160187839302548	.	.
chr1	74601175	74601674	chr1	74872216	74872715	Stk36|chr1:74872216-74872715	0.160187839302548	.	.
chr1	74661495	74661994	chr1	74753532	74754031	Ttll4|chr1:74753532-74754031	0.156648402603365	.	.
chr1	74661495	74661994	chr1	74806952	74807451	Ttll4|chr1:74806952-74807451	0.121468020391502	.	.
chr1	74661495	74661994	chr1	74816731	74817230	Ttll4|chr1:74816731-74817230	0.235652078292404	.	.
chr1	74661495	74661994	chr1	74872216	74872715	Ttll4|chr1:74872216-74872715	0.221210172547599	.	.
chr1	74712949	74713448	chr1	74526440	74526939	Cyp27a1|chr1:74526440-74526939	0.138789794239455	.	.
chr1	74712949	74713448	chr1	74706051	74706550	Cyp27a1|chr1:74706051-74706550	0.100004848248165	.	.
chr1	74712949	74713448	chr1	74753532	74754031	Cyp27a1|chr1:74753532-74754031	0.165952566320793	.	.
chr1	74712949	74713448	chr1	74880737	74881236	Cyp27a1|chr1:74880737-74881236	0.0998232482634867	.	.
chr1	74712949	74713448	chr1	74882110	74882609	Cyp27a1|chr1:74882110-74882609	0.275884884865645	.	.
chr1	74712949	74713448	chr1	74894978	74895477	Cyp27a1|chr1:74894978-74895477	0.117399850541626	.	.
chr1	74712949	74713448	chr1	74978279	74978778	Cyp27a1|chr1:74978279-74978778	0.100751213316467	.	.
chr1	74850152	74850651	chr1	74643883	74644382	Gm16582|chr1:74643883-74644382	0.173838016965003	.	.
chr1	74850152	74850651	chr1	74753532	74754031	Gm16582|chr1:74753532-74754031	0.176901133265279	.	.
chr1	74850152	74850651	chr1	74772969	74773468	Gm16582|chr1:74772969-74773468	0.290902510642241	.	.
chr1	74850152	74850651	chr1	74799965	74800464	Gm16582|chr1:74799965-74800464	0.154309371637141	.	.
chr1	74850152	74850651	chr1	74800566	74801065	Gm16582|chr1:74800566-74801065	0.19104078489859	.	.
chr1	74850152	74850651	chr1	74833496	74833995	Gm16582|chr1:74833496-74833995	0.088286232583151	.	.
chr1	74850152	74850651	chr1	74843117	74843616	Gm16582|chr1:74843117-74843616	0.331891642397286	.	.
chr1	74850152	74850651	chr1	74848813	74849312	Gm16582|chr1:74848813-74849312	0.210816745922936	.	.
chr1	74850152	74850651	chr1	74872216	74872715	Gm16582|chr1:74872216-74872715	0.263404646921156	.	.
chr1	74850152	74850651	chr1	74894978	74895477	Gm16582|chr1:74894978-74895477	0.0954270724752568	.	.
chr1	74850152	74850651	chr1	74900755	74901254	Gm16582|chr1:74900755-74901254	0.187718743175892	.	.
chr1	74850152	74850651	chr1	75016818	75017317	Gm16582|chr1:75016818-75017317	0.0883561661970017	.	.
chr1	74850152	74850651	chr1	75016818	75017317	Gm16582|chr1:75016818-75017317	0.0883561661970018	.	.
chr1	74850152	74850651	chr1	75023523	75024022	Gm16582|chr1:75023523-75024022	0.0919852761169296	.	.
chr1	74850152	74850651	chr1	75218312	75218811	Gm16582|chr1:75218312-75218811	0.243020035435002	.	.
chr1	74850152	74850651	chr1	75244823	75245322	Gm16582|chr1:75244823-75245322	0.0938485128935135	.	.
chr1	74854708	74855207	chr1	74526440	74526939	Cdk5r2|chr1:74526440-74526939	0.101902549912967	.	.
chr1	74854708	74855207	chr1	74784124	74784623	Cdk5r2|chr1:74784124-74784623	0.114515348323221	.	.
chr1	74854708	74855207	chr1	74787775	74788274	Cdk5r2|chr1:74787775-74788274	0.139059050681584	.	.
chr1	74854708	74855207	chr1	74806952	74807451	Cdk5r2|chr1:74806952-74807451	0.0941596197950313	.	.
chr1	74854708	74855207	chr1	74931163	74931662	Cdk5r2|chr1:74931163-74931662	0.0862011928101189	.	.
chr1	74854708	74855207	chr1	75218312	75218811	Cdk5r2|chr1:75218312-75218811	0.121148591345028	.	.
chr1	74854708	74855207	chr1	75247991	75248490	Cdk5r2|chr1:75247991-75248490	0.113880245090075	.	.
chr1	74893408	74893907	chr1	74526440	74526939	Cryba2|chr1:74526440-74526939	0.0867717424893723	.	.
chr1	74893408	74893907	chr1	74570761	74571260	Cryba2|chr1:74570761-74571260	0.125331992259051	.	.
chr1	74893408	74893907	chr1	74817277	74817776	Cryba2|chr1:74817277-74817776	0.187622716731776	.	.
chr1	74893408	74893907	chr1	74882110	74882609	Cryba2|chr1:74882110-74882609	0.166443912021217	.	.
chr1	74893408	74893907	chr1	74894978	74895477	Cryba2|chr1:74894978-74895477	0.190873946726677	.	.
chr1	74893408	74893907	chr1	74978279	74978778	Cryba2|chr1:74978279-74978778	0.0864016359284352	.	.
chr1	74893408	74893907	chr1	75015875	75016374	Cryba2|chr1:75015875-75016374	0.148258552249101	.	.
chr1	74893408	74893907	chr1	75031996	75032495	Cryba2|chr1:75031996-75032495	0.0858101543902296	.	.
chr1	74893408	74893907	chr1	75223767	75224266	Cryba2|chr1:75223767-75224266	0.339509530656865	.	.
chr1	74893408	74893907	chr1	75223767	75224266	Cryba2|chr1:75223767-75224266	0.339509530656866	.	.
chr1	74935357	74935856	chr1	74872216	74872715	Cfap65|chr1:74872216-74872715	0.146469441003666	.	.
chr1	75124760	75125259	chr1	74794449	74794948	Nhej1|chr1:74794449-74794948	0.148281490831546	.	.
chr1	75124760	75125259	chr1	74806444	74806943	Nhej1|chr1:74806444-74806943	0.134023924099836	.	.
chr1	75124760	75125259	chr1	74806952	74807451	Nhej1|chr1:74806952-74807451	0.146633483233611	.	.
chr1	75124760	75125259	chr1	74848813	74849312	Nhej1|chr1:74848813-74849312	0.101973241156283	.	.
chr1	75124760	75125259	chr1	74872216	74872715	Nhej1|chr1:74872216-74872715	0.101684609556022	.	.
chr1	75124760	75125259	chr1	74931163	74931662	Nhej1|chr1:74931163-74931662	0.136222681116716	.	.
chr1	75124760	75125259	chr1	75234571	75235070	Nhej1|chr1:75234571-75235070	0.118641052188832	.	.
chr1	75124760	75125259	chr1	75244823	75245322	Nhej1|chr1:75244823-75245322	0.101327823329079	.	.
chr1	75142499	75142998	chr1	74784124	74784623	Cnppd1|chr1:74784124-74784623	0.100177592668774	.	.
chr1	75142499	75142998	chr1	74784124	74784623	Retreg2|chr1:74784124-74784623	0.100177592668774	.	.
chr1	75142499	75142998	chr1	74802933	74803432	Cnppd1|chr1:74802933-74803432	0.102187436118755	.	.
chr1	75142499	75142998	chr1	74802933	74803432	Retreg2|chr1:74802933-74803432	0.102187436118755	.	.
chr1	75142499	75142998	chr1	74848813	74849312	Cnppd1|chr1:74848813-74849312	0.10947658545896	.	.
chr1	75142499	75142998	chr1	74848813	74849312	Retreg2|chr1:74848813-74849312	0.10947658545896	.	.
chr1	75142499	75142998	chr1	74858307	74858806	Cnppd1|chr1:74858307-74858806	0.120975027088486	.	.
chr1	75142499	75142998	chr1	74858307	74858806	Retreg2|chr1:74858307-74858806	0.120975027088486	.	.
chr1	75168424	75168923	chr1	74816731	74817230	Zfand2b|chr1:74816731-74817230	0.103190644343399	.	.
chr1	75168424	75168923	chr1	74843117	74843616	Zfand2b|chr1:74843117-74843616	0.172744938134649	.	.
chr1	75168424	75168923	chr1	74872216	74872715	Zfand2b|chr1:74872216-74872715	0.0923135314119901	.	.
chr1	75168424	75168923	chr1	75234571	75235070	Zfand2b|chr1:75234571-75235070	0.11380142226136	.	.
chr1	75168424	75168923	chr1	75244823	75245322	Zfand2b|chr1:75244823-75245322	0.109282371688461	.	.
chr1	75169048	75169547	chr1	74753532	74754031	Zfand2b|chr1:74753532-74754031	0.26681464890854	.	.
chr1	75169048	75169547	chr1	74799965	74800464	Zfand2b|chr1:74799965-74800464	0.0953505782638655	.	.
chr1	75169048	75169547	chr1	74800566	74801065	Zfand2b|chr1:74800566-74801065	0.193283436751083	.	.
chr1	75169048	75169547	chr1	74806952	74807451	Zfand2b|chr1:74806952-74807451	0.0939850457049606	.	.
chr1	75169048	75169547	chr1	74816731	74817230	Zfand2b|chr1:74816731-74817230	0.135045417408646	.	.
chr1	75169048	75169547	chr1	74817277	74817776	Zfand2b|chr1:74817277-74817776	0.100943161673314	.	.
chr1	75169048	75169547	chr1	74848813	74849312	Zfand2b|chr1:74848813-74849312	0.221613330208991	.	.
chr1	75169048	75169547	chr1	74872216	74872715	Zfand2b|chr1:74872216-74872715	0.159756099224002	.	.
chr1	75169048	75169547	chr1	74948735	74949234	Zfand2b|chr1:74948735-74949234	0.087436271813396	.	.
chr1	75169048	75169547	chr1	74948735	74949234	Zfand2b|chr1:74948735-74949234	0.0874362718133961	.	.
chr1	75169048	75169547	chr1	75234571	75235070	Zfand2b|chr1:75234571-75235070	0.187685160725693	.	.
chr1	75169048	75169547	chr1	75244823	75245322	Zfand2b|chr1:75244823-75245322	0.141974525748459	.	.
chr1	75180079	75180578	chr1	74753532	74754031	Abcb6|chr1:74753532-74754031	0.0918189009709449	.	.
chr1	75180079	75180578	chr1	74784124	74784623	Abcb6|chr1:74784124-74784623	0.089794341292576	.	.
chr1	75180079	75180578	chr1	74816731	74817230	Abcb6|chr1:74816731-74817230	0.150039927718437	.	.
chr1	75180079	75180578	chr1	74843117	74843616	Abcb6|chr1:74843117-74843616	0.136678000683513	.	.
chr1	75180079	75180578	chr1	74858307	74858806	Abcb6|chr1:74858307-74858806	0.167266455047229	.	.
chr1	75180079	75180578	chr1	74926640	74927139	Abcb6|chr1:74926640-74927139	0.0924753652599979	.	.
chr1	75180079	75180578	chr1	75234571	75235070	Abcb6|chr1:75234571-75235070	0.18746278451657	.	.
chr1	75180079	75180578	chr1	75244823	75245322	Abcb6|chr1:75244823-75245322	0.152419817777348	.	.
chr1	75191753	75192252	chr1	74806444	74806943	Ankzf1|chr1:74806444-74806943	0.181971323414531	.	.
chr1	75191753	75192252	chr1	74806444	74806943	Atg9a|chr1:74806444-74806943	0.181971323414531	.	.
chr1	75191753	75192252	chr1	74806952	74807451	Ankzf1|chr1:74806952-74807451	0.109485873777694	.	.
chr1	75191753	75192252	chr1	74806952	74807451	Atg9a|chr1:74806952-74807451	0.109485873777694	.	.
chr1	75191753	75192252	chr1	74816731	74817230	Ankzf1|chr1:74816731-74817230	0.139891252795992	.	.
chr1	75191753	75192252	chr1	74816731	74817230	Atg9a|chr1:74816731-74817230	0.139891252795992	.	.
chr1	75191753	75192252	chr1	74833496	74833995	Ankzf1|chr1:74833496-74833995	0.123167392750785	.	.
chr1	75191753	75192252	chr1	74833496	74833995	Atg9a|chr1:74833496-74833995	0.123167392750785	.	.
chr1	75191753	75192252	chr1	74848813	74849312	Ankzf1|chr1:74848813-74849312	0.187983610586937	.	.
chr1	75191753	75192252	chr1	74848813	74849312	Atg9a|chr1:74848813-74849312	0.187983610586937	.	.
chr1	75191753	75192252	chr1	74872216	74872715	Ankzf1|chr1:74872216-74872715	0.20141218056552	.	.
chr1	75191753	75192252	chr1	74872216	74872715	Atg9a|chr1:74872216-74872715	0.20141218056552	.	.
chr1	75191753	75192252	chr1	74882110	74882609	Ankzf1|chr1:74882110-74882609	0.149861306586965	.	.
chr1	75191753	75192252	chr1	74882110	74882609	Atg9a|chr1:74882110-74882609	0.149861306586965	.	.
chr1	75191753	75192252	chr1	75223767	75224266	Ankzf1|chr1:75223767-75224266	0.0983463626400511	.	.
chr1	75191753	75192252	chr1	75223767	75224266	Atg9a|chr1:75223767-75224266	0.0983463626400511	.	.
chr1	75191753	75192252	chr1	75234571	75235070	Ankzf1|chr1:75234571-75235070	0.141470058245918	.	.
chr1	75191753	75192252	chr1	75234571	75235070	Atg9a|chr1:75234571-75235070	0.141470058245918	.	.
chr1	75192415	75192914	chr1	74794449	74794948	Ankzf1|chr1:74794449-74794948	0.0908451469211995	.	.
chr1	75192415	75192914	chr1	74794449	74794948	Atg9a|chr1:74794449-74794948	0.0908451469211995	.	.
chr1	75192415	75192914	chr1	74802933	74803432	Ankzf1|chr1:74802933-74803432	0.132221112116002	.	.
chr1	75192415	75192914	chr1	74802933	74803432	Atg9a|chr1:74802933-74803432	0.132221112116002	.	.
chr1	75192415	75192914	chr1	74806952	74807451	Ankzf1|chr1:74806952-74807451	0.105556639785699	.	.
chr1	75192415	75192914	chr1	74806952	74807451	Atg9a|chr1:74806952-74807451	0.105556639785699	.	.
chr1	75192415	75192914	chr1	74808065	74808564	Ankzf1|chr1:74808065-74808564	0.116955549830202	.	.
chr1	75192415	75192914	chr1	74808065	74808564	Atg9a|chr1:74808065-74808564	0.116955549830202	.	.
chr1	75192415	75192914	chr1	74816731	74817230	Ankzf1|chr1:74816731-74817230	0.103246580319899	.	.
chr1	75192415	75192914	chr1	74816731	74817230	Atg9a|chr1:74816731-74817230	0.103246580319899	.	.
chr1	75192415	75192914	chr1	74833496	74833995	Ankzf1|chr1:74833496-74833995	0.0870107173981111	.	.
chr1	75192415	75192914	chr1	74833496	74833995	Atg9a|chr1:74833496-74833995	0.0870107173981111	.	.
chr1	75192415	75192914	chr1	74872216	74872715	Ankzf1|chr1:74872216-74872715	0.203523811483882	.	.
chr1	75192415	75192914	chr1	74872216	74872715	Atg9a|chr1:74872216-74872715	0.203523811483882	.	.
chr1	75192415	75192914	chr1	74882110	74882609	Ankzf1|chr1:74882110-74882609	0.128514995881892	.	.
chr1	75192415	75192914	chr1	74882110	74882609	Atg9a|chr1:74882110-74882609	0.128514995881892	.	.
chr1	75192415	75192914	chr1	75234571	75235070	Ankzf1|chr1:75234571-75235070	0.118963411460639	.	.
chr1	75192415	75192914	chr1	75234571	75235070	Atg9a|chr1:75234571-75235070	0.118963411460639	.	.
chr1	75210546	75211045	chr1	74848813	74849312	Glb1l|chr1:74848813-74849312	0.0878587341935343	.	.
chr1	75210546	75211045	chr1	74848813	74849312	Stk16|chr1:74848813-74849312	0.0878587341935343	.	.
chr1	75210546	75211045	chr1	74872216	74872715	Glb1l|chr1:74872216-74872715	0.15040722338601	.	.
chr1	75210546	75211045	chr1	74872216	74872715	Stk16|chr1:74872216-74872715	0.15040722338601	.	.
chr1	75210546	75211045	chr1	75031996	75032495	Glb1l|chr1:75031996-75032495	0.0923327938412952	.	.
chr1	75210546	75211045	chr1	75031996	75032495	Stk16|chr1:75031996-75032495	0.0923327938412952	.	.
chr1	75219086	75219585	chr1	74784124	74784623	Tuba4a|chr1:74784124-74784623	0.159994235042225	.	.
chr1	75219086	75219585	chr1	74787775	74788274	Tuba4a|chr1:74787775-74788274	0.163715271844161	.	.
chr1	75219086	75219585	chr1	74794449	74794948	Tuba4a|chr1:74794449-74794948	0.121270608561098	.	.
chr1	75219086	75219585	chr1	74800566	74801065	Tuba4a|chr1:74800566-74801065	0.16196038534759	.	.
chr1	75219086	75219585	chr1	74806444	74806943	Tuba4a|chr1:74806444-74806943	0.098863200100984	.	.
chr1	75219086	75219585	chr1	74806952	74807451	Tuba4a|chr1:74806952-74807451	0.0893363414466617	.	.
chr1	75219086	75219585	chr1	74848813	74849312	Tuba4a|chr1:74848813-74849312	0.244530282343777	.	.
chr1	75219086	75219585	chr1	74858307	74858806	Tuba4a|chr1:74858307-74858806	0.106135894019651	.	.
chr1	75219086	75219585	chr1	74872216	74872715	Tuba4a|chr1:74872216-74872715	0.189870477286453	.	.
chr1	75219086	75219585	chr1	75234571	75235070	Tuba4a|chr1:75234571-75235070	0.198199483304881	.	.
chr1	75219086	75219585	chr1	75244823	75245322	Tuba4a|chr1:75244823-75245322	0.175362331026431	.	.
chr1	75236144	75236643	chr1	74816731	74817230	Dnajb2|chr1:74816731-74817230	0.125648546582251	.	.
chr1	75236144	75236643	chr1	75247991	75248490	Dnajb2|chr1:75247991-75248490	0.250870603574785	.	.
chr1	75236651	75237150	chr1	74794449	74794948	Dnajb2|chr1:74794449-74794948	0.112929921018029	.	.
chr1	75236651	75237150	chr1	74802933	74803432	Dnajb2|chr1:74802933-74803432	0.281767484462803	.	.
chr1	75236651	75237150	chr1	74833496	74833995	Dnajb2|chr1:74833496-74833995	0.193457798219297	.	.
chr1	75236651	75237150	chr1	74931163	74931662	Dnajb2|chr1:74931163-74931662	0.117818157724222	.	.
chr1	75236651	75237150	chr1	74978279	74978778	Dnajb2|chr1:74978279-74978778	0.119702425810481	.	.
chr1	75236651	75237150	chr1	75135459	75135958	Dnajb2|chr1:75135459-75135958	0.111280889929314	.	.
chr1	75236651	75237150	chr1	75140551	75141050	Dnajb2|chr1:75140551-75141050	0.109513317596289	.	.
chr1	75236651	75237150	chr1	75245356	75245855	Dnajb2|chr1:75245356-75245855	0.101074941964833	.	.
chr1	75236651	75237150	chr1	75247991	75248490	Dnajb2|chr1:75247991-75248490	0.119385650923864	.	.
chr1	77972152	77972651	chr1	77811569	77812068	Gm28387|chr1:77811569-77812068	0.220715427441091	.	.
chr1	77972152	77972651	chr1	77929486	77929985	Gm28387|chr1:77929486-77929985	0.130670314045877	.	.
chr1	78310032	78310531	chr1	78101305	78101804	Sgpp2|chr1:78101305-78101804	0.195349559960793	.	.
chr1	78310931	78311430	chr1	78349049	78349548	Sgpp2|chr1:78349049-78349548	0.10671147440006	.	.
chr1	78310931	78311430	chr1	78369956	78370455	Sgpp2|chr1:78369956-78370455	0.117469117052052	.	.
chr1	78488387	78488886	chr1	78349049	78349548	Farsb|chr1:78349049-78349548	0.165070726029327	.	.
chr1	78488387	78488886	chr1	78369956	78370455	Farsb|chr1:78369956-78370455	0.099509621841429	.	.
chr1	78488387	78488886	chr1	78388731	78389230	Farsb|chr1:78388731-78389230	0.108492051200369	.	.
chr1	78488387	78488886	chr1	78429004	78429503	Farsb|chr1:78429004-78429503	0.156610643375305	.	.
chr1	78488387	78488886	chr1	78484242	78484741	Farsb|chr1:78484242-78484741	0.206626885623852	.	.
chr1	78488900	78489399	chr1	78061712	78062211	Farsb|chr1:78061712-78062211	0.0879402809184999	.	.
chr1	78488900	78489399	chr1	78217089	78217588	Farsb|chr1:78217089-78217588	0.120280052974653	.	.
chr1	78488900	78489399	chr1	78349049	78349548	Farsb|chr1:78349049-78349548	0.0897157686978312	.	.
chr1	78488900	78489399	chr1	78369956	78370455	Farsb|chr1:78369956-78370455	0.0953007351250996	.	.
chr1	78488900	78489399	chr1	78388731	78389230	Farsb|chr1:78388731-78389230	0.108803308722058	.	.
chr1	78488900	78489399	chr1	78440368	78440867	Farsb|chr1:78440368-78440867	0.13737176047899	.	.
chr1	78488900	78489399	chr1	78484242	78484741	Farsb|chr1:78484242-78484741	0.158665299490845	.	.
chr1	79439807	79440306	chr1	79076421	79076920	Scg2|chr1:79076421-79076920	0.166935846988181	.	.
chr1	79439807	79440306	chr1	79259662	79260161	Scg2|chr1:79259662-79260161	0.156571341666861	.	.
chr1	79439807	79440306	chr1	79290522	79291021	Scg2|chr1:79290522-79291021	0.135387806270569	.	.
chr1	79439807	79440306	chr1	79291096	79291595	Scg2|chr1:79291096-79291595	0.231933948188668	.	.
chr1	79439807	79440306	chr1	79301134	79301633	Scg2|chr1:79301134-79301633	0.1636235951608	.	.
chr1	79439807	79440306	chr1	79367303	79367802	Scg2|chr1:79367303-79367802	0.0994228578762395	.	.
chr1	79439807	79440306	chr1	79429173	79429672	Scg2|chr1:79429173-79429672	0.184907441737997	.	.
chr1	79439807	79440306	chr1	79450145	79450644	Scg2|chr1:79450145-79450644	0.153151586858331	.	.
chr1	84839165	84839664	chr1	84838531	84839030	Fbxo36|chr1:84838531-84839030	0.109343286492391	.	.
chr1	84839808	84840307	chr1	84851559	84852058	Fbxo36|chr1:84851559-84852058	0.144319212300526	.	.
chr1	84839808	84840307	chr1	84851559	84852058	Trip12|chr1:84851559-84852058	0.144319212300526	.	.
chr1	84839808	84840307	chr1	84909822	84910321	Fbxo36|chr1:84909822-84910321	0.165000522848652	.	.
chr1	84839808	84840307	chr1	84909822	84910321	Trip12|chr1:84909822-84910321	0.165000522848652	.	.
chr1	84839808	84840307	chr1	84910388	84910887	Fbxo36|chr1:84910388-84910887	0.151907623286014	.	.
chr1	84839808	84840307	chr1	84910388	84910887	Trip12|chr1:84910388-84910887	0.151907623286014	.	.
chr1	84934371	84934870	chr1	84753252	84753751	Slc16a14|chr1:84753252-84753751	0.0921627461474923	.	.
chr1	84934371	84934870	chr1	84890035	84890534	Slc16a14|chr1:84890035-84890534	0.221019248766349	.	.
chr1	85793160	85793659	chr1	85580095	85580594	Cab39|chr1:85580095-85580594	0.0918969235740295	.	.
chr1	85793160	85793659	chr1	85700332	85700831	Cab39|chr1:85700332-85700831	0.167514037075772	.	.
chr1	85793160	85793659	chr1	85703519	85704018	Cab39|chr1:85703519-85704018	0.0927364301259243	.	.
chr1	85793160	85793659	chr1	85716450	85716949	Cab39|chr1:85716450-85716949	0.241332341126941	.	.
chr1	85793160	85793659	chr1	85758337	85758836	Cab39|chr1:85758337-85758836	0.117868491398571	.	.
chr1	85793160	85793659	chr1	85821789	85822288	Cab39|chr1:85821789-85822288	0.141316299691571	.	.
chr1	85793160	85793659	chr1	85822289	85822788	Cab39|chr1:85822289-85822788	0.152235898063986	.	.
chr1	85793160	85793659	chr1	85828911	85829410	Cab39|chr1:85828911-85829410	0.131152030916167	.	.
chr1	85793160	85793659	chr1	85838040	85838539	Cab39|chr1:85838040-85838539	0.174297942729876	.	.
chr1	85793160	85793659	chr1	85853262	85853761	Cab39|chr1:85853262-85853761	0.168337171234781	.	.
chr1	85793160	85793659	chr1	85869875	85870374	Cab39|chr1:85869875-85870374	0.18175154193921	.	.
chr1	85793160	85793659	chr1	85889218	85889717	Cab39|chr1:85889218-85889717	0.18083456939273	.	.
chr1	85793160	85793659	chr1	85908911	85909410	Cab39|chr1:85908911-85909410	0.120078945989841	.	.
chr1	85793160	85793659	chr1	85916833	85917332	Cab39|chr1:85916833-85917332	0.159010628800871	.	.
chr1	85793160	85793659	chr1	85933089	85933588	Cab39|chr1:85933089-85933588	0.139390445086941	.	.
chr1	85793160	85793659	chr1	85965753	85966252	Cab39|chr1:85965753-85966252	0.183817661913162	.	.
chr1	85793160	85793659	chr1	85972233	85972732	Cab39|chr1:85972233-85972732	0.207971003961002	.	.
chr1	85793728	85794227	chr1	85742741	85743240	Cab39|chr1:85742741-85743240	0.108844551656365	.	.
chr1	85793728	85794227	chr1	85794440	85794939	Cab39|chr1:85794440-85794939	0.129911902086401	.	.
chr1	85793728	85794227	chr1	85869875	85870374	Cab39|chr1:85869875-85870374	0.123550109020923	.	.
chr1	85793728	85794227	chr1	85916833	85917332	Cab39|chr1:85916833-85917332	0.116494134344004	.	.
chr1	85793728	85794227	chr1	85917561	85918060	Cab39|chr1:85917561-85918060	0.0972872978462947	.	.
chr1	85894274	85894773	chr1	85736435	85736934	Itm2c|chr1:85736435-85736934	0.187314432749962	.	.
chr1	85894274	85894773	chr1	85742741	85743240	Itm2c|chr1:85742741-85743240	0.189898036828132	.	.
chr1	85894274	85894773	chr1	85776113	85776612	Itm2c|chr1:85776113-85776612	0.117462644162913	.	.
chr1	85894274	85894773	chr1	85822289	85822788	Itm2c|chr1:85822289-85822788	0.117031422328392	.	.
chr1	85894274	85894773	chr1	85828911	85829410	Itm2c|chr1:85828911-85829410	0.0928596107695651	.	.
chr1	85894274	85894773	chr1	85889218	85889717	Itm2c|chr1:85889218-85889717	0.101185820652451	.	.
chr1	85894274	85894773	chr1	85972949	85973448	Itm2c|chr1:85972949-85973448	0.0923281648226878	.	.
chr1	85928201	85928700	chr1	85716450	85716949	4933407L21Rik|chr1:85716450-85716949	0.137732897543544	.	.
chr1	85928201	85928700	chr1	85720188	85720687	4933407L21Rik|chr1:85720188-85720687	0.107405818694527	.	.
chr1	85928201	85928700	chr1	85736435	85736934	4933407L21Rik|chr1:85736435-85736934	0.0916958995455161	.	.
chr1	85928201	85928700	chr1	85742741	85743240	4933407L21Rik|chr1:85742741-85743240	0.155343246870642	.	.
chr1	85928201	85928700	chr1	85821789	85822288	4933407L21Rik|chr1:85821789-85822288	0.101804925280865	.	.
chr1	85928201	85928700	chr1	85822289	85822788	4933407L21Rik|chr1:85822289-85822788	0.137065737919546	.	.
chr1	85928201	85928700	chr1	85828911	85829410	4933407L21Rik|chr1:85828911-85829410	0.0870486659713239	.	.
chr1	85928201	85928700	chr1	85870417	85870916	4933407L21Rik|chr1:85870417-85870916	0.124678073751836	.	.
chr1	85928201	85928700	chr1	85933089	85933588	4933407L21Rik|chr1:85933089-85933588	0.211775791243219	.	.
chr1	85928201	85928700	chr1	85965753	85966252	4933407L21Rik|chr1:85965753-85966252	0.141562633704856	.	.
chr1	85928201	85928700	chr1	85972233	85972732	4933407L21Rik|chr1:85972233-85972732	0.188618148804528	.	.
chr1	85937341	85937840	chr1	85720188	85720687	Gm28884|chr1:85720188-85720687	0.11700629528313	.	.
chr1	85937341	85937840	chr1	85742741	85743240	Gm28884|chr1:85742741-85743240	0.370004767906721	.	.
chr1	85937341	85937840	chr1	85822289	85822788	Gm28884|chr1:85822289-85822788	0.0875047824964767	.	.
chr1	85987254	85987753	chr1	85716450	85716949	Gm28100|chr1:85716450-85716949	0.144219716312326	.	.
chr1	85987254	85987753	chr1	85724493	85724992	Gm28100|chr1:85724493-85724992	0.309081529540338	.	.
chr1	85987254	85987753	chr1	85825017	85825516	Gm28100|chr1:85825017-85825516	0.304716673325177	.	.
chr1	85987254	85987753	chr1	85881794	85882293	Gm28100|chr1:85881794-85882293	0.14114414949539	.	.
chr1	85987254	85987753	chr1	85916833	85917332	Gm28100|chr1:85916833-85917332	0.135112414075781	.	.
chr1	85987254	85987753	chr1	85933089	85933588	Gm28100|chr1:85933089-85933588	0.174937964731489	.	.
chr1	85987254	85987753	chr1	85970814	85971313	Gm28100|chr1:85970814-85971313	0.125520203132487	.	.
chr1	85987254	85987753	chr1	85987866	85988365	Gm28100|chr1:85987866-85988365	0.456677298976791	.	.
chr1	87755700	87756199	chr1	87813063	87813562	Atg16l1|chr1:87813063-87813562	0.101978509846585	.	.
chr1	87755700	87756199	chr1	87925537	87926036	Atg16l1|chr1:87925537-87926036	0.105882622433666	.	.
chr1	87755700	87756199	chr1	87934991	87935490	Atg16l1|chr1:87934991-87935490	0.100774520176884	.	.
chr1	87853009	87853508	chr1	87944627	87945126	Dgkd|chr1:87944627-87945126	0.0965601068003502	.	.
chr1	88007504	88008003	chr1	87783481	87783980	Usp40|chr1:87783481-87783980	0.106422766428297	.	.
chr1	88007504	88008003	chr1	87879632	87880131	Usp40|chr1:87879632-87880131	0.120187993578698	.	.
chr1	88007504	88008003	chr1	88177696	88178195	Usp40|chr1:88177696-88178195	0.089954311345831	.	.
chr1	88008031	88008530	chr1	87783481	87783980	Usp40|chr1:87783481-87783980	0.273736995173196	.	.
chr1	88008031	88008530	chr1	87792484	87792983	Usp40|chr1:87792484-87792983	0.0892618676134863	.	.
chr1	88008031	88008530	chr1	87813063	87813562	Usp40|chr1:87813063-87813562	0.161014518707998	.	.
chr1	88008031	88008530	chr1	87821938	87822437	Usp40|chr1:87821938-87822437	0.0866032785543778	.	.
chr1	88008031	88008530	chr1	87848618	87849117	Usp40|chr1:87848618-87849117	0.203194808593491	.	.
chr1	88008031	88008530	chr1	88000014	88000513	Usp40|chr1:88000014-88000513	0.134248049608898	.	.
chr1	88133830	88134329	chr1	87880181	87880680	Ugt1a6a|chr1:87880181-87880680	0.16913743397441	.	.
chr1	88133830	88134329	chr1	88177696	88178195	Ugt1a6a|chr1:88177696-88178195	0.0919839993260594	.	.
chr1	88134367	88134866	chr1	87880181	87880680	Ugt1a6a|chr1:87880181-87880680	0.0950036719835442	.	.
chr1	88134367	88134866	chr1	87968039	87968538	Ugt1a6a|chr1:87968039-87968538	0.139265536895636	.	.
chr1	88134367	88134866	chr1	88177696	88178195	Ugt1a6a|chr1:88177696-88178195	0.228749691909985	.	.
chr1	88205505	88206004	chr1	87786247	87786746	Dnajb3|chr1:87786247-87786746	0.115645362005773	.	.
chr1	88205505	88206004	chr1	87935966	87936465	Dnajb3|chr1:87935966-87936465	0.154795877231478	.	.
chr1	88205505	88206004	chr1	87935966	87936465	Dnajb3|chr1:87935966-87936465	0.154795877231479	.	.
chr1	88205505	88206004	chr1	88197057	88197556	Dnajb3|chr1:88197057-88197556	0.142559868549894	.	.
chr1	93305687	93306186	chr1	93272407	93272906	Gm28535|chr1:93272407-93272906	0.11155884870091	.	.
chr1	93305687	93306186	chr1	93272407	93272906	Mterf4|chr1:93272407-93272906	0.11155884870091	.	.
chr1	93305687	93306186	chr1	93537183	93537682	Gm28535|chr1:93537183-93537682	0.183921570107419	.	.
chr1	93305687	93306186	chr1	93537183	93537682	Mterf4|chr1:93537183-93537682	0.183921570107419	.	.
chr1	93305687	93306186	chr1	93537700	93538199	Gm28535|chr1:93537700-93538199	0.0960297665951661	.	.
chr1	93305687	93306186	chr1	93537700	93538199	Gm28535|chr1:93537700-93538199	0.0960297665951662	.	.
chr1	93305687	93306186	chr1	93537700	93538199	Mterf4|chr1:93537700-93538199	0.0960297665951661	.	.
chr1	93305687	93306186	chr1	93537700	93538199	Mterf4|chr1:93537700-93538199	0.0960297665951662	.	.
chr1	93305687	93306186	chr1	93560595	93561094	Gm28535|chr1:93560595-93561094	0.222007548405321	.	.
chr1	93305687	93306186	chr1	93560595	93561094	Mterf4|chr1:93560595-93561094	0.222007548405321	.	.
chr1	93305687	93306186	chr1	93577026	93577525	Gm28535|chr1:93577026-93577525	0.101800868040888	.	.
chr1	93305687	93306186	chr1	93577026	93577525	Mterf4|chr1:93577026-93577525	0.101800868040888	.	.
chr1	93342619	93343118	chr1	93560595	93561094	Pask|chr1:93560595-93561094	0.135178131338647	.	.
chr1	93342619	93343118	chr1	93560595	93561094	Ppp1r7|chr1:93560595-93561094	0.135178131338647	.	.
chr1	93342619	93343118	chr1	93699126	93699625	Pask|chr1:93699126-93699625	0.0993788925697546	.	.
chr1	93342619	93343118	chr1	93699126	93699625	Pask|chr1:93699126-93699625	0.0993788925697547	.	.
chr1	93342619	93343118	chr1	93699126	93699625	Ppp1r7|chr1:93699126-93699625	0.0993788925697546	.	.
chr1	93342619	93343118	chr1	93699126	93699625	Ppp1r7|chr1:93699126-93699625	0.0993788925697547	.	.
chr1	93343358	93343857	chr1	93272407	93272906	Pask|chr1:93272407-93272906	0.158600682958264	.	.
chr1	93343358	93343857	chr1	93272407	93272906	Ppp1r7|chr1:93272407-93272906	0.158600682958264	.	.
chr1	93343358	93343857	chr1	93349690	93350189	Pask|chr1:93349690-93350189	0.106580678043447	.	.
chr1	93343358	93343857	chr1	93349690	93350189	Ppp1r7|chr1:93349690-93350189	0.106580678043447	.	.
chr1	93343358	93343857	chr1	93403902	93404401	Pask|chr1:93403902-93404401	0.177197432483595	.	.
chr1	93343358	93343857	chr1	93403902	93404401	Ppp1r7|chr1:93403902-93404401	0.177197432483595	.	.
chr1	93343358	93343857	chr1	93554058	93554557	Pask|chr1:93554058-93554557	0.121941428792788	.	.
chr1	93343358	93343857	chr1	93554058	93554557	Ppp1r7|chr1:93554058-93554557	0.121941428792788	.	.
chr1	93343358	93343857	chr1	93560595	93561094	Pask|chr1:93560595-93561094	0.139242040837574	.	.
chr1	93343358	93343857	chr1	93560595	93561094	Ppp1r7|chr1:93560595-93561094	0.139242040837574	.	.
chr1	93343358	93343857	chr1	93577810	93578309	Pask|chr1:93577810-93578309	0.101247418847774	.	.
chr1	93343358	93343857	chr1	93577810	93578309	Ppp1r7|chr1:93577810-93578309	0.101247418847774	.	.
chr1	93343358	93343857	chr1	93583349	93583848	Pask|chr1:93583349-93583848	0.0983005393274012	.	.
chr1	93343358	93343857	chr1	93583349	93583848	Pask|chr1:93583349-93583848	0.0983005393274013	.	.
chr1	93343358	93343857	chr1	93583349	93583848	Ppp1r7|chr1:93583349-93583848	0.0983005393274012	.	.
chr1	93343358	93343857	chr1	93583349	93583848	Ppp1r7|chr1:93583349-93583848	0.0983005393274013	.	.
chr1	93478107	93478606	chr1	93367189	93367688	Hdlbp|chr1:93367189-93367688	0.11789957276217	.	.
chr1	93478107	93478606	chr1	93367189	93367688	Sept2|chr1:93367189-93367688	0.11789957276217	.	.
chr1	93478107	93478606	chr1	93403902	93404401	Hdlbp|chr1:93403902-93404401	0.101131764783264	.	.
chr1	93478107	93478606	chr1	93403902	93404401	Sept2|chr1:93403902-93404401	0.101131764783264	.	.
chr1	93478107	93478606	chr1	93583349	93583848	Hdlbp|chr1:93583349-93583848	0.167542959930815	.	.
chr1	93478107	93478606	chr1	93583349	93583848	Sept2|chr1:93583349-93583848	0.167542959930815	.	.
chr1	93478622	93479121	chr1	93401523	93402022	Hdlbp|chr1:93401523-93402022	0.106211878890358	.	.
chr1	93478622	93479121	chr1	93401523	93402022	Sept2|chr1:93401523-93402022	0.106211878890358	.	.
chr1	93478622	93479121	chr1	93403902	93404401	Hdlbp|chr1:93403902-93404401	0.189866041252577	.	.
chr1	93478622	93479121	chr1	93403902	93404401	Sept2|chr1:93403902-93404401	0.189866041252577	.	.
chr1	93478622	93479121	chr1	93444675	93445174	Hdlbp|chr1:93444675-93445174	0.107884656934579	.	.
chr1	93478622	93479121	chr1	93444675	93445174	Sept2|chr1:93444675-93445174	0.107884656934579	.	.
chr1	93478622	93479121	chr1	93505822	93506321	Hdlbp|chr1:93505822-93506321	0.0997129397451667	.	.
chr1	93478622	93479121	chr1	93505822	93506321	Hdlbp|chr1:93505822-93506321	0.0997129397451668	.	.
chr1	93478622	93479121	chr1	93505822	93506321	Sept2|chr1:93505822-93506321	0.0997129397451667	.	.
chr1	93478622	93479121	chr1	93505822	93506321	Sept2|chr1:93505822-93506321	0.0997129397451668	.	.
chr1	93478622	93479121	chr1	93583349	93583848	Hdlbp|chr1:93583349-93583848	0.186360825849406	.	.
chr1	93478622	93479121	chr1	93583349	93583848	Sept2|chr1:93583349-93583848	0.186360825849406	.	.
chr1	93478622	93479121	chr1	93705324	93705823	Hdlbp|chr1:93705324-93705823	0.120763444369559	.	.
chr1	93478622	93479121	chr1	93705324	93705823	Sept2|chr1:93705324-93705823	0.120763444369559	.	.
chr1	93511801	93512300	chr1	93403902	93404401	Farp2|chr1:93403902-93404401	0.110400103338595	.	.
chr1	93511801	93512300	chr1	93445454	93445953	Farp2|chr1:93445454-93445953	0.136818554610486	.	.
chr1	93511801	93512300	chr1	93537183	93537682	Farp2|chr1:93537183-93537682	0.156588546817865	.	.
chr1	93511801	93512300	chr1	93537700	93538199	Farp2|chr1:93537700-93538199	0.102444071240939	.	.
chr1	93511801	93512300	chr1	93705324	93705823	Farp2|chr1:93705324-93705823	0.131158180779706	.	.
chr1	93634975	93635474	chr1	93401523	93402022	Gm28536|chr1:93401523-93402022	0.107644111998251	.	.
chr1	93634975	93635474	chr1	93445454	93445953	Gm28536|chr1:93445454-93445953	0.134743800983922	.	.
chr1	93634975	93635474	chr1	93583349	93583848	Gm28536|chr1:93583349-93583848	0.13316803384152	.	.
chr1	93634975	93635474	chr1	93668682	93669181	Gm28536|chr1:93668682-93669181	0.101926662799617	.	.
chr1	93634975	93635474	chr1	93699126	93699625	Gm28536|chr1:93699126-93699625	0.0945857038129631	.	.
chr1	93634975	93635474	chr1	93727334	93727833	Gm28536|chr1:93727334-93727833	0.116610914919554	.	.
chr1	93635550	93636049	chr1	93272407	93272906	Gm28536|chr1:93272407-93272906	0.145265630890299	.	.
chr1	93635550	93636049	chr1	93560595	93561094	Gm28536|chr1:93560595-93561094	0.200397659102059	.	.
chr1	93685241	93685740	chr1	93367189	93367688	Bok|chr1:93367189-93367688	0.206839305779738	.	.
chr1	93685241	93685740	chr1	93537700	93538199	Bok|chr1:93537700-93538199	0.115008655998516	.	.
chr1	93685241	93685740	chr1	93698616	93699115	Bok|chr1:93698616-93699115	0.113796035719388	.	.
chr1	93686360	93686859	chr1	93272407	93272906	Bok|chr1:93272407-93272906	0.188270765426431	.	.
chr1	93686360	93686859	chr1	93349690	93350189	Bok|chr1:93349690-93350189	0.104921460358985	.	.
chr1	93686360	93686859	chr1	93366135	93366634	Bok|chr1:93366135-93366634	0.102596544310042	.	.
chr1	93686360	93686859	chr1	93577026	93577525	Bok|chr1:93577026-93577525	0.128554813013833	.	.
chr1	93686360	93686859	chr1	93699126	93699625	Bok|chr1:93699126-93699625	0.151912344607111	.	.
chr1	93731754	93732253	chr1	93349690	93350189	Gm10550|chr1:93349690-93350189	0.101416996240006	.	.
chr1	93731754	93732253	chr1	93360335	93360834	Gm10550|chr1:93360335-93360834	0.128078953775869	.	.
chr1	93731754	93732253	chr1	93403902	93404401	Gm10550|chr1:93403902-93404401	0.0986997622392357	.	.
chr1	93731754	93732253	chr1	93403902	93404401	Gm10550|chr1:93403902-93404401	0.0986997622392358	.	.
chr1	93731754	93732253	chr1	93577810	93578309	Gm10550|chr1:93577810-93578309	0.115170436086523	.	.
chr1	93754078	93754577	chr1	93560595	93561094	Thap4|chr1:93560595-93561094	0.0883364414554404	.	.
chr1	93754078	93754577	chr1	93560595	93561094	Thap4|chr1:93560595-93561094	0.0883364414554405	.	.
chr1	93754078	93754577	chr1	93668682	93669181	Thap4|chr1:93668682-93669181	0.0971612594181602	.	.
chr1	93754617	93755116	chr1	93560595	93561094	Thap4|chr1:93560595-93561094	0.182497909540749	.	.
chr1	93754617	93755116	chr1	94079039	94079538	Thap4|chr1:94079039-94079538	0.119054282455977	.	.
chr1	93754617	93755116	chr1	94147120	94147619	Thap4|chr1:94147120-94147619	0.150842865200236	.	.
chr1	93754617	93755116	chr1	94149968	94150467	Thap4|chr1:94149968-94150467	0.168688219879126	.	.
chr1	93801756	93802255	chr1	93583349	93583848	Dtymk|chr1:93583349-93583848	0.187465119740582	.	.
chr1	93801756	93802255	chr1	94147120	94147619	Dtymk|chr1:94147120-94147619	0.0888139304272364	.	.
chr1	93803720	93804219	chr1	93560595	93561094	Ing5|chr1:93560595-93561094	0.233197389448952	.	.
chr1	93803720	93804219	chr1	93560595	93561094	Ing5|chr1:93560595-93561094	0.233197389448953	.	.
chr1	93803720	93804219	chr1	94053474	94053973	Ing5|chr1:94053474-94053973	0.113805046488374	.	.
chr1	93803720	93804219	chr1	94147120	94147619	Ing5|chr1:94147120-94147619	0.100593861246112	.	.
chr1	93825281	93825780	chr1	93506953	93507452	D2hgdh|chr1:93506953-93507452	0.0853805492250581	.	.
chr1	93825281	93825780	chr1	93560595	93561094	D2hgdh|chr1:93560595-93561094	0.229812107310319	.	.
chr1	93825281	93825780	chr1	93577810	93578309	D2hgdh|chr1:93577810-93578309	0.253636377070741	.	.
chr1	93825281	93825780	chr1	93583349	93583848	D2hgdh|chr1:93583349-93583848	0.128393984269269	.	.
chr1	94795859	94796358	chr1	94528893	94529392	4930440C22Rik|chr1:94528893-94529392	0.0950730038618214	.	.
chr1	94795859	94796358	chr1	94711385	94711884	4930440C22Rik|chr1:94711385-94711884	0.195283894113164	.	.
chr1	94795859	94796358	chr1	94711903	94712402	4930440C22Rik|chr1:94711903-94712402	0.201909516836758	.	.
chr1	94795859	94796358	chr1	94712426	94712925	4930440C22Rik|chr1:94712426-94712925	0.229140460493245	.	.
chr1	94795859	94796358	chr1	94864870	94865369	4930440C22Rik|chr1:94864870-94865369	0.0988950931346617	.	.
chr1	94795859	94796358	chr1	94977098	94977597	4930440C22Rik|chr1:94977098-94977597	0.088438802309795	.	.
chr1	94795859	94796358	chr1	95211472	95211971	4930440C22Rik|chr1:95211472-95211971	0.131705795340799	.	.
chr1	95313333	95313832	chr1	95262236	95262735	Fam174a|chr1:95262236-95262735	0.171486546505063	.	.
chr1	95313851	95314350	chr1	95297588	95298087	Fam174a|chr1:95297588-95298087	0.136691795228113	.	.
chr1	95667416	95667915	chr1	95263807	95264306	St8sia4|chr1:95263807-95264306	0.191343037158361	.	.
chr1	95667416	95667915	chr1	95398195	95398694	St8sia4|chr1:95398195-95398694	0.111898681129539	.	.
chr1	95667416	95667915	chr1	95424881	95425380	St8sia4|chr1:95424881-95425380	0.259042315143446	.	.
chr1	95667416	95667915	chr1	95451739	95452238	St8sia4|chr1:95451739-95452238	0.111334866630909	.	.
chr1	95667416	95667915	chr1	95950365	95950864	St8sia4|chr1:95950365-95950864	0.175149815382459	.	.
chr1	95667921	95668420	chr1	95297588	95298087	St8sia4|chr1:95297588-95298087	0.177566678981848	.	.
chr1	95667921	95668420	chr1	95424881	95425380	St8sia4|chr1:95424881-95425380	0.281771329253015	.	.
chr1	95667921	95668420	chr1	95424881	95425380	St8sia4|chr1:95424881-95425380	0.281771329253016	.	.
chr1	95667921	95668420	chr1	95442048	95442547	St8sia4|chr1:95442048-95442547	0.163801448963634	.	.
chr1	95667921	95668420	chr1	95587203	95587702	St8sia4|chr1:95587203-95587702	0.13496067488331	.	.
chr1	96871948	96872447	chr1	96541943	96542442	Slco4c1|chr1:96541943-96542442	0.135043283082188	.	.
chr1	96871948	96872447	chr1	96795728	96796227	Slco4c1|chr1:96795728-96796227	0.133319930123794	.	.
chr1	97661204	97661703	chr1	97540647	97541146	D1Ertd622e|chr1:97540647-97541146	0.152731874542505	.	.
chr1	97661204	97661703	chr1	97570839	97571338	D1Ertd622e|chr1:97570839-97571338	0.101185746056347	.	.
chr1	97661204	97661703	chr1	97649383	97649882	D1Ertd622e|chr1:97649383-97649882	0.086260896061163	.	.
chr1	97661800	97662299	chr1	97540647	97541146	D1Ertd622e|chr1:97540647-97541146	0.106679670997603	.	.
chr1	98094805	98095304	chr1	98028438	98028937	Pam|chr1:98028438-98028937	0.137206701189546	.	.
chr1	98094805	98095304	chr1	98084442	98084941	Pam|chr1:98084442-98084941	0.099691848295563	.	.
chr1	98094805	98095304	chr1	98098525	98099024	Pam|chr1:98098525-98099024	0.0966923152446	.	.
chr1	98094805	98095304	chr1	98457479	98457978	Pam|chr1:98457479-98457978	0.134750867211496	.	.
chr1	98095430	98095929	chr1	98028438	98028937	Pam|chr1:98028438-98028937	0.101644954402819	.	.
chr1	98095430	98095929	chr1	98042386	98042885	Pam|chr1:98042386-98042885	0.342714120052733	.	.
chr1	98095430	98095929	chr1	98047553	98048052	Pam|chr1:98047553-98048052	0.0910807270736275	.	.
chr1	98095430	98095929	chr1	98049299	98049798	Pam|chr1:98049299-98049798	0.0987043053604952	.	.
chr1	98095430	98095929	chr1	98056107	98056606	Pam|chr1:98056107-98056606	0.188561448943261	.	.
chr1	98095430	98095929	chr1	98064879	98065378	Pam|chr1:98064879-98065378	0.209193669744768	.	.
chr1	98095430	98095929	chr1	98073327	98073826	Pam|chr1:98073327-98073826	0.0879514538535534	.	.
chr1	98095430	98095929	chr1	98077325	98077824	Pam|chr1:98077325-98077824	0.132755147254631	.	.
chr1	98095430	98095929	chr1	98081199	98081698	Pam|chr1:98081199-98081698	0.257215245694191	.	.
chr1	98095430	98095929	chr1	98082889	98083388	Pam|chr1:98082889-98083388	0.334190308046659	.	.
chr1	98095430	98095929	chr1	98098525	98099024	Pam|chr1:98098525-98099024	0.18639913251354	.	.
chr1	98095430	98095929	chr1	98167061	98167560	Pam|chr1:98167061-98167560	0.144201781479162	.	.
chr1	98095430	98095929	chr1	98191394	98191893	Pam|chr1:98191394-98191893	0.120499490634593	.	.
chr1	98095430	98095929	chr1	98195174	98195673	Pam|chr1:98195174-98195673	0.11715734073611	.	.
chr1	98173889	98174388	chr1	98002767	98003266	Gm29461|chr1:98002767-98003266	0.244320088997792	.	.
chr1	98173889	98174388	chr1	98028438	98028937	Gm29461|chr1:98028438-98028937	0.111548821160523	.	.
chr1	98173889	98174388	chr1	98048365	98048864	Gm29461|chr1:98048365-98048864	0.0877501212044464	.	.
chr1	98173889	98174388	chr1	98077325	98077824	Gm29461|chr1:98077325-98077824	0.162101270635526	.	.
chr1	98173889	98174388	chr1	98083814	98084313	Gm29461|chr1:98083814-98084313	0.25537456090797	.	.
chr1	98173889	98174388	chr1	98084442	98084941	Gm29461|chr1:98084442-98084941	0.150885309608679	.	.
chr1	98173889	98174388	chr1	98160570	98161069	Gm29461|chr1:98160570-98161069	0.109895385580746	.	.
chr1	98173889	98174388	chr1	98161109	98161608	Gm29461|chr1:98161109-98161608	0.145116196585061	.	.
chr1	98173889	98174388	chr1	98180450	98180949	Gm29461|chr1:98180450-98180949	0.115114285679163	.	.
chr1	98173889	98174388	chr1	98192084	98192583	Gm29461|chr1:98192084-98192583	0.119697774377064	.	.
chr1	98173889	98174388	chr1	98277569	98278068	Gm29461|chr1:98277569-98278068	0.101946989392147	.	.
chr1	98173889	98174388	chr1	98457479	98457978	Gm29461|chr1:98457479-98457978	0.196215578311364	.	.
chr1	106796474	106796973	chr1	107017300	107017799	Vps4b|chr1:107017300-107017799	0.146739888952303	.	.
chr1	106796474	106796973	chr1	107187404	107187903	Vps4b|chr1:107187404-107187903	0.121087663635687	.	.
chr1	107589493	107589992	chr1	107526961	107527460	Serpinb8|chr1:107526961-107527460	0.112925897709644	.	.
chr1	107589493	107589992	chr1	107528537	107529036	Serpinb8|chr1:107528537-107529036	0.182168143529985	.	.
chr1	107590073	107590572	chr1	107415850	107416349	Serpinb8|chr1:107415850-107416349	0.187502792632569	.	.
chr1	109982394	109982893	chr1	109574824	109575323	Cdh7|chr1:109574824-109575323	0.271236406853621	.	.
chr1	109982394	109982893	chr1	109697393	109697892	Cdh7|chr1:109697393-109697892	0.27461148083174	.	.
chr1	109982394	109982893	chr1	109893251	109893750	Cdh7|chr1:109893251-109893750	0.328160059974558	.	.
chr1	109982394	109982893	chr1	109893845	109894344	Cdh7|chr1:109893845-109894344	0.546088437250475	.	.
chr1	109982394	109982893	chr1	109972079	109972578	Cdh7|chr1:109972079-109972578	0.286900799223358	.	.
chr1	109982394	109982893	chr1	110096603	110097102	Cdh7|chr1:110096603-110097102	0.322093880934566	.	.
chr1	109982994	109983493	chr1	109574824	109575323	Cdh7|chr1:109574824-109575323	0.153965171570829	.	.
chr1	109982994	109983493	chr1	109697393	109697892	Cdh7|chr1:109697393-109697892	0.26157982314822	.	.
chr1	109982994	109983493	chr1	109893251	109893750	Cdh7|chr1:109893251-109893750	0.321486373392577	.	.
chr1	109982994	109983493	chr1	109893251	109893750	Cdh7|chr1:109893251-109893750	0.321486373392578	.	.
chr1	109982994	109983493	chr1	109893845	109894344	Cdh7|chr1:109893845-109894344	0.367373042692046	.	.
chr1	109982994	109983493	chr1	109972079	109972578	Cdh7|chr1:109972079-109972578	0.241050903269045	.	.
chr1	109982994	109983493	chr1	110096603	110097102	Cdh7|chr1:110096603-110097102	0.228896164149255	.	.
chr1	109982994	109983493	chr1	110144495	110144994	Cdh7|chr1:110144495-110144994	0.0931320799701785	.	.
chr1	111863863	111864362	chr1	111712857	111713356	Dsel|chr1:111712857-111713356	0.152680595647938	.	.
chr1	111863863	111864362	chr1	111765674	111766173	Dsel|chr1:111765674-111766173	0.0991620050535966	.	.
chr1	111863863	111864362	chr1	111870850	111871349	Dsel|chr1:111870850-111871349	0.147911421231535	.	.
chr1	111863863	111864362	chr1	111967125	111967624	Dsel|chr1:111967125-111967624	0.136767012235413	.	.
chr1	111863863	111864362	chr1	111967783	111968282	Dsel|chr1:111967783-111968282	0.120687473669122	.	.
chr1	111863863	111864362	chr1	112103311	112103810	Dsel|chr1:112103311-112103810	0.142798816841955	.	.
chr1	111863863	111864362	chr1	112184967	112185466	Dsel|chr1:112184967-112185466	0.19605958871831	.	.
chr1	111864757	111865256	chr1	111660215	111660714	Dsel|chr1:111660215-111660714	0.0926569991186477	.	.
chr1	111864757	111865256	chr1	112103311	112103810	Dsel|chr1:112103311-112103810	0.0899649961793177	.	.
chr1	111864757	111865256	chr1	112107162	112107661	Dsel|chr1:112107162-112107661	0.127596964098309	.	.
chr1	113963907	113964406	chr1	113685394	113685893	9330185C12Rik|chr1:113685394-113685893	0.0929832487969709	.	.
chr1	113963907	113964406	chr1	113736068	113736567	9330185C12Rik|chr1:113736068-113736567	0.105699119273054	.	.
chr1	115684447	115684946	chr1	115463480	115463979	Cntnap5a|chr1:115463480-115463979	0.246513850667299	.	.
chr1	115684447	115684946	chr1	115464005	115464504	Cntnap5a|chr1:115464005-115464504	0.331043641895691	.	.
chr1	115684447	115684946	chr1	115512995	115513494	Cntnap5a|chr1:115512995-115513494	0.174023175491231	.	.
chr1	115684447	115684946	chr1	115512995	115513494	Cntnap5a|chr1:115512995-115513494	0.174023175491232	.	.
chr1	115684447	115684946	chr1	115640684	115641183	Cntnap5a|chr1:115640684-115641183	0.135250937798275	.	.
chr1	115684447	115684946	chr1	115685774	115686273	Cntnap5a|chr1:115685774-115686273	0.122903314924969	.	.
chr1	115684447	115684946	chr1	115686455	115686954	Cntnap5a|chr1:115686455-115686954	0.183815530126543	.	.
chr1	115685264	115685763	chr1	115276066	115276565	Cntnap5a|chr1:115276066-115276565	0.124794271066643	.	.
chr1	115685264	115685763	chr1	115421528	115422027	Cntnap5a|chr1:115421528-115422027	0.102623594206911	.	.
chr1	115685264	115685763	chr1	115429555	115430054	Cntnap5a|chr1:115429555-115430054	0.12294686119106	.	.
chr1	115685264	115685763	chr1	115463480	115463979	Cntnap5a|chr1:115463480-115463979	0.325580600267243	.	.
chr1	115685264	115685763	chr1	115464005	115464504	Cntnap5a|chr1:115464005-115464504	0.329406643471446	.	.
chr1	115685264	115685763	chr1	115512995	115513494	Cntnap5a|chr1:115512995-115513494	0.289272610563747	.	.
chr1	115685264	115685763	chr1	115640684	115641183	Cntnap5a|chr1:115640684-115641183	0.166345294335792	.	.
chr1	115685264	115685763	chr1	115685774	115686273	Cntnap5a|chr1:115685774-115686273	0.444776831367745	.	.
chr1	115685264	115685763	chr1	115686455	115686954	Cntnap5a|chr1:115686455-115686954	0.257690079448178	.	.
chr1	115685264	115685763	chr1	115745518	115746017	Cntnap5a|chr1:115745518-115746017	0.174325575209024	.	.
chr1	118310992	118311491	chr1	118439448	118439947	Tsn|chr1:118439448-118439947	0.0853532003221023	.	.
chr1	118310992	118311491	chr1	118481184	118481683	Tsn|chr1:118481184-118481683	0.178885301851682	.	.
chr1	118310992	118311491	chr1	118481738	118482237	Tsn|chr1:118481738-118482237	0.158533646716677	.	.
chr1	118458765	118459264	chr1	118275095	118275594	2900060B14Rik|chr1:118275095-118275594	0.145748453144137	.	.
chr1	118459308	118459807	chr1	118275095	118275594	2900060B14Rik|chr1:118275095-118275594	0.175213985287359	.	.
chr1	118459308	118459807	chr1	118399372	118399871	2900060B14Rik|chr1:118399372-118399871	0.0891405540663946	.	.
chr1	118459308	118459807	chr1	118439448	118439947	2900060B14Rik|chr1:118439448-118439947	0.101367021060285	.	.
chr1	118459308	118459807	chr1	118481184	118481683	2900060B14Rik|chr1:118481184-118481683	0.168495384938308	.	.
chr1	118459308	118459807	chr1	118481738	118482237	2900060B14Rik|chr1:118481738-118482237	0.09160893777231	.	.
chr1	118459308	118459807	chr1	118488135	118488634	2900060B14Rik|chr1:118488135-118488634	0.11440216034552	.	.
chr1	118459308	118459807	chr1	118498277	118498776	2900060B14Rik|chr1:118498277-118498776	0.121800738093383	.	.
chr1	118459862	118460361	chr1	118488135	118488634	2900060B14Rik|chr1:118488135-118488634	0.191172213177792	.	.
chr1	125434562	125435061	chr1	125040263	125040762	Actr3|chr1:125040263-125040762	0.261764707230397	.	.
chr1	125434562	125435061	chr1	125253161	125253660	Actr3|chr1:125253161-125253660	0.252843788420213	.	.
chr1	125434562	125435061	chr1	125351369	125351868	Actr3|chr1:125351369-125351868	0.149064126291932	.	.
chr1	125434562	125435061	chr1	125370731	125371230	Actr3|chr1:125370731-125371230	0.176478210812734	.	.
chr1	125434562	125435061	chr1	125380763	125381262	Actr3|chr1:125380763-125381262	0.149593967398166	.	.
chr1	125434562	125435061	chr1	125415360	125415859	Actr3|chr1:125415360-125415859	0.100972036521147	.	.
chr1	125434562	125435061	chr1	125421956	125422455	Actr3|chr1:125421956-125422455	0.211301792030424	.	.
chr1	125434562	125435061	chr1	125454913	125455412	Actr3|chr1:125454913-125455412	0.245001458032319	.	.
chr1	125435289	125435788	chr1	125040263	125040762	Actr3|chr1:125040263-125040762	0.164008331414945	.	.
chr1	125435289	125435788	chr1	125111258	125111757	Actr3|chr1:125111258-125111757	0.111886120978579	.	.
chr1	125435289	125435788	chr1	125166357	125166856	Actr3|chr1:125166357-125166856	0.132918078701806	.	.
chr1	125435289	125435788	chr1	125454913	125455412	Actr3|chr1:125454913-125455412	0.195573361544271	.	.
chr1	130462505	130463004	chr1	130333899	130334398	Cd55|chr1:130333899-130334398	0.154954712967379	.	.
chr1	130462505	130463004	chr1	130333899	130334398	Gm16083|chr1:130333899-130334398	0.154954712967379	.	.
chr1	130462505	130463004	chr1	130504810	130505309	Cd55|chr1:130504810-130505309	0.166141724816217	.	.
chr1	130462505	130463004	chr1	130504810	130505309	Gm16083|chr1:130504810-130505309	0.166141724816217	.	.
chr1	130462505	130463004	chr1	130512971	130513470	Cd55|chr1:130512971-130513470	0.178407271066406	.	.
chr1	130462505	130463004	chr1	130512971	130513470	Gm16083|chr1:130512971-130513470	0.178407271066406	.	.
chr1	130462505	130463004	chr1	130517865	130518364	Cd55|chr1:130517865-130518364	0.108440939677249	.	.
chr1	130462505	130463004	chr1	130517865	130518364	Gm16083|chr1:130517865-130518364	0.108440939677249	.	.
chr1	130462505	130463004	chr1	130723591	130724090	Cd55|chr1:130723591-130724090	0.135459261163836	.	.
chr1	130462505	130463004	chr1	130723591	130724090	Gm16083|chr1:130723591-130724090	0.135459261163836	.	.
chr1	130717229	130717728	chr1	130681818	130682317	Yod1|chr1:130681818-130682317	0.109961838109174	.	.
chr1	130717229	130717728	chr1	130709705	130710204	Yod1|chr1:130709705-130710204	0.0974746243019795	.	.
chr1	130717229	130717728	chr1	130715647	130716146	Yod1|chr1:130715647-130716146	0.111050801621739	.	.
chr1	130717229	130717728	chr1	130769712	130770211	Yod1|chr1:130769712-130770211	0.165589579468339	.	.
chr1	130717229	130717728	chr1	130835444	130835943	Yod1|chr1:130835444-130835943	0.11278856545733	.	.
chr1	130717229	130717728	chr1	130840884	130841383	Yod1|chr1:130840884-130841383	0.0875616439605847	.	.
chr1	130717229	130717728	chr1	130890738	130891237	Yod1|chr1:130890738-130891237	0.116173135282034	.	.
chr1	130717229	130717728	chr1	130984297	130984796	Yod1|chr1:130984297-130984796	0.104891969309086	.	.
chr1	139421972	139422471	chr1	139328265	139328764	Zbtb41|chr1:139328265-139328764	0.0929749924726599	.	.
chr1	139421972	139422471	chr1	139346540	139347039	Zbtb41|chr1:139346540-139347039	0.110588228683814	.	.
chr1	139421972	139422471	chr1	139435058	139435557	Zbtb41|chr1:139435058-139435557	0.0990061376498519	.	.
chr1	139421972	139422471	chr1	139438315	139438814	Zbtb41|chr1:139438315-139438814	0.122291113601614	.	.
chr1	139421972	139422471	chr1	139465860	139466359	Zbtb41|chr1:139465860-139466359	0.225068407246292	.	.
chr1	139421972	139422471	chr1	139481086	139481585	Zbtb41|chr1:139481086-139481585	0.21501623765359	.	.
chr1	139422547	139423046	chr1	139346540	139347039	Zbtb41|chr1:139346540-139347039	0.141832177480953	.	.
chr1	139422547	139423046	chr1	139387836	139388335	Zbtb41|chr1:139387836-139388335	0.0991905682612584	.	.
chr1	139422547	139423046	chr1	139450719	139451218	Zbtb41|chr1:139450719-139451218	0.21897136082368	.	.
chr1	139422547	139423046	chr1	139465860	139466359	Zbtb41|chr1:139465860-139466359	0.155819704839255	.	.
chr1	139454477	139454976	chr1	139314209	139314708	Aspm|chr1:139314209-139314708	0.133727626902844	.	.
chr1	139454477	139454976	chr1	139328265	139328764	Aspm|chr1:139328265-139328764	0.260435514784306	.	.
chr1	139454477	139454976	chr1	139340430	139340929	Aspm|chr1:139340430-139340929	0.112191420604783	.	.
chr1	139454477	139454976	chr1	139481086	139481585	Aspm|chr1:139481086-139481585	0.152576472296404	.	.
chr1	140183896	140184395	chr1	140171485	140171984	Cfh|chr1:140171485-140171984	0.0968493873683067	.	.
chr1	140183896	140184395	chr1	140179977	140180476	Cfh|chr1:140179977-140180476	0.189611901275238	.	.
chr1	140183896	140184395	chr1	140180524	140181023	Cfh|chr1:140180524-140181023	0.210754413877353	.	.
chr1	140183896	140184395	chr1	140253810	140254309	Cfh|chr1:140253810-140254309	0.271119296289932	.	.
chr1	140183896	140184395	chr1	140372394	140372893	Cfh|chr1:140372394-140372893	0.280608560795868	.	.
chr1	140183896	140184395	chr1	140379887	140380386	Cfh|chr1:140379887-140380386	0.139104074660108	.	.
chr1	140183896	140184395	chr1	140390270	140390769	Cfh|chr1:140390270-140390769	0.541234113986357	.	.
chr1	140183896	140184395	chr1	140398491	140398990	Cfh|chr1:140398491-140398990	0.247755417482554	.	.
chr1	140183896	140184395	chr1	140399101	140399600	Cfh|chr1:140399101-140399600	0.23875534899923	.	.
chr1	140183896	140184395	chr1	140409765	140410264	Cfh|chr1:140409765-140410264	0.237557202408241	.	.
chr1	140183896	140184395	chr1	140424453	140424952	Cfh|chr1:140424453-140424952	0.153641079478715	.	.
chr1	140183896	140184395	chr1	140438069	140438568	Cfh|chr1:140438069-140438568	0.201009115898358	.	.
chr1	140183896	140184395	chr1	140443501	140444000	Cfh|chr1:140443501-140444000	0.123748646378884	.	.
chr1	140183896	140184395	chr1	140453621	140454120	Cfh|chr1:140453621-140454120	0.245097757983941	.	.
chr1	140183896	140184395	chr1	140491695	140492194	Cfh|chr1:140491695-140492194	0.420611823535213	.	.
chr1	140183896	140184395	chr1	140492218	140492717	Cfh|chr1:140492218-140492717	0.255880536457388	.	.
chr1	140245186	140245685	chr1	140259261	140259760	Kcnt2|chr1:140259261-140259760	0.142620784735114	.	.
chr1	140245186	140245685	chr1	140309718	140310217	Kcnt2|chr1:140309718-140310217	0.161339035224531	.	.
chr1	140245186	140245685	chr1	140390270	140390769	Kcnt2|chr1:140390270-140390769	0.198402336638833	.	.
chr1	140245186	140245685	chr1	140398491	140398990	Kcnt2|chr1:140398491-140398990	0.0899166655461377	.	.
chr1	140245186	140245685	chr1	140453621	140454120	Kcnt2|chr1:140453621-140454120	0.198081782527527	.	.
chr1	140245186	140245685	chr1	140491695	140492194	Kcnt2|chr1:140491695-140492194	0.137475792964324	.	.
chr1	140245761	140246260	chr1	140372394	140372893	Kcnt2|chr1:140372394-140372893	0.105375546677871	.	.
chr1	140245761	140246260	chr1	140390270	140390769	Kcnt2|chr1:140390270-140390769	0.176486736843311	.	.
chr1	140245761	140246260	chr1	140399101	140399600	Kcnt2|chr1:140399101-140399600	0.198963045201994	.	.
chr1	140245761	140246260	chr1	140491695	140492194	Kcnt2|chr1:140491695-140492194	0.166743692159649	.	.
chr1	140245761	140246260	chr1	140492218	140492717	Kcnt2|chr1:140492218-140492717	0.190891868101454	.	.
chr1	143640493	143640992	chr1	143455675	143456174	B3galt2|chr1:143455675-143456174	0.0882290752837969	.	.
chr1	143640493	143640992	chr1	143477798	143478297	B3galt2|chr1:143477798-143478297	0.0863274399426614	.	.
chr1	143640493	143640992	chr1	143503441	143503940	B3galt2|chr1:143503441-143503940	0.164797372089399	.	.
chr1	143640493	143640992	chr1	143739248	143739747	B3galt2|chr1:143739248-143739747	0.185022034885186	.	.
chr1	143641020	143641519	chr1	143261805	143262304	B3galt2|chr1:143261805-143262304	0.168750572739758	.	.
chr1	143641020	143641519	chr1	143391791	143392290	B3galt2|chr1:143391791-143392290	0.113189062957143	.	.
chr1	143641020	143641519	chr1	143739932	143740431	B3galt2|chr1:143739932-143740431	0.0854821529970606	.	.
chr1	143703400	143703899	chr1	143465576	143466075	Cdc73|chr1:143465576-143466075	0.106300268428714	.	.
chr1	143703400	143703899	chr1	143632043	143632542	Cdc73|chr1:143632043-143632542	0.194396448521892	.	.
chr1	143703400	143703899	chr1	143739248	143739747	Cdc73|chr1:143739248-143739747	0.124704086366234	.	.
chr1	144003472	144003971	chr1	144023118	144023617	Rgs2|chr1:144023118-144023617	0.0894695380522041	.	.
chr1	144003472	144003971	chr1	144064563	144065062	Rgs2|chr1:144064563-144065062	0.123661351986753	.	.
chr1	144003472	144003971	chr1	144076148	144076647	Rgs2|chr1:144076148-144076647	0.135806191576484	.	.
chr1	144003472	144003971	chr1	144127831	144128330	Rgs2|chr1:144127831-144128330	0.0938451264710095	.	.
chr1	144003472	144003971	chr1	144168889	144169388	Rgs2|chr1:144168889-144169388	0.100422565103512	.	.
chr1	144004041	144004540	chr1	144006526	144007025	Rgs2|chr1:144006526-144007025	0.115083558392088	.	.
chr1	144004041	144004540	chr1	144019292	144019791	Rgs2|chr1:144019292-144019791	0.174159015219853	.	.
chr1	144004041	144004540	chr1	144090405	144090904	Rgs2|chr1:144090405-144090904	0.119434977471	.	.
chr1	144004041	144004540	chr1	144151764	144152263	Rgs2|chr1:144151764-144152263	0.245637877835976	.	.
chr1	144004041	144004540	chr1	144152265	144152764	Rgs2|chr1:144152265-144152764	0.110768937253851	.	.
chr1	144004041	144004540	chr1	144168889	144169388	Rgs2|chr1:144168889-144169388	0.150407284281792	.	.
chr1	144004041	144004540	chr1	144431447	144431946	Rgs2|chr1:144431447-144431946	0.162911597276558	.	.
chr1	146494826	146495325	chr1	146346295	146346794	Brinp3|chr1:146346295-146346794	0.223510304481264	.	.
chr1	146494826	146495325	chr1	146346295	146346794	Gm29514|chr1:146346295-146346794	0.223510304481264	.	.
chr1	146494826	146495325	chr1	146464797	146465296	Brinp3|chr1:146464797-146465296	0.271607345453404	.	.
chr1	146494826	146495325	chr1	146464797	146465296	Gm29514|chr1:146464797-146465296	0.271607345453404	.	.
chr1	146494826	146495325	chr1	146497237	146497736	Brinp3|chr1:146497237-146497736	0.14337144332476	.	.
chr1	146494826	146495325	chr1	146497237	146497736	Gm29514|chr1:146497237-146497736	0.14337144332476	.	.
chr1	146494826	146495325	chr1	146497757	146498256	Brinp3|chr1:146497757-146498256	0.098098168630334	.	.
chr1	146494826	146495325	chr1	146497757	146498256	Gm29514|chr1:146497757-146498256	0.098098168630334	.	.
chr1	146494826	146495325	chr1	146498409	146498908	Brinp3|chr1:146498409-146498908	0.13006953589241	.	.
chr1	146494826	146495325	chr1	146498409	146498908	Gm29514|chr1:146498409-146498908	0.13006953589241	.	.
chr1	146494826	146495325	chr1	146550130	146550629	Brinp3|chr1:146550130-146550629	0.177803272166213	.	.
chr1	146494826	146495325	chr1	146550130	146550629	Gm29514|chr1:146550130-146550629	0.177803272166213	.	.
chr1	146494826	146495325	chr1	146602835	146603334	Brinp3|chr1:146602835-146603334	0.130520279237799	.	.
chr1	146494826	146495325	chr1	146602835	146603334	Gm29514|chr1:146602835-146603334	0.130520279237799	.	.
chr1	146494826	146495325	chr1	146735618	146736117	Brinp3|chr1:146735618-146736117	0.298159249535103	.	.
chr1	146494826	146495325	chr1	146735618	146736117	Gm29514|chr1:146735618-146736117	0.298159249535103	.	.
chr1	146494826	146495325	chr1	146736149	146736648	Brinp3|chr1:146736149-146736648	0.265996040836782	.	.
chr1	146494826	146495325	chr1	146736149	146736648	Gm29514|chr1:146736149-146736648	0.265996040836782	.	.
chr1	146495368	146495867	chr1	146161186	146161685	Brinp3|chr1:146161186-146161685	0.0989461140146435	.	.
chr1	146495368	146495867	chr1	146161186	146161685	Gm29514|chr1:146161186-146161685	0.0989461140146435	.	.
chr1	146495368	146495867	chr1	146211707	146212206	Brinp3|chr1:146211707-146212206	0.128985834608775	.	.
chr1	146495368	146495867	chr1	146211707	146212206	Gm29514|chr1:146211707-146212206	0.128985834608775	.	.
chr1	146495368	146495867	chr1	146312481	146312980	Brinp3|chr1:146312481-146312980	0.102270130527329	.	.
chr1	146495368	146495867	chr1	146312481	146312980	Gm29514|chr1:146312481-146312980	0.102270130527329	.	.
chr1	146495368	146495867	chr1	146312999	146313498	Brinp3|chr1:146312999-146313498	0.190055927645193	.	.
chr1	146495368	146495867	chr1	146312999	146313498	Gm29514|chr1:146312999-146313498	0.190055927645193	.	.
chr1	146495368	146495867	chr1	146346295	146346794	Brinp3|chr1:146346295-146346794	0.0990042313245996	.	.
chr1	146495368	146495867	chr1	146346295	146346794	Gm29514|chr1:146346295-146346794	0.0990042313245996	.	.
chr1	146495368	146495867	chr1	146359590	146360089	Brinp3|chr1:146359590-146360089	0.155734840608927	.	.
chr1	146495368	146495867	chr1	146359590	146360089	Gm29514|chr1:146359590-146360089	0.155734840608927	.	.
chr1	146495368	146495867	chr1	146464797	146465296	Brinp3|chr1:146464797-146465296	0.188236005082914	.	.
chr1	146495368	146495867	chr1	146464797	146465296	Gm29514|chr1:146464797-146465296	0.188236005082914	.	.
chr1	146495368	146495867	chr1	146497237	146497736	Brinp3|chr1:146497237-146497736	0.189546578688259	.	.
chr1	146495368	146495867	chr1	146497237	146497736	Gm29514|chr1:146497237-146497736	0.189546578688259	.	.
chr1	146495368	146495867	chr1	146498409	146498908	Brinp3|chr1:146498409-146498908	0.107869211506755	.	.
chr1	146495368	146495867	chr1	146498409	146498908	Gm29514|chr1:146498409-146498908	0.107869211506755	.	.
chr1	146495368	146495867	chr1	146550130	146550629	Brinp3|chr1:146550130-146550629	0.198965273932223	.	.
chr1	146495368	146495867	chr1	146550130	146550629	Gm29514|chr1:146550130-146550629	0.198965273932223	.	.
chr1	146495368	146495867	chr1	146735618	146736117	Brinp3|chr1:146735618-146736117	0.143242641167689	.	.
chr1	146495368	146495867	chr1	146735618	146736117	Gm29514|chr1:146735618-146736117	0.143242641167689	.	.
chr1	146495368	146495867	chr1	146736149	146736648	Brinp3|chr1:146736149-146736648	0.114871169502298	.	.
chr1	146495368	146495867	chr1	146736149	146736648	Gm29514|chr1:146736149-146736648	0.114871169502298	.	.
chr1	149960676	149961175	chr1	149625796	149626295	Pla2g4a|chr1:149625796-149626295	0.288711773470762	.	.
chr1	149960676	149961175	chr1	149879297	149879796	Pla2g4a|chr1:149879297-149879796	0.198193861606702	.	.
chr1	149960676	149961175	chr1	149879297	149879796	Pla2g4a|chr1:149879297-149879796	0.198193861606703	.	.
chr1	149960676	149961175	chr1	149904990	149905489	Pla2g4a|chr1:149904990-149905489	0.098584743404051	.	.
chr1	149960676	149961175	chr1	149923127	149923626	Pla2g4a|chr1:149923127-149923626	0.108661651644663	.	.
chr1	149960676	149961175	chr1	149933091	149933590	Pla2g4a|chr1:149933091-149933590	0.113423203843387	.	.
chr1	150099643	150100142	chr1	149861896	149862395	Ptgs2|chr1:149861896-149862395	0.13438870202047	.	.
chr1	150099643	150100142	chr1	149861896	149862395	Ptgs2os|chr1:149861896-149862395	0.13438870202047	.	.
chr1	150099643	150100142	chr1	150256782	150257281	Ptgs2|chr1:150256782-150257281	0.193559461359388	.	.
chr1	150099643	150100142	chr1	150256782	150257281	Ptgs2os|chr1:150256782-150257281	0.193559461359388	.	.
chr1	150392883	150393382	chr1	150256196	150256695	Odr4|chr1:150256196-150256695	0.0934307487380083	.	.
chr1	150392883	150393382	chr1	150256196	150256695	Odr4|chr1:150256196-150256695	0.0934307487380084	.	.
chr1	150392883	150393382	chr1	150256196	150256695	Tpr|chr1:150256196-150256695	0.0934307487380083	.	.
chr1	150392883	150393382	chr1	150256196	150256695	Tpr|chr1:150256196-150256695	0.0934307487380084	.	.
chr1	150392883	150393382	chr1	150256782	150257281	Odr4|chr1:150256782-150257281	0.294486090995294	.	.
chr1	150392883	150393382	chr1	150256782	150257281	Tpr|chr1:150256782-150257281	0.294486090995294	.	.
chr1	150392883	150393382	chr1	150444722	150445221	Odr4|chr1:150444722-150445221	0.096250101907695	.	.
chr1	150392883	150393382	chr1	150444722	150445221	Tpr|chr1:150444722-150445221	0.096250101907695	.	.
chr1	150392883	150393382	chr1	150540218	150540717	Odr4|chr1:150540218-150540717	0.139781038888638	.	.
chr1	150392883	150393382	chr1	150540218	150540717	Tpr|chr1:150540218-150540717	0.139781038888638	.	.
chr1	155812620	155813119	chr1	155784767	155785266	Qsox1|chr1:155784767-155785266	0.154109025883796	.	.
chr1	155812620	155813119	chr1	155866354	155866853	Qsox1|chr1:155866354-155866853	0.128491071075771	.	.
chr1	155812620	155813119	chr1	155953722	155954221	Qsox1|chr1:155953722-155954221	0.0957316806521254	.	.
chr1	155812620	155813119	chr1	155953722	155954221	Qsox1|chr1:155953722-155954221	0.0957316806521255	.	.
chr1	155812620	155813119	chr1	156011317	156011816	Qsox1|chr1:156011317-156011816	0.11496033871355	.	.
chr1	155812620	155813119	chr1	156043002	156043501	Qsox1|chr1:156043002-156043501	0.099686501564801	.	.
chr1	155812620	155813119	chr1	156229365	156229864	Qsox1|chr1:156229365-156229864	0.111387496799646	.	.
chr1	155812620	155813119	chr1	156230632	156231131	Qsox1|chr1:156230632-156231131	0.0909525630272586	.	.
chr1	155973115	155973614	chr1	155866354	155866853	Cep350|chr1:155866354-155866853	0.136705956630262	.	.
chr1	155973115	155973614	chr1	156024715	156025214	Cep350|chr1:156024715-156025214	0.0905714605326465	.	.
chr1	155973115	155973614	chr1	156230632	156231131	Cep350|chr1:156230632-156231131	0.201720861972784	.	.
chr1	156035344	156035843	chr1	155880486	155880985	Tor1aip1|chr1:155880486-155880985	0.106359158070341	.	.
chr1	156035344	156035843	chr1	155880486	155880985	Tor1aip2|chr1:155880486-155880985	0.106359158070341	.	.
chr1	156035344	156035843	chr1	155943533	155944032	Tor1aip1|chr1:155943533-155944032	0.190878030784727	.	.
chr1	156035344	156035843	chr1	155943533	155944032	Tor1aip2|chr1:155943533-155944032	0.190878030784727	.	.
chr1	156035344	156035843	chr1	156108321	156108820	Tor1aip1|chr1:156108321-156108820	0.0918916604916248	.	.
chr1	156035344	156035843	chr1	156108321	156108820	Tor1aip2|chr1:156108321-156108820	0.0918916604916248	.	.
chr1	156035344	156035843	chr1	156108828	156109327	Tor1aip1|chr1:156108828-156109327	0.176863749901367	.	.
chr1	156035344	156035843	chr1	156108828	156109327	Tor1aip2|chr1:156108828-156109327	0.176863749901367	.	.
chr1	156035344	156035843	chr1	156215961	156216460	Tor1aip1|chr1:156215961-156216460	0.201482238700396	.	.
chr1	156035344	156035843	chr1	156215961	156216460	Tor1aip2|chr1:156215961-156216460	0.201482238700396	.	.
chr1	156035344	156035843	chr1	156241652	156242151	Tor1aip1|chr1:156241652-156242151	0.103267976980308	.	.
chr1	156035344	156035843	chr1	156241652	156242151	Tor1aip2|chr1:156241652-156242151	0.103267976980308	.	.
chr1	156035878	156036377	chr1	155953722	155954221	Tor1aip1|chr1:155953722-155954221	0.152429072465118	.	.
chr1	156035878	156036377	chr1	155953722	155954221	Tor1aip2|chr1:155953722-155954221	0.152429072465118	.	.
chr1	156035878	156036377	chr1	156241652	156242151	Tor1aip1|chr1:156241652-156242151	0.123980674086837	.	.
chr1	156035878	156036377	chr1	156241652	156242151	Tor1aip2|chr1:156241652-156242151	0.123980674086837	.	.
chr1	156035878	156036377	chr1	156254780	156255279	Tor1aip1|chr1:156254780-156255279	0.101378143038212	.	.
chr1	156035878	156036377	chr1	156254780	156255279	Tor1aip2|chr1:156254780-156255279	0.101378143038212	.	.
chr1	156036379	156036878	chr1	155784767	155785266	Tor1aip1|chr1:155784767-155785266	0.160669155561505	.	.
chr1	156036379	156036878	chr1	155943533	155944032	Tor1aip1|chr1:155943533-155944032	0.0952251929890792	.	.
chr1	156036379	156036878	chr1	156011317	156011816	Tor1aip1|chr1:156011317-156011816	0.144865696058721	.	.
chr1	156036379	156036878	chr1	156040577	156041076	Tor1aip1|chr1:156040577-156041076	0.106169506363907	.	.
chr1	156036379	156036878	chr1	156086974	156087473	Tor1aip1|chr1:156086974-156087473	0.152628604274652	.	.
chr1	156036379	156036878	chr1	156241652	156242151	Tor1aip1|chr1:156241652-156242151	0.182083879566732	.	.
chr1	156036379	156036878	chr1	156260902	156261401	Tor1aip1|chr1:156260902-156261401	0.0914456130868484	.	.
chr1	156204053	156204552	chr1	155761005	155761504	Fam163a|chr1:155761005-155761504	0.132187092355312	.	.
chr1	156204053	156204552	chr1	155880486	155880985	Fam163a|chr1:155880486-155880985	0.1837696424572	.	.
chr1	156204053	156204552	chr1	155902731	155903230	Fam163a|chr1:155902731-155903230	0.263574163028235	.	.
chr1	156204053	156204552	chr1	155902731	155903230	Fam163a|chr1:155902731-155903230	0.263574163028236	.	.
chr1	156204053	156204552	chr1	155943533	155944032	Fam163a|chr1:155943533-155944032	0.116740644269232	.	.
chr1	156204053	156204552	chr1	156011317	156011816	Fam163a|chr1:156011317-156011816	0.110518139399563	.	.
chr1	156204053	156204552	chr1	156043002	156043501	Fam163a|chr1:156043002-156043501	0.091699808332698	.	.
chr1	156204053	156204552	chr1	156075258	156075757	Fam163a|chr1:156075258-156075757	0.0891820782591376	.	.
chr1	156204053	156204552	chr1	156086974	156087473	Fam163a|chr1:156086974-156087473	0.152788818537834	.	.
chr1	156204053	156204552	chr1	156108321	156108820	Fam163a|chr1:156108321-156108820	0.264776446304165	.	.
chr1	156204053	156204552	chr1	156108828	156109327	Fam163a|chr1:156108828-156109327	0.191250616754411	.	.
chr1	156204053	156204552	chr1	156215961	156216460	Fam163a|chr1:156215961-156216460	0.410581574791115	.	.
chr1	156204053	156204552	chr1	156216492	156216991	Fam163a|chr1:156216492-156216991	0.301902257125428	.	.
chr1	156204053	156204552	chr1	156241652	156242151	Fam163a|chr1:156241652-156242151	0.102895447774363	.	.
chr1	156204775	156205274	chr1	155761005	155761504	Fam163a|chr1:155761005-155761504	0.292296775593418	.	.
chr1	156204775	156205274	chr1	155880486	155880985	Fam163a|chr1:155880486-155880985	0.368384978153115	.	.
chr1	156204775	156205274	chr1	155885952	155886451	Fam163a|chr1:155885952-155886451	0.12468255184441	.	.
chr1	156204775	156205274	chr1	155902731	155903230	Fam163a|chr1:155902731-155903230	0.450952885968213	.	.
chr1	156204775	156205274	chr1	155943533	155944032	Fam163a|chr1:155943533-155944032	0.200215578863974	.	.
chr1	156204775	156205274	chr1	156043002	156043501	Fam163a|chr1:156043002-156043501	0.132237759845207	.	.
chr1	156204775	156205274	chr1	156075258	156075757	Fam163a|chr1:156075258-156075757	0.379993526777817	.	.
chr1	156204775	156205274	chr1	156107802	156108301	Fam163a|chr1:156107802-156108301	0.178952506935839	.	.
chr1	156204775	156205274	chr1	156108321	156108820	Fam163a|chr1:156108321-156108820	0.290071634608341	.	.
chr1	156204775	156205274	chr1	156108828	156109327	Fam163a|chr1:156108828-156109327	0.152724463513849	.	.
chr1	156204775	156205274	chr1	156215961	156216460	Fam163a|chr1:156215961-156216460	0.546372069169292	.	.
chr1	156204775	156205274	chr1	156216492	156216991	Fam163a|chr1:156216492-156216991	0.421465602886871	.	.
chr1	156204775	156205274	chr1	156228862	156229361	Fam163a|chr1:156228862-156229361	0.0951237253668894	.	.
chr1	156204775	156205274	chr1	156271559	156272058	Fam163a|chr1:156271559-156272058	0.215416217884074	.	.
chr1	156302600	156303099	chr1	156040577	156041076	4930518J20Rik|chr1:156040577-156041076	0.196547780011366	.	.
chr1	156302600	156303099	chr1	156040577	156041076	Tdrd5|chr1:156040577-156041076	0.196547780011366	.	.
chr1	156302600	156303099	chr1	156043002	156043501	4930518J20Rik|chr1:156043002-156043501	0.269976815683898	.	.
chr1	156302600	156303099	chr1	156043002	156043501	Tdrd5|chr1:156043002-156043501	0.269976815683898	.	.
chr1	156302600	156303099	chr1	156086974	156087473	4930518J20Rik|chr1:156086974-156087473	0.123512076256061	.	.
chr1	156302600	156303099	chr1	156086974	156087473	Tdrd5|chr1:156086974-156087473	0.123512076256061	.	.
chr1	156302600	156303099	chr1	156215961	156216460	4930518J20Rik|chr1:156215961-156216460	0.0903535607272215	.	.
chr1	156302600	156303099	chr1	156215961	156216460	Tdrd5|chr1:156215961-156216460	0.0903535607272215	.	.
chr1	156303125	156303624	chr1	156040577	156041076	4930518J20Rik|chr1:156040577-156041076	0.158988339763196	.	.
chr1	156303125	156303624	chr1	156040577	156041076	Tdrd5|chr1:156040577-156041076	0.158988339763196	.	.
chr1	156303125	156303624	chr1	156241652	156242151	4930518J20Rik|chr1:156241652-156242151	0.0982078071801339	.	.
chr1	156303125	156303624	chr1	156241652	156242151	4930518J20Rik|chr1:156241652-156242151	0.098207807180134	.	.
chr1	156303125	156303624	chr1	156241652	156242151	Tdrd5|chr1:156241652-156242151	0.0982078071801339	.	.
chr1	156303125	156303624	chr1	156241652	156242151	Tdrd5|chr1:156241652-156242151	0.098207807180134	.	.
chr1	156303125	156303624	chr1	156260902	156261401	4930518J20Rik|chr1:156260902-156261401	0.131399371955377	.	.
chr1	156303125	156303624	chr1	156260902	156261401	Tdrd5|chr1:156260902-156261401	0.131399371955377	.	.
chr1	156420903	156421402	chr1	156043002	156043501	Axdnd1|chr1:156043002-156043501	0.0875324989227596	.	.
chr1	156420903	156421402	chr1	156230632	156231131	Axdnd1|chr1:156230632-156231131	0.132183305237736	.	.
chr1	156420903	156421402	chr1	156254780	156255279	Axdnd1|chr1:156254780-156255279	0.141243249709363	.	.
chr1	156420903	156421402	chr1	156494994	156495493	Axdnd1|chr1:156494994-156495493	0.110837336967015	.	.
chr1	156474061	156474560	chr1	156024715	156025214	Soat1|chr1:156024715-156025214	0.172983052211136	.	.
chr1	156474061	156474560	chr1	156075258	156075757	Soat1|chr1:156075258-156075757	0.168009176172572	.	.
chr1	156474061	156474560	chr1	156107802	156108301	Soat1|chr1:156107802-156108301	0.131843192098987	.	.
chr1	156474061	156474560	chr1	156216492	156216991	Soat1|chr1:156216492-156216991	0.131850690105001	.	.
chr1	156474061	156474560	chr1	156316449	156316948	Soat1|chr1:156316449-156316948	0.0971552541016726	.	.
chr1	159231910	159232409	chr1	158860138	158860637	Cop1|chr1:158860138-158860637	0.0995844581870088	.	.
chr1	159231910	159232409	chr1	159002171	159002670	Cop1|chr1:159002171-159002670	0.133854082438707	.	.
chr1	159231910	159232409	chr1	159300766	159301265	Cop1|chr1:159300766-159301265	0.181014339654839	.	.
chr1	159231910	159232409	chr1	159342579	159343078	Cop1|chr1:159342579-159343078	0.11529329721363	.	.
chr1	159231910	159232409	chr1	159468735	159469234	Cop1|chr1:159468735-159469234	0.125890798059304	.	.
chr1	161034286	161034785	chr1	161036064	161036563	Gas5|chr1:161036064-161036563	0.103438440733928	.	.
chr1	161034286	161034785	chr1	161036064	161036563	Zbtb37|chr1:161036064-161036563	0.103438440733928	.	.
chr1	161034286	161034785	chr1	161090193	161090692	Gas5|chr1:161090193-161090692	0.10445043595106	.	.
chr1	161034286	161034785	chr1	161090193	161090692	Zbtb37|chr1:161090193-161090692	0.10445043595106	.	.
chr1	161034286	161034785	chr1	161312853	161313352	Gas5|chr1:161312853-161313352	0.11868100518344	.	.
chr1	161034286	161034785	chr1	161312853	161313352	Zbtb37|chr1:161312853-161313352	0.11868100518344	.	.
chr1	161034286	161034785	chr1	161400084	161400583	Gas5|chr1:161400084-161400583	0.135603412572252	.	.
chr1	161034286	161034785	chr1	161400084	161400583	Zbtb37|chr1:161400084-161400583	0.135603412572252	.	.
chr1	161034786	161035285	chr1	161010406	161010905	Gas5|chr1:161010406-161010905	0.14474948894454	.	.
chr1	161034786	161035285	chr1	161010406	161010905	Zbtb37|chr1:161010406-161010905	0.14474948894454	.	.
chr1	161034786	161035285	chr1	161036064	161036563	Gas5|chr1:161036064-161036563	0.112274945734521	.	.
chr1	161034786	161035285	chr1	161036064	161036563	Zbtb37|chr1:161036064-161036563	0.112274945734521	.	.
chr1	161070536	161071035	chr1	161311579	161312078	Cenpl|chr1:161311579-161312078	0.0849059798953133	.	.
chr1	161070536	161071035	chr1	161311579	161312078	Dars2|chr1:161311579-161312078	0.0849059798953133	.	.
chr1	161070536	161071035	chr1	161426376	161426875	Cenpl|chr1:161426376-161426875	0.0998483537790371	.	.
chr1	161070536	161071035	chr1	161426376	161426875	Dars2|chr1:161426376-161426875	0.0998483537790371	.	.
chr1	161130708	161131207	chr1	161286641	161287140	Klhl20|chr1:161286641-161287140	0.171850090576509	.	.
chr1	161131254	161131753	chr1	161005298	161005797	Klhl20|chr1:161005298-161005797	0.0938193007783515	.	.
chr1	161131254	161131753	chr1	161136054	161136553	Klhl20|chr1:161136054-161136553	0.256106897901383	.	.
chr1	161131254	161131753	chr1	161195428	161195927	Klhl20|chr1:161195428-161195927	0.0894817952090414	.	.
chr1	161131254	161131753	chr1	161273464	161273963	Klhl20|chr1:161273464-161273963	0.133219018639362	.	.
chr1	161131254	161131753	chr1	161286641	161287140	Klhl20|chr1:161286641-161287140	0.0853091379449405	.	.
chr1	161131254	161131753	chr1	161340743	161341242	Klhl20|chr1:161340743-161341242	0.12280026723055	.	.
chr1	161131254	161131753	chr1	161444347	161444846	Klhl20|chr1:161444347-161444846	0.228027606467652	.	.
chr1	161131254	161131753	chr1	161444858	161445357	Klhl20|chr1:161444858-161445357	0.243679861353301	.	.
chr1	161142436	161142935	chr1	161090193	161090692	Ankrd45|chr1:161090193-161090692	0.105273407834788	.	.
chr1	161142436	161142935	chr1	161312853	161313352	Ankrd45|chr1:161312853-161313352	0.157730299831791	.	.
chr1	161142436	161142935	chr1	161341374	161341873	Ankrd45|chr1:161341374-161341873	0.106431355666908	.	.
chr1	161158381	161158880	chr1	161010406	161010905	Tex50|chr1:161010406-161010905	0.103995465684245	.	.
chr1	161158381	161158880	chr1	161036064	161036563	Tex50|chr1:161036064-161036563	0.145413872742942	.	.
chr1	161158381	161158880	chr1	161090193	161090692	Tex50|chr1:161090193-161090692	0.290853632062578	.	.
chr1	161158381	161158880	chr1	161170047	161170546	Tex50|chr1:161170047-161170546	0.248409776054036	.	.
chr1	161158381	161158880	chr1	161311579	161312078	Tex50|chr1:161311579-161312078	0.0870547624627558	.	.
chr1	161158381	161158880	chr1	161312853	161313352	Tex50|chr1:161312853-161313352	0.173334378095926	.	.
chr1	161158381	161158880	chr1	161341374	161341873	Tex50|chr1:161341374-161341873	0.205826541856319	.	.
chr1	161158381	161158880	chr1	161452197	161452696	Tex50|chr1:161452197-161452696	0.259041992334137	.	.
chr1	161250941	161251440	chr1	161036064	161036563	Prdx6|chr1:161036064-161036563	0.228739734066819	.	.
chr1	161250941	161251440	chr1	161090193	161090692	Prdx6|chr1:161090193-161090692	0.149579398906359	.	.
chr1	161250941	161251440	chr1	161400084	161400583	Prdx6|chr1:161400084-161400583	0.176412303028604	.	.
chr1	161250941	161251440	chr1	161408159	161408658	Prdx6|chr1:161408159-161408658	0.168694951905817	.	.
chr1	161250941	161251440	chr1	161426376	161426875	Prdx6|chr1:161426376-161426875	0.126136270065319	.	.
chr1	161394494	161394993	chr1	161090193	161090692	Tnfsf4|chr1:161090193-161090692	0.384236509923327	.	.
chr1	162814670	162815169	chr1	162891784	162892283	Fmo4|chr1:162891784-162892283	0.12576437111313	.	.
chr1	162814670	162815169	chr1	162905203	162905702	Fmo4|chr1:162905203-162905702	0.11024761889799	.	.
chr1	162814670	162815169	chr1	163070445	163070944	Fmo4|chr1:163070445-163070944	0.171134563763897	.	.
chr1	162814670	162815169	chr1	163122461	163122960	Fmo4|chr1:163122461-163122960	0.132587279860414	.	.
chr1	162937907	162938406	chr1	162938721	162939220	Fmo6|chr1:162938721-162939220	0.24475934557443	.	.
chr1	162937907	162938406	chr1	162978348	162978847	Fmo6|chr1:162978348-162978847	0.136861263275471	.	.
chr1	162937907	162938406	chr1	163060328	163060827	Fmo6|chr1:163060328-163060827	0.0912508217038863	.	.
chr1	166253817	166254316	chr1	166260363	166260862	Ildr2|chr1:166260363-166260862	0.201228830223649	.	.
chr1	166253817	166254316	chr1	166282640	166283139	Ildr2|chr1:166282640-166283139	0.259321380230618	.	.
chr1	166253817	166254316	chr1	166286172	166286671	Ildr2|chr1:166286172-166286671	0.225201899453669	.	.
chr1	166253817	166254316	chr1	166296364	166296863	Ildr2|chr1:166296364-166296863	0.0859340435839501	.	.
chr1	166253817	166254316	chr1	166296977	166297476	Ildr2|chr1:166296977-166297476	0.193210287205759	.	.
chr1	166253817	166254316	chr1	166326364	166326863	Ildr2|chr1:166326364-166326863	0.120118198282398	.	.
chr1	166253817	166254316	chr1	166344303	166344802	Ildr2|chr1:166344303-166344802	0.0934073524245682	.	.
chr1	166253817	166254316	chr1	166428926	166429425	Ildr2|chr1:166428926-166429425	0.0864975482123304	.	.
chr1	166253817	166254316	chr1	166429732	166430231	Ildr2|chr1:166429732-166430231	0.106272404110991	.	.
chr1	166253817	166254316	chr1	166641526	166642025	Ildr2|chr1:166641526-166642025	0.207889306064165	.	.
chr1	166254415	166254914	chr1	166259550	166260049	Ildr2|chr1:166259550-166260049	0.110735113160312	.	.
chr1	166254415	166254914	chr1	166260363	166260862	Ildr2|chr1:166260363-166260862	0.190191825250768	.	.
chr1	166254415	166254914	chr1	166271819	166272318	Ildr2|chr1:166271819-166272318	0.124630813192613	.	.
chr1	166254415	166254914	chr1	166279985	166280484	Ildr2|chr1:166279985-166280484	0.158387143756093	.	.
chr1	166254415	166254914	chr1	166296364	166296863	Ildr2|chr1:166296364-166296863	0.092378543282632	.	.
chr1	166254415	166254914	chr1	166296977	166297476	Ildr2|chr1:166296977-166297476	0.192204275869932	.	.
chr1	166254415	166254914	chr1	166296977	166297476	Ildr2|chr1:166296977-166297476	0.192204275869933	.	.
chr1	166254415	166254914	chr1	166297917	166298416	Ildr2|chr1:166297917-166298416	0.269651955584484	.	.
chr1	166254415	166254914	chr1	166299784	166300283	Ildr2|chr1:166299784-166300283	0.128149571716756	.	.
chr1	166254415	166254914	chr1	166319038	166319537	Ildr2|chr1:166319038-166319537	0.149729760081139	.	.
chr1	166254415	166254914	chr1	166325692	166326191	Ildr2|chr1:166325692-166326191	0.13469920689538	.	.
chr1	166254415	166254914	chr1	166326364	166326863	Ildr2|chr1:166326364-166326863	0.16037920677651	.	.
chr1	166254415	166254914	chr1	166343030	166343529	Ildr2|chr1:166343030-166343529	0.115262313201732	.	.
chr1	166254415	166254914	chr1	166360121	166360620	Ildr2|chr1:166360121-166360620	0.0958104277193589	.	.
chr1	166254415	166254914	chr1	166641526	166642025	Ildr2|chr1:166641526-166642025	0.123195083732689	.	.
chr1	166308696	166309195	chr1	166259550	166260049	5330438I03Rik|chr1:166259550-166260049	0.090062284586076	.	.
chr1	166308696	166309195	chr1	166428926	166429425	5330438I03Rik|chr1:166428926-166429425	0.198942643210484	.	.
chr1	166308696	166309195	chr1	166641526	166642025	5330438I03Rik|chr1:166641526-166642025	0.174280624992376	.	.
chr1	166309200	166309699	chr1	166260363	166260862	5330438I03Rik|chr1:166260363-166260862	0.184247414152202	.	.
chr1	166309200	166309699	chr1	166282640	166283139	5330438I03Rik|chr1:166282640-166283139	0.151329065104956	.	.
chr1	166309200	166309699	chr1	166286172	166286671	5330438I03Rik|chr1:166286172-166286671	0.195816957185625	.	.
chr1	166309200	166309699	chr1	166296977	166297476	5330438I03Rik|chr1:166296977-166297476	0.11817270724615	.	.
chr1	166309200	166309699	chr1	166319038	166319537	5330438I03Rik|chr1:166319038-166319537	0.176843740080033	.	.
chr1	166309200	166309699	chr1	166325692	166326191	5330438I03Rik|chr1:166325692-166326191	0.0910426473145509	.	.
chr1	166309200	166309699	chr1	166641526	166642025	5330438I03Rik|chr1:166641526-166642025	0.251350986541707	.	.
chr1	166379002	166379501	chr1	166282640	166283139	Tada1|chr1:166282640-166283139	0.296486424768063	.	.
chr1	166379002	166379501	chr1	166286172	166286671	Tada1|chr1:166286172-166286671	0.156115056711931	.	.
chr1	166379002	166379501	chr1	166468364	166468863	Tada1|chr1:166468364-166468863	0.128302221005784	.	.
chr1	166379002	166379501	chr1	166669186	166669685	Tada1|chr1:166669186-166669685	0.0964343748978287	.	.
chr1	166379002	166379501	chr1	166669186	166669685	Tada1|chr1:166669186-166669685	0.0964343748978288	.	.
chr1	166379863	166380362	chr1	166271819	166272318	Gm15853|chr1:166271819-166272318	0.159154795773204	.	.
chr1	166379863	166380362	chr1	166280533	166281032	Gm15853|chr1:166280533-166281032	0.118306769970839	.	.
chr1	166379863	166380362	chr1	166695126	166695625	Gm15853|chr1:166695126-166695625	0.225997542802915	.	.
chr1	166379863	166380362	chr1	166702547	166703046	Gm15853|chr1:166702547-166703046	0.124627358564147	.	.
chr1	166379863	166380362	chr1	166710816	166711315	Gm15853|chr1:166710816-166711315	0.100426568676715	.	.
chr1	166409578	166410077	chr1	166260363	166260862	Pogk|chr1:166260363-166260862	0.112595441528624	.	.
chr1	166409578	166410077	chr1	166286172	166286671	Pogk|chr1:166286172-166286671	0.112696729527969	.	.
chr1	166409578	166410077	chr1	166344303	166344802	Pogk|chr1:166344303-166344802	0.0882308549116501	.	.
chr1	166409578	166410077	chr1	166428926	166429425	Pogk|chr1:166428926-166429425	0.0865944713462412	.	.
chr1	166409578	166410077	chr1	166641526	166642025	Pogk|chr1:166641526-166642025	0.166147610379792	.	.
chr1	171270057	171270556	chr1	171424644	171425143	B4galt3|chr1:171424644-171425143	0.110876704603022	.	.
chr1	171281054	171281553	chr1	171263038	171263537	Ppox|chr1:171263038-171263537	0.0999486620422824	.	.
chr1	171281563	171282062	chr1	171263038	171263537	Ppox|chr1:171263038-171263537	0.0987371445603402	.	.
chr1	171281563	171282062	chr1	171459736	171460235	Ppox|chr1:171459736-171460235	0.113400746932694	.	.
chr1	171287719	171288218	chr1	171529765	171530264	Usp21|chr1:171529765-171530264	0.0958199591544112	.	.
chr1	171294566	171295065	chr1	171529765	171530264	Ufc1|chr1:171529765-171530264	0.101915288671465	.	.
chr1	171329206	171329705	chr1	171553589	171554088	Dedd|chr1:171553589-171554088	0.11632018944123	.	.
chr1	171329710	171330209	chr1	171478928	171479427	Dedd|chr1:171478928-171479427	0.0878602766282879	.	.
chr1	171329710	171330209	chr1	171529765	171530264	Dedd|chr1:171529765-171530264	0.0977073547810562	.	.
chr1	171345437	171345936	chr1	171262470	171262969	Nit1|chr1:171262470-171262969	0.0924521489571292	.	.
chr1	171345437	171345936	chr1	171262470	171262969	Pfdn2|chr1:171262470-171262969	0.0924521489571292	.	.
chr1	171345437	171345936	chr1	171553589	171554088	Nit1|chr1:171553589-171554088	0.0949244499184362	.	.
chr1	171345437	171345936	chr1	171553589	171554088	Pfdn2|chr1:171553589-171554088	0.0949244499184362	.	.
chr1	171345938	171346437	chr1	171262470	171262969	Nit1|chr1:171262470-171262969	0.170102048032744	.	.
chr1	171345938	171346437	chr1	171262470	171262969	Pfdn2|chr1:171262470-171262969	0.170102048032744	.	.
chr1	171345938	171346437	chr1	171424644	171425143	Nit1|chr1:171424644-171425143	0.0959911954531918	.	.
chr1	171345938	171346437	chr1	171424644	171425143	Pfdn2|chr1:171424644-171425143	0.0959911954531918	.	.
chr1	171345938	171346437	chr1	171459736	171460235	Nit1|chr1:171459736-171460235	0.0948920426522903	.	.
chr1	171345938	171346437	chr1	171459736	171460235	Pfdn2|chr1:171459736-171460235	0.0948920426522903	.	.
chr1	171361088	171361587	chr1	171262470	171262969	Klhdc9|chr1:171262470-171262969	0.0946286445383177	.	.
chr1	171411068	171411567	chr1	171566785	171567284	Usf1|chr1:171566785-171567284	0.140987933912093	.	.
chr1	171411891	171412390	chr1	171257104	171257603	Usf1|chr1:171257104-171257603	0.122862670616908	.	.
chr1	171419401	171419900	chr1	171553589	171554088	Tstd1|chr1:171553589-171554088	0.146839262578618	.	.
chr1	171437234	171437733	chr1	171262470	171262969	F11r|chr1:171262470-171262969	0.150078872416726	.	.
chr1	171437234	171437733	chr1	171307714	171308213	F11r|chr1:171307714-171308213	0.0981194443313931	.	.
chr1	171437234	171437733	chr1	171397617	171398116	F11r|chr1:171397617-171398116	0.181761889791576	.	.
chr1	171437234	171437733	chr1	171424644	171425143	F11r|chr1:171424644-171425143	0.231250786675478	.	.
chr1	171437234	171437733	chr1	171459736	171460235	F11r|chr1:171459736-171460235	0.282140211708215	.	.
chr1	171437234	171437733	chr1	171658362	171658861	F11r|chr1:171658362-171658861	0.13073372069011	.	.
chr1	171503198	171503697	chr1	171478928	171479427	Alyref2|chr1:171478928-171479427	0.118212366909746	.	.
chr1	171503198	171503697	chr1	171478928	171479427	B930036N10Rik|chr1:171478928-171479427	0.118212366909746	.	.
chr1	171503198	171503697	chr1	171764412	171764911	Alyref2|chr1:171764412-171764911	0.11097347145699	.	.
chr1	171503198	171503697	chr1	171764412	171764911	B930036N10Rik|chr1:171764412-171764911	0.11097347145699	.	.
chr1	171503198	171503697	chr1	171951658	171952157	Alyref2|chr1:171951658-171952157	0.109272288201827	.	.
chr1	171503198	171503697	chr1	171951658	171952157	B930036N10Rik|chr1:171951658-171952157	0.109272288201827	.	.
chr1	171503848	171504347	chr1	171529765	171530264	Alyref2|chr1:171529765-171530264	0.142052066918875	.	.
chr1	171503848	171504347	chr1	171529765	171530264	B930036N10Rik|chr1:171529765-171530264	0.142052066918875	.	.
chr1	171503848	171504347	chr1	171566785	171567284	Alyref2|chr1:171566785-171567284	0.104357474067435	.	.
chr1	171503848	171504347	chr1	171566785	171567284	B930036N10Rik|chr1:171566785-171567284	0.104357474067435	.	.
chr1	171503848	171504347	chr1	171821123	171821622	Alyref2|chr1:171821123-171821622	0.128080540087868	.	.
chr1	171503848	171504347	chr1	171821123	171821622	B930036N10Rik|chr1:171821123-171821622	0.128080540087868	.	.
chr1	171503848	171504347	chr1	171826171	171826670	Alyref2|chr1:171826171-171826670	0.0858557620471998	.	.
chr1	171503848	171504347	chr1	171826171	171826670	B930036N10Rik|chr1:171826171-171826670	0.0858557620471998	.	.
chr1	171503848	171504347	chr1	171965922	171966421	Alyref2|chr1:171965922-171966421	0.141288871486979	.	.
chr1	171503848	171504347	chr1	171965922	171966421	B930036N10Rik|chr1:171965922-171966421	0.141288871486979	.	.
chr1	173197413	173197912	chr1	173027422	173027921	Olfr218|chr1:173027422-173027921	0.163489423234421	.	.
chr1	173197413	173197912	chr1	173429608	173430107	Olfr218|chr1:173429608-173430107	0.096338698540231	.	.
chr1	173197413	173197912	chr1	173450623	173451122	Olfr218|chr1:173450623-173451122	0.123949163241895	.	.
chr1	173197967	173198466	chr1	172960383	172960882	Olfr218|chr1:172960383-172960882	0.0938613523646108	.	.
chr1	173197967	173198466	chr1	173027422	173027921	Olfr218|chr1:173027422-173027921	0.416876741155746	.	.
chr1	173197967	173198466	chr1	173357691	173358190	Olfr218|chr1:173357691-173358190	0.161406445487614	.	.
chr1	173197967	173198466	chr1	173358928	173359427	Olfr218|chr1:173358928-173359427	0.109353753395594	.	.
chr1	173197967	173198466	chr1	173422858	173423357	Olfr218|chr1:173422858-173423357	0.0886733769782688	.	.
chr1	173197967	173198466	chr1	173429608	173430107	Olfr218|chr1:173429608-173430107	0.277630508328923	.	.
chr1	173197967	173198466	chr1	173450623	173451122	Olfr218|chr1:173450623-173451122	0.33316809659518	.	.
chr1	173366644	173367143	chr1	173058850	173059349	Cadm3|chr1:173058850-173059349	0.149243465792104	.	.
chr1	173366644	173367143	chr1	173365810	173366309	Cadm3|chr1:173365810-173366309	0.0876927319093414	.	.
chr1	173366644	173367143	chr1	173418886	173419385	Cadm3|chr1:173418886-173419385	0.161317175884827	.	.
chr1	173366644	173367143	chr1	173419560	173420059	Cadm3|chr1:173419560-173420059	0.189109748486753	.	.
chr1	173367390	173367889	chr1	173027422	173027921	Cadm3|chr1:173027422-173027921	0.127181244204438	.	.
chr1	173367390	173367889	chr1	173058850	173059349	Cadm3|chr1:173058850-173059349	0.174748833092736	.	.
chr1	173367390	173367889	chr1	173414382	173414881	Cadm3|chr1:173414382-173414881	0.10998363692172	.	.
chr1	173367390	173367889	chr1	173418886	173419385	Cadm3|chr1:173418886-173419385	0.246162651683672	.	.
chr1	173367390	173367889	chr1	173419560	173420059	Cadm3|chr1:173419560-173420059	0.154014337847875	.	.
chr1	173367390	173367889	chr1	173456303	173456802	Cadm3|chr1:173456303-173456802	0.145073814126133	.	.
chr1	174048835	174049334	chr1	174170169	174170668	Olfr432|chr1:174170169-174170668	0.311861153573535	.	.
chr1	174048835	174049334	chr1	174170671	174171170	Olfr432|chr1:174170671-174171170	0.340806899622587	.	.
chr1	174048835	174049334	chr1	174466230	174466729	Olfr432|chr1:174466230-174466729	0.0918300252612378	.	.
chr1	174049386	174049885	chr1	174170169	174170668	Olfr432|chr1:174170169-174170668	0.107430740817627	.	.
chr1	174049386	174049885	chr1	174170671	174171170	Olfr432|chr1:174170671-174171170	0.117402046656574	.	.
chr1	174131173	174131672	chr1	174140803	174141302	Olfr424|chr1:174140803-174141302	0.381661526283653	.	.
chr1	174131173	174131672	chr1	174141349	174141848	Olfr424|chr1:174141349-174141848	0.185955001409357	.	.
chr1	174131173	174131672	chr1	174146547	174147046	Olfr424|chr1:174146547-174147046	0.197292167220617	.	.
chr1	174422891	174423390	chr1	174247458	174247957	Olfr414|chr1:174247458-174247957	0.2333004771071	.	.
chr1	174422891	174423390	chr1	174363365	174363864	Olfr414|chr1:174363365-174363864	0.182241928361107	.	.
chr1	177729062	177729561	chr1	177516930	177517429	1700016C15Rik|chr1:177516930-177517429	0.115793001105191	.	.
chr1	177729564	177730063	chr1	177516930	177517429	1700016C15Rik|chr1:177516930-177517429	0.144170330080853	.	.
chr1	177796375	177796874	chr1	177516930	177517429	Adss|chr1:177516930-177517429	0.11494572904783	.	.
chr1	177796375	177796874	chr1	177626064	177626563	Adss|chr1:177626064-177626563	0.147188475473185	.	.
chr1	177796375	177796874	chr1	177684862	177685361	Adss|chr1:177684862-177685361	0.0935582194013852	.	.
chr1	177796375	177796874	chr1	177915300	177915799	Adss|chr1:177915300-177915799	0.176696907253055	.	.
chr1	177796375	177796874	chr1	177935995	177936494	Adss|chr1:177935995-177936494	0.095661066724413	.	.
chr1	177796375	177796874	chr1	178103552	178104051	Adss|chr1:178103552-178104051	0.114313852255933	.	.
chr1	177982967	177983466	chr1	177516930	177517429	Catspere2|chr1:177516930-177517429	0.19222311258427	.	.
chr1	177982967	177983466	chr1	177517443	177517942	Catspere2|chr1:177517443-177517942	0.102860681464048	.	.
chr1	177982967	177983466	chr1	177607874	177608373	Catspere2|chr1:177607874-177608373	0.092904173953713	.	.
chr1	177982967	177983466	chr1	177626064	177626563	Catspere2|chr1:177626064-177626563	0.167363701800515	.	.
chr1	177982967	177983466	chr1	177640159	177640658	Catspere2|chr1:177640159-177640658	0.124857019989005	.	.
chr1	177982967	177983466	chr1	177787622	177788121	Catspere2|chr1:177787622-177788121	0.125037296764733	.	.
chr1	177982967	177983466	chr1	178017284	178017783	Catspere2|chr1:178017284-178017783	0.086373734778005	.	.
chr1	177982967	177983466	chr1	178087098	178087597	Catspere2|chr1:178087098-178087597	0.130358597258302	.	.
chr1	178187311	178187810	chr1	177935995	177936494	Desi2|chr1:177935995-177936494	0.109691288881423	.	.
chr1	178187311	178187810	chr1	178087098	178087597	Desi2|chr1:178087098-178087597	0.132741575935959	.	.
chr1	178187311	178187810	chr1	178103552	178104051	Desi2|chr1:178103552-178104051	0.0974662867946034	.	.
chr1	178187311	178187810	chr1	178492921	178493420	Desi2|chr1:178492921-178493420	0.157108355311692	.	.
chr1	178276142	178276641	chr1	178017284	178017783	4930527J03Rik|chr1:178017284-178017783	0.135502938745172	.	.
chr1	178276142	178276641	chr1	178017821	178018320	4930527J03Rik|chr1:178017821-178018320	0.118838755973263	.	.
chr1	178276142	178276641	chr1	178103552	178104051	4930527J03Rik|chr1:178103552-178104051	0.103499108986841	.	.
chr1	178276142	178276641	chr1	178207860	178208359	4930527J03Rik|chr1:178207860-178208359	0.0881673592868492	.	.
chr1	178276142	178276641	chr1	178360517	178361016	4930527J03Rik|chr1:178360517-178361016	0.14421461388225	.	.
chr1	178276142	178276641	chr1	178367127	178367626	4930527J03Rik|chr1:178367127-178367626	0.117101986953257	.	.
chr1	178276840	178277339	chr1	178087098	178087597	4930527J03Rik|chr1:178087098-178087597	0.0920775604543869	.	.
chr1	178276840	178277339	chr1	178449116	178449615	4930527J03Rik|chr1:178449116-178449615	0.112226177426698	.	.
chr1	178276840	178277339	chr1	178485923	178486422	4930527J03Rik|chr1:178485923-178486422	0.108766927100187	.	.
chr1	178317988	178318487	chr1	178199860	178200359	B230369F24Rik|chr1:178199860-178200359	0.164212199104564	.	.
chr1	178317988	178318487	chr1	178199860	178200359	Cox20|chr1:178199860-178200359	0.164212199104564	.	.
chr1	178317988	178318487	chr1	178336353	178336852	B230369F24Rik|chr1:178336353-178336852	0.0996211779978679	.	.
chr1	178317988	178318487	chr1	178336353	178336852	Cox20|chr1:178336353-178336852	0.0996211779978679	.	.
chr1	178317988	178318487	chr1	178449116	178449615	B230369F24Rik|chr1:178449116-178449615	0.135236086901263	.	.
chr1	178317988	178318487	chr1	178449116	178449615	Cox20|chr1:178449116-178449615	0.135236086901263	.	.
chr1	178317988	178318487	chr1	178496205	178496704	B230369F24Rik|chr1:178496205-178496704	0.110967855047931	.	.
chr1	178317988	178318487	chr1	178496205	178496704	Cox20|chr1:178496205-178496704	0.110967855047931	.	.
chr1	178318532	178319031	chr1	178199860	178200359	B230369F24Rik|chr1:178199860-178200359	0.271706763903808	.	.
chr1	178318532	178319031	chr1	178199860	178200359	Cox20|chr1:178199860-178200359	0.271706763903808	.	.
chr1	178318532	178319031	chr1	178228479	178228978	B230369F24Rik|chr1:178228479-178228978	0.13112382200704	.	.
chr1	178318532	178319031	chr1	178228479	178228978	Cox20|chr1:178228479-178228978	0.13112382200704	.	.
chr1	178318532	178319031	chr1	178290989	178291488	B230369F24Rik|chr1:178290989-178291488	0.132786348610774	.	.
chr1	178318532	178319031	chr1	178290989	178291488	Cox20|chr1:178290989-178291488	0.132786348610774	.	.
chr1	178318532	178319031	chr1	178291559	178292058	B230369F24Rik|chr1:178291559-178292058	0.194120195486026	.	.
chr1	178318532	178319031	chr1	178291559	178292058	Cox20|chr1:178291559-178292058	0.194120195486026	.	.
chr1	178318532	178319031	chr1	178336353	178336852	B230369F24Rik|chr1:178336353-178336852	0.324906856071541	.	.
chr1	178318532	178319031	chr1	178336353	178336852	Cox20|chr1:178336353-178336852	0.324906856071541	.	.
chr1	178318532	178319031	chr1	178449116	178449615	B230369F24Rik|chr1:178449116-178449615	0.0864915621803906	.	.
chr1	178318532	178319031	chr1	178449116	178449615	Cox20|chr1:178449116-178449615	0.0864915621803906	.	.
chr1	178318532	178319031	chr1	178496205	178496704	B230369F24Rik|chr1:178496205-178496704	0.255172859237864	.	.
chr1	178318532	178319031	chr1	178496205	178496704	Cox20|chr1:178496205-178496704	0.255172859237864	.	.
chr1	178337022	178337521	chr1	178017284	178017783	Hnrnpu|chr1:178017284-178017783	0.0942312112061135	.	.
chr1	178337022	178337521	chr1	178291559	178292058	Hnrnpu|chr1:178291559-178292058	0.10598762172755	.	.
chr1	178337022	178337521	chr1	178480886	178481385	Hnrnpu|chr1:178480886-178481385	0.242081236247362	.	.
chr1	178337559	178338058	chr1	178291559	178292058	Hnrnpu|chr1:178291559-178292058	0.265812239991449	.	.
chr1	178337559	178338058	chr1	178336353	178336852	Hnrnpu|chr1:178336353-178336852	0.108815538500454	.	.
chr1	178337559	178338058	chr1	178368821	178369320	Hnrnpu|chr1:178368821-178369320	0.125247807225768	.	.
chr1	178405450	178405949	chr1	178228479	178228978	Efcab2|chr1:178228479-178228978	0.181504237759757	.	.
chr1	178405450	178405949	chr1	178336353	178336852	Efcab2|chr1:178336353-178336852	0.18375186650516	.	.
chr1	178405450	178405949	chr1	178368821	178369320	Efcab2|chr1:178368821-178369320	0.188736903744064	.	.
chr1	178405450	178405949	chr1	178492921	178493420	Efcab2|chr1:178492921-178493420	0.0938050804361873	.	.
chr1	178406170	178406669	chr1	178228479	178228978	Efcab2|chr1:178228479-178228978	0.130121150635317	.	.
chr1	178406170	178406669	chr1	178291559	178292058	Efcab2|chr1:178291559-178292058	0.106155308495884	.	.
chr1	178406170	178406669	chr1	178309472	178309971	Efcab2|chr1:178309472-178309971	0.090285565536703	.	.
chr1	178406170	178406669	chr1	178336353	178336852	Efcab2|chr1:178336353-178336852	0.149085236428495	.	.
chr1	178406170	178406669	chr1	178368821	178369320	Efcab2|chr1:178368821-178369320	0.0949783282296545	.	.
chr1	178406170	178406669	chr1	178480886	178481385	Efcab2|chr1:178480886-178481385	0.146755876813559	.	.
chr1	178406170	178406669	chr1	178496205	178496704	Efcab2|chr1:178496205-178496704	0.106881427423066	.	.
chr1	194938639	194939138	chr1	194821894	194822393	Cd34|chr1:194821894-194822393	0.179097416549065	.	.
chr1	194938639	194939138	chr1	194852257	194852756	Cd34|chr1:194852257-194852756	0.0891627273882254	.	.
chr1	194938639	194939138	chr1	194950868	194951367	Cd34|chr1:194950868-194951367	0.0864750395379082	.	.
chr1	194938639	194939138	chr1	194990970	194991469	Cd34|chr1:194990970-194991469	0.101392179626789	.	.
chr1	194938639	194939138	chr1	195032267	195032766	Cd34|chr1:195032267-195032766	0.106103101521984	.	.
chr1	194976111	194976610	chr1	195016706	195017205	A330023F24Rik|chr1:195016706-195017205	0.106255508315868	.	.
chr1	194976111	194976610	chr1	195016706	195017205	Gm16897|chr1:195016706-195017205	0.106255508315868	.	.
chr1	194976111	194976610	chr1	195161799	195162298	A330023F24Rik|chr1:195161799-195162298	0.109724556961541	.	.
chr1	194976111	194976610	chr1	195161799	195162298	Gm16897|chr1:195161799-195162298	0.109724556961541	.	.
chr1	194976725	194977224	chr1	194881498	194881997	A330023F24Rik|chr1:194881498-194881997	0.115191461355868	.	.
chr1	194976725	194977224	chr1	194881498	194881997	Gm16897|chr1:194881498-194881997	0.115191461355868	.	.
chr1	194976725	194977224	chr1	194977967	194978466	A330023F24Rik|chr1:194977967-194978466	0.0918636238483846	.	.
chr1	194976725	194977224	chr1	194977967	194978466	Gm16897|chr1:194977967-194978466	0.0918636238483846	.	.
chr1	194976725	194977224	chr1	195016706	195017205	A330023F24Rik|chr1:195016706-195017205	0.161886277119358	.	.
chr1	194976725	194977224	chr1	195016706	195017205	Gm16897|chr1:195016706-195017205	0.161886277119358	.	.
chr1	194976725	194977224	chr1	195040386	195040885	A330023F24Rik|chr1:195040386-195040885	0.190024453417522	.	.
chr1	194976725	194977224	chr1	195040386	195040885	Gm16897|chr1:195040386-195040885	0.190024453417522	.	.
chr1	194976725	194977224	chr1	195104955	195105454	A330023F24Rik|chr1:195104955-195105454	0.155555293979895	.	.
chr1	194976725	194977224	chr1	195104955	195105454	Gm16897|chr1:195104955-195105454	0.155555293979895	.	.
chr1	194977431	194977930	chr1	194839176	194839675	Gm16897|chr1:194839176-194839675	0.120032662314584	.	.
chr1	194977431	194977930	chr1	194881498	194881997	Gm16897|chr1:194881498-194881997	0.0905396733752445	.	.
chr1	194977431	194977930	chr1	194977967	194978466	Gm16897|chr1:194977967-194978466	0.229472542793585	.	.
chr1	194977431	194977930	chr1	195016706	195017205	Gm16897|chr1:195016706-195017205	0.105988848886201	.	.
chr1	194977431	194977930	chr1	195040386	195040885	Gm16897|chr1:195040386-195040885	0.108073094583865	.	.
chr1	195018071	195018570	chr1	194777569	194778068	Gm37027|chr1:194777569-194778068	0.106387582951692	.	.
chr1	195018071	195018570	chr1	194816816	194817315	Gm37027|chr1:194816816-194817315	0.0910497595692203	.	.
chr1	195018071	195018570	chr1	194977967	194978466	Gm37027|chr1:194977967-194978466	0.179591926354251	.	.
chr1	195018071	195018570	chr1	195040386	195040885	Gm37027|chr1:195040386-195040885	0.0854177733250238	.	.
chr1	195018071	195018570	chr1	195104955	195105454	Gm37027|chr1:195104955-195105454	0.113803913386533	.	.
chr1	195018071	195018570	chr1	195161799	195162298	Gm37027|chr1:195161799-195162298	0.137956266447175	.	.
chr1	195092796	195093295	chr1	194795310	194795809	Cd46|chr1:194795310-194795809	0.185522169327611	.	.
chr1	195092796	195093295	chr1	194821894	194822393	Cd46|chr1:194821894-194822393	0.140663186729224	.	.
chr1	195092796	195093295	chr1	194852257	194852756	Cd46|chr1:194852257-194852756	0.187003306790688	.	.
chr1	195092796	195093295	chr1	194852896	194853395	Cd46|chr1:194852896-194853395	0.118279199272696	.	.
chr1	195092796	195093295	chr1	194881498	194881997	Cd46|chr1:194881498-194881997	0.214841828691196	.	.
chr1	195092796	195093295	chr1	194908962	194909461	Cd46|chr1:194908962-194909461	0.085464460217527	.	.
chr1	195092796	195093295	chr1	194950868	194951367	Cd46|chr1:194950868-194951367	0.203866497748727	.	.
chr1	195092796	195093295	chr1	195032267	195032766	Cd46|chr1:195032267-195032766	0.225201647323578	.	.
chr1	195092796	195093295	chr1	195077896	195078395	Cd46|chr1:195077896-195078395	0.109825705096155	.	.
chr1	195092796	195093295	chr1	195104955	195105454	Cd46|chr1:195104955-195105454	0.111825005771639	.	.
chr1	195130829	195131328	chr1	194785749	194786248	Cr1l|chr1:194785749-194786248	0.120361283202762	.	.
chr1	195130829	195131328	chr1	194879521	194880020	Cr1l|chr1:194879521-194880020	0.0935489305804192	.	.
chr1	195130829	195131328	chr1	195116880	195117379	Cr1l|chr1:195116880-195117379	0.153095016649589	.	.
chr1	195131381	195131880	chr1	194821894	194822393	Cr1l|chr1:194821894-194822393	0.166075847906254	.	.
chr1	195131381	195131880	chr1	194852896	194853395	Cr1l|chr1:194852896-194853395	0.100084693889823	.	.
chr1	195131381	195131880	chr1	194908962	194909461	Cr1l|chr1:194908962-194909461	0.107062497505005	.	.
chr1	195131381	195131880	chr1	195016706	195017205	Cr1l|chr1:195016706-195017205	0.202443909110273	.	.
chr1	195131381	195131880	chr1	195037756	195038255	Cr1l|chr1:195037756-195038255	0.0940435685973812	.	.
chr1	195131381	195131880	chr1	195077896	195078395	Cr1l|chr1:195077896-195078395	0.0886852359981894	.	.
chr1	195131381	195131880	chr1	195117440	195117939	Cr1l|chr1:195117440-195117939	0.085429696333237	.	.
chr1	195131381	195131880	chr1	195169068	195169567	Cr1l|chr1:195169068-195169567	0.132866252716419	.	.
chr1	195176500	195176999	chr1	194777569	194778068	Cr2|chr1:194777569-194778068	0.13331187980839	.	.
chr1	195176500	195176999	chr1	194780776	194781275	Cr2|chr1:194780776-194781275	0.100859123961329	.	.
chr1	195176500	195176999	chr1	194802574	194803073	Cr2|chr1:194802574-194803073	0.124866403073136	.	.
chr1	195176500	195176999	chr1	194962131	194962630	Cr2|chr1:194962131-194962630	0.137565531656673	.	.
chr10	3365487	3365986	chr10	3191983	3192482	Ppp1r14c|chr10:3191983-3192482	0.287136381871175	.	.
chr10	3365487	3365986	chr10	3278057	3278556	Ppp1r14c|chr10:3278057-3278556	0.141964356509365	.	.
chr10	3365487	3365986	chr10	3419107	3419606	Ppp1r14c|chr10:3419107-3419606	0.398075585805115	.	.
chr10	3366298	3366797	chr10	3321217	3321716	Ppp1r14c|chr10:3321217-3321716	0.182534039175374	.	.
chr10	3366298	3366797	chr10	3366890	3367389	Ppp1r14c|chr10:3366890-3367389	0.170117524097683	.	.
chr10	3366298	3366797	chr10	3372023	3372522	Ppp1r14c|chr10:3372023-3372522	0.125070958819163	.	.
chr10	3366298	3366797	chr10	3419107	3419606	Ppp1r14c|chr10:3419107-3419606	0.135023418680156	.	.
chr10	3366298	3366797	chr10	3421435	3421934	Ppp1r14c|chr10:3421435-3421934	0.107564871124667	.	.
chr10	3366298	3366797	chr10	3448343	3448842	Ppp1r14c|chr10:3448343-3448842	0.0934926148421087	.	.
chr10	4611722	4612221	chr10	4610132	4610631	Esr1|chr10:4610132-4610631	0.321128918848352	.	.
chr10	4611722	4612221	chr10	4670878	4671377	Esr1|chr10:4670878-4671377	0.249388863812268	.	.
chr10	4611722	4612221	chr10	4704468	4704967	Esr1|chr10:4704468-4704967	0.249954143973951	.	.
chr10	5550504	5551003	chr10	5549987	5550486	Syne1|chr10:5549987-5550486	0.233054236009309	.	.
chr10	5550504	5551003	chr10	5554911	5555410	Syne1|chr10:5554911-5555410	0.118596055533402	.	.
chr10	5550504	5551003	chr10	5758196	5758695	Syne1|chr10:5758196-5758695	0.113273224896512	.	.
chr10	5550504	5551003	chr10	5784863	5785362	Syne1|chr10:5784863-5785362	0.095422075832019	.	.
chr10	5550504	5551003	chr10	5786848	5787347	Syne1|chr10:5786848-5787347	0.0954482396607422	.	.
chr10	5550504	5551003	chr10	5866765	5867264	Syne1|chr10:5866765-5867264	0.124226365361596	.	.
chr10	5805395	5805894	chr10	5777351	5777850	Fbxo5|chr10:5777351-5777850	0.0857547542333364	.	.
chr10	5805395	5805894	chr10	6098070	6098569	Fbxo5|chr10:6098070-6098569	0.107002383942999	.	.
chr10	5823844	5824343	chr10	5527540	5528039	Mtrf1l|chr10:5527540-5528039	0.299320373847009	.	.
chr10	5823844	5824343	chr10	5554911	5555410	Mtrf1l|chr10:5554911-5555410	0.0957268075373191	.	.
chr10	5823844	5824343	chr10	5600051	5600550	Mtrf1l|chr10:5600051-5600550	0.109930112114119	.	.
chr10	5823844	5824343	chr10	5758196	5758695	Mtrf1l|chr10:5758196-5758695	0.200007465634479	.	.
chr10	5823844	5824343	chr10	5758196	5758695	Mtrf1l|chr10:5758196-5758695	0.20000746563448	.	.
chr10	5823844	5824343	chr10	5849767	5850266	Mtrf1l|chr10:5849767-5850266	0.0874451535679449	.	.
chr10	5823844	5824343	chr10	5853238	5853737	Mtrf1l|chr10:5853238-5853737	0.10138960310545	.	.
chr10	5823844	5824343	chr10	5871468	5871967	Mtrf1l|chr10:5871468-5871967	0.085723130449373	.	.
chr10	5823844	5824343	chr10	5912713	5913212	Mtrf1l|chr10:5912713-5913212	0.0990929268891503	.	.
chr10	5823844	5824343	chr10	5926382	5926881	Mtrf1l|chr10:5926382-5926881	0.20301885017616	.	.
chr10	5921342	5921841	chr10	5568911	5569410	Rgs17|chr10:5568911-5569410	0.0998670021352243	.	.
chr10	5921342	5921841	chr10	5634278	5634777	Rgs17|chr10:5634278-5634777	0.190336954079451	.	.
chr10	5921342	5921841	chr10	5841371	5841870	Rgs17|chr10:5841371-5841870	0.0923909191165029	.	.
chr10	5921342	5921841	chr10	5912713	5913212	Rgs17|chr10:5912713-5913212	0.11912688797972	.	.
chr10	5921342	5921841	chr10	6027545	6028044	Rgs17|chr10:6027545-6028044	0.111156545145691	.	.
chr10	5921342	5921841	chr10	6124365	6124864	Rgs17|chr10:6124365-6124864	0.211286343446437	.	.
chr10	5921342	5921841	chr10	6130156	6130655	Rgs17|chr10:6130156-6130655	0.101108449385813	.	.
chr10	5921342	5921841	chr10	6151873	6152372	Rgs17|chr10:6151873-6152372	0.140696201504655	.	.
chr10	5922199	5922698	chr10	5620265	5620764	Rgs17|chr10:5620265-5620764	0.173013635503186	.	.
chr10	5922199	5922698	chr10	5635290	5635789	Rgs17|chr10:5635290-5635789	0.169353293241139	.	.
chr10	5922199	5922698	chr10	5707825	5708324	Rgs17|chr10:5707825-5708324	0.118084775217285	.	.
chr10	5922199	5922698	chr10	5853238	5853737	Rgs17|chr10:5853238-5853737	0.129895392674698	.	.
chr10	5922199	5922698	chr10	5912713	5913212	Rgs17|chr10:5912713-5913212	0.239630732532268	.	.
chr10	5922199	5922698	chr10	5974422	5974921	Rgs17|chr10:5974422-5974921	0.192501273786223	.	.
chr10	5922199	5922698	chr10	6027545	6028044	Rgs17|chr10:6027545-6028044	0.137682632805057	.	.
chr10	5922199	5922698	chr10	6035780	6036279	Rgs17|chr10:6035780-6036279	0.107479256067957	.	.
chr10	5922199	5922698	chr10	6098070	6098569	Rgs17|chr10:6098070-6098569	0.190468573384574	.	.
chr10	5922199	5922698	chr10	6137531	6138030	Rgs17|chr10:6137531-6138030	0.24050703381192	.	.
chr10	5922199	5922698	chr10	6138031	6138530	Rgs17|chr10:6138031-6138530	0.135555423395241	.	.
chr10	5922199	5922698	chr10	6240697	6241196	Rgs17|chr10:6240697-6241196	0.316805469493309	.	.
chr10	7052495	7052994	chr10	7111549	7112048	Ipcef1|chr10:7111549-7112048	0.177359093290809	.	.
chr10	7052495	7052994	chr10	7228921	7229420	Ipcef1|chr10:7228921-7229420	0.338789120674406	.	.
chr10	7052495	7052994	chr10	7229428	7229927	Ipcef1|chr10:7229428-7229927	0.314286237271679	.	.
chr10	7052495	7052994	chr10	7333209	7333708	Ipcef1|chr10:7333209-7333708	0.156046314547595	.	.
chr10	7211500	7211999	chr10	7004868	7005367	Cnksr3|chr10:7004868-7005367	0.0966900416814978	.	.
chr10	7211500	7211999	chr10	7210985	7211484	Cnksr3|chr10:7210985-7211484	0.241898707643682	.	.
chr10	7211500	7211999	chr10	7228921	7229420	Cnksr3|chr10:7228921-7229420	0.137462160557659	.	.
chr10	7212004	7212503	chr10	7175341	7175840	Cnksr3|chr10:7175341-7175840	0.165901230357856	.	.
chr10	7589567	7590066	chr10	7624758	7625257	Lrp11|chr10:7624758-7625257	0.128755168432478	.	.
chr10	7589567	7590066	chr10	7663092	7663591	Lrp11|chr10:7663092-7663591	0.131804735483183	.	.
chr10	7589567	7590066	chr10	7745774	7746273	Lrp11|chr10:7745774-7746273	0.0974601271590033	.	.
chr10	7589567	7590066	chr10	7809906	7810405	Lrp11|chr10:7809906-7810405	0.0886086621249414	.	.
chr10	7590117	7590616	chr10	7663092	7663591	Lrp11|chr10:7663092-7663591	0.0900759376890689	.	.
chr10	7590117	7590616	chr10	7703525	7704024	Lrp11|chr10:7703525-7704024	0.104917577407829	.	.
chr10	7590117	7590616	chr10	7817963	7818462	Lrp11|chr10:7817963-7818462	0.152252096638229	.	.
chr10	7667254	7667753	chr10	7673638	7674137	Nup43|chr10:7673638-7674137	0.0904250590747614	.	.
chr10	7667254	7667753	chr10	7819035	7819534	Nup43|chr10:7819035-7819534	0.12313672820251	.	.
chr10	7667254	7667753	chr10	7900869	7901368	Nup43|chr10:7900869-7901368	0.169465550480614	.	.
chr10	7680943	7681442	chr10	7731998	7732497	Lats1|chr10:7731998-7732497	0.101179527739408	.	.
chr10	7680943	7681442	chr10	7731998	7732497	Pcmt1|chr10:7731998-7732497	0.101179527739408	.	.
chr10	7680943	7681442	chr10	7745774	7746273	Lats1|chr10:7745774-7746273	0.170342492237573	.	.
chr10	7680943	7681442	chr10	7745774	7746273	Pcmt1|chr10:7745774-7746273	0.170342492237573	.	.
chr10	7680943	7681442	chr10	7883479	7883978	Lats1|chr10:7883479-7883978	0.0975286781637483	.	.
chr10	7680943	7681442	chr10	7883479	7883978	Pcmt1|chr10:7883479-7883978	0.0975286781637483	.	.
chr10	7725685	7726184	chr10	7333209	7333708	Katna1|chr10:7333209-7333708	0.197637732913344	.	.
chr10	7725685	7726184	chr10	7582733	7583232	Katna1|chr10:7582733-7583232	0.0870282979817696	.	.
chr10	7725685	7726184	chr10	7600611	7601110	Katna1|chr10:7600611-7601110	0.108840636146355	.	.
chr10	7725685	7726184	chr10	7622308	7622807	Katna1|chr10:7622308-7622807	0.135657464894436	.	.
chr10	7725685	7726184	chr10	7819035	7819534	Katna1|chr10:7819035-7819534	0.232806970276002	.	.
chr10	7725685	7726184	chr10	7824609	7825108	Katna1|chr10:7824609-7825108	0.151607634692653	.	.
chr10	7725685	7726184	chr10	7900869	7901368	Katna1|chr10:7900869-7901368	0.30487535748332	.	.
chr10	7725685	7726184	chr10	7928966	7929465	Katna1|chr10:7928966-7929465	0.123551083867265	.	.
chr10	7725685	7726184	chr10	7999794	8000293	Katna1|chr10:7999794-8000293	0.0932142782055625	.	.
chr10	7780721	7781220	chr10	7622308	7622807	B430219N15Rik|chr10:7622308-7622807	0.147936860256373	.	.
chr10	7780721	7781220	chr10	7673638	7674137	B430219N15Rik|chr10:7673638-7674137	0.125693292797432	.	.
chr10	7780721	7781220	chr10	7731998	7732497	B430219N15Rik|chr10:7731998-7732497	0.179348747246212	.	.
chr10	7780721	7781220	chr10	7735537	7736036	B430219N15Rik|chr10:7735537-7736036	0.109932620169284	.	.
chr10	7780721	7781220	chr10	7745774	7746273	B430219N15Rik|chr10:7745774-7746273	0.154746647849694	.	.
chr10	7780721	7781220	chr10	7900869	7901368	B430219N15Rik|chr10:7900869-7901368	0.190691225086305	.	.
chr10	7792631	7793130	chr10	7624758	7625257	Ginm1|chr10:7624758-7625257	0.112148544211178	.	.
chr10	7792631	7793130	chr10	7624758	7625257	Ppil4|chr10:7624758-7625257	0.112148544211178	.	.
[truncated: 55,658 more rows]
