# Supplementary material for: Single-cell analysis of chromatin accessibility in the adult mouse brain
Source: Nature. 2023 Dec 13;624(7991):378–89. doi: 10.1038/s41586-023-06824-9 (PMC10719105; doi:10.1038/s41586-023-06824-9)
Supplement: Supplementary file 3 — Supplementary Tables 1–25 and their legends. [file 41586_2023_6824_MOESM3_ESM.zip › 2023-03-05453B-s3/SI Tables/SI Table 13 Summary of all the gene-cCRE correlations/sa2subclass.LSX_Otx2_Gaba.pdc.bedpe]

chr1	3466260	3466759	chr1	3388310	3388809	Gm1992|chr1:3388310-3388809	0.204289904302728	.	.
chr1	3670775	3671274	chr1	3582578	3583077	Xkr4|chr1:3582578-3583077	0.229001912260107	.	.
chr1	3671529	3672028	chr1	3648863	3649362	Xkr4|chr1:3648863-3649362	0.122030706591981	.	.
chr1	3672048	3672547	chr1	3582578	3583077	Xkr4|chr1:3582578-3583077	0.126527124059632	.	.
chr1	4785497	4785996	chr1	4571692	4572191	Mrpl15|chr1:4571692-4572191	0.197517249884728	.	.
chr1	4785497	4785996	chr1	5022621	5023120	Mrpl15|chr1:5022621-5023120	0.181148834617475	.	.
chr1	4785497	4785996	chr1	5128572	5129071	Mrpl15|chr1:5128572-5129071	0.124034297476881	.	.
chr1	4785497	4785996	chr1	5222924	5223423	Mrpl15|chr1:5222924-5223423	0.159377576395302	.	.
chr1	4785497	4785996	chr1	5239951	5240450	Mrpl15|chr1:5239951-5240450	0.208984861414495	.	.
chr1	4807592	4808091	chr1	4571692	4572191	Lypla1|chr1:4571692-4572191	0.169710518642722	.	.
chr1	4807592	4808091	chr1	4977220	4977719	Lypla1|chr1:4977220-4977719	0.154707097523443	.	.
chr1	4807592	4808091	chr1	5128572	5129071	Lypla1|chr1:5128572-5129071	0.148079617942106	.	.
chr1	4807592	4808091	chr1	5133964	5134463	Lypla1|chr1:5133964-5134463	0.257757041310975	.	.
chr1	4807592	4808091	chr1	5222924	5223423	Lypla1|chr1:5222924-5223423	0.188912477297184	.	.
chr1	4857480	4857979	chr1	4671676	4672175	Tcea1|chr1:4671676-4672175	0.175988207250794	.	.
chr1	4857480	4857979	chr1	4766696	4767195	Tcea1|chr1:4766696-4767195	0.248866658779601	.	.
chr1	4857480	4857979	chr1	4819527	4820026	Tcea1|chr1:4819527-4820026	0.187215769181814	.	.
chr1	4857480	4857979	chr1	4914347	4914846	Tcea1|chr1:4914347-4914846	0.137838287394046	.	.
chr1	4857480	4857979	chr1	4926263	4926762	Tcea1|chr1:4926263-4926762	0.113684808586477	.	.
chr1	4857480	4857979	chr1	5023205	5023704	Tcea1|chr1:5023205-5023704	0.125679898859518	.	.
chr1	4857480	4857979	chr1	5071134	5071633	Tcea1|chr1:5071134-5071633	0.130421137250607	.	.
chr1	4858123	4858622	chr1	4519292	4519791	Tcea1|chr1:4519292-4519791	0.267518002846783	.	.
chr1	4858123	4858622	chr1	5022621	5023120	Tcea1|chr1:5022621-5023120	0.257167895066769	.	.
chr1	4858123	4858622	chr1	5133964	5134463	Tcea1|chr1:5133964-5134463	0.300173083183897	.	.
chr1	4858123	4858622	chr1	5230650	5231149	Tcea1|chr1:5230650-5231149	0.175236952583001	.	.
chr1	4970513	4971012	chr1	4876454	4876953	Gm16041|chr1:4876454-4876953	0.177488309683775	.	.
chr1	4970513	4971012	chr1	5015264	5015763	Gm16041|chr1:5015264-5015763	0.265724195665223	.	.
chr1	4970513	4971012	chr1	5029270	5029769	Gm16041|chr1:5029270-5029769	0.240022656042229	.	.
chr1	4970513	4971012	chr1	5029771	5030270	Gm16041|chr1:5029771-5030270	0.300692828856269	.	.
chr1	4970513	4971012	chr1	5127403	5127902	Gm16041|chr1:5127403-5127902	0.237706128046986	.	.
chr1	4970513	4971012	chr1	5170387	5170886	Gm16041|chr1:5170387-5170886	0.167925824194065	.	.
chr1	4970513	4971012	chr1	5220605	5221104	Gm16041|chr1:5220605-5221104	0.325916639192147	.	.
chr1	4970513	4971012	chr1	5230650	5231149	Gm16041|chr1:5230650-5231149	0.184636591745209	.	.
chr1	5070122	5070621	chr1	4876454	4876953	Atp6v1h|chr1:4876454-4876953	0.170566254204108	.	.
chr1	5070122	5070621	chr1	4876454	4876953	Rgs20|chr1:4876454-4876953	0.170566254204108	.	.
chr1	5070122	5070621	chr1	5019201	5019700	Atp6v1h|chr1:5019201-5019700	0.297758259284198	.	.
chr1	5070122	5070621	chr1	5019201	5019700	Rgs20|chr1:5019201-5019700	0.297758259284198	.	.
chr1	5070122	5070621	chr1	5022621	5023120	Atp6v1h|chr1:5022621-5023120	0.111894533440718	.	.
chr1	5070122	5070621	chr1	5022621	5023120	Rgs20|chr1:5022621-5023120	0.111894533440718	.	.
chr1	5070122	5070621	chr1	5029270	5029769	Atp6v1h|chr1:5029270-5029769	0.2240472081221	.	.
chr1	5070122	5070621	chr1	5029270	5029769	Rgs20|chr1:5029270-5029769	0.2240472081221	.	.
chr1	5070122	5070621	chr1	5029771	5030270	Atp6v1h|chr1:5029771-5030270	0.16902079483887	.	.
chr1	5070122	5070621	chr1	5029771	5030270	Rgs20|chr1:5029771-5030270	0.16902079483887	.	.
chr1	5070122	5070621	chr1	5071134	5071633	Atp6v1h|chr1:5071134-5071633	0.156531539864078	.	.
chr1	5070122	5070621	chr1	5071134	5071633	Rgs20|chr1:5071134-5071633	0.156531539864078	.	.
chr1	5070122	5070621	chr1	5127403	5127902	Atp6v1h|chr1:5127403-5127902	0.154855631110886	.	.
chr1	5070122	5070621	chr1	5127403	5127902	Rgs20|chr1:5127403-5127902	0.154855631110886	.	.
chr1	5070122	5070621	chr1	5170387	5170886	Atp6v1h|chr1:5170387-5170886	0.363556436898713	.	.
chr1	5070122	5070621	chr1	5170387	5170886	Rgs20|chr1:5170387-5170886	0.363556436898713	.	.
chr1	6214386	6214885	chr1	6410037	6410536	4732440D04Rik|chr1:6410037-6410536	0.122349902778228	.	.
chr1	6214386	6214885	chr1	6441268	6441767	4732440D04Rik|chr1:6441268-6441767	0.208625774139335	.	.
chr1	7088594	7089093	chr1	6972946	6973445	Pcmtd1|chr1:6972946-6973445	0.309871236479871	.	.
chr1	7397837	7398336	chr1	7011691	7012190	Gm26901|chr1:7011691-7012190	0.134843737416699	.	.
chr1	7397837	7398336	chr1	7132254	7132753	Gm26901|chr1:7132254-7132753	0.138612109656128	.	.
chr1	7397837	7398336	chr1	7343225	7343724	Gm26901|chr1:7343225-7343724	0.232857247577316	.	.
chr1	9298975	9299474	chr1	9151915	9152414	Sntg1|chr1:9151915-9152414	0.211799229010212	.	.
chr1	9298975	9299474	chr1	9205427	9205926	Sntg1|chr1:9205427-9205926	0.142191217425119	.	.
chr1	9298975	9299474	chr1	9248389	9248888	Sntg1|chr1:9248389-9248888	0.10204225640253	.	.
chr1	9298975	9299474	chr1	9298270	9298769	Sntg1|chr1:9298270-9298769	0.14180947711368	.	.
chr1	9298975	9299474	chr1	9622471	9622970	Sntg1|chr1:9622471-9622970	0.198073664622993	.	.
chr1	9299496	9299995	chr1	9109095	9109594	Sntg1|chr1:9109095-9109594	0.212970418917744	.	.
chr1	9299496	9299995	chr1	9128008	9128507	Sntg1|chr1:9128008-9128507	0.137562061853749	.	.
chr1	9299496	9299995	chr1	9205427	9205926	Sntg1|chr1:9205427-9205926	0.122410369014606	.	.
chr1	9299496	9299995	chr1	9298270	9298769	Sntg1|chr1:9298270-9298769	0.201048077355065	.	.
chr1	9299496	9299995	chr1	9522766	9523265	Sntg1|chr1:9522766-9523265	0.213911234654689	.	.
chr1	9299496	9299995	chr1	9523268	9523767	Sntg1|chr1:9523268-9523767	0.305389286650077	.	.
chr1	9299496	9299995	chr1	9687037	9687536	Sntg1|chr1:9687037-9687536	0.209289834660975	.	.
chr1	9545042	9545541	chr1	9289706	9290205	Rrs1|chr1:9289706-9290205	0.29333084313254	.	.
chr1	9545042	9545541	chr1	9772700	9773199	Rrs1|chr1:9772700-9773199	0.168866603762413	.	.
chr1	9630048	9630547	chr1	9382233	9382732	2610203C22Rik|chr1:9382233-9382732	0.12035434504256	.	.
chr1	9630048	9630547	chr1	9622471	9622970	2610203C22Rik|chr1:9622471-9622970	0.138442672220869	.	.
chr1	9630048	9630547	chr1	9756896	9757395	2610203C22Rik|chr1:9756896-9757395	0.200688125872764	.	.
chr1	9630048	9630547	chr1	9848033	9848532	2610203C22Rik|chr1:9848033-9848532	0.118779164300874	.	.
chr1	9630048	9630547	chr1	9848581	9849080	2610203C22Rik|chr1:9848581-9849080	0.115956457657419	.	.
chr1	9700259	9700758	chr1	9756896	9757395	Mybl1|chr1:9756896-9757395	0.181777004288586	.	.
chr1	9700259	9700758	chr1	9757533	9758032	Mybl1|chr1:9757533-9758032	0.122288958809772	.	.
chr1	9747574	9748073	chr1	9289706	9290205	1700034P13Rik|chr1:9289706-9290205	0.206281310497879	.	.
chr1	9747574	9748073	chr1	9289706	9290205	Vcpip1|chr1:9289706-9290205	0.206281310497879	.	.
chr1	9747574	9748073	chr1	9465950	9466449	1700034P13Rik|chr1:9465950-9466449	0.12541770207553	.	.
chr1	9747574	9748073	chr1	9465950	9466449	Vcpip1|chr1:9465950-9466449	0.12541770207553	.	.
chr1	9747574	9748073	chr1	9564420	9564919	1700034P13Rik|chr1:9564420-9564919	0.27242482891814	.	.
chr1	9747574	9748073	chr1	9564420	9564919	Vcpip1|chr1:9564420-9564919	0.27242482891814	.	.
chr1	9747574	9748073	chr1	9772700	9773199	1700034P13Rik|chr1:9772700-9773199	0.143555412978906	.	.
chr1	9747574	9748073	chr1	9772700	9773199	Vcpip1|chr1:9772700-9773199	0.143555412978906	.	.
chr1	9748256	9748755	chr1	9564420	9564919	1700034P13Rik|chr1:9564420-9564919	0.194325764279008	.	.
chr1	9748256	9748755	chr1	9564420	9564919	Vcpip1|chr1:9564420-9564919	0.194325764279008	.	.
chr1	9748256	9748755	chr1	9756896	9757395	1700034P13Rik|chr1:9756896-9757395	0.147094249884151	.	.
chr1	9748256	9748755	chr1	9756896	9757395	Vcpip1|chr1:9756896-9757395	0.147094249884151	.	.
chr1	9748256	9748755	chr1	9772700	9773199	1700034P13Rik|chr1:9772700-9773199	0.12906196466559	.	.
chr1	9748256	9748755	chr1	9772700	9773199	Vcpip1|chr1:9772700-9773199	0.12906196466559	.	.
chr1	9798078	9798577	chr1	9569900	9570399	Sgk3|chr1:9569900-9570399	0.132914165146997	.	.
chr1	9908384	9908883	chr1	9564420	9564919	Mcmdc2|chr1:9564420-9564919	0.158528811576943	.	.
chr1	9908384	9908883	chr1	9756896	9757395	Mcmdc2|chr1:9756896-9757395	0.106666308963978	.	.
chr1	9943920	9944419	chr1	9564420	9564919	Snhg6|chr1:9564420-9564919	0.170569845327981	.	.
chr1	9943920	9944419	chr1	9756896	9757395	Snhg6|chr1:9756896-9757395	0.105318535024371	.	.
chr1	10037697	10038196	chr1	10110789	10111288	Cops5|chr1:10110789-10111288	0.177937753655667	.	.
chr1	10037697	10038196	chr1	10110789	10111288	Cspp1|chr1:10110789-10111288	0.177937753655667	.	.
chr1	10037697	10038196	chr1	10142273	10142772	Cops5|chr1:10142273-10142772	0.108408826971371	.	.
chr1	10037697	10038196	chr1	10142273	10142772	Cspp1|chr1:10142273-10142772	0.108408826971371	.	.
chr1	10037697	10038196	chr1	10155854	10156353	Cops5|chr1:10155854-10156353	0.116470618816425	.	.
chr1	10037697	10038196	chr1	10155854	10156353	Cspp1|chr1:10155854-10156353	0.116470618816425	.	.
chr1	10037697	10038196	chr1	10195922	10196421	Cops5|chr1:10195922-10196421	0.32868117195507	.	.
chr1	10037697	10038196	chr1	10195922	10196421	Cspp1|chr1:10195922-10196421	0.32868117195507	.	.
chr1	10037697	10038196	chr1	10205491	10205990	Cops5|chr1:10205491-10205990	0.158367319979314	.	.
chr1	10037697	10038196	chr1	10205491	10205990	Cspp1|chr1:10205491-10205990	0.158367319979314	.	.
chr1	10037697	10038196	chr1	10486186	10486685	Cops5|chr1:10486186-10486685	0.127674107876856	.	.
chr1	10037697	10038196	chr1	10486186	10486685	Cspp1|chr1:10486186-10486685	0.127674107876856	.	.
chr1	10037697	10038196	chr1	10486751	10487250	Cops5|chr1:10486751-10487250	0.111431967476888	.	.
chr1	10037697	10038196	chr1	10486751	10487250	Cspp1|chr1:10486751-10487250	0.111431967476888	.	.
chr1	10232301	10232800	chr1	10142273	10142772	Arfgef1|chr1:10142273-10142772	0.134286665758556	.	.
chr1	10232301	10232800	chr1	10155854	10156353	Arfgef1|chr1:10155854-10156353	0.182068420183994	.	.
chr1	10232855	10233354	chr1	10089475	10089974	Arfgef1|chr1:10089475-10089974	0.117804714551148	.	.
chr1	10993243	10993742	chr1	10640109	10640608	Prex2|chr1:10640109-10640608	0.104372112037335	.	.
chr1	10993243	10993742	chr1	10718502	10719001	Prex2|chr1:10718502-10719001	0.161600873352762	.	.
chr1	10993243	10993742	chr1	10759501	10760000	Prex2|chr1:10759501-10760000	0.186341259427901	.	.
chr1	10993243	10993742	chr1	10764267	10764766	Prex2|chr1:10764267-10764766	0.127029732087022	.	.
chr1	10993243	10993742	chr1	10872206	10872705	Prex2|chr1:10872206-10872705	0.14608358320636	.	.
chr1	10993243	10993742	chr1	10942845	10943344	Prex2|chr1:10942845-10943344	0.13927649278606	.	.
chr1	10993243	10993742	chr1	11175747	11176246	Prex2|chr1:11175747-11176246	0.169840017896141	.	.
chr1	10993772	10994271	chr1	10640109	10640608	Prex2|chr1:10640109-10640608	0.216945060534103	.	.
chr1	10993772	10994271	chr1	10678879	10679378	Prex2|chr1:10678879-10679378	0.14279565174426	.	.
chr1	10993772	10994271	chr1	10718502	10719001	Prex2|chr1:10718502-10719001	0.149846368782532	.	.
chr1	10993772	10994271	chr1	10759501	10760000	Prex2|chr1:10759501-10760000	0.102962373251937	.	.
chr1	10993772	10994271	chr1	10764267	10764766	Prex2|chr1:10764267-10764766	0.129835994989117	.	.
chr1	10993772	10994271	chr1	10771716	10772215	Prex2|chr1:10771716-10772215	0.170992247460251	.	.
chr1	10993772	10994271	chr1	10872206	10872705	Prex2|chr1:10872206-10872705	0.178467642943096	.	.
chr1	10993772	10994271	chr1	10874715	10875214	Prex2|chr1:10874715-10875214	0.123296755591668	.	.
chr1	10993772	10994271	chr1	10899258	10899757	Prex2|chr1:10899258-10899757	0.217709841640684	.	.
chr1	10993772	10994271	chr1	10943346	10943845	Prex2|chr1:10943346-10943845	0.1088945702214	.	.
chr1	10993772	10994271	chr1	10949060	10949559	Prex2|chr1:10949060-10949559	0.127157259145859	.	.
chr1	10993772	10994271	chr1	11045682	11046181	Prex2|chr1:11045682-11046181	0.102716156945594	.	.
chr1	10993772	10994271	chr1	11139848	11140347	Prex2|chr1:11139848-11140347	0.13918617680434	.	.
chr1	10993772	10994271	chr1	11175747	11176246	Prex2|chr1:11175747-11176246	0.124112625546921	.	.
chr1	10993772	10994271	chr1	11177671	11178170	Prex2|chr1:11177671-11178170	0.225638388193404	.	.
chr1	10993772	10994271	chr1	11202449	11202948	Prex2|chr1:11202449-11202948	0.145085627417094	.	.
chr1	11413910	11414409	chr1	11175747	11176246	A830018L16Rik|chr1:11175747-11176246	0.116608944203118	.	.
chr1	11413910	11414409	chr1	11589239	11589738	A830018L16Rik|chr1:11589239-11589738	0.147001386259646	.	.
chr1	12671765	12672264	chr1	12401720	12402219	Gm29663|chr1:12401720-12402219	0.187881720776989	.	.
chr1	12671765	12672264	chr1	12410053	12410552	Gm29663|chr1:12410053-12410552	0.480820056048199	.	.
chr1	12671765	12672264	chr1	12418828	12419327	Gm29663|chr1:12418828-12419327	0.108691221165304	.	.
chr1	12671765	12672264	chr1	12500397	12500896	Gm29663|chr1:12500397-12500896	0.170963656708692	.	.
chr1	12671765	12672264	chr1	12555862	12556361	Gm29663|chr1:12555862-12556361	0.15338707962806	.	.
chr1	12671765	12672264	chr1	12640955	12641454	Gm29663|chr1:12640955-12641454	0.344466822140684	.	.
chr1	12671765	12672264	chr1	12718098	12718597	Gm29663|chr1:12718098-12718597	0.427691977401342	.	.
chr1	12671765	12672264	chr1	12718098	12718597	Gm29663|chr1:12718098-12718597	0.427691977401343	.	.
chr1	12671765	12672264	chr1	12729118	12729617	Gm29663|chr1:12729118-12729617	0.136625833019166	.	.
chr1	12691748	12692247	chr1	12410053	12410552	Sulf1|chr1:12410053-12410552	0.476528058224405	.	.
chr1	12691748	12692247	chr1	12418828	12419327	Sulf1|chr1:12418828-12419327	0.108763531586183	.	.
chr1	12691748	12692247	chr1	12500397	12500896	Sulf1|chr1:12500397-12500896	0.220190124629482	.	.
chr1	12691748	12692247	chr1	12555862	12556361	Sulf1|chr1:12555862-12556361	0.208133380604723	.	.
chr1	12691748	12692247	chr1	12640955	12641454	Sulf1|chr1:12640955-12641454	0.304803166241558	.	.
chr1	12691748	12692247	chr1	12718098	12718597	Sulf1|chr1:12718098-12718597	0.31915777950271	.	.
chr1	12692265	12692764	chr1	12410053	12410552	Sulf1|chr1:12410053-12410552	0.513381164614612	.	.
chr1	12692265	12692764	chr1	12418828	12419327	Sulf1|chr1:12418828-12419327	0.116487967121708	.	.
chr1	12692265	12692764	chr1	12500397	12500896	Sulf1|chr1:12500397-12500896	0.159489286606512	.	.
chr1	12692265	12692764	chr1	12555862	12556361	Sulf1|chr1:12555862-12556361	0.23605975613132	.	.
chr1	12692265	12692764	chr1	12566789	12567288	Sulf1|chr1:12566789-12567288	0.147137869371357	.	.
chr1	12692265	12692764	chr1	12640955	12641454	Sulf1|chr1:12640955-12641454	0.342026999758944	.	.
chr1	12692265	12692764	chr1	12718098	12718597	Sulf1|chr1:12718098-12718597	0.385586384579284	.	.
chr1	12692265	12692764	chr1	12729118	12729617	Sulf1|chr1:12729118-12729617	0.114812775518268	.	.
chr1	12692874	12693373	chr1	12410053	12410552	Sulf1|chr1:12410053-12410552	0.429285078245151	.	.
chr1	12692874	12693373	chr1	12500397	12500896	Sulf1|chr1:12500397-12500896	0.248016133509	.	.
chr1	12692874	12693373	chr1	12640955	12641454	Sulf1|chr1:12640955-12641454	0.274634617724391	.	.
chr1	12692874	12693373	chr1	12718098	12718597	Sulf1|chr1:12718098-12718597	0.384200982247165	.	.
chr1	13372876	13373375	chr1	13293196	13293695	Ncoa2|chr1:13293196-13293695	0.117003428389755	.	.
chr1	13372876	13373375	chr1	13307937	13308436	Ncoa2|chr1:13307937-13308436	0.105253327577392	.	.
chr1	13372876	13373375	chr1	13372290	13372789	Ncoa2|chr1:13372290-13372789	0.412666798848428	.	.
chr1	13372876	13373375	chr1	13561529	13562028	Ncoa2|chr1:13561529-13562028	0.268101271889473	.	.
chr1	13372876	13373375	chr1	13615825	13616324	Ncoa2|chr1:13615825-13616324	0.15557032554336	.	.
chr1	13588843	13589342	chr1	13372290	13372789	Tram1|chr1:13372290-13372789	0.180898233487277	.	.
chr1	13588843	13589342	chr1	13490173	13490672	Tram1|chr1:13490173-13490672	0.299926427419211	.	.
chr1	13588843	13589342	chr1	13530694	13531193	Tram1|chr1:13530694-13531193	0.150085811827434	.	.
chr1	13588843	13589342	chr1	13530694	13531193	Tram1|chr1:13530694-13531193	0.150085811827435	.	.
chr1	13588843	13589342	chr1	13901716	13902215	Tram1|chr1:13901716-13902215	0.125872320614427	.	.
chr1	13589563	13590062	chr1	13425930	13426429	Tram1|chr1:13425930-13426429	0.128187208940953	.	.
chr1	13589563	13590062	chr1	13490173	13490672	Tram1|chr1:13490173-13490672	0.247648975881312	.	.
chr1	13589563	13590062	chr1	13530694	13531193	Tram1|chr1:13530694-13531193	0.115038709357286	.	.
chr1	13589563	13590062	chr1	13607816	13608315	Tram1|chr1:13607816-13608315	0.26416056047859	.	.
chr1	13589563	13590062	chr1	13608608	13609107	Tram1|chr1:13608608-13609107	0.121919810297661	.	.
chr1	13589563	13590062	chr1	13901716	13902215	Tram1|chr1:13901716-13902215	0.274006962533947	.	.
chr1	13659706	13660205	chr1	13269719	13270218	Lactb2|chr1:13269719-13270218	0.133313006674914	.	.
chr1	13659706	13660205	chr1	13307937	13308436	Lactb2|chr1:13307937-13308436	0.215228950476433	.	.
chr1	13659706	13660205	chr1	13313874	13314373	Lactb2|chr1:13313874-13314373	0.235109320356415	.	.
chr1	13659706	13660205	chr1	13372290	13372789	Lactb2|chr1:13372290-13372789	0.112494660318438	.	.
chr1	13659706	13660205	chr1	13426757	13427256	Lactb2|chr1:13426757-13427256	0.169641649128392	.	.
chr1	13659706	13660205	chr1	13561529	13562028	Lactb2|chr1:13561529-13562028	0.167599816830524	.	.
chr1	13659706	13660205	chr1	13599193	13599692	Lactb2|chr1:13599193-13599692	0.167291077528894	.	.
chr1	13659706	13660205	chr1	13630942	13631441	Lactb2|chr1:13630942-13631441	0.279894623045911	.	.
chr1	13659706	13660205	chr1	13771623	13772122	Lactb2|chr1:13771623-13772122	0.112247825706056	.	.
chr1	13659706	13660205	chr1	13989473	13989972	Lactb2|chr1:13989473-13989972	0.133031827124392	.	.
chr1	13660314	13660813	chr1	13342380	13342879	Lactb2|chr1:13342380-13342879	0.107368610141562	.	.
chr1	14309549	14310048	chr1	14139665	14140164	Eya1|chr1:14139665-14140164	0.241359671465209	.	.
chr1	14309549	14310048	chr1	14181453	14181952	Eya1|chr1:14181453-14181952	0.294856689299102	.	.
chr1	14309549	14310048	chr1	14204214	14204713	Eya1|chr1:14204214-14204713	0.134934930071087	.	.
chr1	14309549	14310048	chr1	14219821	14220320	Eya1|chr1:14219821-14220320	0.122682950137147	.	.
chr1	14309549	14310048	chr1	14225403	14225902	Eya1|chr1:14225403-14225902	0.160618416887665	.	.
chr1	14309549	14310048	chr1	14234125	14234624	Eya1|chr1:14234125-14234624	0.113446210627201	.	.
chr1	14309549	14310048	chr1	14252829	14253328	Eya1|chr1:14252829-14253328	0.11331378429795	.	.
chr1	14309549	14310048	chr1	14359419	14359918	Eya1|chr1:14359419-14359918	0.199751328627279	.	.
chr1	14309549	14310048	chr1	14484440	14484939	Eya1|chr1:14484440-14484939	0.11604204546183	.	.
chr1	14309549	14310048	chr1	14545784	14546283	Eya1|chr1:14545784-14546283	0.195858998367194	.	.
chr1	14309549	14310048	chr1	14620503	14621002	Eya1|chr1:14620503-14621002	0.192232185413096	.	.
chr1	14309549	14310048	chr1	14627135	14627634	Eya1|chr1:14627135-14627634	0.165548440358768	.	.
chr1	14309549	14310048	chr1	14640492	14640991	Eya1|chr1:14640492-14640991	0.174632793540312	.	.
chr1	14309549	14310048	chr1	14739996	14740495	Eya1|chr1:14739996-14740495	0.180320684302335	.	.
chr1	14755218	14755717	chr1	14863470	14863969	Msc|chr1:14863470-14863969	0.117471470450849	.	.
chr1	14755218	14755717	chr1	15056917	15057416	Msc|chr1:15056917-15057416	0.110188871642403	.	.
chr1	14755218	14755717	chr1	15121824	15122323	Msc|chr1:15121824-15122323	0.137472158996237	.	.
chr1	14755218	14755717	chr1	15122351	15122850	Msc|chr1:15122351-15122850	0.285601610666503	.	.
chr1	14918622	14919121	chr1	14627135	14627634	Trpa1|chr1:14627135-14627634	0.152522684935981	.	.
chr1	14918622	14919121	chr1	14635842	14636341	Trpa1|chr1:14635842-14636341	0.11378676483605	.	.
chr1	14918622	14919121	chr1	14640492	14640991	Trpa1|chr1:14640492-14640991	0.136672036521477	.	.
chr1	14918622	14919121	chr1	14712235	14712734	Trpa1|chr1:14712235-14712734	0.204714548344293	.	.
chr1	14918622	14919121	chr1	14858340	14858839	Trpa1|chr1:14858340-14858839	0.261758623047381	.	.
chr1	15286608	15287107	chr1	15056917	15057416	Kcnb2|chr1:15056917-15057416	0.114419494184949	.	.
chr1	15805340	15805839	chr1	15899561	15900060	Terf1|chr1:15899561-15900060	0.216793306240166	.	.
chr1	15805340	15805839	chr1	16111684	16112183	Terf1|chr1:16111684-16112183	0.194643196544732	.	.
chr1	15892493	15892992	chr1	15899561	15900060	Sbspon|chr1:15899561-15900060	0.411629204208987	.	.
chr1	15892493	15892992	chr1	15994072	15994571	Sbspon|chr1:15994072-15994571	0.160558907211161	.	.
chr1	15892493	15892992	chr1	16111684	16112183	Sbspon|chr1:16111684-16112183	0.378230458412638	.	.
chr1	15892493	15892992	chr1	16172879	16173378	Sbspon|chr1:16172879-16173378	0.267702775589673	.	.
chr1	16093096	16093595	chr1	15898765	15899264	4930444P10Rik|chr1:15898765-15899264	0.252331041404686	.	.
chr1	16093096	16093595	chr1	15899561	15900060	4930444P10Rik|chr1:15899561-15900060	0.272680088250446	.	.
chr1	16093096	16093595	chr1	15994072	15994571	4930444P10Rik|chr1:15994072-15994571	0.204679000114303	.	.
chr1	16104453	16104952	chr1	16111684	16112183	Rpl7|chr1:16111684-16112183	0.120010351789356	.	.
chr1	16104999	16105498	chr1	15899561	15900060	Rdh10|chr1:15899561-15900060	0.131377731205265	.	.
chr1	16104999	16105498	chr1	15899561	15900060	Rpl7|chr1:15899561-15900060	0.131377731205265	.	.
chr1	16105563	16106062	chr1	15899561	15900060	Rdh10|chr1:15899561-15900060	0.24523834296749	.	.
chr1	16105563	16106062	chr1	16172879	16173378	Rdh10|chr1:16172879-16173378	0.128080806443836	.	.
chr1	16519035	16519534	chr1	16798252	16798751	Stau2|chr1:16798252-16798751	0.159245403807604	.	.
chr1	16656744	16657243	chr1	16904741	16905240	D030040B21Rik|chr1:16904741-16905240	0.103396424687762	.	.
chr1	16656744	16657243	chr1	16904741	16905240	Eloc|chr1:16904741-16905240	0.103396424687762	.	.
chr1	16657258	16657757	chr1	16904741	16905240	D030040B21Rik|chr1:16904741-16905240	0.164596753657834	.	.
chr1	16657258	16657757	chr1	16904741	16905240	Eloc|chr1:16904741-16905240	0.164596753657834	.	.
chr1	16664905	16665404	chr1	16510697	16511196	Tmem70|chr1:16510697-16511196	0.132879706928295	.	.
chr1	16665581	16666080	chr1	16591518	16592017	Tmem70|chr1:16591518-16592017	0.135335846691641	.	.
chr1	17097665	17098164	chr1	16798252	16798751	Jph1|chr1:16798252-16798751	0.108954701482613	.	.
chr1	17097665	17098164	chr1	17123369	17123868	Jph1|chr1:17123369-17123868	0.114031526666125	.	.
chr1	17097665	17098164	chr1	17163496	17163995	Jph1|chr1:17163496-17163995	0.105698456942412	.	.
chr1	17097665	17098164	chr1	17450415	17450914	Jph1|chr1:17450415-17450914	0.102953789065768	.	.
chr1	17097665	17098164	chr1	17484375	17484874	Jph1|chr1:17484375-17484874	0.349640943209588	.	.
chr1	17098192	17098691	chr1	17450415	17450914	Jph1|chr1:17450415-17450914	0.107724414095113	.	.
chr1	17098192	17098691	chr1	17484375	17484874	Jph1|chr1:17484375-17484874	0.102051868469223	.	.
chr1	17145142	17145641	chr1	17415897	17416396	Gdap1|chr1:17415897-17416396	0.125545272609457	.	.
chr1	17727070	17727569	chr1	17450415	17450914	Crispld1|chr1:17450415-17450914	0.185714581686667	.	.
chr1	17727070	17727569	chr1	17450415	17450914	Gm16070|chr1:17450415-17450914	0.185714581686667	.	.
chr1	17727070	17727569	chr1	17718466	17718965	Crispld1|chr1:17718466-17718965	0.161861723034686	.	.
chr1	17727070	17727569	chr1	17718466	17718965	Gm16070|chr1:17718466-17718965	0.161861723034686	.	.
chr1	17727070	17727569	chr1	17980561	17981060	Crispld1|chr1:17980561-17981060	0.180748579215548	.	.
chr1	17727070	17727569	chr1	17980561	17981060	Gm16070|chr1:17980561-17981060	0.180748579215548	.	.
chr1	17727608	17728107	chr1	17718466	17718965	Crispld1|chr1:17718466-17718965	0.206762185274561	.	.
chr1	17727608	17728107	chr1	17718466	17718965	Gm16070|chr1:17718466-17718965	0.206762185274561	.	.
chr1	17727608	17728107	chr1	17838342	17838841	Crispld1|chr1:17838342-17838841	0.114585009723737	.	.
chr1	17727608	17728107	chr1	17838342	17838841	Gm16070|chr1:17838342-17838841	0.114585009723737	.	.
chr1	17727608	17728107	chr1	17980561	17981060	Crispld1|chr1:17980561-17981060	0.397715836362196	.	.
chr1	17727608	17728107	chr1	17980561	17981060	Gm16070|chr1:17980561-17981060	0.397715836362196	.	.
chr1	18057998	18058497	chr1	18043789	18044288	Gm28756|chr1:18043789-18044288	0.180057386731847	.	.
chr1	20820187	20820686	chr1	20513637	20514136	Mcm3|chr1:20513637-20514136	0.10511934031553	.	.
chr1	20820187	20820686	chr1	20905651	20906150	Mcm3|chr1:20905651-20906150	0.17307956355318	.	.
chr1	20820187	20820686	chr1	20906237	20906736	Mcm3|chr1:20906237-20906736	0.132894664864595	.	.
chr1	20820187	20820686	chr1	20912038	20912537	Mcm3|chr1:20912038-20912537	0.128899645769075	.	.
chr1	20820187	20820686	chr1	20912547	20913046	Mcm3|chr1:20912547-20913046	0.294705658130478	.	.
chr1	20820187	20820686	chr1	21008791	21009290	Mcm3|chr1:21008791-21009290	0.142976504996333	.	.
chr1	20820187	20820686	chr1	21086253	21086752	Mcm3|chr1:21086253-21086752	0.142322617777189	.	.
chr1	20890311	20890810	chr1	20502781	20503280	6720483E21Rik|chr1:20502781-20503280	0.12328538989052	.	.
chr1	20890311	20890810	chr1	20502781	20503280	Paqr8|chr1:20502781-20503280	0.12328538989052	.	.
chr1	20890311	20890810	chr1	20682151	20682650	6720483E21Rik|chr1:20682151-20682650	0.197380757381394	.	.
chr1	20890311	20890810	chr1	20682151	20682650	Paqr8|chr1:20682151-20682650	0.197380757381394	.	.
chr1	20890311	20890810	chr1	20801628	20802127	6720483E21Rik|chr1:20801628-20802127	0.103323055592378	.	.
chr1	20890311	20890810	chr1	20801628	20802127	Paqr8|chr1:20801628-20802127	0.103323055592378	.	.
chr1	20890311	20890810	chr1	20933361	20933860	6720483E21Rik|chr1:20933361-20933860	0.21353971281693	.	.
chr1	20890311	20890810	chr1	20933361	20933860	Paqr8|chr1:20933361-20933860	0.21353971281693	.	.
chr1	20890857	20891356	chr1	20905651	20906150	6720483E21Rik|chr1:20905651-20906150	0.219202381668962	.	.
chr1	20890857	20891356	chr1	20905651	20906150	Paqr8|chr1:20905651-20906150	0.219202381668962	.	.
chr1	20890857	20891356	chr1	20906237	20906736	6720483E21Rik|chr1:20906237-20906736	0.167510831862264	.	.
chr1	20890857	20891356	chr1	20906237	20906736	Paqr8|chr1:20906237-20906736	0.167510831862264	.	.
chr1	20951400	20951899	chr1	20502781	20503280	Efhc1|chr1:20502781-20503280	0.102964052120019	.	.
chr1	20951400	20951899	chr1	20885793	20886292	Efhc1|chr1:20885793-20886292	0.171620896958905	.	.
chr1	20951400	20951899	chr1	20905651	20906150	Efhc1|chr1:20905651-20906150	0.169306641334534	.	.
chr1	20951400	20951899	chr1	20906237	20906736	Efhc1|chr1:20906237-20906736	0.123108840753342	.	.
chr1	20951400	20951899	chr1	21166203	21166702	Efhc1|chr1:21166203-21166702	0.20393306548616	.	.
chr1	21079134	21079633	chr1	20912547	20913046	Gm28287|chr1:20912547-20913046	0.175974171362525	.	.
chr1	21079134	21079633	chr1	20912547	20913046	Tram2|chr1:20912547-20913046	0.175974171362525	.	.
chr1	21079134	21079633	chr1	20919657	20920156	Gm28287|chr1:20919657-20920156	0.150178231296768	.	.
chr1	21079134	21079633	chr1	20919657	20920156	Tram2|chr1:20919657-20920156	0.150178231296768	.	.
chr1	21079134	21079633	chr1	21161761	21162260	Gm28287|chr1:21161761-21162260	0.103032123421904	.	.
chr1	21079134	21079633	chr1	21161761	21162260	Tram2|chr1:21161761-21162260	0.103032123421904	.	.
chr1	21079134	21079633	chr1	21411526	21412025	Gm28287|chr1:21411526-21412025	0.255407159779549	.	.
chr1	21079134	21079633	chr1	21411526	21412025	Tram2|chr1:21411526-21412025	0.255407159779549	.	.
chr1	21218543	21219042	chr1	20880399	20880898	Tmem14a|chr1:20880399-20880898	0.105638817586903	.	.
chr1	21218543	21219042	chr1	20905651	20906150	Tmem14a|chr1:20905651-20906150	0.189469619975295	.	.
chr1	21218543	21219042	chr1	20912547	20913046	Tmem14a|chr1:20912547-20913046	0.226166530193069	.	.
chr1	21218543	21219042	chr1	21002811	21003310	Tmem14a|chr1:21002811-21003310	0.162312893026777	.	.
chr1	21218543	21219042	chr1	21086253	21086752	Tmem14a|chr1:21086253-21086752	0.133270995067679	.	.
chr1	21218543	21219042	chr1	21161761	21162260	Tmem14a|chr1:21161761-21162260	0.110637502488589	.	.
chr1	21218543	21219042	chr1	21411526	21412025	Tmem14a|chr1:21411526-21412025	0.184199059602922	.	.
chr1	21240260	21240759	chr1	20795765	20796264	Gsta3|chr1:20795765-20796264	0.57768226769299	.	.
chr1	21240260	21240759	chr1	21109961	21110460	Gsta3|chr1:21109961-21110460	0.505146157522022	.	.
chr1	21240260	21240759	chr1	21232056	21232555	Gsta3|chr1:21232056-21232555	0.191052096820997	.	.
chr1	21240260	21240759	chr1	21246260	21246759	Gsta3|chr1:21246260-21246759	0.182434555806427	.	.
chr1	21240260	21240759	chr1	21365551	21366050	Gsta3|chr1:21365551-21366050	0.109255886776618	.	.
chr1	21240260	21240759	chr1	21440440	21440939	Gsta3|chr1:21440440-21440939	0.232115609076997	.	.
chr1	21240260	21240759	chr1	21496233	21496732	Gsta3|chr1:21496233-21496732	0.311424277078471	.	.
chr1	21240260	21240759	chr1	21499815	21500314	Gsta3|chr1:21499815-21500314	0.117240445721583	.	.
chr1	21271420	21271919	chr1	21002811	21003310	Gm28836|chr1:21002811-21003310	0.194169915537649	.	.
chr1	21271420	21271919	chr1	21086253	21086752	Gm28836|chr1:21086253-21086752	0.223652969521149	.	.
chr1	21961224	21961723	chr1	21829900	21830399	Kcnq5|chr1:21829900-21830399	0.121600947968379	.	.
chr1	21961224	21961723	chr1	21855775	21856274	Kcnq5|chr1:21855775-21856274	0.118000289903116	.	.
chr1	21961224	21961723	chr1	21960122	21960621	Kcnq5|chr1:21960122-21960621	0.159976955594396	.	.
chr1	21961224	21961723	chr1	21963084	21963583	Kcnq5|chr1:21963084-21963583	0.202564126627599	.	.
chr1	21961224	21961723	chr1	22046190	22046689	Kcnq5|chr1:22046190-22046689	0.212027003541832	.	.
chr1	22805771	22806270	chr1	23139343	23139842	Rims1|chr1:23139343-23139842	0.129354822884587	.	.
chr1	22805771	22806270	chr1	23204242	23204741	Rims1|chr1:23204242-23204741	0.105670287261348	.	.
chr1	23574480	23574979	chr1	23256580	23257079	Gm28822|chr1:23256580-23257079	0.132250008866046	.	.
chr1	23574480	23574979	chr1	23321146	23321645	Gm28822|chr1:23321146-23321645	0.190445764507575	.	.
chr1	23574480	23574979	chr1	23382622	23383121	Gm28822|chr1:23382622-23383121	0.160971456256483	.	.
chr1	23574480	23574979	chr1	23490538	23491037	Gm28822|chr1:23490538-23491037	0.119197143347986	.	.
chr1	23574480	23574979	chr1	23519605	23520104	Gm28822|chr1:23519605-23520104	0.142365386082751	.	.
chr1	23574480	23574979	chr1	23520116	23520615	Gm28822|chr1:23520116-23520615	0.219225669547972	.	.
chr1	23575015	23575514	chr1	23321146	23321645	Gm28822|chr1:23321146-23321645	0.183322386284715	.	.
chr1	23575015	23575514	chr1	23351767	23352266	Gm28822|chr1:23351767-23352266	0.184296616153499	.	.
chr1	23575015	23575514	chr1	23358950	23359449	Gm28822|chr1:23358950-23359449	0.119797871617688	.	.
chr1	23575015	23575514	chr1	23519605	23520104	Gm28822|chr1:23519605-23520104	0.16824355426365	.	.
chr1	23575015	23575514	chr1	23520116	23520615	Gm28822|chr1:23520116-23520615	0.283946842156641	.	.
chr1	24586286	24586785	chr1	24458937	24459436	Col19a1|chr1:24458937-24459436	0.11448179059473	.	.
chr1	24586286	24586785	chr1	24558122	24558621	Col19a1|chr1:24558122-24558621	0.140932500231368	.	.
chr1	24586286	24586785	chr1	24672506	24673005	Col19a1|chr1:24672506-24673005	0.123271151634932	.	.
chr1	24586286	24586785	chr1	24814326	24814825	Col19a1|chr1:24814326-24814825	0.118094181130892	.	.
chr1	24586286	24586785	chr1	24901204	24901703	Col19a1|chr1:24901204-24901703	0.159094872111452	.	.
chr1	24586286	24586785	chr1	24918508	24919007	Col19a1|chr1:24918508-24919007	0.250566506933432	.	.
chr1	24586286	24586785	chr1	24919040	24919539	Col19a1|chr1:24919040-24919539	0.232383379661639	.	.
chr1	24587149	24587648	chr1	24302637	24303136	Col19a1|chr1:24302637-24303136	0.123108656573126	.	.
chr1	24587149	24587648	chr1	24615721	24616220	Col19a1|chr1:24615721-24616220	0.18032750437327	.	.
chr1	24678265	24678764	chr1	24495398	24495897	Lmbrd1|chr1:24495398-24495897	0.112610933885973	.	.
chr1	24678265	24678764	chr1	24611656	24612155	Lmbrd1|chr1:24611656-24612155	0.134795207559649	.	.
chr1	24678265	24678764	chr1	24611656	24612155	Lmbrd1|chr1:24611656-24612155	0.13479520755965	.	.
chr1	24678265	24678764	chr1	24613347	24613846	Lmbrd1|chr1:24613347-24613846	0.111683522902455	.	.
chr1	24678265	24678764	chr1	24614797	24615296	Lmbrd1|chr1:24614797-24615296	0.141098047346735	.	.
chr1	24678265	24678764	chr1	24883567	24884066	Lmbrd1|chr1:24883567-24884066	0.120183401673809	.	.
chr1	25829930	25830429	chr1	26227944	26228443	Adgrb3|chr1:26227944-26228443	0.230751003584392	.	.
chr1	30872795	30873294	chr1	30595347	30595846	Phf3|chr1:30595347-30595846	0.189730849144477	.	.
chr1	30872795	30873294	chr1	31106467	31106966	Phf3|chr1:31106467-31106966	0.106616532250932	.	.
chr1	30873430	30873929	chr1	30565242	30565741	Phf3|chr1:30565242-30565741	0.130785973565011	.	.
chr1	30873430	30873929	chr1	30584783	30585282	Phf3|chr1:30584783-30585282	0.106303017359905	.	.
chr1	30873430	30873929	chr1	30740784	30741283	Phf3|chr1:30740784-30741283	0.159945601870985	.	.
chr1	30873430	30873929	chr1	31153918	31154417	Phf3|chr1:31153918-31154417	0.271489396174015	.	.
chr1	30873430	30873929	chr1	31233074	31233573	Phf3|chr1:31233074-31233573	0.163615981079205	.	.
chr1	30873430	30873929	chr1	31233594	31234093	Phf3|chr1:31233594-31234093	0.164991701604662	.	.
chr1	30873942	30874441	chr1	30565242	30565741	Phf3|chr1:30565242-30565741	0.114578526040475	.	.
chr1	30873942	30874441	chr1	30582365	30582864	Phf3|chr1:30582365-30582864	0.128673095137344	.	.
chr1	30873942	30874441	chr1	30825540	30826039	Phf3|chr1:30825540-30826039	0.144082580896599	.	.
chr1	30873942	30874441	chr1	31057070	31057569	Phf3|chr1:31057070-31057569	0.160020105881293	.	.
chr1	30949080	30949579	chr1	30565242	30565741	Ptp4a1|chr1:30565242-30565741	0.135294701827791	.	.
chr1	30949080	30949579	chr1	30584783	30585282	Ptp4a1|chr1:30584783-30585282	0.123378767198091	.	.
chr1	30949080	30949579	chr1	31233074	31233573	Ptp4a1|chr1:31233074-31233573	0.11245935024879	.	.
chr1	30949080	30949579	chr1	31233594	31234093	Ptp4a1|chr1:31233594-31234093	0.140619156970395	.	.
chr1	30949582	30950081	chr1	30503190	30503689	Ptp4a1|chr1:30503190-30503689	0.135912958291635	.	.
chr1	30949582	30950081	chr1	30588278	30588777	Ptp4a1|chr1:30588278-30588777	0.104584686088256	.	.
chr1	30949582	30950081	chr1	30740784	30741283	Ptp4a1|chr1:30740784-30741283	0.116162265469577	.	.
chr1	30949582	30950081	chr1	30776088	30776587	Ptp4a1|chr1:30776088-30776587	0.131058667807465	.	.
chr1	30949582	30950081	chr1	30839755	30840254	Ptp4a1|chr1:30839755-30840254	0.251302408726552	.	.
chr1	30949582	30950081	chr1	31034591	31035090	Ptp4a1|chr1:31034591-31035090	0.114851709790889	.	.
chr1	30949582	30950081	chr1	31102929	31103428	Ptp4a1|chr1:31102929-31103428	0.233623422572311	.	.
chr1	30949582	30950081	chr1	31233074	31233573	Ptp4a1|chr1:31233074-31233573	0.110026253909519	.	.
chr1	30949582	30950081	chr1	31233594	31234093	Ptp4a1|chr1:31233594-31234093	0.103757258053339	.	.
chr1	32172459	32172958	chr1	32093437	32093936	Khdrbs2|chr1:32093437-32093936	0.133067033223955	.	.
chr1	32172459	32172958	chr1	32309610	32310109	Khdrbs2|chr1:32309610-32310109	0.135947262114413	.	.
chr1	33214722	33215221	chr1	32985324	32985823	Gm37591|chr1:32985324-32985823	0.341299669959773	.	.
chr1	33214722	33215221	chr1	32988464	32988963	Gm37591|chr1:32988464-32988963	0.267478234204024	.	.
chr1	33214722	33215221	chr1	33097924	33098423	Gm37591|chr1:33097924-33098423	0.253646845721912	.	.
chr1	33214722	33215221	chr1	33109032	33109531	Gm37591|chr1:33109032-33109531	0.387540772132237	.	.
chr1	33214722	33215221	chr1	33174447	33174946	Gm37591|chr1:33174447-33174946	0.314339797594963	.	.
chr1	33214722	33215221	chr1	33175600	33176099	Gm37591|chr1:33175600-33176099	0.314919089021917	.	.
chr1	33214722	33215221	chr1	33195064	33195563	Gm37591|chr1:33195064-33195563	0.195055361270451	.	.
chr1	33214722	33215221	chr1	33201409	33201908	Gm37591|chr1:33201409-33201908	0.227765552085132	.	.
chr1	33214722	33215221	chr1	33284093	33284592	Gm37591|chr1:33284093-33284592	0.569925415870509	.	.
chr1	33214722	33215221	chr1	33355150	33355649	Gm37591|chr1:33355150-33355649	0.215664864217672	.	.
chr1	33214722	33215221	chr1	33367696	33368195	Gm37591|chr1:33367696-33368195	0.242306318289339	.	.
chr1	34439491	34439990	chr1	34468361	34468860	Ccdc115|chr1:34468361-34468860	0.128166348497359	.	.
chr1	34439491	34439990	chr1	34468361	34468860	Imp4|chr1:34468361-34468860	0.128166348497359	.	.
chr1	34439491	34439990	chr1	34583679	34584178	Ccdc115|chr1:34583679-34584178	0.145402948359011	.	.
chr1	34439491	34439990	chr1	34583679	34584178	Imp4|chr1:34583679-34584178	0.145402948359011	.	.
chr1	34439491	34439990	chr1	34665018	34665517	Ccdc115|chr1:34665018-34665517	0.30872021451651	.	.
chr1	34439491	34439990	chr1	34665018	34665517	Imp4|chr1:34665018-34665517	0.30872021451651	.	.
chr1	34439491	34439990	chr1	34696475	34696974	Ccdc115|chr1:34696475-34696974	0.168881595899249	.	.
chr1	34439491	34439990	chr1	34696475	34696974	Imp4|chr1:34696475-34696974	0.168881595899249	.	.
chr1	34459438	34459937	chr1	34277144	34277643	Ptpn18|chr1:34277144-34277643	0.105607884325024	.	.
chr1	34459438	34459937	chr1	34300508	34301007	Ptpn18|chr1:34300508-34301007	0.135473583908831	.	.
chr1	34579442	34579941	chr1	34276404	34276903	1700101I19Rik|chr1:34276404-34276903	0.206618415462257	.	.
chr1	34579442	34579941	chr1	34276404	34276903	Amer3|chr1:34276404-34276903	0.206618415462257	.	.
chr1	34579442	34579941	chr1	34277144	34277643	1700101I19Rik|chr1:34277144-34277643	0.152738572110954	.	.
chr1	34579442	34579941	chr1	34277144	34277643	Amer3|chr1:34277144-34277643	0.152738572110954	.	.
chr1	34579442	34579941	chr1	34468361	34468860	1700101I19Rik|chr1:34468361-34468860	0.304734021505227	.	.
chr1	34579442	34579941	chr1	34468361	34468860	Amer3|chr1:34468361-34468860	0.304734021505227	.	.
chr1	34579442	34579941	chr1	34665018	34665517	1700101I19Rik|chr1:34665018-34665517	0.250558239793479	.	.
chr1	34579442	34579941	chr1	34665018	34665517	Amer3|chr1:34665018-34665517	0.250558239793479	.	.
chr1	34579442	34579941	chr1	34742213	34742712	1700101I19Rik|chr1:34742213-34742712	0.140293541229632	.	.
chr1	34579442	34579941	chr1	34742213	34742712	Amer3|chr1:34742213-34742712	0.140293541229632	.	.
chr1	34677895	34678394	chr1	34468361	34468860	Arhgef4|chr1:34468361-34468860	0.10750885054829	.	.
chr1	34677895	34678394	chr1	34664140	34664639	Arhgef4|chr1:34664140-34664639	0.194725247009641	.	.
chr1	34677895	34678394	chr1	34665018	34665517	Arhgef4|chr1:34665018-34665517	0.159011157363886	.	.
chr1	34801460	34801959	chr1	34793414	34793913	Arhgef4|chr1:34793414-34793913	0.147393233372044	.	.
chr1	34801460	34801959	chr1	34830919	34831418	Arhgef4|chr1:34830919-34831418	0.17555854323827	.	.
chr1	34801460	34801959	chr1	35234529	35235028	Arhgef4|chr1:35234529-35235028	0.288762696888594	.	.
chr1	34802224	34802723	chr1	34750293	34750792	Arhgef4|chr1:34750293-34750792	0.157767662374634	.	.
chr1	34802224	34802723	chr1	34752832	34753331	Arhgef4|chr1:34752832-34753331	0.102702642691698	.	.
chr1	34802224	34802723	chr1	34793414	34793913	Arhgef4|chr1:34793414-34793913	0.175852636193679	.	.
chr1	34802224	34802723	chr1	34793992	34794491	Arhgef4|chr1:34793992-34794491	0.19493157289229	.	.
chr1	34802224	34802723	chr1	34830919	34831418	Arhgef4|chr1:34830919-34831418	0.321893736476459	.	.
chr1	34802224	34802723	chr1	35234529	35235028	Arhgef4|chr1:35234529-35235028	0.25700272653708	.	.
chr1	34842804	34843303	chr1	34857493	34857992	Fam168b|chr1:34857493-34857992	0.118059060353151	.	.
chr1	34849768	34850267	chr1	34766830	34767329	Plekhb2|chr1:34766830-34767329	0.107223260354329	.	.
chr1	34849768	34850267	chr1	35212284	35212783	Plekhb2|chr1:35212284-35212783	0.121237427479915	.	.
chr1	37540354	37540853	chr1	37583904	37584403	Mgat4a|chr1:37583904-37584403	0.103988673646773	.	.
chr1	37540864	37541363	chr1	37586074	37586573	Mgat4a|chr1:37586074-37586573	0.134973529693046	.	.
chr1	37540864	37541363	chr1	37709652	37710151	Mgat4a|chr1:37709652-37710151	0.164428874670813	.	.
chr1	37540864	37541363	chr1	37725725	37726224	Mgat4a|chr1:37725725-37726224	0.157071526614301	.	.
chr1	37540864	37541363	chr1	37931762	37932261	Mgat4a|chr1:37931762-37932261	0.102026489330664	.	.
chr1	37540864	37541363	chr1	37959295	37959794	Mgat4a|chr1:37959295-37959794	0.2101039836592	.	.
chr1	37614024	37614523	chr1	37518098	37518597	4930556I23Rik|chr1:37518098-37518597	0.113469859049642	.	.
chr1	37614024	37614523	chr1	37518686	37519185	4930556I23Rik|chr1:37518686-37519185	0.196455130312846	.	.
chr1	37614024	37614523	chr1	37650982	37651481	4930556I23Rik|chr1:37650982-37651481	0.253830350506859	.	.
chr1	37614024	37614523	chr1	37651603	37652102	4930556I23Rik|chr1:37651603-37652102	0.213275719032025	.	.
chr1	37614024	37614523	chr1	37671005	37671504	4930556I23Rik|chr1:37671005-37671504	0.289122572968832	.	.
chr1	37614024	37614523	chr1	37686791	37687290	4930556I23Rik|chr1:37686791-37687290	0.137200456231104	.	.
chr1	37614024	37614523	chr1	37695470	37695969	4930556I23Rik|chr1:37695470-37695969	0.247875342741415	.	.
chr1	37614024	37614523	chr1	37709652	37710151	4930556I23Rik|chr1:37709652-37710151	0.191313297049397	.	.
chr1	37614024	37614523	chr1	37726317	37726816	4930556I23Rik|chr1:37726317-37726816	0.113196209566981	.	.
chr1	37614024	37614523	chr1	37728032	37728531	4930556I23Rik|chr1:37728032-37728531	0.193603350475782	.	.
chr1	37614024	37614523	chr1	37784445	37784944	4930556I23Rik|chr1:37784445-37784944	0.142392392486223	.	.
chr1	37614024	37614523	chr1	37903135	37903634	4930556I23Rik|chr1:37903135-37903634	0.191385718352539	.	.
chr1	37614024	37614523	chr1	37922522	37923021	4930556I23Rik|chr1:37922522-37923021	0.120519096538375	.	.
chr1	37614024	37614523	chr1	37968738	37969237	4930556I23Rik|chr1:37968738-37969237	0.173489215050893	.	.
chr1	37719678	37720177	chr1	37628704	37629203	2010300C02Rik|chr1:37628704-37629203	0.180604766322628	.	.
chr1	37719678	37720177	chr1	37650982	37651481	2010300C02Rik|chr1:37650982-37651481	0.271563780141774	.	.
chr1	37719678	37720177	chr1	37651603	37652102	2010300C02Rik|chr1:37651603-37652102	0.116263876250351	.	.
chr1	37719678	37720177	chr1	37695470	37695969	2010300C02Rik|chr1:37695470-37695969	0.240414640885245	.	.
chr1	37719678	37720177	chr1	37696007	37696506	2010300C02Rik|chr1:37696007-37696506	0.253122012529597	.	.
chr1	37719678	37720177	chr1	37708865	37709364	2010300C02Rik|chr1:37708865-37709364	0.232301539129511	.	.
chr1	37719678	37720177	chr1	37709652	37710151	2010300C02Rik|chr1:37709652-37710151	0.131855377017883	.	.
chr1	37719678	37720177	chr1	37725725	37726224	2010300C02Rik|chr1:37725725-37726224	0.163607038083179	.	.
chr1	37719678	37720177	chr1	37726317	37726816	2010300C02Rik|chr1:37726317-37726816	0.153902332372012	.	.
chr1	37719678	37720177	chr1	37850677	37851176	2010300C02Rik|chr1:37850677-37851176	0.318371393013737	.	.
chr1	37719678	37720177	chr1	37922522	37923021	2010300C02Rik|chr1:37922522-37923021	0.159414312692084	.	.
chr1	37720763	37721262	chr1	37518686	37519185	2010300C02Rik|chr1:37518686-37519185	0.176596661166238	.	.
chr1	37720763	37721262	chr1	37628704	37629203	2010300C02Rik|chr1:37628704-37629203	0.149650433393896	.	.
chr1	37720763	37721262	chr1	37639092	37639591	2010300C02Rik|chr1:37639092-37639591	0.162949016344269	.	.
chr1	37720763	37721262	chr1	37650982	37651481	2010300C02Rik|chr1:37650982-37651481	0.290101919538445	.	.
chr1	37720763	37721262	chr1	37671005	37671504	2010300C02Rik|chr1:37671005-37671504	0.171275644090857	.	.
chr1	37720763	37721262	chr1	37678238	37678737	2010300C02Rik|chr1:37678238-37678737	0.216853366068757	.	.
chr1	37720763	37721262	chr1	37709652	37710151	2010300C02Rik|chr1:37709652-37710151	0.217289710657176	.	.
chr1	37720763	37721262	chr1	37725725	37726224	2010300C02Rik|chr1:37725725-37726224	0.146489325243376	.	.
chr1	37720763	37721262	chr1	37726317	37726816	2010300C02Rik|chr1:37726317-37726816	0.126680006605672	.	.
chr1	37720763	37721262	chr1	37742623	37743122	2010300C02Rik|chr1:37742623-37743122	0.104340928424908	.	.
chr1	37720763	37721262	chr1	37903135	37903634	2010300C02Rik|chr1:37903135-37903634	0.198361922981755	.	.
chr1	37720763	37721262	chr1	37922522	37923021	2010300C02Rik|chr1:37922522-37923021	0.265579429524744	.	.
chr1	37720763	37721262	chr1	37968738	37969237	2010300C02Rik|chr1:37968738-37969237	0.174157260543341	.	.
chr1	37864699	37865198	chr1	37518098	37518597	Gm26805|chr1:37518098-37518597	0.121867030431774	.	.
chr1	37864699	37865198	chr1	37628704	37629203	Gm26805|chr1:37628704-37629203	0.111185044328084	.	.
chr1	37864699	37865198	chr1	37650982	37651481	Gm26805|chr1:37650982-37651481	0.179268512740603	.	.
chr1	37864699	37865198	chr1	37709652	37710151	Gm26805|chr1:37709652-37710151	0.106473174617899	.	.
chr1	37864699	37865198	chr1	37931762	37932261	Gm26805|chr1:37931762-37932261	0.161504129924016	.	.
chr1	37864699	37865198	chr1	38185452	38185951	Gm26805|chr1:38185452-38185951	0.187902809620408	.	.
chr1	37864699	37865198	chr1	38210447	38210946	Gm26805|chr1:38210447-38210946	0.112654402987669	.	.
chr1	37865263	37865762	chr1	37512048	37512547	Gm26805|chr1:37512048-37512547	0.148567648706792	.	.
chr1	37865263	37865762	chr1	37512048	37512547	Tsga10|chr1:37512048-37512547	0.148567648706792	.	.
chr1	37865263	37865762	chr1	37585126	37585625	Gm26805|chr1:37585126-37585625	0.22346090986152	.	.
chr1	37865263	37865762	chr1	37585126	37585625	Tsga10|chr1:37585126-37585625	0.22346090986152	.	.
chr1	37865263	37865762	chr1	37586074	37586573	Gm26805|chr1:37586074-37586573	0.145144986109487	.	.
chr1	37865263	37865762	chr1	37586074	37586573	Tsga10|chr1:37586074-37586573	0.145144986109487	.	.
chr1	37865263	37865762	chr1	37627111	37627610	Gm26805|chr1:37627111-37627610	0.128400810027519	.	.
chr1	37865263	37865762	chr1	37627111	37627610	Tsga10|chr1:37627111-37627610	0.128400810027519	.	.
chr1	37865263	37865762	chr1	37696888	37697387	Gm26805|chr1:37696888-37697387	0.222711254247672	.	.
chr1	37865263	37865762	chr1	37696888	37697387	Tsga10|chr1:37696888-37697387	0.222711254247672	.	.
chr1	37865263	37865762	chr1	37698784	37699283	Gm26805|chr1:37698784-37699283	0.283091603362454	.	.
chr1	37865263	37865762	chr1	37698784	37699283	Tsga10|chr1:37698784-37699283	0.283091603362454	.	.
chr1	37865263	37865762	chr1	37710168	37710667	Gm26805|chr1:37710168-37710667	0.224474152458693	.	.
chr1	37865263	37865762	chr1	37710168	37710667	Tsga10|chr1:37710168-37710667	0.224474152458693	.	.
chr1	37865263	37865762	chr1	37744846	37745345	Gm26805|chr1:37744846-37745345	0.195762783768973	.	.
chr1	37865263	37865762	chr1	37744846	37745345	Tsga10|chr1:37744846-37745345	0.195762783768973	.	.
chr1	37865263	37865762	chr1	37850677	37851176	Gm26805|chr1:37850677-37851176	0.166531764513158	.	.
chr1	37865263	37865762	chr1	37850677	37851176	Tsga10|chr1:37850677-37851176	0.166531764513158	.	.
chr1	37865263	37865762	chr1	37959295	37959794	Gm26805|chr1:37959295-37959794	0.221150869522316	.	.
chr1	37865263	37865762	chr1	37959295	37959794	Tsga10|chr1:37959295-37959794	0.221150869522316	.	.
chr1	37865263	37865762	chr1	38210447	38210946	Gm26805|chr1:38210447-38210946	0.147325272697216	.	.
chr1	37865263	37865762	chr1	38210447	38210946	Tsga10|chr1:38210447-38210946	0.147325272697216	.	.
chr1	37871955	37872454	chr1	37628704	37629203	Lipt1|chr1:37628704-37629203	0.127872707273623	.	.
chr1	37871955	37872454	chr1	37650982	37651481	Lipt1|chr1:37650982-37651481	0.153831238159307	.	.
chr1	37871955	37872454	chr1	37651603	37652102	Lipt1|chr1:37651603-37652102	0.206963750569063	.	.
chr1	37871955	37872454	chr1	37671005	37671504	Lipt1|chr1:37671005-37671504	0.102172214622894	.	.
chr1	37871955	37872454	chr1	37695470	37695969	Lipt1|chr1:37695470-37695969	0.230962762611631	.	.
chr1	37871955	37872454	chr1	37696007	37696506	Lipt1|chr1:37696007-37696506	0.114407471953251	.	.
chr1	37871955	37872454	chr1	37696888	37697387	Lipt1|chr1:37696888-37697387	0.131719090066303	.	.
chr1	37871955	37872454	chr1	37708865	37709364	Lipt1|chr1:37708865-37709364	0.162193113253371	.	.
chr1	37871955	37872454	chr1	37709652	37710151	Lipt1|chr1:37709652-37710151	0.206815473730569	.	.
chr1	37871955	37872454	chr1	37728032	37728531	Lipt1|chr1:37728032-37728531	0.146087309082672	.	.
chr1	37871955	37872454	chr1	37850677	37851176	Lipt1|chr1:37850677-37851176	0.153552097849616	.	.
chr1	37871955	37872454	chr1	37872597	37873096	Lipt1|chr1:37872597-37873096	0.124908129200568	.	.
chr1	37871955	37872454	chr1	38193477	38193976	Lipt1|chr1:38193477-38193976	0.291387743374509	.	.
chr1	37871955	37872454	chr1	38210447	38210946	Lipt1|chr1:38210447-38210946	0.142784985476795	.	.
chr1	37871955	37872454	chr1	38231689	38232188	Lipt1|chr1:38231689-38232188	0.13615087121458	.	.
chr1	37890241	37890740	chr1	37586074	37586573	Mitd1|chr1:37586074-37586573	0.134843582117457	.	.
chr1	37890241	37890740	chr1	37586074	37586573	Mrpl30|chr1:37586074-37586573	0.134843582117457	.	.
chr1	37890241	37890740	chr1	37708865	37709364	Mitd1|chr1:37708865-37709364	0.161972789443498	.	.
chr1	37890241	37890740	chr1	37708865	37709364	Mrpl30|chr1:37708865-37709364	0.161972789443498	.	.
chr1	37890241	37890740	chr1	37709652	37710151	Mitd1|chr1:37709652-37710151	0.10980646225559	.	.
chr1	37890241	37890740	chr1	37709652	37710151	Mrpl30|chr1:37709652-37710151	0.10980646225559	.	.
chr1	37890241	37890740	chr1	37725725	37726224	Mitd1|chr1:37725725-37726224	0.167669839793674	.	.
chr1	37890241	37890740	chr1	37725725	37726224	Mrpl30|chr1:37725725-37726224	0.167669839793674	.	.
chr1	37890241	37890740	chr1	37744846	37745345	Mitd1|chr1:37744846-37745345	0.124044603918263	.	.
chr1	37890241	37890740	chr1	37744846	37745345	Mrpl30|chr1:37744846-37745345	0.124044603918263	.	.
chr1	37890241	37890740	chr1	37922522	37923021	Mitd1|chr1:37922522-37923021	0.149368379082669	.	.
chr1	37890241	37890740	chr1	37922522	37923021	Mrpl30|chr1:37922522-37923021	0.149368379082669	.	.
chr1	37997082	37997581	chr1	37518686	37519185	Eif5b|chr1:37518686-37519185	0.151186402566317	.	.
chr1	37997082	37997581	chr1	37518686	37519185	Txndc9|chr1:37518686-37519185	0.151186402566317	.	.
chr1	37997082	37997581	chr1	37628704	37629203	Eif5b|chr1:37628704-37629203	0.210710847645976	.	.
chr1	37997082	37997581	chr1	37628704	37629203	Txndc9|chr1:37628704-37629203	0.210710847645976	.	.
chr1	37997082	37997581	chr1	37650982	37651481	Eif5b|chr1:37650982-37651481	0.380631403783127	.	.
chr1	37997082	37997581	chr1	37650982	37651481	Txndc9|chr1:37650982-37651481	0.380631403783127	.	.
chr1	37997082	37997581	chr1	37651603	37652102	Eif5b|chr1:37651603-37652102	0.231831975830207	.	.
chr1	37997082	37997581	chr1	37651603	37652102	Txndc9|chr1:37651603-37652102	0.231831975830207	.	.
chr1	37997082	37997581	chr1	37678238	37678737	Eif5b|chr1:37678238-37678737	0.289251872707477	.	.
chr1	37997082	37997581	chr1	37678238	37678737	Txndc9|chr1:37678238-37678737	0.289251872707477	.	.
chr1	37997082	37997581	chr1	37695470	37695969	Eif5b|chr1:37695470-37695969	0.103214033494592	.	.
chr1	37997082	37997581	chr1	37695470	37695969	Txndc9|chr1:37695470-37695969	0.103214033494592	.	.
chr1	37997082	37997581	chr1	37708865	37709364	Eif5b|chr1:37708865-37709364	0.119220333086933	.	.
chr1	37997082	37997581	chr1	37708865	37709364	Txndc9|chr1:37708865-37709364	0.119220333086933	.	.
chr1	37997082	37997581	chr1	37725725	37726224	Eif5b|chr1:37725725-37726224	0.132675826019155	.	.
chr1	37997082	37997581	chr1	37725725	37726224	Txndc9|chr1:37725725-37726224	0.132675826019155	.	.
chr1	37997082	37997581	chr1	37742623	37743122	Eif5b|chr1:37742623-37743122	0.11069540113033	.	.
chr1	37997082	37997581	chr1	37742623	37743122	Txndc9|chr1:37742623-37743122	0.11069540113033	.	.
chr1	37997082	37997581	chr1	37922522	37923021	Eif5b|chr1:37922522-37923021	0.211523104403673	.	.
chr1	37997082	37997581	chr1	37922522	37923021	Txndc9|chr1:37922522-37923021	0.211523104403673	.	.
chr1	37997082	37997581	chr1	38193477	38193976	Eif5b|chr1:38193477-38193976	0.167754019969304	.	.
chr1	37997082	37997581	chr1	38193477	38193976	Txndc9|chr1:38193477-38193976	0.167754019969304	.	.
chr1	37997082	37997581	chr1	38200663	38201162	Eif5b|chr1:38200663-38201162	0.138013128509686	.	.
chr1	37997082	37997581	chr1	38200663	38201162	Txndc9|chr1:38200663-38201162	0.138013128509686	.	.
chr1	37997082	37997581	chr1	38207128	38207627	Eif5b|chr1:38207128-38207627	0.140040999240254	.	.
chr1	37997082	37997581	chr1	38207128	38207627	Txndc9|chr1:38207128-38207627	0.140040999240254	.	.
chr1	37997082	37997581	chr1	38210447	38210946	Eif5b|chr1:38210447-38210946	0.137803288299799	.	.
chr1	37997082	37997581	chr1	38210447	38210946	Txndc9|chr1:38210447-38210946	0.137803288299799	.	.
chr1	37997778	37998277	chr1	37628704	37629203	Eif5b|chr1:37628704-37629203	0.105655466230666	.	.
chr1	37997778	37998277	chr1	37628704	37629203	Txndc9|chr1:37628704-37629203	0.105655466230666	.	.
chr1	37997778	37998277	chr1	37725725	37726224	Eif5b|chr1:37725725-37726224	0.152922855280034	.	.
chr1	37997778	37998277	chr1	37725725	37726224	Txndc9|chr1:37725725-37726224	0.152922855280034	.	.
chr1	37997778	37998277	chr1	37922522	37923021	Eif5b|chr1:37922522-37923021	0.231834722190029	.	.
chr1	37997778	37998277	chr1	37922522	37923021	Txndc9|chr1:37922522-37923021	0.231834722190029	.	.
chr1	37997778	37998277	chr1	38200663	38201162	Eif5b|chr1:38200663-38201162	0.105630587428044	.	.
chr1	37997778	37998277	chr1	38200663	38201162	Txndc9|chr1:38200663-38201162	0.105630587428044	.	.
chr1	38128883	38129382	chr1	38239358	38239857	Rev1|chr1:38239358-38239857	0.10326823694246	.	.
chr1	38129526	38130025	chr1	37850677	37851176	Rev1|chr1:37850677-37851176	0.18999087092999	.	.
chr1	38129526	38130025	chr1	38210447	38210946	Rev1|chr1:38210447-38210946	0.261491938455131	.	.
chr1	42229631	42230130	chr1	41801596	41802095	Gm9915|chr1:41801596-41802095	0.186009568467299	.	.
chr1	43827102	43827601	chr1	43754512	43755011	Uxs1|chr1:43754512-43755011	0.173955010452986	.	.
chr1	43827102	43827601	chr1	43921879	43922378	Uxs1|chr1:43921879-43922378	0.11128682729395	.	.
chr1	43827615	43828114	chr1	43921879	43922378	Uxs1|chr1:43921879-43922378	0.209881462374229	.	.
chr1	43933698	43934197	chr1	43756512	43757011	Tpp2|chr1:43756512-43757011	0.150952912047653	.	.
chr1	43933698	43934197	chr1	43898955	43899454	Tpp2|chr1:43898955-43899454	0.155579687073861	.	.
chr1	44102213	44102712	chr1	43784212	43784711	Tex30|chr1:43784212-43784711	0.164787461061207	.	.
chr1	44102213	44102712	chr1	43921879	43922378	Tex30|chr1:43921879-43922378	0.171788816118247	.	.
chr1	44102213	44102712	chr1	44217086	44217585	Tex30|chr1:44217086-44217585	0.1029340250826	.	.
chr1	44102213	44102712	chr1	44228990	44229489	Tex30|chr1:44228990-44229489	0.105640127190684	.	.
chr1	44118638	44119137	chr1	43756512	43757011	Bivm|chr1:43756512-43757011	0.134152485438421	.	.
chr1	44118638	44119137	chr1	43756512	43757011	Poglut2|chr1:43756512-43757011	0.134152485438421	.	.
chr1	44118638	44119137	chr1	44188409	44188908	Bivm|chr1:44188409-44188908	0.19605963824981	.	.
chr1	44118638	44119137	chr1	44188409	44188908	Poglut2|chr1:44188409-44188908	0.19605963824981	.	.
chr1	44119144	44119643	chr1	43756512	43757011	Bivm|chr1:43756512-43757011	0.106940598039112	.	.
chr1	44119144	44119643	chr1	43756512	43757011	Poglut2|chr1:43756512-43757011	0.106940598039112	.	.
chr1	44119144	44119643	chr1	44188409	44188908	Bivm|chr1:44188409-44188908	0.269360449977712	.	.
chr1	44119144	44119643	chr1	44188409	44188908	Poglut2|chr1:44188409-44188908	0.269360449977712	.	.
chr1	44119144	44119643	chr1	44217086	44217585	Bivm|chr1:44217086-44217585	0.132530595927629	.	.
chr1	44119144	44119643	chr1	44217086	44217585	Poglut2|chr1:44217086-44217585	0.132530595927629	.	.
chr1	44119663	44120162	chr1	43766306	43766805	Bivm|chr1:43766306-43766805	0.162239626732646	.	.
chr1	44119663	44120162	chr1	43894323	43894822	Bivm|chr1:43894323-43894822	0.121561504866644	.	.
chr1	44119663	44120162	chr1	44188409	44188908	Bivm|chr1:44188409-44188908	0.134304911401088	.	.
chr1	44119663	44120162	chr1	44334165	44334664	Bivm|chr1:44334165-44334664	0.103522287004892	.	.
chr1	44147693	44148192	chr1	43797839	43798338	Ercc5|chr1:43797839-43798338	0.18867387197001	.	.
chr1	44147693	44148192	chr1	43798365	43798864	Ercc5|chr1:43798365-43798864	0.13629733729145	.	.
chr1	44147693	44148192	chr1	43974987	43975486	Ercc5|chr1:43974987-43975486	0.166902504475984	.	.
chr1	44147693	44148192	chr1	44214428	44214927	Ercc5|chr1:44214428-44214927	0.12030260469371	.	.
chr1	44147693	44148192	chr1	44242103	44242602	Ercc5|chr1:44242103-44242602	0.117072146824182	.	.
chr1	44551396	44551895	chr1	44334165	44334664	Gulp1|chr1:44334165-44334664	0.308928872160457	.	.
chr1	44551396	44551895	chr1	44584753	44585252	Gulp1|chr1:44584753-44585252	0.288753009228926	.	.
chr1	44551396	44551895	chr1	44589006	44589505	Gulp1|chr1:44589006-44589505	0.113556831067857	.	.
chr1	44551396	44551895	chr1	44589518	44590017	Gulp1|chr1:44589518-44590017	0.160599907160655	.	.
chr1	44551396	44551895	chr1	44862846	44863345	Gulp1|chr1:44862846-44863345	0.112462817282461	.	.
chr1	44551396	44551895	chr1	44878752	44879251	Gulp1|chr1:44878752-44879251	0.10232990161575	.	.
chr1	45794689	45795188	chr1	45620009	45620508	Wdr75|chr1:45620009-45620508	0.135093431301583	.	.
chr1	45794689	45795188	chr1	45663774	45664273	Wdr75|chr1:45663774-45664273	0.259885486927457	.	.
chr1	45794689	45795188	chr1	45672672	45673171	Wdr75|chr1:45672672-45673171	0.13656725936534	.	.
chr1	45794689	45795188	chr1	45723342	45723841	Wdr75|chr1:45723342-45723841	0.218623727256592	.	.
chr1	45794689	45795188	chr1	45767598	45768097	Wdr75|chr1:45767598-45768097	0.169384212642809	.	.
chr1	45795197	45795696	chr1	45620009	45620508	Wdr75|chr1:45620009-45620508	0.241994842162079	.	.
chr1	45795197	45795696	chr1	45663774	45664273	Wdr75|chr1:45663774-45664273	0.135607732519719	.	.
chr1	45795197	45795696	chr1	45723342	45723841	Wdr75|chr1:45723342-45723841	0.112138420372698	.	.
chr1	45795197	45795696	chr1	45767598	45768097	Wdr75|chr1:45767598-45768097	0.157544513791042	.	.
chr1	45889106	45889605	chr1	45504518	45505017	Gm5269|chr1:45504518-45505017	0.133867498989867	.	.
chr1	45889106	45889605	chr1	45532418	45532917	Gm5269|chr1:45532418-45532917	0.113588071720386	.	.
chr1	45889106	45889605	chr1	45723342	45723841	Gm5269|chr1:45723342-45723841	0.105595643103843	.	.
chr1	45889106	45889605	chr1	45891940	45892439	Gm5269|chr1:45891940-45892439	0.181348558776148	.	.
chr1	45925424	45925923	chr1	45663774	45664273	Slc40a1|chr1:45663774-45664273	0.104450163798857	.	.
chr1	45925424	45925923	chr1	45723342	45723841	Slc40a1|chr1:45723342-45723841	0.257072118227641	.	.
chr1	45925424	45925923	chr1	45767598	45768097	Slc40a1|chr1:45767598-45768097	0.306410281292464	.	.
chr1	45925424	45925923	chr1	45837607	45838106	Slc40a1|chr1:45837607-45838106	0.240708243353844	.	.
chr1	45925424	45925923	chr1	45984592	45985091	Slc40a1|chr1:45984592-45985091	0.139572971321654	.	.
chr1	45925424	45925923	chr1	46022239	46022738	Slc40a1|chr1:46022239-46022738	0.139834312131854	.	.
chr1	45925424	45925923	chr1	46067115	46067614	Slc40a1|chr1:46067115-46067614	0.108025260577991	.	.
chr1	46065930	46066429	chr1	45767598	45768097	Dnah7b|chr1:45767598-45768097	0.112358107779736	.	.
chr1	46065930	46066429	chr1	46399875	46400374	Dnah7b|chr1:46399875-46400374	0.153320174335847	.	.
chr1	46066566	46067065	chr1	45816821	45817320	Dnah7b|chr1:45816821-45817320	0.174014182745406	.	.
chr1	46066566	46067065	chr1	45825095	45825594	Dnah7b|chr1:45825095-45825594	0.172608886374421	.	.
chr1	46066566	46067065	chr1	45837607	45838106	Dnah7b|chr1:45837607-45838106	0.182737945447658	.	.
chr1	46066566	46067065	chr1	46067115	46067614	Dnah7b|chr1:46067115-46067614	0.42860844441666	.	.
chr1	46425176	46425675	chr1	46137792	46138291	Dnah7c|chr1:46137792-46138291	0.198331895312163	.	.
chr1	46425176	46425675	chr1	46355516	46356015	Dnah7c|chr1:46355516-46356015	0.132995132762863	.	.
chr1	46425176	46425675	chr1	46635550	46636049	Dnah7c|chr1:46635550-46636049	0.189671153821929	.	.
chr1	46425176	46425675	chr1	46733671	46734170	Dnah7c|chr1:46733671-46734170	0.128655413721962	.	.
chr1	46425176	46425675	chr1	46734354	46734853	Dnah7c|chr1:46734354-46734853	0.115600717926396	.	.
chr1	52113595	52114094	chr1	52132002	52132501	Gm31812|chr1:52132002-52132501	0.121460410987137	.	.
chr1	52113595	52114094	chr1	52267602	52268101	Gm31812|chr1:52267602-52268101	0.260985151616141	.	.
chr1	52119152	52119651	chr1	52146524	52147023	Stat1|chr1:52146524-52147023	0.159254533497621	.	.
chr1	52119152	52119651	chr1	52324841	52325340	Stat1|chr1:52324841-52325340	0.210018087802911	.	.
chr1	52119152	52119651	chr1	52454630	52455129	Stat1|chr1:52454630-52455129	0.141658019946267	.	.
chr1	52232193	52232692	chr1	52324841	52325340	Gls|chr1:52324841-52325340	0.122417940264733	.	.
chr1	52232193	52232692	chr1	52454630	52455129	Gls|chr1:52454630-52455129	0.214486913328236	.	.
chr1	52233098	52233597	chr1	52250948	52251447	Gls|chr1:52250948-52251447	0.175076113538808	.	.
chr1	52233098	52233597	chr1	52442885	52443384	Gls|chr1:52442885-52443384	0.135905060951014	.	.
chr1	52233098	52233597	chr1	52454630	52455129	Gls|chr1:52454630-52455129	0.271567565803592	.	.
chr1	52816845	52817344	chr1	52914502	52915001	Inpp1|chr1:52914502-52915001	0.150231296917034	.	.
chr1	52816845	52817344	chr1	52971822	52972321	Inpp1|chr1:52971822-52972321	0.124692938070968	.	.
chr1	52816845	52817344	chr1	53037383	53037882	Inpp1|chr1:53037383-53037882	0.154481300080409	.	.
chr1	52817513	52818012	chr1	52820560	52821059	Inpp1|chr1:52820560-52821059	0.141858396321661	.	.
chr1	52817513	52818012	chr1	53053006	53053505	Inpp1|chr1:53053006-53053505	0.234957124773504	.	.
chr1	52844734	52845233	chr1	52854016	52854515	Hibch|chr1:52854016-52854515	0.122087909472299	.	.
chr1	53195021	53195520	chr1	52794379	52794878	Gm28777|chr1:52794379-52794878	0.17317703879721	.	.
chr1	53195021	53195520	chr1	52914502	52915001	Gm28777|chr1:52914502-52915001	0.139756478912686	.	.
chr1	53195021	53195520	chr1	52949384	52949883	Gm28777|chr1:52949384-52949883	0.108442044728828	.	.
chr1	53195021	53195520	chr1	53384017	53384516	Gm28777|chr1:53384017-53384516	0.242570571734748	.	.
chr1	53195021	53195520	chr1	53426037	53426536	Gm28777|chr1:53426037-53426536	0.135519426965158	.	.
chr1	53195021	53195520	chr1	53466685	53467184	Gm28777|chr1:53466685-53467184	0.129791345887409	.	.
chr1	53195021	53195520	chr1	53494287	53494786	Gm28777|chr1:53494287-53494786	0.108707088083001	.	.
chr1	53296806	53297305	chr1	53053006	53053505	Ormdl1|chr1:53053006-53053505	0.178696259514806	.	.
chr1	53296806	53297305	chr1	53053006	53053505	Pms1|chr1:53053006-53053505	0.178696259514806	.	.
chr1	53296806	53297305	chr1	53426037	53426536	Ormdl1|chr1:53426037-53426536	0.302195334888735	.	.
chr1	53296806	53297305	chr1	53426037	53426536	Pms1|chr1:53426037-53426536	0.302195334888735	.	.
chr1	53296806	53297305	chr1	53466685	53467184	Ormdl1|chr1:53466685-53467184	0.128389835044914	.	.
chr1	53296806	53297305	chr1	53466685	53467184	Pms1|chr1:53466685-53467184	0.128389835044914	.	.
chr1	53296806	53297305	chr1	53494287	53494786	Ormdl1|chr1:53494287-53494786	0.112714044209522	.	.
chr1	53296806	53297305	chr1	53494287	53494786	Pms1|chr1:53494287-53494786	0.112714044209522	.	.
chr1	53296806	53297305	chr1	53518198	53518697	Ormdl1|chr1:53518198-53518697	0.159529638197543	.	.
chr1	53296806	53297305	chr1	53518198	53518697	Pms1|chr1:53518198-53518697	0.159529638197543	.	.
chr1	53297308	53297807	chr1	53384017	53384516	Ormdl1|chr1:53384017-53384516	0.205497586903926	.	.
chr1	53297308	53297807	chr1	53384017	53384516	Pms1|chr1:53384017-53384516	0.205497586903926	.	.
chr1	53297308	53297807	chr1	53426037	53426536	Ormdl1|chr1:53426037-53426536	0.288115363972296	.	.
chr1	53297308	53297807	chr1	53426037	53426536	Pms1|chr1:53426037-53426536	0.288115363972296	.	.
chr1	53313399	53313898	chr1	53037383	53037882	Osgepl1|chr1:53037383-53037882	0.356259105665644	.	.
chr1	53313399	53313898	chr1	53328587	53329086	Osgepl1|chr1:53328587-53329086	0.144392804605053	.	.
chr1	53313399	53313898	chr1	53558936	53559435	Osgepl1|chr1:53558936-53559435	0.156656517939335	.	.
chr1	53313399	53313898	chr1	53720556	53721055	Osgepl1|chr1:53720556-53721055	0.39787836599381	.	.
chr1	53313399	53313898	chr1	53720556	53721055	Osgepl1|chr1:53720556-53721055	0.397878365993811	.	.
chr1	53313399	53313898	chr1	53733927	53734426	Osgepl1|chr1:53733927-53734426	0.428642234256251	.	.
chr1	53352482	53352981	chr1	53426037	53426536	Asdurf|chr1:53426037-53426536	0.143020246561345	.	.
chr1	53352482	53352981	chr1	53426037	53426536	Asnsd1|chr1:53426037-53426536	0.143020246561345	.	.
chr1	53706596	53707095	chr1	53558936	53559435	Dnah7a|chr1:53558936-53559435	0.131446592788596	.	.
chr1	53706596	53707095	chr1	53720556	53721055	Dnah7a|chr1:53720556-53721055	0.274477709146901	.	.
chr1	53706596	53707095	chr1	53733927	53734426	Dnah7a|chr1:53733927-53734426	0.274379729872246	.	.
chr1	53706596	53707095	chr1	53894252	53894751	Dnah7a|chr1:53894252-53894751	0.164191633695485	.	.
chr1	53706596	53707095	chr1	53927532	53928031	Dnah7a|chr1:53927532-53928031	0.200207422399713	.	.
chr1	53707111	53707610	chr1	53426037	53426536	Dnah7a|chr1:53426037-53426536	0.105430900931434	.	.
chr1	53707111	53707610	chr1	53823748	53824247	Dnah7a|chr1:53823748-53824247	0.190015946179259	.	.
chr1	53785040	53785539	chr1	53720556	53721055	Stk17b|chr1:53720556-53721055	0.156113044211278	.	.
chr1	53785040	53785539	chr1	53733927	53734426	Stk17b|chr1:53733927-53734426	0.24975426728861	.	.
chr1	53785040	53785539	chr1	53823241	53823740	Stk17b|chr1:53823241-53823740	0.235555594605322	.	.
chr1	53785040	53785539	chr1	53894252	53894751	Stk17b|chr1:53894252-53894751	0.146521025931196	.	.
chr1	53785040	53785539	chr1	53927532	53928031	Stk17b|chr1:53927532-53928031	0.134598136227382	.	.
chr1	53785040	53785539	chr1	53978115	53978614	Stk17b|chr1:53978115-53978614	0.179851628526164	.	.
chr1	53785040	53785539	chr1	53985259	53985758	Stk17b|chr1:53985259-53985758	0.162838050702116	.	.
chr1	54194329	54194828	chr1	54012316	54012815	Hecw2|chr1:54012316-54012815	0.134055439631638	.	.
chr1	54194329	54194828	chr1	54065359	54065858	Hecw2|chr1:54065359-54065858	0.109524942621258	.	.
chr1	54194329	54194828	chr1	54102699	54103198	Hecw2|chr1:54102699-54103198	0.12260133539841	.	.
chr1	54194329	54194828	chr1	54135696	54136195	Hecw2|chr1:54135696-54136195	0.113553002436866	.	.
chr1	54194329	54194828	chr1	54193770	54194269	Hecw2|chr1:54193770-54194269	0.171224001134405	.	.
chr1	54194329	54194828	chr1	54358931	54359430	Hecw2|chr1:54358931-54359430	0.139744902829473	.	.
chr1	54194947	54195446	chr1	54118496	54118995	Hecw2|chr1:54118496-54118995	0.158771365717461	.	.
chr1	54250459	54250958	chr1	54135696	54136195	Ccdc150|chr1:54135696-54136195	0.123648356957075	.	.
chr1	54250459	54250958	chr1	54492251	54492750	Ccdc150|chr1:54492251-54492750	0.21319590612984	.	.
chr1	54250459	54250958	chr1	54534145	54534644	Ccdc150|chr1:54534145-54534644	0.172634788545424	.	.
chr1	54250459	54250958	chr1	54578469	54578968	Ccdc150|chr1:54578469-54578968	0.152160118539615	.	.
chr1	54250459	54250958	chr1	54585255	54585754	Ccdc150|chr1:54585255-54585754	0.165909955398206	.	.
chr1	54250459	54250958	chr1	54664927	54665426	Ccdc150|chr1:54664927-54665426	0.183064246071244	.	.
chr1	54438767	54439266	chr1	54102699	54103198	Gtf3c3|chr1:54102699-54103198	0.133385694353408	.	.
chr1	54438767	54439266	chr1	54133690	54134189	Gtf3c3|chr1:54133690-54134189	0.162620926392476	.	.
chr1	54438767	54439266	chr1	54614925	54615424	Gtf3c3|chr1:54614925-54615424	0.105902304939651	.	.
chr1	54438767	54439266	chr1	54735435	54735934	Gtf3c3|chr1:54735435-54735934	0.134500344088666	.	.
chr1	54557443	54557942	chr1	54534145	54534644	Pgap1|chr1:54534145-54534644	0.136161654364721	.	.
chr1	54557443	54557942	chr1	54696016	54696515	Pgap1|chr1:54696016-54696515	0.23490601189847	.	.
chr1	55027198	55027697	chr1	55198637	55199136	Sf3b1|chr1:55198637-55199136	0.110968410540112	.	.
chr1	55052491	55052990	chr1	55215276	55215775	Coq10b|chr1:55215276-55215775	0.112290272881889	.	.
chr1	55087395	55087894	chr1	55198637	55199136	Hspd1|chr1:55198637-55199136	0.125164956882937	.	.
chr1	55087395	55087894	chr1	55198637	55199136	Hspe1|chr1:55198637-55199136	0.125164956882937	.	.
chr1	55087395	55087894	chr1	55215276	55215775	Hspd1|chr1:55215276-55215775	0.161837229312375	.	.
chr1	55087395	55087894	chr1	55215276	55215775	Hspe1|chr1:55215276-55215775	0.161837229312375	.	.
chr1	55087395	55087894	chr1	55412387	55412886	Hspd1|chr1:55412387-55412886	0.142731861528776	.	.
chr1	55087395	55087894	chr1	55412387	55412886	Hspe1|chr1:55412387-55412886	0.142731861528776	.	.
chr1	55087908	55088407	chr1	55215276	55215775	Hspd1|chr1:55215276-55215775	0.242675668757815	.	.
chr1	55087908	55088407	chr1	55215276	55215775	Hspe1|chr1:55215276-55215775	0.242675668757815	.	.
chr1	55130908	55131407	chr1	55437975	55438474	Mob4|chr1:55437975-55438474	0.126837386098144	.	.
chr1	55131471	55131970	chr1	55259658	55260157	Mob4|chr1:55259658-55260157	0.128973854510181	.	.
chr1	55131471	55131970	chr1	55437975	55438474	Mob4|chr1:55437975-55438474	0.103780451389967	.	.
chr1	55236881	55237380	chr1	55399828	55400327	Mars2|chr1:55399828-55400327	0.209756934524822	.	.
chr1	55236881	55237380	chr1	55450633	55451132	Mars2|chr1:55450633-55451132	0.445286845254743	.	.
chr1	55236881	55237380	chr1	55454006	55454505	Mars2|chr1:55454006-55454505	0.148291214955057	.	.
chr1	55405572	55406071	chr1	55215276	55215775	Plcl1|chr1:55215276-55215775	0.137903626331776	.	.
chr1	55405572	55406071	chr1	55383081	55383580	Plcl1|chr1:55383081-55383580	0.157502711582526	.	.
chr1	55405572	55406071	chr1	55399828	55400327	Plcl1|chr1:55399828-55400327	0.201094681151266	.	.
chr1	55405572	55406071	chr1	55450633	55451132	Plcl1|chr1:55450633-55451132	0.240976951883003	.	.
chr1	57377374	57377873	chr1	57224682	57225181	1700066M21Rik|chr1:57224682-57225181	0.239637543694219	.	.
chr1	57377374	57377873	chr1	57224682	57225181	4930558J18Rik|chr1:57224682-57225181	0.239637543694219	.	.
chr1	57406257	57406756	chr1	57341054	57341553	Maip1|chr1:57341054-57341553	0.103753398670957	.	.
chr1	57406257	57406756	chr1	57341054	57341553	Tyw5|chr1:57341054-57341553	0.103753398670957	.	.
chr1	57406257	57406756	chr1	57423605	57424104	Maip1|chr1:57423605-57424104	0.108352602127718	.	.
chr1	57406257	57406756	chr1	57423605	57424104	Tyw5|chr1:57423605-57424104	0.108352602127718	.	.
chr1	57406257	57406756	chr1	57428877	57429376	Maip1|chr1:57428877-57429376	0.12584447402553	.	.
chr1	57406257	57406756	chr1	57428877	57429376	Tyw5|chr1:57428877-57429376	0.12584447402553	.	.
chr1	57406257	57406756	chr1	57600409	57600908	Maip1|chr1:57600409-57600908	0.143280693561827	.	.
chr1	57406257	57406756	chr1	57600409	57600908	Tyw5|chr1:57600409-57600908	0.143280693561827	.	.
chr1	57406767	57407266	chr1	57358458	57358957	Maip1|chr1:57358458-57358957	0.12260807041533	.	.
chr1	57406767	57407266	chr1	57358458	57358957	Tyw5|chr1:57358458-57358957	0.12260807041533	.	.
chr1	57406767	57407266	chr1	57423605	57424104	Maip1|chr1:57423605-57424104	0.182762163670517	.	.
chr1	57406767	57407266	chr1	57423605	57424104	Tyw5|chr1:57423605-57424104	0.182762163670517	.	.
chr1	57406767	57407266	chr1	57496540	57497039	Maip1|chr1:57496540-57497039	0.137194156571127	.	.
chr1	57406767	57407266	chr1	57496540	57497039	Tyw5|chr1:57496540-57497039	0.137194156571127	.	.
chr1	57406767	57407266	chr1	57600409	57600908	Maip1|chr1:57600409-57600908	0.224405488437152	.	.
chr1	57406767	57407266	chr1	57600409	57600908	Tyw5|chr1:57600409-57600908	0.224405488437152	.	.
chr1	58030475	58030974	chr1	58031151	58031650	Aox1|chr1:58031151-58031650	0.195475698206807	.	.
chr1	58030475	58030974	chr1	58046743	58047242	Aox1|chr1:58046743-58047242	0.522437586657976	.	.
chr1	58030475	58030974	chr1	58056821	58057320	Aox1|chr1:58056821-58057320	0.695547410675962	.	.
chr1	58030475	58030974	chr1	58070079	58070578	Aox1|chr1:58070079-58070578	0.271611447745374	.	.
chr1	58030475	58030974	chr1	58144639	58145138	Aox1|chr1:58144639-58145138	0.105446292880474	.	.
chr1	58030475	58030974	chr1	58165218	58165717	Aox1|chr1:58165218-58165717	0.207106424089239	.	.
chr1	58030475	58030974	chr1	58170933	58171432	Aox1|chr1:58170933-58171432	0.304766799734257	.	.
chr1	58030475	58030974	chr1	58196864	58197363	Aox1|chr1:58196864-58197363	0.743914093912966	.	.
chr1	58030475	58030974	chr1	58296260	58296759	Aox1|chr1:58296260-58296759	0.180942766467711	.	.
chr1	58030475	58030974	chr1	58359437	58359936	Aox1|chr1:58359437-58359936	0.166969919758985	.	.
chr1	58112727	58113226	chr1	58081240	58081739	Aox3|chr1:58081240-58081739	0.134500770572911	.	.
chr1	58112727	58113226	chr1	58090152	58090651	Aox3|chr1:58090152-58090651	0.177833738137695	.	.
chr1	58112727	58113226	chr1	58341563	58342062	Aox3|chr1:58341563-58342062	0.131508657264506	.	.
chr1	58112727	58113226	chr1	58359437	58359936	Aox3|chr1:58359437-58359936	0.104935678757524	.	.
chr1	58112727	58113226	chr1	58400623	58401122	Aox3|chr1:58400623-58401122	0.139871601524586	.	.
chr1	58112727	58113226	chr1	58493824	58494323	Aox3|chr1:58493824-58494323	0.109941331328701	.	.
chr1	58210207	58210706	chr1	58056821	58057320	Aox4|chr1:58056821-58057320	0.150887840990378	.	.
chr1	58210207	58210706	chr1	58144639	58145138	Aox4|chr1:58144639-58145138	0.14212656260658	.	.
chr1	58210207	58210706	chr1	58170933	58171432	Aox4|chr1:58170933-58171432	0.133462652825649	.	.
chr1	58210207	58210706	chr1	58196864	58197363	Aox4|chr1:58196864-58197363	0.205481722393683	.	.
chr1	58210207	58210706	chr1	58359437	58359936	Aox4|chr1:58359437-58359936	0.134212946129401	.	.
chr1	58392105	58392604	chr1	58046743	58047242	Bzw1|chr1:58046743-58047242	0.207421429209047	.	.
chr1	58392105	58392604	chr1	58056821	58057320	Bzw1|chr1:58056821-58057320	0.148042091607164	.	.
chr1	58392105	58392604	chr1	58070079	58070578	Bzw1|chr1:58070079-58070578	0.238334960588231	.	.
chr1	58392105	58392604	chr1	58196864	58197363	Bzw1|chr1:58196864-58197363	0.201158300708252	.	.
chr1	58392105	58392604	chr1	58359437	58359936	Bzw1|chr1:58359437-58359936	0.11245941528632	.	.
chr1	58392105	58392604	chr1	58622546	58623045	Bzw1|chr1:58622546-58623045	0.186145441598905	.	.
chr1	58392105	58392604	chr1	58742437	58742936	Bzw1|chr1:58742437-58742936	0.121563262296294	.	.
chr1	58392818	58393317	chr1	58196864	58197363	Bzw1|chr1:58196864-58197363	0.114747488405553	.	.
chr1	58392818	58393317	chr1	58712890	58713389	Bzw1|chr1:58712890-58713389	0.108843982772626	.	.
chr1	58392818	58393317	chr1	58740296	58740795	Bzw1|chr1:58740296-58740795	0.170550665392269	.	.
chr1	58423825	58424324	chr1	58046743	58047242	Clk1|chr1:58046743-58047242	0.102162091099774	.	.
chr1	58423825	58424324	chr1	58056821	58057320	Clk1|chr1:58056821-58057320	0.241793856360289	.	.
chr1	58423825	58424324	chr1	58070079	58070578	Clk1|chr1:58070079-58070578	0.16245370730642	.	.
chr1	58423825	58424324	chr1	58165218	58165717	Clk1|chr1:58165218-58165717	0.16784657086036	.	.
chr1	58423825	58424324	chr1	58170933	58171432	Clk1|chr1:58170933-58171432	0.169946461568761	.	.
chr1	58423825	58424324	chr1	58196864	58197363	Clk1|chr1:58196864-58197363	0.376238313237022	.	.
chr1	58423825	58424324	chr1	58712890	58713389	Clk1|chr1:58712890-58713389	0.119434276810272	.	.
chr1	58423825	58424324	chr1	58713771	58714270	Clk1|chr1:58713771-58714270	0.282560430672059	.	.
chr1	58445384	58445883	chr1	58222688	58223187	Nif3l1|chr1:58222688-58223187	0.171458819576655	.	.
chr1	58445384	58445883	chr1	58222688	58223187	Ppil3|chr1:58222688-58223187	0.171458819576655	.	.
chr1	58445384	58445883	chr1	58622546	58623045	Nif3l1|chr1:58622546-58623045	0.104003541865146	.	.
chr1	58445384	58445883	chr1	58622546	58623045	Ppil3|chr1:58622546-58623045	0.104003541865146	.	.
chr1	58445384	58445883	chr1	58677513	58678012	Nif3l1|chr1:58677513-58678012	0.154074357642081	.	.
chr1	58445384	58445883	chr1	58677513	58678012	Ppil3|chr1:58677513-58678012	0.154074357642081	.	.
chr1	58445384	58445883	chr1	58740296	58740795	Nif3l1|chr1:58740296-58740795	0.144370780037371	.	.
chr1	58445384	58445883	chr1	58740296	58740795	Ppil3|chr1:58740296-58740795	0.144370780037371	.	.
chr1	58445384	58445883	chr1	58742437	58742936	Nif3l1|chr1:58742437-58742936	0.123444430869591	.	.
chr1	58445384	58445883	chr1	58742437	58742936	Ppil3|chr1:58742437-58742936	0.123444430869591	.	.
chr1	58504734	58505233	chr1	58341563	58342062	Gm15834|chr1:58341563-58342062	0.189820515291447	.	.
chr1	58504734	58505233	chr1	58341563	58342062	Orc2|chr1:58341563-58342062	0.189820515291447	.	.
chr1	58504734	58505233	chr1	58901336	58901835	Gm15834|chr1:58901336-58901835	0.261510460383755	.	.
chr1	58504734	58505233	chr1	58901336	58901835	Orc2|chr1:58901336-58901835	0.261510460383755	.	.
chr1	58586034	58586533	chr1	58271090	58271589	Fam126b|chr1:58271090-58271589	0.107081702737522	.	.
chr1	58586034	58586533	chr1	58271090	58271589	Ndufb3|chr1:58271090-58271589	0.107081702737522	.	.
chr1	58586034	58586533	chr1	58359437	58359936	Fam126b|chr1:58359437-58359936	0.1063615771724	.	.
chr1	58586034	58586533	chr1	58359437	58359936	Ndufb3|chr1:58359437-58359936	0.1063615771724	.	.
chr1	58586034	58586533	chr1	58712890	58713389	Fam126b|chr1:58712890-58713389	0.215761861965893	.	.
chr1	58586034	58586533	chr1	58712890	58713389	Ndufb3|chr1:58712890-58713389	0.215761861965893	.	.
chr1	58586034	58586533	chr1	58713771	58714270	Fam126b|chr1:58713771-58714270	0.216830625184924	.	.
chr1	58586034	58586533	chr1	58713771	58714270	Ndufb3|chr1:58713771-58714270	0.216830625184924	.	.
chr1	58586034	58586533	chr1	58859729	58860228	Fam126b|chr1:58859729-58860228	0.315927909361554	.	.
chr1	58586034	58586533	chr1	58859729	58860228	Ndufb3|chr1:58859729-58860228	0.315927909361554	.	.
chr1	58586552	58587051	chr1	58713771	58714270	Fam126b|chr1:58713771-58714270	0.219204129074769	.	.
chr1	58586552	58587051	chr1	58713771	58714270	Ndufb3|chr1:58713771-58714270	0.219204129074769	.	.
chr1	58710970	58711469	chr1	58271090	58271589	Cflar|chr1:58271090-58271589	0.150931106298023	.	.
chr1	58710970	58711469	chr1	58410415	58410914	Cflar|chr1:58410415-58410914	0.161892599435561	.	.
chr1	58710970	58711469	chr1	58713771	58714270	Cflar|chr1:58713771-58714270	0.202082041946696	.	.
chr1	58710970	58711469	chr1	58968958	58969457	Cflar|chr1:58968958-58969457	0.255763067788538	.	.
chr1	58711489	58711988	chr1	58271090	58271589	Cflar|chr1:58271090-58271589	0.216934352172914	.	.
chr1	58711489	58711988	chr1	58410415	58410914	Cflar|chr1:58410415-58410914	0.317267913829045	.	.
chr1	58711489	58711988	chr1	58621956	58622455	Cflar|chr1:58621956-58622455	0.145360192699335	.	.
chr1	58711489	58711988	chr1	58713771	58714270	Cflar|chr1:58713771-58714270	0.102265158401781	.	.
chr1	58711489	58711988	chr1	58968958	58969457	Cflar|chr1:58968958-58969457	0.140044783874827	.	.
chr1	58972763	58973262	chr1	58712890	58713389	Stradb|chr1:58712890-58713389	0.112596728399738	.	.
chr1	58972763	58973262	chr1	58712890	58713389	Trak2|chr1:58712890-58713389	0.112596728399738	.	.
chr1	58972763	58973262	chr1	58859729	58860228	Stradb|chr1:58859729-58860228	0.241052250718058	.	.
chr1	58972763	58973262	chr1	58859729	58860228	Trak2|chr1:58859729-58860228	0.241052250718058	.	.
chr1	58972763	58973262	chr1	59187741	59188240	Stradb|chr1:59187741-59188240	0.104861142016922	.	.
chr1	58972763	58973262	chr1	59187741	59188240	Trak2|chr1:59187741-59188240	0.104861142016922	.	.
chr1	58973284	58973783	chr1	58712890	58713389	Stradb|chr1:58712890-58713389	0.207414069760435	.	.
chr1	58973284	58973783	chr1	58712890	58713389	Trak2|chr1:58712890-58713389	0.207414069760435	.	.
chr1	59119578	59120077	chr1	58859729	58860228	G730003C15Rik|chr1:58859729-58860228	0.133760632064475	.	.
chr1	59119578	59120077	chr1	58859729	58860228	Tmem237|chr1:58859729-58860228	0.133760632064475	.	.
chr1	59119578	59120077	chr1	59187741	59188240	G730003C15Rik|chr1:59187741-59188240	0.20681284791119	.	.
chr1	59119578	59120077	chr1	59187741	59188240	Tmem237|chr1:59187741-59188240	0.20681284791119	.	.
chr1	59119578	59120077	chr1	59483682	59484181	G730003C15Rik|chr1:59483682-59484181	0.10645789260978	.	.
chr1	59119578	59120077	chr1	59483682	59484181	Tmem237|chr1:59483682-59484181	0.10645789260978	.	.
chr1	59120147	59120646	chr1	59106720	59107219	G730003C15Rik|chr1:59106720-59107219	0.237556528088113	.	.
chr1	59120147	59120646	chr1	59106720	59107219	Tmem237|chr1:59106720-59107219	0.237556528088113	.	.
chr1	59120147	59120646	chr1	59394461	59394960	G730003C15Rik|chr1:59394461-59394960	0.107734716394339	.	.
chr1	59120147	59120646	chr1	59394461	59394960	Tmem237|chr1:59394461-59394960	0.107734716394339	.	.
chr1	59162341	59162840	chr1	58909565	58910064	Mpp4|chr1:58909565-58910064	0.218333580527971	.	.
chr1	59162341	59162840	chr1	59207514	59208013	Mpp4|chr1:59207514-59208013	0.181547031594816	.	.
chr1	59162341	59162840	chr1	59208053	59208552	Mpp4|chr1:59208053-59208552	0.132346405534945	.	.
chr1	59162341	59162840	chr1	59220313	59220812	Mpp4|chr1:59220313-59220812	0.116305973209377	.	.
chr1	59162341	59162840	chr1	59444224	59444723	Mpp4|chr1:59444224-59444723	0.135212069396606	.	.
chr1	59162341	59162840	chr1	59488927	59489426	Mpp4|chr1:59488927-59489426	0.255736807026229	.	.
chr1	59162883	59163382	chr1	58761489	58761988	Mpp4|chr1:58761489-58761988	0.197986145144558	.	.
chr1	59162883	59163382	chr1	58909565	58910064	Mpp4|chr1:58909565-58910064	0.562136697147262	.	.
chr1	59162883	59163382	chr1	58968958	58969457	Mpp4|chr1:58968958-58969457	0.116007228441601	.	.
chr1	59162883	59163382	chr1	58985170	58985669	Mpp4|chr1:58985170-58985669	0.375112197760613	.	.
chr1	59162883	59163382	chr1	59207514	59208013	Mpp4|chr1:59207514-59208013	0.445432346314897	.	.
chr1	59162883	59163382	chr1	59208053	59208552	Mpp4|chr1:59208053-59208552	0.33509527397195	.	.
chr1	59162883	59163382	chr1	59220313	59220812	Mpp4|chr1:59220313-59220812	0.238708855966219	.	.
chr1	59162883	59163382	chr1	59229166	59229665	Mpp4|chr1:59229166-59229665	0.103383836141617	.	.
chr1	59162883	59163382	chr1	59354013	59354512	Mpp4|chr1:59354013-59354512	0.148061654751618	.	.
chr1	59162883	59163382	chr1	59386985	59387484	Mpp4|chr1:59386985-59387484	0.123513764154108	.	.
chr1	59162883	59163382	chr1	59443630	59444129	Mpp4|chr1:59443630-59444129	0.1328907893265	.	.
chr1	59162883	59163382	chr1	59444224	59444723	Mpp4|chr1:59444224-59444723	0.310598952109997	.	.
chr1	59162883	59163382	chr1	59488400	59488899	Mpp4|chr1:59488400-59488899	0.106890849070769	.	.
chr1	59162883	59163382	chr1	59488927	59489426	Mpp4|chr1:59488927-59489426	0.565958903391616	.	.
chr1	59163876	59164375	chr1	58761489	58761988	Mpp4|chr1:58761489-58761988	0.163541538702257	.	.
chr1	59163876	59164375	chr1	58859729	58860228	Mpp4|chr1:58859729-58860228	0.176400973415809	.	.
chr1	59163876	59164375	chr1	58909565	58910064	Mpp4|chr1:58909565-58910064	0.108419465782971	.	.
chr1	59163876	59164375	chr1	58968958	58969457	Mpp4|chr1:58968958-58969457	0.298804435607949	.	.
chr1	59163876	59164375	chr1	59187741	59188240	Mpp4|chr1:59187741-59188240	0.188844977021289	.	.
chr1	59163876	59164375	chr1	59207514	59208013	Mpp4|chr1:59207514-59208013	0.106440356893885	.	.
chr1	59163876	59164375	chr1	59311054	59311553	Mpp4|chr1:59311054-59311553	0.225590889093148	.	.
chr1	59163876	59164375	chr1	59315922	59316421	Mpp4|chr1:59315922-59316421	0.159058481023706	.	.
chr1	59163876	59164375	chr1	59334574	59335073	Mpp4|chr1:59334574-59335073	0.232280258336009	.	.
chr1	59163876	59164375	chr1	59383039	59383538	Mpp4|chr1:59383039-59383538	0.295912140148257	.	.
chr1	59163876	59164375	chr1	59458815	59459314	Mpp4|chr1:59458815-59459314	0.248823359691732	.	.
chr1	59163876	59164375	chr1	59488400	59488899	Mpp4|chr1:59488400-59488899	0.106929331500785	.	.
chr1	59237006	59237505	chr1	58908615	58909114	Als2|chr1:58908615-58909114	0.140513518249439	.	.
chr1	59237006	59237505	chr1	59354013	59354512	Als2|chr1:59354013-59354512	0.162284514390566	.	.
chr1	59237006	59237505	chr1	59386985	59387484	Als2|chr1:59386985-59387484	0.190174409716198	.	.
chr1	59237006	59237505	chr1	59387510	59388009	Als2|chr1:59387510-59388009	0.111642641293496	.	.
chr1	59237006	59237505	chr1	59443630	59444129	Als2|chr1:59443630-59444129	0.187482425586323	.	.
chr1	59237895	59238394	chr1	58968958	58969457	Als2|chr1:58968958-58969457	0.21141337603774	.	.
chr1	59237895	59238394	chr1	59220313	59220812	Als2|chr1:59220313-59220812	0.113843620555732	.	.
chr1	59237895	59238394	chr1	59315922	59316421	Als2|chr1:59315922-59316421	0.136943839337551	.	.
chr1	59481835	59482334	chr1	59316631	59317130	Fzd7|chr1:59316631-59317130	0.173892888694231	.	.
chr1	59481835	59482334	chr1	59376549	59377048	Fzd7|chr1:59376549-59377048	0.127223622955494	.	.
chr1	59481835	59482334	chr1	59483682	59484181	Fzd7|chr1:59483682-59484181	0.206448261363102	.	.
chr1	59762644	59763143	chr1	59826439	59826938	Bmpr2|chr1:59826439-59826938	0.21382752989495	.	.
chr1	59762644	59763143	chr1	59966136	59966635	Bmpr2|chr1:59966136-59966635	0.207031477562276	.	.
chr1	59762644	59763143	chr1	60000360	60000859	Bmpr2|chr1:60000360-60000859	0.183678979038829	.	.
chr1	59763159	59763658	chr1	59826439	59826938	Bmpr2|chr1:59826439-59826938	0.104904456117051	.	.
chr1	59763159	59763658	chr1	59987611	59988110	Bmpr2|chr1:59987611-59988110	0.158977021673377	.	.
chr1	59763681	59764180	chr1	60227957	60228456	Bmpr2|chr1:60227957-60228456	0.123386625375162	.	.
chr1	59913211	59913710	chr1	59966136	59966635	Fam117b|chr1:59966136-59966635	0.144278688003206	.	.
chr1	59913211	59913710	chr1	60000360	60000859	Fam117b|chr1:60000360-60000859	0.191075451841848	.	.
chr1	59913211	59913710	chr1	60227957	60228456	Fam117b|chr1:60227957-60228456	0.187815127598711	.	.
chr1	60042424	60042923	chr1	59826439	59826938	Ica1l|chr1:59826439-59826938	0.218512522013555	.	.
chr1	60042424	60042923	chr1	59966136	59966635	Ica1l|chr1:59966136-59966635	0.14501627810997	.	.
chr1	60042424	60042923	chr1	59986612	59987111	Ica1l|chr1:59986612-59987111	0.122614256235935	.	.
chr1	60042424	60042923	chr1	59995561	59996060	Ica1l|chr1:59995561-59996060	0.123848411570435	.	.
chr1	60042424	60042923	chr1	60000360	60000859	Ica1l|chr1:60000360-60000859	0.185543656469649	.	.
chr1	60042935	60043434	chr1	59995561	59996060	Ica1l|chr1:59995561-59996060	0.163640055319611	.	.
chr1	60042935	60043434	chr1	60158400	60158899	Ica1l|chr1:60158400-60158899	0.154172905633568	.	.
chr1	60097393	60097892	chr1	59833669	59834168	Carf|chr1:59833669-59834168	0.113200965121694	.	.
chr1	60097393	60097892	chr1	60488668	60489167	Carf|chr1:60488668-60489167	0.255466180235796	.	.
chr1	60097980	60098479	chr1	59958040	59958539	Carf|chr1:59958040-59958539	0.160507492405073	.	.
chr1	60097980	60098479	chr1	59958040	59958539	Wdr12|chr1:59958040-59958539	0.160507492405073	.	.
chr1	60180257	60180756	chr1	59833669	59834168	Nbeal1|chr1:59833669-59834168	0.156593321479921	.	.
chr1	60180257	60180756	chr1	59958040	59958539	Nbeal1|chr1:59958040-59958539	0.259688950830759	.	.
chr1	60180257	60180756	chr1	59987611	59988110	Nbeal1|chr1:59987611-59988110	0.155525112264404	.	.
chr1	60343314	60343813	chr1	60019800	60020299	Cyp20a1|chr1:60019800-60020299	0.141217334692432	.	.
chr1	60343314	60343813	chr1	60155188	60155687	Cyp20a1|chr1:60155188-60155687	0.158673877877431	.	.
chr1	60343314	60343813	chr1	60227957	60228456	Cyp20a1|chr1:60227957-60228456	0.205465361815339	.	.
chr1	60343314	60343813	chr1	60228487	60228986	Cyp20a1|chr1:60228487-60228986	0.149453242286742	.	.
chr1	60343314	60343813	chr1	60469405	60469904	Cyp20a1|chr1:60469405-60469904	0.11571631565506	.	.
chr1	60409462	60409961	chr1	60000360	60000859	Abi2|chr1:60000360-60000859	0.277034506619688	.	.
chr1	63114071	63114570	chr1	63087111	63087610	Ino80d|chr1:63087111-63087610	0.107593758754104	.	.
chr1	63114071	63114570	chr1	63100138	63100637	Ino80d|chr1:63100138-63100637	0.104484456175111	.	.
chr1	63114071	63114570	chr1	63153005	63153504	Ino80d|chr1:63153005-63153504	0.106036878211455	.	.
chr1	63114071	63114570	chr1	63205456	63205955	Ino80d|chr1:63205456-63205955	0.120602488464423	.	.
chr1	63114071	63114570	chr1	63237403	63237902	Ino80d|chr1:63237403-63237902	0.126519918317073	.	.
chr1	63114071	63114570	chr1	63266036	63266535	Ino80d|chr1:63266036-63266535	0.151772964246025	.	.
chr1	63114071	63114570	chr1	63434181	63434680	Ino80d|chr1:63434181-63434680	0.205651438404462	.	.
chr1	63114071	63114570	chr1	63457545	63458044	Ino80d|chr1:63457545-63458044	0.134267597901184	.	.
chr1	63114071	63114570	chr1	63470358	63470857	Ino80d|chr1:63470358-63470857	0.221867947775675	.	.
chr1	63114071	63114570	chr1	63483564	63484063	Ino80d|chr1:63483564-63484063	0.253778762372338	.	.
chr1	63176509	63177008	chr1	63087111	63087610	Eef1b2|chr1:63087111-63087610	0.133403471062142	.	.
chr1	63176509	63177008	chr1	63087111	63087610	Ndufs1|chr1:63087111-63087610	0.133403471062142	.	.
chr1	63176509	63177008	chr1	63100138	63100637	Eef1b2|chr1:63100138-63100637	0.171270969985034	.	.
chr1	63176509	63177008	chr1	63100138	63100637	Ndufs1|chr1:63100138-63100637	0.171270969985034	.	.
chr1	63176509	63177008	chr1	63180992	63181491	Eef1b2|chr1:63180992-63181491	0.156479469498616	.	.
chr1	63176509	63177008	chr1	63180992	63181491	Ndufs1|chr1:63180992-63181491	0.156479469498616	.	.
chr1	63176509	63177008	chr1	63203844	63204343	Eef1b2|chr1:63203844-63204343	0.153417074783261	.	.
chr1	63176509	63177008	chr1	63203844	63204343	Ndufs1|chr1:63203844-63204343	0.153417074783261	.	.
chr1	63176509	63177008	chr1	63204363	63204862	Eef1b2|chr1:63204363-63204862	0.156665431681607	.	.
chr1	63176509	63177008	chr1	63204363	63204862	Ndufs1|chr1:63204363-63204862	0.156665431681607	.	.
chr1	63176509	63177008	chr1	63486645	63487144	Eef1b2|chr1:63486645-63487144	0.207949248875761	.	.
chr1	63176509	63177008	chr1	63486645	63487144	Ndufs1|chr1:63486645-63487144	0.207949248875761	.	.
chr1	63177053	63177552	chr1	63203844	63204343	Eef1b2|chr1:63203844-63204343	0.170876479343531	.	.
chr1	63177053	63177552	chr1	63203844	63204343	Ndufs1|chr1:63203844-63204343	0.170876479343531	.	.
chr1	63177053	63177552	chr1	63256075	63256574	Eef1b2|chr1:63256075-63256574	0.179369414198733	.	.
chr1	63177053	63177552	chr1	63256075	63256574	Ndufs1|chr1:63256075-63256574	0.179369414198733	.	.
chr1	63213443	63213942	chr1	63053990	63054489	Gpr1|chr1:63053990-63054489	0.233333047758967	.	.
chr1	63213443	63213942	chr1	63088105	63088604	Gpr1|chr1:63088105-63088604	0.106392434298068	.	.
chr1	63213443	63213942	chr1	63204895	63205394	Gpr1|chr1:63204895-63205394	0.118834429484949	.	.
chr1	63213443	63213942	chr1	63205456	63205955	Gpr1|chr1:63205456-63205955	0.152631159462519	.	.
chr1	63213443	63213942	chr1	63237403	63237902	Gpr1|chr1:63237403-63237902	0.155800867854007	.	.
chr1	63213443	63213942	chr1	63248065	63248564	Gpr1|chr1:63248065-63248564	0.165313856568867	.	.
chr1	63213443	63213942	chr1	63256075	63256574	Gpr1|chr1:63256075-63256574	0.110753097372319	.	.
chr1	63213443	63213942	chr1	63383004	63383503	Gpr1|chr1:63383004-63383503	0.142528036233284	.	.
chr1	63213443	63213942	chr1	63389173	63389672	Gpr1|chr1:63389173-63389672	0.148833033791622	.	.
chr1	63213443	63213942	chr1	63418225	63418724	Gpr1|chr1:63418225-63418724	0.152694806662615	.	.
chr1	63213443	63213942	chr1	63457545	63458044	Gpr1|chr1:63457545-63458044	0.16961316373337	.	.
chr1	63213443	63213942	chr1	63470358	63470857	Gpr1|chr1:63470358-63470857	0.163846444870217	.	.
chr1	63213443	63213942	chr1	63493257	63493756	Gpr1|chr1:63493257-63493756	0.109456159612176	.	.
chr1	63213981	63214480	chr1	63053990	63054489	Gpr1|chr1:63053990-63054489	0.385913606741517	.	.
chr1	63213981	63214480	chr1	63088105	63088604	Gpr1|chr1:63088105-63088604	0.181915334126391	.	.
chr1	63213981	63214480	chr1	63153005	63153504	Gpr1|chr1:63153005-63153504	0.164283655978428	.	.
chr1	63213981	63214480	chr1	63204895	63205394	Gpr1|chr1:63204895-63205394	0.208169213314176	.	.
chr1	63213981	63214480	chr1	63205456	63205955	Gpr1|chr1:63205456-63205955	0.281165048849069	.	.
chr1	63213981	63214480	chr1	63237403	63237902	Gpr1|chr1:63237403-63237902	0.281617704057874	.	.
chr1	63213981	63214480	chr1	63256075	63256574	Gpr1|chr1:63256075-63256574	0.105531690967001	.	.
chr1	63213981	63214480	chr1	63383004	63383503	Gpr1|chr1:63383004-63383503	0.238936039497622	.	.
chr1	63213981	63214480	chr1	63401480	63401979	Gpr1|chr1:63401480-63401979	0.121696291366046	.	.
chr1	63213981	63214480	chr1	63418225	63418724	Gpr1|chr1:63418225-63418724	0.218407455242584	.	.
chr1	63213981	63214480	chr1	63457545	63458044	Gpr1|chr1:63457545-63458044	0.240550984452486	.	.
chr1	63213981	63214480	chr1	63470358	63470857	Gpr1|chr1:63470358-63470857	0.134710699952508	.	.
chr1	63213981	63214480	chr1	63493257	63493756	Gpr1|chr1:63493257-63493756	0.157970808631428	.	.
chr1	63272985	63273484	chr1	63203844	63204343	Gm11608|chr1:63203844-63204343	0.200890196265935	.	.
chr1	63272985	63273484	chr1	63203844	63204343	Zdbf2|chr1:63203844-63204343	0.200890196265935	.	.
chr1	63272985	63273484	chr1	63204895	63205394	Gm11608|chr1:63204895-63205394	0.106663118917373	.	.
chr1	63272985	63273484	chr1	63204895	63205394	Zdbf2|chr1:63204895-63205394	0.106663118917373	.	.
chr1	63272985	63273484	chr1	63248065	63248564	Gm11608|chr1:63248065-63248564	0.115200670038638	.	.
chr1	63272985	63273484	chr1	63248065	63248564	Zdbf2|chr1:63248065-63248564	0.115200670038638	.	.
chr1	63272985	63273484	chr1	63367905	63368404	Gm11608|chr1:63367905-63368404	0.162593335094328	.	.
chr1	63272985	63273484	chr1	63367905	63368404	Zdbf2|chr1:63367905-63368404	0.162593335094328	.	.
chr1	63272985	63273484	chr1	63434181	63434680	Gm11608|chr1:63434181-63434680	0.19319113718118	.	.
chr1	63272985	63273484	chr1	63434181	63434680	Zdbf2|chr1:63434181-63434680	0.19319113718118	.	.
chr1	63273583	63274082	chr1	63100138	63100637	Gm11608|chr1:63100138-63100637	0.209613593910342	.	.
chr1	63273583	63274082	chr1	63100138	63100637	Zdbf2|chr1:63100138-63100637	0.209613593910342	.	.
chr1	63273583	63274082	chr1	63209850	63210349	Gm11608|chr1:63209850-63210349	0.112901154232019	.	.
chr1	63273583	63274082	chr1	63209850	63210349	Zdbf2|chr1:63209850-63210349	0.112901154232019	.	.
chr1	63273583	63274082	chr1	63237403	63237902	Gm11608|chr1:63237403-63237902	0.121134667508835	.	.
chr1	63273583	63274082	chr1	63237403	63237902	Zdbf2|chr1:63237403-63237902	0.121134667508835	.	.
chr1	63273583	63274082	chr1	63369477	63369976	Gm11608|chr1:63369477-63369976	0.120587391158334	.	.
chr1	63273583	63274082	chr1	63369477	63369976	Zdbf2|chr1:63369477-63369976	0.120587391158334	.	.
chr1	63273583	63274082	chr1	63455169	63455668	Gm11608|chr1:63455169-63455668	0.104303172839772	.	.
chr1	63273583	63274082	chr1	63455169	63455668	Zdbf2|chr1:63455169-63455668	0.104303172839772	.	.
chr1	63445105	63445604	chr1	63053990	63054489	Adam23|chr1:63053990-63054489	0.16723071297995	.	.
chr1	63445105	63445604	chr1	63153005	63153504	Adam23|chr1:63153005-63153504	0.143701501344346	.	.
chr1	63445105	63445604	chr1	63204895	63205394	Adam23|chr1:63204895-63205394	0.129392493432671	.	.
chr1	63445105	63445604	chr1	63205456	63205955	Adam23|chr1:63205456-63205955	0.182728792043357	.	.
chr1	63445105	63445604	chr1	63237403	63237902	Adam23|chr1:63237403-63237902	0.162918283658849	.	.
chr1	63445105	63445604	chr1	63256075	63256574	Adam23|chr1:63256075-63256574	0.117939967977714	.	.
chr1	63445105	63445604	chr1	63293898	63294397	Adam23|chr1:63293898-63294397	0.127734455913232	.	.
chr1	63445105	63445604	chr1	63401480	63401979	Adam23|chr1:63401480-63401979	0.237858799420134	.	.
chr1	63445105	63445604	chr1	63418225	63418724	Adam23|chr1:63418225-63418724	0.166408917546654	.	.
chr1	63445105	63445604	chr1	63457545	63458044	Adam23|chr1:63457545-63458044	0.145822213030678	.	.
chr1	63445105	63445604	chr1	63470358	63470857	Adam23|chr1:63470358-63470857	0.154899388595402	.	.
chr1	63445671	63446170	chr1	63266036	63266535	Adam23|chr1:63266036-63266535	0.261042203360617	.	.
chr1	63445671	63446170	chr1	63293898	63294397	Adam23|chr1:63293898-63294397	0.260031676152046	.	.
chr1	63445671	63446170	chr1	63383004	63383503	Adam23|chr1:63383004-63383503	0.127570039650382	.	.
chr1	63445671	63446170	chr1	63389173	63389672	Adam23|chr1:63389173-63389672	0.118816344470901	.	.
chr1	63445671	63446170	chr1	63483564	63484063	Adam23|chr1:63483564-63484063	0.164955350724323	.	.
chr1	63446419	63446918	chr1	63389173	63389672	Adam23|chr1:63389173-63389672	0.113166921673045	.	.
chr1	63729868	63730367	chr1	63573369	63573868	Fastkd2|chr1:63573369-63573868	0.132019321727855	.	.
chr1	63729868	63730367	chr1	63573369	63573868	Mdh1b|chr1:63573369-63573868	0.132019321727855	.	.
chr1	63729868	63730367	chr1	63819891	63820390	Fastkd2|chr1:63819891-63820390	0.147798967354186	.	.
chr1	63729868	63730367	chr1	63819891	63820390	Mdh1b|chr1:63819891-63820390	0.147798967354186	.	.
chr1	63729868	63730367	chr1	63977655	63978154	Fastkd2|chr1:63977655-63978154	0.118453442624772	.	.
chr1	63729868	63730367	chr1	63977655	63978154	Mdh1b|chr1:63977655-63978154	0.118453442624772	.	.
chr1	63729868	63730367	chr1	63995057	63995556	Fastkd2|chr1:63995057-63995556	0.134410583663374	.	.
chr1	63729868	63730367	chr1	63995057	63995556	Mdh1b|chr1:63995057-63995556	0.134410583663374	.	.
chr1	63730384	63730883	chr1	63770255	63770754	Fastkd2|chr1:63770255-63770754	0.10606871792582	.	.
chr1	63730384	63730883	chr1	63770255	63770754	Mdh1b|chr1:63770255-63770754	0.10606871792582	.	.
chr1	63730384	63730883	chr1	63953367	63953866	Fastkd2|chr1:63953367-63953866	0.143163206320869	.	.
chr1	63730384	63730883	chr1	63953367	63953866	Mdh1b|chr1:63953367-63953866	0.143163206320869	.	.
chr1	64532547	64533046	chr1	64596680	64597179	Creb1|chr1:64596680-64597179	0.108985064068472	.	.
chr1	64532547	64533046	chr1	64719953	64720452	Creb1|chr1:64719953-64720452	0.124618514901053	.	.
chr1	64616950	64617449	chr1	64305488	64305987	Gm28982|chr1:64305488-64305987	0.176828159910985	.	.
chr1	64616950	64617449	chr1	64305488	64305987	Mettl21a|chr1:64305488-64305987	0.176828159910985	.	.
chr1	64616950	64617449	chr1	64705213	64705712	Gm28982|chr1:64705213-64705712	0.177805826189027	.	.
chr1	64616950	64617449	chr1	64705213	64705712	Mettl21a|chr1:64705213-64705712	0.177805826189027	.	.
chr1	64616950	64617449	chr1	64720952	64721451	Gm28982|chr1:64720952-64721451	0.120166962778731	.	.
chr1	64616950	64617449	chr1	64720952	64721451	Mettl21a|chr1:64720952-64721451	0.120166962778731	.	.
chr1	64617495	64617994	chr1	64705213	64705712	Gm28982|chr1:64705213-64705712	0.114894793107989	.	.
chr1	64617495	64617994	chr1	64705213	64705712	Mettl21a|chr1:64705213-64705712	0.114894793107989	.	.
chr1	64690474	64690973	chr1	64337770	64338269	2810408I11Rik|chr1:64337770-64338269	0.118346815986006	.	.
chr1	64690474	64690973	chr1	64337770	64338269	Ccnyl1|chr1:64337770-64338269	0.118346815986006	.	.
chr1	64690474	64690973	chr1	64445949	64446448	2810408I11Rik|chr1:64445949-64446448	0.134769501199352	.	.
chr1	64690474	64690973	chr1	64445949	64446448	Ccnyl1|chr1:64445949-64446448	0.134769501199352	.	.
chr1	64690474	64690973	chr1	64717480	64717979	2810408I11Rik|chr1:64717480-64717979	0.113188498204168	.	.
chr1	64690474	64690973	chr1	64717480	64717979	Ccnyl1|chr1:64717480-64717979	0.113188498204168	.	.
chr1	64691008	64691507	chr1	64408684	64409183	2810408I11Rik|chr1:64408684-64409183	0.173016228337409	.	.
chr1	64691008	64691507	chr1	64408684	64409183	Ccnyl1|chr1:64408684-64409183	0.173016228337409	.	.
chr1	64691008	64691507	chr1	64409207	64409706	2810408I11Rik|chr1:64409207-64409706	0.14020074304952	.	.
chr1	64691008	64691507	chr1	64409207	64409706	Ccnyl1|chr1:64409207-64409706	0.14020074304952	.	.
chr1	64737642	64738141	chr1	64596680	64597179	Fzd5|chr1:64596680-64597179	0.239837945138879	.	.
chr1	65122893	65123392	chr1	65118003	65118502	D630023F18Rik|chr1:65118003-65118502	0.202355532877719	.	.
chr1	65282716	65283215	chr1	65171604	65172103	Pth2r|chr1:65171604-65172103	0.170149530590315	.	.
chr1	65925476	65925975	chr1	65534608	65535107	Crygf|chr1:65534608-65535107	0.173934974312289	.	.
chr1	65925476	65925975	chr1	65687594	65688093	Crygf|chr1:65687594-65688093	0.259366621998577	.	.
chr1	65925476	65925975	chr1	65914766	65915265	Crygf|chr1:65914766-65915265	0.105024954140642	.	.
chr1	65925476	65925975	chr1	65915272	65915771	Crygf|chr1:65915272-65915771	0.393668300772591	.	.
chr1	65925476	65925975	chr1	65952276	65952775	Crygf|chr1:65952276-65952775	0.395056087459793	.	.
chr1	65925476	65925975	chr1	65968881	65969380	Crygf|chr1:65968881-65969380	0.134286383397682	.	.
chr1	65925476	65925975	chr1	66003779	66004278	Crygf|chr1:66003779-66004278	0.282425049231764	.	.
chr1	65925476	65925975	chr1	66003779	66004278	Crygf|chr1:66003779-66004278	0.282425049231765	.	.
chr1	65925476	65925975	chr1	66004304	66004803	Crygf|chr1:66004304-66004803	0.216870145953231	.	.
chr1	65925476	65925975	chr1	66044553	66045052	Crygf|chr1:66044553-66045052	0.10331079374982	.	.
chr1	65925476	65925975	chr1	66065672	66066171	Crygf|chr1:66065672-66066171	0.13239710784077	.	.
chr1	65925476	65925975	chr1	66096340	66096839	Crygf|chr1:66096340-66096839	0.165252745763554	.	.
chr1	65925476	65925975	chr1	66099767	66100266	Crygf|chr1:66099767-66100266	0.146610077740206	.	.
chr1	65925476	65925975	chr1	66129054	66129553	Crygf|chr1:66129054-66129553	0.215256939182193	.	.
chr1	65925476	65925975	chr1	66187006	66187505	Crygf|chr1:66187006-66187505	0.151521813000928	.	.
chr1	66174880	66175379	chr1	65825345	65825844	Map2|chr1:65825345-65825844	0.137104515231957	.	.
chr1	66174880	66175379	chr1	65968881	65969380	Map2|chr1:65968881-65969380	0.140186232578144	.	.
chr1	66174880	66175379	chr1	66187006	66187505	Map2|chr1:66187006-66187505	0.231063788437109	.	.
chr1	66174880	66175379	chr1	66211343	66211842	Map2|chr1:66211343-66211842	0.186751770075892	.	.
chr1	67038596	67039095	chr1	67061456	67061955	Lancl1|chr1:67061456-67061955	0.14204157934836	.	.
chr1	67038596	67039095	chr1	67124987	67125486	Lancl1|chr1:67124987-67125486	0.194681068902326	.	.
chr1	67038596	67039095	chr1	67235464	67235963	Lancl1|chr1:67235464-67235963	0.119365275136635	.	.
chr1	67038596	67039095	chr1	67464147	67464646	Lancl1|chr1:67464147-67464646	0.168346767784162	.	.
chr1	69105603	69106102	chr1	68762366	68762865	Gm16076|chr1:68762366-68762865	0.330757876418712	.	.
chr1	69105603	69106102	chr1	68834587	68835086	Gm16076|chr1:68834587-68835086	0.241250685357986	.	.
chr1	69105603	69106102	chr1	68948183	68948682	Gm16076|chr1:68948183-68948682	0.15353002018667	.	.
chr1	69105603	69106102	chr1	68955412	68955911	Gm16076|chr1:68955412-68955911	0.267952388348685	.	.
chr1	69106246	69106745	chr1	68762366	68762865	Gm16076|chr1:68762366-68762865	0.313944783283559	.	.
chr1	69106246	69106745	chr1	68834587	68835086	Gm16076|chr1:68834587-68835086	0.37316185112847	.	.
chr1	69106246	69106745	chr1	68955412	68955911	Gm16076|chr1:68955412-68955911	0.163166411563062	.	.
chr1	69106246	69106745	chr1	69241684	69242183	Gm16076|chr1:69241684-69242183	0.173735719634037	.	.
chr1	69108309	69108808	chr1	68762366	68762865	Erbb4|chr1:68762366-68762865	0.127198443274082	.	.
chr1	69108309	69108808	chr1	68834587	68835086	Erbb4|chr1:68834587-68835086	0.23409289674404	.	.
chr1	69108309	69108808	chr1	68948183	68948682	Erbb4|chr1:68948183-68948682	0.258893700955092	.	.
chr1	69108309	69108808	chr1	68955412	68955911	Erbb4|chr1:68955412-68955911	0.246386889133098	.	.
chr1	69108309	69108808	chr1	69203112	69203611	Erbb4|chr1:69203112-69203611	0.112330240189929	.	.
chr1	69108309	69108808	chr1	69251496	69251995	Erbb4|chr1:69251496-69251995	0.21803103914042	.	.
chr1	69440858	69441357	chr1	69335119	69335618	Gm28497|chr1:69335119-69335618	0.103577487488452	.	.
chr1	69440858	69441357	chr1	69600991	69601490	Gm28497|chr1:69600991-69601490	0.182519424374219	.	.
chr1	69687151	69687650	chr1	69367548	69368047	Ikzf2|chr1:69367548-69368047	0.206824704631018	.	.
chr1	69687151	69687650	chr1	69535654	69536153	Ikzf2|chr1:69535654-69536153	0.200065161172806	.	.
chr1	69687151	69687650	chr1	69591806	69592305	Ikzf2|chr1:69591806-69592305	0.119131701281223	.	.
chr1	69687151	69687650	chr1	69688924	69689423	Ikzf2|chr1:69688924-69689423	0.313976690753295	.	.
chr1	69687151	69687650	chr1	69771371	69771870	Ikzf2|chr1:69771371-69771870	0.10900517260027	.	.
chr1	69826647	69827146	chr1	69771371	69771870	Spag16|chr1:69771371-69771870	0.107240983728451	.	.
chr1	69826647	69827146	chr1	69996794	69997293	Spag16|chr1:69996794-69997293	0.126524880306131	.	.
chr1	70725497	70725996	chr1	70951949	70952448	Vwc2l|chr1:70951949-70952448	0.166583175967932	.	.
chr1	71102248	71102747	chr1	71047644	71048143	Bard1|chr1:71047644-71048143	0.129812178115505	.	.
chr1	71102861	71103360	chr1	70864529	70865028	Bard1|chr1:70864529-70865028	0.139109425460574	.	.
chr1	71102861	71103360	chr1	71286002	71286501	Bard1|chr1:71286002-71286501	0.136894126805103	.	.
chr1	71556874	71557373	chr1	71297003	71297502	Atic|chr1:71297003-71297502	0.150933867276802	.	.
chr1	71556874	71557373	chr1	71680286	71680785	Atic|chr1:71680286-71680785	0.134699981421612	.	.
chr1	71556874	71557373	chr1	71701254	71701753	Atic|chr1:71701254-71701753	0.210169407247817	.	.
chr1	71556874	71557373	chr1	71898175	71898674	Atic|chr1:71898175-71898674	0.185863864746768	.	.
chr1	71557407	71557906	chr1	71378820	71379319	Atic|chr1:71378820-71379319	0.130574400706761	.	.
chr1	74505730	74506229	chr1	74794449	74794948	Cnot9|chr1:74794449-74794948	0.134816222300665	.	.
chr1	74505730	74506229	chr1	74808065	74808564	Cnot9|chr1:74808065-74808564	0.121175771423163	.	.
chr1	74505730	74506229	chr1	74824729	74825228	Cnot9|chr1:74824729-74825228	0.174543569211115	.	.
chr1	74505730	74506229	chr1	74872216	74872715	Cnot9|chr1:74872216-74872715	0.110523707958565	.	.
chr1	74505730	74506229	chr1	74894978	74895477	Cnot9|chr1:74894978-74895477	0.159357997550638	.	.
chr1	74506443	74506942	chr1	74794449	74794948	Cnot9|chr1:74794449-74794948	0.106481356541596	.	.
chr1	74506443	74506942	chr1	74816731	74817230	Cnot9|chr1:74816731-74817230	0.265721650878	.	.
chr1	74506443	74506942	chr1	74872216	74872715	Cnot9|chr1:74872216-74872715	0.132421934518205	.	.
chr1	74506443	74506942	chr1	74880737	74881236	Cnot9|chr1:74880737-74881236	0.256554001314456	.	.
chr1	74542596	74543095	chr1	74794449	74794948	Plcd4|chr1:74794449-74794948	0.125519065385628	.	.
chr1	74544062	74544561	chr1	74806444	74806943	Usp37|chr1:74806444-74806943	0.107014691318333	.	.
chr1	74544062	74544561	chr1	74806952	74807451	Usp37|chr1:74806952-74807451	0.176032383475297	.	.
chr1	74544062	74544561	chr1	74816731	74817230	Usp37|chr1:74816731-74817230	0.203538277345116	.	.
chr1	74544062	74544561	chr1	74848813	74849312	Usp37|chr1:74848813-74849312	0.407253233939991	.	.
chr1	74544062	74544561	chr1	74872216	74872715	Usp37|chr1:74872216-74872715	0.253077886490683	.	.
chr1	74587962	74588461	chr1	74794449	74794948	Bcs1l|chr1:74794449-74794948	0.151499219227746	.	.
chr1	74587962	74588461	chr1	74794449	74794948	Zfp142|chr1:74794449-74794948	0.151499219227746	.	.
chr1	74587962	74588461	chr1	74816731	74817230	Bcs1l|chr1:74816731-74817230	0.188305954753762	.	.
chr1	74587962	74588461	chr1	74816731	74817230	Zfp142|chr1:74816731-74817230	0.188305954753762	.	.
chr1	74587962	74588461	chr1	74848813	74849312	Bcs1l|chr1:74848813-74849312	0.312920423371259	.	.
chr1	74587962	74588461	chr1	74848813	74849312	Zfp142|chr1:74848813-74849312	0.312920423371259	.	.
chr1	74587962	74588461	chr1	74872216	74872715	Bcs1l|chr1:74872216-74872715	0.187104679685155	.	.
chr1	74587962	74588461	chr1	74872216	74872715	Zfp142|chr1:74872216-74872715	0.187104679685155	.	.
chr1	74587962	74588461	chr1	74948735	74949234	Bcs1l|chr1:74948735-74949234	0.168907591998672	.	.
chr1	74587962	74588461	chr1	74948735	74949234	Zfp142|chr1:74948735-74949234	0.168907591998672	.	.
chr1	74601175	74601674	chr1	74578727	74579226	Rnf25|chr1:74578727-74579226	0.231973455184439	.	.
chr1	74601175	74601674	chr1	74578727	74579226	Stk36|chr1:74578727-74579226	0.231973455184439	.	.
chr1	74601175	74601674	chr1	74806952	74807451	Rnf25|chr1:74806952-74807451	0.162160619573177	.	.
chr1	74601175	74601674	chr1	74806952	74807451	Stk36|chr1:74806952-74807451	0.162160619573177	.	.
chr1	74601175	74601674	chr1	74816731	74817230	Rnf25|chr1:74816731-74817230	0.16964037410989	.	.
chr1	74601175	74601674	chr1	74816731	74817230	Stk36|chr1:74816731-74817230	0.16964037410989	.	.
chr1	74601175	74601674	chr1	74848813	74849312	Rnf25|chr1:74848813-74849312	0.133837036634722	.	.
chr1	74601175	74601674	chr1	74848813	74849312	Stk36|chr1:74848813-74849312	0.133837036634722	.	.
chr1	74601175	74601674	chr1	74872216	74872715	Rnf25|chr1:74872216-74872715	0.220964212464464	.	.
chr1	74601175	74601674	chr1	74872216	74872715	Stk36|chr1:74872216-74872715	0.220964212464464	.	.
chr1	74661495	74661994	chr1	74759797	74760296	Ttll4|chr1:74759797-74760296	0.186948943544526	.	.
chr1	74661495	74661994	chr1	74794449	74794948	Ttll4|chr1:74794449-74794948	0.14822535364026	.	.
chr1	74661495	74661994	chr1	74806444	74806943	Ttll4|chr1:74806444-74806943	0.154663045622909	.	.
chr1	74661495	74661994	chr1	74824729	74825228	Ttll4|chr1:74824729-74825228	0.112854333945844	.	.
chr1	74661495	74661994	chr1	74848813	74849312	Ttll4|chr1:74848813-74849312	0.154399160294612	.	.
chr1	74661495	74661994	chr1	74872216	74872715	Ttll4|chr1:74872216-74872715	0.143459815906065	.	.
chr1	74850152	74850651	chr1	74578727	74579226	Gm16582|chr1:74578727-74579226	0.24470984955164	.	.
chr1	74850152	74850651	chr1	74787775	74788274	Gm16582|chr1:74787775-74788274	0.119979279149255	.	.
chr1	74850152	74850651	chr1	74806952	74807451	Gm16582|chr1:74806952-74807451	0.267667644697983	.	.
chr1	74850152	74850651	chr1	74824729	74825228	Gm16582|chr1:74824729-74825228	0.160195285077745	.	.
chr1	74850152	74850651	chr1	74848813	74849312	Gm16582|chr1:74848813-74849312	0.257362180314298	.	.
chr1	74850152	74850651	chr1	74858307	74858806	Gm16582|chr1:74858307-74858806	0.106442509428823	.	.
chr1	74850152	74850651	chr1	74872216	74872715	Gm16582|chr1:74872216-74872715	0.308631147499239	.	.
chr1	74850152	74850651	chr1	74882110	74882609	Gm16582|chr1:74882110-74882609	0.107851083588539	.	.
chr1	74850152	74850651	chr1	75016818	75017317	Gm16582|chr1:75016818-75017317	0.165651370623241	.	.
chr1	74851328	74851827	chr1	74578727	74579226	Gm16582|chr1:74578727-74579226	0.181064275884593	.	.
chr1	74851328	74851827	chr1	74772969	74773468	Gm16582|chr1:74772969-74773468	0.163541020671623	.	.
chr1	74851328	74851827	chr1	74787775	74788274	Gm16582|chr1:74787775-74788274	0.105227718954264	.	.
chr1	74851328	74851827	chr1	74806952	74807451	Gm16582|chr1:74806952-74807451	0.138566403846102	.	.
chr1	74851328	74851827	chr1	74833496	74833995	Gm16582|chr1:74833496-74833995	0.25478376488867	.	.
chr1	74851328	74851827	chr1	74882110	74882609	Gm16582|chr1:74882110-74882609	0.102231063893878	.	.
chr1	74851328	74851827	chr1	75135459	75135958	Gm16582|chr1:75135459-75135958	0.221746341903272	.	.
chr1	74854708	74855207	chr1	74794449	74794948	Cdk5r2|chr1:74794449-74794948	0.111265156319813	.	.
chr1	74854708	74855207	chr1	74806952	74807451	Cdk5r2|chr1:74806952-74807451	0.154256454216542	.	.
chr1	74854708	74855207	chr1	74824729	74825228	Cdk5r2|chr1:74824729-74825228	0.203381669528066	.	.
chr1	74854708	74855207	chr1	74848813	74849312	Cdk5r2|chr1:74848813-74849312	0.112951455014428	.	.
chr1	74854708	74855207	chr1	74872216	74872715	Cdk5r2|chr1:74872216-74872715	0.221236271620687	.	.
chr1	74854708	74855207	chr1	75141393	75141892	Cdk5r2|chr1:75141393-75141892	0.127992594834656	.	.
chr1	74854708	74855207	chr1	75218312	75218811	Cdk5r2|chr1:75218312-75218811	0.168665366504735	.	.
chr1	74854708	74855207	chr1	75244823	75245322	Cdk5r2|chr1:75244823-75245322	0.111592826200963	.	.
chr1	74935357	74935856	chr1	74794449	74794948	Cfap65|chr1:74794449-74794948	0.112681961892922	.	.
chr1	74935357	74935856	chr1	74806952	74807451	Cfap65|chr1:74806952-74807451	0.198173779218195	.	.
chr1	74935357	74935856	chr1	74816731	74817230	Cfap65|chr1:74816731-74817230	0.148347382147236	.	.
chr1	74935357	74935856	chr1	74848813	74849312	Cfap65|chr1:74848813-74849312	0.203477992984277	.	.
chr1	74935357	74935856	chr1	74872216	74872715	Cfap65|chr1:74872216-74872715	0.227877471847173	.	.
chr1	74935357	74935856	chr1	74880737	74881236	Cfap65|chr1:74880737-74881236	0.136954829811423	.	.
chr1	74935357	74935856	chr1	75001124	75001623	Cfap65|chr1:75001124-75001623	0.133241812173689	.	.
chr1	74935357	74935856	chr1	75141393	75141892	Cfap65|chr1:75141393-75141892	0.106788245028016	.	.
chr1	74935357	74935856	chr1	75218312	75218811	Cfap65|chr1:75218312-75218811	0.129651913042789	.	.
chr1	74935357	74935856	chr1	75221476	75221975	Cfap65|chr1:75221476-75221975	0.183466834188431	.	.
chr1	75124760	75125259	chr1	74824729	74825228	Nhej1|chr1:74824729-74825228	0.154541648618586	.	.
chr1	75124760	75125259	chr1	74872216	74872715	Nhej1|chr1:74872216-74872715	0.146147929923274	.	.
chr1	75124760	75125259	chr1	75031996	75032495	Nhej1|chr1:75031996-75032495	0.174378903066817	.	.
chr1	75124760	75125259	chr1	75218312	75218811	Nhej1|chr1:75218312-75218811	0.203022533109593	.	.
chr1	75124760	75125259	chr1	75244823	75245322	Nhej1|chr1:75244823-75245322	0.237619340832569	.	.
chr1	75142499	75142998	chr1	74772969	74773468	Cnppd1|chr1:74772969-74773468	0.113831960161305	.	.
chr1	75142499	75142998	chr1	74772969	74773468	Retreg2|chr1:74772969-74773468	0.113831960161305	.	.
chr1	75142499	75142998	chr1	74806444	74806943	Cnppd1|chr1:74806444-74806943	0.140889605100368	.	.
chr1	75142499	75142998	chr1	74806444	74806943	Retreg2|chr1:74806444-74806943	0.140889605100368	.	.
chr1	75142499	75142998	chr1	74833496	74833995	Cnppd1|chr1:74833496-74833995	0.109578835238629	.	.
chr1	75142499	75142998	chr1	74833496	74833995	Retreg2|chr1:74833496-74833995	0.109578835238629	.	.
chr1	75142499	75142998	chr1	75244823	75245322	Cnppd1|chr1:75244823-75245322	0.271280597482275	.	.
chr1	75142499	75142998	chr1	75244823	75245322	Retreg2|chr1:75244823-75245322	0.271280597482275	.	.
chr1	75168424	75168923	chr1	74794449	74794948	Zfand2b|chr1:74794449-74794948	0.164985548568145	.	.
chr1	75168424	75168923	chr1	74824729	74825228	Zfand2b|chr1:74824729-74825228	0.122399506178597	.	.
chr1	75168424	75168923	chr1	74894978	74895477	Zfand2b|chr1:74894978-74895477	0.227714131637255	.	.
chr1	75168424	75168923	chr1	75135459	75135958	Zfand2b|chr1:75135459-75135958	0.141230842515757	.	.
chr1	75169048	75169547	chr1	74824729	74825228	Zfand2b|chr1:74824729-74825228	0.162403627431712	.	.
chr1	75180079	75180578	chr1	74759797	74760296	Abcb6|chr1:74759797-74760296	0.134599907989996	.	.
chr1	75180079	75180578	chr1	74772969	74773468	Abcb6|chr1:74772969-74773468	0.277407100915424	.	.
chr1	75180079	75180578	chr1	74806444	74806943	Abcb6|chr1:74806444-74806943	0.132314011630582	.	.
chr1	75180079	75180578	chr1	74808065	74808564	Abcb6|chr1:74808065-74808564	0.124443683052259	.	.
chr1	75180079	75180578	chr1	74824729	74825228	Abcb6|chr1:74824729-74825228	0.105095467812465	.	.
chr1	75180079	75180578	chr1	74833496	74833995	Abcb6|chr1:74833496-74833995	0.146250951764562	.	.
chr1	75180079	75180578	chr1	74848813	74849312	Abcb6|chr1:74848813-74849312	0.185844239098462	.	.
chr1	75191753	75192252	chr1	74794449	74794948	Ankzf1|chr1:74794449-74794948	0.260840050559957	.	.
chr1	75191753	75192252	chr1	74794449	74794948	Atg9a|chr1:74794449-74794948	0.260840050559957	.	.
chr1	75191753	75192252	chr1	74806444	74806943	Ankzf1|chr1:74806444-74806943	0.145817016725497	.	.
chr1	75191753	75192252	chr1	74806444	74806943	Atg9a|chr1:74806444-74806943	0.145817016725497	.	.
chr1	75191753	75192252	chr1	74816731	74817230	Ankzf1|chr1:74816731-74817230	0.185098243242847	.	.
chr1	75191753	75192252	chr1	74816731	74817230	Atg9a|chr1:74816731-74817230	0.185098243242847	.	.
chr1	75191753	75192252	chr1	74848813	74849312	Ankzf1|chr1:74848813-74849312	0.268377332796876	.	.
chr1	75191753	75192252	chr1	74848813	74849312	Atg9a|chr1:74848813-74849312	0.268377332796876	.	.
chr1	75191753	75192252	chr1	74948735	74949234	Ankzf1|chr1:74948735-74949234	0.15213159868197	.	.
chr1	75191753	75192252	chr1	74948735	74949234	Atg9a|chr1:74948735-74949234	0.15213159868197	.	.
chr1	75191753	75192252	chr1	75001124	75001623	Ankzf1|chr1:75001124-75001623	0.170664565925823	.	.
chr1	75191753	75192252	chr1	75001124	75001623	Atg9a|chr1:75001124-75001623	0.170664565925823	.	.
chr1	75210546	75211045	chr1	74784124	74784623	Glb1l|chr1:74784124-74784623	0.157149613559324	.	.
chr1	75210546	75211045	chr1	74784124	74784623	Stk16|chr1:74784124-74784623	0.157149613559324	.	.
chr1	75210546	75211045	chr1	74816731	74817230	Glb1l|chr1:74816731-74817230	0.181047348922798	.	.
chr1	75210546	75211045	chr1	74816731	74817230	Stk16|chr1:74816731-74817230	0.181047348922798	.	.
chr1	75210546	75211045	chr1	74848813	74849312	Glb1l|chr1:74848813-74849312	0.274583056879988	.	.
chr1	75210546	75211045	chr1	74848813	74849312	Stk16|chr1:74848813-74849312	0.274583056879988	.	.
chr1	75210546	75211045	chr1	74872216	74872715	Glb1l|chr1:74872216-74872715	0.114988841674637	.	.
chr1	75210546	75211045	chr1	74872216	74872715	Stk16|chr1:74872216-74872715	0.114988841674637	.	.
chr1	75210546	75211045	chr1	75001124	75001623	Glb1l|chr1:75001124-75001623	0.104918686636206	.	.
chr1	75210546	75211045	chr1	75001124	75001623	Stk16|chr1:75001124-75001623	0.104918686636206	.	.
chr1	75210546	75211045	chr1	75218312	75218811	Glb1l|chr1:75218312-75218811	0.193037608220125	.	.
chr1	75210546	75211045	chr1	75218312	75218811	Stk16|chr1:75218312-75218811	0.193037608220125	.	.
chr1	75210546	75211045	chr1	75221476	75221975	Glb1l|chr1:75221476-75221975	0.103809556848152	.	.
chr1	75210546	75211045	chr1	75221476	75221975	Stk16|chr1:75221476-75221975	0.103809556848152	.	.
chr1	75210546	75211045	chr1	75244823	75245322	Glb1l|chr1:75244823-75245322	0.205733962394576	.	.
chr1	75210546	75211045	chr1	75244823	75245322	Stk16|chr1:75244823-75245322	0.205733962394576	.	.
chr1	75219086	75219585	chr1	74808065	74808564	Tuba4a|chr1:74808065-74808564	0.220184014033963	.	.
chr1	75219086	75219585	chr1	74824729	74825228	Tuba4a|chr1:74824729-74825228	0.177003918835097	.	.
chr1	75219086	75219585	chr1	74882110	74882609	Tuba4a|chr1:74882110-74882609	0.196633856944475	.	.
chr1	75219086	75219585	chr1	75141393	75141892	Tuba4a|chr1:75141393-75141892	0.125582654543877	.	.
chr1	75236144	75236643	chr1	74794449	74794948	Dnajb2|chr1:74794449-74794948	0.27425315277704	.	.
chr1	75236144	75236643	chr1	74824729	74825228	Dnajb2|chr1:74824729-74825228	0.229409165425027	.	.
chr1	75236144	75236643	chr1	74880737	74881236	Dnajb2|chr1:74880737-74881236	0.165195265451462	.	.
chr1	75236144	75236643	chr1	74948735	74949234	Dnajb2|chr1:74948735-74949234	0.201083917595093	.	.
chr1	75236651	75237150	chr1	74824729	74825228	Dnajb2|chr1:74824729-74825228	0.130337458314174	.	.
chr1	75236651	75237150	chr1	74882110	74882609	Dnajb2|chr1:74882110-74882609	0.151172156379823	.	.
chr1	75236651	75237150	chr1	75016818	75017317	Dnajb2|chr1:75016818-75017317	0.137505375579088	.	.
chr1	75236651	75237150	chr1	75031996	75032495	Dnajb2|chr1:75031996-75032495	0.10822682490187	.	.
chr1	75505376	75505875	chr1	75564886	75565385	Obsl1|chr1:75564886-75565385	0.153705892721791	.	.
chr1	75505376	75505875	chr1	75925739	75926238	Obsl1|chr1:75925739-75926238	0.108624990201145	.	.
chr1	75506139	75506638	chr1	75559353	75559852	Inha|chr1:75559353-75559852	0.182053326661723	.	.
chr1	75506139	75506638	chr1	75559353	75559852	Obsl1|chr1:75559353-75559852	0.182053326661723	.	.
chr1	75506139	75506638	chr1	75564886	75565385	Inha|chr1:75564886-75565385	0.205779926748082	.	.
chr1	75506139	75506638	chr1	75564886	75565385	Obsl1|chr1:75564886-75565385	0.205779926748082	.	.
chr1	75506139	75506638	chr1	75653752	75654251	Inha|chr1:75653752-75654251	0.104732761431438	.	.
chr1	75506139	75506638	chr1	75653752	75654251	Obsl1|chr1:75653752-75654251	0.104732761431438	.	.
chr1	75506139	75506638	chr1	75776901	75777400	Inha|chr1:75776901-75777400	0.107372118545618	.	.
chr1	75506139	75506638	chr1	75776901	75777400	Obsl1|chr1:75776901-75777400	0.107372118545618	.	.
chr1	75521240	75521739	chr1	75653752	75654251	Stk11ip|chr1:75653752-75654251	0.151601981351341	.	.
chr1	75545710	75546209	chr1	75776401	75776900	Slc4a3|chr1:75776401-75776900	0.165892848473561	.	.
chr1	75545710	75546209	chr1	75776901	75777400	Slc4a3|chr1:75776901-75777400	0.207522198822997	.	.
chr1	75546261	75546760	chr1	75559353	75559852	Slc4a3|chr1:75559353-75559852	0.173657987314624	.	.
chr1	75546261	75546760	chr1	75564886	75565385	Slc4a3|chr1:75564886-75565385	0.188397901177806	.	.
chr1	78310032	78310531	chr1	78217089	78217588	Sgpp2|chr1:78217089-78217588	0.111217456803886	.	.
chr1	78310032	78310531	chr1	78338129	78338628	Sgpp2|chr1:78338129-78338628	0.119479623718945	.	.
chr1	78488387	78488886	chr1	78024071	78024570	Farsb|chr1:78024071-78024570	0.180570798704541	.	.
chr1	78488387	78488886	chr1	78363543	78364042	Farsb|chr1:78363543-78364042	0.191341817630952	.	.
chr1	78488387	78488886	chr1	78425218	78425717	Farsb|chr1:78425218-78425717	0.112266439898598	.	.
chr1	78488387	78488886	chr1	78425895	78426394	Farsb|chr1:78425895-78426394	0.12405800318979	.	.
chr1	78488387	78488886	chr1	78440368	78440867	Farsb|chr1:78440368-78440867	0.151788861088658	.	.
chr1	78488900	78489399	chr1	78024071	78024570	Farsb|chr1:78024071-78024570	0.138080139473314	.	.
chr1	78488900	78489399	chr1	78101305	78101804	Farsb|chr1:78101305-78101804	0.106035197560432	.	.
chr1	78488900	78489399	chr1	78363543	78364042	Farsb|chr1:78363543-78364042	0.217943696807415	.	.
chr1	78488900	78489399	chr1	78425218	78425717	Farsb|chr1:78425218-78425717	0.318129999974161	.	.
chr1	78488900	78489399	chr1	78425895	78426394	Farsb|chr1:78425895-78426394	0.134041684966348	.	.
chr1	78488900	78489399	chr1	78440368	78440867	Farsb|chr1:78440368-78440867	0.348592523712739	.	.
chr1	78488900	78489399	chr1	78440368	78440867	Farsb|chr1:78440368-78440867	0.34859252371274	.	.
chr1	78821063	78821562	chr1	78760975	78761474	Gm29187|chr1:78760975-78761474	0.117422473089933	.	.
chr1	78821063	78821562	chr1	78811607	78812106	Gm29187|chr1:78811607-78812106	0.270832021730474	.	.
chr1	78821063	78821562	chr1	78812199	78812698	Gm29187|chr1:78812199-78812698	0.30661672776428	.	.
chr1	78822000	78822499	chr1	78760975	78761474	Gm29187|chr1:78760975-78761474	0.151989813823591	.	.
chr1	78822000	78822499	chr1	78811607	78812106	Gm29187|chr1:78811607-78812106	0.112741132706889	.	.
chr1	78822000	78822499	chr1	78812199	78812698	Gm29187|chr1:78812199-78812698	0.173057859169215	.	.
chr1	78822000	78822499	chr1	78864686	78865185	Gm29187|chr1:78864686-78865185	0.128938596284956	.	.
chr1	79439807	79440306	chr1	79056656	79057155	Scg2|chr1:79056656-79057155	0.18836110695787	.	.
chr1	79439807	79440306	chr1	79357260	79357759	Scg2|chr1:79357260-79357759	0.11366389212282	.	.
chr1	79439807	79440306	chr1	79580908	79581407	Scg2|chr1:79580908-79581407	0.123159704957318	.	.
chr1	79439807	79440306	chr1	79581417	79581916	Scg2|chr1:79581417-79581916	0.217986904557093	.	.
chr1	79671948	79672447	chr1	79291096	79291595	Ap1s3|chr1:79291096-79291595	0.111557689275273	.	.
chr1	79671948	79672447	chr1	79580908	79581407	Ap1s3|chr1:79580908-79581407	0.126227218009722	.	.
chr1	79671948	79672447	chr1	79581417	79581916	Ap1s3|chr1:79581417-79581916	0.286999680783065	.	.
chr1	84839165	84839664	chr1	84855235	84855734	Fbxo36|chr1:84855235-84855734	0.119723601463543	.	.
chr1	84839165	84839664	chr1	84910388	84910887	Fbxo36|chr1:84910388-84910887	0.106684213590593	.	.
chr1	84839808	84840307	chr1	84881481	84881980	Fbxo36|chr1:84881481-84881980	0.244431007908784	.	.
chr1	84839808	84840307	chr1	84881481	84881980	Trip12|chr1:84881481-84881980	0.244431007908784	.	.
chr1	84839808	84840307	chr1	84993182	84993681	Fbxo36|chr1:84993182-84993681	0.145763710778644	.	.
chr1	84839808	84840307	chr1	84993182	84993681	Trip12|chr1:84993182-84993681	0.145763710778644	.	.
chr1	84934371	84934870	chr1	84933383	84933882	Slc16a14|chr1:84933383-84933882	0.141296697346333	.	.
chr1	84934371	84934870	chr1	84993182	84993681	Slc16a14|chr1:84993182-84993681	0.204439773199267	.	.
chr1	85774994	85775493	chr1	85828911	85829410	9930111H07Rik|chr1:85828911-85829410	0.151797991389123	.	.
chr1	85774994	85775493	chr1	85924194	85924693	9930111H07Rik|chr1:85924194-85924693	0.155133438295303	.	.
chr1	85793160	85793659	chr1	85703519	85704018	Cab39|chr1:85703519-85704018	0.114830189602305	.	.
chr1	85793160	85793659	chr1	85720188	85720687	Cab39|chr1:85720188-85720687	0.211423364989374	.	.
chr1	85793160	85793659	chr1	85895455	85895954	Cab39|chr1:85895455-85895954	0.137929460867253	.	.
chr1	85793728	85794227	chr1	85700332	85700831	Cab39|chr1:85700332-85700831	0.131932875173858	.	.
chr1	85793728	85794227	chr1	85821789	85822288	Cab39|chr1:85821789-85822288	0.140278504060435	.	.
chr1	85793728	85794227	chr1	85916833	85917332	Cab39|chr1:85916833-85917332	0.124436433779069	.	.
chr1	85894274	85894773	chr1	85699776	85700275	Itm2c|chr1:85699776-85700275	0.109204578953155	.	.
chr1	85894274	85894773	chr1	85700332	85700831	Itm2c|chr1:85700332-85700831	0.225397606982019	.	.
chr1	85894274	85894773	chr1	85869875	85870374	Itm2c|chr1:85869875-85870374	0.1655402170983	.	.
chr1	85894274	85894773	chr1	85898791	85899290	Itm2c|chr1:85898791-85899290	0.122759221839708	.	.
chr1	85894955	85895454	chr1	85703519	85704018	Itm2c|chr1:85703519-85704018	0.229630869817011	.	.
chr1	85894955	85895454	chr1	85751349	85751848	Itm2c|chr1:85751349-85751848	0.165153700839493	.	.
chr1	85894955	85895454	chr1	85895455	85895954	Itm2c|chr1:85895455-85895954	0.244811837828923	.	.
chr1	85894955	85895454	chr1	85917561	85918060	Itm2c|chr1:85917561-85918060	0.140766334127049	.	.
chr1	85928201	85928700	chr1	85703519	85704018	4933407L21Rik|chr1:85703519-85704018	0.13177252331558	.	.
chr1	85936216	85936715	chr1	85821789	85822288	Gm28884|chr1:85821789-85822288	0.189794523857191	.	.
chr1	85936216	85936715	chr1	85922384	85922883	Gm28884|chr1:85922384-85922883	0.162141126151818	.	.
chr1	85936743	85937242	chr1	85821789	85822288	Gm28884|chr1:85821789-85822288	0.186221306936962	.	.
chr1	85936743	85937242	chr1	85869875	85870374	Gm28884|chr1:85869875-85870374	0.213422230533719	.	.
chr1	85987254	85987753	chr1	85822289	85822788	Gm28100|chr1:85822289-85822788	0.157631108265614	.	.
chr1	87755700	87756199	chr1	87790212	87790711	Atg16l1|chr1:87790212-87790711	0.139554965244659	.	.
chr1	87755700	87756199	chr1	88000014	88000513	Atg16l1|chr1:88000014-88000513	0.145518683641672	.	.
chr1	87853009	87853508	chr1	87790212	87790711	Dgkd|chr1:87790212-87790711	0.157686150910562	.	.
chr1	87853009	87853508	chr1	87880181	87880680	Dgkd|chr1:87880181-87880680	0.185349098598481	.	.
chr1	88008031	88008530	chr1	88456267	88456766	Usp40|chr1:88456267-88456766	0.125329682490347	.	.
chr1	88277410	88277909	chr1	88357393	88357892	Hjurp|chr1:88357393-88357892	0.171169855409044	.	.
chr1	88277410	88277909	chr1	88357393	88357892	Trpm8|chr1:88357393-88357892	0.171169855409044	.	.
chr1	88277410	88277909	chr1	88411957	88412456	Hjurp|chr1:88411957-88412456	0.310793518172595	.	.
chr1	88277410	88277909	chr1	88411957	88412456	Trpm8|chr1:88411957-88412456	0.310793518172595	.	.
chr1	88277410	88277909	chr1	88429538	88430037	Hjurp|chr1:88429538-88430037	0.176382519311818	.	.
chr1	88277410	88277909	chr1	88429538	88430037	Trpm8|chr1:88429538-88430037	0.176382519311818	.	.
chr1	88462457	88462956	chr1	88411957	88412456	Gm29538|chr1:88411957-88412456	0.251133678568542	.	.
chr1	88463197	88463696	chr1	88437694	88438193	Gm29538|chr1:88437694-88438193	0.212954460809386	.	.
chr1	88463197	88463696	chr1	88478160	88478659	Gm29538|chr1:88478160-88478659	0.124662503900005	.	.
chr1	92641765	92642264	chr1	92545027	92545526	Cops9|chr1:92545027-92545526	0.147393705043455	.	.
chr1	92647708	92648207	chr1	92730498	92730997	Otos|chr1:92730498-92730997	0.121075447609218	.	.
chr1	92647708	92648207	chr1	92840219	92840718	Otos|chr1:92840219-92840718	0.110030315336992	.	.
chr1	92648720	92649219	chr1	92730498	92730997	Otos|chr1:92730498-92730997	0.187487714052729	.	.
chr1	92648720	92649219	chr1	92733792	92734291	Otos|chr1:92733792-92734291	0.108298813196621	.	.
chr1	92831030	92831529	chr1	92730498	92730997	Gpc1|chr1:92730498-92730997	0.249171270783695	.	.
chr1	92831030	92831529	chr1	92733792	92734291	Gpc1|chr1:92733792-92734291	0.227942416080572	.	.
chr1	92831030	92831529	chr1	92994301	92994800	Gpc1|chr1:92994301-92994800	0.118702832341606	.	.
chr1	92831616	92832115	chr1	92730498	92730997	Gpc1|chr1:92730498-92730997	0.241103647134124	.	.
chr1	92831616	92832115	chr1	92972803	92973302	Gpc1|chr1:92972803-92973302	0.107456149914	.	.
chr1	92831616	92832115	chr1	92994301	92994800	Gpc1|chr1:92994301-92994800	0.123791834865817	.	.
chr1	92831616	92832115	chr1	92994991	92995490	Gpc1|chr1:92994991-92995490	0.213822116234064	.	.
chr1	92848463	92848962	chr1	92545027	92545526	Gm29480|chr1:92545027-92545526	0.231621711121864	.	.
chr1	92848463	92848962	chr1	92994991	92995490	Gm29480|chr1:92994991-92995490	0.112561548552525	.	.
chr1	92849473	92849972	chr1	92521236	92521735	Gm29480|chr1:92521236-92521735	0.160686849818739	.	.
chr1	92849473	92849972	chr1	92610875	92611374	Gm29480|chr1:92610875-92611374	0.132048200522747	.	.
chr1	92849473	92849972	chr1	92683124	92683623	Gm29480|chr1:92683124-92683623	0.242471766602139	.	.
chr1	92849473	92849972	chr1	92895020	92895519	Gm29480|chr1:92895020-92895519	0.143715949409684	.	.
chr1	92906632	92907131	chr1	92733792	92734291	Dusp28|chr1:92733792-92734291	0.162659425953643	.	.
chr1	92906632	92907131	chr1	92956591	92957090	Dusp28|chr1:92956591-92957090	0.110503077489132	.	.
chr1	92907215	92907714	chr1	92545027	92545526	Dusp28|chr1:92545027-92545526	0.227900739035292	.	.
chr1	92907215	92907714	chr1	92956591	92957090	Dusp28|chr1:92956591-92957090	0.19558164951752	.	.
chr1	92907215	92907714	chr1	92972803	92973302	Dusp28|chr1:92972803-92973302	0.116675436342214	.	.
chr1	92907215	92907714	chr1	92994991	92995490	Dusp28|chr1:92994991-92995490	0.267163876960385	.	.
chr1	92910422	92910921	chr1	92866110	92866609	5033417F24Rik|chr1:92866110-92866609	0.241998555922561	.	.
chr1	92910422	92910921	chr1	92866110	92866609	Rnpepl1|chr1:92866110-92866609	0.241998555922561	.	.
chr1	92910422	92910921	chr1	92994301	92994800	5033417F24Rik|chr1:92994301-92994800	0.143895884229308	.	.
chr1	92910422	92910921	chr1	92994301	92994800	Rnpepl1|chr1:92994301-92994800	0.143895884229308	.	.
chr1	92910928	92911427	chr1	92730498	92730997	5033417F24Rik|chr1:92730498-92730997	0.21816884727016	.	.
chr1	92910928	92911427	chr1	92730498	92730997	Rnpepl1|chr1:92730498-92730997	0.21816884727016	.	.
chr1	92910928	92911427	chr1	92956591	92957090	5033417F24Rik|chr1:92956591-92957090	0.132318829537672	.	.
chr1	92910928	92911427	chr1	92956591	92957090	Rnpepl1|chr1:92956591-92957090	0.132318829537672	.	.
chr1	92910928	92911427	chr1	92972803	92973302	5033417F24Rik|chr1:92972803-92973302	0.147980676429227	.	.
chr1	92910928	92911427	chr1	92972803	92973302	Rnpepl1|chr1:92972803-92973302	0.147980676429227	.	.
chr1	92910928	92911427	chr1	92994301	92994800	5033417F24Rik|chr1:92994301-92994800	0.103879259916165	.	.
chr1	92910928	92911427	chr1	92994301	92994800	Rnpepl1|chr1:92994301-92994800	0.103879259916165	.	.
chr1	92910928	92911427	chr1	92994991	92995490	5033417F24Rik|chr1:92994991-92995490	0.295916256171453	.	.
chr1	92910928	92911427	chr1	92994991	92995490	Rnpepl1|chr1:92994991-92995490	0.295916256171453	.	.
chr1	92934435	92934934	chr1	92545027	92545526	Capn10|chr1:92545027-92545526	0.250451035321139	.	.
chr1	92934435	92934934	chr1	92866110	92866609	Capn10|chr1:92866110-92866609	0.181053042889857	.	.
chr1	92934435	92934934	chr1	92946566	92947065	Capn10|chr1:92946566-92947065	0.160622835235477	.	.
chr1	93305687	93306186	chr1	93293737	93294236	Gm28535|chr1:93293737-93294236	0.268292578015748	.	.
chr1	93305687	93306186	chr1	93293737	93294236	Mterf4|chr1:93293737-93294236	0.268292578015748	.	.
chr1	93305687	93306186	chr1	93366135	93366634	Gm28535|chr1:93366135-93366634	0.165923434949251	.	.
chr1	93305687	93306186	chr1	93366135	93366634	Mterf4|chr1:93366135-93366634	0.165923434949251	.	.
chr1	93305687	93306186	chr1	93444675	93445174	Gm28535|chr1:93444675-93445174	0.171403780298799	.	.
chr1	93305687	93306186	chr1	93444675	93445174	Mterf4|chr1:93444675-93445174	0.171403780298799	.	.
chr1	93305687	93306186	chr1	93445454	93445953	Gm28535|chr1:93445454-93445953	0.253563088753251	.	.
chr1	93305687	93306186	chr1	93445454	93445953	Mterf4|chr1:93445454-93445953	0.253563088753251	.	.
chr1	93305687	93306186	chr1	93609557	93610056	Gm28535|chr1:93609557-93610056	0.104359558530497	.	.
chr1	93305687	93306186	chr1	93609557	93610056	Mterf4|chr1:93609557-93610056	0.104359558530497	.	.
chr1	93305687	93306186	chr1	93668682	93669181	Gm28535|chr1:93668682-93669181	0.157665540513419	.	.
chr1	93305687	93306186	chr1	93668682	93669181	Mterf4|chr1:93668682-93669181	0.157665540513419	.	.
chr1	93305687	93306186	chr1	93686883	93687382	Gm28535|chr1:93686883-93687382	0.111310993840036	.	.
chr1	93305687	93306186	chr1	93686883	93687382	Mterf4|chr1:93686883-93687382	0.111310993840036	.	.
chr1	93305687	93306186	chr1	93691752	93692251	Gm28535|chr1:93691752-93692251	0.115547283748367	.	.
chr1	93305687	93306186	chr1	93691752	93692251	Mterf4|chr1:93691752-93692251	0.115547283748367	.	.
chr1	93305687	93306186	chr1	93721474	93721973	Gm28535|chr1:93721474-93721973	0.127280696403703	.	.
chr1	93305687	93306186	chr1	93721474	93721973	Mterf4|chr1:93721474-93721973	0.127280696403703	.	.
chr1	93342619	93343118	chr1	93293737	93294236	Pask|chr1:93293737-93294236	0.19884013606183	.	.
chr1	93342619	93343118	chr1	93293737	93294236	Ppp1r7|chr1:93293737-93294236	0.19884013606183	.	.
chr1	93342619	93343118	chr1	93349690	93350189	Pask|chr1:93349690-93350189	0.157976433462946	.	.
chr1	93342619	93343118	chr1	93349690	93350189	Ppp1r7|chr1:93349690-93350189	0.157976433462946	.	.
chr1	93342619	93343118	chr1	93444675	93445174	Pask|chr1:93444675-93445174	0.153513095848602	.	.
chr1	93342619	93343118	chr1	93444675	93445174	Ppp1r7|chr1:93444675-93445174	0.153513095848602	.	.
chr1	93342619	93343118	chr1	93583349	93583848	Pask|chr1:93583349-93583848	0.103548059812825	.	.
chr1	93342619	93343118	chr1	93583349	93583848	Ppp1r7|chr1:93583349-93583848	0.103548059812825	.	.
chr1	93342619	93343118	chr1	93668682	93669181	Pask|chr1:93668682-93669181	0.141425143443821	.	.
chr1	93342619	93343118	chr1	93668682	93669181	Ppp1r7|chr1:93668682-93669181	0.141425143443821	.	.
chr1	93342619	93343118	chr1	93721474	93721973	Pask|chr1:93721474-93721973	0.153437562909145	.	.
chr1	93342619	93343118	chr1	93721474	93721973	Ppp1r7|chr1:93721474-93721973	0.153437562909145	.	.
chr1	93343358	93343857	chr1	93349690	93350189	Pask|chr1:93349690-93350189	0.114269111047082	.	.
chr1	93343358	93343857	chr1	93349690	93350189	Ppp1r7|chr1:93349690-93350189	0.114269111047082	.	.
chr1	93343358	93343857	chr1	93577810	93578309	Pask|chr1:93577810-93578309	0.108166966684616	.	.
chr1	93343358	93343857	chr1	93577810	93578309	Ppp1r7|chr1:93577810-93578309	0.108166966684616	.	.
chr1	93343358	93343857	chr1	93698616	93699115	Pask|chr1:93698616-93699115	0.117409396296098	.	.
chr1	93343358	93343857	chr1	93698616	93699115	Ppp1r7|chr1:93698616-93699115	0.117409396296098	.	.
chr1	93478107	93478606	chr1	93506953	93507452	Hdlbp|chr1:93506953-93507452	0.118325141500617	.	.
chr1	93478107	93478606	chr1	93506953	93507452	Sept2|chr1:93506953-93507452	0.118325141500617	.	.
chr1	93478107	93478606	chr1	93583349	93583848	Hdlbp|chr1:93583349-93583848	0.163463884083342	.	.
chr1	93478107	93478606	chr1	93583349	93583848	Sept2|chr1:93583349-93583848	0.163463884083342	.	.
chr1	93478107	93478606	chr1	93678321	93678820	Hdlbp|chr1:93678321-93678820	0.173980143620623	.	.
chr1	93478107	93478606	chr1	93678321	93678820	Sept2|chr1:93678321-93678820	0.173980143620623	.	.
chr1	93478622	93479121	chr1	93293737	93294236	Hdlbp|chr1:93293737-93294236	0.12528936376208	.	.
chr1	93478622	93479121	chr1	93293737	93294236	Sept2|chr1:93293737-93294236	0.12528936376208	.	.
chr1	93478622	93479121	chr1	93506953	93507452	Hdlbp|chr1:93506953-93507452	0.210428606309224	.	.
chr1	93478622	93479121	chr1	93506953	93507452	Sept2|chr1:93506953-93507452	0.210428606309224	.	.
chr1	93478622	93479121	chr1	93609557	93610056	Hdlbp|chr1:93609557-93610056	0.156857459097595	.	.
chr1	93478622	93479121	chr1	93609557	93610056	Sept2|chr1:93609557-93610056	0.156857459097595	.	.
chr1	93478622	93479121	chr1	93668682	93669181	Hdlbp|chr1:93668682-93669181	0.138933351965388	.	.
chr1	93478622	93479121	chr1	93668682	93669181	Sept2|chr1:93668682-93669181	0.138933351965388	.	.
chr1	93478622	93479121	chr1	93721474	93721973	Hdlbp|chr1:93721474-93721973	0.136182092300948	.	.
chr1	93478622	93479121	chr1	93721474	93721973	Sept2|chr1:93721474-93721973	0.136182092300948	.	.
chr1	93511801	93512300	chr1	93366135	93366634	Farp2|chr1:93366135-93366634	0.137359976907619	.	.
chr1	93511801	93512300	chr1	93698616	93699115	Farp2|chr1:93698616-93699115	0.187810804748295	.	.
chr1	93511801	93512300	chr1	93721474	93721973	Farp2|chr1:93721474-93721973	0.121985725319501	.	.
chr1	93634975	93635474	chr1	93583349	93583848	Gm28536|chr1:93583349-93583848	0.15009845746269	.	.
chr1	93634975	93635474	chr1	93721474	93721973	Gm28536|chr1:93721474-93721973	0.206964783899783	.	.
chr1	93635550	93636049	chr1	93721474	93721973	Gm28536|chr1:93721474-93721973	0.115577776800313	.	.
chr1	93685241	93685740	chr1	93293737	93294236	Bok|chr1:93293737-93294236	0.1111427686148	.	.
chr1	93685241	93685740	chr1	93366135	93366634	Bok|chr1:93366135-93366634	0.120714490800592	.	.
chr1	93685241	93685740	chr1	93668682	93669181	Bok|chr1:93668682-93669181	0.170060170396108	.	.
chr1	93685241	93685740	chr1	93668682	93669181	Bok|chr1:93668682-93669181	0.170060170396109	.	.
chr1	93685241	93685740	chr1	93691752	93692251	Bok|chr1:93691752-93692251	0.247447785143765	.	.
chr1	93686360	93686859	chr1	93293737	93294236	Bok|chr1:93293737-93294236	0.242078230284694	.	.
chr1	93686360	93686859	chr1	93360335	93360834	Bok|chr1:93360335-93360834	0.169707450863042	.	.
chr1	93686360	93686859	chr1	93366135	93366634	Bok|chr1:93366135-93366634	0.116817904256477	.	.
chr1	93686360	93686859	chr1	93668682	93669181	Bok|chr1:93668682-93669181	0.21277979312046	.	.
chr1	93686360	93686859	chr1	93686883	93687382	Bok|chr1:93686883-93687382	0.283096162188008	.	.
chr1	93686360	93686859	chr1	93721474	93721973	Bok|chr1:93721474-93721973	0.18467828967272	.	.
chr1	93731754	93732253	chr1	93360335	93360834	Gm10550|chr1:93360335-93360834	0.345227873242926	.	.
chr1	93731754	93732253	chr1	93506953	93507452	Gm10550|chr1:93506953-93507452	0.171230062403488	.	.
chr1	93731754	93732253	chr1	93577810	93578309	Gm10550|chr1:93577810-93578309	0.243406735363167	.	.
chr1	93754078	93754577	chr1	93506953	93507452	Thap4|chr1:93506953-93507452	0.103025263684927	.	.
chr1	93754078	93754577	chr1	94024336	94024835	Thap4|chr1:94024336-94024835	0.245585788977779	.	.
chr1	93754617	93755116	chr1	93506953	93507452	Thap4|chr1:93506953-93507452	0.187360292552637	.	.
chr1	93754617	93755116	chr1	93721474	93721973	Thap4|chr1:93721474-93721973	0.135760243285317	.	.
chr1	93801756	93802255	chr1	93506953	93507452	Dtymk|chr1:93506953-93507452	0.128266173316843	.	.
chr1	93801756	93802255	chr1	93698616	93699115	Dtymk|chr1:93698616-93699115	0.205382053070335	.	.
chr1	93803720	93804219	chr1	93668682	93669181	Ing5|chr1:93668682-93669181	0.304169185032598	.	.
chr1	93803720	93804219	chr1	93721474	93721973	Ing5|chr1:93721474-93721973	0.12821990207106	.	.
chr1	93825281	93825780	chr1	94024336	94024835	D2hgdh|chr1:94024336-94024835	0.238540915485629	.	.
chr1	93825281	93825780	chr1	94175751	94176250	D2hgdh|chr1:94175751-94176250	0.10504228665347	.	.
chr1	94795859	94796358	chr1	94864870	94865369	4930440C22Rik|chr1:94864870-94865369	0.145606203648504	.	.
chr1	95313333	95313832	chr1	95462905	95463404	Fam174a|chr1:95462905-95463404	0.22078320308505	.	.
chr1	95313851	95314350	chr1	95375446	95375945	Fam174a|chr1:95375446-95375945	0.164605931921441	.	.
chr1	95313851	95314350	chr1	95399828	95400327	Fam174a|chr1:95399828-95400327	0.148730570347622	.	.
chr1	95313851	95314350	chr1	95466998	95467497	Fam174a|chr1:95466998-95467497	0.182206716341136	.	.
chr1	95667416	95667915	chr1	95375446	95375945	St8sia4|chr1:95375446-95375945	0.2313411386708	.	.
chr1	95667416	95667915	chr1	95399828	95400327	St8sia4|chr1:95399828-95400327	0.271478321488696	.	.
chr1	95667921	95668420	chr1	95375446	95375945	St8sia4|chr1:95375446-95375945	0.216553040846642	.	.
chr1	95667921	95668420	chr1	95399828	95400327	St8sia4|chr1:95399828-95400327	0.229519923250455	.	.
chr1	95667921	95668420	chr1	95445483	95445982	St8sia4|chr1:95445483-95445982	0.186369716359071	.	.
chr1	95667921	95668420	chr1	95766654	95767153	St8sia4|chr1:95766654-95767153	0.161151303001331	.	.
chr1	96871948	96872447	chr1	96768274	96768773	Slco4c1|chr1:96768274-96768773	0.117579317889641	.	.
chr1	96871948	96872447	chr1	96828997	96829496	Slco4c1|chr1:96828997-96829496	0.293068073422459	.	.
chr1	96871948	96872447	chr1	96851061	96851560	Slco4c1|chr1:96851061-96851560	0.200665205627378	.	.
chr1	97661204	97661703	chr1	97540647	97541146	D1Ertd622e|chr1:97540647-97541146	0.177240032394075	.	.
chr1	97661204	97661703	chr1	97660435	97660934	D1Ertd622e|chr1:97660435-97660934	0.125271436698413	.	.
chr1	97661800	97662299	chr1	97540647	97541146	D1Ertd622e|chr1:97540647-97541146	0.161746924125057	.	.
chr1	97661800	97662299	chr1	97553622	97554121	D1Ertd622e|chr1:97553622-97554121	0.13974028105296	.	.
chr1	97661800	97662299	chr1	97660435	97660934	D1Ertd622e|chr1:97660435-97660934	0.16889919382019	.	.
chr1	98173889	98174388	chr1	98047553	98048052	Gm29461|chr1:98047553-98048052	0.276314471455175	.	.
chr1	98173889	98174388	chr1	98056107	98056606	Gm29461|chr1:98056107-98056606	0.141234000907198	.	.
chr1	98173889	98174388	chr1	98190632	98191131	Gm29461|chr1:98190632-98191131	0.156291873356863	.	.
chr1	98173889	98174388	chr1	98281356	98281855	Gm29461|chr1:98281356-98281855	0.246656989248945	.	.
chr1	98173889	98174388	chr1	98349951	98350450	Gm29461|chr1:98349951-98350450	0.189453041948628	.	.
chr1	99772082	99772581	chr1	99577655	99578154	Cntnap5b|chr1:99577655-99578154	0.184702180547442	.	.
chr1	99772082	99772581	chr1	99602207	99602706	Cntnap5b|chr1:99602207-99602706	0.119367696126028	.	.
chr1	99772082	99772581	chr1	99774058	99774557	Cntnap5b|chr1:99774058-99774557	0.124687907781561	.	.
chr1	99772082	99772581	chr1	99895216	99895715	Cntnap5b|chr1:99895216-99895715	0.184820372922554	.	.
chr1	99772082	99772581	chr1	99907695	99908194	Cntnap5b|chr1:99907695-99908194	0.108554403906257	.	.
chr1	99772082	99772581	chr1	99913033	99913532	Cntnap5b|chr1:99913033-99913532	0.192433431464401	.	.
chr1	99772850	99773349	chr1	99774058	99774557	Cntnap5b|chr1:99774058-99774557	0.255513366691068	.	.
chr1	99772850	99773349	chr1	99907695	99908194	Cntnap5b|chr1:99907695-99908194	0.106143369958832	.	.
chr1	105356312	105356811	chr1	105331534	105332033	Gm17634|chr1:105331534-105332033	0.219427911912199	.	.
chr1	105356312	105356811	chr1	105331534	105332033	Rnf152|chr1:105331534-105332033	0.219427911912199	.	.
chr1	105356312	105356811	chr1	105358834	105359333	Gm17634|chr1:105358834-105359333	0.265759963213713	.	.
chr1	105356312	105356811	chr1	105358834	105359333	Rnf152|chr1:105358834-105359333	0.265759963213713	.	.
chr1	105356312	105356811	chr1	105420557	105421056	Gm17634|chr1:105420557-105421056	0.12126717948742	.	.
chr1	105356312	105356811	chr1	105420557	105421056	Rnf152|chr1:105420557-105421056	0.12126717948742	.	.
chr1	105663536	105664035	chr1	105358834	105359333	Pign|chr1:105358834-105359333	0.178964243757105	.	.
chr1	105663536	105664035	chr1	105358834	105359333	Relch|chr1:105358834-105359333	0.178964243757105	.	.
chr1	105663536	105664035	chr1	105907913	105908412	Pign|chr1:105907913-105908412	0.176161804444831	.	.
chr1	105663536	105664035	chr1	105907913	105908412	Relch|chr1:105907913-105908412	0.176161804444831	.	.
chr1	105780395	105780894	chr1	105630478	105630977	Tnfrsf11a|chr1:105630478-105630977	0.242668066195267	.	.
chr1	105780395	105780894	chr1	105727918	105728417	Tnfrsf11a|chr1:105727918-105728417	0.115340778479113	.	.
chr1	105780395	105780894	chr1	105840729	105841228	Tnfrsf11a|chr1:105840729-105841228	0.108512615670218	.	.
chr1	105780395	105780894	chr1	105902668	105903167	Tnfrsf11a|chr1:105902668-105903167	0.191943583675006	.	.
chr1	105990273	105990772	chr1	105757529	105758028	Gm7160|chr1:105757529-105758028	0.151238127934436	.	.
chr1	105990273	105990772	chr1	105757529	105758028	Zcchc2|chr1:105757529-105758028	0.151238127934436	.	.
chr1	105990273	105990772	chr1	105840729	105841228	Gm7160|chr1:105840729-105841228	0.112851306645828	.	.
chr1	105990273	105990772	chr1	105840729	105841228	Zcchc2|chr1:105840729-105841228	0.112851306645828	.	.
chr1	105990273	105990772	chr1	105890977	105891476	Gm7160|chr1:105890977-105891476	0.170244643540735	.	.
chr1	105990273	105990772	chr1	105890977	105891476	Zcchc2|chr1:105890977-105891476	0.170244643540735	.	.
chr1	105990273	105990772	chr1	105907913	105908412	Gm7160|chr1:105907913-105908412	0.169499776569246	.	.
chr1	105990273	105990772	chr1	105907913	105908412	Zcchc2|chr1:105907913-105908412	0.169499776569246	.	.
chr1	105990273	105990772	chr1	105993776	105994275	Gm7160|chr1:105993776-105994275	0.178059498784058	.	.
chr1	105990273	105990772	chr1	105993776	105994275	Zcchc2|chr1:105993776-105994275	0.178059498784058	.	.
chr1	105991031	105991530	chr1	105542698	105543197	Gm7160|chr1:105542698-105543197	0.144873388599462	.	.
chr1	105991031	105991530	chr1	105542698	105543197	Zcchc2|chr1:105542698-105543197	0.144873388599462	.	.
chr1	105991031	105991530	chr1	105757529	105758028	Gm7160|chr1:105757529-105758028	0.227721040244837	.	.
chr1	105991031	105991530	chr1	105757529	105758028	Zcchc2|chr1:105757529-105758028	0.227721040244837	.	.
chr1	105991031	105991530	chr1	105864035	105864534	Gm7160|chr1:105864035-105864534	0.106825465256317	.	.
chr1	105991031	105991530	chr1	105864035	105864534	Zcchc2|chr1:105864035-105864534	0.106825465256317	.	.
chr1	105991031	105991530	chr1	105906389	105906888	Gm7160|chr1:105906389-105906888	0.156318762056294	.	.
chr1	105991031	105991530	chr1	105906389	105906888	Zcchc2|chr1:105906389-105906888	0.156318762056294	.	.
chr1	105991031	105991530	chr1	105993776	105994275	Gm7160|chr1:105993776-105994275	0.182957606287841	.	.
chr1	105991031	105991530	chr1	105993776	105994275	Zcchc2|chr1:105993776-105994275	0.182957606287841	.	.
chr1	106759529	106760028	chr1	106978790	106979289	Kdsr|chr1:106978790-106979289	0.200463565393808	.	.
chr1	106796474	106796973	chr1	106997662	106998161	Vps4b|chr1:106997662-106998161	0.154785119984056	.	.
chr1	107589493	107589992	chr1	107581164	107581663	Serpinb8|chr1:107581164-107581663	0.129226753168947	.	.
chr1	107589493	107589992	chr1	107588200	107588699	Serpinb8|chr1:107588200-107588699	0.192859932368577	.	.
chr1	107589493	107589992	chr1	107643176	107643675	Serpinb8|chr1:107643176-107643675	0.129095986745049	.	.
chr1	107590073	107590572	chr1	107346138	107346637	Serpinb8|chr1:107346138-107346637	0.102980034319068	.	.
chr1	107590073	107590572	chr1	107643176	107643675	Serpinb8|chr1:107643176-107643675	0.118607934117008	.	.
chr1	109982994	109983493	chr1	109893845	109894344	Cdh7|chr1:109893845-109894344	0.238918798278799	.	.
chr1	111863863	111864362	chr1	111634029	111634528	Dsel|chr1:111634029-111634528	0.134908440202351	.	.
chr1	111864757	111865256	chr1	112051195	112051694	Dsel|chr1:112051195-112051694	0.304001691110196	.	.
chr1	113963199	113963698	chr1	113676434	113676933	9330185C12Rik|chr1:113676434-113676933	0.217724071745666	.	.
chr1	113963199	113963698	chr1	113832821	113833320	9330185C12Rik|chr1:113832821-113833320	0.128674431991549	.	.
chr1	113963199	113963698	chr1	114235011	114235510	9330185C12Rik|chr1:114235011-114235510	0.141187976321424	.	.
chr1	113963907	113964406	chr1	114013200	114013699	9330185C12Rik|chr1:114013200-114013699	0.259689561220333	.	.
chr1	113963907	113964406	chr1	114240398	114240897	9330185C12Rik|chr1:114240398-114240897	0.115954619640308	.	.
chr1	115684447	115684946	chr1	115464005	115464504	Cntnap5a|chr1:115464005-115464504	0.126244193181409	.	.
chr1	115684447	115684946	chr1	115513613	115514112	Cntnap5a|chr1:115513613-115514112	0.137307093565597	.	.
chr1	115684447	115684946	chr1	115559584	115560083	Cntnap5a|chr1:115559584-115560083	0.120169358412422	.	.
chr1	115684447	115684946	chr1	115744993	115745492	Cntnap5a|chr1:115744993-115745492	0.134425931297273	.	.
chr1	115684447	115684946	chr1	115745518	115746017	Cntnap5a|chr1:115745518-115746017	0.279126616271928	.	.
chr1	115684447	115684946	chr1	115753232	115753731	Cntnap5a|chr1:115753232-115753731	0.161758573610989	.	.
chr1	115684447	115684946	chr1	115843651	115844150	Cntnap5a|chr1:115843651-115844150	0.284064498162775	.	.
chr1	115684447	115684946	chr1	115912036	115912535	Cntnap5a|chr1:115912036-115912535	0.349512007383136	.	.
chr1	115684447	115684946	chr1	115932088	115932587	Cntnap5a|chr1:115932088-115932587	0.16560678278235	.	.
chr1	115684447	115684946	chr1	115945935	115946434	Cntnap5a|chr1:115945935-115946434	0.102987841334766	.	.
chr1	115684447	115684946	chr1	115962507	115963006	Cntnap5a|chr1:115962507-115963006	0.225492221331019	.	.
chr1	118310992	118311491	chr1	118409363	118409862	Tsn|chr1:118409363-118409862	0.24011390637379	.	.
chr1	118310992	118311491	chr1	118480456	118480955	Tsn|chr1:118480456-118480955	0.180144930558104	.	.
chr1	118321592	118322091	chr1	118236045	118236544	Nifk|chr1:118236045-118236544	0.122423332815834	.	.
chr1	118321592	118322091	chr1	118359556	118360055	Nifk|chr1:118359556-118360055	0.135845251577719	.	.
chr1	118321592	118322091	chr1	118409363	118409862	Nifk|chr1:118409363-118409862	0.134944085011572	.	.
chr1	118388537	118389036	chr1	118358883	118359382	Clasp1|chr1:118358883-118359382	0.103327371300319	.	.
chr1	118458765	118459264	chr1	118294981	118295480	2900060B14Rik|chr1:118294981-118295480	0.116921240957771	.	.
chr1	118458765	118459264	chr1	118480456	118480955	2900060B14Rik|chr1:118480456-118480955	0.486358402045827	.	.
chr1	118459308	118459807	chr1	118429768	118430267	2900060B14Rik|chr1:118429768-118430267	0.112087279967031	.	.
chr1	118459308	118459807	chr1	118480456	118480955	2900060B14Rik|chr1:118480456-118480955	0.446292284361294	.	.
chr1	118459862	118460361	chr1	118236045	118236544	2900060B14Rik|chr1:118236045-118236544	0.108445337601235	.	.
chr1	119053430	119053929	chr1	119390627	119391126	Gli2|chr1:119390627-119391126	0.209852327291309	.	.
chr1	119328885	119329384	chr1	119033799	119034298	Gm29455|chr1:119033799-119034298	0.216146694814848	.	.
chr1	119328885	119329384	chr1	119093671	119094170	Gm29455|chr1:119093671-119094170	0.309889526093497	.	.
chr1	119328885	119329384	chr1	119259323	119259822	Gm29455|chr1:119259323-119259822	0.138507120377526	.	.
chr1	119328885	119329384	chr1	119292201	119292700	Gm29455|chr1:119292201-119292700	0.11658731327237	.	.
chr1	119328885	119329384	chr1	119390007	119390506	Gm29455|chr1:119390007-119390506	0.128840453221914	.	.
chr1	119328885	119329384	chr1	119605408	119605907	Gm29455|chr1:119605408-119605907	0.2767952105001	.	.
chr1	119328885	119329384	chr1	119659098	119659597	Gm29455|chr1:119659098-119659597	0.170476124648313	.	.
chr1	119328885	119329384	chr1	119681623	119682122	Gm29455|chr1:119681623-119682122	0.130288912471942	.	.
chr1	119504531	119505030	chr1	119390627	119391126	Ralb|chr1:119390627-119391126	0.141291372395516	.	.
chr1	119504531	119505030	chr1	119544690	119545189	Ralb|chr1:119544690-119545189	0.104583548907476	.	.
chr1	119504531	119505030	chr1	119557512	119558011	Ralb|chr1:119557512-119558011	0.314879946285817	.	.
chr1	119504531	119505030	chr1	119681623	119682122	Ralb|chr1:119681623-119682122	0.158244691791915	.	.
chr1	119505186	119505685	chr1	119496457	119496956	Ralb|chr1:119496457-119496956	0.110907746432626	.	.
chr1	119505186	119505685	chr1	119527515	119528014	Ralb|chr1:119527515-119528014	0.213124988316456	.	.
chr1	119505186	119505685	chr1	119548633	119549132	Ralb|chr1:119548633-119549132	0.240578464064609	.	.
chr1	119505186	119505685	chr1	119605408	119605907	Ralb|chr1:119605408-119605907	0.119473946115949	.	.
chr1	119525867	119526366	chr1	119659098	119659597	Gm27184|chr1:119659098-119659597	0.129213180521846	.	.
chr1	119525867	119526366	chr1	119659098	119659597	Tmem185b|chr1:119659098-119659597	0.129213180521846	.	.
chr1	119525867	119526366	chr1	119674920	119675419	Gm27184|chr1:119674920-119675419	0.13243860279211	.	.
chr1	119525867	119526366	chr1	119674920	119675419	Tmem185b|chr1:119674920-119675419	0.13243860279211	.	.
chr1	119525867	119526366	chr1	119681623	119682122	Gm27184|chr1:119681623-119682122	0.203273215687071	.	.
chr1	119525867	119526366	chr1	119681623	119682122	Tmem185b|chr1:119681623-119682122	0.203273215687071	.	.
chr1	119648754	119649253	chr1	119659098	119659597	Epb41l5|chr1:119659098-119659597	0.12508015810927	.	.
chr1	119648754	119649253	chr1	119674920	119675419	Epb41l5|chr1:119674920-119675419	0.163116077927101	.	.
chr1	119648754	119649253	chr1	119681623	119682122	Epb41l5|chr1:119681623-119682122	0.151263216757409	.	.
chr1	121087761	121088260	chr1	120817488	120817987	Celrr|chr1:120817488-120817987	0.234907943416692	.	.
chr1	121087761	121088260	chr1	121327621	121328120	Celrr|chr1:121327621-121328120	0.252780557826087	.	.
chr1	121087761	121088260	chr1	121490214	121490713	Celrr|chr1:121490214-121490713	0.1595730282765	.	.
chr1	121430778	121431277	chr1	121328130	121328629	Ccdc93|chr1:121328130-121328629	0.134888721720383	.	.
chr1	125435289	125435788	chr1	125372763	125373262	Actr3|chr1:125372763-125373262	0.143093814151446	.	.
chr1	125435289	125435788	chr1	125380763	125381262	Actr3|chr1:125380763-125381262	0.200925215218717	.	.
chr1	125435289	125435788	chr1	125542200	125542699	Actr3|chr1:125542200-125542699	0.127941752980774	.	.
chr1	125435289	125435788	chr1	125660138	125660637	Actr3|chr1:125660138-125660637	0.211601296495316	.	.
chr1	125435289	125435788	chr1	125687927	125688426	Actr3|chr1:125687927-125688426	0.13873682164784	.	.
chr1	125435289	125435788	chr1	125716270	125716769	Actr3|chr1:125716270-125716769	0.190798153505661	.	.
chr1	125560306	125560805	chr1	125380763	125381262	Slc35f5|chr1:125380763-125381262	0.1200048450863	.	.
chr1	125560306	125560805	chr1	125639826	125640325	Slc35f5|chr1:125639826-125640325	0.107029273128803	.	.
chr1	125560306	125560805	chr1	125687927	125688426	Slc35f5|chr1:125687927-125688426	0.140337673560124	.	.
chr1	125560306	125560805	chr1	125716270	125716769	Slc35f5|chr1:125716270-125716769	0.14922239139004	.	.
chr1	125561216	125561715	chr1	125607368	125607867	Slc35f5|chr1:125607368-125607867	0.200716023403017	.	.
chr1	125561216	125561715	chr1	125607368	125607867	Slc35f5|chr1:125607368-125607867	0.200716023403018	.	.
chr1	125561216	125561715	chr1	125639307	125639806	Slc35f5|chr1:125639307-125639806	0.16328966875462	.	.
chr1	125561216	125561715	chr1	125660138	125660637	Slc35f5|chr1:125660138-125660637	0.154567297035744	.	.
chr1	125561216	125561715	chr1	125687927	125688426	Slc35f5|chr1:125687927-125688426	0.143096225467132	.	.
chr1	125561216	125561715	chr1	125716270	125716769	Slc35f5|chr1:125716270-125716769	0.291753343633844	.	.
chr1	125561216	125561715	chr1	125729987	125730486	Slc35f5|chr1:125729987-125730486	0.109366985988908	.	.
chr1	125561216	125561715	chr1	125730619	125731118	Slc35f5|chr1:125730619-125731118	0.233571968436852	.	.
chr1	128359460	128359959	chr1	128280435	128280934	Mcm6|chr1:128280435-128280934	0.205039205895288	.	.
chr1	128359460	128359959	chr1	128303860	128304359	Mcm6|chr1:128303860-128304359	0.115206381153233	.	.
chr1	128359460	128359959	chr1	128399055	128399554	Mcm6|chr1:128399055-128399554	0.141569775016588	.	.
chr1	128416641	128417140	chr1	128471858	128472357	Dars|chr1:128471858-128472357	0.177088258737808	.	.
chr1	128416641	128417140	chr1	128472408	128472907	Dars|chr1:128472408-128472907	0.21418550526963	.	.
chr1	128416641	128417140	chr1	128705047	128705546	Dars|chr1:128705047-128705546	0.154623104293126	.	.
chr1	128417141	128417640	chr1	128472408	128472907	Dars|chr1:128472408-128472907	0.192188963961665	.	.
chr1	129272217	129272716	chr1	129411548	129412047	Thsd7b|chr1:129411548-129412047	0.123146848964412	.	.
chr1	129272217	129272716	chr1	129447103	129447602	Thsd7b|chr1:129447103-129447602	0.169407971088816	.	.
chr1	129273098	129273597	chr1	129113933	129114432	Thsd7b|chr1:129113933-129114432	0.119021608290072	.	.
chr1	129273098	129273597	chr1	129386465	129386964	Thsd7b|chr1:129386465-129386964	0.136457132440994	.	.
chr1	129273098	129273597	chr1	129411548	129412047	Thsd7b|chr1:129411548-129412047	0.353964812041705	.	.
chr1	129273098	129273597	chr1	129447103	129447602	Thsd7b|chr1:129447103-129447602	0.241441932790871	.	.
chr1	129273098	129273597	chr1	129483047	129483546	Thsd7b|chr1:129483047-129483546	0.233331930627101	.	.
chr1	129273649	129274148	chr1	129060265	129060764	Thsd7b|chr1:129060265-129060764	0.25709188821049	.	.
chr1	129273649	129274148	chr1	129113933	129114432	Thsd7b|chr1:129113933-129114432	0.110571615168682	.	.
chr1	129273649	129274148	chr1	129324320	129324819	Thsd7b|chr1:129324320-129324819	0.22915194697048	.	.
chr1	129273649	129274148	chr1	129411548	129412047	Thsd7b|chr1:129411548-129412047	0.202394363682078	.	.
chr1	129273649	129274148	chr1	129447103	129447602	Thsd7b|chr1:129447103-129447602	0.166995280352952	.	.
chr1	129273649	129274148	chr1	129483047	129483546	Thsd7b|chr1:129483047-129483546	0.209190254254317	.	.
chr1	130422451	130422950	chr1	130511752	130512251	Cd55b|chr1:130511752-130512251	0.384166126926684	.	.
chr1	130422451	130422950	chr1	130511752	130512251	Gm15674|chr1:130511752-130512251	0.384166126926684	.	.
chr1	130422451	130422950	chr1	130644077	130644576	Cd55b|chr1:130644077-130644576	0.180832626196636	.	.
chr1	130422451	130422950	chr1	130644077	130644576	Gm15674|chr1:130644077-130644576	0.180832626196636	.	.
chr1	130462505	130463004	chr1	130151060	130151559	Cd55|chr1:130151060-130151559	0.123867349554885	.	.
chr1	130462505	130463004	chr1	130151060	130151559	Gm16083|chr1:130151060-130151559	0.123867349554885	.	.
chr1	130462505	130463004	chr1	130192564	130193063	Cd55|chr1:130192564-130193063	0.11974648477699	.	.
chr1	130462505	130463004	chr1	130192564	130193063	Gm16083|chr1:130192564-130193063	0.11974648477699	.	.
chr1	130462505	130463004	chr1	130274411	130274910	Cd55|chr1:130274411-130274910	0.151414996857496	.	.
chr1	130462505	130463004	chr1	130274411	130274910	Gm16083|chr1:130274411-130274910	0.151414996857496	.	.
chr1	130462505	130463004	chr1	130576286	130576785	Cd55|chr1:130576286-130576785	0.151204088969574	.	.
chr1	130462505	130463004	chr1	130576286	130576785	Gm16083|chr1:130576286-130576785	0.151204088969574	.	.
chr1	130717229	130717728	chr1	130633945	130634444	Yod1|chr1:130633945-130634444	0.144874149532201	.	.
chr1	130717229	130717728	chr1	130644077	130644576	Yod1|chr1:130644077-130644576	0.149392867966451	.	.
chr1	130717229	130717728	chr1	130723591	130724090	Yod1|chr1:130723591-130724090	0.120851646832159	.	.
chr1	130717229	130717728	chr1	130734564	130735063	Yod1|chr1:130734564-130735063	0.148037478337815	.	.
chr1	130740732	130741231	chr1	130282076	130282575	Gm28857|chr1:130282076-130282575	0.116578802318022	.	.
chr1	130740732	130741231	chr1	130511752	130512251	Gm28857|chr1:130511752-130512251	0.344071986545604	.	.
chr1	130740732	130741231	chr1	130871932	130872431	Gm28857|chr1:130871932-130872431	0.200641423449698	.	.
chr1	130740732	130741231	chr1	130875072	130875571	Gm28857|chr1:130875072-130875571	0.154787211025326	.	.
chr1	131526753	131527252	chr1	131657425	131657924	Fam72a|chr1:131657425-131657924	0.137438058339296	.	.
chr1	131526753	131527252	chr1	131657425	131657924	Srgap2|chr1:131657425-131657924	0.137438058339296	.	.
chr1	131526753	131527252	chr1	131839523	131840022	Fam72a|chr1:131839523-131840022	0.10511386534625	.	.
chr1	131526753	131527252	chr1	131839523	131840022	Srgap2|chr1:131839523-131840022	0.10511386534625	.	.
chr1	131527318	131527817	chr1	131540781	131541280	Fam72a|chr1:131540781-131541280	0.12931713334435	.	.
chr1	131527318	131527817	chr1	131540781	131541280	Srgap2|chr1:131540781-131541280	0.12931713334435	.	.
chr1	131527318	131527817	chr1	131555074	131555573	Fam72a|chr1:131555074-131555573	0.14687654349129	.	.
chr1	131527318	131527817	chr1	131555074	131555573	Srgap2|chr1:131555074-131555573	0.14687654349129	.	.
chr1	131527318	131527817	chr1	131693154	131693653	Fam72a|chr1:131693154-131693653	0.229594193108041	.	.
chr1	131527318	131527817	chr1	131693154	131693653	Srgap2|chr1:131693154-131693653	0.229594193108041	.	.
chr1	131527318	131527817	chr1	131782579	131783078	Fam72a|chr1:131782579-131783078	0.107670290698582	.	.
chr1	131527318	131527817	chr1	131782579	131783078	Srgap2|chr1:131782579-131783078	0.107670290698582	.	.
chr1	131827667	131828166	chr1	131573579	131574078	Slc41a1|chr1:131573579-131574078	0.112575640651164	.	.
chr1	131827667	131828166	chr1	131658033	131658532	Slc41a1|chr1:131658033-131658532	0.270810514986241	.	.
chr1	131827667	131828166	chr1	131846134	131846633	Slc41a1|chr1:131846134-131846633	0.172373276402289	.	.
chr1	131910162	131910661	chr1	131540781	131541280	Nucks1|chr1:131540781-131541280	0.143400969370426	.	.
chr1	131910162	131910661	chr1	131658033	131658532	Nucks1|chr1:131658033-131658532	0.103151015141613	.	.
chr1	131910162	131910661	chr1	131693154	131693653	Nucks1|chr1:131693154-131693653	0.121579110054805	.	.
chr1	131910162	131910661	chr1	131782579	131783078	Nucks1|chr1:131782579-131783078	0.192996171139615	.	.
chr1	131910162	131910661	chr1	131846134	131846633	Nucks1|chr1:131846134-131846633	0.145808357124404	.	.
chr1	131910666	131911165	chr1	131540781	131541280	Nucks1|chr1:131540781-131541280	0.112472608641513	.	.
chr1	131910666	131911165	chr1	131712339	131712838	Nucks1|chr1:131712339-131712838	0.145452366955799	.	.
chr1	134332671	134333170	chr1	134274046	134274545	Ppfia4|chr1:134274046-134274545	0.160847046324014	.	.
chr1	134332671	134333170	chr1	134292788	134293287	Ppfia4|chr1:134292788-134293287	0.239318981034507	.	.
chr1	134332671	134333170	chr1	134343553	134344052	Ppfia4|chr1:134343553-134344052	0.169557866361418	.	.
chr1	134332671	134333170	chr1	134433495	134433994	Ppfia4|chr1:134433495-134433994	0.117930627537874	.	.
chr1	134332671	134333170	chr1	134709018	134709517	Ppfia4|chr1:134709018-134709517	0.328241287924873	.	.
chr1	134361764	134362263	chr1	134302439	134302938	Tmem183a|chr1:134302439-134302938	0.144646758356254	.	.
chr1	134361764	134362263	chr1	134382497	134382996	Tmem183a|chr1:134382497-134382996	0.148951435050855	.	.
chr1	134361764	134362263	chr1	134556771	134557270	Tmem183a|chr1:134556771-134557270	0.166235472211432	.	.
chr1	134405737	134406236	chr1	134446874	134447373	Cyb5r1|chr1:134446874-134447373	0.159900174941679	.	.
chr1	134405737	134406236	chr1	134529987	134530486	Cyb5r1|chr1:134529987-134530486	0.113734071201332	.	.
chr1	134405737	134406236	chr1	134729107	134729606	Cyb5r1|chr1:134729107-134729606	0.172480786469447	.	.
chr1	134415089	134415588	chr1	134302439	134302938	Adipor1|chr1:134302439-134302938	0.136440346865643	.	.
chr1	134415089	134415588	chr1	134343553	134344052	Adipor1|chr1:134343553-134344052	0.109248583307605	.	.
chr1	134415089	134415588	chr1	134382497	134382996	Adipor1|chr1:134382497-134382996	0.294567987160134	.	.
chr1	134415089	134415588	chr1	134446874	134447373	Adipor1|chr1:134446874-134447373	0.146891287034359	.	.
chr1	134415089	134415588	chr1	134529987	134530486	Adipor1|chr1:134529987-134530486	0.137297171731928	.	.
chr1	134415089	134415588	chr1	134556771	134557270	Adipor1|chr1:134556771-134557270	0.116190857578704	.	.
chr1	134415089	134415588	chr1	134709018	134709517	Adipor1|chr1:134709018-134709517	0.196604541772052	.	.
chr1	134415089	134415588	chr1	134719601	134720100	Adipor1|chr1:134719601-134720100	0.114691671336645	.	.
chr1	134455268	134455767	chr1	134274046	134274545	Klhl12|chr1:134274046-134274545	0.252875862837021	.	.
chr1	134494334	134494833	chr1	134529987	134530486	Rabif|chr1:134529987-134530486	0.273105257935187	.	.
chr1	134494334	134494833	chr1	134530559	134531058	Rabif|chr1:134530559-134531058	0.115086248705453	.	.
chr1	134494334	134494833	chr1	134709018	134709517	Rabif|chr1:134709018-134709517	0.144404369022104	.	.
chr1	134494334	134494833	chr1	134719601	134720100	Rabif|chr1:134719601-134720100	0.11048396767289	.	.
chr1	134494334	134494833	chr1	134729107	134729606	Rabif|chr1:134729107-134729606	0.121394860911193	.	.
chr1	134494334	134494833	chr1	134745648	134746147	Rabif|chr1:134745648-134746147	0.129246588240035	.	.
chr1	134559917	134560416	chr1	134671653	134672152	Kdm5b|chr1:134671653-134672152	0.145317881648657	.	.
chr1	134559917	134560416	chr1	134729107	134729606	Kdm5b|chr1:134729107-134729606	0.164396266189775	.	.
chr1	136624093	136624592	chr1	136613430	136613929	Platr23|chr1:136613430-136613929	0.206510677406201	.	.
chr1	136624093	136624592	chr1	136613430	136613929	Zfp281|chr1:136613430-136613929	0.206510677406201	.	.
chr1	136624093	136624592	chr1	136683802	136684301	Platr23|chr1:136683802-136684301	0.158583836053639	.	.
chr1	136624093	136624592	chr1	136683802	136684301	Zfp281|chr1:136683802-136684301	0.158583836053639	.	.
chr1	136624093	136624592	chr1	136706410	136706909	Platr23|chr1:136706410-136706909	0.192330110623872	.	.
chr1	136624093	136624592	chr1	136706410	136706909	Zfp281|chr1:136706410-136706909	0.192330110623872	.	.
chr1	136624613	136625112	chr1	136613430	136613929	Platr23|chr1:136613430-136613929	0.107745724409968	.	.
chr1	136624613	136625112	chr1	136613430	136613929	Zfp281|chr1:136613430-136613929	0.107745724409968	.	.
chr1	136624613	136625112	chr1	136635301	136635800	Platr23|chr1:136635301-136635800	0.186515349416286	.	.
chr1	136624613	136625112	chr1	136635301	136635800	Zfp281|chr1:136635301-136635800	0.186515349416286	.	.
chr1	136624613	136625112	chr1	136768833	136769332	Platr23|chr1:136768833-136769332	0.161738388175571	.	.
chr1	136624613	136625112	chr1	136768833	136769332	Zfp281|chr1:136768833-136769332	0.161738388175571	.	.
chr1	136625345	136625844	chr1	136538287	136538786	Platr23|chr1:136538287-136538786	0.165447494887324	.	.
chr1	136625345	136625844	chr1	136538287	136538786	Zfp281|chr1:136538287-136538786	0.165447494887324	.	.
chr1	136625345	136625844	chr1	136713643	136714142	Platr23|chr1:136713643-136714142	0.194365746419119	.	.
chr1	136625345	136625844	chr1	136713643	136714142	Zfp281|chr1:136713643-136714142	0.194365746419119	.	.
chr1	136625345	136625844	chr1	136781440	136781939	Platr23|chr1:136781440-136781939	0.128002738088737	.	.
chr1	136625345	136625844	chr1	136781440	136781939	Zfp281|chr1:136781440-136781939	0.128002738088737	.	.
chr1	137898255	137898754	chr1	137900099	137900598	Gm4258|chr1:137900099-137900598	0.192570434220646	.	.
chr1	137898255	137898754	chr1	137900815	137901314	Gm4258|chr1:137900815-137901314	0.239415123079502	.	.
chr1	137898255	137898754	chr1	137935667	137936166	Gm4258|chr1:137935667-137936166	0.154305360266472	.	.
chr1	137898255	137898754	chr1	138009421	138009920	Gm4258|chr1:138009421-138009920	0.18413377816614	.	.
chr1	137898255	137898754	chr1	138044494	138044993	Gm4258|chr1:138044494-138044993	0.327729675345765	.	.
chr1	137898255	137898754	chr1	138130100	138130599	Gm4258|chr1:138130100-138130599	0.225120462356768	.	.
chr1	137898255	137898754	chr1	138136448	138136947	Gm4258|chr1:138136448-138136947	0.102556968573365	.	.
chr1	137898255	137898754	chr1	138147779	138148278	Gm4258|chr1:138147779-138148278	0.198784559251854	.	.
chr1	137966094	137966593	chr1	138010867	138011366	A430106G13Rik|chr1:138010867-138011366	0.269317436769008	.	.
chr1	137966094	137966593	chr1	138245455	138245954	A430106G13Rik|chr1:138245455-138245954	0.199211901698706	.	.
chr1	138515350	138515849	chr1	138290053	138290552	Gm28501|chr1:138290053-138290552	0.12496988743218	.	.
chr1	138515350	138515849	chr1	138983421	138983920	Gm28501|chr1:138983421-138983920	0.136050844111894	.	.
chr1	138618987	138619486	chr1	138449408	138449907	Nek7|chr1:138449408-138449907	0.117101627050177	.	.
chr1	138618987	138619486	chr1	138901789	138902288	Nek7|chr1:138901789-138902288	0.2568316687052	.	.
chr1	138618987	138619486	chr1	138928726	138929225	Nek7|chr1:138928726-138929225	0.260078321026021	.	.
chr1	138618987	138619486	chr1	138983421	138983920	Nek7|chr1:138983421-138983920	0.299695578108272	.	.
chr1	138618987	138619486	chr1	138992363	138992862	Nek7|chr1:138992363-138992862	0.218246162448977	.	.
chr1	138619514	138620013	chr1	138449408	138449907	Nek7|chr1:138449408-138449907	0.121016071753851	.	.
chr1	138619514	138620013	chr1	138901789	138902288	Nek7|chr1:138901789-138902288	0.130267185567092	.	.
chr1	138619514	138620013	chr1	138928726	138929225	Nek7|chr1:138928726-138929225	0.105791584421272	.	.
chr1	138619514	138620013	chr1	138983421	138983920	Nek7|chr1:138983421-138983920	0.155208106057275	.	.
chr1	138619514	138620013	chr1	138992363	138992862	Nek7|chr1:138992363-138992862	0.17668366872269	.	.
chr1	138856629	138857128	chr1	138983421	138983920	2310009B15Rik|chr1:138983421-138983920	0.104538242920583	.	.
chr1	138856629	138857128	chr1	138983924	138984423	2310009B15Rik|chr1:138983924-138984423	0.307576448614916	.	.
chr1	138963206	138963705	chr1	138506160	138506659	Dennd1b|chr1:138506160-138506659	0.11774587881951	.	.
chr1	138963206	138963705	chr1	138755859	138756358	Dennd1b|chr1:138755859-138756358	0.171236048774728	.	.
chr1	138963753	138964252	chr1	138992363	138992862	Dennd1b|chr1:138992363-138992862	0.140860098843455	.	.
chr1	139421972	139422471	chr1	139465860	139466359	Zbtb41|chr1:139465860-139466359	0.237572317690119	.	.
chr1	139454477	139454976	chr1	139267783	139268282	Aspm|chr1:139267783-139268282	0.235204257450511	.	.
chr1	139454477	139454976	chr1	139346540	139347039	Aspm|chr1:139346540-139347039	0.225847767222931	.	.
chr1	140183201	140183700	chr1	140179977	140180476	Cfh|chr1:140179977-140180476	0.152670192387752	.	.
chr1	140183201	140183700	chr1	140180524	140181023	Cfh|chr1:140180524-140181023	0.256115460323049	.	.
chr1	140183201	140183700	chr1	140219928	140220427	Cfh|chr1:140219928-140220427	0.247210198752968	.	.
chr1	140183201	140183700	chr1	140488660	140489159	Cfh|chr1:140488660-140489159	0.111949662869123	.	.
chr1	140183896	140184395	chr1	140253810	140254309	Cfh|chr1:140253810-140254309	0.129917401602793	.	.
chr1	140183896	140184395	chr1	140309718	140310217	Cfh|chr1:140309718-140310217	0.171153908040305	.	.
chr1	140183896	140184395	chr1	140390270	140390769	Cfh|chr1:140390270-140390769	0.176862413877463	.	.
chr1	140183896	140184395	chr1	140424453	140424952	Cfh|chr1:140424453-140424952	0.374305845249618	.	.
chr1	140183896	140184395	chr1	140491695	140492194	Cfh|chr1:140491695-140492194	0.117512441395771	.	.
chr1	140183896	140184395	chr1	140492218	140492717	Cfh|chr1:140492218-140492717	0.126884822839602	.	.
chr1	140245186	140245685	chr1	140171485	140171984	Kcnt2|chr1:140171485-140171984	0.114752682121421	.	.
chr1	140245186	140245685	chr1	140253810	140254309	Kcnt2|chr1:140253810-140254309	0.228688688433307	.	.
chr1	140245761	140246260	chr1	140424453	140424952	Kcnt2|chr1:140424453-140424952	0.141293947647658	.	.
chr1	140246413	140246912	chr1	140179977	140180476	Kcnt2|chr1:140179977-140180476	0.127993213392133	.	.
chr1	140246413	140246912	chr1	140180524	140181023	Kcnt2|chr1:140180524-140181023	0.208535617618052	.	.
chr1	140246413	140246912	chr1	140373489	140373988	Kcnt2|chr1:140373489-140373988	0.219662928828065	.	.
chr1	143640493	143640992	chr1	143739932	143740431	B3galt2|chr1:143739932-143740431	0.200700510031745	.	.
chr1	143640493	143640992	chr1	143803496	143803995	B3galt2|chr1:143803496-143803995	0.165121406850036	.	.
chr1	143640493	143640992	chr1	143813845	143814344	B3galt2|chr1:143813845-143814344	0.14344197530686	.	.
chr1	143640493	143640992	chr1	143836933	143837432	B3galt2|chr1:143836933-143837432	0.113459683106482	.	.
chr1	143640493	143640992	chr1	143856937	143857436	B3galt2|chr1:143856937-143857436	0.124736727078513	.	.
chr1	143640493	143640992	chr1	143923346	143923845	B3galt2|chr1:143923346-143923845	0.170511327580411	.	.
chr1	143640493	143640992	chr1	143941351	143941850	B3galt2|chr1:143941351-143941850	0.14208473581337	.	.
chr1	143641020	143641519	chr1	143477798	143478297	B3galt2|chr1:143477798-143478297	0.117363950688118	.	.
chr1	143641020	143641519	chr1	143619717	143620216	B3galt2|chr1:143619717-143620216	0.292484684047753	.	.
chr1	143641020	143641519	chr1	143681075	143681574	B3galt2|chr1:143681075-143681574	0.172070568887785	.	.
chr1	143641020	143641519	chr1	143822633	143823132	B3galt2|chr1:143822633-143823132	0.340109013940672	.	.
chr1	143641020	143641519	chr1	143938546	143939045	B3galt2|chr1:143938546-143939045	0.191940554060282	.	.
chr1	143641020	143641519	chr1	143942060	143942559	B3galt2|chr1:143942060-143942559	0.105169896338223	.	.
chr1	143702603	143703102	chr1	143477798	143478297	Cdc73|chr1:143477798-143478297	0.132008152267309	.	.
chr1	143702603	143703102	chr1	143619717	143620216	Cdc73|chr1:143619717-143620216	0.168678122417146	.	.
chr1	143702603	143703102	chr1	143681075	143681574	Cdc73|chr1:143681075-143681574	0.234643769726639	.	.
chr1	143702603	143703102	chr1	143738737	143739236	Cdc73|chr1:143738737-143739236	0.139851299480661	.	.
chr1	143702603	143703102	chr1	143770375	143770874	Cdc73|chr1:143770375-143770874	0.302153707104799	.	.
chr1	143702603	143703102	chr1	143813845	143814344	Cdc73|chr1:143813845-143814344	0.136631549877309	.	.
chr1	143776839	143777338	chr1	143770375	143770874	Gm29170|chr1:143770375-143770874	0.21088549706882	.	.
chr1	143776839	143777338	chr1	143770375	143770874	Ro60|chr1:143770375-143770874	0.21088549706882	.	.
chr1	143776839	143777338	chr1	143770375	143770874	Uchl5|chr1:143770375-143770874	0.21088549706882	.	.
chr1	143776839	143777338	chr1	143831159	143831658	Gm29170|chr1:143831159-143831658	0.141012846956449	.	.
chr1	143776839	143777338	chr1	143831159	143831658	Ro60|chr1:143831159-143831658	0.141012846956449	.	.
chr1	143776839	143777338	chr1	143831159	143831658	Uchl5|chr1:143831159-143831658	0.141012846956449	.	.
chr1	143776839	143777338	chr1	143923346	143923845	Gm29170|chr1:143923346-143923845	0.132641725834109	.	.
chr1	143776839	143777338	chr1	143923346	143923845	Ro60|chr1:143923346-143923845	0.132641725834109	.	.
chr1	143776839	143777338	chr1	143923346	143923845	Uchl5|chr1:143923346-143923845	0.132641725834109	.	.
chr1	143777394	143777893	chr1	143619717	143620216	Gm29170|chr1:143619717-143620216	0.195624025878421	.	.
chr1	143777394	143777893	chr1	143619717	143620216	Ro60|chr1:143619717-143620216	0.195624025878421	.	.
chr1	143777394	143777893	chr1	143619717	143620216	Uchl5|chr1:143619717-143620216	0.195624025878421	.	.
chr1	143777394	143777893	chr1	143681075	143681574	Gm29170|chr1:143681075-143681574	0.18491139626147	.	.
chr1	143777394	143777893	chr1	143681075	143681574	Ro60|chr1:143681075-143681574	0.18491139626147	.	.
chr1	143777394	143777893	chr1	143681075	143681574	Uchl5|chr1:143681075-143681574	0.18491139626147	.	.
chr1	143777394	143777893	chr1	143813845	143814344	Gm29170|chr1:143813845-143814344	0.164463702394213	.	.
chr1	143777394	143777893	chr1	143813845	143814344	Ro60|chr1:143813845-143814344	0.164463702394213	.	.
chr1	143777394	143777893	chr1	143813845	143814344	Uchl5|chr1:143813845-143814344	0.164463702394213	.	.
chr1	143777394	143777893	chr1	143822633	143823132	Gm29170|chr1:143822633-143823132	0.142680409449742	.	.
chr1	143777394	143777893	chr1	143822633	143823132	Ro60|chr1:143822633-143823132	0.142680409449742	.	.
chr1	143777394	143777893	chr1	143822633	143823132	Uchl5|chr1:143822633-143823132	0.142680409449742	.	.
chr1	144003472	144003971	chr1	144006526	144007025	Rgs2|chr1:144006526-144007025	0.120545888460147	.	.
chr1	144003472	144003971	chr1	144113394	144113893	Rgs2|chr1:144113394-144113893	0.114029319301589	.	.
chr1	144003472	144003971	chr1	144189290	144189789	Rgs2|chr1:144189290-144189789	0.164137600267207	.	.
chr1	144003472	144003971	chr1	144267716	144268215	Rgs2|chr1:144267716-144268215	0.342420191408952	.	.
chr1	144003472	144003971	chr1	144406592	144407091	Rgs2|chr1:144406592-144407091	0.26101585282786	.	.
chr1	144003472	144003971	chr1	144421850	144422349	Rgs2|chr1:144421850-144422349	0.10266885094449	.	.
chr1	144004041	144004540	chr1	144006526	144007025	Rgs2|chr1:144006526-144007025	0.153144461385956	.	.
chr1	144004041	144004540	chr1	144098856	144099355	Rgs2|chr1:144098856-144099355	0.134360665698678	.	.
chr1	144004041	144004540	chr1	144137930	144138429	Rgs2|chr1:144137930-144138429	0.197385121927028	.	.
chr1	144004041	144004540	chr1	144152265	144152764	Rgs2|chr1:144152265-144152764	0.123362572710492	.	.
chr1	144004709	144005208	chr1	144151764	144152263	Rgs2|chr1:144151764-144152263	0.139647840105759	.	.
chr1	144004709	144005208	chr1	144152265	144152764	Rgs2|chr1:144152265-144152764	0.118874581278752	.	.
chr1	144004709	144005208	chr1	144406592	144407091	Rgs2|chr1:144406592-144407091	0.29725927859507	.	.
chr1	146494826	146495325	chr1	146497237	146497736	Brinp3|chr1:146497237-146497736	0.203725011890221	.	.
chr1	146494826	146495325	chr1	146497237	146497736	Gm29514|chr1:146497237-146497736	0.203725011890221	.	.
chr1	146494826	146495325	chr1	146736149	146736648	Brinp3|chr1:146736149-146736648	0.102213650123673	.	.
chr1	146494826	146495325	chr1	146736149	146736648	Brinp3|chr1:146736149-146736648	0.102213650123674	.	.
chr1	146494826	146495325	chr1	146736149	146736648	Gm29514|chr1:146736149-146736648	0.102213650123673	.	.
chr1	146494826	146495325	chr1	146736149	146736648	Gm29514|chr1:146736149-146736648	0.102213650123674	.	.
chr1	146495368	146495867	chr1	146257139	146257638	Brinp3|chr1:146257139-146257638	0.180025807906954	.	.
chr1	146495368	146495867	chr1	146257139	146257638	Gm29514|chr1:146257139-146257638	0.180025807906954	.	.
chr1	146495368	146495867	chr1	146709443	146709942	Brinp3|chr1:146709443-146709942	0.134676160102731	.	.
chr1	146495368	146495867	chr1	146709443	146709942	Gm29514|chr1:146709443-146709942	0.134676160102731	.	.
chr1	149449125	149449624	chr1	149066132	149066631	Gm29398|chr1:149066132-149066631	0.108977791200532	.	.
chr1	149449125	149449624	chr1	149332220	149332719	Gm29398|chr1:149332220-149332719	0.358883675539596	.	.
chr1	149449125	149449624	chr1	149475723	149476222	Gm29398|chr1:149475723-149476222	0.108513251672483	.	.
chr1	149449125	149449624	chr1	149653076	149653575	Gm29398|chr1:149653076-149653575	0.23952205449381	.	.
chr1	149449125	149449624	chr1	149670968	149671467	Gm29398|chr1:149670968-149671467	0.522170590541662	.	.
chr1	149449125	149449624	chr1	149671479	149671978	Gm29398|chr1:149671479-149671978	0.12248764307359	.	.
chr1	149449125	149449624	chr1	149684840	149685339	Gm29398|chr1:149684840-149685339	0.267154735647441	.	.
chr1	149449125	149449624	chr1	149733554	149734053	Gm29398|chr1:149733554-149734053	0.334712122498022	.	.
chr1	149449125	149449624	chr1	149734183	149734682	Gm29398|chr1:149734183-149734682	0.169585337274901	.	.
chr1	149449125	149449624	chr1	149738568	149739067	Gm29398|chr1:149738568-149739067	0.202710366391213	.	.
chr1	149449653	149450152	chr1	149274751	149275250	Gm29398|chr1:149274751-149275250	0.176701385575967	.	.
chr1	149449653	149450152	chr1	149546103	149546602	Gm29398|chr1:149546103-149546602	0.130138813479489	.	.
chr1	149449653	149450152	chr1	149705968	149706467	Gm29398|chr1:149705968-149706467	0.273447710073127	.	.
chr1	149960676	149961175	chr1	149670968	149671467	Pla2g4a|chr1:149670968-149671467	0.105299851336869	.	.
chr1	149960676	149961175	chr1	149876488	149876987	Pla2g4a|chr1:149876488-149876987	0.261240146963622	.	.
chr1	150099643	150100142	chr1	149876488	149876987	Ptgs2|chr1:149876488-149876987	0.159539119810548	.	.
chr1	150099643	150100142	chr1	149876488	149876987	Ptgs2os|chr1:149876488-149876987	0.159539119810548	.	.
chr1	150392883	150393382	chr1	150374641	150375140	Odr4|chr1:150374641-150375140	0.128534311134476	.	.
chr1	150392883	150393382	chr1	150374641	150375140	Tpr|chr1:150374641-150375140	0.128534311134476	.	.
chr1	150392883	150393382	chr1	150407244	150407743	Odr4|chr1:150407244-150407743	0.178215357648723	.	.
chr1	150392883	150393382	chr1	150407244	150407743	Tpr|chr1:150407244-150407743	0.178215357648723	.	.
chr1	150392883	150393382	chr1	150534442	150534941	Odr4|chr1:150534442-150534941	0.136740932558784	.	.
chr1	150392883	150393382	chr1	150534442	150534941	Tpr|chr1:150534442-150534941	0.136740932558784	.	.
chr1	150393401	150393900	chr1	150540218	150540717	Odr4|chr1:150540218-150540717	0.112208884871261	.	.
chr1	150393401	150393900	chr1	150540218	150540717	Tpr|chr1:150540218-150540717	0.112208884871261	.	.
chr1	153873950	153874449	chr1	154156674	154157173	Teddm1b|chr1:154156674-154157173	0.116391263383811	.	.
chr1	153873950	153874449	chr1	154190373	154190872	Teddm1b|chr1:154190373-154190872	0.136435618284938	.	.
chr1	153899574	153900073	chr1	154139444	154139943	Glul|chr1:154139444-154139943	0.219880102034864	.	.
chr1	153899574	153900073	chr1	154139444	154139943	Teddm2|chr1:154139444-154139943	0.219880102034864	.	.
chr1	153899574	153900073	chr1	154182670	154183169	Glul|chr1:154182670-154183169	0.155830609091999	.	.
chr1	153899574	153900073	chr1	154182670	154183169	Teddm2|chr1:154182670-154183169	0.155830609091999	.	.
chr1	153899574	153900073	chr1	154183305	154183804	Glul|chr1:154183305-154183804	0.234617439096628	.	.
chr1	153899574	153900073	chr1	154183305	154183804	Teddm2|chr1:154183305-154183804	0.234617439096628	.	.
chr1	155812620	155813119	chr1	155784767	155785266	Qsox1|chr1:155784767-155785266	0.103165648611707	.	.
chr1	155812620	155813119	chr1	156108828	156109327	Qsox1|chr1:156108828-156109327	0.151373544649102	.	.
chr1	155973115	155973614	chr1	155855451	155855950	Cep350|chr1:155855451-155855950	0.233449738215798	.	.
chr1	155973668	155974167	chr1	155757880	155758379	Cep350|chr1:155757880-155758379	0.214505524346482	.	.
chr1	155973668	155974167	chr1	155910954	155911453	Cep350|chr1:155910954-155911453	0.114228934458449	.	.
chr1	155973668	155974167	chr1	156097824	156098323	Cep350|chr1:156097824-156098323	0.125030510010648	.	.
chr1	156035878	156036377	chr1	155757880	155758379	Tor1aip1|chr1:155757880-155758379	0.127260200502384	.	.
chr1	156035878	156036377	chr1	155757880	155758379	Tor1aip2|chr1:155757880-155758379	0.127260200502384	.	.
chr1	156035878	156036377	chr1	155784767	155785266	Tor1aip1|chr1:155784767-155785266	0.215302761745008	.	.
chr1	156035878	156036377	chr1	155784767	155785266	Tor1aip2|chr1:155784767-155785266	0.215302761745008	.	.
chr1	156035878	156036377	chr1	155855451	155855950	Tor1aip1|chr1:155855451-155855950	0.27305537907169	.	.
chr1	156035878	156036377	chr1	155855451	155855950	Tor1aip2|chr1:155855451-155855950	0.27305537907169	.	.
chr1	156035878	156036377	chr1	155921085	155921584	Tor1aip1|chr1:155921085-155921584	0.343106598204257	.	.
chr1	156035878	156036377	chr1	155921085	155921584	Tor1aip2|chr1:155921085-155921584	0.343106598204257	.	.
chr1	156035878	156036377	chr1	156097824	156098323	Tor1aip1|chr1:156097824-156098323	0.150287291702096	.	.
chr1	156035878	156036377	chr1	156097824	156098323	Tor1aip2|chr1:156097824-156098323	0.150287291702096	.	.
chr1	156035878	156036377	chr1	156107802	156108301	Tor1aip1|chr1:156107802-156108301	0.121988443672081	.	.
chr1	156035878	156036377	chr1	156107802	156108301	Tor1aip2|chr1:156107802-156108301	0.121988443672081	.	.
chr1	156035878	156036377	chr1	156445069	156445568	Tor1aip1|chr1:156445069-156445568	0.178239429514977	.	.
chr1	156035878	156036377	chr1	156445069	156445568	Tor1aip2|chr1:156445069-156445568	0.178239429514977	.	.
chr1	156036379	156036878	chr1	155757880	155758379	Tor1aip1|chr1:155757880-155758379	0.163995057107495	.	.
chr1	156036379	156036878	chr1	155784767	155785266	Tor1aip1|chr1:155784767-155785266	0.321465289139908	.	.
chr1	156036379	156036878	chr1	155855451	155855950	Tor1aip1|chr1:155855451-155855950	0.179533437251974	.	.
chr1	156036379	156036878	chr1	155921085	155921584	Tor1aip1|chr1:155921085-155921584	0.25441488550987	.	.
chr1	156036379	156036878	chr1	156445069	156445568	Tor1aip1|chr1:156445069-156445568	0.169546907697767	.	.
chr1	156204775	156205274	chr1	155880486	155880985	Fam163a|chr1:155880486-155880985	0.134469189506339	.	.
chr1	156204775	156205274	chr1	155902731	155903230	Fam163a|chr1:155902731-155903230	0.367489980134814	.	.
chr1	156204775	156205274	chr1	155943533	155944032	Fam163a|chr1:155943533-155944032	0.265995457237161	.	.
chr1	156204775	156205274	chr1	156011317	156011816	Fam163a|chr1:156011317-156011816	0.157120451783773	.	.
chr1	156204775	156205274	chr1	156040577	156041076	Fam163a|chr1:156040577-156041076	0.32759684735479	.	.
chr1	156204775	156205274	chr1	156108321	156108820	Fam163a|chr1:156108321-156108820	0.449667766034445	.	.
chr1	156204775	156205274	chr1	156108828	156109327	Fam163a|chr1:156108828-156109327	0.200352917103163	.	.
chr1	156204775	156205274	chr1	156215961	156216460	Fam163a|chr1:156215961-156216460	0.480142977236606	.	.
chr1	156204775	156205274	chr1	156216492	156216991	Fam163a|chr1:156216492-156216991	0.359390470041934	.	.
chr1	156204775	156205274	chr1	156229365	156229864	Fam163a|chr1:156229365-156229864	0.143866993896584	.	.
chr1	156204775	156205274	chr1	156241652	156242151	Fam163a|chr1:156241652-156242151	0.195035003900641	.	.
chr1	156204775	156205274	chr1	156494994	156495493	Fam163a|chr1:156494994-156495493	0.220085490557209	.	.
chr1	156302600	156303099	chr1	156040577	156041076	4930518J20Rik|chr1:156040577-156041076	0.197287602517778	.	.
chr1	156302600	156303099	chr1	156040577	156041076	Tdrd5|chr1:156040577-156041076	0.197287602517778	.	.
chr1	156302600	156303099	chr1	156450435	156450934	4930518J20Rik|chr1:156450435-156450934	0.130746260971381	.	.
chr1	156302600	156303099	chr1	156450435	156450934	Tdrd5|chr1:156450435-156450934	0.130746260971381	.	.
chr1	156303125	156303624	chr1	156011317	156011816	4930518J20Rik|chr1:156011317-156011816	0.162757266661403	.	.
chr1	156303125	156303624	chr1	156011317	156011816	Tdrd5|chr1:156011317-156011816	0.162757266661403	.	.
chr1	156303125	156303624	chr1	156215961	156216460	4930518J20Rik|chr1:156215961-156216460	0.103130173615414	.	.
chr1	156303125	156303624	chr1	156215961	156216460	Tdrd5|chr1:156215961-156216460	0.103130173615414	.	.
chr1	156303125	156303624	chr1	156216492	156216991	4930518J20Rik|chr1:156216492-156216991	0.1628318474099	.	.
chr1	156303125	156303624	chr1	156216492	156216991	Tdrd5|chr1:156216492-156216991	0.1628318474099	.	.
chr1	156303125	156303624	chr1	156229365	156229864	4930518J20Rik|chr1:156229365-156229864	0.162498330245534	.	.
chr1	156303125	156303624	chr1	156229365	156229864	Tdrd5|chr1:156229365-156229864	0.162498330245534	.	.
chr1	156303125	156303624	chr1	156686115	156686614	4930518J20Rik|chr1:156686115-156686614	0.125449580528271	.	.
chr1	156303125	156303624	chr1	156686115	156686614	Tdrd5|chr1:156686115-156686614	0.125449580528271	.	.
chr1	156420903	156421402	chr1	156011317	156011816	Axdnd1|chr1:156011317-156011816	0.120878448623562	.	.
chr1	156420903	156421402	chr1	156215961	156216460	Axdnd1|chr1:156215961-156216460	0.15254809723406	.	.
chr1	156420903	156421402	chr1	156216492	156216991	Axdnd1|chr1:156216492-156216991	0.19511498686418	.	.
chr1	156420903	156421402	chr1	156271559	156272058	Axdnd1|chr1:156271559-156272058	0.175799560108373	.	.
chr1	156420903	156421402	chr1	156640587	156641086	Axdnd1|chr1:156640587-156641086	0.127650012854742	.	.
chr1	156420903	156421402	chr1	156667513	156668012	Axdnd1|chr1:156667513-156668012	0.104325983647931	.	.
chr1	156420903	156421402	chr1	156709737	156710236	Axdnd1|chr1:156709737-156710236	0.20032894492776	.	.
chr1	156474061	156474560	chr1	156009832	156010331	Soat1|chr1:156009832-156010331	0.186223114693543	.	.
chr1	156474061	156474560	chr1	156040577	156041076	Soat1|chr1:156040577-156041076	0.192093948640177	.	.
chr1	156474061	156474560	chr1	156043002	156043501	Soat1|chr1:156043002-156043501	0.10427527289226	.	.
chr1	156474061	156474560	chr1	156064049	156064548	Soat1|chr1:156064049-156064548	0.252357703804256	.	.
chr1	156474061	156474560	chr1	156108321	156108820	Soat1|chr1:156108321-156108820	0.125429128461214	.	.
chr1	156474061	156474560	chr1	156108828	156109327	Soat1|chr1:156108828-156109327	0.270626381810125	.	.
chr1	156474061	156474560	chr1	156340804	156341303	Soat1|chr1:156340804-156341303	0.14633352162823	.	.
chr1	156474061	156474560	chr1	156450435	156450934	Soat1|chr1:156450435-156450934	0.14026229184999	.	.
chr1	156474061	156474560	chr1	156593173	156593672	Soat1|chr1:156593173-156593672	0.139552123595565	.	.
chr1	156474061	156474560	chr1	156640587	156641086	Soat1|chr1:156640587-156641086	0.294537760184378	.	.
chr1	156474061	156474560	chr1	156667513	156668012	Soat1|chr1:156667513-156668012	0.123676512865969	.	.
chr1	156474061	156474560	chr1	156686115	156686614	Soat1|chr1:156686115-156686614	0.208746648128161	.	.
chr1	156474061	156474560	chr1	156709737	156710236	Soat1|chr1:156709737-156710236	0.133724618414391	.	.
chr1	156474061	156474560	chr1	156741799	156742298	Soat1|chr1:156741799-156742298	0.145746202188275	.	.
chr1	156558476	156558975	chr1	156445069	156445568	Abl2|chr1:156445069-156445568	0.172582701636309	.	.
chr1	156558476	156558975	chr1	156494994	156495493	Abl2|chr1:156494994-156495493	0.103053784050172	.	.
chr1	156674112	156674611	chr1	156450435	156450934	Tor3a|chr1:156450435-156450934	0.275081131810276	.	.
chr1	156674112	156674611	chr1	156640587	156641086	Tor3a|chr1:156640587-156641086	0.136788746115233	.	.
chr1	156674112	156674611	chr1	156710672	156711171	Tor3a|chr1:156710672-156711171	0.13042012078347	.	.
chr1	156674619	156675118	chr1	156450435	156450934	Tor3a|chr1:156450435-156450934	0.153869638699119	.	.
chr1	156674619	156675118	chr1	156640587	156641086	Tor3a|chr1:156640587-156641086	0.13003226067646	.	.
chr1	156718854	156719353	chr1	156445069	156445568	Fam20b|chr1:156445069-156445568	0.121438442383928	.	.
chr1	156718854	156719353	chr1	156450435	156450934	Fam20b|chr1:156450435-156450934	0.116855254878894	.	.
chr1	156718854	156719353	chr1	156640587	156641086	Fam20b|chr1:156640587-156641086	0.134389598766574	.	.
chr1	159231368	159231867	chr1	159187487	159187986	Cop1|chr1:159187487-159187986	0.113012295087498	.	.
chr1	159231368	159231867	chr1	159306959	159307458	Cop1|chr1:159306959-159307458	0.113962036051302	.	.
chr1	159231368	159231867	chr1	159342579	159343078	Cop1|chr1:159342579-159343078	0.159204051494627	.	.
chr1	159231368	159231867	chr1	159371711	159372210	Cop1|chr1:159371711-159372210	0.190710358515787	.	.
chr1	159231368	159231867	chr1	159388481	159388980	Cop1|chr1:159388481-159388980	0.119994249690815	.	.
chr1	159231368	159231867	chr1	159417075	159417574	Cop1|chr1:159417075-159417574	0.211409788065479	.	.
chr1	159231368	159231867	chr1	159444250	159444749	Cop1|chr1:159444250-159444749	0.136830873331649	.	.
chr1	159231368	159231867	chr1	159444993	159445492	Cop1|chr1:159444993-159445492	0.246086304817162	.	.
chr1	159231368	159231867	chr1	159468735	159469234	Cop1|chr1:159468735-159469234	0.199122830037968	.	.
chr1	159231368	159231867	chr1	159468735	159469234	Cop1|chr1:159468735-159469234	0.199122830037969	.	.
chr1	159231910	159232409	chr1	158916956	158917455	Cop1|chr1:158916956-158917455	0.141724304489125	.	.
chr1	159231910	159232409	chr1	158946441	158946940	Cop1|chr1:158946441-158946940	0.151973160580781	.	.
chr1	159231910	159232409	chr1	159036781	159037280	Cop1|chr1:159036781-159037280	0.150656542950482	.	.
chr1	159231910	159232409	chr1	159187487	159187986	Cop1|chr1:159187487-159187986	0.165845577533868	.	.
chr1	159231910	159232409	chr1	159221631	159222130	Cop1|chr1:159221631-159222130	0.129626224352428	.	.
chr1	159231910	159232409	chr1	159388481	159388980	Cop1|chr1:159388481-159388980	0.218340851491046	.	.
chr1	160792667	160793166	chr1	161170609	161171108	Rabgap1l|chr1:161170609-161171108	0.113798806857912	.	.
chr1	160906055	160906554	chr1	161195428	161195927	Rc3h1|chr1:161195428-161195927	0.107682356930159	.	.
chr1	160906592	160907091	chr1	160764937	160765436	Rc3h1|chr1:160764937-160765436	0.143529837749513	.	.
chr1	161034286	161034785	chr1	161260704	161261203	Gas5|chr1:161260704-161261203	0.108046195534515	.	.
chr1	161034286	161034785	chr1	161260704	161261203	Zbtb37|chr1:161260704-161261203	0.108046195534515	.	.
chr1	161034286	161034785	chr1	161371459	161371958	Gas5|chr1:161371459-161371958	0.239900558749773	.	.
chr1	161034286	161034785	chr1	161371459	161371958	Zbtb37|chr1:161371459-161371958	0.239900558749773	.	.
chr1	161034286	161034785	chr1	161380074	161380573	Gas5|chr1:161380074-161380573	0.212891875783026	.	.
chr1	161034286	161034785	chr1	161380074	161380573	Zbtb37|chr1:161380074-161380573	0.212891875783026	.	.
chr1	161034286	161034785	chr1	161400084	161400583	Gas5|chr1:161400084-161400583	0.118067815387299	.	.
chr1	161034286	161034785	chr1	161400084	161400583	Zbtb37|chr1:161400084-161400583	0.118067815387299	.	.
chr1	161034286	161034785	chr1	161400632	161401131	Gas5|chr1:161400632-161401131	0.108912361365676	.	.
chr1	161034286	161034785	chr1	161400632	161401131	Zbtb37|chr1:161400632-161401131	0.108912361365676	.	.
chr1	161034786	161035285	chr1	161260704	161261203	Gas5|chr1:161260704-161261203	0.154160037883594	.	.
chr1	161034786	161035285	chr1	161260704	161261203	Zbtb37|chr1:161260704-161261203	0.154160037883594	.	.
chr1	161034786	161035285	chr1	161371459	161371958	Gas5|chr1:161371459-161371958	0.21141073959661	.	.
chr1	161034786	161035285	chr1	161371459	161371958	Zbtb37|chr1:161371459-161371958	0.21141073959661	.	.
chr1	161034786	161035285	chr1	161380074	161380573	Gas5|chr1:161380074-161380573	0.208269766633813	.	.
chr1	161034786	161035285	chr1	161380074	161380573	Zbtb37|chr1:161380074-161380573	0.208269766633813	.	.
chr1	161034786	161035285	chr1	161400084	161400583	Gas5|chr1:161400084-161400583	0.11732864720579	.	.
chr1	161034786	161035285	chr1	161400084	161400583	Zbtb37|chr1:161400084-161400583	0.11732864720579	.	.
chr1	161070536	161071035	chr1	161010406	161010905	Cenpl|chr1:161010406-161010905	0.120571742092541	.	.
chr1	161070536	161071035	chr1	161010406	161010905	Dars2|chr1:161010406-161010905	0.120571742092541	.	.
chr1	161070536	161071035	chr1	161051086	161051585	Cenpl|chr1:161051086-161051585	0.118177317166241	.	.
chr1	161070536	161071035	chr1	161051086	161051585	Dars2|chr1:161051086-161051585	0.118177317166241	.	.
chr1	161070536	161071035	chr1	161170609	161171108	Cenpl|chr1:161170609-161171108	0.130959419438538	.	.
chr1	161070536	161071035	chr1	161170609	161171108	Dars2|chr1:161170609-161171108	0.130959419438538	.	.
chr1	161070536	161071035	chr1	161195428	161195927	Cenpl|chr1:161195428-161195927	0.243461374319481	.	.
chr1	161070536	161071035	chr1	161195428	161195927	Dars2|chr1:161195428-161195927	0.243461374319481	.	.
chr1	161070536	161071035	chr1	161273464	161273963	Cenpl|chr1:161273464-161273963	0.134002929698713	.	.
chr1	161070536	161071035	chr1	161273464	161273963	Dars2|chr1:161273464-161273963	0.134002929698713	.	.
chr1	161070536	161071035	chr1	161380074	161380573	Cenpl|chr1:161380074-161380573	0.104540123377314	.	.
chr1	161070536	161071035	chr1	161380074	161380573	Dars2|chr1:161380074-161380573	0.104540123377314	.	.
chr1	161070536	161071035	chr1	161400084	161400583	Cenpl|chr1:161400084-161400583	0.113325316462756	.	.
chr1	161070536	161071035	chr1	161400084	161400583	Dars2|chr1:161400084-161400583	0.113325316462756	.	.
chr1	161131254	161131753	chr1	160764937	160765436	Klhl20|chr1:160764937-160765436	0.149873684553029	.	.
chr1	161131254	161131753	chr1	161273464	161273963	Klhl20|chr1:161273464-161273963	0.21672412951904	.	.
chr1	161131254	161131753	chr1	161371459	161371958	Klhl20|chr1:161371459-161371958	0.121306222017921	.	.
chr1	161142436	161142935	chr1	161260704	161261203	Ankrd45|chr1:161260704-161261203	0.108488303909835	.	.
chr1	161142436	161142935	chr1	161371459	161371958	Ankrd45|chr1:161371459-161371958	0.164693536013505	.	.
chr1	161142436	161142935	chr1	161380074	161380573	Ankrd45|chr1:161380074-161380573	0.166567945789293	.	.
chr1	161143255	161143754	chr1	160750980	160751479	Ankrd45|chr1:160750980-160751479	0.180368323948716	.	.
chr1	161143255	161143754	chr1	161400632	161401131	Ankrd45|chr1:161400632-161401131	0.118440877232218	.	.
chr1	161494237	161494736	chr1	161260704	161261203	Tnfsf18|chr1:161260704-161261203	0.186576237376914	.	.
chr1	161494237	161494736	chr1	161371459	161371958	Tnfsf18|chr1:161371459-161371958	0.169332734661011	.	.
chr1	161494237	161494736	chr1	161380074	161380573	Tnfsf18|chr1:161380074-161380573	0.148118255778486	.	.
chr1	161494237	161494736	chr1	161400084	161400583	Tnfsf18|chr1:161400084-161400583	0.199786837484219	.	.
chr1	161494237	161494736	chr1	161400632	161401131	Tnfsf18|chr1:161400632-161401131	0.206873513543407	.	.
chr1	161494237	161494736	chr1	161507610	161508109	Tnfsf18|chr1:161507610-161508109	0.123248107575849	.	.
chr1	161494237	161494736	chr1	161736817	161737316	Tnfsf18|chr1:161736817-161737316	0.329530297874787	.	.
chr1	161876197	161876696	chr1	161984126	161984625	Suco|chr1:161984126-161984625	0.156025126417657	.	.
chr1	161876715	161877214	chr1	161748714	161749213	Suco|chr1:161748714-161749213	0.262348912296609	.	.
chr1	161876715	161877214	chr1	161916041	161916540	Suco|chr1:161916041-161916540	0.107479528784071	.	.
chr1	161876715	161877214	chr1	161984126	161984625	Suco|chr1:161984126-161984625	0.277886272457342	.	.
chr1	161968972	161969471	chr1	161736817	161737316	Gm38304|chr1:161736817-161737316	0.145309485498836	.	.
chr1	161968972	161969471	chr1	161736817	161737316	Pigc|chr1:161736817-161737316	0.145309485498836	.	.
chr1	161968972	161969471	chr1	161916041	161916540	Gm38304|chr1:161916041-161916540	0.148173090379352	.	.
chr1	161968972	161969471	chr1	161916041	161916540	Pigc|chr1:161916041-161916540	0.148173090379352	.	.
chr1	161968972	161969471	chr1	161983420	161983919	Gm38304|chr1:161983420-161983919	0.227844969474723	.	.
chr1	161968972	161969471	chr1	161983420	161983919	Pigc|chr1:161983420-161983919	0.227844969474723	.	.
chr1	162548386	162548885	chr1	162665061	162665560	Eef1aknmt|chr1:162665061-162665560	0.150045171366665	.	.
chr1	162548386	162548885	chr1	162746484	162746983	Eef1aknmt|chr1:162746484-162746983	0.196783302262686	.	.
chr1	162570372	162570871	chr1	162509243	162509742	Vamp4|chr1:162509243-162509742	0.122140425645264	.	.
chr1	162570372	162570871	chr1	162611012	162611511	Vamp4|chr1:162611012-162611511	0.137950601145011	.	.
chr1	162570372	162570871	chr1	162643722	162644221	Vamp4|chr1:162643722-162644221	0.145849046474526	.	.
chr1	162570372	162570871	chr1	162749610	162750109	Vamp4|chr1:162749610-162750109	0.106464642626692	.	.
chr1	162570372	162570871	chr1	162860193	162860692	Vamp4|chr1:162860193-162860692	0.143400831633595	.	.
chr1	162570372	162570871	chr1	162892512	162893011	Vamp4|chr1:162892512-162893011	0.153357147794874	.	.
chr1	162570372	162570871	chr1	162895808	162896307	Vamp4|chr1:162895808-162896307	0.12506051285478	.	.
chr1	162570982	162571481	chr1	162910619	162911118	Vamp4|chr1:162910619-162911118	0.155325492750158	.	.
chr1	162570982	162571481	chr1	162953031	162953530	Vamp4|chr1:162953031-162953530	0.102190921138208	.	.
chr1	162739851	162740350	chr1	162611012	162611511	Prrc2c|chr1:162611012-162611511	0.160880086008912	.	.
chr1	162739851	162740350	chr1	162643722	162644221	Prrc2c|chr1:162643722-162644221	0.180874397213347	.	.
chr1	162739851	162740350	chr1	162743152	162743651	Prrc2c|chr1:162743152-162743651	0.139624217420491	.	.
[truncated: 44,667 more rows]
