# Supplementary material for: Single-cell analysis of chromatin accessibility in the adult mouse brain
Source: Nature. 2023 Dec 13;624(7991):378–89. doi: 10.1038/s41586-023-06824-9 (PMC10719105; doi:10.1038/s41586-023-06824-9)
Supplement: Supplementary file 3 — Supplementary Tables 1–25 and their legends. [file 41586_2023_6824_MOESM3_ESM.zip › 2023-03-05453B-s3/SI Tables/SI Table 13 Summary of all the gene-cCRE correlations/sa2subclass.LSX_Prdm12_Slit2_Gaba.pdc.bedpe]

chr1	3466260	3466759	chr1	3152382	3152881	Gm1992|chr1:3152382-3152881	0.128588139783229	.	.
chr1	3466260	3466759	chr1	3289352	3289851	Gm1992|chr1:3289352-3289851	0.239880794049021	.	.
chr1	3466260	3466759	chr1	3361998	3362497	Gm1992|chr1:3361998-3362497	0.131261149270881	.	.
chr1	3466260	3466759	chr1	3373916	3374415	Gm1992|chr1:3373916-3374415	0.310904961089926	.	.
chr1	3466260	3466759	chr1	3450748	3451247	Gm1992|chr1:3450748-3451247	0.078267271750693	.	.
chr1	3671529	3672028	chr1	3646529	3647028	Xkr4|chr1:3646529-3647028	0.0887581158108991	.	.
chr1	3671529	3672028	chr1	3721297	3721796	Xkr4|chr1:3721297-3721796	0.0833598361664441	.	.
chr1	3672048	3672547	chr1	3646529	3647028	Xkr4|chr1:3646529-3647028	0.0776430543664337	.	.
chr1	4785497	4785996	chr1	4671676	4672175	Mrpl15|chr1:4671676-4672175	0.083425512846622	.	.
chr1	4785497	4785996	chr1	4871402	4871901	Mrpl15|chr1:4871402-4871901	0.081989027444071	.	.
chr1	4785497	4785996	chr1	4962278	4962777	Mrpl15|chr1:4962278-4962777	0.138167118938078	.	.
chr1	4785497	4785996	chr1	4977220	4977719	Mrpl15|chr1:4977220-4977719	0.0732713918563686	.	.
chr1	4785497	4785996	chr1	4996147	4996646	Mrpl15|chr1:4996147-4996646	0.16547829445694	.	.
chr1	4785497	4785996	chr1	5019201	5019700	Mrpl15|chr1:5019201-5019700	0.0764569487547256	.	.
chr1	4785497	4785996	chr1	5103120	5103619	Mrpl15|chr1:5103120-5103619	0.0730580921092864	.	.
chr1	4785497	4785996	chr1	5150490	5150989	Mrpl15|chr1:5150490-5150989	0.106629148603997	.	.
chr1	4785497	4785996	chr1	5208080	5208579	Mrpl15|chr1:5208080-5208579	0.139325242950857	.	.
chr1	4785497	4785996	chr1	5222924	5223423	Mrpl15|chr1:5222924-5223423	0.0900703787736712	.	.
chr1	4807592	4808091	chr1	4571692	4572191	Lypla1|chr1:4571692-4572191	0.111595885730265	.	.
chr1	4807592	4808091	chr1	4671676	4672175	Lypla1|chr1:4671676-4672175	0.098266044068904	.	.
chr1	4807592	4808091	chr1	4884245	4884744	Lypla1|chr1:4884245-4884744	0.123800245198553	.	.
chr1	4807592	4808091	chr1	4926869	4927368	Lypla1|chr1:4926869-4927368	0.101946488541864	.	.
chr1	4807592	4808091	chr1	4977220	4977719	Lypla1|chr1:4977220-4977719	0.118335484789461	.	.
chr1	4807592	4808091	chr1	4996147	4996646	Lypla1|chr1:4996147-4996646	0.0858067944769606	.	.
chr1	4807592	4808091	chr1	5019201	5019700	Lypla1|chr1:5019201-5019700	0.100343427971415	.	.
chr1	4807592	4808091	chr1	5055937	5056436	Lypla1|chr1:5055937-5056436	0.204484303348608	.	.
chr1	4807592	4808091	chr1	5074202	5074701	Lypla1|chr1:5074202-5074701	0.113253716398214	.	.
chr1	4807592	4808091	chr1	5170387	5170886	Lypla1|chr1:5170387-5170886	0.338580285263419	.	.
chr1	4807592	4808091	chr1	5222924	5223423	Lypla1|chr1:5222924-5223423	0.284583626184129	.	.
chr1	4857480	4857979	chr1	4571692	4572191	Tcea1|chr1:4571692-4572191	0.191226921655984	.	.
chr1	4857480	4857979	chr1	4671676	4672175	Tcea1|chr1:4671676-4672175	0.103522578217571	.	.
chr1	4857480	4857979	chr1	4926263	4926762	Tcea1|chr1:4926263-4926762	0.145733313858782	.	.
chr1	4857480	4857979	chr1	4926869	4927368	Tcea1|chr1:4926869-4927368	0.14629719554925	.	.
chr1	4857480	4857979	chr1	4977220	4977719	Tcea1|chr1:4977220-4977719	0.193950958867228	.	.
chr1	4857480	4857979	chr1	4996147	4996646	Tcea1|chr1:4996147-4996646	0.0977930878338482	.	.
chr1	4857480	4857979	chr1	4996147	4996646	Tcea1|chr1:4996147-4996646	0.0977930878338483	.	.
chr1	4857480	4857979	chr1	5018611	5019110	Tcea1|chr1:5018611-5019110	0.08510032183705	.	.
chr1	4857480	4857979	chr1	5055937	5056436	Tcea1|chr1:5055937-5056436	0.134557289487165	.	.
chr1	4857480	4857979	chr1	5074202	5074701	Tcea1|chr1:5074202-5074701	0.115164340608827	.	.
chr1	4857480	4857979	chr1	5082818	5083317	Tcea1|chr1:5082818-5083317	0.187884569967595	.	.
chr1	4857480	4857979	chr1	5149204	5149703	Tcea1|chr1:5149204-5149703	0.0829298708783041	.	.
chr1	4857480	4857979	chr1	5150490	5150989	Tcea1|chr1:5150490-5150989	0.172188727882359	.	.
chr1	4857480	4857979	chr1	5170387	5170886	Tcea1|chr1:5170387-5170886	0.225312683149938	.	.
chr1	4857480	4857979	chr1	5174387	5174886	Tcea1|chr1:5174387-5174886	0.10170230658718	.	.
chr1	4857480	4857979	chr1	5208080	5208579	Tcea1|chr1:5208080-5208579	0.0829357153445199	.	.
chr1	4857480	4857979	chr1	5222924	5223423	Tcea1|chr1:5222924-5223423	0.271405434079864	.	.
chr1	4858123	4858622	chr1	4819527	4820026	Tcea1|chr1:4819527-4820026	0.201590468461596	.	.
chr1	4858123	4858622	chr1	4831250	4831749	Tcea1|chr1:4831250-4831749	0.150961874201416	.	.
chr1	4858123	4858622	chr1	4884245	4884744	Tcea1|chr1:4884245-4884744	0.0801616298968647	.	.
chr1	4858123	4858622	chr1	5007260	5007759	Tcea1|chr1:5007260-5007759	0.185113798535702	.	.
chr1	4858123	4858622	chr1	5015264	5015763	Tcea1|chr1:5015264-5015763	0.14177260989436	.	.
chr1	4858123	4858622	chr1	5022621	5023120	Tcea1|chr1:5022621-5023120	0.195146002635899	.	.
chr1	4858123	4858622	chr1	5033168	5033667	Tcea1|chr1:5033168-5033667	0.07197708090985	.	.
chr1	4858123	4858622	chr1	5127403	5127902	Tcea1|chr1:5127403-5127902	0.0972261649461273	.	.
chr1	4970513	4971012	chr1	4519292	4519791	Gm16041|chr1:4519292-4519791	0.110084591626256	.	.
chr1	4970513	4971012	chr1	4571692	4572191	Gm16041|chr1:4571692-4572191	0.0780015694263796	.	.
chr1	4970513	4971012	chr1	4611625	4612124	Gm16041|chr1:4611625-4612124	0.200867632798976	.	.
chr1	4970513	4971012	chr1	4671676	4672175	Gm16041|chr1:4671676-4672175	0.168370656568764	.	.
chr1	4970513	4971012	chr1	4819527	4820026	Gm16041|chr1:4819527-4820026	0.0758711341923723	.	.
chr1	4970513	4971012	chr1	4871402	4871901	Gm16041|chr1:4871402-4871901	0.150920395882451	.	.
chr1	4970513	4971012	chr1	4926869	4927368	Gm16041|chr1:4926869-4927368	0.1156707244805	.	.
chr1	4970513	4971012	chr1	5022621	5023120	Gm16041|chr1:5022621-5023120	0.131270871739958	.	.
chr1	4970513	4971012	chr1	5023205	5023704	Gm16041|chr1:5023205-5023704	0.076414475398819	.	.
chr1	4970513	4971012	chr1	5074202	5074701	Gm16041|chr1:5074202-5074701	0.0848517922932519	.	.
chr1	4970513	4971012	chr1	5149204	5149703	Gm16041|chr1:5149204-5149703	0.266262034545719	.	.
chr1	4970513	4971012	chr1	5220605	5221104	Gm16041|chr1:5220605-5221104	0.151023202847116	.	.
chr1	5070122	5070621	chr1	4831250	4831749	Atp6v1h|chr1:4831250-4831749	0.0730171699600298	.	.
chr1	5070122	5070621	chr1	4831250	4831749	Rgs20|chr1:4831250-4831749	0.0730171699600298	.	.
chr1	5070122	5070621	chr1	4884245	4884744	Atp6v1h|chr1:4884245-4884744	0.0764599870744658	.	.
chr1	5070122	5070621	chr1	4884245	4884744	Rgs20|chr1:4884245-4884744	0.0764599870744658	.	.
chr1	5070122	5070621	chr1	5007260	5007759	Atp6v1h|chr1:5007260-5007759	0.119410603123284	.	.
chr1	5070122	5070621	chr1	5007260	5007759	Rgs20|chr1:5007260-5007759	0.119410603123284	.	.
chr1	5070122	5070621	chr1	5022621	5023120	Atp6v1h|chr1:5022621-5023120	0.0978211130134132	.	.
chr1	5070122	5070621	chr1	5022621	5023120	Atp6v1h|chr1:5022621-5023120	0.0978211130134133	.	.
chr1	5070122	5070621	chr1	5022621	5023120	Rgs20|chr1:5022621-5023120	0.0978211130134132	.	.
chr1	5070122	5070621	chr1	5022621	5023120	Rgs20|chr1:5022621-5023120	0.0978211130134133	.	.
chr1	5070122	5070621	chr1	5071134	5071633	Atp6v1h|chr1:5071134-5071633	0.0757378159027729	.	.
chr1	5070122	5070621	chr1	5071134	5071633	Rgs20|chr1:5071134-5071633	0.0757378159027729	.	.
chr1	5588179	5588678	chr1	5814930	5815429	Oprk1|chr1:5814930-5815429	0.102216724925893	.	.
chr1	5588179	5588678	chr1	5955256	5955755	Oprk1|chr1:5955256-5955755	0.125811589946582	.	.
chr1	5588820	5589319	chr1	5378998	5379497	Oprk1|chr1:5378998-5379497	0.158056902046297	.	.
chr1	5588820	5589319	chr1	5814930	5815429	Oprk1|chr1:5814930-5815429	0.334467141550934	.	.
chr1	5588820	5589319	chr1	5955256	5955755	Oprk1|chr1:5955256-5955755	0.0841307960532612	.	.
chr1	6214386	6214885	chr1	5780930	5781429	4732440D04Rik|chr1:5780930-5781429	0.0890873518297779	.	.
chr1	6214386	6214885	chr1	5814930	5815429	4732440D04Rik|chr1:5814930-5815429	0.167351223216614	.	.
chr1	6214386	6214885	chr1	5904738	5905237	4732440D04Rik|chr1:5904738-5905237	0.135527791454896	.	.
chr1	6214386	6214885	chr1	6183930	6184429	4732440D04Rik|chr1:6183930-6184429	0.0844308599902279	.	.
chr1	6214386	6214885	chr1	6248523	6249022	4732440D04Rik|chr1:6248523-6249022	0.136574625981518	.	.
chr1	6214386	6214885	chr1	6490214	6490713	4732440D04Rik|chr1:6490214-6490713	0.0985386500710739	.	.
chr1	6214899	6215398	chr1	5814930	5815429	4732440D04Rik|chr1:5814930-5815429	0.131859725769753	.	.
chr1	6214899	6215398	chr1	5904738	5905237	4732440D04Rik|chr1:5904738-5905237	0.152686682469691	.	.
chr1	6214899	6215398	chr1	5955256	5955755	4732440D04Rik|chr1:5955256-5955755	0.102554461365965	.	.
chr1	6214899	6215398	chr1	6152392	6152891	4732440D04Rik|chr1:6152392-6152891	0.119030160391997	.	.
chr1	6214899	6215398	chr1	6248523	6249022	4732440D04Rik|chr1:6248523-6249022	0.254948620950939	.	.
chr1	7088594	7089093	chr1	6800064	6800563	Pcmtd1|chr1:6800064-6800563	0.20138201004019	.	.
chr1	7088594	7089093	chr1	6819846	6820345	Pcmtd1|chr1:6819846-6820345	0.0878488175514082	.	.
chr1	7088594	7089093	chr1	6820891	6821390	Pcmtd1|chr1:6820891-6821390	0.0928225423825947	.	.
chr1	7088594	7089093	chr1	6820891	6821390	Pcmtd1|chr1:6820891-6821390	0.0928225423825948	.	.
chr1	7088594	7089093	chr1	6972946	6973445	Pcmtd1|chr1:6972946-6973445	0.262797734641786	.	.
chr1	7088594	7089093	chr1	7131083	7131582	Pcmtd1|chr1:7131083-7131582	0.173436635559208	.	.
chr1	7088594	7089093	chr1	7218866	7219365	Pcmtd1|chr1:7218866-7219365	0.0741699328052889	.	.
chr1	7397837	7398336	chr1	7131083	7131582	Gm26901|chr1:7131083-7131582	0.146758670280597	.	.
chr1	7397837	7398336	chr1	7218866	7219365	Gm26901|chr1:7218866-7219365	0.217755269753022	.	.
chr1	7398342	7398841	chr1	7131083	7131582	Gm26901|chr1:7131083-7131582	0.0839244371304151	.	.
chr1	7496973	7497472	chr1	7138562	7139061	Gm30414|chr1:7138562-7139061	0.0865962635583394	.	.
chr1	7496973	7497472	chr1	7186172	7186671	Gm30414|chr1:7186172-7186671	0.265853748209495	.	.
chr1	7496973	7497472	chr1	7186172	7186671	Gm30414|chr1:7186172-7186671	0.265853748209496	.	.
chr1	7496973	7497472	chr1	7381228	7381727	Gm30414|chr1:7381228-7381727	0.154161560923342	.	.
chr1	7496973	7497472	chr1	7452052	7452551	Gm30414|chr1:7452052-7452551	0.0739620620176598	.	.
chr1	9298975	9299474	chr1	9145459	9145958	Sntg1|chr1:9145459-9145958	0.105771325505052	.	.
chr1	9298975	9299474	chr1	9222089	9222588	Sntg1|chr1:9222089-9222588	0.223809408111747	.	.
chr1	9298975	9299474	chr1	9334989	9335488	Sntg1|chr1:9334989-9335488	0.0735841850226799	.	.
chr1	9298975	9299474	chr1	9334989	9335488	Sntg1|chr1:9334989-9335488	0.07358418502268	.	.
chr1	9298975	9299474	chr1	9478056	9478555	Sntg1|chr1:9478056-9478555	0.227042428313535	.	.
chr1	9298975	9299474	chr1	9523268	9523767	Sntg1|chr1:9523268-9523767	0.0920404802308323	.	.
chr1	9298975	9299474	chr1	9569900	9570399	Sntg1|chr1:9569900-9570399	0.12419394336414	.	.
chr1	9298975	9299474	chr1	9570415	9570914	Sntg1|chr1:9570415-9570914	0.159864158972158	.	.
chr1	9298975	9299474	chr1	9619928	9620427	Sntg1|chr1:9619928-9620427	0.0974355652612642	.	.
chr1	9299496	9299995	chr1	9207173	9207672	Sntg1|chr1:9207173-9207672	0.132357338549273	.	.
chr1	9299496	9299995	chr1	9478056	9478555	Sntg1|chr1:9478056-9478555	0.156012116379588	.	.
chr1	9299496	9299995	chr1	9652493	9652992	Sntg1|chr1:9652493-9652992	0.138800779792251	.	.
chr1	9299496	9299995	chr1	9687037	9687536	Sntg1|chr1:9687037-9687536	0.173919231506513	.	.
chr1	9545042	9545541	chr1	9382233	9382732	Rrs1|chr1:9382233-9382732	0.151802301921634	.	.
chr1	9545042	9545541	chr1	9687037	9687536	Rrs1|chr1:9687037-9687536	0.191023392641725	.	.
chr1	9545042	9545541	chr1	9952867	9953366	Rrs1|chr1:9952867-9953366	0.10939399065994	.	.
chr1	9600949	9601448	chr1	9253984	9254483	Vxn|chr1:9253984-9254483	0.110741341179803	.	.
chr1	9600949	9601448	chr1	9261421	9261920	Vxn|chr1:9261421-9261920	0.0756235353022251	.	.
chr1	9600949	9601448	chr1	9283023	9283522	Vxn|chr1:9283023-9283522	0.199549704363547	.	.
chr1	9600949	9601448	chr1	9283576	9284075	Vxn|chr1:9283576-9284075	0.125266700214606	.	.
chr1	9600949	9601448	chr1	9289706	9290205	Vxn|chr1:9289706-9290205	0.0763749783174009	.	.
chr1	9600949	9601448	chr1	9382233	9382732	Vxn|chr1:9382233-9382732	0.177310033313537	.	.
chr1	9600949	9601448	chr1	9522766	9523265	Vxn|chr1:9522766-9523265	0.100569416048966	.	.
chr1	9600949	9601448	chr1	9523268	9523767	Vxn|chr1:9523268-9523767	0.098121681524731	.	.
chr1	9600949	9601448	chr1	9541113	9541612	Vxn|chr1:9541113-9541612	0.0823702276943608	.	.
chr1	9600949	9601448	chr1	9618891	9619390	Vxn|chr1:9618891-9619390	0.103349328561946	.	.
chr1	9600949	9601448	chr1	9619425	9619924	Vxn|chr1:9619425-9619924	0.204612841497472	.	.
chr1	9600949	9601448	chr1	9652493	9652992	Vxn|chr1:9652493-9652992	0.0822845319059049	.	.
chr1	9600949	9601448	chr1	9790223	9790722	Vxn|chr1:9790223-9790722	0.198662286128994	.	.
chr1	9601474	9601973	chr1	9522766	9523265	Vxn|chr1:9522766-9523265	0.121231135140746	.	.
chr1	9601474	9601973	chr1	9523268	9523767	Vxn|chr1:9523268-9523767	0.0952437759499516	.	.
chr1	9601474	9601973	chr1	9619425	9619924	Vxn|chr1:9619425-9619924	0.0863320992304887	.	.
chr1	9601474	9601973	chr1	9687037	9687536	Vxn|chr1:9687037-9687536	0.121167369276991	.	.
chr1	9601474	9601973	chr1	9790223	9790722	Vxn|chr1:9790223-9790722	0.0726955556255864	.	.
chr1	9601474	9601973	chr1	9906785	9907284	Vxn|chr1:9906785-9907284	0.0943983849655816	.	.
chr1	9630048	9630547	chr1	9258005	9258504	2610203C22Rik|chr1:9258005-9258504	0.0730872830333266	.	.
chr1	9630048	9630547	chr1	9261421	9261920	2610203C22Rik|chr1:9261421-9261920	0.0937425341449466	.	.
chr1	9630048	9630547	chr1	9283023	9283522	2610203C22Rik|chr1:9283023-9283522	0.151632115182164	.	.
chr1	9630048	9630547	chr1	9283576	9284075	2610203C22Rik|chr1:9283576-9284075	0.0795097741335182	.	.
chr1	9630048	9630547	chr1	9298270	9298769	2610203C22Rik|chr1:9298270-9298769	0.130346968592728	.	.
chr1	9630048	9630547	chr1	9465950	9466449	2610203C22Rik|chr1:9465950-9466449	0.121549651411532	.	.
chr1	9630048	9630547	chr1	9523268	9523767	2610203C22Rik|chr1:9523268-9523767	0.105734670913382	.	.
chr1	9630048	9630547	chr1	9622471	9622970	2610203C22Rik|chr1:9622471-9622970	0.0858861076970605	.	.
chr1	9700259	9700758	chr1	9465950	9466449	Mybl1|chr1:9465950-9466449	0.0848862628342424	.	.
chr1	9700259	9700758	chr1	9906785	9907284	Mybl1|chr1:9906785-9907284	0.120373434628768	.	.
chr1	9747574	9748073	chr1	9523818	9524317	1700034P13Rik|chr1:9523818-9524317	0.0951449494405982	.	.
chr1	9747574	9748073	chr1	9523818	9524317	Vcpip1|chr1:9523818-9524317	0.0951449494405982	.	.
chr1	9747574	9748073	chr1	9573148	9573647	1700034P13Rik|chr1:9573148-9573647	0.122069552810071	.	.
chr1	9747574	9748073	chr1	9573148	9573647	Vcpip1|chr1:9573148-9573647	0.122069552810071	.	.
chr1	9747574	9748073	chr1	9848033	9848532	1700034P13Rik|chr1:9848033-9848532	0.0747526967703032	.	.
chr1	9747574	9748073	chr1	9848033	9848532	Vcpip1|chr1:9848033-9848532	0.0747526967703032	.	.
chr1	9748256	9748755	chr1	9334989	9335488	1700034P13Rik|chr1:9334989-9335488	0.174097671743874	.	.
chr1	9748256	9748755	chr1	9334989	9335488	Vcpip1|chr1:9334989-9335488	0.174097671743874	.	.
chr1	9748256	9748755	chr1	9457368	9457867	1700034P13Rik|chr1:9457368-9457867	0.0769856509375084	.	.
chr1	9748256	9748755	chr1	9457368	9457867	Vcpip1|chr1:9457368-9457867	0.0769856509375084	.	.
chr1	9748256	9748755	chr1	9848581	9849080	1700034P13Rik|chr1:9848581-9849080	0.156540975431585	.	.
chr1	9748256	9748755	chr1	9848581	9849080	Vcpip1|chr1:9848581-9849080	0.156540975431585	.	.
chr1	9798078	9798577	chr1	9510098	9510597	Sgk3|chr1:9510098-9510597	0.14368927974895	.	.
chr1	9798078	9798577	chr1	9800589	9801088	Sgk3|chr1:9800589-9801088	0.0884694670401774	.	.
chr1	9908384	9908883	chr1	9523268	9523767	Mcmdc2|chr1:9523268-9523767	0.144891200034835	.	.
chr1	9908384	9908883	chr1	9573148	9573647	Mcmdc2|chr1:9573148-9573647	0.0842767237467957	.	.
chr1	9943920	9944419	chr1	9523818	9524317	Snhg6|chr1:9523818-9524317	0.0796499765128858	.	.
chr1	9982019	9982518	chr1	9522766	9523265	Gm15818|chr1:9522766-9523265	0.377570350480165	.	.
chr1	9982019	9982518	chr1	9523268	9523767	Gm15818|chr1:9523268-9523767	0.181723808896997	.	.
chr1	9982019	9982518	chr1	9541113	9541612	Gm15818|chr1:9541113-9541612	0.0780619232188014	.	.
chr1	9982019	9982518	chr1	9618891	9619390	Gm15818|chr1:9618891-9619390	0.0844469167675895	.	.
chr1	9982019	9982518	chr1	9619425	9619924	Gm15818|chr1:9619425-9619924	0.147184973155977	.	.
chr1	9982019	9982518	chr1	9687037	9687536	Gm15818|chr1:9687037-9687536	0.123303193528776	.	.
chr1	9982019	9982518	chr1	9790223	9790722	Gm15818|chr1:9790223-9790722	0.173442108920848	.	.
chr1	10993243	10993742	chr1	10717582	10718081	Prex2|chr1:10717582-10718081	0.136099624250287	.	.
chr1	10993243	10993742	chr1	10764267	10764766	Prex2|chr1:10764267-10764766	0.156456806232882	.	.
chr1	10993243	10993742	chr1	10771716	10772215	Prex2|chr1:10771716-10772215	0.0780957601523253	.	.
chr1	10993243	10993742	chr1	10794271	10794770	Prex2|chr1:10794271-10794770	0.0840568204272338	.	.
chr1	10993243	10993742	chr1	11037742	11038241	Prex2|chr1:11037742-11038241	0.127996043067258	.	.
chr1	10993243	10993742	chr1	11097221	11097720	Prex2|chr1:11097221-11097720	0.15760963715009	.	.
chr1	10993772	10994271	chr1	10635869	10636368	Prex2|chr1:10635869-10636368	0.0818848429675348	.	.
chr1	10993772	10994271	chr1	11033394	11033893	Prex2|chr1:11033394-11033893	0.0836821706382101	.	.
chr1	10993772	10994271	chr1	11037742	11038241	Prex2|chr1:11037742-11038241	0.089476738350591	.	.
chr1	11413910	11414409	chr1	11037742	11038241	A830018L16Rik|chr1:11037742-11038241	0.152740651249169	.	.
chr1	11413910	11414409	chr1	11590423	11590922	A830018L16Rik|chr1:11590423-11590922	0.125184569557495	.	.
chr1	11413910	11414409	chr1	11591145	11591644	A830018L16Rik|chr1:11591145-11591644	0.0752819059760339	.	.
chr1	13588843	13589342	chr1	13572469	13572968	Tram1|chr1:13572469-13572968	0.169900595122942	.	.
chr1	13588843	13589342	chr1	13601203	13601702	Tram1|chr1:13601203-13601702	0.0885566207986101	.	.
chr1	13588843	13589342	chr1	13615825	13616324	Tram1|chr1:13615825-13616324	0.116021652881046	.	.
chr1	13588843	13589342	chr1	13623351	13623850	Tram1|chr1:13623351-13623850	0.120984515028935	.	.
chr1	13588843	13589342	chr1	13679428	13679927	Tram1|chr1:13679428-13679927	0.191758321288533	.	.
chr1	13588843	13589342	chr1	13752366	13752865	Tram1|chr1:13752366-13752865	0.15628962400053	.	.
chr1	13588843	13589342	chr1	13851123	13851622	Tram1|chr1:13851123-13851622	0.186896726637256	.	.
chr1	13588843	13589342	chr1	13935719	13936218	Tram1|chr1:13935719-13936218	0.0798609376072437	.	.
chr1	13589563	13590062	chr1	13706254	13706753	Tram1|chr1:13706254-13706753	0.0855224356013827	.	.
chr1	13589563	13590062	chr1	13851123	13851622	Tram1|chr1:13851123-13851622	0.123650470750494	.	.
chr1	13659706	13660205	chr1	13789111	13789610	Lactb2|chr1:13789111-13789610	0.0895394282998078	.	.
chr1	13659706	13660205	chr1	13914035	13914534	Lactb2|chr1:13914035-13914534	0.072576468332305	.	.
chr1	13659706	13660205	chr1	13914552	13915051	Lactb2|chr1:13914552-13915051	0.138738071583204	.	.
chr1	13660314	13660813	chr1	13500447	13500946	Lactb2|chr1:13500447-13500946	0.0950342417788318	.	.
chr1	13660314	13660813	chr1	13601203	13601702	Lactb2|chr1:13601203-13601702	0.12021005223517	.	.
chr1	13660314	13660813	chr1	13623351	13623850	Lactb2|chr1:13623351-13623850	0.0938168639543367	.	.
chr1	13660314	13660813	chr1	13682912	13683411	Lactb2|chr1:13682912-13683411	0.0910600228276403	.	.
chr1	13660314	13660813	chr1	13706254	13706753	Lactb2|chr1:13706254-13706753	0.0775272133172422	.	.
chr1	13660314	13660813	chr1	13706254	13706753	Lactb2|chr1:13706254-13706753	0.0775272133172423	.	.
chr1	13660314	13660813	chr1	13771623	13772122	Lactb2|chr1:13771623-13772122	0.0732783162765529	.	.
chr1	13660314	13660813	chr1	13914035	13914534	Lactb2|chr1:13914035-13914534	0.166992895746783	.	.
chr1	13660314	13660813	chr1	13914552	13915051	Lactb2|chr1:13914552-13915051	0.14969072002432	.	.
chr1	13660314	13660813	chr1	13935719	13936218	Lactb2|chr1:13935719-13936218	0.085002953062875	.	.
chr1	13660314	13660813	chr1	13935719	13936218	Lactb2|chr1:13935719-13936218	0.0850029530628751	.	.
chr1	14309549	14310048	chr1	14357626	14358125	Eya1|chr1:14357626-14358125	0.118910517478273	.	.
chr1	14309549	14310048	chr1	14566975	14567474	Eya1|chr1:14566975-14567474	0.0845540005366692	.	.
chr1	14309549	14310048	chr1	14620503	14621002	Eya1|chr1:14620503-14621002	0.191171490427522	.	.
chr1	14309549	14310048	chr1	14640492	14640991	Eya1|chr1:14640492-14640991	0.0742159468389032	.	.
chr1	14755218	14755717	chr1	14563981	14564480	Msc|chr1:14563981-14564480	0.121815330955161	.	.
chr1	14755218	14755717	chr1	14621019	14621518	Msc|chr1:14621019-14621518	0.147365250437153	.	.
chr1	14755218	14755717	chr1	14627135	14627634	Msc|chr1:14627135-14627634	0.101212445695538	.	.
chr1	14755218	14755717	chr1	14635842	14636341	Msc|chr1:14635842-14636341	0.0897793465718018	.	.
chr1	14755218	14755717	chr1	14661282	14661781	Msc|chr1:14661282-14661781	0.0839578616326422	.	.
chr1	14755218	14755717	chr1	14712235	14712734	Msc|chr1:14712235-14712734	0.102525164678493	.	.
chr1	14755218	14755717	chr1	14734041	14734540	Msc|chr1:14734041-14734540	0.179830874679494	.	.
chr1	14755218	14755717	chr1	14739996	14740495	Msc|chr1:14739996-14740495	0.149062693962915	.	.
chr1	14755218	14755717	chr1	15026662	15027161	Msc|chr1:15026662-15027161	0.0904049248025673	.	.
chr1	14756079	14756578	chr1	14626635	14627134	Msc|chr1:14626635-14627134	0.0751639716789344	.	.
chr1	14756079	14756578	chr1	14627135	14627634	Msc|chr1:14627135-14627634	0.119668931785439	.	.
chr1	14756079	14756578	chr1	15059502	15060001	Msc|chr1:15059502-15060001	0.103455004902932	.	.
chr1	14756079	14756578	chr1	15106271	15106770	Msc|chr1:15106271-15106770	0.0862940440019512	.	.
chr1	14918622	14919121	chr1	14545784	14546283	Trpa1|chr1:14545784-14546283	0.0976246302264221	.	.
chr1	14918622	14919121	chr1	14563981	14564480	Trpa1|chr1:14563981-14564480	0.0820618387749424	.	.
chr1	14918622	14919121	chr1	14620503	14621002	Trpa1|chr1:14620503-14621002	0.122613687990567	.	.
chr1	14918622	14919121	chr1	14712235	14712734	Trpa1|chr1:14712235-14712734	0.165091783641062	.	.
chr1	14918622	14919121	chr1	14734041	14734540	Trpa1|chr1:14734041-14734540	0.119922226908628	.	.
chr1	14918622	14919121	chr1	14800278	14800777	Trpa1|chr1:14800278-14800777	0.0786112859516832	.	.
chr1	15805340	15805839	chr1	16179087	16179586	Terf1|chr1:16179087-16179586	0.0804188603141146	.	.
chr1	15892493	15892992	chr1	15914585	15915084	Sbspon|chr1:15914585-15915084	0.0726195331374419	.	.
chr1	15892493	15892992	chr1	16232131	16232630	Sbspon|chr1:16232131-16232630	0.107367859231807	.	.
chr1	16093096	16093595	chr1	16249569	16250068	4930444P10Rik|chr1:16249569-16250068	0.107454376804682	.	.
chr1	16103947	16104446	chr1	15796455	15796954	Rpl7|chr1:15796455-15796954	0.33768918385665	.	.
chr1	16103947	16104446	chr1	15885960	15886459	Rpl7|chr1:15885960-15886459	0.0820592352525331	.	.
chr1	16103947	16104446	chr1	15899561	15900060	Rpl7|chr1:15899561-15900060	0.134961396070127	.	.
chr1	16103947	16104446	chr1	15985546	15986045	Rpl7|chr1:15985546-15986045	0.088101686935653	.	.
chr1	16103947	16104446	chr1	16179087	16179586	Rpl7|chr1:16179087-16179586	0.165087205264578	.	.
chr1	16103947	16104446	chr1	16232131	16232630	Rpl7|chr1:16232131-16232630	0.103866926122562	.	.
chr1	16104453	16104952	chr1	15796455	15796954	Rpl7|chr1:15796455-15796954	0.103043041365242	.	.
chr1	16104999	16105498	chr1	15833255	15833754	Rdh10|chr1:15833255-15833754	0.129575053277188	.	.
chr1	16104999	16105498	chr1	15833255	15833754	Rpl7|chr1:15833255-15833754	0.129575053277188	.	.
chr1	16105563	16106062	chr1	16179087	16179586	Rdh10|chr1:16179087-16179586	0.11663495353601	.	.
chr1	16105563	16106062	chr1	16235860	16236359	Rdh10|chr1:16235860-16236359	0.0823460260907443	.	.
chr1	16519035	16519534	chr1	16810255	16810754	Stau2|chr1:16810255-16810754	0.128101197538457	.	.
chr1	16519761	16520260	chr1	16642150	16642649	Stau2|chr1:16642150-16642649	0.103350871933635	.	.
chr1	16519761	16520260	chr1	16878603	16879102	Stau2|chr1:16878603-16879102	0.0744246330548313	.	.
chr1	16618483	16618982	chr1	16916592	16917091	Ube2w|chr1:16916592-16917091	0.0900710361348164	.	.
chr1	16619102	16619601	chr1	16676850	16677349	Ube2w|chr1:16676850-16677349	0.0734232614893874	.	.
chr1	16619102	16619601	chr1	16798252	16798751	Ube2w|chr1:16798252-16798751	0.108459652531422	.	.
chr1	16619102	16619601	chr1	16824332	16824831	Ube2w|chr1:16824332-16824831	0.0877099796526633	.	.
chr1	16619102	16619601	chr1	16825071	16825570	Ube2w|chr1:16825071-16825570	0.0883973569678065	.	.
chr1	16619102	16619601	chr1	16878603	16879102	Ube2w|chr1:16878603-16879102	0.0722940915361096	.	.
chr1	16619102	16619601	chr1	16916592	16917091	Ube2w|chr1:16916592-16917091	0.191879907723119	.	.
chr1	16657258	16657757	chr1	16599023	16599522	D030040B21Rik|chr1:16599023-16599522	0.139975314749637	.	.
chr1	16657258	16657757	chr1	16599023	16599522	Eloc|chr1:16599023-16599522	0.139975314749637	.	.
chr1	16657258	16657757	chr1	16809716	16810215	D030040B21Rik|chr1:16809716-16810215	0.122042271922787	.	.
chr1	16657258	16657757	chr1	16809716	16810215	Eloc|chr1:16809716-16810215	0.122042271922787	.	.
chr1	16657258	16657757	chr1	16810255	16810754	D030040B21Rik|chr1:16810255-16810754	0.17187916449902	.	.
chr1	16657258	16657757	chr1	16810255	16810754	Eloc|chr1:16810255-16810754	0.17187916449902	.	.
chr1	16657258	16657757	chr1	16904741	16905240	D030040B21Rik|chr1:16904741-16905240	0.201410926978875	.	.
chr1	16657258	16657757	chr1	16904741	16905240	Eloc|chr1:16904741-16905240	0.201410926978875	.	.
chr1	16688506	16689005	chr1	16518345	16518844	Ly96|chr1:16518345-16518844	0.0858953081811595	.	.
chr1	16688506	16689005	chr1	16676850	16677349	Ly96|chr1:16676850-16677349	0.106769096716171	.	.
chr1	17097665	17098164	chr1	16810255	16810754	Jph1|chr1:16810255-16810754	0.104930843984636	.	.
chr1	17097665	17098164	chr1	16825071	16825570	Jph1|chr1:16825071-16825570	0.0761889302297471	.	.
chr1	17097665	17098164	chr1	16904741	16905240	Jph1|chr1:16904741-16905240	0.183808490330776	.	.
chr1	17097665	17098164	chr1	17041101	17041600	Jph1|chr1:17041101-17041600	0.251710363715143	.	.
chr1	17097665	17098164	chr1	17122724	17123223	Jph1|chr1:17122724-17123223	0.106465459594235	.	.
chr1	17097665	17098164	chr1	17123369	17123868	Jph1|chr1:17123369-17123868	0.16639334994559	.	.
chr1	17097665	17098164	chr1	17172604	17173103	Jph1|chr1:17172604-17173103	0.0917934252569558	.	.
chr1	17097665	17098164	chr1	17311278	17311777	Jph1|chr1:17311278-17311777	0.130463427036416	.	.
chr1	17097665	17098164	chr1	17406304	17406803	Jph1|chr1:17406304-17406803	0.204440253986535	.	.
chr1	17097665	17098164	chr1	17415897	17416396	Jph1|chr1:17415897-17416396	0.106562693452882	.	.
chr1	17097665	17098164	chr1	17450415	17450914	Jph1|chr1:17450415-17450914	0.144228002813679	.	.
chr1	17098192	17098691	chr1	16809716	16810215	Jph1|chr1:16809716-16810215	0.188895075675253	.	.
chr1	17098192	17098691	chr1	16810255	16810754	Jph1|chr1:16810255-16810754	0.211193492967812	.	.
chr1	17098192	17098691	chr1	16883941	16884440	Jph1|chr1:16883941-16884440	0.124150077896946	.	.
chr1	17098192	17098691	chr1	16904741	16905240	Jph1|chr1:16904741-16905240	0.156099655056288	.	.
chr1	17098192	17098691	chr1	17041101	17041600	Jph1|chr1:17041101-17041600	0.165591832660128	.	.
chr1	17098192	17098691	chr1	17122724	17123223	Jph1|chr1:17122724-17123223	0.0925937325570451	.	.
chr1	17098192	17098691	chr1	17123369	17123868	Jph1|chr1:17123369-17123868	0.147030350581013	.	.
chr1	17098192	17098691	chr1	17302774	17303273	Jph1|chr1:17302774-17303273	0.0942349540309172	.	.
chr1	17098192	17098691	chr1	17311278	17311777	Jph1|chr1:17311278-17311777	0.0852536804730198	.	.
chr1	17098192	17098691	chr1	17406884	17407383	Jph1|chr1:17406884-17407383	0.106932326953597	.	.
chr1	17145142	17145641	chr1	16916592	16917091	Gdap1|chr1:16916592-16917091	0.177866771511419	.	.
chr1	17145142	17145641	chr1	17001850	17002349	Gdap1|chr1:17001850-17002349	0.0842317349149809	.	.
chr1	17145142	17145641	chr1	17122724	17123223	Gdap1|chr1:17122724-17123223	0.0718349742633099	.	.
chr1	17145142	17145641	chr1	17339607	17340106	Gdap1|chr1:17339607-17340106	0.0747318171596949	.	.
chr1	17145142	17145641	chr1	17415897	17416396	Gdap1|chr1:17415897-17416396	0.184942044931577	.	.
chr1	17145142	17145641	chr1	17450415	17450914	Gdap1|chr1:17450415-17450914	0.254891954597226	.	.
chr1	17145142	17145641	chr1	17489772	17490271	Gdap1|chr1:17489772-17490271	0.0877293975037982	.	.
chr1	17727070	17727569	chr1	17450415	17450914	Crispld1|chr1:17450415-17450914	0.122329235388239	.	.
chr1	17727070	17727569	chr1	17450415	17450914	Gm16070|chr1:17450415-17450914	0.122329235388239	.	.
chr1	17727070	17727569	chr1	17489772	17490271	Crispld1|chr1:17489772-17490271	0.313651358632136	.	.
chr1	17727070	17727569	chr1	17489772	17490271	Gm16070|chr1:17489772-17490271	0.313651358632136	.	.
chr1	17727070	17727569	chr1	17718466	17718965	Crispld1|chr1:17718466-17718965	0.104732957945489	.	.
chr1	17727070	17727569	chr1	17718466	17718965	Gm16070|chr1:17718466-17718965	0.104732957945489	.	.
chr1	17727070	17727569	chr1	17765245	17765744	Crispld1|chr1:17765245-17765744	0.208758729400411	.	.
chr1	17727070	17727569	chr1	17765245	17765744	Gm16070|chr1:17765245-17765744	0.208758729400411	.	.
chr1	17727070	17727569	chr1	17810977	17811476	Crispld1|chr1:17810977-17811476	0.16404013537033	.	.
chr1	17727070	17727569	chr1	17810977	17811476	Gm16070|chr1:17810977-17811476	0.16404013537033	.	.
chr1	17727608	17728107	chr1	17339607	17340106	Crispld1|chr1:17339607-17340106	0.105693572174181	.	.
chr1	17727608	17728107	chr1	17339607	17340106	Gm16070|chr1:17339607-17340106	0.105693572174181	.	.
chr1	17727608	17728107	chr1	17450415	17450914	Crispld1|chr1:17450415-17450914	0.124706950036516	.	.
chr1	17727608	17728107	chr1	17450415	17450914	Gm16070|chr1:17450415-17450914	0.124706950036516	.	.
chr1	17727608	17728107	chr1	17489772	17490271	Crispld1|chr1:17489772-17490271	0.329278506391631	.	.
chr1	17727608	17728107	chr1	17489772	17490271	Gm16070|chr1:17489772-17490271	0.329278506391631	.	.
chr1	17727608	17728107	chr1	17599254	17599753	Crispld1|chr1:17599254-17599753	0.148396285813653	.	.
chr1	17727608	17728107	chr1	17599254	17599753	Gm16070|chr1:17599254-17599753	0.148396285813653	.	.
chr1	17727608	17728107	chr1	17599870	17600369	Crispld1|chr1:17599870-17600369	0.157708546068169	.	.
chr1	17727608	17728107	chr1	17599870	17600369	Gm16070|chr1:17599870-17600369	0.157708546068169	.	.
chr1	17727608	17728107	chr1	17718466	17718965	Crispld1|chr1:17718466-17718965	0.13342263507546	.	.
chr1	17727608	17728107	chr1	17718466	17718965	Gm16070|chr1:17718466-17718965	0.13342263507546	.	.
chr1	17727608	17728107	chr1	17765245	17765744	Crispld1|chr1:17765245-17765744	0.249039436755975	.	.
chr1	17727608	17728107	chr1	17765245	17765744	Gm16070|chr1:17765245-17765744	0.249039436755975	.	.
chr1	17727608	17728107	chr1	17807311	17807810	Crispld1|chr1:17807311-17807810	0.156675409501431	.	.
chr1	17727608	17728107	chr1	17807311	17807810	Gm16070|chr1:17807311-17807810	0.156675409501431	.	.
chr1	17727608	17728107	chr1	17810977	17811476	Crispld1|chr1:17810977-17811476	0.117301386072866	.	.
chr1	17727608	17728107	chr1	17810977	17811476	Gm16070|chr1:17810977-17811476	0.117301386072866	.	.
chr1	18057998	18058497	chr1	17856927	17857426	Gm28756|chr1:17856927-17857426	0.0859705583274793	.	.
chr1	18057998	18058497	chr1	18106689	18107188	Gm28756|chr1:18106689-18107188	0.145674566446854	.	.
chr1	18058553	18059052	chr1	17765245	17765744	Gm28756|chr1:17765245-17765744	0.0974773607530398	.	.
chr1	18058553	18059052	chr1	17856927	17857426	Gm28756|chr1:17856927-17857426	0.254111671183289	.	.
chr1	18058553	18059052	chr1	18089316	18089815	Gm28756|chr1:18089316-18089815	0.104639499814545	.	.
chr1	18058553	18059052	chr1	18106689	18107188	Gm28756|chr1:18106689-18107188	0.162760934251148	.	.
chr1	18058553	18059052	chr1	18292480	18292979	Gm28756|chr1:18292480-18292979	0.0804420196222894	.	.
chr1	18264913	18265412	chr1	18106689	18107188	Defb41|chr1:18106689-18107188	0.0741972520338982	.	.
chr1	18264913	18265412	chr1	18667396	18667895	Defb41|chr1:18667396-18667895	0.15464832157438	.	.
chr1	18264913	18265412	chr1	18668165	18668664	Defb41|chr1:18668165-18668664	0.123206232996355	.	.
chr1	20820187	20820686	chr1	20905651	20906150	Mcm3|chr1:20905651-20906150	0.0736427619692079	.	.
chr1	20820187	20820686	chr1	20938964	20939463	Mcm3|chr1:20938964-20939463	0.0877167826947975	.	.
chr1	20837368	20837867	chr1	20867949	20868448	Gm28065|chr1:20867949-20868448	0.177262680292121	.	.
chr1	20837368	20837867	chr1	20905651	20906150	Gm28065|chr1:20905651-20906150	0.0849047451339225	.	.
chr1	20890311	20890810	chr1	20568969	20569468	6720483E21Rik|chr1:20568969-20569468	0.124420435841341	.	.
chr1	20890311	20890810	chr1	20568969	20569468	Paqr8|chr1:20568969-20569468	0.124420435841341	.	.
chr1	20890311	20890810	chr1	20785451	20785950	6720483E21Rik|chr1:20785451-20785950	0.132651592458751	.	.
chr1	20890311	20890810	chr1	20785451	20785950	Paqr8|chr1:20785451-20785950	0.132651592458751	.	.
chr1	20890311	20890810	chr1	20786199	20786698	6720483E21Rik|chr1:20786199-20786698	0.0934423334313824	.	.
chr1	20890311	20890810	chr1	20786199	20786698	6720483E21Rik|chr1:20786199-20786698	0.0934423334313825	.	.
chr1	20890311	20890810	chr1	20786199	20786698	Paqr8|chr1:20786199-20786698	0.0934423334313824	.	.
chr1	20890311	20890810	chr1	20786199	20786698	Paqr8|chr1:20786199-20786698	0.0934423334313825	.	.
chr1	20890311	20890810	chr1	20867949	20868448	6720483E21Rik|chr1:20867949-20868448	0.0786437965971219	.	.
chr1	20890311	20890810	chr1	20867949	20868448	Paqr8|chr1:20867949-20868448	0.0786437965971219	.	.
chr1	20890311	20890810	chr1	20869897	20870396	6720483E21Rik|chr1:20869897-20870396	0.0717863112257964	.	.
chr1	20890311	20890810	chr1	20869897	20870396	Paqr8|chr1:20869897-20870396	0.0717863112257964	.	.
chr1	20890311	20890810	chr1	20938964	20939463	6720483E21Rik|chr1:20938964-20939463	0.12627242303085	.	.
chr1	20890311	20890810	chr1	20938964	20939463	Paqr8|chr1:20938964-20939463	0.12627242303085	.	.
chr1	20890857	20891356	chr1	20513637	20514136	6720483E21Rik|chr1:20513637-20514136	0.0865434987522072	.	.
chr1	20890857	20891356	chr1	20513637	20514136	Paqr8|chr1:20513637-20514136	0.0865434987522072	.	.
chr1	20890857	20891356	chr1	20786199	20786698	6720483E21Rik|chr1:20786199-20786698	0.15292796456491	.	.
chr1	20890857	20891356	chr1	20786199	20786698	Paqr8|chr1:20786199-20786698	0.15292796456491	.	.
chr1	20890857	20891356	chr1	20867294	20867793	6720483E21Rik|chr1:20867294-20867793	0.111751246183295	.	.
chr1	20890857	20891356	chr1	20867294	20867793	Paqr8|chr1:20867294-20867793	0.111751246183295	.	.
chr1	20890857	20891356	chr1	20905651	20906150	6720483E21Rik|chr1:20905651-20906150	0.232211191918348	.	.
chr1	20890857	20891356	chr1	20905651	20906150	Paqr8|chr1:20905651-20906150	0.232211191918348	.	.
chr1	20890857	20891356	chr1	20919657	20920156	6720483E21Rik|chr1:20919657-20920156	0.290405776638112	.	.
chr1	20890857	20891356	chr1	20919657	20920156	Paqr8|chr1:20919657-20920156	0.290405776638112	.	.
chr1	20890857	20891356	chr1	20938964	20939463	6720483E21Rik|chr1:20938964-20939463	0.208535574544006	.	.
chr1	20890857	20891356	chr1	20938964	20939463	Paqr8|chr1:20938964-20939463	0.208535574544006	.	.
chr1	20890857	20891356	chr1	20941260	20941759	6720483E21Rik|chr1:20941260-20941759	0.187642855606895	.	.
chr1	20890857	20891356	chr1	20941260	20941759	Paqr8|chr1:20941260-20941759	0.187642855606895	.	.
chr1	20890857	20891356	chr1	20981765	20982264	6720483E21Rik|chr1:20981765-20982264	0.131951828819867	.	.
chr1	20890857	20891356	chr1	20981765	20982264	Paqr8|chr1:20981765-20982264	0.131951828819867	.	.
chr1	20951400	20951899	chr1	20568969	20569468	Efhc1|chr1:20568969-20569468	0.0964921139967005	.	.
chr1	20951400	20951899	chr1	20877410	20877909	Efhc1|chr1:20877410-20877909	0.0944246968218742	.	.
chr1	20951400	20951899	chr1	20905651	20906150	Efhc1|chr1:20905651-20906150	0.0857594612740278	.	.
chr1	23575015	23575514	chr1	23265999	23266498	Gm28822|chr1:23265999-23266498	0.121011546137313	.	.
chr1	23575015	23575514	chr1	23340025	23340524	Gm28822|chr1:23340025-23340524	0.0720844714470659	.	.
chr1	23575015	23575514	chr1	23474470	23474969	Gm28822|chr1:23474470-23474969	0.126638347232084	.	.
chr1	23575015	23575514	chr1	23495190	23495689	Gm28822|chr1:23495190-23495689	0.134218707313653	.	.
chr1	23575015	23575514	chr1	23538104	23538603	Gm28822|chr1:23538104-23538603	0.101076554725455	.	.
chr1	24586286	24586785	chr1	24611656	24612155	Col19a1|chr1:24611656-24612155	0.092588050061257	.	.
chr1	24586286	24586785	chr1	24613347	24613846	Col19a1|chr1:24613347-24613846	0.0786276165111466	.	.
chr1	24586286	24586785	chr1	24614093	24614592	Col19a1|chr1:24614093-24614592	0.113538172271583	.	.
chr1	24586286	24586785	chr1	24615721	24616220	Col19a1|chr1:24615721-24616220	0.111259817245822	.	.
chr1	24586286	24586785	chr1	24773624	24774123	Col19a1|chr1:24773624-24774123	0.128162964564815	.	.
chr1	24586286	24586785	chr1	24866559	24867058	Col19a1|chr1:24866559-24867058	0.160206312250441	.	.
chr1	24586286	24586785	chr1	24961898	24962397	Col19a1|chr1:24961898-24962397	0.117443283327134	.	.
chr1	24587149	24587648	chr1	24613347	24613846	Col19a1|chr1:24613347-24613846	0.0924356434230452	.	.
chr1	24587149	24587648	chr1	24613347	24613846	Col19a1|chr1:24613347-24613846	0.0924356434230453	.	.
chr1	24587149	24587648	chr1	24614093	24614592	Col19a1|chr1:24614093-24614592	0.111599827378401	.	.
chr1	24587149	24587648	chr1	24615721	24616220	Col19a1|chr1:24615721-24616220	0.158213964161904	.	.
chr1	24587149	24587648	chr1	24884351	24884850	Col19a1|chr1:24884351-24884850	0.103189146960381	.	.
chr1	24678265	24678764	chr1	24613347	24613846	Lmbrd1|chr1:24613347-24613846	0.0736757921957773	.	.
chr1	24678265	24678764	chr1	24614797	24615296	Lmbrd1|chr1:24614797-24615296	0.130884802197482	.	.
chr1	24678265	24678764	chr1	24615721	24616220	Lmbrd1|chr1:24615721-24616220	0.0887000531400551	.	.
chr1	24678265	24678764	chr1	24615721	24616220	Lmbrd1|chr1:24615721-24616220	0.0887000531400552	.	.
chr1	24678265	24678764	chr1	24845434	24845933	Lmbrd1|chr1:24845434-24845933	0.117063333917068	.	.
chr1	24678265	24678764	chr1	24866559	24867058	Lmbrd1|chr1:24866559-24867058	0.10482469749428	.	.
chr1	24679014	24679513	chr1	24672506	24673005	Lmbrd1|chr1:24672506-24673005	0.142953386847252	.	.
chr1	24679014	24679513	chr1	24705457	24705956	Lmbrd1|chr1:24705457-24705956	0.0859190135189224	.	.
chr1	24679014	24679513	chr1	24715303	24715802	Lmbrd1|chr1:24715303-24715802	0.114491560983854	.	.
chr1	24679014	24679513	chr1	24773624	24774123	Lmbrd1|chr1:24773624-24774123	0.0886427981371149	.	.
chr1	24679014	24679513	chr1	24798571	24799070	Lmbrd1|chr1:24798571-24799070	0.0952582285715278	.	.
chr1	24679014	24679513	chr1	24999740	25000239	Lmbrd1|chr1:24999740-25000239	0.179264193301861	.	.
chr1	25828941	25829440	chr1	25977271	25977770	Adgrb3|chr1:25977271-25977770	0.102760588680949	.	.
chr1	25828941	25829440	chr1	26227944	26228443	Adgrb3|chr1:26227944-26228443	0.0837570972467616	.	.
chr1	25828941	25829440	chr1	26227944	26228443	Adgrb3|chr1:26227944-26228443	0.0837570972467617	.	.
chr1	25829930	25830429	chr1	25849391	25849890	Adgrb3|chr1:25849391-25849890	0.213383327039701	.	.
chr1	25829930	25830429	chr1	25857420	25857919	Adgrb3|chr1:25857420-25857919	0.0797041099957351	.	.
chr1	25829930	25830429	chr1	25876966	25877465	Adgrb3|chr1:25876966-25877465	0.178728019406391	.	.
chr1	25829930	25830429	chr1	26227944	26228443	Adgrb3|chr1:26227944-26228443	0.0962984939089296	.	.
chr1	25829930	25830429	chr1	26227944	26228443	Adgrb3|chr1:26227944-26228443	0.0962984939089297	.	.
chr1	26687354	26687853	chr1	26388144	26388643	4931408C20Rik|chr1:26388144-26388643	0.116241943367525	.	.
chr1	26687354	26687853	chr1	26507829	26508328	4931408C20Rik|chr1:26507829-26508328	0.0862971662399764	.	.
chr1	26687354	26687853	chr1	26553121	26553620	4931408C20Rik|chr1:26553121-26553620	0.157803971705247	.	.
chr1	26687354	26687853	chr1	26862547	26863046	4931408C20Rik|chr1:26862547-26863046	0.0968957994489786	.	.
chr1	26687354	26687853	chr1	26862547	26863046	4931408C20Rik|chr1:26862547-26863046	0.0968957994489787	.	.
chr1	26687354	26687853	chr1	26890161	26890660	4931408C20Rik|chr1:26890161-26890660	0.0850000913425923	.	.
chr1	30872795	30873294	chr1	30565242	30565741	Phf3|chr1:30565242-30565741	0.0730959295457864	.	.
chr1	30872795	30873294	chr1	30595347	30595846	Phf3|chr1:30595347-30595846	0.0873017865172705	.	.
chr1	30872795	30873294	chr1	30751054	30751553	Phf3|chr1:30751054-30751553	0.104558446441508	.	.
chr1	30872795	30873294	chr1	30825540	30826039	Phf3|chr1:30825540-30826039	0.0835657695866233	.	.
chr1	30873430	30873929	chr1	30561112	30561611	Phf3|chr1:30561112-30561611	0.201519260575323	.	.
chr1	30873430	30873929	chr1	30740784	30741283	Phf3|chr1:30740784-30741283	0.0824981909732165	.	.
chr1	30873430	30873929	chr1	30751054	30751553	Phf3|chr1:30751054-30751553	0.205873191739333	.	.
chr1	30873430	30873929	chr1	30800748	30801247	Phf3|chr1:30800748-30801247	0.106673018311142	.	.
chr1	30873430	30873929	chr1	30930527	30931026	Phf3|chr1:30930527-30931026	0.0845584602367776	.	.
chr1	30873430	30873929	chr1	30930527	30931026	Phf3|chr1:30930527-30931026	0.0845584602367777	.	.
chr1	30873942	30874441	chr1	30537143	30537642	Phf3|chr1:30537143-30537642	0.130534952052896	.	.
chr1	30873942	30874441	chr1	30561112	30561611	Phf3|chr1:30561112-30561611	0.209694747220572	.	.
chr1	30873942	30874441	chr1	30751054	30751553	Phf3|chr1:30751054-30751553	0.208801285961189	.	.
chr1	30873942	30874441	chr1	30800748	30801247	Phf3|chr1:30800748-30801247	0.0721167746751439	.	.
chr1	30949080	30949579	chr1	30561112	30561611	Ptp4a1|chr1:30561112-30561611	0.219863912492815	.	.
chr1	30949080	30949579	chr1	30718559	30719058	Ptp4a1|chr1:30718559-30719058	0.112683103019903	.	.
chr1	30949080	30949579	chr1	30776088	30776587	Ptp4a1|chr1:30776088-30776587	0.0779052265312188	.	.
chr1	30949080	30949579	chr1	30832710	30833209	Ptp4a1|chr1:30832710-30833209	0.103227339376714	.	.
chr1	30949080	30949579	chr1	30930527	30931026	Ptp4a1|chr1:30930527-30931026	0.179368101600115	.	.
chr1	30949582	30950081	chr1	30554981	30555480	Ptp4a1|chr1:30554981-30555480	0.13441000341232	.	.
chr1	30949582	30950081	chr1	30561112	30561611	Ptp4a1|chr1:30561112-30561611	0.148544679559725	.	.
chr1	30949582	30950081	chr1	30561640	30562139	Ptp4a1|chr1:30561640-30562139	0.0759521924166204	.	.
chr1	30949582	30950081	chr1	30582365	30582864	Ptp4a1|chr1:30582365-30582864	0.152450167340687	.	.
chr1	30949582	30950081	chr1	30583020	30583519	Ptp4a1|chr1:30583020-30583519	0.190387776215758	.	.
chr1	30949582	30950081	chr1	30800748	30801247	Ptp4a1|chr1:30800748-30801247	0.0745910755262392	.	.
chr1	30949582	30950081	chr1	30832710	30833209	Ptp4a1|chr1:30832710-30833209	0.122153984901745	.	.
chr1	31176050	31176549	chr1	31036612	31037111	Lgsn|chr1:31036612-31037111	0.331246980025727	.	.
chr1	31176050	31176549	chr1	31156865	31157364	Lgsn|chr1:31156865-31157364	0.159378566925701	.	.
chr1	31176050	31176549	chr1	31161792	31162291	Lgsn|chr1:31161792-31162291	0.331157590309681	.	.
chr1	31176050	31176549	chr1	31250146	31250645	Lgsn|chr1:31250146-31250645	0.100565261437303	.	.
chr1	31176050	31176549	chr1	31319158	31319657	Lgsn|chr1:31319158-31319657	0.112405587809039	.	.
chr1	32172459	32172958	chr1	31786376	31786875	Khdrbs2|chr1:31786376-31786875	0.0859355987447585	.	.
chr1	32172459	32172958	chr1	31879664	31880163	Khdrbs2|chr1:31879664-31880163	0.126842725615894	.	.
chr1	32172459	32172958	chr1	32057528	32058027	Khdrbs2|chr1:32057528-32058027	0.153550443101909	.	.
chr1	32172459	32172958	chr1	32092927	32093426	Khdrbs2|chr1:32092927-32093426	0.12417660186822	.	.
chr1	32172459	32172958	chr1	32093437	32093936	Khdrbs2|chr1:32093437-32093936	0.30264672508958	.	.
chr1	32172459	32172958	chr1	32169104	32169603	Khdrbs2|chr1:32169104-32169603	0.139976570757827	.	.
chr1	32172459	32172958	chr1	32214374	32214873	Khdrbs2|chr1:32214374-32214873	0.188472779491652	.	.
chr1	32172459	32172958	chr1	32234522	32235021	Khdrbs2|chr1:32234522-32235021	0.368633700046903	.	.
chr1	33214722	33215221	chr1	32822027	32822526	Gm37591|chr1:32822027-32822526	0.087931585111473	.	.
chr1	33214722	33215221	chr1	33097924	33098423	Gm37591|chr1:33097924-33098423	0.118906152496503	.	.
chr1	33214722	33215221	chr1	33174990	33175489	Gm37591|chr1:33174990-33175489	0.0921738523058213	.	.
chr1	34801460	34801959	chr1	34752832	34753331	Arhgef4|chr1:34752832-34753331	0.0725877354981964	.	.
chr1	34801460	34801959	chr1	34752832	34753331	Arhgef4|chr1:34752832-34753331	0.0725877354981965	.	.
chr1	34801460	34801959	chr1	34766830	34767329	Arhgef4|chr1:34766830-34767329	0.11260266320044	.	.
chr1	34801460	34801959	chr1	34782370	34782869	Arhgef4|chr1:34782370-34782869	0.0920714954759956	.	.
chr1	34801460	34801959	chr1	34793414	34793913	Arhgef4|chr1:34793414-34793913	0.0890159840694733	.	.
chr1	34801460	34801959	chr1	34813372	34813871	Arhgef4|chr1:34813372-34813871	0.136280710522511	.	.
chr1	34801460	34801959	chr1	35003146	35003645	Arhgef4|chr1:35003146-35003645	0.108348451419742	.	.
chr1	34802224	34802723	chr1	34793414	34793913	Arhgef4|chr1:34793414-34793913	0.126804517937108	.	.
chr1	34802224	34802723	chr1	34793992	34794491	Arhgef4|chr1:34793992-34794491	0.110781396424986	.	.
chr1	34802224	34802723	chr1	34813372	34813871	Arhgef4|chr1:34813372-34813871	0.0729490810695896	.	.
chr1	34802224	34802723	chr1	34818542	34819041	Arhgef4|chr1:34818542-34819041	0.145950839023572	.	.
chr1	34802224	34802723	chr1	34819071	34819570	Arhgef4|chr1:34819071-34819570	0.224356502134583	.	.
chr1	34802224	34802723	chr1	34867150	34867649	Arhgef4|chr1:34867150-34867649	0.0829209934161153	.	.
chr1	34802224	34802723	chr1	34987859	34988358	Arhgef4|chr1:34987859-34988358	0.0819797489925361	.	.
chr1	34812196	34812695	chr1	34812797	34813296	Gm38336|chr1:34812797-34813296	0.155463664936723	.	.
chr1	34812196	34812695	chr1	34830919	34831418	Gm38336|chr1:34830919-34831418	0.14949680301452	.	.
chr1	34812196	34812695	chr1	34851479	34851978	Gm38336|chr1:34851479-34851978	0.11939220398369	.	.
chr1	34812196	34812695	chr1	34863292	34863791	Gm38336|chr1:34863292-34863791	0.0972542353166592	.	.
chr1	34812196	34812695	chr1	34927280	34927779	Gm38336|chr1:34927280-34927779	0.106047800037852	.	.
chr1	34812196	34812695	chr1	35070774	35071273	Gm38336|chr1:35070774-35071273	0.0856952238358357	.	.
chr1	34812196	34812695	chr1	35219112	35219611	Gm38336|chr1:35219112-35219611	0.116104367406711	.	.
chr1	34812196	34812695	chr1	35242908	35243407	Gm38336|chr1:35242908-35243407	0.271020300385379	.	.
chr1	34812196	34812695	chr1	35243429	35243928	Gm38336|chr1:35243429-35243928	0.143729154905269	.	.
chr1	34842804	34843303	chr1	34818542	34819041	Fam168b|chr1:34818542-34819041	0.0952575549005137	.	.
chr1	34842804	34843303	chr1	35070774	35071273	Fam168b|chr1:35070774-35071273	0.0950370916820444	.	.
chr1	34842804	34843303	chr1	35078393	35078892	Fam168b|chr1:35078393-35078892	0.0787582538234158	.	.
chr1	34842804	34843303	chr1	35242908	35243407	Fam168b|chr1:35242908-35243407	0.0817840727273708	.	.
chr1	34842804	34843303	chr1	35243429	35243928	Fam168b|chr1:35243429-35243928	0.100416204261449	.	.
chr1	34849768	34850267	chr1	34750293	34750792	Plekhb2|chr1:34750293-34750792	0.186690720879922	.	.
chr1	34849768	34850267	chr1	34775909	34776408	Plekhb2|chr1:34775909-34776408	0.148777281687459	.	.
chr1	34849768	34850267	chr1	34793414	34793913	Plekhb2|chr1:34793414-34793913	0.11776569133703	.	.
chr1	34849768	34850267	chr1	34896857	34897356	Plekhb2|chr1:34896857-34897356	0.109324259635235	.	.
chr1	34849768	34850267	chr1	35212284	35212783	Plekhb2|chr1:35212284-35212783	0.104263401279413	.	.
chr1	34849768	34850267	chr1	35242908	35243407	Plekhb2|chr1:35242908-35243407	0.11868824603801	.	.
chr1	40790447	40790946	chr1	40768563	40769062	Mfsd9|chr1:40768563-40769062	0.100584721063125	.	.
chr1	40790447	40790946	chr1	40924781	40925280	Mfsd9|chr1:40924781-40925280	0.0755339877898549	.	.
chr1	40790447	40790946	chr1	40967788	40968287	Mfsd9|chr1:40967788-40968287	0.0891689454174259	.	.
chr1	42261772	42262271	chr1	42122201	42122700	Gm28175|chr1:42122201-42122700	0.0858382047614777	.	.
chr1	44102213	44102712	chr1	44027081	44027580	Tex30|chr1:44027081-44027580	0.0959075675247622	.	.
chr1	44102213	44102712	chr1	44198840	44199339	Tex30|chr1:44198840-44199339	0.0828561789281695	.	.
chr1	44102213	44102712	chr1	44343984	44344483	Tex30|chr1:44343984-44344483	0.0850936089808072	.	.
chr1	44118638	44119137	chr1	44343984	44344483	Bivm|chr1:44343984-44344483	0.111167852432073	.	.
chr1	44118638	44119137	chr1	44343984	44344483	Poglut2|chr1:44343984-44344483	0.111167852432073	.	.
chr1	44119144	44119643	chr1	44027081	44027580	Bivm|chr1:44027081-44027580	0.0788605840668426	.	.
chr1	44119144	44119643	chr1	44027081	44027580	Poglut2|chr1:44027081-44027580	0.0788605840668426	.	.
chr1	44119144	44119643	chr1	44214428	44214927	Bivm|chr1:44214428-44214927	0.135559541503919	.	.
chr1	44119144	44119643	chr1	44214428	44214927	Poglut2|chr1:44214428-44214927	0.135559541503919	.	.
chr1	44119144	44119643	chr1	44217086	44217585	Bivm|chr1:44217086-44217585	0.0981984983264171	.	.
chr1	44119144	44119643	chr1	44217086	44217585	Poglut2|chr1:44217086-44217585	0.0981984983264171	.	.
chr1	44119663	44120162	chr1	44214428	44214927	Bivm|chr1:44214428-44214927	0.130491731556961	.	.
chr1	44119663	44120162	chr1	44217086	44217585	Bivm|chr1:44217086-44217585	0.0921772023609421	.	.
chr1	44119663	44120162	chr1	44343984	44344483	Bivm|chr1:44343984-44344483	0.0735645411828544	.	.
chr1	44147693	44148192	chr1	44174622	44175121	Ercc5|chr1:44174622-44175121	0.165486231349471	.	.
chr1	44551396	44551895	chr1	44544389	44544888	Gulp1|chr1:44544389-44544888	0.130984484482146	.	.
chr1	44551396	44551895	chr1	44545308	44545807	Gulp1|chr1:44545308-44545807	0.101982310054729	.	.
chr1	44551396	44551895	chr1	44553188	44553687	Gulp1|chr1:44553188-44553687	0.161529469536887	.	.
chr1	44551396	44551895	chr1	44586754	44587253	Gulp1|chr1:44586754-44587253	0.112699992063876	.	.
chr1	44551396	44551895	chr1	44630299	44630798	Gulp1|chr1:44630299-44630798	0.0729082837818772	.	.
chr1	44551396	44551895	chr1	44630299	44630798	Gulp1|chr1:44630299-44630798	0.0729082837818773	.	.
chr1	44551396	44551895	chr1	44669372	44669871	Gulp1|chr1:44669372-44669871	0.218635022544833	.	.
chr1	44745649	44746148	chr1	44544389	44544888	4930521E06Rik|chr1:44544389-44544888	0.0910941672242897	.	.
chr1	44745649	44746148	chr1	44545308	44545807	4930521E06Rik|chr1:44545308-44545807	0.0811013967581788	.	.
chr1	45503922	45504421	chr1	45355868	45356367	Col5a2|chr1:45355868-45356367	0.0767502393172845	.	.
chr1	45503922	45504421	chr1	45357996	45358495	Col5a2|chr1:45357996-45358495	0.313075524834788	.	.
chr1	45503922	45504421	chr1	45513041	45513540	Col5a2|chr1:45513041-45513540	0.135456714284631	.	.
chr1	45503922	45504421	chr1	45588950	45589449	Col5a2|chr1:45588950-45589449	0.211478929469185	.	.
chr1	45503922	45504421	chr1	45701508	45702007	Col5a2|chr1:45701508-45702007	0.241328921685265	.	.
chr1	45503922	45504421	chr1	45804675	45805174	Col5a2|chr1:45804675-45805174	0.0900004764704306	.	.
chr1	45503922	45504421	chr1	45811878	45812377	Col5a2|chr1:45811878-45812377	0.237089201265375	.	.
chr1	45503922	45504421	chr1	45907396	45907895	Col5a2|chr1:45907396-45907895	0.15558073493425	.	.
chr1	45503922	45504421	chr1	45965250	45965749	Col5a2|chr1:45965250-45965749	0.180768622671571	.	.
chr1	45794689	45795188	chr1	45816821	45817320	Wdr75|chr1:45816821-45817320	0.165464253926189	.	.
chr1	45794689	45795188	chr1	46222543	46223042	Wdr75|chr1:46222543-46223042	0.112701345026528	.	.
chr1	45795197	45795696	chr1	45531435	45531934	Wdr75|chr1:45531435-45531934	0.138789743616029	.	.
chr1	45795197	45795696	chr1	45766100	45766599	Wdr75|chr1:45766100-45766599	0.156317167903482	.	.
chr1	45795197	45795696	chr1	45780721	45781220	Wdr75|chr1:45780721-45781220	0.117746350875165	.	.
chr1	45795197	45795696	chr1	45816821	45817320	Wdr75|chr1:45816821-45817320	0.084696007395796	.	.
chr1	45889106	45889605	chr1	45513041	45513540	Gm5269|chr1:45513041-45513540	0.149873467684687	.	.
chr1	45889106	45889605	chr1	45672672	45673171	Gm5269|chr1:45672672-45673171	0.116887074916085	.	.
chr1	45889106	45889605	chr1	45675627	45676126	Gm5269|chr1:45675627-45676126	0.0759017000238335	.	.
chr1	45889106	45889605	chr1	45760934	45761433	Gm5269|chr1:45760934-45761433	0.0851173662717056	.	.
chr1	45889106	45889605	chr1	45766100	45766599	Gm5269|chr1:45766100-45766599	0.164215072762455	.	.
chr1	45889106	45889605	chr1	45780721	45781220	Gm5269|chr1:45780721-45781220	0.0742417817294072	.	.
chr1	45889106	45889605	chr1	45891940	45892439	Gm5269|chr1:45891940-45892439	0.160741744411921	.	.
chr1	45889106	45889605	chr1	46175611	46176110	Gm5269|chr1:46175611-46176110	0.149594363736795	.	.
chr1	45889106	45889605	chr1	46222543	46223042	Gm5269|chr1:46222543-46223042	0.226925277645845	.	.
chr1	45925424	45925923	chr1	45531435	45531934	Slc40a1|chr1:45531435-45531934	0.128312561332112	.	.
chr1	45925424	45925923	chr1	45766100	45766599	Slc40a1|chr1:45766100-45766599	0.141377518247334	.	.
chr1	45925424	45925923	chr1	45816821	45817320	Slc40a1|chr1:45816821-45817320	0.0885510821506788	.	.
chr1	45925424	45925923	chr1	46195011	46195510	Slc40a1|chr1:46195011-46195510	0.0933359886357911	.	.
chr1	45925424	45925923	chr1	46222543	46223042	Slc40a1|chr1:46222543-46223042	0.165155245049456	.	.
chr1	46065930	46066429	chr1	46195011	46195510	Dnah7b|chr1:46195011-46195510	0.0788059759181271	.	.
chr1	46065930	46066429	chr1	46354983	46355482	Dnah7b|chr1:46354983-46355482	0.234916462740937	.	.
chr1	46065930	46066429	chr1	46355516	46356015	Dnah7b|chr1:46355516-46356015	0.181062416062494	.	.
chr1	46066566	46067065	chr1	45766100	45766599	Dnah7b|chr1:45766100-45766599	0.14565285766662	.	.
chr1	46066566	46067065	chr1	45780721	45781220	Dnah7b|chr1:45780721-45781220	0.172827563184884	.	.
chr1	46066566	46067065	chr1	45816821	45817320	Dnah7b|chr1:45816821-45817320	0.123720722249496	.	.
chr1	46066566	46067065	chr1	46018316	46018815	Dnah7b|chr1:46018316-46018815	0.0952734968907243	.	.
chr1	46066566	46067065	chr1	46022239	46022738	Dnah7b|chr1:46022239-46022738	0.079145038046981	.	.
chr1	46066566	46067065	chr1	46195011	46195510	Dnah7b|chr1:46195011-46195510	0.295098174221974	.	.
chr1	46066566	46067065	chr1	46354983	46355482	Dnah7b|chr1:46354983-46355482	0.249267557620085	.	.
chr1	46066566	46067065	chr1	46355516	46356015	Dnah7b|chr1:46355516-46356015	0.175335690177005	.	.
chr1	46066566	46067065	chr1	46416614	46417113	Dnah7b|chr1:46416614-46417113	0.119657116424764	.	.
chr1	46425176	46425675	chr1	46022239	46022738	Dnah7c|chr1:46022239-46022738	0.110373531631553	.	.
chr1	46425176	46425675	chr1	46354983	46355482	Dnah7c|chr1:46354983-46355482	0.0936391224917783	.	.
chr1	46425176	46425675	chr1	46615008	46615507	Dnah7c|chr1:46615008-46615507	0.0752705252974337	.	.
chr1	46425176	46425675	chr1	46635550	46636049	Dnah7c|chr1:46635550-46636049	0.13502657131999	.	.
chr1	52816845	52817344	chr1	52794379	52794878	Inpp1|chr1:52794379-52794878	0.134944107520587	.	.
chr1	52816845	52817344	chr1	52795026	52795525	Inpp1|chr1:52795026-52795525	0.145936971583277	.	.
chr1	52816845	52817344	chr1	52903002	52903501	Inpp1|chr1:52903002-52903501	0.10850527533483	.	.
chr1	52816845	52817344	chr1	52949384	52949883	Inpp1|chr1:52949384-52949883	0.222584235674788	.	.
chr1	52816845	52817344	chr1	52952486	52952985	Inpp1|chr1:52952486-52952985	0.114569384500131	.	.
chr1	52816845	52817344	chr1	52953081	52953580	Inpp1|chr1:52953081-52953580	0.162723308088359	.	.
chr1	52817513	52818012	chr1	52897587	52898086	Inpp1|chr1:52897587-52898086	0.136810694181028	.	.
chr1	52817513	52818012	chr1	52903002	52903501	Inpp1|chr1:52903002-52903501	0.122294556190928	.	.
chr1	52817513	52818012	chr1	52955615	52956114	Inpp1|chr1:52955615-52956114	0.103462884439856	.	.
chr1	52817513	52818012	chr1	53022900	53023399	Inpp1|chr1:53022900-53023399	0.163596010879982	.	.
chr1	52817513	52818012	chr1	53218106	53218605	Inpp1|chr1:53218106-53218605	0.0743555336999459	.	.
chr1	52844734	52845233	chr1	52794379	52794878	Hibch|chr1:52794379-52794878	0.108553412697965	.	.
chr1	52844734	52845233	chr1	52795026	52795525	Hibch|chr1:52795026-52795525	0.0818307765504667	.	.
chr1	52844734	52845233	chr1	52949384	52949883	Hibch|chr1:52949384-52949883	0.219760300883813	.	.
chr1	52844734	52845233	chr1	52953081	52953580	Hibch|chr1:52953081-52953580	0.0841868863862431	.	.
chr1	52844734	52845233	chr1	53013711	53014210	Hibch|chr1:53013711-53014210	0.0812912747567134	.	.
chr1	53061825	53062324	chr1	52799343	52799842	Mstn|chr1:52799343-52799842	0.15309545285339	.	.
chr1	53061825	53062324	chr1	52802347	52802846	Mstn|chr1:52802347-52802846	0.219599078329443	.	.
chr1	53061825	53062324	chr1	52897587	52898086	Mstn|chr1:52897587-52898086	0.1018125372201	.	.
chr1	53061825	53062324	chr1	52925972	52926471	Mstn|chr1:52925972-52926471	0.101796603123919	.	.
chr1	53061825	53062324	chr1	53062527	53063026	Mstn|chr1:53062527-53063026	0.319501353006922	.	.
chr1	53061825	53062324	chr1	53218106	53218605	Mstn|chr1:53218106-53218605	0.0777268512770632	.	.
chr1	53061825	53062324	chr1	53466685	53467184	Mstn|chr1:53466685-53467184	0.156950665348407	.	.
chr1	53195021	53195520	chr1	52799343	52799842	Gm28777|chr1:52799343-52799842	0.317088316762339	.	.
chr1	53195021	53195520	chr1	52800230	52800729	Gm28777|chr1:52800230-52800729	0.0731032005856913	.	.
chr1	53195021	53195520	chr1	52800230	52800729	Gm28777|chr1:52800230-52800729	0.0731032005856914	.	.
chr1	53195021	53195520	chr1	52802347	52802846	Gm28777|chr1:52802347-52802846	0.408734292124724	.	.
chr1	53195021	53195520	chr1	52802854	52803353	Gm28777|chr1:52802854-52803353	0.120264109948485	.	.
chr1	53195021	53195520	chr1	52897587	52898086	Gm28777|chr1:52897587-52898086	0.246356285341626	.	.
chr1	53195021	53195520	chr1	52925972	52926471	Gm28777|chr1:52925972-52926471	0.20571187408675	.	.
chr1	53195021	53195520	chr1	53013711	53014210	Gm28777|chr1:53013711-53014210	0.188830938813128	.	.
chr1	53195021	53195520	chr1	53062527	53063026	Gm28777|chr1:53062527-53063026	0.31785295874917	.	.
chr1	53195021	53195520	chr1	53218106	53218605	Gm28777|chr1:53218106-53218605	0.210532369896202	.	.
chr1	53195021	53195520	chr1	53264038	53264537	Gm28777|chr1:53264038-53264537	0.154399816615191	.	.
chr1	53195021	53195520	chr1	53271251	53271750	Gm28777|chr1:53271251-53271750	0.0897190751339431	.	.
chr1	53195021	53195520	chr1	53369650	53370149	Gm28777|chr1:53369650-53370149	0.11380801364565	.	.
chr1	53195021	53195520	chr1	53384017	53384516	Gm28777|chr1:53384017-53384516	0.300138277497428	.	.
chr1	53195021	53195520	chr1	53466685	53467184	Gm28777|chr1:53466685-53467184	0.401361192062558	.	.
chr1	53297308	53297807	chr1	53053006	53053505	Ormdl1|chr1:53053006-53053505	0.121899678151574	.	.
chr1	53297308	53297807	chr1	53053006	53053505	Pms1|chr1:53053006-53053505	0.121899678151574	.	.
chr1	53297308	53297807	chr1	53369650	53370149	Ormdl1|chr1:53369650-53370149	0.107770544497778	.	.
chr1	53297308	53297807	chr1	53369650	53370149	Pms1|chr1:53369650-53370149	0.107770544497778	.	.
chr1	53297308	53297807	chr1	53546977	53547476	Ormdl1|chr1:53546977-53547476	0.123371323553554	.	.
chr1	53297308	53297807	chr1	53546977	53547476	Pms1|chr1:53546977-53547476	0.123371323553554	.	.
chr1	53297308	53297807	chr1	53558936	53559435	Ormdl1|chr1:53558936-53559435	0.0871573551852287	.	.
chr1	53297308	53297807	chr1	53558936	53559435	Pms1|chr1:53558936-53559435	0.0871573551852287	.	.
chr1	53313399	53313898	chr1	53581290	53581789	Osgepl1|chr1:53581290-53581789	0.180581546456192	.	.
chr1	53313399	53313898	chr1	53710304	53710803	Osgepl1|chr1:53710304-53710803	0.17189404016337	.	.
chr1	53352482	53352981	chr1	53013711	53014210	Asdurf|chr1:53013711-53014210	0.160729633307322	.	.
chr1	53352482	53352981	chr1	53013711	53014210	Asnsd1|chr1:53013711-53014210	0.160729633307322	.	.
chr1	53352482	53352981	chr1	53015814	53016313	Asdurf|chr1:53015814-53016313	0.249834389078541	.	.
chr1	53352482	53352981	chr1	53015814	53016313	Asnsd1|chr1:53015814-53016313	0.249834389078541	.	.
chr1	53352482	53352981	chr1	53264038	53264537	Asdurf|chr1:53264038-53264537	0.0783358661303625	.	.
chr1	53352482	53352981	chr1	53264038	53264537	Asnsd1|chr1:53264038-53264537	0.0783358661303625	.	.
chr1	53352482	53352981	chr1	53581290	53581789	Asdurf|chr1:53581290-53581789	0.0867214366237829	.	.
chr1	53352482	53352981	chr1	53581290	53581789	Asdurf|chr1:53581290-53581789	0.086721436623783	.	.
chr1	53352482	53352981	chr1	53581290	53581789	Asnsd1|chr1:53581290-53581789	0.0867214366237829	.	.
chr1	53352482	53352981	chr1	53581290	53581789	Asnsd1|chr1:53581290-53581789	0.086721436623783	.	.
chr1	53706596	53707095	chr1	53558330	53558829	Dnah7a|chr1:53558330-53558829	0.0912073524622976	.	.
chr1	53706596	53707095	chr1	53710304	53710803	Dnah7a|chr1:53710304-53710803	0.0846283440657787	.	.
chr1	54194329	54194828	chr1	54103697	54104196	Hecw2|chr1:54103697-54104196	0.113956681378007	.	.
chr1	54194329	54194828	chr1	54175140	54175639	Hecw2|chr1:54175140-54175639	0.109341132191309	.	.
chr1	54194329	54194828	chr1	54193770	54194269	Hecw2|chr1:54193770-54194269	0.245029411968236	.	.
chr1	54194329	54194828	chr1	54193770	54194269	Hecw2|chr1:54193770-54194269	0.245029411968237	.	.
chr1	54194329	54194828	chr1	54492251	54492750	Hecw2|chr1:54492251-54492750	0.114230447573496	.	.
chr1	54194947	54195446	chr1	54065359	54065858	Hecw2|chr1:54065359-54065858	0.0802403211601066	.	.
chr1	54194947	54195446	chr1	54103697	54104196	Hecw2|chr1:54103697-54104196	0.132272912206133	.	.
chr1	54194947	54195446	chr1	54119842	54120341	Hecw2|chr1:54119842-54120341	0.164438807314584	.	.
chr1	54194947	54195446	chr1	54175140	54175639	Hecw2|chr1:54175140-54175639	0.137125925662537	.	.
chr1	54194947	54195446	chr1	54376980	54377479	Hecw2|chr1:54376980-54377479	0.0806466979012072	.	.
chr1	54194947	54195446	chr1	54386224	54386723	Hecw2|chr1:54386224-54386723	0.0863620763110674	.	.
chr1	54194947	54195446	chr1	54467308	54467807	Hecw2|chr1:54467308-54467807	0.0719163843205374	.	.
chr1	54194947	54195446	chr1	54492251	54492750	Hecw2|chr1:54492251-54492750	0.110621943169183	.	.
chr1	54250459	54250958	chr1	54103697	54104196	Ccdc150|chr1:54103697-54104196	0.110215361423086	.	.
chr1	54250459	54250958	chr1	54306390	54306889	Ccdc150|chr1:54306390-54306889	0.107325447894993	.	.
chr1	54250459	54250958	chr1	54376980	54377479	Ccdc150|chr1:54376980-54377479	0.110137743985245	.	.
chr1	54250459	54250958	chr1	54443571	54444070	Ccdc150|chr1:54443571-54444070	0.112632222074059	.	.
chr1	54250459	54250958	chr1	54492251	54492750	Ccdc150|chr1:54492251-54492750	0.128978390889059	.	.
chr1	54250459	54250958	chr1	54577888	54578387	Ccdc150|chr1:54577888-54578387	0.126150188004783	.	.
chr1	54250459	54250958	chr1	54578469	54578968	Ccdc150|chr1:54578469-54578968	0.133811555891557	.	.
chr1	54250459	54250958	chr1	54715009	54715508	Ccdc150|chr1:54715009-54715508	0.101214060958781	.	.
chr1	54438767	54439266	chr1	54043121	54043620	Gtf3c3|chr1:54043121-54043620	0.084332275779562	.	.
chr1	54438767	54439266	chr1	54126753	54127252	Gtf3c3|chr1:54126753-54127252	0.097862907538312	.	.
chr1	54438767	54439266	chr1	54376980	54377479	Gtf3c3|chr1:54376980-54377479	0.0781222441246142	.	.
chr1	54438767	54439266	chr1	54443571	54444070	Gtf3c3|chr1:54443571-54444070	0.210901965966982	.	.
chr1	54438767	54439266	chr1	54486248	54486747	Gtf3c3|chr1:54486248-54486747	0.111897039518972	.	.
chr1	54557443	54557942	chr1	54376980	54377479	Pgap1|chr1:54376980-54377479	0.0979473574235931	.	.
chr1	54557443	54557942	chr1	54586168	54586667	Pgap1|chr1:54586168-54586667	0.0754495783608028	.	.
chr1	54557443	54557942	chr1	54664927	54665426	Pgap1|chr1:54664927-54665426	0.177858805287121	.	.
chr1	54557443	54557942	chr1	54675991	54676490	Pgap1|chr1:54675991-54676490	0.0762961112732355	.	.
chr1	54557443	54557942	chr1	54734870	54735369	Pgap1|chr1:54734870-54735369	0.077426058564396	.	.
chr1	55026688	55027187	chr1	55108404	55108903	Sf3b1|chr1:55108404-55108903	0.143576799307248	.	.
chr1	55026688	55027187	chr1	55305507	55306006	Sf3b1|chr1:55305507-55306006	0.0746776287035728	.	.
chr1	55027198	55027697	chr1	55061105	55061604	Sf3b1|chr1:55061105-55061604	0.177863589327981	.	.
chr1	55027198	55027697	chr1	55428879	55429378	Sf3b1|chr1:55428879-55429378	0.155739589426745	.	.
chr1	55027198	55027697	chr1	55437305	55437804	Sf3b1|chr1:55437305-55437804	0.0985716571750272	.	.
chr1	55027198	55027697	chr1	55437975	55438474	Sf3b1|chr1:55437975-55438474	0.157811340894016	.	.
chr1	55052491	55052990	chr1	55108404	55108903	Coq10b|chr1:55108404-55108903	0.240974907400265	.	.
chr1	55052491	55052990	chr1	55208506	55209005	Coq10b|chr1:55208506-55209005	0.0722792725135374	.	.
chr1	55087395	55087894	chr1	55108404	55108903	Hspd1|chr1:55108404-55108903	0.160451585523855	.	.
chr1	55087395	55087894	chr1	55108404	55108903	Hspe1|chr1:55108404-55108903	0.160451585523855	.	.
chr1	55087395	55087894	chr1	55428879	55429378	Hspd1|chr1:55428879-55429378	0.108504463419334	.	.
chr1	55087395	55087894	chr1	55428879	55429378	Hspe1|chr1:55428879-55429378	0.108504463419334	.	.
chr1	55087395	55087894	chr1	55437305	55437804	Hspd1|chr1:55437305-55437804	0.0872947322484747	.	.
chr1	55087395	55087894	chr1	55437305	55437804	Hspe1|chr1:55437305-55437804	0.0872947322484747	.	.
chr1	55087395	55087894	chr1	55437975	55438474	Hspd1|chr1:55437975-55438474	0.11404364574718	.	.
chr1	55087395	55087894	chr1	55437975	55438474	Hspe1|chr1:55437975-55438474	0.11404364574718	.	.
chr1	55087908	55088407	chr1	55108404	55108903	Hspd1|chr1:55108404-55108903	0.159326462712054	.	.
chr1	55087908	55088407	chr1	55108404	55108903	Hspe1|chr1:55108404-55108903	0.159326462712054	.	.
chr1	55087908	55088407	chr1	55208506	55209005	Hspd1|chr1:55208506-55209005	0.072021129596691	.	.
chr1	55087908	55088407	chr1	55208506	55209005	Hspe1|chr1:55208506-55209005	0.072021129596691	.	.
chr1	55087908	55088407	chr1	55437975	55438474	Hspd1|chr1:55437975-55438474	0.13469612595491	.	.
chr1	55087908	55088407	chr1	55437975	55438474	Hspe1|chr1:55437975-55438474	0.13469612595491	.	.
chr1	55130908	55131407	chr1	55208506	55209005	Mob4|chr1:55208506-55209005	0.136526789673611	.	.
chr1	55236881	55237380	chr1	55171875	55172374	Mars2|chr1:55171875-55172374	0.0784899663518205	.	.
chr1	55236881	55237380	chr1	55201711	55202210	Mars2|chr1:55201711-55202210	0.0766592838431783	.	.
chr1	55237741	55238240	chr1	55161048	55161547	Mars2|chr1:55161048-55161547	0.150422491900908	.	.
chr1	55237741	55238240	chr1	55171875	55172374	Mars2|chr1:55171875-55172374	0.0876205616611193	.	.
chr1	55237741	55238240	chr1	55448089	55448588	Mars2|chr1:55448089-55448588	0.0738320735176003	.	.
chr1	55237741	55238240	chr1	55448089	55448588	Mars2|chr1:55448089-55448588	0.0738320735176004	.	.
chr1	55363229	55363728	chr1	55428879	55429378	Boll|chr1:55428879-55429378	0.0757090548909122	.	.
chr1	55363229	55363728	chr1	55437975	55438474	Boll|chr1:55437975-55438474	0.111875864051423	.	.
chr1	55363229	55363728	chr1	55448089	55448588	Boll|chr1:55448089-55448588	0.149659248045645	.	.
chr1	55405572	55406071	chr1	55448089	55448588	Plcl1|chr1:55448089-55448588	0.220530548692369	.	.
chr1	55405572	55406071	chr1	55450633	55451132	Plcl1|chr1:55450633-55451132	0.144822809204616	.	.
chr1	57377374	57377873	chr1	57168740	57169239	1700066M21Rik|chr1:57168740-57169239	0.0853697045253495	.	.
chr1	57377374	57377873	chr1	57168740	57169239	4930558J18Rik|chr1:57168740-57169239	0.0853697045253495	.	.
chr1	57377374	57377873	chr1	57428334	57428833	1700066M21Rik|chr1:57428334-57428833	0.103660774169461	.	.
chr1	57377374	57377873	chr1	57428334	57428833	4930558J18Rik|chr1:57428334-57428833	0.103660774169461	.	.
chr1	57377374	57377873	chr1	57428877	57429376	1700066M21Rik|chr1:57428877-57429376	0.0845461408247688	.	.
chr1	57377374	57377873	chr1	57428877	57429376	1700066M21Rik|chr1:57428877-57429376	0.0845461408247689	.	.
chr1	57377374	57377873	chr1	57428877	57429376	4930558J18Rik|chr1:57428877-57429376	0.0845461408247688	.	.
chr1	57377374	57377873	chr1	57428877	57429376	4930558J18Rik|chr1:57428877-57429376	0.0845461408247689	.	.
chr1	57377374	57377873	chr1	57496540	57497039	1700066M21Rik|chr1:57496540-57497039	0.0761720260466257	.	.
chr1	57377374	57377873	chr1	57496540	57497039	4930558J18Rik|chr1:57496540-57497039	0.0761720260466257	.	.
chr1	57377988	57378487	chr1	57047178	57047677	1700066M21Rik|chr1:57047178-57047677	0.0725387614700931	.	.
chr1	57377988	57378487	chr1	57047178	57047677	4930558J18Rik|chr1:57047178-57047677	0.0725387614700931	.	.
chr1	57377988	57378487	chr1	57341054	57341553	1700066M21Rik|chr1:57341054-57341553	0.138374674821324	.	.
chr1	57377988	57378487	chr1	57341054	57341553	4930558J18Rik|chr1:57341054-57341553	0.138374674821324	.	.
chr1	57377988	57378487	chr1	57496540	57497039	1700066M21Rik|chr1:57496540-57497039	0.0805349626989535	.	.
chr1	57377988	57378487	chr1	57496540	57497039	4930558J18Rik|chr1:57496540-57497039	0.0805349626989535	.	.
chr1	57406257	57406756	chr1	57243933	57244432	Maip1|chr1:57243933-57244432	0.0833842813931406	.	.
chr1	57406257	57406756	chr1	57243933	57244432	Tyw5|chr1:57243933-57244432	0.0833842813931406	.	.
chr1	57406257	57406756	chr1	57428877	57429376	Maip1|chr1:57428877-57429376	0.135425918614704	.	.
chr1	57406257	57406756	chr1	57428877	57429376	Tyw5|chr1:57428877-57429376	0.135425918614704	.	.
chr1	57406767	57407266	chr1	57259588	57260087	Maip1|chr1:57259588-57260087	0.110524642329442	.	.
chr1	57406767	57407266	chr1	57259588	57260087	Tyw5|chr1:57259588-57260087	0.110524642329442	.	.
chr1	57406767	57407266	chr1	57341054	57341553	Maip1|chr1:57341054-57341553	0.145606109431181	.	.
chr1	57406767	57407266	chr1	57341054	57341553	Tyw5|chr1:57341054-57341553	0.145606109431181	.	.
chr1	57406767	57407266	chr1	57496540	57497039	Maip1|chr1:57496540-57497039	0.12739061806201	.	.
chr1	57406767	57407266	chr1	57496540	57497039	Tyw5|chr1:57496540-57497039	0.12739061806201	.	.
chr1	58392818	58393317	chr1	58483896	58484395	Bzw1|chr1:58483896-58484395	0.107635690837874	.	.
chr1	58392818	58393317	chr1	58603665	58604164	Bzw1|chr1:58603665-58604164	0.097591789832599	.	.
chr1	58392818	58393317	chr1	58610099	58610598	Bzw1|chr1:58610099-58610598	0.147384538085611	.	.
chr1	58392818	58393317	chr1	58652543	58653042	Bzw1|chr1:58652543-58653042	0.100805143404212	.	.
chr1	58392818	58393317	chr1	58712890	58713389	Bzw1|chr1:58712890-58713389	0.150282796029713	.	.
chr1	58393482	58393981	chr1	58410415	58410914	Bzw1|chr1:58410415-58410914	0.108702657435692	.	.
chr1	58393482	58393981	chr1	58614393	58614892	Bzw1|chr1:58614393-58614892	0.0884549610903149	.	.
chr1	58393482	58393981	chr1	58617236	58617735	Bzw1|chr1:58617236-58617735	0.114903786829521	.	.
chr1	58393482	58393981	chr1	58621956	58622455	Bzw1|chr1:58621956-58622455	0.0719583620587718	.	.
chr1	58393482	58393981	chr1	58742437	58742936	Bzw1|chr1:58742437-58742936	0.11934376098674	.	.
chr1	58423825	58424324	chr1	58422814	58423313	Clk1|chr1:58422814-58423313	0.0732312993306878	.	.
chr1	58423825	58424324	chr1	58603665	58604164	Clk1|chr1:58603665-58604164	0.0802724105535917	.	.
chr1	58423825	58424324	chr1	58652543	58653042	Clk1|chr1:58652543-58653042	0.0950359711944935	.	.
chr1	58423825	58424324	chr1	58697550	58698049	Clk1|chr1:58697550-58698049	0.11092977537084	.	.
chr1	58423825	58424324	chr1	58712890	58713389	Clk1|chr1:58712890-58713389	0.093151296596794	.	.
chr1	58445384	58445883	chr1	58603665	58604164	Nif3l1|chr1:58603665-58604164	0.105583389336464	.	.
chr1	58445384	58445883	chr1	58603665	58604164	Ppil3|chr1:58603665-58604164	0.105583389336464	.	.
chr1	58504734	58505233	chr1	58359437	58359936	Gm15834|chr1:58359437-58359936	0.0848563158471685	.	.
chr1	58504734	58505233	chr1	58359437	58359936	Orc2|chr1:58359437-58359936	0.0848563158471685	.	.
chr1	58504734	58505233	chr1	58458788	58459287	Gm15834|chr1:58458788-58459287	0.0785091977643888	.	.
chr1	58504734	58505233	chr1	58458788	58459287	Orc2|chr1:58458788-58459287	0.0785091977643888	.	.
chr1	58504734	58505233	chr1	58652543	58653042	Gm15834|chr1:58652543-58653042	0.105368998733267	.	.
chr1	58504734	58505233	chr1	58652543	58653042	Orc2|chr1:58652543-58653042	0.105368998733267	.	.
chr1	58586034	58586533	chr1	58422814	58423313	Fam126b|chr1:58422814-58423313	0.160200716762294	.	.
chr1	58586034	58586533	chr1	58422814	58423313	Ndufb3|chr1:58422814-58423313	0.160200716762294	.	.
chr1	58586034	58586533	chr1	58540035	58540534	Fam126b|chr1:58540035-58540534	0.0751762739325464	.	.
chr1	58586034	58586533	chr1	58540035	58540534	Ndufb3|chr1:58540035-58540534	0.0751762739325464	.	.
chr1	58586034	58586533	chr1	58617236	58617735	Fam126b|chr1:58617236-58617735	0.126661106877732	.	.
chr1	58586034	58586533	chr1	58617236	58617735	Ndufb3|chr1:58617236-58617735	0.126661106877732	.	.
chr1	58586034	58586533	chr1	58740296	58740795	Fam126b|chr1:58740296-58740795	0.138568836798919	.	.
chr1	58586034	58586533	chr1	58740296	58740795	Ndufb3|chr1:58740296-58740795	0.138568836798919	.	.
chr1	58586034	58586533	chr1	58907206	58907705	Fam126b|chr1:58907206-58907705	0.127299859499653	.	.
chr1	58586034	58586533	chr1	58907206	58907705	Ndufb3|chr1:58907206-58907705	0.127299859499653	.	.
chr1	58586552	58587051	chr1	58422814	58423313	Fam126b|chr1:58422814-58423313	0.103014939626658	.	.
chr1	58586552	58587051	chr1	58422814	58423313	Ndufb3|chr1:58422814-58423313	0.103014939626658	.	.
chr1	58586552	58587051	chr1	58540035	58540534	Fam126b|chr1:58540035-58540534	0.0718751732344148	.	.
chr1	58586552	58587051	chr1	58540035	58540534	Ndufb3|chr1:58540035-58540534	0.0718751732344148	.	.
chr1	58586552	58587051	chr1	58568637	58569136	Fam126b|chr1:58568637-58569136	0.13597002956215	.	.
chr1	58586552	58587051	chr1	58568637	58569136	Fam126b|chr1:58568637-58569136	0.135970029562151	.	.
chr1	58586552	58587051	chr1	58568637	58569136	Ndufb3|chr1:58568637-58569136	0.13597002956215	.	.
chr1	58586552	58587051	chr1	58568637	58569136	Ndufb3|chr1:58568637-58569136	0.135970029562151	.	.
chr1	58586552	58587051	chr1	58617236	58617735	Fam126b|chr1:58617236-58617735	0.0951247421381654	.	.
chr1	58586552	58587051	chr1	58617236	58617735	Ndufb3|chr1:58617236-58617735	0.0951247421381654	.	.
chr1	58586552	58587051	chr1	58740296	58740795	Fam126b|chr1:58740296-58740795	0.115116941433192	.	.
chr1	58586552	58587051	chr1	58740296	58740795	Ndufb3|chr1:58740296-58740795	0.115116941433192	.	.
chr1	58586552	58587051	chr1	58907206	58907705	Fam126b|chr1:58907206-58907705	0.0940104399126252	.	.
chr1	58586552	58587051	chr1	58907206	58907705	Ndufb3|chr1:58907206-58907705	0.0940104399126252	.	.
chr1	58710970	58711469	chr1	58289826	58290325	Cflar|chr1:58289826-58290325	0.0756299240787293	.	.
chr1	58710970	58711469	chr1	58359437	58359936	Cflar|chr1:58359437-58359936	0.1343653506385	.	.
chr1	58710970	58711469	chr1	58410415	58410914	Cflar|chr1:58410415-58410914	0.110865903456571	.	.
chr1	58710970	58711469	chr1	58422814	58423313	Cflar|chr1:58422814-58423313	0.112942884551653	.	.
chr1	58710970	58711469	chr1	58617236	58617735	Cflar|chr1:58617236-58617735	0.177113607302258	.	.
chr1	58710970	58711469	chr1	58740296	58740795	Cflar|chr1:58740296-58740795	0.139869437126873	.	.
chr1	58710970	58711469	chr1	58909565	58910064	Cflar|chr1:58909565-58910064	0.0750060548183831	.	.
chr1	58711489	58711988	chr1	58410415	58410914	Cflar|chr1:58410415-58410914	0.174855370501085	.	.
chr1	58711489	58711988	chr1	58482627	58483126	Cflar|chr1:58482627-58483126	0.14623905062045	.	.
chr1	58711489	58711988	chr1	58617236	58617735	Cflar|chr1:58617236-58617735	0.1472634590024	.	.
chr1	58972763	58973262	chr1	58712890	58713389	Stradb|chr1:58712890-58713389	0.0938924343148183	.	.
chr1	58972763	58973262	chr1	58712890	58713389	Trak2|chr1:58712890-58713389	0.0938924343148183	.	.
chr1	58972763	58973262	chr1	58761489	58761988	Stradb|chr1:58761489-58761988	0.0934266242493578	.	.
chr1	58972763	58973262	chr1	58761489	58761988	Trak2|chr1:58761489-58761988	0.0934266242493578	.	.
chr1	58972763	58973262	chr1	58953049	58953548	Stradb|chr1:58953049-58953548	0.138323724167789	.	.
chr1	58972763	58973262	chr1	58953049	58953548	Trak2|chr1:58953049-58953548	0.138323724167789	.	.
chr1	58973284	58973783	chr1	58712890	58713389	Stradb|chr1:58712890-58713389	0.114055355886276	.	.
chr1	58973284	58973783	chr1	58712890	58713389	Trak2|chr1:58712890-58713389	0.114055355886276	.	.
chr1	58973284	58973783	chr1	59106720	59107219	Stradb|chr1:59106720-59107219	0.234202523299772	.	.
chr1	58973284	58973783	chr1	59106720	59107219	Trak2|chr1:59106720-59107219	0.234202523299772	.	.
chr1	58973284	58973783	chr1	59229166	59229665	Stradb|chr1:59229166-59229665	0.0762471784735102	.	.
chr1	58973284	58973783	chr1	59229166	59229665	Trak2|chr1:59229166-59229665	0.0762471784735102	.	.
chr1	59120147	59120646	chr1	58901336	58901835	G730003C15Rik|chr1:58901336-58901835	0.126696760756403	.	.
chr1	59120147	59120646	chr1	58901336	58901835	Tmem237|chr1:58901336-58901835	0.126696760756403	.	.
chr1	59120147	59120646	chr1	59229166	59229665	G730003C15Rik|chr1:59229166-59229665	0.0800558286891651	.	.
chr1	59120147	59120646	chr1	59229166	59229665	Tmem237|chr1:59229166-59229665	0.0800558286891651	.	.
chr1	59120147	59120646	chr1	59247600	59248099	G730003C15Rik|chr1:59247600-59248099	0.0814676327122645	.	.
chr1	59120147	59120646	chr1	59247600	59248099	Tmem237|chr1:59247600-59248099	0.0814676327122645	.	.
chr1	59162341	59162840	chr1	58761489	58761988	Mpp4|chr1:58761489-58761988	0.0938767387334511	.	.
chr1	59162341	59162840	chr1	59207514	59208013	Mpp4|chr1:59207514-59208013	0.0845957750830285	.	.
chr1	59162883	59163382	chr1	58761489	58761988	Mpp4|chr1:58761489-58761988	0.145542359226994	.	.
chr1	59162883	59163382	chr1	58853775	58854274	Mpp4|chr1:58853775-58854274	0.110936997446615	.	.
chr1	59162883	59163382	chr1	58898704	58899203	Mpp4|chr1:58898704-58899203	0.0957021633975668	.	.
chr1	59162883	59163382	chr1	58898704	58899203	Mpp4|chr1:58898704-58899203	0.0957021633975669	.	.
chr1	59162883	59163382	chr1	58907206	58907705	Mpp4|chr1:58907206-58907705	0.369940559731359	.	.
chr1	59162883	59163382	chr1	58909565	58910064	Mpp4|chr1:58909565-58910064	0.396933173010877	.	.
chr1	59162883	59163382	chr1	58952480	58952979	Mpp4|chr1:58952480-58952979	0.0965728736316901	.	.
chr1	59162883	59163382	chr1	58953049	58953548	Mpp4|chr1:58953049-58953548	0.3535038951632	.	.
chr1	59162883	59163382	chr1	58953049	58953548	Mpp4|chr1:58953049-58953548	0.353503895163201	.	.
chr1	59162883	59163382	chr1	59106720	59107219	Mpp4|chr1:59106720-59107219	0.210708098589192	.	.
chr1	59162883	59163382	chr1	59207514	59208013	Mpp4|chr1:59207514-59208013	0.184097765470134	.	.
chr1	59162883	59163382	chr1	59208053	59208552	Mpp4|chr1:59208053-59208552	0.0743226067802759	.	.
chr1	59163876	59164375	chr1	58853775	58854274	Mpp4|chr1:58853775-58854274	0.0936046245290453	.	.
chr1	59163876	59164375	chr1	58968958	58969457	Mpp4|chr1:58968958-58969457	0.148026497614452	.	.
chr1	59237006	59237505	chr1	58909565	58910064	Als2|chr1:58909565-58910064	0.146764852612728	.	.
chr1	59237006	59237505	chr1	59067948	59068447	Als2|chr1:59067948-59068447	0.0784838438182848	.	.
chr1	59237895	59238394	chr1	58949448	58949947	Als2|chr1:58949448-58949947	0.127400852532391	.	.
chr1	59237895	59238394	chr1	59190838	59191337	Als2|chr1:59190838-59191337	0.0746602404169322	.	.
chr1	59237895	59238394	chr1	59215359	59215858	Als2|chr1:59215359-59215858	0.0884901769033916	.	.
chr1	59762644	59763143	chr1	59848288	59848787	Bmpr2|chr1:59848288-59848787	0.0787606768764984	.	.
chr1	59762644	59763143	chr1	59880724	59881223	Bmpr2|chr1:59880724-59881223	0.131040861730242	.	.
chr1	59762644	59763143	chr1	59966136	59966635	Bmpr2|chr1:59966136-59966635	0.084091692349545	.	.
chr1	59762644	59763143	chr1	59987611	59988110	Bmpr2|chr1:59987611-59988110	0.0825173157744943	.	.
chr1	59763159	59763658	chr1	59803719	59804218	Bmpr2|chr1:59803719-59804218	0.161050288603241	.	.
chr1	59763159	59763658	chr1	59883669	59884168	Bmpr2|chr1:59883669-59884168	0.117370765815266	.	.
chr1	59763159	59763658	chr1	59913763	59914262	Bmpr2|chr1:59913763-59914262	0.106266052120848	.	.
chr1	59763159	59763658	chr1	59973390	59973889	Bmpr2|chr1:59973390-59973889	0.09540448099211	.	.
chr1	59763159	59763658	chr1	59973946	59974445	Bmpr2|chr1:59973946-59974445	0.0985558707837744	.	.
chr1	59763159	59763658	chr1	59973946	59974445	Bmpr2|chr1:59973946-59974445	0.0985558707837745	.	.
chr1	59763681	59764180	chr1	59883669	59884168	Bmpr2|chr1:59883669-59884168	0.0967125963055049	.	.
chr1	59763681	59764180	chr1	59922945	59923444	Bmpr2|chr1:59922945-59923444	0.0803684034571196	.	.
chr1	59763681	59764180	chr1	59958040	59958539	Bmpr2|chr1:59958040-59958539	0.126477177001356	.	.
chr1	59763681	59764180	chr1	59973390	59973889	Bmpr2|chr1:59973390-59973889	0.119483262994604	.	.
chr1	59763681	59764180	chr1	59973946	59974445	Bmpr2|chr1:59973946-59974445	0.0926666805028273	.	.
chr1	59912662	59913161	chr1	59899192	59899691	Fam117b|chr1:59899192-59899691	0.0904443095056706	.	.
chr1	59912662	59913161	chr1	59905645	59906144	Fam117b|chr1:59905645-59906144	0.080043990817556	.	.
chr1	59912662	59913161	chr1	59913763	59914262	Fam117b|chr1:59913763-59914262	0.16403700378832	.	.
chr1	59912662	59913161	chr1	59937421	59937920	Fam117b|chr1:59937421-59937920	0.0806045195944132	.	.
chr1	59912662	59913161	chr1	59966136	59966635	Fam117b|chr1:59966136-59966635	0.0874697449883332	.	.
chr1	59912662	59913161	chr1	60000360	60000859	Fam117b|chr1:60000360-60000859	0.0852553424199671	.	.
chr1	59912662	59913161	chr1	60167973	60168472	Fam117b|chr1:60167973-60168472	0.125850929820991	.	.
chr1	59913211	59913710	chr1	59899192	59899691	Fam117b|chr1:59899192-59899691	0.0994962970662132	.	.
chr1	59913211	59913710	chr1	59913763	59914262	Fam117b|chr1:59913763-59914262	0.0990389648781957	.	.
chr1	60042424	60042923	chr1	59958040	59958539	Ica1l|chr1:59958040-59958539	0.10064297121629	.	.
chr1	60042424	60042923	chr1	59965547	59966046	Ica1l|chr1:59965547-59966046	0.0934216275173061	.	.
chr1	60042424	60042923	chr1	60016294	60016793	Ica1l|chr1:60016294-60016793	0.0746724209468572	.	.
chr1	60042424	60042923	chr1	60432210	60432709	Ica1l|chr1:60432210-60432709	0.101310430312581	.	.
chr1	60042935	60043434	chr1	59936911	59937410	Ica1l|chr1:59936911-59937410	0.102849267261445	.	.
chr1	60042935	60043434	chr1	59958040	59958539	Ica1l|chr1:59958040-59958539	0.110115636141558	.	.
chr1	60042935	60043434	chr1	60479845	60480344	Ica1l|chr1:60479845-60480344	0.0882308885386391	.	.
chr1	60042935	60043434	chr1	60488668	60489167	Ica1l|chr1:60488668-60489167	0.0897139159269442	.	.
chr1	60097980	60098479	chr1	59795299	59795798	Carf|chr1:59795299-59795798	0.105533106567672	.	.
chr1	60097980	60098479	chr1	59795299	59795798	Wdr12|chr1:59795299-59795798	0.105533106567672	.	.
chr1	60097980	60098479	chr1	59803719	59804218	Carf|chr1:59803719-59804218	0.204097254019762	.	.
chr1	60097980	60098479	chr1	59803719	59804218	Wdr12|chr1:59803719-59804218	0.204097254019762	.	.
chr1	60097980	60098479	chr1	59899192	59899691	Carf|chr1:59899192-59899691	0.0982155970325972	.	.
chr1	60097980	60098479	chr1	59899192	59899691	Wdr12|chr1:59899192-59899691	0.0982155970325972	.	.
chr1	60097980	60098479	chr1	59973390	59973889	Carf|chr1:59973390-59973889	0.0814613130783128	.	.
chr1	60097980	60098479	chr1	59973390	59973889	Wdr12|chr1:59973390-59973889	0.0814613130783128	.	.
chr1	60097980	60098479	chr1	60118138	60118637	Carf|chr1:60118138-60118637	0.103055489943348	.	.
chr1	60097980	60098479	chr1	60118138	60118637	Wdr12|chr1:60118138-60118637	0.103055489943348	.	.
chr1	60097980	60098479	chr1	60167973	60168472	Carf|chr1:60167973-60168472	0.0777477980019248	.	.
chr1	60097980	60098479	chr1	60167973	60168472	Wdr12|chr1:60167973-60168472	0.0777477980019248	.	.
chr1	60097980	60098479	chr1	60228487	60228986	Carf|chr1:60228487-60228986	0.135627988165209	.	.
chr1	60097980	60098479	chr1	60228487	60228986	Wdr12|chr1:60228487-60228986	0.135627988165209	.	.
chr1	60098487	60098986	chr1	59795299	59795798	Carf|chr1:59795299-59795798	0.161492695110165	.	.
chr1	60098487	60098986	chr1	59795299	59795798	Wdr12|chr1:59795299-59795798	0.161492695110165	.	.
chr1	60098487	60098986	chr1	59803719	59804218	Carf|chr1:59803719-59804218	0.161014509165327	.	.
chr1	60098487	60098986	chr1	59803719	59804218	Wdr12|chr1:59803719-59804218	0.161014509165327	.	.
chr1	60098487	60098986	chr1	59899192	59899691	Carf|chr1:59899192-59899691	0.0764088061724878	.	.
chr1	60098487	60098986	chr1	59899192	59899691	Wdr12|chr1:59899192-59899691	0.0764088061724878	.	.
chr1	60098487	60098986	chr1	59973390	59973889	Carf|chr1:59973390-59973889	0.119170476446764	.	.
chr1	60098487	60098986	chr1	59973390	59973889	Wdr12|chr1:59973390-59973889	0.119170476446764	.	.
chr1	60098487	60098986	chr1	60118138	60118637	Carf|chr1:60118138-60118637	0.125462971149488	.	.
chr1	60098487	60098986	chr1	60118138	60118637	Wdr12|chr1:60118138-60118637	0.125462971149488	.	.
chr1	60098487	60098986	chr1	60167973	60168472	Carf|chr1:60167973-60168472	0.0791794058961292	.	.
chr1	60098487	60098986	chr1	60167973	60168472	Wdr12|chr1:60167973-60168472	0.0791794058961292	.	.
chr1	60180257	60180756	chr1	59795299	59795798	Nbeal1|chr1:59795299-59795798	0.155800224857589	.	.
chr1	60180257	60180756	chr1	59899192	59899691	Nbeal1|chr1:59899192-59899691	0.238522453111559	.	.
chr1	60180257	60180756	chr1	59973946	59974445	Nbeal1|chr1:59973946-59974445	0.0896786946115238	.	.
chr1	60180257	60180756	chr1	60000360	60000859	Nbeal1|chr1:60000360-60000859	0.0926389598924934	.	.
chr1	60180257	60180756	chr1	60118138	60118637	Nbeal1|chr1:60118138-60118637	0.137220257924431	.	.
chr1	60180257	60180756	chr1	60167973	60168472	Nbeal1|chr1:60167973-60168472	0.184010334542512	.	.
chr1	60180257	60180756	chr1	60280303	60280802	Nbeal1|chr1:60280303-60280802	0.0744037657805996	.	.
chr1	60342754	60343253	chr1	60167973	60168472	Cyp20a1|chr1:60167973-60168472	0.121904308480531	.	.
chr1	60342754	60343253	chr1	60469405	60469904	Cyp20a1|chr1:60469405-60469904	0.0812304561348887	.	.
chr1	60343314	60343813	chr1	60118138	60118637	Cyp20a1|chr1:60118138-60118637	0.0750635183041355	.	.
chr1	60343314	60343813	chr1	60426389	60426888	Cyp20a1|chr1:60426389-60426888	0.11600712545687	.	.
chr1	60343314	60343813	chr1	60460635	60461134	Cyp20a1|chr1:60460635-60461134	0.114891280481932	.	.
chr1	60409462	60409961	chr1	60167973	60168472	Abi2|chr1:60167973-60168472	0.0776156224278182	.	.
chr1	60409462	60409961	chr1	60228487	60228986	Abi2|chr1:60228487-60228986	0.0769254154057808	.	.
chr1	60409462	60409961	chr1	60426389	60426888	Abi2|chr1:60426389-60426888	0.0801278774603762	.	.
chr1	65122893	65123392	chr1	65129584	65130083	D630023F18Rik|chr1:65129584-65130083	0.130503791755706	.	.
chr1	65122893	65123392	chr1	65237642	65238141	D630023F18Rik|chr1:65237642-65238141	0.175213487526819	.	.
chr1	65122893	65123392	chr1	65280343	65280842	D630023F18Rik|chr1:65280343-65280842	0.169954056077999	.	.
chr1	65122893	65123392	chr1	65333902	65334401	D630023F18Rik|chr1:65333902-65334401	0.118733560585654	.	.
chr1	65122893	65123392	chr1	65431052	65431551	D630023F18Rik|chr1:65431052-65431551	0.168476184231386	.	.
chr1	65186396	65186895	chr1	65129584	65130083	Idh1|chr1:65129584-65130083	0.116822713782567	.	.
chr1	65186396	65186895	chr1	65129584	65130083	Pikfyve|chr1:65129584-65130083	0.116822713782567	.	.
chr1	65186396	65186895	chr1	65165752	65166251	Idh1|chr1:65165752-65166251	0.108770727836281	.	.
chr1	65186396	65186895	chr1	65165752	65166251	Pikfyve|chr1:65165752-65166251	0.108770727836281	.	.
chr1	65186396	65186895	chr1	65178123	65178622	Idh1|chr1:65178123-65178622	0.117869720004759	.	.
chr1	65186396	65186895	chr1	65178123	65178622	Pikfyve|chr1:65178123-65178622	0.117869720004759	.	.
chr1	65186396	65186895	chr1	65237642	65238141	Idh1|chr1:65237642-65238141	0.189025609668114	.	.
chr1	65186396	65186895	chr1	65237642	65238141	Pikfyve|chr1:65237642-65238141	0.189025609668114	.	.
chr1	65186396	65186895	chr1	65280343	65280842	Idh1|chr1:65280343-65280842	0.102046961808004	.	.
chr1	65186396	65186895	chr1	65280343	65280842	Pikfyve|chr1:65280343-65280842	0.102046961808004	.	.
chr1	65186396	65186895	chr1	65431052	65431551	Idh1|chr1:65431052-65431551	0.105289988092912	.	.
chr1	65186396	65186895	chr1	65431052	65431551	Pikfyve|chr1:65431052-65431551	0.105289988092912	.	.
chr1	65282716	65283215	chr1	65010101	65010600	Pth2r|chr1:65010101-65010600	0.130823432177807	.	.
chr1	65282716	65283215	chr1	65171604	65172103	Pth2r|chr1:65171604-65172103	0.120540264737045	.	.
chr1	65282716	65283215	chr1	65258854	65259353	Pth2r|chr1:65258854-65259353	0.0772234113896444	.	.
chr1	65282716	65283215	chr1	65333902	65334401	Pth2r|chr1:65333902-65334401	0.0733247585097679	.	.
chr1	65282716	65283215	chr1	65355639	65356138	Pth2r|chr1:65355639-65356138	0.105381894342351	.	.
chr1	65282716	65283215	chr1	65389673	65390172	Pth2r|chr1:65389673-65390172	0.0926615436324741	.	.
chr1	65282716	65283215	chr1	65431052	65431551	Pth2r|chr1:65431052-65431551	0.123332547435903	.	.
chr1	65282716	65283215	chr1	65477889	65478388	Pth2r|chr1:65477889-65478388	0.168524524062469	.	.
chr1	65282716	65283215	chr1	65638890	65639389	Pth2r|chr1:65638890-65639389	0.109198845446018	.	.
chr1	65925476	65925975	chr1	65666604	65667103	Crygf|chr1:65666604-65667103	0.108300625394352	.	.
chr1	65925476	65925975	chr1	65791734	65792233	Crygf|chr1:65791734-65792233	0.0728996287851358	.	.
chr1	65925476	65925975	chr1	65843757	65844256	Crygf|chr1:65843757-65844256	0.336041117311608	.	.
chr1	65925476	65925975	chr1	65968881	65969380	Crygf|chr1:65968881-65969380	0.080494401712061	.	.
chr1	65925476	65925975	chr1	66003779	66004278	Crygf|chr1:66003779-66004278	0.0811682431969466	.	.
chr1	65925476	65925975	chr1	66004304	66004803	Crygf|chr1:66004304-66004803	0.141398308500485	.	.
chr1	65925476	65925975	chr1	66138891	66139390	Crygf|chr1:66138891-66139390	0.143951620963292	.	.
chr1	65925476	65925975	chr1	66176024	66176523	Crygf|chr1:66176024-66176523	0.151587437626547	.	.
chr1	65925476	65925975	chr1	66176631	66177130	Crygf|chr1:66176631-66177130	0.158205512669107	.	.
chr1	65925476	65925975	chr1	66187006	66187505	Crygf|chr1:66187006-66187505	0.195635677786909	.	.
chr1	65925476	65925975	chr1	66211941	66212440	Crygf|chr1:66211941-66212440	0.115986173420095	.	.
chr1	65925476	65925975	chr1	66244870	66245369	Crygf|chr1:66244870-66245369	0.111335152618257	.	.
chr1	66174880	66175379	chr1	65755997	65756496	Map2|chr1:65755997-65756496	0.234806020035273	.	.
chr1	66174880	66175379	chr1	66177771	66178270	Map2|chr1:66177771-66178270	0.0814852991909704	.	.
chr1	66174880	66175379	chr1	66199213	66199712	Map2|chr1:66199213-66199712	0.0893523163731861	.	.
chr1	66174880	66175379	chr1	66199213	66199712	Map2|chr1:66199213-66199712	0.0893523163731862	.	.
chr1	69440858	69441357	chr1	69269175	69269674	Gm28497|chr1:69269175-69269674	0.223001842662874	.	.
chr1	69440858	69441357	chr1	69286238	69286737	Gm28497|chr1:69286238-69286737	0.111906092351391	.	.
chr1	69440858	69441357	chr1	69299108	69299607	Gm28497|chr1:69299108-69299607	0.377715182792631	.	.
chr1	69440858	69441357	chr1	69335119	69335618	Gm28497|chr1:69335119-69335618	0.202907305899673	.	.
chr1	69440858	69441357	chr1	69367548	69368047	Gm28497|chr1:69367548-69368047	0.196391078452758	.	.
chr1	69440858	69441357	chr1	69429562	69430061	Gm28497|chr1:69429562-69430061	0.118830782487345	.	.
chr1	69440858	69441357	chr1	69498874	69499373	Gm28497|chr1:69498874-69499373	0.256267439284378	.	.
chr1	69440858	69441357	chr1	69511655	69512154	Gm28497|chr1:69511655-69512154	0.133446158314797	.	.
chr1	69441406	69441905	chr1	69269175	69269674	Gm28497|chr1:69269175-69269674	0.0866998383972751	.	.
chr1	69441406	69441905	chr1	69299108	69299607	Gm28497|chr1:69299108-69299607	0.13943677221128	.	.
chr1	69441406	69441905	chr1	69335119	69335618	Gm28497|chr1:69335119-69335618	0.0743191217856481	.	.
chr1	69441406	69441905	chr1	69498874	69499373	Gm28497|chr1:69498874-69499373	0.0896765267624147	.	.
chr1	69687151	69687650	chr1	69251496	69251995	Ikzf2|chr1:69251496-69251995	0.11687237334919	.	.
chr1	69687151	69687650	chr1	69535654	69536153	Ikzf2|chr1:69535654-69536153	0.127483458909086	.	.
chr1	69687151	69687650	chr1	69591806	69592305	Ikzf2|chr1:69591806-69592305	0.167875528415802	.	.
chr1	69687151	69687650	chr1	69729310	69729809	Ikzf2|chr1:69729310-69729809	0.165894869226505	.	.
chr1	69687151	69687650	chr1	69979543	69980042	Ikzf2|chr1:69979543-69980042	0.111881994457497	.	.
chr1	69826647	69827146	chr1	69535654	69536153	Spag16|chr1:69535654-69536153	0.163867370389934	.	.
chr1	69826647	69827146	chr1	69552183	69552682	Spag16|chr1:69552183-69552682	0.0835294459228184	.	.
chr1	69826647	69827146	chr1	69591211	69591710	Spag16|chr1:69591211-69591710	0.143695295083453	.	.
chr1	69826647	69827146	chr1	69591806	69592305	Spag16|chr1:69591806-69592305	0.163774028148383	.	.
chr1	69826647	69827146	chr1	69656928	69657427	Spag16|chr1:69656928-69657427	0.297401059558316	.	.
chr1	69826647	69827146	chr1	69688924	69689423	Spag16|chr1:69688924-69689423	0.159873792245797	.	.
chr1	70725497	70725996	chr1	70350018	70350517	Vwc2l|chr1:70350018-70350517	0.0896907884846342	.	.
chr1	70725497	70725996	chr1	70701225	70701724	Vwc2l|chr1:70701225-70701724	0.0743513587332806	.	.
chr1	70726264	70726763	chr1	70350018	70350517	Vwc2l|chr1:70350018-70350517	0.124509594905842	.	.
chr1	70726264	70726763	chr1	70624651	70625150	Vwc2l|chr1:70624651-70625150	0.0780161177363083	.	.
chr1	70726264	70726763	chr1	70624651	70625150	Vwc2l|chr1:70624651-70625150	0.0780161177363084	.	.
chr1	70726264	70726763	chr1	70704986	70705485	Vwc2l|chr1:70704986-70705485	0.156041380014749	.	.
chr1	74505730	74506229	chr1	74816731	74817230	Cnot9|chr1:74816731-74817230	0.0810452048944309	.	.
chr1	74506443	74506942	chr1	74802933	74803432	Cnot9|chr1:74802933-74803432	0.150993985361359	.	.
chr1	74506443	74506942	chr1	74806444	74806943	Cnot9|chr1:74806444-74806943	0.0838092581564591	.	.
chr1	74506443	74506942	chr1	74858307	74858806	Cnot9|chr1:74858307-74858806	0.0888961952867173	.	.
chr1	74541923	74542422	chr1	74802933	74803432	Plcd4|chr1:74802933-74803432	0.120290598151996	.	.
chr1	74541923	74542422	chr1	74816731	74817230	Plcd4|chr1:74816731-74817230	0.0782899201021248	.	.
chr1	74541923	74542422	chr1	74880737	74881236	Plcd4|chr1:74880737-74881236	0.0954931518783269	.	.
chr1	74542596	74543095	chr1	74858307	74858806	Plcd4|chr1:74858307-74858806	0.199364969143668	.	.
chr1	74542596	74543095	chr1	74900755	74901254	Plcd4|chr1:74900755-74901254	0.0890900828638579	.	.
chr1	74587205	74587704	chr1	74706051	74706550	Bcs1l|chr1:74706051-74706550	0.0848666017428992	.	.
chr1	74587205	74587704	chr1	74706051	74706550	Zfp142|chr1:74706051-74706550	0.0848666017428992	.	.
chr1	74587205	74587704	chr1	74763029	74763528	Bcs1l|chr1:74763029-74763528	0.0788331474748599	.	.
chr1	74587205	74587704	chr1	74763029	74763528	Zfp142|chr1:74763029-74763528	0.0788331474748599	.	.
chr1	74587205	74587704	chr1	74800566	74801065	Bcs1l|chr1:74800566-74801065	0.0960058885075463	.	.
chr1	74587205	74587704	chr1	74800566	74801065	Zfp142|chr1:74800566-74801065	0.0960058885075463	.	.
chr1	74587205	74587704	chr1	74806952	74807451	Bcs1l|chr1:74806952-74807451	0.0833952008894846	.	.
chr1	74587205	74587704	chr1	74806952	74807451	Bcs1l|chr1:74806952-74807451	0.0833952008894847	.	.
chr1	74587205	74587704	chr1	74806952	74807451	Zfp142|chr1:74806952-74807451	0.0833952008894846	.	.
chr1	74587205	74587704	chr1	74806952	74807451	Zfp142|chr1:74806952-74807451	0.0833952008894847	.	.
chr1	74587205	74587704	chr1	74808065	74808564	Bcs1l|chr1:74808065-74808564	0.0724870009907359	.	.
chr1	74587205	74587704	chr1	74808065	74808564	Zfp142|chr1:74808065-74808564	0.0724870009907359	.	.
chr1	74587205	74587704	chr1	74882110	74882609	Bcs1l|chr1:74882110-74882609	0.0803368850469036	.	.
chr1	74587205	74587704	chr1	74882110	74882609	Zfp142|chr1:74882110-74882609	0.0803368850469036	.	.
chr1	74587205	74587704	chr1	74900755	74901254	Bcs1l|chr1:74900755-74901254	0.111790397673368	.	.
chr1	74587205	74587704	chr1	74900755	74901254	Zfp142|chr1:74900755-74901254	0.111790397673368	.	.
chr1	74587205	74587704	chr1	74926640	74927139	Bcs1l|chr1:74926640-74927139	0.0804889304554768	.	.
chr1	74587205	74587704	chr1	74926640	74927139	Zfp142|chr1:74926640-74927139	0.0804889304554768	.	.
chr1	74587962	74588461	chr1	74802933	74803432	Bcs1l|chr1:74802933-74803432	0.0910945522825533	.	.
chr1	74587962	74588461	chr1	74802933	74803432	Zfp142|chr1:74802933-74803432	0.0910945522825533	.	.
chr1	74587962	74588461	chr1	74858307	74858806	Bcs1l|chr1:74858307-74858806	0.124458938060907	.	.
chr1	74587962	74588461	chr1	74858307	74858806	Zfp142|chr1:74858307-74858806	0.124458938060907	.	.
chr1	74587962	74588461	chr1	74882110	74882609	Bcs1l|chr1:74882110-74882609	0.0963248761353383	.	.
chr1	74587962	74588461	chr1	74882110	74882609	Zfp142|chr1:74882110-74882609	0.0963248761353383	.	.
chr1	74601175	74601674	chr1	74625831	74626330	Rnf25|chr1:74625831-74626330	0.0815602169356849	.	.
chr1	74601175	74601674	chr1	74625831	74626330	Stk36|chr1:74625831-74626330	0.0815602169356849	.	.
chr1	74601175	74601674	chr1	74787775	74788274	Rnf25|chr1:74787775-74788274	0.119145962399764	.	.
chr1	74601175	74601674	chr1	74787775	74788274	Stk36|chr1:74787775-74788274	0.119145962399764	.	.
chr1	74601175	74601674	chr1	74794449	74794948	Rnf25|chr1:74794449-74794948	0.130866089059396	.	.
chr1	74601175	74601674	chr1	74794449	74794948	Stk36|chr1:74794449-74794948	0.130866089059396	.	.
chr1	74601175	74601674	chr1	74799965	74800464	Rnf25|chr1:74799965-74800464	0.208896531543196	.	.
chr1	74601175	74601674	chr1	74799965	74800464	Stk36|chr1:74799965-74800464	0.208896531543196	.	.
chr1	74601175	74601674	chr1	74800566	74801065	Rnf25|chr1:74800566-74801065	0.195127281259815	.	.
chr1	74601175	74601674	chr1	74800566	74801065	Stk36|chr1:74800566-74801065	0.195127281259815	.	.
chr1	74601175	74601674	chr1	74802933	74803432	Rnf25|chr1:74802933-74803432	0.111393827248471	.	.
chr1	74601175	74601674	chr1	74802933	74803432	Stk36|chr1:74802933-74803432	0.111393827248471	.	.
chr1	74601175	74601674	chr1	74806444	74806943	Rnf25|chr1:74806444-74806943	0.0810809500872741	.	.
chr1	74601175	74601674	chr1	74806444	74806943	Stk36|chr1:74806444-74806943	0.0810809500872741	.	.
chr1	74601175	74601674	chr1	74806952	74807451	Rnf25|chr1:74806952-74807451	0.198756507409174	.	.
chr1	74601175	74601674	chr1	74806952	74807451	Stk36|chr1:74806952-74807451	0.198756507409174	.	.
chr1	74601175	74601674	chr1	74808065	74808564	Rnf25|chr1:74808065-74808564	0.0953038138201273	.	.
chr1	74601175	74601674	chr1	74808065	74808564	Stk36|chr1:74808065-74808564	0.0953038138201273	.	.
chr1	74601175	74601674	chr1	74833496	74833995	Rnf25|chr1:74833496-74833995	0.0732220536365019	.	.
chr1	74601175	74601674	chr1	74833496	74833995	Stk36|chr1:74833496-74833995	0.0732220536365019	.	.
chr1	74601175	74601674	chr1	74858307	74858806	Rnf25|chr1:74858307-74858806	0.0865427446504753	.	.
chr1	74601175	74601674	chr1	74858307	74858806	Stk36|chr1:74858307-74858806	0.0865427446504753	.	.
chr1	74601175	74601674	chr1	74872216	74872715	Rnf25|chr1:74872216-74872715	0.111354953810976	.	.
chr1	74601175	74601674	chr1	74872216	74872715	Stk36|chr1:74872216-74872715	0.111354953810976	.	.
chr1	74601175	74601674	chr1	74948735	74949234	Rnf25|chr1:74948735-74949234	0.0799426415742998	.	.
chr1	74601175	74601674	chr1	74948735	74949234	Stk36|chr1:74948735-74949234	0.0799426415742998	.	.
chr1	74661495	74661994	chr1	74787775	74788274	Ttll4|chr1:74787775-74788274	0.140161197591264	.	.
chr1	74661495	74661994	chr1	74802933	74803432	Ttll4|chr1:74802933-74803432	0.185068119513975	.	.
chr1	74661495	74661994	chr1	74806444	74806943	Ttll4|chr1:74806444-74806943	0.181785310616572	.	.
chr1	74661495	74661994	chr1	74806952	74807451	Ttll4|chr1:74806952-74807451	0.230493104713415	.	.
chr1	74661495	74661994	chr1	74808065	74808564	Ttll4|chr1:74808065-74808564	0.074906265546776	.	.
chr1	74661495	74661994	chr1	74808065	74808564	Ttll4|chr1:74808065-74808564	0.0749062655467761	.	.
chr1	74661495	74661994	chr1	74816731	74817230	Ttll4|chr1:74816731-74817230	0.138072880273215	.	.
chr1	74661495	74661994	chr1	74858307	74858806	Ttll4|chr1:74858307-74858806	0.172715340258404	.	.
chr1	74661495	74661994	chr1	74880737	74881236	Ttll4|chr1:74880737-74881236	0.135876394373744	.	.
chr1	74661495	74661994	chr1	74882110	74882609	Ttll4|chr1:74882110-74882609	0.11668979601834	.	.
chr1	74661495	74661994	chr1	74894978	74895477	Ttll4|chr1:74894978-74895477	0.0990549136623279	.	.
chr1	74661495	74661994	chr1	74900755	74901254	Ttll4|chr1:74900755-74901254	0.167798621390957	.	.
chr1	74850152	74850651	chr1	74625831	74626330	Gm16582|chr1:74625831-74626330	0.0813713698326386	.	.
chr1	74850152	74850651	chr1	74753532	74754031	Gm16582|chr1:74753532-74754031	0.158438124020214	.	.
chr1	74850152	74850651	chr1	74763029	74763528	Gm16582|chr1:74763029-74763528	0.0718182467859044	.	.
chr1	74850152	74850651	chr1	74772969	74773468	Gm16582|chr1:74772969-74773468	0.204413055965139	.	.
chr1	74850152	74850651	chr1	74799965	74800464	Gm16582|chr1:74799965-74800464	0.175196828531038	.	.
chr1	74850152	74850651	chr1	74800566	74801065	Gm16582|chr1:74800566-74801065	0.128600133559768	.	.
chr1	74850152	74850651	chr1	74814902	74815401	Gm16582|chr1:74814902-74815401	0.276743509972142	.	.
chr1	74850152	74850651	chr1	74824729	74825228	Gm16582|chr1:74824729-74825228	0.214050572065039	.	.
chr1	74850152	74850651	chr1	74828852	74829351	Gm16582|chr1:74828852-74829351	0.0725864065196332	.	.
chr1	74850152	74850651	chr1	74843117	74843616	Gm16582|chr1:74843117-74843616	0.090542544295893	.	.
chr1	74850152	74850651	chr1	74872216	74872715	Gm16582|chr1:74872216-74872715	0.246018337095213	.	.
chr1	74850152	74850651	chr1	74894978	74895477	Gm16582|chr1:74894978-74895477	0.143142614986349	.	.
chr1	74850152	74850651	chr1	74931163	74931662	Gm16582|chr1:74931163-74931662	0.103830511995223	.	.
chr1	74850152	74850651	chr1	74991152	74991651	Gm16582|chr1:74991152-74991651	0.0801694590787932	.	.
chr1	74850152	74850651	chr1	75015875	75016374	Gm16582|chr1:75015875-75016374	0.119837421176779	.	.
chr1	74850152	74850651	chr1	75016818	75017317	Gm16582|chr1:75016818-75017317	0.132245455430425	.	.
chr1	74850152	74850651	chr1	75135459	75135958	Gm16582|chr1:75135459-75135958	0.229463095480508	.	.
chr1	74850152	74850651	chr1	75140551	75141050	Gm16582|chr1:75140551-75141050	0.189067729751598	.	.
chr1	74850152	74850651	chr1	75218312	75218811	Gm16582|chr1:75218312-75218811	0.128393788095742	.	.
chr1	74854708	74855207	chr1	74802933	74803432	Cdk5r2|chr1:74802933-74803432	0.217889770941007	.	.
chr1	74854708	74855207	chr1	74880737	74881236	Cdk5r2|chr1:74880737-74881236	0.088775913055968	.	.
chr1	74854708	74855207	chr1	74978279	74978778	Cdk5r2|chr1:74978279-74978778	0.0753906120802425	.	.
chr1	74854708	74855207	chr1	74991152	74991651	Cdk5r2|chr1:74991152-74991651	0.0979953092434116	.	.
chr1	74854708	74855207	chr1	75234571	75235070	Cdk5r2|chr1:75234571-75235070	0.196887549749057	.	.
chr1	74893408	74893907	chr1	74643135	74643634	Cryba2|chr1:74643135-74643634	0.101586955554873	.	.
chr1	74893408	74893907	chr1	74706051	74706550	Cryba2|chr1:74706051-74706550	0.0788288299546986	.	.
chr1	74893408	74893907	chr1	74799965	74800464	Cryba2|chr1:74799965-74800464	0.0837897895528353	.	.
chr1	74893408	74893907	chr1	74800566	74801065	Cryba2|chr1:74800566-74801065	0.114157542998553	.	.
chr1	74893408	74893907	chr1	75016818	75017317	Cryba2|chr1:75016818-75017317	0.0897146013347151	.	.
chr1	74893408	74893907	chr1	75218312	75218811	Cryba2|chr1:75218312-75218811	0.117566308086408	.	.
chr1	74901649	74902148	chr1	74900755	74901254	Gm15841|chr1:74900755-74901254	0.0956900751166872	.	.
chr1	74935357	74935856	chr1	74643135	74643634	Cfap65|chr1:74643135-74643634	0.122222322860266	.	.
chr1	74935357	74935856	chr1	74787775	74788274	Cfap65|chr1:74787775-74788274	0.113926150629957	.	.
chr1	74935357	74935856	chr1	74806444	74806943	Cfap65|chr1:74806444-74806943	0.0838412005860485	.	.
chr1	75124760	75125259	chr1	74858307	74858806	Nhej1|chr1:74858307-74858806	0.0769682458308577	.	.
chr1	75124760	75125259	chr1	74926640	74927139	Nhej1|chr1:74926640-74927139	0.126272137852002	.	.
chr1	75124760	75125259	chr1	74948735	74949234	Nhej1|chr1:74948735-74949234	0.126394625152726	.	.
chr1	75142499	75142998	chr1	74802933	74803432	Cnppd1|chr1:74802933-74803432	0.13133805504719	.	.
chr1	75142499	75142998	chr1	74802933	74803432	Retreg2|chr1:74802933-74803432	0.13133805504719	.	.
chr1	75142499	75142998	chr1	74806952	74807451	Cnppd1|chr1:74806952-74807451	0.0856436682170311	.	.
chr1	75142499	75142998	chr1	74806952	74807451	Retreg2|chr1:74806952-74807451	0.0856436682170311	.	.
chr1	75142499	75142998	chr1	74808065	74808564	Cnppd1|chr1:74808065-74808564	0.0789100473504166	.	.
chr1	75142499	75142998	chr1	74808065	74808564	Retreg2|chr1:74808065-74808564	0.0789100473504166	.	.
chr1	75142499	75142998	chr1	74816731	74817230	Cnppd1|chr1:74816731-74817230	0.163615347309511	.	.
chr1	75142499	75142998	chr1	74816731	74817230	Retreg2|chr1:74816731-74817230	0.163615347309511	.	.
chr1	75142499	75142998	chr1	74948735	74949234	Cnppd1|chr1:74948735-74949234	0.196390672238729	.	.
chr1	75142499	75142998	chr1	74948735	74949234	Retreg2|chr1:74948735-74949234	0.196390672238729	.	.
chr1	75142499	75142998	chr1	75141393	75141892	Cnppd1|chr1:75141393-75141892	0.129541073150524	.	.
chr1	75142499	75142998	chr1	75141393	75141892	Retreg2|chr1:75141393-75141892	0.129541073150524	.	.
chr1	75142499	75142998	chr1	75234571	75235070	Cnppd1|chr1:75234571-75235070	0.115847458568871	.	.
chr1	75142499	75142998	chr1	75234571	75235070	Retreg2|chr1:75234571-75235070	0.115847458568871	.	.
chr1	75168424	75168923	chr1	74808065	74808564	Zfand2b|chr1:74808065-74808564	0.102441691121304	.	.
chr1	75168424	75168923	chr1	74824729	74825228	Zfand2b|chr1:74824729-74825228	0.0939989812056927	.	.
chr1	75168424	75168923	chr1	74872216	74872715	Zfand2b|chr1:74872216-74872715	0.0894649071877683	.	.
chr1	75168424	75168923	chr1	75234571	75235070	Zfand2b|chr1:75234571-75235070	0.0933307176415213	.	.
chr1	75169048	75169547	chr1	74882110	74882609	Zfand2b|chr1:74882110-74882609	0.0721750428591193	.	.
chr1	75169048	75169547	chr1	74931163	74931662	Zfand2b|chr1:74931163-74931662	0.0871425057614279	.	.
chr1	75169048	75169547	chr1	74991152	74991651	Zfand2b|chr1:74991152-74991651	0.149844744230177	.	.
chr1	75169048	75169547	chr1	75128586	75129085	Zfand2b|chr1:75128586-75129085	0.114503655483921	.	.
chr1	75169048	75169547	chr1	75135459	75135958	Zfand2b|chr1:75135459-75135958	0.0854568765953311	.	.
chr1	75169048	75169547	chr1	75244823	75245322	Zfand2b|chr1:75244823-75245322	0.0916858923408266	.	.
chr1	75180079	75180578	chr1	74808065	74808564	Abcb6|chr1:74808065-74808564	0.150213314099167	.	.
chr1	75180079	75180578	chr1	74814902	74815401	Abcb6|chr1:74814902-74815401	0.0889425318347578	.	.
chr1	75180079	75180578	chr1	74816731	74817230	Abcb6|chr1:74816731-74817230	0.0802199104863012	.	.
chr1	75180079	75180578	chr1	74824729	74825228	Abcb6|chr1:74824729-74825228	0.103740507893454	.	.
chr1	75180079	75180578	chr1	74880737	74881236	Abcb6|chr1:74880737-74881236	0.0981248187307485	.	.
chr1	75191753	75192252	chr1	74806444	74806943	Ankzf1|chr1:74806444-74806943	0.169366720244208	.	.
chr1	75191753	75192252	chr1	74806444	74806943	Atg9a|chr1:74806444-74806943	0.169366720244208	.	.
chr1	75191753	75192252	chr1	74808065	74808564	Ankzf1|chr1:74808065-74808564	0.149237756024749	.	.
chr1	75191753	75192252	chr1	74808065	74808564	Atg9a|chr1:74808065-74808564	0.149237756024749	.	.
chr1	75191753	75192252	chr1	74858307	74858806	Ankzf1|chr1:74858307-74858806	0.0738839151203571	.	.
chr1	75191753	75192252	chr1	74858307	74858806	Atg9a|chr1:74858307-74858806	0.0738839151203571	.	.
chr1	75191753	75192252	chr1	74926640	74927139	Ankzf1|chr1:74926640-74927139	0.099549380737639	.	.
chr1	75191753	75192252	chr1	74926640	74927139	Ankzf1|chr1:74926640-74927139	0.0995493807376391	.	.
chr1	75191753	75192252	chr1	74926640	74927139	Atg9a|chr1:74926640-74927139	0.099549380737639	.	.
chr1	75191753	75192252	chr1	74926640	74927139	Atg9a|chr1:74926640-74927139	0.0995493807376391	.	.
chr1	75191753	75192252	chr1	74948735	74949234	Ankzf1|chr1:74948735-74949234	0.0972134862710376	.	.
chr1	75191753	75192252	chr1	74948735	74949234	Atg9a|chr1:74948735-74949234	0.0972134862710376	.	.
chr1	75191753	75192252	chr1	75234571	75235070	Ankzf1|chr1:75234571-75235070	0.0832580461873999	.	.
chr1	75191753	75192252	chr1	75234571	75235070	Atg9a|chr1:75234571-75235070	0.0832580461873999	.	.
chr1	75191753	75192252	chr1	75244823	75245322	Ankzf1|chr1:75244823-75245322	0.123040984955328	.	.
chr1	75191753	75192252	chr1	75244823	75245322	Atg9a|chr1:75244823-75245322	0.123040984955328	.	.
chr1	75192415	75192914	chr1	74794449	74794948	Ankzf1|chr1:74794449-74794948	0.112163624831488	.	.
chr1	75192415	75192914	chr1	74794449	74794948	Atg9a|chr1:74794449-74794948	0.112163624831488	.	.
chr1	75192415	75192914	chr1	74802933	74803432	Ankzf1|chr1:74802933-74803432	0.271537029492956	.	.
chr1	75192415	75192914	chr1	74802933	74803432	Atg9a|chr1:74802933-74803432	0.271537029492956	.	.
chr1	75192415	75192914	chr1	74806444	74806943	Ankzf1|chr1:74806444-74806943	0.23779296852531	.	.
chr1	75192415	75192914	chr1	74806444	74806943	Atg9a|chr1:74806444-74806943	0.23779296852531	.	.
chr1	75192415	75192914	chr1	74806952	74807451	Ankzf1|chr1:74806952-74807451	0.226400269975044	.	.
chr1	75192415	75192914	chr1	74806952	74807451	Atg9a|chr1:74806952-74807451	0.226400269975044	.	.
chr1	75192415	75192914	chr1	74808065	74808564	Ankzf1|chr1:74808065-74808564	0.0985623092271522	.	.
chr1	75192415	75192914	chr1	74808065	74808564	Atg9a|chr1:74808065-74808564	0.0985623092271522	.	.
chr1	75192415	75192914	chr1	74816731	74817230	Ankzf1|chr1:74816731-74817230	0.138886225833533	.	.
chr1	75192415	75192914	chr1	74816731	74817230	Atg9a|chr1:74816731-74817230	0.138886225833533	.	.
chr1	75192415	75192914	chr1	74948735	74949234	Ankzf1|chr1:74948735-74949234	0.101600408978353	.	.
chr1	75192415	75192914	chr1	74948735	74949234	Atg9a|chr1:74948735-74949234	0.101600408978353	.	.
chr1	75192415	75192914	chr1	75218312	75218811	Ankzf1|chr1:75218312-75218811	0.121950448027076	.	.
chr1	75192415	75192914	chr1	75218312	75218811	Atg9a|chr1:75218312-75218811	0.121950448027076	.	.
chr1	75210546	75211045	chr1	74802933	74803432	Glb1l|chr1:74802933-74803432	0.0915407653486336	.	.
chr1	75210546	75211045	chr1	74802933	74803432	Stk16|chr1:74802933-74803432	0.0915407653486336	.	.
chr1	75210546	75211045	chr1	74858307	74858806	Glb1l|chr1:74858307-74858806	0.0886488472621013	.	.
chr1	75210546	75211045	chr1	74858307	74858806	Stk16|chr1:74858307-74858806	0.0886488472621013	.	.
chr1	75210546	75211045	chr1	74872216	74872715	Glb1l|chr1:74872216-74872715	0.125170252684331	.	.
chr1	75210546	75211045	chr1	74872216	74872715	Stk16|chr1:74872216-74872715	0.125170252684331	.	.
chr1	75210546	75211045	chr1	74880737	74881236	Glb1l|chr1:74880737-74881236	0.178037177074542	.	.
chr1	75210546	75211045	chr1	74880737	74881236	Stk16|chr1:74880737-74881236	0.178037177074542	.	.
chr1	75210546	75211045	chr1	74882110	74882609	Glb1l|chr1:74882110-74882609	0.102516530632114	.	.
chr1	75210546	75211045	chr1	74882110	74882609	Stk16|chr1:74882110-74882609	0.102516530632114	.	.
chr1	75210546	75211045	chr1	75141393	75141892	Glb1l|chr1:75141393-75141892	0.0798845288670916	.	.
chr1	75210546	75211045	chr1	75141393	75141892	Stk16|chr1:75141393-75141892	0.0798845288670916	.	.
chr1	75219086	75219585	chr1	74772969	74773468	Tuba4a|chr1:74772969-74773468	0.0964946441953893	.	.
chr1	75219086	75219585	chr1	74991152	74991651	Tuba4a|chr1:74991152-74991651	0.0765128996215637	.	.
chr1	75219086	75219585	chr1	75135459	75135958	Tuba4a|chr1:75135459-75135958	0.144418925807037	.	.
chr1	75219086	75219585	chr1	75218312	75218811	Tuba4a|chr1:75218312-75218811	0.156116664144987	.	.
chr1	75219086	75219585	chr1	75239896	75240395	Tuba4a|chr1:75239896-75240395	0.100211336607785	.	.
chr1	75236144	75236643	chr1	74802933	74803432	Dnajb2|chr1:74802933-74803432	0.218746700732916	.	.
chr1	75236144	75236643	chr1	74858307	74858806	Dnajb2|chr1:74858307-74858806	0.194699099763261	.	.
chr1	75236144	75236643	chr1	74991152	74991651	Dnajb2|chr1:74991152-74991651	0.0910756501726865	.	.
chr1	75236144	75236643	chr1	75128586	75129085	Dnajb2|chr1:75128586-75129085	0.104587441634755	.	.
chr1	75236144	75236643	chr1	75140551	75141050	Dnajb2|chr1:75140551-75141050	0.0866794846249429	.	.
chr1	75236144	75236643	chr1	75234571	75235070	Dnajb2|chr1:75234571-75235070	0.18369480021595	.	.
chr1	75236144	75236643	chr1	75244823	75245322	Dnajb2|chr1:75244823-75245322	0.073595869101641	.	.
chr1	75236144	75236643	chr1	75244823	75245322	Dnajb2|chr1:75244823-75245322	0.0735958691016411	.	.
chr1	75236651	75237150	chr1	74802933	74803432	Dnajb2|chr1:74802933-74803432	0.195384997945	.	.
chr1	75236651	75237150	chr1	74806444	74806943	Dnajb2|chr1:74806444-74806943	0.0736002252039461	.	.
chr1	75236651	75237150	chr1	74806952	74807451	Dnajb2|chr1:74806952-74807451	0.118949213856707	.	.
chr1	75236651	75237150	chr1	74816731	74817230	Dnajb2|chr1:74816731-74817230	0.269683573119316	.	.
chr1	75236651	75237150	chr1	74858307	74858806	Dnajb2|chr1:74858307-74858806	0.163129516069649	.	.
chr1	75236651	75237150	chr1	74880737	74881236	Dnajb2|chr1:74880737-74881236	0.101124619566962	.	.
chr1	75236651	75237150	chr1	74882110	74882609	Dnajb2|chr1:74882110-74882609	0.150165829186107	.	.
chr1	75236651	75237150	chr1	74948735	74949234	Dnajb2|chr1:74948735-74949234	0.115064602078408	.	.
chr1	75236651	75237150	chr1	75128586	75129085	Dnajb2|chr1:75128586-75129085	0.0939632881364232	.	.
chr1	75236651	75237150	chr1	75234571	75235070	Dnajb2|chr1:75234571-75235070	0.164445165255106	.	.
chr1	78310032	78310531	chr1	78286567	78287066	Sgpp2|chr1:78286567-78287066	0.148733188377282	.	.
chr1	78310032	78310531	chr1	78426741	78427240	Sgpp2|chr1:78426741-78427240	0.132949379166307	.	.
chr1	78310931	78311430	chr1	78408478	78408977	Sgpp2|chr1:78408478-78408977	0.11780959254519	.	.
chr1	78310931	78311430	chr1	78425895	78426394	Sgpp2|chr1:78425895-78426394	0.105864760073316	.	.
chr1	78488387	78488886	chr1	78024071	78024570	Farsb|chr1:78024071-78024570	0.193053407624977	.	.
chr1	78488387	78488886	chr1	78101305	78101804	Farsb|chr1:78101305-78101804	0.13197468911589	.	.
chr1	78488387	78488886	chr1	78425895	78426394	Farsb|chr1:78425895-78426394	0.0738307730005598	.	.
chr1	78488387	78488886	chr1	78484242	78484741	Farsb|chr1:78484242-78484741	0.151569642065535	.	.
chr1	78488900	78489399	chr1	78024071	78024570	Farsb|chr1:78024071-78024570	0.118817176010996	.	.
chr1	78488900	78489399	chr1	78484242	78484741	Farsb|chr1:78484242-78484741	0.18315630695265	.	.
chr1	79439807	79440306	chr1	79076421	79076920	Scg2|chr1:79076421-79076920	0.319453918689878	.	.
chr1	79439807	79440306	chr1	79083535	79084034	Scg2|chr1:79083535-79084034	0.213512337465378	.	.
chr1	79439807	79440306	chr1	79199262	79199761	Scg2|chr1:79199262-79199761	0.191629807879047	.	.
chr1	79439807	79440306	chr1	79202241	79202740	Scg2|chr1:79202241-79202740	0.0808489153252467	.	.
chr1	79439807	79440306	chr1	79202241	79202740	Scg2|chr1:79202241-79202740	0.0808489153252468	.	.
chr1	79439807	79440306	chr1	79365465	79365964	Scg2|chr1:79365465-79365964	0.208473408131644	.	.
chr1	79439807	79440306	chr1	79374786	79375285	Scg2|chr1:79374786-79375285	0.151698836925076	.	.
chr1	79439807	79440306	chr1	79391314	79391813	Scg2|chr1:79391314-79391813	0.133132120185133	.	.
chr1	79439807	79440306	chr1	79424707	79425206	Scg2|chr1:79424707-79425206	0.123345240533862	.	.
chr1	79439807	79440306	chr1	79432366	79432865	Scg2|chr1:79432366-79432865	0.216469243394725	.	.
chr1	79439807	79440306	chr1	79450145	79450644	Scg2|chr1:79450145-79450644	0.219835020086573	.	.
chr1	84839165	84839664	chr1	84838531	84839030	Fbxo36|chr1:84838531-84839030	0.228729331880385	.	.
chr1	84839808	84840307	chr1	84763778	84764277	Fbxo36|chr1:84763778-84764277	0.149841867514962	.	.
chr1	84839808	84840307	chr1	84763778	84764277	Trip12|chr1:84763778-84764277	0.149841867514962	.	.
chr1	84839808	84840307	chr1	84838531	84839030	Fbxo36|chr1:84838531-84839030	0.191774585095204	.	.
chr1	84839808	84840307	chr1	84838531	84839030	Trip12|chr1:84838531-84839030	0.191774585095204	.	.
chr1	84839808	84840307	chr1	84881481	84881980	Fbxo36|chr1:84881481-84881980	0.0787500567540455	.	.
chr1	84839808	84840307	chr1	84881481	84881980	Trip12|chr1:84881481-84881980	0.0787500567540455	.	.
chr1	84839808	84840307	chr1	84933383	84933882	Fbxo36|chr1:84933383-84933882	0.102089138927114	.	.
chr1	84839808	84840307	chr1	84933383	84933882	Trip12|chr1:84933383-84933882	0.102089138927114	.	.
chr1	84934883	84935382	chr1	84785905	84786404	Slc16a14|chr1:84785905-84786404	0.144513153747623	.	.
chr1	84934883	84935382	chr1	84922481	84922980	Slc16a14|chr1:84922481-84922980	0.0829419362177199	.	.
chr1	84934883	84935382	chr1	84933383	84933882	Slc16a14|chr1:84933383-84933882	0.10684949823557	.	.
chr1	84935649	84936148	chr1	84838531	84839030	Slc16a14|chr1:84838531-84839030	0.150031544629256	.	.
chr1	85793160	85793659	chr1	85810332	85810831	Cab39|chr1:85810332-85810831	0.105171745295011	.	.
chr1	85793160	85793659	chr1	85870417	85870916	Cab39|chr1:85870417-85870916	0.0824056442792934	.	.
chr1	85793160	85793659	chr1	85895455	85895954	Cab39|chr1:85895455-85895954	0.152669703237888	.	.
chr1	85793160	85793659	chr1	85908911	85909410	Cab39|chr1:85908911-85909410	0.0946811862292836	.	.
chr1	85793160	85793659	chr1	85916833	85917332	Cab39|chr1:85916833-85917332	0.0958776229271745	.	.
chr1	85793728	85794227	chr1	85761540	85762039	Cab39|chr1:85761540-85762039	0.111772901112997	.	.
chr1	85793728	85794227	chr1	85821789	85822288	Cab39|chr1:85821789-85822288	0.152802966216342	.	.
chr1	85793728	85794227	chr1	85822289	85822788	Cab39|chr1:85822289-85822788	0.0916683954667623	.	.
chr1	85894274	85894773	chr1	85700332	85700831	Itm2c|chr1:85700332-85700831	0.0858362591143269	.	.
chr1	85894274	85894773	chr1	85889218	85889717	Itm2c|chr1:85889218-85889717	0.154392531703333	.	.
chr1	85894274	85894773	chr1	85910360	85910859	Itm2c|chr1:85910360-85910859	0.0742700458413357	.	.
chr1	85894955	85895454	chr1	85580095	85580594	Itm2c|chr1:85580095-85580594	0.0837705359758724	.	.
chr1	85894955	85895454	chr1	85703519	85704018	Itm2c|chr1:85703519-85704018	0.104484082891801	.	.
chr1	85894955	85895454	chr1	85716450	85716949	Itm2c|chr1:85716450-85716949	0.0931309487240198	.	.
chr1	85894955	85895454	chr1	85724493	85724992	Itm2c|chr1:85724493-85724992	0.127713386305103	.	.
chr1	85894955	85895454	chr1	85725559	85726058	Itm2c|chr1:85725559-85726058	0.10150970365594	.	.
chr1	85894955	85895454	chr1	85828911	85829410	Itm2c|chr1:85828911-85829410	0.251468155971826	.	.
chr1	85894955	85895454	chr1	85870417	85870916	Itm2c|chr1:85870417-85870916	0.100198243065888	.	.
chr1	85894955	85895454	chr1	85895455	85895954	Itm2c|chr1:85895455-85895954	0.23407489105385	.	.
chr1	85894955	85895454	chr1	85932541	85933040	Itm2c|chr1:85932541-85933040	0.186356610494826	.	.
chr1	85894955	85895454	chr1	85933089	85933588	Itm2c|chr1:85933089-85933588	0.199502377259436	.	.
chr1	85894955	85895454	chr1	85942262	85942761	Itm2c|chr1:85942262-85942761	0.0834015387824444	.	.
chr1	85894955	85895454	chr1	85987866	85988365	Itm2c|chr1:85987866-85988365	0.101447176046673	.	.
chr1	85928201	85928700	chr1	85703519	85704018	4933407L21Rik|chr1:85703519-85704018	0.105114120548789	.	.
chr1	85928201	85928700	chr1	85933596	85934095	4933407L21Rik|chr1:85933596-85934095	0.164385964343994	.	.
chr1	85928201	85928700	chr1	85984308	85984807	4933407L21Rik|chr1:85984308-85984807	0.126882400339529	.	.
chr1	85936216	85936715	chr1	85810332	85810831	Gm28884|chr1:85810332-85810831	0.120423130354128	.	.
chr1	85936216	85936715	chr1	85821789	85822288	Gm28884|chr1:85821789-85822288	0.0956906599357887	.	.
chr1	85936216	85936715	chr1	85822820	85823319	Gm28884|chr1:85822820-85823319	0.15022781490973	.	.
chr1	85936216	85936715	chr1	85869875	85870374	Gm28884|chr1:85869875-85870374	0.0931783031190485	.	.
chr1	85936216	85936715	chr1	85889218	85889717	Gm28884|chr1:85889218-85889717	0.188355037190791	.	.
chr1	85936216	85936715	chr1	85895455	85895954	Gm28884|chr1:85895455-85895954	0.129951772803015	.	.
chr1	85936216	85936715	chr1	85910360	85910859	Gm28884|chr1:85910360-85910859	0.289888011194686	.	.
chr1	85936216	85936715	chr1	85984308	85984807	Gm28884|chr1:85984308-85984807	0.0935521873579068	.	.
chr1	85987254	85987753	chr1	85693870	85694369	Gm28100|chr1:85693870-85694369	0.143594184231939	.	.
chr1	85987254	85987753	chr1	85716450	85716949	Gm28100|chr1:85716450-85716949	0.147714105421281	.	.
chr1	85987254	85987753	chr1	85724493	85724992	Gm28100|chr1:85724493-85724992	0.218196135377934	.	.
chr1	85987254	85987753	chr1	85725559	85726058	Gm28100|chr1:85725559-85726058	0.184594063250657	.	.
chr1	85987254	85987753	chr1	85761540	85762039	Gm28100|chr1:85761540-85762039	0.234974265711018	.	.
chr1	85987254	85987753	chr1	85776113	85776612	Gm28100|chr1:85776113-85776612	0.0938534167952852	.	.
chr1	85987254	85987753	chr1	85828911	85829410	Gm28100|chr1:85828911-85829410	0.448166108250443	.	.
chr1	85987254	85987753	chr1	85846354	85846853	Gm28100|chr1:85846354-85846853	0.223911524514269	.	.
chr1	85987254	85987753	chr1	85870417	85870916	Gm28100|chr1:85870417-85870916	0.23347920624872	.	.
chr1	85987254	85987753	chr1	85932541	85933040	Gm28100|chr1:85932541-85933040	0.131432902811837	.	.
chr1	85987254	85987753	chr1	85933089	85933588	Gm28100|chr1:85933089-85933588	0.260359999834414	.	.
chr1	85987254	85987753	chr1	85933596	85934095	Gm28100|chr1:85933596-85934095	0.121563243125266	.	.
chr1	85987254	85987753	chr1	85942262	85942761	Gm28100|chr1:85942262-85942761	0.249191608259766	.	.
chr1	85987254	85987753	chr1	85984308	85984807	Gm28100|chr1:85984308-85984807	0.0981776166873039	.	.
chr1	85987254	85987753	chr1	85987866	85988365	Gm28100|chr1:85987866-85988365	0.486881550466383	.	.
chr1	85987254	85987753	chr1	85999484	85999983	Gm28100|chr1:85999484-85999983	0.182574903290922	.	.
chr1	87755700	87756199	chr1	87764672	87765171	Atg16l1|chr1:87764672-87765171	0.206199814075771	.	.
chr1	87755700	87756199	chr1	87790212	87790711	Atg16l1|chr1:87790212-87790711	0.109343964886626	.	.
chr1	87755700	87756199	chr1	87813063	87813562	Atg16l1|chr1:87813063-87813562	0.158515273533114	.	.
chr1	87755700	87756199	chr1	87848618	87849117	Atg16l1|chr1:87848618-87849117	0.272074796765371	.	.
chr1	87755700	87756199	chr1	87849257	87849756	Atg16l1|chr1:87849257-87849756	0.0816236042763065	.	.
chr1	87755700	87756199	chr1	87879632	87880131	Atg16l1|chr1:87879632-87880131	0.0787133165180616	.	.
chr1	87755700	87756199	chr1	87880181	87880680	Atg16l1|chr1:87880181-87880680	0.0770901314848994	.	.
chr1	87755700	87756199	chr1	87961416	87961915	Atg16l1|chr1:87961416-87961915	0.10978710911574	.	.
chr1	87755700	87756199	chr1	87961416	87961915	Atg16l1|chr1:87961416-87961915	0.109787109115741	.	.
chr1	87755700	87756199	chr1	87985598	87986097	Atg16l1|chr1:87985598-87986097	0.154171551353962	.	.
chr1	87755700	87756199	chr1	87988367	87988866	Atg16l1|chr1:87988367-87988866	0.0823609916245263	.	.
chr1	87755700	87756199	chr1	88000014	88000513	Atg16l1|chr1:88000014-88000513	0.0795471826352624	.	.
chr1	87755700	87756199	chr1	88004899	88005398	Atg16l1|chr1:88004899-88005398	0.100833947239377	.	.
chr1	87755700	87756199	chr1	88128000	88128499	Atg16l1|chr1:88128000-88128499	0.0921326586835522	.	.
chr1	87755700	87756199	chr1	88155560	88156059	Atg16l1|chr1:88155560-88156059	0.0748717486943524	.	.
chr1	87853009	87853508	chr1	87879632	87880131	Dgkd|chr1:87879632-87880131	0.119445891652087	.	.
chr1	87853009	87853508	chr1	87935966	87936465	Dgkd|chr1:87935966-87936465	0.105640270878104	.	.
chr1	87853009	87853508	chr1	87944627	87945126	Dgkd|chr1:87944627-87945126	0.0871957579527461	.	.
chr1	87853973	87854472	chr1	87764672	87765171	Dgkd|chr1:87764672-87765171	0.1279242202774	.	.
chr1	87853973	87854472	chr1	87764672	87765171	Gm19582|chr1:87764672-87765171	0.1279242202774	.	.
chr1	87853973	87854472	chr1	87792484	87792983	Dgkd|chr1:87792484-87792983	0.0978195528490911	.	.
chr1	87853973	87854472	chr1	87792484	87792983	Gm19582|chr1:87792484-87792983	0.0978195528490911	.	.
chr1	87853973	87854472	chr1	87848618	87849117	Dgkd|chr1:87848618-87849117	0.28521836492924	.	.
chr1	87853973	87854472	chr1	87848618	87849117	Gm19582|chr1:87848618-87849117	0.28521836492924	.	.
chr1	87853973	87854472	chr1	87849257	87849756	Dgkd|chr1:87849257-87849756	0.147015624670824	.	.
chr1	87853973	87854472	chr1	87849257	87849756	Gm19582|chr1:87849257-87849756	0.147015624670824	.	.
chr1	87853973	87854472	chr1	87985598	87986097	Dgkd|chr1:87985598-87986097	0.271201738456469	.	.
chr1	87853973	87854472	chr1	87985598	87986097	Gm19582|chr1:87985598-87986097	0.271201738456469	.	.
chr1	87853973	87854472	chr1	87988367	87988866	Dgkd|chr1:87988367-87988866	0.164579235340656	.	.
chr1	87853973	87854472	chr1	87988367	87988866	Gm19582|chr1:87988367-87988866	0.164579235340656	.	.
chr1	87853973	87854472	chr1	87995672	87996171	Dgkd|chr1:87995672-87996171	0.0738191536182856	.	.
chr1	87853973	87854472	chr1	87995672	87996171	Gm19582|chr1:87995672-87996171	0.0738191536182856	.	.
chr1	87853973	87854472	chr1	88000014	88000513	Dgkd|chr1:88000014-88000513	0.218232039359665	.	.
chr1	87853973	87854472	chr1	88000014	88000513	Gm19582|chr1:88000014-88000513	0.218232039359665	.	.
chr1	87853973	87854472	chr1	88128000	88128499	Dgkd|chr1:88128000-88128499	0.126585350464001	.	.
chr1	87853973	87854472	chr1	88128000	88128499	Gm19582|chr1:88128000-88128499	0.126585350464001	.	.
chr1	87853973	87854472	chr1	88155560	88156059	Dgkd|chr1:88155560-88156059	0.240762243852859	.	.
chr1	87853973	87854472	chr1	88155560	88156059	Dgkd|chr1:88155560-88156059	0.24076224385286	.	.
chr1	87853973	87854472	chr1	88155560	88156059	Gm19582|chr1:88155560-88156059	0.240762243852859	.	.
chr1	87853973	87854472	chr1	88155560	88156059	Gm19582|chr1:88155560-88156059	0.24076224385286	.	.
chr1	87853973	87854472	chr1	88177696	88178195	Dgkd|chr1:88177696-88178195	0.132190283756635	.	.
chr1	87853973	87854472	chr1	88177696	88178195	Gm19582|chr1:88177696-88178195	0.132190283756635	.	.
chr1	88007504	88008003	chr1	87764672	87765171	Usp40|chr1:87764672-87765171	0.189350498675896	.	.
chr1	88007504	88008003	chr1	87813063	87813562	Usp40|chr1:87813063-87813562	0.113889868625014	.	.
chr1	88007504	88008003	chr1	87848618	87849117	Usp40|chr1:87848618-87849117	0.228834494802793	.	.
chr1	88007504	88008003	chr1	87849257	87849756	Usp40|chr1:87849257-87849756	0.114914757033423	.	.
chr1	88007504	88008003	chr1	87988367	87988866	Usp40|chr1:87988367-87988866	0.105670661717646	.	.
chr1	88007504	88008003	chr1	87995672	87996171	Usp40|chr1:87995672-87996171	0.100291733351883	.	.
chr1	88007504	88008003	chr1	88000014	88000513	Usp40|chr1:88000014-88000513	0.176696602589271	.	.
chr1	88007504	88008003	chr1	88155560	88156059	Usp40|chr1:88155560-88156059	0.147049627582405	.	.
chr1	88007504	88008003	chr1	88177696	88178195	Usp40|chr1:88177696-88178195	0.0780433442594983	.	.
chr1	88007504	88008003	chr1	88216478	88216977	Usp40|chr1:88216478-88216977	0.0806513625541982	.	.
chr1	88007504	88008003	chr1	88411957	88412456	Usp40|chr1:88411957-88412456	0.163644997917641	.	.
chr1	88007504	88008003	chr1	88422826	88423325	Usp40|chr1:88422826-88423325	0.0823408802726414	.	.
chr1	88007504	88008003	chr1	88422826	88423325	Usp40|chr1:88422826-88423325	0.0823408802726415	.	.
chr1	88007504	88008003	chr1	88437116	88437615	Usp40|chr1:88437116-88437615	0.0751906275558049	.	.
chr1	88007504	88008003	chr1	88437694	88438193	Usp40|chr1:88437694-88438193	0.182519039491821	.	.
chr1	88008031	88008530	chr1	87879632	87880131	Usp40|chr1:87879632-87880131	0.113718784823291	.	.
chr1	88008031	88008530	chr1	87925537	87926036	Usp40|chr1:87925537-87926036	0.151891505062008	.	.
chr1	88008031	88008530	chr1	87929761	87930260	Usp40|chr1:87929761-87930260	0.0994005633602993	.	.
chr1	88008031	88008530	chr1	87936469	87936968	Usp40|chr1:87936469-87936968	0.0824613779056866	.	.
chr1	88008031	88008530	chr1	87948726	87949225	Usp40|chr1:87948726-87949225	0.121589269787267	.	.
chr1	88008031	88008530	chr1	88293718	88294217	Usp40|chr1:88293718-88294217	0.0831411255430989	.	.
chr1	88008031	88008530	chr1	88320520	88321019	Usp40|chr1:88320520-88321019	0.0771013899187235	.	.
chr1	88008031	88008530	chr1	88461073	88461572	Usp40|chr1:88461073-88461572	0.13225980265728	.	.
chr1	88008031	88008530	chr1	88472195	88472694	Usp40|chr1:88472195-88472694	0.110224217546754	.	.
chr1	88008031	88008530	chr1	88478160	88478659	Usp40|chr1:88478160-88478659	0.0733100075214757	.	.
chr1	88134367	88134866	chr1	87764672	87765171	Ugt1a6a|chr1:87764672-87765171	0.0797338227851055	.	.
chr1	88134367	88134866	chr1	87848618	87849117	Ugt1a6a|chr1:87848618-87849117	0.186109068993225	.	.
chr1	88134367	88134866	chr1	87849257	87849756	Ugt1a6a|chr1:87849257-87849756	0.124626386584498	.	.
chr1	88134367	88134866	chr1	87913212	87913711	Ugt1a6a|chr1:87913212-87913711	0.0866174361009934	.	.
chr1	88134367	88134866	chr1	87988367	87988866	Ugt1a6a|chr1:87988367-87988866	0.219751335266959	.	.
chr1	88134367	88134866	chr1	88000014	88000513	Ugt1a6a|chr1:88000014-88000513	0.112041916683983	.	.
chr1	88134367	88134866	chr1	88155560	88156059	Ugt1a6a|chr1:88155560-88156059	0.0907765065999201	.	.
chr1	88134367	88134866	chr1	88177696	88178195	Ugt1a6a|chr1:88177696-88178195	0.0843939118410337	.	.
chr1	88134367	88134866	chr1	88177696	88178195	Ugt1a6a|chr1:88177696-88178195	0.0843939118410338	.	.
chr1	88134367	88134866	chr1	88345509	88346008	Ugt1a6a|chr1:88345509-88346008	0.0790055843514798	.	.
chr1	88134367	88134866	chr1	88437116	88437615	Ugt1a6a|chr1:88437116-88437615	0.100246369857365	.	.
chr1	88134367	88134866	chr1	88437694	88438193	Ugt1a6a|chr1:88437694-88438193	0.282210404503137	.	.
chr1	88205505	88206004	chr1	87848618	87849117	Dnajb3|chr1:87848618-87849117	0.0843225843975389	.	.
chr1	88205505	88206004	chr1	87849257	87849756	Dnajb3|chr1:87849257-87849756	0.154680960408893	.	.
chr1	88205505	88206004	chr1	87925537	87926036	Dnajb3|chr1:87925537-87926036	0.0953687005203378	.	.
chr1	88205505	88206004	chr1	88000014	88000513	Dnajb3|chr1:88000014-88000513	0.1275092339963	.	.
chr1	88205505	88206004	chr1	88004899	88005398	Dnajb3|chr1:88004899-88005398	0.105656373573969	.	.
chr1	88205505	88206004	chr1	88128000	88128499	Dnajb3|chr1:88128000-88128499	0.132488569387529	.	.
chr1	88205505	88206004	chr1	88155560	88156059	Dnajb3|chr1:88155560-88156059	0.162906256371192	.	.
chr1	88205505	88206004	chr1	88177696	88178195	Dnajb3|chr1:88177696-88178195	0.0754313221960402	.	.
chr1	88205505	88206004	chr1	88437116	88437615	Dnajb3|chr1:88437116-88437615	0.0913838337949534	.	.
chr1	88205505	88206004	chr1	88437694	88438193	Dnajb3|chr1:88437694-88438193	0.159822049272444	.	.
chr1	88277410	88277909	chr1	88318505	88319004	Hjurp|chr1:88318505-88319004	0.0837283667429232	.	.
chr1	88277410	88277909	chr1	88318505	88319004	Trpm8|chr1:88318505-88319004	0.0837283667429232	.	.
chr1	88277410	88277909	chr1	88320520	88321019	Hjurp|chr1:88320520-88321019	0.212325050079333	.	.
chr1	88277410	88277909	chr1	88320520	88321019	Trpm8|chr1:88320520-88321019	0.212325050079333	.	.
chr1	88277410	88277909	chr1	88357393	88357892	Hjurp|chr1:88357393-88357892	0.134361515049277	.	.
chr1	88277410	88277909	chr1	88357393	88357892	Trpm8|chr1:88357393-88357892	0.134361515049277	.	.
chr1	88277410	88277909	chr1	88450659	88451158	Hjurp|chr1:88450659-88451158	0.264196516760541	.	.
chr1	88277410	88277909	chr1	88450659	88451158	Trpm8|chr1:88450659-88451158	0.264196516760541	.	.
chr1	88277410	88277909	chr1	88461073	88461572	Hjurp|chr1:88461073-88461572	0.150561068670834	.	.
chr1	88277410	88277909	chr1	88461073	88461572	Trpm8|chr1:88461073-88461572	0.150561068670834	.	.
chr1	88277410	88277909	chr1	88466916	88467415	Hjurp|chr1:88466916-88467415	0.107621382875181	.	.
chr1	88277410	88277909	chr1	88466916	88467415	Trpm8|chr1:88466916-88467415	0.107621382875181	.	.
chr1	88277410	88277909	chr1	88472195	88472694	Hjurp|chr1:88472195-88472694	0.23475957022963	.	.
chr1	88277410	88277909	chr1	88472195	88472694	Trpm8|chr1:88472195-88472694	0.23475957022963	.	.
chr1	88463197	88463696	chr1	88337745	88338244	Gm29538|chr1:88337745-88338244	0.131114769683209	.	.
chr1	88463197	88463696	chr1	88472195	88472694	Gm29538|chr1:88472195-88472694	0.185652797236821	.	.
chr1	93305687	93306186	chr1	93358833	93359332	Gm28535|chr1:93358833-93359332	0.103420552703064	.	.
chr1	93305687	93306186	chr1	93358833	93359332	Mterf4|chr1:93358833-93359332	0.103420552703064	.	.
chr1	93305687	93306186	chr1	93360891	93361390	Gm28535|chr1:93360891-93361390	0.0835269574828716	.	.
chr1	93305687	93306186	chr1	93360891	93361390	Mterf4|chr1:93360891-93361390	0.0835269574828716	.	.
chr1	93305687	93306186	chr1	93366135	93366634	Gm28535|chr1:93366135-93366634	0.233301104679197	.	.
chr1	93305687	93306186	chr1	93366135	93366634	Mterf4|chr1:93366135-93366634	0.233301104679197	.	.
chr1	93305687	93306186	chr1	93401523	93402022	Gm28535|chr1:93401523-93402022	0.0806551880896949	.	.
chr1	93305687	93306186	chr1	93401523	93402022	Mterf4|chr1:93401523-93402022	0.0806551880896949	.	.
chr1	93305687	93306186	chr1	93546570	93547069	Gm28535|chr1:93546570-93547069	0.113416020841775	.	.
chr1	93305687	93306186	chr1	93546570	93547069	Mterf4|chr1:93546570-93547069	0.113416020841775	.	.
chr1	93342619	93343118	chr1	93347074	93347573	Pask|chr1:93347074-93347573	0.083046431679012	.	.
chr1	93342619	93343118	chr1	93347074	93347573	Ppp1r7|chr1:93347074-93347573	0.083046431679012	.	.
chr1	93342619	93343118	chr1	93366135	93366634	Pask|chr1:93366135-93366634	0.0937504389680006	.	.
chr1	93342619	93343118	chr1	93366135	93366634	Ppp1r7|chr1:93366135-93366634	0.0937504389680006	.	.
chr1	93343358	93343857	chr1	93347074	93347573	Pask|chr1:93347074-93347573	0.0807466532465059	.	.
chr1	93343358	93343857	chr1	93347074	93347573	Ppp1r7|chr1:93347074-93347573	0.0807466532465059	.	.
chr1	93343358	93343857	chr1	93366135	93366634	Pask|chr1:93366135-93366634	0.124453859405065	.	.
chr1	93343358	93343857	chr1	93366135	93366634	Ppp1r7|chr1:93366135-93366634	0.124453859405065	.	.
chr1	93478107	93478606	chr1	93367189	93367688	Hdlbp|chr1:93367189-93367688	0.16764928342087	.	.
chr1	93478107	93478606	chr1	93367189	93367688	Sept2|chr1:93367189-93367688	0.16764928342087	.	.
chr1	93478107	93478606	chr1	93668682	93669181	Hdlbp|chr1:93668682-93669181	0.204609855505445	.	.
chr1	93478107	93478606	chr1	93668682	93669181	Sept2|chr1:93668682-93669181	0.204609855505445	.	.
chr1	93478107	93478606	chr1	93718342	93718841	Hdlbp|chr1:93718342-93718841	0.141785583769047	.	.
chr1	93478107	93478606	chr1	93718342	93718841	Hdlbp|chr1:93718342-93718841	0.141785583769048	.	.
chr1	93478107	93478606	chr1	93718342	93718841	Sept2|chr1:93718342-93718841	0.141785583769047	.	.
chr1	93478107	93478606	chr1	93718342	93718841	Sept2|chr1:93718342-93718841	0.141785583769048	.	.
chr1	93478622	93479121	chr1	93367189	93367688	Hdlbp|chr1:93367189-93367688	0.10330644382289	.	.
chr1	93478622	93479121	chr1	93367189	93367688	Sept2|chr1:93367189-93367688	0.10330644382289	.	.
chr1	93478622	93479121	chr1	93740606	93741105	Hdlbp|chr1:93740606-93741105	0.0831573120260758	.	.
chr1	93478622	93479121	chr1	93740606	93741105	Sept2|chr1:93740606-93741105	0.0831573120260758	.	.
chr1	93511801	93512300	chr1	93347074	93347573	Farp2|chr1:93347074-93347573	0.0961433083275696	.	.
chr1	93511801	93512300	chr1	93727334	93727833	Farp2|chr1:93727334-93727833	0.0821538712617725	.	.
chr1	93634975	93635474	chr1	93272407	93272906	Gm28536|chr1:93272407-93272906	0.074388422838577	.	.
chr1	93634975	93635474	chr1	93347074	93347573	Gm28536|chr1:93347074-93347573	0.114229880265924	.	.
chr1	93634975	93635474	chr1	93560595	93561094	Gm28536|chr1:93560595-93561094	0.193001218244467	.	.
chr1	93634975	93635474	chr1	93668682	93669181	Gm28536|chr1:93668682-93669181	0.127965713621162	.	.
chr1	93634975	93635474	chr1	93718342	93718841	Gm28536|chr1:93718342-93718841	0.135168428641541	.	.
chr1	93635550	93636049	chr1	93560595	93561094	Gm28536|chr1:93560595-93561094	0.0922778741465781	.	.
chr1	93635550	93636049	chr1	93560595	93561094	Gm28536|chr1:93560595-93561094	0.0922778741465782	.	.
chr1	93635550	93636049	chr1	93668682	93669181	Gm28536|chr1:93668682-93669181	0.134414709755236	.	.
chr1	93685241	93685740	chr1	93347074	93347573	Bok|chr1:93347074-93347573	0.212015836476863	.	.
chr1	93685241	93685740	chr1	93349690	93350189	Bok|chr1:93349690-93350189	0.0882468968507251	.	.
chr1	93685241	93685740	chr1	93506953	93507452	Bok|chr1:93506953-93507452	0.0739419651268736	.	.
chr1	93685241	93685740	chr1	93546570	93547069	Bok|chr1:93546570-93547069	0.0744657530318005	.	.
chr1	93685241	93685740	chr1	93577026	93577525	Bok|chr1:93577026-93577525	0.0808839105557193	.	.
chr1	93685241	93685740	chr1	93577810	93578309	Bok|chr1:93577810-93578309	0.126919326204182	.	.
chr1	93685241	93685740	chr1	93691752	93692251	Bok|chr1:93691752-93692251	0.089072218059462	.	.
chr1	93685241	93685740	chr1	93768621	93769120	Bok|chr1:93768621-93769120	0.11773991912167	.	.
chr1	93686360	93686859	chr1	93401523	93402022	Bok|chr1:93401523-93402022	0.102939067640968	.	.
chr1	93686360	93686859	chr1	93506953	93507452	Bok|chr1:93506953-93507452	0.131569557232263	.	.
chr1	93686360	93686859	chr1	93546570	93547069	Bok|chr1:93546570-93547069	0.111712448074741	.	.
chr1	93686360	93686859	chr1	93577026	93577525	Bok|chr1:93577026-93577525	0.239937695482612	.	.
chr1	93686360	93686859	chr1	93577810	93578309	Bok|chr1:93577810-93578309	0.145503160548924	.	.
chr1	93686360	93686859	chr1	93678321	93678820	Bok|chr1:93678321-93678820	0.166152521194911	.	.
chr1	93686360	93686859	chr1	93691752	93692251	Bok|chr1:93691752-93692251	0.0752707113130855	.	.
chr1	93686360	93686859	chr1	93721474	93721973	Bok|chr1:93721474-93721973	0.072607930261073	.	.
chr1	93686360	93686859	chr1	93768621	93769120	Bok|chr1:93768621-93769120	0.0736391817929977	.	.
chr1	93731754	93732253	chr1	93347074	93347573	Gm10550|chr1:93347074-93347573	0.085296176135103	.	.
chr1	93731754	93732253	chr1	93348890	93349389	Gm10550|chr1:93348890-93349389	0.115168920388487	.	.
chr1	93731754	93732253	chr1	93366135	93366634	Gm10550|chr1:93366135-93366634	0.112969885733727	.	.
chr1	93731754	93732253	chr1	93444675	93445174	Gm10550|chr1:93444675-93445174	0.105032281058957	.	.
chr1	93731754	93732253	chr1	93537700	93538199	Gm10550|chr1:93537700-93538199	0.0875496144429711	.	.
chr1	93731754	93732253	chr1	93546570	93547069	Gm10550|chr1:93546570-93547069	0.102273409936065	.	.
chr1	93731754	93732253	chr1	93577026	93577525	Gm10550|chr1:93577026-93577525	0.230391493740947	.	.
chr1	93731754	93732253	chr1	93768621	93769120	Gm10550|chr1:93768621-93769120	0.0734472500441451	.	.
chr1	93754078	93754577	chr1	93678321	93678820	Thap4|chr1:93678321-93678820	0.107863283826149	.	.
chr1	93754617	93755116	chr1	93560595	93561094	Thap4|chr1:93560595-93561094	0.128362840534503	.	.
chr1	93754617	93755116	chr1	94027601	94028100	Thap4|chr1:94027601-94028100	0.155277713985016	.	.
chr1	93754617	93755116	chr1	94035198	94035697	Thap4|chr1:94035198-94035697	0.105445227991342	.	.
chr1	93754617	93755116	chr1	94139409	94139908	Thap4|chr1:94139409-94139908	0.0871317862297094	.	.
chr1	93754617	93755116	chr1	94147120	94147619	Thap4|chr1:94147120-94147619	0.0936676854261054	.	.
chr1	93801756	93802255	chr1	93506953	93507452	Dtymk|chr1:93506953-93507452	0.122939604548663	.	.
chr1	93801756	93802255	chr1	93577810	93578309	Dtymk|chr1:93577810-93578309	0.0775024571740127	.	.
chr1	93801756	93802255	chr1	93577810	93578309	Dtymk|chr1:93577810-93578309	0.0775024571740128	.	.
chr1	93803720	93804219	chr1	93506953	93507452	Ing5|chr1:93506953-93507452	0.184372539723056	.	.
chr1	93803720	93804219	chr1	93546570	93547069	Ing5|chr1:93546570-93547069	0.110703892891438	.	.
chr1	93803720	93804219	chr1	93668682	93669181	Ing5|chr1:93668682-93669181	0.0972785465136371	.	.
chr1	93803720	93804219	chr1	93740606	93741105	Ing5|chr1:93740606-93741105	0.0749327880156506	.	.
chr1	93803720	93804219	chr1	93768621	93769120	Ing5|chr1:93768621-93769120	0.0795635303839085	.	.
chr1	93803720	93804219	chr1	94027601	94028100	Ing5|chr1:94027601-94028100	0.0723767675710679	.	.
chr1	93825281	93825780	chr1	93506953	93507452	D2hgdh|chr1:93506953-93507452	0.090905999790305	.	.
chr1	93825281	93825780	chr1	93560595	93561094	D2hgdh|chr1:93560595-93561094	0.0935606422618736	.	.
chr1	93825281	93825780	chr1	93577026	93577525	D2hgdh|chr1:93577026-93577525	0.114904667878305	.	.
chr1	93825281	93825780	chr1	93721474	93721973	D2hgdh|chr1:93721474-93721973	0.121938566124906	.	.
chr1	93825281	93825780	chr1	93777185	93777684	D2hgdh|chr1:93777185-93777684	0.11189146694414	.	.
chr1	93825281	93825780	chr1	94035198	94035697	D2hgdh|chr1:94035198-94035697	0.125223867213054	.	.
chr1	93825281	93825780	chr1	94079039	94079538	D2hgdh|chr1:94079039-94079538	0.133940749368441	.	.
chr1	94795859	94796358	chr1	94660412	94660911	4930440C22Rik|chr1:94660412-94660911	0.124562979593353	.	.
chr1	94795859	94796358	chr1	94864870	94865369	4930440C22Rik|chr1:94864870-94865369	0.167355439671221	.	.
chr1	95313333	95313832	chr1	95262236	95262735	Fam174a|chr1:95262236-95262735	0.0849898961406613	.	.
chr1	95313333	95313832	chr1	95637811	95638310	Fam174a|chr1:95637811-95638310	0.0761022972019805	.	.
chr1	95313851	95314350	chr1	95262236	95262735	Fam174a|chr1:95262236-95262735	0.13251176680247	.	.
chr1	95313851	95314350	chr1	95289603	95290102	Fam174a|chr1:95289603-95290102	0.156187657591059	.	.
chr1	95313851	95314350	chr1	95428779	95429278	Fam174a|chr1:95428779-95429278	0.102786050100815	.	.
chr1	95313851	95314350	chr1	95519443	95519942	Fam174a|chr1:95519443-95519942	0.0754637887108314	.	.
chr1	95313851	95314350	chr1	95520004	95520503	Fam174a|chr1:95520004-95520503	0.10902929253431	.	.
chr1	95667416	95667915	chr1	95262236	95262735	St8sia4|chr1:95262236-95262735	0.0890486011229681	.	.
chr1	95667416	95667915	chr1	95263807	95264306	St8sia4|chr1:95263807-95264306	0.0831122603148467	.	.
chr1	95667416	95667915	chr1	95424881	95425380	St8sia4|chr1:95424881-95425380	0.114266268242576	.	.
chr1	95667416	95667915	chr1	95428779	95429278	St8sia4|chr1:95428779-95429278	0.0879611113407144	.	.
chr1	95667416	95667915	chr1	95428779	95429278	St8sia4|chr1:95428779-95429278	0.0879611113407145	.	.
chr1	95667921	95668420	chr1	95262236	95262735	St8sia4|chr1:95262236-95262735	0.225988976204013	.	.
chr1	95667921	95668420	chr1	95398195	95398694	St8sia4|chr1:95398195-95398694	0.128973249123979	.	.
chr1	95667921	95668420	chr1	95466998	95467497	St8sia4|chr1:95466998-95467497	0.1198677264134	.	.
chr1	95667921	95668420	chr1	95587203	95587702	St8sia4|chr1:95587203-95587702	0.185577414382497	.	.
chr1	96871948	96872447	chr1	96501641	96502140	Slco4c1|chr1:96501641-96502140	0.157771847019243	.	.
chr1	96871948	96872447	chr1	96660400	96660899	Slco4c1|chr1:96660400-96660899	0.0980298065947831	.	.
chr1	96871948	96872447	chr1	96693239	96693738	Slco4c1|chr1:96693239-96693738	0.136008371091244	.	.
chr1	96871948	96872447	chr1	96713928	96714427	Slco4c1|chr1:96713928-96714427	0.154842427735185	.	.
chr1	96871948	96872447	chr1	96805211	96805710	Slco4c1|chr1:96805211-96805710	0.11135430877034	.	.
chr1	96871948	96872447	chr1	96857473	96857972	Slco4c1|chr1:96857473-96857972	0.319824338195447	.	.
chr1	96871948	96872447	chr1	96924452	96924951	Slco4c1|chr1:96924452-96924951	0.220894921995058	.	.
chr1	96871948	96872447	chr1	96965254	96965753	Slco4c1|chr1:96965254-96965753	0.100845327044112	.	.
chr1	97661204	97661703	chr1	97312258	97312757	D1Ertd622e|chr1:97312258-97312757	0.0847980139738296	.	.
chr1	97661204	97661703	chr1	97440706	97441205	D1Ertd622e|chr1:97440706-97441205	0.129989903676502	.	.
chr1	97661204	97661703	chr1	97540647	97541146	D1Ertd622e|chr1:97540647-97541146	0.195853822756631	.	.
chr1	97661204	97661703	chr1	97729882	97730381	D1Ertd622e|chr1:97729882-97730381	0.209163935864694	.	.
chr1	97661800	97662299	chr1	97440706	97441205	D1Ertd622e|chr1:97440706-97441205	0.222110891423553	.	.
chr1	97661800	97662299	chr1	97540647	97541146	D1Ertd622e|chr1:97540647-97541146	0.117471921663929	.	.
chr1	97661800	97662299	chr1	97649383	97649882	D1Ertd622e|chr1:97649383-97649882	0.113043793453146	.	.
chr1	97661800	97662299	chr1	97660435	97660934	D1Ertd622e|chr1:97660435-97660934	0.129273954442922	.	.
chr1	97661800	97662299	chr1	97729882	97730381	D1Ertd622e|chr1:97729882-97730381	0.128020872216536	.	.
chr1	98094805	98095304	chr1	98002767	98003266	Pam|chr1:98002767-98003266	0.0847224737632738	.	.
chr1	98094805	98095304	chr1	98042386	98042885	Pam|chr1:98042386-98042885	0.127469860034734	.	.
chr1	98094805	98095304	chr1	98047553	98048052	Pam|chr1:98047553-98048052	0.117980584044607	.	.
chr1	98094805	98095304	chr1	98056107	98056606	Pam|chr1:98056107-98056606	0.0751725750817427	.	.
chr1	98094805	98095304	chr1	98162266	98162765	Pam|chr1:98162266-98162765	0.0836653418581606	.	.
chr1	98094805	98095304	chr1	98162794	98163293	Pam|chr1:98162794-98163293	0.218175436612363	.	.
chr1	98094805	98095304	chr1	98180450	98180949	Pam|chr1:98180450-98180949	0.0781622156162518	.	.
chr1	98094805	98095304	chr1	98190086	98190585	Pam|chr1:98190086-98190585	0.121264882363939	.	.
chr1	98094805	98095304	chr1	98192708	98193207	Pam|chr1:98192708-98193207	0.15589681984164	.	.
chr1	98094805	98095304	chr1	98302528	98303027	Pam|chr1:98302528-98303027	0.0903147728865989	.	.
chr1	98094805	98095304	chr1	98303055	98303554	Pam|chr1:98303055-98303554	0.147524245236157	.	.
chr1	98094805	98095304	chr1	98349951	98350450	Pam|chr1:98349951-98350450	0.075076259007264	.	.
chr1	98094805	98095304	chr1	98406635	98407134	Pam|chr1:98406635-98407134	0.145436618945393	.	.
chr1	98095430	98095929	chr1	98042386	98042885	Pam|chr1:98042386-98042885	0.10987716416956	.	.
chr1	98095430	98095929	chr1	98047553	98048052	Pam|chr1:98047553-98048052	0.153830054261946	.	.
chr1	98095430	98095929	chr1	98078407	98078906	Pam|chr1:98078407-98078906	0.102820836954817	.	.
chr1	98095430	98095929	chr1	98153196	98153695	Pam|chr1:98153196-98153695	0.0722619509554842	.	.
chr1	98095430	98095929	chr1	98180450	98180949	Pam|chr1:98180450-98180949	0.165058224887279	.	.
chr1	98095430	98095929	chr1	98190086	98190585	Pam|chr1:98190086-98190585	0.201538681513242	.	.
chr1	98095430	98095929	chr1	98192708	98193207	Pam|chr1:98192708-98193207	0.13731539686261	.	.
chr1	98095430	98095929	chr1	98281356	98281855	Pam|chr1:98281356-98281855	0.0917740345343843	.	.
chr1	98095430	98095929	chr1	98302528	98303027	Pam|chr1:98302528-98303027	0.0833485159470471	.	.
chr1	98095430	98095929	chr1	98303055	98303554	Pam|chr1:98303055-98303554	0.19028579478601	.	.
chr1	98095430	98095929	chr1	98406635	98407134	Pam|chr1:98406635-98407134	0.10641770665151	.	.
chr1	98131926	98132425	chr1	98042386	98042885	1810006J02Rik|chr1:98042386-98042885	0.286327313706068	.	.
chr1	98131926	98132425	chr1	98047553	98048052	1810006J02Rik|chr1:98047553-98048052	0.161034000743669	.	.
chr1	98131926	98132425	chr1	98056107	98056606	1810006J02Rik|chr1:98056107-98056606	0.2043227701036	.	.
chr1	98131926	98132425	chr1	98078407	98078906	1810006J02Rik|chr1:98078407-98078906	0.104182090274272	.	.
chr1	98131926	98132425	chr1	98180450	98180949	1810006J02Rik|chr1:98180450-98180949	0.150732779241647	.	.
chr1	98131926	98132425	chr1	98192708	98193207	1810006J02Rik|chr1:98192708-98193207	0.0920899620163463	.	.
chr1	98131926	98132425	chr1	98192708	98193207	1810006J02Rik|chr1:98192708-98193207	0.0920899620163464	.	.
chr1	98131926	98132425	chr1	98302528	98303027	1810006J02Rik|chr1:98302528-98303027	0.0891355074067073	.	.
chr1	98131926	98132425	chr1	98303055	98303554	1810006J02Rik|chr1:98303055-98303554	0.0980507012844463	.	.
chr1	98131926	98132425	chr1	98457479	98457978	1810006J02Rik|chr1:98457479-98457978	0.105068075576657	.	.
chr1	98173889	98174388	chr1	98002767	98003266	Gm29461|chr1:98002767-98003266	0.170579626307247	.	.
chr1	98173889	98174388	chr1	98011663	98012162	Gm29461|chr1:98011663-98012162	0.112490417513216	.	.
chr1	98173889	98174388	chr1	98056107	98056606	Gm29461|chr1:98056107-98056606	0.219853458555845	.	.
chr1	98173889	98174388	chr1	98153196	98153695	Gm29461|chr1:98153196-98153695	0.0900364666267774	.	.
chr1	98173889	98174388	chr1	98281356	98281855	Gm29461|chr1:98281356-98281855	0.0902665885727861	.	.
chr1	98173889	98174388	chr1	98281356	98281855	Gm29461|chr1:98281356-98281855	0.0902665885727862	.	.
chr1	98173889	98174388	chr1	98302528	98303027	Gm29461|chr1:98302528-98303027	0.103674431558976	.	.
chr1	98173889	98174388	chr1	98304289	98304788	Gm29461|chr1:98304289-98304788	0.117017470717491	.	.
chr1	98173889	98174388	chr1	98406635	98407134	Gm29461|chr1:98406635-98407134	0.0886515409966079	.	.
chr1	98173889	98174388	chr1	98457479	98457978	Gm29461|chr1:98457479-98457978	0.213878178178219	.	.
chr1	99772082	99772581	chr1	99499551	99500050	Cntnap5b|chr1:99499551-99500050	0.139068795599283	.	.
chr1	99772082	99772581	chr1	99602207	99602706	Cntnap5b|chr1:99602207-99602706	0.0836139905117056	.	.
chr1	99772082	99772581	chr1	99774058	99774557	Cntnap5b|chr1:99774058-99774557	0.250153291204809	.	.
chr1	99772082	99772581	chr1	99813731	99814230	Cntnap5b|chr1:99813731-99814230	0.125331122283142	.	.
chr1	99772082	99772581	chr1	99874729	99875228	Cntnap5b|chr1:99874729-99875228	0.0908387989853082	.	.
chr1	99772082	99772581	chr1	99908451	99908950	Cntnap5b|chr1:99908451-99908950	0.209179751836038	.	.
chr1	99772082	99772581	chr1	99959363	99959862	Cntnap5b|chr1:99959363-99959862	0.115153311201191	.	.
chr1	99772082	99772581	chr1	99970151	99970650	Cntnap5b|chr1:99970151-99970650	0.102765358436854	.	.
chr1	99772082	99772581	chr1	99970680	99971179	Cntnap5b|chr1:99970680-99971179	0.198753840040519	.	.
chr1	99772082	99772581	chr1	99977158	99977657	Cntnap5b|chr1:99977158-99977657	0.138153928307665	.	.
chr1	99772082	99772581	chr1	99996462	99996961	Cntnap5b|chr1:99996462-99996961	0.189334822290276	.	.
chr1	99772850	99773349	chr1	99774058	99774557	Cntnap5b|chr1:99774058-99774557	0.220922502079142	.	.
chr1	99772850	99773349	chr1	99813731	99814230	Cntnap5b|chr1:99813731-99814230	0.103183113847934	.	.
chr1	99772850	99773349	chr1	99874195	99874694	Cntnap5b|chr1:99874195-99874694	0.212729675496846	.	.
chr1	99772850	99773349	chr1	99874729	99875228	Cntnap5b|chr1:99874729-99875228	0.165158602287597	.	.
chr1	99772850	99773349	chr1	99907695	99908194	Cntnap5b|chr1:99907695-99908194	0.129671753132441	.	.
chr1	99772850	99773349	chr1	99908451	99908950	Cntnap5b|chr1:99908451-99908950	0.133135167880399	.	.
chr1	99772850	99773349	chr1	99913033	99913532	Cntnap5b|chr1:99913033-99913532	0.164890786675246	.	.
chr1	99772850	99773349	chr1	99959363	99959862	Cntnap5b|chr1:99959363-99959862	0.0793416845590248	.	.
chr1	99772850	99773349	chr1	99970151	99970650	Cntnap5b|chr1:99970151-99970650	0.0921295048602432	.	.
chr1	99772850	99773349	chr1	99970680	99971179	Cntnap5b|chr1:99970680-99971179	0.181717819783201	.	.
chr1	99772850	99773349	chr1	99977158	99977657	Cntnap5b|chr1:99977158-99977657	0.114110236768779	.	.
chr1	105663536	105664035	chr1	105505276	105505775	Pign|chr1:105505276-105505775	0.179300154712267	.	.
chr1	105663536	105664035	chr1	105505276	105505775	Relch|chr1:105505276-105505775	0.179300154712267	.	.
chr1	105663536	105664035	chr1	105603953	105604452	Pign|chr1:105603953-105604452	0.0894496979908214	.	.
chr1	105663536	105664035	chr1	105603953	105604452	Pign|chr1:105603953-105604452	0.0894496979908215	.	.
chr1	105663536	105664035	chr1	105603953	105604452	Relch|chr1:105603953-105604452	0.0894496979908214	.	.
chr1	105663536	105664035	chr1	105603953	105604452	Relch|chr1:105603953-105604452	0.0894496979908215	.	.
chr1	105663536	105664035	chr1	105840729	105841228	Pign|chr1:105840729-105841228	0.176009130555295	.	.
chr1	105663536	105664035	chr1	105840729	105841228	Relch|chr1:105840729-105841228	0.176009130555295	.	.
chr1	105663536	105664035	chr1	105881427	105881926	Pign|chr1:105881427-105881926	0.082931639833948	.	.
chr1	105663536	105664035	chr1	105881427	105881926	Pign|chr1:105881427-105881926	0.0829316398339481	.	.
chr1	105663536	105664035	chr1	105881427	105881926	Relch|chr1:105881427-105881926	0.082931639833948	.	.
chr1	105663536	105664035	chr1	105881427	105881926	Relch|chr1:105881427-105881926	0.0829316398339481	.	.
chr1	105663536	105664035	chr1	105881971	105882470	Pign|chr1:105881971-105882470	0.0961078693695286	.	.
chr1	105663536	105664035	chr1	105881971	105882470	Relch|chr1:105881971-105882470	0.0961078693695286	.	.
chr1	105780395	105780894	chr1	105623930	105624429	Tnfrsf11a|chr1:105623930-105624429	0.112969514184944	.	.
chr1	105780395	105780894	chr1	105799882	105800381	Tnfrsf11a|chr1:105799882-105800381	0.144278345186039	.	.
chr1	105780395	105780894	chr1	105801815	105802314	Tnfrsf11a|chr1:105801815-105802314	0.0978667558622272	.	.
chr1	105780395	105780894	chr1	105832752	105833251	Tnfrsf11a|chr1:105832752-105833251	0.101599476288691	.	.
chr1	105780395	105780894	chr1	105881971	105882470	Tnfrsf11a|chr1:105881971-105882470	0.0930838023906168	.	.
chr1	105781032	105781531	chr1	105798997	105799496	Tnfrsf11a|chr1:105798997-105799496	0.103962511253588	.	.
chr1	105781032	105781531	chr1	105980693	105981192	Tnfrsf11a|chr1:105980693-105981192	0.0728089679553189	.	.
chr1	105990273	105990772	chr1	105505276	105505775	Gm7160|chr1:105505276-105505775	0.186776826118908	.	.
chr1	105990273	105990772	chr1	105505276	105505775	Zcchc2|chr1:105505276-105505775	0.186776826118908	.	.
chr1	105990273	105990772	chr1	105623930	105624429	Gm7160|chr1:105623930-105624429	0.0803066811572078	.	.
chr1	105990273	105990772	chr1	105623930	105624429	Zcchc2|chr1:105623930-105624429	0.0803066811572078	.	.
chr1	105990273	105990772	chr1	105840729	105841228	Gm7160|chr1:105840729-105841228	0.089553170957661	.	.
chr1	105990273	105990772	chr1	105840729	105841228	Zcchc2|chr1:105840729-105841228	0.089553170957661	.	.
chr1	105990273	105990772	chr1	105844184	105844683	Gm7160|chr1:105844184-105844683	0.0790801966118295	.	.
chr1	105990273	105990772	chr1	105844184	105844683	Zcchc2|chr1:105844184-105844683	0.0790801966118295	.	.
chr1	105990273	105990772	chr1	105881427	105881926	Gm7160|chr1:105881427-105881926	0.164026798816424	.	.
chr1	105990273	105990772	chr1	105881427	105881926	Zcchc2|chr1:105881427-105881926	0.164026798816424	.	.
chr1	105990273	105990772	chr1	105881971	105882470	Gm7160|chr1:105881971-105882470	0.131827194209408	.	.
chr1	105990273	105990772	chr1	105881971	105882470	Zcchc2|chr1:105881971-105882470	0.131827194209408	.	.
chr1	105990273	105990772	chr1	105999656	106000155	Gm7160|chr1:105999656-106000155	0.235603146003543	.	.
chr1	105990273	105990772	chr1	105999656	106000155	Zcchc2|chr1:105999656-106000155	0.235603146003543	.	.
chr1	105991031	105991530	chr1	105757529	105758028	Gm7160|chr1:105757529-105758028	0.0792519128332693	.	.
chr1	105991031	105991530	chr1	105757529	105758028	Zcchc2|chr1:105757529-105758028	0.0792519128332693	.	.
chr1	105991031	105991530	chr1	105799882	105800381	Gm7160|chr1:105799882-105800381	0.0823882432629506	.	.
chr1	105991031	105991530	chr1	105799882	105800381	Zcchc2|chr1:105799882-105800381	0.0823882432629506	.	.
chr1	105991031	105991530	chr1	105801123	105801622	Gm7160|chr1:105801123-105801622	0.0737501343260601	.	.
chr1	105991031	105991530	chr1	105801123	105801622	Zcchc2|chr1:105801123-105801622	0.0737501343260601	.	.
chr1	105991031	105991530	chr1	105881427	105881926	Gm7160|chr1:105881427-105881926	0.102489671330688	.	.
chr1	105991031	105991530	chr1	105881427	105881926	Zcchc2|chr1:105881427-105881926	0.102489671330688	.	.
chr1	105991031	105991530	chr1	105881971	105882470	Gm7160|chr1:105881971-105882470	0.0727286679042584	.	.
chr1	105991031	105991530	chr1	105881971	105882470	Zcchc2|chr1:105881971-105882470	0.0727286679042584	.	.
chr1	106759529	106760028	chr1	106818348	106818847	Kdsr|chr1:106818348-106818847	0.090428177165213	.	.
chr1	106759529	106760028	chr1	106821863	106822362	Kdsr|chr1:106821863-106822362	0.120317434194428	.	.
chr1	106759529	106760028	chr1	107243170	107243669	Kdsr|chr1:107243170-107243669	0.173818446568798	.	.
chr1	106796474	106796973	chr1	107159524	107160023	Vps4b|chr1:107159524-107160023	0.130200403462191	.	.
chr1	106796474	106796973	chr1	107243170	107243669	Vps4b|chr1:107243170-107243669	0.230896178504322	.	.
chr1	107511229	107511728	chr1	107415850	107416349	Serpinb2|chr1:107415850-107416349	0.187500677745048	.	.
chr1	107511229	107511728	chr1	107562050	107562549	Serpinb2|chr1:107562050-107562549	0.0873902723105279	.	.
chr1	107511229	107511728	chr1	107712340	107712839	Serpinb2|chr1:107712340-107712839	0.107942987605658	.	.
chr1	107511229	107511728	chr1	107748656	107749155	Serpinb2|chr1:107748656-107749155	0.17402802068274	.	.
chr1	107589493	107589992	chr1	107415850	107416349	Serpinb8|chr1:107415850-107416349	0.458644265289554	.	.
chr1	107589493	107589992	chr1	107635939	107636438	Serpinb8|chr1:107635939-107636438	0.0818440584595605	.	.
chr1	107589493	107589992	chr1	107637847	107638346	Serpinb8|chr1:107637847-107638346	0.148658691858185	.	.
chr1	107589493	107589992	chr1	107712340	107712839	Serpinb8|chr1:107712340-107712839	0.257868855606243	.	.
chr1	107589493	107589992	chr1	107719236	107719735	Serpinb8|chr1:107719236-107719735	0.126550454812227	.	.
chr1	107589493	107589992	chr1	107748656	107749155	Serpinb8|chr1:107748656-107749155	0.174759268079815	.	.
chr1	107590073	107590572	chr1	107415850	107416349	Serpinb8|chr1:107415850-107416349	0.33361998599909	.	.
chr1	107590073	107590572	chr1	107637847	107638346	Serpinb8|chr1:107637847-107638346	0.102687939965881	.	.
chr1	107590073	107590572	chr1	107712340	107712839	Serpinb8|chr1:107712340-107712839	0.277598663760729	.	.
chr1	107590073	107590572	chr1	107719236	107719735	Serpinb8|chr1:107719236-107719735	0.111119766764993	.	.
chr1	107590073	107590572	chr1	107748656	107749155	Serpinb8|chr1:107748656-107749155	0.195511017148062	.	.
chr1	109982394	109982893	chr1	109516589	109517088	Cdh7|chr1:109516589-109517088	0.139387697505723	.	.
chr1	109982394	109982893	chr1	109537659	109538158	Cdh7|chr1:109537659-109538158	0.13280506465488	.	.
chr1	109982394	109982893	chr1	109538351	109538850	Cdh7|chr1:109538351-109538850	0.157994346378808	.	.
chr1	109982394	109982893	chr1	109538351	109538850	Cdh7|chr1:109538351-109538850	0.157994346378809	.	.
chr1	109982394	109982893	chr1	109893845	109894344	Cdh7|chr1:109893845-109894344	0.318374761908857	.	.
chr1	109982394	109982893	chr1	109985362	109985861	Cdh7|chr1:109985362-109985861	0.112583670715159	.	.
chr1	109982394	109982893	chr1	109998022	109998521	Cdh7|chr1:109998022-109998521	0.104448079816185	.	.
chr1	109982394	109982893	chr1	110096603	110097102	Cdh7|chr1:110096603-110097102	0.167665370452421	.	.
chr1	109982994	109983493	chr1	109516589	109517088	Cdh7|chr1:109516589-109517088	0.289615264606855	.	.
chr1	109982994	109983493	chr1	109517442	109517941	Cdh7|chr1:109517442-109517941	0.0897455527048754	.	.
chr1	109982994	109983493	chr1	109537659	109538158	Cdh7|chr1:109537659-109538158	0.127744321252374	.	.
chr1	109982994	109983493	chr1	109538351	109538850	Cdh7|chr1:109538351-109538850	0.120715942751173	.	.
chr1	109982994	109983493	chr1	109854457	109854956	Cdh7|chr1:109854457-109854956	0.124225917538873	.	.
chr1	109982994	109983493	chr1	109893845	109894344	Cdh7|chr1:109893845-109894344	0.205799417986859	.	.
chr1	109982994	109983493	chr1	109933922	109934421	Cdh7|chr1:109933922-109934421	0.192437776618748	.	.
chr1	109982994	109983493	chr1	109955951	109956450	Cdh7|chr1:109955951-109956450	0.0738832101760724	.	.
chr1	109982994	109983493	chr1	109985362	109985861	Cdh7|chr1:109985362-109985861	0.206652243104394	.	.
chr1	109982994	109983493	chr1	109998022	109998521	Cdh7|chr1:109998022-109998521	0.162810724533033	.	.
chr1	109982994	109983493	chr1	109998022	109998521	Cdh7|chr1:109998022-109998521	0.162810724533034	.	.
chr1	109982994	109983493	chr1	109998723	109999222	Cdh7|chr1:109998723-109999222	0.193387682956496	.	.
chr1	109982994	109983493	chr1	110060146	110060645	Cdh7|chr1:110060146-110060645	0.154084928524734	.	.
chr1	109982994	109983493	chr1	110096603	110097102	Cdh7|chr1:110096603-110097102	0.180250981291859	.	.
chr1	109982994	109983493	chr1	110232483	110232982	Cdh7|chr1:110232483-110232982	0.126447454023505	.	.
chr1	111864757	111865256	chr1	111634029	111634528	Dsel|chr1:111634029-111634528	0.149253239978682	.	.
chr1	111864757	111865256	chr1	112157223	112157722	Dsel|chr1:112157223-112157722	0.0822522686302524	.	.
chr1	111864757	111865256	chr1	112182827	112183326	Dsel|chr1:112182827-112183326	0.106937142734819	.	.
chr1	111864757	111865256	chr1	112193856	112194355	Dsel|chr1:112193856-112194355	0.0870724381821762	.	.
chr1	113288155	113288654	chr1	113283803	113284302	Gm28189|chr1:113283803-113284302	0.141917600086733	.	.
chr1	113288155	113288654	chr1	113372626	113373125	Gm28189|chr1:113372626-113373125	0.106045163865397	.	.
chr1	113288155	113288654	chr1	113373186	113373685	Gm28189|chr1:113373186-113373685	0.107947615707117	.	.
chr1	113288155	113288654	chr1	113438769	113439268	Gm28189|chr1:113438769-113439268	0.319430993321443	.	.
chr1	113288155	113288654	chr1	113685394	113685893	Gm28189|chr1:113685394-113685893	0.403050966226768	.	.
chr1	113963907	113964406	chr1	114013200	114013699	9330185C12Rik|chr1:114013200-114013699	0.120298551768985	.	.
chr1	115684447	115684946	chr1	115405472	115405971	Cntnap5a|chr1:115405472-115405971	0.0987288310186435	.	.
chr1	115684447	115684946	chr1	115464005	115464504	Cntnap5a|chr1:115464005-115464504	0.199922693864767	.	.
chr1	115684447	115684946	chr1	115533698	115534197	Cntnap5a|chr1:115533698-115534197	0.153183682533798	.	.
chr1	115684447	115684946	chr1	115559584	115560083	Cntnap5a|chr1:115559584-115560083	0.0859706851866614	.	.
chr1	115684447	115684946	chr1	115640684	115641183	Cntnap5a|chr1:115640684-115641183	0.103212859632234	.	.
chr1	115685264	115685763	chr1	115640684	115641183	Cntnap5a|chr1:115640684-115641183	0.0891663204639093	.	.
chr1	115685264	115685763	chr1	115673315	115673814	Cntnap5a|chr1:115673315-115673814	0.118200915052934	.	.
chr1	118310992	118311491	chr1	118003972	118004471	Tsn|chr1:118003972-118004471	0.12412144514152	.	.
chr1	118310992	118311491	chr1	118358883	118359382	Tsn|chr1:118358883-118359382	0.0759371609453076	.	.
chr1	118310992	118311491	chr1	118398754	118399253	Tsn|chr1:118398754-118399253	0.0855062657369468	.	.
chr1	118310992	118311491	chr1	118481184	118481683	Tsn|chr1:118481184-118481683	0.111489475985872	.	.
chr1	118321592	118322091	chr1	118398754	118399253	Nifk|chr1:118398754-118399253	0.136700389418409	.	.
chr1	118388537	118389036	chr1	118358883	118359382	Clasp1|chr1:118358883-118359382	0.217663510949325	.	.
chr1	118389052	118389551	chr1	118358883	118359382	Clasp1|chr1:118358883-118359382	0.117783092997956	.	.
chr1	118389052	118389551	chr1	118481738	118482237	Clasp1|chr1:118481738-118482237	0.142765607296353	.	.
chr1	118458765	118459264	chr1	118417154	118417653	2900060B14Rik|chr1:118417154-118417653	0.148782688193671	.	.
chr1	118458765	118459264	chr1	118481738	118482237	2900060B14Rik|chr1:118481738-118482237	0.0733763898594029	.	.
chr1	118459308	118459807	chr1	118003972	118004471	2900060B14Rik|chr1:118003972-118004471	0.137569312019811	.	.
chr1	120340287	120340786	chr1	120290955	120291454	C1ql2|chr1:120290955-120291454	0.128851352144119	.	.
chr1	120340287	120340786	chr1	120327602	120328101	C1ql2|chr1:120327602-120328101	0.203430169238298	.	.
chr1	120340287	120340786	chr1	120328128	120328627	C1ql2|chr1:120328128-120328627	0.260037977818328	.	.
chr1	120340287	120340786	chr1	120342313	120342812	C1ql2|chr1:120342313-120342812	0.079674944536366	.	.
chr1	120340287	120340786	chr1	120357257	120357756	C1ql2|chr1:120357257-120357756	0.169883001405133	.	.
chr1	120340287	120340786	chr1	120389666	120390165	C1ql2|chr1:120389666-120390165	0.0917312212308205	.	.
chr1	120340287	120340786	chr1	120430187	120430686	C1ql2|chr1:120430187-120430686	0.0847643985594253	.	.
chr1	120340287	120340786	chr1	120587093	120587592	C1ql2|chr1:120587093-120587592	0.0819567159663129	.	.
chr1	120340287	120340786	chr1	120587771	120588270	C1ql2|chr1:120587771-120588270	0.182187842380487	.	.
chr1	120340287	120340786	chr1	120745333	120745832	C1ql2|chr1:120745333-120745832	0.0737881040015431	.	.
chr1	120602767	120603266	chr1	120357257	120357756	En1|chr1:120357257-120357756	0.108397198324874	.	.
chr1	120602767	120603266	chr1	120363513	120364012	En1|chr1:120363513-120364012	0.0732166627269719	.	.
chr1	120602767	120603266	chr1	120389666	120390165	En1|chr1:120389666-120390165	0.109138664011947	.	.
chr1	120602767	120603266	chr1	120430187	120430686	En1|chr1:120430187-120430686	0.0751406009960922	.	.
chr1	120602767	120603266	chr1	120538173	120538672	En1|chr1:120538173-120538672	0.117384187701019	.	.
chr1	121430778	121431277	chr1	121047371	121047870	Ccdc93|chr1:121047371-121047870	0.0779886877384239	.	.
chr1	124845849	124846348	chr1	124795606	124796105	Dpp10|chr1:124795606-124796105	0.114858191903216	.	.
chr1	124845849	124846348	chr1	124799337	124799836	Dpp10|chr1:124799337-124799836	0.115558004560749	.	.
chr1	124845849	124846348	chr1	124803933	124804432	Dpp10|chr1:124803933-124804432	0.210509780231441	.	.
chr1	124845849	124846348	chr1	124830996	124831495	Dpp10|chr1:124830996-124831495	0.12770101839105	.	.
chr1	124845849	124846348	chr1	124844046	124844545	Dpp10|chr1:124844046-124844545	0.19323013972708	.	.
chr1	124845849	124846348	chr1	124896354	124896853	Dpp10|chr1:124896354-124896853	0.205932087037674	.	.
chr1	124845849	124846348	chr1	124976066	124976565	Dpp10|chr1:124976066-124976565	0.205333520793213	.	.
chr1	124845849	124846348	chr1	124982874	124983373	Dpp10|chr1:124982874-124983373	0.144480839048028	.	.
chr1	124845849	124846348	chr1	125166357	125166856	Dpp10|chr1:125166357-125166856	0.201077095565326	.	.
chr1	124845849	124846348	chr1	125223218	125223717	Dpp10|chr1:125223218-125223717	0.20959809476108	.	.
chr1	125434562	125435061	chr1	125026393	125026892	Actr3|chr1:125026393-125026892	0.145075041375599	.	.
chr1	125434562	125435061	chr1	125045183	125045682	Actr3|chr1:125045183-125045682	0.096396568387217	.	.
chr1	125434562	125435061	chr1	125253161	125253660	Actr3|chr1:125253161-125253660	0.200625495127367	.	.
chr1	125434562	125435061	chr1	125258653	125259152	Actr3|chr1:125258653-125259152	0.0809817788692459	.	.
chr1	125434562	125435061	chr1	125372763	125373262	Actr3|chr1:125372763-125373262	0.104612349101643	.	.
chr1	125434562	125435061	chr1	125386168	125386667	Actr3|chr1:125386168-125386667	0.0919817817424284	.	.
chr1	125434562	125435061	chr1	125401439	125401938	Actr3|chr1:125401439-125401938	0.135788132640445	.	.
chr1	125434562	125435061	chr1	125415360	125415859	Actr3|chr1:125415360-125415859	0.200765894736154	.	.
chr1	125434562	125435061	chr1	125461120	125461619	Actr3|chr1:125461120-125461619	0.154059638381486	.	.
chr1	125434562	125435061	chr1	125470196	125470695	Actr3|chr1:125470196-125470695	0.0969282515011177	.	.
chr1	125434562	125435061	chr1	125505008	125505507	Actr3|chr1:125505008-125505507	0.184478495495836	.	.
chr1	125434562	125435061	chr1	125505591	125506090	Actr3|chr1:125505591-125506090	0.253985045394979	.	.
chr1	125434562	125435061	chr1	125516772	125517271	Actr3|chr1:125516772-125517271	0.0835347451382349	.	.
chr1	125434562	125435061	chr1	125537779	125538278	Actr3|chr1:125537779-125538278	0.127565139568405	.	.
chr1	125434562	125435061	chr1	125575468	125575967	Actr3|chr1:125575468-125575967	0.110995907995981	.	.
chr1	125434562	125435061	chr1	125613810	125614309	Actr3|chr1:125613810-125614309	0.130911481434728	.	.
chr1	125434562	125435061	chr1	125626692	125627191	Actr3|chr1:125626692-125627191	0.12427514629368	.	.
chr1	125434562	125435061	chr1	125725196	125725695	Actr3|chr1:125725196-125725695	0.159218855123521	.	.
chr1	125434562	125435061	chr1	125729987	125730486	Actr3|chr1:125729987-125730486	0.339189862741527	.	.
chr1	125435289	125435788	chr1	125111258	125111757	Actr3|chr1:125111258-125111757	0.200425118629926	.	.
chr1	125435289	125435788	chr1	125152611	125153110	Actr3|chr1:125152611-125153110	0.182649036113459	.	.
chr1	125435289	125435788	chr1	125306956	125307455	Actr3|chr1:125306956-125307455	0.117901850633837	.	.
chr1	125435289	125435788	chr1	125402577	125403076	Actr3|chr1:125402577-125403076	0.151496627041509	.	.
chr1	125435289	125435788	chr1	125542200	125542699	Actr3|chr1:125542200-125542699	0.0868728237251312	.	.
chr1	125435289	125435788	chr1	125639307	125639806	Actr3|chr1:125639307-125639806	0.136959710530257	.	.
chr1	125435289	125435788	chr1	125639826	125640325	Actr3|chr1:125639826-125640325	0.308578246557863	.	.
chr1	125560306	125560805	chr1	125306956	125307455	Slc35f5|chr1:125306956-125307455	0.0879396605065249	.	.
chr1	125560306	125560805	chr1	125402577	125403076	Slc35f5|chr1:125402577-125403076	0.239348214717765	.	.
chr1	125560306	125560805	chr1	125542200	125542699	Slc35f5|chr1:125542200-125542699	0.0744806027914235	.	.
chr1	125560306	125560805	chr1	125606789	125607288	Slc35f5|chr1:125606789-125607288	0.121801101383255	.	.
chr1	125560306	125560805	chr1	125607368	125607867	Slc35f5|chr1:125607368-125607867	0.0919547365669919	.	.
chr1	125560306	125560805	chr1	125632458	125632957	Slc35f5|chr1:125632458-125632957	0.0962252207227923	.	.
chr1	125560306	125560805	chr1	125639307	125639806	Slc35f5|chr1:125639307-125639806	0.192388018896884	.	.
chr1	125560306	125560805	chr1	125639826	125640325	Slc35f5|chr1:125639826-125640325	0.20940496468525	.	.
chr1	125560306	125560805	chr1	125687927	125688426	Slc35f5|chr1:125687927-125688426	0.239272082883767	.	.
chr1	125560306	125560805	chr1	125738862	125739361	Slc35f5|chr1:125738862-125739361	0.101114905733765	.	.
chr1	125560306	125560805	chr1	125738862	125739361	Slc35f5|chr1:125738862-125739361	0.101114905733766	.	.
chr1	125561216	125561715	chr1	125415360	125415859	Slc35f5|chr1:125415360-125415859	0.102231027978391	.	.
chr1	125561216	125561715	chr1	125505591	125506090	Slc35f5|chr1:125505591-125506090	0.0813018507615764	.	.
chr1	125561216	125561715	chr1	125542200	125542699	Slc35f5|chr1:125542200-125542699	0.072069930275598	.	.
chr1	125676179	125676678	chr1	125526270	125526769	Gpr39|chr1:125526270-125526769	0.0759158861634107	.	.
chr1	125676179	125676678	chr1	125632458	125632957	Gpr39|chr1:125632458-125632957	0.104794158267934	.	.
chr1	125676179	125676678	chr1	125716270	125716769	Gpr39|chr1:125716270-125716769	0.084136795673917	.	.
chr1	125676179	125676678	chr1	125729987	125730486	Gpr39|chr1:125729987-125730486	0.0952711261475163	.	.
chr1	125676725	125677224	chr1	125401439	125401938	Gpr39|chr1:125401439-125401938	0.0819707523478017	.	.
chr1	125676725	125677224	chr1	125415360	125415859	Gpr39|chr1:125415360-125415859	0.0837182666455533	.	.
chr1	125676725	125677224	chr1	125454913	125455412	Gpr39|chr1:125454913-125455412	0.0750367973566344	.	.
chr1	125676725	125677224	chr1	125461120	125461619	Gpr39|chr1:125461120-125461619	0.117865247116608	.	.
chr1	125676725	125677224	chr1	125470196	125470695	Gpr39|chr1:125470196-125470695	0.170266336961761	.	.
chr1	125676725	125677224	chr1	125505008	125505507	Gpr39|chr1:125505008-125505507	0.0825753169162836	.	.
chr1	125676725	125677224	chr1	125505591	125506090	Gpr39|chr1:125505591-125506090	0.106206858399551	.	.
chr1	125676725	125677224	chr1	125516772	125517271	Gpr39|chr1:125516772-125517271	0.11796129474161	.	.
chr1	125676725	125677224	chr1	125526270	125526769	Gpr39|chr1:125526270-125526769	0.203773846863919	.	.
chr1	125676725	125677224	chr1	125575468	125575967	Gpr39|chr1:125575468-125575967	0.130494789548507	.	.
chr1	125676725	125677224	chr1	125716270	125716769	Gpr39|chr1:125716270-125716769	0.177763422487008	.	.
chr1	125676725	125677224	chr1	125725196	125725695	Gpr39|chr1:125725196-125725695	0.102967315165171	.	.
chr1	125676725	125677224	chr1	125729987	125730486	Gpr39|chr1:125729987-125730486	0.312799438073093	.	.
chr1	125676725	125677224	chr1	125738862	125739361	Gpr39|chr1:125738862-125739361	0.098810849330335	.	.
chr1	130462505	130463004	chr1	130055077	130055576	Cd55|chr1:130055077-130055576	0.0903973595366554	.	.
chr1	130462505	130463004	chr1	130055077	130055576	Gm16083|chr1:130055077-130055576	0.0903973595366554	.	.
chr1	130462505	130463004	chr1	130265253	130265752	Cd55|chr1:130265253-130265752	0.146271524361105	.	.
chr1	130462505	130463004	chr1	130265253	130265752	Gm16083|chr1:130265253-130265752	0.146271524361105	.	.
chr1	130462505	130463004	chr1	130274411	130274910	Cd55|chr1:130274411-130274910	0.110977477052651	.	.
chr1	130462505	130463004	chr1	130274411	130274910	Gm16083|chr1:130274411-130274910	0.110977477052651	.	.
chr1	130462505	130463004	chr1	130282604	130283103	Cd55|chr1:130282604-130283103	0.0860968483047806	.	.
chr1	130462505	130463004	chr1	130282604	130283103	Gm16083|chr1:130282604-130283103	0.0860968483047806	.	.
chr1	130462505	130463004	chr1	130350205	130350704	Cd55|chr1:130350205-130350704	0.137685544192514	.	.
chr1	130462505	130463004	chr1	130350205	130350704	Gm16083|chr1:130350205-130350704	0.137685544192514	.	.
chr1	130462505	130463004	chr1	130715647	130716146	Cd55|chr1:130715647-130716146	0.110276850062844	.	.
chr1	130462505	130463004	chr1	130715647	130716146	Gm16083|chr1:130715647-130716146	0.110276850062844	.	.
chr1	130717229	130717728	chr1	130576286	130576785	Yod1|chr1:130576286-130576785	0.102875060437046	.	.
chr1	130717229	130717728	chr1	130789916	130790415	Yod1|chr1:130789916-130790415	0.0962245202959308	.	.
chr1	130717229	130717728	chr1	130811295	130811794	Yod1|chr1:130811295-130811794	0.098106896679213	.	.
chr1	130717229	130717728	chr1	130878312	130878811	Yod1|chr1:130878312-130878811	0.0945169248780966	.	.
chr1	130717229	130717728	chr1	130878312	130878811	Yod1|chr1:130878312-130878811	0.0945169248780967	.	.
chr1	138191564	138192063	chr1	138147779	138148278	Gm28556|chr1:138147779-138148278	0.0932225041637004	.	.
chr1	138191564	138192063	chr1	138458123	138458622	Gm28556|chr1:138458123-138458622	0.215277148879542	.	.
chr1	139421972	139422471	chr1	139273029	139273528	Zbtb41|chr1:139273029-139273528	0.106316086596627	.	.
chr1	139421972	139422471	chr1	139435058	139435557	Zbtb41|chr1:139435058-139435557	0.13319699945511	.	.
chr1	139454477	139454976	chr1	139368610	139369109	Aspm|chr1:139368610-139369109	0.0793927387674498	.	.
chr1	139454477	139454976	chr1	139387836	139388335	Aspm|chr1:139387836-139388335	0.0888469579391785	.	.
chr1	139454477	139454976	chr1	139480150	139480649	Aspm|chr1:139480150-139480649	0.126251672593255	.	.
chr1	139454477	139454976	chr1	139481086	139481585	Aspm|chr1:139481086-139481585	0.138929329495018	.	.
chr1	139454477	139454976	chr1	139481086	139481585	Aspm|chr1:139481086-139481585	0.138929329495019	.	.
chr1	140183896	140184395	chr1	140180524	140181023	Cfh|chr1:140180524-140181023	0.133323135481927	.	.
chr1	140183896	140184395	chr1	140253810	140254309	Cfh|chr1:140253810-140254309	0.162027953971739	.	.
chr1	140183896	140184395	chr1	140328296	140328795	Cfh|chr1:140328296-140328795	0.193850177903983	.	.
chr1	140183896	140184395	chr1	140390270	140390769	Cfh|chr1:140390270-140390769	0.15708544518089	.	.
chr1	140183896	140184395	chr1	140399101	140399600	Cfh|chr1:140399101-140399600	0.110616690577307	.	.
chr1	140183896	140184395	chr1	140471594	140472093	Cfh|chr1:140471594-140472093	0.0918939236714846	.	.
chr1	140245186	140245685	chr1	140179977	140180476	Kcnt2|chr1:140179977-140180476	0.188230037596061	.	.
chr1	140245186	140245685	chr1	140180524	140181023	Kcnt2|chr1:140180524-140181023	0.126036993671534	.	.
chr1	140245186	140245685	chr1	140219928	140220427	Kcnt2|chr1:140219928-140220427	0.104424469272964	.	.
chr1	140245186	140245685	chr1	140253810	140254309	Kcnt2|chr1:140253810-140254309	0.167081599372317	.	.
chr1	140245186	140245685	chr1	140309718	140310217	Kcnt2|chr1:140309718-140310217	0.185162871970322	.	.
chr1	140245186	140245685	chr1	140370695	140371194	Kcnt2|chr1:140370695-140371194	0.144983982274554	.	.
chr1	140245186	140245685	chr1	140390270	140390769	Kcnt2|chr1:140390270-140390769	0.261133559499508	.	.
chr1	140245186	140245685	chr1	140399101	140399600	Kcnt2|chr1:140399101-140399600	0.32855508205123	.	.
chr1	140245186	140245685	chr1	140492218	140492717	Kcnt2|chr1:140492218-140492717	0.0841405013185222	.	.
chr1	140245761	140246260	chr1	140179977	140180476	Kcnt2|chr1:140179977-140180476	0.173703008383049	.	.
chr1	140245761	140246260	chr1	140180524	140181023	Kcnt2|chr1:140180524-140181023	0.0856841062760315	.	.
chr1	140245761	140246260	chr1	140253810	140254309	Kcnt2|chr1:140253810-140254309	0.104544751353459	.	.
chr1	140245761	140246260	chr1	140259261	140259760	Kcnt2|chr1:140259261-140259760	0.168273893142683	.	.
chr1	140245761	140246260	chr1	140295799	140296298	Kcnt2|chr1:140295799-140296298	0.0880703203725161	.	.
chr1	140245761	140246260	chr1	140295799	140296298	Kcnt2|chr1:140295799-140296298	0.0880703203725162	.	.
chr1	140245761	140246260	chr1	140309718	140310217	Kcnt2|chr1:140309718-140310217	0.125234682058307	.	.
chr1	140245761	140246260	chr1	140335747	140336246	Kcnt2|chr1:140335747-140336246	0.0744906350803099	.	.
chr1	140245761	140246260	chr1	140390270	140390769	Kcnt2|chr1:140390270-140390769	0.24271766684447	.	.
chr1	140245761	140246260	chr1	140399101	140399600	Kcnt2|chr1:140399101-140399600	0.307393100531974	.	.
chr1	140245761	140246260	chr1	140491695	140492194	Kcnt2|chr1:140491695-140492194	0.0896956873538462	.	.
chr1	140245761	140246260	chr1	140492218	140492717	Kcnt2|chr1:140492218-140492717	0.0909716375873787	.	.
chr1	140246413	140246912	chr1	140253810	140254309	Kcnt2|chr1:140253810-140254309	0.10305915304983	.	.
chr1	140246413	140246912	chr1	140335747	140336246	Kcnt2|chr1:140335747-140336246	0.146260731547323	.	.
chr1	140246413	140246912	chr1	140370695	140371194	Kcnt2|chr1:140370695-140371194	0.118527146377896	.	.
chr1	140246413	140246912	chr1	140390270	140390769	Kcnt2|chr1:140390270-140390769	0.0833594292271365	.	.
chr1	140246413	140246912	chr1	140399101	140399600	Kcnt2|chr1:140399101-140399600	0.0778308927799704	.	.
chr1	140246413	140246912	chr1	140492218	140492717	Kcnt2|chr1:140492218-140492717	0.0771909912373372	.	.
chr1	143640493	143640992	chr1	143540660	143541159	B3galt2|chr1:143540660-143541159	0.169793126923931	.	.
chr1	143641020	143641519	chr1	143523764	143524263	B3galt2|chr1:143523764-143524263	0.182186718686818	.	.
chr1	143641020	143641519	chr1	143523764	143524263	B3galt2|chr1:143523764-143524263	0.182186718686819	.	.
chr1	143701942	143702441	chr1	143675664	143676163	Cdc73|chr1:143675664-143676163	0.105959388540236	.	.
chr1	143701942	143702441	chr1	143692679	143693178	Cdc73|chr1:143692679-143693178	0.1317178780246	.	.
chr1	143701942	143702441	chr1	143738737	143739236	Cdc73|chr1:143738737-143739236	0.0831448659246854	.	.
chr1	143701942	143702441	chr1	143739248	143739747	Cdc73|chr1:143739248-143739747	0.0985941725364452	.	.
chr1	143701942	143702441	chr1	143739248	143739747	Cdc73|chr1:143739248-143739747	0.0985941725364453	.	.
chr1	143702603	143703102	chr1	143540660	143541159	Cdc73|chr1:143540660-143541159	0.0765833612835315	.	.
chr1	143702603	143703102	chr1	143739248	143739747	Cdc73|chr1:143739248-143739747	0.176746513176016	.	.
chr1	144566910	144567409	chr1	144367467	144367966	Rgs21|chr1:144367467-144367966	0.109427703509971	.	.
chr1	146494826	146495325	chr1	146160365	146160864	Brinp3|chr1:146160365-146160864	0.109128819161368	.	.
chr1	146494826	146495325	chr1	146160365	146160864	Gm29514|chr1:146160365-146160864	0.109128819161368	.	.
chr1	146494826	146495325	chr1	146257139	146257638	Brinp3|chr1:146257139-146257638	0.11450777712937	.	.
chr1	146494826	146495325	chr1	146257139	146257638	Gm29514|chr1:146257139-146257638	0.11450777712937	.	.
chr1	146494826	146495325	chr1	146311701	146312200	Brinp3|chr1:146311701-146312200	0.0850183989208615	.	.
chr1	146494826	146495325	chr1	146311701	146312200	Brinp3|chr1:146311701-146312200	0.0850183989208616	.	.
chr1	146494826	146495325	chr1	146311701	146312200	Gm29514|chr1:146311701-146312200	0.0850183989208615	.	.
chr1	146494826	146495325	chr1	146311701	146312200	Gm29514|chr1:146311701-146312200	0.0850183989208616	.	.
chr1	146494826	146495325	chr1	146358206	146358705	Brinp3|chr1:146358206-146358705	0.0873795410221916	.	.
chr1	146494826	146495325	chr1	146358206	146358705	Gm29514|chr1:146358206-146358705	0.0873795410221916	.	.
chr1	146494826	146495325	chr1	146497237	146497736	Brinp3|chr1:146497237-146497736	0.1366313723043	.	.
chr1	146494826	146495325	chr1	146497237	146497736	Gm29514|chr1:146497237-146497736	0.1366313723043	.	.
chr1	146494826	146495325	chr1	146497757	146498256	Brinp3|chr1:146497757-146498256	0.256071417419099	.	.
chr1	146494826	146495325	chr1	146497757	146498256	Gm29514|chr1:146497757-146498256	0.256071417419099	.	.
chr1	146494826	146495325	chr1	146498409	146498908	Brinp3|chr1:146498409-146498908	0.162483177933358	.	.
chr1	146494826	146495325	chr1	146498409	146498908	Gm29514|chr1:146498409-146498908	0.162483177933358	.	.
chr1	146494826	146495325	chr1	146736149	146736648	Brinp3|chr1:146736149-146736648	0.150593922053922	.	.
chr1	146494826	146495325	chr1	146736149	146736648	Gm29514|chr1:146736149-146736648	0.150593922053922	.	.
chr1	146495368	146495867	chr1	146161186	146161685	Brinp3|chr1:146161186-146161685	0.149991277935505	.	.
chr1	146495368	146495867	chr1	146161186	146161685	Gm29514|chr1:146161186-146161685	0.149991277935505	.	.
chr1	146495368	146495867	chr1	146211707	146212206	Brinp3|chr1:146211707-146212206	0.127348915446212	.	.
chr1	146495368	146495867	chr1	146211707	146212206	Gm29514|chr1:146211707-146212206	0.127348915446212	.	.
chr1	146495368	146495867	chr1	146312481	146312980	Brinp3|chr1:146312481-146312980	0.0945334823027975	.	.
chr1	146495368	146495867	chr1	146312481	146312980	Gm29514|chr1:146312481-146312980	0.0945334823027975	.	.
chr1	146495368	146495867	chr1	146358206	146358705	Brinp3|chr1:146358206-146358705	0.0743398102693825	.	.
chr1	146495368	146495867	chr1	146358206	146358705	Gm29514|chr1:146358206-146358705	0.0743398102693825	.	.
chr1	146495368	146495867	chr1	146359590	146360089	Brinp3|chr1:146359590-146360089	0.126583249132755	.	.
chr1	146495368	146495867	chr1	146359590	146360089	Gm29514|chr1:146359590-146360089	0.126583249132755	.	.
chr1	146495368	146495867	chr1	146497237	146497736	Brinp3|chr1:146497237-146497736	0.128547753543002	.	.
chr1	146495368	146495867	chr1	146497237	146497736	Gm29514|chr1:146497237-146497736	0.128547753543002	.	.
chr1	146495368	146495867	chr1	146497757	146498256	Brinp3|chr1:146497757-146498256	0.17939018739676	.	.
chr1	146495368	146495867	chr1	146497757	146498256	Gm29514|chr1:146497757-146498256	0.17939018739676	.	.
chr1	146495368	146495867	chr1	146498409	146498908	Brinp3|chr1:146498409-146498908	0.177452270148185	.	.
chr1	146495368	146495867	chr1	146498409	146498908	Gm29514|chr1:146498409-146498908	0.177452270148185	.	.
chr1	146495368	146495867	chr1	146602835	146603334	Brinp3|chr1:146602835-146603334	0.101459404437253	.	.
chr1	146495368	146495867	chr1	146602835	146603334	Gm29514|chr1:146602835-146603334	0.101459404437253	.	.
chr1	149449125	149449624	chr1	149170762	149171261	Gm29398|chr1:149170762-149171261	0.0951531940202176	.	.
chr1	149449125	149449624	chr1	149349902	149350401	Gm29398|chr1:149349902-149350401	0.105566220054332	.	.
chr1	149449125	149449624	chr1	149432127	149432626	Gm29398|chr1:149432127-149432626	0.192325220834672	.	.
chr1	149449125	149449624	chr1	149546103	149546602	Gm29398|chr1:149546103-149546602	0.138494173997479	.	.
chr1	149449125	149449624	chr1	149625796	149626295	Gm29398|chr1:149625796-149626295	0.147515007116322	.	.
chr1	149449125	149449624	chr1	149670968	149671467	Gm29398|chr1:149670968-149671467	0.14522304457809	.	.
chr1	149449125	149449624	chr1	149671479	149671978	Gm29398|chr1:149671479-149671978	0.0813279362802126	.	.
chr1	149449653	149450152	chr1	149546103	149546602	Gm29398|chr1:149546103-149546602	0.0828243190444833	.	.
chr1	149449653	149450152	chr1	149625796	149626295	Gm29398|chr1:149625796-149626295	0.100990089401556	.	.
chr1	149449653	149450152	chr1	149670968	149671467	Gm29398|chr1:149670968-149671467	0.0848718928081586	.	.
chr1	149449653	149450152	chr1	149670968	149671467	Gm29398|chr1:149670968-149671467	0.0848718928081587	.	.
chr1	149960676	149961175	chr1	149654175	149654674	Pla2g4a|chr1:149654175-149654674	0.0746525557963721	.	.
chr1	149960676	149961175	chr1	149904990	149905489	Pla2g4a|chr1:149904990-149905489	0.29917184583292	.	.
chr1	149960676	149961175	chr1	149993077	149993576	Pla2g4a|chr1:149993077-149993576	0.0726108800289904	.	.
chr1	150099643	150100142	chr1	149876488	149876987	Ptgs2|chr1:149876488-149876987	0.0783590983714696	.	.
chr1	150099643	150100142	chr1	149876488	149876987	Ptgs2os|chr1:149876488-149876987	0.0783590983714696	.	.
chr1	150099643	150100142	chr1	150256196	150256695	Ptgs2|chr1:150256196-150256695	0.12939539436822	.	.
chr1	150099643	150100142	chr1	150256196	150256695	Ptgs2os|chr1:150256196-150256695	0.12939539436822	.	.
chr1	150099643	150100142	chr1	150256782	150257281	Ptgs2|chr1:150256782-150257281	0.136250241626183	.	.
chr1	150099643	150100142	chr1	150256782	150257281	Ptgs2os|chr1:150256782-150257281	0.136250241626183	.	.
chr1	150099643	150100142	chr1	150463968	150464467	Ptgs2|chr1:150463968-150464467	0.0722330036612332	.	.
chr1	150099643	150100142	chr1	150463968	150464467	Ptgs2os|chr1:150463968-150464467	0.0722330036612332	.	.
chr1	150392883	150393382	chr1	150445828	150446327	Odr4|chr1:150445828-150446327	0.122650587845183	.	.
chr1	150392883	150393382	chr1	150445828	150446327	Tpr|chr1:150445828-150446327	0.122650587845183	.	.
chr1	150392883	150393382	chr1	150487348	150487847	Odr4|chr1:150487348-150487847	0.150871961675713	.	.
chr1	150392883	150393382	chr1	150487348	150487847	Tpr|chr1:150487348-150487847	0.150871961675713	.	.
chr1	150392883	150393382	chr1	150497581	150498080	Odr4|chr1:150497581-150498080	0.117338721180792	.	.
chr1	150392883	150393382	chr1	150497581	150498080	Tpr|chr1:150497581-150498080	0.117338721180792	.	.
chr1	150392883	150393382	chr1	150570761	150571260	Odr4|chr1:150570761-150571260	0.169980061595113	.	.
chr1	150392883	150393382	chr1	150570761	150571260	Tpr|chr1:150570761-150571260	0.169980061595113	.	.
chr1	150393401	150393900	chr1	150251800	150252299	Odr4|chr1:150251800-150252299	0.0967847665202561	.	.
chr1	150393401	150393900	chr1	150251800	150252299	Tpr|chr1:150251800-150252299	0.0967847665202561	.	.
chr1	150393401	150393900	chr1	150445828	150446327	Odr4|chr1:150445828-150446327	0.0984891520626152	.	.
chr1	150393401	150393900	chr1	150445828	150446327	Tpr|chr1:150445828-150446327	0.0984891520626152	.	.
chr1	150393401	150393900	chr1	150570761	150571260	Odr4|chr1:150570761-150571260	0.166438451137512	.	.
chr1	150393401	150393900	chr1	150570761	150571260	Tpr|chr1:150570761-150571260	0.166438451137512	.	.
chr1	155812620	155813119	chr1	155784767	155785266	Qsox1|chr1:155784767-155785266	0.1175876171365	.	.
chr1	155812620	155813119	chr1	155796463	155796962	Qsox1|chr1:155796463-155796962	0.0994358407120453	.	.
chr1	155812620	155813119	chr1	155870042	155870541	Qsox1|chr1:155870042-155870541	0.0930441306806754	.	.
chr1	155812620	155813119	chr1	155880486	155880985	Qsox1|chr1:155880486-155880985	0.17413744604883	.	.
chr1	155812620	155813119	chr1	156009832	156010331	Qsox1|chr1:156009832-156010331	0.0828672119761389	.	.
chr1	155812620	155813119	chr1	156043002	156043501	Qsox1|chr1:156043002-156043501	0.13275579578166	.	.
chr1	155812620	155813119	chr1	156085751	156086250	Qsox1|chr1:156085751-156086250	0.0944172070417215	.	.
chr1	155812620	155813119	chr1	156108321	156108820	Qsox1|chr1:156108321-156108820	0.0976183871475478	.	.
chr1	155812620	155813119	chr1	156108828	156109327	Qsox1|chr1:156108828-156109327	0.201117386130766	.	.
chr1	155973115	155973614	chr1	155796463	155796962	Cep350|chr1:155796463-155796962	0.145704899810476	.	.
chr1	155973115	155973614	chr1	155880486	155880985	Cep350|chr1:155880486-155880985	0.103291169164339	.	.
chr1	155973115	155973614	chr1	156085751	156086250	Cep350|chr1:156085751-156086250	0.153228688820356	.	.
chr1	155973115	155973614	chr1	156108321	156108820	Cep350|chr1:156108321-156108820	0.109504657981592	.	.
chr1	155973115	155973614	chr1	156108828	156109327	Cep350|chr1:156108828-156109327	0.105199344167075	.	.
chr1	155973115	155973614	chr1	156215961	156216460	Cep350|chr1:156215961-156216460	0.204391644952242	.	.
chr1	156035878	156036377	chr1	155866354	155866853	Tor1aip1|chr1:155866354-155866853	0.0729212157328083	.	.
chr1	156035878	156036377	chr1	155866354	155866853	Tor1aip2|chr1:155866354-155866853	0.0729212157328083	.	.
chr1	156035878	156036377	chr1	155880486	155880985	Tor1aip1|chr1:155880486-155880985	0.207989604979515	.	.
chr1	156035878	156036377	chr1	155880486	155880985	Tor1aip2|chr1:155880486-155880985	0.207989604979515	.	.
chr1	156035878	156036377	chr1	156040577	156041076	Tor1aip1|chr1:156040577-156041076	0.147455497580588	.	.
chr1	156035878	156036377	chr1	156040577	156041076	Tor1aip2|chr1:156040577-156041076	0.147455497580588	.	.
chr1	156035878	156036377	chr1	156254780	156255279	Tor1aip1|chr1:156254780-156255279	0.183330225561837	.	.
chr1	156035878	156036377	chr1	156254780	156255279	Tor1aip2|chr1:156254780-156255279	0.183330225561837	.	.
chr1	156036379	156036878	chr1	155880486	155880985	Tor1aip1|chr1:155880486-155880985	0.228292991476492	.	.
chr1	156036379	156036878	chr1	156040577	156041076	Tor1aip1|chr1:156040577-156041076	0.191008710366996	.	.
chr1	156036379	156036878	chr1	156085751	156086250	Tor1aip1|chr1:156085751-156086250	0.0780633736133197	.	.
chr1	156036379	156036878	chr1	156108828	156109327	Tor1aip1|chr1:156108828-156109327	0.098568817983487	.	.
chr1	156036379	156036878	chr1	156241652	156242151	Tor1aip1|chr1:156241652-156242151	0.163074049082348	.	.
chr1	156036379	156036878	chr1	156254780	156255279	Tor1aip1|chr1:156254780-156255279	0.0817731710939519	.	.
chr1	156036379	156036878	chr1	156271559	156272058	Tor1aip1|chr1:156271559-156272058	0.133270295090668	.	.
chr1	156204775	156205274	chr1	156107802	156108301	Fam163a|chr1:156107802-156108301	0.18254797234222	.	.
chr1	156204775	156205274	chr1	156108321	156108820	Fam163a|chr1:156108321-156108820	0.168482655951987	.	.
chr1	156204775	156205274	chr1	156215961	156216460	Fam163a|chr1:156215961-156216460	0.241174418379057	.	.
chr1	156204775	156205274	chr1	156229365	156229864	Fam163a|chr1:156229365-156229864	0.095481150749367	.	.
chr1	156204775	156205274	chr1	156254780	156255279	Fam163a|chr1:156254780-156255279	0.0788730659175178	.	.
chr1	156302600	156303099	chr1	156040577	156041076	4930518J20Rik|chr1:156040577-156041076	0.0897476678009038	.	.
chr1	156302600	156303099	chr1	156040577	156041076	Tdrd5|chr1:156040577-156041076	0.0897476678009038	.	.
chr1	156302600	156303099	chr1	156043002	156043501	4930518J20Rik|chr1:156043002-156043501	0.117948628863144	.	.
chr1	156302600	156303099	chr1	156043002	156043501	Tdrd5|chr1:156043002-156043501	0.117948628863144	.	.
chr1	156302600	156303099	chr1	156085751	156086250	4930518J20Rik|chr1:156085751-156086250	0.17022118075399	.	.
chr1	156302600	156303099	chr1	156085751	156086250	Tdrd5|chr1:156085751-156086250	0.17022118075399	.	.
chr1	156302600	156303099	chr1	156107802	156108301	4930518J20Rik|chr1:156107802-156108301	0.077549858163756	.	.
chr1	156302600	156303099	chr1	156107802	156108301	Tdrd5|chr1:156107802-156108301	0.077549858163756	.	.
chr1	156302600	156303099	chr1	156108321	156108820	4930518J20Rik|chr1:156108321-156108820	0.129977160360559	.	.
chr1	156302600	156303099	chr1	156108321	156108820	Tdrd5|chr1:156108321-156108820	0.129977160360559	.	.
chr1	156302600	156303099	chr1	156271559	156272058	4930518J20Rik|chr1:156271559-156272058	0.0828304771675589	.	.
chr1	156302600	156303099	chr1	156271559	156272058	Tdrd5|chr1:156271559-156272058	0.0828304771675589	.	.
chr1	156303125	156303624	chr1	156107802	156108301	4930518J20Rik|chr1:156107802-156108301	0.141792724020602	.	.
chr1	156303125	156303624	chr1	156107802	156108301	Tdrd5|chr1:156107802-156108301	0.141792724020602	.	.
chr1	156303125	156303624	chr1	156108321	156108820	4930518J20Rik|chr1:156108321-156108820	0.137668350541976	.	.
chr1	156303125	156303624	chr1	156108321	156108820	Tdrd5|chr1:156108321-156108820	0.137668350541976	.	.
chr1	156303125	156303624	chr1	156108828	156109327	4930518J20Rik|chr1:156108828-156109327	0.120759185853351	.	.
chr1	156303125	156303624	chr1	156108828	156109327	Tdrd5|chr1:156108828-156109327	0.120759185853351	.	.
chr1	156303125	156303624	chr1	156241652	156242151	4930518J20Rik|chr1:156241652-156242151	0.168528697169491	.	.
chr1	156303125	156303624	chr1	156241652	156242151	Tdrd5|chr1:156241652-156242151	0.168528697169491	.	.
chr1	156420903	156421402	chr1	156009832	156010331	Axdnd1|chr1:156009832-156010331	0.131415020859494	.	.
chr1	156420903	156421402	chr1	156023141	156023640	Axdnd1|chr1:156023141-156023640	0.0724435994811317	.	.
chr1	156420903	156421402	chr1	156024715	156025214	Axdnd1|chr1:156024715-156025214	0.110849503760343	.	.
chr1	156420903	156421402	chr1	156260902	156261401	Axdnd1|chr1:156260902-156261401	0.0934707039679852	.	.
chr1	156420903	156421402	chr1	156270379	156270878	Axdnd1|chr1:156270379-156270878	0.163555844688851	.	.
chr1	156420903	156421402	chr1	156290689	156291188	Axdnd1|chr1:156290689-156291188	0.104931779215491	.	.
chr1	156474061	156474560	chr1	156009832	156010331	Soat1|chr1:156009832-156010331	0.162234734981119	.	.
chr1	156474061	156474560	chr1	156023141	156023640	Soat1|chr1:156023141-156023640	0.148336779205655	.	.
chr1	156474061	156474560	chr1	156024715	156025214	Soat1|chr1:156024715-156025214	0.101666875364951	.	.
chr1	156474061	156474560	chr1	156064049	156064548	Soat1|chr1:156064049-156064548	0.164413235617839	.	.
chr1	156474061	156474560	chr1	156065996	156066495	Soat1|chr1:156065996-156066495	0.0797935605474165	.	.
chr1	156474061	156474560	chr1	156290689	156291188	Soat1|chr1:156290689-156291188	0.105533353584252	.	.
chr1	159231910	159232409	chr1	159198543	159199042	Cop1|chr1:159198543-159199042	0.0918247143807021	.	.
chr1	159231910	159232409	chr1	159413380	159413879	Cop1|chr1:159413380-159413879	0.114151840090966	.	.
chr1	159231910	159232409	chr1	159468735	159469234	Cop1|chr1:159468735-159469234	0.0991042283609365	.	.
chr1	161034286	161034785	chr1	161150210	161150709	Gas5|chr1:161150210-161150709	0.192678745256956	.	.
chr1	161034286	161034785	chr1	161150210	161150709	Zbtb37|chr1:161150210-161150709	0.192678745256956	.	.
chr1	161034286	161034785	chr1	161273464	161273963	Gas5|chr1:161273464-161273963	0.0977417765889035	.	.
chr1	161034286	161034785	chr1	161273464	161273963	Zbtb37|chr1:161273464-161273963	0.0977417765889035	.	.
chr1	161034286	161034785	chr1	161400084	161400583	Gas5|chr1:161400084-161400583	0.0755946639237805	.	.
chr1	161034286	161034785	chr1	161400084	161400583	Zbtb37|chr1:161400084-161400583	0.0755946639237805	.	.
chr1	161034786	161035285	chr1	161025424	161025923	Gas5|chr1:161025424-161025923	0.0884806989325253	.	.
chr1	161034786	161035285	chr1	161025424	161025923	Zbtb37|chr1:161025424-161025923	0.0884806989325253	.	.
chr1	161034786	161035285	chr1	161195428	161195927	Gas5|chr1:161195428-161195927	0.162250318692094	.	.
chr1	161034786	161035285	chr1	161195428	161195927	Zbtb37|chr1:161195428-161195927	0.162250318692094	.	.
chr1	161034786	161035285	chr1	161273464	161273963	Gas5|chr1:161273464-161273963	0.0928155138625647	.	.
chr1	161034786	161035285	chr1	161273464	161273963	Zbtb37|chr1:161273464-161273963	0.0928155138625647	.	.
chr1	161034786	161035285	chr1	161286641	161287140	Gas5|chr1:161286641-161287140	0.0837967831118526	.	.
chr1	161034786	161035285	chr1	161286641	161287140	Zbtb37|chr1:161286641-161287140	0.0837967831118526	.	.
chr1	161034786	161035285	chr1	161400084	161400583	Gas5|chr1:161400084-161400583	0.0925950413630109	.	.
chr1	161034786	161035285	chr1	161400084	161400583	Zbtb37|chr1:161400084-161400583	0.0925950413630109	.	.
chr1	161070536	161071035	chr1	161082186	161082685	Cenpl|chr1:161082186-161082685	0.140965515338133	.	.
chr1	161070536	161071035	chr1	161082186	161082685	Dars2|chr1:161082186-161082685	0.140965515338133	.	.
chr1	161070536	161071035	chr1	161090193	161090692	Cenpl|chr1:161090193-161090692	0.0841342913996874	.	.
chr1	161070536	161071035	chr1	161090193	161090692	Dars2|chr1:161090193-161090692	0.0841342913996874	.	.
chr1	161070536	161071035	chr1	161196029	161196528	Cenpl|chr1:161196029-161196528	0.0949460409805256	.	.
chr1	161070536	161071035	chr1	161196029	161196528	Dars2|chr1:161196029-161196528	0.0949460409805256	.	.
chr1	161131254	161131753	chr1	161010406	161010905	Klhl20|chr1:161010406-161010905	0.077327903978752	.	.
chr1	161131254	161131753	chr1	161090193	161090692	Klhl20|chr1:161090193-161090692	0.263684414803195	.	.
chr1	161131254	161131753	chr1	161150210	161150709	Klhl20|chr1:161150210-161150709	0.169532203956432	.	.
chr1	161131254	161131753	chr1	161195428	161195927	Klhl20|chr1:161195428-161195927	0.0817610498357188	.	.
chr1	161131254	161131753	chr1	161312853	161313352	Klhl20|chr1:161312853-161313352	0.085869118742399	.	.
chr1	161142436	161142935	chr1	161170047	161170546	Ankrd45|chr1:161170047-161170546	0.10169299379229	.	.
chr1	161142436	161142935	chr1	161400084	161400583	Ankrd45|chr1:161400084-161400583	0.0763058241781645	.	.
chr1	161143255	161143754	chr1	161010406	161010905	Ankrd45|chr1:161010406-161010905	0.0977110731256911	.	.
chr1	161143255	161143754	chr1	161010406	161010905	Ankrd45|chr1:161010406-161010905	0.0977110731256912	.	.
chr1	161143255	161143754	chr1	161170047	161170546	Ankrd45|chr1:161170047-161170546	0.115140176876921	.	.
chr1	161143255	161143754	chr1	161273464	161273963	Ankrd45|chr1:161273464-161273963	0.202861379931634	.	.
chr1	161158381	161158880	chr1	161010406	161010905	Tex50|chr1:161010406-161010905	0.0818486054460633	.	.
chr1	161158381	161158880	chr1	161170047	161170546	Tex50|chr1:161170047-161170546	0.12523096559185	.	.
chr1	161158381	161158880	chr1	161195428	161195927	Tex50|chr1:161195428-161195927	0.0808782519011429	.	.
chr1	161158381	161158880	chr1	161273464	161273963	Tex50|chr1:161273464-161273963	0.0824202387517226	.	.
chr1	161158381	161158880	chr1	161344391	161344890	Tex50|chr1:161344391-161344890	0.283637457659262	.	.
chr1	161158381	161158880	chr1	161380074	161380573	Tex50|chr1:161380074-161380573	0.0937656287713317	.	.
chr1	161494237	161494736	chr1	161090193	161090692	Tnfsf18|chr1:161090193-161090692	0.116507383046792	.	.
chr1	161494237	161494736	chr1	161369160	161369659	Tnfsf18|chr1:161369160-161369659	0.0988303765294333	.	.
chr1	166253817	166254316	chr1	166271819	166272318	Ildr2|chr1:166271819-166272318	0.128828213968479	.	.
chr1	166253817	166254316	chr1	166282640	166283139	Ildr2|chr1:166282640-166283139	0.240925704864303	.	.
chr1	166253817	166254316	chr1	166344303	166344802	Ildr2|chr1:166344303-166344802	0.150140068490342	.	.
chr1	166253817	166254316	chr1	166360121	166360620	Ildr2|chr1:166360121-166360620	0.109159935451941	.	.
chr1	166253817	166254316	chr1	166641526	166642025	Ildr2|chr1:166641526-166642025	0.100499753015565	.	.
chr1	166253817	166254316	chr1	166643517	166644016	Ildr2|chr1:166643517-166644016	0.114435755238211	.	.
chr1	166253817	166254316	chr1	166669186	166669685	Ildr2|chr1:166669186-166669685	0.111886813819518	.	.
chr1	166253817	166254316	chr1	166695126	166695625	Ildr2|chr1:166695126-166695625	0.133737694047283	.	.
[truncated: 58,385 more rows]
