# Supplementary material for: Single-cell analysis of chromatin accessibility in the adult mouse brain
Source: Nature. 2023 Dec 13;624(7991):378–89. doi: 10.1038/s41586-023-06824-9 (PMC10719105; doi:10.1038/s41586-023-06824-9)
Supplement: Supplementary file 3 — Supplementary Tables 1–25 and their legends. [file 41586_2023_6824_MOESM3_ESM.zip › 2023-03-05453B-s3/SI Tables/SI Table 13 Summary of all the gene-cCRE correlations/sa2subclass.LSX_Prdm12_Zeb2_Gaba.pdc.bedpe]

chr1	3466260	3466759	chr1	3448400	3448899	Gm1992|chr1:3448400-3448899	0.187259071897082	.	.
chr1	3670775	3671274	chr1	3648863	3649362	Xkr4|chr1:3648863-3649362	0.150045533865682	.	.
chr1	3671529	3672028	chr1	3582578	3583077	Xkr4|chr1:3582578-3583077	0.114083393044949	.	.
chr1	3671529	3672028	chr1	3926905	3927404	Xkr4|chr1:3926905-3927404	0.170883280361073	.	.
chr1	4785497	4785996	chr1	4766696	4767195	Mrpl15|chr1:4766696-4767195	0.116721378346521	.	.
chr1	4785497	4785996	chr1	4831250	4831749	Mrpl15|chr1:4831250-4831749	0.112410579086779	.	.
chr1	4785497	4785996	chr1	5017828	5018327	Mrpl15|chr1:5017828-5018327	0.174210780651204	.	.
chr1	4785497	4785996	chr1	5019201	5019700	Mrpl15|chr1:5019201-5019700	0.156956119184176	.	.
chr1	4785497	4785996	chr1	5149204	5149703	Mrpl15|chr1:5149204-5149703	0.0866671449186437	.	.
chr1	4785497	4785996	chr1	5222924	5223423	Mrpl15|chr1:5222924-5223423	0.133536069007046	.	.
chr1	4807592	4808091	chr1	4519292	4519791	Lypla1|chr1:4519292-4519791	0.267834475010902	.	.
chr1	4807592	4808091	chr1	4647146	4647645	Lypla1|chr1:4647146-4647645	0.104407274986546	.	.
chr1	4807592	4808091	chr1	5005577	5006076	Lypla1|chr1:5005577-5006076	0.111922405124758	.	.
chr1	4807592	4808091	chr1	5082818	5083317	Lypla1|chr1:5082818-5083317	0.164560204575348	.	.
chr1	4807592	4808091	chr1	5222924	5223423	Lypla1|chr1:5222924-5223423	0.149456713809939	.	.
chr1	4807592	4808091	chr1	5233031	5233530	Lypla1|chr1:5233031-5233530	0.134694760936114	.	.
chr1	4857480	4857979	chr1	5005577	5006076	Tcea1|chr1:5005577-5006076	0.0945380548513124	.	.
chr1	4857480	4857979	chr1	5017828	5018327	Tcea1|chr1:5017828-5018327	0.0932426531542165	.	.
chr1	4857480	4857979	chr1	5055937	5056436	Tcea1|chr1:5055937-5056436	0.0803486549848099	.	.
chr1	4857480	4857979	chr1	5170387	5170886	Tcea1|chr1:5170387-5170886	0.0912894274028602	.	.
chr1	4857480	4857979	chr1	5222924	5223423	Tcea1|chr1:5222924-5223423	0.16801433627133	.	.
chr1	4857480	4857979	chr1	5233031	5233530	Tcea1|chr1:5233031-5233530	0.171602227967309	.	.
chr1	4858123	4858622	chr1	4647146	4647645	Tcea1|chr1:4647146-4647645	0.106122880492771	.	.
chr1	4858123	4858622	chr1	4766696	4767195	Tcea1|chr1:4766696-4767195	0.102375762613421	.	.
chr1	4858123	4858622	chr1	4961760	4962259	Tcea1|chr1:4961760-4962259	0.136200769844188	.	.
chr1	4858123	4858622	chr1	5149204	5149703	Tcea1|chr1:5149204-5149703	0.101081416280633	.	.
chr1	4969660	4970159	chr1	4519292	4519791	Gm16041|chr1:4519292-4519791	0.146210354740787	.	.
chr1	4969660	4970159	chr1	4616107	4616606	Gm16041|chr1:4616107-4616606	0.114829338743641	.	.
chr1	4969660	4970159	chr1	4766696	4767195	Gm16041|chr1:4766696-4767195	0.172406246771011	.	.
chr1	4969660	4970159	chr1	5095379	5095878	Gm16041|chr1:5095379-5095878	0.153123628682608	.	.
chr1	4969660	4970159	chr1	5181999	5182498	Gm16041|chr1:5181999-5182498	0.191122719761994	.	.
chr1	4969660	4970159	chr1	5208080	5208579	Gm16041|chr1:5208080-5208579	0.434800583271943	.	.
chr1	4969660	4970159	chr1	5220605	5221104	Gm16041|chr1:5220605-5221104	0.349513396919218	.	.
chr1	4970513	4971012	chr1	4519292	4519791	Gm16041|chr1:4519292-4519791	0.2178714731515	.	.
chr1	4970513	4971012	chr1	5181999	5182498	Gm16041|chr1:5181999-5182498	0.185048801039685	.	.
chr1	5070122	5070621	chr1	4819527	4820026	Atp6v1h|chr1:4819527-4820026	0.146799741943394	.	.
chr1	5070122	5070621	chr1	4819527	4820026	Rgs20|chr1:4819527-4820026	0.146799741943394	.	.
chr1	5070122	5070621	chr1	4876454	4876953	Atp6v1h|chr1:4876454-4876953	0.174547051409221	.	.
chr1	5070122	5070621	chr1	4876454	4876953	Rgs20|chr1:4876454-4876953	0.174547051409221	.	.
chr1	5070122	5070621	chr1	4916464	4916963	Atp6v1h|chr1:4916464-4916963	0.0958743160747846	.	.
chr1	5070122	5070621	chr1	4916464	4916963	Rgs20|chr1:4916464-4916963	0.0958743160747846	.	.
chr1	5070122	5070621	chr1	5015264	5015763	Atp6v1h|chr1:5015264-5015763	0.199244997744638	.	.
chr1	5070122	5070621	chr1	5015264	5015763	Rgs20|chr1:5015264-5015763	0.199244997744638	.	.
chr1	5070122	5070621	chr1	5055937	5056436	Atp6v1h|chr1:5055937-5056436	0.16951810139321	.	.
chr1	5070122	5070621	chr1	5055937	5056436	Rgs20|chr1:5055937-5056436	0.16951810139321	.	.
chr1	5070122	5070621	chr1	5071134	5071633	Atp6v1h|chr1:5071134-5071633	0.210294509771525	.	.
chr1	5070122	5070621	chr1	5071134	5071633	Rgs20|chr1:5071134-5071633	0.210294509771525	.	.
chr1	5070122	5070621	chr1	5220605	5221104	Atp6v1h|chr1:5220605-5221104	0.0960693886655442	.	.
chr1	5070122	5070621	chr1	5220605	5221104	Rgs20|chr1:5220605-5221104	0.0960693886655442	.	.
chr1	5588179	5588678	chr1	5656057	5656556	Oprk1|chr1:5656057-5656556	0.142907018893704	.	.
chr1	5588179	5588678	chr1	5814930	5815429	Oprk1|chr1:5814930-5815429	0.0859796095388187	.	.
chr1	5588179	5588678	chr1	5955256	5955755	Oprk1|chr1:5955256-5955755	0.151303520483759	.	.
chr1	6214386	6214885	chr1	5814930	5815429	4732440D04Rik|chr1:5814930-5815429	0.12727104021756	.	.
chr1	6214386	6214885	chr1	6272212	6272711	4732440D04Rik|chr1:6272212-6272711	0.280530834481564	.	.
chr1	6214386	6214885	chr1	6287967	6288466	4732440D04Rik|chr1:6287967-6288466	0.0826347854414763	.	.
chr1	6214899	6215398	chr1	5814930	5815429	4732440D04Rik|chr1:5814930-5815429	0.150897761078926	.	.
chr1	6214899	6215398	chr1	6152392	6152891	4732440D04Rik|chr1:6152392-6152891	0.0983004936858949	.	.
chr1	6214899	6215398	chr1	6306576	6307075	4732440D04Rik|chr1:6306576-6307075	0.0890569107412567	.	.
chr1	7088594	7089093	chr1	6800064	6800563	Pcmtd1|chr1:6800064-6800563	0.099493075619174	.	.
chr1	7088594	7089093	chr1	6972946	6973445	Pcmtd1|chr1:6972946-6973445	0.107107693619612	.	.
chr1	7088594	7089093	chr1	7010156	7010655	Pcmtd1|chr1:7010156-7010655	0.124884414160989	.	.
chr1	7397174	7397673	chr1	7069688	7070187	Gm26901|chr1:7069688-7070187	0.0998695295188465	.	.
chr1	7397174	7397673	chr1	7131083	7131582	Gm26901|chr1:7131083-7131582	0.0940163225801435	.	.
chr1	7397174	7397673	chr1	7198790	7199289	Gm26901|chr1:7198790-7199289	0.214551307433913	.	.
chr1	7397174	7397673	chr1	7206575	7207074	Gm26901|chr1:7206575-7207074	0.106167786941037	.	.
chr1	7397174	7397673	chr1	7548737	7549236	Gm26901|chr1:7548737-7549236	0.114386950535669	.	.
chr1	7397174	7397673	chr1	7614617	7615116	Gm26901|chr1:7614617-7615116	0.108996695312714	.	.
chr1	7397837	7398336	chr1	7155129	7155628	Gm26901|chr1:7155129-7155628	0.122571432298621	.	.
chr1	7397837	7398336	chr1	7228879	7229378	Gm26901|chr1:7228879-7229378	0.0902148311185523	.	.
chr1	7397837	7398336	chr1	7343225	7343724	Gm26901|chr1:7343225-7343724	0.184282038735732	.	.
chr1	7397837	7398336	chr1	7446271	7446770	Gm26901|chr1:7446271-7446770	0.1921982053594	.	.
chr1	7397837	7398336	chr1	7567327	7567826	Gm26901|chr1:7567327-7567826	0.218677387133166	.	.
chr1	7397837	7398336	chr1	7600081	7600580	Gm26901|chr1:7600081-7600580	0.130208157357377	.	.
chr1	7397837	7398336	chr1	7669643	7670142	Gm26901|chr1:7669643-7670142	0.097318117336628	.	.
chr1	7398342	7398841	chr1	7055478	7055977	Gm26901|chr1:7055478-7055977	0.13305202101313	.	.
chr1	7398342	7398841	chr1	7138562	7139061	Gm26901|chr1:7138562-7139061	0.0894964018639478	.	.
chr1	7398342	7398841	chr1	7343225	7343724	Gm26901|chr1:7343225-7343724	0.098330927345281	.	.
chr1	7398342	7398841	chr1	7446271	7446770	Gm26901|chr1:7446271-7446770	0.0836369417144326	.	.
chr1	7398342	7398841	chr1	7446271	7446770	Gm26901|chr1:7446271-7446770	0.0836369417144327	.	.
chr1	7398342	7398841	chr1	7494762	7495261	Gm26901|chr1:7494762-7495261	0.0923512665793505	.	.
chr1	7398342	7398841	chr1	7535148	7535647	Gm26901|chr1:7535148-7535647	0.142059662522919	.	.
chr1	7398342	7398841	chr1	7567327	7567826	Gm26901|chr1:7567327-7567826	0.0999066782608343	.	.
chr1	7398342	7398841	chr1	7669643	7670142	Gm26901|chr1:7669643-7670142	0.146223629727897	.	.
chr1	7398342	7398841	chr1	7678452	7678951	Gm26901|chr1:7678452-7678951	0.084716255065796	.	.
chr1	7496973	7497472	chr1	7139109	7139608	Gm30414|chr1:7139109-7139608	0.18026208782853	.	.
chr1	7496973	7497472	chr1	7198790	7199289	Gm30414|chr1:7198790-7199289	0.190152154357306	.	.
chr1	7496973	7497472	chr1	7206575	7207074	Gm30414|chr1:7206575-7207074	0.108917531394665	.	.
chr1	7496973	7497472	chr1	7381228	7381727	Gm30414|chr1:7381228-7381727	0.139649011890658	.	.
chr1	7496973	7497472	chr1	7548128	7548627	Gm30414|chr1:7548128-7548627	0.0892537516868896	.	.
chr1	7496973	7497472	chr1	7548737	7549236	Gm30414|chr1:7548737-7549236	0.184399460433884	.	.
chr1	9298975	9299474	chr1	9602243	9602742	Sntg1|chr1:9602243-9602742	0.0834673791519076	.	.
chr1	9298975	9299474	chr1	9618891	9619390	Sntg1|chr1:9618891-9619390	0.129599480431579	.	.
chr1	9298975	9299474	chr1	9619425	9619924	Sntg1|chr1:9619425-9619924	0.135961364239263	.	.
chr1	9298975	9299474	chr1	9619928	9620427	Sntg1|chr1:9619928-9620427	0.239316084683723	.	.
chr1	9299496	9299995	chr1	9151915	9152414	Sntg1|chr1:9151915-9152414	0.167421005336843	.	.
chr1	9299496	9299995	chr1	9157079	9157578	Sntg1|chr1:9157079-9157578	0.127482715823281	.	.
chr1	9299496	9299995	chr1	9168272	9168771	Sntg1|chr1:9168272-9168771	0.132116518091742	.	.
chr1	9299496	9299995	chr1	9564420	9564919	Sntg1|chr1:9564420-9564919	0.130965802586286	.	.
chr1	9299496	9299995	chr1	9602243	9602742	Sntg1|chr1:9602243-9602742	0.0860383576561892	.	.
chr1	9299496	9299995	chr1	9619928	9620427	Sntg1|chr1:9619928-9620427	0.139496282853922	.	.
chr1	9299496	9299995	chr1	9622471	9622970	Sntg1|chr1:9622471-9622970	0.0980147627541296	.	.
chr1	9545042	9545541	chr1	9523818	9524317	Rrs1|chr1:9523818-9524317	0.207147920434085	.	.
chr1	9545042	9545541	chr1	9570415	9570914	Rrs1|chr1:9570415-9570914	0.0957294887666487	.	.
chr1	9545042	9545541	chr1	9573148	9573647	Rrs1|chr1:9573148-9573647	0.0819759283463384	.	.
chr1	9600949	9601448	chr1	9253984	9254483	Vxn|chr1:9253984-9254483	0.240296159527705	.	.
chr1	9600949	9601448	chr1	9261421	9261920	Vxn|chr1:9261421-9261920	0.174848567811739	.	.
chr1	9600949	9601448	chr1	9283023	9283522	Vxn|chr1:9283023-9283522	0.285682662653937	.	.
chr1	9600949	9601448	chr1	9283576	9284075	Vxn|chr1:9283576-9284075	0.164355507581319	.	.
chr1	9600949	9601448	chr1	9298270	9298769	Vxn|chr1:9298270-9298769	0.114367885703225	.	.
chr1	9600949	9601448	chr1	9382233	9382732	Vxn|chr1:9382233-9382732	0.113371702968589	.	.
chr1	9600949	9601448	chr1	9465950	9466449	Vxn|chr1:9465950-9466449	0.0998945633457462	.	.
chr1	9600949	9601448	chr1	9602243	9602742	Vxn|chr1:9602243-9602742	0.116859139342453	.	.
chr1	9600949	9601448	chr1	9609186	9609685	Vxn|chr1:9609186-9609685	0.254373265720195	.	.
chr1	9600949	9601448	chr1	9619425	9619924	Vxn|chr1:9619425-9619924	0.112383625946861	.	.
chr1	9601474	9601973	chr1	9261421	9261920	Vxn|chr1:9261421-9261920	0.180580573754053	.	.
chr1	9601474	9601973	chr1	9283023	9283522	Vxn|chr1:9283023-9283522	0.235339986770679	.	.
chr1	9601474	9601973	chr1	9283576	9284075	Vxn|chr1:9283576-9284075	0.100067802018175	.	.
chr1	9601474	9601973	chr1	9289706	9290205	Vxn|chr1:9289706-9290205	0.111534869437208	.	.
chr1	9601474	9601973	chr1	9298270	9298769	Vxn|chr1:9298270-9298769	0.120702667563949	.	.
chr1	9601474	9601973	chr1	9569900	9570399	Vxn|chr1:9569900-9570399	0.239052250063074	.	.
chr1	9601474	9601973	chr1	9570415	9570914	Vxn|chr1:9570415-9570914	0.176574928158134	.	.
chr1	9601474	9601973	chr1	9602243	9602742	Vxn|chr1:9602243-9602742	0.267139997977932	.	.
chr1	9601474	9601973	chr1	9609186	9609685	Vxn|chr1:9609186-9609685	0.134770670917478	.	.
chr1	9601474	9601973	chr1	9618891	9619390	Vxn|chr1:9618891-9619390	0.128751910505169	.	.
chr1	9601474	9601973	chr1	9619425	9619924	Vxn|chr1:9619425-9619924	0.235069531628425	.	.
chr1	9601474	9601973	chr1	9619928	9620427	Vxn|chr1:9619928-9620427	0.204195236425674	.	.
chr1	9630048	9630547	chr1	9289706	9290205	2610203C22Rik|chr1:9289706-9290205	0.129798550956819	.	.
chr1	9630048	9630547	chr1	9564420	9564919	2610203C22Rik|chr1:9564420-9564919	0.142259020269842	.	.
chr1	9630048	9630547	chr1	9573148	9573647	2610203C22Rik|chr1:9573148-9573647	0.0949259791230533	.	.
chr1	9630048	9630547	chr1	9602243	9602742	2610203C22Rik|chr1:9602243-9602742	0.134172168336368	.	.
chr1	9630048	9630547	chr1	9618891	9619390	2610203C22Rik|chr1:9618891-9619390	0.236343297311439	.	.
chr1	9630048	9630547	chr1	9619425	9619924	2610203C22Rik|chr1:9619425-9619924	0.138251203892369	.	.
chr1	9630048	9630547	chr1	9619928	9620427	2610203C22Rik|chr1:9619928-9620427	0.151078227210414	.	.
chr1	9630048	9630547	chr1	9622471	9622970	2610203C22Rik|chr1:9622471-9622970	0.354080724159335	.	.
chr1	9700259	9700758	chr1	9382767	9383266	Mybl1|chr1:9382767-9383266	0.285069795932245	.	.
chr1	9700259	9700758	chr1	9465950	9466449	Mybl1|chr1:9465950-9466449	0.0939144321586418	.	.
chr1	9700259	9700758	chr1	9523818	9524317	Mybl1|chr1:9523818-9524317	0.150108928609798	.	.
chr1	9700259	9700758	chr1	9564420	9564919	Mybl1|chr1:9564420-9564919	0.126622164447477	.	.
chr1	9700259	9700758	chr1	9573148	9573647	Mybl1|chr1:9573148-9573647	0.102261496291705	.	.
chr1	9700259	9700758	chr1	9622471	9622970	Mybl1|chr1:9622471-9622970	0.109745950796096	.	.
chr1	9747574	9748073	chr1	9261421	9261920	1700034P13Rik|chr1:9261421-9261920	0.147203657226687	.	.
chr1	9747574	9748073	chr1	9261421	9261920	Vcpip1|chr1:9261421-9261920	0.147203657226687	.	.
chr1	9747574	9748073	chr1	9298270	9298769	1700034P13Rik|chr1:9298270-9298769	0.0798862842338155	.	.
chr1	9747574	9748073	chr1	9298270	9298769	Vcpip1|chr1:9298270-9298769	0.0798862842338155	.	.
chr1	9747574	9748073	chr1	9569900	9570399	1700034P13Rik|chr1:9569900-9570399	0.15292716128886	.	.
chr1	9747574	9748073	chr1	9569900	9570399	Vcpip1|chr1:9569900-9570399	0.15292716128886	.	.
chr1	9747574	9748073	chr1	9570415	9570914	1700034P13Rik|chr1:9570415-9570914	0.14796438667418	.	.
chr1	9747574	9748073	chr1	9570415	9570914	Vcpip1|chr1:9570415-9570914	0.14796438667418	.	.
chr1	9748256	9748755	chr1	9465950	9466449	1700034P13Rik|chr1:9465950-9466449	0.131759556166701	.	.
chr1	9748256	9748755	chr1	9465950	9466449	Vcpip1|chr1:9465950-9466449	0.131759556166701	.	.
chr1	9748256	9748755	chr1	9522766	9523265	1700034P13Rik|chr1:9522766-9523265	0.10079513137591	.	.
chr1	9748256	9748755	chr1	9522766	9523265	Vcpip1|chr1:9522766-9523265	0.10079513137591	.	.
chr1	9748256	9748755	chr1	9523818	9524317	1700034P13Rik|chr1:9523818-9524317	0.0921341181614089	.	.
chr1	9748256	9748755	chr1	9523818	9524317	Vcpip1|chr1:9523818-9524317	0.0921341181614089	.	.
chr1	9748256	9748755	chr1	9564420	9564919	1700034P13Rik|chr1:9564420-9564919	0.105074088034207	.	.
chr1	9748256	9748755	chr1	9564420	9564919	Vcpip1|chr1:9564420-9564919	0.105074088034207	.	.
chr1	9748256	9748755	chr1	9573148	9573647	1700034P13Rik|chr1:9573148-9573647	0.179803757456404	.	.
chr1	9748256	9748755	chr1	9573148	9573647	Vcpip1|chr1:9573148-9573647	0.179803757456404	.	.
chr1	10719138	10719637	chr1	10268645	10269144	Cpa6|chr1:10268645-10269144	0.0862652211740852	.	.
chr1	10719138	10719637	chr1	10269177	10269676	Cpa6|chr1:10269177-10269676	0.0826690536968774	.	.
chr1	10719138	10719637	chr1	10327913	10328412	Cpa6|chr1:10327913-10328412	0.121834630818065	.	.
chr1	10719138	10719637	chr1	10380755	10381254	Cpa6|chr1:10380755-10381254	0.167397602361503	.	.
chr1	10719138	10719637	chr1	10403740	10404239	Cpa6|chr1:10403740-10404239	0.102044140606401	.	.
chr1	10719138	10719637	chr1	10486186	10486685	Cpa6|chr1:10486186-10486685	0.267769024398784	.	.
chr1	10719138	10719637	chr1	10486751	10487250	Cpa6|chr1:10486751-10487250	0.327622536667526	.	.
chr1	10719138	10719637	chr1	10589056	10589555	Cpa6|chr1:10589056-10589555	0.15262116722699	.	.
chr1	10719138	10719637	chr1	10591261	10591760	Cpa6|chr1:10591261-10591760	0.0895452123926723	.	.
chr1	10719138	10719637	chr1	10592571	10593070	Cpa6|chr1:10592571-10593070	0.113405351829137	.	.
chr1	10719138	10719637	chr1	10635869	10636368	Cpa6|chr1:10635869-10636368	0.0951319610105966	.	.
chr1	10719138	10719637	chr1	10640109	10640608	Cpa6|chr1:10640109-10640608	0.143861046708673	.	.
chr1	10719138	10719637	chr1	10678879	10679378	Cpa6|chr1:10678879-10679378	0.153717759077254	.	.
chr1	10719138	10719637	chr1	10694602	10695101	Cpa6|chr1:10694602-10695101	0.169262922928285	.	.
chr1	10719138	10719637	chr1	10718502	10719001	Cpa6|chr1:10718502-10719001	0.283318731792807	.	.
chr1	10719138	10719637	chr1	10759501	10760000	Cpa6|chr1:10759501-10760000	0.0945822203383422	.	.
chr1	10719138	10719637	chr1	10835602	10836101	Cpa6|chr1:10835602-10836101	0.190713263338353	.	.
chr1	10719138	10719637	chr1	10836413	10836912	Cpa6|chr1:10836413-10836912	0.207785114099289	.	.
chr1	10719138	10719637	chr1	10872206	10872705	Cpa6|chr1:10872206-10872705	0.174649290779309	.	.
chr1	10719138	10719637	chr1	10937159	10937658	Cpa6|chr1:10937159-10937658	0.1769438731076	.	.
chr1	10719138	10719637	chr1	10942845	10943344	Cpa6|chr1:10942845-10943344	0.143678061389351	.	.
chr1	10719138	10719637	chr1	10943346	10943845	Cpa6|chr1:10943346-10943845	0.118159075556198	.	.
chr1	10719138	10719637	chr1	10949060	10949559	Cpa6|chr1:10949060-10949559	0.0954985476065491	.	.
chr1	10719713	10720212	chr1	10300525	10301024	Cpa6|chr1:10300525-10301024	0.182086031889868	.	.
chr1	10719713	10720212	chr1	10337552	10338051	Cpa6|chr1:10337552-10338051	0.0816435559377074	.	.
chr1	10719713	10720212	chr1	10380755	10381254	Cpa6|chr1:10380755-10381254	0.144137065425813	.	.
chr1	10719713	10720212	chr1	10403740	10404239	Cpa6|chr1:10403740-10404239	0.121528181320465	.	.
chr1	10719713	10720212	chr1	10404469	10404968	Cpa6|chr1:10404469-10404968	0.116065798716345	.	.
chr1	10719713	10720212	chr1	10486186	10486685	Cpa6|chr1:10486186-10486685	0.351989511451456	.	.
chr1	10719713	10720212	chr1	10486751	10487250	Cpa6|chr1:10486751-10487250	0.45476049274636	.	.
chr1	10719713	10720212	chr1	10589056	10589555	Cpa6|chr1:10589056-10589555	0.222555047327251	.	.
chr1	10719713	10720212	chr1	10591261	10591760	Cpa6|chr1:10591261-10591760	0.207745958271762	.	.
chr1	10719713	10720212	chr1	10592571	10593070	Cpa6|chr1:10592571-10593070	0.146593427581064	.	.
chr1	10719713	10720212	chr1	10635869	10636368	Cpa6|chr1:10635869-10636368	0.172092540942506	.	.
chr1	10719713	10720212	chr1	10640109	10640608	Cpa6|chr1:10640109-10640608	0.219071164413215	.	.
chr1	10719713	10720212	chr1	10678879	10679378	Cpa6|chr1:10678879-10679378	0.224709135059699	.	.
chr1	10719713	10720212	chr1	10694602	10695101	Cpa6|chr1:10694602-10695101	0.216137562107914	.	.
chr1	10719713	10720212	chr1	10718502	10719001	Cpa6|chr1:10718502-10719001	0.253138914824326	.	.
chr1	10719713	10720212	chr1	10759501	10760000	Cpa6|chr1:10759501-10760000	0.143203524684425	.	.
chr1	10719713	10720212	chr1	10835602	10836101	Cpa6|chr1:10835602-10836101	0.297060310611388	.	.
chr1	10719713	10720212	chr1	10836413	10836912	Cpa6|chr1:10836413-10836912	0.316922644015239	.	.
chr1	10719713	10720212	chr1	10837136	10837635	Cpa6|chr1:10837136-10837635	0.120548899453803	.	.
chr1	10719713	10720212	chr1	10872206	10872705	Cpa6|chr1:10872206-10872705	0.140332771478494	.	.
chr1	10719713	10720212	chr1	10874715	10875214	Cpa6|chr1:10874715-10875214	0.138508758012106	.	.
chr1	10719713	10720212	chr1	10898752	10899251	Cpa6|chr1:10898752-10899251	0.142812881474353	.	.
chr1	10719713	10720212	chr1	10899258	10899757	Cpa6|chr1:10899258-10899757	0.157867698671988	.	.
chr1	10719713	10720212	chr1	10937159	10937658	Cpa6|chr1:10937159-10937658	0.248809074057948	.	.
chr1	10719713	10720212	chr1	10942845	10943344	Cpa6|chr1:10942845-10943344	0.258489946926598	.	.
chr1	10719713	10720212	chr1	10943346	10943845	Cpa6|chr1:10943346-10943845	0.199087193845087	.	.
chr1	10719713	10720212	chr1	10949060	10949559	Cpa6|chr1:10949060-10949559	0.129614901231084	.	.
chr1	10993243	10993742	chr1	10591261	10591760	Prex2|chr1:10591261-10591760	0.137646608641482	.	.
chr1	10993243	10993742	chr1	10635869	10636368	Prex2|chr1:10635869-10636368	0.123312394800778	.	.
chr1	10993243	10993742	chr1	10678879	10679378	Prex2|chr1:10678879-10679378	0.120033389764577	.	.
chr1	10993243	10993742	chr1	10699983	10700482	Prex2|chr1:10699983-10700482	0.0816744818584248	.	.
chr1	10993243	10993742	chr1	10717582	10718081	Prex2|chr1:10717582-10718081	0.148213434884457	.	.
chr1	10993243	10993742	chr1	10764267	10764766	Prex2|chr1:10764267-10764766	0.130725159015306	.	.
chr1	10993243	10993742	chr1	10835602	10836101	Prex2|chr1:10835602-10836101	0.14106509962612	.	.
chr1	10993243	10993742	chr1	10836413	10836912	Prex2|chr1:10836413-10836912	0.0835308197741194	.	.
chr1	10993243	10993742	chr1	10837136	10837635	Prex2|chr1:10837136-10837635	0.173733481732214	.	.
chr1	10993243	10993742	chr1	10937159	10937658	Prex2|chr1:10937159-10937658	0.165604755491641	.	.
chr1	10993243	10993742	chr1	10944396	10944895	Prex2|chr1:10944396-10944895	0.083702850108478	.	.
chr1	10993243	10993742	chr1	10949060	10949559	Prex2|chr1:10949060-10949559	0.180559275799254	.	.
chr1	10993243	10993742	chr1	10955127	10955626	Prex2|chr1:10955127-10955626	0.103127375303969	.	.
chr1	10993243	10993742	chr1	11037742	11038241	Prex2|chr1:11037742-11038241	0.0980954298897052	.	.
chr1	10993243	10993742	chr1	11139848	11140347	Prex2|chr1:11139848-11140347	0.110731750593594	.	.
chr1	10993243	10993742	chr1	11144417	11144916	Prex2|chr1:11144417-11144916	0.113315697863012	.	.
chr1	10993243	10993742	chr1	11175747	11176246	Prex2|chr1:11175747-11176246	0.0893022411184876	.	.
chr1	10993772	10994271	chr1	10591261	10591760	Prex2|chr1:10591261-10591760	0.0832434035438332	.	.
chr1	10993772	10994271	chr1	10592571	10593070	Prex2|chr1:10592571-10593070	0.123198223609285	.	.
chr1	10993772	10994271	chr1	10635869	10636368	Prex2|chr1:10635869-10636368	0.183379615365847	.	.
chr1	10993772	10994271	chr1	10678879	10679378	Prex2|chr1:10678879-10679378	0.115293778287977	.	.
chr1	10993772	10994271	chr1	10694602	10695101	Prex2|chr1:10694602-10695101	0.0959689642560202	.	.
chr1	10993772	10994271	chr1	10699983	10700482	Prex2|chr1:10699983-10700482	0.140591849726713	.	.
chr1	10993772	10994271	chr1	10717582	10718081	Prex2|chr1:10717582-10718081	0.101564502161508	.	.
chr1	10993772	10994271	chr1	10718502	10719001	Prex2|chr1:10718502-10719001	0.100576952769343	.	.
chr1	10993772	10994271	chr1	10764267	10764766	Prex2|chr1:10764267-10764766	0.154203205704288	.	.
chr1	10993772	10994271	chr1	10835602	10836101	Prex2|chr1:10835602-10836101	0.110349510999743	.	.
chr1	10993772	10994271	chr1	10836413	10836912	Prex2|chr1:10836413-10836912	0.100765124570071	.	.
chr1	10993772	10994271	chr1	10937159	10937658	Prex2|chr1:10937159-10937658	0.168596639015725	.	.
chr1	10993772	10994271	chr1	10949060	10949559	Prex2|chr1:10949060-10949559	0.110871938599253	.	.
chr1	10993772	10994271	chr1	10955127	10955626	Prex2|chr1:10955127-10955626	0.14499241016655	.	.
chr1	10993772	10994271	chr1	11018594	11019093	Prex2|chr1:11018594-11019093	0.157441940882473	.	.
chr1	10993772	10994271	chr1	11090782	11091281	Prex2|chr1:11090782-11091281	0.111639238196815	.	.
chr1	10993772	10994271	chr1	11139848	11140347	Prex2|chr1:11139848-11140347	0.108725852118439	.	.
chr1	11413910	11414409	chr1	11268184	11268683	A830018L16Rik|chr1:11268184-11268683	0.157050877692392	.	.
chr1	11413910	11414409	chr1	11274137	11274636	A830018L16Rik|chr1:11274137-11274636	0.100444454714475	.	.
chr1	11413910	11414409	chr1	11458356	11458855	A830018L16Rik|chr1:11458356-11458855	0.0914862382167618	.	.
chr1	11413910	11414409	chr1	11568543	11569042	A830018L16Rik|chr1:11568543-11569042	0.144877045076144	.	.
chr1	11413910	11414409	chr1	11732055	11732554	A830018L16Rik|chr1:11732055-11732554	0.0863787629880133	.	.
chr1	13588843	13589342	chr1	13559951	13560450	Tram1|chr1:13559951-13560450	0.0831690588715815	.	.
chr1	13588843	13589342	chr1	13630942	13631441	Tram1|chr1:13630942-13631441	0.0814061931084122	.	.
chr1	13589563	13590062	chr1	13561529	13562028	Tram1|chr1:13561529-13562028	0.148637958295104	.	.
chr1	13659706	13660205	chr1	13682912	13683411	Lactb2|chr1:13682912-13683411	0.0784386647317989	.	.
chr1	13659706	13660205	chr1	13989473	13989972	Lactb2|chr1:13989473-13989972	0.094507800547327	.	.
chr1	13660314	13660813	chr1	13559951	13560450	Lactb2|chr1:13559951-13560450	0.196750643027648	.	.
chr1	13660314	13660813	chr1	13572469	13572968	Lactb2|chr1:13572469-13572968	0.134077048135836	.	.
chr1	13660314	13660813	chr1	13599193	13599692	Lactb2|chr1:13599193-13599692	0.0867737260264159	.	.
chr1	13660314	13660813	chr1	13630942	13631441	Lactb2|chr1:13630942-13631441	0.0989773439149588	.	.
chr1	13660314	13660813	chr1	13682912	13683411	Lactb2|chr1:13682912-13683411	0.0915009501233255	.	.
chr1	13660314	13660813	chr1	13979508	13980007	Lactb2|chr1:13979508-13980007	0.126657231876313	.	.
chr1	13660314	13660813	chr1	13989473	13989972	Lactb2|chr1:13989473-13989972	0.246903275485798	.	.
chr1	14309549	14310048	chr1	14456772	14457271	Eya1|chr1:14456772-14457271	0.21012613882777	.	.
chr1	14309549	14310048	chr1	14662908	14663407	Eya1|chr1:14662908-14663407	0.0857730944462569	.	.
chr1	14309549	14310048	chr1	14712235	14712734	Eya1|chr1:14712235-14712734	0.121422687533799	.	.
chr1	14309549	14310048	chr1	14716004	14716503	Eya1|chr1:14716004-14716503	0.133195106482673	.	.
chr1	14755218	14755717	chr1	14626635	14627134	Msc|chr1:14626635-14627134	0.119634345203463	.	.
chr1	14755218	14755717	chr1	14627135	14627634	Msc|chr1:14627135-14627634	0.242259757831305	.	.
chr1	14755218	14755717	chr1	14640492	14640991	Msc|chr1:14640492-14640991	0.0923121628268534	.	.
chr1	14755218	14755717	chr1	14641228	14641727	Msc|chr1:14641228-14641727	0.141897392061626	.	.
chr1	14755218	14755717	chr1	14662908	14663407	Msc|chr1:14662908-14663407	0.11744002929609	.	.
chr1	14755218	14755717	chr1	14669334	14669833	Msc|chr1:14669334-14669833	0.245502751282162	.	.
chr1	14755218	14755717	chr1	14712235	14712734	Msc|chr1:14712235-14712734	0.115194097123316	.	.
chr1	14755218	14755717	chr1	14728986	14729485	Msc|chr1:14728986-14729485	0.111682968353308	.	.
chr1	14755218	14755717	chr1	14841812	14842311	Msc|chr1:14841812-14842311	0.0797472522269033	.	.
chr1	14755218	14755717	chr1	14980277	14980776	Msc|chr1:14980277-14980776	0.0800652371922344	.	.
chr1	14755218	14755717	chr1	15056917	15057416	Msc|chr1:15056917-15057416	0.0998982871803256	.	.
chr1	14755218	14755717	chr1	15057507	15058006	Msc|chr1:15057507-15058006	0.174175997446703	.	.
chr1	15805340	15805839	chr1	15921297	15921796	Terf1|chr1:15921297-15921796	0.106824379961157	.	.
chr1	15805340	15805839	chr1	16115053	16115552	Terf1|chr1:16115053-16115552	0.0893817603657877	.	.
chr1	15805340	15805839	chr1	16117708	16118207	Terf1|chr1:16117708-16118207	0.120998709641127	.	.
chr1	15805340	15805839	chr1	16129906	16130405	Terf1|chr1:16129906-16130405	0.0886573790767313	.	.
chr1	15892493	15892992	chr1	15796455	15796954	Sbspon|chr1:15796455-15796954	0.135195886657121	.	.
chr1	15892493	15892992	chr1	15885960	15886459	Sbspon|chr1:15885960-15886459	0.201403078161257	.	.
chr1	15892493	15892992	chr1	15898765	15899264	Sbspon|chr1:15898765-15899264	0.272144075432672	.	.
chr1	15892493	15892992	chr1	15899561	15900060	Sbspon|chr1:15899561-15900060	0.285331700494237	.	.
chr1	15892493	15892992	chr1	15905034	15905533	Sbspon|chr1:15905034-15905533	0.153674111828159	.	.
chr1	15892493	15892992	chr1	16127077	16127576	Sbspon|chr1:16127077-16127576	0.0797120096533672	.	.
chr1	16093096	16093595	chr1	16129906	16130405	4930444P10Rik|chr1:16129906-16130405	0.18053189173161	.	.
chr1	16103947	16104446	chr1	15883507	15884006	Rpl7|chr1:15883507-15884006	0.0880485037427866	.	.
chr1	16103947	16104446	chr1	16117708	16118207	Rpl7|chr1:16117708-16118207	0.0867909390690705	.	.
chr1	16103947	16104446	chr1	16129906	16130405	Rpl7|chr1:16129906-16130405	0.213852656723543	.	.
chr1	16104453	16104952	chr1	16129906	16130405	Rpl7|chr1:16129906-16130405	0.103788280447047	.	.
chr1	16104999	16105498	chr1	15770806	15771305	Rdh10|chr1:15770806-15771305	0.0932633296065305	.	.
chr1	16104999	16105498	chr1	15770806	15771305	Rpl7|chr1:15770806-15771305	0.0932633296065305	.	.
chr1	16104999	16105498	chr1	16117708	16118207	Rdh10|chr1:16117708-16118207	0.20228270606484	.	.
chr1	16104999	16105498	chr1	16117708	16118207	Rpl7|chr1:16117708-16118207	0.20228270606484	.	.
chr1	16104999	16105498	chr1	16129906	16130405	Rdh10|chr1:16129906-16130405	0.183327485742208	.	.
chr1	16104999	16105498	chr1	16129906	16130405	Rpl7|chr1:16129906-16130405	0.183327485742208	.	.
chr1	16104999	16105498	chr1	16191088	16191587	Rdh10|chr1:16191088-16191587	0.1618017867613	.	.
chr1	16104999	16105498	chr1	16191088	16191587	Rpl7|chr1:16191088-16191587	0.1618017867613	.	.
chr1	16105563	16106062	chr1	15770806	15771305	Rdh10|chr1:15770806-15771305	0.0938257420210678	.	.
chr1	16105563	16106062	chr1	16111684	16112183	Rdh10|chr1:16111684-16112183	0.129916032271443	.	.
chr1	16105563	16106062	chr1	16249569	16250068	Rdh10|chr1:16249569-16250068	0.120228072249217	.	.
chr1	16519035	16519534	chr1	16518345	16518844	Stau2|chr1:16518345-16518844	0.114261867610074	.	.
chr1	16519035	16519534	chr1	16916592	16917091	Stau2|chr1:16916592-16917091	0.144989983558306	.	.
chr1	16519761	16520260	chr1	16798252	16798751	Stau2|chr1:16798252-16798751	0.214974937551605	.	.
chr1	16618483	16618982	chr1	16518345	16518844	Ube2w|chr1:16518345-16518844	0.0809120895559965	.	.
chr1	16618483	16618982	chr1	16904741	16905240	Ube2w|chr1:16904741-16905240	0.115552628542751	.	.
chr1	16619102	16619601	chr1	16798252	16798751	Ube2w|chr1:16798252-16798751	0.0925290179924634	.	.
chr1	16619102	16619601	chr1	16824332	16824831	Ube2w|chr1:16824332-16824831	0.0836320119021545	.	.
chr1	16619102	16619601	chr1	16916592	16917091	Ube2w|chr1:16916592-16917091	0.244091728395827	.	.
chr1	16656744	16657243	chr1	16798252	16798751	D030040B21Rik|chr1:16798252-16798751	0.140070147688437	.	.
chr1	16656744	16657243	chr1	16798252	16798751	Eloc|chr1:16798252-16798751	0.140070147688437	.	.
chr1	16657258	16657757	chr1	16512456	16512955	D030040B21Rik|chr1:16512456-16512955	0.097198506234807	.	.
chr1	16657258	16657757	chr1	16512456	16512955	Eloc|chr1:16512456-16512955	0.097198506234807	.	.
chr1	16657258	16657757	chr1	16586933	16587432	D030040B21Rik|chr1:16586933-16587432	0.139686623381603	.	.
chr1	16657258	16657757	chr1	16586933	16587432	Eloc|chr1:16586933-16587432	0.139686623381603	.	.
chr1	16664905	16665404	chr1	16798252	16798751	Tmem70|chr1:16798252-16798751	0.132369352171032	.	.
chr1	16688506	16689005	chr1	16518345	16518844	Ly96|chr1:16518345-16518844	0.0895403443084032	.	.
chr1	16688506	16689005	chr1	16904741	16905240	Ly96|chr1:16904741-16905240	0.0791359094311758	.	.
chr1	16688506	16689005	chr1	16916592	16917091	Ly96|chr1:16916592-16917091	0.0996539991782054	.	.
chr1	17097665	17098164	chr1	17085061	17085560	Jph1|chr1:17085061-17085560	0.184652847178656	.	.
chr1	17097665	17098164	chr1	17172604	17173103	Jph1|chr1:17172604-17173103	0.0953842404233815	.	.
chr1	17097665	17098164	chr1	17311278	17311777	Jph1|chr1:17311278-17311777	0.222877903094346	.	.
chr1	17097665	17098164	chr1	17382067	17382566	Jph1|chr1:17382067-17382566	0.0934267982348017	.	.
chr1	17097665	17098164	chr1	17406884	17407383	Jph1|chr1:17406884-17407383	0.139838586237095	.	.
chr1	17097665	17098164	chr1	17443688	17444187	Jph1|chr1:17443688-17444187	0.183899643928218	.	.
chr1	17098192	17098691	chr1	16904741	16905240	Jph1|chr1:16904741-16905240	0.101685222724515	.	.
chr1	17098192	17098691	chr1	17085061	17085560	Jph1|chr1:17085061-17085560	0.191408697152053	.	.
chr1	17098192	17098691	chr1	17122724	17123223	Jph1|chr1:17122724-17123223	0.129008896704999	.	.
chr1	17098192	17098691	chr1	17172604	17173103	Jph1|chr1:17172604-17173103	0.148475734713781	.	.
chr1	17098192	17098691	chr1	17311278	17311777	Jph1|chr1:17311278-17311777	0.341232485931012	.	.
chr1	17098192	17098691	chr1	17382067	17382566	Jph1|chr1:17382067-17382566	0.110296876095261	.	.
chr1	17098192	17098691	chr1	17406304	17406803	Jph1|chr1:17406304-17406803	0.137526692391108	.	.
chr1	17098192	17098691	chr1	17443688	17444187	Jph1|chr1:17443688-17444187	0.0829399154106647	.	.
chr1	17145142	17145641	chr1	16824332	16824831	Gdap1|chr1:16824332-16824831	0.122782262048465	.	.
chr1	17145142	17145641	chr1	17085061	17085560	Gdap1|chr1:17085061-17085560	0.0821397704641728	.	.
chr1	17145142	17145641	chr1	17363814	17364313	Gdap1|chr1:17363814-17364313	0.0892662964084983	.	.
chr1	17727070	17727569	chr1	17363814	17364313	Crispld1|chr1:17363814-17364313	0.145233995569419	.	.
chr1	17727070	17727569	chr1	17363814	17364313	Gm16070|chr1:17363814-17364313	0.145233995569419	.	.
chr1	17727070	17727569	chr1	17599254	17599753	Crispld1|chr1:17599254-17599753	0.109181464101138	.	.
chr1	17727070	17727569	chr1	17599254	17599753	Gm16070|chr1:17599254-17599753	0.109181464101138	.	.
chr1	17727070	17727569	chr1	17716258	17716757	Crispld1|chr1:17716258-17716757	0.223081038713247	.	.
chr1	17727070	17727569	chr1	17716258	17716757	Gm16070|chr1:17716258-17716757	0.223081038713247	.	.
chr1	17727070	17727569	chr1	17717899	17718398	Crispld1|chr1:17717899-17718398	0.148421824843468	.	.
chr1	17727070	17727569	chr1	17717899	17718398	Gm16070|chr1:17717899-17718398	0.148421824843468	.	.
chr1	17727070	17727569	chr1	17718466	17718965	Crispld1|chr1:17718466-17718965	0.176489821297977	.	.
chr1	17727070	17727569	chr1	17718466	17718965	Gm16070|chr1:17718466-17718965	0.176489821297977	.	.
chr1	17727070	17727569	chr1	17838342	17838841	Crispld1|chr1:17838342-17838841	0.146548214147683	.	.
chr1	17727070	17727569	chr1	17838342	17838841	Gm16070|chr1:17838342-17838841	0.146548214147683	.	.
chr1	17727608	17728107	chr1	17363814	17364313	Crispld1|chr1:17363814-17364313	0.127330448731218	.	.
chr1	17727608	17728107	chr1	17363814	17364313	Gm16070|chr1:17363814-17364313	0.127330448731218	.	.
chr1	17727608	17728107	chr1	17382067	17382566	Crispld1|chr1:17382067-17382566	0.10603247015908	.	.
chr1	17727608	17728107	chr1	17382067	17382566	Gm16070|chr1:17382067-17382566	0.10603247015908	.	.
chr1	17727608	17728107	chr1	17406304	17406803	Crispld1|chr1:17406304-17406803	0.15179476885817	.	.
chr1	17727608	17728107	chr1	17406304	17406803	Gm16070|chr1:17406304-17406803	0.15179476885817	.	.
chr1	17727608	17728107	chr1	17489772	17490271	Crispld1|chr1:17489772-17490271	0.0865120154664842	.	.
chr1	17727608	17728107	chr1	17489772	17490271	Crispld1|chr1:17489772-17490271	0.0865120154664843	.	.
chr1	17727608	17728107	chr1	17489772	17490271	Gm16070|chr1:17489772-17490271	0.0865120154664842	.	.
chr1	17727608	17728107	chr1	17489772	17490271	Gm16070|chr1:17489772-17490271	0.0865120154664843	.	.
chr1	17727608	17728107	chr1	17599254	17599753	Crispld1|chr1:17599254-17599753	0.107944854699514	.	.
chr1	17727608	17728107	chr1	17599254	17599753	Gm16070|chr1:17599254-17599753	0.107944854699514	.	.
chr1	17727608	17728107	chr1	17716258	17716757	Crispld1|chr1:17716258-17716757	0.117219787789406	.	.
chr1	17727608	17728107	chr1	17716258	17716757	Gm16070|chr1:17716258-17716757	0.117219787789406	.	.
chr1	17727608	17728107	chr1	17717899	17718398	Crispld1|chr1:17717899-17718398	0.0905583823737224	.	.
chr1	17727608	17728107	chr1	17717899	17718398	Gm16070|chr1:17717899-17718398	0.0905583823737224	.	.
chr1	17727608	17728107	chr1	17718466	17718965	Crispld1|chr1:17718466-17718965	0.260464417371659	.	.
chr1	17727608	17728107	chr1	17718466	17718965	Gm16070|chr1:17718466-17718965	0.260464417371659	.	.
chr1	17727608	17728107	chr1	17765245	17765744	Crispld1|chr1:17765245-17765744	0.10298579897202	.	.
chr1	17727608	17728107	chr1	17765245	17765744	Gm16070|chr1:17765245-17765744	0.10298579897202	.	.
chr1	17727608	17728107	chr1	17838342	17838841	Crispld1|chr1:17838342-17838841	0.105634657019179	.	.
chr1	17727608	17728107	chr1	17838342	17838841	Gm16070|chr1:17838342-17838841	0.105634657019179	.	.
chr1	18057998	18058497	chr1	17926127	17926626	Gm28756|chr1:17926127-17926626	0.115848847202334	.	.
chr1	18057998	18058497	chr1	18181145	18181644	Gm28756|chr1:18181145-18181644	0.105804199872566	.	.
chr1	18057998	18058497	chr1	18416187	18416686	Gm28756|chr1:18416187-18416686	0.0898324636352781	.	.
chr1	18058553	18059052	chr1	17838342	17838841	Gm28756|chr1:17838342-17838841	0.0985580351425774	.	.
chr1	18058553	18059052	chr1	17873370	17873869	Gm28756|chr1:17873370-17873869	0.124588759536278	.	.
chr1	18058553	18059052	chr1	18131151	18131650	Gm28756|chr1:18131151-18131650	0.128056339923191	.	.
chr1	18058553	18059052	chr1	18181145	18181644	Gm28756|chr1:18181145-18181644	0.0942981000527963	.	.
chr1	18058553	18059052	chr1	18191778	18192277	Gm28756|chr1:18191778-18192277	0.243435334997876	.	.
chr1	18058553	18059052	chr1	18372134	18372633	Gm28756|chr1:18372134-18372633	0.0866193734433531	.	.
chr1	18058553	18059052	chr1	18458716	18459215	Gm28756|chr1:18458716-18459215	0.0917983553264441	.	.
chr1	20820187	20820686	chr1	20938964	20939463	Mcm3|chr1:20938964-20939463	0.0815456216490888	.	.
chr1	20837368	20837867	chr1	20839839	20840338	Gm28065|chr1:20839839-20840338	0.10200893029795	.	.
chr1	20837368	20837867	chr1	20869897	20870396	Gm28065|chr1:20869897-20870396	0.131014142557967	.	.
chr1	20837368	20837867	chr1	20925578	20926077	Gm28065|chr1:20925578-20926077	0.0867214903297002	.	.
chr1	20837368	20837867	chr1	20925578	20926077	Gm28065|chr1:20925578-20926077	0.0867214903297003	.	.
chr1	20837368	20837867	chr1	20940187	20940686	Gm28065|chr1:20940187-20940686	0.247376313140619	.	.
chr1	20890311	20890810	chr1	20845574	20846073	6720483E21Rik|chr1:20845574-20846073	0.109643357711678	.	.
chr1	20890311	20890810	chr1	20845574	20846073	Paqr8|chr1:20845574-20846073	0.109643357711678	.	.
chr1	20890857	20891356	chr1	20845574	20846073	6720483E21Rik|chr1:20845574-20846073	0.0810560473117345	.	.
chr1	20890857	20891356	chr1	20845574	20846073	Paqr8|chr1:20845574-20846073	0.0810560473117345	.	.
chr1	20890857	20891356	chr1	20906237	20906736	6720483E21Rik|chr1:20906237-20906736	0.0796898238168308	.	.
chr1	20890857	20891356	chr1	20906237	20906736	Paqr8|chr1:20906237-20906736	0.0796898238168308	.	.
chr1	20951400	20951899	chr1	20544865	20545364	Efhc1|chr1:20544865-20545364	0.0954659972432365	.	.
chr1	20951400	20951899	chr1	20544865	20545364	Efhc1|chr1:20544865-20545364	0.0954659972432366	.	.
chr1	25829930	25830429	chr1	25749694	25750193	Adgrb3|chr1:25749694-25750193	0.186471005395031	.	.
chr1	25829930	25830429	chr1	25831391	25831890	Adgrb3|chr1:25831391-25831890	0.327692218084394	.	.
chr1	25829930	25830429	chr1	26116418	26116917	Adgrb3|chr1:26116418-26116917	0.0813802405992815	.	.
chr1	25829930	25830429	chr1	26222082	26222581	Adgrb3|chr1:26222082-26222581	0.127564748333919	.	.
chr1	25829930	25830429	chr1	26227944	26228443	Adgrb3|chr1:26227944-26228443	0.253775359396444	.	.
chr1	26687354	26687853	chr1	26273724	26274223	4931408C20Rik|chr1:26273724-26274223	0.0848695697413045	.	.
chr1	26687354	26687853	chr1	26305800	26306299	4931408C20Rik|chr1:26305800-26306299	0.150256644411603	.	.
chr1	26687354	26687853	chr1	26477368	26477867	4931408C20Rik|chr1:26477368-26477867	0.107959725044065	.	.
chr1	26687354	26687853	chr1	26507829	26508328	4931408C20Rik|chr1:26507829-26508328	0.244860369612	.	.
chr1	26687354	26687853	chr1	26528879	26529378	4931408C20Rik|chr1:26528879-26529378	0.0901839767648404	.	.
chr1	26687354	26687853	chr1	26559961	26560460	4931408C20Rik|chr1:26559961-26560460	0.119450395880322	.	.
chr1	26687354	26687853	chr1	26727273	26727772	4931408C20Rik|chr1:26727273-26727772	0.125764252456202	.	.
chr1	26687354	26687853	chr1	26825104	26825603	4931408C20Rik|chr1:26825104-26825603	0.229642136067782	.	.
chr1	26687354	26687853	chr1	26862547	26863046	4931408C20Rik|chr1:26862547-26863046	0.17354149551269	.	.
chr1	26687354	26687853	chr1	26909878	26910377	4931408C20Rik|chr1:26909878-26910377	0.208296003992169	.	.
chr1	26687354	26687853	chr1	26910381	26910880	4931408C20Rik|chr1:26910381-26910880	0.195423242646178	.	.
chr1	26687354	26687853	chr1	26988000	26988499	4931408C20Rik|chr1:26988000-26988499	0.145904042887014	.	.
chr1	30872795	30873294	chr1	30561112	30561611	Phf3|chr1:30561112-30561611	0.101005952923815	.	.
chr1	30872795	30873294	chr1	30583020	30583519	Phf3|chr1:30583020-30583519	0.0906019118444438	.	.
chr1	30872795	30873294	chr1	30656202	30656701	Phf3|chr1:30656202-30656701	0.133918621479681	.	.
chr1	30872795	30873294	chr1	30776088	30776587	Phf3|chr1:30776088-30776587	0.0912376360829585	.	.
chr1	30872795	30873294	chr1	30825540	30826039	Phf3|chr1:30825540-30826039	0.0900658901881889	.	.
chr1	30873430	30873929	chr1	30572619	30573118	Phf3|chr1:30572619-30573118	0.291163441106254	.	.
chr1	30873942	30874441	chr1	30572619	30573118	Phf3|chr1:30572619-30573118	0.121276352463721	.	.
chr1	30873942	30874441	chr1	30716282	30716781	Phf3|chr1:30716282-30716781	0.170451332298968	.	.
chr1	30873942	30874441	chr1	30832710	30833209	Phf3|chr1:30832710-30833209	0.107502182400983	.	.
chr1	30873942	30874441	chr1	30839755	30840254	Phf3|chr1:30839755-30840254	0.0826730015300417	.	.
chr1	30949080	30949579	chr1	30537143	30537642	Ptp4a1|chr1:30537143-30537642	0.123565534151483	.	.
chr1	30949080	30949579	chr1	30594623	30595122	Ptp4a1|chr1:30594623-30595122	0.0785576864159409	.	.
chr1	30949080	30949579	chr1	30700382	30700881	Ptp4a1|chr1:30700382-30700881	0.0940905497311632	.	.
chr1	30949582	30950081	chr1	30561112	30561611	Ptp4a1|chr1:30561112-30561611	0.104377601679993	.	.
chr1	30949582	30950081	chr1	30565242	30565741	Ptp4a1|chr1:30565242-30565741	0.0924414017071849	.	.
chr1	30949582	30950081	chr1	30572619	30573118	Ptp4a1|chr1:30572619-30573118	0.129129124423403	.	.
chr1	30949582	30950081	chr1	30649743	30650242	Ptp4a1|chr1:30649743-30650242	0.108069893635542	.	.
chr1	30949582	30950081	chr1	30832710	30833209	Ptp4a1|chr1:30832710-30833209	0.0824397696230269	.	.
chr1	30949582	30950081	chr1	30839755	30840254	Ptp4a1|chr1:30839755-30840254	0.0927434389031118	.	.
chr1	30949582	30950081	chr1	30929933	30930432	Ptp4a1|chr1:30929933-30930432	0.179843193870468	.	.
chr1	30950354	30950853	chr1	30537143	30537642	Ptp4a1|chr1:30537143-30537642	0.101244685322827	.	.
chr1	31176050	31176549	chr1	31036612	31037111	Lgsn|chr1:31036612-31037111	0.347808738417156	.	.
chr1	31176050	31176549	chr1	31044343	31044842	Lgsn|chr1:31044343-31044842	0.216263023805126	.	.
chr1	31176050	31176549	chr1	31044847	31045346	Lgsn|chr1:31044847-31045346	0.174651026804319	.	.
chr1	31176050	31176549	chr1	31093898	31094397	Lgsn|chr1:31093898-31094397	0.112141852907025	.	.
chr1	31176050	31176549	chr1	31141929	31142428	Lgsn|chr1:31141929-31142428	0.101294733994884	.	.
chr1	31176050	31176549	chr1	31195425	31195924	Lgsn|chr1:31195425-31195924	0.226545436783051	.	.
chr1	31176050	31176549	chr1	31210103	31210602	Lgsn|chr1:31210103-31210602	0.114248699908083	.	.
chr1	32172459	32172958	chr1	32092927	32093426	Khdrbs2|chr1:32092927-32093426	0.115157269825983	.	.
chr1	32172459	32172958	chr1	32093437	32093936	Khdrbs2|chr1:32093437-32093936	0.150123807441699	.	.
chr1	44102213	44102712	chr1	44228990	44229489	Tex30|chr1:44228990-44229489	0.0951163429367751	.	.
chr1	44118638	44119137	chr1	44174622	44175121	Bivm|chr1:44174622-44175121	0.117165879182191	.	.
chr1	44118638	44119137	chr1	44174622	44175121	Poglut2|chr1:44174622-44175121	0.117165879182191	.	.
chr1	44119144	44119643	chr1	44174622	44175121	Bivm|chr1:44174622-44175121	0.119826676139183	.	.
chr1	44119144	44119643	chr1	44174622	44175121	Poglut2|chr1:44174622-44175121	0.119826676139183	.	.
chr1	44119663	44120162	chr1	44174622	44175121	Bivm|chr1:44174622-44175121	0.0819248622644004	.	.
chr1	44119663	44120162	chr1	44387700	44388199	Bivm|chr1:44387700-44388199	0.148439868233891	.	.
chr1	44147693	44148192	chr1	44064570	44065069	Ercc5|chr1:44064570-44065069	0.0921453685926782	.	.
chr1	44147693	44148192	chr1	44072135	44072634	Ercc5|chr1:44072135-44072634	0.0797627571654523	.	.
chr1	44218903	44219402	chr1	44040203	44040702	Mettl21e|chr1:44040203-44040702	0.0955310605344798	.	.
chr1	44218903	44219402	chr1	44041766	44042265	Mettl21e|chr1:44041766-44042265	0.103382431564907	.	.
chr1	44218903	44219402	chr1	44072135	44072634	Mettl21e|chr1:44072135-44072634	0.155774469508557	.	.
chr1	44218903	44219402	chr1	44174622	44175121	Mettl21e|chr1:44174622-44175121	0.158307971763143	.	.
chr1	44218903	44219402	chr1	44198134	44198633	Mettl21e|chr1:44198134-44198633	0.210053116807786	.	.
chr1	44218903	44219402	chr1	44217086	44217585	Mettl21e|chr1:44217086-44217585	0.142411209415405	.	.
chr1	44218903	44219402	chr1	44228990	44229489	Mettl21e|chr1:44228990-44229489	0.328630464445173	.	.
chr1	44218903	44219402	chr1	44277960	44278459	Mettl21e|chr1:44277960-44278459	0.11800013603938	.	.
chr1	44218903	44219402	chr1	44343440	44343939	Mettl21e|chr1:44343440-44343939	0.0806402597617296	.	.
chr1	44218903	44219402	chr1	44343984	44344483	Mettl21e|chr1:44343984-44344483	0.0873342991928317	.	.
chr1	44218903	44219402	chr1	44387700	44388199	Mettl21e|chr1:44387700-44388199	0.101462001515883	.	.
chr1	44551396	44551895	chr1	44277960	44278459	Gulp1|chr1:44277960-44278459	0.10478303667616	.	.
chr1	44551396	44551895	chr1	44278510	44279009	Gulp1|chr1:44278510-44279009	0.108514892562288	.	.
chr1	44551396	44551895	chr1	44343440	44343939	Gulp1|chr1:44343440-44343939	0.107521080554329	.	.
chr1	44551396	44551895	chr1	44343984	44344483	Gulp1|chr1:44343984-44344483	0.0871976896130985	.	.
chr1	44551396	44551895	chr1	44553188	44553687	Gulp1|chr1:44553188-44553687	0.127940581821683	.	.
chr1	44551396	44551895	chr1	44575894	44576393	Gulp1|chr1:44575894-44576393	0.199821896081127	.	.
chr1	44551396	44551895	chr1	44586754	44587253	Gulp1|chr1:44586754-44587253	0.170188088784565	.	.
chr1	44551396	44551895	chr1	44589006	44589505	Gulp1|chr1:44589006-44589505	0.097095279287894	.	.
chr1	44551396	44551895	chr1	44630299	44630798	Gulp1|chr1:44630299-44630798	0.152305649982608	.	.
chr1	44551396	44551895	chr1	44759289	44759788	Gulp1|chr1:44759289-44759788	0.259987399307251	.	.
chr1	44551396	44551895	chr1	44810341	44810840	Gulp1|chr1:44810341-44810840	0.0941890008372734	.	.
chr1	44551396	44551895	chr1	44878042	44878541	Gulp1|chr1:44878042-44878541	0.11905651721741	.	.
chr1	44551396	44551895	chr1	44878752	44879251	Gulp1|chr1:44878752-44879251	0.126997009701225	.	.
chr1	44551396	44551895	chr1	44889133	44889632	Gulp1|chr1:44889133-44889632	0.157217645345101	.	.
chr1	44551396	44551895	chr1	44952970	44953469	Gulp1|chr1:44952970-44953469	0.152381361389604	.	.
chr1	44745649	44746148	chr1	44277960	44278459	4930521E06Rik|chr1:44277960-44278459	0.202265582804162	.	.
chr1	44745649	44746148	chr1	44575894	44576393	4930521E06Rik|chr1:44575894-44576393	0.100205454813428	.	.
chr1	44745649	44746148	chr1	44586754	44587253	4930521E06Rik|chr1:44586754-44587253	0.154205465289403	.	.
chr1	44745649	44746148	chr1	44630299	44630798	4930521E06Rik|chr1:44630299-44630798	0.153370069840588	.	.
chr1	44745649	44746148	chr1	44669372	44669871	4930521E06Rik|chr1:44669372-44669871	0.166925627547952	.	.
chr1	44745649	44746148	chr1	44678894	44679393	4930521E06Rik|chr1:44678894-44679393	0.0983712452389649	.	.
chr1	44745649	44746148	chr1	44741191	44741690	4930521E06Rik|chr1:44741191-44741690	0.175008553274418	.	.
chr1	44745649	44746148	chr1	44759289	44759788	4930521E06Rik|chr1:44759289-44759788	0.154083556637293	.	.
chr1	44745649	44746148	chr1	44773418	44773917	4930521E06Rik|chr1:44773418-44773917	0.10528487021318	.	.
chr1	44745649	44746148	chr1	44843286	44843785	4930521E06Rik|chr1:44843286-44843785	0.142343703420572	.	.
chr1	44745649	44746148	chr1	44843286	44843785	4930521E06Rik|chr1:44843286-44843785	0.142343703420573	.	.
chr1	44745649	44746148	chr1	44878042	44878541	4930521E06Rik|chr1:44878042-44878541	0.166354226813411	.	.
chr1	44745649	44746148	chr1	44889723	44890222	4930521E06Rik|chr1:44889723-44890222	0.0859111777613269	.	.
chr1	45502889	45503388	chr1	45356486	45356985	Col5a2|chr1:45356486-45356985	0.102578297661103	.	.
chr1	45502889	45503388	chr1	45431839	45432338	Col5a2|chr1:45431839-45432338	0.0929694339025246	.	.
chr1	45502889	45503388	chr1	45482654	45483153	Col5a2|chr1:45482654-45483153	0.123629470739318	.	.
chr1	45502889	45503388	chr1	45487400	45487899	Col5a2|chr1:45487400-45487899	0.351737971155901	.	.
chr1	45502889	45503388	chr1	45488226	45488725	Col5a2|chr1:45488226-45488725	0.253619413461038	.	.
chr1	45502889	45503388	chr1	45504518	45505017	Col5a2|chr1:45504518-45505017	0.124840836596159	.	.
chr1	45502889	45503388	chr1	45513041	45513540	Col5a2|chr1:45513041-45513540	0.154372682744279	.	.
chr1	45502889	45503388	chr1	45547879	45548378	Col5a2|chr1:45547879-45548378	0.183021520786387	.	.
chr1	45502889	45503388	chr1	45701508	45702007	Col5a2|chr1:45701508-45702007	0.216789238903656	.	.
chr1	45502889	45503388	chr1	45713120	45713619	Col5a2|chr1:45713120-45713619	0.0881720408577225	.	.
chr1	45502889	45503388	chr1	45780721	45781220	Col5a2|chr1:45780721-45781220	0.129710177396528	.	.
chr1	45502889	45503388	chr1	45804675	45805174	Col5a2|chr1:45804675-45805174	0.19839843041945	.	.
chr1	45502889	45503388	chr1	45816821	45817320	Col5a2|chr1:45816821-45817320	0.153534778066501	.	.
chr1	45502889	45503388	chr1	45891940	45892439	Col5a2|chr1:45891940-45892439	0.159479456529911	.	.
chr1	45503922	45504421	chr1	45313936	45314435	Col5a2|chr1:45313936-45314435	0.149478085377336	.	.
chr1	45503922	45504421	chr1	45356486	45356985	Col5a2|chr1:45356486-45356985	0.30010485043683	.	.
chr1	45503922	45504421	chr1	45431839	45432338	Col5a2|chr1:45431839-45432338	0.204408047716183	.	.
chr1	45503922	45504421	chr1	45482654	45483153	Col5a2|chr1:45482654-45483153	0.133308649826256	.	.
chr1	45503922	45504421	chr1	45487400	45487899	Col5a2|chr1:45487400-45487899	0.203698860118668	.	.
chr1	45503922	45504421	chr1	45488226	45488725	Col5a2|chr1:45488226-45488725	0.277860913923669	.	.
chr1	45503922	45504421	chr1	45488226	45488725	Col5a2|chr1:45488226-45488725	0.27786091392367	.	.
chr1	45503922	45504421	chr1	45504518	45505017	Col5a2|chr1:45504518-45505017	0.58407030225454	.	.
chr1	45503922	45504421	chr1	45513041	45513540	Col5a2|chr1:45513041-45513540	0.194997480821349	.	.
chr1	45503922	45504421	chr1	45532418	45532917	Col5a2|chr1:45532418-45532917	0.0802926209549026	.	.
chr1	45503922	45504421	chr1	45547879	45548378	Col5a2|chr1:45547879-45548378	0.247862717096678	.	.
chr1	45503922	45504421	chr1	45701508	45702007	Col5a2|chr1:45701508-45702007	0.421465820928746	.	.
chr1	45503922	45504421	chr1	45713120	45713619	Col5a2|chr1:45713120-45713619	0.274217892890955	.	.
chr1	45503922	45504421	chr1	45766100	45766599	Col5a2|chr1:45766100-45766599	0.130091869678847	.	.
chr1	45503922	45504421	chr1	45804675	45805174	Col5a2|chr1:45804675-45805174	0.383215928615707	.	.
chr1	45503922	45504421	chr1	45811878	45812377	Col5a2|chr1:45811878-45812377	0.151671144825413	.	.
chr1	45503922	45504421	chr1	45837607	45838106	Col5a2|chr1:45837607-45838106	0.194673343001825	.	.
chr1	45503922	45504421	chr1	45891940	45892439	Col5a2|chr1:45891940-45892439	0.302735232638235	.	.
chr1	45503922	45504421	chr1	45907396	45907895	Col5a2|chr1:45907396-45907895	0.321898937583518	.	.
chr1	45795197	45795696	chr1	45531435	45531934	Wdr75|chr1:45531435-45531934	0.109265993350803	.	.
chr1	45795197	45795696	chr1	45675627	45676126	Wdr75|chr1:45675627-45676126	0.24948536562246	.	.
chr1	45795197	45795696	chr1	45767598	45768097	Wdr75|chr1:45767598-45768097	0.305133518461395	.	.
chr1	45795197	45795696	chr1	45874417	45874916	Wdr75|chr1:45874417-45874916	0.105140353459339	.	.
chr1	45795197	45795696	chr1	46022239	46022738	Wdr75|chr1:46022239-46022738	0.151499989413747	.	.
chr1	45795197	45795696	chr1	46067115	46067614	Wdr75|chr1:46067115-46067614	0.113410670761103	.	.
chr1	45795197	45795696	chr1	46137792	46138291	Wdr75|chr1:46137792-46138291	0.320605543622489	.	.
chr1	45889106	45889605	chr1	45504518	45505017	Gm5269|chr1:45504518-45505017	0.199997276637031	.	.
chr1	45889106	45889605	chr1	45513041	45513540	Gm5269|chr1:45513041-45513540	0.113349150937821	.	.
chr1	45889106	45889605	chr1	45547879	45548378	Gm5269|chr1:45547879-45548378	0.127189515336637	.	.
chr1	45889106	45889605	chr1	45620009	45620508	Gm5269|chr1:45620009-45620508	0.113035758785651	.	.
chr1	45889106	45889605	chr1	45701508	45702007	Gm5269|chr1:45701508-45702007	0.176038145515488	.	.
chr1	45889106	45889605	chr1	45713120	45713619	Gm5269|chr1:45713120-45713619	0.123501768024629	.	.
chr1	45889106	45889605	chr1	45804675	45805174	Gm5269|chr1:45804675-45805174	0.298636396831805	.	.
chr1	45889106	45889605	chr1	45811878	45812377	Gm5269|chr1:45811878-45812377	0.136455179562934	.	.
chr1	45889106	45889605	chr1	45891940	45892439	Gm5269|chr1:45891940-45892439	0.135932361279566	.	.
chr1	45889106	45889605	chr1	45907396	45907895	Gm5269|chr1:45907396-45907895	0.100396618996157	.	.
chr1	45889106	45889605	chr1	45949571	45950070	Gm5269|chr1:45949571-45950070	0.127135374167057	.	.
chr1	45889106	45889605	chr1	46018316	46018815	Gm5269|chr1:46018316-46018815	0.155779630258535	.	.
chr1	45889106	45889605	chr1	46195011	46195510	Gm5269|chr1:46195011-46195510	0.0912463129037539	.	.
chr1	45925424	45925923	chr1	45531435	45531934	Slc40a1|chr1:45531435-45531934	0.164006675564867	.	.
chr1	45925424	45925923	chr1	45672672	45673171	Slc40a1|chr1:45672672-45673171	0.156773169216766	.	.
chr1	45925424	45925923	chr1	45675627	45676126	Slc40a1|chr1:45675627-45676126	0.252554269835307	.	.
chr1	45925424	45925923	chr1	45767598	45768097	Slc40a1|chr1:45767598-45768097	0.168220760293403	.	.
chr1	45925424	45925923	chr1	45874417	45874916	Slc40a1|chr1:45874417-45874916	0.0885011364388598	.	.
chr1	45925424	45925923	chr1	46137792	46138291	Slc40a1|chr1:46137792-46138291	0.237253657569463	.	.
chr1	46065930	46066429	chr1	45767598	45768097	Dnah7b|chr1:45767598-45768097	0.0911114256459722	.	.
chr1	46066566	46067065	chr1	45766100	45766599	Dnah7b|chr1:45766100-45766599	0.112365809477195	.	.
chr1	46066566	46067065	chr1	45780721	45781220	Dnah7b|chr1:45780721-45781220	0.167767061901778	.	.
chr1	46066566	46067065	chr1	45837607	45838106	Dnah7b|chr1:45837607-45838106	0.0946144026626271	.	.
chr1	46066566	46067065	chr1	46067115	46067614	Dnah7b|chr1:46067115-46067614	0.36874349640758	.	.
chr1	46066566	46067065	chr1	46137792	46138291	Dnah7b|chr1:46137792-46138291	0.167462806750715	.	.
chr1	46066566	46067065	chr1	46354983	46355482	Dnah7b|chr1:46354983-46355482	0.196619028919878	.	.
chr1	52816845	52817344	chr1	52763907	52764406	Inpp1|chr1:52763907-52764406	0.152734677271035	.	.
chr1	52816845	52817344	chr1	52949384	52949883	Inpp1|chr1:52949384-52949883	0.0851319255561337	.	.
chr1	52816845	52817344	chr1	52956720	52957219	Inpp1|chr1:52956720-52957219	0.267811479706408	.	.
chr1	52817513	52818012	chr1	52763907	52764406	Inpp1|chr1:52763907-52764406	0.130371061808395	.	.
chr1	52817513	52818012	chr1	52914502	52915001	Inpp1|chr1:52914502-52915001	0.0828961089711262	.	.
chr1	52817513	52818012	chr1	52956720	52957219	Inpp1|chr1:52956720-52957219	0.137934322994101	.	.
chr1	52844734	52845233	chr1	52795026	52795525	Hibch|chr1:52795026-52795525	0.413447941706953	.	.
chr1	52844734	52845233	chr1	52799343	52799842	Hibch|chr1:52799343-52799842	0.111093317617921	.	.
chr1	52844734	52845233	chr1	52905486	52905985	Hibch|chr1:52905486-52905985	0.211812007978739	.	.
chr1	53061825	53062324	chr1	52758085	52758584	Mstn|chr1:52758085-52758584	0.0923355612952029	.	.
chr1	53061825	53062324	chr1	52763907	52764406	Mstn|chr1:52763907-52764406	0.0859652022816173	.	.
chr1	53061825	53062324	chr1	52800230	52800729	Mstn|chr1:52800230-52800729	0.158999274776095	.	.
chr1	53061825	53062324	chr1	52820560	52821059	Mstn|chr1:52820560-52821059	0.137131077252176	.	.
chr1	53061825	53062324	chr1	52854016	52854515	Mstn|chr1:52854016-52854515	0.0957199929543501	.	.
chr1	53061825	53062324	chr1	52873943	52874442	Mstn|chr1:52873943-52874442	0.0919405689309579	.	.
chr1	53061825	53062324	chr1	52897587	52898086	Mstn|chr1:52897587-52898086	0.10534016067412	.	.
chr1	53061825	53062324	chr1	52914502	52915001	Mstn|chr1:52914502-52915001	0.186115356152297	.	.
chr1	53061825	53062324	chr1	52960112	52960611	Mstn|chr1:52960112-52960611	0.173626604053018	.	.
chr1	53061825	53062324	chr1	53015814	53016313	Mstn|chr1:53015814-53016313	0.321868615190241	.	.
chr1	53061825	53062324	chr1	53051371	53051870	Mstn|chr1:53051371-53051870	0.135649611710596	.	.
chr1	53061825	53062324	chr1	53062527	53063026	Mstn|chr1:53062527-53063026	0.252674570073006	.	.
chr1	53061825	53062324	chr1	53218106	53218605	Mstn|chr1:53218106-53218605	0.218306006142527	.	.
chr1	53061825	53062324	chr1	53271251	53271750	Mstn|chr1:53271251-53271750	0.415202726315074	.	.
chr1	53061825	53062324	chr1	53426037	53426536	Mstn|chr1:53426037-53426536	0.157774454849098	.	.
chr1	53195021	53195520	chr1	52800230	52800729	Gm28777|chr1:52800230-52800729	0.167027372073939	.	.
chr1	53195021	53195520	chr1	53032502	53033001	Gm28777|chr1:53032502-53033001	0.166676380652955	.	.
chr1	53195021	53195520	chr1	53218106	53218605	Gm28777|chr1:53218106-53218605	0.421958719486618	.	.
chr1	53195021	53195520	chr1	53272612	53273111	Gm28777|chr1:53272612-53273111	0.162251404072438	.	.
chr1	53296806	53297305	chr1	53053006	53053505	Ormdl1|chr1:53053006-53053505	0.0874093776330147	.	.
chr1	53296806	53297305	chr1	53053006	53053505	Pms1|chr1:53053006-53053505	0.0874093776330147	.	.
chr1	53296806	53297305	chr1	53384017	53384516	Ormdl1|chr1:53384017-53384516	0.111511940048199	.	.
chr1	53296806	53297305	chr1	53384017	53384516	Pms1|chr1:53384017-53384516	0.111511940048199	.	.
chr1	53296806	53297305	chr1	53466685	53467184	Ormdl1|chr1:53466685-53467184	0.10760366161284	.	.
chr1	53296806	53297305	chr1	53466685	53467184	Pms1|chr1:53466685-53467184	0.10760366161284	.	.
chr1	53296806	53297305	chr1	53619941	53620440	Ormdl1|chr1:53619941-53620440	0.309613800871982	.	.
chr1	53296806	53297305	chr1	53619941	53620440	Pms1|chr1:53619941-53620440	0.309613800871982	.	.
chr1	53296806	53297305	chr1	53733927	53734426	Ormdl1|chr1:53733927-53734426	0.145990074887578	.	.
chr1	53296806	53297305	chr1	53733927	53734426	Pms1|chr1:53733927-53734426	0.145990074887578	.	.
chr1	53297308	53297807	chr1	53051371	53051870	Ormdl1|chr1:53051371-53051870	0.101647493891194	.	.
chr1	53297308	53297807	chr1	53051371	53051870	Pms1|chr1:53051371-53051870	0.101647493891194	.	.
chr1	53297308	53297807	chr1	53218106	53218605	Ormdl1|chr1:53218106-53218605	0.101533041177229	.	.
chr1	53297308	53297807	chr1	53218106	53218605	Pms1|chr1:53218106-53218605	0.101533041177229	.	.
chr1	53297308	53297807	chr1	53328587	53329086	Ormdl1|chr1:53328587-53329086	0.103688842968633	.	.
chr1	53297308	53297807	chr1	53328587	53329086	Pms1|chr1:53328587-53329086	0.103688842968633	.	.
chr1	53297308	53297807	chr1	53426037	53426536	Ormdl1|chr1:53426037-53426536	0.138520153648948	.	.
chr1	53297308	53297807	chr1	53426037	53426536	Pms1|chr1:53426037-53426536	0.138520153648948	.	.
chr1	53297308	53297807	chr1	53558330	53558829	Ormdl1|chr1:53558330-53558829	0.125760733957118	.	.
chr1	53297308	53297807	chr1	53558330	53558829	Pms1|chr1:53558330-53558829	0.125760733957118	.	.
chr1	53297308	53297807	chr1	53634734	53635233	Ormdl1|chr1:53634734-53635233	0.105445378723176	.	.
chr1	53297308	53297807	chr1	53634734	53635233	Pms1|chr1:53634734-53635233	0.105445378723176	.	.
chr1	53297308	53297807	chr1	53721328	53721827	Ormdl1|chr1:53721328-53721827	0.0794337647837953	.	.
chr1	53297308	53297807	chr1	53721328	53721827	Pms1|chr1:53721328-53721827	0.0794337647837953	.	.
chr1	53313399	53313898	chr1	53733927	53734426	Osgepl1|chr1:53733927-53734426	0.105940757258562	.	.
chr1	53706596	53707095	chr1	53426037	53426536	Dnah7a|chr1:53426037-53426536	0.183263379358524	.	.
chr1	53706596	53707095	chr1	53466685	53467184	Dnah7a|chr1:53466685-53467184	0.102034026955045	.	.
chr1	53706596	53707095	chr1	53619941	53620440	Dnah7a|chr1:53619941-53620440	0.0861722900711346	.	.
chr1	53706596	53707095	chr1	53634734	53635233	Dnah7a|chr1:53634734-53635233	0.105644207874158	.	.
chr1	53706596	53707095	chr1	53733927	53734426	Dnah7a|chr1:53733927-53734426	0.195562893367121	.	.
chr1	54250459	54250958	chr1	54575348	54575847	Ccdc150|chr1:54575348-54575847	0.124789633024225	.	.
chr1	54250459	54250958	chr1	54710455	54710954	Ccdc150|chr1:54710455-54710954	0.0850234186571951	.	.
chr1	54438767	54439266	chr1	54285988	54286487	Gtf3c3|chr1:54285988-54286487	0.210871620009584	.	.
chr1	54438767	54439266	chr1	54363295	54363794	Gtf3c3|chr1:54363295-54363794	0.104769652807702	.	.
chr1	54438767	54439266	chr1	54381234	54381733	Gtf3c3|chr1:54381234-54381733	0.0994882519907748	.	.
chr1	54438767	54439266	chr1	54492251	54492750	Gtf3c3|chr1:54492251-54492750	0.122273254180798	.	.
chr1	54438767	54439266	chr1	54534145	54534644	Gtf3c3|chr1:54534145-54534644	0.193386616184185	.	.
chr1	54438767	54439266	chr1	54584699	54585198	Gtf3c3|chr1:54584699-54585198	0.0814511039204216	.	.
chr1	54438767	54439266	chr1	54585255	54585754	Gtf3c3|chr1:54585255-54585754	0.178514523473857	.	.
chr1	54438767	54439266	chr1	54586168	54586667	Gtf3c3|chr1:54586168-54586667	0.204274632910676	.	.
chr1	54438767	54439266	chr1	54680257	54680756	Gtf3c3|chr1:54680257-54680756	0.104936932049315	.	.
chr1	54438767	54439266	chr1	54707058	54707557	Gtf3c3|chr1:54707058-54707557	0.123815317011626	.	.
chr1	54557443	54557942	chr1	54285988	54286487	Pgap1|chr1:54285988-54286487	0.0892987322702055	.	.
chr1	54557443	54557942	chr1	54675471	54675970	Pgap1|chr1:54675471-54675970	0.211975285526132	.	.
chr1	54557443	54557942	chr1	54675991	54676490	Pgap1|chr1:54675991-54676490	0.138618508796537	.	.
chr1	54557443	54557942	chr1	54696016	54696515	Pgap1|chr1:54696016-54696515	0.0981031508901825	.	.
chr1	54557443	54557942	chr1	54734870	54735369	Pgap1|chr1:54734870-54735369	0.130117066733693	.	.
chr1	54557443	54557942	chr1	54735435	54735934	Pgap1|chr1:54735435-54735934	0.079113277367121	.	.
chr1	55027198	55027697	chr1	55412387	55412886	Sf3b1|chr1:55412387-55412886	0.0799507358547882	.	.
chr1	55027198	55027697	chr1	55451624	55452123	Sf3b1|chr1:55451624-55452123	0.0799596159566933	.	.
chr1	55052491	55052990	chr1	55450633	55451132	Coq10b|chr1:55450633-55451132	0.138778118416664	.	.
chr1	55053010	55053509	chr1	55161048	55161547	Coq10b|chr1:55161048-55161547	0.162661211504723	.	.
chr1	55053010	55053509	chr1	55196252	55196751	Coq10b|chr1:55196252-55196751	0.127207654502478	.	.
chr1	55053010	55053509	chr1	55404316	55404815	Coq10b|chr1:55404316-55404815	0.0792334489721654	.	.
chr1	55053010	55053509	chr1	55417243	55417742	Coq10b|chr1:55417243-55417742	0.119136063870691	.	.
chr1	55053010	55053509	chr1	55450633	55451132	Coq10b|chr1:55450633-55451132	0.192051359919822	.	.
chr1	55087395	55087894	chr1	55161048	55161547	Hspd1|chr1:55161048-55161547	0.228558453436282	.	.
chr1	55087395	55087894	chr1	55161048	55161547	Hspe1|chr1:55161048-55161547	0.228558453436282	.	.
chr1	55087395	55087894	chr1	55412387	55412886	Hspd1|chr1:55412387-55412886	0.139244924464544	.	.
chr1	55087395	55087894	chr1	55412387	55412886	Hspe1|chr1:55412387-55412886	0.139244924464544	.	.
chr1	55087908	55088407	chr1	55161048	55161547	Hspd1|chr1:55161048-55161547	0.121651293437528	.	.
chr1	55087908	55088407	chr1	55161048	55161547	Hspe1|chr1:55161048-55161547	0.121651293437528	.	.
chr1	55087908	55088407	chr1	55196252	55196751	Hspd1|chr1:55196252-55196751	0.133409604359878	.	.
chr1	55087908	55088407	chr1	55196252	55196751	Hspe1|chr1:55196252-55196751	0.133409604359878	.	.
chr1	55087908	55088407	chr1	55450633	55451132	Hspd1|chr1:55450633-55451132	0.119045719269776	.	.
chr1	55087908	55088407	chr1	55450633	55451132	Hspe1|chr1:55450633-55451132	0.119045719269776	.	.
chr1	55087908	55088407	chr1	55451624	55452123	Hspd1|chr1:55451624-55452123	0.112310814400906	.	.
chr1	55087908	55088407	chr1	55451624	55452123	Hspe1|chr1:55451624-55452123	0.112310814400906	.	.
chr1	55130908	55131407	chr1	55442451	55442950	Mob4|chr1:55442451-55442950	0.0960111376769286	.	.
chr1	55130908	55131407	chr1	55450633	55451132	Mob4|chr1:55450633-55451132	0.190518682213814	.	.
chr1	55131471	55131970	chr1	55161048	55161547	Mob4|chr1:55161048-55161547	0.156936936145991	.	.
chr1	55131471	55131970	chr1	55417243	55417742	Mob4|chr1:55417243-55417742	0.140394098658301	.	.
chr1	55236881	55237380	chr1	55201711	55202210	Mars2|chr1:55201711-55202210	0.0808521392343813	.	.
chr1	55236881	55237380	chr1	55399828	55400327	Mars2|chr1:55399828-55400327	0.108653035204383	.	.
chr1	55236881	55237380	chr1	55437975	55438474	Mars2|chr1:55437975-55438474	0.1302337209844	.	.
chr1	55236881	55237380	chr1	55442451	55442950	Mars2|chr1:55442451-55442950	0.129414153357193	.	.
chr1	55363229	55363728	chr1	55036205	55036704	Boll|chr1:55036205-55036704	0.157753779978202	.	.
chr1	55363229	55363728	chr1	55161048	55161547	Boll|chr1:55161048-55161547	0.0789775255984263	.	.
chr1	55363229	55363728	chr1	55201711	55202210	Boll|chr1:55201711-55202210	0.134338605867164	.	.
chr1	55363229	55363728	chr1	55451624	55452123	Boll|chr1:55451624-55452123	0.0803660466865344	.	.
chr1	55405572	55406071	chr1	55196252	55196751	Plcl1|chr1:55196252-55196751	0.125820484043617	.	.
chr1	55405572	55406071	chr1	55417243	55417742	Plcl1|chr1:55417243-55417742	0.130368828971472	.	.
chr1	56972152	56972651	chr1	56548737	56549236	9130024F11Rik|chr1:56548737-56549236	0.0987462484582339	.	.
chr1	56972152	56972651	chr1	56806219	56806718	9130024F11Rik|chr1:56806219-56806718	0.182170352707172	.	.
chr1	56972152	56972651	chr1	56930264	56930763	9130024F11Rik|chr1:56930264-56930763	0.187258860327354	.	.
chr1	56972152	56972651	chr1	56972961	56973460	9130024F11Rik|chr1:56972961-56973460	0.172438337170223	.	.
chr1	57377374	57377873	chr1	57062396	57062895	1700066M21Rik|chr1:57062396-57062895	0.108622147319162	.	.
chr1	57377374	57377873	chr1	57062396	57062895	4930558J18Rik|chr1:57062396-57062895	0.108622147319162	.	.
chr1	57377374	57377873	chr1	57174262	57174761	1700066M21Rik|chr1:57174262-57174761	0.23695385195641	.	.
chr1	57377374	57377873	chr1	57174262	57174761	4930558J18Rik|chr1:57174262-57174761	0.23695385195641	.	.
chr1	57377374	57377873	chr1	57224682	57225181	1700066M21Rik|chr1:57224682-57225181	0.0908005749505027	.	.
chr1	57377374	57377873	chr1	57224682	57225181	4930558J18Rik|chr1:57224682-57225181	0.0908005749505027	.	.
chr1	57377374	57377873	chr1	57341054	57341553	1700066M21Rik|chr1:57341054-57341553	0.140659003055842	.	.
chr1	57377374	57377873	chr1	57341054	57341553	4930558J18Rik|chr1:57341054-57341553	0.140659003055842	.	.
chr1	57377374	57377873	chr1	57489133	57489632	1700066M21Rik|chr1:57489133-57489632	0.177034973763023	.	.
chr1	57377374	57377873	chr1	57489133	57489632	4930558J18Rik|chr1:57489133-57489632	0.177034973763023	.	.
chr1	57377374	57377873	chr1	57489762	57490261	1700066M21Rik|chr1:57489762-57490261	0.272890056400264	.	.
chr1	57377374	57377873	chr1	57489762	57490261	4930558J18Rik|chr1:57489762-57490261	0.272890056400264	.	.
chr1	57377374	57377873	chr1	57497238	57497737	1700066M21Rik|chr1:57497238-57497737	0.405897009134981	.	.
chr1	57377374	57377873	chr1	57497238	57497737	4930558J18Rik|chr1:57497238-57497737	0.405897009134981	.	.
chr1	57406257	57406756	chr1	57062396	57062895	Maip1|chr1:57062396-57062895	0.0904077655630212	.	.
chr1	57406257	57406756	chr1	57062396	57062895	Tyw5|chr1:57062396-57062895	0.0904077655630212	.	.
chr1	57406257	57406756	chr1	57224009	57224508	Maip1|chr1:57224009-57224508	0.083992926043997	.	.
chr1	57406257	57406756	chr1	57224009	57224508	Tyw5|chr1:57224009-57224508	0.083992926043997	.	.
chr1	57406257	57406756	chr1	57333790	57334289	Maip1|chr1:57333790-57334289	0.176363418578334	.	.
chr1	57406257	57406756	chr1	57333790	57334289	Tyw5|chr1:57333790-57334289	0.176363418578334	.	.
chr1	57406257	57406756	chr1	57341054	57341553	Maip1|chr1:57341054-57341553	0.100807295369588	.	.
chr1	57406257	57406756	chr1	57341054	57341553	Tyw5|chr1:57341054-57341553	0.100807295369588	.	.
chr1	57406257	57406756	chr1	57428877	57429376	Maip1|chr1:57428877-57429376	0.150588187604678	.	.
chr1	57406257	57406756	chr1	57428877	57429376	Tyw5|chr1:57428877-57429376	0.150588187604678	.	.
chr1	57406257	57406756	chr1	57436393	57436892	Maip1|chr1:57436393-57436892	0.100398638823505	.	.
chr1	57406257	57406756	chr1	57436393	57436892	Tyw5|chr1:57436393-57436892	0.100398638823505	.	.
chr1	57406257	57406756	chr1	57489133	57489632	Maip1|chr1:57489133-57489632	0.0927465489389274	.	.
chr1	57406257	57406756	chr1	57489133	57489632	Tyw5|chr1:57489133-57489632	0.0927465489389274	.	.
chr1	57406257	57406756	chr1	57489762	57490261	Maip1|chr1:57489762-57490261	0.170292130844692	.	.
chr1	57406257	57406756	chr1	57489762	57490261	Tyw5|chr1:57489762-57490261	0.170292130844692	.	.
chr1	57406257	57406756	chr1	57497238	57497737	Maip1|chr1:57497238-57497737	0.127284357614568	.	.
chr1	57406257	57406756	chr1	57497238	57497737	Tyw5|chr1:57497238-57497737	0.127284357614568	.	.
chr1	57406767	57407266	chr1	57174262	57174761	Maip1|chr1:57174262-57174761	0.121448964188679	.	.
chr1	57406767	57407266	chr1	57174262	57174761	Tyw5|chr1:57174262-57174761	0.121448964188679	.	.
chr1	57406767	57407266	chr1	57224009	57224508	Maip1|chr1:57224009-57224508	0.0966744590145651	.	.
chr1	57406767	57407266	chr1	57224009	57224508	Tyw5|chr1:57224009-57224508	0.0966744590145651	.	.
chr1	57406767	57407266	chr1	57333790	57334289	Maip1|chr1:57333790-57334289	0.104058689719361	.	.
chr1	57406767	57407266	chr1	57333790	57334289	Tyw5|chr1:57333790-57334289	0.104058689719361	.	.
chr1	57406767	57407266	chr1	57341054	57341553	Maip1|chr1:57341054-57341553	0.116382389344198	.	.
chr1	57406767	57407266	chr1	57341054	57341553	Tyw5|chr1:57341054-57341553	0.116382389344198	.	.
chr1	57406767	57407266	chr1	57423605	57424104	Maip1|chr1:57423605-57424104	0.0804424936025347	.	.
chr1	57406767	57407266	chr1	57423605	57424104	Tyw5|chr1:57423605-57424104	0.0804424936025347	.	.
chr1	57406767	57407266	chr1	57428877	57429376	Maip1|chr1:57428877-57429376	0.212001173401895	.	.
chr1	57406767	57407266	chr1	57428877	57429376	Tyw5|chr1:57428877-57429376	0.212001173401895	.	.
chr1	57406767	57407266	chr1	57436393	57436892	Maip1|chr1:57436393-57436892	0.124500624726468	.	.
chr1	57406767	57407266	chr1	57436393	57436892	Tyw5|chr1:57436393-57436892	0.124500624726468	.	.
chr1	57406767	57407266	chr1	57489133	57489632	Maip1|chr1:57489133-57489632	0.155775025120799	.	.
chr1	57406767	57407266	chr1	57489133	57489632	Tyw5|chr1:57489133-57489632	0.155775025120799	.	.
chr1	57406767	57407266	chr1	57489762	57490261	Maip1|chr1:57489762-57490261	0.26708355195647	.	.
chr1	57406767	57407266	chr1	57489762	57490261	Tyw5|chr1:57489762-57490261	0.26708355195647	.	.
chr1	57406767	57407266	chr1	57497238	57497737	Maip1|chr1:57497238-57497737	0.223677974950057	.	.
chr1	57406767	57407266	chr1	57497238	57497737	Tyw5|chr1:57497238-57497737	0.223677974950057	.	.
chr1	58392105	58392604	chr1	58359437	58359936	Bzw1|chr1:58359437-58359936	0.10635365933429	.	.
chr1	58392818	58393317	chr1	58422814	58423313	Bzw1|chr1:58422814-58423313	0.111483847373211	.	.
chr1	58392818	58393317	chr1	58603665	58604164	Bzw1|chr1:58603665-58604164	0.114791874096374	.	.
chr1	58393482	58393981	chr1	58275774	58276273	Bzw1|chr1:58275774-58276273	0.124697284388236	.	.
chr1	58393482	58393981	chr1	58289826	58290325	Bzw1|chr1:58289826-58290325	0.097042266994742	.	.
chr1	58393482	58393981	chr1	58603665	58604164	Bzw1|chr1:58603665-58604164	0.084781421221573	.	.
chr1	58423825	58424324	chr1	58275774	58276273	Clk1|chr1:58275774-58276273	0.0980264839825043	.	.
chr1	58423825	58424324	chr1	58400623	58401122	Clk1|chr1:58400623-58401122	0.113677476711181	.	.
chr1	58423825	58424324	chr1	58422814	58423313	Clk1|chr1:58422814-58423313	0.25514350825232	.	.
chr1	58423825	58424324	chr1	58603665	58604164	Clk1|chr1:58603665-58604164	0.186398143332998	.	.
chr1	58423825	58424324	chr1	58621956	58622455	Clk1|chr1:58621956-58622455	0.102775961349943	.	.
chr1	58423825	58424324	chr1	58652543	58653042	Clk1|chr1:58652543-58653042	0.112449268660015	.	.
chr1	58445384	58445883	chr1	58568637	58569136	Nif3l1|chr1:58568637-58569136	0.100804034981617	.	.
chr1	58445384	58445883	chr1	58568637	58569136	Ppil3|chr1:58568637-58569136	0.100804034981617	.	.
chr1	58445384	58445883	chr1	58603665	58604164	Nif3l1|chr1:58603665-58604164	0.117506506588496	.	.
chr1	58445384	58445883	chr1	58603665	58604164	Ppil3|chr1:58603665-58604164	0.117506506588496	.	.
chr1	58445384	58445883	chr1	58617236	58617735	Nif3l1|chr1:58617236-58617735	0.198679102122909	.	.
chr1	58445384	58445883	chr1	58617236	58617735	Ppil3|chr1:58617236-58617735	0.198679102122909	.	.
chr1	58504734	58505233	chr1	58400623	58401122	Gm15834|chr1:58400623-58401122	0.101330943081276	.	.
chr1	58504734	58505233	chr1	58400623	58401122	Orc2|chr1:58400623-58401122	0.101330943081276	.	.
chr1	58586034	58586533	chr1	58400623	58401122	Fam126b|chr1:58400623-58401122	0.112980927170305	.	.
chr1	58586034	58586533	chr1	58400623	58401122	Ndufb3|chr1:58400623-58401122	0.112980927170305	.	.
chr1	58586034	58586533	chr1	58422814	58423313	Fam126b|chr1:58422814-58423313	0.149713831294726	.	.
chr1	58586034	58586533	chr1	58422814	58423313	Ndufb3|chr1:58422814-58423313	0.149713831294726	.	.
chr1	58586034	58586533	chr1	58652543	58653042	Fam126b|chr1:58652543-58653042	0.113040575022965	.	.
chr1	58586034	58586533	chr1	58652543	58653042	Ndufb3|chr1:58652543-58653042	0.113040575022965	.	.
chr1	58586034	58586533	chr1	58697550	58698049	Fam126b|chr1:58697550-58698049	0.0880726714858101	.	.
chr1	58586034	58586533	chr1	58697550	58698049	Ndufb3|chr1:58697550-58698049	0.0880726714858101	.	.
chr1	58586552	58587051	chr1	58773850	58774349	Fam126b|chr1:58773850-58774349	0.103848593070007	.	.
chr1	58586552	58587051	chr1	58773850	58774349	Ndufb3|chr1:58773850-58774349	0.103848593070007	.	.
chr1	58586552	58587051	chr1	58968958	58969457	Fam126b|chr1:58968958-58969457	0.0783728926198533	.	.
chr1	58586552	58587051	chr1	58968958	58969457	Ndufb3|chr1:58968958-58969457	0.0783728926198533	.	.
chr1	58710970	58711469	chr1	58296260	58296759	Cflar|chr1:58296260-58296759	0.0999745234920137	.	.
chr1	58710970	58711469	chr1	58343766	58344265	Cflar|chr1:58343766-58344265	0.0786070058658178	.	.
chr1	58710970	58711469	chr1	58603665	58604164	Cflar|chr1:58603665-58604164	0.0941295900625037	.	.
chr1	58710970	58711469	chr1	58761489	58761988	Cflar|chr1:58761489-58761988	0.232772503951599	.	.
chr1	58711489	58711988	chr1	58296260	58296759	Cflar|chr1:58296260-58296759	0.1073348024563	.	.
chr1	58711489	58711988	chr1	58603665	58604164	Cflar|chr1:58603665-58604164	0.13090545267162	.	.
chr1	58711489	58711988	chr1	58652543	58653042	Cflar|chr1:58652543-58653042	0.139509979121145	.	.
chr1	58711489	58711988	chr1	58761489	58761988	Cflar|chr1:58761489-58761988	0.0801644634594171	.	.
chr1	58972763	58973262	chr1	58529712	58530211	Stradb|chr1:58529712-58530211	0.153329065879628	.	.
chr1	58972763	58973262	chr1	58529712	58530211	Trak2|chr1:58529712-58530211	0.153329065879628	.	.
chr1	58972763	58973262	chr1	58773850	58774349	Stradb|chr1:58773850-58774349	0.120162391189914	.	.
chr1	58972763	58973262	chr1	58773850	58774349	Trak2|chr1:58773850-58774349	0.120162391189914	.	.
chr1	58972763	58973262	chr1	58968958	58969457	Stradb|chr1:58968958-58969457	0.0972187613681241	.	.
chr1	58972763	58973262	chr1	58968958	58969457	Trak2|chr1:58968958-58969457	0.0972187613681241	.	.
chr1	58972763	58973262	chr1	59037638	59038137	Stradb|chr1:59037638-59038137	0.234872234398454	.	.
chr1	58972763	58973262	chr1	59037638	59038137	Trak2|chr1:59037638-59038137	0.234872234398454	.	.
chr1	58972763	58973262	chr1	59187741	59188240	Stradb|chr1:59187741-59188240	0.215589105993469	.	.
chr1	58972763	58973262	chr1	59187741	59188240	Trak2|chr1:59187741-59188240	0.215589105993469	.	.
chr1	58973284	58973783	chr1	58567994	58568493	Stradb|chr1:58567994-58568493	0.114220568431175	.	.
chr1	58973284	58973783	chr1	58567994	58568493	Trak2|chr1:58567994-58568493	0.114220568431175	.	.
chr1	58973284	58973783	chr1	58603665	58604164	Stradb|chr1:58603665-58604164	0.0809380926198317	.	.
chr1	58973284	58973783	chr1	58603665	58604164	Trak2|chr1:58603665-58604164	0.0809380926198317	.	.
chr1	58973284	58973783	chr1	58617236	58617735	Stradb|chr1:58617236-58617735	0.11655216387683	.	.
chr1	58973284	58973783	chr1	58617236	58617735	Trak2|chr1:58617236-58617735	0.11655216387683	.	.
chr1	58973284	58973783	chr1	58652543	58653042	Stradb|chr1:58652543-58653042	0.098822429219736	.	.
chr1	58973284	58973783	chr1	58652543	58653042	Trak2|chr1:58652543-58653042	0.098822429219736	.	.
chr1	58973284	58973783	chr1	58761489	58761988	Stradb|chr1:58761489-58761988	0.0898938851398528	.	.
chr1	58973284	58973783	chr1	58761489	58761988	Trak2|chr1:58761489-58761988	0.0898938851398528	.	.
chr1	58973284	58973783	chr1	59023134	59023633	Stradb|chr1:59023134-59023633	0.138368915285254	.	.
chr1	58973284	58973783	chr1	59023134	59023633	Trak2|chr1:59023134-59023633	0.138368915285254	.	.
chr1	58973284	58973783	chr1	59037638	59038137	Stradb|chr1:59037638-59038137	0.268211445616333	.	.
chr1	58973284	58973783	chr1	59037638	59038137	Trak2|chr1:59037638-59038137	0.268211445616333	.	.
chr1	58973284	58973783	chr1	59051537	59052036	Stradb|chr1:59051537-59052036	0.0858585885095959	.	.
chr1	58973284	58973783	chr1	59051537	59052036	Trak2|chr1:59051537-59052036	0.0858585885095959	.	.
chr1	58973284	58973783	chr1	59106720	59107219	Stradb|chr1:59106720-59107219	0.132002275941503	.	.
chr1	58973284	58973783	chr1	59106720	59107219	Trak2|chr1:59106720-59107219	0.132002275941503	.	.
chr1	58973284	58973783	chr1	59229166	59229665	Stradb|chr1:59229166-59229665	0.109829415973177	.	.
chr1	58973284	58973783	chr1	59229166	59229665	Trak2|chr1:59229166-59229665	0.109829415973177	.	.
chr1	58973886	58974385	chr1	58529712	58530211	Stradb|chr1:58529712-58530211	0.107144158961204	.	.
chr1	58973886	58974385	chr1	58529712	58530211	Trak2|chr1:58529712-58530211	0.107144158961204	.	.
chr1	58973886	58974385	chr1	58901336	58901835	Stradb|chr1:58901336-58901835	0.0916548028296756	.	.
chr1	58973886	58974385	chr1	58901336	58901835	Trak2|chr1:58901336-58901835	0.0916548028296756	.	.
chr1	58973886	58974385	chr1	59215359	59215858	Stradb|chr1:59215359-59215858	0.0839214461312139	.	.
chr1	58973886	58974385	chr1	59215359	59215858	Trak2|chr1:59215359-59215858	0.0839214461312139	.	.
chr1	58973886	58974385	chr1	59229166	59229665	Stradb|chr1:59229166-59229665	0.081795545917673	.	.
chr1	58973886	58974385	chr1	59229166	59229665	Trak2|chr1:59229166-59229665	0.081795545917673	.	.
chr1	59003142	59003641	chr1	58898704	58899203	AC169382.1|chr1:58898704-58899203	0.132714233673896	.	.
chr1	59003142	59003641	chr1	58907206	58907705	AC169382.1|chr1:58907206-58907705	0.103582877562583	.	.
chr1	59003142	59003641	chr1	59215359	59215858	AC169382.1|chr1:59215359-59215858	0.211533034601989	.	.
chr1	59003142	59003641	chr1	59215916	59216415	AC169382.1|chr1:59215916-59216415	0.138450228371345	.	.
chr1	59119578	59120077	chr1	58900779	58901278	G730003C15Rik|chr1:58900779-58901278	0.101809573773325	.	.
chr1	59119578	59120077	chr1	58900779	58901278	Tmem237|chr1:58900779-58901278	0.101809573773325	.	.
chr1	59119578	59120077	chr1	58901336	58901835	G730003C15Rik|chr1:58901336-58901835	0.130313067614598	.	.
chr1	59119578	59120077	chr1	58901336	58901835	Tmem237|chr1:58901336-58901835	0.130313067614598	.	.
chr1	59119578	59120077	chr1	59037638	59038137	G730003C15Rik|chr1:59037638-59038137	0.241438540239564	.	.
chr1	59119578	59120077	chr1	59037638	59038137	Tmem237|chr1:59037638-59038137	0.241438540239564	.	.
chr1	59119578	59120077	chr1	59067948	59068447	G730003C15Rik|chr1:59067948-59068447	0.140819242582549	.	.
chr1	59119578	59120077	chr1	59067948	59068447	Tmem237|chr1:59067948-59068447	0.140819242582549	.	.
chr1	59119578	59120077	chr1	59092293	59092792	G730003C15Rik|chr1:59092293-59092792	0.106109544949629	.	.
chr1	59119578	59120077	chr1	59092293	59092792	Tmem237|chr1:59092293-59092792	0.106109544949629	.	.
chr1	59119578	59120077	chr1	59106720	59107219	G730003C15Rik|chr1:59106720-59107219	0.155266133857588	.	.
chr1	59119578	59120077	chr1	59106720	59107219	Tmem237|chr1:59106720-59107219	0.155266133857588	.	.
chr1	59119578	59120077	chr1	59214714	59215213	G730003C15Rik|chr1:59214714-59215213	0.103263493698474	.	.
chr1	59119578	59120077	chr1	59214714	59215213	Tmem237|chr1:59214714-59215213	0.103263493698474	.	.
chr1	59119578	59120077	chr1	59229166	59229665	G730003C15Rik|chr1:59229166-59229665	0.174057383258461	.	.
chr1	59119578	59120077	chr1	59229166	59229665	Tmem237|chr1:59229166-59229665	0.174057383258461	.	.
chr1	59120147	59120646	chr1	58900779	58901278	G730003C15Rik|chr1:58900779-58901278	0.0816907601974404	.	.
chr1	59120147	59120646	chr1	58900779	58901278	Tmem237|chr1:58900779-58901278	0.0816907601974404	.	.
chr1	59120147	59120646	chr1	58901336	58901835	G730003C15Rik|chr1:58901336-58901835	0.0943929917414142	.	.
chr1	59120147	59120646	chr1	58901336	58901835	Tmem237|chr1:58901336-58901835	0.0943929917414142	.	.
chr1	59120147	59120646	chr1	58951209	58951708	G730003C15Rik|chr1:58951209-58951708	0.120299595436126	.	.
chr1	59120147	59120646	chr1	58951209	58951708	Tmem237|chr1:58951209-58951708	0.120299595436126	.	.
chr1	59120147	59120646	chr1	59037638	59038137	G730003C15Rik|chr1:59037638-59038137	0.244315383066221	.	.
chr1	59120147	59120646	chr1	59037638	59038137	Tmem237|chr1:59037638-59038137	0.244315383066221	.	.
chr1	59120147	59120646	chr1	59067948	59068447	G730003C15Rik|chr1:59067948-59068447	0.0821094028457336	.	.
chr1	59120147	59120646	chr1	59067948	59068447	Tmem237|chr1:59067948-59068447	0.0821094028457336	.	.
chr1	59120147	59120646	chr1	59106720	59107219	G730003C15Rik|chr1:59106720-59107219	0.233976337844136	.	.
chr1	59120147	59120646	chr1	59106720	59107219	Tmem237|chr1:59106720-59107219	0.233976337844136	.	.
chr1	59120147	59120646	chr1	59170223	59170722	G730003C15Rik|chr1:59170223-59170722	0.108606280540485	.	.
chr1	59120147	59120646	chr1	59170223	59170722	Tmem237|chr1:59170223-59170722	0.108606280540485	.	.
chr1	59120147	59120646	chr1	59187741	59188240	G730003C15Rik|chr1:59187741-59188240	0.0949146936039551	.	.
chr1	59120147	59120646	chr1	59187741	59188240	Tmem237|chr1:59187741-59188240	0.0949146936039551	.	.
chr1	59120147	59120646	chr1	59229166	59229665	G730003C15Rik|chr1:59229166-59229665	0.112900645622045	.	.
chr1	59120147	59120646	chr1	59229166	59229665	Tmem237|chr1:59229166-59229665	0.112900645622045	.	.
chr1	59162341	59162840	chr1	58761489	58761988	Mpp4|chr1:58761489-58761988	0.134081723316925	.	.
chr1	59162341	59162840	chr1	58901336	58901835	Mpp4|chr1:58901336-58901835	0.11625918198111	.	.
chr1	59162341	59162840	chr1	58909565	58910064	Mpp4|chr1:58909565-58910064	0.109655986070723	.	.
chr1	59162341	59162840	chr1	59051537	59052036	Mpp4|chr1:59051537-59052036	0.0791001234331792	.	.
chr1	59162341	59162840	chr1	59215916	59216415	Mpp4|chr1:59215916-59216415	0.170189583340278	.	.
chr1	59162883	59163382	chr1	58761489	58761988	Mpp4|chr1:58761489-58761988	0.336630256839389	.	.
chr1	59162883	59163382	chr1	58898704	58899203	Mpp4|chr1:58898704-58899203	0.102285850154811	.	.
chr1	59162883	59163382	chr1	58909565	58910064	Mpp4|chr1:58909565-58910064	0.225990601390364	.	.
chr1	59162883	59163382	chr1	59051537	59052036	Mpp4|chr1:59051537-59052036	0.100493278600544	.	.
chr1	59162883	59163382	chr1	59215916	59216415	Mpp4|chr1:59215916-59216415	0.248428682731277	.	.
chr1	59163876	59164375	chr1	58761489	58761988	Mpp4|chr1:58761489-58761988	0.109887702634497	.	.
chr1	59163876	59164375	chr1	58900779	58901278	Mpp4|chr1:58900779-58901278	0.134275639227559	.	.
chr1	59163876	59164375	chr1	58901336	58901835	Mpp4|chr1:58901336-58901835	0.219903338418365	.	.
chr1	59163876	59164375	chr1	59170223	59170722	Mpp4|chr1:59170223-59170722	0.0935193096246459	.	.
chr1	59163876	59164375	chr1	59247600	59248099	Mpp4|chr1:59247600-59248099	0.111982426314338	.	.
chr1	59237006	59237505	chr1	58900779	58901278	Als2|chr1:58900779-58901278	0.0825512063741103	.	.
chr1	59237006	59237505	chr1	58901336	58901835	Als2|chr1:58901336-58901835	0.139506538111276	.	.
chr1	59237006	59237505	chr1	58909565	58910064	Als2|chr1:58909565-58910064	0.0925568981972733	.	.
chr1	59237006	59237505	chr1	58951209	58951708	Als2|chr1:58951209-58951708	0.181821677206579	.	.
chr1	59237006	59237505	chr1	59023134	59023633	Als2|chr1:59023134-59023633	0.122134833398156	.	.
chr1	59237006	59237505	chr1	59067948	59068447	Als2|chr1:59067948-59068447	0.193758351858054	.	.
chr1	59237006	59237505	chr1	59106720	59107219	Als2|chr1:59106720-59107219	0.202453745375103	.	.
chr1	59237006	59237505	chr1	59127085	59127584	Als2|chr1:59127085-59127584	0.0897984598574954	.	.
chr1	59237006	59237505	chr1	59170223	59170722	Als2|chr1:59170223-59170722	0.0847822074581294	.	.
chr1	59237006	59237505	chr1	59229166	59229665	Als2|chr1:59229166-59229665	0.0928927278954768	.	.
chr1	59237895	59238394	chr1	58773850	58774349	Als2|chr1:58773850-58774349	0.103279554235953	.	.
chr1	59237895	59238394	chr1	58900779	58901278	Als2|chr1:58900779-58901278	0.164598275338714	.	.
chr1	59237895	59238394	chr1	58901336	58901835	Als2|chr1:58901336-58901835	0.157275462621949	.	.
chr1	59237895	59238394	chr1	59092293	59092792	Als2|chr1:59092293-59092792	0.0923369245636513	.	.
chr1	59237895	59238394	chr1	59127085	59127584	Als2|chr1:59127085-59127584	0.0879078136537501	.	.
chr1	59237895	59238394	chr1	59229166	59229665	Als2|chr1:59229166-59229665	0.176773516232541	.	.
chr1	59762644	59763143	chr1	59987611	59988110	Bmpr2|chr1:59987611-59988110	0.0792076393885064	.	.
chr1	59763681	59764180	chr1	59848288	59848787	Bmpr2|chr1:59848288-59848787	0.0966425272253831	.	.
chr1	59763681	59764180	chr1	59958040	59958539	Bmpr2|chr1:59958040-59958539	0.14669500758403	.	.
chr1	59912662	59913161	chr1	59833669	59834168	Fam117b|chr1:59833669-59834168	0.118825889614832	.	.
chr1	59912662	59913161	chr1	59883669	59884168	Fam117b|chr1:59883669-59884168	0.142270472906267	.	.
chr1	59912662	59913161	chr1	59899192	59899691	Fam117b|chr1:59899192-59899691	0.107254298108333	.	.
chr1	59912662	59913161	chr1	59958040	59958539	Fam117b|chr1:59958040-59958539	0.143240705879709	.	.
chr1	59913211	59913710	chr1	59848288	59848787	Fam117b|chr1:59848288-59848787	0.102339152679995	.	.
chr1	59913211	59913710	chr1	59899192	59899691	Fam117b|chr1:59899192-59899691	0.107927389490236	.	.
chr1	59913211	59913710	chr1	59958040	59958539	Fam117b|chr1:59958040-59958539	0.168234486374929	.	.
chr1	59913211	59913710	chr1	59987611	59988110	Fam117b|chr1:59987611-59988110	0.084795868081292	.	.
chr1	59913211	59913710	chr1	59987611	59988110	Fam117b|chr1:59987611-59988110	0.0847958680812921	.	.
chr1	59913211	59913710	chr1	60227957	60228456	Fam117b|chr1:60227957-60228456	0.113819871805438	.	.
chr1	59913211	59913710	chr1	60228487	60228986	Fam117b|chr1:60228487-60228986	0.150160958406161	.	.
chr1	60042424	60042923	chr1	60012342	60012841	Ica1l|chr1:60012342-60012841	0.102710368023608	.	.
chr1	60042424	60042923	chr1	60360913	60361412	Ica1l|chr1:60360913-60361412	0.0870356755349229	.	.
chr1	60042424	60042923	chr1	60489274	60489773	Ica1l|chr1:60489274-60489773	0.106493755673388	.	.
chr1	60042935	60043434	chr1	59833669	59834168	Ica1l|chr1:59833669-59834168	0.111910615153356	.	.
chr1	60042935	60043434	chr1	59883669	59884168	Ica1l|chr1:59883669-59884168	0.12560047980574	.	.
chr1	60042935	60043434	chr1	60012342	60012841	Ica1l|chr1:60012342-60012841	0.142721821990146	.	.
chr1	60042935	60043434	chr1	60400537	60401036	Ica1l|chr1:60400537-60401036	0.0859323789594706	.	.
chr1	60097393	60097892	chr1	59987611	59988110	Carf|chr1:59987611-59988110	0.0853310419235584	.	.
chr1	60097393	60097892	chr1	60312550	60313049	Carf|chr1:60312550-60313049	0.170537148463673	.	.
chr1	60097393	60097892	chr1	60360913	60361412	Carf|chr1:60360913-60361412	0.165261694634344	.	.
chr1	60097393	60097892	chr1	60396111	60396610	Carf|chr1:60396111-60396610	0.131161553485053	.	.
chr1	60097393	60097892	chr1	60488668	60489167	Carf|chr1:60488668-60489167	0.0996429612855941	.	.
chr1	60097393	60097892	chr1	60489274	60489773	Carf|chr1:60489274-60489773	0.117017383073017	.	.
chr1	60097980	60098479	chr1	59899192	59899691	Carf|chr1:59899192-59899691	0.152249875304484	.	.
chr1	60097980	60098479	chr1	59899192	59899691	Wdr12|chr1:59899192-59899691	0.152249875304484	.	.
chr1	60097980	60098479	chr1	59958040	59958539	Carf|chr1:59958040-59958539	0.213717049803541	.	.
chr1	60097980	60098479	chr1	59958040	59958539	Wdr12|chr1:59958040-59958539	0.213717049803541	.	.
chr1	60097980	60098479	chr1	60488668	60489167	Carf|chr1:60488668-60489167	0.128512638122654	.	.
chr1	60097980	60098479	chr1	60488668	60489167	Wdr12|chr1:60488668-60489167	0.128512638122654	.	.
chr1	60097980	60098479	chr1	60489274	60489773	Carf|chr1:60489274-60489773	0.122558444568256	.	.
chr1	60097980	60098479	chr1	60489274	60489773	Wdr12|chr1:60489274-60489773	0.122558444568256	.	.
chr1	60098487	60098986	chr1	59788955	59789454	Carf|chr1:59788955-59789454	0.092379733498001	.	.
chr1	60098487	60098986	chr1	59788955	59789454	Wdr12|chr1:59788955-59789454	0.092379733498001	.	.
chr1	60098487	60098986	chr1	59899192	59899691	Carf|chr1:59899192-59899691	0.158370578622392	.	.
chr1	60098487	60098986	chr1	59899192	59899691	Wdr12|chr1:59899192-59899691	0.158370578622392	.	.
chr1	60098487	60098986	chr1	59958040	59958539	Carf|chr1:59958040-59958539	0.139620643602476	.	.
chr1	60098487	60098986	chr1	59958040	59958539	Wdr12|chr1:59958040-59958539	0.139620643602476	.	.
chr1	60098487	60098986	chr1	60489274	60489773	Carf|chr1:60489274-60489773	0.136049040000207	.	.
chr1	60098487	60098986	chr1	60489274	60489773	Wdr12|chr1:60489274-60489773	0.136049040000207	.	.
chr1	60180257	60180756	chr1	60469405	60469904	Nbeal1|chr1:60469405-60469904	0.11688151217841	.	.
chr1	60342754	60343253	chr1	60400537	60401036	Cyp20a1|chr1:60400537-60401036	0.120235166621443	.	.
chr1	60342754	60343253	chr1	60465937	60466436	Cyp20a1|chr1:60465937-60466436	0.0956685358840576	.	.
chr1	60343314	60343813	chr1	60360913	60361412	Cyp20a1|chr1:60360913-60361412	0.0936132979198706	.	.
chr1	60343314	60343813	chr1	60360913	60361412	Cyp20a1|chr1:60360913-60361412	0.0936132979198707	.	.
chr1	60343314	60343813	chr1	60400537	60401036	Cyp20a1|chr1:60400537-60401036	0.0956384770451391	.	.
chr1	60409462	60409961	chr1	60228487	60228986	Abi2|chr1:60228487-60228986	0.12179772309512	.	.
chr1	60409462	60409961	chr1	60360913	60361412	Abi2|chr1:60360913-60361412	0.194120935504268	.	.
chr1	60409462	60409961	chr1	60488668	60489167	Abi2|chr1:60488668-60489167	0.16317871692392	.	.
chr1	60409462	60409961	chr1	60489274	60489773	Abi2|chr1:60489274-60489773	0.185169816130031	.	.
chr1	65186396	65186895	chr1	65178123	65178622	Idh1|chr1:65178123-65178622	0.10133531118212	.	.
chr1	65186396	65186895	chr1	65178123	65178622	Pikfyve|chr1:65178123-65178622	0.10133531118212	.	.
chr1	65282716	65283215	chr1	65333902	65334401	Pth2r|chr1:65333902-65334401	0.0816858459772626	.	.
chr1	65925476	65925975	chr1	65544106	65544605	Crygf|chr1:65544106-65544605	0.238421681553578	.	.
chr1	65925476	65925975	chr1	65573386	65573885	Crygf|chr1:65573386-65573885	0.112242624734028	.	.
chr1	65925476	65925975	chr1	65613124	65613623	Crygf|chr1:65613124-65613623	0.115019504048275	.	.
chr1	65925476	65925975	chr1	65648750	65649249	Crygf|chr1:65648750-65649249	0.102487459998867	.	.
chr1	65925476	65925975	chr1	65687075	65687574	Crygf|chr1:65687075-65687574	0.0863328472039684	.	.
chr1	65925476	65925975	chr1	65825345	65825844	Crygf|chr1:65825345-65825844	0.366001664591495	.	.
chr1	65925476	65925975	chr1	65846978	65847477	Crygf|chr1:65846978-65847477	0.0870376655849766	.	.
chr1	65925476	65925975	chr1	65952276	65952775	Crygf|chr1:65952276-65952775	0.36144130544497	.	.
chr1	65925476	65925975	chr1	66043952	66044451	Crygf|chr1:66043952-66044451	0.116775873787595	.	.
chr1	65925476	65925975	chr1	66044553	66045052	Crygf|chr1:66044553-66045052	0.152885896802373	.	.
chr1	65925476	65925975	chr1	66044553	66045052	Crygf|chr1:66044553-66045052	0.152885896802374	.	.
chr1	65925476	65925975	chr1	66121379	66121878	Crygf|chr1:66121379-66121878	0.148749133610192	.	.
chr1	65925476	65925975	chr1	66148756	66149255	Crygf|chr1:66148756-66149255	0.112400330570022	.	.
chr1	66174880	66175379	chr1	66115312	66115811	Map2|chr1:66115312-66115811	0.152957116760926	.	.
chr1	66174880	66175379	chr1	66120871	66121370	Map2|chr1:66120871-66121370	0.15211131273991	.	.
chr1	66174880	66175379	chr1	66176631	66177130	Map2|chr1:66176631-66177130	0.151800308917732	.	.
chr1	66174880	66175379	chr1	66187006	66187505	Map2|chr1:66187006-66187505	0.137683640452053	.	.
chr1	66174880	66175379	chr1	66199213	66199712	Map2|chr1:66199213-66199712	0.14113514690055	.	.
chr1	66174880	66175379	chr1	66204968	66205467	Map2|chr1:66204968-66205467	0.159874568119682	.	.
chr1	69687151	69687650	chr1	69790210	69790709	Ikzf2|chr1:69790210-69790709	0.157509701682211	.	.
chr1	70724978	70725477	chr1	70258183	70258682	Vwc2l|chr1:70258183-70258682	0.264052766984163	.	.
chr1	70724978	70725477	chr1	70279952	70280451	Vwc2l|chr1:70279952-70280451	0.235254176977546	.	.
chr1	70724978	70725477	chr1	70317483	70317982	Vwc2l|chr1:70317483-70317982	0.263153871030263	.	.
chr1	70724978	70725477	chr1	70351293	70351792	Vwc2l|chr1:70351293-70351792	0.120887239722849	.	.
chr1	70724978	70725477	chr1	70371685	70372184	Vwc2l|chr1:70371685-70372184	0.126828903471125	.	.
chr1	70724978	70725477	chr1	70445209	70445708	Vwc2l|chr1:70445209-70445708	0.384714508217782	.	.
chr1	70724978	70725477	chr1	70647454	70647953	Vwc2l|chr1:70647454-70647953	0.168485905016613	.	.
chr1	70724978	70725477	chr1	70684092	70684591	Vwc2l|chr1:70684092-70684591	0.184234235126956	.	.
chr1	70724978	70725477	chr1	70693992	70694491	Vwc2l|chr1:70693992-70694491	0.192821979506834	.	.
chr1	70724978	70725477	chr1	70701929	70702428	Vwc2l|chr1:70701929-70702428	0.238254189819053	.	.
chr1	70724978	70725477	chr1	70704986	70705485	Vwc2l|chr1:70704986-70705485	0.101778220538461	.	.
chr1	70725497	70725996	chr1	70258183	70258682	Vwc2l|chr1:70258183-70258682	0.186818311760199	.	.
chr1	70725497	70725996	chr1	70279952	70280451	Vwc2l|chr1:70279952-70280451	0.208834516559449	.	.
chr1	70725497	70725996	chr1	70317483	70317982	Vwc2l|chr1:70317483-70317982	0.240799773179322	.	.
chr1	70725497	70725996	chr1	70371685	70372184	Vwc2l|chr1:70371685-70372184	0.0818647074941867	.	.
chr1	70725497	70725996	chr1	70371685	70372184	Vwc2l|chr1:70371685-70372184	0.0818647074941868	.	.
chr1	70725497	70725996	chr1	70445209	70445708	Vwc2l|chr1:70445209-70445708	0.188349234519676	.	.
chr1	70725497	70725996	chr1	70647454	70647953	Vwc2l|chr1:70647454-70647953	0.131509371709015	.	.
chr1	70725497	70725996	chr1	70684092	70684591	Vwc2l|chr1:70684092-70684591	0.0868171337318595	.	.
chr1	70725497	70725996	chr1	70684092	70684591	Vwc2l|chr1:70684092-70684591	0.0868171337318596	.	.
chr1	70725497	70725996	chr1	70693992	70694491	Vwc2l|chr1:70693992-70694491	0.113233645088864	.	.
chr1	70725497	70725996	chr1	70701929	70702428	Vwc2l|chr1:70701929-70702428	0.237086061041117	.	.
chr1	70726264	70726763	chr1	70258183	70258682	Vwc2l|chr1:70258183-70258682	0.165989291153643	.	.
chr1	70726264	70726763	chr1	70279952	70280451	Vwc2l|chr1:70279952-70280451	0.148336931874473	.	.
chr1	70726264	70726763	chr1	70351293	70351792	Vwc2l|chr1:70351293-70351792	0.136805237240502	.	.
chr1	70726264	70726763	chr1	70371685	70372184	Vwc2l|chr1:70371685-70372184	0.098361892164786	.	.
chr1	70726264	70726763	chr1	70445209	70445708	Vwc2l|chr1:70445209-70445708	0.300932110226675	.	.
chr1	70726264	70726763	chr1	70647454	70647953	Vwc2l|chr1:70647454-70647953	0.129850556753129	.	.
chr1	70726264	70726763	chr1	70693992	70694491	Vwc2l|chr1:70693992-70694491	0.28263543574709	.	.
chr1	70726264	70726763	chr1	70701929	70702428	Vwc2l|chr1:70701929-70702428	0.118200016784692	.	.
chr1	74505730	74506229	chr1	74625831	74626330	Cnot9|chr1:74625831-74626330	0.123751439872012	.	.
chr1	74505730	74506229	chr1	74808065	74808564	Cnot9|chr1:74808065-74808564	0.112000717833455	.	.
chr1	74505730	74506229	chr1	74816731	74817230	Cnot9|chr1:74816731-74817230	0.117863632210932	.	.
chr1	74505730	74506229	chr1	74852582	74853081	Cnot9|chr1:74852582-74853081	0.119994791846764	.	.
chr1	74505730	74506229	chr1	74858307	74858806	Cnot9|chr1:74858307-74858806	0.159732895881412	.	.
chr1	74541923	74542422	chr1	74706051	74706550	Plcd4|chr1:74706051-74706550	0.0866637569681274	.	.
chr1	74541923	74542422	chr1	74802933	74803432	Plcd4|chr1:74802933-74803432	0.0910931468947395	.	.
chr1	74541923	74542422	chr1	74806952	74807451	Plcd4|chr1:74806952-74807451	0.143789283332716	.	.
chr1	74542596	74543095	chr1	74704100	74704599	Plcd4|chr1:74704100-74704599	0.0980221825727101	.	.
chr1	74542596	74543095	chr1	74806952	74807451	Plcd4|chr1:74806952-74807451	0.119220516177883	.	.
chr1	74542596	74543095	chr1	74894978	74895477	Plcd4|chr1:74894978-74895477	0.0854904296259237	.	.
chr1	74542596	74543095	chr1	74964428	74964927	Plcd4|chr1:74964428-74964927	0.120785341310831	.	.
chr1	74587205	74587704	chr1	74672684	74673183	Bcs1l|chr1:74672684-74673183	0.115131264862338	.	.
chr1	74587205	74587704	chr1	74672684	74673183	Zfp142|chr1:74672684-74673183	0.115131264862338	.	.
chr1	74587205	74587704	chr1	74816731	74817230	Bcs1l|chr1:74816731-74817230	0.131353482909579	.	.
chr1	74587205	74587704	chr1	74816731	74817230	Zfp142|chr1:74816731-74817230	0.131353482909579	.	.
chr1	74587205	74587704	chr1	74880737	74881236	Bcs1l|chr1:74880737-74881236	0.112874321467695	.	.
chr1	74587205	74587704	chr1	74880737	74881236	Zfp142|chr1:74880737-74881236	0.112874321467695	.	.
chr1	74587962	74588461	chr1	74625831	74626330	Bcs1l|chr1:74625831-74626330	0.115494471971212	.	.
chr1	74587962	74588461	chr1	74625831	74626330	Zfp142|chr1:74625831-74626330	0.115494471971212	.	.
chr1	74587962	74588461	chr1	74802933	74803432	Bcs1l|chr1:74802933-74803432	0.126049696768648	.	.
chr1	74587962	74588461	chr1	74802933	74803432	Zfp142|chr1:74802933-74803432	0.126049696768648	.	.
chr1	74587962	74588461	chr1	74808065	74808564	Bcs1l|chr1:74808065-74808564	0.203360428836586	.	.
chr1	74587962	74588461	chr1	74808065	74808564	Zfp142|chr1:74808065-74808564	0.203360428836586	.	.
chr1	74587962	74588461	chr1	74816731	74817230	Bcs1l|chr1:74816731-74817230	0.149856429759185	.	.
chr1	74587962	74588461	chr1	74816731	74817230	Zfp142|chr1:74816731-74817230	0.149856429759185	.	.
chr1	74587962	74588461	chr1	74824729	74825228	Bcs1l|chr1:74824729-74825228	0.139080485354818	.	.
chr1	74587962	74588461	chr1	74824729	74825228	Zfp142|chr1:74824729-74825228	0.139080485354818	.	.
chr1	74587962	74588461	chr1	74852582	74853081	Bcs1l|chr1:74852582-74853081	0.101081478124819	.	.
chr1	74587962	74588461	chr1	74852582	74853081	Zfp142|chr1:74852582-74853081	0.101081478124819	.	.
chr1	74587962	74588461	chr1	74858307	74858806	Bcs1l|chr1:74858307-74858806	0.21628907457881	.	.
chr1	74587962	74588461	chr1	74858307	74858806	Zfp142|chr1:74858307-74858806	0.21628907457881	.	.
chr1	74587962	74588461	chr1	74880737	74881236	Bcs1l|chr1:74880737-74881236	0.0988540554624984	.	.
chr1	74587962	74588461	chr1	74880737	74881236	Zfp142|chr1:74880737-74881236	0.0988540554624984	.	.
chr1	74587962	74588461	chr1	74882110	74882609	Bcs1l|chr1:74882110-74882609	0.115563358189771	.	.
chr1	74587962	74588461	chr1	74882110	74882609	Zfp142|chr1:74882110-74882609	0.115563358189771	.	.
chr1	74587962	74588461	chr1	74948735	74949234	Bcs1l|chr1:74948735-74949234	0.122693507752134	.	.
chr1	74587962	74588461	chr1	74948735	74949234	Zfp142|chr1:74948735-74949234	0.122693507752134	.	.
chr1	74601175	74601674	chr1	74806444	74806943	Rnf25|chr1:74806444-74806943	0.104602440535669	.	.
chr1	74601175	74601674	chr1	74806444	74806943	Stk36|chr1:74806444-74806943	0.104602440535669	.	.
chr1	74601175	74601674	chr1	74808065	74808564	Rnf25|chr1:74808065-74808564	0.127545806526563	.	.
chr1	74601175	74601674	chr1	74808065	74808564	Stk36|chr1:74808065-74808564	0.127545806526563	.	.
chr1	74601175	74601674	chr1	74824729	74825228	Rnf25|chr1:74824729-74825228	0.0945576559408459	.	.
chr1	74601175	74601674	chr1	74824729	74825228	Stk36|chr1:74824729-74825228	0.0945576559408459	.	.
chr1	74601175	74601674	chr1	74858307	74858806	Rnf25|chr1:74858307-74858806	0.167968865939973	.	.
chr1	74601175	74601674	chr1	74858307	74858806	Stk36|chr1:74858307-74858806	0.167968865939973	.	.
chr1	74601175	74601674	chr1	74880737	74881236	Rnf25|chr1:74880737-74881236	0.0918765436038345	.	.
chr1	74601175	74601674	chr1	74880737	74881236	Stk36|chr1:74880737-74881236	0.0918765436038345	.	.
chr1	74661495	74661994	chr1	74625831	74626330	Ttll4|chr1:74625831-74626330	0.117116920665059	.	.
chr1	74661495	74661994	chr1	74787775	74788274	Ttll4|chr1:74787775-74788274	0.111921052479133	.	.
chr1	74661495	74661994	chr1	74806444	74806943	Ttll4|chr1:74806444-74806943	0.146052460107778	.	.
chr1	74661495	74661994	chr1	74808065	74808564	Ttll4|chr1:74808065-74808564	0.258307960008015	.	.
chr1	74661495	74661994	chr1	74816731	74817230	Ttll4|chr1:74816731-74817230	0.213973095550607	.	.
chr1	74661495	74661994	chr1	74824729	74825228	Ttll4|chr1:74824729-74825228	0.103722753703287	.	.
chr1	74661495	74661994	chr1	74852582	74853081	Ttll4|chr1:74852582-74853081	0.0823991575025003	.	.
chr1	74661495	74661994	chr1	74858307	74858806	Ttll4|chr1:74858307-74858806	0.157771281353811	.	.
chr1	74661495	74661994	chr1	74880737	74881236	Ttll4|chr1:74880737-74881236	0.143060982733135	.	.
chr1	74661495	74661994	chr1	74894978	74895477	Ttll4|chr1:74894978-74895477	0.0903248444422121	.	.
chr1	74850152	74850651	chr1	74570761	74571260	Gm16582|chr1:74570761-74571260	0.179629068975984	.	.
chr1	74850152	74850651	chr1	74625831	74626330	Gm16582|chr1:74625831-74626330	0.084172947403866	.	.
chr1	74850152	74850651	chr1	74772969	74773468	Gm16582|chr1:74772969-74773468	0.164028539708901	.	.
chr1	74850152	74850651	chr1	74787775	74788274	Gm16582|chr1:74787775-74788274	0.0974547026155817	.	.
chr1	74850152	74850651	chr1	74800566	74801065	Gm16582|chr1:74800566-74801065	0.163638888264793	.	.
chr1	74850152	74850651	chr1	74816731	74817230	Gm16582|chr1:74816731-74817230	0.103366691594005	.	.
chr1	74850152	74850651	chr1	74824729	74825228	Gm16582|chr1:74824729-74825228	0.35567717242419	.	.
chr1	74850152	74850651	chr1	74828852	74829351	Gm16582|chr1:74828852-74829351	0.234946639386727	.	.
chr1	74850152	74850651	chr1	74872216	74872715	Gm16582|chr1:74872216-74872715	0.122142967478462	.	.
chr1	74850152	74850651	chr1	74882110	74882609	Gm16582|chr1:74882110-74882609	0.197345028087536	.	.
chr1	74850152	74850651	chr1	74931163	74931662	Gm16582|chr1:74931163-74931662	0.112706447965342	.	.
chr1	74850152	74850651	chr1	74948735	74949234	Gm16582|chr1:74948735-74949234	0.102872275256152	.	.
chr1	74850152	74850651	chr1	75015875	75016374	Gm16582|chr1:75015875-75016374	0.238153928460847	.	.
chr1	74850152	74850651	chr1	75135459	75135958	Gm16582|chr1:75135459-75135958	0.331288446756259	.	.
chr1	74850152	74850651	chr1	75140551	75141050	Gm16582|chr1:75140551-75141050	0.108828548388983	.	.
chr1	74850152	74850651	chr1	75221476	75221975	Gm16582|chr1:75221476-75221975	0.157494423561898	.	.
chr1	74851328	74851827	chr1	74570761	74571260	Gm16582|chr1:74570761-74571260	0.0908063776425829	.	.
chr1	74851328	74851827	chr1	74625831	74626330	Gm16582|chr1:74625831-74626330	0.146385242673877	.	.
chr1	74851328	74851827	chr1	74806444	74806943	Gm16582|chr1:74806444-74806943	0.150141738673778	.	.
chr1	74851328	74851827	chr1	74806952	74807451	Gm16582|chr1:74806952-74807451	0.0813425516741491	.	.
chr1	74851328	74851827	chr1	74808065	74808564	Gm16582|chr1:74808065-74808564	0.118643708752834	.	.
chr1	74851328	74851827	chr1	74824729	74825228	Gm16582|chr1:74824729-74825228	0.239797922337654	.	.
chr1	74851328	74851827	chr1	74852582	74853081	Gm16582|chr1:74852582-74853081	0.356180569660439	.	.
chr1	74851328	74851827	chr1	74882110	74882609	Gm16582|chr1:74882110-74882609	0.107128834414669	.	.
chr1	74851328	74851827	chr1	74894978	74895477	Gm16582|chr1:74894978-74895477	0.122728041431925	.	.
chr1	74851328	74851827	chr1	74931163	74931662	Gm16582|chr1:74931163-74931662	0.0838579419843669	.	.
chr1	74851328	74851827	chr1	75015875	75016374	Gm16582|chr1:75015875-75016374	0.330008713403972	.	.
chr1	74851328	74851827	chr1	75135459	75135958	Gm16582|chr1:75135459-75135958	0.169846307020557	.	.
chr1	74851328	74851827	chr1	75221476	75221975	Gm16582|chr1:75221476-75221975	0.107277276585318	.	.
chr1	74854708	74855207	chr1	74625831	74626330	Cdk5r2|chr1:74625831-74626330	0.132237783987405	.	.
chr1	74854708	74855207	chr1	74808065	74808564	Cdk5r2|chr1:74808065-74808564	0.119755269908779	.	.
chr1	74854708	74855207	chr1	74816731	74817230	Cdk5r2|chr1:74816731-74817230	0.177350749242777	.	.
chr1	74854708	74855207	chr1	74824729	74825228	Cdk5r2|chr1:74824729-74825228	0.277363143827374	.	.
chr1	74854708	74855207	chr1	74852582	74853081	Cdk5r2|chr1:74852582-74853081	0.235427511067854	.	.
chr1	74854708	74855207	chr1	74858307	74858806	Cdk5r2|chr1:74858307-74858806	0.174710089921607	.	.
chr1	74854708	74855207	chr1	74880737	74881236	Cdk5r2|chr1:74880737-74881236	0.0836983964610383	.	.
chr1	74854708	74855207	chr1	74882110	74882609	Cdk5r2|chr1:74882110-74882609	0.178011025045431	.	.
chr1	74854708	74855207	chr1	75015875	75016374	Cdk5r2|chr1:75015875-75016374	0.203188922129386	.	.
chr1	74854708	74855207	chr1	75016818	75017317	Cdk5r2|chr1:75016818-75017317	0.10279809195825	.	.
chr1	74854708	74855207	chr1	75135459	75135958	Cdk5r2|chr1:75135459-75135958	0.18826408171489	.	.
chr1	74854708	74855207	chr1	75140551	75141050	Cdk5r2|chr1:75140551-75141050	0.0791944975093883	.	.
chr1	74854708	74855207	chr1	75221476	75221975	Cdk5r2|chr1:75221476-75221975	0.23954373194395	.	.
chr1	74935357	74935856	chr1	74772969	74773468	Cfap65|chr1:74772969-74773468	0.0918445886690134	.	.
chr1	74935357	74935856	chr1	74858307	74858806	Cfap65|chr1:74858307-74858806	0.200447132827688	.	.
chr1	74935357	74935856	chr1	74948735	74949234	Cfap65|chr1:74948735-74949234	0.0789236749105561	.	.
chr1	74935357	74935856	chr1	75140551	75141050	Cfap65|chr1:75140551-75141050	0.114516489745506	.	.
chr1	74935357	74935856	chr1	75244823	75245322	Cfap65|chr1:75244823-75245322	0.159493678533532	.	.
chr1	75124760	75125259	chr1	74787775	74788274	Nhej1|chr1:74787775-74788274	0.0809039629220245	.	.
chr1	75124760	75125259	chr1	74800566	74801065	Nhej1|chr1:74800566-74801065	0.0915386961260677	.	.
chr1	75124760	75125259	chr1	74802933	74803432	Nhej1|chr1:74802933-74803432	0.0836519753581491	.	.
chr1	75124760	75125259	chr1	74806444	74806943	Nhej1|chr1:74806444-74806943	0.113782932388794	.	.
chr1	75124760	75125259	chr1	74808065	74808564	Nhej1|chr1:74808065-74808564	0.134313047412824	.	.
chr1	75124760	75125259	chr1	74816731	74817230	Nhej1|chr1:74816731-74817230	0.198028349892419	.	.
chr1	75124760	75125259	chr1	74824729	74825228	Nhej1|chr1:74824729-74825228	0.113626949818012	.	.
chr1	75124760	75125259	chr1	74858307	74858806	Nhej1|chr1:74858307-74858806	0.157607393328221	.	.
chr1	75124760	75125259	chr1	74858307	74858806	Nhej1|chr1:74858307-74858806	0.157607393328222	.	.
chr1	75124760	75125259	chr1	74880737	74881236	Nhej1|chr1:74880737-74881236	0.173030571302286	.	.
chr1	75124760	75125259	chr1	74931163	74931662	Nhej1|chr1:74931163-74931662	0.154808123152509	.	.
chr1	75124760	75125259	chr1	75016818	75017317	Nhej1|chr1:75016818-75017317	0.0952887307928631	.	.
chr1	75124760	75125259	chr1	75218312	75218811	Nhej1|chr1:75218312-75218811	0.162985412108568	.	.
chr1	75142499	75142998	chr1	74816731	74817230	Cnppd1|chr1:74816731-74817230	0.0978676561949565	.	.
chr1	75142499	75142998	chr1	74816731	74817230	Retreg2|chr1:74816731-74817230	0.0978676561949565	.	.
chr1	75142499	75142998	chr1	74824729	74825228	Cnppd1|chr1:74824729-74825228	0.101940115362819	.	.
chr1	75142499	75142998	chr1	74824729	74825228	Retreg2|chr1:74824729-74825228	0.101940115362819	.	.
chr1	75142499	75142998	chr1	75015875	75016374	Cnppd1|chr1:75015875-75016374	0.0903849253776664	.	.
chr1	75142499	75142998	chr1	75015875	75016374	Retreg2|chr1:75015875-75016374	0.0903849253776664	.	.
chr1	75142499	75142998	chr1	75016818	75017317	Cnppd1|chr1:75016818-75017317	0.137292468598169	.	.
chr1	75142499	75142998	chr1	75016818	75017317	Retreg2|chr1:75016818-75017317	0.137292468598169	.	.
chr1	75142499	75142998	chr1	75140551	75141050	Cnppd1|chr1:75140551-75141050	0.119753964410735	.	.
chr1	75142499	75142998	chr1	75140551	75141050	Retreg2|chr1:75140551-75141050	0.119753964410735	.	.
chr1	75142499	75142998	chr1	75218312	75218811	Cnppd1|chr1:75218312-75218811	0.148750660621703	.	.
chr1	75142499	75142998	chr1	75218312	75218811	Retreg2|chr1:75218312-75218811	0.148750660621703	.	.
chr1	75168424	75168923	chr1	74772969	74773468	Zfand2b|chr1:74772969-74773468	0.119631005589327	.	.
chr1	75168424	75168923	chr1	74787775	74788274	Zfand2b|chr1:74787775-74788274	0.0835619116161277	.	.
chr1	75168424	75168923	chr1	74802933	74803432	Zfand2b|chr1:74802933-74803432	0.0991057567626661	.	.
chr1	75168424	75168923	chr1	74806444	74806943	Zfand2b|chr1:74806444-74806943	0.139334747365319	.	.
chr1	75168424	75168923	chr1	74816731	74817230	Zfand2b|chr1:74816731-74817230	0.37099469056215	.	.
chr1	75168424	75168923	chr1	74824729	74825228	Zfand2b|chr1:74824729-74825228	0.302340765527749	.	.
chr1	75168424	75168923	chr1	74858307	74858806	Zfand2b|chr1:74858307-74858806	0.140752176966516	.	.
chr1	75168424	75168923	chr1	74880737	74881236	Zfand2b|chr1:74880737-74881236	0.101121360124363	.	.
chr1	75168424	75168923	chr1	74882110	74882609	Zfand2b|chr1:74882110-74882609	0.137768307346234	.	.
chr1	75168424	75168923	chr1	74931163	74931662	Zfand2b|chr1:74931163-74931662	0.109784539833682	.	.
chr1	75168424	75168923	chr1	75015875	75016374	Zfand2b|chr1:75015875-75016374	0.26830239702018	.	.
chr1	75168424	75168923	chr1	75135459	75135958	Zfand2b|chr1:75135459-75135958	0.219283612130459	.	.
chr1	75168424	75168923	chr1	75140551	75141050	Zfand2b|chr1:75140551-75141050	0.114297207160213	.	.
chr1	75168424	75168923	chr1	75218312	75218811	Zfand2b|chr1:75218312-75218811	0.194031281834279	.	.
chr1	75168424	75168923	chr1	75221476	75221975	Zfand2b|chr1:75221476-75221975	0.120463322984643	.	.
chr1	75169048	75169547	chr1	74772969	74773468	Zfand2b|chr1:74772969-74773468	0.0791263122804717	.	.
chr1	75180079	75180578	chr1	74802933	74803432	Abcb6|chr1:74802933-74803432	0.0950580923501226	.	.
chr1	75180079	75180578	chr1	74808065	74808564	Abcb6|chr1:74808065-74808564	0.129446640133412	.	.
chr1	75180079	75180578	chr1	74824729	74825228	Abcb6|chr1:74824729-74825228	0.103691407128546	.	.
chr1	75180079	75180578	chr1	74858307	74858806	Abcb6|chr1:74858307-74858806	0.242150492560143	.	.
chr1	75180079	75180578	chr1	74880737	74881236	Abcb6|chr1:74880737-74881236	0.0878955382048649	.	.
chr1	75180079	75180578	chr1	74880737	74881236	Abcb6|chr1:74880737-74881236	0.087895538204865	.	.
chr1	75180079	75180578	chr1	74882110	74882609	Abcb6|chr1:74882110-74882609	0.101461232946864	.	.
chr1	75180079	75180578	chr1	74894978	74895477	Abcb6|chr1:74894978-74895477	0.158270642082809	.	.
chr1	75180079	75180578	chr1	75001124	75001623	Abcb6|chr1:75001124-75001623	0.198016918715792	.	.
chr1	75180079	75180578	chr1	75015875	75016374	Abcb6|chr1:75015875-75016374	0.084892335501836	.	.
chr1	75180079	75180578	chr1	75016818	75017317	Abcb6|chr1:75016818-75017317	0.113306676328087	.	.
chr1	75180079	75180578	chr1	75140551	75141050	Abcb6|chr1:75140551-75141050	0.115013370689645	.	.
chr1	75180079	75180578	chr1	75218312	75218811	Abcb6|chr1:75218312-75218811	0.156191927408691	.	.
chr1	75191753	75192252	chr1	74802933	74803432	Ankzf1|chr1:74802933-74803432	0.136861268457229	.	.
chr1	75191753	75192252	chr1	74802933	74803432	Atg9a|chr1:74802933-74803432	0.136861268457229	.	.
chr1	75191753	75192252	chr1	74808065	74808564	Ankzf1|chr1:74808065-74808564	0.138312902125558	.	.
chr1	75191753	75192252	chr1	74808065	74808564	Atg9a|chr1:74808065-74808564	0.138312902125558	.	.
chr1	75191753	75192252	chr1	74816731	74817230	Ankzf1|chr1:74816731-74817230	0.17506192910216	.	.
chr1	75191753	75192252	chr1	74816731	74817230	Atg9a|chr1:74816731-74817230	0.17506192910216	.	.
chr1	75191753	75192252	chr1	74858307	74858806	Ankzf1|chr1:74858307-74858806	0.218818086904644	.	.
chr1	75191753	75192252	chr1	74858307	74858806	Atg9a|chr1:74858307-74858806	0.218818086904644	.	.
chr1	75191753	75192252	chr1	74882110	74882609	Ankzf1|chr1:74882110-74882609	0.0831647742884889	.	.
chr1	75191753	75192252	chr1	74882110	74882609	Atg9a|chr1:74882110-74882609	0.0831647742884889	.	.
chr1	75191753	75192252	chr1	74948735	74949234	Ankzf1|chr1:74948735-74949234	0.0992422994120005	.	.
chr1	75191753	75192252	chr1	74948735	74949234	Atg9a|chr1:74948735-74949234	0.0992422994120005	.	.
chr1	75191753	75192252	chr1	75001124	75001623	Ankzf1|chr1:75001124-75001623	0.0805162898694828	.	.
chr1	75191753	75192252	chr1	75001124	75001623	Atg9a|chr1:75001124-75001623	0.0805162898694828	.	.
chr1	75191753	75192252	chr1	75016818	75017317	Ankzf1|chr1:75016818-75017317	0.218305318291074	.	.
chr1	75191753	75192252	chr1	75016818	75017317	Atg9a|chr1:75016818-75017317	0.218305318291074	.	.
chr1	75191753	75192252	chr1	75218312	75218811	Ankzf1|chr1:75218312-75218811	0.0936505286838328	.	.
chr1	75191753	75192252	chr1	75218312	75218811	Atg9a|chr1:75218312-75218811	0.0936505286838328	.	.
chr1	75210546	75211045	chr1	74816731	74817230	Glb1l|chr1:74816731-74817230	0.091796008542381	.	.
chr1	75210546	75211045	chr1	74816731	74817230	Stk16|chr1:74816731-74817230	0.091796008542381	.	.
chr1	75210546	75211045	chr1	74824729	74825228	Glb1l|chr1:74824729-74825228	0.122033141577525	.	.
chr1	75210546	75211045	chr1	74824729	74825228	Stk16|chr1:74824729-74825228	0.122033141577525	.	.
chr1	75210546	75211045	chr1	75015875	75016374	Glb1l|chr1:75015875-75016374	0.084350626745609	.	.
chr1	75210546	75211045	chr1	75015875	75016374	Stk16|chr1:75015875-75016374	0.084350626745609	.	.
chr1	75210546	75211045	chr1	75135459	75135958	Glb1l|chr1:75135459-75135958	0.137081176288116	.	.
chr1	75210546	75211045	chr1	75135459	75135958	Stk16|chr1:75135459-75135958	0.137081176288116	.	.
chr1	75210546	75211045	chr1	75140551	75141050	Glb1l|chr1:75140551-75141050	0.10476661628214	.	.
chr1	75210546	75211045	chr1	75140551	75141050	Stk16|chr1:75140551-75141050	0.10476661628214	.	.
chr1	75219086	75219585	chr1	74808065	74808564	Tuba4a|chr1:74808065-74808564	0.125916966784316	.	.
chr1	75219086	75219585	chr1	74816731	74817230	Tuba4a|chr1:74816731-74817230	0.0947550596757434	.	.
chr1	75219086	75219585	chr1	74858307	74858806	Tuba4a|chr1:74858307-74858806	0.275967603736884	.	.
chr1	75219086	75219585	chr1	74880737	74881236	Tuba4a|chr1:74880737-74881236	0.0830288589094004	.	.
chr1	75219086	75219585	chr1	74880737	74881236	Tuba4a|chr1:74880737-74881236	0.0830288589094005	.	.
chr1	75219086	75219585	chr1	74882110	74882609	Tuba4a|chr1:74882110-74882609	0.0996929302845604	.	.
chr1	75219086	75219585	chr1	75140551	75141050	Tuba4a|chr1:75140551-75141050	0.129817953748389	.	.
chr1	75219086	75219585	chr1	75218312	75218811	Tuba4a|chr1:75218312-75218811	0.18247148955392	.	.
chr1	75236144	75236643	chr1	74802933	74803432	Dnajb2|chr1:74802933-74803432	0.0933943407764825	.	.
chr1	75236144	75236643	chr1	74808065	74808564	Dnajb2|chr1:74808065-74808564	0.25846370947662	.	.
chr1	75236144	75236643	chr1	74816731	74817230	Dnajb2|chr1:74816731-74817230	0.0861730891658652	.	.
chr1	75236144	75236643	chr1	74824729	74825228	Dnajb2|chr1:74824729-74825228	0.0938176600257462	.	.
chr1	75236144	75236643	chr1	74858307	74858806	Dnajb2|chr1:74858307-74858806	0.188629296595755	.	.
chr1	75236144	75236643	chr1	75001124	75001623	Dnajb2|chr1:75001124-75001623	0.0849256105508013	.	.
chr1	75236144	75236643	chr1	75016818	75017317	Dnajb2|chr1:75016818-75017317	0.15638774426001	.	.
chr1	75236144	75236643	chr1	75218312	75218811	Dnajb2|chr1:75218312-75218811	0.227045744250627	.	.
chr1	75236144	75236643	chr1	75221476	75221975	Dnajb2|chr1:75221476-75221975	0.102698320916363	.	.
chr1	75236144	75236643	chr1	75244823	75245322	Dnajb2|chr1:75244823-75245322	0.091034498541772	.	.
chr1	75236651	75237150	chr1	74802933	74803432	Dnajb2|chr1:74802933-74803432	0.0808561103974911	.	.
chr1	75236651	75237150	chr1	74808065	74808564	Dnajb2|chr1:74808065-74808564	0.188810210699162	.	.
chr1	75236651	75237150	chr1	74816731	74817230	Dnajb2|chr1:74816731-74817230	0.145804993508752	.	.
chr1	75236651	75237150	chr1	74852582	74853081	Dnajb2|chr1:74852582-74853081	0.127589177627111	.	.
chr1	75236651	75237150	chr1	74858307	74858806	Dnajb2|chr1:74858307-74858806	0.241406522985588	.	.
chr1	75236651	75237150	chr1	75001124	75001623	Dnajb2|chr1:75001124-75001623	0.136544183277898	.	.
chr1	75236651	75237150	chr1	75016818	75017317	Dnajb2|chr1:75016818-75017317	0.145518264087869	.	.
chr1	75236651	75237150	chr1	75218312	75218811	Dnajb2|chr1:75218312-75218811	0.150734629355011	.	.
chr1	75236651	75237150	chr1	75221476	75221975	Dnajb2|chr1:75221476-75221975	0.0873461062885137	.	.
chr1	75236651	75237150	chr1	75244823	75245322	Dnajb2|chr1:75244823-75245322	0.0846609791575827	.	.
chr1	78310032	78310531	chr1	78024071	78024570	Sgpp2|chr1:78024071-78024570	0.0993803989938549	.	.
chr1	78310032	78310531	chr1	78286567	78287066	Sgpp2|chr1:78286567-78287066	0.140296680907994	.	.
chr1	78310032	78310531	chr1	78349049	78349548	Sgpp2|chr1:78349049-78349548	0.133416592345418	.	.
chr1	78310032	78310531	chr1	78369956	78370455	Sgpp2|chr1:78369956-78370455	0.188077710662203	.	.
chr1	78310032	78310531	chr1	78388731	78389230	Sgpp2|chr1:78388731-78389230	0.102745580008353	.	.
chr1	78488387	78488886	chr1	78066305	78066804	Farsb|chr1:78066305-78066804	0.101269056832751	.	.
chr1	78488387	78488886	chr1	78425895	78426394	Farsb|chr1:78425895-78426394	0.134139762471276	.	.
chr1	78488387	78488886	chr1	78426741	78427240	Farsb|chr1:78426741-78427240	0.0827980000579018	.	.
chr1	78488387	78488886	chr1	78426741	78427240	Farsb|chr1:78426741-78427240	0.0827980000579019	.	.
chr1	78488387	78488886	chr1	78435933	78436432	Farsb|chr1:78435933-78436432	0.12272639737716	.	.
chr1	78488900	78489399	chr1	78024071	78024570	Farsb|chr1:78024071-78024570	0.116396140247461	.	.
chr1	78488900	78489399	chr1	78369956	78370455	Farsb|chr1:78369956-78370455	0.222121982269025	.	.
chr1	84839165	84839664	chr1	84838531	84839030	Fbxo36|chr1:84838531-84839030	0.197980202100595	.	.
chr1	84839808	84840307	chr1	84838531	84839030	Fbxo36|chr1:84838531-84839030	0.0962928377861746	.	.
chr1	84839808	84840307	chr1	84838531	84839030	Trip12|chr1:84838531-84839030	0.0962928377861746	.	.
chr1	84839808	84840307	chr1	84910388	84910887	Fbxo36|chr1:84910388-84910887	0.0942229504130461	.	.
chr1	84839808	84840307	chr1	84910388	84910887	Trip12|chr1:84910388-84910887	0.0942229504130461	.	.
chr1	84839808	84840307	chr1	84993886	84994385	Fbxo36|chr1:84993886-84994385	0.190384852047237	.	.
chr1	84839808	84840307	chr1	84993886	84994385	Trip12|chr1:84993886-84994385	0.190384852047237	.	.
chr1	84934371	84934870	chr1	84855235	84855734	Slc16a14|chr1:84855235-84855734	0.14725378749268	.	.
chr1	84934371	84934870	chr1	84855742	84856241	Slc16a14|chr1:84855742-84856241	0.113096376797027	.	.
chr1	84934371	84934870	chr1	84952421	84952920	Slc16a14|chr1:84952421-84952920	0.0921367034863909	.	.
chr1	84934883	84935382	chr1	84993886	84994385	Slc16a14|chr1:84993886-84994385	0.13244588329369	.	.
chr1	87755700	87756199	chr1	87785696	87786195	Atg16l1|chr1:87785696-87786195	0.123349607859707	.	.
chr1	87755700	87756199	chr1	87786247	87786746	Atg16l1|chr1:87786247-87786746	0.0939912674911567	.	.
chr1	87755700	87756199	chr1	87792484	87792983	Atg16l1|chr1:87792484-87792983	0.0927652600389437	.	.
chr1	87755700	87756199	chr1	87811076	87811575	Atg16l1|chr1:87811076-87811575	0.0889273470884273	.	.
chr1	87853009	87853508	chr1	87879632	87880131	Dgkd|chr1:87879632-87880131	0.169792754582528	.	.
chr1	87853009	87853508	chr1	88004899	88005398	Dgkd|chr1:88004899-88005398	0.104357390419709	.	.
chr1	88103619	88104118	chr1	87785696	87786195	Ugt1a6b|chr1:87785696-87786195	0.0969205239622612	.	.
chr1	88103619	88104118	chr1	87785696	87786195	Ugt1a6b|chr1:87785696-87786195	0.0969205239622613	.	.
chr1	88103619	88104118	chr1	87880181	87880680	Ugt1a6b|chr1:87880181-87880680	0.0887797224603992	.	.
chr1	88133830	88134329	chr1	87785696	87786195	Ugt1a6a|chr1:87785696-87786195	0.117007905032739	.	.
chr1	88133830	88134329	chr1	87786247	87786746	Ugt1a6a|chr1:87786247-87786746	0.167176515307602	.	.
chr1	88133830	88134329	chr1	87879632	87880131	Ugt1a6a|chr1:87879632-87880131	0.103840232003481	.	.
chr1	88134367	88134866	chr1	87785696	87786195	Ugt1a6a|chr1:87785696-87786195	0.207304638160437	.	.
chr1	88134367	88134866	chr1	87786247	87786746	Ugt1a6a|chr1:87786247-87786746	0.240135256914747	.	.
chr1	88134367	88134866	chr1	87798300	87798799	Ugt1a6a|chr1:87798300-87798799	0.106747616745683	.	.
chr1	88134367	88134866	chr1	87879632	87880131	Ugt1a6a|chr1:87879632-87880131	0.178297974179085	.	.
chr1	88205505	88206004	chr1	87879632	87880131	Dnajb3|chr1:87879632-87880131	0.0783115468802197	.	.
chr1	88205505	88206004	chr1	87880181	87880680	Dnajb3|chr1:87880181-87880680	0.183684537863132	.	.
chr1	88205505	88206004	chr1	88177696	88178195	Dnajb3|chr1:88177696-88178195	0.103549952271856	.	.
chr1	93305687	93306186	chr1	93267166	93267665	Gm28535|chr1:93267166-93267665	0.112746380785651	.	.
chr1	93305687	93306186	chr1	93267166	93267665	Mterf4|chr1:93267166-93267665	0.112746380785651	.	.
chr1	93305687	93306186	chr1	93334516	93335015	Gm28535|chr1:93334516-93335015	0.12032229848707	.	.
chr1	93305687	93306186	chr1	93334516	93335015	Mterf4|chr1:93334516-93335015	0.12032229848707	.	.
chr1	93305687	93306186	chr1	93444675	93445174	Gm28535|chr1:93444675-93445174	0.120066683443889	.	.
chr1	93305687	93306186	chr1	93444675	93445174	Mterf4|chr1:93444675-93445174	0.120066683443889	.	.
chr1	93305687	93306186	chr1	93546570	93547069	Gm28535|chr1:93546570-93547069	0.221929317595055	.	.
chr1	93305687	93306186	chr1	93546570	93547069	Mterf4|chr1:93546570-93547069	0.221929317595055	.	.
chr1	93305687	93306186	chr1	93583349	93583848	Gm28535|chr1:93583349-93583848	0.171286381028676	.	.
chr1	93305687	93306186	chr1	93583349	93583848	Mterf4|chr1:93583349-93583848	0.171286381028676	.	.
chr1	93305687	93306186	chr1	93718342	93718841	Gm28535|chr1:93718342-93718841	0.113822591387084	.	.
chr1	93305687	93306186	chr1	93718342	93718841	Mterf4|chr1:93718342-93718841	0.113822591387084	.	.
chr1	93305687	93306186	chr1	93721474	93721973	Gm28535|chr1:93721474-93721973	0.125859757008114	.	.
chr1	93305687	93306186	chr1	93721474	93721973	Mterf4|chr1:93721474-93721973	0.125859757008114	.	.
chr1	93342619	93343118	chr1	93349690	93350189	Pask|chr1:93349690-93350189	0.198541782331603	.	.
chr1	93342619	93343118	chr1	93349690	93350189	Ppp1r7|chr1:93349690-93350189	0.198541782331603	.	.
chr1	93342619	93343118	chr1	93445454	93445953	Pask|chr1:93445454-93445953	0.122879998251777	.	.
chr1	93342619	93343118	chr1	93445454	93445953	Ppp1r7|chr1:93445454-93445953	0.122879998251777	.	.
chr1	93343358	93343857	chr1	93267166	93267665	Pask|chr1:93267166-93267665	0.0916876055069147	.	.
chr1	93343358	93343857	chr1	93267166	93267665	Ppp1r7|chr1:93267166-93267665	0.0916876055069147	.	.
chr1	93343358	93343857	chr1	93349690	93350189	Pask|chr1:93349690-93350189	0.162488725500862	.	.
chr1	93343358	93343857	chr1	93349690	93350189	Ppp1r7|chr1:93349690-93350189	0.162488725500862	.	.
chr1	93343358	93343857	chr1	93445454	93445953	Pask|chr1:93445454-93445953	0.133584314449714	.	.
chr1	93343358	93343857	chr1	93445454	93445953	Ppp1r7|chr1:93445454-93445953	0.133584314449714	.	.
chr1	93343358	93343857	chr1	93721474	93721973	Pask|chr1:93721474-93721973	0.183355055004704	.	.
chr1	93343358	93343857	chr1	93721474	93721973	Ppp1r7|chr1:93721474-93721973	0.183355055004704	.	.
chr1	93343358	93343857	chr1	93740606	93741105	Pask|chr1:93740606-93741105	0.103301964088917	.	.
chr1	93343358	93343857	chr1	93740606	93741105	Ppp1r7|chr1:93740606-93741105	0.103301964088917	.	.
chr1	93478107	93478606	chr1	93267166	93267665	Hdlbp|chr1:93267166-93267665	0.14509625570165	.	.
chr1	93478107	93478606	chr1	93267166	93267665	Sept2|chr1:93267166-93267665	0.14509625570165	.	.
chr1	93478107	93478606	chr1	93444675	93445174	Hdlbp|chr1:93444675-93445174	0.130282098168745	.	.
chr1	93478107	93478606	chr1	93444675	93445174	Sept2|chr1:93444675-93445174	0.130282098168745	.	.
chr1	93478107	93478606	chr1	93445454	93445953	Hdlbp|chr1:93445454-93445953	0.171375359904635	.	.
chr1	93478107	93478606	chr1	93445454	93445953	Sept2|chr1:93445454-93445953	0.171375359904635	.	.
chr1	93478107	93478606	chr1	93546570	93547069	Hdlbp|chr1:93546570-93547069	0.158501220341806	.	.
chr1	93478107	93478606	chr1	93546570	93547069	Sept2|chr1:93546570-93547069	0.158501220341806	.	.
chr1	93478107	93478606	chr1	93609557	93610056	Hdlbp|chr1:93609557-93610056	0.357456162554708	.	.
chr1	93478107	93478606	chr1	93609557	93610056	Sept2|chr1:93609557-93610056	0.357456162554708	.	.
chr1	93478107	93478606	chr1	93668682	93669181	Hdlbp|chr1:93668682-93669181	0.148434984230348	.	.
chr1	93478107	93478606	chr1	93668682	93669181	Sept2|chr1:93668682-93669181	0.148434984230348	.	.
chr1	93478107	93478606	chr1	93721474	93721973	Hdlbp|chr1:93721474-93721973	0.108338102238202	.	.
chr1	93478107	93478606	chr1	93721474	93721973	Sept2|chr1:93721474-93721973	0.108338102238202	.	.
chr1	93478622	93479121	chr1	93267166	93267665	Hdlbp|chr1:93267166-93267665	0.13469567818385	.	.
chr1	93478622	93479121	chr1	93267166	93267665	Sept2|chr1:93267166-93267665	0.13469567818385	.	.
chr1	93478622	93479121	chr1	93444675	93445174	Hdlbp|chr1:93444675-93445174	0.0810431159311423	.	.
chr1	93478622	93479121	chr1	93444675	93445174	Sept2|chr1:93444675-93445174	0.0810431159311423	.	.
chr1	93478622	93479121	chr1	93445454	93445953	Hdlbp|chr1:93445454-93445953	0.188579740909742	.	.
chr1	93478622	93479121	chr1	93445454	93445953	Sept2|chr1:93445454-93445953	0.188579740909742	.	.
chr1	93478622	93479121	chr1	93609557	93610056	Hdlbp|chr1:93609557-93610056	0.151586779117554	.	.
chr1	93478622	93479121	chr1	93609557	93610056	Sept2|chr1:93609557-93610056	0.151586779117554	.	.
chr1	93478622	93479121	chr1	93668682	93669181	Hdlbp|chr1:93668682-93669181	0.150876145112005	.	.
chr1	93478622	93479121	chr1	93668682	93669181	Sept2|chr1:93668682-93669181	0.150876145112005	.	.
chr1	93511801	93512300	chr1	93401523	93402022	Farp2|chr1:93401523-93402022	0.105177708968244	.	.
chr1	93511801	93512300	chr1	93445454	93445953	Farp2|chr1:93445454-93445953	0.0923187813358613	.	.
chr1	93511801	93512300	chr1	93583349	93583848	Farp2|chr1:93583349-93583848	0.159493255384876	.	.
chr1	93511801	93512300	chr1	93718342	93718841	Farp2|chr1:93718342-93718841	0.0889039446535847	.	.
chr1	93511801	93512300	chr1	93721474	93721973	Farp2|chr1:93721474-93721973	0.119168485043899	.	.
chr1	93511801	93512300	chr1	93835845	93836344	Farp2|chr1:93835845-93836344	0.123596615674065	.	.
chr1	93634975	93635474	chr1	93401523	93402022	Gm28536|chr1:93401523-93402022	0.091817216055438	.	.
chr1	93634975	93635474	chr1	93423673	93424172	Gm28536|chr1:93423673-93424172	0.089158216045504	.	.
chr1	93634975	93635474	chr1	93668682	93669181	Gm28536|chr1:93668682-93669181	0.0904759562448008	.	.
chr1	93634975	93635474	chr1	93835845	93836344	Gm28536|chr1:93835845-93836344	0.119868456920959	.	.
chr1	93635550	93636049	chr1	93445454	93445953	Gm28536|chr1:93445454-93445953	0.168940544811254	.	.
chr1	93635550	93636049	chr1	93540233	93540732	Gm28536|chr1:93540233-93540732	0.115203306412852	.	.
chr1	93635550	93636049	chr1	93583349	93583848	Gm28536|chr1:93583349-93583848	0.149464019143491	.	.
chr1	93635550	93636049	chr1	93609557	93610056	Gm28536|chr1:93609557-93610056	0.293637757580975	.	.
chr1	93635550	93636049	chr1	93668682	93669181	Gm28536|chr1:93668682-93669181	0.113776422058476	.	.
chr1	93635550	93636049	chr1	93721474	93721973	Gm28536|chr1:93721474-93721973	0.0828791343043104	.	.
chr1	93635550	93636049	chr1	93775260	93775759	Gm28536|chr1:93775260-93775759	0.0980656932765647	.	.
chr1	93685241	93685740	chr1	93349690	93350189	Bok|chr1:93349690-93350189	0.171290957870194	.	.
chr1	93685241	93685740	chr1	93835845	93836344	Bok|chr1:93835845-93836344	0.0945522645649431	.	.
chr1	93686360	93686859	chr1	93334516	93335015	Bok|chr1:93334516-93335015	0.118105346403362	.	.
chr1	93686360	93686859	chr1	93537700	93538199	Bok|chr1:93537700-93538199	0.152174336504398	.	.
chr1	93686360	93686859	chr1	93718342	93718841	Bok|chr1:93718342-93718841	0.0783902311964406	.	.
chr1	93686360	93686859	chr1	93721474	93721973	Bok|chr1:93721474-93721973	0.22160082639775	.	.
chr1	93686360	93686859	chr1	93765296	93765795	Bok|chr1:93765296-93765795	0.20615508428441	.	.
chr1	93731754	93732253	chr1	93401523	93402022	Gm10550|chr1:93401523-93402022	0.130218227621992	.	.
chr1	93731754	93732253	chr1	93537700	93538199	Gm10550|chr1:93537700-93538199	0.185890063405034	.	.
chr1	93731754	93732253	chr1	93540233	93540732	Gm10550|chr1:93540233-93540732	0.0916434609749764	.	.
chr1	93731754	93732253	chr1	93583349	93583848	Gm10550|chr1:93583349-93583848	0.284286876168929	.	.
chr1	93754078	93754577	chr1	93583349	93583848	Thap4|chr1:93583349-93583848	0.145261117421735	.	.
chr1	93754078	93754577	chr1	93609557	93610056	Thap4|chr1:93609557-93610056	0.163922643213278	.	.
chr1	93754078	93754577	chr1	93775260	93775759	Thap4|chr1:93775260-93775759	0.107430409314412	.	.
chr1	93754078	93754577	chr1	94027601	94028100	Thap4|chr1:94027601-94028100	0.148690713946713	.	.
chr1	93754617	93755116	chr1	93540233	93540732	Thap4|chr1:93540233-93540732	0.100575982751064	.	.
chr1	93754617	93755116	chr1	93546570	93547069	Thap4|chr1:93546570-93547069	0.134387080539336	.	.
chr1	93754617	93755116	chr1	93609557	93610056	Thap4|chr1:93609557-93610056	0.155882066675723	.	.
chr1	93754617	93755116	chr1	93668682	93669181	Thap4|chr1:93668682-93669181	0.100718856350365	.	.
chr1	93754617	93755116	chr1	93721474	93721973	Thap4|chr1:93721474-93721973	0.0797079607355668	.	.
chr1	93754617	93755116	chr1	93775260	93775759	Thap4|chr1:93775260-93775759	0.106203070127117	.	.
chr1	93754617	93755116	chr1	93835845	93836344	Thap4|chr1:93835845-93836344	0.130498768784338	.	.
chr1	93754617	93755116	chr1	94027601	94028100	Thap4|chr1:94027601-94028100	0.230238942358446	.	.
chr1	93754617	93755116	chr1	94035198	94035697	Thap4|chr1:94035198-94035697	0.0902291700723748	.	.
chr1	93801756	93802255	chr1	93588299	93588798	Dtymk|chr1:93588299-93588798	0.0985947503517871	.	.
chr1	93801756	93802255	chr1	93609557	93610056	Dtymk|chr1:93609557-93610056	0.29390339292154	.	.
chr1	93801756	93802255	chr1	93668682	93669181	Dtymk|chr1:93668682-93669181	0.220166792659665	.	.
chr1	93803720	93804219	chr1	93540233	93540732	Ing5|chr1:93540233-93540732	0.103679929023037	.	.
chr1	93803720	93804219	chr1	93546570	93547069	Ing5|chr1:93546570-93547069	0.109087826183194	.	.
chr1	93803720	93804219	chr1	93609557	93610056	Ing5|chr1:93609557-93610056	0.1545574549637	.	.
chr1	93803720	93804219	chr1	93775260	93775759	Ing5|chr1:93775260-93775759	0.10980538387624	.	.
chr1	93803720	93804219	chr1	93835845	93836344	Ing5|chr1:93835845-93836344	0.21983270752587	.	.
chr1	93803720	93804219	chr1	94079039	94079538	Ing5|chr1:94079039-94079538	0.105396932926531	.	.
chr1	93825281	93825780	chr1	93540233	93540732	D2hgdh|chr1:93540233-93540732	0.132990209174528	.	.
chr1	93825281	93825780	chr1	93583349	93583848	D2hgdh|chr1:93583349-93583848	0.131497576487841	.	.
chr1	93825281	93825780	chr1	93740606	93741105	D2hgdh|chr1:93740606-93741105	0.111969346361504	.	.
chr1	93825281	93825780	chr1	93835845	93836344	D2hgdh|chr1:93835845-93836344	0.156188731826185	.	.
chr1	94795859	94796358	chr1	94581938	94582437	4930440C22Rik|chr1:94581938-94582437	0.29307548089716	.	.
chr1	94795859	94796358	chr1	94600519	94601018	4930440C22Rik|chr1:94600519-94601018	0.161383069511755	.	.
chr1	94795859	94796358	chr1	94660412	94660911	4930440C22Rik|chr1:94660412-94660911	0.163195380299227	.	.
chr1	94795859	94796358	chr1	94711903	94712402	4930440C22Rik|chr1:94711903-94712402	0.147967997492515	.	.
chr1	94795859	94796358	chr1	94842109	94842608	4930440C22Rik|chr1:94842109-94842608	0.270298068327415	.	.
chr1	94795859	94796358	chr1	94843015	94843514	4930440C22Rik|chr1:94843015-94843514	0.219666297593065	.	.
chr1	94795859	94796358	chr1	94843526	94844025	4930440C22Rik|chr1:94843526-94844025	0.138871360184053	.	.
chr1	94795859	94796358	chr1	94864870	94865369	4930440C22Rik|chr1:94864870-94865369	0.10880767693866	.	.
chr1	94795859	94796358	chr1	94936020	94936519	4930440C22Rik|chr1:94936020-94936519	0.131175797608436	.	.
chr1	94795859	94796358	chr1	94961055	94961554	4930440C22Rik|chr1:94961055-94961554	0.234744527573696	.	.
chr1	94795859	94796358	chr1	94970345	94970844	4930440C22Rik|chr1:94970345-94970844	0.208917341905585	.	.
chr1	94795859	94796358	chr1	94977098	94977597	4930440C22Rik|chr1:94977098-94977597	0.165584915605736	.	.
chr1	94795859	94796358	chr1	95036951	95037450	4930440C22Rik|chr1:95036951-95037450	0.0993401348394983	.	.
chr1	94795859	94796358	chr1	95048995	95049494	4930440C22Rik|chr1:95048995-95049494	0.342722813208023	.	.
chr1	94795859	94796358	chr1	95245757	95246256	4930440C22Rik|chr1:95245757-95246256	0.132888884956108	.	.
chr1	95313333	95313832	chr1	95245757	95246256	Fam174a|chr1:95245757-95246256	0.115801193579778	.	.
chr1	95313333	95313832	chr1	95442048	95442547	Fam174a|chr1:95442048-95442547	0.0906989968828313	.	.
chr1	95313333	95313832	chr1	95479700	95480199	Fam174a|chr1:95479700-95480199	0.0952049608492178	.	.
chr1	95313851	95314350	chr1	95187155	95187654	Fam174a|chr1:95187155-95187654	0.17254569726251	.	.
chr1	95313851	95314350	chr1	95245757	95246256	Fam174a|chr1:95245757-95246256	0.0924133500422821	.	.
chr1	95313851	95314350	chr1	95262236	95262735	Fam174a|chr1:95262236-95262735	0.0890359685812775	.	.
chr1	95667416	95667915	chr1	95578052	95578551	St8sia4|chr1:95578052-95578551	0.0877010725269505	.	.
chr1	95667416	95667915	chr1	95950365	95950864	St8sia4|chr1:95950365-95950864	0.177696091529588	.	.
chr1	95667416	95667915	chr1	95990104	95990603	St8sia4|chr1:95990104-95990603	0.136386967986497	.	.
chr1	96557147	96557646	chr1	96252304	96252803	Gm29601|chr1:96252304-96252803	0.153922650163752	.	.
chr1	96557147	96557646	chr1	96265640	96266139	Gm29601|chr1:96265640-96266139	0.112192040176505	.	.
chr1	96557147	96557646	chr1	96373882	96374381	Gm29601|chr1:96373882-96374381	0.164308180107526	.	.
chr1	96557147	96557646	chr1	96449311	96449810	Gm29601|chr1:96449311-96449810	0.223521820754787	.	.
chr1	96557147	96557646	chr1	96449816	96450315	Gm29601|chr1:96449816-96450315	0.125473271402119	.	.
chr1	96557147	96557646	chr1	96457077	96457576	Gm29601|chr1:96457077-96457576	0.149235066041517	.	.
chr1	96557147	96557646	chr1	96461703	96462202	Gm29601|chr1:96461703-96462202	0.174273819545528	.	.
chr1	96557147	96557646	chr1	96660400	96660899	Gm29601|chr1:96660400-96660899	0.265036712289988	.	.
chr1	96557147	96557646	chr1	96685582	96686081	Gm29601|chr1:96685582-96686081	0.196756766690035	.	.
chr1	96557147	96557646	chr1	96693239	96693738	Gm29601|chr1:96693239-96693738	0.165541700692147	.	.
chr1	96557147	96557646	chr1	96850521	96851020	Gm29601|chr1:96850521-96851020	0.196944764780862	.	.
chr1	96557147	96557646	chr1	96851061	96851560	Gm29601|chr1:96851061-96851560	0.292055600693331	.	.
chr1	96557147	96557646	chr1	96922540	96923039	Gm29601|chr1:96922540-96923039	0.129340690631543	.	.
chr1	96871948	96872447	chr1	96713928	96714427	Slco4c1|chr1:96713928-96714427	0.0956651671474961	.	.
chr1	96871948	96872447	chr1	96828997	96829496	Slco4c1|chr1:96828997-96829496	0.123599945039307	.	.
chr1	96871948	96872447	chr1	96857473	96857972	Slco4c1|chr1:96857473-96857972	0.179298811392358	.	.
chr1	97661204	97661703	chr1	97553622	97554121	D1Ertd622e|chr1:97553622-97554121	0.0957958282836775	.	.
chr1	97661204	97661703	chr1	97660435	97660934	D1Ertd622e|chr1:97660435-97660934	0.176360538904507	.	.
chr1	97661800	97662299	chr1	97553622	97554121	D1Ertd622e|chr1:97553622-97554121	0.301588657141893	.	.
chr1	97661800	97662299	chr1	97649383	97649882	D1Ertd622e|chr1:97649383-97649882	0.0963421506479718	.	.
chr1	97661800	97662299	chr1	97660435	97660934	D1Ertd622e|chr1:97660435-97660934	0.158708544565817	.	.
chr1	106759529	106760028	chr1	106930960	106931459	Kdsr|chr1:106930960-106931459	0.0862173294441137	.	.
chr1	106759529	106760028	chr1	106997662	106998161	Kdsr|chr1:106997662-106998161	0.0959814498325387	.	.
chr1	106796474	106796973	chr1	106837183	106837682	Vps4b|chr1:106837183-106837682	0.155404004013879	.	.
chr1	106796474	106796973	chr1	107111130	107111629	Vps4b|chr1:107111130-107111629	0.0826925547194784	.	.
chr1	106796474	106796973	chr1	107159524	107160023	Vps4b|chr1:107159524-107160023	0.085122868593284	.	.
chr1	109982394	109982893	chr1	109512625	109513124	Cdh7|chr1:109512625-109513124	0.148736179784518	.	.
chr1	109982394	109982893	chr1	109516589	109517088	Cdh7|chr1:109516589-109517088	0.0981150955078844	.	.
chr1	109982394	109982893	chr1	109538854	109539353	Cdh7|chr1:109538854-109539353	0.161549845707889	.	.
chr1	109982394	109982893	chr1	109561212	109561711	Cdh7|chr1:109561212-109561711	0.0923115944960473	.	.
chr1	109982394	109982893	chr1	109561855	109562354	Cdh7|chr1:109561855-109562354	0.187725991091398	.	.
chr1	109982394	109982893	chr1	109602049	109602548	Cdh7|chr1:109602049-109602548	0.0875030328358911	.	.
chr1	109982394	109982893	chr1	109893845	109894344	Cdh7|chr1:109893845-109894344	0.255814316479457	.	.
chr1	109982394	109982893	chr1	109985362	109985861	Cdh7|chr1:109985362-109985861	0.0962373168790595	.	.
chr1	109982394	109982893	chr1	110118767	110119266	Cdh7|chr1:110118767-110119266	0.0955505237116736	.	.
chr1	109982994	109983493	chr1	109512070	109512569	Cdh7|chr1:109512070-109512569	0.15067728746092	.	.
chr1	109982994	109983493	chr1	109512625	109513124	Cdh7|chr1:109512625-109513124	0.229140016551706	.	.
chr1	109982994	109983493	chr1	109516589	109517088	Cdh7|chr1:109516589-109517088	0.205754350320402	.	.
chr1	109982994	109983493	chr1	109561855	109562354	Cdh7|chr1:109561855-109562354	0.183132588191188	.	.
chr1	109982994	109983493	chr1	109790765	109791264	Cdh7|chr1:109790765-109791264	0.169126707079015	.	.
chr1	109982994	109983493	chr1	109893845	109894344	Cdh7|chr1:109893845-109894344	0.363800460866118	.	.
chr1	109982994	109983493	chr1	109917882	109918381	Cdh7|chr1:109917882-109918381	0.118314987377739	.	.
chr1	109982994	109983493	chr1	109985362	109985861	Cdh7|chr1:109985362-109985861	0.210915995255768	.	.
chr1	109982994	109983493	chr1	110078415	110078914	Cdh7|chr1:110078415-110078914	0.0906253165612169	.	.
chr1	109982994	109983493	chr1	110078415	110078914	Cdh7|chr1:110078415-110078914	0.090625316561217	.	.
chr1	109982994	109983493	chr1	110096603	110097102	Cdh7|chr1:110096603-110097102	0.101175549313963	.	.
chr1	109982994	109983493	chr1	110118767	110119266	Cdh7|chr1:110118767-110119266	0.148060345013616	.	.
chr1	111863863	111864362	chr1	111581290	111581789	Dsel|chr1:111581290-111581789	0.0946029219221602	.	.
chr1	111863863	111864362	chr1	111660215	111660714	Dsel|chr1:111660215-111660714	0.0800448420987279	.	.
chr1	111863863	111864362	chr1	111699416	111699915	Dsel|chr1:111699416-111699915	0.1255778083623	.	.
chr1	111863863	111864362	chr1	111754425	111754924	Dsel|chr1:111754425-111754924	0.0789455643759973	.	.
chr1	111863863	111864362	chr1	111765674	111766173	Dsel|chr1:111765674-111766173	0.133529147362318	.	.
chr1	111863863	111864362	chr1	112129057	112129556	Dsel|chr1:112129057-112129556	0.0896512113212929	.	.
chr1	111863863	111864362	chr1	112182827	112183326	Dsel|chr1:112182827-112183326	0.128276004950721	.	.
chr1	111864757	111865256	chr1	111546508	111547007	Dsel|chr1:111546508-111547007	0.234237577512316	.	.
chr1	111864757	111865256	chr1	111547399	111547898	Dsel|chr1:111547399-111547898	0.243538082972611	.	.
chr1	111864757	111865256	chr1	111581290	111581789	Dsel|chr1:111581290-111581789	0.11930567254194	.	.
chr1	111864757	111865256	chr1	111814305	111814804	Dsel|chr1:111814305-111814804	0.0975638301860575	.	.
chr1	111864757	111865256	chr1	111992359	111992858	Dsel|chr1:111992359-111992858	0.155911977475322	.	.
chr1	111864757	111865256	chr1	112016665	112017164	Dsel|chr1:112016665-112017164	0.214672746377103	.	.
chr1	111864757	111865256	chr1	112083714	112084213	Dsel|chr1:112083714-112084213	0.272276995212844	.	.
chr1	111864757	111865256	chr1	112178792	112179291	Dsel|chr1:112178792-112179291	0.140187719356997	.	.
chr1	111864757	111865256	chr1	112182827	112183326	Dsel|chr1:112182827-112183326	0.281301587210418	.	.
chr1	111864757	111865256	chr1	112184967	112185466	Dsel|chr1:112184967-112185466	0.169287545552391	.	.
chr1	111864757	111865256	chr1	112205183	112205682	Dsel|chr1:112205183-112205682	0.232103553955364	.	.
chr1	113963907	113964406	chr1	113685394	113685893	9330185C12Rik|chr1:113685394-113685893	0.0820812075708146	.	.
chr1	113963907	113964406	chr1	114013200	114013699	9330185C12Rik|chr1:114013200-114013699	0.094937025211794	.	.
chr1	113963907	113964406	chr1	114141188	114141687	9330185C12Rik|chr1:114141188-114141687	0.112032102530711	.	.
chr1	115684447	115684946	chr1	115275559	115276058	Cntnap5a|chr1:115275559-115276058	0.0880151171061787	.	.
chr1	115684447	115684946	chr1	115276066	115276565	Cntnap5a|chr1:115276066-115276565	0.111811609834265	.	.
chr1	115684447	115684946	chr1	115333097	115333596	Cntnap5a|chr1:115333097-115333596	0.0920179186092792	.	.
chr1	115684447	115684946	chr1	115388149	115388648	Cntnap5a|chr1:115388149-115388648	0.22132768833801	.	.
chr1	115684447	115684946	chr1	115405472	115405971	Cntnap5a|chr1:115405472-115405971	0.108833825694055	.	.
chr1	115684447	115684946	chr1	115464005	115464504	Cntnap5a|chr1:115464005-115464504	0.233092966204915	.	.
chr1	115684447	115684946	chr1	115516680	115517179	Cntnap5a|chr1:115516680-115517179	0.144376301374846	.	.
chr1	115684447	115684946	chr1	115527775	115528274	Cntnap5a|chr1:115527775-115528274	0.0955981441816346	.	.
chr1	115684447	115684946	chr1	115640684	115641183	Cntnap5a|chr1:115640684-115641183	0.252380004252273	.	.
chr1	115684447	115684946	chr1	115651919	115652418	Cntnap5a|chr1:115651919-115652418	0.0934793152041955	.	.
chr1	115684447	115684946	chr1	115673315	115673814	Cntnap5a|chr1:115673315-115673814	0.15004920402356	.	.
chr1	115684447	115684946	chr1	115675965	115676464	Cntnap5a|chr1:115675965-115676464	0.135240228726126	.	.
chr1	115684447	115684946	chr1	115685774	115686273	Cntnap5a|chr1:115685774-115686273	0.124110841954772	.	.
chr1	115684447	115684946	chr1	115686455	115686954	Cntnap5a|chr1:115686455-115686954	0.15409920490476	.	.
chr1	115684447	115684946	chr1	115744993	115745492	Cntnap5a|chr1:115744993-115745492	0.214795444548326	.	.
chr1	115684447	115684946	chr1	115744993	115745492	Cntnap5a|chr1:115744993-115745492	0.214795444548327	.	.
chr1	115684447	115684946	chr1	115745518	115746017	Cntnap5a|chr1:115745518-115746017	0.166556481185301	.	.
chr1	115685264	115685763	chr1	115275559	115276058	Cntnap5a|chr1:115275559-115276058	0.140231049487134	.	.
chr1	115685264	115685763	chr1	115276066	115276565	Cntnap5a|chr1:115276066-115276565	0.203590038789896	.	.
chr1	115685264	115685763	chr1	115333097	115333596	Cntnap5a|chr1:115333097-115333596	0.0949106401327485	.	.
chr1	115685264	115685763	chr1	115388149	115388648	Cntnap5a|chr1:115388149-115388648	0.193473490287004	.	.
chr1	115685264	115685763	chr1	115405472	115405971	Cntnap5a|chr1:115405472-115405971	0.119451718243627	.	.
chr1	115685264	115685763	chr1	115464005	115464504	Cntnap5a|chr1:115464005-115464504	0.212186407131587	.	.
chr1	115685264	115685763	chr1	115527775	115528274	Cntnap5a|chr1:115527775-115528274	0.156285788236228	.	.
chr1	115685264	115685763	chr1	115559584	115560083	Cntnap5a|chr1:115559584-115560083	0.143843137451273	.	.
chr1	115685264	115685763	chr1	115640684	115641183	Cntnap5a|chr1:115640684-115641183	0.253472093130606	.	.
chr1	115685264	115685763	chr1	115651919	115652418	Cntnap5a|chr1:115651919-115652418	0.0916731138378277	.	.
chr1	115685264	115685763	chr1	115673315	115673814	Cntnap5a|chr1:115673315-115673814	0.147448944111746	.	.
chr1	115685264	115685763	chr1	115675965	115676464	Cntnap5a|chr1:115675965-115676464	0.160247947296277	.	.
chr1	115685264	115685763	chr1	115685774	115686273	Cntnap5a|chr1:115685774-115686273	0.226960998332578	.	.
chr1	115685264	115685763	chr1	115686455	115686954	Cntnap5a|chr1:115686455-115686954	0.248219878007828	.	.
chr1	115685264	115685763	chr1	115744993	115745492	Cntnap5a|chr1:115744993-115745492	0.149630394442012	.	.
chr1	115685264	115685763	chr1	115745518	115746017	Cntnap5a|chr1:115745518-115746017	0.126841522814525	.	.
chr1	118310992	118311491	chr1	118358883	118359382	Tsn|chr1:118358883-118359382	0.163123263662205	.	.
chr1	118310992	118311491	chr1	118416623	118417122	Tsn|chr1:118416623-118417122	0.0918275332985045	.	.
chr1	118310992	118311491	chr1	118481738	118482237	Tsn|chr1:118481738-118482237	0.161334413048644	.	.
chr1	118310992	118311491	chr1	118498277	118498776	Tsn|chr1:118498277-118498776	0.150820068573312	.	.
chr1	118321592	118322091	chr1	118358883	118359382	Nifk|chr1:118358883-118359382	0.158320022100701	.	.
chr1	118321592	118322091	chr1	118498277	118498776	Nifk|chr1:118498277-118498776	0.149366269211297	.	.
chr1	118389052	118389551	chr1	118294981	118295480	Clasp1|chr1:118294981-118295480	0.130096319118077	.	.
chr1	118389052	118389551	chr1	118358883	118359382	Clasp1|chr1:118358883-118359382	0.138514556448713	.	.
chr1	118458765	118459264	chr1	118416623	118417122	2900060B14Rik|chr1:118416623-118417122	0.122013516154312	.	.
chr1	118458765	118459264	chr1	118417154	118417653	2900060B14Rik|chr1:118417154-118417653	0.261565272294284	.	.
chr1	118458765	118459264	chr1	118476824	118477323	2900060B14Rik|chr1:118476824-118477323	0.149896081205319	.	.
chr1	118458765	118459264	chr1	118481184	118481683	2900060B14Rik|chr1:118481184-118481683	0.143042509298458	.	.
chr1	118458765	118459264	chr1	118481738	118482237	2900060B14Rik|chr1:118481738-118482237	0.287002700310106	.	.
chr1	118458765	118459264	chr1	118488135	118488634	2900060B14Rik|chr1:118488135-118488634	0.131973903766213	.	.
chr1	118458765	118459264	chr1	118498277	118498776	2900060B14Rik|chr1:118498277-118498776	0.0876684894873758	.	.
chr1	118459308	118459807	chr1	118358883	118359382	2900060B14Rik|chr1:118358883-118359382	0.158084422708346	.	.
chr1	118459308	118459807	chr1	118409363	118409862	2900060B14Rik|chr1:118409363-118409862	0.0943773918008387	.	.
chr1	118459308	118459807	chr1	118481738	118482237	2900060B14Rik|chr1:118481738-118482237	0.0942251924589387	.	.
chr1	118459308	118459807	chr1	118498277	118498776	2900060B14Rik|chr1:118498277-118498776	0.116485316333977	.	.
chr1	120340287	120340786	chr1	120587771	120588270	C1ql2|chr1:120587771-120588270	0.0958403282200084	.	.
chr1	120602767	120603266	chr1	120290955	120291454	En1|chr1:120290955-120291454	0.12583665419586	.	.
chr1	120602767	120603266	chr1	120337916	120338415	En1|chr1:120337916-120338415	0.100752352564389	.	.
chr1	120602767	120603266	chr1	120357257	120357756	En1|chr1:120357257-120357756	0.14075416898278	.	.
chr1	120602767	120603266	chr1	120587771	120588270	En1|chr1:120587771-120588270	0.0851426206411177	.	.
chr1	125434562	125435061	chr1	125131126	125131625	Actr3|chr1:125131126-125131625	0.144181323833411	.	.
chr1	125434562	125435061	chr1	125370731	125371230	Actr3|chr1:125370731-125371230	0.109016011454807	.	.
chr1	125434562	125435061	chr1	125454913	125455412	Actr3|chr1:125454913-125455412	0.155786561555152	.	.
chr1	125435289	125435788	chr1	125223218	125223717	Actr3|chr1:125223218-125223717	0.099171360542457	.	.
chr1	125435289	125435788	chr1	125264022	125264521	Actr3|chr1:125264022-125264521	0.305064560411904	.	.
chr1	125435289	125435788	chr1	125264022	125264521	Actr3|chr1:125264022-125264521	0.305064560411905	.	.
chr1	125435289	125435788	chr1	125351369	125351868	Actr3|chr1:125351369-125351868	0.183745334241109	.	.
chr1	125435289	125435788	chr1	125370731	125371230	Actr3|chr1:125370731-125371230	0.108490420246888	.	.
chr1	125435289	125435788	chr1	125372763	125373262	Actr3|chr1:125372763-125373262	0.136906927807914	.	.
chr1	125435289	125435788	chr1	125380763	125381262	Actr3|chr1:125380763-125381262	0.225825371628383	.	.
chr1	125435289	125435788	chr1	125408265	125408764	Actr3|chr1:125408265-125408764	0.12473032880415	.	.
chr1	130462505	130463004	chr1	130265253	130265752	Cd55|chr1:130265253-130265752	0.0880310744552034	.	.
chr1	130462505	130463004	chr1	130265253	130265752	Gm16083|chr1:130265253-130265752	0.0880310744552034	.	.
chr1	130462505	130463004	chr1	130333899	130334398	Cd55|chr1:130333899-130334398	0.174731507001178	.	.
chr1	130462505	130463004	chr1	130333899	130334398	Gm16083|chr1:130333899-130334398	0.174731507001178	.	.
chr1	130462505	130463004	chr1	130425481	130425980	Cd55|chr1:130425481-130425980	0.0813224710108638	.	.
chr1	130462505	130463004	chr1	130425481	130425980	Gm16083|chr1:130425481-130425980	0.0813224710108638	.	.
chr1	130462505	130463004	chr1	130507966	130508465	Cd55|chr1:130507966-130508465	0.094861987117465	.	.
chr1	130462505	130463004	chr1	130507966	130508465	Gm16083|chr1:130507966-130508465	0.094861987117465	.	.
chr1	130462505	130463004	chr1	130508604	130509103	Cd55|chr1:130508604-130509103	0.136924375028942	.	.
chr1	130462505	130463004	chr1	130508604	130509103	Gm16083|chr1:130508604-130509103	0.136924375028942	.	.
chr1	130462505	130463004	chr1	130511752	130512251	Cd55|chr1:130511752-130512251	0.221292399274929	.	.
chr1	130462505	130463004	chr1	130511752	130512251	Gm16083|chr1:130511752-130512251	0.221292399274929	.	.
chr1	130462505	130463004	chr1	130734564	130735063	Cd55|chr1:130734564-130735063	0.0934200444517872	.	.
chr1	130462505	130463004	chr1	130734564	130735063	Gm16083|chr1:130734564-130735063	0.0934200444517872	.	.
chr1	130717229	130717728	chr1	130265874	130266373	Yod1|chr1:130265874-130266373	0.0914466369448451	.	.
chr1	130717229	130717728	chr1	130350205	130350704	Yod1|chr1:130350205-130350704	0.124865003753143	.	.
chr1	130717229	130717728	chr1	130511752	130512251	Yod1|chr1:130511752-130512251	0.116490465826011	.	.
chr1	130717229	130717728	chr1	130715647	130716146	Yod1|chr1:130715647-130716146	0.0915692601242555	.	.
chr1	130717229	130717728	chr1	130789916	130790415	Yod1|chr1:130789916-130790415	0.244352731018044	.	.
chr1	130717229	130717728	chr1	130876890	130877389	Yod1|chr1:130876890-130877389	0.0923667632692914	.	.
chr1	130717229	130717728	chr1	130941688	130942187	Yod1|chr1:130941688-130942187	0.110111242304239	.	.
chr1	130731670	130732169	chr1	130282076	130282575	AA986860|chr1:130282076-130282575	0.199083600282653	.	.
chr1	130731670	130732169	chr1	130282604	130283103	AA986860|chr1:130282604-130283103	0.323501525507441	.	.
chr1	130731670	130732169	chr1	130333899	130334398	AA986860|chr1:130333899-130334398	0.184428136167357	.	.
chr1	130731670	130732169	chr1	130355629	130356128	AA986860|chr1:130355629-130356128	0.171391466443371	.	.
chr1	130731670	130732169	chr1	130425481	130425980	AA986860|chr1:130425481-130425980	0.0800115615213342	.	.
chr1	130731670	130732169	chr1	130508604	130509103	AA986860|chr1:130508604-130509103	0.151566072469016	.	.
chr1	130731670	130732169	chr1	130581075	130581574	AA986860|chr1:130581075-130581574	0.135762821597577	.	.
chr1	130731670	130732169	chr1	130775167	130775666	AA986860|chr1:130775167-130775666	0.184894339434852	.	.
chr1	130731670	130732169	chr1	130775866	130776365	AA986860|chr1:130775866-130776365	0.369757662490683	.	.
chr1	130731670	130732169	chr1	130811295	130811794	AA986860|chr1:130811295-130811794	0.103201263298328	.	.
chr1	130731670	130732169	chr1	130890738	130891237	AA986860|chr1:130890738-130891237	0.132402483543194	.	.
chr1	130731670	130732169	chr1	130984297	130984796	AA986860|chr1:130984297-130984796	0.154948109837119	.	.
chr1	130731670	130732169	chr1	130998155	130998654	AA986860|chr1:130998155-130998654	0.101236339092312	.	.
chr1	139421972	139422471	chr1	139346540	139347039	Zbtb41|chr1:139346540-139347039	0.149343640490671	.	.
chr1	139421972	139422471	chr1	139481883	139482382	Zbtb41|chr1:139481883-139482382	0.0892425803755229	.	.
chr1	139421972	139422471	chr1	139481883	139482382	Zbtb41|chr1:139481883-139482382	0.089242580375523	.	.
chr1	139454477	139454976	chr1	139346540	139347039	Aspm|chr1:139346540-139347039	0.137174564545924	.	.
chr1	140245186	140245685	chr1	140491695	140492194	Kcnt2|chr1:140491695-140492194	0.125551431051029	.	.
chr1	140245186	140245685	chr1	140492218	140492717	Kcnt2|chr1:140492218-140492717	0.132482412208587	.	.
chr1	140245761	140246260	chr1	140179977	140180476	Kcnt2|chr1:140179977-140180476	0.190216686536074	.	.
chr1	140245761	140246260	chr1	140180524	140181023	Kcnt2|chr1:140180524-140181023	0.235218844332407	.	.
chr1	140245761	140246260	chr1	140259261	140259760	Kcnt2|chr1:140259261-140259760	0.112630848492121	.	.
chr1	140245761	140246260	chr1	140335747	140336246	Kcnt2|chr1:140335747-140336246	0.114899444219851	.	.
chr1	140245761	140246260	chr1	140390270	140390769	Kcnt2|chr1:140390270-140390769	0.102903035708198	.	.
chr1	140245761	140246260	chr1	140443501	140444000	Kcnt2|chr1:140443501-140444000	0.102259799326531	.	.
chr1	140245761	140246260	chr1	140444583	140445082	Kcnt2|chr1:140444583-140445082	0.090569793003345	.	.
chr1	140246413	140246912	chr1	140179977	140180476	Kcnt2|chr1:140179977-140180476	0.270592068244968	.	.
chr1	140246413	140246912	chr1	140180524	140181023	Kcnt2|chr1:140180524-140181023	0.118705943319949	.	.
chr1	140246413	140246912	chr1	140259261	140259760	Kcnt2|chr1:140259261-140259760	0.126111014650697	.	.
chr1	143640493	143640992	chr1	143391791	143392290	B3galt2|chr1:143391791-143392290	0.10415412361395	.	.
chr1	143640493	143640992	chr1	143455675	143456174	B3galt2|chr1:143455675-143456174	0.159361459970408	.	.
chr1	143640493	143640992	chr1	143632043	143632542	B3galt2|chr1:143632043-143632542	0.229076278496407	.	.
chr1	143702603	143703102	chr1	143477798	143478297	Cdc73|chr1:143477798-143478297	0.183649321831238	.	.
chr1	143702603	143703102	chr1	143739248	143739747	Cdc73|chr1:143739248-143739747	0.127069859803856	.	.
chr1	144566910	144567409	chr1	144406592	144407091	Rgs21|chr1:144406592-144407091	0.094898325116425	.	.
chr1	144566910	144567409	chr1	144410074	144410573	Rgs21|chr1:144410074-144410573	0.224948895179439	.	.
chr1	144566910	144567409	chr1	144421850	144422349	Rgs21|chr1:144421850-144422349	0.225037624947344	.	.
chr1	144566910	144567409	chr1	144546035	144546534	Rgs21|chr1:144546035-144546534	0.133360227699716	.	.
chr1	144566910	144567409	chr1	144561171	144561670	Rgs21|chr1:144561171-144561670	0.0845813461164748	.	.
chr1	144566910	144567409	chr1	144601731	144602230	Rgs21|chr1:144601731-144602230	0.266794621865521	.	.
chr1	144566910	144567409	chr1	144650990	144651489	Rgs21|chr1:144650990-144651489	0.285350772190631	.	.
chr1	144566910	144567409	chr1	144659141	144659640	Rgs21|chr1:144659141-144659640	0.126779394818832	.	.
chr1	144566910	144567409	chr1	144970438	144970937	Rgs21|chr1:144970438-144970937	0.106401090707475	.	.
chr1	144566910	144567409	chr1	144971190	144971689	Rgs21|chr1:144971190-144971689	0.104967820182145	.	.
chr1	146494826	146495325	chr1	146160365	146160864	Brinp3|chr1:146160365-146160864	0.160880840175539	.	.
chr1	146494826	146495325	chr1	146160365	146160864	Gm29514|chr1:146160365-146160864	0.160880840175539	.	.
chr1	146494826	146495325	chr1	146298964	146299463	Brinp3|chr1:146298964-146299463	0.107832995559621	.	.
chr1	146494826	146495325	chr1	146298964	146299463	Gm29514|chr1:146298964-146299463	0.107832995559621	.	.
chr1	146494826	146495325	chr1	146359590	146360089	Brinp3|chr1:146359590-146360089	0.24277825804823	.	.
chr1	146494826	146495325	chr1	146359590	146360089	Gm29514|chr1:146359590-146360089	0.24277825804823	.	.
chr1	146494826	146495325	chr1	146497237	146497736	Brinp3|chr1:146497237-146497736	0.46294495827568	.	.
chr1	146494826	146495325	chr1	146497237	146497736	Brinp3|chr1:146497237-146497736	0.462944958275681	.	.
chr1	146494826	146495325	chr1	146497237	146497736	Gm29514|chr1:146497237-146497736	0.46294495827568	.	.
chr1	146494826	146495325	chr1	146497237	146497736	Gm29514|chr1:146497237-146497736	0.462944958275681	.	.
chr1	146494826	146495325	chr1	146497757	146498256	Brinp3|chr1:146497757-146498256	0.415468745916902	.	.
chr1	146494826	146495325	chr1	146497757	146498256	Gm29514|chr1:146497757-146498256	0.415468745916902	.	.
chr1	146494826	146495325	chr1	146538832	146539331	Brinp3|chr1:146538832-146539331	0.122140187421264	.	.
chr1	146494826	146495325	chr1	146538832	146539331	Gm29514|chr1:146538832-146539331	0.122140187421264	.	.
chr1	146494826	146495325	chr1	146721185	146721684	Brinp3|chr1:146721185-146721684	0.358734698514514	.	.
chr1	146494826	146495325	chr1	146721185	146721684	Gm29514|chr1:146721185-146721684	0.358734698514514	.	.
chr1	148247968	148248467	chr1	147823496	147823995	Gm29515|chr1:147823496-147823995	0.272219075892839	.	.
chr1	148247968	148248467	chr1	148207300	148207799	Gm29515|chr1:148207300-148207799	0.0783967281872519	.	.
chr1	148247968	148248467	chr1	148287974	148288473	Gm29515|chr1:148287974-148288473	0.202863986227904	.	.
chr1	150099643	150100142	chr1	150251800	150252299	Ptgs2|chr1:150251800-150252299	0.284510204372829	.	.
chr1	150099643	150100142	chr1	150251800	150252299	Ptgs2os|chr1:150251800-150252299	0.284510204372829	.	.
chr1	150099643	150100142	chr1	150257534	150258033	Ptgs2|chr1:150257534-150258033	0.280040099651524	.	.
chr1	150099643	150100142	chr1	150257534	150258033	Ptgs2os|chr1:150257534-150258033	0.280040099651524	.	.
chr1	150392883	150393382	chr1	150377229	150377728	Odr4|chr1:150377229-150377728	0.150222201933106	.	.
chr1	150392883	150393382	chr1	150377229	150377728	Tpr|chr1:150377229-150377728	0.150222201933106	.	.
chr1	150392883	150393382	chr1	150382525	150383024	Odr4|chr1:150382525-150383024	0.119689926281186	.	.
chr1	150392883	150393382	chr1	150382525	150383024	Tpr|chr1:150382525-150383024	0.119689926281186	.	.
chr1	150392883	150393382	chr1	150445828	150446327	Odr4|chr1:150445828-150446327	0.0957661599965889	.	.
chr1	150392883	150393382	chr1	150445828	150446327	Tpr|chr1:150445828-150446327	0.0957661599965889	.	.
chr1	150393401	150393900	chr1	150377229	150377728	Odr4|chr1:150377229-150377728	0.0969624287917952	.	.
chr1	150393401	150393900	chr1	150377229	150377728	Tpr|chr1:150377229-150377728	0.0969624287917952	.	.
chr1	150393401	150393900	chr1	150445828	150446327	Odr4|chr1:150445828-150446327	0.118521818721317	.	.
chr1	150393401	150393900	chr1	150445828	150446327	Tpr|chr1:150445828-150446327	0.118521818721317	.	.
chr1	155812620	155813119	chr1	155757880	155758379	Qsox1|chr1:155757880-155758379	0.110376430860957	.	.
chr1	155812620	155813119	chr1	155784767	155785266	Qsox1|chr1:155784767-155785266	0.134629918571297	.	.
chr1	155812620	155813119	chr1	156107802	156108301	Qsox1|chr1:156107802-156108301	0.100786452606073	.	.
chr1	155973115	155973614	chr1	155757880	155758379	Cep350|chr1:155757880-155758379	0.149555027461399	.	.
chr1	155973115	155973614	chr1	155902731	155903230	Cep350|chr1:155902731-155903230	0.231468308997872	.	.
chr1	155973115	155973614	chr1	156040577	156041076	Cep350|chr1:156040577-156041076	0.139379862440943	.	.
chr1	155973115	155973614	chr1	156075258	156075757	Cep350|chr1:156075258-156075757	0.106713574327575	.	.
chr1	155973115	155973614	chr1	156085751	156086250	Cep350|chr1:156085751-156086250	0.145696729903844	.	.
chr1	155973115	155973614	chr1	156097824	156098323	Cep350|chr1:156097824-156098323	0.175478161721733	.	.
chr1	155973115	155973614	chr1	156108321	156108820	Cep350|chr1:156108321-156108820	0.194997441962271	.	.
chr1	155973115	155973614	chr1	156183175	156183674	Cep350|chr1:156183175-156183674	0.121433734961183	.	.
chr1	156035878	156036377	chr1	155757880	155758379	Tor1aip1|chr1:155757880-155758379	0.153519180777185	.	.
chr1	156035878	156036377	chr1	155757880	155758379	Tor1aip2|chr1:155757880-155758379	0.153519180777185	.	.
chr1	156035878	156036377	chr1	155880486	155880985	Tor1aip1|chr1:155880486-155880985	0.170904363056994	.	.
chr1	156035878	156036377	chr1	155880486	155880985	Tor1aip2|chr1:155880486-155880985	0.170904363056994	.	.
chr1	156035878	156036377	chr1	155902731	155903230	Tor1aip1|chr1:155902731-155903230	0.107415300741096	.	.
chr1	156035878	156036377	chr1	155902731	155903230	Tor1aip2|chr1:155902731-155903230	0.107415300741096	.	.
chr1	156035878	156036377	chr1	156011317	156011816	Tor1aip1|chr1:156011317-156011816	0.152216190284043	.	.
chr1	156035878	156036377	chr1	156011317	156011816	Tor1aip2|chr1:156011317-156011816	0.152216190284043	.	.
chr1	156035878	156036377	chr1	156085751	156086250	Tor1aip1|chr1:156085751-156086250	0.13785768105272	.	.
chr1	156035878	156036377	chr1	156085751	156086250	Tor1aip2|chr1:156085751-156086250	0.13785768105272	.	.
chr1	156035878	156036377	chr1	156097824	156098323	Tor1aip1|chr1:156097824-156098323	0.149536966569731	.	.
chr1	156035878	156036377	chr1	156097824	156098323	Tor1aip2|chr1:156097824-156098323	0.149536966569731	.	.
chr1	156035878	156036377	chr1	156183175	156183674	Tor1aip1|chr1:156183175-156183674	0.179513002921728	.	.
chr1	156035878	156036377	chr1	156183175	156183674	Tor1aip2|chr1:156183175-156183674	0.179513002921728	.	.
chr1	156035878	156036377	chr1	156215961	156216460	Tor1aip1|chr1:156215961-156216460	0.202776721319479	.	.
chr1	156035878	156036377	chr1	156215961	156216460	Tor1aip2|chr1:156215961-156216460	0.202776721319479	.	.
chr1	156035878	156036377	chr1	156230632	156231131	Tor1aip1|chr1:156230632-156231131	0.131436385415465	.	.
chr1	156035878	156036377	chr1	156230632	156231131	Tor1aip2|chr1:156230632-156231131	0.131436385415465	.	.
chr1	156035878	156036377	chr1	156241652	156242151	Tor1aip1|chr1:156241652-156242151	0.111512050132718	.	.
chr1	156035878	156036377	chr1	156241652	156242151	Tor1aip2|chr1:156241652-156242151	0.111512050132718	.	.
chr1	156035878	156036377	chr1	156468211	156468710	Tor1aip1|chr1:156468211-156468710	0.157023282747531	.	.
chr1	156035878	156036377	chr1	156468211	156468710	Tor1aip2|chr1:156468211-156468710	0.157023282747531	.	.
chr1	156036379	156036878	chr1	155757880	155758379	Tor1aip1|chr1:155757880-155758379	0.277102398803435	.	.
chr1	156036379	156036878	chr1	155880486	155880985	Tor1aip1|chr1:155880486-155880985	0.10617000460316	.	.
chr1	156036379	156036878	chr1	155898643	155899142	Tor1aip1|chr1:155898643-155899142	0.125123488540681	.	.
chr1	156036379	156036878	chr1	156085751	156086250	Tor1aip1|chr1:156085751-156086250	0.191613013849229	.	.
chr1	156036379	156036878	chr1	156097824	156098323	Tor1aip1|chr1:156097824-156098323	0.114133229016154	.	.
chr1	156036379	156036878	chr1	156107802	156108301	Tor1aip1|chr1:156107802-156108301	0.0789481137997563	.	.
chr1	156036379	156036878	chr1	156108321	156108820	Tor1aip1|chr1:156108321-156108820	0.130569787227076	.	.
chr1	156036379	156036878	chr1	156183175	156183674	Tor1aip1|chr1:156183175-156183674	0.142728844135776	.	.
chr1	156036379	156036878	chr1	156468211	156468710	Tor1aip1|chr1:156468211-156468710	0.0913096902919969	.	.
chr1	156204775	156205274	chr1	155844049	155844548	Fam163a|chr1:155844049-155844548	0.0956941388107748	.	.
chr1	156204775	156205274	chr1	155880486	155880985	Fam163a|chr1:155880486-155880985	0.175992351566476	.	.
chr1	156204775	156205274	chr1	155902731	155903230	Fam163a|chr1:155902731-155903230	0.199360395897024	.	.
chr1	156204775	156205274	chr1	156011317	156011816	Fam163a|chr1:156011317-156011816	0.234614107271744	.	.
chr1	156204775	156205274	chr1	156107802	156108301	Fam163a|chr1:156107802-156108301	0.114181117168794	.	.
chr1	156204775	156205274	chr1	156108321	156108820	Fam163a|chr1:156108321-156108820	0.345768217446105	.	.
chr1	156204775	156205274	chr1	156108828	156109327	Fam163a|chr1:156108828-156109327	0.266153876255498	.	.
chr1	156204775	156205274	chr1	156215961	156216460	Fam163a|chr1:156215961-156216460	0.519433516842684	.	.
chr1	156204775	156205274	chr1	156229365	156229864	Fam163a|chr1:156229365-156229864	0.140381820404521	.	.
chr1	156204775	156205274	chr1	156230632	156231131	Fam163a|chr1:156230632-156231131	0.365605277573176	.	.
chr1	156204775	156205274	chr1	156241652	156242151	Fam163a|chr1:156241652-156242151	0.142726531894138	.	.
chr1	156204775	156205274	chr1	156468211	156468710	Fam163a|chr1:156468211-156468710	0.257491366741586	.	.
chr1	156204775	156205274	chr1	156494994	156495493	Fam163a|chr1:156494994-156495493	0.0923099295018597	.	.
chr1	156302600	156303099	chr1	156269853	156270352	4930518J20Rik|chr1:156269853-156270352	0.103748955515773	.	.
chr1	156302600	156303099	chr1	156269853	156270352	Tdrd5|chr1:156269853-156270352	0.103748955515773	.	.
chr1	156302600	156303099	chr1	156401898	156402397	4930518J20Rik|chr1:156401898-156402397	0.235390335898988	.	.
chr1	156302600	156303099	chr1	156401898	156402397	Tdrd5|chr1:156401898-156402397	0.235390335898988	.	.
chr1	156302600	156303099	chr1	156494994	156495493	4930518J20Rik|chr1:156494994-156495493	0.126465405649398	.	.
chr1	156302600	156303099	chr1	156494994	156495493	Tdrd5|chr1:156494994-156495493	0.126465405649398	.	.
chr1	156303125	156303624	chr1	156085751	156086250	4930518J20Rik|chr1:156085751-156086250	0.0966186381663667	.	.
chr1	156303125	156303624	chr1	156085751	156086250	Tdrd5|chr1:156085751-156086250	0.0966186381663667	.	.
chr1	156303125	156303624	chr1	156269853	156270352	4930518J20Rik|chr1:156269853-156270352	0.105326939900706	.	.
chr1	156303125	156303624	chr1	156269853	156270352	Tdrd5|chr1:156269853-156270352	0.105326939900706	.	.
chr1	156420903	156421402	chr1	156108321	156108820	Axdnd1|chr1:156108321-156108820	0.0783681950983511	.	.
chr1	156474061	156474560	chr1	156269853	156270352	Soat1|chr1:156269853-156270352	0.203625958978712	.	.
chr1	156474061	156474560	chr1	156271559	156272058	Soat1|chr1:156271559-156272058	0.11597816903786	.	.
chr1	156474061	156474560	chr1	156494994	156495493	Soat1|chr1:156494994-156495493	0.125277963885978	.	.
chr1	159231368	159231867	chr1	158791427	158791926	Cop1|chr1:158791427-158791926	0.161578421429508	.	.
chr1	159231368	159231867	chr1	159256422	159256921	Cop1|chr1:159256422-159256921	0.0924769898886988	.	.
chr1	159231368	159231867	chr1	159393211	159393710	Cop1|chr1:159393211-159393710	0.10256276303685	.	.
chr1	159231368	159231867	chr1	159442868	159443367	Cop1|chr1:159442868-159443367	0.115240891213501	.	.
chr1	159231368	159231867	chr1	159444250	159444749	Cop1|chr1:159444250-159444749	0.0959060599371032	.	.
chr1	159231910	159232409	chr1	158791427	158791926	Cop1|chr1:158791427-158791926	0.110669397442037	.	.
chr1	159231910	159232409	chr1	159104372	159104871	Cop1|chr1:159104372-159104871	0.176599364393167	.	.
chr1	159231910	159232409	chr1	159265554	159266053	Cop1|chr1:159265554-159266053	0.109791678063555	.	.
chr1	159231910	159232409	chr1	159413380	159413879	Cop1|chr1:159413380-159413879	0.181160341975719	.	.
chr1	159231910	159232409	chr1	159444993	159445492	Cop1|chr1:159444993-159445492	0.0797690739100673	.	.
chr1	159231910	159232409	chr1	159493852	159494351	Cop1|chr1:159493852-159494351	0.109816847253258	.	.
chr1	166253817	166254316	chr1	166260363	166260862	Ildr2|chr1:166260363-166260862	0.149966175727991	.	.
chr1	166253817	166254316	chr1	166280533	166281032	Ildr2|chr1:166280533-166281032	0.249039969439895	.	.
chr1	166253817	166254316	chr1	166286172	166286671	Ildr2|chr1:166286172-166286671	0.0982974860799658	.	.
chr1	166253817	166254316	chr1	166286842	166287341	Ildr2|chr1:166286842-166287341	0.1084635453755	.	.
chr1	166253817	166254316	chr1	166344303	166344802	Ildr2|chr1:166344303-166344802	0.121679416992935	.	.
chr1	166253817	166254316	chr1	166695126	166695625	Ildr2|chr1:166695126-166695625	0.0971798201481319	.	.
chr1	166253817	166254316	chr1	166710816	166711315	Ildr2|chr1:166710816-166711315	0.23003435053165	.	.
chr1	166254415	166254914	chr1	166344303	166344802	Ildr2|chr1:166344303-166344802	0.0835805033452778	.	.
chr1	166308696	166309195	chr1	166260363	166260862	5330438I03Rik|chr1:166260363-166260862	0.252872205091616	.	.
chr1	166308696	166309195	chr1	166279985	166280484	5330438I03Rik|chr1:166279985-166280484	0.0941888547534753	.	.
chr1	166308696	166309195	chr1	166280533	166281032	5330438I03Rik|chr1:166280533-166281032	0.249657383580073	.	.
chr1	166308696	166309195	chr1	166296364	166296863	5330438I03Rik|chr1:166296364-166296863	0.0847387188926208	.	.
chr1	166308696	166309195	chr1	166297917	166298416	5330438I03Rik|chr1:166297917-166298416	0.0814737802699805	.	.
chr1	166308696	166309195	chr1	166339058	166339557	5330438I03Rik|chr1:166339058-166339557	0.114742796278695	.	.
chr1	166308696	166309195	chr1	166695126	166695625	5330438I03Rik|chr1:166695126-166695625	0.097999778641505	.	.
chr1	166308696	166309195	chr1	166710816	166711315	5330438I03Rik|chr1:166710816-166711315	0.182064220672337	.	.
chr1	166309200	166309699	chr1	166260363	166260862	5330438I03Rik|chr1:166260363-166260862	0.139638198830841	.	.
chr1	166309200	166309699	chr1	166279985	166280484	5330438I03Rik|chr1:166279985-166280484	0.194964319206565	.	.
chr1	166309200	166309699	chr1	166280533	166281032	5330438I03Rik|chr1:166280533-166281032	0.100752471594015	.	.
chr1	166309200	166309699	chr1	166280533	166281032	5330438I03Rik|chr1:166280533-166281032	0.100752471594016	.	.
chr1	166309200	166309699	chr1	166302681	166303180	5330438I03Rik|chr1:166302681-166303180	0.0908434885323189	.	.
chr1	166309200	166309699	chr1	166388000	166388499	5330438I03Rik|chr1:166388000-166388499	0.160185287158165	.	.
chr1	166379002	166379501	chr1	166260363	166260862	Tada1|chr1:166260363-166260862	0.0850681267767836	.	.
chr1	166379002	166379501	chr1	166279985	166280484	Tada1|chr1:166279985-166280484	0.124449964833659	.	.
chr1	166379002	166379501	chr1	166280533	166281032	Tada1|chr1:166280533-166281032	0.435144764585786	.	.
chr1	166379002	166379501	chr1	166286172	166286671	Tada1|chr1:166286172-166286671	0.165062418949976	.	.
chr1	166379863	166380362	chr1	166343030	166343529	Gm15853|chr1:166343030-166343529	0.164926808355321	.	.
chr1	166379863	166380362	chr1	166429732	166430231	Gm15853|chr1:166429732-166430231	0.0995604987159833	.	.
chr1	166409578	166410077	chr1	166279985	166280484	Pogk|chr1:166279985-166280484	0.151759198171273	.	.
chr1	166409578	166410077	chr1	166280533	166281032	Pogk|chr1:166280533-166281032	0.211809579299111	.	.
chr1	166409578	166410077	chr1	166395202	166395701	Pogk|chr1:166395202-166395701	0.0846418000664212	.	.
chr1	166409578	166410077	chr1	166695126	166695625	Pogk|chr1:166695126-166695625	0.128427031466906	.	.
chr1	166409578	166410077	chr1	166710816	166711315	Pogk|chr1:166710816-166711315	0.157291332844674	.	.
chr1	171270057	171270556	chr1	171478928	171479427	B4galt3|chr1:171478928-171479427	0.142629132660811	.	.
chr1	171270057	171270556	chr1	171598400	171598899	B4galt3|chr1:171598400-171598899	0.144121055393933	.	.
chr1	171281054	171281553	chr1	171263038	171263537	Ppox|chr1:171263038-171263537	0.117350210867521	.	.
chr1	171281054	171281553	chr1	171307714	171308213	Ppox|chr1:171307714-171308213	0.0950609304695215	.	.
chr1	171281054	171281553	chr1	171307714	171308213	Ppox|chr1:171307714-171308213	0.0950609304695216	.	.
chr1	171281054	171281553	chr1	171412450	171412949	Ppox|chr1:171412450-171412949	0.157828882790514	.	.
chr1	171281563	171282062	chr1	171263038	171263537	Ppox|chr1:171263038-171263537	0.161609134138408	.	.
chr1	171281563	171282062	chr1	171440300	171440799	Ppox|chr1:171440300-171440799	0.0786871028526304	.	.
chr1	171294566	171295065	chr1	171412450	171412949	Ufc1|chr1:171412450-171412949	0.157156737348266	.	.
chr1	171328705	171329204	chr1	171412450	171412949	Dedd|chr1:171412450-171412949	0.257240504031317	.	.
chr1	171328705	171329204	chr1	171440300	171440799	Dedd|chr1:171440300-171440799	0.109206129652991	.	.
chr1	171328705	171329204	chr1	171553589	171554088	Dedd|chr1:171553589-171554088	0.101274304157824	.	.
chr1	171329206	171329705	chr1	171263038	171263537	Dedd|chr1:171263038-171263537	0.099016686913748	.	.
chr1	171329206	171329705	chr1	171412450	171412949	Dedd|chr1:171412450-171412949	0.149610517469732	.	.
chr1	171329710	171330209	chr1	171478928	171479427	Dedd|chr1:171478928-171479427	0.0787659127020541	.	.
chr1	171345437	171345936	chr1	171262470	171262969	Nit1|chr1:171262470-171262969	0.0857725716315754	.	.
chr1	171345437	171345936	chr1	171262470	171262969	Nit1|chr1:171262470-171262969	0.0857725716315755	.	.
chr1	171345437	171345936	chr1	171262470	171262969	Pfdn2|chr1:171262470-171262969	0.0857725716315754	.	.
chr1	171345437	171345936	chr1	171262470	171262969	Pfdn2|chr1:171262470-171262969	0.0857725716315755	.	.
chr1	171345437	171345936	chr1	171263038	171263537	Nit1|chr1:171263038-171263537	0.0794221949131778	.	.
chr1	171345437	171345936	chr1	171263038	171263537	Pfdn2|chr1:171263038-171263537	0.0794221949131778	.	.
chr1	171345437	171345936	chr1	171698913	171699412	Nit1|chr1:171698913-171699412	0.204444955513316	.	.
chr1	171345437	171345936	chr1	171698913	171699412	Pfdn2|chr1:171698913-171699412	0.204444955513316	.	.
chr1	171360576	171361075	chr1	171262470	171262969	Klhdc9|chr1:171262470-171262969	0.0989313939690241	.	.
chr1	171360576	171361075	chr1	171379865	171380364	Klhdc9|chr1:171379865-171380364	0.08796936012541	.	.
chr1	171360576	171361075	chr1	171412450	171412949	Klhdc9|chr1:171412450-171412949	0.178015060657922	.	.
chr1	171360576	171361075	chr1	171553589	171554088	Klhdc9|chr1:171553589-171554088	0.0872331661686949	.	.
chr1	171361088	171361587	chr1	171412450	171412949	Klhdc9|chr1:171412450-171412949	0.098397427700557	.	.
chr1	171411068	171411567	chr1	171412450	171412949	Usf1|chr1:171412450-171412949	0.182511693303603	.	.
chr1	171437234	171437733	chr1	171307714	171308213	F11r|chr1:171307714-171308213	0.332131060772088	.	.
chr1	171503198	171503697	chr1	171763628	171764127	Alyref2|chr1:171763628-171764127	0.202751931757056	.	.
chr1	171503198	171503697	chr1	171763628	171764127	B930036N10Rik|chr1:171763628-171764127	0.202751931757056	.	.
chr1	171503198	171503697	chr1	171764412	171764911	Alyref2|chr1:171764412-171764911	0.148134121613584	.	.
chr1	171503198	171503697	chr1	171764412	171764911	B930036N10Rik|chr1:171764412-171764911	0.148134121613584	.	.
chr1	173366644	173367143	chr1	173356595	173357094	Cadm3|chr1:173356595-173357094	0.150956473501866	.	.
chr1	173366644	173367143	chr1	173377444	173377943	Cadm3|chr1:173377444-173377943	0.158928073718291	.	.
chr1	173366644	173367143	chr1	173389447	173389946	Cadm3|chr1:173389447-173389946	0.0884571791716111	.	.
chr1	173366644	173367143	chr1	173390016	173390515	Cadm3|chr1:173390016-173390515	0.129352255153027	.	.
chr1	173366644	173367143	chr1	173426469	173426968	Cadm3|chr1:173426469-173426968	0.101840794245055	.	.
chr1	173366644	173367143	chr1	173450623	173451122	Cadm3|chr1:173450623-173451122	0.101068635582141	.	.
chr1	173366644	173367143	chr1	173456303	173456802	Cadm3|chr1:173456303-173456802	0.125969480946361	.	.
chr1	173367390	173367889	chr1	173317851	173318350	Cadm3|chr1:173317851-173318350	0.0816479782202743	.	.
chr1	173367390	173367889	chr1	173317851	173318350	Cadm3|chr1:173317851-173318350	0.0816479782202744	.	.
chr1	173367390	173367889	chr1	173356595	173357094	Cadm3|chr1:173356595-173357094	0.10481095447951	.	.
chr1	173880366	173880865	chr1	173645287	173645786	Mndal|chr1:173645287-173645786	0.0846181584845428	.	.
chr1	173880366	173880865	chr1	173802466	173802965	Mndal|chr1:173802466-173802965	0.207350527656413	.	.
chr1	173880366	173880865	chr1	173802968	173803467	Mndal|chr1:173802968-173803467	0.101924904327293	.	.
chr1	174048835	174049334	chr1	173802968	173803467	Olfr432|chr1:173802968-173803467	0.120080945328043	.	.
chr1	174048835	174049334	chr1	174170169	174170668	Olfr432|chr1:174170169-174170668	0.407652928953647	.	.
chr1	174048835	174049334	chr1	174170671	174171170	Olfr432|chr1:174170671-174171170	0.375034106167572	.	.
chr1	174048835	174049334	chr1	174244606	174245105	Olfr432|chr1:174244606-174245105	0.254497707169316	.	.
chr1	174048835	174049334	chr1	174245257	174245756	Olfr432|chr1:174245257-174245756	0.209507496096958	.	.
chr1	174048835	174049334	chr1	174482779	174483278	Olfr432|chr1:174482779-174483278	0.0783899123633178	.	.
chr1	174365119	174365618	chr1	174170169	174170668	Olfr417|chr1:174170169-174170668	0.147192085553625	.	.
chr1	174365119	174365618	chr1	174170671	174171170	Olfr417|chr1:174170671-174171170	0.110290289015629	.	.
chr1	174365119	174365618	chr1	174244606	174245105	Olfr417|chr1:174244606-174245105	0.277738136294126	.	.
chr1	174365119	174365618	chr1	174245257	174245756	Olfr417|chr1:174245257-174245756	0.160349206110616	.	.
chr1	177729564	177730063	chr1	177737376	177737875	1700016C15Rik|chr1:177737376-177737875	0.0872873083603961	.	.
chr1	177729564	177730063	chr1	177828133	177828632	1700016C15Rik|chr1:177828133-177828632	0.108946512657335	.	.
chr1	177729564	177730063	chr1	177935995	177936494	1700016C15Rik|chr1:177935995-177936494	0.256468995329002	.	.
chr1	177795766	177796265	chr1	177573280	177573779	Adss|chr1:177573280-177573779	0.144426531028183	.	.
chr1	177796375	177796874	chr1	177573280	177573779	Adss|chr1:177573280-177573779	0.295647951829008	.	.
chr1	177796375	177796874	chr1	177640159	177640658	Adss|chr1:177640159-177640658	0.270223927213417	.	.
chr1	177796375	177796874	chr1	177716548	177717047	Adss|chr1:177716548-177717047	0.126029368081309	.	.
chr1	177796375	177796874	chr1	178199860	178200359	Adss|chr1:178199860-178200359	0.183048714496417	.	.
chr1	177982967	177983466	chr1	177573280	177573779	Catspere2|chr1:177573280-177573779	0.109943851236205	.	.
chr1	177982967	177983466	chr1	177640159	177640658	Catspere2|chr1:177640159-177640658	0.164957537747836	.	.
chr1	177982967	177983466	chr1	177737376	177737875	Catspere2|chr1:177737376-177737875	0.081628832344428	.	.
chr1	177982967	177983466	chr1	178199860	178200359	Catspere2|chr1:178199860-178200359	0.122545297261753	.	.
chr1	178187311	178187810	chr1	177935995	177936494	Desi2|chr1:177935995-177936494	0.166859131398055	.	.
chr1	178187311	178187810	chr1	178017284	178017783	Desi2|chr1:178017284-178017783	0.0954813994431406	.	.
chr1	178187311	178187810	chr1	178017284	178017783	Desi2|chr1:178017284-178017783	0.0954813994431407	.	.
chr1	178187311	178187810	chr1	178199860	178200359	Desi2|chr1:178199860-178200359	0.0864871192509537	.	.
chr1	178187311	178187810	chr1	178290989	178291488	Desi2|chr1:178290989-178291488	0.0828982656041625	.	.
chr1	178187311	178187810	chr1	178336353	178336852	Desi2|chr1:178336353-178336852	0.229585970144633	.	.
chr1	178187311	178187810	chr1	178368821	178369320	Desi2|chr1:178368821-178369320	0.227183362700169	.	.
chr1	178187311	178187810	chr1	178417549	178418048	Desi2|chr1:178417549-178418048	0.11317694011389	.	.
chr1	178187311	178187810	chr1	178449116	178449615	Desi2|chr1:178449116-178449615	0.146175924855191	.	.
chr1	178187311	178187810	chr1	178486689	178487188	Desi2|chr1:178486689-178487188	0.145361124894615	.	.
chr1	178276142	178276641	chr1	178290989	178291488	4930527J03Rik|chr1:178290989-178291488	0.21755065678553	.	.
chr1	178276142	178276641	chr1	178336353	178336852	4930527J03Rik|chr1:178336353-178336852	0.220925244292596	.	.
chr1	178276142	178276641	chr1	178359796	178360295	4930527J03Rik|chr1:178359796-178360295	0.0789998795318087	.	.
chr1	178276142	178276641	chr1	178368821	178369320	4930527J03Rik|chr1:178368821-178369320	0.183125028751521	.	.
chr1	178276142	178276641	chr1	178449116	178449615	4930527J03Rik|chr1:178449116-178449615	0.197664815000401	.	.
chr1	178317988	178318487	chr1	178336353	178336852	B230369F24Rik|chr1:178336353-178336852	0.136923561847709	.	.
chr1	178317988	178318487	chr1	178336353	178336852	Cox20|chr1:178336353-178336852	0.136923561847709	.	.
chr1	178317988	178318487	chr1	178368821	178369320	B230369F24Rik|chr1:178368821-178369320	0.180394483155295	.	.
chr1	178317988	178318487	chr1	178368821	178369320	Cox20|chr1:178368821-178369320	0.180394483155295	.	.
chr1	178317988	178318487	chr1	178454037	178454536	B230369F24Rik|chr1:178454037-178454536	0.113917455805054	.	.
chr1	178317988	178318487	chr1	178454037	178454536	Cox20|chr1:178454037-178454536	0.113917455805054	.	.
chr1	178318532	178319031	chr1	178199860	178200359	B230369F24Rik|chr1:178199860-178200359	0.295062562965668	.	.
chr1	178318532	178319031	chr1	178199860	178200359	Cox20|chr1:178199860-178200359	0.295062562965668	.	.
chr1	178318532	178319031	chr1	178290989	178291488	B230369F24Rik|chr1:178290989-178291488	0.10271172552556	.	.
chr1	178318532	178319031	chr1	178290989	178291488	Cox20|chr1:178290989-178291488	0.10271172552556	.	.
chr1	178318532	178319031	chr1	178336353	178336852	B230369F24Rik|chr1:178336353-178336852	0.378259789882504	.	.
chr1	178318532	178319031	chr1	178336353	178336852	Cox20|chr1:178336353-178336852	0.378259789882504	.	.
chr1	178318532	178319031	chr1	178368821	178369320	B230369F24Rik|chr1:178368821-178369320	0.382639385764594	.	.
chr1	178318532	178319031	chr1	178368821	178369320	Cox20|chr1:178368821-178369320	0.382639385764594	.	.
chr1	178318532	178319031	chr1	178449116	178449615	B230369F24Rik|chr1:178449116-178449615	0.143062796492608	.	.
chr1	178318532	178319031	chr1	178449116	178449615	Cox20|chr1:178449116-178449615	0.143062796492608	.	.
chr1	178318532	178319031	chr1	178454037	178454536	B230369F24Rik|chr1:178454037-178454536	0.30572720154758	.	.
chr1	178318532	178319031	chr1	178454037	178454536	Cox20|chr1:178454037-178454536	0.30572720154758	.	.
chr1	178337559	178338058	chr1	178290989	178291488	Hnrnpu|chr1:178290989-178291488	0.177490482516054	.	.
chr1	178337559	178338058	chr1	178368821	178369320	Hnrnpu|chr1:178368821-178369320	0.243303961454437	.	.
chr1	178405450	178405949	chr1	178290989	178291488	Efcab2|chr1:178290989-178291488	0.111703711387626	.	.
chr1	178405450	178405949	chr1	178336353	178336852	Efcab2|chr1:178336353-178336852	0.153599599315976	.	.
chr1	178405450	178405949	chr1	178368821	178369320	Efcab2|chr1:178368821-178369320	0.0790132520554394	.	.
chr1	178406170	178406669	chr1	178017821	178018320	Efcab2|chr1:178017821-178018320	0.148172956643438	.	.
chr1	178406170	178406669	chr1	178199860	178200359	Efcab2|chr1:178199860-178200359	0.239265513154691	.	.
chr1	178406170	178406669	chr1	178290989	178291488	Efcab2|chr1:178290989-178291488	0.140314148252712	.	.
chr1	178406170	178406669	chr1	178336353	178336852	Efcab2|chr1:178336353-178336852	0.177500685792673	.	.
chr1	178406170	178406669	chr1	178359796	178360295	Efcab2|chr1:178359796-178360295	0.0894670477788509	.	.
chr1	178406170	178406669	chr1	178368821	178369320	Efcab2|chr1:178368821-178369320	0.198641411982761	.	.
chr1	194976111	194976610	chr1	194798495	194798994	A330023F24Rik|chr1:194798495-194798994	0.0792389227256593	.	.
chr1	194976111	194976610	chr1	194798495	194798994	Gm16897|chr1:194798495-194798994	0.0792389227256593	.	.
chr1	194976111	194976610	chr1	194879521	194880020	A330023F24Rik|chr1:194879521-194880020	0.187565804577027	.	.
chr1	194976111	194976610	chr1	194879521	194880020	Gm16897|chr1:194879521-194880020	0.187565804577027	.	.
chr1	194976111	194976610	chr1	194881498	194881997	A330023F24Rik|chr1:194881498-194881997	0.144790136165907	.	.
chr1	194976111	194976610	chr1	194881498	194881997	Gm16897|chr1:194881498-194881997	0.144790136165907	.	.
chr1	194976111	194976610	chr1	195040386	195040885	A330023F24Rik|chr1:195040386-195040885	0.0806114036425537	.	.
chr1	194976111	194976610	chr1	195040386	195040885	Gm16897|chr1:195040386-195040885	0.0806114036425537	.	.
chr1	194976111	194976610	chr1	195169068	195169567	A330023F24Rik|chr1:195169068-195169567	0.131474945725983	.	.
chr1	194976111	194976610	chr1	195169068	195169567	Gm16897|chr1:195169068-195169567	0.131474945725983	.	.
chr1	194976725	194977224	chr1	194879521	194880020	A330023F24Rik|chr1:194879521-194880020	0.165184688487859	.	.
chr1	194976725	194977224	chr1	194879521	194880020	Gm16897|chr1:194879521-194880020	0.165184688487859	.	.
chr1	194976725	194977224	chr1	194881498	194881997	A330023F24Rik|chr1:194881498-194881997	0.0902331671063761	.	.
chr1	194976725	194977224	chr1	194881498	194881997	Gm16897|chr1:194881498-194881997	0.0902331671063761	.	.
chr1	194976725	194977224	chr1	195016706	195017205	A330023F24Rik|chr1:195016706-195017205	0.13262292492991	.	.
chr1	194976725	194977224	chr1	195016706	195017205	Gm16897|chr1:195016706-195017205	0.13262292492991	.	.
chr1	195018071	195018570	chr1	194761366	194761865	Gm37027|chr1:194761366-194761865	0.0793858436962534	.	.
chr1	195018071	195018570	chr1	194821894	194822393	Gm37027|chr1:194821894-194822393	0.0788655239415665	.	.
chr1	195018071	195018570	chr1	194879521	194880020	Gm37027|chr1:194879521-194880020	0.125648997752754	.	.
chr1	195018071	195018570	chr1	195016706	195017205	Gm37027|chr1:195016706-195017205	0.201122610192924	.	.
chr1	195018071	195018570	chr1	195111194	195111693	Gm37027|chr1:195111194-195111693	0.103103565642658	.	.
chr1	195092132	195092631	chr1	194795310	194795809	Cd46|chr1:194795310-194795809	0.0968525754855484	.	.
chr1	195092132	195092631	chr1	194802574	194803073	Cd46|chr1:194802574-194803073	0.118192967756916	.	.
chr1	195092132	195092631	chr1	194881498	194881997	Cd46|chr1:194881498-194881997	0.0811572581831399	.	.
chr1	195092132	195092631	chr1	194908962	194909461	Cd46|chr1:194908962-194909461	0.0948096716007028	.	.
chr1	195092132	195092631	chr1	195040386	195040885	Cd46|chr1:195040386-195040885	0.187448441651792	.	.
chr1	195092132	195092631	chr1	195077896	195078395	Cd46|chr1:195077896-195078395	0.160363836111422	.	.
chr1	195092132	195092631	chr1	195117440	195117939	Cd46|chr1:195117440-195117939	0.13442813951433	.	.
chr1	195092796	195093295	chr1	194754581	194755080	Cd46|chr1:194754581-194755080	0.106165178633764	.	.
chr1	195092796	195093295	chr1	194777569	194778068	Cd46|chr1:194777569-194778068	0.139338757580415	.	.
chr1	195092796	195093295	chr1	194795310	194795809	Cd46|chr1:194795310-194795809	0.371878431234779	.	.
chr1	195092796	195093295	chr1	194802574	194803073	Cd46|chr1:194802574-194803073	0.352454837771879	.	.
chr1	195092796	195093295	chr1	194821894	194822393	Cd46|chr1:194821894-194822393	0.171777845877327	.	.
chr1	195092796	195093295	chr1	194962131	194962630	Cd46|chr1:194962131-194962630	0.0810267575640282	.	.
chr1	195092796	195093295	chr1	195002126	195002625	Cd46|chr1:195002126-195002625	0.117768663311589	.	.
chr1	195092796	195093295	chr1	195077896	195078395	Cd46|chr1:195077896-195078395	0.253774065999199	.	.
chr1	195092796	195093295	chr1	195117440	195117939	Cd46|chr1:195117440-195117939	0.473098558694374	.	.
chr1	195092796	195093295	chr1	195164934	195165433	Cd46|chr1:195164934-195165433	0.140384812475729	.	.
chr1	195130829	195131328	chr1	194754581	194755080	Cr1l|chr1:194754581-194755080	0.13287559948298	.	.
chr1	195130829	195131328	chr1	194764482	194764981	Cr1l|chr1:194764482-194764981	0.105433643092326	.	.
chr1	195130829	195131328	chr1	194879521	194880020	Cr1l|chr1:194879521-194880020	0.0787305572782007	.	.
chr1	195130829	195131328	chr1	195169068	195169567	Cr1l|chr1:195169068-195169567	0.0849087823314191	.	.
chr1	195131381	195131880	chr1	195040386	195040885	Cr1l|chr1:195040386-195040885	0.0810452834507995	.	.
chr1	195176500	195176999	chr1	194760243	194760742	Cr2|chr1:194760243-194760742	0.135526422220889	.	.
chr1	195176500	195176999	chr1	194764482	194764981	Cr2|chr1:194764482-194764981	0.168035798878293	.	.
chr1	195176500	195176999	chr1	194777569	194778068	Cr2|chr1:194777569-194778068	0.121597241040302	.	.
chr1	195176500	195176999	chr1	194778196	194778695	Cr2|chr1:194778196-194778695	0.0981167682913552	.	.
chr1	195176500	195176999	chr1	194798495	194798994	Cr2|chr1:194798495-194798994	0.0948146835682928	.	.
chr1	195176500	195176999	chr1	194821894	194822393	Cr2|chr1:194821894-194822393	0.13904590748605	.	.
chr1	195176500	195176999	chr1	194852257	194852756	Cr2|chr1:194852257-194852756	0.197221157779594	.	.
chr1	195176500	195176999	chr1	194852896	194853395	Cr2|chr1:194852896-194853395	0.183596977312163	.	.
chr1	195176500	195176999	chr1	195033930	195034429	Cr2|chr1:195033930-195034429	0.139013133026558	.	.
chr1	195176500	195176999	chr1	195077896	195078395	Cr2|chr1:195077896-195078395	0.100282654029447	.	.
chr1	195176500	195176999	chr1	195077896	195078395	Cr2|chr1:195077896-195078395	0.100282654029448	.	.
chr1	195176500	195176999	chr1	195169068	195169567	Cr2|chr1:195169068-195169567	0.10604521334431	.	.
chr10	3365487	3365986	chr10	3304862	3305361	Ppp1r14c|chr10:3304862-3305361	0.0932607424451875	.	.
chr10	3365487	3365986	chr10	3366890	3367389	Ppp1r14c|chr10:3366890-3367389	0.101688540063808	.	.
chr10	3365487	3365986	chr10	3391710	3392209	Ppp1r14c|chr10:3391710-3392209	0.196435249741211	.	.
chr10	3365487	3365986	chr10	3392309	3392808	Ppp1r14c|chr10:3392309-3392808	0.120402454092908	.	.
chr10	3365487	3365986	chr10	3419107	3419606	Ppp1r14c|chr10:3419107-3419606	0.168468872805549	.	.
chr10	3365487	3365986	chr10	3421435	3421934	Ppp1r14c|chr10:3421435-3421934	0.110756773380681	.	.
chr10	3366298	3366797	chr10	3118556	3119055	Ppp1r14c|chr10:3118556-3119055	0.134411165289719	.	.
chr10	3366298	3366797	chr10	3321217	3321716	Ppp1r14c|chr10:3321217-3321716	0.121618888524911	.	.
chr10	3366298	3366797	chr10	3366890	3367389	Ppp1r14c|chr10:3366890-3367389	0.220285022249462	.	.
chr10	3366298	3366797	chr10	3420222	3420721	Ppp1r14c|chr10:3420222-3420721	0.111194583751617	.	.
chr10	3366298	3366797	chr10	3420726	3421225	Ppp1r14c|chr10:3420726-3421225	0.311680345010063	.	.
chr10	3366298	3366797	chr10	3421435	3421934	Ppp1r14c|chr10:3421435-3421934	0.320384065783831	.	.
chr10	3366298	3366797	chr10	3448343	3448842	Ppp1r14c|chr10:3448343-3448842	0.156771554153029	.	.
chr10	3366298	3366797	chr10	3450476	3450975	Ppp1r14c|chr10:3450476-3450975	0.111195929498466	.	.
chr10	3366298	3366797	chr10	3476990	3477489	Ppp1r14c|chr10:3476990-3477489	0.193895856091365	.	.
chr10	4611722	4612221	chr10	4618005	4618504	Esr1|chr10:4618005-4618504	0.251808665270308	.	.
chr10	4611722	4612221	chr10	4646978	4647477	Esr1|chr10:4646978-4647477	0.18471795119947	.	.
chr10	4611722	4612221	chr10	4665331	4665830	Esr1|chr10:4665331-4665830	0.161011138980924	.	.
chr10	5550504	5551003	chr10	5549987	5550486	Syne1|chr10:5549987-5550486	0.278397589569796	.	.
chr10	5550504	5551003	chr10	5634278	5634777	Syne1|chr10:5634278-5634777	0.148916562485797	.	.
chr10	5550504	5551003	chr10	5853767	5854266	Syne1|chr10:5853767-5854266	0.120699753138673	.	.
chr10	5805395	5805894	chr10	5520445	5520944	Fbxo5|chr10:5520445-5520944	0.181507203651048	.	.
chr10	5805395	5805894	chr10	5539608	5540107	Fbxo5|chr10:5539608-5540107	0.116670934157308	.	.
chr10	5805395	5805894	chr10	5634278	5634777	Fbxo5|chr10:5634278-5634777	0.0947299156607756	.	.
chr10	5805395	5805894	chr10	5863155	5863654	Fbxo5|chr10:5863155-5863654	0.153710933546174	.	.
chr10	5805395	5805894	chr10	6165229	6165728	Fbxo5|chr10:6165229-6165728	0.0984446054755126	.	.
chr10	5823844	5824343	chr10	5520445	5520944	Mtrf1l|chr10:5520445-5520944	0.195348009720166	.	.
chr10	5823844	5824343	chr10	5539608	5540107	Mtrf1l|chr10:5539608-5540107	0.153380114698546	.	.
chr10	5823844	5824343	chr10	5756951	5757450	Mtrf1l|chr10:5756951-5757450	0.0936869092304033	.	.
chr10	5823844	5824343	chr10	5863155	5863654	Mtrf1l|chr10:5863155-5863654	0.306414702718163	.	.
chr10	5823844	5824343	chr10	5904251	5904750	Mtrf1l|chr10:5904251-5904750	0.0912730044854069	.	.
chr10	5823844	5824343	chr10	6165229	6165728	Mtrf1l|chr10:6165229-6165728	0.126805720357042	.	.
chr10	5921342	5921841	chr10	5528242	5528741	Rgs17|chr10:5528242-5528741	0.0828107589394388	.	.
chr10	5921342	5921841	chr10	5846889	5847388	Rgs17|chr10:5846889-5847388	0.207325917331798	.	.
chr10	5921342	5921841	chr10	5853238	5853737	Rgs17|chr10:5853238-5853737	0.185745204508857	.	.
chr10	5921342	5921841	chr10	5863155	5863654	Rgs17|chr10:5863155-5863654	0.121753859779014	.	.
chr10	5921342	5921841	chr10	5904251	5904750	Rgs17|chr10:5904251-5904750	0.179703233774292	.	.
chr10	5921342	5921841	chr10	5906427	5906926	Rgs17|chr10:5906427-5906926	0.0838366187223979	.	.
chr10	5921342	5921841	chr10	6010859	6011358	Rgs17|chr10:6010859-6011358	0.119984309647976	.	.
chr10	5921342	5921841	chr10	6027545	6028044	Rgs17|chr10:6027545-6028044	0.138466475632325	.	.
chr10	5921342	5921841	chr10	6115148	6115647	Rgs17|chr10:6115148-6115647	0.11241411509312	.	.
chr10	5922199	5922698	chr10	5528242	5528741	Rgs17|chr10:5528242-5528741	0.0790984225850532	.	.
chr10	5922199	5922698	chr10	5554911	5555410	Rgs17|chr10:5554911-5555410	0.0980018892796332	.	.
chr10	5922199	5922698	chr10	5600051	5600550	Rgs17|chr10:5600051-5600550	0.0793670817646152	.	.
chr10	5922199	5922698	chr10	5846889	5847388	Rgs17|chr10:5846889-5847388	0.121452395955488	.	.
chr10	5922199	5922698	chr10	5853238	5853737	Rgs17|chr10:5853238-5853737	0.205658370412682	.	.
chr10	5922199	5922698	chr10	5853767	5854266	Rgs17|chr10:5853767-5854266	0.268549979366139	.	.
chr10	5922199	5922698	chr10	5863155	5863654	Rgs17|chr10:5863155-5863654	0.164452932321427	.	.
chr10	5922199	5922698	chr10	6027545	6028044	Rgs17|chr10:6027545-6028044	0.382270704363685	.	.
chr10	5922199	5922698	chr10	6165229	6165728	Rgs17|chr10:6165229-6165728	0.087043165501446	.	.
chr10	7589567	7590066	chr10	7305858	7306357	Lrp11|chr10:7305858-7306357	0.0828488787118644	.	.
chr10	7590117	7590616	chr10	7278698	7279197	Lrp11|chr10:7278698-7279197	0.126666356568993	.	.
chr10	7590117	7590616	chr10	7305858	7306357	Lrp11|chr10:7305858-7306357	0.164682504435543	.	.
chr10	7590117	7590616	chr10	7333209	7333708	Lrp11|chr10:7333209-7333708	0.0890127138369625	.	.
chr10	7590117	7590616	chr10	7333209	7333708	Lrp11|chr10:7333209-7333708	0.0890127138369626	.	.
chr10	7590117	7590616	chr10	7663092	7663591	Lrp11|chr10:7663092-7663591	0.088568080045831	.	.
chr10	7590117	7590616	chr10	7819035	7819534	Lrp11|chr10:7819035-7819534	0.0788293104877335	.	.
chr10	7667254	7667753	chr10	7622308	7622807	Nup43|chr10:7622308-7622807	0.178622404088503	.	.
chr10	7667254	7667753	chr10	7662484	7662983	Nup43|chr10:7662484-7662983	0.120551833470651	.	.
chr10	7667254	7667753	chr10	7663092	7663591	Nup43|chr10:7663092-7663591	0.0848030679715016	.	.
chr10	7667254	7667753	chr10	7817963	7818462	Nup43|chr10:7817963-7818462	0.0800146497908974	.	.
chr10	7667254	7667753	chr10	7819035	7819534	Nup43|chr10:7819035-7819534	0.108925139850258	.	.
chr10	7680943	7681442	chr10	7289523	7290022	Lats1|chr10:7289523-7290022	0.110797266785938	.	.
chr10	7680943	7681442	chr10	7289523	7290022	Pcmt1|chr10:7289523-7290022	0.110797266785938	.	.
chr10	7680943	7681442	chr10	7626977	7627476	Lats1|chr10:7626977-7627476	0.124733839207108	.	.
chr10	7680943	7681442	chr10	7626977	7627476	Pcmt1|chr10:7626977-7627476	0.124733839207108	.	.
chr10	7680943	7681442	chr10	7663092	7663591	Lats1|chr10:7663092-7663591	0.0866793086452118	.	.
chr10	7680943	7681442	chr10	7663092	7663591	Pcmt1|chr10:7663092-7663591	0.0866793086452118	.	.
chr10	7680943	7681442	chr10	7824609	7825108	Lats1|chr10:7824609-7825108	0.085427568783509	.	.
chr10	7680943	7681442	chr10	7824609	7825108	Pcmt1|chr10:7824609-7825108	0.085427568783509	.	.
chr10	7725685	7726184	chr10	7596238	7596737	Katna1|chr10:7596238-7596737	0.10720930502628	.	.
chr10	7725685	7726184	chr10	7774038	7774537	Katna1|chr10:7774038-7774537	0.0784319978622282	.	.
chr10	7725685	7726184	chr10	7786878	7787377	Katna1|chr10:7786878-7787377	0.125445206133283	.	.
chr10	7725685	7726184	chr10	7817963	7818462	Katna1|chr10:7817963-7818462	0.216270729117462	.	.
chr10	7725685	7726184	chr10	7819035	7819534	Katna1|chr10:7819035-7819534	0.255079352514094	.	.
chr10	7780721	7781220	chr10	7662484	7662983	B430219N15Rik|chr10:7662484-7662983	0.156105194216696	.	.
chr10	7780721	7781220	chr10	7663092	7663591	B430219N15Rik|chr10:7663092-7663591	0.216182227542674	.	.
chr10	7780721	7781220	chr10	7861153	7861652	B430219N15Rik|chr10:7861153-7861652	0.0989451922628332	.	.
chr10	7792631	7793130	chr10	7596238	7596737	Ginm1|chr10:7596238-7596737	0.104085529759056	.	.
chr10	7792631	7793130	chr10	7596238	7596737	Ppil4|chr10:7596238-7596737	0.104085529759056	.	.
chr10	7792631	7793130	chr10	7662484	7662983	Ginm1|chr10:7662484-7662983	0.107037723498073	.	.
chr10	7792631	7793130	chr10	7662484	7662983	Ppil4|chr10:7662484-7662983	0.107037723498073	.	.
chr10	7792631	7793130	chr10	7858157	7858656	Ginm1|chr10:7858157-7858656	0.145040281641683	.	.
chr10	7792631	7793130	chr10	7858157	7858656	Ppil4|chr10:7858157-7858656	0.145040281641683	.	.
chr10	7832089	7832588	chr10	7600611	7601110	Zc3h12d|chr10:7600611-7601110	0.0940760702613509	.	.
chr10	7832089	7832588	chr10	7622308	7622807	Zc3h12d|chr10:7622308-7622807	0.0992549438703318	.	.
chr10	7832089	7832588	chr10	7841689	7842188	Zc3h12d|chr10:7841689-7842188	0.10150738943139	.	.
chr10	7832089	7832588	chr10	7883479	7883978	Zc3h12d|chr10:7883479-7883978	0.137080404831225	.	.
chr10	7955534	7956033	chr10	7622308	7622807	Tab2|chr10:7622308-7622807	0.0947036250042666	.	.
chr10	7955534	7956033	chr10	7626977	7627476	Tab2|chr10:7626977-7627476	0.114640894211545	.	.
chr10	7955534	7956033	chr10	7663092	7663591	Tab2|chr10:7663092-7663591	0.161528640790186	.	.
chr10	7955534	7956033	chr10	7707877	7708376	Tab2|chr10:7707877-7708376	0.144673409016083	.	.
chr10	7955534	7956033	chr10	7858157	7858656	Tab2|chr10:7858157-7858656	0.107025916238324	.	.
chr10	7956090	7956589	chr10	7622308	7622807	Tab2|chr10:7622308-7622807	0.0843335351524032	.	.
chr10	7956090	7956589	chr10	7663092	7663591	Tab2|chr10:7663092-7663591	0.14735661753624	.	.
chr10	7956090	7956589	chr10	7707877	7708376	Tab2|chr10:7707877-7708376	0.147595080137538	.	.
chr10	11280524	11281023	chr10	11255182	11255681	4930432B10Rik|chr10:11255182-11255681	0.154123159417731	.	.
chr10	11280524	11281023	chr10	11255182	11255681	Fbxo30|chr10:11255182-11255681	0.154123159417731	.	.
chr10	11280524	11281023	chr10	11449856	11450355	4930432B10Rik|chr10:11449856-11450355	0.208102726256497	.	.
chr10	11280524	11281023	chr10	11449856	11450355	Fbxo30|chr10:11449856-11450355	0.208102726256497	.	.
chr10	11280524	11281023	chr10	11491884	11492383	4930432B10Rik|chr10:11491884-11492383	0.0933829198076992	.	.
chr10	11280524	11281023	chr10	11491884	11492383	Fbxo30|chr10:11491884-11492383	0.0933829198076992	.	.
chr10	11281047	11281546	chr10	11250034	11250533	4930432B10Rik|chr10:11250034-11250533	0.216578513708783	.	.
chr10	11281047	11281546	chr10	11250034	11250533	Fbxo30|chr10:11250034-11250533	0.216578513708783	.	.
chr10	11281047	11281546	chr10	11255182	11255681	4930432B10Rik|chr10:11255182-11255681	0.116486063551128	.	.
chr10	11281047	11281546	chr10	11255182	11255681	Fbxo30|chr10:11255182-11255681	0.116486063551128	.	.
chr10	11281047	11281546	chr10	11449856	11450355	4930432B10Rik|chr10:11449856-11450355	0.209899920258295	.	.
chr10	11281047	11281546	chr10	11449856	11450355	Fbxo30|chr10:11449856-11450355	0.209899920258295	.	.
chr10	11281047	11281546	chr10	11491884	11492383	4930432B10Rik|chr10:11491884-11492383	0.133727329311022	.	.
chr10	11281047	11281546	chr10	11491884	11492383	Fbxo30|chr10:11491884-11492383	0.133727329311022	.	.
chr10	11343450	11343949	chr10	11362273	11362772	Epm2a|chr10:11362273-11362772	0.105779110071279	.	.
chr10	14705323	14705822	chr10	14734220	14734719	Nmbr|chr10:14734220-14734719	0.199350932665068	.	.
chr10	14705323	14705822	chr10	14734220	14734719	Vta1|chr10:14734220-14734719	0.199350932665068	.	.
chr10	14705323	14705822	chr10	14774558	14775057	Nmbr|chr10:14774558-14775057	0.0951622004012545	.	.
chr10	14705323	14705822	chr10	14774558	14775057	Vta1|chr10:14774558-14775057	0.0951622004012545	.	.
chr10	14705323	14705822	chr10	14952921	14953420	Nmbr|chr10:14952921-14953420	0.142046972287508	.	.
chr10	14705323	14705822	chr10	14952921	14953420	Vta1|chr10:14952921-14953420	0.142046972287508	.	.
chr10	14705323	14705822	chr10	14989611	14990110	Nmbr|chr10:14989611-14990110	0.0809337833277606	.	.
chr10	14705323	14705822	chr10	14989611	14990110	Vta1|chr10:14989611-14990110	0.0809337833277606	.	.
chr10	15300071	15300570	chr10	15042589	15043088	Gm47710|chr10:15042589-15043088	0.102791388918229	.	.
chr10	15300071	15300570	chr10	15062211	15062710	Gm47710|chr10:15062211-15062710	0.226013846645418	.	.
chr10	15759897	15760396	chr10	15647061	15647560	Gm40604|chr10:15647061-15647560	0.237375124622517	.	.
chr10	15759897	15760396	chr10	15750174	15750673	Gm40604|chr10:15750174-15750673	0.277469690311176	.	.
chr10	15759897	15760396	chr10	15814295	15814794	Gm40604|chr10:15814295-15814794	0.141402764257371	.	.
[truncated: 51,529 more rows]
