# Supplementary material for: Single-cell analysis of chromatin accessibility in the adult mouse brain
Source: Nature. 2023 Dec 13;624(7991):378–89. doi: 10.1038/s41586-023-06824-9 (PMC10719105; doi:10.1038/s41586-023-06824-9)
Supplement: Supplementary file 3 — Supplementary Tables 1–25 and their legends. [file 41586_2023_6824_MOESM3_ESM.zip › 2023-03-05453B-s3/SI Tables/SI Table 13 Summary of all the gene-cCRE correlations/sa2subclass.LSX_Sall3_Lmo1_Gaba.pdc.bedpe]

chr1	3466260	3466759	chr1	3399705	3400204	Gm1992|chr1:3399705-3400204	0.31708233213444	.	.
chr1	3670775	3671274	chr1	3534684	3535183	Xkr4|chr1:3534684-3535183	0.228415446604322	.	.
chr1	3670775	3671274	chr1	3582578	3583077	Xkr4|chr1:3582578-3583077	0.312844283799536	.	.
chr1	3671529	3672028	chr1	3534684	3535183	Xkr4|chr1:3534684-3535183	0.174949251801924	.	.
chr1	3671529	3672028	chr1	3654966	3655465	Xkr4|chr1:3654966-3655465	0.106639842763664	.	.
chr1	3671529	3672028	chr1	3903336	3903835	Xkr4|chr1:3903336-3903835	0.107184837810756	.	.
chr1	3672048	3672547	chr1	3582578	3583077	Xkr4|chr1:3582578-3583077	0.113049852019798	.	.
chr1	3672048	3672547	chr1	3654966	3655465	Xkr4|chr1:3654966-3655465	0.231273931397834	.	.
chr1	4785497	4785996	chr1	4671676	4672175	Mrpl15|chr1:4671676-4672175	0.214391614335337	.	.
chr1	4785497	4785996	chr1	4926263	4926762	Mrpl15|chr1:4926263-4926762	0.190271493358523	.	.
chr1	4785497	4785996	chr1	5019201	5019700	Mrpl15|chr1:5019201-5019700	0.312000546068073	.	.
chr1	4785497	4785996	chr1	5022621	5023120	Mrpl15|chr1:5022621-5023120	0.197273503659943	.	.
chr1	4785497	4785996	chr1	5082818	5083317	Mrpl15|chr1:5082818-5083317	0.125984312085677	.	.
chr1	4807592	4808091	chr1	4615257	4615756	Lypla1|chr1:4615257-4615756	0.376615278299401	.	.
chr1	4807592	4808091	chr1	4671676	4672175	Lypla1|chr1:4671676-4672175	0.181880994024622	.	.
chr1	4807592	4808091	chr1	5019201	5019700	Lypla1|chr1:5019201-5019700	0.341554568448127	.	.
chr1	4807592	4808091	chr1	5055937	5056436	Lypla1|chr1:5055937-5056436	0.138258315134903	.	.
chr1	4857480	4857979	chr1	4615257	4615756	Tcea1|chr1:4615257-4615756	0.277273117942682	.	.
chr1	4857480	4857979	chr1	4671676	4672175	Tcea1|chr1:4671676-4672175	0.203691502695785	.	.
chr1	4857480	4857979	chr1	4916464	4916963	Tcea1|chr1:4916464-4916963	0.102849545217759	.	.
chr1	4857480	4857979	chr1	4926263	4926762	Tcea1|chr1:4926263-4926762	0.18850173342462	.	.
chr1	4857480	4857979	chr1	5019201	5019700	Tcea1|chr1:5019201-5019700	0.242679897596948	.	.
chr1	4857480	4857979	chr1	5022621	5023120	Tcea1|chr1:5022621-5023120	0.141103799529159	.	.
chr1	4857480	4857979	chr1	5055937	5056436	Tcea1|chr1:5055937-5056436	0.245321785118183	.	.
chr1	4857480	4857979	chr1	5170387	5170886	Tcea1|chr1:5170387-5170886	0.131727203936498	.	.
chr1	4858123	4858622	chr1	4671676	4672175	Tcea1|chr1:4671676-4672175	0.154783784204361	.	.
chr1	4858123	4858622	chr1	5022621	5023120	Tcea1|chr1:5022621-5023120	0.194817908496511	.	.
chr1	4858123	4858622	chr1	5181999	5182498	Tcea1|chr1:5181999-5182498	0.225635352742164	.	.
chr1	4969660	4970159	chr1	4519292	4519791	Gm16041|chr1:4519292-4519791	0.641712473263428	.	.
chr1	4969660	4970159	chr1	4571692	4572191	Gm16041|chr1:4571692-4572191	0.217589438109791	.	.
chr1	4969660	4970159	chr1	4766696	4767195	Gm16041|chr1:4766696-4767195	0.483702452036286	.	.
chr1	4969660	4970159	chr1	4819527	4820026	Gm16041|chr1:4819527-4820026	0.144999281794352	.	.
chr1	4969660	4970159	chr1	4876454	4876953	Gm16041|chr1:4876454-4876953	0.376054708704458	.	.
chr1	4969660	4970159	chr1	5095379	5095878	Gm16041|chr1:5095379-5095878	0.178125571468814	.	.
chr1	4969660	4970159	chr1	5107614	5108113	Gm16041|chr1:5107614-5108113	0.274632430392506	.	.
chr1	4969660	4970159	chr1	5181999	5182498	Gm16041|chr1:5181999-5182498	0.240889070399039	.	.
chr1	4969660	4970159	chr1	5208080	5208579	Gm16041|chr1:5208080-5208579	0.449167280698371	.	.
chr1	4969660	4970159	chr1	5220605	5221104	Gm16041|chr1:5220605-5221104	0.394958334395233	.	.
chr1	4969660	4970159	chr1	5233031	5233530	Gm16041|chr1:5233031-5233530	0.364286950236983	.	.
chr1	4970513	4971012	chr1	4571692	4572191	Gm16041|chr1:4571692-4572191	0.25531872956044	.	.
chr1	5070122	5070621	chr1	4916464	4916963	Atp6v1h|chr1:4916464-4916963	0.151406535629894	.	.
chr1	5070122	5070621	chr1	4916464	4916963	Rgs20|chr1:4916464-4916963	0.151406535629894	.	.
chr1	5070122	5070621	chr1	5022621	5023120	Atp6v1h|chr1:5022621-5023120	0.316826957301797	.	.
chr1	5070122	5070621	chr1	5022621	5023120	Rgs20|chr1:5022621-5023120	0.316826957301797	.	.
chr1	5070122	5070621	chr1	5055937	5056436	Atp6v1h|chr1:5055937-5056436	0.318562589687057	.	.
chr1	5070122	5070621	chr1	5055937	5056436	Rgs20|chr1:5055937-5056436	0.318562589687057	.	.
chr1	5070122	5070621	chr1	5315438	5315937	Atp6v1h|chr1:5315438-5315937	0.107600478760973	.	.
chr1	5070122	5070621	chr1	5315438	5315937	Rgs20|chr1:5315438-5315937	0.107600478760973	.	.
chr1	5588179	5588678	chr1	5510483	5510982	Oprk1|chr1:5510483-5510982	0.435566300245566	.	.
chr1	6214386	6214885	chr1	5915307	5915806	4732440D04Rik|chr1:5915307-5915806	0.195953689494519	.	.
chr1	6214386	6214885	chr1	6097121	6097620	4732440D04Rik|chr1:6097121-6097620	0.152841969247205	.	.
chr1	6214386	6214885	chr1	6224051	6224550	4732440D04Rik|chr1:6224051-6224550	0.182478211145596	.	.
chr1	6214386	6214885	chr1	6306576	6307075	4732440D04Rik|chr1:6306576-6307075	0.14781388647225	.	.
chr1	6214386	6214885	chr1	6382628	6383127	4732440D04Rik|chr1:6382628-6383127	0.136181663906416	.	.
chr1	6214386	6214885	chr1	6483297	6483796	4732440D04Rik|chr1:6483297-6483796	0.245961463482836	.	.
chr1	6214386	6214885	chr1	6483957	6484456	4732440D04Rik|chr1:6483957-6484456	0.236956587214112	.	.
chr1	7088594	7089093	chr1	6751716	6752215	Pcmtd1|chr1:6751716-6752215	0.238778458261725	.	.
chr1	7088594	7089093	chr1	6769890	6770389	Pcmtd1|chr1:6769890-6770389	0.143760764639128	.	.
chr1	7088594	7089093	chr1	7218866	7219365	Pcmtd1|chr1:7218866-7219365	0.151099098260801	.	.
chr1	7088594	7089093	chr1	7452052	7452551	Pcmtd1|chr1:7452052-7452551	0.21358826856658	.	.
chr1	7397837	7398336	chr1	7010156	7010655	Gm26901|chr1:7010156-7010655	0.186639842167953	.	.
chr1	7397837	7398336	chr1	7205959	7206458	Gm26901|chr1:7205959-7206458	0.12123374441025	.	.
chr1	7397837	7398336	chr1	7614617	7615116	Gm26901|chr1:7614617-7615116	0.105040490566184	.	.
chr1	9298975	9299474	chr1	9025565	9026064	Sntg1|chr1:9025565-9026064	0.120707347701849	.	.
chr1	9298975	9299474	chr1	9109095	9109594	Sntg1|chr1:9109095-9109594	0.126734527271091	.	.
chr1	9298975	9299474	chr1	9125685	9126184	Sntg1|chr1:9125685-9126184	0.128175661974132	.	.
chr1	9298975	9299474	chr1	9465950	9466449	Sntg1|chr1:9465950-9466449	0.185340295227534	.	.
chr1	9298975	9299474	chr1	9564420	9564919	Sntg1|chr1:9564420-9564919	0.118687137942979	.	.
chr1	9298975	9299474	chr1	9573148	9573647	Sntg1|chr1:9573148-9573647	0.122526062653257	.	.
chr1	9299496	9299995	chr1	9109095	9109594	Sntg1|chr1:9109095-9109594	0.178582117903404	.	.
chr1	9299496	9299995	chr1	9125685	9126184	Sntg1|chr1:9125685-9126184	0.178865822403166	.	.
chr1	9299496	9299995	chr1	9289706	9290205	Sntg1|chr1:9289706-9290205	0.154476514762521	.	.
chr1	9299496	9299995	chr1	9465950	9466449	Sntg1|chr1:9465950-9466449	0.180435006278365	.	.
chr1	9545042	9545541	chr1	9464503	9465002	Rrs1|chr1:9464503-9465002	0.109027778665319	.	.
chr1	9630048	9630547	chr1	9289706	9290205	2610203C22Rik|chr1:9289706-9290205	0.138110754665811	.	.
chr1	9630048	9630547	chr1	9298270	9298769	2610203C22Rik|chr1:9298270-9298769	0.18449145264155	.	.
chr1	9630048	9630547	chr1	9465950	9466449	2610203C22Rik|chr1:9465950-9466449	0.153721966781441	.	.
chr1	9630048	9630547	chr1	9564420	9564919	2610203C22Rik|chr1:9564420-9564919	0.194964952496943	.	.
chr1	9700259	9700758	chr1	9618891	9619390	Mybl1|chr1:9618891-9619390	0.157110883976094	.	.
chr1	9747574	9748073	chr1	9465950	9466449	1700034P13Rik|chr1:9465950-9466449	0.149824008324641	.	.
chr1	9747574	9748073	chr1	9465950	9466449	Vcpip1|chr1:9465950-9466449	0.149824008324641	.	.
chr1	9747574	9748073	chr1	9772700	9773199	1700034P13Rik|chr1:9772700-9773199	0.127768670703068	.	.
chr1	9747574	9748073	chr1	9772700	9773199	Vcpip1|chr1:9772700-9773199	0.127768670703068	.	.
chr1	9748256	9748755	chr1	9382233	9382732	1700034P13Rik|chr1:9382233-9382732	0.121929825188532	.	.
chr1	9748256	9748755	chr1	9382233	9382732	Vcpip1|chr1:9382233-9382732	0.121929825188532	.	.
chr1	9748256	9748755	chr1	9464503	9465002	1700034P13Rik|chr1:9464503-9465002	0.319539485964383	.	.
chr1	9748256	9748755	chr1	9464503	9465002	Vcpip1|chr1:9464503-9465002	0.319539485964383	.	.
chr1	9748256	9748755	chr1	9917602	9918101	1700034P13Rik|chr1:9917602-9918101	0.124269761082182	.	.
chr1	9748256	9748755	chr1	9917602	9918101	Vcpip1|chr1:9917602-9918101	0.124269761082182	.	.
chr1	9748256	9748755	chr1	9927327	9927826	1700034P13Rik|chr1:9927327-9927826	0.124270152863924	.	.
chr1	9748256	9748755	chr1	9927327	9927826	Vcpip1|chr1:9927327-9927826	0.124270152863924	.	.
chr1	9798078	9798577	chr1	9727411	9727910	Sgk3|chr1:9727411-9727910	0.237253774807785	.	.
chr1	9798078	9798577	chr1	9848033	9848532	Sgk3|chr1:9848033-9848532	0.207908595068789	.	.
chr1	10719138	10719637	chr1	10260893	10261392	Cpa6|chr1:10260893-10261392	0.112044710138914	.	.
chr1	10719138	10719637	chr1	10268645	10269144	Cpa6|chr1:10268645-10269144	0.115460328329732	.	.
chr1	10719138	10719637	chr1	10486751	10487250	Cpa6|chr1:10486751-10487250	0.309177491603672	.	.
chr1	10719138	10719637	chr1	10523457	10523956	Cpa6|chr1:10523457-10523956	0.291755913734614	.	.
chr1	10719138	10719637	chr1	10589056	10589555	Cpa6|chr1:10589056-10589555	0.403803623503393	.	.
chr1	10719138	10719637	chr1	10717582	10718081	Cpa6|chr1:10717582-10718081	0.232439259147362	.	.
chr1	10719138	10719637	chr1	10718502	10719001	Cpa6|chr1:10718502-10719001	0.332959820235757	.	.
chr1	10719138	10719637	chr1	10771716	10772215	Cpa6|chr1:10771716-10772215	0.239912921176104	.	.
chr1	10719138	10719637	chr1	10773840	10774339	Cpa6|chr1:10773840-10774339	0.267842906654801	.	.
chr1	10719138	10719637	chr1	10899258	10899757	Cpa6|chr1:10899258-10899757	0.109610359975855	.	.
chr1	10993243	10993742	chr1	10640109	10640608	Prex2|chr1:10640109-10640608	0.25319962720155	.	.
chr1	10993243	10993742	chr1	10872206	10872705	Prex2|chr1:10872206-10872705	0.346794773775789	.	.
chr1	10993243	10993742	chr1	10932305	10932804	Prex2|chr1:10932305-10932804	0.332288339927259	.	.
chr1	10993243	10993742	chr1	10933104	10933603	Prex2|chr1:10933104-10933603	0.2404367346366	.	.
chr1	10993243	10993742	chr1	10942845	10943344	Prex2|chr1:10942845-10943344	0.190713318402802	.	.
chr1	10993243	10993742	chr1	11045682	11046181	Prex2|chr1:11045682-11046181	0.405385464819325	.	.
chr1	10993243	10993742	chr1	11090782	11091281	Prex2|chr1:11090782-11091281	0.205699706865792	.	.
chr1	10993243	10993742	chr1	11097221	11097720	Prex2|chr1:11097221-11097720	0.428285390732527	.	.
chr1	10993243	10993742	chr1	11139848	11140347	Prex2|chr1:11139848-11140347	0.323867115308515	.	.
chr1	10993243	10993742	chr1	11175747	11176246	Prex2|chr1:11175747-11176246	0.325559570037702	.	.
chr1	10993772	10994271	chr1	10640109	10640608	Prex2|chr1:10640109-10640608	0.215439688701933	.	.
chr1	10993772	10994271	chr1	10872206	10872705	Prex2|chr1:10872206-10872705	0.300359700424944	.	.
chr1	10993772	10994271	chr1	10899258	10899757	Prex2|chr1:10899258-10899757	0.135426006027203	.	.
chr1	10993772	10994271	chr1	10932305	10932804	Prex2|chr1:10932305-10932804	0.265279660425427	.	.
chr1	10993772	10994271	chr1	11045682	11046181	Prex2|chr1:11045682-11046181	0.29902645269795	.	.
chr1	10993772	10994271	chr1	11090782	11091281	Prex2|chr1:11090782-11091281	0.181310185089403	.	.
chr1	10993772	10994271	chr1	11097221	11097720	Prex2|chr1:11097221-11097720	0.290254374679646	.	.
chr1	10993772	10994271	chr1	11139848	11140347	Prex2|chr1:11139848-11140347	0.283363049801738	.	.
chr1	10993772	10994271	chr1	11175747	11176246	Prex2|chr1:11175747-11176246	0.267510977514125	.	.
chr1	11413910	11414409	chr1	11573393	11573892	A830018L16Rik|chr1:11573393-11573892	0.176358956277579	.	.
chr1	11413910	11414409	chr1	11748273	11748772	A830018L16Rik|chr1:11748273-11748772	0.105548853017107	.	.
chr1	13588843	13589342	chr1	13870553	13871052	Tram1|chr1:13870553-13871052	0.16979503398873	.	.
chr1	13588843	13589342	chr1	13871156	13871655	Tram1|chr1:13871156-13871655	0.141298960232954	.	.
chr1	13588843	13589342	chr1	13901716	13902215	Tram1|chr1:13901716-13902215	0.19774619302811	.	.
chr1	13589563	13590062	chr1	13559951	13560450	Tram1|chr1:13559951-13560450	0.334371017832948	.	.
chr1	13589563	13590062	chr1	13599193	13599692	Tram1|chr1:13599193-13599692	0.192308880187889	.	.
chr1	13589563	13590062	chr1	13630942	13631441	Tram1|chr1:13630942-13631441	0.142663108301397	.	.
chr1	13659706	13660205	chr1	13561529	13562028	Lactb2|chr1:13561529-13562028	0.187038534687131	.	.
chr1	13659706	13660205	chr1	13599193	13599692	Lactb2|chr1:13599193-13599692	0.136742111938683	.	.
chr1	13660314	13660813	chr1	13669620	13670119	Lactb2|chr1:13669620-13670119	0.10357962892064	.	.
chr1	14309549	14310048	chr1	14620503	14621002	Eya1|chr1:14620503-14621002	0.237582898641171	.	.
chr1	14309549	14310048	chr1	14640492	14640991	Eya1|chr1:14640492-14640991	0.206566281914994	.	.
chr1	14755218	14755717	chr1	14513458	14513957	Msc|chr1:14513458-14513957	0.232820992330911	.	.
chr1	14755218	14755717	chr1	14718556	14719055	Msc|chr1:14718556-14719055	0.128445432543901	.	.
chr1	14755218	14755717	chr1	14738247	14738746	Msc|chr1:14738247-14738746	0.249279212677509	.	.
chr1	14755218	14755717	chr1	15026662	15027161	Msc|chr1:15026662-15027161	0.324849525104619	.	.
chr1	15805340	15805839	chr1	16240867	16241366	Terf1|chr1:16240867-16241366	0.209751291112171	.	.
chr1	15892493	15892992	chr1	15899561	15900060	Sbspon|chr1:15899561-15900060	0.326564479022516	.	.
chr1	16093096	16093595	chr1	15883507	15884006	4930444P10Rik|chr1:15883507-15884006	0.155927452352636	.	.
chr1	16093096	16093595	chr1	16122764	16123263	4930444P10Rik|chr1:16122764-16123263	0.128373030417756	.	.
chr1	16093096	16093595	chr1	16179087	16179586	4930444P10Rik|chr1:16179087-16179586	0.146631831285849	.	.
chr1	16093096	16093595	chr1	16240867	16241366	4930444P10Rik|chr1:16240867-16241366	0.114821671084821	.	.
chr1	16104453	16104952	chr1	15883507	15884006	Rpl7|chr1:15883507-15884006	0.110791563650343	.	.
chr1	16104453	16104952	chr1	16179087	16179586	Rpl7|chr1:16179087-16179586	0.209936716039965	.	.
chr1	16104453	16104952	chr1	16249569	16250068	Rpl7|chr1:16249569-16250068	0.106868418339809	.	.
chr1	16104999	16105498	chr1	15883507	15884006	Rdh10|chr1:15883507-15884006	0.232215806354889	.	.
chr1	16104999	16105498	chr1	15883507	15884006	Rpl7|chr1:15883507-15884006	0.232215806354889	.	.
chr1	16104999	16105498	chr1	16127077	16127576	Rdh10|chr1:16127077-16127576	0.108508294486647	.	.
chr1	16104999	16105498	chr1	16127077	16127576	Rpl7|chr1:16127077-16127576	0.108508294486647	.	.
chr1	16104999	16105498	chr1	16127735	16128234	Rdh10|chr1:16127735-16128234	0.107805835354804	.	.
chr1	16104999	16105498	chr1	16127735	16128234	Rpl7|chr1:16127735-16128234	0.107805835354804	.	.
chr1	16104999	16105498	chr1	16240867	16241366	Rdh10|chr1:16240867-16241366	0.217451124185222	.	.
chr1	16104999	16105498	chr1	16240867	16241366	Rpl7|chr1:16240867-16241366	0.217451124185222	.	.
chr1	16105563	16106062	chr1	15883507	15884006	Rdh10|chr1:15883507-15884006	0.111297503324837	.	.
chr1	16105563	16106062	chr1	16240867	16241366	Rdh10|chr1:16240867-16241366	0.193459083995337	.	.
chr1	16519035	16519534	chr1	16540422	16540921	Stau2|chr1:16540422-16540921	0.151812577718939	.	.
chr1	16519761	16520260	chr1	16798252	16798751	Stau2|chr1:16798252-16798751	0.201659610879645	.	.
chr1	16618483	16618982	chr1	16540422	16540921	Ube2w|chr1:16540422-16540921	0.116873207649656	.	.
chr1	16657258	16657757	chr1	16798252	16798751	D030040B21Rik|chr1:16798252-16798751	0.12551060854318	.	.
chr1	16657258	16657757	chr1	16798252	16798751	Eloc|chr1:16798252-16798751	0.12551060854318	.	.
chr1	17097665	17098164	chr1	17116701	17117200	Jph1|chr1:17116701-17117200	0.103962202814028	.	.
chr1	17097665	17098164	chr1	17163496	17163995	Jph1|chr1:17163496-17163995	0.11354201255346	.	.
chr1	17097665	17098164	chr1	17406304	17406803	Jph1|chr1:17406304-17406803	0.137830736406935	.	.
chr1	17098192	17098691	chr1	17123369	17123868	Jph1|chr1:17123369-17123868	0.168695744361772	.	.
chr1	17098192	17098691	chr1	17302239	17302738	Jph1|chr1:17302239-17302738	0.112313664192893	.	.
chr1	17145142	17145641	chr1	16798252	16798751	Gdap1|chr1:16798252-16798751	0.14526146136148	.	.
chr1	17145142	17145641	chr1	16916592	16917091	Gdap1|chr1:16916592-16917091	0.200386816116036	.	.
chr1	17145142	17145641	chr1	17123369	17123868	Gdap1|chr1:17123369-17123868	0.109222409942225	.	.
chr1	17145142	17145641	chr1	17339607	17340106	Gdap1|chr1:17339607-17340106	0.157131485784936	.	.
chr1	17727070	17727569	chr1	17339607	17340106	Crispld1|chr1:17339607-17340106	0.135665728566407	.	.
chr1	17727070	17727569	chr1	17339607	17340106	Gm16070|chr1:17339607-17340106	0.135665728566407	.	.
chr1	17727070	17727569	chr1	17406304	17406803	Crispld1|chr1:17406304-17406803	0.213579800626692	.	.
chr1	17727070	17727569	chr1	17406304	17406803	Gm16070|chr1:17406304-17406803	0.213579800626692	.	.
chr1	17727070	17727569	chr1	17599870	17600369	Crispld1|chr1:17599870-17600369	0.142512256129449	.	.
chr1	17727070	17727569	chr1	17599870	17600369	Gm16070|chr1:17599870-17600369	0.142512256129449	.	.
chr1	17727070	17727569	chr1	17717899	17718398	Crispld1|chr1:17717899-17718398	0.286544727802493	.	.
chr1	17727070	17727569	chr1	17717899	17718398	Gm16070|chr1:17717899-17718398	0.286544727802493	.	.
chr1	17727070	17727569	chr1	17718466	17718965	Crispld1|chr1:17718466-17718965	0.105621690336978	.	.
chr1	17727070	17727569	chr1	17718466	17718965	Gm16070|chr1:17718466-17718965	0.105621690336978	.	.
chr1	17727608	17728107	chr1	17339607	17340106	Crispld1|chr1:17339607-17340106	0.189177949841302	.	.
chr1	17727608	17728107	chr1	17339607	17340106	Gm16070|chr1:17339607-17340106	0.189177949841302	.	.
chr1	17727608	17728107	chr1	17406304	17406803	Crispld1|chr1:17406304-17406803	0.215532427807591	.	.
chr1	17727608	17728107	chr1	17406304	17406803	Gm16070|chr1:17406304-17406803	0.215532427807591	.	.
chr1	17727608	17728107	chr1	17484375	17484874	Crispld1|chr1:17484375-17484874	0.143506382069387	.	.
chr1	17727608	17728107	chr1	17484375	17484874	Gm16070|chr1:17484375-17484874	0.143506382069387	.	.
chr1	17727608	17728107	chr1	17599870	17600369	Crispld1|chr1:17599870-17600369	0.135313532818076	.	.
chr1	17727608	17728107	chr1	17599870	17600369	Gm16070|chr1:17599870-17600369	0.135313532818076	.	.
chr1	17727608	17728107	chr1	17657257	17657756	Crispld1|chr1:17657257-17657756	0.152230700400448	.	.
chr1	17727608	17728107	chr1	17657257	17657756	Gm16070|chr1:17657257-17657756	0.152230700400448	.	.
chr1	17727608	17728107	chr1	17717899	17718398	Crispld1|chr1:17717899-17718398	0.215098677586368	.	.
chr1	17727608	17728107	chr1	17717899	17718398	Gm16070|chr1:17717899-17718398	0.215098677586368	.	.
chr1	17727608	17728107	chr1	17718466	17718965	Crispld1|chr1:17718466-17718965	0.181686776557349	.	.
chr1	17727608	17728107	chr1	17718466	17718965	Gm16070|chr1:17718466-17718965	0.181686776557349	.	.
chr1	17727608	17728107	chr1	17980561	17981060	Crispld1|chr1:17980561-17981060	0.151880748832201	.	.
chr1	17727608	17728107	chr1	17980561	17981060	Gm16070|chr1:17980561-17981060	0.151880748832201	.	.
chr1	18057998	18058497	chr1	17980561	17981060	Gm28756|chr1:17980561-17981060	0.285799781471067	.	.
chr1	18057998	18058497	chr1	18026190	18026689	Gm28756|chr1:18026190-18026689	0.217425820119177	.	.
chr1	18057998	18058497	chr1	18368634	18369133	Gm28756|chr1:18368634-18369133	0.17555208471253	.	.
chr1	18058553	18059052	chr1	17838342	17838841	Gm28756|chr1:17838342-17838841	0.141329291369755	.	.
chr1	18058553	18059052	chr1	17980561	17981060	Gm28756|chr1:17980561-17981060	0.129346370278063	.	.
chr1	18058553	18059052	chr1	18026190	18026689	Gm28756|chr1:18026190-18026689	0.258324518987708	.	.
chr1	18058553	18059052	chr1	18131663	18132162	Gm28756|chr1:18131663-18132162	0.130219099373861	.	.
chr1	18058553	18059052	chr1	18368634	18369133	Gm28756|chr1:18368634-18369133	0.305402187300576	.	.
chr1	20890311	20890810	chr1	20568969	20569468	6720483E21Rik|chr1:20568969-20569468	0.114321198678011	.	.
chr1	20890311	20890810	chr1	20568969	20569468	Paqr8|chr1:20568969-20569468	0.114321198678011	.	.
chr1	20890311	20890810	chr1	20698655	20699154	6720483E21Rik|chr1:20698655-20699154	0.134562638996412	.	.
chr1	20890311	20890810	chr1	20698655	20699154	Paqr8|chr1:20698655-20699154	0.134562638996412	.	.
chr1	20890311	20890810	chr1	20885793	20886292	6720483E21Rik|chr1:20885793-20886292	0.161345706801712	.	.
chr1	20890311	20890810	chr1	20885793	20886292	Paqr8|chr1:20885793-20886292	0.161345706801712	.	.
chr1	20890311	20890810	chr1	20938964	20939463	6720483E21Rik|chr1:20938964-20939463	0.19017666716043	.	.
chr1	20890311	20890810	chr1	20938964	20939463	Paqr8|chr1:20938964-20939463	0.19017666716043	.	.
chr1	20890857	20891356	chr1	20568969	20569468	6720483E21Rik|chr1:20568969-20569468	0.12303355982979	.	.
chr1	20890857	20891356	chr1	20568969	20569468	Paqr8|chr1:20568969-20569468	0.12303355982979	.	.
chr1	20890857	20891356	chr1	20698655	20699154	6720483E21Rik|chr1:20698655-20699154	0.378758651496475	.	.
chr1	20890857	20891356	chr1	20698655	20699154	Paqr8|chr1:20698655-20699154	0.378758651496475	.	.
chr1	20890857	20891356	chr1	20885793	20886292	6720483E21Rik|chr1:20885793-20886292	0.138742931259807	.	.
chr1	20890857	20891356	chr1	20885793	20886292	Paqr8|chr1:20885793-20886292	0.138742931259807	.	.
chr1	20890857	20891356	chr1	20905651	20906150	6720483E21Rik|chr1:20905651-20906150	0.162883166649051	.	.
chr1	20890857	20891356	chr1	20905651	20906150	Paqr8|chr1:20905651-20906150	0.162883166649051	.	.
chr1	20890857	20891356	chr1	20919657	20920156	6720483E21Rik|chr1:20919657-20920156	0.128460868271008	.	.
chr1	20890857	20891356	chr1	20919657	20920156	Paqr8|chr1:20919657-20920156	0.128460868271008	.	.
chr1	20890857	20891356	chr1	20938964	20939463	6720483E21Rik|chr1:20938964-20939463	0.258073213652113	.	.
chr1	20890857	20891356	chr1	20938964	20939463	Paqr8|chr1:20938964-20939463	0.258073213652113	.	.
chr1	20890857	20891356	chr1	20941260	20941759	6720483E21Rik|chr1:20941260-20941759	0.162881115853523	.	.
chr1	20890857	20891356	chr1	20941260	20941759	Paqr8|chr1:20941260-20941759	0.162881115853523	.	.
chr1	20951400	20951899	chr1	20568969	20569468	Efhc1|chr1:20568969-20569468	0.122449888603361	.	.
chr1	23291436	23291935	chr1	23383148	23383647	Gm27028|chr1:23383148-23383647	0.132797315306636	.	.
chr1	23291436	23291935	chr1	23443900	23444399	Gm27028|chr1:23443900-23444399	0.107832381919275	.	.
chr1	23575015	23575514	chr1	23487185	23487684	Gm28822|chr1:23487185-23487684	0.111719009024192	.	.
chr1	23575015	23575514	chr1	23490538	23491037	Gm28822|chr1:23490538-23491037	0.200638720797897	.	.
chr1	23575015	23575514	chr1	23670484	23670983	Gm28822|chr1:23670484-23670983	0.10404162079964	.	.
chr1	25829930	25830429	chr1	25763303	25763802	Adgrb3|chr1:25763303-25763802	0.20753252412451	.	.
chr1	25829930	25830429	chr1	25763303	25763802	Adgrb3|chr1:25763303-25763802	0.207532524124511	.	.
chr1	25829930	25830429	chr1	25778700	25779199	Adgrb3|chr1:25778700-25779199	0.18094003172621	.	.
chr1	25829930	25830429	chr1	25831391	25831890	Adgrb3|chr1:25831391-25831890	0.224359137126015	.	.
chr1	25829930	25830429	chr1	26111089	26111588	Adgrb3|chr1:26111089-26111588	0.164555752414787	.	.
chr1	25829930	25830429	chr1	26229210	26229709	Adgrb3|chr1:26229210-26229709	0.258607599585041	.	.
chr1	30873430	30873929	chr1	30594623	30595122	Phf3|chr1:30594623-30595122	0.103909095669477	.	.
chr1	30873430	30873929	chr1	30595347	30595846	Phf3|chr1:30595347-30595846	0.173732021881249	.	.
chr1	30873430	30873929	chr1	30649743	30650242	Phf3|chr1:30649743-30650242	0.176246114439923	.	.
chr1	30949080	30949579	chr1	30595347	30595846	Ptp4a1|chr1:30595347-30595846	0.164127400131908	.	.
chr1	30949582	30950081	chr1	30503190	30503689	Ptp4a1|chr1:30503190-30503689	0.140275332077531	.	.
chr1	30949582	30950081	chr1	30594623	30595122	Ptp4a1|chr1:30594623-30595122	0.16984106760973	.	.
chr1	30949582	30950081	chr1	30595347	30595846	Ptp4a1|chr1:30595347-30595846	0.107726294805085	.	.
chr1	30949582	30950081	chr1	30632686	30633185	Ptp4a1|chr1:30632686-30633185	0.154547878025147	.	.
chr1	30949582	30950081	chr1	30716282	30716781	Ptp4a1|chr1:30716282-30716781	0.194096605963943	.	.
chr1	30950354	30950853	chr1	30537143	30537642	Ptp4a1|chr1:30537143-30537642	0.18231009829046	.	.
chr1	30950354	30950853	chr1	30740784	30741283	Ptp4a1|chr1:30740784-30741283	0.185188159579036	.	.
chr1	30950354	30950853	chr1	30776088	30776587	Ptp4a1|chr1:30776088-30776587	0.155195936177325	.	.
chr1	30950354	30950853	chr1	30825540	30826039	Ptp4a1|chr1:30825540-30826039	0.133773157244793	.	.
chr1	30950354	30950853	chr1	30846371	30846870	Ptp4a1|chr1:30846371-30846870	0.108059098493411	.	.
chr1	31176050	31176549	chr1	31021281	31021780	Lgsn|chr1:31021281-31021780	0.226249744443617	.	.
chr1	31176050	31176549	chr1	31083206	31083705	Lgsn|chr1:31083206-31083705	0.236191242785219	.	.
chr1	31176050	31176549	chr1	31093898	31094397	Lgsn|chr1:31093898-31094397	0.256330952167173	.	.
chr1	31176050	31176549	chr1	31153918	31154417	Lgsn|chr1:31153918-31154417	0.118420068862358	.	.
chr1	32172459	32172958	chr1	31786376	31786875	Khdrbs2|chr1:31786376-31786875	0.223248109193127	.	.
chr1	32172459	32172958	chr1	31808000	31808499	Khdrbs2|chr1:31808000-31808499	0.275517352860259	.	.
chr1	32172459	32172958	chr1	32092927	32093426	Khdrbs2|chr1:32092927-32093426	0.179974703001735	.	.
chr1	32172459	32172958	chr1	32093437	32093936	Khdrbs2|chr1:32093437-32093936	0.221501570225036	.	.
chr1	32172459	32172958	chr1	32224627	32225126	Khdrbs2|chr1:32224627-32225126	0.168482762319868	.	.
chr1	33214722	33215221	chr1	32870200	32870699	Gm37591|chr1:32870200-32870699	0.257479632461437	.	.
chr1	33214722	33215221	chr1	32887404	32887903	Gm37591|chr1:32887404-32887903	0.202742510470185	.	.
chr1	33214722	33215221	chr1	33024057	33024556	Gm37591|chr1:33024057-33024556	0.106947445062307	.	.
chr1	33214722	33215221	chr1	33241544	33242043	Gm37591|chr1:33241544-33242043	0.16830979262401	.	.
chr1	34801460	34801959	chr1	34752832	34753331	Arhgef4|chr1:34752832-34753331	0.13895393800968	.	.
chr1	34801460	34801959	chr1	34766830	34767329	Arhgef4|chr1:34766830-34767329	0.168372879010435	.	.
chr1	34801460	34801959	chr1	34793414	34793913	Arhgef4|chr1:34793414-34793913	0.157377803800227	.	.
chr1	34801460	34801959	chr1	34891506	34892005	Arhgef4|chr1:34891506-34892005	0.165649542651533	.	.
chr1	34801460	34801959	chr1	34987859	34988358	Arhgef4|chr1:34987859-34988358	0.146330151857041	.	.
chr1	34802224	34802723	chr1	34766830	34767329	Arhgef4|chr1:34766830-34767329	0.266216483716445	.	.
chr1	34802224	34802723	chr1	34793414	34793913	Arhgef4|chr1:34793414-34793913	0.127577049110671	.	.
chr1	34802224	34802723	chr1	34817939	34818438	Arhgef4|chr1:34817939-34818438	0.169701304640304	.	.
chr1	34802224	34802723	chr1	34867150	34867649	Arhgef4|chr1:34867150-34867649	0.105656166941285	.	.
chr1	34802224	34802723	chr1	34891506	34892005	Arhgef4|chr1:34891506-34892005	0.195174593607165	.	.
chr1	34802224	34802723	chr1	34982952	34983451	Arhgef4|chr1:34982952-34983451	0.220881888048491	.	.
chr1	34802224	34802723	chr1	35219112	35219611	Arhgef4|chr1:35219112-35219611	0.249898883900475	.	.
chr1	34802224	34802723	chr1	35231105	35231604	Arhgef4|chr1:35231105-35231604	0.376367747799837	.	.
chr1	34842804	34843303	chr1	34766830	34767329	Fam168b|chr1:34766830-34767329	0.201695495135084	.	.
chr1	34842804	34843303	chr1	34793414	34793913	Fam168b|chr1:34793414-34793913	0.176412670467427	.	.
chr1	34842804	34843303	chr1	34891506	34892005	Fam168b|chr1:34891506-34892005	0.155310300393608	.	.
chr1	34842804	34843303	chr1	35231105	35231604	Fam168b|chr1:35231105-35231604	0.121164337730154	.	.
chr1	34849768	34850267	chr1	34793414	34793913	Plekhb2|chr1:34793414-34793913	0.240710159740054	.	.
chr1	34849768	34850267	chr1	34793992	34794491	Plekhb2|chr1:34793992-34794491	0.147574586836554	.	.
chr1	34849768	34850267	chr1	35003146	35003645	Plekhb2|chr1:35003146-35003645	0.169303690190436	.	.
chr1	40790447	40790946	chr1	40954935	40955434	Mfsd9|chr1:40954935-40955434	0.287534497461869	.	.
chr1	44102213	44102712	chr1	44035282	44035781	Tex30|chr1:44035282-44035781	0.188247859116023	.	.
chr1	44118638	44119137	chr1	44041766	44042265	Bivm|chr1:44041766-44042265	0.120372817968568	.	.
chr1	44118638	44119137	chr1	44041766	44042265	Poglut2|chr1:44041766-44042265	0.120372817968568	.	.
chr1	44119663	44120162	chr1	44035282	44035781	Bivm|chr1:44035282-44035781	0.140848286749476	.	.
chr1	44147693	44148192	chr1	44041766	44042265	Ercc5|chr1:44041766-44042265	0.165039006857856	.	.
chr1	44218903	44219402	chr1	44174622	44175121	Mettl21e|chr1:44174622-44175121	0.25954164560741	.	.
chr1	44218903	44219402	chr1	44334165	44334664	Mettl21e|chr1:44334165-44334664	0.15341430910923	.	.
chr1	44218903	44219402	chr1	44387700	44388199	Mettl21e|chr1:44387700-44388199	0.105673190066261	.	.
chr1	44551396	44551895	chr1	44553188	44553687	Gulp1|chr1:44553188-44553687	0.11373609818461	.	.
chr1	44551396	44551895	chr1	44566988	44567487	Gulp1|chr1:44566988-44567487	0.45868615579371	.	.
chr1	44551396	44551895	chr1	44613600	44614099	Gulp1|chr1:44613600-44614099	0.239803880399251	.	.
chr1	44551396	44551895	chr1	44613600	44614099	Gulp1|chr1:44613600-44614099	0.239803880399252	.	.
chr1	44551396	44551895	chr1	44678894	44679393	Gulp1|chr1:44678894-44679393	0.313002139821648	.	.
chr1	45795197	45795696	chr1	45723342	45723841	Wdr75|chr1:45723342-45723841	0.152151136632052	.	.
chr1	45795197	45795696	chr1	45816821	45817320	Wdr75|chr1:45816821-45817320	0.158990580589361	.	.
chr1	45795197	45795696	chr1	46067115	46067614	Wdr75|chr1:46067115-46067614	0.2099759096285	.	.
chr1	45889106	45889605	chr1	45723342	45723841	Gm5269|chr1:45723342-45723841	0.270376546099728	.	.
chr1	45889106	45889605	chr1	45780721	45781220	Gm5269|chr1:45780721-45781220	0.130195952318771	.	.
chr1	45889106	45889605	chr1	45837607	45838106	Gm5269|chr1:45837607-45838106	0.180208553528836	.	.
chr1	45889106	45889605	chr1	46022239	46022738	Gm5269|chr1:46022239-46022738	0.103189083132448	.	.
chr1	45889106	45889605	chr1	46067115	46067614	Gm5269|chr1:46067115-46067614	0.157403782162652	.	.
chr1	46065930	46066429	chr1	46067115	46067614	Dnah7b|chr1:46067115-46067614	0.120657033352998	.	.
chr1	46066566	46067065	chr1	45780721	45781220	Dnah7b|chr1:45780721-45781220	0.171947136686279	.	.
chr1	46066566	46067065	chr1	45837607	45838106	Dnah7b|chr1:45837607-45838106	0.236348770369327	.	.
chr1	46066566	46067065	chr1	46067115	46067614	Dnah7b|chr1:46067115-46067614	0.534934634044063	.	.
chr1	46425176	46425675	chr1	46022239	46022738	Dnah7c|chr1:46022239-46022738	0.158885087490254	.	.
chr1	46425176	46425675	chr1	46067115	46067614	Dnah7c|chr1:46067115-46067614	0.144712993985222	.	.
chr1	52816845	52817344	chr1	52971822	52972321	Inpp1|chr1:52971822-52972321	0.145970906277934	.	.
chr1	52816845	52817344	chr1	53015814	53016313	Inpp1|chr1:53015814-53016313	0.139467690435591	.	.
chr1	52816845	52817344	chr1	53051371	53051870	Inpp1|chr1:53051371-53051870	0.178241487875188	.	.
chr1	52817513	52818012	chr1	52971822	52972321	Inpp1|chr1:52971822-52972321	0.166895362325039	.	.
chr1	53187147	53187646	chr1	52794379	52794878	1700019A02Rik|chr1:52794379-52794878	0.25300764728715	.	.
chr1	53187147	53187646	chr1	52949384	52949883	1700019A02Rik|chr1:52949384-52949883	0.407638663106217	.	.
chr1	53187147	53187646	chr1	52953081	52953580	1700019A02Rik|chr1:52953081-52953580	0.129326893798151	.	.
chr1	53187147	53187646	chr1	52971822	52972321	1700019A02Rik|chr1:52971822-52972321	0.123399044037017	.	.
chr1	53187147	53187646	chr1	52986655	52987154	1700019A02Rik|chr1:52986655-52987154	0.120079613672263	.	.
chr1	53187147	53187646	chr1	53022900	53023399	1700019A02Rik|chr1:53022900-53023399	0.236494494067677	.	.
chr1	53187147	53187646	chr1	53384017	53384516	1700019A02Rik|chr1:53384017-53384516	0.298168696093845	.	.
chr1	53187147	53187646	chr1	53466685	53467184	1700019A02Rik|chr1:53466685-53467184	0.191996667994052	.	.
chr1	53195021	53195520	chr1	52755816	52756315	Gm28777|chr1:52755816-52756315	0.507173362783518	.	.
chr1	53195021	53195520	chr1	53059078	53059577	Gm28777|chr1:53059078-53059577	0.199931440795684	.	.
chr1	53195021	53195520	chr1	53218106	53218605	Gm28777|chr1:53218106-53218605	0.443098796673157	.	.
chr1	53195021	53195520	chr1	53384017	53384516	Gm28777|chr1:53384017-53384516	0.318150776429396	.	.
chr1	53195021	53195520	chr1	53426037	53426536	Gm28777|chr1:53426037-53426536	0.392263239804326	.	.
chr1	53195021	53195520	chr1	53466685	53467184	Gm28777|chr1:53466685-53467184	0.559572161834043	.	.
chr1	53296806	53297305	chr1	53218106	53218605	Ormdl1|chr1:53218106-53218605	0.103734225725737	.	.
chr1	53296806	53297305	chr1	53218106	53218605	Pms1|chr1:53218106-53218605	0.103734225725737	.	.
chr1	53296806	53297305	chr1	53445151	53445650	Ormdl1|chr1:53445151-53445650	0.189866963219793	.	.
chr1	53296806	53297305	chr1	53445151	53445650	Pms1|chr1:53445151-53445650	0.189866963219793	.	.
chr1	53297308	53297807	chr1	53218106	53218605	Ormdl1|chr1:53218106-53218605	0.173167035004408	.	.
chr1	53297308	53297807	chr1	53218106	53218605	Pms1|chr1:53218106-53218605	0.173167035004408	.	.
chr1	53313399	53313898	chr1	53059078	53059577	Osgepl1|chr1:53059078-53059577	0.219317089358772	.	.
chr1	53313399	53313898	chr1	53272612	53273111	Osgepl1|chr1:53272612-53273111	0.145257464375294	.	.
chr1	53706596	53707095	chr1	53426037	53426536	Dnah7a|chr1:53426037-53426536	0.105201987617304	.	.
chr1	53707111	53707610	chr1	53558936	53559435	Dnah7a|chr1:53558936-53559435	0.129070557364449	.	.
chr1	53707111	53707610	chr1	53733927	53734426	Dnah7a|chr1:53733927-53734426	0.10760982539727	.	.
chr1	54194329	54194828	chr1	54126753	54127252	Hecw2|chr1:54126753-54127252	0.212071198403083	.	.
chr1	54194329	54194828	chr1	54135696	54136195	Hecw2|chr1:54135696-54136195	0.105247286180204	.	.
chr1	54194329	54194828	chr1	54193770	54194269	Hecw2|chr1:54193770-54194269	0.254401883335574	.	.
chr1	54194329	54194828	chr1	54381234	54381733	Hecw2|chr1:54381234-54381733	0.188585967515824	.	.
chr1	54194947	54195446	chr1	54003210	54003709	Hecw2|chr1:54003210-54003709	0.183348919489917	.	.
chr1	54194947	54195446	chr1	54065359	54065858	Hecw2|chr1:54065359-54065858	0.228125698436138	.	.
chr1	54194947	54195446	chr1	54065961	54066460	Hecw2|chr1:54065961-54066460	0.116628016790442	.	.
chr1	54194947	54195446	chr1	54193770	54194269	Hecw2|chr1:54193770-54194269	0.148558574671578	.	.
chr1	54194947	54195446	chr1	54384146	54384645	Hecw2|chr1:54384146-54384645	0.121174851171241	.	.
chr1	54194947	54195446	chr1	54464974	54465473	Hecw2|chr1:54464974-54465473	0.129622693305868	.	.
chr1	54438767	54439266	chr1	54065359	54065858	Gtf3c3|chr1:54065359-54065858	0.116946611299113	.	.
chr1	54438767	54439266	chr1	54078615	54079114	Gtf3c3|chr1:54078615-54079114	0.193707651160457	.	.
chr1	54438767	54439266	chr1	54534145	54534644	Gtf3c3|chr1:54534145-54534644	0.215463208326475	.	.
chr1	54438767	54439266	chr1	54665931	54666430	Gtf3c3|chr1:54665931-54666430	0.154107252558946	.	.
chr1	54557443	54557942	chr1	54306390	54306889	Pgap1|chr1:54306390-54306889	0.157787140077981	.	.
chr1	55026688	55027187	chr1	55450633	55451132	Sf3b1|chr1:55450633-55451132	0.186439196325232	.	.
chr1	55052491	55052990	chr1	55305507	55306006	Coq10b|chr1:55305507-55306006	0.130934095874799	.	.
chr1	55052491	55052990	chr1	55450633	55451132	Coq10b|chr1:55450633-55451132	0.17804044904084	.	.
chr1	55053010	55053509	chr1	55198637	55199136	Coq10b|chr1:55198637-55199136	0.125595859849973	.	.
chr1	55053010	55053509	chr1	55412387	55412886	Coq10b|chr1:55412387-55412886	0.169315293569841	.	.
chr1	55087908	55088407	chr1	55305507	55306006	Hspd1|chr1:55305507-55306006	0.177616085724058	.	.
chr1	55087908	55088407	chr1	55305507	55306006	Hspe1|chr1:55305507-55306006	0.177616085724058	.	.
chr1	55087908	55088407	chr1	55412387	55412886	Hspd1|chr1:55412387-55412886	0.200477102814657	.	.
chr1	55087908	55088407	chr1	55412387	55412886	Hspe1|chr1:55412387-55412886	0.200477102814657	.	.
chr1	55131471	55131970	chr1	55161048	55161547	Mob4|chr1:55161048-55161547	0.255828305576765	.	.
chr1	55236881	55237380	chr1	55202211	55202710	Mars2|chr1:55202211-55202710	0.217916365693357	.	.
chr1	55237741	55238240	chr1	55412387	55412886	Mars2|chr1:55412387-55412886	0.159118625863003	.	.
chr1	55363229	55363728	chr1	55437975	55438474	Boll|chr1:55437975-55438474	0.10733760292418	.	.
chr1	55405572	55406071	chr1	55305507	55306006	Plcl1|chr1:55305507-55306006	0.106710423473478	.	.
chr1	55405572	55406071	chr1	55412387	55412886	Plcl1|chr1:55412387-55412886	0.203594504168672	.	.
chr1	55405572	55406071	chr1	55450633	55451132	Plcl1|chr1:55450633-55451132	0.246371608995565	.	.
chr1	55406395	55406894	chr1	55412387	55412886	Plcl1|chr1:55412387-55412886	0.154288292668729	.	.
chr1	55406395	55406894	chr1	55450633	55451132	Plcl1|chr1:55450633-55451132	0.151778731351242	.	.
chr1	57377374	57377873	chr1	57205521	57206020	1700066M21Rik|chr1:57205521-57206020	0.102766225163712	.	.
chr1	57377374	57377873	chr1	57205521	57206020	4930558J18Rik|chr1:57205521-57206020	0.102766225163712	.	.
chr1	57377988	57378487	chr1	57489133	57489632	1700066M21Rik|chr1:57489133-57489632	0.23323356851007	.	.
chr1	57377988	57378487	chr1	57489133	57489632	4930558J18Rik|chr1:57489133-57489632	0.23323356851007	.	.
chr1	57406257	57406756	chr1	57205521	57206020	Maip1|chr1:57205521-57206020	0.122409612582851	.	.
chr1	57406257	57406756	chr1	57205521	57206020	Tyw5|chr1:57205521-57206020	0.122409612582851	.	.
chr1	58392818	58393317	chr1	58259901	58260400	Bzw1|chr1:58259901-58260400	0.10678353582454	.	.
chr1	58392818	58393317	chr1	58271090	58271589	Bzw1|chr1:58271090-58271589	0.138975280477264	.	.
chr1	58392818	58393317	chr1	58359437	58359936	Bzw1|chr1:58359437-58359936	0.138538651777354	.	.
chr1	58392818	58393317	chr1	58603665	58604164	Bzw1|chr1:58603665-58604164	0.165391504359119	.	.
chr1	58423825	58424324	chr1	58341563	58342062	Clk1|chr1:58341563-58342062	0.170023550134917	.	.
chr1	58423825	58424324	chr1	58621956	58622455	Clk1|chr1:58621956-58622455	0.113868512919926	.	.
chr1	58423825	58424324	chr1	58652543	58653042	Clk1|chr1:58652543-58653042	0.195556522738282	.	.
chr1	58445384	58445883	chr1	58359437	58359936	Nif3l1|chr1:58359437-58359936	0.169533082011133	.	.
chr1	58445384	58445883	chr1	58359437	58359936	Ppil3|chr1:58359437-58359936	0.169533082011133	.	.
chr1	58504734	58505233	chr1	58341563	58342062	Gm15834|chr1:58341563-58342062	0.124621871542155	.	.
chr1	58504734	58505233	chr1	58341563	58342062	Orc2|chr1:58341563-58342062	0.124621871542155	.	.
chr1	58504734	58505233	chr1	58456933	58457432	Gm15834|chr1:58456933-58457432	0.18983096654462	.	.
chr1	58504734	58505233	chr1	58456933	58457432	Orc2|chr1:58456933-58457432	0.18983096654462	.	.
chr1	58504734	58505233	chr1	58697550	58698049	Gm15834|chr1:58697550-58698049	0.120956947721842	.	.
chr1	58504734	58505233	chr1	58697550	58698049	Orc2|chr1:58697550-58698049	0.120956947721842	.	.
chr1	58504734	58505233	chr1	58901336	58901835	Gm15834|chr1:58901336-58901835	0.229825017368638	.	.
chr1	58504734	58505233	chr1	58901336	58901835	Orc2|chr1:58901336-58901835	0.229825017368638	.	.
chr1	58586034	58586533	chr1	58359437	58359936	Fam126b|chr1:58359437-58359936	0.111361606443548	.	.
chr1	58586034	58586533	chr1	58359437	58359936	Ndufb3|chr1:58359437-58359936	0.111361606443548	.	.
chr1	58586034	58586533	chr1	58410415	58410914	Fam126b|chr1:58410415-58410914	0.102612935509607	.	.
chr1	58586034	58586533	chr1	58410415	58410914	Ndufb3|chr1:58410415-58410914	0.102612935509607	.	.
chr1	58586034	58586533	chr1	58456933	58457432	Fam126b|chr1:58456933-58457432	0.159466335361667	.	.
chr1	58586034	58586533	chr1	58456933	58457432	Fam126b|chr1:58456933-58457432	0.159466335361668	.	.
chr1	58586034	58586533	chr1	58456933	58457432	Ndufb3|chr1:58456933-58457432	0.159466335361667	.	.
chr1	58586034	58586533	chr1	58456933	58457432	Ndufb3|chr1:58456933-58457432	0.159466335361668	.	.
chr1	58586034	58586533	chr1	58483896	58484395	Fam126b|chr1:58483896-58484395	0.181849351490686	.	.
chr1	58586034	58586533	chr1	58483896	58484395	Ndufb3|chr1:58483896-58484395	0.181849351490686	.	.
chr1	58586034	58586533	chr1	58603665	58604164	Fam126b|chr1:58603665-58604164	0.105692186313916	.	.
chr1	58586034	58586533	chr1	58603665	58604164	Ndufb3|chr1:58603665-58604164	0.105692186313916	.	.
chr1	58586034	58586533	chr1	58968958	58969457	Fam126b|chr1:58968958-58969457	0.11043029619714	.	.
chr1	58586034	58586533	chr1	58968958	58969457	Ndufb3|chr1:58968958-58969457	0.11043029619714	.	.
chr1	58586552	58587051	chr1	58359437	58359936	Fam126b|chr1:58359437-58359936	0.13533473403755	.	.
chr1	58586552	58587051	chr1	58359437	58359936	Ndufb3|chr1:58359437-58359936	0.13533473403755	.	.
chr1	58710970	58711469	chr1	58483896	58484395	Cflar|chr1:58483896-58484395	0.178536239688161	.	.
chr1	58710970	58711469	chr1	58901336	58901835	Cflar|chr1:58901336-58901835	0.126911447935501	.	.
chr1	58972763	58973262	chr1	58901336	58901835	Stradb|chr1:58901336-58901835	0.171003544399936	.	.
chr1	58972763	58973262	chr1	58901336	58901835	Trak2|chr1:58901336-58901835	0.171003544399936	.	.
chr1	58972763	58973262	chr1	59215916	59216415	Stradb|chr1:59215916-59216415	0.142218028362812	.	.
chr1	58972763	58973262	chr1	59215916	59216415	Trak2|chr1:59215916-59216415	0.142218028362812	.	.
chr1	58973284	58973783	chr1	58901336	58901835	Stradb|chr1:58901336-58901835	0.156247134167663	.	.
chr1	58973284	58973783	chr1	58901336	58901835	Trak2|chr1:58901336-58901835	0.156247134167663	.	.
chr1	58973284	58973783	chr1	59247600	59248099	Stradb|chr1:59247600-59248099	0.138219566871039	.	.
chr1	58973284	58973783	chr1	59247600	59248099	Trak2|chr1:59247600-59248099	0.138219566871039	.	.
chr1	58973886	58974385	chr1	59037638	59038137	Stradb|chr1:59037638-59038137	0.139261216955723	.	.
chr1	58973886	58974385	chr1	59037638	59038137	Stradb|chr1:59037638-59038137	0.139261216955724	.	.
chr1	58973886	58974385	chr1	59037638	59038137	Trak2|chr1:59037638-59038137	0.139261216955723	.	.
chr1	58973886	58974385	chr1	59037638	59038137	Trak2|chr1:59037638-59038137	0.139261216955724	.	.
chr1	59120147	59120646	chr1	58907206	58907705	G730003C15Rik|chr1:58907206-58907705	0.229635159686519	.	.
chr1	59120147	59120646	chr1	58907206	58907705	Tmem237|chr1:58907206-58907705	0.229635159686519	.	.
chr1	59120147	59120646	chr1	58951209	58951708	G730003C15Rik|chr1:58951209-58951708	0.18189284635219	.	.
chr1	59120147	59120646	chr1	58951209	58951708	Tmem237|chr1:58951209-58951708	0.18189284635219	.	.
chr1	59120147	59120646	chr1	58968958	58969457	G730003C15Rik|chr1:58968958-58969457	0.138697523399041	.	.
chr1	59120147	59120646	chr1	58968958	58969457	Tmem237|chr1:58968958-58969457	0.138697523399041	.	.
chr1	59120147	59120646	chr1	59037638	59038137	G730003C15Rik|chr1:59037638-59038137	0.160362666554256	.	.
chr1	59120147	59120646	chr1	59037638	59038137	Tmem237|chr1:59037638-59038137	0.160362666554256	.	.
chr1	59120147	59120646	chr1	59082206	59082705	G730003C15Rik|chr1:59082206-59082705	0.241804920672706	.	.
chr1	59120147	59120646	chr1	59082206	59082705	Tmem237|chr1:59082206-59082705	0.241804920672706	.	.
chr1	59120147	59120646	chr1	59106720	59107219	G730003C15Rik|chr1:59106720-59107219	0.18240123119137	.	.
chr1	59120147	59120646	chr1	59106720	59107219	Tmem237|chr1:59106720-59107219	0.18240123119137	.	.
chr1	59120147	59120646	chr1	59127085	59127584	G730003C15Rik|chr1:59127085-59127584	0.220322310794991	.	.
chr1	59120147	59120646	chr1	59127085	59127584	Tmem237|chr1:59127085-59127584	0.220322310794991	.	.
chr1	59162341	59162840	chr1	59037638	59038137	Mpp4|chr1:59037638-59038137	0.180350360918852	.	.
chr1	59162341	59162840	chr1	59106720	59107219	Mpp4|chr1:59106720-59107219	0.160249070841372	.	.
chr1	59162341	59162840	chr1	59127085	59127584	Mpp4|chr1:59127085-59127584	0.110973881192963	.	.
chr1	59162883	59163382	chr1	59037638	59038137	Mpp4|chr1:59037638-59038137	0.427372267083737	.	.
chr1	59162883	59163382	chr1	59106720	59107219	Mpp4|chr1:59106720-59107219	0.322952909756489	.	.
chr1	59162883	59163382	chr1	59215359	59215858	Mpp4|chr1:59215359-59215858	0.233945488248252	.	.
chr1	59162883	59163382	chr1	59215916	59216415	Mpp4|chr1:59215916-59216415	0.270781566294285	.	.
chr1	59237006	59237505	chr1	58770010	58770509	Als2|chr1:58770010-58770509	0.253535080416355	.	.
chr1	59237006	59237505	chr1	58901336	58901835	Als2|chr1:58901336-58901835	0.160182895798654	.	.
chr1	59762644	59763143	chr1	60012342	60012841	Bmpr2|chr1:60012342-60012841	0.103772606972642	.	.
chr1	59763159	59763658	chr1	59899192	59899691	Bmpr2|chr1:59899192-59899691	0.109598868332008	.	.
chr1	59763159	59763658	chr1	59913763	59914262	Bmpr2|chr1:59913763-59914262	0.105518357806895	.	.
chr1	59763159	59763658	chr1	59965547	59966046	Bmpr2|chr1:59965547-59966046	0.181021676685686	.	.
chr1	59763159	59763658	chr1	60012342	60012841	Bmpr2|chr1:60012342-60012841	0.123537557874437	.	.
chr1	59763681	59764180	chr1	59913763	59914262	Bmpr2|chr1:59913763-59914262	0.216485465357001	.	.
chr1	59912662	59913161	chr1	59913763	59914262	Fam117b|chr1:59913763-59914262	0.106184601292109	.	.
chr1	59913211	59913710	chr1	59913763	59914262	Fam117b|chr1:59913763-59914262	0.243955217246304	.	.
chr1	59913211	59913710	chr1	59965547	59966046	Fam117b|chr1:59965547-59966046	0.163574599604416	.	.
chr1	59913211	59913710	chr1	60137270	60137769	Fam117b|chr1:60137270-60137769	0.11941766453395	.	.
chr1	60042424	60042923	chr1	59883669	59884168	Ica1l|chr1:59883669-59884168	0.107569155064306	.	.
chr1	60042424	60042923	chr1	59973390	59973889	Ica1l|chr1:59973390-59973889	0.145397115335766	.	.
chr1	60042424	60042923	chr1	60426389	60426888	Ica1l|chr1:60426389-60426888	0.107709676895503	.	.
chr1	60042935	60043434	chr1	59833669	59834168	Ica1l|chr1:59833669-59834168	0.114920545781924	.	.
chr1	60042935	60043434	chr1	60426389	60426888	Ica1l|chr1:60426389-60426888	0.26692243609658	.	.
chr1	60042935	60043434	chr1	60489858	60490357	Ica1l|chr1:60489858-60490357	0.152167958654199	.	.
chr1	60097393	60097892	chr1	59795299	59795798	Carf|chr1:59795299-59795798	0.133845417925179	.	.
chr1	60097393	60097892	chr1	59833669	59834168	Carf|chr1:59833669-59834168	0.135437976011014	.	.
chr1	60097393	60097892	chr1	59968747	59969246	Carf|chr1:59968747-59969246	0.173235917525218	.	.
chr1	60097980	60098479	chr1	59883669	59884168	Carf|chr1:59883669-59884168	0.117756148134916	.	.
chr1	60097980	60098479	chr1	59883669	59884168	Wdr12|chr1:59883669-59884168	0.117756148134916	.	.
chr1	60098487	60098986	chr1	59883669	59884168	Carf|chr1:59883669-59884168	0.103675521334631	.	.
chr1	60098487	60098986	chr1	59883669	59884168	Wdr12|chr1:59883669-59884168	0.103675521334631	.	.
chr1	60180257	60180756	chr1	59913763	59914262	Nbeal1|chr1:59913763-59914262	0.138497131638707	.	.
chr1	60180257	60180756	chr1	60460635	60461134	Nbeal1|chr1:60460635-60461134	0.155520454207104	.	.
chr1	60343314	60343813	chr1	60228487	60228986	Cyp20a1|chr1:60228487-60228986	0.117738424393627	.	.
chr1	60343314	60343813	chr1	60460635	60461134	Cyp20a1|chr1:60460635-60461134	0.129115813326248	.	.
chr1	60409462	60409961	chr1	60227957	60228456	Abi2|chr1:60227957-60228456	0.132736979613931	.	.
chr1	60409462	60409961	chr1	60228487	60228986	Abi2|chr1:60228487-60228986	0.146252388421683	.	.
chr1	65122893	65123392	chr1	65111968	65112467	D630023F18Rik|chr1:65111968-65112467	0.166098702914753	.	.
chr1	65122893	65123392	chr1	65118003	65118502	D630023F18Rik|chr1:65118003-65118502	0.260897669047023	.	.
chr1	65122893	65123392	chr1	65129584	65130083	D630023F18Rik|chr1:65129584-65130083	0.2736949142775	.	.
chr1	65122893	65123392	chr1	65178123	65178622	D630023F18Rik|chr1:65178123-65178622	0.169564510733485	.	.
chr1	65122893	65123392	chr1	65179041	65179540	D630023F18Rik|chr1:65179041-65179540	0.258015001702192	.	.
chr1	65122893	65123392	chr1	65258854	65259353	D630023F18Rik|chr1:65258854-65259353	0.321134304837586	.	.
chr1	65186396	65186895	chr1	65118003	65118502	Idh1|chr1:65118003-65118502	0.106724183082081	.	.
chr1	65186396	65186895	chr1	65118003	65118502	Pikfyve|chr1:65118003-65118502	0.106724183082081	.	.
chr1	65186396	65186895	chr1	65165752	65166251	Idh1|chr1:65165752-65166251	0.171011424749678	.	.
chr1	65186396	65186895	chr1	65165752	65166251	Pikfyve|chr1:65165752-65166251	0.171011424749678	.	.
chr1	65186396	65186895	chr1	65179041	65179540	Idh1|chr1:65179041-65179540	0.142817376827931	.	.
chr1	65186396	65186895	chr1	65179041	65179540	Pikfyve|chr1:65179041-65179540	0.142817376827931	.	.
chr1	65282716	65283215	chr1	65178123	65178622	Pth2r|chr1:65178123-65178622	0.198168288819393	.	.
chr1	65282716	65283215	chr1	65179041	65179540	Pth2r|chr1:65179041-65179540	0.114045930566443	.	.
chr1	65282716	65283215	chr1	65258854	65259353	Pth2r|chr1:65258854-65259353	0.102972539790521	.	.
chr1	65282716	65283215	chr1	65687075	65687574	Pth2r|chr1:65687075-65687574	0.150862491932599	.	.
chr1	65925476	65925975	chr1	65544106	65544605	Crygf|chr1:65544106-65544605	0.437462693385481	.	.
chr1	65925476	65925975	chr1	65564982	65565481	Crygf|chr1:65564982-65565481	0.266868243621391	.	.
chr1	65925476	65925975	chr1	65952276	65952775	Crygf|chr1:65952276-65952775	0.250955180076868	.	.
chr1	65925476	65925975	chr1	66003779	66004278	Crygf|chr1:66003779-66004278	0.188772168240662	.	.
chr1	65925476	65925975	chr1	66004304	66004803	Crygf|chr1:66004304-66004803	0.273803313693274	.	.
chr1	65925476	65925975	chr1	66044553	66045052	Crygf|chr1:66044553-66045052	0.197210585075531	.	.
chr1	65925476	65925975	chr1	66129054	66129553	Crygf|chr1:66129054-66129553	0.160135618770558	.	.
chr1	65925476	65925975	chr1	66176631	66177130	Crygf|chr1:66176631-66177130	0.165496676595075	.	.
chr1	65925476	65925975	chr1	66199213	66199712	Crygf|chr1:66199213-66199712	0.261773068485361	.	.
chr1	65925476	65925975	chr1	66223267	66223766	Crygf|chr1:66223267-66223766	0.248531631374531	.	.
chr1	65925476	65925975	chr1	66223267	66223766	Crygf|chr1:66223267-66223766	0.248531631374532	.	.
chr1	66174880	66175379	chr1	66099767	66100266	Map2|chr1:66099767-66100266	0.106640292990109	.	.
chr1	66174880	66175379	chr1	66121379	66121878	Map2|chr1:66121379-66121878	0.287573718171123	.	.
chr1	66174880	66175379	chr1	66129054	66129553	Map2|chr1:66129054-66129553	0.115637339870267	.	.
chr1	66174880	66175379	chr1	66148756	66149255	Map2|chr1:66148756-66149255	0.376540081739832	.	.
chr1	66174880	66175379	chr1	66155488	66155987	Map2|chr1:66155488-66155987	0.148372992159886	.	.
chr1	66174880	66175379	chr1	66177771	66178270	Map2|chr1:66177771-66178270	0.240838079280211	.	.
chr1	66174880	66175379	chr1	66187006	66187505	Map2|chr1:66187006-66187505	0.412806516910954	.	.
chr1	66174880	66175379	chr1	66204968	66205467	Map2|chr1:66204968-66205467	0.178485589426332	.	.
chr1	66174880	66175379	chr1	66205476	66205975	Map2|chr1:66205476-66205975	0.351001775727439	.	.
chr1	68024722	68025221	chr1	67794954	67795453	Gm15671|chr1:67794954-67795453	0.107447665412352	.	.
chr1	68024722	68025221	chr1	67893556	67894055	Gm15671|chr1:67893556-67894055	0.185760824011126	.	.
chr1	68024722	68025221	chr1	68046376	68046875	Gm15671|chr1:68046376-68046875	0.210883319205365	.	.
chr1	68024722	68025221	chr1	68178657	68179156	Gm15671|chr1:68178657-68179156	0.110180135280309	.	.
chr1	69687151	69687650	chr1	69251496	69251995	Ikzf2|chr1:69251496-69251995	0.193196095322677	.	.
chr1	69687982	69688481	chr1	69251496	69251995	Ikzf2|chr1:69251496-69251995	0.129789250910085	.	.
chr1	69687982	69688481	chr1	69357409	69357908	Ikzf2|chr1:69357409-69357908	0.158762079687288	.	.
chr1	69826647	69827146	chr1	69729310	69729809	Spag16|chr1:69729310-69729809	0.13014074535956	.	.
chr1	69826647	69827146	chr1	70012899	70013398	Spag16|chr1:70012899-70013398	0.138121592554798	.	.
chr1	74505730	74506229	chr1	74816731	74817230	Cnot9|chr1:74816731-74817230	0.124334088267099	.	.
chr1	74505730	74506229	chr1	74824729	74825228	Cnot9|chr1:74824729-74825228	0.141201666036618	.	.
chr1	74505730	74506229	chr1	74858307	74858806	Cnot9|chr1:74858307-74858806	0.199192287620115	.	.
chr1	74505730	74506229	chr1	74964428	74964927	Cnot9|chr1:74964428-74964927	0.151697977966549	.	.
chr1	74506443	74506942	chr1	74802933	74803432	Cnot9|chr1:74802933-74803432	0.118716768051283	.	.
chr1	74506443	74506942	chr1	74806444	74806943	Cnot9|chr1:74806444-74806943	0.115442048178282	.	.
chr1	74506443	74506942	chr1	74806952	74807451	Cnot9|chr1:74806952-74807451	0.186417191056437	.	.
chr1	74506443	74506942	chr1	74808065	74808564	Cnot9|chr1:74808065-74808564	0.119270626123409	.	.
chr1	74506443	74506942	chr1	74816731	74817230	Cnot9|chr1:74816731-74817230	0.134466920795431	.	.
chr1	74541923	74542422	chr1	74824729	74825228	Plcd4|chr1:74824729-74825228	0.110799560243388	.	.
chr1	74541923	74542422	chr1	74872216	74872715	Plcd4|chr1:74872216-74872715	0.180743487801261	.	.
chr1	74541923	74542422	chr1	74872216	74872715	Plcd4|chr1:74872216-74872715	0.180743487801262	.	.
chr1	74542596	74543095	chr1	74802933	74803432	Plcd4|chr1:74802933-74803432	0.21208474112148	.	.
chr1	74542596	74543095	chr1	74808065	74808564	Plcd4|chr1:74808065-74808564	0.189351697100068	.	.
chr1	74542596	74543095	chr1	74816731	74817230	Plcd4|chr1:74816731-74817230	0.13090219686536	.	.
chr1	74542596	74543095	chr1	74852582	74853081	Plcd4|chr1:74852582-74853081	0.163800326257629	.	.
chr1	74542596	74543095	chr1	74882110	74882609	Plcd4|chr1:74882110-74882609	0.108942379792649	.	.
chr1	74542596	74543095	chr1	74964428	74964927	Plcd4|chr1:74964428-74964927	0.125097724328543	.	.
chr1	74587962	74588461	chr1	74772969	74773468	Bcs1l|chr1:74772969-74773468	0.244070853059763	.	.
chr1	74587962	74588461	chr1	74772969	74773468	Zfp142|chr1:74772969-74773468	0.244070853059763	.	.
chr1	74587962	74588461	chr1	74858307	74858806	Bcs1l|chr1:74858307-74858806	0.250190526748246	.	.
chr1	74587962	74588461	chr1	74858307	74858806	Zfp142|chr1:74858307-74858806	0.250190526748246	.	.
chr1	74587962	74588461	chr1	74894978	74895477	Bcs1l|chr1:74894978-74895477	0.197405480930431	.	.
chr1	74587962	74588461	chr1	74894978	74895477	Zfp142|chr1:74894978-74895477	0.197405480930431	.	.
chr1	74661495	74661994	chr1	74808065	74808564	Ttll4|chr1:74808065-74808564	0.264428911730894	.	.
chr1	74850152	74850651	chr1	74772969	74773468	Gm16582|chr1:74772969-74773468	0.175209015458033	.	.
chr1	74850152	74850651	chr1	74824729	74825228	Gm16582|chr1:74824729-74825228	0.14512447784092	.	.
chr1	74850152	74850651	chr1	74858307	74858806	Gm16582|chr1:74858307-74858806	0.136627602644003	.	.
chr1	74850152	74850651	chr1	75234571	75235070	Gm16582|chr1:75234571-75235070	0.212801583826725	.	.
chr1	74854708	74855207	chr1	74794449	74794948	Cdk5r2|chr1:74794449-74794948	0.124320124234182	.	.
chr1	74854708	74855207	chr1	74802933	74803432	Cdk5r2|chr1:74802933-74803432	0.211033350558361	.	.
chr1	74854708	74855207	chr1	74806444	74806943	Cdk5r2|chr1:74806444-74806943	0.29933858671957	.	.
chr1	74854708	74855207	chr1	74806952	74807451	Cdk5r2|chr1:74806952-74807451	0.24166025045818	.	.
chr1	74854708	74855207	chr1	74808065	74808564	Cdk5r2|chr1:74808065-74808564	0.14349885411422	.	.
chr1	74854708	74855207	chr1	74816731	74817230	Cdk5r2|chr1:74816731-74817230	0.149702406368571	.	.
chr1	74854708	74855207	chr1	74841793	74842292	Cdk5r2|chr1:74841793-74842292	0.127771395291228	.	.
chr1	74854708	74855207	chr1	74852582	74853081	Cdk5r2|chr1:74852582-74853081	0.309868105461312	.	.
chr1	74854708	74855207	chr1	74872216	74872715	Cdk5r2|chr1:74872216-74872715	0.135895627933275	.	.
chr1	74854708	74855207	chr1	75016818	75017317	Cdk5r2|chr1:75016818-75017317	0.172853727269341	.	.
chr1	74854708	74855207	chr1	75218312	75218811	Cdk5r2|chr1:75218312-75218811	0.147594611002138	.	.
chr1	74893408	74893907	chr1	74852582	74853081	Cryba2|chr1:74852582-74853081	0.146336898345307	.	.
chr1	74893408	74893907	chr1	74880737	74881236	Cryba2|chr1:74880737-74881236	0.125366649515413	.	.
chr1	74893408	74893907	chr1	74882110	74882609	Cryba2|chr1:74882110-74882609	0.145216027360277	.	.
chr1	74893408	74893907	chr1	75140551	75141050	Cryba2|chr1:75140551-75141050	0.162394901902166	.	.
chr1	74893408	74893907	chr1	75141393	75141892	Cryba2|chr1:75141393-75141892	0.131992246610449	.	.
chr1	74935357	74935856	chr1	74794449	74794948	Cfap65|chr1:74794449-74794948	0.132306997028189	.	.
chr1	74935357	74935856	chr1	75244823	75245322	Cfap65|chr1:75244823-75245322	0.125190960224104	.	.
chr1	75124760	75125259	chr1	74787775	74788274	Nhej1|chr1:74787775-74788274	0.111233951138059	.	.
chr1	75124760	75125259	chr1	74794449	74794948	Nhej1|chr1:74794449-74794948	0.141399746262025	.	.
chr1	75124760	75125259	chr1	74806444	74806943	Nhej1|chr1:74806444-74806943	0.167458906568269	.	.
chr1	75124760	75125259	chr1	74806952	74807451	Nhej1|chr1:74806952-74807451	0.166540544711205	.	.
chr1	75124760	75125259	chr1	74808065	74808564	Nhej1|chr1:74808065-74808564	0.202409890829204	.	.
chr1	75124760	75125259	chr1	74858307	74858806	Nhej1|chr1:74858307-74858806	0.113840030800755	.	.
chr1	75124760	75125259	chr1	75015875	75016374	Nhej1|chr1:75015875-75016374	0.221026670635842	.	.
chr1	75124760	75125259	chr1	75218312	75218811	Nhej1|chr1:75218312-75218811	0.129422741060342	.	.
chr1	75142499	75142998	chr1	74802933	74803432	Cnppd1|chr1:74802933-74803432	0.108052630281639	.	.
chr1	75142499	75142998	chr1	74802933	74803432	Retreg2|chr1:74802933-74803432	0.108052630281639	.	.
chr1	75142499	75142998	chr1	74806444	74806943	Cnppd1|chr1:74806444-74806943	0.132736906127924	.	.
chr1	75142499	75142998	chr1	74806444	74806943	Cnppd1|chr1:74806444-74806943	0.132736906127925	.	.
chr1	75142499	75142998	chr1	74806444	74806943	Retreg2|chr1:74806444-74806943	0.132736906127924	.	.
chr1	75142499	75142998	chr1	74806444	74806943	Retreg2|chr1:74806444-74806943	0.132736906127925	.	.
chr1	75142499	75142998	chr1	74806952	74807451	Cnppd1|chr1:74806952-74807451	0.14712168891554	.	.
chr1	75142499	75142998	chr1	74806952	74807451	Retreg2|chr1:74806952-74807451	0.14712168891554	.	.
chr1	75142499	75142998	chr1	74852582	74853081	Cnppd1|chr1:74852582-74853081	0.114413013824436	.	.
chr1	75142499	75142998	chr1	74852582	74853081	Retreg2|chr1:74852582-74853081	0.114413013824436	.	.
chr1	75168424	75168923	chr1	75001124	75001623	Zfand2b|chr1:75001124-75001623	0.111092349233085	.	.
chr1	75168424	75168923	chr1	75234571	75235070	Zfand2b|chr1:75234571-75235070	0.222870170113607	.	.
chr1	75168424	75168923	chr1	75244823	75245322	Zfand2b|chr1:75244823-75245322	0.229398763595978	.	.
chr1	75169048	75169547	chr1	74858307	74858806	Zfand2b|chr1:74858307-74858806	0.186085975380012	.	.
chr1	75169048	75169547	chr1	74948735	74949234	Zfand2b|chr1:74948735-74949234	0.140916665967894	.	.
chr1	75180079	75180578	chr1	74816731	74817230	Abcb6|chr1:74816731-74817230	0.103984970481522	.	.
chr1	75180079	75180578	chr1	74858307	74858806	Abcb6|chr1:74858307-74858806	0.217951512033639	.	.
chr1	75180079	75180578	chr1	74948735	74949234	Abcb6|chr1:74948735-74949234	0.111091674516967	.	.
chr1	75180079	75180578	chr1	75218312	75218811	Abcb6|chr1:75218312-75218811	0.189528241922756	.	.
chr1	75180079	75180578	chr1	75234571	75235070	Abcb6|chr1:75234571-75235070	0.136786032465284	.	.
chr1	75180079	75180578	chr1	75244823	75245322	Abcb6|chr1:75244823-75245322	0.232940385822245	.	.
chr1	75191753	75192252	chr1	74772969	74773468	Ankzf1|chr1:74772969-74773468	0.106483746358978	.	.
chr1	75191753	75192252	chr1	74772969	74773468	Atg9a|chr1:74772969-74773468	0.106483746358978	.	.
chr1	75191753	75192252	chr1	74787775	74788274	Ankzf1|chr1:74787775-74788274	0.11205083206447	.	.
chr1	75191753	75192252	chr1	74787775	74788274	Atg9a|chr1:74787775-74788274	0.11205083206447	.	.
chr1	75191753	75192252	chr1	74794449	74794948	Ankzf1|chr1:74794449-74794948	0.266444878910906	.	.
chr1	75191753	75192252	chr1	74794449	74794948	Atg9a|chr1:74794449-74794948	0.266444878910906	.	.
chr1	75191753	75192252	chr1	74802933	74803432	Ankzf1|chr1:74802933-74803432	0.14823146632233	.	.
chr1	75191753	75192252	chr1	74802933	74803432	Atg9a|chr1:74802933-74803432	0.14823146632233	.	.
chr1	75191753	75192252	chr1	74808065	74808564	Ankzf1|chr1:74808065-74808564	0.145891290111209	.	.
chr1	75191753	75192252	chr1	74808065	74808564	Atg9a|chr1:74808065-74808564	0.145891290111209	.	.
chr1	75191753	75192252	chr1	74858307	74858806	Ankzf1|chr1:74858307-74858806	0.196030928460481	.	.
chr1	75191753	75192252	chr1	74858307	74858806	Atg9a|chr1:74858307-74858806	0.196030928460481	.	.
chr1	75191753	75192252	chr1	74894978	74895477	Ankzf1|chr1:74894978-74895477	0.12569579923648	.	.
chr1	75191753	75192252	chr1	74894978	74895477	Atg9a|chr1:74894978-74895477	0.12569579923648	.	.
chr1	75191753	75192252	chr1	75218312	75218811	Ankzf1|chr1:75218312-75218811	0.253848251629062	.	.
chr1	75191753	75192252	chr1	75218312	75218811	Atg9a|chr1:75218312-75218811	0.253848251629062	.	.
chr1	75191753	75192252	chr1	75244823	75245322	Ankzf1|chr1:75244823-75245322	0.127692585780617	.	.
chr1	75191753	75192252	chr1	75244823	75245322	Atg9a|chr1:75244823-75245322	0.127692585780617	.	.
chr1	75192415	75192914	chr1	74787775	74788274	Ankzf1|chr1:74787775-74788274	0.166752109570787	.	.
chr1	75192415	75192914	chr1	74787775	74788274	Atg9a|chr1:74787775-74788274	0.166752109570787	.	.
chr1	75192415	75192914	chr1	74816731	74817230	Ankzf1|chr1:74816731-74817230	0.235269255622388	.	.
chr1	75192415	75192914	chr1	74816731	74817230	Atg9a|chr1:74816731-74817230	0.235269255622388	.	.
chr1	75192415	75192914	chr1	75244823	75245322	Ankzf1|chr1:75244823-75245322	0.140534408321523	.	.
chr1	75192415	75192914	chr1	75244823	75245322	Atg9a|chr1:75244823-75245322	0.140534408321523	.	.
chr1	75210546	75211045	chr1	74787775	74788274	Glb1l|chr1:74787775-74788274	0.230122218938718	.	.
chr1	75210546	75211045	chr1	74787775	74788274	Stk16|chr1:74787775-74788274	0.230122218938718	.	.
chr1	75210546	75211045	chr1	74816731	74817230	Glb1l|chr1:74816731-74817230	0.132687287281944	.	.
chr1	75210546	75211045	chr1	74816731	74817230	Stk16|chr1:74816731-74817230	0.132687287281944	.	.
chr1	75210546	75211045	chr1	75234571	75235070	Glb1l|chr1:75234571-75235070	0.217577005730051	.	.
chr1	75210546	75211045	chr1	75234571	75235070	Stk16|chr1:75234571-75235070	0.217577005730051	.	.
chr1	75210546	75211045	chr1	75244823	75245322	Glb1l|chr1:75244823-75245322	0.276826363593796	.	.
chr1	75210546	75211045	chr1	75244823	75245322	Stk16|chr1:75244823-75245322	0.276826363593796	.	.
chr1	75219086	75219585	chr1	74858307	74858806	Tuba4a|chr1:74858307-74858806	0.163623574499032	.	.
chr1	75219086	75219585	chr1	75001124	75001623	Tuba4a|chr1:75001124-75001623	0.138492639602845	.	.
chr1	75219086	75219585	chr1	75218312	75218811	Tuba4a|chr1:75218312-75218811	0.278251722058726	.	.
chr1	75219086	75219585	chr1	75234571	75235070	Tuba4a|chr1:75234571-75235070	0.308678632867578	.	.
chr1	75219086	75219585	chr1	75244823	75245322	Tuba4a|chr1:75244823-75245322	0.154424354984838	.	.
chr1	75236144	75236643	chr1	74787775	74788274	Dnajb2|chr1:74787775-74788274	0.219987886289372	.	.
chr1	75236144	75236643	chr1	74794449	74794948	Dnajb2|chr1:74794449-74794948	0.266064259718355	.	.
chr1	75236144	75236643	chr1	74802933	74803432	Dnajb2|chr1:74802933-74803432	0.195409138160572	.	.
chr1	75236144	75236643	chr1	74806444	74806943	Dnajb2|chr1:74806444-74806943	0.221673730225699	.	.
chr1	75236144	75236643	chr1	74806952	74807451	Dnajb2|chr1:74806952-74807451	0.162738092308977	.	.
chr1	75236144	75236643	chr1	74808065	74808564	Dnajb2|chr1:74808065-74808564	0.251005168918574	.	.
chr1	75236144	75236643	chr1	74816731	74817230	Dnajb2|chr1:74816731-74817230	0.138135837524489	.	.
chr1	75236144	75236643	chr1	75015875	75016374	Dnajb2|chr1:75015875-75016374	0.238176993940011	.	.
chr1	75236144	75236643	chr1	75218312	75218811	Dnajb2|chr1:75218312-75218811	0.276563279088415	.	.
chr1	75236144	75236643	chr1	75244823	75245322	Dnajb2|chr1:75244823-75245322	0.126152889962861	.	.
chr1	75236651	75237150	chr1	74794449	74794948	Dnajb2|chr1:74794449-74794948	0.160908421573477	.	.
chr1	75236651	75237150	chr1	74802933	74803432	Dnajb2|chr1:74802933-74803432	0.215154243346408	.	.
chr1	75236651	75237150	chr1	74806444	74806943	Dnajb2|chr1:74806444-74806943	0.266161211182254	.	.
chr1	75236651	75237150	chr1	74806952	74807451	Dnajb2|chr1:74806952-74807451	0.169456518968134	.	.
chr1	75236651	75237150	chr1	74808065	74808564	Dnajb2|chr1:74808065-74808564	0.285821517071644	.	.
chr1	75236651	75237150	chr1	75218312	75218811	Dnajb2|chr1:75218312-75218811	0.235499566476445	.	.
chr1	75236651	75237150	chr1	75244823	75245322	Dnajb2|chr1:75244823-75245322	0.175029074525508	.	.
chr1	77972152	77972651	chr1	77824647	77825146	Gm28387|chr1:77824647-77825146	0.128785791808609	.	.
chr1	77972152	77972651	chr1	78024071	78024570	Gm28387|chr1:78024071-78024570	0.160339974472378	.	.
chr1	78310032	78310531	chr1	78217089	78217588	Sgpp2|chr1:78217089-78217588	0.142705360629007	.	.
chr1	78310032	78310531	chr1	78338129	78338628	Sgpp2|chr1:78338129-78338628	0.372417327973414	.	.
chr1	78310032	78310531	chr1	78338129	78338628	Sgpp2|chr1:78338129-78338628	0.372417327973415	.	.
chr1	78310032	78310531	chr1	78363543	78364042	Sgpp2|chr1:78363543-78364042	0.199420333698131	.	.
chr1	78310931	78311430	chr1	78217089	78217588	Sgpp2|chr1:78217089-78217588	0.16303084828989	.	.
chr1	78310931	78311430	chr1	78338129	78338628	Sgpp2|chr1:78338129-78338628	0.413325300784119	.	.
chr1	78310931	78311430	chr1	78363543	78364042	Sgpp2|chr1:78363543-78364042	0.208223146382612	.	.
chr1	78310931	78311430	chr1	78419495	78419994	Sgpp2|chr1:78419495-78419994	0.173109994322813	.	.
chr1	78488387	78488886	chr1	78024071	78024570	Farsb|chr1:78024071-78024570	0.174754283509206	.	.
chr1	78488387	78488886	chr1	78388731	78389230	Farsb|chr1:78388731-78389230	0.144091282839062	.	.
chr1	79439807	79440306	chr1	79202241	79202740	Scg2|chr1:79202241-79202740	0.264461596627669	.	.
chr1	79439807	79440306	chr1	79202843	79203342	Scg2|chr1:79202843-79203342	0.190785322413384	.	.
chr1	79439807	79440306	chr1	79291096	79291595	Scg2|chr1:79291096-79291595	0.132648517014995	.	.
chr1	79439807	79440306	chr1	79450145	79450644	Scg2|chr1:79450145-79450644	0.255409102371888	.	.
chr1	84839165	84839664	chr1	84785905	84786404	Fbxo36|chr1:84785905-84786404	0.22844888833752	.	.
chr1	84839165	84839664	chr1	84838531	84839030	Fbxo36|chr1:84838531-84839030	0.240109347231047	.	.
chr1	84839808	84840307	chr1	84838531	84839030	Fbxo36|chr1:84838531-84839030	0.207532101456679	.	.
chr1	84839808	84840307	chr1	84838531	84839030	Trip12|chr1:84838531-84839030	0.207532101456679	.	.
chr1	84839808	84840307	chr1	84993182	84993681	Fbxo36|chr1:84993182-84993681	0.148488476186958	.	.
chr1	84839808	84840307	chr1	84993182	84993681	Trip12|chr1:84993182-84993681	0.148488476186958	.	.
chr1	84934371	84934870	chr1	84855742	84856241	Slc16a14|chr1:84855742-84856241	0.178375123980405	.	.
chr1	84934883	84935382	chr1	84838531	84839030	Slc16a14|chr1:84838531-84839030	0.19968653293766	.	.
chr1	85793728	85794227	chr1	85916833	85917332	Cab39|chr1:85916833-85917332	0.114450048010507	.	.
chr1	85928201	85928700	chr1	85916833	85917332	4933407L21Rik|chr1:85916833-85917332	0.143134838776905	.	.
chr1	85987254	85987753	chr1	85580095	85580594	Gm28100|chr1:85580095-85580594	0.155228993446045	.	.
chr1	85987254	85987753	chr1	85617605	85618104	Gm28100|chr1:85617605-85618104	0.202518905443928	.	.
chr1	85987254	85987753	chr1	85758337	85758836	Gm28100|chr1:85758337-85758836	0.148482534474137	.	.
chr1	85987254	85987753	chr1	85758861	85759360	Gm28100|chr1:85758861-85759360	0.141408130160136	.	.
chr1	85987254	85987753	chr1	85846354	85846853	Gm28100|chr1:85846354-85846853	0.111141359030738	.	.
chr1	85987254	85987753	chr1	85881794	85882293	Gm28100|chr1:85881794-85882293	0.257072683492991	.	.
chr1	85987254	85987753	chr1	85958147	85958646	Gm28100|chr1:85958147-85958646	0.260760135858003	.	.
chr1	85987254	85987753	chr1	85965753	85966252	Gm28100|chr1:85965753-85966252	0.360116580940498	.	.
chr1	85987254	85987753	chr1	85972233	85972732	Gm28100|chr1:85972233-85972732	0.13618991862091	.	.
chr1	87755700	87756199	chr1	87813063	87813562	Atg16l1|chr1:87813063-87813562	0.17987807918456	.	.
chr1	87755700	87756199	chr1	87913212	87913711	Atg16l1|chr1:87913212-87913711	0.249259593036325	.	.
chr1	87755700	87756199	chr1	87925537	87926036	Atg16l1|chr1:87925537-87926036	0.145565539022375	.	.
chr1	87755700	87756199	chr1	87944627	87945126	Atg16l1|chr1:87944627-87945126	0.238756796293336	.	.
chr1	87853009	87853508	chr1	87925537	87926036	Dgkd|chr1:87925537-87926036	0.173170760216759	.	.
chr1	88008031	88008530	chr1	87785696	87786195	Usp40|chr1:87785696-87786195	0.109339704307431	.	.
chr1	88008031	88008530	chr1	87789687	87790186	Usp40|chr1:87789687-87790186	0.253708504820108	.	.
chr1	88008031	88008530	chr1	87790212	87790711	Usp40|chr1:87790212-87790711	0.116804808772781	.	.
chr1	88133830	88134329	chr1	87785696	87786195	Ugt1a6a|chr1:87785696-87786195	0.277852347314199	.	.
chr1	88133830	88134329	chr1	87786247	87786746	Ugt1a6a|chr1:87786247-87786746	0.216105556435857	.	.
chr1	88133830	88134329	chr1	87811076	87811575	Ugt1a6a|chr1:87811076-87811575	0.365181208077362	.	.
chr1	88133830	88134329	chr1	88004899	88005398	Ugt1a6a|chr1:88004899-88005398	0.112833845690223	.	.
chr1	88134367	88134866	chr1	87779367	87779866	Ugt1a6a|chr1:87779367-87779866	0.149744690571979	.	.
chr1	88134367	88134866	chr1	87785696	87786195	Ugt1a6a|chr1:87785696-87786195	0.282327094547348	.	.
chr1	88134367	88134866	chr1	87786247	87786746	Ugt1a6a|chr1:87786247-87786746	0.259088930753216	.	.
chr1	88134367	88134866	chr1	87811076	87811575	Ugt1a6a|chr1:87811076-87811575	0.318309729584346	.	.
chr1	88134367	88134866	chr1	87922599	87923098	Ugt1a6a|chr1:87922599-87923098	0.143139515023479	.	.
chr1	88134367	88134866	chr1	88004899	88005398	Ugt1a6a|chr1:88004899-88005398	0.15346130672531	.	.
chr1	88205505	88206004	chr1	87922599	87923098	Dnajb3|chr1:87922599-87923098	0.158879478912195	.	.
chr1	93305687	93306186	chr1	93560595	93561094	Gm28535|chr1:93560595-93561094	0.137418028326561	.	.
chr1	93305687	93306186	chr1	93560595	93561094	Mterf4|chr1:93560595-93561094	0.137418028326561	.	.
chr1	93342619	93343118	chr1	93506953	93507452	Pask|chr1:93506953-93507452	0.257822382076094	.	.
chr1	93342619	93343118	chr1	93506953	93507452	Ppp1r7|chr1:93506953-93507452	0.257822382076094	.	.
chr1	93342619	93343118	chr1	93583349	93583848	Pask|chr1:93583349-93583848	0.129375510122759	.	.
chr1	93342619	93343118	chr1	93583349	93583848	Ppp1r7|chr1:93583349-93583848	0.129375510122759	.	.
chr1	93343358	93343857	chr1	93560595	93561094	Pask|chr1:93560595-93561094	0.164723191946248	.	.
chr1	93343358	93343857	chr1	93560595	93561094	Pask|chr1:93560595-93561094	0.164723191946249	.	.
chr1	93343358	93343857	chr1	93560595	93561094	Ppp1r7|chr1:93560595-93561094	0.164723191946248	.	.
chr1	93343358	93343857	chr1	93560595	93561094	Ppp1r7|chr1:93560595-93561094	0.164723191946249	.	.
chr1	93343358	93343857	chr1	93583349	93583848	Pask|chr1:93583349-93583848	0.141893310260183	.	.
chr1	93343358	93343857	chr1	93583349	93583848	Ppp1r7|chr1:93583349-93583848	0.141893310260183	.	.
chr1	93478107	93478606	chr1	93560595	93561094	Hdlbp|chr1:93560595-93561094	0.179357170092162	.	.
chr1	93478107	93478606	chr1	93560595	93561094	Sept2|chr1:93560595-93561094	0.179357170092162	.	.
chr1	93478107	93478606	chr1	93650155	93650654	Hdlbp|chr1:93650155-93650654	0.108496138657838	.	.
chr1	93478107	93478606	chr1	93650155	93650654	Sept2|chr1:93650155-93650654	0.108496138657838	.	.
chr1	93511801	93512300	chr1	93506953	93507452	Farp2|chr1:93506953-93507452	0.185332284738635	.	.
chr1	93511801	93512300	chr1	93560595	93561094	Farp2|chr1:93560595-93561094	0.104648222970452	.	.
chr1	93511801	93512300	chr1	93718342	93718841	Farp2|chr1:93718342-93718841	0.154263346444915	.	.
chr1	93635550	93636049	chr1	93506953	93507452	Gm28536|chr1:93506953-93507452	0.10912693458682	.	.
chr1	93635550	93636049	chr1	93560595	93561094	Gm28536|chr1:93560595-93561094	0.171155305640548	.	.
chr1	93635550	93636049	chr1	93668682	93669181	Gm28536|chr1:93668682-93669181	0.157992002153427	.	.
chr1	93685241	93685740	chr1	93293737	93294236	Bok|chr1:93293737-93294236	0.377875712140027	.	.
chr1	93685241	93685740	chr1	93362590	93363089	Bok|chr1:93362590-93363089	0.107665789511658	.	.
chr1	93685241	93685740	chr1	93385482	93385981	Bok|chr1:93385482-93385981	0.153776297562427	.	.
chr1	93685241	93685740	chr1	93540233	93540732	Bok|chr1:93540233-93540732	0.267533368553888	.	.
chr1	93685241	93685740	chr1	93546570	93547069	Bok|chr1:93546570-93547069	0.330271570485905	.	.
chr1	93685241	93685740	chr1	93588299	93588798	Bok|chr1:93588299-93588798	0.254018297082665	.	.
chr1	93685241	93685740	chr1	93649619	93650118	Bok|chr1:93649619-93650118	0.1342502344623	.	.
chr1	93685241	93685740	chr1	93691752	93692251	Bok|chr1:93691752-93692251	0.236008671500756	.	.
chr1	93685241	93685740	chr1	93718342	93718841	Bok|chr1:93718342-93718841	0.36427608531579	.	.
chr1	93685241	93685740	chr1	93765296	93765795	Bok|chr1:93765296-93765795	0.140749589243007	.	.
chr1	93685241	93685740	chr1	93765296	93765795	Bok|chr1:93765296-93765795	0.140749589243008	.	.
chr1	93686360	93686859	chr1	93293737	93294236	Bok|chr1:93293737-93294236	0.189437554934201	.	.
chr1	93686360	93686859	chr1	93445454	93445953	Bok|chr1:93445454-93445953	0.123929060938538	.	.
chr1	93686360	93686859	chr1	93718342	93718841	Bok|chr1:93718342-93718841	0.125437757497991	.	.
chr1	93731754	93732253	chr1	93445454	93445953	Gm10550|chr1:93445454-93445953	0.11711562047588	.	.
chr1	93731754	93732253	chr1	93560595	93561094	Gm10550|chr1:93560595-93561094	0.340135491448946	.	.
chr1	93754078	93754577	chr1	93560595	93561094	Thap4|chr1:93560595-93561094	0.286071572808881	.	.
chr1	93754078	93754577	chr1	93609557	93610056	Thap4|chr1:93609557-93610056	0.137906499376218	.	.
chr1	93754078	93754577	chr1	94079039	94079538	Thap4|chr1:94079039-94079538	0.175069226222378	.	.
chr1	93754617	93755116	chr1	93560595	93561094	Thap4|chr1:93560595-93561094	0.274624434149567	.	.
chr1	93801756	93802255	chr1	93560595	93561094	Dtymk|chr1:93560595-93561094	0.228810485059774	.	.
chr1	93801756	93802255	chr1	94079039	94079538	Dtymk|chr1:94079039-94079538	0.176646134787516	.	.
chr1	93803720	93804219	chr1	93506953	93507452	Ing5|chr1:93506953-93507452	0.127281789255013	.	.
chr1	93803720	93804219	chr1	93560595	93561094	Ing5|chr1:93560595-93561094	0.110557354724342	.	.
chr1	93803720	93804219	chr1	94079039	94079538	Ing5|chr1:94079039-94079538	0.110697707702505	.	.
chr1	93825281	93825780	chr1	93506953	93507452	D2hgdh|chr1:93506953-93507452	0.117231653288637	.	.
chr1	93825281	93825780	chr1	93560595	93561094	D2hgdh|chr1:93560595-93561094	0.176895176463814	.	.
chr1	93825281	93825780	chr1	93583349	93583848	D2hgdh|chr1:93583349-93583848	0.253092761646896	.	.
chr1	95313851	95314350	chr1	95438955	95439454	Fam174a|chr1:95438955-95439454	0.155524712153461	.	.
chr1	95667416	95667915	chr1	95990104	95990603	St8sia4|chr1:95990104-95990603	0.352597598898326	.	.
chr1	95667921	95668420	chr1	95990104	95990603	St8sia4|chr1:95990104-95990603	0.208142522717238	.	.
chr1	96871948	96872447	chr1	96768274	96768773	Slco4c1|chr1:96768274-96768773	0.190923856422464	.	.
chr1	96871948	96872447	chr1	96851061	96851560	Slco4c1|chr1:96851061-96851560	0.331024220798579	.	.
chr1	96871948	96872447	chr1	96853547	96854046	Slco4c1|chr1:96853547-96854046	0.122386098613101	.	.
chr1	97661204	97661703	chr1	97540647	97541146	D1Ertd622e|chr1:97540647-97541146	0.254160548491987	.	.
chr1	97661204	97661703	chr1	97649383	97649882	D1Ertd622e|chr1:97649383-97649882	0.324146604811086	.	.
chr1	97661800	97662299	chr1	97540647	97541146	D1Ertd622e|chr1:97540647-97541146	0.231330050330716	.	.
chr1	97661800	97662299	chr1	97649383	97649882	D1Ertd622e|chr1:97649383-97649882	0.144877374605013	.	.
chr1	98094805	98095304	chr1	98048365	98048864	Pam|chr1:98048365-98048864	0.10977138793311	.	.
chr1	98094805	98095304	chr1	98056107	98056606	Pam|chr1:98056107-98056606	0.253261638532363	.	.
chr1	98094805	98095304	chr1	98098525	98099024	Pam|chr1:98098525-98099024	0.104309133950816	.	.
chr1	98095430	98095929	chr1	98011051	98011550	Pam|chr1:98011051-98011550	0.149020886200977	.	.
chr1	98095430	98095929	chr1	98011663	98012162	Pam|chr1:98011663-98012162	0.149824645548105	.	.
chr1	98095430	98095929	chr1	98028438	98028937	Pam|chr1:98028438-98028937	0.273408298492403	.	.
chr1	98095430	98095929	chr1	98042386	98042885	Pam|chr1:98042386-98042885	0.172836052060314	.	.
chr1	98095430	98095929	chr1	98056107	98056606	Pam|chr1:98056107-98056606	0.471586825953723	.	.
chr1	98095430	98095929	chr1	98073327	98073826	Pam|chr1:98073327-98073826	0.159105541788192	.	.
chr1	98095430	98095929	chr1	98086455	98086954	Pam|chr1:98086455-98086954	0.19024581392392	.	.
chr1	98095430	98095929	chr1	98086978	98087477	Pam|chr1:98086978-98087477	0.430154992135967	.	.
chr1	98173889	98174388	chr1	98002767	98003266	Gm29461|chr1:98002767-98003266	0.368362233777139	.	.
chr1	98173889	98174388	chr1	98048365	98048864	Gm29461|chr1:98048365-98048864	0.164498783455335	.	.
chr1	98173889	98174388	chr1	98180450	98180949	Gm29461|chr1:98180450-98180949	0.207784261231124	.	.
chr1	98173889	98174388	chr1	98304289	98304788	Gm29461|chr1:98304289-98304788	0.119896133926539	.	.
chr1	99772082	99772581	chr1	99774058	99774557	Cntnap5b|chr1:99774058-99774557	0.129919011465905	.	.
chr1	105780395	105780894	chr1	105623930	105624429	Tnfrsf11a|chr1:105623930-105624429	0.106405215652893	.	.
chr1	105780395	105780894	chr1	105714943	105715442	Tnfrsf11a|chr1:105714943-105715442	0.113166037235369	.	.
chr1	105780395	105780894	chr1	105832752	105833251	Tnfrsf11a|chr1:105832752-105833251	0.145822152137163	.	.
chr1	105990273	105990772	chr1	105603953	105604452	Gm7160|chr1:105603953-105604452	0.130760488717734	.	.
chr1	105990273	105990772	chr1	105603953	105604452	Zcchc2|chr1:105603953-105604452	0.130760488717734	.	.
chr1	105990273	105990772	chr1	105813150	105813649	Gm7160|chr1:105813150-105813649	0.245041679005087	.	.
chr1	105990273	105990772	chr1	105813150	105813649	Zcchc2|chr1:105813150-105813649	0.245041679005087	.	.
chr1	105990273	105990772	chr1	105907913	105908412	Gm7160|chr1:105907913-105908412	0.109946946442063	.	.
chr1	105990273	105990772	chr1	105907913	105908412	Zcchc2|chr1:105907913-105908412	0.109946946442063	.	.
chr1	105990273	105990772	chr1	105908552	105909051	Gm7160|chr1:105908552-105909051	0.22431654922384	.	.
chr1	105990273	105990772	chr1	105908552	105909051	Zcchc2|chr1:105908552-105909051	0.22431654922384	.	.
chr1	105991031	105991530	chr1	105752383	105752882	Gm7160|chr1:105752383-105752882	0.112721684194697	.	.
chr1	105991031	105991530	chr1	105752383	105752882	Zcchc2|chr1:105752383-105752882	0.112721684194697	.	.
chr1	105991031	105991530	chr1	105895033	105895532	Gm7160|chr1:105895033-105895532	0.12377380295518	.	.
chr1	105991031	105991530	chr1	105895033	105895532	Zcchc2|chr1:105895033-105895532	0.12377380295518	.	.
chr1	105991031	105991530	chr1	105946547	105947046	Gm7160|chr1:105946547-105947046	0.130754789625343	.	.
chr1	105991031	105991530	chr1	105946547	105947046	Zcchc2|chr1:105946547-105947046	0.130754789625343	.	.
chr1	106759529	106760028	chr1	106949061	106949560	Kdsr|chr1:106949061-106949560	0.163266309754583	.	.
chr1	106796474	106796973	chr1	106865975	106866474	Vps4b|chr1:106865975-106866474	0.178627489205584	.	.
chr1	106796474	106796973	chr1	106949061	106949560	Vps4b|chr1:106949061-106949560	0.198673163206359	.	.
chr1	106796474	106796973	chr1	106958023	106958522	Vps4b|chr1:106958023-106958522	0.227016015389337	.	.
chr1	106796474	106796973	chr1	106958544	106959043	Vps4b|chr1:106958544-106959043	0.239080118587838	.	.
chr1	106796474	106796973	chr1	106997662	106998161	Vps4b|chr1:106997662-106998161	0.250745655620686	.	.
chr1	109982394	109982893	chr1	109574824	109575323	Cdh7|chr1:109574824-109575323	0.231119973888021	.	.
chr1	109982394	109982893	chr1	109893845	109894344	Cdh7|chr1:109893845-109894344	0.578888688307483	.	.
chr1	109982394	109982893	chr1	109972079	109972578	Cdh7|chr1:109972079-109972578	0.373571556175744	.	.
chr1	109982394	109982893	chr1	109985362	109985861	Cdh7|chr1:109985362-109985861	0.452370261315934	.	.
chr1	109982394	109982893	chr1	110078415	110078914	Cdh7|chr1:110078415-110078914	0.267848387069152	.	.
chr1	109982994	109983493	chr1	109893845	109894344	Cdh7|chr1:109893845-109894344	0.374572717799559	.	.
chr1	109982994	109983493	chr1	109972079	109972578	Cdh7|chr1:109972079-109972578	0.181168816242161	.	.
chr1	109982994	109983493	chr1	109985362	109985861	Cdh7|chr1:109985362-109985861	0.283027688215787	.	.
chr1	109982994	109983493	chr1	110078415	110078914	Cdh7|chr1:110078415-110078914	0.185946623122704	.	.
chr1	111863863	111864362	chr1	111634029	111634528	Dsel|chr1:111634029-111634528	0.18065447430233	.	.
chr1	111863863	111864362	chr1	111814305	111814804	Dsel|chr1:111814305-111814804	0.294254962975746	.	.
chr1	111863863	111864362	chr1	112157223	112157722	Dsel|chr1:112157223-112157722	0.258282728820892	.	.
chr1	111864757	111865256	chr1	111814305	111814804	Dsel|chr1:111814305-111814804	0.191704889140992	.	.
chr1	111864757	111865256	chr1	112157223	112157722	Dsel|chr1:112157223-112157722	0.126467930292506	.	.
chr1	111864757	111865256	chr1	112157223	112157722	Dsel|chr1:112157223-112157722	0.126467930292507	.	.
chr1	113963907	113964406	chr1	113633273	113633772	9330185C12Rik|chr1:113633273-113633772	0.140892618348958	.	.
chr1	113963907	113964406	chr1	113657740	113658239	9330185C12Rik|chr1:113657740-113658239	0.163781233327859	.	.
chr1	113963907	113964406	chr1	114151649	114152148	9330185C12Rik|chr1:114151649-114152148	0.162092671127065	.	.
chr1	113963907	113964406	chr1	114211079	114211578	9330185C12Rik|chr1:114211079-114211578	0.157491372276633	.	.
chr1	115684447	115684946	chr1	115516680	115517179	Cntnap5a|chr1:115516680-115517179	0.285774080713567	.	.
chr1	115684447	115684946	chr1	115686455	115686954	Cntnap5a|chr1:115686455-115686954	0.309537086326278	.	.
chr1	115684447	115684946	chr1	115744993	115745492	Cntnap5a|chr1:115744993-115745492	0.120179810703624	.	.
chr1	115684447	115684946	chr1	115745518	115746017	Cntnap5a|chr1:115745518-115746017	0.286872760939128	.	.
chr1	118310992	118311491	chr1	118358883	118359382	Tsn|chr1:118358883-118359382	0.334464183182732	.	.
chr1	118310992	118311491	chr1	118359556	118360055	Tsn|chr1:118359556-118360055	0.132293320939641	.	.
chr1	118310992	118311491	chr1	118481184	118481683	Tsn|chr1:118481184-118481683	0.268477841586734	.	.
chr1	118310992	118311491	chr1	118481738	118482237	Tsn|chr1:118481738-118482237	0.295427128705888	.	.
chr1	118310992	118311491	chr1	118488135	118488634	Tsn|chr1:118488135-118488634	0.511818114953283	.	.
chr1	118321592	118322091	chr1	118294981	118295480	Nifk|chr1:118294981-118295480	0.144495584130805	.	.
chr1	118321592	118322091	chr1	118358883	118359382	Nifk|chr1:118358883-118359382	0.228440418758631	.	.
chr1	118321592	118322091	chr1	118481184	118481683	Nifk|chr1:118481184-118481683	0.126490135800665	.	.
chr1	118321592	118322091	chr1	118481738	118482237	Nifk|chr1:118481738-118482237	0.22344878120159	.	.
chr1	118321592	118322091	chr1	118488135	118488634	Nifk|chr1:118488135-118488634	0.173747032011027	.	.
chr1	118388537	118389036	chr1	118275095	118275594	Clasp1|chr1:118275095-118275594	0.112357218818467	.	.
chr1	118388537	118389036	chr1	118294981	118295480	Clasp1|chr1:118294981-118295480	0.183871834511798	.	.
chr1	118388537	118389036	chr1	118358883	118359382	Clasp1|chr1:118358883-118359382	0.391444232173427	.	.
chr1	118388537	118389036	chr1	118359556	118360055	Clasp1|chr1:118359556-118360055	0.137918322143413	.	.
chr1	118388537	118389036	chr1	118481184	118481683	Clasp1|chr1:118481184-118481683	0.153398870420511	.	.
chr1	118388537	118389036	chr1	118481738	118482237	Clasp1|chr1:118481738-118482237	0.162381411221281	.	.
chr1	118388537	118389036	chr1	118488135	118488634	Clasp1|chr1:118488135-118488634	0.269941496427131	.	.
chr1	118389052	118389551	chr1	118409363	118409862	Clasp1|chr1:118409363-118409862	0.113117964241958	.	.
chr1	118389052	118389551	chr1	118481184	118481683	Clasp1|chr1:118481184-118481683	0.178806902042027	.	.
chr1	118389052	118389551	chr1	118488135	118488634	Clasp1|chr1:118488135-118488634	0.263124132899705	.	.
chr1	118458765	118459264	chr1	118275095	118275594	2900060B14Rik|chr1:118275095-118275594	0.104081730323989	.	.
chr1	118458765	118459264	chr1	118294981	118295480	2900060B14Rik|chr1:118294981-118295480	0.128148722065064	.	.
chr1	118458765	118459264	chr1	118358883	118359382	2900060B14Rik|chr1:118358883-118359382	0.218883707789531	.	.
chr1	118458765	118459264	chr1	118359556	118360055	2900060B14Rik|chr1:118359556-118360055	0.117622292854471	.	.
chr1	118458765	118459264	chr1	118416623	118417122	2900060B14Rik|chr1:118416623-118417122	0.123965803110945	.	.
chr1	118458765	118459264	chr1	118476824	118477323	2900060B14Rik|chr1:118476824-118477323	0.142706987544686	.	.
chr1	118458765	118459264	chr1	118481184	118481683	2900060B14Rik|chr1:118481184-118481683	0.197326700478227	.	.
chr1	118458765	118459264	chr1	118481738	118482237	2900060B14Rik|chr1:118481738-118482237	0.244568312072039	.	.
chr1	118458765	118459264	chr1	118488135	118488634	2900060B14Rik|chr1:118488135-118488634	0.402022743196447	.	.
chr1	118459308	118459807	chr1	118481738	118482237	2900060B14Rik|chr1:118481738-118482237	0.250476548287095	.	.
chr1	118459308	118459807	chr1	118488135	118488634	2900060B14Rik|chr1:118488135-118488634	0.245909477058679	.	.
chr1	118459308	118459807	chr1	118498277	118498776	2900060B14Rik|chr1:118498277-118498776	0.143025991627958	.	.
chr1	118459862	118460361	chr1	118476824	118477323	2900060B14Rik|chr1:118476824-118477323	0.122350127906412	.	.
chr1	121430778	121431277	chr1	121390922	121391421	Ccdc93|chr1:121390922-121391421	0.20808120389995	.	.
chr1	121431333	121431832	chr1	121328130	121328629	Ccdc93|chr1:121328130-121328629	0.189988575394914	.	.
chr1	121431333	121431832	chr1	121390922	121391421	Ccdc93|chr1:121390922-121391421	0.18884224808727	.	.
chr1	121431333	121431832	chr1	121419036	121419535	Ccdc93|chr1:121419036-121419535	0.148663459530125	.	.
chr1	125435289	125435788	chr1	125040263	125040762	Actr3|chr1:125040263-125040762	0.143077859443626	.	.
chr1	125435289	125435788	chr1	125421956	125422455	Actr3|chr1:125421956-125422455	0.202744520034911	.	.
chr1	130462505	130463004	chr1	130282076	130282575	Cd55|chr1:130282076-130282575	0.233152052194628	.	.
chr1	130462505	130463004	chr1	130282076	130282575	Gm16083|chr1:130282076-130282575	0.233152052194628	.	.
chr1	130462505	130463004	chr1	130282604	130283103	Cd55|chr1:130282604-130283103	0.177351910827053	.	.
chr1	130462505	130463004	chr1	130282604	130283103	Gm16083|chr1:130282604-130283103	0.177351910827053	.	.
chr1	130462505	130463004	chr1	130511752	130512251	Cd55|chr1:130511752-130512251	0.104268597723362	.	.
chr1	130462505	130463004	chr1	130511752	130512251	Gm16083|chr1:130511752-130512251	0.104268597723362	.	.
chr1	130717229	130717728	chr1	130723591	130724090	Yod1|chr1:130723591-130724090	0.182630389357375	.	.
chr1	130717229	130717728	chr1	130798463	130798962	Yod1|chr1:130798463-130798962	0.166268525012797	.	.
chr1	130911586	130912085	chr1	130511752	130512251	Il20|chr1:130511752-130512251	0.392984882367052	.	.
chr1	130911586	130912085	chr1	130864199	130864698	Il20|chr1:130864199-130864698	0.347561852693228	.	.
chr1	130911586	130912085	chr1	130871932	130872431	Il20|chr1:130871932-130872431	0.205281298165751	.	.
chr1	130911586	130912085	chr1	130878312	130878811	Il20|chr1:130878312-130878811	0.172222835339608	.	.
chr1	130911586	130912085	chr1	130891422	130891921	Il20|chr1:130891422-130891921	0.239205615281767	.	.
chr1	139376823	139377322	chr1	139314209	139314708	Crb1|chr1:139314209-139314708	0.189942919496206	.	.
chr1	139376823	139377322	chr1	139340430	139340929	Crb1|chr1:139340430-139340929	0.132643608012202	.	.
chr1	139376823	139377322	chr1	139465860	139466359	Crb1|chr1:139465860-139466359	0.162155954940419	.	.
chr1	139376823	139377322	chr1	139481086	139481585	Crb1|chr1:139481086-139481585	0.246553805110636	.	.
chr1	139421972	139422471	chr1	139314209	139314708	Zbtb41|chr1:139314209-139314708	0.162512126792652	.	.
chr1	139421972	139422471	chr1	139465860	139466359	Zbtb41|chr1:139465860-139466359	0.156826891234381	.	.
chr1	139421972	139422471	chr1	139481086	139481585	Zbtb41|chr1:139481086-139481585	0.288088872045181	.	.
chr1	139454477	139454976	chr1	139316726	139317225	Aspm|chr1:139316726-139317225	0.110441085708659	.	.
chr1	140245186	140245685	chr1	140171485	140171984	Kcnt2|chr1:140171485-140171984	0.109503532403888	.	.
chr1	140245186	140245685	chr1	140253810	140254309	Kcnt2|chr1:140253810-140254309	0.298588487473747	.	.
chr1	140245186	140245685	chr1	140309718	140310217	Kcnt2|chr1:140309718-140310217	0.180244709174932	.	.
chr1	140245186	140245685	chr1	140357897	140358396	Kcnt2|chr1:140357897-140358396	0.194872223167735	.	.
chr1	140245186	140245685	chr1	140379887	140380386	Kcnt2|chr1:140379887-140380386	0.183691237606922	.	.
chr1	140245186	140245685	chr1	140390270	140390769	Kcnt2|chr1:140390270-140390769	0.172244816606978	.	.
chr1	140245186	140245685	chr1	140453621	140454120	Kcnt2|chr1:140453621-140454120	0.19455522026436	.	.
chr1	140245186	140245685	chr1	140491695	140492194	Kcnt2|chr1:140491695-140492194	0.294627296935716	.	.
chr1	140245186	140245685	chr1	140492218	140492717	Kcnt2|chr1:140492218-140492717	0.296220828354152	.	.
chr1	140245761	140246260	chr1	140171485	140171984	Kcnt2|chr1:140171485-140171984	0.135835224461289	.	.
chr1	140245761	140246260	chr1	140253810	140254309	Kcnt2|chr1:140253810-140254309	0.180491343147125	.	.
chr1	140245761	140246260	chr1	140309718	140310217	Kcnt2|chr1:140309718-140310217	0.121604218400693	.	.
chr1	140245761	140246260	chr1	140357897	140358396	Kcnt2|chr1:140357897-140358396	0.203661719479514	.	.
chr1	140245761	140246260	chr1	140379887	140380386	Kcnt2|chr1:140379887-140380386	0.21129529337812	.	.
chr1	140245761	140246260	chr1	140381300	140381799	Kcnt2|chr1:140381300-140381799	0.120296051593073	.	.
chr1	140245761	140246260	chr1	140492218	140492717	Kcnt2|chr1:140492218-140492717	0.124993942254488	.	.
chr1	140246413	140246912	chr1	140357897	140358396	Kcnt2|chr1:140357897-140358396	0.122169358109806	.	.
chr1	143640493	143640992	chr1	143644121	143644620	B3galt2|chr1:143644121-143644620	0.248015658694702	.	.
chr1	143640493	143640992	chr1	143739932	143740431	B3galt2|chr1:143739932-143740431	0.114143728405121	.	.
chr1	143702603	143703102	chr1	143465576	143466075	Cdc73|chr1:143465576-143466075	0.120680344242997	.	.
chr1	143702603	143703102	chr1	143537832	143538331	Cdc73|chr1:143537832-143538331	0.115371813043224	.	.
chr1	143702603	143703102	chr1	143632043	143632542	Cdc73|chr1:143632043-143632542	0.109147926565884	.	.
chr1	143702603	143703102	chr1	143739248	143739747	Cdc73|chr1:143739248-143739747	0.117225472519414	.	.
chr1	144004041	144004540	chr1	144367467	144367966	Rgs2|chr1:144367467-144367966	0.122024012848082	.	.
chr1	150099643	150100142	chr1	150382525	150383024	Ptgs2|chr1:150382525-150383024	0.159833430070178	.	.
chr1	150099643	150100142	chr1	150382525	150383024	Ptgs2os|chr1:150382525-150383024	0.159833430070178	.	.
chr1	150392883	150393382	chr1	150251800	150252299	Odr4|chr1:150251800-150252299	0.168646120700767	.	.
chr1	150392883	150393382	chr1	150251800	150252299	Tpr|chr1:150251800-150252299	0.168646120700767	.	.
chr1	150392883	150393382	chr1	150347806	150348305	Odr4|chr1:150347806-150348305	0.132766663035497	.	.
chr1	150392883	150393382	chr1	150347806	150348305	Tpr|chr1:150347806-150348305	0.132766663035497	.	.
chr1	150393401	150393900	chr1	150382525	150383024	Odr4|chr1:150382525-150383024	0.11497430519033	.	.
chr1	150393401	150393900	chr1	150382525	150383024	Tpr|chr1:150382525-150383024	0.11497430519033	.	.
chr1	155812620	155813119	chr1	156040577	156041076	Qsox1|chr1:156040577-156041076	0.193143626212519	.	.
chr1	155812620	155813119	chr1	156108321	156108820	Qsox1|chr1:156108321-156108820	0.160163403019135	.	.
chr1	155812620	155813119	chr1	156215961	156216460	Qsox1|chr1:156215961-156216460	0.156498777534402	.	.
chr1	155812620	155813119	chr1	156230632	156231131	Qsox1|chr1:156230632-156231131	0.146837025189035	.	.
chr1	155973115	155973614	chr1	156040577	156041076	Cep350|chr1:156040577-156041076	0.334386271539459	.	.
chr1	155973115	155973614	chr1	156108828	156109327	Cep350|chr1:156108828-156109327	0.198465745683696	.	.
chr1	156035344	156035843	chr1	156183175	156183674	Tor1aip1|chr1:156183175-156183674	0.103814938438422	.	.
chr1	156035344	156035843	chr1	156183175	156183674	Tor1aip2|chr1:156183175-156183674	0.103814938438422	.	.
chr1	156035344	156035843	chr1	156230632	156231131	Tor1aip1|chr1:156230632-156231131	0.145574883332816	.	.
chr1	156035344	156035843	chr1	156230632	156231131	Tor1aip2|chr1:156230632-156231131	0.145574883332816	.	.
chr1	156035344	156035843	chr1	156271559	156272058	Tor1aip1|chr1:156271559-156272058	0.122833328741907	.	.
chr1	156035344	156035843	chr1	156271559	156272058	Tor1aip2|chr1:156271559-156272058	0.122833328741907	.	.
chr1	156035878	156036377	chr1	156040577	156041076	Tor1aip1|chr1:156040577-156041076	0.162201807265394	.	.
chr1	156035878	156036377	chr1	156040577	156041076	Tor1aip2|chr1:156040577-156041076	0.162201807265394	.	.
chr1	156035878	156036377	chr1	156085751	156086250	Tor1aip1|chr1:156085751-156086250	0.112998980677376	.	.
chr1	156035878	156036377	chr1	156085751	156086250	Tor1aip2|chr1:156085751-156086250	0.112998980677376	.	.
chr1	156035878	156036377	chr1	156108321	156108820	Tor1aip1|chr1:156108321-156108820	0.185876071062167	.	.
chr1	156035878	156036377	chr1	156108321	156108820	Tor1aip2|chr1:156108321-156108820	0.185876071062167	.	.
chr1	156035878	156036377	chr1	156108828	156109327	Tor1aip1|chr1:156108828-156109327	0.233089173503692	.	.
chr1	156035878	156036377	chr1	156108828	156109327	Tor1aip2|chr1:156108828-156109327	0.233089173503692	.	.
chr1	156035878	156036377	chr1	156183175	156183674	Tor1aip1|chr1:156183175-156183674	0.225259472633806	.	.
chr1	156035878	156036377	chr1	156183175	156183674	Tor1aip2|chr1:156183175-156183674	0.225259472633806	.	.
chr1	156035878	156036377	chr1	156215961	156216460	Tor1aip1|chr1:156215961-156216460	0.191590539183733	.	.
chr1	156035878	156036377	chr1	156215961	156216460	Tor1aip2|chr1:156215961-156216460	0.191590539183733	.	.
chr1	156035878	156036377	chr1	156230632	156231131	Tor1aip1|chr1:156230632-156231131	0.211136070735863	.	.
chr1	156035878	156036377	chr1	156230632	156231131	Tor1aip2|chr1:156230632-156231131	0.211136070735863	.	.
chr1	156035878	156036377	chr1	156271559	156272058	Tor1aip1|chr1:156271559-156272058	0.218258000593873	.	.
chr1	156035878	156036377	chr1	156271559	156272058	Tor1aip2|chr1:156271559-156272058	0.218258000593873	.	.
chr1	156035878	156036377	chr1	156445069	156445568	Tor1aip1|chr1:156445069-156445568	0.118864191425326	.	.
chr1	156035878	156036377	chr1	156445069	156445568	Tor1aip2|chr1:156445069-156445568	0.118864191425326	.	.
chr1	156036379	156036878	chr1	156040577	156041076	Tor1aip1|chr1:156040577-156041076	0.285110156183584	.	.
chr1	156036379	156036878	chr1	156085751	156086250	Tor1aip1|chr1:156085751-156086250	0.199254412079296	.	.
chr1	156036379	156036878	chr1	156108321	156108820	Tor1aip1|chr1:156108321-156108820	0.335679957609379	.	.
chr1	156036379	156036878	chr1	156108828	156109327	Tor1aip1|chr1:156108828-156109327	0.296142272969065	.	.
chr1	156036379	156036878	chr1	156183175	156183674	Tor1aip1|chr1:156183175-156183674	0.109243796650982	.	.
chr1	156036379	156036878	chr1	156215961	156216460	Tor1aip1|chr1:156215961-156216460	0.267467684083762	.	.
chr1	156036379	156036878	chr1	156216492	156216991	Tor1aip1|chr1:156216492-156216991	0.145099260814577	.	.
chr1	156036379	156036878	chr1	156230632	156231131	Tor1aip1|chr1:156230632-156231131	0.380602610801483	.	.
chr1	156036379	156036878	chr1	156271559	156272058	Tor1aip1|chr1:156271559-156272058	0.418671241345491	.	.
chr1	156036379	156036878	chr1	156271559	156272058	Tor1aip1|chr1:156271559-156272058	0.418671241345492	.	.
chr1	156036379	156036878	chr1	156445069	156445568	Tor1aip1|chr1:156445069-156445568	0.132526943758108	.	.
chr1	156204775	156205274	chr1	155880486	155880985	Fam163a|chr1:155880486-155880985	0.160284470863743	.	.
chr1	156204775	156205274	chr1	156040577	156041076	Fam163a|chr1:156040577-156041076	0.233715529551221	.	.
chr1	156204775	156205274	chr1	156085751	156086250	Fam163a|chr1:156085751-156086250	0.21445331256485	.	.
chr1	156204775	156205274	chr1	156108321	156108820	Fam163a|chr1:156108321-156108820	0.454518303112464	.	.
chr1	156204775	156205274	chr1	156108828	156109327	Fam163a|chr1:156108828-156109327	0.294364670748317	.	.
chr1	156204775	156205274	chr1	156183175	156183674	Fam163a|chr1:156183175-156183674	0.104042036218338	.	.
chr1	156204775	156205274	chr1	156215961	156216460	Fam163a|chr1:156215961-156216460	0.366453824072823	.	.
chr1	156204775	156205274	chr1	156216492	156216991	Fam163a|chr1:156216492-156216991	0.253394143646583	.	.
chr1	156204775	156205274	chr1	156230632	156231131	Fam163a|chr1:156230632-156231131	0.429725754266885	.	.
chr1	156204775	156205274	chr1	156271559	156272058	Fam163a|chr1:156271559-156272058	0.13927239269698	.	.
chr1	156302600	156303099	chr1	156108321	156108820	4930518J20Rik|chr1:156108321-156108820	0.128392329913891	.	.
chr1	156302600	156303099	chr1	156108321	156108820	Tdrd5|chr1:156108321-156108820	0.128392329913891	.	.
chr1	156302600	156303099	chr1	156215961	156216460	4930518J20Rik|chr1:156215961-156216460	0.132302482802585	.	.
chr1	156302600	156303099	chr1	156215961	156216460	Tdrd5|chr1:156215961-156216460	0.132302482802585	.	.
chr1	156302600	156303099	chr1	156230632	156231131	4930518J20Rik|chr1:156230632-156231131	0.157417139321537	.	.
chr1	156302600	156303099	chr1	156230632	156231131	Tdrd5|chr1:156230632-156231131	0.157417139321537	.	.
chr1	156302600	156303099	chr1	156271559	156272058	4930518J20Rik|chr1:156271559-156272058	0.176126627633316	.	.
chr1	156302600	156303099	chr1	156271559	156272058	Tdrd5|chr1:156271559-156272058	0.176126627633316	.	.
chr1	156303125	156303624	chr1	156040577	156041076	4930518J20Rik|chr1:156040577-156041076	0.10585603699659	.	.
chr1	156303125	156303624	chr1	156040577	156041076	Tdrd5|chr1:156040577-156041076	0.10585603699659	.	.
chr1	156303125	156303624	chr1	156085751	156086250	4930518J20Rik|chr1:156085751-156086250	0.154422371628538	.	.
chr1	156303125	156303624	chr1	156085751	156086250	Tdrd5|chr1:156085751-156086250	0.154422371628538	.	.
chr1	156303125	156303624	chr1	156108321	156108820	4930518J20Rik|chr1:156108321-156108820	0.243568130940798	.	.
chr1	156303125	156303624	chr1	156108321	156108820	Tdrd5|chr1:156108321-156108820	0.243568130940798	.	.
chr1	156303125	156303624	chr1	156215961	156216460	4930518J20Rik|chr1:156215961-156216460	0.297854455181693	.	.
chr1	156303125	156303624	chr1	156215961	156216460	Tdrd5|chr1:156215961-156216460	0.297854455181693	.	.
chr1	156303125	156303624	chr1	156216492	156216991	4930518J20Rik|chr1:156216492-156216991	0.125084816599683	.	.
chr1	156303125	156303624	chr1	156216492	156216991	Tdrd5|chr1:156216492-156216991	0.125084816599683	.	.
chr1	156303125	156303624	chr1	156230632	156231131	4930518J20Rik|chr1:156230632-156231131	0.209141326202532	.	.
chr1	156303125	156303624	chr1	156230632	156231131	Tdrd5|chr1:156230632-156231131	0.209141326202532	.	.
chr1	156303125	156303624	chr1	156271559	156272058	4930518J20Rik|chr1:156271559-156272058	0.300606149737284	.	.
chr1	156303125	156303624	chr1	156271559	156272058	Tdrd5|chr1:156271559-156272058	0.300606149737284	.	.
chr1	156420903	156421402	chr1	156108321	156108820	Axdnd1|chr1:156108321-156108820	0.106994087281408	.	.
chr1	156420903	156421402	chr1	156215961	156216460	Axdnd1|chr1:156215961-156216460	0.157980246659306	.	.
chr1	156420903	156421402	chr1	156445069	156445568	Axdnd1|chr1:156445069-156445568	0.146015566330184	.	.
chr1	156420903	156421402	chr1	156494994	156495493	Axdnd1|chr1:156494994-156495493	0.103962435202406	.	.
chr1	159231910	159232409	chr1	158947925	158948424	Cop1|chr1:158947925-158948424	0.20214004361995	.	.
chr1	159231910	159232409	chr1	159444993	159445492	Cop1|chr1:159444993-159445492	0.113071504212922	.	.
chr1	160791995	160792494	chr1	160764937	160765436	Rabgap1l|chr1:160764937-160765436	0.117489424891051	.	.
chr1	160791995	160792494	chr1	160881904	160882403	Rabgap1l|chr1:160881904-160882403	0.152100421150926	.	.
chr1	160791995	160792494	chr1	161170609	161171108	Rabgap1l|chr1:161170609-161171108	0.11398435320044	.	.
chr1	160792667	160793166	chr1	160750247	160750746	Rabgap1l|chr1:160750247-160750746	0.130933893528105	.	.
chr1	160792667	160793166	chr1	161196029	161196528	Rabgap1l|chr1:161196029-161196528	0.135515823578866	.	.
chr1	160906592	160907091	chr1	160862952	160863451	Rc3h1|chr1:160862952-160863451	0.224418000082584	.	.
chr1	161034286	161034785	chr1	160878465	160878964	Gas5|chr1:160878465-160878964	0.136874760923943	.	.
chr1	161034286	161034785	chr1	160878465	160878964	Zbtb37|chr1:160878465-160878964	0.136874760923943	.	.
chr1	161034286	161034785	chr1	161196029	161196528	Gas5|chr1:161196029-161196528	0.182917572980998	.	.
chr1	161034286	161034785	chr1	161196029	161196528	Zbtb37|chr1:161196029-161196528	0.182917572980998	.	.
chr1	161034786	161035285	chr1	160862952	160863451	Gas5|chr1:160862952-160863451	0.145819133194902	.	.
chr1	161034786	161035285	chr1	160862952	160863451	Zbtb37|chr1:160862952-160863451	0.145819133194902	.	.
chr1	161034786	161035285	chr1	160878465	160878964	Gas5|chr1:160878465-160878964	0.181743627537284	.	.
chr1	161034786	161035285	chr1	160878465	160878964	Zbtb37|chr1:160878465-160878964	0.181743627537284	.	.
chr1	161070536	161071035	chr1	160862952	160863451	Cenpl|chr1:160862952-160863451	0.138222292307596	.	.
chr1	161070536	161071035	chr1	160862952	160863451	Dars2|chr1:160862952-160863451	0.138222292307596	.	.
chr1	161070536	161071035	chr1	161380074	161380573	Cenpl|chr1:161380074-161380573	0.116675693625458	.	.
chr1	161070536	161071035	chr1	161380074	161380573	Dars2|chr1:161380074-161380573	0.116675693625458	.	.
chr1	161131254	161131753	chr1	160878465	160878964	Klhl20|chr1:160878465-160878964	0.12673244431689	.	.
chr1	161142436	161142935	chr1	160881904	160882403	Ankrd45|chr1:160881904-160882403	0.138148986088449	.	.
chr1	161142436	161142935	chr1	161195428	161195927	Ankrd45|chr1:161195428-161195927	0.234896176861592	.	.
chr1	161143255	161143754	chr1	160862952	160863451	Ankrd45|chr1:160862952-160863451	0.13933911702788	.	.
chr1	161143255	161143754	chr1	161170609	161171108	Ankrd45|chr1:161170609-161171108	0.11301376469621	.	.
chr1	161250941	161251440	chr1	161010406	161010905	Prdx6|chr1:161010406-161010905	0.14423390272721	.	.
chr1	161494237	161494736	chr1	161507610	161508109	Tnfsf18|chr1:161507610-161508109	0.344428488941286	.	.
chr1	166253817	166254316	chr1	166260363	166260862	Ildr2|chr1:166260363-166260862	0.319592985928999	.	.
chr1	166253817	166254316	chr1	166272624	166273123	Ildr2|chr1:166272624-166273123	0.177361652857243	.	.
chr1	166253817	166254316	chr1	166279985	166280484	Ildr2|chr1:166279985-166280484	0.111285342050138	.	.
chr1	166253817	166254316	chr1	166280533	166281032	Ildr2|chr1:166280533-166281032	0.267321516023429	.	.
chr1	166253817	166254316	chr1	166286842	166287341	Ildr2|chr1:166286842-166287341	0.103388948217386	.	.
chr1	166253817	166254316	chr1	166307238	166307737	Ildr2|chr1:166307238-166307737	0.234790134011964	.	.
chr1	166253817	166254316	chr1	166344303	166344802	Ildr2|chr1:166344303-166344802	0.13228566122799	.	.
chr1	166254415	166254914	chr1	166260363	166260862	Ildr2|chr1:166260363-166260862	0.182750083017008	.	.
chr1	166308696	166309195	chr1	166279985	166280484	5330438I03Rik|chr1:166279985-166280484	0.121067582314717	.	.
chr1	166308696	166309195	chr1	166319038	166319537	5330438I03Rik|chr1:166319038-166319537	0.1448928214916	.	.
chr1	166308696	166309195	chr1	166343030	166343529	5330438I03Rik|chr1:166343030-166343529	0.192027033751474	.	.
chr1	166309200	166309699	chr1	166272624	166273123	5330438I03Rik|chr1:166272624-166273123	0.139737015439911	.	.
chr1	166309200	166309699	chr1	166360121	166360620	5330438I03Rik|chr1:166360121-166360620	0.189240229073512	.	.
chr1	166309200	166309699	chr1	166428926	166429425	5330438I03Rik|chr1:166428926-166429425	0.13809027786199	.	.
chr1	166379002	166379501	chr1	166272624	166273123	Tada1|chr1:166272624-166273123	0.154250927292352	.	.
chr1	166379002	166379501	chr1	166279985	166280484	Tada1|chr1:166279985-166280484	0.18461147149531	.	.
chr1	166379002	166379501	chr1	166282640	166283139	Tada1|chr1:166282640-166283139	0.125931332332881	.	.
chr1	166379863	166380362	chr1	166428926	166429425	Gm15853|chr1:166428926-166429425	0.112989920250075	.	.
chr1	166409578	166410077	chr1	166282640	166283139	Pogk|chr1:166282640-166283139	0.127019021426098	.	.
chr1	166409578	166410077	chr1	166319038	166319537	Pogk|chr1:166319038-166319537	0.155180870489346	.	.
chr1	171270057	171270556	chr1	171658362	171658861	B4galt3|chr1:171658362-171658861	0.176383963644401	.	.
chr1	171270057	171270556	chr1	171672998	171673497	B4galt3|chr1:171672998-171673497	0.241060354163826	.	.
chr1	171281054	171281553	chr1	171262470	171262969	Ppox|chr1:171262470-171262969	0.137581948913099	.	.
chr1	171281054	171281553	chr1	171263038	171263537	Ppox|chr1:171263038-171263537	0.170455594477014	.	.
chr1	171281054	171281553	chr1	171553589	171554088	Ppox|chr1:171553589-171554088	0.134448497442621	.	.
chr1	171281054	171281553	chr1	171672998	171673497	Ppox|chr1:171672998-171673497	0.147742745626203	.	.
chr1	171281563	171282062	chr1	171262470	171262969	Ppox|chr1:171262470-171262969	0.143825541608214	.	.
chr1	171281563	171282062	chr1	171263038	171263537	Ppox|chr1:171263038-171263537	0.166885448604329	.	.
chr1	171281563	171282062	chr1	171440300	171440799	Ppox|chr1:171440300-171440799	0.103068826335211	.	.
chr1	171281563	171282062	chr1	171478928	171479427	Ppox|chr1:171478928-171479427	0.146316870932894	.	.
chr1	171281563	171282062	chr1	171553589	171554088	Ppox|chr1:171553589-171554088	0.122636142671998	.	.
chr1	171294566	171295065	chr1	171379865	171380364	Ufc1|chr1:171379865-171380364	0.109659372645789	.	.
chr1	171329206	171329705	chr1	171440300	171440799	Dedd|chr1:171440300-171440799	0.149445312857197	.	.
chr1	171329206	171329705	chr1	171553589	171554088	Dedd|chr1:171553589-171554088	0.124764722678401	.	.
chr1	171329206	171329705	chr1	171566785	171567284	Dedd|chr1:171566785-171567284	0.119726422935799	.	.
chr1	171329206	171329705	chr1	171566785	171567284	Dedd|chr1:171566785-171567284	0.1197264229358	.	.
chr1	171329710	171330209	chr1	171379865	171380364	Dedd|chr1:171379865-171380364	0.152221058399832	.	.
chr1	171329710	171330209	chr1	171412450	171412949	Dedd|chr1:171412450-171412949	0.165048194832167	.	.
chr1	171345437	171345936	chr1	171553589	171554088	Nit1|chr1:171553589-171554088	0.13377129301865	.	.
chr1	171345437	171345936	chr1	171553589	171554088	Pfdn2|chr1:171553589-171554088	0.13377129301865	.	.
chr1	171360576	171361075	chr1	171379865	171380364	Klhdc9|chr1:171379865-171380364	0.188862714409805	.	.
chr1	171360576	171361075	chr1	171553589	171554088	Klhdc9|chr1:171553589-171554088	0.117322686576646	.	.
chr1	171360576	171361075	chr1	171566785	171567284	Klhdc9|chr1:171566785-171567284	0.160365657056967	.	.
chr1	171360576	171361075	chr1	171672998	171673497	Klhdc9|chr1:171672998-171673497	0.119555468795568	.	.
chr1	171411068	171411567	chr1	171412450	171412949	Usf1|chr1:171412450-171412949	0.18391090842128	.	.
chr1	171411068	171411567	chr1	171440300	171440799	Usf1|chr1:171440300-171440799	0.157644408755416	.	.
chr1	171437234	171437733	chr1	171262470	171262969	F11r|chr1:171262470-171262969	0.367486836115502	.	.
chr1	171437234	171437733	chr1	171262470	171262969	F11r|chr1:171262470-171262969	0.367486836115503	.	.
chr1	171437234	171437733	chr1	171263038	171263537	F11r|chr1:171263038-171263537	0.130359912946974	.	.
chr1	171437234	171437733	chr1	171440300	171440799	F11r|chr1:171440300-171440799	0.279867384215152	.	.
chr1	171437234	171437733	chr1	171553589	171554088	F11r|chr1:171553589-171554088	0.226127935476144	.	.
chr1	171437234	171437733	chr1	171658362	171658861	F11r|chr1:171658362-171658861	0.177391618135938	.	.
chr1	171437234	171437733	chr1	171672998	171673497	F11r|chr1:171672998-171673497	0.533998560666061	.	.
chr1	171503198	171503697	chr1	171412450	171412949	Alyref2|chr1:171412450-171412949	0.11037450541607	.	.
chr1	171503198	171503697	chr1	171412450	171412949	B930036N10Rik|chr1:171412450-171412949	0.11037450541607	.	.
chr1	171503198	171503697	chr1	171440300	171440799	Alyref2|chr1:171440300-171440799	0.228110731143573	.	.
chr1	171503198	171503697	chr1	171440300	171440799	B930036N10Rik|chr1:171440300-171440799	0.228110731143573	.	.
chr1	171503198	171503697	chr1	171478928	171479427	Alyref2|chr1:171478928-171479427	0.156830479363442	.	.
chr1	171503198	171503697	chr1	171478928	171479427	B930036N10Rik|chr1:171478928-171479427	0.156830479363442	.	.
chr1	171503198	171503697	chr1	171553589	171554088	Alyref2|chr1:171553589-171554088	0.150119406677629	.	.
chr1	171503198	171503697	chr1	171553589	171554088	B930036N10Rik|chr1:171553589-171554088	0.150119406677629	.	.
chr1	171503198	171503697	chr1	171566785	171567284	Alyref2|chr1:171566785-171567284	0.139066144217877	.	.
chr1	171503198	171503697	chr1	171566785	171567284	B930036N10Rik|chr1:171566785-171567284	0.139066144217877	.	.
chr1	173366644	173367143	chr1	173418886	173419385	Cadm3|chr1:173418886-173419385	0.14806274284454	.	.
chr1	173366644	173367143	chr1	173419560	173420059	Cadm3|chr1:173419560-173420059	0.133472639222169	.	.
chr1	173366644	173367143	chr1	173432410	173432909	Cadm3|chr1:173432410-173432909	0.210404138358051	.	.
chr1	173367390	173367889	chr1	173377444	173377943	Cadm3|chr1:173377444-173377943	0.143790390608056	.	.
chr1	173367390	173367889	chr1	173418886	173419385	Cadm3|chr1:173418886-173419385	0.189013631922683	.	.
chr1	173367390	173367889	chr1	173418886	173419385	Cadm3|chr1:173418886-173419385	0.189013631922684	.	.
chr1	173367390	173367889	chr1	173419560	173420059	Cadm3|chr1:173419560-173420059	0.123962006265141	.	.
chr1	173367390	173367889	chr1	173432410	173432909	Cadm3|chr1:173432410-173432909	0.268473089793526	.	.
chr1	173880366	173880865	chr1	173802466	173802965	Mndal|chr1:173802466-173802965	0.2300344252914	.	.
chr1	173880366	173880865	chr1	173802968	173803467	Mndal|chr1:173802968-173803467	0.28669394397595	.	.
chr1	174422891	174423390	chr1	174194374	174194873	Olfr414|chr1:174194374-174194873	0.364170838396718	.	.
chr1	174422891	174423390	chr1	174247458	174247957	Olfr414|chr1:174247458-174247957	0.247274435461053	.	.
chr1	177796375	177796874	chr1	177640159	177640658	Adss|chr1:177640159-177640658	0.218869040141943	.	.
chr1	178187311	178187810	chr1	178336353	178336852	Desi2|chr1:178336353-178336852	0.212945727476086	.	.
chr1	178187311	178187810	chr1	178454037	178454536	Desi2|chr1:178454037-178454536	0.185551395420877	.	.
chr1	178276142	178276641	chr1	178198699	178199198	4930527J03Rik|chr1:178198699-178199198	0.161745766110339	.	.
chr1	178276142	178276641	chr1	178290989	178291488	4930527J03Rik|chr1:178290989-178291488	0.15605754616023	.	.
chr1	178276142	178276641	chr1	178336353	178336852	4930527J03Rik|chr1:178336353-178336852	0.199518961681077	.	.
chr1	178276142	178276641	chr1	178480886	178481385	4930527J03Rik|chr1:178480886-178481385	0.246169474644273	.	.
chr1	178317988	178318487	chr1	178309472	178309971	B230369F24Rik|chr1:178309472-178309971	0.109080595512505	.	.
chr1	178317988	178318487	chr1	178309472	178309971	Cox20|chr1:178309472-178309971	0.109080595512505	.	.
chr1	178317988	178318487	chr1	178336353	178336852	B230369F24Rik|chr1:178336353-178336852	0.183740492757015	.	.
chr1	178317988	178318487	chr1	178336353	178336852	Cox20|chr1:178336353-178336852	0.183740492757015	.	.
chr1	178317988	178318487	chr1	178454037	178454536	B230369F24Rik|chr1:178454037-178454536	0.178811407590977	.	.
chr1	178317988	178318487	chr1	178454037	178454536	Cox20|chr1:178454037-178454536	0.178811407590977	.	.
chr1	178318532	178319031	chr1	178309472	178309971	B230369F24Rik|chr1:178309472-178309971	0.128456483368856	.	.
chr1	178318532	178319031	chr1	178309472	178309971	Cox20|chr1:178309472-178309971	0.128456483368856	.	.
chr1	178318532	178319031	chr1	178336353	178336852	B230369F24Rik|chr1:178336353-178336852	0.314081534664704	.	.
chr1	178318532	178319031	chr1	178336353	178336852	Cox20|chr1:178336353-178336852	0.314081534664704	.	.
chr1	178318532	178319031	chr1	178449116	178449615	B230369F24Rik|chr1:178449116-178449615	0.145327802125725	.	.
chr1	178318532	178319031	chr1	178449116	178449615	Cox20|chr1:178449116-178449615	0.145327802125725	.	.
chr1	178337022	178337521	chr1	178207860	178208359	Hnrnpu|chr1:178207860-178208359	0.15408863598727	.	.
chr1	178337022	178337521	chr1	178290989	178291488	Hnrnpu|chr1:178290989-178291488	0.20896761562177	.	.
chr1	178337022	178337521	chr1	178291559	178292058	Hnrnpu|chr1:178291559-178292058	0.130964569987515	.	.
chr1	178337022	178337521	chr1	178336353	178336852	Hnrnpu|chr1:178336353-178336852	0.239954896801907	.	.
chr1	178337022	178337521	chr1	178489379	178489878	Hnrnpu|chr1:178489379-178489878	0.167306221315477	.	.
chr1	178337559	178338058	chr1	178360517	178361016	Hnrnpu|chr1:178360517-178361016	0.12034901890931	.	.
chr1	178406170	178406669	chr1	178454037	178454536	Efcab2|chr1:178454037-178454536	0.250960570147517	.	.
chr1	178406170	178406669	chr1	178480886	178481385	Efcab2|chr1:178480886-178481385	0.10300529004968	.	.
chr1	188261512	188262011	chr1	188385182	188385681	Ush2a|chr1:188385182-188385681	0.123360562405923	.	.
chr1	188261512	188262011	chr1	188486965	188487464	Ush2a|chr1:188486965-188487464	0.209098705584691	.	.
chr1	188261512	188262011	chr1	188660325	188660824	Ush2a|chr1:188660325-188660824	0.406178012322911	.	.
chr1	188261512	188262011	chr1	188660840	188661339	Ush2a|chr1:188660840-188661339	0.268967846555885	.	.
chr1	194976725	194977224	chr1	194777569	194778068	A330023F24Rik|chr1:194777569-194778068	0.228933509113957	.	.
chr1	194976725	194977224	chr1	194777569	194778068	Gm16897|chr1:194777569-194778068	0.228933509113957	.	.
chr1	194976725	194977224	chr1	194778196	194778695	A330023F24Rik|chr1:194778196-194778695	0.185482933593215	.	.
chr1	194976725	194977224	chr1	194778196	194778695	Gm16897|chr1:194778196-194778695	0.185482933593215	.	.
chr1	194976725	194977224	chr1	194977967	194978466	A330023F24Rik|chr1:194977967-194978466	0.124965471598804	.	.
chr1	194976725	194977224	chr1	194977967	194978466	Gm16897|chr1:194977967-194978466	0.124965471598804	.	.
chr1	194976725	194977224	chr1	195016706	195017205	A330023F24Rik|chr1:195016706-195017205	0.138776591575382	.	.
chr1	194976725	194977224	chr1	195016706	195017205	Gm16897|chr1:195016706-195017205	0.138776591575382	.	.
chr1	194976725	194977224	chr1	195033930	195034429	A330023F24Rik|chr1:195033930-195034429	0.159036354676521	.	.
chr1	194976725	194977224	chr1	195033930	195034429	Gm16897|chr1:195033930-195034429	0.159036354676521	.	.
chr1	195018071	195018570	chr1	194777569	194778068	Gm37027|chr1:194777569-194778068	0.205506432650606	.	.
chr1	195018071	195018570	chr1	194778196	194778695	Gm37027|chr1:194778196-194778695	0.135435405965731	.	.
chr1	195018071	195018570	chr1	194795310	194795809	Gm37027|chr1:194795310-194795809	0.143395498704463	.	.
chr1	195018071	195018570	chr1	194816816	194817315	Gm37027|chr1:194816816-194817315	0.190211825305688	.	.
chr1	195018071	195018570	chr1	194977967	194978466	Gm37027|chr1:194977967-194978466	0.227289387976166	.	.
chr1	195018071	195018570	chr1	195016706	195017205	Gm37027|chr1:195016706-195017205	0.180777708785164	.	.
chr1	195130829	195131328	chr1	194764482	194764981	Cr1l|chr1:194764482-194764981	0.105844906909126	.	.
chr1	195130829	195131328	chr1	194798495	194798994	Cr1l|chr1:194798495-194798994	0.166221888851176	.	.
chr1	195130829	195131328	chr1	194821894	194822393	Cr1l|chr1:194821894-194822393	0.126614646281998	.	.
chr1	195130829	195131328	chr1	194962131	194962630	Cr1l|chr1:194962131-194962630	0.117212504964197	.	.
chr1	195130829	195131328	chr1	195002126	195002625	Cr1l|chr1:195002126-195002625	0.187170585607337	.	.
chr10	3365487	3365986	chr10	3448343	3448842	Ppp1r14c|chr10:3448343-3448842	0.190271095159884	.	.
chr10	3365487	3365986	chr10	3450476	3450975	Ppp1r14c|chr10:3450476-3450975	0.126613039764504	.	.
chr10	3366298	3366797	chr10	3278057	3278556	Ppp1r14c|chr10:3278057-3278556	0.220537165486882	.	.
chr10	3366298	3366797	chr10	3366890	3367389	Ppp1r14c|chr10:3366890-3367389	0.14597189633035	.	.
chr10	5550504	5551003	chr10	5528242	5528741	Syne1|chr10:5528242-5528741	0.108799621808371	.	.
chr10	5550504	5551003	chr10	5549987	5550486	Syne1|chr10:5549987-5550486	0.224724304587514	.	.
chr10	5805395	5805894	chr10	5554911	5555410	Fbxo5|chr10:5554911-5555410	0.209401624110372	.	.
chr10	5805395	5805894	chr10	5568911	5569410	Fbxo5|chr10:5568911-5569410	0.190334959450547	.	.
chr10	5805395	5805894	chr10	5600051	5600550	Fbxo5|chr10:5600051-5600550	0.137232921127061	.	.
chr10	5805395	5805894	chr10	5634278	5634777	Fbxo5|chr10:5634278-5634777	0.261827493919398	.	.
chr10	5805395	5805894	chr10	5846889	5847388	Fbxo5|chr10:5846889-5847388	0.132667816205775	.	.
chr10	5805395	5805894	chr10	6035780	6036279	Fbxo5|chr10:6035780-6036279	0.138459807601789	.	.
chr10	5823844	5824343	chr10	5549987	5550486	Mtrf1l|chr10:5549987-5550486	0.222070461365183	.	.
chr10	5823844	5824343	chr10	5554911	5555410	Mtrf1l|chr10:5554911-5555410	0.142043554003023	.	.
chr10	5823844	5824343	chr10	5568911	5569410	Mtrf1l|chr10:5568911-5569410	0.17420505923262	.	.
chr10	5823844	5824343	chr10	5634278	5634777	Mtrf1l|chr10:5634278-5634777	0.183514069505202	.	.
chr10	5823844	5824343	chr10	6035780	6036279	Mtrf1l|chr10:6035780-6036279	0.289755136566665	.	.
chr10	5823844	5824343	chr10	6130156	6130655	Mtrf1l|chr10:6130156-6130655	0.265553155119251	.	.
chr10	5823844	5824343	chr10	6137531	6138030	Mtrf1l|chr10:6137531-6138030	0.191444323429858	.	.
chr10	5921342	5921841	chr10	5846889	5847388	Rgs17|chr10:5846889-5847388	0.222681557518183	.	.
chr10	5921342	5921841	chr10	6130156	6130655	Rgs17|chr10:6130156-6130655	0.166034915871109	.	.
chr10	5921342	5921841	chr10	6137531	6138030	Rgs17|chr10:6137531-6138030	0.105729124547873	.	.
chr10	5922199	5922698	chr10	5906427	5906926	Rgs17|chr10:5906427-5906926	0.121831313076625	.	.
chr10	5922199	5922698	chr10	6098070	6098569	Rgs17|chr10:6098070-6098569	0.109994163452743	.	.
chr10	5922199	5922698	chr10	6114626	6115125	Rgs17|chr10:6114626-6115125	0.189072389554498	.	.
chr10	5922199	5922698	chr10	6115148	6115647	Rgs17|chr10:6115148-6115647	0.107382184609821	.	.
chr10	7052495	7052994	chr10	7111549	7112048	Ipcef1|chr10:7111549-7112048	0.587491259502012	.	.
chr10	7052495	7052994	chr10	7163335	7163834	Ipcef1|chr10:7163335-7163834	0.133283218267121	.	.
chr10	7052495	7052994	chr10	7175341	7175840	Ipcef1|chr10:7175341-7175840	0.251203666947002	.	.
chr10	7052495	7052994	chr10	7210985	7211484	Ipcef1|chr10:7210985-7211484	0.168316960744303	.	.
chr10	7052495	7052994	chr10	7228921	7229420	Ipcef1|chr10:7228921-7229420	0.591708045082623	.	.
chr10	7052495	7052994	chr10	7229428	7229927	Ipcef1|chr10:7229428-7229927	0.718212345153215	.	.
chr10	7052495	7052994	chr10	7278698	7279197	Ipcef1|chr10:7278698-7279197	0.284004432873443	.	.
chr10	7052495	7052994	chr10	7305858	7306357	Ipcef1|chr10:7305858-7306357	0.377174666565477	.	.
chr10	7211500	7211999	chr10	7076118	7076617	Cnksr3|chr10:7076118-7076617	0.162503500647511	.	.
chr10	7211500	7211999	chr10	7111549	7112048	Cnksr3|chr10:7111549-7112048	0.432165759456279	.	.
chr10	7211500	7211999	chr10	7163335	7163834	Cnksr3|chr10:7163335-7163834	0.115741494616931	.	.
chr10	7211500	7211999	chr10	7175341	7175840	Cnksr3|chr10:7175341-7175840	0.132150445078594	.	.
chr10	7211500	7211999	chr10	7210985	7211484	Cnksr3|chr10:7210985-7211484	0.455494208032559	.	.
chr10	7211500	7211999	chr10	7228921	7229420	Cnksr3|chr10:7228921-7229420	0.360607674958419	.	.
chr10	7211500	7211999	chr10	7229428	7229927	Cnksr3|chr10:7229428-7229927	0.404794243880862	.	.
chr10	7211500	7211999	chr10	7305858	7306357	Cnksr3|chr10:7305858-7306357	0.187492881832307	.	.
chr10	7211500	7211999	chr10	7333209	7333708	Cnksr3|chr10:7333209-7333708	0.133594006367111	.	.
chr10	7212004	7212503	chr10	7076118	7076617	Cnksr3|chr10:7076118-7076617	0.185253005373848	.	.
chr10	7212004	7212503	chr10	7111549	7112048	Cnksr3|chr10:7111549-7112048	0.504792716751884	.	.
chr10	7212004	7212503	chr10	7163335	7163834	Cnksr3|chr10:7163335-7163834	0.1581988092067	.	.
chr10	7212004	7212503	chr10	7210985	7211484	Cnksr3|chr10:7210985-7211484	0.144655565996734	.	.
chr10	7212004	7212503	chr10	7228921	7229420	Cnksr3|chr10:7228921-7229420	0.415597423601792	.	.
chr10	7212004	7212503	chr10	7229428	7229927	Cnksr3|chr10:7229428-7229927	0.455086704461655	.	.
chr10	7212004	7212503	chr10	7305858	7306357	Cnksr3|chr10:7305858-7306357	0.233986650085802	.	.
chr10	7212004	7212503	chr10	7333209	7333708	Cnksr3|chr10:7333209-7333708	0.12295096343856	.	.
chr10	7212004	7212503	chr10	7497116	7497615	Cnksr3|chr10:7497116-7497615	0.165934136381725	.	.
chr10	7589567	7590066	chr10	7333209	7333708	Lrp11|chr10:7333209-7333708	0.119407488453234	.	.
chr10	7589567	7590066	chr10	7596238	7596737	Lrp11|chr10:7596238-7596737	0.1344661541238	.	.
chr10	7589567	7590066	chr10	7819035	7819534	Lrp11|chr10:7819035-7819534	0.208187799725901	.	.
chr10	7590117	7590616	chr10	7333209	7333708	Lrp11|chr10:7333209-7333708	0.130424857051355	.	.
chr10	7590117	7590616	chr10	7707877	7708376	Lrp11|chr10:7707877-7708376	0.140553598012199	.	.
chr10	7590117	7590616	chr10	7774038	7774537	Lrp11|chr10:7774038-7774537	0.164622055789349	.	.
chr10	7590117	7590616	chr10	7786878	7787377	Lrp11|chr10:7786878-7787377	0.147477118326964	.	.
chr10	7667254	7667753	chr10	7861153	7861652	Nup43|chr10:7861153-7861652	0.157223644740332	.	.
chr10	7680943	7681442	chr10	7600611	7601110	Lats1|chr10:7600611-7601110	0.168919029210492	.	.
chr10	7680943	7681442	chr10	7600611	7601110	Pcmt1|chr10:7600611-7601110	0.168919029210492	.	.
chr10	7725685	7726184	chr10	7333209	7333708	Katna1|chr10:7333209-7333708	0.204056780218347	.	.
chr10	7725685	7726184	chr10	7497116	7497615	Katna1|chr10:7497116-7497615	0.151838147694823	.	.
chr10	7725685	7726184	chr10	7596238	7596737	Katna1|chr10:7596238-7596737	0.126875504435684	.	.
chr10	7725685	7726184	chr10	7600611	7601110	Katna1|chr10:7600611-7601110	0.108033232674326	.	.
chr10	7725685	7726184	chr10	7663092	7663591	Katna1|chr10:7663092-7663591	0.129920910877352	.	.
chr10	7725685	7726184	chr10	7861153	7861652	Katna1|chr10:7861153-7861652	0.163447648643549	.	.
chr10	7780721	7781220	chr10	7596238	7596737	B430219N15Rik|chr10:7596238-7596737	0.178113048839345	.	.
chr10	7780721	7781220	chr10	7600611	7601110	B430219N15Rik|chr10:7600611-7601110	0.219306386872325	.	.
chr10	7780721	7781220	chr10	7663092	7663591	B430219N15Rik|chr10:7663092-7663591	0.370352346623512	.	.
chr10	7780721	7781220	chr10	7861153	7861652	B430219N15Rik|chr10:7861153-7861652	0.261125977176094	.	.
chr10	7780721	7781220	chr10	7883479	7883978	B430219N15Rik|chr10:7883479-7883978	0.200261859523109	.	.
chr10	7792631	7793130	chr10	7819035	7819534	Ginm1|chr10:7819035-7819534	0.114917324574218	.	.
chr10	7792631	7793130	chr10	7819035	7819534	Ppil4|chr10:7819035-7819534	0.114917324574218	.	.
chr10	7955534	7956033	chr10	7707877	7708376	Tab2|chr10:7707877-7708376	0.220061096958378	.	.
chr10	7955534	7956033	chr10	7774038	7774537	Tab2|chr10:7774038-7774537	0.180418934721579	.	.
chr10	7955534	7956033	chr10	7841689	7842188	Tab2|chr10:7841689-7842188	0.149891073454957	.	.
chr10	7956090	7956589	chr10	7600611	7601110	Tab2|chr10:7600611-7601110	0.13649486576331	.	.
chr10	7956090	7956589	chr10	7663092	7663591	Tab2|chr10:7663092-7663591	0.223497789563238	.	.
chr10	10472118	10472617	chr10	10350371	10350870	Adgb|chr10:10350371-10350870	0.234230601106775	.	.
chr10	10472118	10472617	chr10	10468814	10469313	Adgb|chr10:10468814-10469313	0.176487354361377	.	.
chr10	10472118	10472617	chr10	10737227	10737726	Adgb|chr10:10737227-10737726	0.141709610756368	.	.
chr10	10557986	10558485	chr10	10319845	10320344	Rab32|chr10:10319845-10320344	0.124278165132962	.	.
chr10	10557986	10558485	chr10	10320464	10320963	Rab32|chr10:10320464-10320963	0.145883910604307	.	.
chr10	10557986	10558485	chr10	10350371	10350870	Rab32|chr10:10350371-10350870	0.17185855427239	.	.
chr10	10557986	10558485	chr10	10468814	10469313	Rab32|chr10:10468814-10469313	0.155433469015096	.	.
chr10	10557986	10558485	chr10	10492654	10493153	Rab32|chr10:10492654-10493153	0.105530066865108	.	.
chr10	10557986	10558485	chr10	10632282	10632781	Rab32|chr10:10632282-10632781	0.153885775994979	.	.
chr10	10557986	10558485	chr10	10658587	10659086	Rab32|chr10:10658587-10659086	0.248663618797375	.	.
chr10	10557986	10558485	chr10	10699737	10700236	Rab32|chr10:10699737-10700236	0.227962936637695	.	.
chr10	10557986	10558485	chr10	10709040	10709539	Rab32|chr10:10709040-10709539	0.108030886157678	.	.
chr10	10557986	10558485	chr10	10737227	10737726	Rab32|chr10:10737227-10737726	0.278075661621534	.	.
chr10	11280524	11281023	chr10	11254663	11255162	4930432B10Rik|chr10:11254663-11255162	0.190620131165113	.	.
chr10	11280524	11281023	chr10	11254663	11255162	Fbxo30|chr10:11254663-11255162	0.190620131165113	.	.
chr10	11280524	11281023	chr10	11438348	11438847	4930432B10Rik|chr10:11438348-11438847	0.131684592806639	.	.
chr10	11280524	11281023	chr10	11438348	11438847	Fbxo30|chr10:11438348-11438847	0.131684592806639	.	.
chr10	11280524	11281023	chr10	11726197	11726696	4930432B10Rik|chr10:11726197-11726696	0.12092557859518	.	.
chr10	11280524	11281023	chr10	11726197	11726696	Fbxo30|chr10:11726197-11726696	0.12092557859518	.	.
chr10	11281047	11281546	chr10	11254663	11255162	4930432B10Rik|chr10:11254663-11255162	0.135909523955346	.	.
chr10	11281047	11281546	chr10	11254663	11255162	Fbxo30|chr10:11254663-11255162	0.135909523955346	.	.
chr10	11281047	11281546	chr10	11255182	11255681	4930432B10Rik|chr10:11255182-11255681	0.125153181142703	.	.
chr10	11281047	11281546	chr10	11255182	11255681	Fbxo30|chr10:11255182-11255681	0.125153181142703	.	.
chr10	11343450	11343949	chr10	11254663	11255162	Epm2a|chr10:11254663-11255162	0.219157229237091	.	.
chr10	11343450	11343949	chr10	11255182	11255681	Epm2a|chr10:11255182-11255681	0.138762915409865	.	.
chr10	11343450	11343949	chr10	11265769	11266268	Epm2a|chr10:11265769-11266268	0.234442092114187	.	.
chr10	11343450	11343949	chr10	11305709	11306208	Epm2a|chr10:11305709-11306208	0.284688553417403	.	.
chr10	11343450	11343949	chr10	11321996	11322495	Epm2a|chr10:11321996-11322495	0.112253032761854	.	.
chr10	11343450	11343949	chr10	11390759	11391258	Epm2a|chr10:11390759-11391258	0.175798712901042	.	.
chr10	11841343	11841842	chr10	11607851	11608350	Gm48697|chr10:11607851-11608350	0.159860970760307	.	.
chr10	11841343	11841842	chr10	11608363	11608862	Gm48697|chr10:11608363-11608862	0.133812756866255	.	.
chr10	11841343	11841842	chr10	11938110	11938609	Gm48697|chr10:11938110-11938609	0.151408460653248	.	.
chr10	14705323	14705822	chr10	14329125	14329624	Nmbr|chr10:14329125-14329624	0.198249039002256	.	.
chr10	14705323	14705822	chr10	14329125	14329624	Vta1|chr10:14329125-14329624	0.198249039002256	.	.
chr10	14705323	14705822	chr10	14332648	14333147	Nmbr|chr10:14332648-14333147	0.146455974010199	.	.
chr10	14705323	14705822	chr10	14332648	14333147	Vta1|chr10:14332648-14333147	0.146455974010199	.	.
chr10	14705323	14705822	chr10	14391220	14391719	Nmbr|chr10:14391220-14391719	0.103159773786639	.	.
chr10	14705323	14705822	chr10	14391220	14391719	Vta1|chr10:14391220-14391719	0.103159773786639	.	.
chr10	14705323	14705822	chr10	14451754	14452253	Nmbr|chr10:14451754-14452253	0.148901884095868	.	.
chr10	14705323	14705822	chr10	14451754	14452253	Vta1|chr10:14451754-14452253	0.148901884095868	.	.
chr10	14705323	14705822	chr10	14656781	14657280	Nmbr|chr10:14656781-14657280	0.216716863514656	.	.
chr10	14705323	14705822	chr10	14656781	14657280	Vta1|chr10:14656781-14657280	0.216716863514656	.	.
chr10	14705323	14705822	chr10	14818680	14819179	Nmbr|chr10:14818680-14819179	0.195133525369978	.	.
chr10	14705323	14705822	chr10	14818680	14819179	Vta1|chr10:14818680-14819179	0.195133525369978	.	.
chr10	14705323	14705822	chr10	14904288	14904787	Nmbr|chr10:14904288-14904787	0.297224278056972	.	.
chr10	14705323	14705822	chr10	14904288	14904787	Vta1|chr10:14904288-14904787	0.297224278056972	.	.
chr10	14705323	14705822	chr10	14952921	14953420	Nmbr|chr10:14952921-14953420	0.215372575510943	.	.
chr10	14705323	14705822	chr10	14952921	14953420	Vta1|chr10:14952921-14953420	0.215372575510943	.	.
chr10	14705323	14705822	chr10	14977055	14977554	Nmbr|chr10:14977055-14977554	0.15496003308691	.	.
chr10	14705323	14705822	chr10	14977055	14977554	Vta1|chr10:14977055-14977554	0.15496003308691	.	.
chr10	15300071	15300570	chr10	15179565	15180064	Gm47710|chr10:15179565-15180064	0.172197846376844	.	.
chr10	15300071	15300570	chr10	15333455	15333954	Gm47710|chr10:15333455-15333954	0.268585333076025	.	.
chr10	15759897	15760396	chr10	15632881	15633380	Gm40604|chr10:15632881-15633380	0.105565355874092	.	.
chr10	15759897	15760396	chr10	15750174	15750673	Gm40604|chr10:15750174-15750673	0.117418005686782	.	.
chr10	15759897	15760396	chr10	15814295	15814794	Gm40604|chr10:15814295-15814794	0.204873729725511	.	.
chr10	19015270	19015769	chr10	19067584	19068083	Tnfaip3|chr10:19067584-19068083	0.304790899141556	.	.
chr10	19015270	19015769	chr10	19283655	19284154	Tnfaip3|chr10:19283655-19284154	0.106122147617301	.	.
chr10	19591671	19592170	chr10	19563521	19564020	Ifngr1|chr10:19563521-19564020	0.269623976176659	.	.
chr10	19591671	19592170	chr10	19693066	19693565	Ifngr1|chr10:19693066-19693565	0.135876731414771	.	.
chr10	19712255	19712754	chr10	19283099	19283598	Il20ra|chr10:19283099-19283598	0.133207722104521	.	.
chr10	19712255	19712754	chr10	19283655	19284154	Il20ra|chr10:19283655-19284154	0.14604458968559	.	.
chr10	19712255	19712754	chr10	19338598	19339097	Il20ra|chr10:19338598-19339097	0.325638006197846	.	.
chr10	19712255	19712754	chr10	19439778	19440277	Il20ra|chr10:19439778-19440277	0.147563800357889	.	.
chr10	19712255	19712754	chr10	19722975	19723474	Il20ra|chr10:19722975-19723474	0.358635751191778	.	.
chr10	19718664	19719163	chr10	19283099	19283598	Gm33332|chr10:19283099-19283598	0.355605034083032	.	.
chr10	19718664	19719163	chr10	19283655	19284154	Gm33332|chr10:19283655-19284154	0.455183327162798	.	.
chr10	19718664	19719163	chr10	19338598	19339097	Gm33332|chr10:19338598-19339097	0.461015694568914	.	.
chr10	19718664	19719163	chr10	19439778	19440277	Gm33332|chr10:19439778-19440277	0.311518658675555	.	.
chr10	19718664	19719163	chr10	19613070	19613569	Gm33332|chr10:19613070-19613569	0.130310597632898	.	.
chr10	19718664	19719163	chr10	19722975	19723474	Gm33332|chr10:19722975-19723474	0.468605016920911	.	.
chr10	21881933	21882432	chr10	21896657	21897156	Sgk1|chr10:21896657-21897156	0.20630620991765	.	.
chr10	21881933	21882432	chr10	21910004	21910503	Sgk1|chr10:21910004-21910503	0.107822075182527	.	.
chr10	21881933	21882432	chr10	21923542	21924041	Sgk1|chr10:21923542-21924041	0.107550018453334	.	.
chr10	21881933	21882432	chr10	21994360	21994859	Sgk1|chr10:21994360-21994859	0.143785932871485	.	.
chr10	21881933	21882432	chr10	22010076	22010575	Sgk1|chr10:22010076-22010575	0.167940230239037	.	.
chr10	22645129	22645628	chr10	22579377	22579876	Slc2a12|chr10:22579377-22579876	0.203792107473563	.	.
chr10	22645129	22645628	chr10	22609034	22609533	Slc2a12|chr10:22609034-22609533	0.112808722978125	.	.
chr10	22645129	22645628	chr10	22618757	22619256	Slc2a12|chr10:22618757-22619256	0.11238446874064	.	.
chr10	22645129	22645628	chr10	22642982	22643481	Slc2a12|chr10:22642982-22643481	0.198238301898883	.	.
chr10	22645129	22645628	chr10	22658406	22658905	Slc2a12|chr10:22658406-22658905	0.103062445870575	.	.
chr10	22645129	22645628	chr10	22672034	22672533	Slc2a12|chr10:22672034-22672533	0.269692055865404	.	.
chr10	22645129	22645628	chr10	22701532	22702031	Slc2a12|chr10:22701532-22702031	0.115627326054504	.	.
chr10	22645129	22645628	chr10	22919822	22920321	Slc2a12|chr10:22919822-22920321	0.148847036646919	.	.
chr10	22730224	22730723	chr10	22598819	22599318	AC166256.1|chr10:22598819-22599318	0.188956846632268	.	.
chr10	22731152	22731651	chr10	22598819	22599318	AC166256.1|chr10:22598819-22599318	0.172841899307607	.	.
chr10	22731152	22731651	chr10	22598819	22599318	Tbpl1|chr10:22598819-22599318	0.172841899307607	.	.
chr10	22731152	22731651	chr10	22615297	22615796	AC166256.1|chr10:22615297-22615796	0.163843626517618	.	.
chr10	22731152	22731651	chr10	22615297	22615796	Tbpl1|chr10:22615297-22615796	0.163843626517618	.	.
chr10	22731152	22731651	chr10	22998205	22998704	AC166256.1|chr10:22998205-22998704	0.198329545844491	.	.
chr10	22731152	22731651	chr10	22998205	22998704	Tbpl1|chr10:22998205-22998704	0.198329545844491	.	.
chr10	22731681	22732180	chr10	22998205	22998704	AC166256.1|chr10:22998205-22998704	0.133302905448104	.	.
chr10	22731681	22732180	chr10	22998205	22998704	Tbpl1|chr10:22998205-22998704	0.133302905448104	.	.
chr10	23349982	23350481	chr10	23195231	23195730	Eya4|chr10:23195231-23195730	0.135174336249005	.	.
chr10	23349982	23350481	chr10	23362602	23363101	Eya4|chr10:23362602-23363101	0.121180542188116	.	.
chr10	23349982	23350481	chr10	23676262	23676761	Eya4|chr10:23676262-23676761	0.180239099553525	.	.
chr10	23349982	23350481	chr10	23704051	23704550	Eya4|chr10:23704051-23704550	0.106215162982484	.	.
chr10	23787039	23787538	chr10	23510742	23511241	Rps12|chr10:23510742-23511241	0.113299135424025	.	.
chr10	23787039	23787538	chr10	23554934	23555433	Rps12|chr10:23554934-23555433	0.16438559197558	.	.
chr10	23787039	23787538	chr10	23603675	23604174	Rps12|chr10:23603675-23604174	0.110376183570216	.	.
chr10	23787039	23787538	chr10	23674670	23675169	Rps12|chr10:23674670-23675169	0.130704451464075	.	.
chr10	23796314	23796813	chr10	23964062	23964561	Slc18b1|chr10:23964062-23964561	0.121938559565488	.	.
chr10	23796872	23797371	chr10	23691309	23691808	Slc18b1|chr10:23691309-23691808	0.401671274131612	.	.
chr10	23796872	23797371	chr10	23777020	23777519	Slc18b1|chr10:23777020-23777519	0.314317904689577	.	.
chr10	23796872	23797371	chr10	23815121	23815620	Slc18b1|chr10:23815121-23815620	0.109098541307908	.	.
chr10	23796872	23797371	chr10	23947725	23948224	Slc18b1|chr10:23947725-23948224	0.23024108519143	.	.
chr10	23796872	23797371	chr10	23964062	23964561	Slc18b1|chr10:23964062-23964561	0.287105498315021	.	.
chr10	26374914	26375413	chr10	26279969	26280468	L3mbtl3|chr10:26279969-26280468	0.138692523725579	.	.
chr10	26374914	26375413	chr10	26327653	26328152	L3mbtl3|chr10:26327653-26328152	0.183832033364928	.	.
chr10	26374914	26375413	chr10	26328164	26328663	L3mbtl3|chr10:26328164-26328663	0.145353798149033	.	.
chr10	26374914	26375413	chr10	26374170	26374669	L3mbtl3|chr10:26374170-26374669	0.143190898561404	.	.
chr10	26374914	26375413	chr10	26630133	26630632	L3mbtl3|chr10:26630133-26630632	0.127188853129382	.	.
chr10	26374914	26375413	chr10	26711043	26711542	L3mbtl3|chr10:26711043-26711542	0.13482762659906	.	.
chr10	26375759	26376258	chr10	26279969	26280468	L3mbtl3|chr10:26279969-26280468	0.153783336277487	.	.
chr10	26375759	26376258	chr10	26327653	26328152	L3mbtl3|chr10:26327653-26328152	0.253193278679629	.	.
chr10	26375759	26376258	chr10	26345306	26345805	L3mbtl3|chr10:26345306-26345805	0.265977562207021	.	.
chr10	26375759	26376258	chr10	26374170	26374669	L3mbtl3|chr10:26374170-26374669	0.135943976631212	.	.
chr10	26695050	26695549	chr10	26297176	26297675	Gm48893|chr10:26297176-26297675	0.224623110613856	.	.
chr10	29313161	29313660	chr10	29146930	29147429	Echdc1|chr10:29146930-29147429	0.186824264791352	.	.
chr10	29313161	29313660	chr10	29146930	29147429	Gm46218|chr10:29146930-29147429	0.186824264791352	.	.
chr10	29361318	29361817	chr10	29484434	29484933	Rnf146|chr10:29484434-29484933	0.105569921366494	.	.
chr10	29361838	29362337	chr10	29484434	29484933	Rnf146|chr10:29484434-29484933	0.164134425475527	.	.
chr10	29361838	29362337	chr10	29544144	29544643	Rnf146|chr10:29544144-29544643	0.118891156466437	.	.
chr10	29361838	29362337	chr10	29567969	29568468	Rnf146|chr10:29567969-29568468	0.111804619812868	.	.
chr10	29535581	29536080	chr10	29301445	29301944	Rspo3|chr10:29301445-29301944	0.163951349857745	.	.
chr10	29535581	29536080	chr10	29484434	29484933	Rspo3|chr10:29484434-29484933	0.370686060615463	.	.
chr10	29535581	29536080	chr10	29544144	29544643	Rspo3|chr10:29544144-29544643	0.265546701270177	.	.
chr10	29535581	29536080	chr10	29567969	29568468	Rspo3|chr10:29567969-29568468	0.193830753697661	.	.
chr10	29535581	29536080	chr10	29804096	29804595	Rspo3|chr10:29804096-29804595	0.144152758721168	.	.
chr10	29535581	29536080	chr10	29921490	29921989	Rspo3|chr10:29921490-29921989	0.242799008764584	.	.
chr10	30200346	30200845	chr10	29804096	29804595	Cenpw|chr10:29804096-29804595	0.120375170530426	.	.
chr10	30200346	30200845	chr10	29984095	29984594	Cenpw|chr10:29984095-29984594	0.223435982092845	.	.
chr10	30200346	30200845	chr10	30389737	30390236	Cenpw|chr10:30389737-30390236	0.311370880248536	.	.
chr10	30600453	30600952	chr10	30617633	30618132	Trmt11|chr10:30617633-30618132	0.126587502293166	.	.
chr10	30600453	30600952	chr10	30618199	30618698	Trmt11|chr10:30618199-30618698	0.164593022160599	.	.
chr10	30802619	30803118	chr10	30810769	30811268	Ncoa7|chr10:30810769-30811268	0.123231474524631	.	.
chr10	30802619	30803118	chr10	30853152	30853651	Ncoa7|chr10:30853152-30853651	0.193553188056963	.	.
chr10	30802619	30803118	chr10	30980143	30980642	Ncoa7|chr10:30980143-30980642	0.109818432266087	.	.
chr10	30802619	30803118	chr10	31174290	31174789	Ncoa7|chr10:31174290-31174789	0.179178583996705	.	.
chr10	30803126	30803625	chr10	30992142	30992641	Ncoa7|chr10:30992142-30992641	0.228322169294308	.	.
chr10	30803126	30803625	chr10	31026379	31026878	Ncoa7|chr10:31026379-31026878	0.203716787919289	.	.
chr10	30803126	30803625	chr10	31174290	31174789	Ncoa7|chr10:31174290-31174789	0.136030702771447	.	.
chr10	30842620	30843119	chr10	30752238	30752737	Hey2|chr10:30752238-30752737	0.126632969996433	.	.
chr10	30842620	30843119	chr10	30853152	30853651	Hey2|chr10:30853152-30853651	0.207260297457651	.	.
chr10	30842620	30843119	chr10	31216733	31217232	Hey2|chr10:31216733-31217232	0.110324132881203	.	.
chr10	32889817	32890316	chr10	32576522	32577021	Nkain2|chr10:32576522-32577021	0.174365172719511	.	.
chr10	32889817	32890316	chr10	32801438	32801937	Nkain2|chr10:32801438-32801937	0.119529095816019	.	.
chr10	32890706	32891205	chr10	32593124	32593623	Nkain2|chr10:32593124-32593623	0.276466763175876	.	.
chr10	32890706	32891205	chr10	32800858	32801357	Nkain2|chr10:32800858-32801357	0.295922579307426	.	.
chr10	32890706	32891205	chr10	32801438	32801937	Nkain2|chr10:32801438-32801937	0.217362822578079	.	.
chr10	32890706	32891205	chr10	32869514	32870013	Nkain2|chr10:32869514-32870013	0.112490927833048	.	.
chr10	32890706	32891205	chr10	32952517	32953016	Nkain2|chr10:32952517-32953016	0.148973469762546	.	.
chr10	33623420	33623919	chr10	33366454	33366953	Gm15939|chr10:33366454-33366953	0.162543137798201	.	.
chr10	33623953	33624452	chr10	33558095	33558594	Clvs2|chr10:33558095-33558594	0.128190287997541	.	.
chr10	33623953	33624452	chr10	33558095	33558594	Gm15939|chr10:33558095-33558594	0.128190287997541	.	.
chr10	33624501	33625000	chr10	33993306	33993805	Clvs2|chr10:33993306-33993805	0.139603036853874	.	.
chr10	33624501	33625000	chr10	33993306	33993805	Gm15939|chr10:33993306-33993805	0.139603036853874	.	.
chr10	33904718	33905217	chr10	33558095	33558594	Rsph4a|chr10:33558095-33558594	0.134763192937556	.	.
chr10	33904718	33905217	chr10	33703373	33703872	Rsph4a|chr10:33703373-33703872	0.203518177009597	.	.
chr10	33904718	33905217	chr10	34070989	34071488	Rsph4a|chr10:34070989-34071488	0.290299072769733	.	.
chr10	33904718	33905217	chr10	34131284	34131783	Rsph4a|chr10:34131284-34131783	0.235134371336308	.	.
chr10	33904718	33905217	chr10	34234742	34235241	Rsph4a|chr10:34234742-34235241	0.162283645162123	.	.
chr10	33904718	33905217	chr10	34235374	34235873	Rsph4a|chr10:34235374-34235873	0.205815840238039	.	.
chr10	33905309	33905808	chr10	34190452	34190951	Rsph4a|chr10:34190452-34190951	0.125456951862699	.	.
chr10	33951019	33951518	chr10	33558095	33558594	Zup1|chr10:33558095-33558594	0.147886055097725	.	.
chr10	33951019	33951518	chr10	34070989	34071488	Zup1|chr10:34070989-34071488	0.194781946128334	.	.
chr10	33951019	33951518	chr10	34131284	34131783	Zup1|chr10:34131284-34131783	0.308856204767961	.	.
chr10	33951019	33951518	chr10	34137998	34138497	Zup1|chr10:34137998-34138497	0.107069749755691	.	.
chr10	33951019	33951518	chr10	34137998	34138497	Zup1|chr10:34137998-34138497	0.107069749755692	.	.
chr10	33951019	33951518	chr10	34235374	34235873	Zup1|chr10:34235374-34235873	0.165887892870441	.	.
chr10	33993811	33994310	chr10	33993306	33993805	A830082N09Rik|chr10:33993306-33993805	0.466262652255025	.	.
chr10	34019491	34019990	chr10	34013909	34014408	Gm48045|chr10:34013909-34014408	0.124992661429234	.	.
chr10	34019491	34019990	chr10	34013909	34014408	Rwdd1|chr10:34013909-34014408	0.124992661429234	.	.
chr10	34019491	34019990	chr10	34033850	34034349	Gm48045|chr10:34033850-34034349	0.214071151429247	.	.
chr10	34019491	34019990	chr10	34033850	34034349	Rwdd1|chr10:34033850-34034349	0.214071151429247	.	.
chr10	34019491	34019990	chr10	34070989	34071488	Gm48045|chr10:34070989-34071488	0.109041472160375	.	.
chr10	34019491	34019990	chr10	34070989	34071488	Rwdd1|chr10:34070989-34071488	0.109041472160375	.	.
chr10	34019491	34019990	chr10	34150791	34151290	Gm48045|chr10:34150791-34151290	0.219438446826529	.	.
chr10	34019491	34019990	chr10	34150791	34151290	Rwdd1|chr10:34150791-34151290	0.219438446826529	.	.
chr10	34019491	34019990	chr10	34234742	34235241	Gm48045|chr10:34234742-34235241	0.128451533167497	.	.
chr10	34019491	34019990	chr10	34234742	34235241	Rwdd1|chr10:34234742-34235241	0.128451533167497	.	.
chr10	34019491	34019990	chr10	34235374	34235873	Gm48045|chr10:34235374-34235873	0.195142466259008	.	.
chr10	34019491	34019990	chr10	34235374	34235873	Rwdd1|chr10:34235374-34235873	0.195142466259008	.	.
chr10	34019491	34019990	chr10	34316363	34316862	Gm48045|chr10:34316363-34316862	0.108820301712087	.	.
chr10	34019491	34019990	chr10	34316363	34316862	Rwdd1|chr10:34316363-34316862	0.108820301712087	.	.
chr10	34019491	34019990	chr10	34405755	34406254	Gm48045|chr10:34405755-34406254	0.161382061449513	.	.
chr10	34019491	34019990	chr10	34405755	34406254	Rwdd1|chr10:34405755-34406254	0.161382061449513	.	.
chr10	34019491	34019990	chr10	34425677	34426176	Gm48045|chr10:34425677-34426176	0.205439068705491	.	.
chr10	34019491	34019990	chr10	34425677	34426176	Rwdd1|chr10:34425677-34426176	0.205439068705491	.	.
chr10	34036511	34037010	chr10	34056390	34056889	Trappc3l|chr10:34056390-34056889	0.163249418568141	.	.
chr10	34036511	34037010	chr10	34070989	34071488	Trappc3l|chr10:34070989-34071488	0.151569000260603	.	.
chr10	34036511	34037010	chr10	34131284	34131783	Trappc3l|chr10:34131284-34131783	0.321504441740731	.	.
chr10	34036511	34037010	chr10	34150791	34151290	Trappc3l|chr10:34150791-34151290	0.134516928287594	.	.
chr10	34036511	34037010	chr10	34234742	34235241	Trappc3l|chr10:34234742-34235241	0.117664987796968	.	.
chr10	34036511	34037010	chr10	34235374	34235873	Trappc3l|chr10:34235374-34235873	0.28364512628977	.	.
chr10	34036511	34037010	chr10	34316363	34316862	Trappc3l|chr10:34316363-34316862	0.208212274800778	.	.
chr10	34037079	34037578	chr10	33919748	33920247	Trappc3l|chr10:33919748-33920247	0.252837271357518	.	.
chr10	34037079	34037578	chr10	33986736	33987235	Trappc3l|chr10:33986736-33987235	0.148514435101264	.	.
chr10	34037079	34037578	chr10	34013321	34013820	Trappc3l|chr10:34013321-34013820	0.181105012986071	.	.
chr10	34037079	34037578	chr10	34056390	34056889	Trappc3l|chr10:34056390-34056889	0.200967618559566	.	.
chr10	34037079	34037578	chr10	34070989	34071488	Trappc3l|chr10:34070989-34071488	0.201132479543462	.	.
chr10	34037079	34037578	chr10	34131284	34131783	Trappc3l|chr10:34131284-34131783	0.253015750681495	.	.
chr10	34037079	34037578	chr10	34137998	34138497	Trappc3l|chr10:34137998-34138497	0.124916058082996	.	.
chr10	34037079	34037578	chr10	34150791	34151290	Trappc3l|chr10:34150791-34151290	0.113247356941083	.	.
chr10	34037079	34037578	chr10	34234742	34235241	Trappc3l|chr10:34234742-34235241	0.212374897417488	.	.
chr10	34037079	34037578	chr10	34235374	34235873	Trappc3l|chr10:34235374-34235873	0.332997009111052	.	.
chr10	34096225	34096724	chr10	33986736	33987235	Calhm5|chr10:33986736-33987235	0.111103361490831	.	.
chr10	34096225	34096724	chr10	34070989	34071488	Calhm5|chr10:34070989-34071488	0.287284287169393	.	.
chr10	34096225	34096724	chr10	34131284	34131783	Calhm5|chr10:34131284-34131783	0.297617584481972	.	.
chr10	34096225	34096724	chr10	34131284	34131783	Calhm5|chr10:34131284-34131783	0.297617584481973	.	.
chr10	34096225	34096724	chr10	34137998	34138497	Calhm5|chr10:34137998-34138497	0.226166985211558	.	.
chr10	34096225	34096724	chr10	34235374	34235873	Calhm5|chr10:34235374-34235873	0.231859758454432	.	.
chr10	34096225	34096724	chr10	34316363	34316862	Calhm5|chr10:34316363-34316862	0.183026167135808	.	.
chr10	34127449	34127948	chr10	33993306	33993805	Calhm6|chr10:33993306-33993805	0.153279920505417	.	.
chr10	34127449	34127948	chr10	34316363	34316862	Calhm6|chr10:34316363-34316862	0.180338233004772	.	.
chr10	34127449	34127948	chr10	34316872	34317371	Calhm6|chr10:34316872-34317371	0.270291168246677	.	.
chr10	34206579	34207078	chr10	33919748	33920247	Dse|chr10:33919748-33920247	0.247002938994308	.	.
chr10	34206579	34207078	chr10	33993306	33993805	Dse|chr10:33993306-33993805	0.193887755293837	.	.
chr10	34206579	34207078	chr10	34013321	34013820	Dse|chr10:34013321-34013820	0.362473145138435	.	.
chr10	34206579	34207078	chr10	34013909	34014408	Dse|chr10:34013909-34014408	0.238567989283434	.	.
chr10	34206579	34207078	chr10	34190452	34190951	Dse|chr10:34190452-34190951	0.176705257683549	.	.
chr10	34206579	34207078	chr10	34332120	34332619	Dse|chr10:34332120-34332619	0.111063546590513	.	.
chr10	34206579	34207078	chr10	34339602	34340101	Dse|chr10:34339602-34340101	0.271597370983665	.	.
chr10	34206579	34207078	chr10	34363516	34364015	Dse|chr10:34363516-34364015	0.136707976034908	.	.
chr10	34206579	34207078	chr10	34405254	34405753	Dse|chr10:34405254-34405753	0.110486966888949	.	.
chr10	34207257	34207756	chr10	33919748	33920247	Dse|chr10:33919748-33920247	0.251477071196838	.	.
chr10	34207257	34207756	chr10	33947988	33948487	Dse|chr10:33947988-33948487	0.169263087692787	.	.
chr10	34207257	34207756	chr10	34013321	34013820	Dse|chr10:34013321-34013820	0.129053807117902	.	.
chr10	34207257	34207756	chr10	34190452	34190951	Dse|chr10:34190452-34190951	0.211540553563834	.	.
chr10	34207257	34207756	chr10	34271718	34272217	Dse|chr10:34271718-34272217	0.229507037766039	.	.
chr10	34207257	34207756	chr10	34339602	34340101	Dse|chr10:34339602-34340101	0.156154280850225	.	.
chr10	34207257	34207756	chr10	34396905	34397404	Dse|chr10:34396905-34397404	0.258267159452556	.	.
chr10	34207257	34207756	chr10	34425677	34426176	Dse|chr10:34425677-34426176	0.105735502158558	.	.
chr10	34281970	34282469	chr10	34013321	34013820	Tspyl1|chr10:34013321-34013820	0.105598657036708	.	.
chr10	34281970	34282469	chr10	34091720	34092219	Tspyl1|chr10:34091720-34092219	0.141678909270387	.	.
chr10	34281970	34282469	chr10	34339602	34340101	Tspyl1|chr10:34339602-34340101	0.166961707534536	.	.
chr10	34281970	34282469	chr10	34363516	34364015	Tspyl1|chr10:34363516-34364015	0.140425036223337	.	.
chr10	34281970	34282469	chr10	34396905	34397404	Tspyl1|chr10:34396905-34397404	0.13357709957475	.	.
chr10	34281970	34282469	chr10	34431742	34432241	Tspyl1|chr10:34431742-34432241	0.121181201429956	.	.
chr10	34297174	34297673	chr10	34033850	34034349	Tspyl4|chr10:34033850-34034349	0.107377889082282	.	.
chr10	34297174	34297673	chr10	34070989	34071488	Tspyl4|chr10:34070989-34071488	0.170708359067399	.	.
chr10	34297174	34297673	chr10	34091720	34092219	Tspyl4|chr10:34091720-34092219	0.105792171919184	.	.
chr10	34297174	34297673	chr10	34131284	34131783	Tspyl4|chr10:34131284-34131783	0.227693983402966	.	.
chr10	34297174	34297673	chr10	34137998	34138497	Tspyl4|chr10:34137998-34138497	0.128080970320537	.	.
chr10	34297971	34298470	chr10	34070989	34071488	Gm47512|chr10:34070989-34071488	0.141581132014382	.	.
chr10	34297971	34298470	chr10	34070989	34071488	Tspyl4|chr10:34070989-34071488	0.141581132014382	.	.
chr10	34297971	34298470	chr10	34131284	34131783	Gm47512|chr10:34131284-34131783	0.204041816890729	.	.
chr10	34297971	34298470	chr10	34131284	34131783	Tspyl4|chr10:34131284-34131783	0.204041816890729	.	.
chr10	34297971	34298470	chr10	34235374	34235873	Gm47512|chr10:34235374-34235873	0.216689466687388	.	.
chr10	34297971	34298470	chr10	34235374	34235873	Tspyl4|chr10:34235374-34235873	0.216689466687388	.	.
chr10	34297971	34298470	chr10	34271718	34272217	Gm47512|chr10:34271718-34272217	0.10463557336723	.	.
chr10	34297971	34298470	chr10	34271718	34272217	Tspyl4|chr10:34271718-34272217	0.10463557336723	.	.
chr10	34297971	34298470	chr10	34316363	34316862	Gm47512|chr10:34316363-34316862	0.153559966205217	.	.
chr10	34297971	34298470	chr10	34316363	34316862	Tspyl4|chr10:34316363-34316862	0.153559966205217	.	.
chr10	34297971	34298470	chr10	34363516	34364015	Gm47512|chr10:34363516-34364015	0.159896973216882	.	.
chr10	34297971	34298470	chr10	34363516	34364015	Tspyl4|chr10:34363516-34364015	0.159896973216882	.	.
chr10	34297971	34298470	chr10	34512501	34513000	Gm47512|chr10:34512501-34513000	0.284513950035379	.	.
chr10	34297971	34298470	chr10	34512501	34513000	Tspyl4|chr10:34512501-34513000	0.284513950035379	.	.
chr10	34418335	34418834	chr10	34070989	34071488	Nt5dc1|chr10:34070989-34071488	0.231118008717129	.	.
chr10	34418335	34418834	chr10	34131284	34131783	Nt5dc1|chr10:34131284-34131783	0.259874594093256	.	.
chr10	34418335	34418834	chr10	34235374	34235873	Nt5dc1|chr10:34235374-34235873	0.190228298473336	.	.
chr10	34418335	34418834	chr10	34316363	34316862	Nt5dc1|chr10:34316363-34316862	0.200266211646372	.	.
chr10	34418335	34418834	chr10	34512501	34513000	Nt5dc1|chr10:34512501-34513000	0.204015508315321	.	.
chr10	34418335	34418834	chr10	34667107	34667606	Nt5dc1|chr10:34667107-34667606	0.149795830610941	.	.
chr10	36505968	36506467	chr10	36306501	36307000	Hs3st5|chr10:36306501-36307000	0.397551217243031	.	.
chr10	36505968	36506467	chr10	36452488	36452987	Hs3st5|chr10:36452488-36452987	0.309288487325959	.	.
chr10	36505968	36506467	chr10	36566760	36567259	Hs3st5|chr10:36566760-36567259	0.328556486860043	.	.
chr10	36505968	36506467	chr10	36567264	36567763	Hs3st5|chr10:36567264-36567763	0.379357306757132	.	.
chr10	36505968	36506467	chr10	36718129	36718628	Hs3st5|chr10:36718129-36718628	0.465479343319405	.	.
chr10	36506584	36507083	chr10	36306501	36307000	Hs3st5|chr10:36306501-36307000	0.380939216463107	.	.
chr10	36506584	36507083	chr10	36452488	36452987	Hs3st5|chr10:36452488-36452987	0.323867090359427	.	.
chr10	36506584	36507083	chr10	36566760	36567259	Hs3st5|chr10:36566760-36567259	0.398832845403821	.	.
chr10	36506584	36507083	chr10	36567264	36567763	Hs3st5|chr10:36567264-36567763	0.467718646745527	.	.
chr10	36506584	36507083	chr10	36572270	36572769	Hs3st5|chr10:36572270-36572769	0.136602327517155	.	.
chr10	36506584	36507083	chr10	36718129	36718628	Hs3st5|chr10:36718129-36718628	0.56333164141154	.	.
chr10	36507177	36507676	chr10	36306501	36307000	Hs3st5|chr10:36306501-36307000	0.142924266475447	.	.
chr10	36507177	36507676	chr10	36452488	36452987	Hs3st5|chr10:36452488-36452987	0.138105448307744	.	.
chr10	36507177	36507676	chr10	36566760	36567259	Hs3st5|chr10:36566760-36567259	0.159559598675435	.	.
chr10	36507177	36507676	chr10	36567264	36567763	Hs3st5|chr10:36567264-36567763	0.180443194181824	.	.
chr10	36507177	36507676	chr10	36718129	36718628	Hs3st5|chr10:36718129-36718628	0.223485645566651	.	.
chr10	36974002	36974501	chr10	36862471	36862970	Hdac2|chr10:36862471-36862970	0.183436404490609	.	.
chr10	36974002	36974501	chr10	36921864	36922363	Hdac2|chr10:36921864-36922363	0.184078019871335	.	.
chr10	36974002	36974501	chr10	37047820	37048319	Hdac2|chr10:37047820-37048319	0.144229747535781	.	.
chr10	36974002	36974501	chr10	37136922	37137421	Hdac2|chr10:37136922-37137421	0.173418226066569	.	.
chr10	36974002	36974501	chr10	37155048	37155547	Hdac2|chr10:37155048-37155547	0.206531808806443	.	.
chr10	36974002	36974501	chr10	37241613	37242112	Hdac2|chr10:37241613-37242112	0.280568799925539	.	.
chr10	36974613	36975112	chr10	36985857	36986356	Hdac2|chr10:36985857-36986356	0.176628165370079	.	.
chr10	36975153	36975652	chr10	36786895	36787394	Hdac2|chr10:36786895-36787394	0.188856861772706	.	.
chr10	36975153	36975652	chr10	36811738	36812237	Hdac2|chr10:36811738-36812237	0.113728418814789	.	.
chr10	36975153	36975652	chr10	36985857	36986356	Hdac2|chr10:36985857-36986356	0.372361070166497	.	.
chr10	36975153	36975652	chr10	37102074	37102573	Hdac2|chr10:37102074-37102573	0.170986476050842	.	.
chr10	37138712	37139211	chr10	36862471	36862970	5930403N24Rik|chr10:36862471-36862970	0.125162754307918	.	.
chr10	37138712	37139211	chr10	36862471	36862970	Marcks|chr10:36862471-36862970	0.125162754307918	.	.
chr10	37138712	37139211	chr10	36921864	36922363	5930403N24Rik|chr10:36921864-36922363	0.282128516963385	.	.
chr10	37138712	37139211	chr10	36921864	36922363	Marcks|chr10:36921864-36922363	0.282128516963385	.	.
chr10	37138712	37139211	chr10	37047820	37048319	5930403N24Rik|chr10:37047820-37048319	0.225916618104486	.	.
chr10	37138712	37139211	chr10	37047820	37048319	Marcks|chr10:37047820-37048319	0.225916618104486	.	.
chr10	37138712	37139211	chr10	37072777	37073276	5930403N24Rik|chr10:37072777-37073276	0.276485057749632	.	.
chr10	37138712	37139211	chr10	37072777	37073276	Marcks|chr10:37072777-37073276	0.276485057749632	.	.
chr10	37138712	37139211	chr10	37136922	37137421	5930403N24Rik|chr10:37136922-37137421	0.326715604835574	.	.
chr10	37138712	37139211	chr10	37136922	37137421	Marcks|chr10:37136922-37137421	0.326715604835574	.	.
chr10	37138712	37139211	chr10	37155048	37155547	5930403N24Rik|chr10:37155048-37155547	0.296971101480165	.	.
chr10	37138712	37139211	chr10	37155048	37155547	Marcks|chr10:37155048-37155547	0.296971101480165	.	.
chr10	37138712	37139211	chr10	37241613	37242112	5930403N24Rik|chr10:37241613-37242112	0.343751931132942	.	.
chr10	37138712	37139211	chr10	37241613	37242112	Marcks|chr10:37241613-37242112	0.343751931132942	.	.
chr10	38121886	38122385	chr10	37779349	37779848	Gm31378|chr10:37779349-37779848	0.205131158400966	.	.
chr10	39133692	39134191	chr10	39171094	39171593	Fam229b|chr10:39171094-39171593	0.11444078674945	.	.
chr10	39133692	39134191	chr10	39171094	39171593	Tube1|chr10:39171094-39171593	0.11444078674945	.	.
chr10	39133692	39134191	chr10	39185168	39185667	Fam229b|chr10:39185168-39185667	0.24258962797627	.	.
chr10	39133692	39134191	chr10	39185168	39185667	Tube1|chr10:39185168-39185667	0.24258962797627	.	.
chr10	39133692	39134191	chr10	39199812	39200311	Fam229b|chr10:39199812-39200311	0.140736505554041	.	.
chr10	39133692	39134191	chr10	39199812	39200311	Tube1|chr10:39199812-39200311	0.140736505554041	.	.
chr10	41071321	41071820	chr10	41004323	41004822	Gpr6|chr10:41004323-41004822	0.164170421894881	.	.
chr10	41071321	41071820	chr10	41016487	41016986	Gpr6|chr10:41016487-41016986	0.234928144800181	.	.
chr10	41071321	41071820	chr10	41037761	41038260	Gpr6|chr10:41037761-41038260	0.18212866671056	.	.
chr10	41071321	41071820	chr10	41095905	41096404	Gpr6|chr10:41095905-41096404	0.379655970296744	.	.
chr10	41071321	41071820	chr10	41098111	41098610	Gpr6|chr10:41098111-41098610	0.168929706406877	.	.
chr10	41071321	41071820	chr10	41204316	41204815	Gpr6|chr10:41204316-41204815	0.135432755570541	.	.
chr10	41071321	41071820	chr10	41245017	41245516	Gpr6|chr10:41245017-41245516	0.242146643714398	.	.
chr10	41072083	41072582	chr10	41004323	41004822	Gpr6|chr10:41004323-41004822	0.146389316641787	.	.
chr10	41072083	41072582	chr10	41016487	41016986	Gpr6|chr10:41016487-41016986	0.311785118568186	.	.
chr10	41072083	41072582	chr10	41037761	41038260	Gpr6|chr10:41037761-41038260	0.486730039444217	.	.
chr10	41072083	41072582	chr10	41042198	41042697	Gpr6|chr10:41042198-41042697	0.199329025124002	.	.
chr10	41072083	41072582	chr10	41042768	41043267	Gpr6|chr10:41042768-41043267	0.20598686575732	.	.
chr10	41072083	41072582	chr10	41055391	41055890	Gpr6|chr10:41055391-41055890	0.145535863632546	.	.
chr10	41072083	41072582	chr10	41095905	41096404	Gpr6|chr10:41095905-41096404	0.338170637052263	.	.
chr10	41072083	41072582	chr10	41098111	41098610	Gpr6|chr10:41098111-41098610	0.110613803588416	.	.
chr10	41072083	41072582	chr10	41204316	41204815	Gpr6|chr10:41204316-41204815	0.242436432537609	.	.
chr10	41072083	41072582	chr10	41204929	41205428	Gpr6|chr10:41204929-41205428	0.106294090940778	.	.
chr10	41072083	41072582	chr10	41245017	41245516	Gpr6|chr10:41245017-41245516	0.303207275550525	.	.
chr10	41303028	41303527	chr10	41004323	41004822	Ak9|chr10:41004323-41004822	0.106038140734287	.	.
chr10	41303028	41303527	chr10	41004323	41004822	Fig4|chr10:41004323-41004822	0.106038140734287	.	.
chr10	41303028	41303527	chr10	41016487	41016986	Ak9|chr10:41016487-41016986	0.196618065522302	.	.
chr10	41303028	41303527	chr10	41016487	41016986	Fig4|chr10:41016487-41016986	0.196618065522302	.	.
chr10	41303028	41303527	chr10	41037761	41038260	Ak9|chr10:41037761-41038260	0.217565814241655	.	.
chr10	41303028	41303527	chr10	41037761	41038260	Fig4|chr10:41037761-41038260	0.217565814241655	.	.
chr10	41303028	41303527	chr10	41042198	41042697	Ak9|chr10:41042198-41042697	0.148657452329847	.	.
chr10	41303028	41303527	chr10	41042198	41042697	Fig4|chr10:41042198-41042697	0.148657452329847	.	.
chr10	41303028	41303527	chr10	41095905	41096404	Ak9|chr10:41095905-41096404	0.104501317652263	.	.
chr10	41303028	41303527	chr10	41095905	41096404	Fig4|chr10:41095905-41096404	0.104501317652263	.	.
chr10	41303028	41303527	chr10	41098111	41098610	Ak9|chr10:41098111-41098610	0.121305721208212	.	.
chr10	41303028	41303527	chr10	41098111	41098610	Fig4|chr10:41098111-41098610	0.121305721208212	.	.
chr10	41303028	41303527	chr10	41151336	41151835	Ak9|chr10:41151336-41151835	0.144597737652392	.	.
chr10	41303028	41303527	chr10	41151336	41151835	Fig4|chr10:41151336-41151835	0.144597737652392	.	.
chr10	41303028	41303527	chr10	41151856	41152355	Ak9|chr10:41151856-41152355	0.105784489405757	.	.
chr10	41303028	41303527	chr10	41151856	41152355	Fig4|chr10:41151856-41152355	0.105784489405757	.	.
chr10	41303028	41303527	chr10	41182288	41182787	Ak9|chr10:41182288-41182787	0.124885571245551	.	.
chr10	41303028	41303527	chr10	41182288	41182787	Fig4|chr10:41182288-41182787	0.124885571245551	.	.
chr10	41303028	41303527	chr10	41261919	41262418	Ak9|chr10:41261919-41262418	0.111074890339287	.	.
chr10	41303028	41303527	chr10	41261919	41262418	Fig4|chr10:41261919-41262418	0.111074890339287	.	.
chr10	41303669	41304168	chr10	41004323	41004822	Ak9|chr10:41004323-41004822	0.120082354633928	.	.
chr10	41303669	41304168	chr10	41004323	41004822	Fig4|chr10:41004323-41004822	0.120082354633928	.	.
chr10	41303669	41304168	chr10	41016487	41016986	Ak9|chr10:41016487-41016986	0.331710333642706	.	.
chr10	41303669	41304168	chr10	41016487	41016986	Fig4|chr10:41016487-41016986	0.331710333642706	.	.
chr10	41303669	41304168	chr10	41037761	41038260	Ak9|chr10:41037761-41038260	0.236602515617215	.	.
chr10	41303669	41304168	chr10	41037761	41038260	Fig4|chr10:41037761-41038260	0.236602515617215	.	.
chr10	41303669	41304168	chr10	41095905	41096404	Ak9|chr10:41095905-41096404	0.173598750233329	.	.
chr10	41303669	41304168	chr10	41095905	41096404	Fig4|chr10:41095905-41096404	0.173598750233329	.	.
chr10	41303669	41304168	chr10	41098111	41098610	Ak9|chr10:41098111-41098610	0.209243872262269	.	.
chr10	41303669	41304168	chr10	41098111	41098610	Fig4|chr10:41098111-41098610	0.209243872262269	.	.
chr10	41303669	41304168	chr10	41151336	41151835	Ak9|chr10:41151336-41151835	0.140810996608583	.	.
chr10	41303669	41304168	chr10	41151336	41151835	Fig4|chr10:41151336-41151835	0.140810996608583	.	.
chr10	41303669	41304168	chr10	41151856	41152355	Ak9|chr10:41151856-41152355	0.147274978937609	.	.
chr10	41303669	41304168	chr10	41151856	41152355	Fig4|chr10:41151856-41152355	0.147274978937609	.	.
chr10	41450048	41450547	chr10	41004323	41004822	Zbtb24|chr10:41004323-41004822	0.143714089037715	.	.
chr10	41450048	41450547	chr10	41016487	41016986	Zbtb24|chr10:41016487-41016986	0.245273689273648	.	.
chr10	41450048	41450547	chr10	41037761	41038260	Zbtb24|chr10:41037761-41038260	0.145845747932858	.	.
chr10	41450048	41450547	chr10	41095905	41096404	Zbtb24|chr10:41095905-41096404	0.163301775418242	.	.
chr10	41450048	41450547	chr10	41098111	41098610	Zbtb24|chr10:41098111-41098610	0.114393267840917	.	.
chr10	41450048	41450547	chr10	41144934	41145433	Zbtb24|chr10:41144934-41145433	0.146076682025048	.	.
chr10	41450048	41450547	chr10	41145443	41145942	Zbtb24|chr10:41145443-41145942	0.103736257063723	.	.
chr10	41450048	41450547	chr10	41482396	41482895	Zbtb24|chr10:41482396-41482895	0.144554266000745	.	.
chr10	41490156	41490655	chr10	41016487	41016986	Ppil6|chr10:41016487-41016986	0.332773577366206	.	.
chr10	41490156	41490655	chr10	41016487	41016986	Smpd2|chr10:41016487-41016986	0.332773577366206	.	.
chr10	41490156	41490655	chr10	41037761	41038260	Ppil6|chr10:41037761-41038260	0.235000296229136	.	.
chr10	41490156	41490655	chr10	41037761	41038260	Smpd2|chr10:41037761-41038260	0.235000296229136	.	.
chr10	41490156	41490655	chr10	41042198	41042697	Ppil6|chr10:41042198-41042697	0.106012888190583	.	.
chr10	41490156	41490655	chr10	41042198	41042697	Smpd2|chr10:41042198-41042697	0.106012888190583	.	.
chr10	41490156	41490655	chr10	41042768	41043267	Ppil6|chr10:41042768-41043267	0.186246050563975	.	.
chr10	41490156	41490655	chr10	41042768	41043267	Smpd2|chr10:41042768-41043267	0.186246050563975	.	.
chr10	41490156	41490655	chr10	41095285	41095784	Ppil6|chr10:41095285-41095784	0.177340508645696	.	.
chr10	41490156	41490655	chr10	41095285	41095784	Smpd2|chr10:41095285-41095784	0.177340508645696	.	.
chr10	41490156	41490655	chr10	41095905	41096404	Ppil6|chr10:41095905-41096404	0.115584938699335	.	.
chr10	41490156	41490655	chr10	41095905	41096404	Smpd2|chr10:41095905-41096404	0.115584938699335	.	.
chr10	41490156	41490655	chr10	41098111	41098610	Ppil6|chr10:41098111-41098610	0.305322455336061	.	.
chr10	41490156	41490655	chr10	41098111	41098610	Smpd2|chr10:41098111-41098610	0.305322455336061	.	.
chr10	41490156	41490655	chr10	41204316	41204815	Ppil6|chr10:41204316-41204815	0.194144536683902	.	.
chr10	41490156	41490655	chr10	41204316	41204815	Smpd2|chr10:41204316-41204815	0.194144536683902	.	.
chr10	41490156	41490655	chr10	41204929	41205428	Ppil6|chr10:41204929-41205428	0.19188644074881	.	.
chr10	41490156	41490655	chr10	41204929	41205428	Smpd2|chr10:41204929-41205428	0.19188644074881	.	.
chr10	41490156	41490655	chr10	41245017	41245516	Ppil6|chr10:41245017-41245516	0.165436367714752	.	.
chr10	41490156	41490655	chr10	41245017	41245516	Smpd2|chr10:41245017-41245516	0.165436367714752	.	.
chr10	41490156	41490655	chr10	41295019	41295518	Ppil6|chr10:41295019-41295518	0.230969831565786	.	.
chr10	41490156	41490655	chr10	41295019	41295518	Smpd2|chr10:41295019-41295518	0.230969831565786	.	.
chr10	42276537	42277036	chr10	42251261	42251760	Foxo3|chr10:42251261-42251760	0.192299821028563	.	.
chr10	42276537	42277036	chr10	42277563	42278062	Foxo3|chr10:42277563-42278062	0.221900275676035	.	.
chr10	42477769	42478268	chr10	42417388	42417887	Afg1l|chr10:42417388-42417887	0.152931108091548	.	.
chr10	42478381	42478880	chr10	42567187	42567686	Afg1l|chr10:42567187-42567686	0.147002760148852	.	.
chr10	42478381	42478880	chr10	42723482	42723981	Afg1l|chr10:42723482-42723981	0.130997827919574	.	.
chr10	42501588	42502087	chr10	42251261	42251760	Snx3|chr10:42251261-42251760	0.199960073762934	.	.
chr10	42501588	42502087	chr10	42277563	42278062	Snx3|chr10:42277563-42278062	0.159343467378648	.	.
chr10	42501588	42502087	chr10	42308548	42309047	Snx3|chr10:42308548-42309047	0.111256917771579	.	.
chr10	42501588	42502087	chr10	42678656	42679155	Snx3|chr10:42678656-42679155	0.134609957916509	.	.
chr10	42502326	42502825	chr10	42277563	42278062	Snx3|chr10:42277563-42278062	0.169259410587238	.	.
chr10	42502326	42502825	chr10	42308048	42308547	Snx3|chr10:42308048-42308547	0.240509677372911	.	.
chr10	42502326	42502825	chr10	42308548	42309047	Snx3|chr10:42308548-42309047	0.157544580963713	.	.
chr10	45289129	45289628	chr10	45410577	45411076	Gm15934|chr10:45410577-45411076	0.188057944741721	.	.
chr10	45289129	45289628	chr10	45411103	45411602	Gm15934|chr10:45411103-45411602	0.274555749654645	.	.
chr10	45289129	45289628	chr10	45411986	45412485	Gm15934|chr10:45411986-45412485	0.271332466024793	.	.
chr10	45335421	45335920	chr10	45410577	45411076	Bves|chr10:45410577-45411076	0.276160848476564	.	.
chr10	45335421	45335920	chr10	45411103	45411602	Bves|chr10:45411103-45411602	0.429099293049269	.	.
chr10	45335421	45335920	chr10	45411986	45412485	Bves|chr10:45411986-45412485	0.364007755428038	.	.
chr10	45335421	45335920	chr10	45473543	45474042	Bves|chr10:45473543-45474042	0.260685836138426	.	.
chr10	45335958	45336457	chr10	45411103	45411602	Bves|chr10:45411103-45411602	0.201044957175684	.	.
chr10	45335958	45336457	chr10	45411986	45412485	Bves|chr10:45411986-45412485	0.157854965777942	.	.
chr10	45335958	45336457	chr10	45473543	45474042	Bves|chr10:45473543-45474042	0.159154629672237	.	.
chr10	45485562	45486061	chr10	45373235	45373734	Lin28b|chr10:45373235-45373734	0.154711321689957	.	.
chr10	45485562	45486061	chr10	45676685	45677184	Lin28b|chr10:45676685-45677184	0.104685309794118	.	.
chr10	45486237	45486736	chr10	45410577	45411076	Lin28b|chr10:45410577-45411076	0.207027573192644	.	.
chr10	45486237	45486736	chr10	45411103	45411602	Lin28b|chr10:45411103-45411602	0.32780939535823	.	.
chr10	45486237	45486736	chr10	45411986	45412485	Lin28b|chr10:45411986-45412485	0.164846626756895	.	.
chr10	45486237	45486736	chr10	45473543	45474042	Lin28b|chr10:45473543-45474042	0.16947844727132	.	.
chr10	45486237	45486736	chr10	45546770	45547269	Lin28b|chr10:45546770-45547269	0.170703698490856	.	.
chr10	45577590	45578089	chr10	45373235	45373734	Hace1|chr10:45373235-45373734	0.155030350266197	.	.
chr10	45577590	45578089	chr10	45676685	45677184	Hace1|chr10:45676685-45677184	0.158153089199748	.	.
chr10	47102545	47103044	chr10	46880834	46881333	Gm35552|chr10:46880834-46881333	0.141927576378812	.	.
chr10	49788557	49789056	chr10	49519171	49519670	Grik2|chr10:49519171-49519670	0.163606068181443	.	.
chr10	49788557	49789056	chr10	49676514	49677013	Grik2|chr10:49676514-49677013	0.1755060393411	.	.
chr10	49788557	49789056	chr10	49735541	49736040	Grik2|chr10:49735541-49736040	0.305472382490132	.	.
chr10	49788557	49789056	chr10	49782586	49783085	Grik2|chr10:49782586-49783085	0.288258683279197	.	.
chr10	49788557	49789056	chr10	49783245	49783744	Grik2|chr10:49783245-49783744	0.484124376915613	.	.
chr10	49788557	49789056	chr10	50199870	50200369	Grik2|chr10:50199870-50200369	0.190982643461788	.	.
chr10	50592385	50592884	chr10	50613840	50614339	Ascc3|chr10:50613840-50614339	0.156276736612617	.	.
chr10	50592385	50592884	chr10	50785391	50785890	Ascc3|chr10:50785391-50785890	0.115502642825078	.	.
chr10	51677907	51678406	chr10	51553300	51553799	Rfx6|chr10:51553300-51553799	0.127016905650308	.	.
chr10	51677907	51678406	chr10	51917304	51917803	Rfx6|chr10:51917304-51917803	0.12362685851098	.	.
chr10	52233366	52233865	chr10	52242263	52242762	Dcbld1|chr10:52242263-52242762	0.158562005292848	.	.
chr10	52233366	52233865	chr10	52242831	52243330	Dcbld1|chr10:52242831-52243330	0.201434746731753	.	.
chr10	52233366	52233865	chr10	52287914	52288413	Dcbld1|chr10:52287914-52288413	0.13917685617881	.	.
chr10	52233366	52233865	chr10	52361156	52361655	Dcbld1|chr10:52361156-52361655	0.21275507269976	.	.
chr10	52233867	52234366	chr10	52242263	52242762	Dcbld1|chr10:52242263-52242762	0.312070477728327	.	.
chr10	52233867	52234366	chr10	52242831	52243330	Dcbld1|chr10:52242831-52243330	0.171457772433289	.	.
chr10	52233867	52234366	chr10	52287914	52288413	Dcbld1|chr10:52287914-52288413	0.141861417647231	.	.
chr10	52233867	52234366	chr10	52288420	52288919	Dcbld1|chr10:52288420-52288919	0.104170561374436	.	.
chr10	52233867	52234366	chr10	52337507	52338006	Dcbld1|chr10:52337507-52338006	0.268197998939762	.	.
chr10	52381975	52382474	chr10	52703482	52703981	Gopc|chr10:52703482-52703981	0.184468571910325	.	.
chr10	52417238	52417737	chr10	52179200	52179699	Nus1|chr10:52179200-52179699	0.206984771406247	.	.
chr10	52417238	52417737	chr10	52530831	52531330	Nus1|chr10:52530831-52531330	0.205792062833023	.	.
chr10	52417238	52417737	chr10	52658870	52659369	Nus1|chr10:52658870-52659369	0.169101651501953	.	.
chr10	52417238	52417737	chr10	52703482	52703981	Nus1|chr10:52703482-52703981	0.140916027277009	.	.
chr10	52690218	52690717	chr10	52274336	52274835	Slc35f1|chr10:52274336-52274835	0.185689196816129	.	.
chr10	52690218	52690717	chr10	52287914	52288413	Slc35f1|chr10:52287914-52288413	0.196619645377361	.	.
chr10	52690218	52690717	chr10	52288420	52288919	Slc35f1|chr10:52288420-52288919	0.235814578252336	.	.
chr10	52690218	52690717	chr10	52319922	52320421	Slc35f1|chr10:52319922-52320421	0.145971216974549	.	.
chr10	52690218	52690717	chr10	52361156	52361655	Slc35f1|chr10:52361156-52361655	0.28954829791722	.	.
chr10	52690218	52690717	chr10	52533255	52533754	Slc35f1|chr10:52533255-52533754	0.183183374074453	.	.
chr10	52690218	52690717	chr10	52589458	52589957	Slc35f1|chr10:52589458-52589957	0.116116289153729	.	.
chr10	52690218	52690717	chr10	52691301	52691800	Slc35f1|chr10:52691301-52691800	0.327957643011688	.	.
chr10	52690218	52690717	chr10	52703482	52703981	Slc35f1|chr10:52703482-52703981	0.233027099165289	.	.
chr10	52690801	52691300	chr10	52287914	52288413	Slc35f1|chr10:52287914-52288413	0.216980117023256	.	.
chr10	52690801	52691300	chr10	52288420	52288919	Slc35f1|chr10:52288420-52288919	0.206686058956399	.	.
chr10	52690801	52691300	chr10	52337507	52338006	Slc35f1|chr10:52337507-52338006	0.167567943717843	.	.
chr10	52690801	52691300	chr10	52361156	52361655	Slc35f1|chr10:52361156-52361655	0.156425735213907	.	.
chr10	52690801	52691300	chr10	52533255	52533754	Slc35f1|chr10:52533255-52533754	0.151840757994523	.	.
chr10	52690801	52691300	chr10	52691301	52691800	Slc35f1|chr10:52691301-52691800	0.26513476979177	.	.
chr10	52690801	52691300	chr10	52703482	52703981	Slc35f1|chr10:52703482-52703981	0.109524920935702	.	.
chr10	56106501	56107000	chr10	56066329	56066828	Msl3l2|chr10:56066329-56066828	0.117594674793256	.	.
chr10	56106501	56107000	chr10	56079238	56079737	Msl3l2|chr10:56079238-56079737	0.196573487599577	.	.
chr10	56106501	56107000	chr10	56115644	56116143	Msl3l2|chr10:56115644-56116143	0.113020952980125	.	.
chr10	56106501	56107000	chr10	56172742	56173241	Msl3l2|chr10:56172742-56173241	0.104568195559006	.	.
chr10	56106501	56107000	chr10	56369070	56369569	Msl3l2|chr10:56369070-56369569	0.183679984658842	.	.
chr10	56228732	56229231	chr10	56079238	56079737	Tbc1d32|chr10:56079238-56079737	0.126422444426537	.	.
chr10	57486054	57486553	chr10	57549611	57550110	4930467K11Rik|chr10:57549611-57550110	0.161732629697044	.	.
chr10	57486054	57486553	chr10	57549611	57550110	Hsf2|chr10:57549611-57550110	0.161732629697044	.	.
chr10	57486054	57486553	chr10	57590437	57590936	4930467K11Rik|chr10:57590437-57590936	0.131969739527258	.	.
chr10	57486054	57486553	chr10	57590437	57590936	Hsf2|chr10:57590437-57590936	0.131969739527258	.	.
chr10	57486588	57487087	chr10	57001179	57001678	4930467K11Rik|chr10:57001179-57001678	0.125769560514203	.	.
chr10	57486588	57487087	chr10	57001179	57001678	Hsf2|chr10:57001179-57001678	0.125769560514203	.	.
chr10	57486588	57487087	chr10	57156840	57157339	4930467K11Rik|chr10:57156840-57157339	0.143230553667638	.	.
chr10	57486588	57487087	chr10	57156840	57157339	Hsf2|chr10:57156840-57157339	0.143230553667638	.	.
chr10	57486588	57487087	chr10	57608052	57608551	4930467K11Rik|chr10:57608052-57608551	0.122712009889241	.	.
chr10	57486588	57487087	chr10	57608052	57608551	Hsf2|chr10:57608052-57608551	0.122712009889241	.	.
chr10	57532304	57532803	chr10	57281199	57281698	Serinc1|chr10:57281199-57281698	0.202095193385102	.	.
chr10	57532304	57532803	chr10	57322669	57323168	Serinc1|chr10:57322669-57323168	0.203609169553736	.	.
chr10	57532304	57532803	chr10	57549611	57550110	Serinc1|chr10:57549611-57550110	0.212500263093399	.	.
chr10	57532304	57532803	chr10	57590437	57590936	Serinc1|chr10:57590437-57590936	0.196703830310288	.	.
chr10	57532304	57532803	chr10	57829597	57830096	Serinc1|chr10:57829597-57830096	0.153959584367565	.	.
chr10	57631815	57632314	chr10	57316245	57316744	Pkib|chr10:57316245-57316744	0.126525693127411	.	.
chr10	57631815	57632314	chr10	57789935	57790434	Pkib|chr10:57789935-57790434	0.155488752606258	.	.
chr10	57631815	57632314	chr10	57829597	57830096	Pkib|chr10:57829597-57830096	0.186883473888157	.	.
chr10	57784508	57785007	chr10	57525992	57526491	Fabp7|chr10:57525992-57526491	0.338147172878547	.	.
chr10	57784508	57785007	chr10	57557530	57558029	Fabp7|chr10:57557530-57558029	0.420593438818423	.	.
chr10	57784508	57785007	chr10	57568996	57569495	Fabp7|chr10:57568996-57569495	0.152988597703823	.	.
chr10	57784508	57785007	chr10	57572089	57572588	Fabp7|chr10:57572089-57572588	0.439459054279093	.	.
chr10	57784508	57785007	chr10	57608052	57608551	Fabp7|chr10:57608052-57608551	0.144926934394341	.	.
chr10	57784508	57785007	chr10	57727620	57728119	Fabp7|chr10:57727620-57728119	0.29015449003231	.	.
chr10	57784508	57785007	chr10	57744060	57744559	Fabp7|chr10:57744060-57744559	0.160518591080162	.	.
chr10	57784508	57785007	chr10	57789935	57790434	Fabp7|chr10:57789935-57790434	0.331404986173006	.	.
chr10	57794436	57794935	chr10	57604617	57605116	Smpdl3a|chr10:57604617-57605116	0.142213097110894	.	.
chr10	57794436	57794935	chr10	57608052	57608551	Smpdl3a|chr10:57608052-57608551	0.119669179616653	.	.
chr10	57794436	57794935	chr10	57741653	57742152	Smpdl3a|chr10:57741653-57742152	0.185432085402629	.	.
chr10	57794436	57794935	chr10	57743482	57743981	Smpdl3a|chr10:57743482-57743981	0.122953332674487	.	.
chr10	57794436	57794935	chr10	57789935	57790434	Smpdl3a|chr10:57789935-57790434	0.198914746635154	.	.
chr10	57794436	57794935	chr10	57829597	57830096	Smpdl3a|chr10:57829597-57830096	0.303180173973201	.	.
chr10	57794939	57795438	chr10	57789935	57790434	Smpdl3a|chr10:57789935-57790434	0.183564042533951	.	.
chr10	57794939	57795438	chr10	57829597	57830096	Smpdl3a|chr10:57829597-57830096	0.110988834466859	.	.
chr10	58255194	58255693	chr10	58377737	58378236	Gcc2|chr10:58377737-58378236	0.173911570633474	.	.
chr10	58255194	58255693	chr10	58394160	58394659	Gcc2|chr10:58394160-58394659	0.103279714269552	.	.
chr10	58323065	58323564	chr10	58362676	58363175	Lims1|chr10:58362676-58363175	0.316978210478761	.	.
chr10	58323065	58323564	chr10	58368605	58369104	Lims1|chr10:58368605-58369104	0.153495775471486	.	.
chr10	58446597	58447096	chr10	58370187	58370686	Ranbp2|chr10:58370187-58370686	0.172258571242561	.	.
chr10	58446597	58447096	chr10	58377737	58378236	Ranbp2|chr10:58377737-58378236	0.135484978617713	.	.
chr10	58447107	58447606	chr10	58370187	58370686	Ranbp2|chr10:58370187-58370686	0.171991432561502	.	.
chr10	58447107	58447606	chr10	58377737	58378236	Ranbp2|chr10:58377737-58378236	0.127653699046657	.	.
chr10	58447107	58447606	chr10	58393647	58394146	Ranbp2|chr10:58393647-58394146	0.170950517688185	.	.
chr10	58497623	58498122	chr10	58362676	58363175	Ccdc138|chr10:58362676-58363175	0.20083341470404	.	.
chr10	58497623	58498122	chr10	58370187	58370686	Ccdc138|chr10:58370187-58370686	0.131681765914424	.	.
chr10	58497623	58498122	chr10	58377737	58378236	Ccdc138|chr10:58377737-58378236	0.130044707179027	.	.
chr10	62231026	62231525	chr10	62101434	62101933	Tspan15|chr10:62101434-62101933	0.313006408151205	.	.
chr10	62231026	62231525	chr10	62110799	62111298	Tspan15|chr10:62110799-62111298	0.102987447645459	.	.
chr10	62231026	62231525	chr10	62186811	62187310	Tspan15|chr10:62186811-62187310	0.258941082193427	.	.
chr10	62231026	62231525	chr10	62194384	62194883	Tspan15|chr10:62194384-62194883	0.152711799207552	.	.
chr10	62231026	62231525	chr10	62242877	62243376	Tspan15|chr10:62242877-62243376	0.155421696877436	.	.
chr10	62231026	62231525	chr10	62282647	62283146	Tspan15|chr10:62282647-62283146	0.176599154523697	.	.
chr10	62231026	62231525	chr10	62332391	62332890	Tspan15|chr10:62332391-62332890	0.249129827360352	.	.
chr10	62231026	62231525	chr10	62333407	62333906	Tspan15|chr10:62333407-62333906	0.194738673218501	.	.
chr10	62251658	62252157	chr10	62333407	62333906	Tacr2|chr10:62333407-62333906	0.17799100827101	.	.
chr10	62340040	62340539	chr10	62055333	62055832	Hk1os|chr10:62055333-62055832	0.166078667694643	.	.
chr10	62340040	62340539	chr10	62101434	62101933	Hk1os|chr10:62101434-62101933	0.195766943108601	.	.
chr10	62340040	62340539	chr10	62260971	62261470	Hk1os|chr10:62260971-62261470	0.180674876769577	.	.
chr10	62340040	62340539	chr10	62282647	62283146	Hk1os|chr10:62282647-62283146	0.235246152858283	.	.
chr10	62340040	62340539	chr10	62332391	62332890	Hk1os|chr10:62332391-62332890	0.105668027782138	.	.
chr10	62449224	62449723	chr10	62242877	62243376	4930507D05Rik|chr10:62242877-62243376	0.143694716827934	.	.
chr10	62449224	62449723	chr10	62242877	62243376	Supv3l1|chr10:62242877-62243376	0.143694716827934	.	.
chr10	62449224	62449723	chr10	62282647	62283146	4930507D05Rik|chr10:62282647-62283146	0.1069101233345	.	.
chr10	62449224	62449723	chr10	62282647	62283146	Supv3l1|chr10:62282647-62283146	0.1069101233345	.	.
chr10	62449224	62449723	chr10	62674652	62675151	4930507D05Rik|chr10:62674652-62675151	0.13952515351892	.	.
chr10	62449224	62449723	chr10	62674652	62675151	Supv3l1|chr10:62674652-62675151	0.13952515351892	.	.
chr10	62449766	62450265	chr10	62282647	62283146	4930507D05Rik|chr10:62282647-62283146	0.159177473512324	.	.
chr10	62449766	62450265	chr10	62282647	62283146	Supv3l1|chr10:62282647-62283146	0.159177473512324	.	.
chr10	62449766	62450265	chr10	62332391	62332890	4930507D05Rik|chr10:62332391-62332890	0.129687439411057	.	.
chr10	62449766	62450265	chr10	62332391	62332890	Supv3l1|chr10:62332391-62332890	0.129687439411057	.	.
chr10	62486129	62486628	chr10	62006403	62006902	Vps26a|chr10:62006403-62006902	0.129863338237568	.	.
chr10	62486129	62486628	chr10	62333407	62333906	Vps26a|chr10:62333407-62333906	0.121958244333273	.	.
chr10	62486629	62487128	chr10	62055333	62055832	Vps26a|chr10:62055333-62055832	0.139843651591686	.	.
chr10	62486629	62487128	chr10	62075974	62076473	Vps26a|chr10:62075974-62076473	0.118346764396006	.	.
chr10	62486629	62487128	chr10	62101434	62101933	Vps26a|chr10:62101434-62101933	0.141694251623305	.	.
chr10	62486629	62487128	chr10	62260971	62261470	Vps26a|chr10:62260971-62261470	0.229012208948066	.	.
chr10	62486629	62487128	chr10	62282647	62283146	Vps26a|chr10:62282647-62283146	0.272884956735191	.	.
chr10	62486629	62487128	chr10	62333407	62333906	Vps26a|chr10:62333407-62333906	0.18557087262015	.	.
chr10	62578211	62578710	chr10	62260971	62261470	4933428P19Rik|chr10:62260971-62261470	0.110617499743611	.	.
chr10	62578211	62578710	chr10	62260971	62261470	Kif1bp|chr10:62260971-62261470	0.110617499743611	.	.
chr10	62578211	62578710	chr10	62282647	62283146	4933428P19Rik|chr10:62282647-62283146	0.117461527684805	.	.
chr10	62578211	62578710	chr10	62282647	62283146	Kif1bp|chr10:62282647-62283146	0.117461527684805	.	.
chr10	62578211	62578710	chr10	62332391	62332890	4933428P19Rik|chr10:62332391-62332890	0.192002078968515	.	.
chr10	62578211	62578710	chr10	62332391	62332890	Kif1bp|chr10:62332391-62332890	0.192002078968515	.	.
chr10	62578211	62578710	chr10	62333407	62333906	4933428P19Rik|chr10:62333407-62333906	0.110595099401396	.	.
chr10	62578211	62578710	chr10	62333407	62333906	Kif1bp|chr10:62333407-62333906	0.110595099401396	.	.
chr10	62578211	62578710	chr10	62410887	62411386	4933428P19Rik|chr10:62410887-62411386	0.147509285310418	.	.
chr10	62578211	62578710	chr10	62410887	62411386	Kif1bp|chr10:62410887-62411386	0.147509285310418	.	.
chr10	62578211	62578710	chr10	62846898	62847397	4933428P19Rik|chr10:62846898-62847397	0.143306080119215	.	.
chr10	62578211	62578710	chr10	62846898	62847397	Kif1bp|chr10:62846898-62847397	0.143306080119215	.	.
chr10	62578211	62578710	chr10	62856650	62857149	4933428P19Rik|chr10:62856650-62857149	0.193176743572742	.	.
chr10	62578211	62578710	chr10	62856650	62857149	Kif1bp|chr10:62856650-62857149	0.193176743572742	.	.
chr10	62578211	62578710	chr10	62857169	62857668	4933428P19Rik|chr10:62857169-62857668	0.270273481482923	.	.
chr10	62578211	62578710	chr10	62857169	62857668	Kif1bp|chr10:62857169-62857668	0.270273481482923	.	.
chr10	62602059	62602558	chr10	62260971	62261470	Ddx21|chr10:62260971-62261470	0.127863101895867	.	.
chr10	62602059	62602558	chr10	62260971	62261470	Gm47257|chr10:62260971-62261470	0.127863101895867	.	.
chr10	62602059	62602558	chr10	62282647	62283146	Ddx21|chr10:62282647-62283146	0.172931678719337	.	.
chr10	62602059	62602558	chr10	62282647	62283146	Gm47257|chr10:62282647-62283146	0.172931678719337	.	.
chr10	62602059	62602558	chr10	62333407	62333906	Ddx21|chr10:62333407-62333906	0.115050562683621	.	.
chr10	62602059	62602558	chr10	62333407	62333906	Gm47257|chr10:62333407-62333906	0.115050562683621	.	.
chr10	62602059	62602558	chr10	62846898	62847397	Ddx21|chr10:62846898-62847397	0.143601624891752	.	.
chr10	62602059	62602558	chr10	62846898	62847397	Gm47257|chr10:62846898-62847397	0.143601624891752	.	.
chr10	62602059	62602558	chr10	62856650	62857149	Ddx21|chr10:62856650-62857149	0.109565760273968	.	.
chr10	62602059	62602558	chr10	62856650	62857149	Gm47257|chr10:62856650-62857149	0.109565760273968	.	.
chr10	62602059	62602558	chr10	62857169	62857668	Ddx21|chr10:62857169-62857668	0.200919690257406	.	.
chr10	62602059	62602558	chr10	62857169	62857668	Gm47257|chr10:62857169-62857668	0.200919690257406	.	.
chr10	62602590	62603089	chr10	62260971	62261470	Ddx21|chr10:62260971-62261470	0.143818762345813	.	.
chr10	62602590	62603089	chr10	62260971	62261470	Gm47257|chr10:62260971-62261470	0.143818762345813	.	.
chr10	62602590	62603089	chr10	62282647	62283146	Ddx21|chr10:62282647-62283146	0.256572947848321	.	.
chr10	62602590	62603089	chr10	62282647	62283146	Gm47257|chr10:62282647-62283146	0.256572947848321	.	.
chr10	62602590	62603089	chr10	62410887	62411386	Ddx21|chr10:62410887-62411386	0.150971603515671	.	.
chr10	62602590	62603089	chr10	62410887	62411386	Gm47257|chr10:62410887-62411386	0.150971603515671	.	.
chr10	62602590	62603089	chr10	62846898	62847397	Ddx21|chr10:62846898-62847397	0.110663427149278	.	.
chr10	62602590	62603089	chr10	62846898	62847397	Gm47257|chr10:62846898-62847397	0.110663427149278	.	.
chr10	62602590	62603089	chr10	62857169	62857668	Ddx21|chr10:62857169-62857668	0.159010855995509	.	.
chr10	62602590	62603089	chr10	62857169	62857668	Gm47257|chr10:62857169-62857668	0.159010855995509	.	.
chr10	62651098	62651597	chr10	62260971	62261470	Ddx50|chr10:62260971-62261470	0.131979475895393	.	.
chr10	62651098	62651597	chr10	62282647	62283146	Ddx50|chr10:62282647-62283146	0.188784872896558	.	.
chr10	62651098	62651597	chr10	62316414	62316913	Ddx50|chr10:62316414-62316913	0.139291370737126	.	.
chr10	62651098	62651597	chr10	62332391	62332890	Ddx50|chr10:62332391-62332890	0.18299946536275	.	.
chr10	62651098	62651597	chr10	62333407	62333906	Ddx50|chr10:62333407-62333906	0.141243977193858	.	.
chr10	62651098	62651597	chr10	62590203	62590702	Ddx50|chr10:62590203-62590702	0.13272274201686	.	.
chr10	62651098	62651597	chr10	62846898	62847397	Ddx50|chr10:62846898-62847397	0.125268154830086	.	.
chr10	62651098	62651597	chr10	62856650	62857149	Ddx50|chr10:62856650-62857149	0.158977379248845	.	.
chr10	62651098	62651597	chr10	62857169	62857668	Ddx50|chr10:62857169-62857668	0.21753759407959	.	.
chr10	62725538	62726037	chr10	62316414	62316913	Stox1|chr10:62316414-62316913	0.105493463387417	.	.
chr10	62725538	62726037	chr10	62590203	62590702	Stox1|chr10:62590203-62590702	0.209606150573455	.	.
chr10	62725538	62726037	chr10	62857169	62857668	Stox1|chr10:62857169-62857668	0.145467618559905	.	.
chr10	62791593	62792092	chr10	62674652	62675151	Ccar1|chr10:62674652-62675151	0.127739225431414	.	.
chr10	62791593	62792092	chr10	62856650	62857149	Ccar1|chr10:62856650-62857149	0.139037383790575	.	.
chr10	62791593	62792092	chr10	62857169	62857668	Ccar1|chr10:62857169-62857668	0.197454504503609	.	.
chr10	62791593	62792092	chr10	63065948	63066447	Ccar1|chr10:63065948-63066447	0.231186391624292	.	.
chr10	62792172	62792671	chr10	62846898	62847397	Ccar1|chr10:62846898-62847397	0.194376380235536	.	.
chr10	62792172	62792671	chr10	62856650	62857149	Ccar1|chr10:62856650-62857149	0.241526584121116	.	.
chr10	62792172	62792671	chr10	62857169	62857668	Ccar1|chr10:62857169-62857668	0.295107361575166	.	.
chr10	62792172	62792671	chr10	62865210	62865709	Ccar1|chr10:62865210-62865709	0.134920524927404	.	.
chr10	62920395	62920894	chr10	62674652	62675151	Slc25a16|chr10:62674652-62675151	0.251243381382844	.	.
chr10	62946840	62947339	chr10	62687040	62687539	Dna2|chr10:62687040-62687539	0.220479931723564	.	.
chr10	62946840	62947339	chr10	62857169	62857668	Dna2|chr10:62857169-62857668	0.129693123386187	.	.
chr10	62946840	62947339	chr10	62865210	62865709	Dna2|chr10:62865210-62865709	0.348657453298599	.	.
chr10	62946840	62947339	chr10	62927928	62928427	Dna2|chr10:62927928-62928427	0.120960307669625	.	.
chr10	62946840	62947339	chr10	62939199	62939698	Dna2|chr10:62939199-62939698	0.151517299778478	.	.
chr10	62946840	62947339	chr10	63032866	63033365	Dna2|chr10:63032866-63033365	0.200589891020423	.	.
chr10	62946840	62947339	chr10	63065948	63066447	Dna2|chr10:63065948-63066447	0.159494947536147	.	.
chr10	62946840	62947339	chr10	63188632	63189131	Dna2|chr10:63188632-63189131	0.170037859828015	.	.
chr10	62979983	62980482	chr10	62674652	62675151	Rufy2|chr10:62674652-62675151	0.111274503835816	.	.
chr10	62979983	62980482	chr10	62856650	62857149	Rufy2|chr10:62856650-62857149	0.280507357797568	.	.
chr10	62979983	62980482	chr10	62857169	62857668	Rufy2|chr10:62857169-62857668	0.212854614045826	.	.
chr10	62979983	62980482	chr10	63128359	63128858	Rufy2|chr10:63128359-63128858	0.116360650289156	.	.
chr10	62998192	62998691	chr10	62674652	62675151	Gm16135|chr10:62674652-62675151	0.156620669409413	.	.
chr10	62998192	62998691	chr10	62687040	62687539	Gm16135|chr10:62687040-62687539	0.18068934172435	.	.
chr10	62998192	62998691	chr10	62705929	62706428	Gm16135|chr10:62705929-62706428	0.193463346899708	.	.
chr10	62998192	62998691	chr10	62939199	62939698	Gm16135|chr10:62939199-62939698	0.127074766202183	.	.
chr10	62998192	62998691	chr10	63032866	63033365	Gm16135|chr10:63032866-63033365	0.118527216255656	.	.
chr10	62998192	62998691	chr10	63089243	63089742	Gm16135|chr10:63089243-63089742	0.151549480127444	.	.
chr10	62998192	62998691	chr10	63179317	63179816	Gm16135|chr10:63179317-63179816	0.215431364424707	.	.
chr10	62998192	62998691	chr10	63188632	63189131	Gm16135|chr10:63188632-63189131	0.139965741980477	.	.
chr10	63023688	63024187	chr10	62846898	62847397	Hnrnph3|chr10:62846898-62847397	0.145737695365924	.	.
chr10	63023688	63024187	chr10	62846898	62847397	Pbld2|chr10:62846898-62847397	0.145737695365924	.	.
chr10	63023688	63024187	chr10	62856650	62857149	Hnrnph3|chr10:62856650-62857149	0.222154992199645	.	.
chr10	63023688	63024187	chr10	62856650	62857149	Pbld2|chr10:62856650-62857149	0.222154992199645	.	.
chr10	63023688	63024187	chr10	62857169	62857668	Hnrnph3|chr10:62857169-62857668	0.365124618731083	.	.
chr10	63023688	63024187	chr10	62857169	62857668	Pbld2|chr10:62857169-62857668	0.365124618731083	.	.
chr10	63023688	63024187	chr10	63065948	63066447	Hnrnph3|chr10:63065948-63066447	0.139725752228185	.	.
chr10	63023688	63024187	chr10	63065948	63066447	Pbld2|chr10:63065948-63066447	0.139725752228185	.	.
chr10	63023688	63024187	chr10	63179317	63179816	Hnrnph3|chr10:63179317-63179816	0.11171609934965	.	.
chr10	63023688	63024187	chr10	63179317	63179816	Pbld2|chr10:63179317-63179816	0.11171609934965	.	.
chr10	63023688	63024187	chr10	63293926	63294425	Hnrnph3|chr10:63293926-63294425	0.104156944710763	.	.
chr10	63023688	63024187	chr10	63293926	63294425	Pbld2|chr10:63293926-63294425	0.104156944710763	.	.
chr10	63023688	63024187	chr10	63308515	63309014	Hnrnph3|chr10:63308515-63309014	0.141796569705997	.	.
chr10	63023688	63024187	chr10	63308515	63309014	Pbld2|chr10:63308515-63309014	0.141796569705997	.	.
chr10	63023688	63024187	chr10	63338211	63338710	Hnrnph3|chr10:63338211-63338710	0.147180312959042	.	.
chr10	63023688	63024187	chr10	63338211	63338710	Pbld2|chr10:63338211-63338710	0.147180312959042	.	.
chr10	63023688	63024187	chr10	63338814	63339313	Hnrnph3|chr10:63338814-63339313	0.219448798265244	.	.
chr10	63023688	63024187	chr10	63338814	63339313	Pbld2|chr10:63338814-63339313	0.219448798265244	.	.
chr10	63023688	63024187	chr10	63377381	63377880	Hnrnph3|chr10:63377381-63377880	0.13501842333336	.	.
chr10	63023688	63024187	chr10	63377381	63377880	Pbld2|chr10:63377381-63377880	0.13501842333336	.	.
chr10	63099999	63100498	chr10	63308515	63309014	Atoh7|chr10:63308515-63309014	0.202457081726816	.	.
chr10	63099999	63100498	chr10	63338814	63339313	Atoh7|chr10:63338814-63339313	0.111947829616573	.	.
chr10	63243618	63244117	chr10	62856650	62857149	1700120B22Rik|chr10:62856650-62857149	0.114137409747349	.	.
chr10	63243618	63244117	chr10	62856650	62857149	Herc4|chr10:62856650-62857149	0.114137409747349	.	.
chr10	63243618	63244117	chr10	63156747	63157246	1700120B22Rik|chr10:63156747-63157246	0.141829160453368	.	.
chr10	63243618	63244117	chr10	63156747	63157246	Herc4|chr10:63156747-63157246	0.141829160453368	.	.
chr10	63243618	63244117	chr10	63157347	63157846	1700120B22Rik|chr10:63157347-63157846	0.115541920831122	.	.
chr10	63243618	63244117	chr10	63157347	63157846	Herc4|chr10:63157347-63157846	0.115541920831122	.	.
chr10	63243618	63244117	chr10	63308515	63309014	1700120B22Rik|chr10:63308515-63309014	0.164294823215592	.	.
chr10	63243618	63244117	chr10	63308515	63309014	Herc4|chr10:63308515-63309014	0.164294823215592	.	.
chr10	63243618	63244117	chr10	63338211	63338710	1700120B22Rik|chr10:63338211-63338710	0.215678716719348	.	.
chr10	63243618	63244117	chr10	63338211	63338710	Herc4|chr10:63338211-63338710	0.215678716719348	.	.
chr10	63243618	63244117	chr10	63377381	63377880	1700120B22Rik|chr10:63377381-63377880	0.132773233324139	.	.
chr10	63243618	63244117	chr10	63377381	63377880	Herc4|chr10:63377381-63377880	0.132773233324139	.	.
chr10	63243618	63244117	chr10	63460805	63461304	1700120B22Rik|chr10:63460805-63461304	0.140356358103374	.	.
chr10	63243618	63244117	chr10	63460805	63461304	Herc4|chr10:63460805-63461304	0.140356358103374	.	.
chr10	63382558	63383057	chr10	63156747	63157246	Dnajc12|chr10:63156747-63157246	0.240671000431371	.	.
chr10	63382558	63383057	chr10	63157347	63157846	Dnajc12|chr10:63157347-63157846	0.173578165795417	.	.
chr10	63382558	63383057	chr10	63308515	63309014	Dnajc12|chr10:63308515-63309014	0.188517461845634	.	.
chr10	63382558	63383057	chr10	63338211	63338710	Dnajc12|chr10:63338211-63338710	0.173745105300174	.	.
chr10	63382558	63383057	chr10	63377381	63377880	Dnajc12|chr10:63377381-63377880	0.155678166489206	.	.
chr10	63429313	63429812	chr10	63179317	63179816	Ctnna3|chr10:63179317-63179816	0.147634848498144	.	.
chr10	63429313	63429812	chr10	63377381	63377880	Ctnna3|chr10:63377381-63377880	0.187019749496822	.	.
chr10	63429313	63429812	chr10	63460805	63461304	Ctnna3|chr10:63460805-63461304	0.125669615841805	.	.
chr10	63429313	63429812	chr10	63476296	63476795	Ctnna3|chr10:63476296-63476795	0.113266039170483	.	.
chr10	63429313	63429812	chr10	63598201	63598700	Ctnna3|chr10:63598201-63598700	0.128327602383582	.	.
chr10	63429313	63429812	chr10	63647276	63647775	Ctnna3|chr10:63647276-63647775	0.110252459952757	.	.
chr10	63429957	63430456	chr10	63128359	63128858	Ctnna3|chr10:63128359-63128858	0.126307097887487	.	.
chr10	63429957	63430456	chr10	63156747	63157246	Ctnna3|chr10:63156747-63157246	0.230849566767776	.	.
chr10	63429957	63430456	chr10	63476296	63476795	Ctnna3|chr10:63476296-63476795	0.253653672792906	.	.
chr10	72655128	72655627	chr10	72294269	72294768	Zwint|chr10:72294269-72294768	0.103392561396006	.	.
chr10	72655128	72655627	chr10	72410281	72410780	Zwint|chr10:72410281-72410780	0.151014832776887	.	.
chr10	72655128	72655627	chr10	72763691	72764190	Zwint|chr10:72763691-72764190	0.137603737061083	.	.
chr10	74966773	74967272	chr10	74778660	74779159	Gnaz|chr10:74778660-74779159	0.291282725505586	.	.
chr10	74966773	74967272	chr10	74973160	74973659	Gnaz|chr10:74973160-74973659	0.215674887525576	.	.
chr10	74966773	74967272	chr10	74995370	74995869	Gnaz|chr10:74995370-74995869	0.146243014240212	.	.
chr10	75764120	75764619	chr10	75872865	75873364	Cabin1|chr10:75872865-75873364	0.113978717085562	.	.
chr10	75764120	75764619	chr10	75883039	75883538	Cabin1|chr10:75883039-75883538	0.157530374518187	.	.
chr10	75764120	75764619	chr10	76132547	76133046	Cabin1|chr10:76132547-76133046	0.132865026267464	.	.
chr10	75773277	75773776	chr10	76132547	76133046	Ddt|chr10:76132547-76133046	0.12238657775007	.	.
chr10	75837242	75837741	chr10	75858827	75859326	Gstt2|chr10:75858827-75859326	0.208728165231505	.	.
chr10	75859343	75859842	chr10	75858827	75859326	Mif|chr10:75858827-75859326	0.228424722293582	.	.
chr10	75859343	75859842	chr10	76218332	76218831	Mif|chr10:76218332-76218831	0.149160675868031	.	.
chr10	75860073	75860572	chr10	75883039	75883538	Mif|chr10:75883039-75883538	0.118542064835922	.	.
chr10	75860073	75860572	chr10	76132547	76133046	Mif|chr10:76132547-76133046	0.12516550828307	.	.
chr10	75860073	75860572	chr10	76203887	76204386	Mif|chr10:76203887-76204386	0.18971723316023	.	.
chr10	75893088	75893587	chr10	76132547	76133046	Derl3|chr10:76132547-76133046	0.164408546566783	.	.
chr10	75921379	75921878	chr10	75853409	75853908	Smarcb1|chr10:75853409-75853908	0.117651703218664	.	.
chr10	75921379	75921878	chr10	75872865	75873364	Smarcb1|chr10:75872865-75873364	0.153493614720963	.	.
chr10	75921379	75921878	chr10	76132547	76133046	Smarcb1|chr10:76132547-76133046	0.118297478291475	.	.
chr10	75921379	75921878	chr10	76218332	76218831	Smarcb1|chr10:76218332-76218831	0.195324816168913	.	.
chr10	75935571	75936070	chr10	75858827	75859326	Mmp11|chr10:75858827-75859326	0.161877251921502	.	.
chr10	75935571	75936070	chr10	76124878	76125377	Mmp11|chr10:76124878-76125377	0.118195730873826	.	.
chr10	75935571	75936070	chr10	76132547	76133046	Mmp11|chr10:76132547-76133046	0.335058310023718	.	.
chr10	75994489	75994988	chr10	75944064	75944563	Gm16220|chr10:75944064-75944563	0.334004213726694	.	.
chr10	75994489	75994988	chr10	76062864	76063363	Gm16220|chr10:76062864-76063363	0.106424397499392	.	.
chr10	75994489	75994988	chr10	76124878	76125377	Gm16220|chr10:76124878-76125377	0.147386307320666	.	.
chr10	75994489	75994988	chr10	76240939	76241438	Gm16220|chr10:76240939-76241438	0.195772689877331	.	.
chr10	75994489	75994988	chr10	76247973	76248472	Gm16220|chr10:76247973-76248472	0.273949462086353	.	.
chr10	76032290	76032789	chr10	76363097	76363596	Zfp280b|chr10:76363097-76363596	0.133434354111794	.	.
chr10	76032290	76032789	chr10	76416772	76417271	Zfp280b|chr10:76416772-76417271	0.105382555406716	.	.
chr10	76032290	76032789	chr10	76495867	76496366	Zfp280b|chr10:76495867-76496366	0.139198501092679	.	.
chr10	76032290	76032789	chr10	76495867	76496366	Zfp280b|chr10:76495867-76496366	0.13919850109268	.	.
chr10	76148076	76148575	chr10	76240939	76241438	Slc5a4a|chr10:76240939-76241438	0.219146850552779	.	.
chr10	76148076	76148575	chr10	76247973	76248472	Slc5a4a|chr10:76247973-76248472	0.298600340739774	.	.
chr10	76148076	76148575	chr10	76363097	76363596	Slc5a4a|chr10:76363097-76363596	0.238611408063256	.	.
chr10	76148076	76148575	chr10	76428686	76429185	Slc5a4a|chr10:76428686-76429185	0.128029906289264	.	.
chr10	76237626	76238125	chr10	75872865	75873364	Prmt2|chr10:75872865-75873364	0.140155808478397	.	.
chr10	76237626	76238125	chr10	75883039	75883538	Prmt2|chr10:75883039-75883538	0.162386927609477	.	.
chr10	76237626	76238125	chr10	76218332	76218831	Prmt2|chr10:76218332-76218831	0.277930043160953	.	.
chr10	76237626	76238125	chr10	76455222	76455721	Prmt2|chr10:76455222-76455721	0.125360863208852	.	.
chr10	76253541	76254040	chr10	76247973	76248472	S100b|chr10:76247973-76248472	0.243438924513609	.	.
chr10	76345090	76345589	chr10	76124878	76125377	Dip2a|chr10:76124878-76125377	0.176125089588822	.	.
chr10	76345090	76345589	chr10	76132547	76133046	Dip2a|chr10:76132547-76133046	0.168842813050411	.	.
chr10	76345090	76345589	chr10	76257647	76258146	Dip2a|chr10:76257647-76258146	0.14873097331161	.	.
chr10	76345090	76345589	chr10	76363097	76363596	Dip2a|chr10:76363097-76363596	0.103236937387523	.	.
chr10	76345090	76345589	chr10	76416772	76417271	Dip2a|chr10:76416772-76417271	0.109522299358159	.	.
chr10	76442015	76442514	chr10	76132547	76133046	Pcnt|chr10:76132547-76133046	0.162925503707059	.	.
chr10	76442015	76442514	chr10	76275404	76275903	Pcnt|chr10:76275404-76275903	0.148981703847377	.	.
chr10	76442015	76442514	chr10	76416772	76417271	Pcnt|chr10:76416772-76417271	0.184524148577566	.	.
chr10	76442015	76442514	chr10	76455222	76455721	Pcnt|chr10:76455222-76455721	0.203201070694827	.	.
chr10	76442556	76443055	chr10	76124878	76125377	Pcnt|chr10:76124878-76125377	0.13709486719792	.	.
chr10	76442556	76443055	chr10	76132547	76133046	Pcnt|chr10:76132547-76133046	0.252180752675826	.	.
chr10	76442556	76443055	chr10	76275404	76275903	Pcnt|chr10:76275404-76275903	0.130779785274443	.	.
chr10	76442556	76443055	chr10	76416772	76417271	Pcnt|chr10:76416772-76417271	0.384694795366594	.	.
chr10	76442556	76443055	chr10	76455222	76455721	Pcnt|chr10:76455222-76455721	0.318041131736749	.	.
chr10	76468680	76469179	chr10	76124878	76125377	Mcm3ap|chr10:76124878-76125377	0.17647054664579	.	.
chr10	76468680	76469179	chr10	76124878	76125377	Ybey|chr10:76124878-76125377	0.17647054664579	.	.
chr10	76468680	76469179	chr10	76132547	76133046	Mcm3ap|chr10:76132547-76133046	0.126245526108751	.	.
chr10	76468680	76469179	chr10	76132547	76133046	Ybey|chr10:76132547-76133046	0.126245526108751	.	.
chr10	76468680	76469179	chr10	76218332	76218831	Mcm3ap|chr10:76218332-76218831	0.282515186416827	.	.
chr10	76468680	76469179	chr10	76218332	76218831	Ybey|chr10:76218332-76218831	0.282515186416827	.	.
chr10	76468680	76469179	chr10	76455222	76455721	Mcm3ap|chr10:76455222-76455721	0.104622758978127	.	.
chr10	76468680	76469179	chr10	76455222	76455721	Ybey|chr10:76455222-76455721	0.104622758978127	.	.
chr10	78412843	78413342	chr10	78396201	78396700	Rrp1|chr10:78396201-78396700	0.116930565907778	.	.
chr10	78425391	78425890	chr10	78457906	78458405	Cstb|chr10:78457906-78458405	0.129955449766944	.	.
chr10	78425391	78425890	chr10	78487672	78488171	Cstb|chr10:78487672-78488171	0.123262180285957	.	.
chr10	78464708	78465207	chr10	78361867	78362366	Pdxk|chr10:78361867-78362366	0.192068703534284	.	.
chr10	78464708	78465207	chr10	78396201	78396700	Pdxk|chr10:78396201-78396700	0.232925563212325	.	.
chr10	78464708	78465207	chr10	78438115	78438614	Pdxk|chr10:78438115-78438614	0.124651837862738	.	.
chr10	78464708	78465207	chr10	78457906	78458405	Pdxk|chr10:78457906-78458405	0.395538261654694	.	.
chr10	78464708	78465207	chr10	78471038	78471537	Pdxk|chr10:78471038-78471537	0.32479238283656	.	.
chr10	78464708	78465207	chr10	78563021	78563520	Pdxk|chr10:78563021-78563520	0.209456802567595	.	.
chr10	78464708	78465207	chr10	78632261	78632760	Pdxk|chr10:78632261-78632760	0.128106247283921	.	.
chr10	78464708	78465207	chr10	78686751	78687250	Pdxk|chr10:78686751-78687250	0.217607023024142	.	.
chr10	78574182	78574681	chr10	78457906	78458405	Ilvbl|chr10:78457906-78458405	0.142825379607798	.	.
chr10	78574182	78574681	chr10	78481893	78482392	Ilvbl|chr10:78481893-78482392	0.168915832882722	.	.
chr10	78574182	78574681	chr10	78787724	78788223	Ilvbl|chr10:78787724-78788223	0.10639355966547	.	.
chr10	78574691	78575190	chr10	78361867	78362366	Ilvbl|chr10:78361867-78362366	0.228252289396827	.	.
chr10	78574691	78575190	chr10	78396201	78396700	Ilvbl|chr10:78396201-78396700	0.192040864872386	.	.
chr10	78574691	78575190	chr10	78457906	78458405	Ilvbl|chr10:78457906-78458405	0.336865755991286	.	.
chr10	78574691	78575190	chr10	78471038	78471537	Ilvbl|chr10:78471038-78471537	0.261519171188844	.	.
chr10	78574691	78575190	chr10	78563021	78563520	Ilvbl|chr10:78563021-78563520	0.235999159399854	.	.
chr10	78574691	78575190	chr10	78632261	78632760	Ilvbl|chr10:78632261-78632760	0.123004377279182	.	.
chr10	78574691	78575190	chr10	78686751	78687250	Ilvbl|chr10:78686751-78687250	0.111837735988278	.	.
chr10	78574691	78575190	chr10	78787724	78788223	Ilvbl|chr10:78787724-78788223	0.185315708273235	.	.
[truncated: 33,083 more rows]
