# Supplementary material for: Single-cell analysis of chromatin accessibility in the adult mouse brain
Source: Nature. 2023 Dec 13;624(7991):378–89. doi: 10.1038/s41586-023-06824-9 (PMC10719105; doi:10.1038/s41586-023-06824-9)
Supplement: Supplementary file 3 — Supplementary Tables 1–25 and their legends. [file 41586_2023_6824_MOESM3_ESM.zip › 2023-03-05453B-s3/SI Tables/SI Table 13 Summary of all the gene-cCRE correlations/sa2subclass.LSX_Sall3_Pax6_Gaba.pdc.bedpe]

chr1	3466260	3466759	chr1	3399705	3400204	Gm1992|chr1:3399705-3400204	0.219209616063864	.	.
chr1	3466260	3466759	chr1	3547386	3547885	Gm1992|chr1:3547386-3547885	0.278892858460393	.	.
chr1	3670775	3671274	chr1	3534684	3535183	Xkr4|chr1:3534684-3535183	0.196710178978832	.	.
chr1	3671529	3672028	chr1	3322460	3322959	Xkr4|chr1:3322460-3322959	0.145358022120703	.	.
chr1	3671529	3672028	chr1	3372522	3373021	Xkr4|chr1:3372522-3373021	0.160584555476989	.	.
chr1	3671529	3672028	chr1	3398961	3399460	Xkr4|chr1:3398961-3399460	0.143552080397323	.	.
chr1	3671529	3672028	chr1	3450748	3451247	Xkr4|chr1:3450748-3451247	0.214028950592087	.	.
chr1	4785497	4785996	chr1	4926263	4926762	Mrpl15|chr1:4926263-4926762	0.160730490238224	.	.
chr1	4785497	4785996	chr1	5017828	5018327	Mrpl15|chr1:5017828-5018327	0.187833436167516	.	.
chr1	4785497	4785996	chr1	5019201	5019700	Mrpl15|chr1:5019201-5019700	0.352701703194469	.	.
chr1	4785497	4785996	chr1	5019201	5019700	Mrpl15|chr1:5019201-5019700	0.35270170319447	.	.
chr1	4785497	4785996	chr1	5023205	5023704	Mrpl15|chr1:5023205-5023704	0.186137860813023	.	.
chr1	4807592	4808091	chr1	4584565	4585064	Lypla1|chr1:4584565-4585064	0.168981008776733	.	.
chr1	4807592	4808091	chr1	4819527	4820026	Lypla1|chr1:4819527-4820026	0.175440984729282	.	.
chr1	4807592	4808091	chr1	5022621	5023120	Lypla1|chr1:5022621-5023120	0.173173165325999	.	.
chr1	4807592	4808091	chr1	5023205	5023704	Lypla1|chr1:5023205-5023704	0.152253973227312	.	.
chr1	4857480	4857979	chr1	5015264	5015763	Tcea1|chr1:5015264-5015763	0.143672672992703	.	.
chr1	4857480	4857979	chr1	5017828	5018327	Tcea1|chr1:5017828-5018327	0.263617594365159	.	.
chr1	4857480	4857979	chr1	5082818	5083317	Tcea1|chr1:5082818-5083317	0.164986855063339	.	.
chr1	4857480	4857979	chr1	5222924	5223423	Tcea1|chr1:5222924-5223423	0.213196235886056	.	.
chr1	4969660	4970159	chr1	4714291	4714790	Gm16041|chr1:4714291-4714790	0.414565498569519	.	.
chr1	4969660	4970159	chr1	5082818	5083317	Gm16041|chr1:5082818-5083317	0.143040355532582	.	.
chr1	4970513	4971012	chr1	5015264	5015763	Gm16041|chr1:5015264-5015763	0.329572934835423	.	.
chr1	4970513	4971012	chr1	5082818	5083317	Gm16041|chr1:5082818-5083317	0.40289265449554	.	.
chr1	4970513	4971012	chr1	5222924	5223423	Gm16041|chr1:5222924-5223423	0.318810077074348	.	.
chr1	5070122	5070621	chr1	5222924	5223423	Atp6v1h|chr1:5222924-5223423	0.405644623388959	.	.
chr1	5070122	5070621	chr1	5222924	5223423	Rgs20|chr1:5222924-5223423	0.405644623388959	.	.
chr1	5070122	5070621	chr1	5478516	5479015	Atp6v1h|chr1:5478516-5479015	0.146914576037398	.	.
chr1	5070122	5070621	chr1	5478516	5479015	Rgs20|chr1:5478516-5479015	0.146914576037398	.	.
chr1	6214386	6214885	chr1	5816945	5817444	4732440D04Rik|chr1:5816945-5817444	0.142104843572883	.	.
chr1	6214386	6214885	chr1	6069321	6069820	4732440D04Rik|chr1:6069321-6069820	0.215783665947452	.	.
chr1	6214386	6214885	chr1	6219600	6220099	4732440D04Rik|chr1:6219600-6220099	0.194378024726955	.	.
chr1	6214386	6214885	chr1	6441268	6441767	4732440D04Rik|chr1:6441268-6441767	0.225794525020255	.	.
chr1	6214899	6215398	chr1	5915307	5915806	4732440D04Rik|chr1:5915307-5915806	0.205972694834947	.	.
chr1	6214899	6215398	chr1	6097121	6097620	4732440D04Rik|chr1:6097121-6097620	0.209280281967764	.	.
chr1	7088594	7089093	chr1	6865952	6866451	Pcmtd1|chr1:6865952-6866451	0.153414930024718	.	.
chr1	7397837	7398336	chr1	7148859	7149358	Gm26901|chr1:7148859-7149358	0.320179373508633	.	.
chr1	7397837	7398336	chr1	7218866	7219365	Gm26901|chr1:7218866-7219365	0.268463174815961	.	.
chr1	9298975	9299474	chr1	9090969	9091468	Sntg1|chr1:9090969-9091468	0.345048217509274	.	.
chr1	9298975	9299474	chr1	9465950	9466449	Sntg1|chr1:9465950-9466449	0.208490244772431	.	.
chr1	9298975	9299474	chr1	9569900	9570399	Sntg1|chr1:9569900-9570399	0.149272038353937	.	.
chr1	9298975	9299474	chr1	9570415	9570914	Sntg1|chr1:9570415-9570914	0.280249624227517	.	.
chr1	9298975	9299474	chr1	9733931	9734430	Sntg1|chr1:9733931-9734430	0.312037318768322	.	.
chr1	9299496	9299995	chr1	9090969	9091468	Sntg1|chr1:9090969-9091468	0.354678232049379	.	.
chr1	9299496	9299995	chr1	9091909	9092408	Sntg1|chr1:9091909-9092408	0.243920967084588	.	.
chr1	9299496	9299995	chr1	9157771	9158270	Sntg1|chr1:9157771-9158270	0.188063823290773	.	.
chr1	9299496	9299995	chr1	9465950	9466449	Sntg1|chr1:9465950-9466449	0.145490996293891	.	.
chr1	9299496	9299995	chr1	9570415	9570914	Sntg1|chr1:9570415-9570914	0.159635546632075	.	.
chr1	9545042	9545541	chr1	9541113	9541612	Rrs1|chr1:9541113-9541612	0.173509213687487	.	.
chr1	9545042	9545541	chr1	9573148	9573647	Rrs1|chr1:9573148-9573647	0.233023368511308	.	.
chr1	9545042	9545541	chr1	9772700	9773199	Rrs1|chr1:9772700-9773199	0.247723900953426	.	.
chr1	9600949	9601448	chr1	9289706	9290205	Vxn|chr1:9289706-9290205	0.193855753920083	.	.
chr1	9600949	9601448	chr1	9733931	9734430	Vxn|chr1:9733931-9734430	0.186765830888764	.	.
chr1	9600949	9601448	chr1	9849537	9850036	Vxn|chr1:9849537-9850036	0.246088435008586	.	.
chr1	9600949	9601448	chr1	9931858	9932357	Vxn|chr1:9931858-9932357	0.319513069171292	.	.
chr1	9601474	9601973	chr1	9298270	9298769	Vxn|chr1:9298270-9298769	0.163768424550545	.	.
chr1	9630048	9630547	chr1	9465950	9466449	2610203C22Rik|chr1:9465950-9466449	0.306346357566619	.	.
chr1	9630048	9630547	chr1	9570415	9570914	2610203C22Rik|chr1:9570415-9570914	0.160024412131402	.	.
chr1	9630048	9630547	chr1	9610403	9610902	2610203C22Rik|chr1:9610403-9610902	0.220996596576116	.	.
chr1	9630048	9630547	chr1	9622471	9622970	2610203C22Rik|chr1:9622471-9622970	0.216061372316314	.	.
chr1	9700259	9700758	chr1	9298270	9298769	Mybl1|chr1:9298270-9298769	0.241874591133649	.	.
chr1	9700259	9700758	chr1	9541113	9541612	Mybl1|chr1:9541113-9541612	0.154498057668836	.	.
chr1	9700259	9700758	chr1	9596691	9597190	Mybl1|chr1:9596691-9597190	0.206299083328998	.	.
chr1	9700259	9700758	chr1	9733931	9734430	Mybl1|chr1:9733931-9734430	0.364119737731402	.	.
chr1	9700259	9700758	chr1	9849537	9850036	Mybl1|chr1:9849537-9850036	0.241000387783208	.	.
chr1	9700259	9700758	chr1	9931858	9932357	Mybl1|chr1:9931858-9932357	0.170693328289959	.	.
chr1	9748256	9748755	chr1	9298270	9298769	1700034P13Rik|chr1:9298270-9298769	0.145579752317549	.	.
chr1	9748256	9748755	chr1	9298270	9298769	Vcpip1|chr1:9298270-9298769	0.145579752317549	.	.
chr1	9748256	9748755	chr1	9733931	9734430	1700034P13Rik|chr1:9733931-9734430	0.15185065908244	.	.
chr1	9748256	9748755	chr1	9733931	9734430	Vcpip1|chr1:9733931-9734430	0.15185065908244	.	.
chr1	9748256	9748755	chr1	9849537	9850036	1700034P13Rik|chr1:9849537-9850036	0.205391788447232	.	.
chr1	9748256	9748755	chr1	9849537	9850036	Vcpip1|chr1:9849537-9850036	0.205391788447232	.	.
chr1	9748256	9748755	chr1	9931858	9932357	1700034P13Rik|chr1:9931858-9932357	0.446482528608753	.	.
chr1	9748256	9748755	chr1	9931858	9932357	Vcpip1|chr1:9931858-9932357	0.446482528608753	.	.
chr1	9908384	9908883	chr1	9541113	9541612	Mcmdc2|chr1:9541113-9541612	0.26114029618214	.	.
chr1	9943920	9944419	chr1	9541113	9541612	Snhg6|chr1:9541113-9541612	0.219321120893851	.	.
chr1	9943920	9944419	chr1	9993716	9994215	Snhg6|chr1:9993716-9994215	0.208301139072247	.	.
chr1	10037697	10038196	chr1	9849537	9850036	Cops5|chr1:9849537-9850036	0.176240217271936	.	.
chr1	10037697	10038196	chr1	9849537	9850036	Cspp1|chr1:9849537-9850036	0.176240217271936	.	.
chr1	10232301	10232800	chr1	10039501	10040000	Arfgef1|chr1:10039501-10040000	0.329430058968221	.	.
chr1	10232301	10232800	chr1	10435195	10435694	Arfgef1|chr1:10435195-10435694	0.176241665174166	.	.
chr1	10232301	10232800	chr1	9849537	9850036	Arfgef1|chr1:9849537-9850036	0.190381500861832	.	.
chr1	10232301	10232800	chr1	9931858	9932357	Arfgef1|chr1:9931858-9932357	0.3544850989209	.	.
chr1	10232855	10233354	chr1	10127332	10127831	Arfgef1|chr1:10127332-10127831	0.441016201523278	.	.
chr1	10993243	10993742	chr1	10678879	10679378	Prex2|chr1:10678879-10679378	0.159876733142694	.	.
chr1	10993243	10993742	chr1	11175747	11176246	Prex2|chr1:11175747-11176246	0.283397702570763	.	.
chr1	10993243	10993742	chr1	11202449	11202948	Prex2|chr1:11202449-11202948	0.19450783294064	.	.
chr1	10993772	10994271	chr1	10678879	10679378	Prex2|chr1:10678879-10679378	0.18945316081017	.	.
chr1	10993772	10994271	chr1	10764267	10764766	Prex2|chr1:10764267-10764766	0.145354056130787	.	.
chr1	10993772	10994271	chr1	10899258	10899757	Prex2|chr1:10899258-10899757	0.190892533978868	.	.
chr1	10993772	10994271	chr1	10943346	10943845	Prex2|chr1:10943346-10943845	0.188907033753285	.	.
chr1	11413910	11414409	chr1	11573393	11573892	A830018L16Rik|chr1:11573393-11573892	0.229105508102753	.	.
chr1	11414694	11415193	chr1	11033394	11033893	A830018L16Rik|chr1:11033394-11033893	0.259434790745196	.	.
chr1	11414694	11415193	chr1	11175747	11176246	A830018L16Rik|chr1:11175747-11176246	0.322894923750417	.	.
chr1	11414694	11415193	chr1	11330143	11330642	A830018L16Rik|chr1:11330143-11330642	0.138772518262665	.	.
chr1	11414694	11415193	chr1	11657996	11658495	A830018L16Rik|chr1:11657996-11658495	0.373480507523933	.	.
chr1	12691748	12692247	chr1	12500397	12500896	Sulf1|chr1:12500397-12500896	0.535506999822835	.	.
chr1	12691748	12692247	chr1	12555862	12556361	Sulf1|chr1:12555862-12556361	0.363698180519654	.	.
chr1	12691748	12692247	chr1	12718098	12718597	Sulf1|chr1:12718098-12718597	0.411282579122202	.	.
chr1	12691748	12692247	chr1	12728286	12728785	Sulf1|chr1:12728286-12728785	0.411517301739471	.	.
chr1	12692265	12692764	chr1	12500397	12500896	Sulf1|chr1:12500397-12500896	0.289900206918216	.	.
chr1	12692265	12692764	chr1	12555862	12556361	Sulf1|chr1:12555862-12556361	0.324392682240222	.	.
chr1	12692265	12692764	chr1	12706203	12706702	Sulf1|chr1:12706203-12706702	0.270231071888411	.	.
chr1	12692265	12692764	chr1	12728286	12728785	Sulf1|chr1:12728286-12728785	0.481366159193943	.	.
chr1	12692874	12693373	chr1	12437596	12438095	Sulf1|chr1:12437596-12438095	0.263282497235509	.	.
chr1	12692874	12693373	chr1	12510491	12510990	Sulf1|chr1:12510491-12510990	0.454814117887094	.	.
chr1	12692874	12693373	chr1	12706203	12706702	Sulf1|chr1:12706203-12706702	0.3274578938338	.	.
chr1	13372876	13373375	chr1	13366529	13367028	Ncoa2|chr1:13366529-13367028	0.266781284070022	.	.
chr1	13372876	13373375	chr1	13372290	13372789	Ncoa2|chr1:13372290-13372789	0.29259886394316	.	.
chr1	13373516	13374015	chr1	13148525	13149024	Ncoa2|chr1:13148525-13149024	0.261135045268792	.	.
chr1	13373516	13374015	chr1	13695190	13695689	Ncoa2|chr1:13695190-13695689	0.136896613450423	.	.
chr1	13374356	13374855	chr1	13695190	13695689	Ncoa2|chr1:13695190-13695689	0.305091187222806	.	.
chr1	13589563	13590062	chr1	13276145	13276644	Tram1|chr1:13276145-13276644	0.152627239464258	.	.
chr1	13589563	13590062	chr1	13789111	13789610	Tram1|chr1:13789111-13789610	0.21109489774924	.	.
chr1	13660314	13660813	chr1	13490173	13490672	Lactb2|chr1:13490173-13490672	0.139597390726105	.	.
chr1	13660314	13660813	chr1	13789111	13789610	Lactb2|chr1:13789111-13789610	0.232204238921886	.	.
chr1	14309549	14310048	chr1	14184228	14184727	Eya1|chr1:14184228-14184727	0.210769644413248	.	.
chr1	14309549	14310048	chr1	14268065	14268564	Eya1|chr1:14268065-14268564	0.168804488834229	.	.
chr1	14309549	14310048	chr1	14566975	14567474	Eya1|chr1:14566975-14567474	0.216879551373756	.	.
chr1	14755218	14755717	chr1	15059502	15060001	Msc|chr1:15059502-15060001	0.156415973572308	.	.
chr1	15286608	15287107	chr1	15057507	15058006	Kcnb2|chr1:15057507-15058006	0.148829439804117	.	.
chr1	15286608	15287107	chr1	15059502	15060001	Kcnb2|chr1:15059502-15060001	0.427554785968108	.	.
chr1	15286608	15287107	chr1	15124648	15125147	Kcnb2|chr1:15124648-15125147	0.141061621310155	.	.
chr1	15286608	15287107	chr1	15538947	15539446	Kcnb2|chr1:15538947-15539446	0.362807126980874	.	.
chr1	15286608	15287107	chr1	15644624	15645123	Kcnb2|chr1:15644624-15645123	0.266280654913734	.	.
chr1	15286608	15287107	chr1	15710298	15710797	Kcnb2|chr1:15710298-15710797	0.191324125135341	.	.
chr1	15805340	15805839	chr1	15517398	15517897	Terf1|chr1:15517398-15517897	0.233039845076927	.	.
chr1	15805340	15805839	chr1	15610392	15610891	Terf1|chr1:15610392-15610891	0.191271208389537	.	.
chr1	15805340	15805839	chr1	15710298	15710797	Terf1|chr1:15710298-15710797	0.142810644320067	.	.
chr1	15805340	15805839	chr1	16248932	16249431	Terf1|chr1:16248932-16249431	0.20773743715269	.	.
chr1	16093096	16093595	chr1	15883507	15884006	4930444P10Rik|chr1:15883507-15884006	0.16440816671599	.	.
chr1	16093096	16093595	chr1	16091635	16092134	4930444P10Rik|chr1:16091635-16092134	0.254661911524392	.	.
chr1	16093096	16093595	chr1	16179087	16179586	4930444P10Rik|chr1:16179087-16179586	0.171804705553651	.	.
chr1	16093096	16093595	chr1	16347043	16347542	4930444P10Rik|chr1:16347043-16347542	0.250937305311831	.	.
chr1	16103947	16104446	chr1	16236428	16236927	Rpl7|chr1:16236428-16236927	0.174314199480069	.	.
chr1	16104453	16104952	chr1	15750323	15750822	Rpl7|chr1:15750323-15750822	0.160716631149419	.	.
chr1	16104453	16104952	chr1	16347043	16347542	Rpl7|chr1:16347043-16347542	0.151278009974394	.	.
chr1	16104453	16104952	chr1	16485746	16486245	Rpl7|chr1:16485746-16486245	0.197385264204531	.	.
chr1	16104999	16105498	chr1	16440142	16440641	Rdh10|chr1:16440142-16440641	0.142689979000403	.	.
chr1	16104999	16105498	chr1	16440142	16440641	Rpl7|chr1:16440142-16440641	0.142689979000403	.	.
chr1	16105563	16106062	chr1	15883507	15884006	Rdh10|chr1:15883507-15884006	0.215773275949296	.	.
chr1	16105563	16106062	chr1	16235860	16236359	Rdh10|chr1:16235860-16236359	0.141269981279359	.	.
chr1	16105563	16106062	chr1	16248932	16249431	Rdh10|chr1:16248932-16249431	0.182007697474244	.	.
chr1	16519035	16519534	chr1	16274662	16275161	Stau2|chr1:16274662-16275161	0.272062683075203	.	.
chr1	16519035	16519534	chr1	16294823	16295322	Stau2|chr1:16294823-16295322	0.153895245937018	.	.
chr1	16519035	16519534	chr1	16347043	16347542	Stau2|chr1:16347043-16347542	0.18602191977686	.	.
chr1	16519035	16519534	chr1	16798252	16798751	Stau2|chr1:16798252-16798751	0.178366595877967	.	.
chr1	16519035	16519534	chr1	16917521	16918020	Stau2|chr1:16917521-16918020	0.189950064411326	.	.
chr1	16519761	16520260	chr1	16294823	16295322	Stau2|chr1:16294823-16295322	0.15420691892462	.	.
chr1	16519761	16520260	chr1	16347043	16347542	Stau2|chr1:16347043-16347542	0.352393654161907	.	.
chr1	16519761	16520260	chr1	16798252	16798751	Stau2|chr1:16798252-16798751	0.18306558805634	.	.
chr1	16656744	16657243	chr1	16440142	16440641	D030040B21Rik|chr1:16440142-16440641	0.352875075053705	.	.
chr1	16656744	16657243	chr1	16440142	16440641	Eloc|chr1:16440142-16440641	0.352875075053705	.	.
chr1	16656744	16657243	chr1	16485746	16486245	D030040B21Rik|chr1:16485746-16486245	0.180617456225231	.	.
chr1	16656744	16657243	chr1	16485746	16486245	Eloc|chr1:16485746-16486245	0.180617456225231	.	.
chr1	16657258	16657757	chr1	16274662	16275161	D030040B21Rik|chr1:16274662-16275161	0.368198276860311	.	.
chr1	16657258	16657757	chr1	16274662	16275161	Eloc|chr1:16274662-16275161	0.368198276860311	.	.
chr1	16657258	16657757	chr1	16347043	16347542	D030040B21Rik|chr1:16347043-16347542	0.26040323471481	.	.
chr1	16657258	16657757	chr1	16347043	16347542	Eloc|chr1:16347043-16347542	0.26040323471481	.	.
chr1	16657258	16657757	chr1	16904741	16905240	D030040B21Rik|chr1:16904741-16905240	0.393713434169602	.	.
chr1	16657258	16657757	chr1	16904741	16905240	Eloc|chr1:16904741-16905240	0.393713434169602	.	.
chr1	16688506	16689005	chr1	16274662	16275161	Ly96|chr1:16274662-16275161	0.271971883759493	.	.
chr1	16688506	16689005	chr1	16294823	16295322	Ly96|chr1:16294823-16295322	0.254993247821738	.	.
chr1	16688506	16689005	chr1	16904741	16905240	Ly96|chr1:16904741-16905240	0.238720496370697	.	.
chr1	17097078	17097577	chr1	17146683	17147182	Jph1|chr1:17146683-17147182	0.192091995204006	.	.
chr1	17097078	17097577	chr1	17158376	17158875	Jph1|chr1:17158376-17158875	0.300658947886591	.	.
chr1	17097665	17098164	chr1	16904741	16905240	Jph1|chr1:16904741-16905240	0.258157356739329	.	.
chr1	17097665	17098164	chr1	17116701	17117200	Jph1|chr1:17116701-17117200	0.389686799967986	.	.
chr1	18057998	18058497	chr1	17980561	17981060	Gm28756|chr1:17980561-17981060	0.293739417995866	.	.
chr1	18057998	18058497	chr1	18021053	18021552	Gm28756|chr1:18021053-18021552	0.269621177745595	.	.
chr1	18057998	18058497	chr1	18026190	18026689	Gm28756|chr1:18026190-18026689	0.269647110793483	.	.
chr1	18057998	18058497	chr1	18043789	18044288	Gm28756|chr1:18043789-18044288	0.252361223991449	.	.
chr1	18057998	18058497	chr1	18395564	18396063	Gm28756|chr1:18395564-18396063	0.234862384480065	.	.
chr1	20670495	20670994	chr1	20671052	20671551	Gm28653|chr1:20671052-20671551	0.371514266900784	.	.
chr1	20670495	20670994	chr1	20801628	20802127	Gm28653|chr1:20801628-20802127	0.158195803323988	.	.
chr1	20670495	20670994	chr1	20941260	20941759	Gm28653|chr1:20941260-20941759	0.196438751372653	.	.
chr1	20820187	20820686	chr1	20938964	20939463	Mcm3|chr1:20938964-20939463	0.141713285929319	.	.
chr1	20820187	20820686	chr1	21008791	21009290	Mcm3|chr1:21008791-21009290	0.140122712372605	.	.
chr1	20890311	20890810	chr1	20795765	20796264	6720483E21Rik|chr1:20795765-20796264	0.139930721121503	.	.
chr1	20890311	20890810	chr1	20795765	20796264	Paqr8|chr1:20795765-20796264	0.139930721121503	.	.
chr1	20890311	20890810	chr1	21166719	21167218	6720483E21Rik|chr1:21166719-21167218	0.219218119878371	.	.
chr1	20890311	20890810	chr1	21166719	21167218	Paqr8|chr1:21166719-21167218	0.219218119878371	.	.
chr1	20890857	20891356	chr1	20671052	20671551	6720483E21Rik|chr1:20671052-20671551	0.179894697743473	.	.
chr1	20890857	20891356	chr1	20671052	20671551	Paqr8|chr1:20671052-20671551	0.179894697743473	.	.
chr1	20890857	20891356	chr1	20867294	20867793	6720483E21Rik|chr1:20867294-20867793	0.253318878329855	.	.
chr1	20890857	20891356	chr1	20867294	20867793	Paqr8|chr1:20867294-20867793	0.253318878329855	.	.
chr1	20890857	20891356	chr1	21166719	21167218	6720483E21Rik|chr1:21166719-21167218	0.187972500435515	.	.
chr1	20890857	20891356	chr1	21166719	21167218	Paqr8|chr1:21166719-21167218	0.187972500435515	.	.
chr1	20951400	20951899	chr1	20612697	20613196	Efhc1|chr1:20612697-20613196	0.207152156826314	.	.
chr1	20951400	20951899	chr1	20867294	20867793	Efhc1|chr1:20867294-20867793	0.186931511408554	.	.
chr1	20951400	20951899	chr1	20933361	20933860	Efhc1|chr1:20933361-20933860	0.178708790029234	.	.
chr1	20951400	20951899	chr1	21166203	21166702	Efhc1|chr1:21166203-21166702	0.188856126955054	.	.
chr1	21079134	21079633	chr1	20867294	20867793	Gm28287|chr1:20867294-20867793	0.182921803667533	.	.
chr1	21079134	21079633	chr1	20867294	20867793	Tram2|chr1:20867294-20867793	0.182921803667533	.	.
chr1	21079134	21079633	chr1	20905651	20906150	Gm28287|chr1:20905651-20906150	0.287213293141349	.	.
chr1	21079134	21079633	chr1	20905651	20906150	Tram2|chr1:20905651-20906150	0.287213293141349	.	.
chr1	21079134	21079633	chr1	21412060	21412559	Gm28287|chr1:21412060-21412559	0.148568906852875	.	.
chr1	21079134	21079633	chr1	21412060	21412559	Tram2|chr1:21412060-21412559	0.148568906852875	.	.
chr1	21079134	21079633	chr1	21433153	21433652	Gm28287|chr1:21433153-21433652	0.155140527986291	.	.
chr1	21079134	21079633	chr1	21433153	21433652	Tram2|chr1:21433153-21433652	0.155140527986291	.	.
chr1	21079134	21079633	chr1	21490148	21490647	Gm28287|chr1:21490148-21490647	0.202727361229369	.	.
chr1	21079134	21079633	chr1	21490148	21490647	Tram2|chr1:21490148-21490647	0.202727361229369	.	.
chr1	21218543	21219042	chr1	21166203	21166702	Tmem14a|chr1:21166203-21166702	0.384093418511343	.	.
chr1	21218543	21219042	chr1	21483120	21483619	Tmem14a|chr1:21483120-21483619	0.226887146232667	.	.
chr1	21961224	21961723	chr1	21820092	21820591	Kcnq5|chr1:21820092-21820591	0.167313372836716	.	.
chr1	21961224	21961723	chr1	22071418	22071917	Kcnq5|chr1:22071418-22071917	0.162963103110747	.	.
chr1	21961224	21961723	chr1	22220457	22220956	Kcnq5|chr1:22220457-22220956	0.200686399569012	.	.
chr1	23291436	23291935	chr1	23034210	23034709	Gm27028|chr1:23034210-23034709	0.436465483630821	.	.
chr1	23291436	23291935	chr1	23049647	23050146	Gm27028|chr1:23049647-23050146	0.245876814735168	.	.
chr1	23291436	23291935	chr1	23196169	23196668	Gm27028|chr1:23196169-23196668	0.173124561282705	.	.
chr1	23291436	23291935	chr1	23272050	23272549	Gm27028|chr1:23272050-23272549	0.271666231992976	.	.
chr1	23291436	23291935	chr1	23272050	23272549	Gm27028|chr1:23272050-23272549	0.271666231992977	.	.
chr1	23291436	23291935	chr1	23383148	23383647	Gm27028|chr1:23383148-23383647	0.290480599922871	.	.
chr1	23575015	23575514	chr1	23695833	23696332	Gm28822|chr1:23695833-23696332	0.309448967786107	.	.
chr1	23762292	23762791	chr1	23762798	23763297	B3gat2|chr1:23762798-23763297	0.44566391403955	.	.
chr1	23762292	23762791	chr1	23842451	23842950	B3gat2|chr1:23842451-23842950	0.189996303812205	.	.
chr1	23921626	23922125	chr1	23670484	23670983	Smap1|chr1:23670484-23670983	0.304807455856719	.	.
chr1	23921626	23922125	chr1	23722216	23722715	Smap1|chr1:23722216-23722715	0.161859364175514	.	.
chr1	23922128	23922627	chr1	23722216	23722715	Smap1|chr1:23722216-23722715	0.160250998379314	.	.
chr1	23922128	23922627	chr1	23762798	23763297	Smap1|chr1:23762798-23763297	0.172896086627691	.	.
chr1	23922128	23922627	chr1	23792680	23793179	Smap1|chr1:23792680-23793179	0.250099255493904	.	.
chr1	23922128	23922627	chr1	23834800	23835299	Smap1|chr1:23834800-23835299	0.154942666775224	.	.
chr1	24005456	24005955	chr1	24218975	24219474	Sdhaf4|chr1:24218975-24219474	0.25367675773606	.	.
chr1	24005456	24005955	chr1	24362155	24362654	Sdhaf4|chr1:24362155-24362654	0.170930084049626	.	.
chr1	24099649	24100148	chr1	24218975	24219474	Fam135a|chr1:24218975-24219474	0.345135462929879	.	.
chr1	24100186	24100685	chr1	24137077	24137576	Fam135a|chr1:24137077-24137576	0.32716010041214	.	.
chr1	24100186	24100685	chr1	24186904	24187403	Fam135a|chr1:24186904-24187403	0.296431736574487	.	.
chr1	24100186	24100685	chr1	24249074	24249573	Fam135a|chr1:24249074-24249573	0.172944702919955	.	.
chr1	24100186	24100685	chr1	24362155	24362654	Fam135a|chr1:24362155-24362654	0.208055969189265	.	.
chr1	24586286	24586785	chr1	24760282	24760781	Col19a1|chr1:24760282-24760781	0.226992699414278	.	.
chr1	24586286	24586785	chr1	24773624	24774123	Col19a1|chr1:24773624-24774123	0.31291258816825	.	.
chr1	24586286	24586785	chr1	24819667	24820166	Col19a1|chr1:24819667-24820166	0.350316650231448	.	.
chr1	24586286	24586785	chr1	24933164	24933663	Col19a1|chr1:24933164-24933663	0.172463430902648	.	.
chr1	24586286	24586785	chr1	24999740	25000239	Col19a1|chr1:24999740-25000239	0.159017863417199	.	.
chr1	24678265	24678764	chr1	24760282	24760781	Lmbrd1|chr1:24760282-24760781	0.230458636273749	.	.
chr1	24678265	24678764	chr1	24773624	24774123	Lmbrd1|chr1:24773624-24774123	0.219653451238247	.	.
chr1	24678265	24678764	chr1	24819667	24820166	Lmbrd1|chr1:24819667-24820166	0.195130990054076	.	.
chr1	24678265	24678764	chr1	24966591	24967090	Lmbrd1|chr1:24966591-24967090	0.386886542442845	.	.
chr1	25829930	25830429	chr1	25778700	25779199	Adgrb3|chr1:25778700-25779199	0.166661125396178	.	.
chr1	30872795	30873294	chr1	31093898	31094397	Phf3|chr1:31093898-31094397	0.141261549927484	.	.
chr1	30872795	30873294	chr1	31116940	31117439	Phf3|chr1:31116940-31117439	0.154356670740185	.	.
chr1	30873430	30873929	chr1	30503190	30503689	Phf3|chr1:30503190-30503689	0.191725842623956	.	.
chr1	30873430	30873929	chr1	31036612	31037111	Phf3|chr1:31036612-31037111	0.288110903349414	.	.
chr1	30873430	30873929	chr1	31083206	31083705	Phf3|chr1:31083206-31083705	0.43525766234122	.	.
chr1	30873430	30873929	chr1	31093898	31094397	Phf3|chr1:31093898-31094397	0.286091291991784	.	.
chr1	30873430	30873929	chr1	31133865	31134364	Phf3|chr1:31133865-31134364	0.258452270973316	.	.
chr1	30873430	30873929	chr1	31205021	31205520	Phf3|chr1:31205021-31205520	0.225834468694218	.	.
chr1	30873430	30873929	chr1	31205526	31206025	Phf3|chr1:31205526-31206025	0.230378671514407	.	.
chr1	30873942	30874441	chr1	30502671	30503170	Phf3|chr1:30502671-30503170	0.180428130717581	.	.
chr1	30873942	30874441	chr1	30716282	30716781	Phf3|chr1:30716282-30716781	0.355856955462047	.	.
chr1	30873942	30874441	chr1	31034591	31035090	Phf3|chr1:31034591-31035090	0.193784679814007	.	.
chr1	30873942	30874441	chr1	31036612	31037111	Phf3|chr1:31036612-31037111	0.241392297546573	.	.
chr1	30873942	30874441	chr1	31083206	31083705	Phf3|chr1:31083206-31083705	0.556058691731207	.	.
chr1	30873942	30874441	chr1	31093898	31094397	Phf3|chr1:31093898-31094397	0.177295719739806	.	.
chr1	30873942	30874441	chr1	31133865	31134364	Phf3|chr1:31133865-31134364	0.273006013414162	.	.
chr1	30873942	30874441	chr1	31205021	31205520	Phf3|chr1:31205021-31205520	0.293888602099814	.	.
chr1	30873942	30874441	chr1	31205526	31206025	Phf3|chr1:31205526-31206025	0.220043953314081	.	.
chr1	30949080	30949579	chr1	30503190	30503689	Ptp4a1|chr1:30503190-30503689	0.281063767043915	.	.
chr1	30949080	30949579	chr1	30632686	30633185	Ptp4a1|chr1:30632686-30633185	0.245224296884399	.	.
chr1	30949080	30949579	chr1	31205526	31206025	Ptp4a1|chr1:31205526-31206025	0.16348351123963	.	.
chr1	30949080	30949579	chr1	31233074	31233573	Ptp4a1|chr1:31233074-31233573	0.485932326899839	.	.
chr1	30949080	30949579	chr1	31233594	31234093	Ptp4a1|chr1:31233594-31234093	0.379968909455314	.	.
chr1	30949582	30950081	chr1	30537143	30537642	Ptp4a1|chr1:30537143-30537642	0.257921444341145	.	.
chr1	30949582	30950081	chr1	30554981	30555480	Ptp4a1|chr1:30554981-30555480	0.141821557569689	.	.
chr1	30949582	30950081	chr1	30582365	30582864	Ptp4a1|chr1:30582365-30582864	0.161144589586196	.	.
chr1	30949582	30950081	chr1	30595347	30595846	Ptp4a1|chr1:30595347-30595846	0.167437818467891	.	.
chr1	30949582	30950081	chr1	31178156	31178655	Ptp4a1|chr1:31178156-31178655	0.185342794292727	.	.
chr1	30949582	30950081	chr1	31233594	31234093	Ptp4a1|chr1:31233594-31234093	0.178300640962093	.	.
chr1	31176050	31176549	chr1	31036612	31037111	Lgsn|chr1:31036612-31037111	0.418410167892069	.	.
chr1	31176050	31176549	chr1	31083206	31083705	Lgsn|chr1:31083206-31083705	0.220568409757518	.	.
chr1	31176050	31176549	chr1	31093898	31094397	Lgsn|chr1:31093898-31094397	0.403433236991634	.	.
chr1	31176050	31176549	chr1	31133865	31134364	Lgsn|chr1:31133865-31134364	0.204155755377362	.	.
chr1	31176050	31176549	chr1	31141929	31142428	Lgsn|chr1:31141929-31142428	0.399520816344364	.	.
chr1	31176050	31176549	chr1	31205021	31205520	Lgsn|chr1:31205021-31205520	0.306890599304437	.	.
chr1	31176050	31176549	chr1	31205526	31206025	Lgsn|chr1:31205526-31206025	0.196800794647263	.	.
chr1	32172459	32172958	chr1	32281397	32281896	Khdrbs2|chr1:32281397-32281896	0.236101648627022	.	.
chr1	33670156	33670655	chr1	33355150	33355649	Prim2|chr1:33355150-33355649	0.149497391049006	.	.
chr1	33719875	33720374	chr1	33271662	33272161	Rab23|chr1:33271662-33272161	0.223283103301257	.	.
chr1	33719875	33720374	chr1	33464243	33464742	Rab23|chr1:33464243-33464742	0.283429831584612	.	.
chr1	33719875	33720374	chr1	33480320	33480819	Rab23|chr1:33480320-33480819	0.221106972752097	.	.
chr1	33719875	33720374	chr1	33531569	33532068	Rab23|chr1:33531569-33532068	0.206497731013231	.	.
chr1	33719875	33720374	chr1	33531569	33532068	Rab23|chr1:33531569-33532068	0.206497731013232	.	.
chr1	34439491	34439990	chr1	34256000	34256499	Ccdc115|chr1:34256000-34256499	0.194082592286296	.	.
chr1	34439491	34439990	chr1	34256000	34256499	Imp4|chr1:34256000-34256499	0.194082592286296	.	.
chr1	34439491	34439990	chr1	34536509	34537008	Ccdc115|chr1:34536509-34537008	0.154320390570694	.	.
chr1	34439491	34439990	chr1	34536509	34537008	Imp4|chr1:34536509-34537008	0.154320390570694	.	.
chr1	34439491	34439990	chr1	34642414	34642913	Ccdc115|chr1:34642414-34642913	0.151895063966992	.	.
chr1	34439491	34439990	chr1	34642414	34642913	Imp4|chr1:34642414-34642913	0.151895063966992	.	.
chr1	34439491	34439990	chr1	34665018	34665517	Ccdc115|chr1:34665018-34665517	0.160949532282782	.	.
chr1	34439491	34439990	chr1	34665018	34665517	Imp4|chr1:34665018-34665517	0.160949532282782	.	.
chr1	34459438	34459937	chr1	34510407	34510906	Ptpn18|chr1:34510407-34510906	0.262627183034278	.	.
chr1	34459438	34459937	chr1	34519885	34520384	Ptpn18|chr1:34519885-34520384	0.47969332007621	.	.
chr1	34485782	34486281	chr1	34376200	34376699	4930568A12Rik|chr1:34376200-34376699	0.178955691828256	.	.
chr1	34579442	34579941	chr1	34766830	34767329	1700101I19Rik|chr1:34766830-34767329	0.227812927387243	.	.
chr1	34579442	34579941	chr1	34766830	34767329	Amer3|chr1:34766830-34767329	0.227812927387243	.	.
chr1	34579442	34579941	chr1	34793414	34793913	1700101I19Rik|chr1:34793414-34793913	0.231627816685683	.	.
chr1	34579442	34579941	chr1	34793414	34793913	Amer3|chr1:34793414-34793913	0.231627816685683	.	.
chr1	34579442	34579941	chr1	34813372	34813871	1700101I19Rik|chr1:34813372-34813871	0.140493201713453	.	.
chr1	34579442	34579941	chr1	34813372	34813871	Amer3|chr1:34813372-34813871	0.140493201713453	.	.
chr1	34801460	34801959	chr1	34510407	34510906	Arhgef4|chr1:34510407-34510906	0.202370603257664	.	.
chr1	34801460	34801959	chr1	34519885	34520384	Arhgef4|chr1:34519885-34520384	0.294920179816194	.	.
chr1	34801460	34801959	chr1	34583679	34584178	Arhgef4|chr1:34583679-34584178	0.174612009818612	.	.
chr1	34801460	34801959	chr1	34750293	34750792	Arhgef4|chr1:34750293-34750792	0.177698524788395	.	.
chr1	34801460	34801959	chr1	34766830	34767329	Arhgef4|chr1:34766830-34767329	0.213149641787281	.	.
chr1	34801460	34801959	chr1	34982952	34983451	Arhgef4|chr1:34982952-34983451	0.153928287014791	.	.
chr1	34801460	34801959	chr1	34987859	34988358	Arhgef4|chr1:34987859-34988358	0.388574693292386	.	.
chr1	34801460	34801959	chr1	35003146	35003645	Arhgef4|chr1:35003146-35003645	0.221072921777715	.	.
chr1	34802224	34802723	chr1	34510407	34510906	Arhgef4|chr1:34510407-34510906	0.351481706926335	.	.
chr1	34802224	34802723	chr1	34519885	34520384	Arhgef4|chr1:34519885-34520384	0.193885086737478	.	.
chr1	34802224	34802723	chr1	34583679	34584178	Arhgef4|chr1:34583679-34584178	0.185661927083417	.	.
chr1	34802224	34802723	chr1	34742213	34742712	Arhgef4|chr1:34742213-34742712	0.146606137035328	.	.
chr1	34802224	34802723	chr1	34750293	34750792	Arhgef4|chr1:34750293-34750792	0.209887984717143	.	.
chr1	34802224	34802723	chr1	34813372	34813871	Arhgef4|chr1:34813372-34813871	0.169861280448371	.	.
chr1	34802224	34802723	chr1	34857493	34857992	Arhgef4|chr1:34857493-34857992	0.151663293652236	.	.
chr1	34842804	34843303	chr1	34536509	34537008	Fam168b|chr1:34536509-34537008	0.227593344397234	.	.
chr1	34842804	34843303	chr1	34583679	34584178	Fam168b|chr1:34583679-34584178	0.27371198592186	.	.
chr1	34842804	34843303	chr1	34665018	34665517	Fam168b|chr1:34665018-34665517	0.250449005503699	.	.
chr1	34842804	34843303	chr1	34696475	34696974	Fam168b|chr1:34696475-34696974	0.235155703308873	.	.
chr1	34842804	34843303	chr1	34750293	34750792	Fam168b|chr1:34750293-34750792	0.342774309153286	.	.
chr1	34842804	34843303	chr1	34752832	34753331	Fam168b|chr1:34752832-34753331	0.250058818255654	.	.
chr1	34842804	34843303	chr1	34813372	34813871	Fam168b|chr1:34813372-34813871	0.156927661978723	.	.
chr1	34842804	34843303	chr1	34814010	34814509	Fam168b|chr1:34814010-34814509	0.267073184666456	.	.
chr1	34842804	34843303	chr1	34851479	34851978	Fam168b|chr1:34851479-34851978	0.180005631314874	.	.
chr1	34842804	34843303	chr1	34896857	34897356	Fam168b|chr1:34896857-34897356	0.226977218217483	.	.
chr1	34842804	34843303	chr1	35239541	35240040	Fam168b|chr1:35239541-35240040	0.383001404329538	.	.
chr1	34849768	34850267	chr1	34583679	34584178	Plekhb2|chr1:34583679-34584178	0.217414104555874	.	.
chr1	34849768	34850267	chr1	34665018	34665517	Plekhb2|chr1:34665018-34665517	0.209161238356318	.	.
chr1	34849768	34850267	chr1	34696475	34696974	Plekhb2|chr1:34696475-34696974	0.137726484368919	.	.
chr1	34849768	34850267	chr1	34752832	34753331	Plekhb2|chr1:34752832-34753331	0.1594313338609	.	.
chr1	34849768	34850267	chr1	34814010	34814509	Plekhb2|chr1:34814010-34814509	0.198426322541592	.	.
chr1	34849768	34850267	chr1	35003146	35003645	Plekhb2|chr1:35003146-35003645	0.190558619886864	.	.
chr1	34849768	34850267	chr1	35239541	35240040	Plekhb2|chr1:35239541-35240040	0.199817824712513	.	.
chr1	35879549	35880048	chr1	35640321	35640820	1110002O04Rik|chr1:35640321-35640820	0.14250383041046	.	.
chr1	35879549	35880048	chr1	35850592	35851091	1110002O04Rik|chr1:35850592-35851091	0.147372549017608	.	.
chr1	35879549	35880048	chr1	35869575	35870074	1110002O04Rik|chr1:35869575-35870074	0.153265331603271	.	.
chr1	35879549	35880048	chr1	36149378	36149877	1110002O04Rik|chr1:36149378-36149877	0.31631623475492	.	.
chr1	35879549	35880048	chr1	36149378	36149877	1110002O04Rik|chr1:36149378-36149877	0.316316234754921	.	.
chr1	36068061	36068560	chr1	35913523	35914022	Hs6st1|chr1:35913523-35914022	0.208783440878711	.	.
chr1	36068061	36068560	chr1	36116034	36116533	Hs6st1|chr1:36116034-36116533	0.195384356508442	.	.
chr1	36068061	36068560	chr1	36116542	36117041	Hs6st1|chr1:36116542-36117041	0.296353452888743	.	.
chr1	36244101	36244600	chr1	35758900	35759399	Uggt1|chr1:35758900-35759399	0.368482443183371	.	.
chr1	36244101	36244600	chr1	35850592	35851091	Uggt1|chr1:35850592-35851091	0.137044219364907	.	.
chr1	36244101	36244600	chr1	35935150	35935649	Uggt1|chr1:35935150-35935649	0.281631307785665	.	.
chr1	36244101	36244600	chr1	36149378	36149877	Uggt1|chr1:36149378-36149877	0.278441731038384	.	.
chr1	36244101	36244600	chr1	36164030	36164529	Uggt1|chr1:36164030-36164529	0.315797021284862	.	.
chr1	36244101	36244600	chr1	36168471	36168970	Uggt1|chr1:36168471-36168970	0.200244080549428	.	.
chr1	37540354	37540853	chr1	37709652	37710151	Mgat4a|chr1:37709652-37710151	0.144095586452886	.	.
chr1	37540864	37541363	chr1	37512048	37512547	Mgat4a|chr1:37512048-37512547	0.285800628881089	.	.
chr1	37540864	37541363	chr1	37600786	37601285	Mgat4a|chr1:37600786-37601285	0.231456341838866	.	.
chr1	37540864	37541363	chr1	37650982	37651481	Mgat4a|chr1:37650982-37651481	0.353614217503987	.	.
chr1	37540864	37541363	chr1	37709652	37710151	Mgat4a|chr1:37709652-37710151	0.23021514432329	.	.
chr1	37540864	37541363	chr1	37725725	37726224	Mgat4a|chr1:37725725-37726224	0.391435305907759	.	.
chr1	37540864	37541363	chr1	37726317	37726816	Mgat4a|chr1:37726317-37726816	0.300093827829396	.	.
chr1	37540864	37541363	chr1	37742623	37743122	Mgat4a|chr1:37742623-37743122	0.21329618483525	.	.
chr1	37540864	37541363	chr1	37745347	37745846	Mgat4a|chr1:37745347-37745846	0.171188677534511	.	.
chr1	37540864	37541363	chr1	37922522	37923021	Mgat4a|chr1:37922522-37923021	0.354723682275102	.	.
chr1	37614024	37614523	chr1	37725725	37726224	4930556I23Rik|chr1:37725725-37726224	0.235311600825135	.	.
chr1	37614024	37614523	chr1	37726317	37726816	4930556I23Rik|chr1:37726317-37726816	0.169429520676593	.	.
chr1	37614024	37614523	chr1	37742623	37743122	4930556I23Rik|chr1:37742623-37743122	0.19426291933999	.	.
chr1	37719678	37720177	chr1	37512048	37512547	2010300C02Rik|chr1:37512048-37512547	0.280119585946833	.	.
chr1	37719678	37720177	chr1	37639092	37639591	2010300C02Rik|chr1:37639092-37639591	0.182728001438022	.	.
chr1	37719678	37720177	chr1	37650982	37651481	2010300C02Rik|chr1:37650982-37651481	0.153791657083664	.	.
chr1	37719678	37720177	chr1	37725725	37726224	2010300C02Rik|chr1:37725725-37726224	0.169760752844744	.	.
chr1	37719678	37720177	chr1	37726317	37726816	2010300C02Rik|chr1:37726317-37726816	0.179679876181634	.	.
chr1	37719678	37720177	chr1	37742623	37743122	2010300C02Rik|chr1:37742623-37743122	0.445983785980857	.	.
chr1	37720763	37721262	chr1	37600786	37601285	2010300C02Rik|chr1:37600786-37601285	0.245221712983502	.	.
chr1	37720763	37721262	chr1	37710168	37710667	2010300C02Rik|chr1:37710168-37710667	0.159356074312414	.	.
chr1	37864699	37865198	chr1	37512048	37512547	Gm26805|chr1:37512048-37512547	0.177594316835521	.	.
chr1	37864699	37865198	chr1	37628704	37629203	Gm26805|chr1:37628704-37629203	0.177183167516702	.	.
chr1	37864699	37865198	chr1	37650982	37651481	Gm26805|chr1:37650982-37651481	0.138019378306017	.	.
chr1	37864699	37865198	chr1	37725725	37726224	Gm26805|chr1:37725725-37726224	0.303710818653436	.	.
chr1	37864699	37865198	chr1	37726317	37726816	Gm26805|chr1:37726317-37726816	0.223395022006273	.	.
chr1	37864699	37865198	chr1	37872597	37873096	Gm26805|chr1:37872597-37873096	0.18982048313913	.	.
chr1	37864699	37865198	chr1	37922522	37923021	Gm26805|chr1:37922522-37923021	0.243082547082495	.	.
chr1	37864699	37865198	chr1	38185452	38185951	Gm26805|chr1:38185452-38185951	0.165747946891018	.	.
chr1	37864699	37865198	chr1	38197221	38197720	Gm26805|chr1:38197221-38197720	0.139777427576339	.	.
chr1	37864699	37865198	chr1	38199949	38200448	Gm26805|chr1:38199949-38200448	0.194457219084061	.	.
chr1	37864699	37865198	chr1	38200663	38201162	Gm26805|chr1:38200663-38201162	0.227226663217348	.	.
chr1	37865263	37865762	chr1	37586074	37586573	Gm26805|chr1:37586074-37586573	0.258427566825992	.	.
chr1	37865263	37865762	chr1	37586074	37586573	Tsga10|chr1:37586074-37586573	0.258427566825992	.	.
chr1	37865263	37865762	chr1	37628704	37629203	Gm26805|chr1:37628704-37629203	0.177536865854179	.	.
chr1	37865263	37865762	chr1	37628704	37629203	Tsga10|chr1:37628704-37629203	0.177536865854179	.	.
chr1	37865263	37865762	chr1	37696888	37697387	Gm26805|chr1:37696888-37697387	0.582025138030033	.	.
chr1	37865263	37865762	chr1	37696888	37697387	Tsga10|chr1:37696888-37697387	0.582025138030033	.	.
chr1	37865263	37865762	chr1	38198432	38198931	Gm26805|chr1:38198432-38198931	0.160024856745599	.	.
chr1	37865263	37865762	chr1	38198432	38198931	Tsga10|chr1:38198432-38198931	0.160024856745599	.	.
chr1	37865263	37865762	chr1	38239358	38239857	Gm26805|chr1:38239358-38239857	0.141334232016909	.	.
chr1	37865263	37865762	chr1	38239358	38239857	Tsga10|chr1:38239358-38239857	0.141334232016909	.	.
chr1	37871955	37872454	chr1	37696888	37697387	Lipt1|chr1:37696888-37697387	0.138681219506811	.	.
chr1	37871955	37872454	chr1	37745347	37745846	Lipt1|chr1:37745347-37745846	0.165525440722993	.	.
chr1	37871955	37872454	chr1	37872597	37873096	Lipt1|chr1:37872597-37873096	0.2136672947491	.	.
chr1	37890241	37890740	chr1	37512048	37512547	Mitd1|chr1:37512048-37512547	0.243400423225748	.	.
chr1	37890241	37890740	chr1	37512048	37512547	Mrpl30|chr1:37512048-37512547	0.243400423225748	.	.
chr1	37890241	37890740	chr1	37650982	37651481	Mitd1|chr1:37650982-37651481	0.138034034753962	.	.
chr1	37890241	37890740	chr1	37650982	37651481	Mrpl30|chr1:37650982-37651481	0.138034034753962	.	.
chr1	37890241	37890740	chr1	37687575	37688074	Mitd1|chr1:37687575-37688074	0.242049056637396	.	.
chr1	37890241	37890740	chr1	37687575	37688074	Mrpl30|chr1:37687575-37688074	0.242049056637396	.	.
chr1	37890241	37890740	chr1	37709652	37710151	Mitd1|chr1:37709652-37710151	0.209426179964458	.	.
chr1	37890241	37890740	chr1	37709652	37710151	Mitd1|chr1:37709652-37710151	0.209426179964459	.	.
chr1	37890241	37890740	chr1	37709652	37710151	Mrpl30|chr1:37709652-37710151	0.209426179964458	.	.
chr1	37890241	37890740	chr1	37709652	37710151	Mrpl30|chr1:37709652-37710151	0.209426179964459	.	.
chr1	37890241	37890740	chr1	37725725	37726224	Mitd1|chr1:37725725-37726224	0.164188184448082	.	.
chr1	37890241	37890740	chr1	37725725	37726224	Mrpl30|chr1:37725725-37726224	0.164188184448082	.	.
chr1	37890241	37890740	chr1	37726317	37726816	Mitd1|chr1:37726317-37726816	0.205199401144871	.	.
chr1	37890241	37890740	chr1	37726317	37726816	Mrpl30|chr1:37726317-37726816	0.205199401144871	.	.
chr1	37890241	37890740	chr1	38198432	38198931	Mitd1|chr1:38198432-38198931	0.243001406805047	.	.
chr1	37890241	37890740	chr1	38198432	38198931	Mrpl30|chr1:38198432-38198931	0.243001406805047	.	.
chr1	37997082	37997581	chr1	37628704	37629203	Eif5b|chr1:37628704-37629203	0.16248410762474	.	.
chr1	37997082	37997581	chr1	37628704	37629203	Txndc9|chr1:37628704-37629203	0.16248410762474	.	.
chr1	37997082	37997581	chr1	37742623	37743122	Eif5b|chr1:37742623-37743122	0.219001600519417	.	.
chr1	37997082	37997581	chr1	37742623	37743122	Txndc9|chr1:37742623-37743122	0.219001600519417	.	.
chr1	37997082	37997581	chr1	37745347	37745846	Eif5b|chr1:37745347-37745846	0.191761834810473	.	.
chr1	37997082	37997581	chr1	37745347	37745846	Txndc9|chr1:37745347-37745846	0.191761834810473	.	.
chr1	37997082	37997581	chr1	38198432	38198931	Eif5b|chr1:38198432-38198931	0.325408927809674	.	.
chr1	37997082	37997581	chr1	38198432	38198931	Txndc9|chr1:38198432-38198931	0.325408927809674	.	.
chr1	37997778	37998277	chr1	37512048	37512547	Eif5b|chr1:37512048-37512547	0.256973768649672	.	.
chr1	37997778	37998277	chr1	37512048	37512547	Txndc9|chr1:37512048-37512547	0.256973768649672	.	.
chr1	37997778	37998277	chr1	37639092	37639591	Eif5b|chr1:37639092-37639591	0.273644994251426	.	.
chr1	37997778	37998277	chr1	37639092	37639591	Txndc9|chr1:37639092-37639591	0.273644994251426	.	.
chr1	37997778	37998277	chr1	37650982	37651481	Eif5b|chr1:37650982-37651481	0.16876179584601	.	.
chr1	37997778	37998277	chr1	37650982	37651481	Eif5b|chr1:37650982-37651481	0.168761795846011	.	.
chr1	37997778	37998277	chr1	37650982	37651481	Txndc9|chr1:37650982-37651481	0.16876179584601	.	.
chr1	37997778	37998277	chr1	37650982	37651481	Txndc9|chr1:37650982-37651481	0.168761795846011	.	.
chr1	37997778	37998277	chr1	37709652	37710151	Eif5b|chr1:37709652-37710151	0.264484401745298	.	.
chr1	37997778	37998277	chr1	37709652	37710151	Txndc9|chr1:37709652-37710151	0.264484401745298	.	.
chr1	37997778	37998277	chr1	37710168	37710667	Eif5b|chr1:37710168-37710667	0.145628671490715	.	.
chr1	37997778	37998277	chr1	37710168	37710667	Txndc9|chr1:37710168-37710667	0.145628671490715	.	.
chr1	37997778	37998277	chr1	37725725	37726224	Eif5b|chr1:37725725-37726224	0.161658782012844	.	.
chr1	37997778	37998277	chr1	37725725	37726224	Txndc9|chr1:37725725-37726224	0.161658782012844	.	.
chr1	37997778	37998277	chr1	37742623	37743122	Eif5b|chr1:37742623-37743122	0.38064067609032	.	.
chr1	37997778	37998277	chr1	37742623	37743122	Txndc9|chr1:37742623-37743122	0.38064067609032	.	.
chr1	37997778	37998277	chr1	37922522	37923021	Eif5b|chr1:37922522-37923021	0.17467149930297	.	.
chr1	37997778	37998277	chr1	37922522	37923021	Txndc9|chr1:37922522-37923021	0.17467149930297	.	.
chr1	37997778	37998277	chr1	38199949	38200448	Eif5b|chr1:38199949-38200448	0.258472735959319	.	.
chr1	37997778	37998277	chr1	38199949	38200448	Txndc9|chr1:38199949-38200448	0.258472735959319	.	.
chr1	37997778	37998277	chr1	38200663	38201162	Eif5b|chr1:38200663-38201162	0.209524287501539	.	.
chr1	37997778	37998277	chr1	38200663	38201162	Txndc9|chr1:38200663-38201162	0.209524287501539	.	.
chr1	38129526	38130025	chr1	37872597	37873096	Rev1|chr1:37872597-37873096	0.240303174179736	.	.
chr1	40085635	40086134	chr1	40111589	40112088	Gm16894|chr1:40111589-40112088	0.378554711235914	.	.
chr1	40085635	40086134	chr1	40189922	40190421	Gm16894|chr1:40189922-40190421	0.145591368390011	.	.
chr1	40085635	40086134	chr1	40380047	40380546	Gm16894|chr1:40380047-40380546	0.162647201427194	.	.
chr1	40515098	40515597	chr1	40924276	40924775	Il18rap|chr1:40924276-40924775	0.387177541865999	.	.
chr1	40515098	40515597	chr1	40924781	40925280	Il18rap|chr1:40924781-40925280	0.292885295157517	.	.
chr1	40790447	40790946	chr1	40507859	40508358	Mfsd9|chr1:40507859-40508358	0.288850780091768	.	.
chr1	40790447	40790946	chr1	40599576	40600075	Mfsd9|chr1:40599576-40600075	0.324930695116562	.	.
chr1	42695450	42695949	chr1	42257845	42258344	Gm20646|chr1:42257845-42258344	0.180059054554329	.	.
chr1	42695450	42695949	chr1	42257845	42258344	Pantr1|chr1:42257845-42258344	0.180059054554329	.	.
chr1	42695450	42695949	chr1	42257845	42258344	Pou3f3|chr1:42257845-42258344	0.180059054554329	.	.
chr1	42695450	42695949	chr1	42540124	42540623	Gm20646|chr1:42540124-42540623	0.362068262897513	.	.
chr1	42695450	42695949	chr1	42540124	42540623	Pantr1|chr1:42540124-42540623	0.362068262897513	.	.
chr1	42695450	42695949	chr1	42540124	42540623	Pou3f3|chr1:42540124-42540623	0.362068262897513	.	.
chr1	42695450	42695949	chr1	42686675	42687174	Gm20646|chr1:42686675-42687174	0.202907673633152	.	.
chr1	42695450	42695949	chr1	42686675	42687174	Pantr1|chr1:42686675-42687174	0.202907673633152	.	.
chr1	42695450	42695949	chr1	42686675	42687174	Pou3f3|chr1:42686675-42687174	0.202907673633152	.	.
chr1	42695450	42695949	chr1	42714289	42714788	Gm20646|chr1:42714289-42714788	0.164333448188727	.	.
chr1	42695450	42695949	chr1	42714289	42714788	Pantr1|chr1:42714289-42714788	0.164333448188727	.	.
chr1	42695450	42695949	chr1	42714289	42714788	Pou3f3|chr1:42714289-42714788	0.164333448188727	.	.
chr1	42952608	42953107	chr1	42540124	42540623	Gpr45|chr1:42540124-42540623	0.159112051620239	.	.
chr1	42953132	42953631	chr1	42704300	42704799	Gpr45|chr1:42704300-42704799	0.187547711849882	.	.
chr1	42953132	42953631	chr1	42727600	42728099	Gpr45|chr1:42727600-42728099	0.159688840889926	.	.
chr1	43827615	43828114	chr1	43526636	43527135	Uxs1|chr1:43526636-43527135	0.158211715632912	.	.
chr1	43827615	43828114	chr1	43633058	43633557	Uxs1|chr1:43633058-43633557	0.240884291349797	.	.
chr1	43933698	43934197	chr1	43526636	43527135	Tpp2|chr1:43526636-43527135	0.201118220898244	.	.
chr1	43933698	43934197	chr1	43797839	43798338	Tpp2|chr1:43797839-43798338	0.252012656700953	.	.
chr1	43933698	43934197	chr1	43961700	43962199	Tpp2|chr1:43961700-43962199	0.298438372530182	.	.
chr1	43933698	43934197	chr1	44214428	44214927	Tpp2|chr1:44214428-44214927	0.219261925013004	.	.
chr1	44102213	44102712	chr1	43870984	43871483	Tex30|chr1:43870984-43871483	0.153565617634978	.	.
chr1	44102213	44102712	chr1	44214428	44214927	Tex30|chr1:44214428-44214927	0.228075808315955	.	.
chr1	44118638	44119137	chr1	43797839	43798338	Bivm|chr1:43797839-43798338	0.170269137844804	.	.
chr1	44118638	44119137	chr1	43797839	43798338	Poglut2|chr1:43797839-43798338	0.170269137844804	.	.
chr1	44119144	44119643	chr1	44428397	44428896	Bivm|chr1:44428397-44428896	0.176001814265097	.	.
chr1	44119144	44119643	chr1	44428397	44428896	Poglut2|chr1:44428397-44428896	0.176001814265097	.	.
chr1	44119663	44120162	chr1	44494568	44495067	Bivm|chr1:44494568-44495067	0.139624330738257	.	.
chr1	44147693	44148192	chr1	43819001	43819500	Ercc5|chr1:43819001-43819500	0.199181977429497	.	.
chr1	44147693	44148192	chr1	43870984	43871483	Ercc5|chr1:43870984-43871483	0.344975887367642	.	.
chr1	44147693	44148192	chr1	43871504	43872003	Ercc5|chr1:43871504-43872003	0.30464358589816	.	.
chr1	44147693	44148192	chr1	43969314	43969813	Ercc5|chr1:43969314-43969813	0.183221496087639	.	.
chr1	44147693	44148192	chr1	44214428	44214927	Ercc5|chr1:44214428-44214927	0.158023156792528	.	.
chr1	44147693	44148192	chr1	44217086	44217585	Ercc5|chr1:44217086-44217585	0.208669750604651	.	.
chr1	44551396	44551895	chr1	44566988	44567487	Gulp1|chr1:44566988-44567487	0.214491082971539	.	.
chr1	44551396	44551895	chr1	44589518	44590017	Gulp1|chr1:44589518-44590017	0.440875999848738	.	.
chr1	44551396	44551895	chr1	44590075	44590574	Gulp1|chr1:44590075-44590574	0.214967117404281	.	.
chr1	44551396	44551895	chr1	44678894	44679393	Gulp1|chr1:44678894-44679393	0.372867454688124	.	.
chr1	44551396	44551895	chr1	44862846	44863345	Gulp1|chr1:44862846-44863345	0.204524075472041	.	.
chr1	44551396	44551895	chr1	44863368	44863867	Gulp1|chr1:44863368-44863867	0.325669377271297	.	.
chr1	45794689	45795188	chr1	45825095	45825594	Wdr75|chr1:45825095-45825594	0.149948474315742	.	.
chr1	45794689	45795188	chr1	45953183	45953682	Wdr75|chr1:45953183-45953682	0.264978508106571	.	.
chr1	45795197	45795696	chr1	45953183	45953682	Wdr75|chr1:45953183-45953682	0.263387719486829	.	.
chr1	45889106	45889605	chr1	45516735	45517234	Gm5269|chr1:45516735-45517234	0.143867109289505	.	.
chr1	45889106	45889605	chr1	45780721	45781220	Gm5269|chr1:45780721-45781220	0.210143584688205	.	.
chr1	45925424	45925923	chr1	45760934	45761433	Slc40a1|chr1:45760934-45761433	0.153627614314923	.	.
chr1	46065930	46066429	chr1	46308834	46309333	Dnah7b|chr1:46308834-46309333	0.154491775497499	.	.
chr1	46066566	46067065	chr1	45760934	45761433	Dnah7b|chr1:45760934-45761433	0.187893795809756	.	.
chr1	46066566	46067065	chr1	45825095	45825594	Dnah7b|chr1:45825095-45825594	0.168401431252468	.	.
chr1	46066566	46067065	chr1	46399875	46400374	Dnah7b|chr1:46399875-46400374	0.211991848276041	.	.
chr1	46425176	46425675	chr1	46399875	46400374	Dnah7c|chr1:46399875-46400374	0.139686836001008	.	.
chr1	46425176	46425675	chr1	46580384	46580883	Dnah7c|chr1:46580384-46580883	0.198776671559741	.	.
chr1	52113595	52114094	chr1	52132002	52132501	Gm31812|chr1:52132002-52132501	0.182906595603249	.	.
chr1	52113595	52114094	chr1	52442885	52443384	Gm31812|chr1:52442885-52443384	0.210134334872121	.	.
chr1	52119152	52119651	chr1	52495789	52496288	Stat1|chr1:52495789-52496288	0.170476638340681	.	.
chr1	52232193	52232692	chr1	52270240	52270739	Gls|chr1:52270240-52270739	0.173614400964435	.	.
chr1	52232193	52232692	chr1	52454630	52455129	Gls|chr1:52454630-52455129	0.181033790251878	.	.
chr1	52233098	52233597	chr1	52132002	52132501	Gls|chr1:52132002-52132501	0.282749100109116	.	.
chr1	52233098	52233597	chr1	52442885	52443384	Gls|chr1:52442885-52443384	0.145264534275519	.	.
chr1	52233098	52233597	chr1	52495789	52496288	Gls|chr1:52495789-52496288	0.240961270093003	.	.
chr1	52500159	52500658	chr1	52454630	52455129	Nab1|chr1:52454630-52455129	0.20254480506352	.	.
chr1	52500159	52500658	chr1	52597200	52597699	Nab1|chr1:52597200-52597699	0.288876775082615	.	.
chr1	52500159	52500658	chr1	52597736	52598235	Nab1|chr1:52597736-52598235	0.351931631648573	.	.
chr1	52500159	52500658	chr1	52598245	52598744	Nab1|chr1:52598245-52598744	0.157155244530079	.	.
chr1	52500159	52500658	chr1	52648075	52648574	Nab1|chr1:52648075-52648574	0.186828155737146	.	.
chr1	52630383	52630882	chr1	52270240	52270739	Nemp2|chr1:52270240-52270739	0.244407508364367	.	.
chr1	52630383	52630882	chr1	52597200	52597699	Nemp2|chr1:52597200-52597699	0.224249776094751	.	.
chr1	52630383	52630882	chr1	52800230	52800729	Nemp2|chr1:52800230-52800729	0.180603649352827	.	.
chr1	52630934	52631433	chr1	52270240	52270739	Nemp2|chr1:52270240-52270739	0.167664257342185	.	.
chr1	52630934	52631433	chr1	52454630	52455129	Nemp2|chr1:52454630-52455129	0.239371979398473	.	.
chr1	52630934	52631433	chr1	52597200	52597699	Nemp2|chr1:52597200-52597699	0.313011535965237	.	.
chr1	52630934	52631433	chr1	52597736	52598235	Nemp2|chr1:52597736-52598235	0.187579959798636	.	.
chr1	52630934	52631433	chr1	52598245	52598744	Nemp2|chr1:52598245-52598744	0.142632869083989	.	.
chr1	52726267	52726766	chr1	52597200	52597699	Mfsd6|chr1:52597200-52597699	0.161207269624757	.	.
chr1	52726267	52726766	chr1	52597736	52598235	Mfsd6|chr1:52597736-52598235	0.282144203579029	.	.
chr1	52726267	52726766	chr1	52598245	52598744	Mfsd6|chr1:52598245-52598744	0.140874455687789	.	.
chr1	52726267	52726766	chr1	52799343	52799842	Mfsd6|chr1:52799343-52799842	0.306243151173473	.	.
chr1	52726931	52727430	chr1	52597200	52597699	Mfsd6|chr1:52597200-52597699	0.168007418472465	.	.
chr1	52726931	52727430	chr1	52597736	52598235	Mfsd6|chr1:52597736-52598235	0.220428418292308	.	.
chr1	52727486	52727985	chr1	52280114	52280613	Mfsd6|chr1:52280114-52280613	0.187662599468026	.	.
chr1	52727486	52727985	chr1	52294430	52294929	Mfsd6|chr1:52294430-52294929	0.169208677280665	.	.
chr1	52727486	52727985	chr1	52294430	52294929	Mfsd6|chr1:52294430-52294929	0.169208677280666	.	.
chr1	52727486	52727985	chr1	52362919	52363418	Mfsd6|chr1:52362919-52363418	0.307253880610714	.	.
chr1	52727486	52727985	chr1	52435859	52436358	Mfsd6|chr1:52435859-52436358	0.1592573762595	.	.
chr1	52727486	52727985	chr1	52799343	52799842	Mfsd6|chr1:52799343-52799842	0.316466437227417	.	.
chr1	52727486	52727985	chr1	52800230	52800729	Mfsd6|chr1:52800230-52800729	0.29679321611908	.	.
chr1	52727486	52727985	chr1	52854016	52854515	Mfsd6|chr1:52854016-52854515	0.161605102735623	.	.
chr1	52727486	52727985	chr1	52951973	52952472	Mfsd6|chr1:52951973-52952472	0.237168981470448	.	.
chr1	52816845	52817344	chr1	52597200	52597699	Inpp1|chr1:52597200-52597699	0.294014461437863	.	.
chr1	52816845	52817344	chr1	52597736	52598235	Inpp1|chr1:52597736-52598235	0.20852522893499	.	.
chr1	52816845	52817344	chr1	52598245	52598744	Inpp1|chr1:52598245-52598744	0.141671688399665	.	.
chr1	52817513	52818012	chr1	52714164	52714663	Inpp1|chr1:52714164-52714663	0.172906571531401	.	.
chr1	52844734	52845233	chr1	52648075	52648574	Hibch|chr1:52648075-52648574	0.153057681774715	.	.
chr1	52844734	52845233	chr1	52854016	52854515	Hibch|chr1:52854016-52854515	0.230024551336631	.	.
chr1	53297308	53297807	chr1	53015814	53016313	Ormdl1|chr1:53015814-53016313	0.246336712777914	.	.
chr1	53297308	53297807	chr1	53015814	53016313	Pms1|chr1:53015814-53016313	0.246336712777914	.	.
chr1	53297308	53297807	chr1	53384017	53384516	Ormdl1|chr1:53384017-53384516	0.14982401755594	.	.
chr1	53297308	53297807	chr1	53384017	53384516	Pms1|chr1:53384017-53384516	0.14982401755594	.	.
chr1	53313399	53313898	chr1	53156319	53156818	Osgepl1|chr1:53156319-53156818	0.27263791652847	.	.
chr1	53352482	53352981	chr1	53336229	53336728	Asdurf|chr1:53336229-53336728	0.177636078979945	.	.
chr1	53352482	53352981	chr1	53336229	53336728	Asnsd1|chr1:53336229-53336728	0.177636078979945	.	.
chr1	53706596	53707095	chr1	53733927	53734426	Dnah7a|chr1:53733927-53734426	0.246000678668664	.	.
chr1	53707111	53707610	chr1	53733927	53734426	Dnah7a|chr1:53733927-53734426	0.205315086537486	.	.
chr1	53785040	53785539	chr1	53733927	53734426	Stk17b|chr1:53733927-53734426	0.179044547013985	.	.
chr1	54194329	54194828	chr1	54467308	54467807	Hecw2|chr1:54467308-54467807	0.332579605226808	.	.
chr1	54194329	54194828	chr1	54486248	54486747	Hecw2|chr1:54486248-54486747	0.237458786228289	.	.
chr1	54194947	54195446	chr1	54133125	54133624	Hecw2|chr1:54133125-54133624	0.191623241422934	.	.
chr1	54194947	54195446	chr1	54356679	54357178	Hecw2|chr1:54356679-54357178	0.149671378574447	.	.
chr1	54250459	54250958	chr1	54133125	54133624	Ccdc150|chr1:54133125-54133624	0.221305163511457	.	.
chr1	54250459	54250958	chr1	54133690	54134189	Ccdc150|chr1:54133690-54134189	0.201564201788236	.	.
chr1	54250459	54250958	chr1	54257578	54258077	Ccdc150|chr1:54257578-54258077	0.216907955575365	.	.
chr1	54250459	54250958	chr1	54384146	54384645	Ccdc150|chr1:54384146-54384645	0.176391817643811	.	.
chr1	54250459	54250958	chr1	54486248	54486747	Ccdc150|chr1:54486248-54486747	0.335390227431975	.	.
chr1	54250459	54250958	chr1	54584699	54585198	Ccdc150|chr1:54584699-54585198	0.284096171578353	.	.
chr1	54250459	54250958	chr1	54676781	54677280	Ccdc150|chr1:54676781-54677280	0.146551515063987	.	.
chr1	54250459	54250958	chr1	54715009	54715508	Ccdc150|chr1:54715009-54715508	0.282366658463477	.	.
chr1	54250459	54250958	chr1	54734870	54735369	Ccdc150|chr1:54734870-54735369	0.286656795944585	.	.
chr1	54438767	54439266	chr1	54356679	54357178	Gtf3c3|chr1:54356679-54357178	0.192453461263982	.	.
chr1	54438767	54439266	chr1	54486248	54486747	Gtf3c3|chr1:54486248-54486747	0.338843864371545	.	.
chr1	54438767	54439266	chr1	54715009	54715508	Gtf3c3|chr1:54715009-54715508	0.1708603218693	.	.
chr1	54438767	54439266	chr1	54737438	54737937	Gtf3c3|chr1:54737438-54737937	0.154890696613295	.	.
chr1	54557443	54557942	chr1	54257578	54258077	Pgap1|chr1:54257578-54258077	0.151368268256742	.	.
chr1	54557443	54557942	chr1	54358931	54359430	Pgap1|chr1:54358931-54359430	0.174603052485949	.	.
chr1	54557443	54557942	chr1	54578469	54578968	Pgap1|chr1:54578469-54578968	0.156232686597348	.	.
chr1	54557443	54557942	chr1	54690573	54691072	Pgap1|chr1:54690573-54691072	0.184561777115051	.	.
chr1	54557443	54557942	chr1	54735435	54735934	Pgap1|chr1:54735435-54735934	0.153382781494991	.	.
chr1	54926155	54926654	chr1	55147271	55147770	Ankrd44|chr1:55147271-55147770	0.169384380239485	.	.
chr1	55027198	55027697	chr1	54791349	54791848	Sf3b1|chr1:54791349-54791848	0.412639768388354	.	.
chr1	55052491	55052990	chr1	54875046	54875545	Coq10b|chr1:54875046-54875545	0.212532789249577	.	.
chr1	55052491	55052990	chr1	55147271	55147770	Coq10b|chr1:55147271-55147770	0.143342129211935	.	.
chr1	55052491	55052990	chr1	55202211	55202710	Coq10b|chr1:55202211-55202710	0.19685827334778	.	.
chr1	55052491	55052990	chr1	55399828	55400327	Coq10b|chr1:55399828-55400327	0.146532620095785	.	.
chr1	55087395	55087894	chr1	54896345	54896844	Hspd1|chr1:54896345-54896844	0.152432003411777	.	.
chr1	55087395	55087894	chr1	54896345	54896844	Hspe1|chr1:54896345-54896844	0.152432003411777	.	.
chr1	55087395	55087894	chr1	54898507	54899006	Hspd1|chr1:54898507-54899006	0.169354724399988	.	.
chr1	55087395	55087894	chr1	54898507	54899006	Hspe1|chr1:54898507-54899006	0.169354724399988	.	.
chr1	55087395	55087894	chr1	55161048	55161547	Hspd1|chr1:55161048-55161547	0.189322898973598	.	.
chr1	55087395	55087894	chr1	55161048	55161547	Hspe1|chr1:55161048-55161547	0.189322898973598	.	.
chr1	55087395	55087894	chr1	55201711	55202210	Hspd1|chr1:55201711-55202210	0.275398028602001	.	.
chr1	55087395	55087894	chr1	55201711	55202210	Hspe1|chr1:55201711-55202210	0.275398028602001	.	.
chr1	55087395	55087894	chr1	55202211	55202710	Hspd1|chr1:55202211-55202710	0.333154467129916	.	.
chr1	55087395	55087894	chr1	55202211	55202710	Hspe1|chr1:55202211-55202710	0.333154467129916	.	.
chr1	55087908	55088407	chr1	54896345	54896844	Hspd1|chr1:54896345-54896844	0.184960530737183	.	.
chr1	55087908	55088407	chr1	54896345	54896844	Hspe1|chr1:54896345-54896844	0.184960530737183	.	.
chr1	55087908	55088407	chr1	54899156	54899655	Hspd1|chr1:54899156-54899655	0.149510202413494	.	.
chr1	55087908	55088407	chr1	54899156	54899655	Hspe1|chr1:54899156-54899655	0.149510202413494	.	.
chr1	55087908	55088407	chr1	55147271	55147770	Hspd1|chr1:55147271-55147770	0.213768061165287	.	.
chr1	55087908	55088407	chr1	55147271	55147770	Hspe1|chr1:55147271-55147770	0.213768061165287	.	.
chr1	55087908	55088407	chr1	55383081	55383580	Hspd1|chr1:55383081-55383580	0.141550483741194	.	.
chr1	55087908	55088407	chr1	55383081	55383580	Hspe1|chr1:55383081-55383580	0.141550483741194	.	.
chr1	55087908	55088407	chr1	55399828	55400327	Hspd1|chr1:55399828-55400327	0.179093426697322	.	.
chr1	55087908	55088407	chr1	55399828	55400327	Hspe1|chr1:55399828-55400327	0.179093426697322	.	.
chr1	55130908	55131407	chr1	54802281	54802780	Mob4|chr1:54802281-54802780	0.218147541540516	.	.
chr1	55130908	55131407	chr1	54821786	54822285	Mob4|chr1:54821786-54822285	0.224611587350483	.	.
chr1	55130908	55131407	chr1	54899156	54899655	Mob4|chr1:54899156-54899655	0.185431038886646	.	.
chr1	55130908	55131407	chr1	55215276	55215775	Mob4|chr1:55215276-55215775	0.216741839895616	.	.
chr1	55236881	55237380	chr1	55161048	55161547	Mars2|chr1:55161048-55161547	0.50001831705691	.	.
chr1	55405572	55406071	chr1	55399828	55400327	Plcl1|chr1:55399828-55400327	0.311715810534159	.	.
chr1	55405572	55406071	chr1	55575920	55576419	Plcl1|chr1:55575920-55576419	0.187113933089155	.	.
chr1	55405572	55406071	chr1	55618139	55618638	Plcl1|chr1:55618139-55618638	0.142660982098368	.	.
chr1	55405572	55406071	chr1	55666251	55666750	Plcl1|chr1:55666251-55666750	0.170579170877644	.	.
chr1	55405572	55406071	chr1	55725423	55725922	Plcl1|chr1:55725423-55725922	0.169290710660115	.	.
chr1	57377374	57377873	chr1	57612380	57612879	1700066M21Rik|chr1:57612380-57612879	0.229508577123668	.	.
chr1	57377374	57377873	chr1	57612380	57612879	4930558J18Rik|chr1:57612380-57612879	0.229508577123668	.	.
chr1	57377374	57377873	chr1	57723400	57723899	1700066M21Rik|chr1:57723400-57723899	0.242254411147647	.	.
chr1	57377374	57377873	chr1	57723400	57723899	4930558J18Rik|chr1:57723400-57723899	0.242254411147647	.	.
chr1	57406257	57406756	chr1	57062396	57062895	Maip1|chr1:57062396-57062895	0.297498953757745	.	.
chr1	57406257	57406756	chr1	57062396	57062895	Tyw5|chr1:57062396-57062895	0.297498953757745	.	.
chr1	57406257	57406756	chr1	57083035	57083534	Maip1|chr1:57083035-57083534	0.163489932570197	.	.
chr1	57406257	57406756	chr1	57083035	57083534	Tyw5|chr1:57083035-57083534	0.163489932570197	.	.
chr1	57406257	57406756	chr1	57174262	57174761	Maip1|chr1:57174262-57174761	0.13824366626419	.	.
chr1	57406257	57406756	chr1	57174262	57174761	Tyw5|chr1:57174262-57174761	0.13824366626419	.	.
chr1	57406257	57406756	chr1	57330107	57330606	Maip1|chr1:57330107-57330606	0.145279945223236	.	.
chr1	57406257	57406756	chr1	57330107	57330606	Tyw5|chr1:57330107-57330606	0.145279945223236	.	.
chr1	57406257	57406756	chr1	57348976	57349475	Maip1|chr1:57348976-57349475	0.387210180214046	.	.
chr1	57406257	57406756	chr1	57348976	57349475	Tyw5|chr1:57348976-57349475	0.387210180214046	.	.
chr1	57406257	57406756	chr1	57436393	57436892	Maip1|chr1:57436393-57436892	0.18117338298687	.	.
chr1	57406257	57406756	chr1	57436393	57436892	Tyw5|chr1:57436393-57436892	0.18117338298687	.	.
chr1	57406767	57407266	chr1	57330107	57330606	Maip1|chr1:57330107-57330606	0.198806809387947	.	.
chr1	57406767	57407266	chr1	57330107	57330606	Tyw5|chr1:57330107-57330606	0.198806809387947	.	.
chr1	57406767	57407266	chr1	57612380	57612879	Maip1|chr1:57612380-57612879	0.160965856773838	.	.
chr1	57406767	57407266	chr1	57612380	57612879	Tyw5|chr1:57612380-57612879	0.160965856773838	.	.
chr1	57406767	57407266	chr1	57740754	57741253	Maip1|chr1:57740754-57741253	0.197670618264503	.	.
chr1	57406767	57407266	chr1	57740754	57741253	Tyw5|chr1:57740754-57741253	0.197670618264503	.	.
chr1	57773916	57774415	chr1	57775384	57775883	Spats2l|chr1:57775384-57775883	0.313638812154439	.	.
chr1	57773916	57774415	chr1	57799358	57799857	Spats2l|chr1:57799358-57799857	0.220183632520954	.	.
chr1	57773916	57774415	chr1	57882672	57883171	Spats2l|chr1:57882672-57883171	0.211729006164065	.	.
chr1	57773916	57774415	chr1	57969827	57970326	Spats2l|chr1:57969827-57970326	0.229575409602843	.	.
chr1	57774846	57775345	chr1	57537218	57537717	Spats2l|chr1:57537218-57537717	0.266143904432476	.	.
chr1	57774846	57775345	chr1	57775384	57775883	Spats2l|chr1:57775384-57775883	0.184550773369866	.	.
chr1	57774846	57775345	chr1	57882672	57883171	Spats2l|chr1:57882672-57883171	0.154955574552677	.	.
chr1	57774846	57775345	chr1	57969827	57970326	Spats2l|chr1:57969827-57970326	0.195698569452043	.	.
chr1	57995689	57996188	chr1	57528667	57529166	Sgo2a|chr1:57528667-57529166	0.209175839047963	.	.
chr1	57995689	57996188	chr1	57717353	57717852	Sgo2a|chr1:57717353-57717852	0.308625787408342	.	.
chr1	57995689	57996188	chr1	57790408	57790907	Sgo2a|chr1:57790408-57790907	0.369125470387166	.	.
chr1	57995689	57996188	chr1	57878925	57879424	Sgo2a|chr1:57878925-57879424	0.1480394343604	.	.
chr1	58030475	58030974	chr1	58065504	58066003	Aox1|chr1:58065504-58066003	0.33071913080681	.	.
chr1	58030475	58030974	chr1	58144040	58144539	Aox1|chr1:58144040-58144539	0.267858546399416	.	.
chr1	58030475	58030974	chr1	58341563	58342062	Aox1|chr1:58341563-58342062	0.236580155519215	.	.
chr1	58030475	58030974	chr1	58359437	58359936	Aox1|chr1:58359437-58359936	0.282717824373494	.	.
chr1	58112727	58113226	chr1	58070079	58070578	Aox3|chr1:58070079-58070578	0.17302767018694	.	.
chr1	58210207	58210706	chr1	58090152	58090651	Aox4|chr1:58090152-58090651	0.145611923101332	.	.
chr1	58210207	58210706	chr1	58229670	58230169	Aox4|chr1:58229670-58230169	0.343408278191019	.	.
chr1	58423825	58424324	chr1	58065504	58066003	Clk1|chr1:58065504-58066003	0.155259011959108	.	.
chr1	58423825	58424324	chr1	58296260	58296759	Clk1|chr1:58296260-58296759	0.151028181599935	.	.
chr1	58423825	58424324	chr1	58622546	58623045	Clk1|chr1:58622546-58623045	0.278339960881289	.	.
chr1	58445384	58445883	chr1	58144639	58145138	Nif3l1|chr1:58144639-58145138	0.190532413348936	.	.
chr1	58445384	58445883	chr1	58144639	58145138	Ppil3|chr1:58144639-58145138	0.190532413348936	.	.
chr1	58445384	58445883	chr1	58214274	58214773	Nif3l1|chr1:58214274-58214773	0.304743331169225	.	.
chr1	58445384	58445883	chr1	58214274	58214773	Ppil3|chr1:58214274-58214773	0.304743331169225	.	.
chr1	58504734	58505233	chr1	58422814	58423313	Gm15834|chr1:58422814-58423313	0.224557810913177	.	.
chr1	58504734	58505233	chr1	58422814	58423313	Orc2|chr1:58422814-58423313	0.224557810913177	.	.
chr1	58504734	58505233	chr1	58652543	58653042	Gm15834|chr1:58652543-58653042	0.146725176802093	.	.
chr1	58504734	58505233	chr1	58652543	58653042	Gm15834|chr1:58652543-58653042	0.146725176802094	.	.
chr1	58504734	58505233	chr1	58652543	58653042	Orc2|chr1:58652543-58653042	0.146725176802093	.	.
chr1	58504734	58505233	chr1	58652543	58653042	Orc2|chr1:58652543-58653042	0.146725176802094	.	.
chr1	58504734	58505233	chr1	58952480	58952979	Gm15834|chr1:58952480-58952979	0.152027962155305	.	.
chr1	58504734	58505233	chr1	58952480	58952979	Gm15834|chr1:58952480-58952979	0.152027962155306	.	.
chr1	58504734	58505233	chr1	58952480	58952979	Orc2|chr1:58952480-58952979	0.152027962155305	.	.
chr1	58504734	58505233	chr1	58952480	58952979	Orc2|chr1:58952480-58952979	0.152027962155306	.	.
chr1	58586034	58586533	chr1	58271090	58271589	Fam126b|chr1:58271090-58271589	0.167786659716897	.	.
chr1	58586034	58586533	chr1	58271090	58271589	Ndufb3|chr1:58271090-58271589	0.167786659716897	.	.
chr1	58586034	58586533	chr1	58341563	58342062	Fam126b|chr1:58341563-58342062	0.147886475594489	.	.
chr1	58586034	58586533	chr1	58341563	58342062	Ndufb3|chr1:58341563-58342062	0.147886475594489	.	.
chr1	58586034	58586533	chr1	58454453	58454952	Fam126b|chr1:58454453-58454952	0.15295056939952	.	.
chr1	58586034	58586533	chr1	58454453	58454952	Ndufb3|chr1:58454453-58454952	0.15295056939952	.	.
chr1	58586552	58587051	chr1	58341563	58342062	Fam126b|chr1:58341563-58342062	0.145909544680183	.	.
chr1	58586552	58587051	chr1	58341563	58342062	Ndufb3|chr1:58341563-58342062	0.145909544680183	.	.
chr1	58711489	58711988	chr1	58422814	58423313	Cflar|chr1:58422814-58423313	0.161845433256968	.	.
chr1	58972763	58973262	chr1	59181832	59182331	Stradb|chr1:59181832-59182331	0.172544733256946	.	.
chr1	58972763	58973262	chr1	59181832	59182331	Trak2|chr1:59181832-59182331	0.172544733256946	.	.
chr1	58973284	58973783	chr1	59084638	59085137	Stradb|chr1:59084638-59085137	0.197544893438595	.	.
chr1	58973284	58973783	chr1	59084638	59085137	Trak2|chr1:59084638-59085137	0.197544893438595	.	.
chr1	59119578	59120077	chr1	59376549	59377048	G730003C15Rik|chr1:59376549-59377048	0.153214308651947	.	.
chr1	59119578	59120077	chr1	59376549	59377048	Tmem237|chr1:59376549-59377048	0.153214308651947	.	.
chr1	59119578	59120077	chr1	59483682	59484181	G730003C15Rik|chr1:59483682-59484181	0.327644579885735	.	.
chr1	59119578	59120077	chr1	59483682	59484181	Tmem237|chr1:59483682-59484181	0.327644579885735	.	.
chr1	59120147	59120646	chr1	59326997	59327496	G730003C15Rik|chr1:59326997-59327496	0.241723518312196	.	.
chr1	59120147	59120646	chr1	59326997	59327496	Tmem237|chr1:59326997-59327496	0.241723518312196	.	.
chr1	59162883	59163382	chr1	58856761	58857260	Mpp4|chr1:58856761-58857260	0.214860581026825	.	.
chr1	59162883	59163382	chr1	58909565	58910064	Mpp4|chr1:58909565-58910064	0.580477103414292	.	.
chr1	59162883	59163382	chr1	58936737	58937236	Mpp4|chr1:58936737-58937236	0.144969201030315	.	.
chr1	59162883	59163382	chr1	58937261	58937760	Mpp4|chr1:58937261-58937760	0.384816579372705	.	.
chr1	59162883	59163382	chr1	59181832	59182331	Mpp4|chr1:59181832-59182331	0.226383284179949	.	.
chr1	59237006	59237505	chr1	59376549	59377048	Als2|chr1:59376549-59377048	0.149828858105132	.	.
chr1	59481835	59482334	chr1	59488927	59489426	Fzd7|chr1:59488927-59489426	0.258028806541033	.	.
chr1	59481835	59482334	chr1	59623298	59623797	Fzd7|chr1:59623298-59623797	0.277316036692332	.	.
chr1	59516242	59516741	chr1	59376549	59377048	Gm973|chr1:59376549-59377048	0.143878082241182	.	.
chr1	59516242	59516741	chr1	59566844	59567343	Gm973|chr1:59566844-59567343	0.191674720735976	.	.
chr1	59516242	59516741	chr1	59802929	59803428	Gm973|chr1:59802929-59803428	0.171582286263755	.	.
chr1	59516242	59516741	chr1	59883669	59884168	Gm973|chr1:59883669-59884168	0.202435384033721	.	.
chr1	59516242	59516741	chr1	59987611	59988110	Gm973|chr1:59987611-59988110	0.216647631037169	.	.
chr1	59670565	59671064	chr1	59535307	59535806	Sumo1|chr1:59535307-59535806	0.307426335906109	.	.
chr1	59670565	59671064	chr1	59966136	59966635	Sumo1|chr1:59966136-59966635	0.270951331121738	.	.
chr1	59684706	59685205	chr1	59802929	59803428	Nop58|chr1:59802929-59803428	0.197831821798841	.	.
chr1	59762644	59763143	chr1	59883669	59884168	Bmpr2|chr1:59883669-59884168	0.183902982882407	.	.
chr1	59762644	59763143	chr1	60243908	60244407	Bmpr2|chr1:60243908-60244407	0.181217010598594	.	.
chr1	59763159	59763658	chr1	59965547	59966046	Bmpr2|chr1:59965547-59966046	0.154748409069359	.	.
chr1	59763159	59763658	chr1	59987611	59988110	Bmpr2|chr1:59987611-59988110	0.155147749442263	.	.
chr1	59763159	59763658	chr1	60227957	60228456	Bmpr2|chr1:60227957-60228456	0.151479980584517	.	.
chr1	59763681	59764180	chr1	59802929	59803428	Bmpr2|chr1:59802929-59803428	0.161573304359741	.	.
chr1	59912662	59913161	chr1	59958040	59958539	Fam117b|chr1:59958040-59958539	0.137464276329421	.	.
chr1	59912662	59913161	chr1	60243908	60244407	Fam117b|chr1:60243908-60244407	0.145891131644667	.	.
chr1	59913211	59913710	chr1	59965547	59966046	Fam117b|chr1:59965547-59966046	0.231076844879734	.	.
chr1	59913211	59913710	chr1	59966136	59966635	Fam117b|chr1:59966136-59966635	0.143834080440825	.	.
chr1	59913211	59913710	chr1	60062622	60063121	Fam117b|chr1:60062622-60063121	0.154897149344015	.	.
chr1	59913211	59913710	chr1	60243908	60244407	Fam117b|chr1:60243908-60244407	0.147237975159773	.	.
chr1	60042424	60042923	chr1	59987611	59988110	Ica1l|chr1:59987611-59988110	0.321209495035721	.	.
chr1	60097393	60097892	chr1	59833669	59834168	Carf|chr1:59833669-59834168	0.193360021774947	.	.
chr1	60097393	60097892	chr1	60227957	60228456	Carf|chr1:60227957-60228456	0.245976117895993	.	.
chr1	60097980	60098479	chr1	60062622	60063121	Carf|chr1:60062622-60063121	0.142847904393475	.	.
chr1	60097980	60098479	chr1	60062622	60063121	Wdr12|chr1:60062622-60063121	0.142847904393475	.	.
chr1	60180257	60180756	chr1	59987611	59988110	Nbeal1|chr1:59987611-59988110	0.139348002895606	.	.
chr1	60343314	60343813	chr1	60062622	60063121	Cyp20a1|chr1:60062622-60063121	0.261831548496352	.	.
chr1	60343314	60343813	chr1	60227957	60228456	Cyp20a1|chr1:60227957-60228456	0.244841697705145	.	.
chr1	60343314	60343813	chr1	60625969	60626468	Cyp20a1|chr1:60625969-60626468	0.218252875331204	.	.
chr1	60409462	60409961	chr1	60627747	60628246	Abi2|chr1:60627747-60628246	0.3097840250154	.	.
chr1	60409462	60409961	chr1	60668203	60668702	Abi2|chr1:60668203-60668702	0.157971378786016	.	.
chr1	60565982	60566481	chr1	60668203	60668702	Raph1|chr1:60668203-60668702	0.139881011135936	.	.
chr1	60565982	60566481	chr1	60793721	60794220	Raph1|chr1:60793721-60794220	0.195258521478271	.	.
chr1	60565982	60566481	chr1	60839099	60839598	Raph1|chr1:60839099-60839598	0.207640161099239	.	.
chr1	60565982	60566481	chr1	60920395	60920894	Raph1|chr1:60920395-60920894	0.156245756728631	.	.
chr1	60566593	60567092	chr1	60920395	60920894	Raph1|chr1:60920395-60920894	0.183878524342777	.	.
chr1	60566593	60567092	chr1	60936138	60936637	Raph1|chr1:60936138-60936637	0.218576703122952	.	.
chr1	60567176	60567675	chr1	60625969	60626468	Raph1|chr1:60625969-60626468	0.196047990772235	.	.
chr1	60567176	60567675	chr1	60667667	60668166	Raph1|chr1:60667667-60668166	0.22212458465879	.	.
chr1	60567176	60567675	chr1	60670068	60670567	Raph1|chr1:60670068-60670567	0.152288226106719	.	.
chr1	60567176	60567675	chr1	60823004	60823503	Raph1|chr1:60823004-60823503	0.194098868258504	.	.
chr1	60567176	60567675	chr1	60868356	60868855	Raph1|chr1:60868356-60868855	0.171409270669845	.	.
chr1	60567176	60567675	chr1	60880298	60880797	Raph1|chr1:60880298-60880797	0.209889699587008	.	.
chr1	60567176	60567675	chr1	60920896	60921395	Raph1|chr1:60920896-60921395	0.342001838392722	.	.
chr1	60715645	60716144	chr1	60627747	60628246	Cd28|chr1:60627747-60628246	0.20660206388337	.	.
chr1	60715645	60716144	chr1	60793721	60794220	Cd28|chr1:60793721-60794220	0.168589273406002	.	.
chr1	60715645	60716144	chr1	60839099	60839598	Cd28|chr1:60839099-60839598	0.194085521519392	.	.
chr1	60715645	60716144	chr1	60920395	60920894	Cd28|chr1:60920395-60920894	0.189914673694054	.	.
chr1	61301702	61302201	chr1	61236488	61236987	Gm11587|chr1:61236488-61236987	0.306080383990931	.	.
chr1	61301702	61302201	chr1	61242135	61242634	Gm11587|chr1:61242135-61242634	0.191028402701163	.	.
chr1	61301702	61302201	chr1	61296777	61297276	Gm11587|chr1:61296777-61297276	0.151859294566435	.	.
chr1	61301702	61302201	chr1	61348585	61349084	Gm11587|chr1:61348585-61349084	0.200954735790684	.	.
chr1	61301702	61302201	chr1	61348585	61349084	Gm11587|chr1:61348585-61349084	0.200954735790685	.	.
chr1	61301702	61302201	chr1	61470569	61471068	Gm11587|chr1:61470569-61471068	0.370882024599548	.	.
chr1	61301702	61302201	chr1	61472846	61473345	Gm11587|chr1:61472846-61473345	0.177574356036891	.	.
chr1	61301702	61302201	chr1	61561580	61562079	Gm11587|chr1:61561580-61562079	0.345206849212557	.	.
chr1	61638558	61639057	chr1	61288154	61288653	Pard3b|chr1:61288154-61288653	0.23832945700807	.	.
chr1	61638558	61639057	chr1	61289270	61289769	Pard3b|chr1:61289270-61289769	0.141698186849807	.	.
chr1	61638558	61639057	chr1	61297917	61298416	Pard3b|chr1:61297917-61298416	0.167972050268465	.	.
chr1	61638558	61639057	chr1	61417621	61418120	Pard3b|chr1:61417621-61418120	0.154262266451043	.	.
chr1	61638558	61639057	chr1	61573651	61574150	Pard3b|chr1:61573651-61574150	0.211203909904537	.	.
chr1	61638558	61639057	chr1	61574177	61574676	Pard3b|chr1:61574177-61574676	0.383461151133892	.	.
chr1	61638558	61639057	chr1	61984360	61984859	Pard3b|chr1:61984360-61984859	0.280760141661021	.	.
chr1	63114071	63114570	chr1	63248065	63248564	Ino80d|chr1:63248065-63248564	0.263995864592351	.	.
chr1	63114071	63114570	chr1	63367905	63368404	Ino80d|chr1:63367905-63368404	0.291111751381785	.	.
chr1	63176509	63177008	chr1	63087111	63087610	Eef1b2|chr1:63087111-63087610	0.311813801830389	.	.
chr1	63176509	63177008	chr1	63087111	63087610	Ndufs1|chr1:63087111-63087610	0.311813801830389	.	.
chr1	63176509	63177008	chr1	63205456	63205955	Eef1b2|chr1:63205456-63205955	0.216268346377918	.	.
chr1	63176509	63177008	chr1	63205456	63205955	Ndufs1|chr1:63205456-63205955	0.216268346377918	.	.
chr1	63176509	63177008	chr1	63248065	63248564	Eef1b2|chr1:63248065-63248564	0.144863351777237	.	.
chr1	63176509	63177008	chr1	63248065	63248564	Ndufs1|chr1:63248065-63248564	0.144863351777237	.	.
chr1	63176509	63177008	chr1	63373010	63373509	Eef1b2|chr1:63373010-63373509	0.367702947150385	.	.
chr1	63176509	63177008	chr1	63373010	63373509	Ndufs1|chr1:63373010-63373509	0.367702947150385	.	.
chr1	63213443	63213942	chr1	63153005	63153504	Gpr1|chr1:63153005-63153504	0.190467408241964	.	.
chr1	63213981	63214480	chr1	63401480	63401979	Gpr1|chr1:63401480-63401979	0.176179689428343	.	.
chr1	63213981	63214480	chr1	63471706	63472205	Gpr1|chr1:63471706-63472205	0.244634670775533	.	.
chr1	63213981	63214480	chr1	63490973	63491472	Gpr1|chr1:63490973-63491472	0.342560086884055	.	.
chr1	63272985	63273484	chr1	63473571	63474070	Gm11608|chr1:63473571-63474070	0.141778683984092	.	.
chr1	63272985	63273484	chr1	63473571	63474070	Zdbf2|chr1:63473571-63474070	0.141778683984092	.	.
chr1	63272985	63273484	chr1	63579208	63579707	Gm11608|chr1:63579208-63579707	0.308076571911517	.	.
chr1	63272985	63273484	chr1	63579208	63579707	Zdbf2|chr1:63579208-63579707	0.308076571911517	.	.
chr1	63445105	63445604	chr1	63180992	63181491	Adam23|chr1:63180992-63181491	0.162509151740269	.	.
chr1	63445105	63445604	chr1	63248065	63248564	Adam23|chr1:63248065-63248564	0.394566932406105	.	.
chr1	63445105	63445604	chr1	63367905	63368404	Adam23|chr1:63367905-63368404	0.188352169607465	.	.
chr1	63445105	63445604	chr1	63573369	63573868	Adam23|chr1:63573369-63573868	0.181346055754097	.	.
chr1	63445671	63446170	chr1	63055176	63055675	Adam23|chr1:63055176-63055675	0.161191390898125	.	.
chr1	63446419	63446918	chr1	63471706	63472205	Adam23|chr1:63471706-63472205	0.19880226011627	.	.
chr1	63446419	63446918	chr1	63473571	63474070	Adam23|chr1:63473571-63474070	0.153340685136556	.	.
chr1	63446419	63446918	chr1	63532088	63532587	Adam23|chr1:63532088-63532587	0.136883883739726	.	.
chr1	63729868	63730367	chr1	63383004	63383503	Fastkd2|chr1:63383004-63383503	0.176117380351117	.	.
chr1	63729868	63730367	chr1	63383004	63383503	Mdh1b|chr1:63383004-63383503	0.176117380351117	.	.
chr1	63729868	63730367	chr1	63401480	63401979	Fastkd2|chr1:63401480-63401979	0.194648285622519	.	.
chr1	63729868	63730367	chr1	63401480	63401979	Mdh1b|chr1:63401480-63401979	0.194648285622519	.	.
chr1	63729868	63730367	chr1	63471706	63472205	Fastkd2|chr1:63471706-63472205	0.220774742117383	.	.
chr1	63729868	63730367	chr1	63471706	63472205	Mdh1b|chr1:63471706-63472205	0.220774742117383	.	.
chr1	63729868	63730367	chr1	63539793	63540292	Fastkd2|chr1:63539793-63540292	0.151932556104367	.	.
chr1	63729868	63730367	chr1	63539793	63540292	Mdh1b|chr1:63539793-63540292	0.151932556104367	.	.
chr1	63729868	63730367	chr1	63573369	63573868	Fastkd2|chr1:63573369-63573868	0.197363020846106	.	.
chr1	63729868	63730367	chr1	63573369	63573868	Mdh1b|chr1:63573369-63573868	0.197363020846106	.	.
chr1	63729868	63730367	chr1	63953367	63953866	Fastkd2|chr1:63953367-63953866	0.148349130864021	.	.
chr1	63729868	63730367	chr1	63953367	63953866	Mdh1b|chr1:63953367-63953866	0.148349130864021	.	.
chr1	63729868	63730367	chr1	63994542	63995041	Fastkd2|chr1:63994542-63995041	0.1453147386186	.	.
chr1	63729868	63730367	chr1	63994542	63995041	Mdh1b|chr1:63994542-63995041	0.1453147386186	.	.
chr1	63730384	63730883	chr1	63383004	63383503	Fastkd2|chr1:63383004-63383503	0.186235621149572	.	.
chr1	63730384	63730883	chr1	63383004	63383503	Mdh1b|chr1:63383004-63383503	0.186235621149572	.	.
chr1	63730384	63730883	chr1	63471706	63472205	Fastkd2|chr1:63471706-63472205	0.184184016197042	.	.
chr1	63730384	63730883	chr1	63471706	63472205	Mdh1b|chr1:63471706-63472205	0.184184016197042	.	.
chr1	63730384	63730883	chr1	63573369	63573868	Fastkd2|chr1:63573369-63573868	0.316999420726417	.	.
chr1	63730384	63730883	chr1	63573369	63573868	Mdh1b|chr1:63573369-63573868	0.316999420726417	.	.
chr1	63730384	63730883	chr1	63994542	63995041	Fastkd2|chr1:63994542-63995041	0.242084169441772	.	.
chr1	63730384	63730883	chr1	63994542	63995041	Mdh1b|chr1:63994542-63995041	0.242084169441772	.	.
chr1	63730384	63730883	chr1	63999376	63999875	Fastkd2|chr1:63999376-63999875	0.182632848313652	.	.
chr1	63730384	63730883	chr1	63999376	63999875	Mdh1b|chr1:63999376-63999875	0.182632848313652	.	.
chr1	64532547	64533046	chr1	64361902	64362401	Creb1|chr1:64361902-64362401	0.404129463953138	.	.
chr1	64532547	64533046	chr1	64445949	64446448	Creb1|chr1:64445949-64446448	0.25495959158967	.	.
chr1	64532547	64533046	chr1	64720952	64721451	Creb1|chr1:64720952-64721451	0.175078680301487	.	.
chr1	64533232	64533731	chr1	64409207	64409706	Creb1|chr1:64409207-64409706	0.188360870563005	.	.
chr1	64617495	64617994	chr1	64523057	64523556	Gm28982|chr1:64523057-64523556	0.188146777388922	.	.
chr1	64617495	64617994	chr1	64523057	64523556	Mettl21a|chr1:64523057-64523556	0.188146777388922	.	.
chr1	64617495	64617994	chr1	64735964	64736463	Gm28982|chr1:64735964-64736463	0.152022160997609	.	.
chr1	64617495	64617994	chr1	64735964	64736463	Mettl21a|chr1:64735964-64736463	0.152022160997609	.	.
chr1	64690474	64690973	chr1	64735964	64736463	2810408I11Rik|chr1:64735964-64736463	0.183726152896408	.	.
chr1	64690474	64690973	chr1	64735964	64736463	Ccnyl1|chr1:64735964-64736463	0.183726152896408	.	.
chr1	64737642	64738141	chr1	64705213	64705712	Fzd5|chr1:64705213-64705712	0.286669963669561	.	.
chr1	64956569	64957068	chr1	64785078	64785577	Plekhm3|chr1:64785078-64785577	0.238160521186193	.	.
chr1	64956569	64957068	chr1	65213293	65213792	Plekhm3|chr1:65213293-65213792	0.266230200198222	.	.
chr1	65122893	65123392	chr1	64918638	64919137	D630023F18Rik|chr1:64918638-64919137	0.167990905718817	.	.
chr1	65122893	65123392	chr1	64919149	64919648	D630023F18Rik|chr1:64919149-64919648	0.225452664889147	.	.
chr1	65122893	65123392	chr1	64986118	64986617	D630023F18Rik|chr1:64986118-64986617	0.25132657249308	.	.
chr1	65122893	65123392	chr1	65129584	65130083	D630023F18Rik|chr1:65129584-65130083	0.16527344112892	.	.
chr1	65122893	65123392	chr1	65333902	65334401	D630023F18Rik|chr1:65333902-65334401	0.18990076460187	.	.
chr1	65122893	65123392	chr1	65444463	65444962	D630023F18Rik|chr1:65444463-65444962	0.258528183879124	.	.
chr1	65186396	65186895	chr1	64924290	64924789	Idh1|chr1:64924290-64924789	0.149247323440969	.	.
chr1	65186396	65186895	chr1	64924290	64924789	Pikfyve|chr1:64924290-64924789	0.149247323440969	.	.
chr1	65186396	65186895	chr1	64982322	64982821	Idh1|chr1:64982322-64982821	0.228443160619531	.	.
chr1	65186396	65186895	chr1	64982322	64982821	Pikfyve|chr1:64982322-64982821	0.228443160619531	.	.
chr1	65186396	65186895	chr1	65388260	65388759	Idh1|chr1:65388260-65388759	0.140300002798238	.	.
chr1	65186396	65186895	chr1	65388260	65388759	Pikfyve|chr1:65388260-65388759	0.140300002798238	.	.
chr1	65282716	65283215	chr1	65178123	65178622	Pth2r|chr1:65178123-65178622	0.336178396839623	.	.
chr1	65925476	65925975	chr1	66155488	66155987	Crygf|chr1:66155488-66155987	0.171117006475725	.	.
chr1	65925476	65925975	chr1	66220030	66220529	Crygf|chr1:66220030-66220529	0.184613995239785	.	.
chr1	66174880	66175379	chr1	66206834	66207333	Map2|chr1:66206834-66207333	0.165512840363019	.	.
chr1	66174880	66175379	chr1	66228138	66228637	Map2|chr1:66228138-66228637	0.206682268785554	.	.
chr1	66700587	66701086	chr1	66552294	66552793	Rpe|chr1:66552294-66552793	0.150677789188863	.	.
chr1	66700587	66701086	chr1	66558802	66559301	Rpe|chr1:66558802-66559301	0.233356885337307	.	.
chr1	66700587	66701086	chr1	66788389	66788888	Rpe|chr1:66788389-66788888	0.225577295074573	.	.
chr1	66700587	66701086	chr1	66987517	66988016	Rpe|chr1:66987517-66988016	0.203370076129212	.	.
chr1	66816734	66817233	chr1	66788389	66788888	Kansl1l|chr1:66788389-66788888	0.209378591466962	.	.
chr1	66816734	66817233	chr1	66976090	66976589	Kansl1l|chr1:66976090-66976589	0.243059725862918	.	.
chr1	66816734	66817233	chr1	67061456	67061955	Kansl1l|chr1:67061456-67061955	0.216497740733501	.	.
chr1	66816734	66817233	chr1	67181101	67181600	Kansl1l|chr1:67181101-67181600	0.157984019394911	.	.
chr1	66817441	66817940	chr1	66552294	66552793	Kansl1l|chr1:66552294-66552793	0.294453010815345	.	.
chr1	66817441	66817940	chr1	66895631	66896130	Kansl1l|chr1:66895631-66896130	0.288563995383912	.	.
chr1	66817441	66817940	chr1	66896202	66896701	Kansl1l|chr1:66896202-66896701	0.221268522866545	.	.
chr1	67038596	67039095	chr1	66896202	66896701	Lancl1|chr1:66896202-66896701	0.163077728326683	.	.
chr1	67038596	67039095	chr1	67218289	67218788	Lancl1|chr1:67218289-67218788	0.248188095295857	.	.
chr1	67038596	67039095	chr1	67218806	67219305	Lancl1|chr1:67218806-67219305	0.228101428439569	.	.
chr1	68024722	68025221	chr1	67794954	67795453	Gm15671|chr1:67794954-67795453	0.159085182239883	.	.
chr1	68024722	68025221	chr1	67848030	67848529	Gm15671|chr1:67848030-67848529	0.231183334684496	.	.
chr1	68024722	68025221	chr1	67872349	67872848	Gm15671|chr1:67872349-67872848	0.139860977067997	.	.
chr1	68024722	68025221	chr1	68178657	68179156	Gm15671|chr1:68178657-68179156	0.190215019572288	.	.
chr1	69687151	69687650	chr1	69357409	69357908	Ikzf2|chr1:69357409-69357908	0.151137441543771	.	.
chr1	69687151	69687650	chr1	69367548	69368047	Ikzf2|chr1:69367548-69368047	0.137022605537057	.	.
chr1	70725497	70725996	chr1	70684092	70684591	Vwc2l|chr1:70684092-70684591	0.153683068951921	.	.
chr1	71556874	71557373	chr1	71691831	71692330	Atic|chr1:71691831-71692330	0.203422961673526	.	.
chr1	72211757	72212256	chr1	71775797	71776296	Mreg|chr1:71775797-71776296	0.207735215096625	.	.
chr1	72211757	72212256	chr1	71880012	71880511	Mreg|chr1:71880012-71880511	0.34277463641722	.	.
chr1	72211757	72212256	chr1	71896458	71896957	Mreg|chr1:71896458-71896957	0.324693590635965	.	.
chr1	72212372	72212871	chr1	71775797	71776296	Mreg|chr1:71775797-71776296	0.147158272730392	.	.
chr1	72536444	72536943	chr1	72606142	72606641	March4|chr1:72606142-72606641	0.319722014922407	.	.
chr1	72536444	72536943	chr1	72716905	72717404	March4|chr1:72716905-72717404	0.346678349499195	.	.
chr1	72536444	72536943	chr1	72870991	72871490	March4|chr1:72870991-72871490	0.149615889134065	.	.
chr1	72536444	72536943	chr1	72992989	72993488	March4|chr1:72992989-72993488	0.196100681260094	.	.
chr1	72536972	72537471	chr1	72593369	72593868	March4|chr1:72593369-72593868	0.341583247809684	.	.
chr1	72536972	72537471	chr1	72606142	72606641	March4|chr1:72606142-72606641	0.538987803345461	.	.
chr1	72536972	72537471	chr1	72716905	72717404	March4|chr1:72716905-72717404	0.196052796491523	.	.
chr1	72536972	72537471	chr1	72870991	72871490	March4|chr1:72870991-72871490	0.221005503762672	.	.
chr1	72536972	72537471	chr1	72871694	72872193	March4|chr1:72871694-72872193	0.172656452583056	.	.
chr1	72536972	72537471	chr1	72966310	72966809	March4|chr1:72966310-72966809	0.330873600198035	.	.
chr1	72536972	72537471	chr1	72966310	72966809	March4|chr1:72966310-72966809	0.330873600198036	.	.
chr1	72536972	72537471	chr1	72992989	72993488	March4|chr1:72992989-72993488	0.257720954190945	.	.
chr1	72582908	72583407	chr1	72651164	72651663	Smarcal1|chr1:72651164-72651663	0.306421095132559	.	.
chr1	72582908	72583407	chr1	72716905	72717404	Smarcal1|chr1:72716905-72717404	0.159777480707686	.	.
chr1	72640885	72641384	chr1	72599058	72599557	Gm39662|chr1:72599058-72599557	0.159029586276084	.	.
chr1	72640885	72641384	chr1	72894443	72894942	Gm39662|chr1:72894443-72894942	0.271010365679952	.	.
chr1	72640885	72641384	chr1	72944143	72944642	Gm39662|chr1:72944143-72944642	0.249042253234351	.	.
chr1	72711014	72711513	chr1	72558786	72559285	Rpl37a|chr1:72558786-72559285	0.382799456278404	.	.
chr1	72711014	72711513	chr1	72739525	72740024	Rpl37a|chr1:72739525-72740024	0.367886086935329	.	.
chr1	72711014	72711513	chr1	72877787	72878286	Rpl37a|chr1:72877787-72878286	0.236998513996755	.	.
chr1	72711014	72711513	chr1	72894443	72894942	Rpl37a|chr1:72894443-72894942	0.188817068559802	.	.
chr1	72711014	72711513	chr1	72906932	72907431	Rpl37a|chr1:72906932-72907431	0.30437645577847	.	.
chr1	72711014	72711513	chr1	72944143	72944642	Rpl37a|chr1:72944143-72944642	0.211097284301519	.	.
chr1	72711014	72711513	chr1	72946456	72946955	Rpl37a|chr1:72946456-72946955	0.345461746743914	.	.
chr1	74236196	74236695	chr1	73902299	73902798	Arpc2|chr1:73902299-73902798	0.168743102412105	.	.
chr1	74236196	74236695	chr1	73932579	73933078	Arpc2|chr1:73932579-73933078	0.264223870396922	.	.
chr1	74236196	74236695	chr1	73933085	73933584	Arpc2|chr1:73933085-73933584	0.19547641933084	.	.
chr1	74236196	74236695	chr1	73942197	73942696	Arpc2|chr1:73942197-73942696	0.138677523245917	.	.
chr1	74236196	74236695	chr1	74386756	74387255	Arpc2|chr1:74386756-74387255	0.147180204971191	.	.
chr1	74236196	74236695	chr1	74397348	74397847	Arpc2|chr1:74397348-74397847	0.230499261988129	.	.
chr1	74236196	74236695	chr1	74438461	74438960	Arpc2|chr1:74438461-74438960	0.185396323471418	.	.
chr1	74284057	74284556	chr1	74098488	74098987	Aamp|chr1:74098488-74098987	0.26456834347472	.	.
chr1	74284057	74284556	chr1	74098488	74098987	Pnkd|chr1:74098488-74098987	0.26456834347472	.	.
chr1	74284057	74284556	chr1	74357482	74357981	Aamp|chr1:74357482-74357981	0.147994104235712	.	.
chr1	74284057	74284556	chr1	74357482	74357981	Pnkd|chr1:74357482-74357981	0.147994104235712	.	.
chr1	74284057	74284556	chr1	74386756	74387255	Aamp|chr1:74386756-74387255	0.252797790464726	.	.
chr1	74284057	74284556	chr1	74386756	74387255	Pnkd|chr1:74386756-74387255	0.252797790464726	.	.
chr1	74284057	74284556	chr1	74538638	74539137	Aamp|chr1:74538638-74539137	0.245011768316103	.	.
chr1	74284057	74284556	chr1	74538638	74539137	Aamp|chr1:74538638-74539137	0.245011768316104	.	.
chr1	74284057	74284556	chr1	74538638	74539137	Pnkd|chr1:74538638-74539137	0.245011768316103	.	.
chr1	74284057	74284556	chr1	74538638	74539137	Pnkd|chr1:74538638-74539137	0.245011768316104	.	.
chr1	74284588	74285087	chr1	74325840	74326339	Aamp|chr1:74325840-74326339	0.38936699704402	.	.
chr1	74284588	74285087	chr1	74325840	74326339	Pnkd|chr1:74325840-74326339	0.38936699704402	.	.
chr1	74284588	74285087	chr1	74386756	74387255	Aamp|chr1:74386756-74387255	0.166032245158077	.	.
chr1	74284588	74285087	chr1	74386756	74387255	Pnkd|chr1:74386756-74387255	0.166032245158077	.	.
chr1	74295625	74296124	chr1	74325840	74326339	Gm29358|chr1:74325840-74326339	0.194040457922995	.	.
chr1	74361763	74362262	chr1	74397348	74397847	Catip|chr1:74397348-74397847	0.307081614227687	.	.
chr1	74362302	74362801	chr1	74397348	74397847	Catip|chr1:74397348-74397847	0.153819645656574	.	.
chr1	74362302	74362801	chr1	74538638	74539137	Catip|chr1:74538638-74539137	0.274632198129584	.	.
chr1	74391301	74391800	chr1	74313260	74313759	Ctdsp1|chr1:74313260-74313759	0.174256014918785	.	.
chr1	74391301	74391800	chr1	74672684	74673183	Ctdsp1|chr1:74672684-74673183	0.31091372672591	.	.
chr1	74505730	74506229	chr1	74386756	74387255	Cnot9|chr1:74386756-74387255	0.274382820674447	.	.
chr1	74505730	74506229	chr1	74452541	74453040	Cnot9|chr1:74452541-74453040	0.250500701785922	.	.
chr1	74505730	74506229	chr1	74894978	74895477	Cnot9|chr1:74894978-74895477	0.155046709135159	.	.
chr1	74505730	74506229	chr1	74948735	74949234	Cnot9|chr1:74948735-74949234	0.16355861008717	.	.
chr1	74541923	74542422	chr1	74386756	74387255	Plcd4|chr1:74386756-74387255	0.236408014487473	.	.
chr1	74541923	74542422	chr1	74538638	74539137	Plcd4|chr1:74538638-74539137	0.407283985301607	.	.
chr1	74541923	74542422	chr1	74880737	74881236	Plcd4|chr1:74880737-74881236	0.154431318890545	.	.
chr1	74542596	74543095	chr1	74386756	74387255	Plcd4|chr1:74386756-74387255	0.145778081339267	.	.
chr1	74542596	74543095	chr1	74880737	74881236	Plcd4|chr1:74880737-74881236	0.230311028825312	.	.
chr1	74587962	74588461	chr1	74332262	74332761	Bcs1l|chr1:74332262-74332761	0.217350995123274	.	.
chr1	74587962	74588461	chr1	74332262	74332761	Zfp142|chr1:74332262-74332761	0.217350995123274	.	.
chr1	74587962	74588461	chr1	74386756	74387255	Bcs1l|chr1:74386756-74387255	0.343410010471358	.	.
chr1	74587962	74588461	chr1	74386756	74387255	Zfp142|chr1:74386756-74387255	0.343410010471358	.	.
chr1	74587962	74588461	chr1	74397348	74397847	Bcs1l|chr1:74397348-74397847	0.194280369450846	.	.
chr1	74587962	74588461	chr1	74397348	74397847	Zfp142|chr1:74397348-74397847	0.194280369450846	.	.
chr1	74587962	74588461	chr1	74800566	74801065	Bcs1l|chr1:74800566-74801065	0.239434489691057	.	.
chr1	74587962	74588461	chr1	74800566	74801065	Zfp142|chr1:74800566-74801065	0.239434489691057	.	.
chr1	74587962	74588461	chr1	74858307	74858806	Bcs1l|chr1:74858307-74858806	0.279473410842759	.	.
chr1	74587962	74588461	chr1	74858307	74858806	Zfp142|chr1:74858307-74858806	0.279473410842759	.	.
chr1	74587962	74588461	chr1	74880737	74881236	Bcs1l|chr1:74880737-74881236	0.165921013377607	.	.
chr1	74587962	74588461	chr1	74880737	74881236	Zfp142|chr1:74880737-74881236	0.165921013377607	.	.
chr1	74601175	74601674	chr1	74332262	74332761	Rnf25|chr1:74332262-74332761	0.144828056302421	.	.
chr1	74601175	74601674	chr1	74332262	74332761	Stk36|chr1:74332262-74332761	0.144828056302421	.	.
chr1	74601175	74601674	chr1	74397348	74397847	Rnf25|chr1:74397348-74397847	0.322634966901903	.	.
chr1	74601175	74601674	chr1	74397348	74397847	Stk36|chr1:74397348-74397847	0.322634966901903	.	.
chr1	74601175	74601674	chr1	74538638	74539137	Rnf25|chr1:74538638-74539137	0.23786272532358	.	.
chr1	74601175	74601674	chr1	74538638	74539137	Stk36|chr1:74538638-74539137	0.23786272532358	.	.
chr1	74601175	74601674	chr1	74794449	74794948	Rnf25|chr1:74794449-74794948	0.479564963885067	.	.
chr1	74601175	74601674	chr1	74794449	74794948	Stk36|chr1:74794449-74794948	0.479564963885067	.	.
chr1	74601175	74601674	chr1	74800566	74801065	Rnf25|chr1:74800566-74801065	0.1396893613061	.	.
chr1	74601175	74601674	chr1	74800566	74801065	Stk36|chr1:74800566-74801065	0.1396893613061	.	.
chr1	74601175	74601674	chr1	74806444	74806943	Rnf25|chr1:74806444-74806943	0.18512696468451	.	.
chr1	74601175	74601674	chr1	74806444	74806943	Stk36|chr1:74806444-74806943	0.18512696468451	.	.
chr1	74601175	74601674	chr1	74806952	74807451	Rnf25|chr1:74806952-74807451	0.291136975564332	.	.
chr1	74601175	74601674	chr1	74806952	74807451	Stk36|chr1:74806952-74807451	0.291136975564332	.	.
chr1	74601175	74601674	chr1	74880737	74881236	Rnf25|chr1:74880737-74881236	0.208510578911207	.	.
chr1	74601175	74601674	chr1	74880737	74881236	Stk36|chr1:74880737-74881236	0.208510578911207	.	.
chr1	74661495	74661994	chr1	74332262	74332761	Ttll4|chr1:74332262-74332761	0.178737593619585	.	.
chr1	74661495	74661994	chr1	74386756	74387255	Ttll4|chr1:74386756-74387255	0.469892886301968	.	.
chr1	74661495	74661994	chr1	74452541	74453040	Ttll4|chr1:74452541-74453040	0.160241908741936	.	.
chr1	74661495	74661994	chr1	74794449	74794948	Ttll4|chr1:74794449-74794948	0.181195270444768	.	.
chr1	74661495	74661994	chr1	74858307	74858806	Ttll4|chr1:74858307-74858806	0.249615933999117	.	.
chr1	74661495	74661994	chr1	74880737	74881236	Ttll4|chr1:74880737-74881236	0.152861203876509	.	.
chr1	74850152	74850651	chr1	74824729	74825228	Gm16582|chr1:74824729-74825228	0.259110761097686	.	.
chr1	74850152	74850651	chr1	74872216	74872715	Gm16582|chr1:74872216-74872715	0.259026890291237	.	.
chr1	74850152	74850651	chr1	74894978	74895477	Gm16582|chr1:74894978-74895477	0.257869828014312	.	.
chr1	74850152	74850651	chr1	74948735	74949234	Gm16582|chr1:74948735-74949234	0.157723795953897	.	.
chr1	74854708	74855207	chr1	74538638	74539137	Cdk5r2|chr1:74538638-74539137	0.159636742803681	.	.
chr1	74854708	74855207	chr1	74872216	74872715	Cdk5r2|chr1:74872216-74872715	0.179239938908835	.	.
chr1	74935357	74935856	chr1	74858307	74858806	Cfap65|chr1:74858307-74858806	0.187879513287715	.	.
chr1	74935357	74935856	chr1	74894978	74895477	Cfap65|chr1:74894978-74895477	0.200973138093249	.	.
chr1	74935357	74935856	chr1	75244823	75245322	Cfap65|chr1:75244823-75245322	0.151250092114413	.	.
chr1	75124760	75125259	chr1	74794449	74794948	Nhej1|chr1:74794449-74794948	0.200130390436184	.	.
chr1	75124760	75125259	chr1	74816731	74817230	Nhej1|chr1:74816731-74817230	0.216090026722796	.	.
chr1	75124760	75125259	chr1	74880737	74881236	Nhej1|chr1:74880737-74881236	0.304938980533056	.	.
chr1	75124760	75125259	chr1	75263237	75263736	Nhej1|chr1:75263237-75263736	0.282754900064223	.	.
chr1	75124760	75125259	chr1	75282920	75283419	Nhej1|chr1:75282920-75283419	0.356983403202965	.	.
chr1	75124760	75125259	chr1	75289342	75289841	Nhej1|chr1:75289342-75289841	0.363280286552155	.	.
chr1	75124760	75125259	chr1	75381822	75382321	Nhej1|chr1:75381822-75382321	0.149495966564515	.	.
chr1	75124760	75125259	chr1	75393088	75393587	Nhej1|chr1:75393088-75393587	0.245513367967409	.	.
chr1	75124760	75125259	chr1	75393648	75394147	Nhej1|chr1:75393648-75394147	0.284471567243589	.	.
chr1	75124760	75125259	chr1	75422827	75423326	Nhej1|chr1:75422827-75423326	0.290327192902176	.	.
chr1	75142499	75142998	chr1	74806444	74806943	Cnppd1|chr1:74806444-74806943	0.216256366985912	.	.
chr1	75142499	75142998	chr1	74806444	74806943	Retreg2|chr1:74806444-74806943	0.216256366985912	.	.
chr1	75142499	75142998	chr1	74806952	74807451	Cnppd1|chr1:74806952-74807451	0.317742444805732	.	.
chr1	75142499	75142998	chr1	74806952	74807451	Retreg2|chr1:74806952-74807451	0.317742444805732	.	.
chr1	75142499	75142998	chr1	74824729	74825228	Cnppd1|chr1:74824729-74825228	0.316018454793373	.	.
chr1	75142499	75142998	chr1	74824729	74825228	Retreg2|chr1:74824729-74825228	0.316018454793373	.	.
chr1	75142499	75142998	chr1	74858307	74858806	Cnppd1|chr1:74858307-74858806	0.325686637133402	.	.
chr1	75142499	75142998	chr1	74858307	74858806	Retreg2|chr1:74858307-74858806	0.325686637133402	.	.
chr1	75142499	75142998	chr1	75342805	75343304	Cnppd1|chr1:75342805-75343304	0.316234215215049	.	.
chr1	75142499	75142998	chr1	75342805	75343304	Retreg2|chr1:75342805-75343304	0.316234215215049	.	.
chr1	75142499	75142998	chr1	75495129	75495628	Cnppd1|chr1:75495129-75495628	0.214178176089544	.	.
chr1	75142499	75142998	chr1	75495129	75495628	Retreg2|chr1:75495129-75495628	0.214178176089544	.	.
chr1	75168424	75168923	chr1	74824729	74825228	Zfand2b|chr1:74824729-74825228	0.232742100654008	.	.
chr1	75168424	75168923	chr1	74872216	74872715	Zfand2b|chr1:74872216-74872715	0.240847870809805	.	.
chr1	75168424	75168923	chr1	75381822	75382321	Zfand2b|chr1:75381822-75382321	0.152761205137461	.	.
chr1	75168424	75168923	chr1	75495129	75495628	Zfand2b|chr1:75495129-75495628	0.352677236915572	.	.
chr1	75169048	75169547	chr1	74858307	74858806	Zfand2b|chr1:74858307-74858806	0.207400084821438	.	.
chr1	75169048	75169547	chr1	74894978	74895477	Zfand2b|chr1:74894978-74895477	0.212020529802962	.	.
chr1	75169048	75169547	chr1	75495129	75495628	Zfand2b|chr1:75495129-75495628	0.182827575145974	.	.
chr1	75180079	75180578	chr1	74799965	74800464	Abcb6|chr1:74799965-74800464	0.170152556386075	.	.
chr1	75180079	75180578	chr1	74800566	74801065	Abcb6|chr1:74800566-74801065	0.200704112842707	.	.
chr1	75180079	75180578	chr1	75289342	75289841	Abcb6|chr1:75289342-75289841	0.33797079082381	.	.
chr1	75180079	75180578	chr1	75393088	75393587	Abcb6|chr1:75393088-75393587	0.226065938975381	.	.
chr1	75191753	75192252	chr1	74794449	74794948	Ankzf1|chr1:74794449-74794948	0.238779603852617	.	.
chr1	75191753	75192252	chr1	74794449	74794948	Atg9a|chr1:74794449-74794948	0.238779603852617	.	.
chr1	75191753	75192252	chr1	74806444	74806943	Ankzf1|chr1:74806444-74806943	0.158392296724601	.	.
chr1	75191753	75192252	chr1	74806444	74806943	Atg9a|chr1:74806444-74806943	0.158392296724601	.	.
chr1	75191753	75192252	chr1	74806952	74807451	Ankzf1|chr1:74806952-74807451	0.240483295490602	.	.
chr1	75191753	75192252	chr1	74806952	74807451	Atg9a|chr1:74806952-74807451	0.240483295490602	.	.
chr1	75191753	75192252	chr1	74858307	74858806	Ankzf1|chr1:74858307-74858806	0.332817579767053	.	.
chr1	75191753	75192252	chr1	74858307	74858806	Ankzf1|chr1:74858307-74858806	0.332817579767054	.	.
chr1	75191753	75192252	chr1	74858307	74858806	Atg9a|chr1:74858307-74858806	0.332817579767053	.	.
chr1	75191753	75192252	chr1	74858307	74858806	Atg9a|chr1:74858307-74858806	0.332817579767054	.	.
chr1	75191753	75192252	chr1	74880737	74881236	Ankzf1|chr1:74880737-74881236	0.214995708575267	.	.
chr1	75191753	75192252	chr1	74880737	74881236	Atg9a|chr1:74880737-74881236	0.214995708575267	.	.
chr1	75191753	75192252	chr1	75282920	75283419	Ankzf1|chr1:75282920-75283419	0.190539807967044	.	.
chr1	75191753	75192252	chr1	75282920	75283419	Atg9a|chr1:75282920-75283419	0.190539807967044	.	.
chr1	75191753	75192252	chr1	75342805	75343304	Ankzf1|chr1:75342805-75343304	0.213735724232132	.	.
chr1	75191753	75192252	chr1	75342805	75343304	Atg9a|chr1:75342805-75343304	0.213735724232132	.	.
chr1	75191753	75192252	chr1	75381822	75382321	Ankzf1|chr1:75381822-75382321	0.157378147954333	.	.
chr1	75191753	75192252	chr1	75381822	75382321	Atg9a|chr1:75381822-75382321	0.157378147954333	.	.
chr1	75191753	75192252	chr1	75467494	75467993	Ankzf1|chr1:75467494-75467993	0.322948626476606	.	.
chr1	75191753	75192252	chr1	75467494	75467993	Atg9a|chr1:75467494-75467993	0.322948626476606	.	.
chr1	75210546	75211045	chr1	74794449	74794948	Glb1l|chr1:74794449-74794948	0.193188129111568	.	.
chr1	75210546	75211045	chr1	74794449	74794948	Stk16|chr1:74794449-74794948	0.193188129111568	.	.
chr1	75210546	75211045	chr1	74806444	74806943	Glb1l|chr1:74806444-74806943	0.142540214612851	.	.
chr1	75210546	75211045	chr1	74806444	74806943	Stk16|chr1:74806444-74806943	0.142540214612851	.	.
chr1	75210546	75211045	chr1	74880737	74881236	Glb1l|chr1:74880737-74881236	0.312684972488468	.	.
chr1	75210546	75211045	chr1	74880737	74881236	Stk16|chr1:74880737-74881236	0.312684972488468	.	.
chr1	75210546	75211045	chr1	75282920	75283419	Glb1l|chr1:75282920-75283419	0.15583636716565	.	.
chr1	75210546	75211045	chr1	75282920	75283419	Stk16|chr1:75282920-75283419	0.15583636716565	.	.
chr1	75210546	75211045	chr1	75289342	75289841	Glb1l|chr1:75289342-75289841	0.223452888584845	.	.
chr1	75210546	75211045	chr1	75289342	75289841	Stk16|chr1:75289342-75289841	0.223452888584845	.	.
chr1	75210546	75211045	chr1	75365427	75365926	Glb1l|chr1:75365427-75365926	0.179691837450179	.	.
chr1	75210546	75211045	chr1	75365427	75365926	Stk16|chr1:75365427-75365926	0.179691837450179	.	.
chr1	75210546	75211045	chr1	75393088	75393587	Glb1l|chr1:75393088-75393587	0.224361301904186	.	.
chr1	75210546	75211045	chr1	75393088	75393587	Stk16|chr1:75393088-75393587	0.224361301904186	.	.
chr1	75210546	75211045	chr1	75393648	75394147	Glb1l|chr1:75393648-75394147	0.227543358516581	.	.
chr1	75210546	75211045	chr1	75393648	75394147	Stk16|chr1:75393648-75394147	0.227543358516581	.	.
chr1	75210546	75211045	chr1	75422827	75423326	Glb1l|chr1:75422827-75423326	0.322823591590309	.	.
chr1	75210546	75211045	chr1	75422827	75423326	Stk16|chr1:75422827-75423326	0.322823591590309	.	.
chr1	75219086	75219585	chr1	74858307	74858806	Tuba4a|chr1:74858307-74858806	0.160822034241987	.	.
chr1	75219086	75219585	chr1	74880737	74881236	Tuba4a|chr1:74880737-74881236	0.152824224597349	.	.
chr1	75219086	75219585	chr1	75365427	75365926	Tuba4a|chr1:75365427-75365926	0.164361266497817	.	.
chr1	75236144	75236643	chr1	74794449	74794948	Dnajb2|chr1:74794449-74794948	0.160664784159281	.	.
chr1	75236144	75236643	chr1	74806444	74806943	Dnajb2|chr1:74806444-74806943	0.141852815362388	.	.
chr1	75236144	75236643	chr1	74858307	74858806	Dnajb2|chr1:74858307-74858806	0.218009832088307	.	.
chr1	75236144	75236643	chr1	74880737	74881236	Dnajb2|chr1:74880737-74881236	0.305586057401274	.	.
chr1	75236144	75236643	chr1	75234571	75235070	Dnajb2|chr1:75234571-75235070	0.152876543468669	.	.
chr1	75236144	75236643	chr1	75282920	75283419	Dnajb2|chr1:75282920-75283419	0.218688045061322	.	.
chr1	75236144	75236643	chr1	75495129	75495628	Dnajb2|chr1:75495129-75495628	0.20229237952524	.	.
chr1	75236651	75237150	chr1	74794449	74794948	Dnajb2|chr1:74794449-74794948	0.329118536888865	.	.
chr1	75236651	75237150	chr1	74806444	74806943	Dnajb2|chr1:74806444-74806943	0.286264157656099	.	.
chr1	75236651	75237150	chr1	74816731	74817230	Dnajb2|chr1:74816731-74817230	0.22832073628714	.	.
chr1	75236651	75237150	chr1	74880737	74881236	Dnajb2|chr1:74880737-74881236	0.231160780749796	.	.
chr1	75236651	75237150	chr1	75282920	75283419	Dnajb2|chr1:75282920-75283419	0.28650018301874	.	.
chr1	75236651	75237150	chr1	75289342	75289841	Dnajb2|chr1:75289342-75289841	0.178178029032554	.	.
chr1	75236651	75237150	chr1	75393088	75393587	Dnajb2|chr1:75393088-75393587	0.137354814307787	.	.
chr1	75251521	75252020	chr1	75263237	75263736	Gm28294|chr1:75263237-75263736	0.182724567878631	.	.
chr1	75251521	75252020	chr1	75381822	75382321	Gm28294|chr1:75381822-75382321	0.18798926126281	.	.
chr1	75251521	75252020	chr1	75487302	75487801	Gm28294|chr1:75487302-75487801	0.16479824996203	.	.
chr1	75251521	75252020	chr1	75495129	75495628	Gm28294|chr1:75495129-75495628	0.140903865243504	.	.
chr1	75264008	75264507	chr1	75393088	75393587	Ptprn|chr1:75393088-75393587	0.320394548370218	.	.
chr1	75264008	75264507	chr1	75422827	75423326	Ptprn|chr1:75422827-75423326	0.147805232439313	.	.
chr1	75277375	75277874	chr1	75001124	75001623	Resp18|chr1:75001124-75001623	0.311323997796516	.	.
chr1	75277375	75277874	chr1	75282920	75283419	Resp18|chr1:75282920-75283419	0.160332051740004	.	.
chr1	75277375	75277874	chr1	75282920	75283419	Resp18|chr1:75282920-75283419	0.160332051740005	.	.
chr1	75277375	75277874	chr1	75289342	75289841	Resp18|chr1:75289342-75289841	0.303045291358283	.	.
chr1	75277375	75277874	chr1	75365427	75365926	Resp18|chr1:75365427-75365926	0.149530023290243	.	.
chr1	75277375	75277874	chr1	75393088	75393587	Resp18|chr1:75393088-75393587	0.150284784874615	.	.
chr1	75277375	75277874	chr1	75422288	75422787	Resp18|chr1:75422288-75422787	0.15883230625869	.	.
chr1	75277375	75277874	chr1	75467494	75467993	Resp18|chr1:75467494-75467993	0.164497274596513	.	.
chr1	75278167	75278666	chr1	75244823	75245322	Resp18|chr1:75244823-75245322	0.170743420002091	.	.
chr1	75278167	75278666	chr1	75263237	75263736	Resp18|chr1:75263237-75263736	0.178091504261357	.	.
chr1	75278167	75278666	chr1	75282920	75283419	Resp18|chr1:75282920-75283419	0.276081351946445	.	.
chr1	75278167	75278666	chr1	75289342	75289841	Resp18|chr1:75289342-75289841	0.450771403154117	.	.
chr1	75278167	75278666	chr1	75393088	75393587	Resp18|chr1:75393088-75393587	0.346261793684359	.	.
chr1	75317346	75317845	chr1	75282920	75283419	Dnpep|chr1:75282920-75283419	0.366084227400539	.	.
chr1	75317346	75317845	chr1	75289342	75289841	Dnpep|chr1:75289342-75289841	0.27636461383476	.	.
chr1	75317346	75317845	chr1	75342805	75343304	Dnpep|chr1:75342805-75343304	0.226497400663129	.	.
chr1	75317346	75317845	chr1	75381822	75382321	Dnpep|chr1:75381822-75382321	0.230515571553918	.	.
chr1	75317346	75317845	chr1	75393648	75394147	Dnpep|chr1:75393648-75394147	0.155269994824896	.	.
chr1	75359259	75359758	chr1	75234571	75235070	Des|chr1:75234571-75235070	0.25395503893246	.	.
chr1	75359259	75359758	chr1	75263237	75263736	Des|chr1:75263237-75263736	0.291119760156078	.	.
chr1	75359259	75359758	chr1	75282920	75283419	Des|chr1:75282920-75283419	0.240811179618176	.	.
chr1	75359259	75359758	chr1	75289342	75289841	Des|chr1:75289342-75289841	0.313470460025091	.	.
chr1	75359259	75359758	chr1	75393088	75393587	Des|chr1:75393088-75393587	0.354796245933133	.	.
chr1	75435709	75436208	chr1	75282920	75283419	Gmppa|chr1:75282920-75283419	0.314771355993136	.	.
chr1	75435709	75436208	chr1	75289342	75289841	Gmppa|chr1:75289342-75289841	0.178486227082602	.	.
chr1	75435709	75436208	chr1	75342805	75343304	Gmppa|chr1:75342805-75343304	0.193052025131867	.	.
chr1	75479156	75479655	chr1	75001124	75001623	Chpf|chr1:75001124-75001623	0.184096577130911	.	.
chr1	75479156	75479655	chr1	75001124	75001623	Tmem198|chr1:75001124-75001623	0.184096577130911	.	.
chr1	75479156	75479655	chr1	75282920	75283419	Chpf|chr1:75282920-75283419	0.449990920222286	.	.
chr1	75479156	75479655	chr1	75282920	75283419	Tmem198|chr1:75282920-75283419	0.449990920222286	.	.
chr1	75479156	75479655	chr1	75289342	75289841	Chpf|chr1:75289342-75289841	0.36292578196368	.	.
chr1	75479156	75479655	chr1	75289342	75289841	Tmem198|chr1:75289342-75289841	0.36292578196368	.	.
chr1	75479156	75479655	chr1	75393088	75393587	Chpf|chr1:75393088-75393587	0.198758325667908	.	.
chr1	75479156	75479655	chr1	75393088	75393587	Tmem198|chr1:75393088-75393587	0.198758325667908	.	.
chr1	75479156	75479655	chr1	75393648	75394147	Chpf|chr1:75393648-75394147	0.187287532071171	.	.
chr1	75479156	75479655	chr1	75393648	75394147	Tmem198|chr1:75393648-75394147	0.187287532071171	.	.
chr1	75479156	75479655	chr1	75422288	75422787	Chpf|chr1:75422288-75422787	0.239404437208226	.	.
chr1	75479156	75479655	chr1	75422288	75422787	Tmem198|chr1:75422288-75422787	0.239404437208226	.	.
chr1	75479156	75479655	chr1	75467494	75467993	Chpf|chr1:75467494-75467993	0.149040347992687	.	.
chr1	75479156	75479655	chr1	75467494	75467993	Tmem198|chr1:75467494-75467993	0.149040347992687	.	.
chr1	75479156	75479655	chr1	75495129	75495628	Chpf|chr1:75495129-75495628	0.177742964128893	.	.
chr1	75479156	75479655	chr1	75495129	75495628	Tmem198|chr1:75495129-75495628	0.177742964128893	.	.
chr1	75505376	75505875	chr1	75812571	75813070	Obsl1|chr1:75812571-75813070	0.156791342035261	.	.
chr1	75521240	75521739	chr1	75812571	75813070	Stk11ip|chr1:75812571-75813070	0.144960056954804	.	.
chr1	75545710	75546209	chr1	75588323	75588822	Slc4a3|chr1:75588323-75588822	0.19072916874774	.	.
chr1	75545710	75546209	chr1	75693281	75693780	Slc4a3|chr1:75693281-75693780	0.179481602422943	.	.
chr1	75545710	75546209	chr1	75925739	75926238	Slc4a3|chr1:75925739-75926238	0.237019874035923	.	.
chr1	75546261	75546760	chr1	75588323	75588822	Slc4a3|chr1:75588323-75588822	0.211902480328366	.	.
chr1	75546261	75546760	chr1	75692727	75693226	Slc4a3|chr1:75692727-75693226	0.208743170727176	.	.
chr1	75546261	75546760	chr1	75693281	75693780	Slc4a3|chr1:75693281-75693780	0.235066821588835	.	.
chr1	75546261	75546760	chr1	75783661	75784160	Slc4a3|chr1:75783661-75784160	0.158484165258965	.	.
chr1	75546261	75546760	chr1	75925739	75926238	Slc4a3|chr1:75925739-75926238	0.211300501721116	.	.
chr1	77514939	77515438	chr1	77630308	77630807	Epha4|chr1:77630308-77630807	0.211894503082927	.	.
chr1	77514939	77515438	chr1	77630308	77630807	Gm28386|chr1:77630308-77630807	0.211894503082927	.	.
chr1	77516009	77516508	chr1	77929486	77929985	Gm28386|chr1:77929486-77929985	0.246590251587078	.	.
chr1	78310032	78310531	chr1	78553778	78554277	Sgpp2|chr1:78553778-78554277	0.226190588592898	.	.
chr1	78310032	78310531	chr1	78740643	78741142	Sgpp2|chr1:78740643-78741142	0.344872625096505	.	.
chr1	78310931	78311430	chr1	78530256	78530755	Sgpp2|chr1:78530256-78530755	0.239517612950108	.	.
chr1	78310931	78311430	chr1	78536720	78537219	Sgpp2|chr1:78536720-78537219	0.26819141339045	.	.
chr1	78488387	78488886	chr1	78361386	78361885	Farsb|chr1:78361386-78361885	0.212331655546025	.	.
chr1	78488900	78489399	chr1	78361386	78361885	Farsb|chr1:78361386-78361885	0.252780687113629	.	.
chr1	78488900	78489399	chr1	78536720	78537219	Farsb|chr1:78536720-78537219	0.217252421144438	.	.
chr1	78488900	78489399	chr1	78567328	78567827	Farsb|chr1:78567328-78567827	0.168960531119363	.	.
chr1	78657540	78658039	chr1	78338129	78338628	Acsl3|chr1:78338129-78338628	0.252847881105847	.	.
chr1	78657540	78658039	chr1	78338129	78338628	Utp14b|chr1:78338129-78338628	0.252847881105847	.	.
chr1	78657540	78658039	chr1	78598348	78598847	Acsl3|chr1:78598348-78598847	0.162428196634303	.	.
chr1	78657540	78658039	chr1	78598348	78598847	Utp14b|chr1:78598348-78598847	0.162428196634303	.	.
chr1	78658201	78658700	chr1	78525118	78525617	Acsl3|chr1:78525118-78525617	0.269542122260568	.	.
chr1	78658201	78658700	chr1	78525118	78525617	Utp14b|chr1:78525118-78525617	0.269542122260568	.	.
chr1	79439807	79440306	chr1	79061010	79061509	Scg2|chr1:79061010-79061509	0.488643407589975	.	.
chr1	79439807	79440306	chr1	79080208	79080707	Scg2|chr1:79080208-79080707	0.323541254704127	.	.
chr1	79439807	79440306	chr1	79429173	79429672	Scg2|chr1:79429173-79429672	0.264330290491246	.	.
chr1	79439807	79440306	chr1	79464620	79465119	Scg2|chr1:79464620-79465119	0.360297739040641	.	.
chr1	79439807	79440306	chr1	79479547	79480046	Scg2|chr1:79479547-79480046	0.310239924580455	.	.
chr1	79439807	79440306	chr1	79524227	79524726	Scg2|chr1:79524227-79524726	0.195074119875331	.	.
chr1	79439807	79440306	chr1	79598719	79599218	Scg2|chr1:79598719-79599218	0.367492633082457	.	.
chr1	79671350	79671849	chr1	79317170	79317669	Ap1s3|chr1:79317170-79317669	0.168442717863888	.	.
chr1	79671350	79671849	chr1	79496352	79496851	Ap1s3|chr1:79496352-79496851	0.151978529145064	.	.
chr1	79671350	79671849	chr1	79710659	79711158	Ap1s3|chr1:79710659-79711158	0.147110912513742	.	.
chr1	79671350	79671849	chr1	79761515	79762014	Ap1s3|chr1:79761515-79762014	0.162177135939853	.	.
chr1	79671948	79672447	chr1	79697411	79697910	Ap1s3|chr1:79697411-79697910	0.198290230314233	.	.
chr1	79671948	79672447	chr1	79711170	79711669	Ap1s3|chr1:79711170-79711669	0.169520043335571	.	.
chr1	79671948	79672447	chr1	79761515	79762014	Ap1s3|chr1:79761515-79762014	0.216489732102076	.	.
chr1	79671948	79672447	chr1	79789240	79789739	Ap1s3|chr1:79789240-79789739	0.145274668285269	.	.
chr1	79671948	79672447	chr1	79819221	79819720	Ap1s3|chr1:79819221-79819720	0.153948004422767	.	.
chr1	79671948	79672447	chr1	79949182	79949681	Ap1s3|chr1:79949182-79949681	0.154078634559999	.	.
chr1	79671948	79672447	chr1	79995624	79996123	Ap1s3|chr1:79995624-79996123	0.169543798962385	.	.
chr1	79775809	79776308	chr1	79598719	79599218	Mrpl44|chr1:79598719-79599218	0.17228613054502	.	.
chr1	79775809	79776308	chr1	79598719	79599218	Wdfy1|chr1:79598719-79599218	0.17228613054502	.	.
chr1	79775809	79776308	chr1	79786467	79786966	Mrpl44|chr1:79786467-79786966	0.275436340554032	.	.
chr1	79775809	79776308	chr1	79786467	79786966	Wdfy1|chr1:79786467-79786966	0.275436340554032	.	.
chr1	79775809	79776308	chr1	79832654	79833153	Mrpl44|chr1:79832654-79833153	0.175674383070614	.	.
chr1	79775809	79776308	chr1	79832654	79833153	Wdfy1|chr1:79832654-79833153	0.175674383070614	.	.
chr1	79775809	79776308	chr1	80021514	80022013	Mrpl44|chr1:80021514-80022013	0.169987648462471	.	.
chr1	79775809	79776308	chr1	80021514	80022013	Wdfy1|chr1:80021514-80022013	0.169987648462471	.	.
chr1	79775809	79776308	chr1	80033231	80033730	Mrpl44|chr1:80033231-80033730	0.268044134162555	.	.
chr1	79775809	79776308	chr1	80033231	80033730	Wdfy1|chr1:80033231-80033730	0.268044134162555	.	.
chr1	80224758	80225257	chr1	79786467	79786966	2310015K22Rik|chr1:79786467-79786966	0.213195026487243	.	.
chr1	80224758	80225257	chr1	79832654	79833153	2310015K22Rik|chr1:79832654-79833153	0.253129723998702	.	.
chr1	80224758	80225257	chr1	80033231	80033730	2310015K22Rik|chr1:80033231-80033730	0.150312394042676	.	.
chr1	80224758	80225257	chr1	80362285	80362784	2310015K22Rik|chr1:80362285-80362784	0.155833359719948	.	.
chr1	80339971	80340470	chr1	80033231	80033730	Cul3|chr1:80033231-80033730	0.140897127694871	.	.
chr1	80339971	80340470	chr1	80403334	80403833	Cul3|chr1:80403334-80403833	0.152186750826127	.	.
chr1	80340736	80341235	chr1	80021514	80022013	Cul3|chr1:80021514-80022013	0.410827422020567	.	.
chr1	80340736	80341235	chr1	80403334	80403833	Cul3|chr1:80403334-80403833	0.161978347407276	.	.
chr1	80340736	80341235	chr1	80408625	80409124	Cul3|chr1:80408625-80409124	0.189379339973788	.	.
chr1	80340736	80341235	chr1	80479462	80479961	Cul3|chr1:80479462-80479961	0.269820859335174	.	.
chr1	80758332	80758831	chr1	80939300	80939799	Dock10|chr1:80939300-80939799	0.209737663422144	.	.
chr1	80758332	80758831	chr1	80977462	80977961	Dock10|chr1:80977462-80977961	0.245921220425682	.	.
chr1	80758332	80758831	chr1	81001124	81001623	Dock10|chr1:81001124-81001623	0.206601000688169	.	.
chr1	80758332	80758831	chr1	81127111	81127610	Dock10|chr1:81127111-81127610	0.39680889926835	.	.
chr1	80758332	80758831	chr1	81218465	81218964	Dock10|chr1:81218465-81218964	0.177865375067324	.	.
chr1	80758332	80758831	chr1	81231977	81232476	Dock10|chr1:81231977-81232476	0.222546452768508	.	.
chr1	81076879	81077378	chr1	81287145	81287644	Nyap2|chr1:81287145-81287644	0.144380255336362	.	.
chr1	81076879	81077378	chr1	81301648	81302147	Nyap2|chr1:81301648-81302147	0.203451530952522	.	.
chr1	82290681	82291180	chr1	82150179	82150678	Irs1|chr1:82150179-82150678	0.181848286172398	.	.
chr1	82290681	82291180	chr1	82199924	82200423	Irs1|chr1:82199924-82200423	0.191549420697382	.	.
chr1	82290681	82291180	chr1	82290015	82290514	Irs1|chr1:82290015-82290514	0.322037102222551	.	.
chr1	82290681	82291180	chr1	82608468	82608967	Irs1|chr1:82608468-82608967	0.146826177066724	.	.
chr1	82291243	82291742	chr1	82150179	82150678	Irs1|chr1:82150179-82150678	0.290226227913541	.	.
chr1	82291243	82291742	chr1	82156946	82157445	Irs1|chr1:82156946-82157445	0.285092429103695	.	.
chr1	82291243	82291742	chr1	82168437	82168936	Irs1|chr1:82168437-82168936	0.20603267500902	.	.
chr1	82291243	82291742	chr1	82182776	82183275	Irs1|chr1:82182776-82183275	0.194403227597479	.	.
chr1	82291243	82291742	chr1	82189488	82189987	Irs1|chr1:82189488-82189987	0.265171946705918	.	.
chr1	82291243	82291742	chr1	82433306	82433805	Irs1|chr1:82433306-82433805	0.198653056381694	.	.
chr1	82316361	82316860	chr1	82018921	82019420	Rhbdd1|chr1:82018921-82019420	0.213594114657183	.	.
chr1	82316361	82316860	chr1	82290015	82290514	Rhbdd1|chr1:82290015-82290514	0.205000763769469	.	.
chr1	82725115	82725614	chr1	82290015	82290514	C430014B12Rik|chr1:82290015-82290514	0.200862558969632	.	.
chr1	82725115	82725614	chr1	82290015	82290514	Mff|chr1:82290015-82290514	0.200862558969632	.	.
chr1	82725115	82725614	chr1	82787312	82787811	C430014B12Rik|chr1:82787312-82787811	0.333901309024958	.	.
chr1	82725115	82725614	chr1	82787312	82787811	Mff|chr1:82787312-82787811	0.333901309024958	.	.
chr1	83037972	83038471	chr1	82787312	82787811	Slc19a3|chr1:82787312-82787811	0.293682919359369	.	.
chr1	83037972	83038471	chr1	83389399	83389898	Slc19a3|chr1:83389399-83389898	0.21487427948105	.	.
chr1	83060677	83061176	chr1	83101829	83102328	Krtap28-13|chr1:83101829-83102328	0.260219008152612	.	.
chr1	83060677	83061176	chr1	83345462	83345961	Krtap28-13|chr1:83345462-83345961	0.1617964173154	.	.
chr1	83060677	83061176	chr1	83455828	83456327	Krtap28-13|chr1:83455828-83456327	0.157668231292053	.	.
chr1	83061179	83061678	chr1	83101829	83102328	Krtap28-13|chr1:83101829-83102328	0.144259410678868	.	.
chr1	83159481	83159980	chr1	83388895	83389394	Daw1|chr1:83388895-83389394	0.292169328106813	.	.
chr1	83407134	83407633	chr1	83101829	83102328	Sphkap|chr1:83101829-83102328	0.187069370491567	.	.
chr1	83407134	83407633	chr1	83345462	83345961	Sphkap|chr1:83345462-83345961	0.229494518737522	.	.
chr1	83407134	83407633	chr1	83612117	83612616	Sphkap|chr1:83612117-83612616	0.277896666360736	.	.
chr1	83407134	83407633	chr1	83740113	83740612	Sphkap|chr1:83740113-83740612	0.242981261495	.	.
chr1	83407918	83408417	chr1	83297366	83297865	Sphkap|chr1:83297366-83297865	0.148169112344249	.	.
chr1	83407918	83408417	chr1	83324302	83324801	Sphkap|chr1:83324302-83324801	0.223684668906769	.	.
chr1	83407918	83408417	chr1	83631750	83632249	Sphkap|chr1:83631750-83632249	0.160526485514818	.	.
chr1	83407918	83408417	chr1	83638948	83639447	Sphkap|chr1:83638948-83639447	0.160062564114106	.	.
chr1	84839165	84839664	chr1	84838531	84839030	Fbxo36|chr1:84838531-84839030	0.261152074318194	.	.
chr1	84839808	84840307	chr1	84846729	84847228	Fbxo36|chr1:84846729-84847228	0.187327202009476	.	.
chr1	84839808	84840307	chr1	84846729	84847228	Trip12|chr1:84846729-84847228	0.187327202009476	.	.
chr1	85894274	85894773	chr1	85895455	85895954	Itm2c|chr1:85895455-85895954	0.196301510408564	.	.
chr1	85894274	85894773	chr1	85931026	85931525	Itm2c|chr1:85931026-85931525	0.372615271802454	.	.
chr1	85894955	85895454	chr1	85853262	85853761	Itm2c|chr1:85853262-85853761	0.178316474870766	.	.
chr1	85894955	85895454	chr1	85895455	85895954	Itm2c|chr1:85895455-85895954	0.385739938004377	.	.
chr1	85928201	85928700	chr1	85821789	85822288	4933407L21Rik|chr1:85821789-85822288	0.210510033678483	.	.
chr1	85928201	85928700	chr1	85822289	85822788	4933407L21Rik|chr1:85822289-85822788	0.275099269438438	.	.
chr1	85936216	85936715	chr1	85895455	85895954	Gm28884|chr1:85895455-85895954	0.242024603883996	.	.
chr1	85936216	85936715	chr1	85931026	85931525	Gm28884|chr1:85931026-85931525	0.185847837614989	.	.
chr1	86046083	86046582	chr1	86032144	86032643	2810459M11Rik|chr1:86032144-86032643	0.160899397989056	.	.
chr1	86046083	86046582	chr1	86146406	86146905	2810459M11Rik|chr1:86146406-86146905	0.310575701330376	.	.
chr1	86046083	86046582	chr1	86433961	86434460	2810459M11Rik|chr1:86433961-86434460	0.24822287825397	.	.
chr1	86046083	86046582	chr1	86434501	86435000	2810459M11Rik|chr1:86434501-86435000	0.208142671433515	.	.
chr1	86046594	86047093	chr1	86146406	86146905	2810459M11Rik|chr1:86146406-86146905	0.181873219147019	.	.
chr1	86046594	86047093	chr1	86441795	86442294	2810459M11Rik|chr1:86441795-86442294	0.171403190130954	.	.
chr1	86064385	86064884	chr1	86178901	86179400	Psmd1|chr1:86178901-86179400	0.203637819579584	.	.
chr1	86064385	86064884	chr1	86202757	86203256	Psmd1|chr1:86202757-86203256	0.240238056128214	.	.
chr1	86064385	86064884	chr1	86245670	86246169	Psmd1|chr1:86245670-86246169	0.15816180216776	.	.
chr1	86064385	86064884	chr1	86435332	86435831	Psmd1|chr1:86435332-86435831	0.277338028967726	.	.
chr1	86064385	86064884	chr1	86441273	86441772	Psmd1|chr1:86441273-86441772	0.160167644602114	.	.
chr1	86064385	86064884	chr1	86487725	86488224	Psmd1|chr1:86487725-86488224	0.299614512685114	.	.
chr1	86154471	86154970	chr1	86018323	86018822	Armc9|chr1:86018323-86018822	0.189753391862107	.	.
chr1	86154471	86154970	chr1	86032144	86032643	Armc9|chr1:86032144-86032643	0.212890133449222	.	.
chr1	86154471	86154970	chr1	86146406	86146905	Armc9|chr1:86146406-86146905	0.33051892508911	.	.
chr1	86154471	86154970	chr1	86435332	86435831	Armc9|chr1:86435332-86435831	0.165583527555047	.	.
chr1	86154471	86154970	chr1	86442428	86442927	Armc9|chr1:86442428-86442927	0.140679835074579	.	.
chr1	86358737	86359236	chr1	86441795	86442294	C130036L24Rik|chr1:86441795-86442294	0.227766877379452	.	.
chr1	86358737	86359236	chr1	86441795	86442294	Ncl|chr1:86441795-86442294	0.227766877379452	.	.
chr1	86358737	86359236	chr1	86501200	86501699	C130036L24Rik|chr1:86501200-86501699	0.180055982068042	.	.
chr1	86358737	86359236	chr1	86501200	86501699	Ncl|chr1:86501200-86501699	0.180055982068042	.	.
chr1	86358737	86359236	chr1	86525204	86525703	C130036L24Rik|chr1:86525204-86525703	0.16469552420283	.	.
chr1	86358737	86359236	chr1	86525204	86525703	Ncl|chr1:86525204-86525703	0.16469552420283	.	.
chr1	86358737	86359236	chr1	86528114	86528613	C130036L24Rik|chr1:86528114-86528613	0.153004182415346	.	.
chr1	86358737	86359236	chr1	86528114	86528613	Ncl|chr1:86528114-86528613	0.153004182415346	.	.
chr1	86359268	86359767	chr1	86018323	86018822	C130036L24Rik|chr1:86018323-86018822	0.224857743682696	.	.
chr1	86359268	86359767	chr1	86018323	86018822	Ncl|chr1:86018323-86018822	0.224857743682696	.	.
chr1	86359268	86359767	chr1	86433961	86434460	C130036L24Rik|chr1:86433961-86434460	0.155981626772921	.	.
chr1	86359268	86359767	chr1	86433961	86434460	Ncl|chr1:86433961-86434460	0.155981626772921	.	.
chr1	86359268	86359767	chr1	86442428	86442927	C130036L24Rik|chr1:86442428-86442927	0.191034896720836	.	.
chr1	86359268	86359767	chr1	86442428	86442927	Ncl|chr1:86442428-86442927	0.191034896720836	.	.
chr1	86359268	86359767	chr1	86487143	86487642	C130036L24Rik|chr1:86487143-86487642	0.260684264875575	.	.
chr1	86359268	86359767	chr1	86487143	86487642	Ncl|chr1:86487143-86487642	0.260684264875575	.	.
chr1	86359268	86359767	chr1	86503968	86504467	C130036L24Rik|chr1:86503968-86504467	0.145870606061223	.	.
chr1	86359268	86359767	chr1	86503968	86504467	Ncl|chr1:86503968-86504467	0.145870606061223	.	.
chr1	86359268	86359767	chr1	86525204	86525703	C130036L24Rik|chr1:86525204-86525703	0.168637392120059	.	.
chr1	86359268	86359767	chr1	86525204	86525703	Ncl|chr1:86525204-86525703	0.168637392120059	.	.
chr1	86359268	86359767	chr1	86528114	86528613	C130036L24Rik|chr1:86528114-86528613	0.282746777770498	.	.
chr1	86359268	86359767	chr1	86528114	86528613	Ncl|chr1:86528114-86528613	0.282746777770498	.	.
chr1	86359268	86359767	chr1	86546750	86547249	C130036L24Rik|chr1:86546750-86547249	0.158253145345022	.	.
chr1	86359268	86359767	chr1	86546750	86547249	Ncl|chr1:86546750-86547249	0.158253145345022	.	.
chr1	86526360	86526859	chr1	86433961	86434460	Ptma|chr1:86433961-86434460	0.303117242719876	.	.
chr1	86526360	86526859	chr1	86441795	86442294	Ptma|chr1:86441795-86442294	0.298824669276824	.	.
chr1	86526360	86526859	chr1	86442428	86442927	Ptma|chr1:86442428-86442927	0.287382545063499	.	.
chr1	86526360	86526859	chr1	86487143	86487642	Ptma|chr1:86487143-86487642	0.388782886517725	.	.
chr1	86526360	86526859	chr1	86525204	86525703	Ptma|chr1:86525204-86525703	0.145817324121654	.	.
chr1	86526360	86526859	chr1	86528114	86528613	Ptma|chr1:86528114-86528613	0.241055492920294	.	.
chr1	86526360	86526859	chr1	86546750	86547249	Ptma|chr1:86546750-86547249	0.337481124784168	.	.
chr1	86526360	86526859	chr1	86858731	86859230	Ptma|chr1:86858731-86859230	0.239435360031332	.	.
chr1	86582078	86582577	chr1	86441273	86441772	Cops7b|chr1:86441273-86441772	0.197915078578646	.	.
chr1	86582078	86582577	chr1	86441273	86441772	Pde6d|chr1:86441273-86441772	0.197915078578646	.	.
chr1	86582078	86582577	chr1	86441795	86442294	Cops7b|chr1:86441795-86442294	0.367807655621663	.	.
chr1	86582078	86582577	chr1	86441795	86442294	Pde6d|chr1:86441795-86442294	0.367807655621663	.	.
chr1	86582078	86582577	chr1	86487725	86488224	Cops7b|chr1:86487725-86488224	0.202997364941369	.	.
chr1	86582078	86582577	chr1	86487725	86488224	Pde6d|chr1:86487725-86488224	0.202997364941369	.	.
chr1	86582078	86582577	chr1	86509365	86509864	Cops7b|chr1:86509365-86509864	0.223046368793371	.	.
chr1	86582078	86582577	chr1	86509365	86509864	Pde6d|chr1:86509365-86509864	0.223046368793371	.	.
chr1	86582078	86582577	chr1	86528114	86528613	Cops7b|chr1:86528114-86528613	0.223669088132975	.	.
chr1	86582078	86582577	chr1	86528114	86528613	Pde6d|chr1:86528114-86528613	0.223669088132975	.	.
chr1	86582078	86582577	chr1	86546750	86547249	Cops7b|chr1:86546750-86547249	0.180248424542239	.	.
chr1	86582078	86582577	chr1	86546750	86547249	Pde6d|chr1:86546750-86547249	0.180248424542239	.	.
chr1	86582078	86582577	chr1	86931540	86932039	Cops7b|chr1:86931540-86932039	0.273574429611038	.	.
chr1	86582078	86582577	chr1	86931540	86932039	Pde6d|chr1:86931540-86932039	0.273574429611038	.	.
chr1	86582603	86583102	chr1	86441273	86441772	Cops7b|chr1:86441273-86441772	0.192716996785421	.	.
chr1	86582603	86583102	chr1	86441273	86441772	Pde6d|chr1:86441273-86441772	0.192716996785421	.	.
chr1	86582603	86583102	chr1	86441795	86442294	Cops7b|chr1:86441795-86442294	0.174317385973757	.	.
chr1	86582603	86583102	chr1	86441795	86442294	Pde6d|chr1:86441795-86442294	0.174317385973757	.	.
chr1	86582603	86583102	chr1	86442428	86442927	Cops7b|chr1:86442428-86442927	0.163945390161534	.	.
chr1	86582603	86583102	chr1	86442428	86442927	Pde6d|chr1:86442428-86442927	0.163945390161534	.	.
chr1	86582603	86583102	chr1	86546750	86547249	Cops7b|chr1:86546750-86547249	0.189804577201648	.	.
chr1	86582603	86583102	chr1	86546750	86547249	Pde6d|chr1:86546750-86547249	0.189804577201648	.	.
chr1	86582603	86583102	chr1	86760593	86761092	Cops7b|chr1:86760593-86761092	0.285567482684621	.	.
chr1	86582603	86583102	chr1	86760593	86761092	Pde6d|chr1:86760593-86761092	0.285567482684621	.	.
chr1	86669399	86669898	chr1	86433961	86434460	Nppc|chr1:86433961-86434460	0.26526543616783	.	.
chr1	86669399	86669898	chr1	86434501	86435000	Nppc|chr1:86434501-86435000	0.311002273233188	.	.
chr1	86669399	86669898	chr1	86441273	86441772	Nppc|chr1:86441273-86441772	0.154821149965898	.	.
chr1	86669399	86669898	chr1	86442428	86442927	Nppc|chr1:86442428-86442927	0.245245210012657	.	.
chr1	86669399	86669898	chr1	86487143	86487642	Nppc|chr1:86487143-86487642	0.310606904671478	.	.
chr1	86669399	86669898	chr1	86503968	86504467	Nppc|chr1:86503968-86504467	0.27692135253549	.	.
chr1	86669399	86669898	chr1	86528114	86528613	Nppc|chr1:86528114-86528613	0.214561456520109	.	.
chr1	86669399	86669898	chr1	86546750	86547249	Nppc|chr1:86546750-86547249	0.145274347470717	.	.
chr1	86670393	86670892	chr1	86434501	86435000	Nppc|chr1:86434501-86435000	0.160256422490605	.	.
chr1	86670393	86670892	chr1	86440464	86440963	Nppc|chr1:86440464-86440963	0.167240286193358	.	.
chr1	86670393	86670892	chr1	86487143	86487642	Nppc|chr1:86487143-86487642	0.475654249136904	.	.
chr1	86703565	86704064	chr1	86433961	86434460	Dis3l2|chr1:86433961-86434460	0.272359500873903	.	.
chr1	86703565	86704064	chr1	86434501	86435000	Dis3l2|chr1:86434501-86435000	0.23448961107847	.	.
chr1	86703565	86704064	chr1	86435332	86435831	Dis3l2|chr1:86435332-86435831	0.139731449403467	.	.
chr1	86703565	86704064	chr1	86442428	86442927	Dis3l2|chr1:86442428-86442927	0.169548627013712	.	.
chr1	86703565	86704064	chr1	86487143	86487642	Dis3l2|chr1:86487143-86487642	0.311100718984055	.	.
chr1	86703565	86704064	chr1	86528114	86528613	Dis3l2|chr1:86528114-86528613	0.261981343081813	.	.
chr1	86703565	86704064	chr1	86546750	86547249	Dis3l2|chr1:86546750-86547249	0.233886401413031	.	.
chr1	87155856	87156355	chr1	87164346	87164845	Ecel1|chr1:87164346-87164845	0.207266389595478	.	.
chr1	87155856	87156355	chr1	87171254	87171753	Ecel1|chr1:87171254-87171753	0.269702965582647	.	.
chr1	87155856	87156355	chr1	87175930	87176429	Ecel1|chr1:87175930-87176429	0.586521395064727	.	.
chr1	87155856	87156355	chr1	87180830	87181329	Ecel1|chr1:87180830-87181329	0.349783333642056	.	.
chr1	87155856	87156355	chr1	87398820	87399319	Ecel1|chr1:87398820-87399319	0.198362096411787	.	.
chr1	87155856	87156355	chr1	87447455	87447954	Ecel1|chr1:87447455-87447954	0.203544787991812	.	.
chr1	87155856	87156355	chr1	87492222	87492721	Ecel1|chr1:87492222-87492721	0.405863143994231	.	.
chr1	87213673	87214172	chr1	86858731	86859230	Eif4e2|chr1:86858731-86859230	0.162035453526834	.	.
chr1	87213673	87214172	chr1	87486296	87486795	Eif4e2|chr1:87486296-87486795	0.204960330159506	.	.
chr1	87327249	87327748	chr1	87164346	87164845	Gigyf2|chr1:87164346-87164845	0.176055909997379	.	.
chr1	87327249	87327748	chr1	87164973	87165472	Gigyf2|chr1:87164973-87165472	0.191312628777322	.	.
chr1	87327249	87327748	chr1	87175930	87176429	Gigyf2|chr1:87175930-87176429	0.213425649359048	.	.
chr1	87327249	87327748	chr1	87492222	87492721	Gigyf2|chr1:87492222-87492721	0.143899247044659	.	.
chr1	87327249	87327748	chr1	87574769	87575268	Gigyf2|chr1:87574769-87575268	0.22804857675073	.	.
chr1	87510023	87510522	chr1	87475311	87475810	Neu2|chr1:87475311-87475810	0.144765463905529	.	.
chr1	87510023	87510522	chr1	87589088	87589587	Neu2|chr1:87589088-87589587	0.182105962115595	.	.
chr1	87510023	87510522	chr1	87722190	87722689	Neu2|chr1:87722190-87722689	0.282230707156081	.	.
chr1	87574215	87574714	chr1	87398820	87399319	Ngef|chr1:87398820-87399319	0.158052714928524	.	.
chr1	87574215	87574714	chr1	87447455	87447954	Ngef|chr1:87447455-87447954	0.323464861996428	.	.
chr1	87574215	87574714	chr1	87457110	87457609	Ngef|chr1:87457110-87457609	0.15418229508803	.	.
chr1	87574215	87574714	chr1	87492222	87492721	Ngef|chr1:87492222-87492721	0.32933704206081	.	.
chr1	87574215	87574714	chr1	87574769	87575268	Ngef|chr1:87574769-87575268	0.607476193166035	.	.
chr1	87574215	87574714	chr1	87721301	87721800	Ngef|chr1:87721301-87721800	0.162264458227471	.	.
chr1	87755700	87756199	chr1	87913212	87913711	Atg16l1|chr1:87913212-87913711	0.161067421874806	.	.
chr1	87755700	87756199	chr1	87925537	87926036	Atg16l1|chr1:87925537-87926036	0.160183545426559	.	.
chr1	87853009	87853508	chr1	87779367	87779866	Dgkd|chr1:87779367-87779866	0.188963994958948	.	.
chr1	87853009	87853508	chr1	87913212	87913711	Dgkd|chr1:87913212-87913711	0.219069879426064	.	.
chr1	87853973	87854472	chr1	87944627	87945126	Dgkd|chr1:87944627-87945126	0.243392621946109	.	.
chr1	87853973	87854472	chr1	87944627	87945126	Gm19582|chr1:87944627-87945126	0.243392621946109	.	.
chr1	88008031	88008530	chr1	87779367	87779866	Usp40|chr1:87779367-87779866	0.171848940307937	.	.
chr1	88008031	88008530	chr1	87913212	87913711	Usp40|chr1:87913212-87913711	0.166669831410259	.	.
chr1	88008031	88008530	chr1	87925537	87926036	Usp40|chr1:87925537-87926036	0.315144594033469	.	.
chr1	88205505	88206004	chr1	87944627	87945126	Dnajb3|chr1:87944627-87945126	0.188606609693493	.	.
chr1	88205505	88206004	chr1	88357393	88357892	Dnajb3|chr1:88357393-88357892	0.21410916359834	.	.
chr1	88277410	88277909	chr1	88680114	88680613	Hjurp|chr1:88680114-88680613	0.225796365043076	.	.
chr1	88277410	88277909	chr1	88680114	88680613	Trpm8|chr1:88680114-88680613	0.225796365043076	.	.
chr1	88701430	88701929	chr1	88306484	88306983	Arl4c|chr1:88306484-88306983	0.248071903919407	.	.
chr1	88701430	88701929	chr1	88357393	88357892	Arl4c|chr1:88357393-88357892	0.181061424869109	.	.
chr1	88701430	88701929	chr1	88357393	88357892	Arl4c|chr1:88357393-88357892	0.18106142486911	.	.
chr1	88701430	88701929	chr1	88456267	88456766	Arl4c|chr1:88456267-88456766	0.170976456960772	.	.
chr1	88701430	88701929	chr1	88539877	88540376	Arl4c|chr1:88539877-88540376	0.21929974200776	.	.
chr1	88701430	88701929	chr1	88658097	88658596	Arl4c|chr1:88658097-88658596	0.366054844290591	.	.
chr1	88701430	88701929	chr1	88718006	88718505	Arl4c|chr1:88718006-88718505	0.161948607251935	.	.
chr1	88701430	88701929	chr1	88718511	88719010	Arl4c|chr1:88718511-88719010	0.163557123745267	.	.
chr1	88701430	88701929	chr1	88745219	88745718	Arl4c|chr1:88745219-88745718	0.180785900447789	.	.
chr1	88701430	88701929	chr1	88757743	88758242	Arl4c|chr1:88757743-88758242	0.182694653894046	.	.
chr1	88701430	88701929	chr1	88869833	88870332	Arl4c|chr1:88869833-88870332	0.140336615765216	.	.
chr1	88701944	88702443	chr1	88357393	88357892	Arl4c|chr1:88357393-88357892	0.488152569712932	.	.
chr1	88701944	88702443	chr1	88539877	88540376	Arl4c|chr1:88539877-88540376	0.140113141943634	.	.
chr1	88701944	88702443	chr1	88658097	88658596	Arl4c|chr1:88658097-88658596	0.256864126273498	.	.
chr1	88701944	88702443	chr1	88668970	88669469	Arl4c|chr1:88668970-88669469	0.325643427392886	.	.
chr1	88701944	88702443	chr1	88718006	88718505	Arl4c|chr1:88718006-88718505	0.171091112679386	.	.
chr1	88701944	88702443	chr1	88745219	88745718	Arl4c|chr1:88745219-88745718	0.227650917454503	.	.
chr1	88701944	88702443	chr1	88757743	88758242	Arl4c|chr1:88757743-88758242	0.148462767025397	.	.
chr1	88701944	88702443	chr1	88869833	88870332	Arl4c|chr1:88869833-88870332	0.489438468934912	.	.
chr1	89069411	89069910	chr1	88869833	88870332	Sh3bp4|chr1:88869833-88870332	0.248743372184274	.	.
chr1	89069411	89069910	chr1	88931134	88931633	Sh3bp4|chr1:88931134-88931633	0.34606461875581	.	.
chr1	89069411	89069910	chr1	89171106	89171605	Sh3bp4|chr1:89171106-89171605	0.188403676292025	.	.
chr1	89069411	89069910	chr1	89235275	89235774	Sh3bp4|chr1:89235275-89235774	0.142974551654621	.	.
chr1	89069980	89070479	chr1	88783041	88783540	Sh3bp4|chr1:88783041-88783540	0.278634321258978	.	.
chr1	89069980	89070479	chr1	88794948	88795447	Sh3bp4|chr1:88794948-88795447	0.158822400714311	.	.
chr1	89069980	89070479	chr1	88869833	88870332	Sh3bp4|chr1:88869833-88870332	0.198080557751252	.	.
chr1	89069980	89070479	chr1	88931134	88931633	Sh3bp4|chr1:88931134-88931633	0.194037212413619	.	.
chr1	89069980	89070479	chr1	89024283	89024782	Sh3bp4|chr1:89024283-89024782	0.335767459315464	.	.
chr1	89069980	89070479	chr1	89045302	89045801	Sh3bp4|chr1:89045302-89045801	0.392077203237081	.	.
chr1	89069980	89070479	chr1	89092502	89093001	Sh3bp4|chr1:89092502-89093001	0.362607357231922	.	.
chr1	89069980	89070479	chr1	89117685	89118184	Sh3bp4|chr1:89117685-89118184	0.144787017148377	.	.
chr1	89069980	89070479	chr1	89171106	89171605	Sh3bp4|chr1:89171106-89171605	0.34863016523152	.	.
chr1	89069980	89070479	chr1	89302044	89302543	Sh3bp4|chr1:89302044-89302543	0.217808421191629	.	.
chr1	89069980	89070479	chr1	89430147	89430646	Sh3bp4|chr1:89430147-89430646	0.137276847199691	.	.
chr1	89069980	89070479	chr1	89470632	89471131	Sh3bp4|chr1:89470632-89471131	0.547517503081375	.	.
chr1	89454554	89455053	chr1	89092502	89093001	Agap1|chr1:89092502-89093001	0.142829645427431	.	.
chr1	89454554	89455053	chr1	89171106	89171605	Agap1|chr1:89171106-89171605	0.225960616163495	.	.
chr1	89454554	89455053	chr1	89235275	89235774	Agap1|chr1:89235275-89235774	0.302413151873898	.	.
chr1	89454554	89455053	chr1	89470632	89471131	Agap1|chr1:89470632-89471131	0.162656696883867	.	.
chr1	90153403	90153902	chr1	90006944	90007443	4930434B07Rik|chr1:90006944-90007443	0.148742569713825	.	.
chr1	90153403	90153902	chr1	90006944	90007443	Iqca|chr1:90006944-90007443	0.148742569713825	.	.
chr1	90153403	90153902	chr1	90182493	90182992	4930434B07Rik|chr1:90182493-90182992	0.369970686706974	.	.
chr1	90153403	90153902	chr1	90182493	90182992	Iqca|chr1:90182493-90182992	0.369970686706974	.	.
chr1	90153403	90153902	chr1	90403050	90403549	4930434B07Rik|chr1:90403050-90403549	0.188902466160092	.	.
chr1	90153403	90153902	chr1	90403050	90403549	Iqca|chr1:90403050-90403549	0.188902466160092	.	.
chr1	90153403	90153902	chr1	90488982	90489481	4930434B07Rik|chr1:90488982-90489481	0.217297636094026	.	.
chr1	90153403	90153902	chr1	90488982	90489481	Iqca|chr1:90488982-90489481	0.217297636094026	.	.
chr1	90203739	90204238	chr1	89849853	89850352	Ackr3|chr1:89849853-89850352	0.139713344512859	.	.
chr1	90203739	90204238	chr1	90050071	90050570	Ackr3|chr1:90050071-90050570	0.281327053202745	.	.
chr1	90203739	90204238	chr1	90283515	90284014	Ackr3|chr1:90283515-90284014	0.182385712940911	.	.
chr1	90203739	90204238	chr1	90368351	90368850	Ackr3|chr1:90368351-90368850	0.153222495727048	.	.
chr1	90603129	90603628	chr1	90403050	90403549	Cops8|chr1:90403050-90403549	0.276170575700862	.	.
chr1	90603129	90603628	chr1	90743797	90744296	Cops8|chr1:90743797-90744296	0.220890538219299	.	.
chr1	90974937	90975436	chr1	90588307	90588806	Gm28199|chr1:90588307-90588806	0.144123917313018	.	.
chr1	90974937	90975436	chr1	90676618	90677117	Gm28199|chr1:90676618-90677117	0.18753747888134	.	.
chr1	90974937	90975436	chr1	90695069	90695568	Gm28199|chr1:90695069-90695568	0.229736332913277	.	.
chr1	90974937	90975436	chr1	90720809	90721308	Gm28199|chr1:90720809-90721308	0.205668561681556	.	.
chr1	90974937	90975436	chr1	90743797	90744296	Gm28199|chr1:90743797-90744296	0.220941066845044	.	.
chr1	90974937	90975436	chr1	90896594	90897093	Gm28199|chr1:90896594-90897093	0.282871536463523	.	.
chr1	90998483	90998982	chr1	90556341	90556840	Lrrfip1|chr1:90556341-90556840	0.388636281540199	.	.
chr1	90998483	90998982	chr1	90743797	90744296	Lrrfip1|chr1:90743797-90744296	0.272287290042688	.	.
chr1	91249940	91250439	chr1	91664551	91665050	Ube2f|chr1:91664551-91665050	0.139441751091549	.	.
chr1	91298026	91298525	chr1	91685729	91686228	Scly|chr1:91685729-91686228	0.32759092143696	.	.
chr1	91398520	91399019	chr1	91574158	91574657	Ilkap|chr1:91574158-91574657	0.264409006067372	.	.
chr1	91398520	91399019	chr1	91624354	91624853	Ilkap|chr1:91624354-91624853	0.300187846331853	.	.
chr1	91398520	91399019	chr1	91625030	91625529	Ilkap|chr1:91625030-91625529	0.149725184449818	.	.
chr1	91413043	91413542	chr1	91624354	91624853	Hes6|chr1:91624354-91624853	0.173327953306668	.	.
chr1	91459292	91459791	chr1	91685729	91686228	Per2|chr1:91685729-91686228	0.409938750631963	.	.
chr1	91494327	91494826	chr1	91574158	91574657	Traf3ip1|chr1:91574158-91574657	0.225577431365876	.	.
chr1	91494327	91494826	chr1	91624354	91624853	Traf3ip1|chr1:91624354-91624853	0.225598930897602	.	.
chr1	91494327	91494826	chr1	91685729	91686228	Traf3ip1|chr1:91685729-91686228	0.143850609363006	.	.
chr1	91540218	91540717	chr1	91574158	91574657	Asb1|chr1:91574158-91574657	0.348713853231205	.	.
chr1	91540218	91540717	chr1	91624354	91624853	Asb1|chr1:91624354-91624853	0.271172045190384	.	.
chr1	91540218	91540717	chr1	91685729	91686228	Asb1|chr1:91685729-91686228	0.292997622192736	.	.
chr1	91540218	91540717	chr1	91874595	91875094	Asb1|chr1:91874595-91875094	0.399964590110317	.	.
chr1	92473544	92474043	chr1	92316065	92316564	Ndufa10|chr1:92316065-92316564	0.188695291106495	.	.
chr1	92473544	92474043	chr1	92372254	92372753	Ndufa10|chr1:92372254-92372753	0.140536820804135	.	.
chr1	92473544	92474043	chr1	92458734	92459233	Ndufa10|chr1:92458734-92459233	0.278842796100293	.	.
chr1	92473544	92474043	chr1	92681340	92681839	Ndufa10|chr1:92681340-92681839	0.208769548325065	.	.
chr1	92648720	92649219	chr1	92539059	92539558	Otos|chr1:92539059-92539558	0.256083774713883	.	.
chr1	92831030	92831529	chr1	92850156	92850655	Gpc1|chr1:92850156-92850655	0.274992364923441	.	.
chr1	92831616	92832115	chr1	92895020	92895519	Gpc1|chr1:92895020-92895519	0.149949281839182	.	.
chr1	92831616	92832115	chr1	93010693	93011192	Gpc1|chr1:93010693-93011192	0.259560121187634	.	.
chr1	92831616	92832115	chr1	93092059	93092558	Gpc1|chr1:93092059-93092558	0.153989651703061	.	.
chr1	92848463	92848962	chr1	92667033	92667532	Gm29480|chr1:92667033-92667532	0.373862174177831	.	.
chr1	92848463	92848962	chr1	92680503	92681002	Gm29480|chr1:92680503-92681002	0.238664731512853	.	.
chr1	92848463	92848962	chr1	92683124	92683623	Gm29480|chr1:92683124-92683623	0.269425397335273	.	.
chr1	92848463	92848962	chr1	92712294	92712793	Gm29480|chr1:92712294-92712793	0.151430938186983	.	.
chr1	92848463	92848962	chr1	92799618	92800117	Gm29480|chr1:92799618-92800117	0.200331653855325	.	.
chr1	92848463	92848962	chr1	93010693	93011192	Gm29480|chr1:93010693-93011192	0.22353215878222	.	.
chr1	92849473	92849972	chr1	92667033	92667532	Gm29480|chr1:92667033-92667532	0.302102840614637	.	.
chr1	92849473	92849972	chr1	92680503	92681002	Gm29480|chr1:92680503-92681002	0.237503962058243	.	.
chr1	92849473	92849972	chr1	92683124	92683623	Gm29480|chr1:92683124-92683623	0.290072402509405	.	.
chr1	92849473	92849972	chr1	92712294	92712793	Gm29480|chr1:92712294-92712793	0.174170216218874	.	.
chr1	92849473	92849972	chr1	92799618	92800117	Gm29480|chr1:92799618-92800117	0.196449614745438	.	.
chr1	92849473	92849972	chr1	93010693	93011192	Gm29480|chr1:93010693-93011192	0.397933459304526	.	.
chr1	92907215	92907714	chr1	92968261	92968760	Dusp28|chr1:92968261-92968760	0.222874211361006	.	.
chr1	92907215	92907714	chr1	93071413	93071912	Dusp28|chr1:93071413-93071912	0.194423233254368	.	.
chr1	92907215	92907714	chr1	93115042	93115541	Dusp28|chr1:93115042-93115541	0.273101571493413	.	.
chr1	92907215	92907714	chr1	93206492	93206991	Dusp28|chr1:93206492-93206991	0.174876215985724	.	.
chr1	92910422	92910921	chr1	92968261	92968760	5033417F24Rik|chr1:92968261-92968760	0.190483575664391	.	.
chr1	92910422	92910921	chr1	92968261	92968760	Rnpepl1|chr1:92968261-92968760	0.190483575664391	.	.
chr1	92910422	92910921	chr1	93206492	93206991	5033417F24Rik|chr1:93206492-93206991	0.282409029403905	.	.
chr1	92910422	92910921	chr1	93206492	93206991	Rnpepl1|chr1:93206492-93206991	0.282409029403905	.	.
chr1	92910928	92911427	chr1	92680503	92681002	5033417F24Rik|chr1:92680503-92681002	0.143510900705326	.	.
chr1	92910928	92911427	chr1	92680503	92681002	Rnpepl1|chr1:92680503-92681002	0.143510900705326	.	.
chr1	92910928	92911427	chr1	92681340	92681839	5033417F24Rik|chr1:92681340-92681839	0.307997277584156	.	.
chr1	92910928	92911427	chr1	92681340	92681839	Rnpepl1|chr1:92681340-92681839	0.307997277584156	.	.
chr1	92910928	92911427	chr1	93010693	93011192	5033417F24Rik|chr1:93010693-93011192	0.289819700126007	.	.
chr1	92910928	92911427	chr1	93010693	93011192	Rnpepl1|chr1:93010693-93011192	0.289819700126007	.	.
chr1	92910928	92911427	chr1	93174394	93174893	5033417F24Rik|chr1:93174394-93174893	0.155871808997515	.	.
chr1	92910928	92911427	chr1	93174394	93174893	Rnpepl1|chr1:93174394-93174893	0.155871808997515	.	.
chr1	92910928	92911427	chr1	93206492	93206991	5033417F24Rik|chr1:93206492-93206991	0.205849984014563	.	.
chr1	92910928	92911427	chr1	93206492	93206991	Rnpepl1|chr1:93206492-93206991	0.205849984014563	.	.
chr1	92934435	92934934	chr1	92681340	92681839	Capn10|chr1:92681340-92681839	0.240997267371615	.	.
chr1	92934435	92934934	chr1	92733792	92734291	Capn10|chr1:92733792-92734291	0.178373321309109	.	.
chr1	92934435	92934934	chr1	92850156	92850655	Capn10|chr1:92850156-92850655	0.151364826550459	.	.
chr1	92934435	92934934	chr1	93206492	93206991	Capn10|chr1:93206492-93206991	0.211581926608417	.	.
chr1	93100965	93101464	chr1	93010693	93011192	Kif1a|chr1:93010693-93011192	0.147320824177844	.	.
chr1	93100965	93101464	chr1	93071413	93071912	Kif1a|chr1:93071413-93071912	0.141769461203877	.	.
chr1	93101696	93102195	chr1	93092059	93092558	Kif1a|chr1:93092059-93092558	0.187797839322768	.	.
chr1	93101696	93102195	chr1	93206492	93206991	Kif1a|chr1:93206492-93206991	0.299761018193789	.	.
chr1	93101696	93102195	chr1	93349690	93350189	Kif1a|chr1:93349690-93350189	0.221319380689292	.	.
chr1	93101696	93102195	chr1	93445454	93445953	Kif1a|chr1:93445454-93445953	0.335343373461681	.	.
chr1	93168197	93168696	chr1	93010693	93011192	Crocc2|chr1:93010693-93011192	0.281239851931209	.	.
chr1	93168197	93168696	chr1	93174394	93174893	Crocc2|chr1:93174394-93174893	0.236940323667063	.	.
chr1	93305687	93306186	chr1	93010693	93011192	Gm28535|chr1:93010693-93011192	0.20179842926546	.	.
chr1	93305687	93306186	chr1	93010693	93011192	Mterf4|chr1:93010693-93011192	0.20179842926546	.	.
chr1	93305687	93306186	chr1	93174394	93174893	Gm28535|chr1:93174394-93174893	0.137556572631875	.	.
chr1	93305687	93306186	chr1	93174394	93174893	Mterf4|chr1:93174394-93174893	0.137556572631875	.	.
chr1	93305687	93306186	chr1	93560595	93561094	Gm28535|chr1:93560595-93561094	0.393117815468521	.	.
chr1	93305687	93306186	chr1	93560595	93561094	Mterf4|chr1:93560595-93561094	0.393117815468521	.	.
chr1	93342619	93343118	chr1	93014431	93014930	Pask|chr1:93014431-93014930	0.154003899084476	.	.
chr1	93342619	93343118	chr1	93014431	93014930	Ppp1r7|chr1:93014431-93014930	0.154003899084476	.	.
chr1	93342619	93343118	chr1	93071413	93071912	Pask|chr1:93071413-93071912	0.185495134090965	.	.
chr1	93342619	93343118	chr1	93071413	93071912	Ppp1r7|chr1:93071413-93071912	0.185495134090965	.	.
chr1	93342619	93343118	chr1	93668682	93669181	Pask|chr1:93668682-93669181	0.315903586883223	.	.
chr1	93342619	93343118	chr1	93668682	93669181	Ppp1r7|chr1:93668682-93669181	0.315903586883223	.	.
chr1	93478622	93479121	chr1	93071413	93071912	Hdlbp|chr1:93071413-93071912	0.184719710216995	.	.
chr1	93478622	93479121	chr1	93071413	93071912	Sept2|chr1:93071413-93071912	0.184719710216995	.	.
chr1	93478622	93479121	chr1	93206492	93206991	Hdlbp|chr1:93206492-93206991	0.205923443314766	.	.
chr1	93478622	93479121	chr1	93206492	93206991	Sept2|chr1:93206492-93206991	0.205923443314766	.	.
chr1	93478622	93479121	chr1	93349690	93350189	Hdlbp|chr1:93349690-93350189	0.145244665388798	.	.
chr1	93478622	93479121	chr1	93349690	93350189	Sept2|chr1:93349690-93350189	0.145244665388798	.	.
chr1	93511801	93512300	chr1	93445454	93445953	Farp2|chr1:93445454-93445953	0.158029298184705	.	.
chr1	93634975	93635474	chr1	93445454	93445953	Gm28536|chr1:93445454-93445953	0.238261093722549	.	.
chr1	93754078	93754577	chr1	93668682	93669181	Thap4|chr1:93668682-93669181	0.150608294537444	.	.
chr1	93825281	93825780	chr1	93560595	93561094	D2hgdh|chr1:93560595-93561094	0.372994067944414	.	.
chr1	93825281	93825780	chr1	94235430	94235929	D2hgdh|chr1:94235430-94235929	0.151013716546694	.	.
chr1	94795859	94796358	chr1	94864870	94865369	4930440C22Rik|chr1:94864870-94865369	0.230885605809506	.	.
chr1	94795859	94796358	chr1	94900744	94901243	4930440C22Rik|chr1:94900744-94901243	0.608564967212689	.	.
chr1	94795859	94796358	chr1	95109905	95110404	4930440C22Rik|chr1:95109905-95110404	0.193330415300499	.	.
chr1	94795859	94796358	chr1	95181995	95182494	4930440C22Rik|chr1:95181995-95182494	0.338489158557337	.	.
chr1	95313333	95313832	chr1	95528687	95529186	Fam174a|chr1:95528687-95529186	0.229376643397097	.	.
chr1	95313333	95313832	chr1	95541664	95542163	Fam174a|chr1:95541664-95542163	0.148079944444076	.	.
chr1	95313333	95313832	chr1	95737754	95738253	Fam174a|chr1:95737754-95738253	0.139204778494364	.	.
chr1	95313851	95314350	chr1	95033557	95034056	Fam174a|chr1:95033557-95034056	0.218633877830058	.	.
chr1	95313851	95314350	chr1	95218827	95219326	Fam174a|chr1:95218827-95219326	0.251255901309457	.	.
chr1	95313851	95314350	chr1	95375446	95375945	Fam174a|chr1:95375446-95375945	0.151485615371228	.	.
chr1	95667416	95667915	chr1	95375446	95375945	St8sia4|chr1:95375446-95375945	0.140651770908101	.	.
chr1	95667416	95667915	chr1	95428779	95429278	St8sia4|chr1:95428779-95429278	0.158240507536	.	.
chr1	95667416	95667915	chr1	95541664	95542163	St8sia4|chr1:95541664-95542163	0.159011114432067	.	.
chr1	95667416	95667915	chr1	95950365	95950864	St8sia4|chr1:95950365-95950864	0.24948534749088	.	.
chr1	95667921	95668420	chr1	95950365	95950864	St8sia4|chr1:95950365-95950864	0.228001186384298	.	.
chr1	96871948	96872447	chr1	96768274	96768773	Slco4c1|chr1:96768274-96768773	0.215057660770243	.	.
chr1	96871948	96872447	chr1	96768274	96768773	Slco4c1|chr1:96768274-96768773	0.215057660770244	.	.
chr1	96871948	96872447	chr1	97018908	97019407	Slco4c1|chr1:97018908-97019407	0.215267814870362	.	.
chr1	97661204	97661703	chr1	97976856	97977355	D1Ertd622e|chr1:97976856-97977355	0.255220250977098	.	.
chr1	97661800	97662299	chr1	97843520	97844019	D1Ertd622e|chr1:97843520-97844019	0.371102803252868	.	.
chr1	97661800	97662299	chr1	97976856	97977355	D1Ertd622e|chr1:97976856-97977355	0.309658900487129	.	.
chr1	97769886	97770385	chr1	97553622	97554121	Gin1|chr1:97553622-97554121	0.367751010493259	.	.
chr1	97769886	97770385	chr1	97553622	97554121	Ppip5k2|chr1:97553622-97554121	0.367751010493259	.	.
chr1	97769886	97770385	chr1	97688696	97689195	Gin1|chr1:97688696-97689195	0.205545496414452	.	.
chr1	97769886	97770385	chr1	97688696	97689195	Ppip5k2|chr1:97688696-97689195	0.205545496414452	.	.
chr1	97769886	97770385	chr1	97843520	97844019	Gin1|chr1:97843520-97844019	0.240836615923954	.	.
chr1	97769886	97770385	chr1	97843520	97844019	Ppip5k2|chr1:97843520-97844019	0.240836615923954	.	.
chr1	97769886	97770385	chr1	97976856	97977355	Gin1|chr1:97976856-97977355	0.273335557612382	.	.
chr1	97769886	97770385	chr1	97976856	97977355	Ppip5k2|chr1:97976856-97977355	0.273335557612382	.	.
chr1	97769886	97770385	chr1	98048365	98048864	Gin1|chr1:98048365-98048864	0.137391643194221	.	.
chr1	97769886	97770385	chr1	98048365	98048864	Ppip5k2|chr1:98048365-98048864	0.137391643194221	.	.
chr1	98095430	98095929	chr1	97863156	97863655	Pam|chr1:97863156-97863655	0.188121024501331	.	.
chr1	98095430	98095929	chr1	97965876	97966375	Pam|chr1:97965876-97966375	0.252718534119816	.	.
chr1	98095430	98095929	chr1	98077325	98077824	Pam|chr1:98077325-98077824	0.310752981109352	.	.
chr1	98173889	98174388	chr1	97965876	97966375	Gm29461|chr1:97965876-97966375	0.357490145799063	.	.
chr1	99772082	99772581	chr1	99774058	99774557	Cntnap5b|chr1:99774058-99774557	0.197334528665165	.	.
chr1	99772082	99772581	chr1	99907695	99908194	Cntnap5b|chr1:99907695-99908194	0.145844685205606	.	.
chr1	104769230	104769729	chr1	104580199	104580698	Cdh20|chr1:104580199-104580698	0.286185329447991	.	.
chr1	104769230	104769729	chr1	104746760	104747259	Cdh20|chr1:104746760-104747259	0.333665172657116	.	.
chr1	104769230	104769729	chr1	104838076	104838575	Cdh20|chr1:104838076-104838575	0.146552001561687	.	.
chr1	104769230	104769729	chr1	105012011	105012510	Cdh20|chr1:105012011-105012510	0.142117028827722	.	.
chr1	105663536	105664035	chr1	105630478	105630977	Pign|chr1:105630478-105630977	0.313106748913124	.	.
chr1	105663536	105664035	chr1	105630478	105630977	Relch|chr1:105630478-105630977	0.313106748913124	.	.
chr1	105663536	105664035	chr1	105757529	105758028	Pign|chr1:105757529-105758028	0.178120385744837	.	.
chr1	105663536	105664035	chr1	105757529	105758028	Relch|chr1:105757529-105758028	0.178120385744837	.	.
chr1	105663536	105664035	chr1	105829070	105829569	Pign|chr1:105829070-105829569	0.295290994823584	.	.
chr1	105663536	105664035	chr1	105829070	105829569	Relch|chr1:105829070-105829569	0.295290994823584	.	.
chr1	105663536	105664035	chr1	105907913	105908412	Pign|chr1:105907913-105908412	0.290486483952559	.	.
chr1	105663536	105664035	chr1	105907913	105908412	Relch|chr1:105907913-105908412	0.290486483952559	.	.
chr1	105780395	105780894	chr1	105547573	105548072	Tnfrsf11a|chr1:105547573-105548072	0.298686563681104	.	.
chr1	105780395	105780894	chr1	105907913	105908412	Tnfrsf11a|chr1:105907913-105908412	0.16745034841785	.	.
chr1	105780395	105780894	chr1	105946547	105947046	Tnfrsf11a|chr1:105946547-105947046	0.296741839522423	.	.
chr1	105780395	105780894	chr1	105993776	105994275	Tnfrsf11a|chr1:105993776-105994275	0.192386846114878	.	.
chr1	105780395	105780894	chr1	106185496	106185995	Tnfrsf11a|chr1:106185496-106185995	0.235576868469525	.	.
chr1	105780395	105780894	chr1	106201856	106202355	Tnfrsf11a|chr1:106201856-106202355	0.144201249430144	.	.
chr1	105990273	105990772	chr1	105946547	105947046	Gm7160|chr1:105946547-105947046	0.185380400296722	.	.
chr1	105990273	105990772	chr1	105946547	105947046	Zcchc2|chr1:105946547-105947046	0.185380400296722	.	.
chr1	105990273	105990772	chr1	106008348	106008847	Gm7160|chr1:106008348-106008847	0.241786987719656	.	.
chr1	105990273	105990772	chr1	106008348	106008847	Zcchc2|chr1:106008348-106008847	0.241786987719656	.	.
chr1	106171270	106171769	chr1	105757529	105758028	Gm20753|chr1:105757529-105758028	0.137648400462409	.	.
chr1	106171270	106171769	chr1	105757529	105758028	Phlpp1|chr1:105757529-105758028	0.137648400462409	.	.
chr1	106171270	106171769	chr1	105829070	105829569	Gm20753|chr1:105829070-105829569	0.228350447806673	.	.
chr1	106171270	106171769	chr1	105829070	105829569	Phlpp1|chr1:105829070-105829569	0.228350447806673	.	.
chr1	106171270	106171769	chr1	106185496	106185995	Gm20753|chr1:106185496-106185995	0.228030732517442	.	.
chr1	106171270	106171769	chr1	106185496	106185995	Phlpp1|chr1:106185496-106185995	0.228030732517442	.	.
chr1	106171270	106171769	chr1	106201856	106202355	Gm20753|chr1:106201856-106202355	0.227383664499548	.	.
chr1	106171270	106171769	chr1	106201856	106202355	Phlpp1|chr1:106201856-106202355	0.227383664499548	.	.
chr1	106713878	106714377	chr1	106584754	106585253	Bcl2|chr1:106584754-106585253	0.177010243853656	.	.
chr1	106713878	106714377	chr1	106584754	106585253	Bcl2|chr1:106584754-106585253	0.177010243853657	.	.
chr1	106713878	106714377	chr1	106688173	106688672	Bcl2|chr1:106688173-106688672	0.236774882775131	.	.
chr1	106713878	106714377	chr1	106689787	106690286	Bcl2|chr1:106689787-106690286	0.28454268445026	.	.
chr1	106713878	106714377	chr1	106743564	106744063	Bcl2|chr1:106743564-106744063	0.352394455525926	.	.
chr1	106713878	106714377	chr1	106875635	106876134	Bcl2|chr1:106875635-106876134	0.176853294059591	.	.
chr1	106713878	106714377	chr1	106883748	106884247	Bcl2|chr1:106883748-106884247	0.15579698573869	.	.
chr1	106713878	106714377	chr1	106958023	106958522	Bcl2|chr1:106958023-106958522	0.448072028610884	.	.
chr1	106713878	106714377	chr1	106958544	106959043	Bcl2|chr1:106958544-106959043	0.252715007553001	.	.
chr1	106759529	106760028	chr1	106570350	106570849	Kdsr|chr1:106570350-106570849	0.172447847717281	.	.
chr1	107511229	107511728	chr1	107645051	107645550	Serpinb2|chr1:107645051-107645550	0.226453360306423	.	.
chr1	107511229	107511728	chr1	107676900	107677399	Serpinb2|chr1:107676900-107677399	0.300771887231697	.	.
chr1	107511229	107511728	chr1	107677431	107677930	Serpinb2|chr1:107677431-107677930	0.182579635930419	.	.
chr1	107511229	107511728	chr1	107738096	107738595	Serpinb2|chr1:107738096-107738595	0.174435051363907	.	.
chr1	107511229	107511728	chr1	107738607	107739106	Serpinb2|chr1:107738607-107739106	0.212073853559105	.	.
chr1	107511229	107511728	chr1	107767079	107767578	Serpinb2|chr1:107767079-107767578	0.476874818685182	.	.
chr1	107511229	107511728	chr1	107854591	107855090	Serpinb2|chr1:107854591-107855090	0.376531289488246	.	.
chr1	107589493	107589992	chr1	107854591	107855090	Serpinb8|chr1:107854591-107855090	0.146225262631477	.	.
chr1	107590073	107590572	chr1	107645051	107645550	Serpinb8|chr1:107645051-107645550	0.382056138202982	.	.
chr1	107590073	107590572	chr1	107676900	107677399	Serpinb8|chr1:107676900-107677399	0.313688674807573	.	.
chr1	107590073	107590572	chr1	107677431	107677930	Serpinb8|chr1:107677431-107677930	0.158754338821613	.	.
chr1	107590073	107590572	chr1	107738607	107739106	Serpinb8|chr1:107738607-107739106	0.184780882947235	.	.
chr1	107590073	107590572	chr1	107767079	107767578	Serpinb8|chr1:107767079-107767578	0.49372927494783	.	.
chr1	107590073	107590572	chr1	107854591	107855090	Serpinb8|chr1:107854591-107855090	0.340046594763119	.	.
chr1	109982394	109982893	chr1	109972079	109972578	Cdh7|chr1:109972079-109972578	0.164592960551815	.	.
chr1	109982994	109983493	chr1	110078415	110078914	Cdh7|chr1:110078415-110078914	0.39720257533717	.	.
chr1	111864757	111865256	chr1	111699416	111699915	Dsel|chr1:111699416-111699915	0.173584243172657	.	.
chr1	115684447	115684946	chr1	115742494	115742993	Cntnap5a|chr1:115742494-115742993	0.208510234994977	.	.
chr1	115684447	115684946	chr1	115932088	115932587	Cntnap5a|chr1:115932088-115932587	0.177531404005692	.	.
chr1	115684447	115684946	chr1	115956429	115956928	Cntnap5a|chr1:115956429-115956928	0.158326415848577	.	.
chr1	118310992	118311491	chr1	118052187	118052686	Tsn|chr1:118052187-118052686	0.28354981521355	.	.
chr1	118310992	118311491	chr1	118214455	118214954	Tsn|chr1:118214455-118214954	0.190647198860922	.	.
chr1	118310992	118311491	chr1	118294981	118295480	Tsn|chr1:118294981-118295480	0.280791726932631	.	.
chr1	118310992	118311491	chr1	118358883	118359382	Tsn|chr1:118358883-118359382	0.288348304190912	.	.
chr1	118310992	118311491	chr1	118399372	118399871	Tsn|chr1:118399372-118399871	0.272067249651505	.	.
chr1	118310992	118311491	chr1	118488135	118488634	Tsn|chr1:118488135-118488634	0.156130171493389	.	.
chr1	118310992	118311491	chr1	118551134	118551633	Tsn|chr1:118551134-118551633	0.205138005339096	.	.
chr1	118321592	118322091	chr1	118214455	118214954	Nifk|chr1:118214455-118214954	0.197579801785256	.	.
chr1	118321592	118322091	chr1	118689715	118690214	Nifk|chr1:118689715-118690214	0.222221922779977	.	.
chr1	118388537	118389036	chr1	118359556	118360055	Clasp1|chr1:118359556-118360055	0.167802941444912	.	.
chr1	118388537	118389036	chr1	118536674	118537173	Clasp1|chr1:118536674-118537173	0.297339389672822	.	.
chr1	118388537	118389036	chr1	118579550	118580049	Clasp1|chr1:118579550-118580049	0.187228114496298	.	.
chr1	118388537	118389036	chr1	118643183	118643682	Clasp1|chr1:118643183-118643682	0.257491479045787	.	.
chr1	118388537	118389036	chr1	118672121	118672620	Clasp1|chr1:118672121-118672620	0.192496000526484	.	.
chr1	118388537	118389036	chr1	118694538	118695037	Clasp1|chr1:118694538-118695037	0.298428656095496	.	.
chr1	118389052	118389551	chr1	118536674	118537173	Clasp1|chr1:118536674-118537173	0.41737623267138	.	.
chr1	118389052	118389551	chr1	118579550	118580049	Clasp1|chr1:118579550-118580049	0.169242262067469	.	.
chr1	118389052	118389551	chr1	118643183	118643682	Clasp1|chr1:118643183-118643682	0.277117634419337	.	.
chr1	118389052	118389551	chr1	118672121	118672620	Clasp1|chr1:118672121-118672620	0.260513791272618	.	.
chr1	118389052	118389551	chr1	118689715	118690214	Clasp1|chr1:118689715-118690214	0.163584465939705	.	.
chr1	118389052	118389551	chr1	118694538	118695037	Clasp1|chr1:118694538-118695037	0.172487995868949	.	.
chr1	118458765	118459264	chr1	118643183	118643682	2900060B14Rik|chr1:118643183-118643682	0.200374104459684	.	.
chr1	118458765	118459264	chr1	118694538	118695037	2900060B14Rik|chr1:118694538-118695037	0.191711774341191	.	.
chr1	118459308	118459807	chr1	118358883	118359382	2900060B14Rik|chr1:118358883-118359382	0.164809736245902	.	.
chr1	118459308	118459807	chr1	118536674	118537173	2900060B14Rik|chr1:118536674-118537173	0.191006345289302	.	.
chr1	118459308	118459807	chr1	118643183	118643682	2900060B14Rik|chr1:118643183-118643682	0.178217018620488	.	.
chr1	118459308	118459807	chr1	118672121	118672620	2900060B14Rik|chr1:118672121-118672620	0.248591142843776	.	.
chr1	118459308	118459807	chr1	118694538	118695037	2900060B14Rik|chr1:118694538-118695037	0.189232446876035	.	.
chr1	118459862	118460361	chr1	118643183	118643682	2900060B14Rik|chr1:118643183-118643682	0.190905522143527	.	.
chr1	118627626	118628125	chr1	118536674	118537173	Tfcp2l1|chr1:118536674-118537173	0.443403890599721	.	.
chr1	118627626	118628125	chr1	118579550	118580049	Tfcp2l1|chr1:118579550-118580049	0.371633628418539	.	.
chr1	118627626	118628125	chr1	118643183	118643682	Tfcp2l1|chr1:118643183-118643682	0.331590171922703	.	.
chr1	118627626	118628125	chr1	118672121	118672620	Tfcp2l1|chr1:118672121-118672620	0.33057913806971	.	.
chr1	118627626	118628125	chr1	118694538	118695037	Tfcp2l1|chr1:118694538-118695037	0.439980043735646	.	.
chr1	118627626	118628125	chr1	118758999	118759498	Tfcp2l1|chr1:118758999-118759498	0.150926766406008	.	.
chr1	119053430	119053929	chr1	118758999	118759498	Gli2|chr1:118758999-118759498	0.159617800833442	.	.
chr1	119053430	119053929	chr1	118910540	118911039	Gli2|chr1:118910540-118911039	0.323928482473123	.	.
chr1	119053430	119053929	chr1	118911050	118911549	Gli2|chr1:118911050-118911549	0.278364001613926	.	.
chr1	119053430	119053929	chr1	118916394	118916893	Gli2|chr1:118916394-118916893	0.227399355976938	.	.
chr1	119053430	119053929	chr1	119016788	119017287	Gli2|chr1:119016788-119017287	0.202761645147715	.	.
chr1	119053430	119053929	chr1	119183455	119183954	Gli2|chr1:119183455-119183954	0.187988342410558	.	.
chr1	119053430	119053929	chr1	119451456	119451955	Gli2|chr1:119451456-119451955	0.46315526512335	.	.
chr1	119053430	119053929	chr1	119451456	119451955	Gli2|chr1:119451456-119451955	0.463155265123351	.	.
chr1	119328885	119329384	chr1	119001379	119001878	Gm29455|chr1:119001379-119001878	0.334555015907331	.	.
chr1	119328885	119329384	chr1	119016788	119017287	Gm29455|chr1:119016788-119017287	0.185383563695648	.	.
chr1	119328885	119329384	chr1	119033799	119034298	Gm29455|chr1:119033799-119034298	0.318037617595797	.	.
chr1	119328885	119329384	chr1	119292201	119292700	Gm29455|chr1:119292201-119292700	0.283233589143188	.	.
chr1	119328885	119329384	chr1	119456664	119457163	Gm29455|chr1:119456664-119457163	0.208022989768695	.	.
chr1	119504531	119505030	chr1	119256711	119257210	Ralb|chr1:119256711-119257210	0.160106520518675	.	.
chr1	119504531	119505030	chr1	119292201	119292700	Ralb|chr1:119292201-119292700	0.436096448066882	.	.
chr1	119504531	119505030	chr1	119390007	119390506	Ralb|chr1:119390007-119390506	0.138119578113815	.	.
chr1	119504531	119505030	chr1	119548633	119549132	Ralb|chr1:119548633-119549132	0.274589079736503	.	.
chr1	119504531	119505030	chr1	119878890	119879389	Ralb|chr1:119878890-119879389	0.370999227404673	.	.
chr1	119525867	119526366	chr1	119256711	119257210	Gm27184|chr1:119256711-119257210	0.411530748620794	.	.
chr1	119525867	119526366	chr1	119256711	119257210	Tmem185b|chr1:119256711-119257210	0.411530748620794	.	.
chr1	119525867	119526366	chr1	119289740	119290239	Gm27184|chr1:119289740-119290239	0.28689642155749	.	.
chr1	119525867	119526366	chr1	119289740	119290239	Tmem185b|chr1:119289740-119290239	0.28689642155749	.	.
chr1	119525867	119526366	chr1	119292201	119292700	Gm27184|chr1:119292201-119292700	0.395492907956932	.	.
chr1	119525867	119526366	chr1	119292201	119292700	Tmem185b|chr1:119292201-119292700	0.395492907956932	.	.
chr1	119525867	119526366	chr1	119390007	119390506	Gm27184|chr1:119390007-119390506	0.301003754678023	.	.
chr1	119525867	119526366	chr1	119390007	119390506	Tmem185b|chr1:119390007-119390506	0.301003754678023	.	.
chr1	119525867	119526366	chr1	119419998	119420497	Gm27184|chr1:119419998-119420497	0.17136932060193	.	.
chr1	119525867	119526366	chr1	119419998	119420497	Tmem185b|chr1:119419998-119420497	0.17136932060193	.	.
chr1	119525867	119526366	chr1	119548633	119549132	Gm27184|chr1:119548633-119549132	0.313195977089419	.	.
chr1	119525867	119526366	chr1	119548633	119549132	Tmem185b|chr1:119548633-119549132	0.313195977089419	.	.
chr1	119525867	119526366	chr1	119670053	119670552	Gm27184|chr1:119670053-119670552	0.152696734243481	.	.
chr1	119525867	119526366	chr1	119670053	119670552	Tmem185b|chr1:119670053-119670552	0.152696734243481	.	.
chr1	119525867	119526366	chr1	119878890	119879389	Gm27184|chr1:119878890-119879389	0.200740748859541	.	.
chr1	119525867	119526366	chr1	119878890	119879389	Tmem185b|chr1:119878890-119879389	0.200740748859541	.	.
chr1	119648754	119649253	chr1	119548633	119549132	Epb41l5|chr1:119548633-119549132	0.213720698002855	.	.
chr1	119648754	119649253	chr1	119674920	119675419	Epb41l5|chr1:119674920-119675419	0.190613292463224	.	.
chr1	119837335	119837834	chr1	120236316	120236815	Ptpn4|chr1:120236316-120236815	0.137473853476846	.	.
chr1	119912947	119913446	chr1	120002817	120003316	Tmem177|chr1:120002817-120003316	0.221743739044402	.	.
chr1	119912947	119913446	chr1	120013072	120013571	Tmem177|chr1:120013072-120013571	0.169314091052147	.	.
chr1	119912947	119913446	chr1	120138902	120139401	Tmem177|chr1:120138902-120139401	0.264032760619105	.	.
chr1	119996954	119997453	chr1	119936122	119936621	Cfap221|chr1:119936122-119936621	0.318285478607229	.	.
chr1	119996954	119997453	chr1	119957787	119958286	Cfap221|chr1:119957787-119958286	0.289056888765869	.	.
chr1	120120898	120121397	chr1	120038880	120039379	3110009E18Rik|chr1:120038880-120039379	0.217362323881292	.	.
chr1	120120898	120121397	chr1	120038880	120039379	Dbi|chr1:120038880-120039379	0.217362323881292	.	.
chr1	120120898	120121397	chr1	120236316	120236815	3110009E18Rik|chr1:120236316-120236815	0.174122765531195	.	.
chr1	120120898	120121397	chr1	120236316	120236815	Dbi|chr1:120236316-120236815	0.174122765531195	.	.
chr1	121528273	121528772	chr1	121510695	121511194	Htr5b|chr1:121510695-121511194	0.166552168090937	.	.
chr1	121528273	121528772	chr1	121540334	121540833	Htr5b|chr1:121540334-121540833	0.548959333180731	.	.
chr1	121528273	121528772	chr1	121551354	121551853	Htr5b|chr1:121551354-121551853	0.501736865593252	.	.
chr1	121528273	121528772	chr1	121596927	121597426	Htr5b|chr1:121596927-121597426	0.177751470384371	.	.
chr1	121528273	121528772	chr1	121679624	121680123	Htr5b|chr1:121679624-121680123	0.270067025108365	.	.
chr1	121528273	121528772	chr1	121726963	121727462	Htr5b|chr1:121726963-121727462	0.181483216653112	.	.
chr1	121528273	121528772	chr1	121798489	121798988	Htr5b|chr1:121798489-121798988	0.324241227609219	.	.
chr1	121528273	121528772	chr1	121909897	121910396	Htr5b|chr1:121909897-121910396	0.220224353605506	.	.
chr1	121528273	121528772	chr1	121910411	121910910	Htr5b|chr1:121910411-121910910	0.51052052522154	.	.
chr1	121528273	121528772	chr1	121963533	121964032	Htr5b|chr1:121963533-121964032	0.164259782468315	.	.
chr1	121528273	121528772	chr1	121966613	121967112	Htr5b|chr1:121966613-121967112	0.438434416119607	.	.
chr1	121567757	121568256	chr1	121605029	121605528	Ddx18|chr1:121605029-121605528	0.22121582082055	.	.
chr1	121567757	121568256	chr1	121996300	121996799	Ddx18|chr1:121996300-121996799	0.323390234893608	.	.
chr1	125435289	125435788	chr1	125040263	125040762	Actr3|chr1:125040263-125040762	0.163994307668754	.	.
chr1	125435289	125435788	chr1	125461716	125462215	Actr3|chr1:125461716-125462215	0.254414598829494	.	.
chr1	125435289	125435788	chr1	125542200	125542699	Actr3|chr1:125542200-125542699	0.231759923414682	.	.
chr1	125435289	125435788	chr1	125616962	125617461	Actr3|chr1:125616962-125617461	0.146940297172389	.	.
chr1	125435289	125435788	chr1	125639307	125639806	Actr3|chr1:125639307-125639806	0.231626759203725	.	.
chr1	125435289	125435788	chr1	125639826	125640325	Actr3|chr1:125639826-125640325	0.217289640997428	.	.
chr1	125435289	125435788	chr1	125716270	125716769	Actr3|chr1:125716270-125716769	0.190818882987205	.	.
chr1	125435289	125435788	chr1	125724163	125724662	Actr3|chr1:125724163-125724662	0.229025479507327	.	.
chr1	125560306	125560805	chr1	125542200	125542699	Slc35f5|chr1:125542200-125542699	0.200899950067494	.	.
chr1	125560306	125560805	chr1	125639307	125639806	Slc35f5|chr1:125639307-125639806	0.19582328797535	.	.
chr1	125560306	125560805	chr1	125639307	125639806	Slc35f5|chr1:125639307-125639806	0.195823287975351	.	.
chr1	125560306	125560805	chr1	125724163	125724662	Slc35f5|chr1:125724163-125724662	0.526240499228699	.	.
chr1	125560306	125560805	chr1	125759866	125760365	Slc35f5|chr1:125759866-125760365	0.18775726701761	.	.
chr1	125560306	125560805	chr1	125839878	125840377	Slc35f5|chr1:125839878-125840377	0.194321079116743	.	.
chr1	125911894	125912393	chr1	125607368	125607867	Lypd1|chr1:125607368-125607867	0.293628321153287	.	.
chr1	125911894	125912393	chr1	125616962	125617461	Lypd1|chr1:125616962-125617461	0.369181767262624	.	.
chr1	125911894	125912393	chr1	125716270	125716769	Lypd1|chr1:125716270-125716769	0.275587916164044	.	.
chr1	125911894	125912393	chr1	125735378	125735877	Lypd1|chr1:125735378-125735877	0.231133864024903	.	.
chr1	125911894	125912393	chr1	125750917	125751416	Lypd1|chr1:125750917-125751416	0.379784301537312	.	.
chr1	125911894	125912393	chr1	125778094	125778593	Lypd1|chr1:125778094-125778593	0.293215939906457	.	.
chr1	125911894	125912393	chr1	125790088	125790587	Lypd1|chr1:125790088-125790587	0.177164090640683	.	.
chr1	125911894	125912393	chr1	125858542	125859041	Lypd1|chr1:125858542-125859041	0.388502234048345	.	.
chr1	125911894	125912393	chr1	125969882	125970381	Lypd1|chr1:125969882-125970381	0.190201114837992	.	.
chr1	125911894	125912393	chr1	125974609	125975108	Lypd1|chr1:125974609-125975108	0.278552464673597	.	.
chr1	125911894	125912393	chr1	125998229	125998728	Lypd1|chr1:125998229-125998728	0.266186518125541	.	.
chr1	127205210	127205709	chr1	126860707	126861206	Mgat5|chr1:126860707-126861206	0.21789590841943	.	.
chr1	128102952	128103451	chr1	128009728	128010227	R3hdm1|chr1:128009728-128010227	0.291531003207678	.	.
chr1	128102952	128103451	chr1	128009728	128010227	Zranb3|chr1:128009728-128010227	0.291531003207678	.	.
chr1	128102952	128103451	chr1	128032080	128032579	R3hdm1|chr1:128032080-128032579	0.30150041898258	.	.
chr1	128102952	128103451	chr1	128032080	128032579	Zranb3|chr1:128032080-128032579	0.30150041898258	.	.
chr1	128102952	128103451	chr1	128223247	128223746	R3hdm1|chr1:128223247-128223746	0.191133380585455	.	.
chr1	128102952	128103451	chr1	128223247	128223746	Zranb3|chr1:128223247-128223746	0.191133380585455	.	.
chr1	128103473	128103972	chr1	128009728	128010227	R3hdm1|chr1:128009728-128010227	0.185782059959428	.	.
chr1	128103473	128103972	chr1	128009728	128010227	Zranb3|chr1:128009728-128010227	0.185782059959428	.	.
chr1	128103473	128103972	chr1	128032080	128032579	R3hdm1|chr1:128032080-128032579	0.354818876950526	.	.
chr1	128103473	128103972	chr1	128032080	128032579	Zranb3|chr1:128032080-128032579	0.354818876950526	.	.
chr1	128103473	128103972	chr1	128472408	128472907	R3hdm1|chr1:128472408-128472907	0.258983803776243	.	.
chr1	128103473	128103972	chr1	128472408	128472907	Zranb3|chr1:128472408-128472907	0.258983803776243	.	.
chr1	128243885	128244384	chr1	128032080	128032579	Ubxn4|chr1:128032080-128032579	0.359737696695369	.	.
chr1	128243885	128244384	chr1	128068845	128069344	Ubxn4|chr1:128068845-128069344	0.27045304613664	.	.
chr1	128243885	128244384	chr1	128303860	128304359	Ubxn4|chr1:128303860-128304359	0.161544681446738	.	.
chr1	128243885	128244384	chr1	128472408	128472907	Ubxn4|chr1:128472408-128472907	0.211550352913755	.	.
chr1	128359460	128359959	chr1	128457015	128457514	Mcm6|chr1:128457015-128457514	0.181534717618602	.	.
chr1	128417141	128417640	chr1	128472408	128472907	Dars|chr1:128472408-128472907	0.151872083416557	.	.
chr1	130422451	130422950	chr1	130282604	130283103	Cd55b|chr1:130282604-130283103	0.156265757009085	.	.
chr1	130422451	130422950	chr1	130282604	130283103	Gm15674|chr1:130282604-130283103	0.156265757009085	.	.
chr1	130462505	130463004	chr1	130116709	130117208	Cd55|chr1:130116709-130117208	0.167368681847107	.	.
chr1	130462505	130463004	chr1	130116709	130117208	Gm16083|chr1:130116709-130117208	0.167368681847107	.	.
chr1	130462505	130463004	chr1	130350205	130350704	Cd55|chr1:130350205-130350704	0.205774017654596	.	.
chr1	130462505	130463004	chr1	130350205	130350704	Gm16083|chr1:130350205-130350704	0.205774017654596	.	.
chr1	130717229	130717728	chr1	130255990	130256489	Yod1|chr1:130255990-130256489	0.190759618146601	.	.
chr1	130717229	130717728	chr1	130300154	130300653	Yod1|chr1:130300154-130300653	0.152207042762348	.	.
chr1	130717229	130717728	chr1	130350205	130350704	Yod1|chr1:130350205-130350704	0.173234623595799	.	.
chr1	130717229	130717728	chr1	130517865	130518364	Yod1|chr1:130517865-130518364	0.152714028113822	.	.
chr1	130717229	130717728	chr1	130644077	130644576	Yod1|chr1:130644077-130644576	0.261282884066092	.	.
chr1	130717229	130717728	chr1	130803621	130804120	Yod1|chr1:130803621-130804120	0.230403726266288	.	.
chr1	131527318	131527817	chr1	131555074	131555573	Fam72a|chr1:131555074-131555573	0.319196788361504	.	.
chr1	131527318	131527817	chr1	131555074	131555573	Srgap2|chr1:131555074-131555573	0.319196788361504	.	.
chr1	131527318	131527817	chr1	131737250	131737749	Fam72a|chr1:131737250-131737749	0.398600746325713	.	.
chr1	131527318	131527817	chr1	131737250	131737749	Srgap2|chr1:131737250-131737749	0.398600746325713	.	.
chr1	131827667	131828166	chr1	131521561	131522060	Slc41a1|chr1:131521561-131522060	0.167477863475093	.	.
chr1	131827667	131828166	chr1	131555074	131555573	Slc41a1|chr1:131555074-131555573	0.191221953709496	.	.
chr1	131827667	131828166	chr1	131708290	131708789	Slc41a1|chr1:131708290-131708789	0.143801533525047	.	.
chr1	131827667	131828166	chr1	131712339	131712838	Slc41a1|chr1:131712339-131712838	0.137422971877632	.	.
chr1	131827667	131828166	chr1	131737250	131737749	Slc41a1|chr1:131737250-131737749	0.228844484029062	.	.
chr1	131827667	131828166	chr1	131770518	131771017	Slc41a1|chr1:131770518-131771017	0.147876616234579	.	.
chr1	131827667	131828166	chr1	132123531	132124030	Slc41a1|chr1:132123531-132124030	0.232774413797319	.	.
chr1	131827667	131828166	chr1	132208097	132208596	Slc41a1|chr1:132208097-132208596	0.23730646562375	.	.
chr1	131866958	131867457	chr1	131555074	131555573	Rab29|chr1:131555074-131555573	0.198208955843809	.	.
chr1	131866958	131867457	chr1	132121195	132121694	Rab29|chr1:132121195-132121694	0.262878808484563	.	.
chr1	131866958	131867457	chr1	132157329	132157828	Rab29|chr1:132157329-132157828	0.146785358971922	.	.
chr1	131866958	131867457	chr1	132200622	132201121	Rab29|chr1:132200622-132201121	0.258246968309648	.	.
chr1	131910162	131910661	chr1	131658033	131658532	Nucks1|chr1:131658033-131658532	0.150210506885288	.	.
chr1	131910162	131910661	chr1	131708290	131708789	Nucks1|chr1:131708290-131708789	0.191677687486749	.	.
chr1	131910162	131910661	chr1	131782579	131783078	Nucks1|chr1:131782579-131783078	0.138786629781466	.	.
chr1	131910162	131910661	chr1	131937643	131938142	Nucks1|chr1:131937643-131938142	0.150648946268158	.	.
chr1	131910666	131911165	chr1	131658033	131658532	Nucks1|chr1:131658033-131658532	0.214717681713868	.	.
chr1	132007294	132007793	chr1	131937643	131938142	Elk4|chr1:131937643-131938142	0.168271004871203	.	.
chr1	132007800	132008299	chr1	132200622	132201121	Elk4|chr1:132200622-132201121	0.297015880611314	.	.
chr1	132007800	132008299	chr1	132233511	132234010	Elk4|chr1:132233511-132234010	0.201947001169557	.	.
chr1	132067653	132068152	chr1	131846134	131846633	Mfsd4a|chr1:131846134-131846633	0.206995052209859	.	.
chr1	132067653	132068152	chr1	132122975	132123474	Mfsd4a|chr1:132122975-132123474	0.202917976533824	.	.
chr1	132191016	132191515	chr1	131765519	131766018	Gm29695|chr1:131765519-131766018	0.210283081945955	.	.
chr1	132191016	132191515	chr1	131765519	131766018	Lemd1|chr1:131765519-131766018	0.210283081945955	.	.
chr1	132191016	132191515	chr1	131846134	131846633	Gm29695|chr1:131846134-131846633	0.156525322195483	.	.
chr1	132191016	132191515	chr1	131846134	131846633	Lemd1|chr1:131846134-131846633	0.156525322195483	.	.
chr1	132191587	132192086	chr1	132157329	132157828	Gm29695|chr1:132157329-132157828	0.285972842196298	.	.
chr1	132191587	132192086	chr1	132157329	132157828	Lemd1|chr1:132157329-132157828	0.285972842196298	.	.
chr1	132191587	132192086	chr1	132200622	132201121	Gm29695|chr1:132200622-132201121	0.228871087341098	.	.
chr1	132191587	132192086	chr1	132200622	132201121	Lemd1|chr1:132200622-132201121	0.228871087341098	.	.
chr1	132191587	132192086	chr1	132222145	132222644	Gm29695|chr1:132222145-132222644	0.171300777497447	.	.
chr1	132191587	132192086	chr1	132222145	132222644	Lemd1|chr1:132222145-132222644	0.171300777497447	.	.
chr1	133363199	133363698	chr1	133306722	133307221	Etnk2|chr1:133306722-133307221	0.19367362343805	.	.
chr1	133363199	133363698	chr1	133311830	133312329	Etnk2|chr1:133311830-133312329	0.291972352047657	.	.
chr1	133363199	133363698	chr1	133434388	133434887	Etnk2|chr1:133434388-133434887	0.281709592311698	.	.
chr1	133363199	133363698	chr1	133596626	133597125	Etnk2|chr1:133596626-133597125	0.258122944245544	.	.
chr1	133363199	133363698	chr1	133695885	133696384	Etnk2|chr1:133695885-133696384	0.148614867345779	.	.
chr1	133363199	133363698	chr1	133739372	133739871	Etnk2|chr1:133739372-133739871	0.149698679777826	.	.
chr1	133363828	133364327	chr1	133739372	133739871	Etnk2|chr1:133739372-133739871	0.299572486594186	.	.
chr1	133424176	133424675	chr1	133254802	133255301	Sox13|chr1:133254802-133255301	0.163977512236722	.	.
chr1	133424176	133424675	chr1	133385453	133385952	Sox13|chr1:133385453-133385952	0.146465848741629	.	.
chr1	133424176	133424675	chr1	133397024	133397523	Sox13|chr1:133397024-133397523	0.17034876204278	.	.
chr1	133424176	133424675	chr1	133397607	133398106	Sox13|chr1:133397607-133398106	0.155623764656174	.	.
chr1	133424176	133424675	chr1	133492567	133493066	Sox13|chr1:133492567-133493066	0.172778464778203	.	.
chr1	133424176	133424675	chr1	133558127	133558626	Sox13|chr1:133558127-133558626	0.178705899133709	.	.
chr1	133424176	133424675	chr1	133596626	133597125	Sox13|chr1:133596626-133597125	0.199034021974985	.	.
chr1	133424176	133424675	chr1	133598524	133599023	Sox13|chr1:133598524-133599023	0.195958290202809	.	.
chr1	133610089	133610588	chr1	133279691	133280190	Snrpe|chr1:133279691-133280190	0.241454192447509	.	.
chr1	133610089	133610588	chr1	133739372	133739871	Snrpe|chr1:133739372-133739871	0.142055033387434	.	.
chr1	133660660	133661159	chr1	133492567	133493066	Gm38394|chr1:133492567-133493066	0.25639401178685	.	.
chr1	133660660	133661159	chr1	133492567	133493066	Zbed6|chr1:133492567-133493066	0.25639401178685	.	.
chr1	133660660	133661159	chr1	133492567	133493066	Zc3h11a|chr1:133492567-133493066	0.25639401178685	.	.
chr1	133660660	133661159	chr1	133690937	133691436	Gm38394|chr1:133690937-133691436	0.196838428083914	.	.
chr1	133660660	133661159	chr1	133690937	133691436	Zbed6|chr1:133690937-133691436	0.196838428083914	.	.
chr1	133660660	133661159	chr1	133690937	133691436	Zc3h11a|chr1:133690937-133691436	0.196838428083914	.	.
chr1	133661173	133661672	chr1	133397607	133398106	Gm38394|chr1:133397607-133398106	0.147522946707673	.	.
chr1	133661173	133661672	chr1	133397607	133398106	Gm38394|chr1:133397607-133398106	0.147522946707674	.	.
chr1	133661173	133661672	chr1	133397607	133398106	Zbed6|chr1:133397607-133398106	0.147522946707673	.	.
chr1	133661173	133661672	chr1	133397607	133398106	Zbed6|chr1:133397607-133398106	0.147522946707674	.	.
chr1	133661173	133661672	chr1	133397607	133398106	Zc3h11a|chr1:133397607-133398106	0.147522946707673	.	.
chr1	133661173	133661672	chr1	133397607	133398106	Zc3h11a|chr1:133397607-133398106	0.147522946707674	.	.
chr1	133661173	133661672	chr1	133492051	133492550	Gm38394|chr1:133492051-133492550	0.353095439711017	.	.
chr1	133661173	133661672	chr1	133492051	133492550	Zbed6|chr1:133492051-133492550	0.353095439711017	.	.
chr1	133661173	133661672	chr1	133492051	133492550	Zc3h11a|chr1:133492051-133492550	0.353095439711017	.	.
chr1	133661173	133661672	chr1	133492567	133493066	Gm38394|chr1:133492567-133493066	0.242969235388736	.	.
chr1	133661173	133661672	chr1	133492567	133493066	Zbed6|chr1:133492567-133493066	0.242969235388736	.	.
chr1	133661173	133661672	chr1	133492567	133493066	Zc3h11a|chr1:133492567-133493066	0.242969235388736	.	.
chr1	134078899	134079398	chr1	134060782	134061281	Btg2|chr1:134060782-134061281	0.18950381592463	.	.
chr1	134078899	134079398	chr1	134067010	134067509	Btg2|chr1:134067010-134067509	0.190480959203956	.	.
chr1	134078899	134079398	chr1	134077343	134077842	Btg2|chr1:134077343-134077842	0.24901061362807	.	.
chr1	134078899	134079398	chr1	134082899	134083398	Btg2|chr1:134082899-134083398	0.322823083206071	.	.
chr1	134078899	134079398	chr1	134082899	134083398	Btg2|chr1:134082899-134083398	0.322823083206072	.	.
chr1	134078899	134079398	chr1	134092834	134093333	Btg2|chr1:134092834-134093333	0.158807106192753	.	.
chr1	134078899	134079398	chr1	134099100	134099599	Btg2|chr1:134099100-134099599	0.294515432139395	.	.
chr1	134078899	134079398	chr1	134120037	134120536	Btg2|chr1:134120037-134120536	0.233870841518471	.	.
chr1	134078899	134079398	chr1	134132701	134133200	Btg2|chr1:134132701-134133200	0.138057062286358	.	.
chr1	134078899	134079398	chr1	134151628	134152127	Btg2|chr1:134151628-134152127	0.289725153747445	.	.
chr1	134078899	134079398	chr1	134344509	134345008	Btg2|chr1:134344509-134345008	0.247990392011643	.	.
chr1	134234747	134235246	chr1	134167845	134168344	Adora1|chr1:134167845-134168344	0.163654929222133	.	.
chr1	134361764	134362263	chr1	134060782	134061281	Tmem183a|chr1:134060782-134061281	0.145630321109323	.	.
chr1	134361764	134362263	chr1	134099100	134099599	Tmem183a|chr1:134099100-134099599	0.177032434916436	.	.
chr1	134361764	134362263	chr1	134151628	134152127	Tmem183a|chr1:134151628-134152127	0.233347939460277	.	.
chr1	134361764	134362263	chr1	134244113	134244612	Tmem183a|chr1:134244113-134244612	0.184005886248438	.	.
chr1	134361764	134362263	chr1	134512218	134512717	Tmem183a|chr1:134512218-134512717	0.158865866484215	.	.
chr1	134361764	134362263	chr1	134530559	134531058	Tmem183a|chr1:134530559-134531058	0.260827070284738	.	.
chr1	134415089	134415588	chr1	134082899	134083398	Adipor1|chr1:134082899-134083398	0.145399305153111	.	.
chr1	134415089	134415588	chr1	134099100	134099599	Adipor1|chr1:134099100-134099599	0.260603011107284	.	.
chr1	134415089	134415588	chr1	134381781	134382280	Adipor1|chr1:134381781-134382280	0.26435228305584	.	.
chr1	134415089	134415588	chr1	134719601	134720100	Adipor1|chr1:134719601-134720100	0.232688755894678	.	.
chr1	134455268	134455767	chr1	134067010	134067509	Klhl12|chr1:134067010-134067509	0.199096532738051	.	.
chr1	134455268	134455767	chr1	134077343	134077842	Klhl12|chr1:134077343-134077842	0.269961688166905	.	.
chr1	134455268	134455767	chr1	134082899	134083398	Klhl12|chr1:134082899-134083398	0.164430509692335	.	.
chr1	134455268	134455767	chr1	134092834	134093333	Klhl12|chr1:134092834-134093333	0.252069988099778	.	.
chr1	134455268	134455767	chr1	134099100	134099599	Klhl12|chr1:134099100-134099599	0.270657997607016	.	.
chr1	134455268	134455767	chr1	134120037	134120536	Klhl12|chr1:134120037-134120536	0.172018463888801	.	.
chr1	134455268	134455767	chr1	134132701	134133200	Klhl12|chr1:134132701-134133200	0.214171450441398	.	.
chr1	134455268	134455767	chr1	134302439	134302938	Klhl12|chr1:134302439-134302938	0.138066180745248	.	.
chr1	134455268	134455767	chr1	134344509	134345008	Klhl12|chr1:134344509-134345008	0.247314789619909	.	.
chr1	134455268	134455767	chr1	134512218	134512717	Klhl12|chr1:134512218-134512717	0.152203296504446	.	.
chr1	134455268	134455767	chr1	134512218	134512717	Klhl12|chr1:134512218-134512717	0.152203296504447	.	.
chr1	134455268	134455767	chr1	134621073	134621572	Klhl12|chr1:134621073-134621572	0.2176234998448	.	.
chr1	134494334	134494833	chr1	134067010	134067509	Rabif|chr1:134067010-134067509	0.24313423290852	.	.
chr1	134494334	134494833	chr1	134077343	134077842	Rabif|chr1:134077343-134077842	0.293575598680927	.	.
chr1	134494334	134494833	chr1	134082899	134083398	Rabif|chr1:134082899-134083398	0.210340297822425	.	.
chr1	134494334	134494833	chr1	134120037	134120536	Rabif|chr1:134120037-134120536	0.249728752449264	.	.
chr1	134494334	134494833	chr1	134132701	134133200	Rabif|chr1:134132701-134133200	0.138248707284612	.	.
chr1	134494334	134494833	chr1	134151628	134152127	Rabif|chr1:134151628-134152127	0.260922618342647	.	.
chr1	134494334	134494833	chr1	134302439	134302938	Rabif|chr1:134302439-134302938	0.195647040578985	.	.
chr1	134494334	134494833	chr1	134343553	134344052	Rabif|chr1:134343553-134344052	0.146628015319992	.	.
chr1	134494334	134494833	chr1	134344509	134345008	Rabif|chr1:134344509-134345008	0.190792373628646	.	.
chr1	134560674	134561173	chr1	134530559	134531058	Kdm5b|chr1:134530559-134531058	0.394993138842498	.	.
chr1	134560674	134561173	chr1	134638444	134638943	Kdm5b|chr1:134638444-134638943	0.222366674813667	.	.
chr1	135146503	135147002	chr1	135126553	135127052	Arl8a|chr1:135126553-135127052	0.42142302002795	.	.
chr1	135248334	135248833	chr1	135003356	135003855	Gm26642|chr1:135003356-135003855	0.220153179281792	.	.
chr1	135248334	135248833	chr1	135019144	135019643	Gm26642|chr1:135019144-135019643	0.155667309235107	.	.
chr1	135248334	135248833	chr1	135126553	135127052	Gm26642|chr1:135126553-135127052	0.233332519066987	.	.
chr1	135283180	135283679	chr1	135153805	135154304	Rnpep|chr1:135153805-135154304	0.280170195422267	.	.
chr1	135283180	135283679	chr1	135154328	135154827	Rnpep|chr1:135154328-135154827	0.262745772670573	.	.
chr1	135283180	135283679	chr1	135181227	135181726	Rnpep|chr1:135181227-135181726	0.173647776542018	.	.
chr1	135283180	135283679	chr1	135410902	135411401	Rnpep|chr1:135410902-135411401	0.243917722789197	.	.
chr1	135283732	135284231	chr1	135153805	135154304	Rnpep|chr1:135153805-135154304	0.171912427943977	.	.
chr1	135283732	135284231	chr1	135494948	135495447	Rnpep|chr1:135494948-135495447	0.206825294249106	.	.
chr1	135284244	135284743	chr1	135153805	135154304	Rnpep|chr1:135153805-135154304	0.190807398488798	.	.
chr1	135284244	135284743	chr1	135181227	135181726	Rnpep|chr1:135181227-135181726	0.269902769314335	.	.
chr1	135284244	135284743	chr1	135368172	135368671	Rnpep|chr1:135368172-135368671	0.224771408470328	.	.
chr1	135284244	135284743	chr1	135410902	135411401	Rnpep|chr1:135410902-135411401	0.409909167493547	.	.
chr1	135313568	135314067	chr1	135019144	135019643	Timm17a|chr1:135019144-135019643	0.147696636849253	.	.
chr1	135374611	135375110	chr1	135003356	135003855	Shisa4|chr1:135003356-135003855	0.15730699281088	.	.
chr1	135374611	135375110	chr1	135153805	135154304	Shisa4|chr1:135153805-135154304	0.155144975902925	.	.
chr1	135374611	135375110	chr1	135154328	135154827	Shisa4|chr1:135154328-135154827	0.147329260705056	.	.
chr1	135374611	135375110	chr1	135181227	135181726	Shisa4|chr1:135181227-135181726	0.28172893304364	.	.
chr1	135374611	135375110	chr1	135410902	135411401	Shisa4|chr1:135410902-135411401	0.3004749839257	.	.
chr1	135375176	135375675	chr1	135003356	135003855	Shisa4|chr1:135003356-135003855	0.28020843058535	.	.
chr1	135375176	135375675	chr1	135181227	135181726	Shisa4|chr1:135181227-135181726	0.255742888901727	.	.
chr1	135375176	135375675	chr1	135410902	135411401	Shisa4|chr1:135410902-135411401	0.234401034358807	.	.
chr1	135430227	135430726	chr1	135003356	135003855	Ipo9|chr1:135003356-135003855	0.15823916846718	.	.
chr1	135430227	135430726	chr1	135171914	135172413	Ipo9|chr1:135171914-135172413	0.150239306923777	.	.
chr1	135430227	135430726	chr1	135368172	135368671	Ipo9|chr1:135368172-135368671	0.188668333461475	.	.
chr1	135430227	135430726	chr1	135410902	135411401	Ipo9|chr1:135410902-135411401	0.240332233175401	.	.
chr1	136260203	136260702	chr1	136325874	136326373	Gpr25|chr1:136325874-136326373	0.18566429690905	.	.
chr1	136345389	136345888	chr1	136588964	136589463	Camsap2|chr1:136588964-136589463	0.214578198297808	.	.
chr1	136345389	136345888	chr1	136706410	136706909	Camsap2|chr1:136706410-136706909	0.215583334903823	.	.
chr1	136345905	136346404	chr1	136401180	136401679	Camsap2|chr1:136401180-136401679	0.152252136613899	.	.
chr1	136466035	136466534	chr1	136325874	136326373	Kif14|chr1:136325874-136326373	0.192770263518473	.	.
chr1	136624093	136624592	chr1	136277376	136277875	Platr23|chr1:136277376-136277875	0.25897717278868	.	.
chr1	136624093	136624592	chr1	136277376	136277875	Zfp281|chr1:136277376-136277875	0.25897717278868	.	.
chr1	136624093	136624592	chr1	136550851	136551350	Platr23|chr1:136550851-136551350	0.269235917074532	.	.
chr1	136624093	136624592	chr1	136550851	136551350	Zfp281|chr1:136550851-136551350	0.269235917074532	.	.
chr1	136624093	136624592	chr1	136613430	136613929	Platr23|chr1:136613430-136613929	0.273550873443013	.	.
chr1	136624093	136624592	chr1	136613430	136613929	Zfp281|chr1:136613430-136613929	0.273550873443013	.	.
chr1	136624613	136625112	chr1	136277376	136277875	Platr23|chr1:136277376-136277875	0.305570613065137	.	.
chr1	136624613	136625112	chr1	136277376	136277875	Zfp281|chr1:136277376-136277875	0.305570613065137	.	.
chr1	136624613	136625112	chr1	136550851	136551350	Platr23|chr1:136550851-136551350	0.472672936330061	.	.
chr1	136624613	136625112	chr1	136550851	136551350	Zfp281|chr1:136550851-136551350	0.472672936330061	.	.
chr1	136624613	136625112	chr1	136612909	136613408	Platr23|chr1:136612909-136613408	0.164343946076297	.	.
chr1	136624613	136625112	chr1	136612909	136613408	Zfp281|chr1:136612909-136613408	0.164343946076297	.	.
chr1	136624613	136625112	chr1	136768833	136769332	Platr23|chr1:136768833-136769332	0.155740659024356	.	.
chr1	136624613	136625112	chr1	136768833	136769332	Zfp281|chr1:136768833-136769332	0.155740659024356	.	.
chr1	136625345	136625844	chr1	136455887	136456386	Platr23|chr1:136455887-136456386	0.341824474697566	.	.
chr1	136625345	136625844	chr1	136455887	136456386	Zfp281|chr1:136455887-136456386	0.341824474697566	.	.
chr1	136625345	136625844	chr1	136793210	136793709	Platr23|chr1:136793210-136793709	0.296640544453102	.	.
chr1	136625345	136625844	chr1	136793210	136793709	Zfp281|chr1:136793210-136793709	0.296640544453102	.	.
chr1	137898255	137898754	chr1	137617350	137617849	Gm4258|chr1:137617350-137617849	0.247846666254378	.	.
chr1	137966094	137966593	chr1	137509880	137510379	A430106G13Rik|chr1:137509880-137510379	0.190947437046925	.	.
chr1	137966094	137966593	chr1	137617350	137617849	A430106G13Rik|chr1:137617350-137617849	0.167495317105042	.	.
chr1	137966094	137966593	chr1	137881632	137882131	A430106G13Rik|chr1:137881632-137882131	0.200462142077512	.	.
chr1	138618987	138619486	chr1	138449408	138449907	Nek7|chr1:138449408-138449907	0.140968016224713	.	.
chr1	138619514	138620013	chr1	138496863	138497362	Nek7|chr1:138496863-138497362	0.317186116954083	.	.
chr1	138619514	138620013	chr1	138506964	138507463	Nek7|chr1:138506964-138507463	0.140936678582572	.	.
chr1	138619514	138620013	chr1	138755859	138756358	Nek7|chr1:138755859-138756358	0.143335717692035	.	.
chr1	138856629	138857128	chr1	138755859	138756358	2310009B15Rik|chr1:138755859-138756358	0.14565802302798	.	.
chr1	138963206	138963705	chr1	138835336	138835835	Dennd1b|chr1:138835336-138835835	0.171971960029573	.	.
chr1	138963206	138963705	chr1	139148655	139149154	Dennd1b|chr1:139148655-139149154	0.22267795128122	.	.
chr1	138963206	138963705	chr1	139180662	139181161	Dennd1b|chr1:139180662-139181161	0.206793700418348	.	.
chr1	138963753	138964252	chr1	138637810	138638309	Dennd1b|chr1:138637810-138638309	0.194922546452424	.	.
chr1	138963753	138964252	chr1	138956995	138957494	Dennd1b|chr1:138956995-138957494	0.205161537661947	.	.
chr1	139376823	139377322	chr1	139346540	139347039	Crb1|chr1:139346540-139347039	0.236369969057651	.	.
chr1	139376823	139377322	chr1	139362943	139363442	Crb1|chr1:139362943-139363442	0.164029593871582	.	.
chr1	139376823	139377322	chr1	139438315	139438814	Crb1|chr1:139438315-139438814	0.139016874290189	.	.
chr1	139421972	139422471	chr1	139267783	139268282	Zbtb41|chr1:139267783-139268282	0.413902674659167	.	.
chr1	139421972	139422471	chr1	139362943	139363442	Zbtb41|chr1:139362943-139363442	0.153423404900473	.	.
chr1	139454477	139454976	chr1	139148655	139149154	Aspm|chr1:139148655-139149154	0.264376818698847	.	.
chr1	139454477	139454976	chr1	139267783	139268282	Aspm|chr1:139267783-139268282	0.166991443805907	.	.
chr1	139454477	139454976	chr1	139481086	139481585	Aspm|chr1:139481086-139481585	0.218815530225382	.	.
chr1	140245761	140246260	chr1	140373489	140373988	Kcnt2|chr1:140373489-140373988	0.372330103338065	.	.
chr1	143640493	143640992	chr1	143818983	143819482	B3galt2|chr1:143818983-143819482	0.149354274126727	.	.
chr1	143640493	143640992	chr1	143989642	143990141	B3galt2|chr1:143989642-143990141	0.152693865321545	.	.
chr1	143702603	143703102	chr1	143314358	143314857	Cdc73|chr1:143314358-143314857	0.181654279599857	.	.
chr1	143702603	143703102	chr1	143465576	143466075	Cdc73|chr1:143465576-143466075	0.224725413470399	.	.
chr1	143702603	143703102	chr1	143818983	143819482	Cdc73|chr1:143818983-143819482	0.319572322591329	.	.
chr1	143702603	143703102	chr1	143830603	143831102	Cdc73|chr1:143830603-143831102	0.486872561713765	.	.
chr1	143776839	143777338	chr1	143803496	143803995	Gm29170|chr1:143803496-143803995	0.161493316669663	.	.
chr1	143776839	143777338	chr1	143803496	143803995	Ro60|chr1:143803496-143803995	0.161493316669663	.	.
chr1	143776839	143777338	chr1	143803496	143803995	Uchl5|chr1:143803496-143803995	0.161493316669663	.	.
chr1	143777394	143777893	chr1	143739932	143740431	Gm29170|chr1:143739932-143740431	0.158381675686567	.	.
chr1	143777394	143777893	chr1	143739932	143740431	Ro60|chr1:143739932-143740431	0.158381675686567	.	.
chr1	143777394	143777893	chr1	143739932	143740431	Uchl5|chr1:143739932-143740431	0.158381675686567	.	.
chr1	143777394	143777893	chr1	143939623	143940122	Gm29170|chr1:143939623-143940122	0.249166295248165	.	.
chr1	143777394	143777893	chr1	143939623	143940122	Ro60|chr1:143939623-143940122	0.249166295248165	.	.
chr1	143777394	143777893	chr1	143939623	143940122	Uchl5|chr1:143939623-143940122	0.249166295248165	.	.
chr1	143777394	143777893	chr1	144151764	144152263	Gm29170|chr1:144151764-144152263	0.159182014976195	.	.
chr1	143777394	143777893	chr1	144151764	144152263	Ro60|chr1:144151764-144152263	0.159182014976195	.	.
chr1	143777394	143777893	chr1	144151764	144152263	Uchl5|chr1:144151764-144152263	0.159182014976195	.	.
chr1	143777394	143777893	chr1	144190045	144190544	Gm29170|chr1:144190045-144190544	0.205568536883762	.	.
chr1	143777394	143777893	chr1	144190045	144190544	Ro60|chr1:144190045-144190544	0.205568536883762	.	.
chr1	143777394	143777893	chr1	144190045	144190544	Uchl5|chr1:144190045-144190544	0.205568536883762	.	.
chr1	144004041	144004540	chr1	143939623	143940122	Rgs2|chr1:143939623-143940122	0.193015175625063	.	.
chr1	144004041	144004540	chr1	143989642	143990141	Rgs2|chr1:143989642-143990141	0.36030905368491	.	.
chr1	144004041	144004540	chr1	143990166	143990665	Rgs2|chr1:143990166-143990665	0.354356785534712	.	.
chr1	144004041	144004540	chr1	144406592	144407091	Rgs2|chr1:144406592-144407091	0.383306207192557	.	.
chr1	149449653	149450152	chr1	149128762	149129261	Gm29398|chr1:149128762-149129261	0.231236523627598	.	.
chr1	149449653	149450152	chr1	149546103	149546602	Gm29398|chr1:149546103-149546602	0.168196242128667	.	.
chr1	149449653	149450152	chr1	149647616	149648115	Gm29398|chr1:149647616-149648115	0.136939467988269	.	.
chr1	149449653	149450152	chr1	149705968	149706467	Gm29398|chr1:149705968-149706467	0.49218798731458	.	.
chr1	149960676	149961175	chr1	149647616	149648115	Pla2g4a|chr1:149647616-149648115	0.154926019197985	.	.
chr1	149960676	149961175	chr1	149705968	149706467	Pla2g4a|chr1:149705968-149706467	0.145781010965486	.	.
chr1	149960676	149961175	chr1	149753084	149753583	Pla2g4a|chr1:149753084-149753583	0.220187898166538	.	.
chr1	149960676	149961175	chr1	150227594	150228093	Pla2g4a|chr1:150227594-150228093	0.184297235874854	.	.
chr1	150099643	150100142	chr1	150130030	150130529	Ptgs2|chr1:150130030-150130529	0.207937987698218	.	.
chr1	150099643	150100142	chr1	150130030	150130529	Ptgs2os|chr1:150130030-150130529	0.207937987698218	.	.
chr1	150392883	150393382	chr1	150089246	150089745	Odr4|chr1:150089246-150089745	0.169409551884811	.	.
chr1	150392883	150393382	chr1	150089246	150089745	Tpr|chr1:150089246-150089745	0.169409551884811	.	.
chr1	150392883	150393382	chr1	150227594	150228093	Odr4|chr1:150227594-150228093	0.30869874574507	.	.
chr1	150392883	150393382	chr1	150227594	150228093	Tpr|chr1:150227594-150228093	0.30869874574507	.	.
chr1	150392883	150393382	chr1	150614366	150614865	Odr4|chr1:150614366-150614865	0.372134611046089	.	.
chr1	150392883	150393382	chr1	150614366	150614865	Tpr|chr1:150614366-150614865	0.372134611046089	.	.
chr1	150392883	150393382	chr1	150742614	150743113	Odr4|chr1:150742614-150743113	0.429312053828578	.	.
chr1	150392883	150393382	chr1	150742614	150743113	Tpr|chr1:150742614-150743113	0.429312053828578	.	.
chr1	150393401	150393900	chr1	150227594	150228093	Odr4|chr1:150227594-150228093	0.16614327077225	.	.
chr1	150393401	150393900	chr1	150227594	150228093	Tpr|chr1:150227594-150228093	0.16614327077225	.	.
chr1	150393401	150393900	chr1	150347806	150348305	Odr4|chr1:150347806-150348305	0.163263137050811	.	.
chr1	150393401	150393900	chr1	150347806	150348305	Tpr|chr1:150347806-150348305	0.163263137050811	.	.
chr1	150393401	150393900	chr1	150680903	150681402	Odr4|chr1:150680903-150681402	0.182917922779231	.	.
chr1	150393401	150393900	chr1	150680903	150681402	Tpr|chr1:150680903-150681402	0.182917922779231	.	.
chr1	150393401	150393900	chr1	150728408	150728907	Odr4|chr1:150728408-150728907	0.202287814835072	.	.
chr1	150393401	150393900	chr1	150728408	150728907	Tpr|chr1:150728408-150728907	0.202287814835072	.	.
chr1	151138226	151138725	chr1	150751243	150751742	C730036E19Rik|chr1:150751243-150751742	0.378995902197658	.	.
chr1	151138226	151138725	chr1	150751763	150752262	C730036E19Rik|chr1:150751763-150752262	0.226947452833542	.	.
chr1	151138226	151138725	chr1	150774263	150774762	C730036E19Rik|chr1:150774263-150774762	0.196675680902828	.	.
chr1	151138226	151138725	chr1	151168610	151169109	C730036E19Rik|chr1:151168610-151169109	0.212421849368809	.	.
chr1	151344167	151344666	chr1	151062233	151062732	Gm10138|chr1:151062233-151062732	0.218279118233295	.	.
chr1	151344167	151344666	chr1	151062233	151062732	Ivns1abp|chr1:151062233-151062732	0.218279118233295	.	.
chr1	151344167	151344666	chr1	151078846	151079345	Gm10138|chr1:151078846-151079345	0.273547255326247	.	.
chr1	151344167	151344666	chr1	151078846	151079345	Ivns1abp|chr1:151078846-151079345	0.273547255326247	.	.
chr1	151344167	151344666	chr1	151095986	151096485	Gm10138|chr1:151095986-151096485	0.337163551244848	.	.
chr1	151344167	151344666	chr1	151095986	151096485	Ivns1abp|chr1:151095986-151096485	0.337163551244848	.	.
chr1	151344167	151344666	chr1	151359280	151359779	Gm10138|chr1:151359280-151359779	0.233725829035193	.	.
chr1	151344167	151344666	chr1	151359280	151359779	Ivns1abp|chr1:151359280-151359779	0.233725829035193	.	.
chr1	151344167	151344666	chr1	151564412	151564911	Gm10138|chr1:151564412-151564911	0.204150110591129	.	.
chr1	151344167	151344666	chr1	151564412	151564911	Ivns1abp|chr1:151564412-151564911	0.204150110591129	.	.
chr1	151344167	151344666	chr1	151626536	151627035	Gm10138|chr1:151626536-151627035	0.222020408541498	.	.
chr1	151344167	151344666	chr1	151626536	151627035	Ivns1abp|chr1:151626536-151627035	0.222020408541498	.	.
chr1	151344167	151344666	chr1	151741138	151741637	Gm10138|chr1:151741138-151741637	0.203841702824577	.	.
chr1	151344167	151344666	chr1	151741138	151741637	Ivns1abp|chr1:151741138-151741637	0.203841702824577	.	.
chr1	151345057	151345556	chr1	151078846	151079345	Gm10138|chr1:151078846-151079345	0.187952447675914	.	.
chr1	151345057	151345556	chr1	151078846	151079345	Ivns1abp|chr1:151078846-151079345	0.187952447675914	.	.
chr1	151428258	151428757	chr1	151564412	151564911	Swt1|chr1:151564412-151564911	0.168952022860544	.	.
chr1	151428258	151428757	chr1	151564412	151564911	Trmt1l|chr1:151564412-151564911	0.168952022860544	.	.
[truncated: 44,243 more rows]
