# Supplementary material for: Single-cell analysis of chromatin accessibility in the adult mouse brain
Source: Nature. 2023 Dec 13;624(7991):378–89. doi: 10.1038/s41586-023-06824-9 (PMC10719105; doi:10.1038/s41586-023-06824-9)
Supplement: Supplementary file 3 — Supplementary Tables 1–25 and their legends. [file 41586_2023_6824_MOESM3_ESM.zip › 2023-03-05453B-s3/SI Tables/SI Table 13 Summary of all the gene-cCRE correlations/sa2subclass.Lymphoid_NN.pdc.bedpe]

chr1	6214386	6214885	chr1	6059983	6060482	4732440D04Rik|chr1:6059983-6060482	0.260318298957471	.	.
chr1	6214386	6214885	chr1	6467056	6467555	4732440D04Rik|chr1:6467056-6467555	0.292194509196967	.	.
chr1	7088594	7089093	chr1	7146997	7147496	Pcmtd1|chr1:7146997-7147496	0.334042950505299	.	.
chr1	7397837	7398336	chr1	7454888	7455387	Gm26901|chr1:7454888-7455387	0.504505716516906	.	.
chr1	7398342	7398841	chr1	7146997	7147496	Gm26901|chr1:7146997-7147496	0.278141059411778	.	.
chr1	9545042	9545541	chr1	9848033	9848532	Rrs1|chr1:9848033-9848532	0.517482611836825	.	.
chr1	9545042	9545541	chr1	9848581	9849080	Rrs1|chr1:9848581-9849080	0.357184524118701	.	.
chr1	9700259	9700758	chr1	9883060	9883559	Mybl1|chr1:9883060-9883559	0.241924823224519	.	.
chr1	9700817	9701316	chr1	9573148	9573647	Mybl1|chr1:9573148-9573647	0.232040694478949	.	.
chr1	9700817	9701316	chr1	9859187	9859686	Mybl1|chr1:9859187-9859686	0.362230593212129	.	.
chr1	10232301	10232800	chr1	10039501	10040000	Arfgef1|chr1:10039501-10040000	0.24259434353603	.	.
chr1	10232301	10232800	chr1	9883060	9883559	Arfgef1|chr1:9883060-9883559	0.262173952746109	.	.
chr1	10232855	10233354	chr1	9858593	9859092	Arfgef1|chr1:9858593-9859092	0.241259817887836	.	.
chr1	10232855	10233354	chr1	9859187	9859686	Arfgef1|chr1:9859187-9859686	0.20708908069824	.	.
chr1	10232855	10233354	chr1	9859187	9859686	Arfgef1|chr1:9859187-9859686	0.207089080698241	.	.
chr1	13372876	13373375	chr1	13559314	13559813	Ncoa2|chr1:13559314-13559813	0.318043580159286	.	.
chr1	13660314	13660813	chr1	13294692	13295191	Lactb2|chr1:13294692-13295191	0.259064537205752	.	.
chr1	13660314	13660813	chr1	13593038	13593537	Lactb2|chr1:13593038-13593537	0.221746030007106	.	.
chr1	16105563	16106062	chr1	15850704	15851203	Rdh10|chr1:15850704-15851203	0.241522329954882	.	.
chr1	16656744	16657243	chr1	16642150	16642649	D030040B21Rik|chr1:16642150-16642649	0.280857307819989	.	.
chr1	16656744	16657243	chr1	16642150	16642649	Eloc|chr1:16642150-16642649	0.280857307819989	.	.
chr1	20890311	20890810	chr1	20825054	20825553	6720483E21Rik|chr1:20825054-20825553	0.492974135596116	.	.
chr1	20890311	20890810	chr1	20825054	20825553	Paqr8|chr1:20825054-20825553	0.492974135596116	.	.
chr1	20890311	20890810	chr1	21051930	21052429	6720483E21Rik|chr1:21051930-21052429	0.531245822427138	.	.
chr1	20890311	20890810	chr1	21051930	21052429	Paqr8|chr1:21051930-21052429	0.531245822427138	.	.
chr1	20951400	20951899	chr1	20825054	20825553	Efhc1|chr1:20825054-20825553	0.273536207434537	.	.
chr1	21079134	21079633	chr1	20825054	20825553	Gm28287|chr1:20825054-20825553	0.362178960954717	.	.
chr1	21079134	21079633	chr1	20825054	20825553	Tram2|chr1:20825054-20825553	0.362178960954717	.	.
chr1	21079134	21079633	chr1	21304469	21304968	Gm28287|chr1:21304469-21304968	0.210745575110054	.	.
chr1	21079134	21079633	chr1	21304469	21304968	Tram2|chr1:21304469-21304968	0.210745575110054	.	.
chr1	21079134	21079633	chr1	21333589	21334088	Gm28287|chr1:21333589-21334088	0.363162162644409	.	.
chr1	21079134	21079633	chr1	21333589	21334088	Tram2|chr1:21333589-21334088	0.363162162644409	.	.
chr1	21218543	21219042	chr1	20825054	20825553	Tmem14a|chr1:20825054-20825553	0.530204169164183	.	.
chr1	21218543	21219042	chr1	21051930	21052429	Tmem14a|chr1:21051930-21052429	0.241691155407292	.	.
chr1	21218543	21219042	chr1	21333589	21334088	Tmem14a|chr1:21333589-21334088	0.436298450224194	.	.
chr1	23921626	23922125	chr1	23720257	23720756	Smap1|chr1:23720257-23720756	0.634228743157981	.	.
chr1	23921626	23922125	chr1	23721026	23721525	Smap1|chr1:23721026-23721525	0.789021576038093	.	.
chr1	23922128	23922627	chr1	23720257	23720756	Smap1|chr1:23720257-23720756	0.310006824158326	.	.
chr1	23922128	23922627	chr1	23721026	23721525	Smap1|chr1:23721026-23721525	0.346740290061884	.	.
chr1	33669575	33670074	chr1	33883321	33883820	Prim2|chr1:33883321-33883820	0.235635002105314	.	.
chr1	33814360	33814859	chr1	33578551	33579050	Zfp451|chr1:33578551-33579050	0.258753551047588	.	.
chr1	34842804	34843303	chr1	34752832	34753331	Fam168b|chr1:34752832-34753331	0.523172838905548	.	.
chr1	36068061	36068560	chr1	36264090	36264589	Hs6st1|chr1:36264090-36264589	0.267422387660791	.	.
chr1	36068061	36068560	chr1	36273224	36273723	Hs6st1|chr1:36273224-36273723	0.219107695004412	.	.
chr1	36307976	36308475	chr1	36293450	36293949	Arid5a|chr1:36293450-36293949	0.407473793625626	.	.
chr1	36471319	36471818	chr1	36264090	36264589	Cnnm4|chr1:36264090-36264589	0.368845125667908	.	.
chr1	36511549	36512048	chr1	36294414	36294913	Cnnm3|chr1:36294414-36294913	0.20177958583301	.	.
chr1	36547105	36547604	chr1	36272495	36272994	Ankrd39|chr1:36272495-36272994	0.594038928051657	.	.
chr1	36547105	36547604	chr1	36279162	36279661	Ankrd39|chr1:36279162-36279661	0.645314997032536	.	.
chr1	36547105	36547604	chr1	36279162	36279661	Ankrd39|chr1:36279162-36279661	0.645314997032537	.	.
chr1	36547105	36547604	chr1	36766761	36767260	Ankrd39|chr1:36766761-36767260	0.338734453770035	.	.
chr1	36547105	36547604	chr1	36767268	36767767	Ankrd39|chr1:36767268-36767767	0.203293725795109	.	.
chr1	36547105	36547604	chr1	36939401	36939900	Ankrd39|chr1:36939401-36939900	0.228406232715027	.	.
chr1	36547105	36547604	chr1	36939937	36940436	Ankrd39|chr1:36939937-36940436	0.33388743566399	.	.
chr1	36558001	36558500	chr1	36264090	36264589	D430040D24Rik|chr1:36264090-36264589	0.431145936258652	.	.
chr1	36558001	36558500	chr1	36264090	36264589	Sema4c|chr1:36264090-36264589	0.431145936258652	.	.
chr1	36691240	36691739	chr1	36273224	36273723	Cox5b|chr1:36273224-36273723	0.362026315241181	.	.
chr1	36691240	36691739	chr1	36883486	36883985	Cox5b|chr1:36883486-36883985	0.233230017505997	.	.
chr1	36691240	36691739	chr1	36939937	36940436	Cox5b|chr1:36939937-36940436	0.286367384604152	.	.
chr1	36709882	36710381	chr1	36264090	36264589	4933424G06Rik|chr1:36264090-36264589	0.394724661079016	.	.
chr1	36709882	36710381	chr1	36273224	36273723	4933424G06Rik|chr1:36273224-36273723	0.554275302135099	.	.
chr1	36709882	36710381	chr1	36281789	36282288	4933424G06Rik|chr1:36281789-36282288	0.520608022283705	.	.
chr1	36709882	36710381	chr1	36831240	36831739	4933424G06Rik|chr1:36831240-36831739	0.561973618004015	.	.
chr1	36761543	36762042	chr1	36767268	36767767	Zap70|chr1:36767268-36767767	0.30020057028089	.	.
chr1	36761543	36762042	chr1	36883486	36883985	Zap70|chr1:36883486-36883985	0.27490643603877	.	.
chr1	37429364	37429863	chr1	37327292	37327791	Coa5|chr1:37327292-37327791	0.225219881544658	.	.
chr1	37429364	37429863	chr1	37327292	37327791	Unc50|chr1:37327292-37327791	0.225219881544658	.	.
chr1	37429877	37430376	chr1	37327292	37327791	Coa5|chr1:37327292-37327791	0.311617006961541	.	.
chr1	37429877	37430376	chr1	37327292	37327791	Unc50|chr1:37327292-37327791	0.311617006961541	.	.
chr1	37430385	37430884	chr1	37327292	37327791	Coa5|chr1:37327292-37327791	0.27837112848898	.	.
chr1	37430385	37430884	chr1	37327292	37327791	Unc50|chr1:37327292-37327791	0.27837112848898	.	.
chr1	37540354	37540853	chr1	37327292	37327791	Mgat4a|chr1:37327292-37327791	0.29301757351713	.	.
chr1	37540354	37540853	chr1	37474520	37475019	Mgat4a|chr1:37474520-37475019	0.206057152251552	.	.
chr1	37540864	37541363	chr1	37327292	37327791	Mgat4a|chr1:37327292-37327791	0.710726352237631	.	.
chr1	38897724	38898223	chr1	39010677	39011176	Chst10|chr1:39010677-39011176	0.467703731440259	.	.
chr1	39367561	39368060	chr1	39010677	39011176	Rpl31|chr1:39010677-39011176	0.254777394697942	.	.
chr1	39535425	39535924	chr1	39535964	39536463	Cnot11|chr1:39535964-39536463	0.409821257712309	.	.
chr1	39576797	39577296	chr1	39535964	39536463	Rnf149|chr1:39535964-39536463	0.354137935001908	.	.
chr1	39576797	39577296	chr1	39558984	39559483	Rnf149|chr1:39558984-39559483	0.554805507939138	.	.
chr1	39577299	39577798	chr1	39896450	39896949	Rnf149|chr1:39896450-39896949	0.240598360835635	.	.
chr1	39900537	39901036	chr1	39535964	39536463	Map4k4|chr1:39535964-39536463	0.273782272176805	.	.
chr1	39900537	39901036	chr1	39736262	39736761	Map4k4|chr1:39736262-39736761	0.208379421535804	.	.
chr1	39901076	39901575	chr1	39923444	39923943	Map4k4|chr1:39923444-39923943	0.251737355927923	.	.
chr1	40515098	40515597	chr1	40479346	40479845	Il18rap|chr1:40479346-40479845	0.477209935799418	.	.
chr1	42850995	42851494	chr1	43224104	43224603	Mrps9|chr1:43224104-43224603	0.430919436349478	.	.
chr1	43092237	43092736	chr1	43445482	43445981	8430432A02Rik|chr1:43445482-43445981	0.243705551927039	.	.
chr1	43098457	43098956	chr1	43224104	43224603	AI597479|chr1:43224104-43224603	0.21522596540671	.	.
chr1	43098457	43098956	chr1	43224104	43224603	Tgfbrap1|chr1:43224104-43224603	0.21522596540671	.	.
chr1	43098457	43098956	chr1	43464915	43465414	AI597479|chr1:43464915-43465414	0.274614120312643	.	.
chr1	43098457	43098956	chr1	43464915	43465414	Tgfbrap1|chr1:43464915-43465414	0.274614120312643	.	.
chr1	44101373	44101872	chr1	43897010	43897509	Tex30|chr1:43897010-43897509	0.314699004704613	.	.
chr1	44147693	44148192	chr1	43880249	43880748	Ercc5|chr1:43880249-43880748	0.288474747792153	.	.
chr1	51478239	51478738	chr1	51572622	51573121	Nabp1|chr1:51572622-51573121	0.426933652891213	.	.
chr1	51478239	51478738	chr1	51584935	51585434	Nabp1|chr1:51584935-51585434	0.26876606910175	.	.
chr1	52113595	52114094	chr1	52008345	52008844	Gm31812|chr1:52008345-52008844	0.256000484845088	.	.
chr1	52500159	52500658	chr1	52521321	52521820	Nab1|chr1:52521321-52521820	0.217322289824465	.	.
chr1	52500159	52500658	chr1	52800230	52800729	Nab1|chr1:52800230-52800729	0.54048940900636	.	.
chr1	52630383	52630882	chr1	52521321	52521820	Nemp2|chr1:52521321-52521820	0.285669452188585	.	.
chr1	52630383	52630882	chr1	52578365	52578864	Nemp2|chr1:52578365-52578864	0.35969758540385	.	.
chr1	52726931	52727430	chr1	52799343	52799842	Mfsd6|chr1:52799343-52799842	0.255810386287902	.	.
chr1	52817513	52818012	chr1	52577847	52578346	Inpp1|chr1:52577847-52578346	0.329546105132834	.	.
chr1	52817513	52818012	chr1	52753713	52754212	Inpp1|chr1:52753713-52754212	0.235792365134103	.	.
chr1	52844734	52845233	chr1	52521321	52521820	Hibch|chr1:52521321-52521820	0.219815757747634	.	.
chr1	52844734	52845233	chr1	52854016	52854515	Hibch|chr1:52854016-52854515	0.221011131990158	.	.
chr1	53785040	53785539	chr1	53797020	53797519	Stk17b|chr1:53797020-53797519	0.464299726047591	.	.
chr1	53785040	53785539	chr1	53875865	53876364	Stk17b|chr1:53875865-53876364	0.242795848538593	.	.
chr1	53785040	53785539	chr1	53875865	53876364	Stk17b|chr1:53875865-53876364	0.242795848538594	.	.
chr1	54557443	54557942	chr1	54585255	54585754	Pgap1|chr1:54585255-54585754	0.444229865357828	.	.
chr1	54557443	54557942	chr1	54923893	54924392	Pgap1|chr1:54923893-54924392	0.330025452551744	.	.
chr1	54926155	54926654	chr1	54585255	54585754	Ankrd44|chr1:54585255-54585754	0.308491422987949	.	.
chr1	55027198	55027697	chr1	55215276	55215775	Sf3b1|chr1:55215276-55215775	0.248595935407411	.	.
chr1	55052491	55052990	chr1	54923893	54924392	Coq10b|chr1:54923893-54924392	0.216239098908522	.	.
chr1	55087395	55087894	chr1	54913309	54913808	Hspd1|chr1:54913309-54913808	0.31406748397729	.	.
chr1	55087395	55087894	chr1	54913309	54913808	Hspe1|chr1:54913309-54913808	0.31406748397729	.	.
chr1	55087395	55087894	chr1	55210183	55210682	Hspd1|chr1:55210183-55210682	0.238774608733139	.	.
chr1	55087395	55087894	chr1	55210183	55210682	Hspe1|chr1:55210183-55210682	0.238774608733139	.	.
chr1	55087395	55087894	chr1	55215276	55215775	Hspd1|chr1:55215276-55215775	0.263044907625723	.	.
chr1	55087395	55087894	chr1	55215276	55215775	Hspe1|chr1:55215276-55215775	0.263044907625723	.	.
chr1	55130908	55131407	chr1	54841779	54842278	Mob4|chr1:54841779-54842278	0.350841863242375	.	.
chr1	55130908	55131407	chr1	54923893	54924392	Mob4|chr1:54923893-54924392	0.28574281729487	.	.
chr1	55226830	55227329	chr1	54881303	54881802	Gm10561|chr1:54881303-54881802	0.437331317940402	.	.
chr1	55226830	55227329	chr1	54881303	54881802	Rftn2|chr1:54881303-54881802	0.437331317940402	.	.
chr1	55226830	55227329	chr1	55210183	55210682	Gm10561|chr1:55210183-55210682	0.256065593162995	.	.
chr1	55226830	55227329	chr1	55210183	55210682	Rftn2|chr1:55210183-55210682	0.256065593162995	.	.
chr1	55226830	55227329	chr1	55215276	55215775	Gm10561|chr1:55215276-55215775	0.424264811247779	.	.
chr1	55226830	55227329	chr1	55215276	55215775	Rftn2|chr1:55215276-55215775	0.424264811247779	.	.
chr1	57995689	57996188	chr1	58195436	58195935	Sgo2a|chr1:58195436-58195935	0.286043741544476	.	.
chr1	57995689	57996188	chr1	58195436	58195935	Sgo2a|chr1:58195436-58195935	0.286043741544477	.	.
chr1	58392818	58393317	chr1	58195436	58195935	Bzw1|chr1:58195436-58195935	0.533730597531814	.	.
chr1	58392818	58393317	chr1	58311074	58311573	Bzw1|chr1:58311074-58311573	0.337867742100046	.	.
chr1	58504734	58505233	chr1	58956193	58956692	Gm15834|chr1:58956193-58956692	0.280410385510034	.	.
chr1	58504734	58505233	chr1	58956193	58956692	Orc2|chr1:58956193-58956692	0.280410385510034	.	.
chr1	58586034	58586533	chr1	58311074	58311573	Fam126b|chr1:58311074-58311573	0.382060314647236	.	.
chr1	58586034	58586533	chr1	58311074	58311573	Ndufb3|chr1:58311074-58311573	0.382060314647236	.	.
chr1	58586552	58587051	chr1	58311074	58311573	Fam126b|chr1:58311074-58311573	0.324765528418681	.	.
chr1	58586552	58587051	chr1	58311074	58311573	Ndufb3|chr1:58311074-58311573	0.324765528418681	.	.
chr1	58973284	58973783	chr1	58797314	58797813	Stradb|chr1:58797314-58797813	0.247072422286303	.	.
chr1	58973284	58973783	chr1	58797314	58797813	Trak2|chr1:58797314-58797813	0.247072422286303	.	.
chr1	58973284	58973783	chr1	58956193	58956692	Stradb|chr1:58956193-58956692	0.336780825774474	.	.
chr1	58973284	58973783	chr1	58956193	58956692	Trak2|chr1:58956193-58956692	0.336780825774474	.	.
chr1	59670565	59671064	chr1	59364138	59364637	Sumo1|chr1:59364138-59364637	0.335275183202933	.	.
chr1	59670565	59671064	chr1	59925686	59926185	Sumo1|chr1:59925686-59926185	0.257507213899172	.	.
chr1	59684706	59685205	chr1	59602725	59603224	Nop58|chr1:59602725-59603224	0.257750721122617	.	.
chr1	59684706	59685205	chr1	59925686	59926185	Nop58|chr1:59925686-59926185	0.31356480350458	.	.
chr1	59763159	59763658	chr1	59602725	59603224	Bmpr2|chr1:59602725-59603224	0.470703497388258	.	.
chr1	59763159	59763658	chr1	59925686	59926185	Bmpr2|chr1:59925686-59926185	0.322467746366107	.	.
chr1	59912662	59913161	chr1	59602725	59603224	Fam117b|chr1:59602725-59603224	0.296675458036138	.	.
chr1	59912662	59913161	chr1	59623298	59623797	Fam117b|chr1:59623298-59623797	0.231273092316259	.	.
chr1	60098487	60098986	chr1	59925686	59926185	Carf|chr1:59925686-59926185	0.256681221710818	.	.
chr1	60098487	60098986	chr1	59925686	59926185	Wdr12|chr1:59925686-59926185	0.256681221710818	.	.
chr1	60098487	60098986	chr1	60447042	60447541	Carf|chr1:60447042-60447541	0.228889360948239	.	.
chr1	60098487	60098986	chr1	60447042	60447541	Wdr12|chr1:60447042-60447541	0.228889360948239	.	.
chr1	60180257	60180756	chr1	60460635	60461134	Nbeal1|chr1:60460635-60461134	0.504834343896125	.	.
chr1	60180257	60180756	chr1	60482807	60483306	Nbeal1|chr1:60482807-60483306	0.270675345705252	.	.
chr1	60343314	60343813	chr1	60746110	60746609	Cyp20a1|chr1:60746110-60746609	0.297069864531067	.	.
chr1	60409462	60409961	chr1	60746110	60746609	Abi2|chr1:60746110-60746609	0.262859242045226	.	.
chr1	60566593	60567092	chr1	60447042	60447541	Raph1|chr1:60447042-60447541	0.61079818962545	.	.
chr1	60566593	60567092	chr1	60482807	60483306	Raph1|chr1:60482807-60483306	0.262651768386484	.	.
chr1	60566593	60567092	chr1	60530621	60531120	Raph1|chr1:60530621-60531120	0.406930774154217	.	.
chr1	60566593	60567092	chr1	60652600	60653099	Raph1|chr1:60652600-60653099	0.379097042947878	.	.
chr1	60566593	60567092	chr1	60702431	60702930	Raph1|chr1:60702431-60702930	0.616761376503891	.	.
chr1	60566593	60567092	chr1	60746110	60746609	Raph1|chr1:60746110-60746609	0.303947243538144	.	.
chr1	60566593	60567092	chr1	60989948	60990447	Raph1|chr1:60989948-60990447	0.528874434865041	.	.
chr1	60977663	60978162	chr1	60746110	60746609	Icos|chr1:60746110-60746609	0.568144742942879	.	.
chr1	60977663	60978162	chr1	60776851	60777350	Icos|chr1:60776851-60777350	0.501828718490262	.	.
chr1	60977663	60978162	chr1	60989948	60990447	Icos|chr1:60989948-60990447	0.241075537022915	.	.
chr1	63176509	63177008	chr1	62829629	62830128	Eef1b2|chr1:62829629-62830128	0.272766345451124	.	.
chr1	63176509	63177008	chr1	62829629	62830128	Ndufs1|chr1:62829629-62830128	0.272766345451124	.	.
chr1	64121506	64122005	chr1	64121000	64121499	Klf7|chr1:64121000-64121499	0.282641222834441	.	.
chr1	64121506	64122005	chr1	64308490	64308989	Klf7|chr1:64308490-64308989	0.498008142191242	.	.
chr1	64122089	64122588	chr1	64481982	64482481	Klf7|chr1:64481982-64482481	0.212489083109232	.	.
chr1	64531893	64532392	chr1	64481982	64482481	Creb1|chr1:64481982-64482481	0.317413105576051	.	.
chr1	64531893	64532392	chr1	64756601	64757100	Creb1|chr1:64756601-64757100	0.261536396882824	.	.
chr1	64531893	64532392	chr1	64797161	64797660	Creb1|chr1:64797161-64797660	0.591894291480437	.	.
chr1	64531893	64532392	chr1	64949313	64949812	Creb1|chr1:64949313-64949812	0.281047493305875	.	.
chr1	64531893	64532392	chr1	64970590	64971089	Creb1|chr1:64970590-64971089	0.311599169393952	.	.
chr1	64532547	64533046	chr1	64308490	64308989	Creb1|chr1:64308490-64308989	0.21535985239033	.	.
chr1	64532547	64533046	chr1	64481982	64482481	Creb1|chr1:64481982-64482481	0.439283701010302	.	.
chr1	64532547	64533046	chr1	64797161	64797660	Creb1|chr1:64797161-64797660	0.465488622882408	.	.
chr1	64532547	64533046	chr1	64949313	64949812	Creb1|chr1:64949313-64949812	0.463087477522997	.	.
chr1	64532547	64533046	chr1	64970590	64971089	Creb1|chr1:64970590-64971089	0.426086051242368	.	.
chr1	64690474	64690973	chr1	64308490	64308989	2810408I11Rik|chr1:64308490-64308989	0.391780421074522	.	.
chr1	64690474	64690973	chr1	64308490	64308989	Ccnyl1|chr1:64308490-64308989	0.391780421074522	.	.
chr1	64690474	64690973	chr1	64527590	64528089	2810408I11Rik|chr1:64527590-64528089	0.276305074882864	.	.
chr1	64690474	64690973	chr1	64527590	64528089	Ccnyl1|chr1:64527590-64528089	0.276305074882864	.	.
chr1	64690474	64690973	chr1	64797161	64797660	2810408I11Rik|chr1:64797161-64797660	0.397526437853814	.	.
chr1	64690474	64690973	chr1	64797161	64797660	Ccnyl1|chr1:64797161-64797660	0.397526437853814	.	.
chr1	64690474	64690973	chr1	64949313	64949812	2810408I11Rik|chr1:64949313-64949812	0.334382194860957	.	.
chr1	64690474	64690973	chr1	64949313	64949812	Ccnyl1|chr1:64949313-64949812	0.334382194860957	.	.
chr1	64690474	64690973	chr1	64970590	64971089	2810408I11Rik|chr1:64970590-64971089	0.286277744046552	.	.
chr1	64690474	64690973	chr1	64970590	64971089	Ccnyl1|chr1:64970590-64971089	0.286277744046552	.	.
chr1	64691008	64691507	chr1	64481982	64482481	2810408I11Rik|chr1:64481982-64482481	0.246959084678999	.	.
chr1	64691008	64691507	chr1	64481982	64482481	Ccnyl1|chr1:64481982-64482481	0.246959084678999	.	.
chr1	64737642	64738141	chr1	64756601	64757100	Fzd5|chr1:64756601-64757100	0.466536496778088	.	.
chr1	64737642	64738141	chr1	64797161	64797660	Fzd5|chr1:64797161-64797660	0.448636965091011	.	.
chr1	64956569	64957068	chr1	64925603	64926102	Plekhm3|chr1:64925603-64926102	0.29698625659898	.	.
chr1	64956569	64957068	chr1	64949313	64949812	Plekhm3|chr1:64949313-64949812	0.25602421063919	.	.
chr1	64956569	64957068	chr1	65178123	65178622	Plekhm3|chr1:65178123-65178622	0.249012937069431	.	.
chr1	66816734	66817233	chr1	66838431	66838930	Kansl1l|chr1:66838431-66838930	0.416554152071636	.	.
chr1	69687151	69687650	chr1	69759552	69760051	Ikzf2|chr1:69759552-69760051	0.668839757383504	.	.
chr1	69687151	69687650	chr1	69768802	69769301	Ikzf2|chr1:69768802-69769301	0.466843235829822	.	.
chr1	74236196	74236695	chr1	74227244	74227743	Arpc2|chr1:74227244-74227743	0.45102181868202	.	.
chr1	74236196	74236695	chr1	74248717	74249216	Arpc2|chr1:74248717-74249216	0.256005812164452	.	.
chr1	74236196	74236695	chr1	74249248	74249747	Arpc2|chr1:74249248-74249747	0.251592690965481	.	.
chr1	74284588	74285087	chr1	74227244	74227743	Aamp|chr1:74227244-74227743	0.209347963790283	.	.
chr1	74284588	74285087	chr1	74227244	74227743	Pnkd|chr1:74227244-74227743	0.209347963790283	.	.
chr1	74661495	74661994	chr1	74800566	74801065	Ttll4|chr1:74800566-74801065	0.27895780915435	.	.
chr1	74661495	74661994	chr1	74806952	74807451	Ttll4|chr1:74806952-74807451	0.526404129093622	.	.
chr1	75124760	75125259	chr1	75141393	75141892	Nhej1|chr1:75141393-75141892	0.549695417090498	.	.
chr1	75142499	75142998	chr1	75141393	75141892	Cnppd1|chr1:75141393-75141892	0.205027906267734	.	.
chr1	75142499	75142998	chr1	75141393	75141892	Retreg2|chr1:75141393-75141892	0.205027906267734	.	.
chr1	75210546	75211045	chr1	74800566	74801065	Glb1l|chr1:74800566-74801065	0.338427590618458	.	.
chr1	75210546	75211045	chr1	74800566	74801065	Stk16|chr1:74800566-74801065	0.338427590618458	.	.
chr1	75210546	75211045	chr1	74806952	74807451	Glb1l|chr1:74806952-74807451	0.57419161937687	.	.
chr1	75210546	75211045	chr1	74806952	74807451	Stk16|chr1:74806952-74807451	0.57419161937687	.	.
chr1	75251521	75252020	chr1	75524691	75525190	Gm28294|chr1:75524691-75525190	0.36481820073799	.	.
chr1	75317346	75317845	chr1	75141393	75141892	Dnpep|chr1:75141393-75141892	0.2038231527074	.	.
chr1	79671350	79671849	chr1	79761515	79762014	Ap1s3|chr1:79761515-79762014	0.253958242174149	.	.
chr1	79775809	79776308	chr1	79711170	79711669	Mrpl44|chr1:79711170-79711669	0.432644642956075	.	.
chr1	79775809	79776308	chr1	79711170	79711669	Wdfy1|chr1:79711170-79711669	0.432644642956075	.	.
chr1	79775809	79776308	chr1	79761515	79762014	Mrpl44|chr1:79761515-79762014	0.454191997006508	.	.
chr1	79775809	79776308	chr1	79761515	79762014	Wdfy1|chr1:79761515-79762014	0.454191997006508	.	.
chr1	80758332	80758831	chr1	80765477	80765976	Dock10|chr1:80765477-80765976	0.372999957966885	.	.
chr1	80758332	80758831	chr1	80765982	80766481	Dock10|chr1:80765982-80766481	0.537799266167282	.	.
chr1	82725115	82725614	chr1	82832358	82832857	C430014B12Rik|chr1:82832358-82832857	0.311515480581445	.	.
chr1	82725115	82725614	chr1	82832358	82832857	Mff|chr1:82832358-82832857	0.311515480581445	.	.
chr1	82819353	82819852	chr1	82832358	82832857	Gm28942|chr1:82832358-82832857	0.266450887383133	.	.
chr1	85105544	85106043	chr1	85111525	85112024	A530040E14Rik|chr1:85111525-85112024	0.549871540886817	.	.
chr1	85649801	85650300	chr1	85680186	85680685	Gm17017|chr1:85680186-85680685	0.264490682490585	.	.
chr1	85649801	85650300	chr1	85680186	85680685	Sp100|chr1:85680186-85680685	0.264490682490585	.	.
chr1	85649801	85650300	chr1	85703519	85704018	Gm17017|chr1:85703519-85704018	0.256751427734503	.	.
chr1	85649801	85650300	chr1	85703519	85704018	Sp100|chr1:85703519-85704018	0.256751427734503	.	.
chr1	85793160	85793659	chr1	85608117	85608616	Cab39|chr1:85608117-85608616	0.34018409277765	.	.
chr1	86064385	86064884	chr1	86433961	86434460	Psmd1|chr1:86433961-86434460	0.345579027028262	.	.
chr1	86064385	86064884	chr1	86434501	86435000	Psmd1|chr1:86434501-86435000	0.273046373015536	.	.
chr1	86064385	86064884	chr1	86441273	86441772	Psmd1|chr1:86441273-86441772	0.396267551710058	.	.
chr1	86064385	86064884	chr1	86487143	86487642	Psmd1|chr1:86487143-86487642	0.543187013319334	.	.
chr1	86064385	86064884	chr1	86487725	86488224	Psmd1|chr1:86487725-86488224	0.298601641580835	.	.
chr1	86154471	86154970	chr1	85763281	85763780	Armc9|chr1:85763281-85763780	0.442522826766041	.	.
chr1	86154471	86154970	chr1	86441273	86441772	Armc9|chr1:86441273-86441772	0.210240289953518	.	.
chr1	86358737	86359236	chr1	86433961	86434460	C130036L24Rik|chr1:86433961-86434460	0.289771955043057	.	.
chr1	86358737	86359236	chr1	86433961	86434460	Ncl|chr1:86433961-86434460	0.289771955043057	.	.
chr1	86358737	86359236	chr1	86434501	86435000	C130036L24Rik|chr1:86434501-86435000	0.414853236205607	.	.
chr1	86358737	86359236	chr1	86434501	86435000	Ncl|chr1:86434501-86435000	0.414853236205607	.	.
chr1	86358737	86359236	chr1	86441273	86441772	C130036L24Rik|chr1:86441273-86441772	0.207972007105779	.	.
chr1	86358737	86359236	chr1	86441273	86441772	Ncl|chr1:86441273-86441772	0.207972007105779	.	.
chr1	86359268	86359767	chr1	86406936	86407435	C130036L24Rik|chr1:86406936-86407435	0.249194038343473	.	.
chr1	86359268	86359767	chr1	86406936	86407435	Ncl|chr1:86406936-86407435	0.249194038343473	.	.
chr1	86359268	86359767	chr1	86441273	86441772	C130036L24Rik|chr1:86441273-86441772	0.267988424942005	.	.
chr1	86359268	86359767	chr1	86441273	86441772	Ncl|chr1:86441273-86441772	0.267988424942005	.	.
chr1	86359268	86359767	chr1	86516015	86516514	C130036L24Rik|chr1:86516015-86516514	0.391018536665516	.	.
chr1	86359268	86359767	chr1	86516015	86516514	Ncl|chr1:86516015-86516514	0.391018536665516	.	.
chr1	86359268	86359767	chr1	86525204	86525703	C130036L24Rik|chr1:86525204-86525703	0.300850646247909	.	.
chr1	86359268	86359767	chr1	86525204	86525703	Ncl|chr1:86525204-86525703	0.300850646247909	.	.
chr1	86526360	86526859	chr1	86433961	86434460	Ptma|chr1:86433961-86434460	0.476277054515893	.	.
chr1	86526360	86526859	chr1	86509365	86509864	Ptma|chr1:86509365-86509864	0.264189235486784	.	.
chr1	86526360	86526859	chr1	86525204	86525703	Ptma|chr1:86525204-86525703	0.387979162744716	.	.
chr1	87620047	87620546	chr1	87846806	87847305	Inpp5d|chr1:87846806-87847305	0.298299446989606	.	.
chr1	87755700	87756199	chr1	87607713	87608212	Atg16l1|chr1:87607713-87608212	0.230217051864679	.	.
chr1	87755700	87756199	chr1	87877808	87878307	Atg16l1|chr1:87877808-87878307	0.618869375633987	.	.
chr1	87755700	87756199	chr1	87925537	87926036	Atg16l1|chr1:87925537-87926036	0.315389507525079	.	.
chr1	87853009	87853508	chr1	87846806	87847305	Dgkd|chr1:87846806-87847305	0.425843981303063	.	.
chr1	88277410	88277909	chr1	88587343	88587842	Hjurp|chr1:88587343-88587842	0.34098161517415	.	.
chr1	88277410	88277909	chr1	88587343	88587842	Trpm8|chr1:88587343-88587842	0.34098161517415	.	.
chr1	88277410	88277909	chr1	88654683	88655182	Hjurp|chr1:88654683-88655182	0.263769746301754	.	.
chr1	88277410	88277909	chr1	88654683	88655182	Trpm8|chr1:88654683-88655182	0.263769746301754	.	.
chr1	88701430	88701929	chr1	88654683	88655182	Arl4c|chr1:88654683-88655182	0.46806472019978	.	.
chr1	88701944	88702443	chr1	88587343	88587842	Arl4c|chr1:88587343-88587842	0.357156809715511	.	.
chr1	88701944	88702443	chr1	88654683	88655182	Arl4c|chr1:88654683-88655182	0.275357578248046	.	.
chr1	91249940	91250439	chr1	91052819	91053318	Ube2f|chr1:91052819-91053318	0.288045474802217	.	.
chr1	91249940	91250439	chr1	91096490	91096989	Ube2f|chr1:91096490-91096989	0.228899240446608	.	.
chr1	91249940	91250439	chr1	91193247	91193746	Ube2f|chr1:91193247-91193746	0.535554906210524	.	.
chr1	91249940	91250439	chr1	91220398	91220897	Ube2f|chr1:91220398-91220897	0.217740190409999	.	.
chr1	91413043	91413542	chr1	91220398	91220897	Hes6|chr1:91220398-91220897	0.396950291667422	.	.
chr1	91540218	91540717	chr1	91984421	91984920	Asb1|chr1:91984421-91984920	0.433079304558501	.	.
chr1	92473544	92474043	chr1	92064204	92064703	Ndufa10|chr1:92064204-92064703	0.275785490068043	.	.
chr1	93801756	93802255	chr1	94035198	94035697	Dtymk|chr1:94035198-94035697	0.628962624598034	.	.
chr1	93801756	93802255	chr1	94040364	94040863	Dtymk|chr1:94040364-94040863	0.465305439935447	.	.
chr1	93801756	93802255	chr1	94091758	94092257	Dtymk|chr1:94091758-94092257	0.383629152312526	.	.
chr1	93803720	93804219	chr1	94035198	94035697	Ing5|chr1:94035198-94035697	0.369887910827395	.	.
chr1	93803720	93804219	chr1	94040364	94040863	Ing5|chr1:94040364-94040863	0.55965103845143	.	.
chr1	93803720	93804219	chr1	94091758	94092257	Ing5|chr1:94091758-94092257	0.526425896648942	.	.
chr1	93825281	93825780	chr1	94040364	94040863	D2hgdh|chr1:94040364-94040863	0.291573358165109	.	.
chr1	95313333	95313832	chr1	95655504	95656003	Fam174a|chr1:95655504-95656003	0.21708670186409	.	.
chr1	95667416	95667915	chr1	95655504	95656003	St8sia4|chr1:95655504-95656003	0.231085278370076	.	.
chr1	97661204	97661703	chr1	97580211	97580710	D1Ertd622e|chr1:97580211-97580710	0.466766006527409	.	.
chr1	97661204	97661703	chr1	97623122	97623621	D1Ertd622e|chr1:97623122-97623621	0.271307793305327	.	.
chr1	97661204	97661703	chr1	97659324	97659823	D1Ertd622e|chr1:97659324-97659823	0.294066958373849	.	.
chr1	97661204	97661703	chr1	97659324	97659823	D1Ertd622e|chr1:97659324-97659823	0.29406695837385	.	.
chr1	97661800	97662299	chr1	97659324	97659823	D1Ertd622e|chr1:97659324-97659823	0.343282492445169	.	.
chr1	97769886	97770385	chr1	97659324	97659823	Gin1|chr1:97659324-97659823	0.277132969911151	.	.
chr1	97769886	97770385	chr1	97659324	97659823	Ppip5k2|chr1:97659324-97659823	0.277132969911151	.	.
chr1	105663536	105664035	chr1	105980693	105981192	Pign|chr1:105980693-105981192	0.237417046348563	.	.
chr1	105663536	105664035	chr1	105980693	105981192	Relch|chr1:105980693-105981192	0.237417046348563	.	.
chr1	106171270	106171769	chr1	106162526	106163025	Gm20753|chr1:106162526-106163025	0.537575707535272	.	.
chr1	106171270	106171769	chr1	106162526	106163025	Phlpp1|chr1:106162526-106163025	0.537575707535272	.	.
chr1	106713878	106714377	chr1	106600744	106601243	Bcl2|chr1:106600744-106601243	0.208402138782795	.	.
chr1	106713878	106714377	chr1	106606910	106607409	Bcl2|chr1:106606910-106607409	0.379161964780625	.	.
chr1	106713878	106714377	chr1	106612548	106613047	Bcl2|chr1:106612548-106613047	0.22257418660368	.	.
chr1	106713878	106714377	chr1	106647295	106647794	Bcl2|chr1:106647295-106647794	0.219143080548653	.	.
chr1	106713878	106714377	chr1	106712268	106712767	Bcl2|chr1:106712268-106712767	0.205771851876925	.	.
chr1	106758629	106759128	chr1	106600744	106601243	Kdsr|chr1:106600744-106601243	0.291688392630719	.	.
chr1	106758629	106759128	chr1	106606910	106607409	Kdsr|chr1:106606910-106607409	0.354234076463929	.	.
chr1	106758629	106759128	chr1	106612548	106613047	Kdsr|chr1:106612548-106613047	0.672397720983001	.	.
chr1	106758629	106759128	chr1	106712268	106712767	Kdsr|chr1:106712268-106712767	0.607323492674946	.	.
chr1	106796474	106796973	chr1	106552777	106553276	Vps4b|chr1:106552777-106553276	0.549568578156925	.	.
chr1	106796474	106796973	chr1	106581732	106582231	Vps4b|chr1:106581732-106582231	0.400189476848034	.	.
chr1	119837335	119837834	chr1	120099484	120099983	Ptpn4|chr1:120099484-120099983	0.508934732926987	.	.
chr1	119912947	119913446	chr1	120197108	120197607	Tmem177|chr1:120197108-120197607	0.320151169891159	.	.
chr1	120073537	120074036	chr1	120033031	120033530	Tmem37|chr1:120033031-120033530	0.357349965317969	.	.
chr1	120073537	120074036	chr1	120197108	120197607	Tmem37|chr1:120197108-120197607	0.294517203060695	.	.
chr1	125560306	125560805	chr1	125419833	125420332	Slc35f5|chr1:125419833-125420332	0.526993491527393	.	.
chr1	125560306	125560805	chr1	125441579	125442078	Slc35f5|chr1:125441579-125442078	0.385217438343818	.	.
chr1	127205210	127205709	chr1	127232966	127233465	Mgat5|chr1:127232966-127233465	0.341433533117097	.	.
chr1	127773884	127774383	chr1	127514650	127515149	2900009J06Rik|chr1:127514650-127515149	0.214756212548496	.	.
chr1	127773884	127774383	chr1	127514650	127515149	Ccnt2|chr1:127514650-127515149	0.214756212548496	.	.
chr1	128359460	128359959	chr1	128548522	128549021	Mcm6|chr1:128548522-128549021	0.314432657257063	.	.
chr1	128359460	128359959	chr1	128614729	128615228	Mcm6|chr1:128614729-128615228	0.24008598201377	.	.
chr1	128416641	128417140	chr1	128614729	128615228	Dars|chr1:128614729-128615228	0.221692469627075	.	.
chr1	128416641	128417140	chr1	128738149	128738648	Dars|chr1:128738149-128738648	0.232499621311989	.	.
chr1	128417141	128417640	chr1	128548522	128549021	Dars|chr1:128548522-128549021	0.25504503600693	.	.
chr1	128417141	128417640	chr1	128614729	128615228	Dars|chr1:128614729-128615228	0.388528303796208	.	.
chr1	128417141	128417640	chr1	128738149	128738648	Dars|chr1:128738149-128738648	0.218340893736582	.	.
chr1	128592363	128592862	chr1	128608010	128608509	Cxcr4|chr1:128608010-128608509	0.34040377814661	.	.
chr1	128592363	128592862	chr1	128705047	128705546	Cxcr4|chr1:128705047-128705546	0.342250593786371	.	.
chr1	130462505	130463004	chr1	130474913	130475412	Cd55|chr1:130474913-130475412	0.277297391494216	.	.
chr1	130462505	130463004	chr1	130474913	130475412	Gm16083|chr1:130474913-130475412	0.277297391494216	.	.
chr1	131097580	131098079	chr1	130820639	130821138	Mapkapk2|chr1:130820639-130821138	0.202822217481976	.	.
chr1	131097580	131098079	chr1	130850311	130850810	Mapkapk2|chr1:130850311-130850810	0.21096175858116	.	.
chr1	131097580	131098079	chr1	130864199	130864698	Mapkapk2|chr1:130864199-130864698	0.367363577868428	.	.
chr1	131097580	131098079	chr1	131025780	131026279	Mapkapk2|chr1:131025780-131026279	0.274233258241564	.	.
chr1	131097580	131098079	chr1	131204292	131204791	Mapkapk2|chr1:131204292-131204791	0.371437897215701	.	.
chr1	131138073	131138572	chr1	131204292	131204791	Dyrk3|chr1:131204292-131204791	0.305526430658249	.	.
chr1	131152939	131153438	chr1	130864199	130864698	Eif2d|chr1:130864199-130864698	0.202984961874736	.	.
chr1	131827667	131828166	chr1	131613341	131613840	Slc41a1|chr1:131613341-131613840	0.211675144194715	.	.
chr1	131910162	131910661	chr1	131727178	131727677	Nucks1|chr1:131727178-131727677	0.374824735961894	.	.
chr1	132007800	132008299	chr1	132311098	132311597	Elk4|chr1:132311098-132311597	0.316634963359858	.	.
chr1	132315820	132316319	chr1	132311098	132311597	Nuak2|chr1:132311098-132311597	0.30777612220266	.	.
chr1	132315820	132316319	chr1	132533852	132534351	Nuak2|chr1:132533852-132534351	0.448738705654642	.	.
chr1	132341725	132342224	chr1	132311098	132311597	F730311O21Rik|chr1:132311098-132311597	0.245184518859723	.	.
chr1	132477175	132477674	chr1	132311098	132311597	6030442K20Rik|chr1:132311098-132311597	0.207397401148047	.	.
chr1	132477175	132477674	chr1	132311098	132311597	Rbbp5|chr1:132311098-132311597	0.207397401148047	.	.
chr1	133610089	133610588	chr1	133820756	133821255	Snrpe|chr1:133820756-133821255	0.527937806599457	.	.
chr1	133610089	133610588	chr1	133821332	133821831	Snrpe|chr1:133821332-133821831	0.253037896184668	.	.
chr1	133660660	133661159	chr1	133820756	133821255	Gm38394|chr1:133820756-133821255	0.337722171591864	.	.
chr1	133660660	133661159	chr1	133820756	133821255	Zbed6|chr1:133820756-133821255	0.337722171591864	.	.
chr1	133660660	133661159	chr1	133820756	133821255	Zc3h11a|chr1:133820756-133821255	0.337722171591864	.	.
chr1	133800824	133801323	chr1	133820756	133821255	Atp2b4|chr1:133820756-133821255	0.391998779686927	.	.
chr1	133800824	133801323	chr1	133821332	133821831	Atp2b4|chr1:133821332-133821831	0.706097305238858	.	.
chr1	134078899	134079398	chr1	133820756	133821255	Btg2|chr1:133820756-133821255	0.246687499213395	.	.
chr1	134361764	134362263	chr1	134196306	134196805	Tmem183a|chr1:134196306-134196805	0.23310936908703	.	.
chr1	134361764	134362263	chr1	134556771	134557270	Tmem183a|chr1:134556771-134557270	0.481064978061388	.	.
chr1	134415089	134415588	chr1	134092834	134093333	Adipor1|chr1:134092834-134093333	0.465462015862472	.	.
chr1	134415089	134415588	chr1	134509958	134510457	Adipor1|chr1:134509958-134510457	0.251173363002956	.	.
chr1	134455268	134455767	chr1	134063077	134063576	Klhl12|chr1:134063077-134063576	0.486493430437411	.	.
chr1	134455268	134455767	chr1	134099100	134099599	Klhl12|chr1:134099100-134099599	0.313971873935422	.	.
chr1	134455268	134455767	chr1	134556771	134557270	Klhl12|chr1:134556771-134557270	0.416045146070028	.	.
chr1	134494334	134494833	chr1	134063077	134063576	Rabif|chr1:134063077-134063576	0.252686574668718	.	.
chr1	134494334	134494833	chr1	134099100	134099599	Rabif|chr1:134099100-134099599	0.248017759408372	.	.
chr1	134494334	134494833	chr1	134196306	134196805	Rabif|chr1:134196306-134196805	0.321017663486904	.	.
chr1	134494334	134494833	chr1	134556771	134557270	Rabif|chr1:134556771-134557270	0.424692857405156	.	.
chr1	134962267	134962766	chr1	134509958	134510457	Ube2t|chr1:134509958-134510457	0.230787550829512	.	.
chr1	135313568	135314067	chr1	135631452	135631951	Timm17a|chr1:135631452-135631951	0.208970202298551	.	.
chr1	135430227	135430726	chr1	135510265	135510764	Ipo9|chr1:135510265-135510764	0.362312554642042	.	.
chr1	135430227	135430726	chr1	135659542	135660041	Ipo9|chr1:135659542-135660041	0.341314814168719	.	.
chr1	136131078	136131577	chr1	136017772	136018271	Gm15850|chr1:136017772-136018271	0.216051973568699	.	.
chr1	136131078	136131577	chr1	136017772	136018271	Kif21b|chr1:136017772-136018271	0.216051973568699	.	.
chr1	136131078	136131577	chr1	136134995	136135494	Gm15850|chr1:136134995-136135494	0.491293197569679	.	.
chr1	136131078	136131577	chr1	136134995	136135494	Kif21b|chr1:136134995-136135494	0.491293197569679	.	.
chr1	136345389	136345888	chr1	136140240	136140739	Camsap2|chr1:136140240-136140739	0.288790160976851	.	.
chr1	136466035	136466534	chr1	136134995	136135494	Kif14|chr1:136134995-136135494	0.301934326671198	.	.
chr1	138191564	138192063	chr1	138157025	138157524	Gm28556|chr1:138157025-138157524	0.268492601899669	.	.
chr1	138191564	138192063	chr1	138299441	138299940	Gm28556|chr1:138299441-138299940	0.228405931085342	.	.
chr1	138618987	138619486	chr1	138299441	138299940	Nek7|chr1:138299441-138299940	0.243711733272193	.	.
chr1	138618987	138619486	chr1	138304082	138304581	Nek7|chr1:138304082-138304581	0.272216186505411	.	.
chr1	138619514	138620013	chr1	138304082	138304581	Nek7|chr1:138304082-138304581	0.244668512292764	.	.
chr1	138856629	138857128	chr1	138517318	138517817	2310009B15Rik|chr1:138517318-138517817	0.230511629093584	.	.
chr1	138856629	138857128	chr1	138587741	138588240	2310009B15Rik|chr1:138587741-138588240	0.258047745602128	.	.
chr1	138963206	138963705	chr1	138517318	138517817	Dennd1b|chr1:138517318-138517817	0.227651633841043	.	.
chr1	138963206	138963705	chr1	138822223	138822722	Dennd1b|chr1:138822223-138822722	0.282132253662881	.	.
chr1	143702603	143703102	chr1	143739248	143739747	Cdc73|chr1:143739248-143739747	0.379199624052733	.	.
chr1	143776839	143777338	chr1	143803496	143803995	Gm29170|chr1:143803496-143803995	0.248510877055775	.	.
chr1	143776839	143777338	chr1	143803496	143803995	Ro60|chr1:143803496-143803995	0.248510877055775	.	.
chr1	143776839	143777338	chr1	143803496	143803995	Uchl5|chr1:143803496-143803995	0.248510877055775	.	.
chr1	144004041	144004540	chr1	144197633	144198132	Rgs2|chr1:144197633-144198132	0.461063538586066	.	.
chr1	144004041	144004540	chr1	144272924	144273423	Rgs2|chr1:144272924-144273423	0.290987507362753	.	.
chr1	144004041	144004540	chr1	144306998	144307497	Rgs2|chr1:144306998-144307497	0.420104769118435	.	.
chr1	144004041	144004540	chr1	144330204	144330703	Rgs2|chr1:144330204-144330703	0.382994381445084	.	.
chr1	144248861	144249360	chr1	144197633	144198132	Rgs1|chr1:144197633-144198132	0.469220284046777	.	.
chr1	144248861	144249360	chr1	144272924	144273423	Rgs1|chr1:144272924-144273423	0.348358884017761	.	.
chr1	144248861	144249360	chr1	144306998	144307497	Rgs1|chr1:144306998-144307497	0.389133337273587	.	.
chr1	144248861	144249360	chr1	144330204	144330703	Rgs1|chr1:144330204-144330703	0.404016932259648	.	.
chr1	150392883	150393382	chr1	150387492	150387991	Odr4|chr1:150387492-150387991	0.451188892810806	.	.
chr1	150392883	150393382	chr1	150387492	150387991	Tpr|chr1:150387492-150387991	0.451188892810806	.	.
chr1	150393401	150393900	chr1	150387492	150387991	Odr4|chr1:150387492-150387991	0.425284427179892	.	.
chr1	150393401	150393900	chr1	150387492	150387991	Tpr|chr1:150387492-150387991	0.425284427179892	.	.
chr1	151344167	151344666	chr1	151040897	151041396	Gm10138|chr1:151040897-151041396	0.231910948874887	.	.
chr1	151344167	151344666	chr1	151040897	151041396	Ivns1abp|chr1:151040897-151041396	0.231910948874887	.	.
chr1	151345057	151345556	chr1	151287526	151288025	Gm10138|chr1:151287526-151288025	0.210540240631444	.	.
chr1	151345057	151345556	chr1	151287526	151288025	Ivns1abp|chr1:151287526-151288025	0.210540240631444	.	.
chr1	151345057	151345556	chr1	151564412	151564911	Gm10138|chr1:151564412-151564911	0.350496556741717	.	.
chr1	151345057	151345556	chr1	151564412	151564911	Ivns1abp|chr1:151564412-151564911	0.350496556741717	.	.
chr1	151428258	151428757	chr1	151040897	151041396	Swt1|chr1:151040897-151041396	0.354552453245074	.	.
chr1	151428258	151428757	chr1	151040897	151041396	Trmt1l|chr1:151040897-151041396	0.354552453245074	.	.
chr1	151500739	151501238	chr1	151685062	151685561	Rnf2|chr1:151685062-151685561	0.490070083471094	.	.
chr1	151500739	151501238	chr1	151697832	151698331	Rnf2|chr1:151697832-151698331	0.390970331577523	.	.
chr1	151500739	151501238	chr1	151960499	151960998	Rnf2|chr1:151960499-151960998	0.319547537700714	.	.
chr1	151571134	151571633	chr1	151670079	151670578	Fam129a|chr1:151670079-151670578	0.274543035683009	.	.
chr1	151571134	151571633	chr1	151685062	151685561	Fam129a|chr1:151685062-151685561	0.281387265679028	.	.
chr1	151571134	151571633	chr1	151960499	151960998	Fam129a|chr1:151960499-151960998	0.253569613189944	.	.
chr1	151754914	151755413	chr1	151670079	151670578	2810414N06Rik|chr1:151670079-151670578	0.50068283955096	.	.
chr1	151754914	151755413	chr1	151670079	151670578	Edem3|chr1:151670079-151670578	0.50068283955096	.	.
chr1	151754914	151755413	chr1	151685062	151685561	2810414N06Rik|chr1:151685062-151685561	0.460711025158771	.	.
chr1	151754914	151755413	chr1	151685062	151685561	Edem3|chr1:151685062-151685561	0.460711025158771	.	.
chr1	151754914	151755413	chr1	151697832	151698331	2810414N06Rik|chr1:151697832-151698331	0.356365158216876	.	.
chr1	151754914	151755413	chr1	151697832	151698331	Edem3|chr1:151697832-151698331	0.356365158216876	.	.
chr1	151754914	151755413	chr1	151960499	151960998	2810414N06Rik|chr1:151960499-151960998	0.34141516193633	.	.
chr1	151754914	151755413	chr1	151960499	151960998	Edem3|chr1:151960499-151960998	0.34141516193633	.	.
chr1	151754914	151755413	chr1	152019133	152019632	2810414N06Rik|chr1:152019133-152019632	0.220527803274999	.	.
chr1	151754914	151755413	chr1	152019133	152019632	Edem3|chr1:152019133-152019632	0.220527803274999	.	.
chr1	152090109	152090608	chr1	151960499	151960998	1700025G04Rik|chr1:151960499-151960998	0.26655736167663	.	.
chr1	152090109	152090608	chr1	152008407	152008906	1700025G04Rik|chr1:152008407-152008906	0.324892670225933	.	.
chr1	152090109	152090608	chr1	152019133	152019632	1700025G04Rik|chr1:152019133-152019632	0.382932536761457	.	.
chr1	152090109	152090608	chr1	152253809	152254308	1700025G04Rik|chr1:152253809-152254308	0.319334728636265	.	.
chr1	152090109	152090608	chr1	152499759	152500258	1700025G04Rik|chr1:152499759-152500258	0.238261563835632	.	.
chr1	152386383	152386882	chr1	152008407	152008906	Tsen15|chr1:152008407-152008906	0.20595956761732	.	.
chr1	152902442	152902941	chr1	153085147	153085646	Smg7|chr1:153085147-153085646	0.209765634498949	.	.
chr1	152902442	152902941	chr1	153140847	153141346	Smg7|chr1:153140847-153141346	0.547683426935188	.	.
chr1	152902988	152903487	chr1	153140847	153141346	Smg7|chr1:153140847-153141346	0.371499228898861	.	.
chr1	153414108	153414607	chr1	153058279	153058778	E330020D12Rik|chr1:153058279-153058778	0.392499781054538	.	.
chr1	153414108	153414607	chr1	153085147	153085646	E330020D12Rik|chr1:153085147-153085646	0.330319544510276	.	.
chr1	153414108	153414607	chr1	153320065	153320564	E330020D12Rik|chr1:153320065-153320564	0.217039223873209	.	.
chr1	153414108	153414607	chr1	153426696	153427195	E330020D12Rik|chr1:153426696-153427195	0.325926869439328	.	.
chr1	153414108	153414607	chr1	153723410	153723909	E330020D12Rik|chr1:153723410-153723909	0.310551672191082	.	.
chr1	153487484	153487983	chr1	153058279	153058778	Dhx9|chr1:153058279-153058778	0.364463322753697	.	.
chr1	153487484	153487983	chr1	153085147	153085646	Dhx9|chr1:153085147-153085646	0.458196184021572	.	.
chr1	153487484	153487983	chr1	153140847	153141346	Dhx9|chr1:153140847-153141346	0.437112124856146	.	.
chr1	153487484	153487983	chr1	153426696	153427195	Dhx9|chr1:153426696-153427195	0.229943980051031	.	.
chr1	155083298	155083797	chr1	155006491	155006990	Gm9530|chr1:155006491-155006990	0.509051706717587	.	.
chr1	155083298	155083797	chr1	155027585	155028084	Gm9530|chr1:155027585-155028084	0.356546309392465	.	.
chr1	155098555	155099054	chr1	155027585	155028084	Ier5|chr1:155027585-155028084	0.22926290423137	.	.
chr1	155098555	155099054	chr1	155476190	155476689	Ier5|chr1:155476190-155476689	0.204025177852038	.	.
chr1	155146563	155147062	chr1	155476190	155476689	Mr1|chr1:155476190-155476689	0.306476396613881	.	.
chr1	155417226	155417725	chr1	155006491	155006990	Xpr1|chr1:155006491-155006990	0.342408268968917	.	.
chr1	155417226	155417725	chr1	155027585	155028084	Xpr1|chr1:155027585-155028084	0.495968602620661	.	.
chr1	155417226	155417725	chr1	155040290	155040789	Xpr1|chr1:155040290-155040789	0.285712264334382	.	.
chr1	155417226	155417725	chr1	155476190	155476689	Xpr1|chr1:155476190-155476689	0.240827064436583	.	.
chr1	155557936	155558435	chr1	155476190	155476689	Acbd6|chr1:155476190-155476689	0.308582750462731	.	.
chr1	155557936	155558435	chr1	155506710	155507209	Acbd6|chr1:155506710-155507209	0.468132542339737	.	.
chr1	155558466	155558965	chr1	155476190	155476689	Acbd6|chr1:155476190-155476689	0.317371489343077	.	.
chr1	155558466	155558965	chr1	155506710	155507209	Acbd6|chr1:155506710-155507209	0.477404742934164	.	.
chr1	155973115	155973614	chr1	155576394	155576893	Cep350|chr1:155576394-155576893	0.580565226171083	.	.
chr1	156035878	156036377	chr1	156040577	156041076	Tor1aip1|chr1:156040577-156041076	0.257437073932971	.	.
chr1	156035878	156036377	chr1	156040577	156041076	Tor1aip2|chr1:156040577-156041076	0.257437073932971	.	.
chr1	156674619	156675118	chr1	156437341	156437840	Tor3a|chr1:156437341-156437840	0.542912037931379	.	.
chr1	156674619	156675118	chr1	156996373	156996872	Tor3a|chr1:156996373-156996872	0.716240164655017	.	.
chr1	156718854	156719353	chr1	156407918	156408417	Fam20b|chr1:156407918-156408417	0.455280138426059	.	.
chr1	156718854	156719353	chr1	156956378	156956877	Fam20b|chr1:156956378-156956877	0.29080086346115	.	.
chr1	156938775	156939274	chr1	156996373	156996872	4930439D14Rik|chr1:156996373-156996872	0.644095107428589	.	.
chr1	156938775	156939274	chr1	156996373	156996872	Ralgps2|chr1:156996373-156996872	0.644095107428589	.	.
chr1	156938775	156939274	chr1	157017426	157017925	4930439D14Rik|chr1:157017426-157017925	0.672300476610284	.	.
chr1	156938775	156939274	chr1	157017426	157017925	Ralgps2|chr1:157017426-157017925	0.672300476610284	.	.
chr1	156938775	156939274	chr1	157027663	157028162	4930439D14Rik|chr1:157027663-157028162	0.718245961782798	.	.
chr1	156938775	156939274	chr1	157027663	157028162	Ralgps2|chr1:157027663-157028162	0.718245961782798	.	.
chr1	156938775	156939274	chr1	157048345	157048844	4930439D14Rik|chr1:157048345-157048844	0.635769182205975	.	.
chr1	156938775	156939274	chr1	157048345	157048844	Ralgps2|chr1:157048345-157048844	0.635769182205975	.	.
chr1	156938775	156939274	chr1	157063777	157064276	4930439D14Rik|chr1:157063777-157064276	0.659661023553709	.	.
chr1	156938775	156939274	chr1	157063777	157064276	Ralgps2|chr1:157063777-157064276	0.659661023553709	.	.
chr1	157411887	157412386	chr1	157027663	157028162	Rasal2|chr1:157027663-157028162	0.310223500783609	.	.
chr1	157411887	157412386	chr1	157048345	157048844	Rasal2|chr1:157048345-157048844	0.221962097980149	.	.
chr1	160194792	160195291	chr1	160047451	160047950	Mrps14|chr1:160047451-160047950	0.419815684010294	.	.
chr1	160212234	160212733	chr1	160047451	160047950	Cacybp|chr1:160047451-160047950	0.207687953136288	.	.
chr1	160792667	160793166	chr1	160861193	160861692	Rabgap1l|chr1:160861193-160861692	0.4499950203039	.	.
chr1	160906055	160906554	chr1	160861193	160861692	Rc3h1|chr1:160861193-160861692	0.284238803414751	.	.
chr1	161034786	161035285	chr1	160861193	160861692	Gas5|chr1:160861193-160861692	0.223552867694024	.	.
chr1	161034786	161035285	chr1	160861193	160861692	Zbtb37|chr1:160861193-160861692	0.223552867694024	.	.
chr1	161070536	161071035	chr1	161480017	161480516	Cenpl|chr1:161480017-161480516	0.408368083069937	.	.
chr1	161070536	161071035	chr1	161480017	161480516	Dars2|chr1:161480017-161480516	0.408368083069937	.	.
chr1	161131254	161131753	chr1	160861193	160861692	Klhl20|chr1:160861193-160861692	0.337939852979263	.	.
chr1	161131254	161131753	chr1	161309301	161309800	Klhl20|chr1:161309301-161309800	0.20182878050346	.	.
chr1	161250941	161251440	chr1	161396489	161396988	Prdx6|chr1:161396489-161396988	0.405086611149485	.	.
chr1	161250941	161251440	chr1	161479472	161479971	Prdx6|chr1:161479472-161479971	0.264701343008803	.	.
chr1	161788277	161788776	chr1	161631974	161632473	Fasl|chr1:161631974-161632473	0.235848343807835	.	.
chr1	161788277	161788776	chr1	161660875	161661374	Fasl|chr1:161660875-161661374	0.266929197599665	.	.
chr1	161788277	161788776	chr1	161670922	161671421	Fasl|chr1:161670922-161671421	0.231165359674844	.	.
chr1	161788277	161788776	chr1	161712883	161713382	Fasl|chr1:161712883-161713382	0.340299906406093	.	.
chr1	161788277	161788776	chr1	161744858	161745357	Fasl|chr1:161744858-161745357	0.310730662766387	.	.
chr1	161788277	161788776	chr1	161765830	161766329	Fasl|chr1:161765830-161766329	0.378860864818546	.	.
chr1	161788277	161788776	chr1	161766553	161767052	Fasl|chr1:161766553-161767052	0.420521257519445	.	.
chr1	161788277	161788776	chr1	161774506	161775005	Fasl|chr1:161774506-161775005	0.242904093448021	.	.
chr1	161788277	161788776	chr1	161779001	161779500	Fasl|chr1:161779001-161779500	0.41951453607895	.	.
chr1	161788277	161788776	chr1	161785662	161786161	Fasl|chr1:161785662-161786161	0.370818383465026	.	.
chr1	161788277	161788776	chr1	161804393	161804892	Fasl|chr1:161804393-161804892	0.283764329971735	.	.
chr1	161788277	161788776	chr1	162207113	162207612	Fasl|chr1:162207113-162207612	0.605196244656206	.	.
chr1	161876197	161876696	chr1	161712883	161713382	Suco|chr1:161712883-161713382	0.200319215193978	.	.
chr1	161876197	161876696	chr1	161765830	161766329	Suco|chr1:161765830-161766329	0.202301918593871	.	.
chr1	161876197	161876696	chr1	161766553	161767052	Suco|chr1:161766553-161767052	0.299197206286436	.	.
chr1	161876197	161876696	chr1	161785662	161786161	Suco|chr1:161785662-161786161	0.322684459577663	.	.
chr1	161876197	161876696	chr1	162207113	162207612	Suco|chr1:162207113-162207612	0.500633855256221	.	.
chr1	161876715	161877214	chr1	161774506	161775005	Suco|chr1:161774506-161775005	0.272038365138378	.	.
chr1	161876715	161877214	chr1	161785662	161786161	Suco|chr1:161785662-161786161	0.324807674149398	.	.
chr1	161876715	161877214	chr1	162207113	162207612	Suco|chr1:162207113-162207612	0.222848611950181	.	.
chr1	163779331	163779830	chr1	164063719	164064218	Kifap3|chr1:164063719-164064218	0.238713692580088	.	.
chr1	164248686	164249185	chr1	164063719	164064218	Slc19a2|chr1:164063719-164064218	0.262752774350852	.	.
chr1	164248686	164249185	chr1	164135222	164135721	Slc19a2|chr1:164135222-164135721	0.31716477103889	.	.
chr1	164457803	164458302	chr1	164063719	164064218	Atp1b1|chr1:164063719-164064218	0.486279168230828	.	.
chr1	164457803	164458302	chr1	164135222	164135721	Atp1b1|chr1:164135222-164135721	0.249237822325091	.	.
chr1	164935507	164936006	chr1	164933701	164934200	Xcl1|chr1:164933701-164934200	0.390066880543967	.	.
chr1	164935507	164936006	chr1	164966257	164966756	Xcl1|chr1:164966257-164966756	0.263775844870534	.	.
chr1	164960143	164960642	chr1	164933701	164934200	1700029M03Rik|chr1:164933701-164934200	0.628427473345973	.	.
chr1	164960143	164960642	chr1	164966257	164966756	1700029M03Rik|chr1:164966257-164966756	0.227954749232584	.	.
chr1	165460313	165460812	chr1	165722491	165722990	Dcaf6|chr1:165722491-165722990	0.365728443894234	.	.
chr1	165460313	165460812	chr1	165722491	165722990	Mpc2|chr1:165722491-165722990	0.365728443894234	.	.
chr1	165460922	165461421	chr1	165691468	165691967	Dcaf6|chr1:165691468-165691967	0.611934076344983	.	.
chr1	165460922	165461421	chr1	165691468	165691967	Mpc2|chr1:165691468-165691967	0.611934076344983	.	.
chr1	165460922	165461421	chr1	165700072	165700571	Dcaf6|chr1:165700072-165700571	0.413249756751941	.	.
chr1	165460922	165461421	chr1	165700072	165700571	Mpc2|chr1:165700072-165700571	0.413249756751941	.	.
chr1	165460922	165461421	chr1	165722491	165722990	Dcaf6|chr1:165722491-165722990	0.477787036773404	.	.
chr1	165460922	165461421	chr1	165722491	165722990	Mpc2|chr1:165722491-165722990	0.477787036773404	.	.
chr1	165634316	165634815	chr1	165700072	165700571	Mpzl1|chr1:165700072-165700571	0.43876013438053	.	.
chr1	165709806	165710305	chr1	165845314	165845813	Rcsd1|chr1:165845314-165845813	0.280293961808073	.	.
chr1	165763500	165763999	chr1	165789921	165790420	Creg1|chr1:165789921-165790420	0.481697938945731	.	.
chr1	165788442	165788941	chr1	165691468	165691967	Cd247|chr1:165691468-165691967	0.261257145157213	.	.
chr1	165788442	165788941	chr1	165722491	165722990	Cd247|chr1:165722491-165722990	0.310765731006824	.	.
chr1	165788442	165788941	chr1	165730051	165730550	Cd247|chr1:165730051-165730550	0.499365627506992	.	.
chr1	165788442	165788941	chr1	165789921	165790420	Cd247|chr1:165789921-165790420	0.628652371656017	.	.
chr1	165788442	165788941	chr1	165845314	165845813	Cd247|chr1:165845314-165845813	0.482777150425813	.	.
chr1	165788442	165788941	chr1	166016215	166016714	Cd247|chr1:166016215-166016714	0.257853626179472	.	.
chr1	165848867	165849366	chr1	165691468	165691967	Gm37469|chr1:165691468-165691967	0.312745416286279	.	.
chr1	165848867	165849366	chr1	165844525	165845024	Gm37469|chr1:165844525-165845024	0.266181637062869	.	.
chr1	165848867	165849366	chr1	166016215	166016714	Gm37469|chr1:166016215-166016714	0.240176560114956	.	.
chr1	166002418	166002917	chr1	165789921	165790420	Gm26665|chr1:165789921-165790420	0.334084377730534	.	.
chr1	166002418	166002917	chr1	165789921	165790420	Pou2f1|chr1:165789921-165790420	0.334084377730534	.	.
chr1	166002418	166002917	chr1	165845314	165845813	Gm26665|chr1:165845314-165845813	0.471429390267385	.	.
chr1	166002418	166002917	chr1	165845314	165845813	Pou2f1|chr1:165845314-165845813	0.471429390267385	.	.
chr1	166003176	166003675	chr1	165789921	165790420	Gm26665|chr1:165789921-165790420	0.28602422021831	.	.
chr1	166003176	166003675	chr1	165789921	165790420	Pou2f1|chr1:165789921-165790420	0.28602422021831	.	.
chr1	166003176	166003675	chr1	166016215	166016714	Gm26665|chr1:166016215-166016714	0.314363004896112	.	.
chr1	166003176	166003675	chr1	166016215	166016714	Pou2f1|chr1:166016215-166016714	0.314363004896112	.	.
chr1	166379002	166379501	chr1	166343030	166343529	Tada1|chr1:166343030-166343529	0.380596752866396	.	.
chr1	166409578	166410077	chr1	166016215	166016714	Pogk|chr1:166016215-166016714	0.418889049400097	.	.
chr1	167284924	167285423	chr1	167369851	167370350	Gm2453|chr1:167369851-167370350	0.247598870621499	.	.
chr1	167284924	167285423	chr1	167369851	167370350	Uck2|chr1:167369851-167370350	0.247598870621499	.	.
chr1	167350248	167350747	chr1	167369851	167370350	Aldh9a1|chr1:167369851-167370350	0.303261713364273	.	.
chr1	167393588	167394087	chr1	167369851	167370350	Mgst3|chr1:167369851-167370350	0.441863640889271	.	.
chr1	167394156	167394655	chr1	167369851	167370350	Mgst3|chr1:167369851-167370350	0.251522454048365	.	.
chr1	170276845	170277344	chr1	170353252	170353751	Sh2d1b1|chr1:170353252-170353751	0.55046773365473	.	.
chr1	170885252	170885751	chr1	171060245	171060744	Dusp12|chr1:171060245-171060744	0.261507818545412	.	.
chr1	170885252	170885751	chr1	171060245	171060744	Dusp12|chr1:171060245-171060744	0.261507818545413	.	.
chr1	170885252	170885751	chr1	171060245	171060744	Gm26620|chr1:171060245-171060744	0.261507818545412	.	.
chr1	170885252	170885751	chr1	171060245	171060744	Gm26620|chr1:171060245-171060744	0.261507818545413	.	.
chr1	170885252	170885751	chr1	171102488	171102987	Dusp12|chr1:171102488-171102987	0.297254761564583	.	.
chr1	170885252	170885751	chr1	171102488	171102987	Gm26620|chr1:171102488-171102987	0.297254761564583	.	.
chr1	170885252	170885751	chr1	171247027	171247526	Dusp12|chr1:171247027-171247526	0.250915567915393	.	.
chr1	170885252	170885751	chr1	171247027	171247526	Gm26620|chr1:171247027-171247526	0.250915567915393	.	.
chr1	171150371	171150870	chr1	171038357	171038856	Mpz|chr1:171038357-171038856	0.254793699008705	.	.
chr1	171150371	171150870	chr1	171038357	171038856	Sdhc|chr1:171038357-171038856	0.254793699008705	.	.
chr1	171150371	171150870	chr1	171247027	171247526	Mpz|chr1:171247027-171247526	0.525810846832107	.	.
chr1	171150371	171150870	chr1	171247027	171247526	Sdhc|chr1:171247027-171247526	0.525810846832107	.	.
chr1	171222404	171222903	chr1	171037809	171038308	Tomm40l|chr1:171037809-171038308	0.23763800230722	.	.
chr1	171222404	171222903	chr1	171044776	171045275	Tomm40l|chr1:171044776-171045275	0.290063424424835	.	.
chr1	171222404	171222903	chr1	171060245	171060744	Tomm40l|chr1:171060245-171060744	0.676582156097401	.	.
chr1	171222404	171222903	chr1	171102488	171102987	Tomm40l|chr1:171102488-171102987	0.599338196808781	.	.
chr1	171222404	171222903	chr1	171110922	171111421	Tomm40l|chr1:171110922-171111421	0.368812675762202	.	.
chr1	171222404	171222903	chr1	171122872	171123371	Tomm40l|chr1:171122872-171123371	0.462177379230923	.	.
chr1	171222404	171222903	chr1	171390077	171390576	Tomm40l|chr1:171390077-171390576	0.348898105073067	.	.
chr1	171270057	171270556	chr1	171355888	171356387	B4galt3|chr1:171355888-171356387	0.248980442233784	.	.
chr1	171281054	171281553	chr1	171037809	171038308	Ppox|chr1:171037809-171038308	0.308584025946443	.	.
chr1	171281054	171281553	chr1	171044266	171044765	Ppox|chr1:171044266-171044765	0.376687689563032	.	.
chr1	171281054	171281553	chr1	171044776	171045275	Ppox|chr1:171044776-171045275	0.664253024541599	.	.
chr1	171281054	171281553	chr1	171060245	171060744	Ppox|chr1:171060245-171060744	0.541627272878405	.	.
chr1	171281054	171281553	chr1	171102488	171102987	Ppox|chr1:171102488-171102987	0.261907618112364	.	.
chr1	171281054	171281553	chr1	171110922	171111421	Ppox|chr1:171110922-171111421	0.472207510128208	.	.
chr1	171281054	171281553	chr1	171122872	171123371	Ppox|chr1:171122872-171123371	0.469015314020611	.	.
chr1	171281054	171281553	chr1	171355888	171356387	Ppox|chr1:171355888-171356387	0.223953728232369	.	.
chr1	171281054	171281553	chr1	171390077	171390576	Ppox|chr1:171390077-171390576	0.320515379560966	.	.
chr1	171281054	171281553	chr1	171629159	171629658	Ppox|chr1:171629159-171629658	0.43723669686372	.	.
chr1	171281054	171281553	chr1	171677653	171678152	Ppox|chr1:171677653-171678152	0.267797919046097	.	.
chr1	171287719	171288218	chr1	171643668	171644167	Usp21|chr1:171643668-171644167	0.33915944701354	.	.
chr1	171328705	171329204	chr1	171037809	171038308	Dedd|chr1:171037809-171038308	0.464029749687843	.	.
chr1	171328705	171329204	chr1	171044266	171044765	Dedd|chr1:171044266-171044765	0.237170471697394	.	.
chr1	171328705	171329204	chr1	171044776	171045275	Dedd|chr1:171044776-171045275	0.488984302731379	.	.
chr1	171328705	171329204	chr1	171060245	171060744	Dedd|chr1:171060245-171060744	0.262376995130705	.	.
chr1	171328705	171329204	chr1	171110922	171111421	Dedd|chr1:171110922-171111421	0.212682700714239	.	.
chr1	171328705	171329204	chr1	171122872	171123371	Dedd|chr1:171122872-171123371	0.340031888107847	.	.
chr1	171328705	171329204	chr1	171355888	171356387	Dedd|chr1:171355888-171356387	0.282692765001861	.	.
chr1	171328705	171329204	chr1	171629159	171629658	Dedd|chr1:171629159-171629658	0.318209807986816	.	.
chr1	171328705	171329204	chr1	171677653	171678152	Dedd|chr1:171677653-171678152	0.253837479736548	.	.
chr1	171329206	171329705	chr1	171037809	171038308	Dedd|chr1:171037809-171038308	0.298950181873749	.	.
chr1	171329206	171329705	chr1	171044776	171045275	Dedd|chr1:171044776-171045275	0.346770987987496	.	.
chr1	171329206	171329705	chr1	171060245	171060744	Dedd|chr1:171060245-171060744	0.226963947584427	.	.
chr1	171329206	171329705	chr1	171110922	171111421	Dedd|chr1:171110922-171111421	0.373741489776307	.	.
chr1	171329206	171329705	chr1	171122872	171123371	Dedd|chr1:171122872-171123371	0.389211965915041	.	.
chr1	171329206	171329705	chr1	171629159	171629658	Dedd|chr1:171629159-171629658	0.527541053104272	.	.
chr1	171329206	171329705	chr1	171677653	171678152	Dedd|chr1:171677653-171678152	0.259362668255878	.	.
chr1	171345437	171345936	chr1	171044266	171044765	Nit1|chr1:171044266-171044765	0.235330276705654	.	.
chr1	171345437	171345936	chr1	171044266	171044765	Pfdn2|chr1:171044266-171044765	0.235330276705654	.	.
chr1	171345437	171345936	chr1	171044776	171045275	Nit1|chr1:171044776-171045275	0.398647893513332	.	.
chr1	171345437	171345936	chr1	171044776	171045275	Pfdn2|chr1:171044776-171045275	0.398647893513332	.	.
chr1	171345437	171345936	chr1	171060245	171060744	Nit1|chr1:171060245-171060744	0.439878126010369	.	.
chr1	171345437	171345936	chr1	171060245	171060744	Pfdn2|chr1:171060245-171060744	0.439878126010369	.	.
chr1	171345437	171345936	chr1	171122872	171123371	Nit1|chr1:171122872-171123371	0.284480752178284	.	.
chr1	171345437	171345936	chr1	171122872	171123371	Pfdn2|chr1:171122872-171123371	0.284480752178284	.	.
chr1	171345437	171345936	chr1	171390077	171390576	Nit1|chr1:171390077-171390576	0.269188722654644	.	.
chr1	171345437	171345936	chr1	171390077	171390576	Pfdn2|chr1:171390077-171390576	0.269188722654644	.	.
chr1	171345938	171346437	chr1	171037809	171038308	Nit1|chr1:171037809-171038308	0.244551802382181	.	.
chr1	171345938	171346437	chr1	171037809	171038308	Pfdn2|chr1:171037809-171038308	0.244551802382181	.	.
chr1	171345938	171346437	chr1	171038357	171038856	Nit1|chr1:171038357-171038856	0.262114305845392	.	.
chr1	171345938	171346437	chr1	171038357	171038856	Pfdn2|chr1:171038357-171038856	0.262114305845392	.	.
chr1	171345938	171346437	chr1	171247027	171247526	Nit1|chr1:171247027-171247526	0.305684447079364	.	.
chr1	171345938	171346437	chr1	171247027	171247526	Pfdn2|chr1:171247027-171247526	0.305684447079364	.	.
chr1	171345938	171346437	chr1	171551360	171551859	Nit1|chr1:171551360-171551859	0.201836494413766	.	.
chr1	171345938	171346437	chr1	171551360	171551859	Pfdn2|chr1:171551360-171551859	0.201836494413766	.	.
chr1	171388757	171389256	chr1	171110922	171111421	Arhgap30|chr1:171110922-171111421	0.267339361315561	.	.
chr1	171388757	171389256	chr1	171247027	171247526	Arhgap30|chr1:171247027-171247526	0.259303652355565	.	.
chr1	171388757	171389256	chr1	171629159	171629658	Arhgap30|chr1:171629159-171629658	0.200197325131618	.	.
chr1	171411068	171411567	chr1	171247027	171247526	Usf1|chr1:171247027-171247526	0.226572853511855	.	.
chr1	171411068	171411567	chr1	171629159	171629658	Usf1|chr1:171629159-171629658	0.340567547607803	.	.
chr1	171411068	171411567	chr1	171643668	171644167	Usf1|chr1:171643668-171644167	0.656384920721882	.	.
chr1	171503198	171503697	chr1	171551360	171551859	Alyref2|chr1:171551360-171551859	0.347580056037687	.	.
chr1	171503198	171503697	chr1	171551360	171551859	B930036N10Rik|chr1:171551360-171551859	0.347580056037687	.	.
chr1	171503198	171503697	chr1	171618945	171619444	Alyref2|chr1:171618945-171619444	0.626417874582694	.	.
chr1	171503198	171503697	chr1	171618945	171619444	B930036N10Rik|chr1:171618945-171619444	0.626417874582694	.	.
chr1	171503198	171503697	chr1	171849322	171849821	Alyref2|chr1:171849322-171849821	0.314561973650047	.	.
chr1	171503198	171503697	chr1	171849322	171849821	B930036N10Rik|chr1:171849322-171849821	0.314561973650047	.	.
chr1	171503198	171503697	chr1	171920887	171921386	Alyref2|chr1:171920887-171921386	0.389831951729419	.	.
chr1	171503198	171503697	chr1	171920887	171921386	B930036N10Rik|chr1:171920887-171921386	0.389831951729419	.	.
chr1	171503198	171503697	chr1	171994930	171995429	Alyref2|chr1:171994930-171995429	0.589769499073172	.	.
chr1	171503198	171503697	chr1	171994930	171995429	B930036N10Rik|chr1:171994930-171995429	0.589769499073172	.	.
chr1	171503848	171504347	chr1	171551360	171551859	Alyref2|chr1:171551360-171551859	0.307620132621298	.	.
chr1	171503848	171504347	chr1	171551360	171551859	B930036N10Rik|chr1:171551360-171551859	0.307620132621298	.	.
chr1	171503848	171504347	chr1	171618945	171619444	Alyref2|chr1:171618945-171619444	0.315235811932176	.	.
chr1	171503848	171504347	chr1	171618945	171619444	B930036N10Rik|chr1:171618945-171619444	0.315235811932176	.	.
chr1	171503848	171504347	chr1	171849322	171849821	Alyref2|chr1:171849322-171849821	0.223154941752325	.	.
chr1	171503848	171504347	chr1	171849322	171849821	B930036N10Rik|chr1:171849322-171849821	0.223154941752325	.	.
chr1	171503848	171504347	chr1	171994930	171995429	Alyref2|chr1:171994930-171995429	0.23616045586454	.	.
chr1	171503848	171504347	chr1	171994930	171995429	B930036N10Rik|chr1:171994930-171995429	0.23616045586454	.	.
chr1	171607112	171607611	chr1	171551360	171551859	Ly9|chr1:171551360-171551859	0.330477853932434	.	.
chr1	171607112	171607611	chr1	171618945	171619444	Ly9|chr1:171618945-171619444	0.382772188902387	.	.
chr1	171607112	171607611	chr1	171849322	171849821	Ly9|chr1:171849322-171849821	0.298403271178452	.	.
chr1	171607112	171607611	chr1	171920887	171921386	Ly9|chr1:171920887-171921386	0.355424335044094	.	.
chr1	171607112	171607611	chr1	171994930	171995429	Ly9|chr1:171994930-171995429	0.346052080549696	.	.
chr1	171766902	171767401	chr1	171629159	171629658	Slamf1|chr1:171629159-171629658	0.517624603657789	.	.
chr1	172082460	172082959	chr1	172277127	172277626	Copa|chr1:172277127-172277626	0.237836618002081	.	.
chr1	172082460	172082959	chr1	172277127	172277626	Ncstn|chr1:172277127-172277626	0.237836618002081	.	.
chr1	172126494	172126993	chr1	172309560	172310059	Pex19|chr1:172309560-172310059	0.213147624157768	.	.
chr1	172126494	172126993	chr1	172312070	172312569	Pex19|chr1:172312070-172312569	0.26594021623289	.	.
chr1	172126494	172126993	chr1	172490308	172490807	Pex19|chr1:172490308-172490807	0.296744692955705	.	.
chr1	172147848	172148347	chr1	172217086	172217585	Dcaf8|chr1:172217086-172217585	0.205852819790385	.	.
chr1	172147848	172148347	chr1	172309560	172310059	Dcaf8|chr1:172309560-172310059	0.38772102210758	.	.
chr1	172147848	172148347	chr1	172312070	172312569	Dcaf8|chr1:172312070-172312569	0.565205488036022	.	.
chr1	172147848	172148347	chr1	172490308	172490807	Dcaf8|chr1:172490308-172490807	0.470102225698746	.	.
chr1	172206038	172206537	chr1	172277127	172277626	Pea15a|chr1:172277127-172277626	0.304756588873641	.	.
chr1	172206562	172207061	chr1	172312070	172312569	Pea15a|chr1:172312070-172312569	0.564757324360805	.	.
chr1	172376174	172376673	chr1	172312070	172312569	Pigm|chr1:172312070-172312569	0.389074957812242	.	.
chr1	172481873	172482372	chr1	172312070	172312569	Igsf9|chr1:172312070-172312569	0.41144090043407	.	.
chr1	172481873	172482372	chr1	172513885	172514384	Igsf9|chr1:172513885-172514384	0.244798777119895	.	.
chr1	172520879	172521378	chr1	172309560	172310059	Cfap45|chr1:172309560-172310059	0.267285494298598	.	.
chr1	172520879	172521378	chr1	172312070	172312569	Cfap45|chr1:172312070-172312569	0.341640745292065	.	.
chr1	172520879	172521378	chr1	172490308	172490807	Cfap45|chr1:172490308-172490807	0.377772027692858	.	.
chr1	172520879	172521378	chr1	172501616	172502115	Cfap45|chr1:172501616-172502115	0.526808727820819	.	.
chr1	172520879	172521378	chr1	172512868	172513367	Cfap45|chr1:172512868-172513367	0.459095295267006	.	.
chr1	172602259	172602758	chr1	172277127	172277626	Fcrl6|chr1:172277127-172277626	0.430388478082162	.	.
chr1	172602259	172602758	chr1	172512868	172513367	Fcrl6|chr1:172512868-172513367	0.49463364345944	.	.
chr1	172602259	172602758	chr1	172512868	172513367	Fcrl6|chr1:172512868-172513367	0.494633643459441	.	.
chr1	172602259	172602758	chr1	172526646	172527145	Fcrl6|chr1:172526646-172527145	0.698907327497915	.	.
chr1	172602259	172602758	chr1	172548381	172548880	Fcrl6|chr1:172548381-172548880	0.278185714670922	.	.
chr1	172632827	172633326	chr1	172309560	172310059	Dusp23|chr1:172309560-172310059	0.361277318122056	.	.
chr1	172632827	172633326	chr1	172312070	172312569	Dusp23|chr1:172312070-172312569	0.223754817057167	.	.
chr1	172632827	172633326	chr1	172501616	172502115	Dusp23|chr1:172501616-172502115	0.482682967552168	.	.
chr1	172632827	172633326	chr1	172548381	172548880	Dusp23|chr1:172548381-172548880	0.207713040738291	.	.
chr1	172632827	172633326	chr1	172549972	172550471	Dusp23|chr1:172549972-172550471	0.355758800542353	.	.
chr1	172632827	172633326	chr1	172550479	172550978	Dusp23|chr1:172550479-172550978	0.338153667405759	.	.
chr1	173599119	173599618	chr1	173441345	173441844	Ifi213|chr1:173441345-173441844	0.338885529829428	.	.
chr1	173599119	173599618	chr1	173521427	173521926	Ifi213|chr1:173521427-173521926	0.331742844755226	.	.
chr1	173599119	173599618	chr1	173626614	173627113	Ifi213|chr1:173626614-173627113	0.553641505639428	.	.
chr1	173630548	173631047	chr1	173521427	173521926	Ifi209|chr1:173521427-173521926	0.23181765448259	.	.
chr1	173630548	173631047	chr1	173626614	173627113	Ifi209|chr1:173626614-173627113	0.353329233090203	.	.
chr1	173880366	173880865	chr1	173626614	173627113	Mndal|chr1:173626614-173627113	0.273893666838013	.	.
chr1	175625938	175626437	chr1	175643366	175643865	Fh1|chr1:175643366-175643865	0.238669522981185	.	.
chr1	175625938	175626437	chr1	175659922	175660421	Fh1|chr1:175659922-175660421	0.432117413735462	.	.
chr1	175693049	175693548	chr1	175643366	175643865	Chml|chr1:175643366-175643865	0.387466827047955	.	.
chr1	175693049	175693548	chr1	175643366	175643865	Opn3|chr1:175643366-175643865	0.387466827047955	.	.
chr1	175693049	175693548	chr1	175659922	175660421	Chml|chr1:175659922-175660421	0.299557778641816	.	.
chr1	175693049	175693548	chr1	175659922	175660421	Opn3|chr1:175659922-175660421	0.299557778641816	.	.
chr1	176814465	176814964	chr1	177094833	177095332	Cep170|chr1:177094833-177095332	0.287871031007733	.	.
chr1	176814465	176814964	chr1	177094833	177095332	Sdccag8|chr1:177094833-177095332	0.287871031007733	.	.
chr1	178187311	178187810	chr1	178336353	178336852	Desi2|chr1:178336353-178336852	0.215465565513263	.	.
chr1	178318532	178319031	chr1	178368821	178369320	B230369F24Rik|chr1:178368821-178369320	0.398992088989083	.	.
chr1	178318532	178319031	chr1	178368821	178369320	Cox20|chr1:178368821-178369320	0.398992088989083	.	.
chr1	178406170	178406669	chr1	178336353	178336852	Efcab2|chr1:178336353-178336852	0.238260410458014	.	.
chr1	180256056	180256555	chr1	180387432	180387931	Gm31728|chr1:180387432-180387931	0.39739740887759	.	.
chr1	180256056	180256555	chr1	180393101	180393600	Gm31728|chr1:180393101-180393600	0.502202829422818	.	.
chr1	180330204	180330703	chr1	180225780	180226279	Itpkb|chr1:180225780-180226279	0.459094471786611	.	.
chr1	180330204	180330703	chr1	180356198	180356697	Itpkb|chr1:180356198-180356697	0.531189130944504	.	.
chr1	180330204	180330703	chr1	180365065	180365564	Itpkb|chr1:180365065-180365564	0.433438309113826	.	.
chr1	180330204	180330703	chr1	180403627	180404126	Itpkb|chr1:180403627-180404126	0.359410400901654	.	.
chr1	180568576	180569075	chr1	180356198	180356697	Parp1|chr1:180356198-180356697	0.372023365624068	.	.
chr1	180568576	180569075	chr1	180911899	180912398	Parp1|chr1:180911899-180912398	0.30125499087649	.	.
chr1	180641033	180641532	chr1	180356198	180356697	Lin9|chr1:180356198-180356697	0.243496614253907	.	.
chr1	180813365	180813864	chr1	180587531	180588030	H3f3a|chr1:180587531-180588030	0.239175791168533	.	.
chr1	180813365	180813864	chr1	180587531	180588030	H3f3aos|chr1:180587531-180588030	0.239175791168533	.	.
chr1	180813365	180813864	chr1	180601734	180602233	H3f3a|chr1:180601734-180602233	0.224431269756499	.	.
chr1	180813365	180813864	chr1	180601734	180602233	H3f3aos|chr1:180601734-180602233	0.224431269756499	.	.
chr1	180813365	180813864	chr1	181150665	181151164	H3f3a|chr1:181150665-181151164	0.425330367432527	.	.
chr1	180813365	180813864	chr1	181150665	181151164	H3f3aos|chr1:181150665-181151164	0.425330367432527	.	.
chr1	180813365	180813864	chr1	181237236	181237735	H3f3a|chr1:181237236-181237735	0.313153717646184	.	.
chr1	180813365	180813864	chr1	181237236	181237735	H3f3aos|chr1:181237236-181237735	0.313153717646184	.	.
chr1	181842237	181842736	chr1	181860566	181861065	Lbr|chr1:181860566-181861065	0.241169914687355	.	.
chr1	181842237	181842736	chr1	182162820	182163319	Lbr|chr1:182162820-182163319	0.203474305695617	.	.
chr1	182124497	182124996	chr1	182358088	182358587	Srp9|chr1:182358088-182358587	0.46955283942708	.	.
chr1	182340819	182341318	chr1	182539280	182539779	Fbxo28|chr1:182539280-182539779	0.367466351817904	.	.
chr1	182341398	182341897	chr1	182519885	182520384	Fbxo28|chr1:182519885-182520384	0.240664368385348	.	.
chr1	182341398	182341897	chr1	182539280	182539779	Fbxo28|chr1:182539280-182539779	0.200694180808562	.	.
chr1	182408896	182409395	chr1	182519885	182520384	Trp53bp2|chr1:182519885-182520384	0.314763476192509	.	.
chr1	182408896	182409395	chr1	182539280	182539779	Trp53bp2|chr1:182539280-182539779	0.211852256919273	.	.
chr1	182517320	182517819	chr1	182519885	182520384	Capn2|chr1:182519885-182520384	0.337014149931791	.	.
chr1	183296824	183297323	chr1	183345255	183345754	Aida|chr1:183345255-183345754	0.482456044638336	.	.
chr1	183296824	183297323	chr1	183345255	183345754	Brox|chr1:183345255-183345754	0.482456044638336	.	.
chr1	183388644	183389143	chr1	183345255	183345754	Taf1a|chr1:183345255-183345754	0.551722648485274	.	.
chr1	184034061	184034560	chr1	184005605	184006104	1700056E22Rik|chr1:184005605-184006104	0.443825455205677	.	.
chr1	184034061	184034560	chr1	184117951	184118450	1700056E22Rik|chr1:184117951-184118450	0.219335204501678	.	.
chr1	187378054	187378553	chr1	187311869	187312368	Gm38155|chr1:187311869-187312368	0.488336221671624	.	.
chr1	187378054	187378553	chr1	187366725	187367224	Gm38155|chr1:187366725-187367224	0.639446595068713	.	.
chr1	189007615	189008114	chr1	188978127	188978626	Kctd3|chr1:188978127-188978626	0.27402693858499	.	.
chr1	189687923	189688422	chr1	189798859	189799358	Cenpf|chr1:189798859-189799358	0.284774708970721	.	.
chr1	191026045	191026544	chr1	190928315	190928814	A230020J21Rik|chr1:190928315-190928814	0.460703615613184	.	.
chr1	191026045	191026544	chr1	190928315	190928814	Flvcr1|chr1:190928315-190928814	0.460703615613184	.	.
chr1	191026045	191026544	chr1	191397049	191397548	A230020J21Rik|chr1:191397049-191397548	0.39988551461077	.	.
chr1	191026045	191026544	chr1	191397049	191397548	Flvcr1|chr1:191397049-191397548	0.39988551461077	.	.
chr1	191062684	191063183	chr1	191397049	191397548	Nsl1|chr1:191397049-191397548	0.26926777358589	.	.
chr1	191062684	191063183	chr1	191397049	191397548	Tatdn3|chr1:191397049-191397548	0.26926777358589	.	.
chr1	191224177	191224676	chr1	191125641	191126140	D730003I15Rik|chr1:191125641-191126140	0.202745151025743	.	.
chr1	191224177	191224676	chr1	191404236	191404735	D730003I15Rik|chr1:191404236-191404735	0.221913699909724	.	.
chr1	191224177	191224676	chr1	191466219	191466718	D730003I15Rik|chr1:191466219-191466718	0.371260624705256	.	.
chr1	191317662	191318161	chr1	191396465	191396964	Nenf|chr1:191396465-191396964	0.515292829436449	.	.
chr1	191317662	191318161	chr1	191466219	191466718	Nenf|chr1:191466219-191466718	0.225099606016796	.	.
chr1	191325660	191326159	chr1	191396465	191396964	Pacc1|chr1:191396465-191396964	0.51642738037094	.	.
chr1	191326162	191326661	chr1	191125641	191126140	Pacc1|chr1:191125641-191126140	0.422730699942359	.	.
chr1	191326162	191326661	chr1	191312626	191313125	Pacc1|chr1:191312626-191313125	0.280045303653811	.	.
chr1	191326162	191326661	chr1	191396465	191396964	Pacc1|chr1:191396465-191396964	0.259129574572171	.	.
chr1	191326162	191326661	chr1	191397049	191397548	Pacc1|chr1:191397049-191397548	0.307429182642222	.	.
chr1	191326162	191326661	chr1	191404236	191404735	Pacc1|chr1:191404236-191404735	0.384044435194401	.	.
chr1	191326162	191326661	chr1	191599186	191599685	Pacc1|chr1:191599186-191599685	0.372164645723474	.	.
chr1	191575408	191575907	chr1	191756464	191756963	Dtl|chr1:191756464-191756963	0.221252066149475	.	.
chr1	191575408	191575907	chr1	191756464	191756963	Ints7|chr1:191756464-191756963	0.221252066149475	.	.
chr1	191575408	191575907	chr1	191813276	191813775	Dtl|chr1:191813276-191813775	0.203598439589076	.	.
chr1	191575408	191575907	chr1	191813276	191813775	Ints7|chr1:191813276-191813775	0.203598439589076	.	.
chr1	191718068	191718567	chr1	191466219	191466718	Lpgat1|chr1:191466219-191466718	0.428985882762858	.	.
chr1	191718068	191718567	chr1	191756464	191756963	Lpgat1|chr1:191756464-191756963	0.480962419940582	.	.
chr1	191718068	191718567	chr1	191813276	191813775	Lpgat1|chr1:191813276-191813775	0.576624061750781	.	.
chr1	191718068	191718567	chr1	191814269	191814768	Lpgat1|chr1:191814269-191814768	0.613136729682755	.	.
chr1	191906374	191906873	chr1	191599186	191599685	1700034H15Rik|chr1:191599186-191599685	0.42861005456888	.	.
chr1	191906374	191906873	chr1	191599186	191599685	Slc30a1|chr1:191599186-191599685	0.42861005456888	.	.
chr1	191906374	191906873	chr1	192086650	192087149	1700034H15Rik|chr1:192086650-192087149	0.555979494824283	.	.
chr1	191906374	191906873	chr1	192086650	192087149	Slc30a1|chr1:192086650-192087149	0.555979494824283	.	.
chr1	192770423	192770922	chr1	193173244	193173743	Hhat|chr1:193173244-193173743	0.456708953683617	.	.
chr1	193035812	193036311	chr1	193285669	193286168	Syt14|chr1:193285669-193286168	0.272958577468909	.	.
chr1	193130022	193130521	chr1	192753096	192753595	Utp25|chr1:192753096-192753595	0.289999470413817	.	.
chr1	193130022	193130521	chr1	193180978	193181477	Utp25|chr1:193180978-193181477	0.218688775537489	.	.
chr1	193201235	193201734	chr1	193285669	193286168	Traf3ip3|chr1:193285669-193286168	0.411584954981169	.	.
chr1	193201235	193201734	chr1	193338277	193338776	Traf3ip3|chr1:193338277-193338776	0.212477285701143	.	.
chr1	193201235	193201734	chr1	193421515	193422014	Traf3ip3|chr1:193421515-193422014	0.21964625081602	.	.
chr1	194976111	194976610	chr1	194879521	194880020	A330023F24Rik|chr1:194879521-194880020	0.292482760310447	.	.
chr1	194976111	194976610	chr1	194879521	194880020	Gm16897|chr1:194879521-194880020	0.292482760310447	.	.
chr1	194995208	194995707	chr1	194879521	194880020	Gm32250|chr1:194879521-194880020	0.329870685119458	.	.
chr1	195176500	195176999	chr1	194879521	194880020	Cr2|chr1:194879521-194880020	0.203981059559452	.	.
chr10	3972861	3973360	chr10	3510418	3510917	Mthfd1l|chr10:3510418-3510917	0.310250427474376	.	.
chr10	4387235	4387734	chr10	4128428	4128927	Zbtb2|chr10:4128428-4128927	0.225369345183847	.	.
chr10	4387235	4387734	chr10	4386733	4387232	Zbtb2|chr10:4386733-4387232	0.448843754249376	.	.
chr10	4432192	4432691	chr10	4622032	4622531	Armt1|chr10:4622032-4622531	0.697658439486391	.	.
chr10	4432192	4432691	chr10	4622032	4622531	Rmnd1|chr10:4622032-4622531	0.697658439486391	.	.
chr10	7473449	7473948	chr10	7210985	7211484	Ulbp1|chr10:7210985-7211484	0.560512401053217	.	.
chr10	7473449	7473948	chr10	7663092	7663591	Ulbp1|chr10:7663092-7663591	0.280418629966656	.	.
chr10	7473449	7473948	chr10	7663092	7663591	Ulbp1|chr10:7663092-7663591	0.280418629966657	.	.
chr10	7680943	7681442	chr10	7976403	7976902	Lats1|chr10:7976403-7976902	0.242262327682007	.	.
chr10	7680943	7681442	chr10	7976403	7976902	Pcmt1|chr10:7976403-7976902	0.242262327682007	.	.
chr10	7725685	7726184	chr10	7824609	7825108	Katna1|chr10:7824609-7825108	0.22724073227253	.	.
chr10	7780721	7781220	chr10	8213910	8214409	B430219N15Rik|chr10:8213910-8214409	0.311324497218403	.	.
chr10	7792631	7793130	chr10	7824609	7825108	Ginm1|chr10:7824609-7825108	0.306062885080748	.	.
chr10	7792631	7793130	chr10	7824609	7825108	Ppil4|chr10:7824609-7825108	0.306062885080748	.	.
chr10	7792631	7793130	chr10	7976403	7976902	Ginm1|chr10:7976403-7976902	0.517737690623039	.	.
chr10	7792631	7793130	chr10	7976403	7976902	Ppil4|chr10:7976403-7976902	0.517737690623039	.	.
chr10	7792631	7793130	chr10	8055252	8055751	Ginm1|chr10:8055252-8055751	0.331325558962133	.	.
chr10	7792631	7793130	chr10	8055252	8055751	Ppil4|chr10:8055252-8055751	0.331325558962133	.	.
chr10	7792631	7793130	chr10	8065654	8066153	Ginm1|chr10:8065654-8066153	0.393606605711453	.	.
chr10	7792631	7793130	chr10	8065654	8066153	Ppil4|chr10:8065654-8066153	0.393606605711453	.	.
chr10	7956090	7956589	chr10	8213910	8214409	Tab2|chr10:8213910-8214409	0.23548617734211	.	.
chr10	8518648	8519147	chr10	8505992	8506491	Ust|chr10:8505992-8506491	0.294779483976761	.	.
chr10	12922385	12922884	chr10	12866782	12867281	B230208H11Rik|chr10:12866782-12867281	0.404318176469717	.	.
chr10	12922385	12922884	chr10	12996979	12997478	B230208H11Rik|chr10:12996979-12997478	0.491931910660933	.	.
chr10	12922385	12922884	chr10	13184096	13184595	B230208H11Rik|chr10:13184096-13184595	0.579619660615302	.	.
chr10	12964030	12964529	chr10	12866782	12867281	Stx11|chr10:12866782-12867281	0.525401828031122	.	.
chr10	12964030	12964529	chr10	12874824	12875323	Stx11|chr10:12874824-12875323	0.210041184487717	.	.
chr10	12964030	12964529	chr10	12996979	12997478	Stx11|chr10:12996979-12997478	0.324657557562887	.	.
chr10	12964030	12964529	chr10	13184096	13184595	Stx11|chr10:13184096-13184595	0.510594123237065	.	.
chr10	13192919	13193418	chr10	12813336	12813835	Ltv1|chr10:12813336-12813835	0.387930687248855	.	.
chr10	13192919	13193418	chr10	12841421	12841920	Ltv1|chr10:12841421-12841920	0.362973988014891	.	.
chr10	13552855	13553354	chr10	13967576	13968075	Adat2|chr10:13967576-13968075	0.512178551507509	.	.
chr10	13552855	13553354	chr10	13967576	13968075	Pex3|chr10:13967576-13968075	0.512178551507509	.	.
chr10	13552855	13553354	chr10	13982789	13983288	Adat2|chr10:13982789-13983288	0.249872628662567	.	.
chr10	13552855	13553354	chr10	13982789	13983288	Pex3|chr10:13982789-13983288	0.249872628662567	.	.
chr10	17722198	17722697	chr10	17564882	17565381	Cited2|chr10:17564882-17565381	0.29128735437116	.	.
chr10	17722198	17722697	chr10	17772404	17772903	Cited2|chr10:17772404-17772903	0.325560524146495	.	.
chr10	17722963	17723462	chr10	17564882	17565381	Cited2|chr10:17564882-17565381	0.324203825139095	.	.
chr10	17722963	17723462	chr10	17988010	17988509	Cited2|chr10:17988010-17988509	0.386207631702945	.	.
chr10	17795966	17796465	chr10	17574901	17575400	Txlnb|chr10:17574901-17575400	0.409751468202621	.	.
chr10	17795966	17796465	chr10	17772404	17772903	Txlnb|chr10:17772404-17772903	0.381650935338483	.	.
chr10	17795966	17796465	chr10	17988010	17988509	Txlnb|chr10:17988010-17988509	0.458641677082879	.	.
chr10	17947167	17947666	chr10	18142174	18142673	Heca|chr10:18142174-18142673	0.448553281062927	.	.
chr10	17947841	17948340	chr10	17559845	17560344	Heca|chr10:17559845-17560344	0.20168951087229	.	.
chr10	17947841	17948340	chr10	17724226	17724725	Heca|chr10:17724226-17724725	0.242187319982954	.	.
chr10	17947841	17948340	chr10	17724226	17724725	Heca|chr10:17724226-17724725	0.242187319982955	.	.
chr10	17948344	17948843	chr10	17574901	17575400	Heca|chr10:17574901-17575400	0.565565135667641	.	.
chr10	18055292	18055791	chr10	17988010	17988509	Reps1|chr10:17988010-17988509	0.33951085582765	.	.
chr10	18210578	18211077	chr10	17772404	17772903	Ect2l|chr10:17772404-17772903	0.49509112852744	.	.
chr10	18235012	18235511	chr10	17988010	17988509	Ccdc28a|chr10:17988010-17988509	0.217846416287039	.	.
chr10	18235012	18235511	chr10	17988010	17988509	Gm10827|chr10:17988010-17988509	0.217846416287039	.	.
chr10	19014684	19015183	chr10	18953612	18954111	Tnfaip3|chr10:18953612-18954111	0.236994386900784	.	.
chr10	19014684	19015183	chr10	19043787	19044286	Tnfaip3|chr10:19043787-19044286	0.464565038269028	.	.
chr10	19015270	19015769	chr10	18953612	18954111	Tnfaip3|chr10:18953612-18954111	0.577830642339233	.	.
chr10	19015270	19015769	chr10	19043787	19044286	Tnfaip3|chr10:19043787-19044286	0.305083673023043	.	.
chr10	19591671	19592170	chr10	19321714	19322213	Ifngr1|chr10:19321714-19322213	0.248457393742358	.	.
chr10	19591671	19592170	chr10	19494308	19494807	Ifngr1|chr10:19494308-19494807	0.561516093311013	.	.
chr10	19591671	19592170	chr10	19504341	19504840	Ifngr1|chr10:19504341-19504840	0.217139946320044	.	.
chr10	19591671	19592170	chr10	19598037	19598536	Ifngr1|chr10:19598037-19598536	0.478815179364786	.	.
chr10	19591671	19592170	chr10	19598037	19598536	Ifngr1|chr10:19598037-19598536	0.478815179364787	.	.
chr10	19591671	19592170	chr10	19613070	19613569	Ifngr1|chr10:19613070-19613569	0.218974772603364	.	.
chr10	19718664	19719163	chr10	19494308	19494807	Gm33332|chr10:19494308-19494807	0.465421485197019	.	.
chr10	19718664	19719163	chr10	19504341	19504840	Gm33332|chr10:19504341-19504840	0.542269970810763	.	.
chr10	19718664	19719163	chr10	19506331	19506830	Gm33332|chr10:19506331-19506830	0.280496580400774	.	.
chr10	19718664	19719163	chr10	19565855	19566354	Gm33332|chr10:19565855-19566354	0.305941956749073	.	.
chr10	19718664	19719163	chr10	19598037	19598536	Gm33332|chr10:19598037-19598536	0.38386238368367	.	.
chr10	19907191	19907690	chr10	19999652	20000151	Pex7|chr10:19999652-20000151	0.645797794623021	.	.
chr10	19933466	19933965	chr10	19504341	19504840	Map3k5|chr10:19504341-19504840	0.534905517041808	.	.
chr10	19933466	19933965	chr10	19506331	19506830	Map3k5|chr10:19506331-19506830	0.250396431441963	.	.
chr10	19933466	19933965	chr10	19565855	19566354	Map3k5|chr10:19565855-19566354	0.25681681456492	.	.
chr10	19933466	19933965	chr10	19577377	19577876	Map3k5|chr10:19577377-19577876	0.272112975226954	.	.
chr10	19933466	19933965	chr10	19578316	19578815	Map3k5|chr10:19578316-19578815	0.527495153219327	.	.
chr10	19933466	19933965	chr10	19582165	19582664	Map3k5|chr10:19582165-19582664	0.243965086680147	.	.
chr10	19933466	19933965	chr10	19598037	19598536	Map3k5|chr10:19598037-19598536	0.258665178616736	.	.
chr10	19933466	19933965	chr10	20066260	20066759	Map3k5|chr10:20066260-20066759	0.459445838517296	.	.
chr10	19933991	19934490	chr10	19504341	19504840	Map3k5|chr10:19504341-19504840	0.364743473363309	.	.
chr10	19933991	19934490	chr10	19506331	19506830	Map3k5|chr10:19506331-19506830	0.605451323628382	.	.
chr10	19933991	19934490	chr10	19577377	19577876	Map3k5|chr10:19577377-19577876	0.630005681947795	.	.
chr10	19933991	19934490	chr10	19582165	19582664	Map3k5|chr10:19582165-19582664	0.400578740368361	.	.
chr10	19933991	19934490	chr10	19613070	19613569	Map3k5|chr10:19613070-19613569	0.284697052644829	.	.
chr10	19933991	19934490	chr10	19693066	19693565	Map3k5|chr10:19693066-19693565	0.494489206421694	.	.
chr10	19933991	19934490	chr10	19829639	19830138	Map3k5|chr10:19829639-19830138	0.206989524563585	.	.
chr10	19933991	19934490	chr10	20066260	20066759	Map3k5|chr10:20066260-20066759	0.259212418224484	.	.
chr10	19933991	19934490	chr10	20119429	20119928	Map3k5|chr10:20119429-20119928	0.251337319415839	.	.
chr10	20312656	20313155	chr10	20119429	20119928	4933406P04Rik|chr10:20119429-20119928	0.417272327590691	.	.
chr10	20312656	20313155	chr10	20119429	20119928	Bclaf1|chr10:20119429-20119928	0.417272327590691	.	.
chr10	21252103	21252602	chr10	21235117	21235616	Gm33728|chr10:21235117-21235616	0.398955678466101	.	.
chr10	21252103	21252602	chr10	21479395	21479894	Gm33728|chr10:21479395-21479894	0.22181593648651	.	.
chr10	21419068	21419567	chr10	21235117	21235616	1700021A07Rik|chr10:21235117-21235616	0.31051227574038	.	.
chr10	21419068	21419567	chr10	21479395	21479894	1700021A07Rik|chr10:21479395-21479894	0.345233993372794	.	.
chr10	22148605	22149104	chr10	22299295	22299794	E030030I06Rik|chr10:22299295-22299794	0.206469702177116	.	.
chr10	24711736	24712235	chr10	24754234	24754733	Enpp1|chr10:24754234-24754733	0.265511486816673	.	.
chr10	26229493	26229992	chr10	26202904	26203403	Samd3|chr10:26202904-26203403	0.30554950602791	.	.
chr10	26229493	26229992	chr10	26364226	26364725	Samd3|chr10:26364226-26364725	0.359181635553848	.	.
chr10	26375759	26376258	chr10	26202904	26203403	L3mbtl3|chr10:26202904-26203403	0.239879379653903	.	.
chr10	26375759	26376258	chr10	26364226	26364725	L3mbtl3|chr10:26364226-26364725	0.212206678599247	.	.
chr10	28668246	28668745	chr10	28518279	28518778	Themis|chr10:28518279-28518778	0.712150020293798	.	.
chr10	28668246	28668745	chr10	28593726	28594225	Themis|chr10:28593726-28594225	0.401910289797611	.	.
chr10	30599914	30600413	chr10	30538835	30539334	Trmt11|chr10:30538835-30539334	0.254252724219795	.	.
chr10	30600453	30600952	chr10	30538835	30539334	Trmt11|chr10:30538835-30539334	0.417123798102839	.	.
chr10	30600453	30600952	chr10	30618199	30618698	Trmt11|chr10:30618199-30618698	0.225773027409438	.	.
chr10	30600453	30600952	chr10	30718850	30719349	Trmt11|chr10:30718850-30719349	0.228328119723114	.	.
chr10	30803126	30803625	chr10	30718850	30719349	Ncoa7|chr10:30718850-30719349	0.21332315348109	.	.
chr10	30842620	30843119	chr10	30810769	30811268	Hey2|chr10:30810769-30811268	0.216799314284633	.	.
chr10	34206579	34207078	chr10	34110908	34111407	Dse|chr10:34110908-34111407	0.231790154025757	.	.
chr10	34206579	34207078	chr10	34171155	34171654	Dse|chr10:34171155-34171654	0.515542155297264	.	.
chr10	34206579	34207078	chr10	34235374	34235873	Dse|chr10:34235374-34235873	0.225508680236398	.	.
chr10	34207257	34207756	chr10	34110908	34111407	Dse|chr10:34110908-34111407	0.26009163703341	.	.
chr10	34207257	34207756	chr10	34117798	34118297	Dse|chr10:34117798-34118297	0.296775398030478	.	.
chr10	34207257	34207756	chr10	34171155	34171654	Dse|chr10:34171155-34171654	0.230511140576941	.	.
chr10	34207257	34207756	chr10	34399354	34399853	Dse|chr10:34399354-34399853	0.384084985882537	.	.
chr10	34281970	34282469	chr10	34171155	34171654	Tspyl1|chr10:34171155-34171654	0.22117430609894	.	.
chr10	34297174	34297673	chr10	34171155	34171654	Tspyl4|chr10:34171155-34171654	0.255674629091615	.	.
chr10	34418335	34418834	chr10	34171155	34171654	Nt5dc1|chr10:34171155-34171654	0.232206883917194	.	.
chr10	36974613	36975112	chr10	37136922	37137421	Hdac2|chr10:37136922-37137421	0.463230334509396	.	.
chr10	36974613	36975112	chr10	37189944	37190443	Hdac2|chr10:37189944-37190443	0.50230834936872	.	.
chr10	36974613	36975112	chr10	37231815	37232314	Hdac2|chr10:37231815-37232314	0.412243056924529	.	.
chr10	37138712	37139211	chr10	37136922	37137421	5930403N24Rik|chr10:37136922-37137421	0.215804528378216	.	.
chr10	37138712	37139211	chr10	37136922	37137421	Marcks|chr10:37136922-37137421	0.215804528378216	.	.
chr10	37138712	37139211	chr10	37189944	37190443	5930403N24Rik|chr10:37189944-37190443	0.567474698486233	.	.
chr10	37138712	37139211	chr10	37189944	37190443	Marcks|chr10:37189944-37190443	0.567474698486233	.	.
chr10	37138712	37139211	chr10	37231815	37232314	5930403N24Rik|chr10:37231815-37232314	0.694600827412652	.	.
chr10	37138712	37139211	chr10	37231815	37232314	Marcks|chr10:37231815-37232314	0.694600827412652	.	.
chr10	37338098	37338597	chr10	37136922	37137421	Gm26535|chr10:37136922-37137421	0.649529111872516	.	.
chr10	37338098	37338597	chr10	37189944	37190443	Gm26535|chr10:37189944-37190443	0.20478605194588	.	.
chr10	37338098	37338597	chr10	37231815	37232314	Gm26535|chr10:37231815-37232314	0.354615979444593	.	.
chr10	39133692	39134191	chr10	39023452	39023951	Fam229b|chr10:39023452-39023951	0.4809043397573	.	.
chr10	39133692	39134191	chr10	39023452	39023951	Tube1|chr10:39023452-39023951	0.4809043397573	.	.
chr10	39133692	39134191	chr10	39171094	39171593	Fam229b|chr10:39171094-39171593	0.467834456579817	.	.
chr10	39133692	39134191	chr10	39171094	39171593	Tube1|chr10:39171094-39171593	0.467834456579817	.	.
chr10	39133692	39134191	chr10	39171636	39172135	Fam229b|chr10:39171636-39172135	0.645224229492966	.	.
chr10	39133692	39134191	chr10	39171636	39172135	Tube1|chr10:39171636-39172135	0.645224229492966	.	.
chr10	39133692	39134191	chr10	39192653	39193152	Fam229b|chr10:39192653-39193152	0.33311189469414	.	.
chr10	39133692	39134191	chr10	39192653	39193152	Tube1|chr10:39192653-39193152	0.33311189469414	.	.
chr10	39133692	39134191	chr10	39239839	39240338	Fam229b|chr10:39239839-39240338	0.31296730003258	.	.
chr10	39133692	39134191	chr10	39239839	39240338	Tube1|chr10:39239839-39240338	0.31296730003258	.	.
chr10	39133692	39134191	chr10	39266493	39266992	Fam229b|chr10:39266493-39266992	0.260902674894697	.	.
chr10	39133692	39134191	chr10	39266493	39266992	Tube1|chr10:39266493-39266992	0.260902674894697	.	.
chr10	39369440	39369939	chr10	39171094	39171593	Fyn|chr10:39171094-39171593	0.245857304572309	.	.
chr10	39369440	39369939	chr10	39171636	39172135	Fyn|chr10:39171636-39172135	0.350275613665535	.	.
chr10	39369440	39369939	chr10	39239839	39240338	Fyn|chr10:39239839-39240338	0.203291062373224	.	.
chr10	39369440	39369939	chr10	39266493	39266992	Fyn|chr10:39266493-39266992	0.311817242750675	.	.
chr10	39369440	39369939	chr10	39358401	39358900	Fyn|chr10:39358401-39358900	0.328555746555789	.	.
chr10	39613160	39613659	chr10	39960047	39960546	Gm16364|chr10:39960047-39960546	0.285713658198938	.	.
chr10	39613160	39613659	chr10	39960047	39960546	Traf3ip2|chr10:39960047-39960546	0.285713658198938	.	.
chr10	39731403	39731902	chr10	39358401	39358900	E130307A14Rik|chr10:39358401-39358900	0.262202317891587	.	.
chr10	39731403	39731902	chr10	39358401	39358900	Rev3l|chr10:39358401-39358900	0.262202317891587	.	.
chr10	39731403	39731902	chr10	39793325	39793824	E130307A14Rik|chr10:39793325-39793824	0.686417804625338	.	.
chr10	39731403	39731902	chr10	39793325	39793824	Rev3l|chr10:39793325-39793824	0.686417804625338	.	.
chr10	39732127	39732626	chr10	39521997	39522496	E130307A14Rik|chr10:39521997-39522496	0.486563111146607	.	.
chr10	39732127	39732626	chr10	39521997	39522496	Rev3l|chr10:39521997-39522496	0.486563111146607	.	.
chr10	40163228	40163727	chr10	39960047	39960546	Gm31992|chr10:39960047-39960546	0.390466949226104	.	.
chr10	40163228	40163727	chr10	40164939	40165438	Gm31992|chr10:40164939-40165438	0.217857025199075	.	.
chr10	40163228	40163727	chr10	40476837	40477336	Gm31992|chr10:40476837-40477336	0.260106513278406	.	.
chr10	40246833	40247332	chr10	40476837	40477336	Rpf2|chr10:40476837-40477336	0.256941183724832	.	.
chr10	40257484	40257983	chr10	40476837	40477336	Gtf3c6|chr10:40476837-40477336	0.336228008781005	.	.
chr10	40348905	40349404	chr10	40400286	40400785	Cdk19os|chr10:40400286-40400785	0.373108391695398	.	.
chr10	40348905	40349404	chr10	40419805	40420304	Cdk19os|chr10:40419805-40420304	0.22476328056559	.	.
chr10	40883216	40883715	chr10	40527535	40528034	Cdc40|chr10:40527535-40528034	0.203059728039414	.	.
chr10	40883216	40883715	chr10	40527535	40528034	Wasf1|chr10:40527535-40528034	0.203059728039414	.	.
chr10	41303028	41303527	chr10	41505407	41505906	Ak9|chr10:41505407-41505906	0.550282656429888	.	.
chr10	41303028	41303527	chr10	41505407	41505906	Fig4|chr10:41505407-41505906	0.550282656429888	.	.
chr10	41303028	41303527	chr10	41595557	41596056	Ak9|chr10:41595557-41596056	0.380146055994721	.	.
chr10	41303028	41303527	chr10	41595557	41596056	Fig4|chr10:41595557-41596056	0.380146055994721	.	.
chr10	41489630	41490129	chr10	41573018	41573517	Ppil6|chr10:41573018-41573517	0.300564913410219	.	.
chr10	41489630	41490129	chr10	41573018	41573517	Smpd2|chr10:41573018-41573517	0.300564913410219	.	.
chr10	41490156	41490655	chr10	41595557	41596056	Ppil6|chr10:41595557-41596056	0.221211907280349	.	.
chr10	41490156	41490655	chr10	41595557	41596056	Smpd2|chr10:41595557-41596056	0.221211907280349	.	.
chr10	41518902	41519401	chr10	41619971	41620470	Cd164|chr10:41619971-41620470	0.226976216679938	.	.
chr10	41519685	41520184	chr10	41573018	41573517	Cd164|chr10:41573018-41573517	0.332259736787321	.	.
chr10	41519685	41520184	chr10	41595557	41596056	Cd164|chr10:41595557-41596056	0.296865728960249	.	.
chr10	41519685	41520184	chr10	41978776	41979275	Cd164|chr10:41978776-41979275	0.223640396437905	.	.
chr10	41809843	41810342	chr10	41619971	41620470	Cep57l1|chr10:41619971-41620470	0.48749044146315	.	.
chr10	41809843	41810342	chr10	41619971	41620470	Sesn1|chr10:41619971-41620470	0.48749044146315	.	.
chr10	41809843	41810342	chr10	42057190	42057689	Cep57l1|chr10:42057190-42057689	0.26419972395231	.	.
chr10	41809843	41810342	chr10	42057190	42057689	Sesn1|chr10:42057190-42057689	0.26419972395231	.	.
chr10	42478381	42478880	chr10	42068549	42069048	Afg1l|chr10:42068549-42069048	0.266128112268663	.	.
chr10	42478381	42478880	chr10	42269166	42269665	Afg1l|chr10:42269166-42269665	0.245631880159042	.	.
chr10	42501588	42502087	chr10	42901346	42901845	Snx3|chr10:42901346-42901845	0.217840952797967	.	.
chr10	42761769	42762268	chr10	42962094	42962593	Sec63|chr10:42962094-42962593	0.226329287952954	.	.
chr10	42860008	42860507	chr10	42886939	42887438	Scml4|chr10:42886939-42887438	0.324011396980245	.	.
chr10	42860008	42860507	chr10	42897567	42898066	Scml4|chr10:42897567-42898066	0.351896866953684	.	.
chr10	42860008	42860507	chr10	42901346	42901845	Scml4|chr10:42901346-42901845	0.304755646074654	.	.
chr10	42860528	42861027	chr10	42886939	42887438	Scml4|chr10:42886939-42887438	0.329940821012606	.	.
chr10	42860528	42861027	chr10	42897567	42898066	Scml4|chr10:42897567-42898066	0.246025106605615	.	.
chr10	42888291	42888790	chr10	42886939	42887438	Gm48671|chr10:42886939-42887438	0.459730459945834	.	.
chr10	42888291	42888790	chr10	42897567	42898066	Gm48671|chr10:42897567-42898066	0.474145349511045	.	.
chr10	43221102	43221601	chr10	42825885	42826384	Pdss2|chr10:42825885-42826384	0.241995791137452	.	.
chr10	43221102	43221601	chr10	42886939	42887438	Pdss2|chr10:42886939-42887438	0.220178850253191	.	.
chr10	43221102	43221601	chr10	42897567	42898066	Pdss2|chr10:42897567-42898066	0.311888391848898	.	.
chr10	43901492	43901991	chr10	44003709	44004208	Qrsl1|chr10:44003709-44004208	0.236524826369793	.	.
chr10	43901492	43901991	chr10	44003709	44004208	Rtn4ip1|chr10:44003709-44004208	0.236524826369793	.	.
chr10	44268090	44268589	chr10	44322143	44322642	Atg5|chr10:44322143-44322642	0.209703534379216	.	.
chr10	44268090	44268589	chr10	44380404	44380903	Atg5|chr10:44380404-44380903	0.262087094466846	.	.
chr10	45066851	45067350	chr10	45020265	45020764	Prep|chr10:45020265-45020764	0.358896199645049	.	.
chr10	45066851	45067350	chr10	45045177	45045676	Prep|chr10:45045177-45045676	0.601301443510782	.	.
chr10	52381975	52382474	chr10	52217561	52218060	Gopc|chr10:52217561-52218060	0.241908381501421	.	.
chr10	53379691	53380190	chr10	53589026	53589525	Cep85l|chr10:53589026-53589525	0.252900823073186	.	.
chr10	54075590	54076089	chr10	54040675	54041174	Gm16998|chr10:54040675-54041174	0.272958241415734	.	.
chr10	54075590	54076089	chr10	54040675	54041174	Man1a|chr10:54040675-54041174	0.272958241415734	.	.
chr10	54075590	54076089	chr10	54117684	54118183	Gm16998|chr10:54117684-54118183	0.293477166629109	.	.
chr10	54075590	54076089	chr10	54117684	54118183	Man1a|chr10:54117684-54118183	0.293477166629109	.	.
chr10	57794436	57794935	chr10	57753362	57753861	Smpdl3a|chr10:57753362-57753861	0.327535429392016	.	.
chr10	58446597	58447096	chr10	58392468	58392967	Ranbp2|chr10:58392468-58392967	0.223578821974626	.	.
chr10	59221544	59222043	chr10	59391830	59392329	Sept10|chr10:59391830-59392329	0.376999269740695	.	.
chr10	59221544	59222043	chr10	59391830	59392329	Sowahc|chr10:59391830-59392329	0.376999269740695	.	.
chr10	59322979	59323478	chr10	59391830	59392329	P4ha1|chr10:59391830-59392329	0.468031847541769	.	.
chr10	59616480	59616979	chr10	59391830	59392329	Gm10322|chr10:59391830-59392329	0.217196807304791	.	.
chr10	59616480	59616979	chr10	59391830	59392329	Mcu|chr10:59391830-59392329	0.217196807304791	.	.
chr10	59616480	59616979	chr10	59899607	59900106	Gm10322|chr10:59899607-59900106	0.291862542502868	.	.
chr10	59616480	59616979	chr10	59899607	59900106	Mcu|chr10:59899607-59900106	0.291862542502868	.	.
chr10	59702220	59702719	chr10	59864987	59865486	Micu1|chr10:59864987-59865486	0.290092542538628	.	.
chr10	59702220	59702719	chr10	59950571	59951070	Micu1|chr10:59950571-59951070	0.341339843551304	.	.
chr10	59879326	59879825	chr10	59950571	59951070	Dnajb12|chr10:59950571-59951070	0.32049578803049	.	.
chr10	59951690	59952189	chr10	59885716	59886215	Ddit4|chr10:59885716-59886215	0.231651793073541	.	.
chr10	59951690	59952189	chr10	59932514	59933013	Ddit4|chr10:59932514-59933013	0.249833126128941	.	.
chr10	59951690	59952189	chr10	59974047	59974546	Ddit4|chr10:59974047-59974546	0.364359715317344	.	.
chr10	60002334	60002833	chr10	59885716	59886215	Anapc16|chr10:59885716-59886215	0.225816908040528	.	.
chr10	60002334	60002833	chr10	59885716	59886215	Ascc1|chr10:59885716-59886215	0.225816908040528	.	.
chr10	60002334	60002833	chr10	59899607	59900106	Anapc16|chr10:59899607-59900106	0.288502164944798	.	.
chr10	60002334	60002833	chr10	59899607	59900106	Ascc1|chr10:59899607-59900106	0.288502164944798	.	.
chr10	60002334	60002833	chr10	59974047	59974546	Anapc16|chr10:59974047-59974546	0.365037495633237	.	.
chr10	60002334	60002833	chr10	59974047	59974546	Ascc1|chr10:59974047-59974546	0.365037495633237	.	.
chr10	60002334	60002833	chr10	60380981	60381480	Anapc16|chr10:60380981-60381480	0.25190128849904	.	.
chr10	60002334	60002833	chr10	60380981	60381480	Ascc1|chr10:60380981-60381480	0.25190128849904	.	.
chr10	60002334	60002833	chr10	60389483	60389982	Anapc16|chr10:60389483-60389982	0.514447936819075	.	.
chr10	60002334	60002833	chr10	60389483	60389982	Ascc1|chr10:60389483-60389982	0.514447936819075	.	.
chr10	60002852	60003351	chr10	59885716	59886215	Anapc16|chr10:59885716-59886215	0.205943296120178	.	.
chr10	60002852	60003351	chr10	59885716	59886215	Ascc1|chr10:59885716-59886215	0.205943296120178	.	.
chr10	60002852	60003351	chr10	59899607	59900106	Anapc16|chr10:59899607-59900106	0.369425456294734	.	.
chr10	60002852	60003351	chr10	59899607	59900106	Ascc1|chr10:59899607-59900106	0.369425456294734	.	.
chr10	60002852	60003351	chr10	59974047	59974546	Anapc16|chr10:59974047-59974546	0.423429412742614	.	.
chr10	60002852	60003351	chr10	59974047	59974546	Ascc1|chr10:59974047-59974546	0.423429412742614	.	.
chr10	60002852	60003351	chr10	60389483	60389982	Anapc16|chr10:60389483-60389982	0.645586518249366	.	.
chr10	60002852	60003351	chr10	60389483	60389982	Ascc1|chr10:60389483-60389982	0.645586518249366	.	.
chr10	60277677	60278176	chr10	60380981	60381480	Psap|chr10:60380981-60381480	0.325442330231339	.	.
chr10	60346914	60347413	chr10	60380981	60381480	Vsir|chr10:60380981-60381480	0.466484241786342	.	.
chr10	60752559	60753058	chr10	60760360	60760859	Slc29a3|chr10:60760360-60760859	0.453737376070257	.	.
chr10	60752559	60753058	chr10	61233089	61233588	Slc29a3|chr10:61233089-61233588	0.352930754135843	.	.
chr10	61147435	61147934	chr10	61306125	61306624	Sgpl1|chr10:61306125-61306624	0.319719746783988	.	.
chr10	61452613	61453112	chr10	61233089	61233588	Eif4ebp2|chr10:61233089-61233588	0.33923650409222	.	.
chr10	61714894	61715393	chr10	61275776	61276275	Aifm2|chr10:61275776-61276275	0.216281646914784	.	.
chr10	62340040	62340539	chr10	62110799	62111298	Hk1os|chr10:62110799-62111298	0.376322610384395	.	.
chr10	62340040	62340539	chr10	62194920	62195419	Hk1os|chr10:62194920-62195419	0.282551210376924	.	.
chr10	62340040	62340539	chr10	62532809	62533308	Hk1os|chr10:62532809-62533308	0.387462462046351	.	.
chr10	62449766	62450265	chr10	62664857	62665356	4930507D05Rik|chr10:62664857-62665356	0.54215626245883	.	.
chr10	62449766	62450265	chr10	62664857	62665356	4930507D05Rik|chr10:62664857-62665356	0.542156262458831	.	.
chr10	62449766	62450265	chr10	62664857	62665356	Supv3l1|chr10:62664857-62665356	0.54215626245883	.	.
chr10	62449766	62450265	chr10	62664857	62665356	Supv3l1|chr10:62664857-62665356	0.542156262458831	.	.
chr10	62486629	62487128	chr10	62532809	62533308	Vps26a|chr10:62532809-62533308	0.511246741014006	.	.
chr10	62486629	62487128	chr10	62543431	62543930	Vps26a|chr10:62543431-62543930	0.362212100947767	.	.
chr10	62602059	62602558	chr10	62543431	62543930	Ddx21|chr10:62543431-62543930	0.251433189024528	.	.
chr10	62602059	62602558	chr10	62543431	62543930	Gm47257|chr10:62543431-62543930	0.251433189024528	.	.
chr10	62602590	62603089	chr10	62543431	62543930	Ddx21|chr10:62543431-62543930	0.389066229248619	.	.
chr10	62602590	62603089	chr10	62543431	62543930	Gm47257|chr10:62543431-62543930	0.389066229248619	.	.
chr10	62651098	62651597	chr10	62664857	62665356	Ddx50|chr10:62664857-62665356	0.245340049201465	.	.
chr10	62651098	62651597	chr10	62851440	62851939	Ddx50|chr10:62851440-62851939	0.398463221517642	.	.
chr10	62792172	62792671	chr10	63231612	63232111	Ccar1|chr10:63231612-63232111	0.232155254804759	.	.
chr10	62920395	62920894	chr10	62532809	62533308	Slc25a16|chr10:62532809-62533308	0.308034358650641	.	.
chr10	62920395	62920894	chr10	63231612	63232111	Slc25a16|chr10:63231612-63232111	0.553613594035668	.	.
chr10	62946840	62947339	chr10	62971839	62972338	Dna2|chr10:62971839-62972338	0.220720196759939	.	.
chr10	63023688	63024187	chr10	63231612	63232111	Hnrnph3|chr10:63231612-63232111	0.324686926351506	.	.
chr10	63023688	63024187	chr10	63231612	63232111	Pbld2|chr10:63231612-63232111	0.324686926351506	.	.
chr10	63023688	63024187	chr10	63338814	63339313	Hnrnph3|chr10:63338814-63339313	0.387698286982416	.	.
chr10	63023688	63024187	chr10	63338814	63339313	Pbld2|chr10:63338814-63339313	0.387698286982416	.	.
chr10	63243618	63244117	chr10	62851440	62851939	1700120B22Rik|chr10:62851440-62851939	0.261847095267161	.	.
chr10	63243618	63244117	chr10	62851440	62851939	Herc4|chr10:62851440-62851939	0.261847095267161	.	.
chr10	63243618	63244117	chr10	63338814	63339313	1700120B22Rik|chr10:63338814-63339313	0.284673628625393	.	.
chr10	63243618	63244117	chr10	63338814	63339313	Herc4|chr10:63338814-63339313	0.284673628625393	.	.
chr10	63429313	63429812	chr10	63231612	63232111	Ctnna3|chr10:63231612-63232111	0.376874147716931	.	.
chr10	67548797	67549296	chr10	67766122	67766621	Ado|chr10:67766122-67766621	0.525648740269933	.	.
chr10	68277537	68278036	chr10	68146773	68147272	Arid5b|chr10:68146773-68147272	0.272046683781737	.	.
chr10	68277537	68278036	chr10	68192897	68193396	Arid5b|chr10:68192897-68193396	0.222742533544394	.	.
chr10	68277537	68278036	chr10	68192897	68193396	Arid5b|chr10:68192897-68193396	0.222742533544395	.	.
chr10	68277537	68278036	chr10	68276245	68276744	Arid5b|chr10:68276245-68276744	0.316897199389019	.	.
chr10	69352755	69353254	chr10	69221825	69222324	Cdk1|chr10:69221825-69222324	0.296211290523803	.	.
chr10	69352755	69353254	chr10	69321165	69321664	Cdk1|chr10:69321165-69321664	0.287639997836107	.	.
chr10	71285013	71285512	chr10	71264145	71264644	Ube2d1|chr10:71264145-71264644	0.274772568281083	.	.
chr10	71347030	71347529	chr10	71264145	71264644	Ipmk|chr10:71264145-71264644	0.518475399820523	.	.
chr10	71347030	71347529	chr10	71291042	71291541	Ipmk|chr10:71291042-71291541	0.399597824476177	.	.
chr10	71347030	71347529	chr10	71339408	71339907	Ipmk|chr10:71339408-71339907	0.341356545473637	.	.
chr10	71347532	71348031	chr10	71246921	71247420	Ipmk|chr10:71246921-71247420	0.201858848102674	.	.
chr10	75317448	75317947	chr10	75145924	75146423	Adora2a|chr10:75145924-75146423	0.227259589814296	.	.
chr10	75317448	75317947	chr10	75303591	75304090	Adora2a|chr10:75303591-75304090	0.670245631333969	.	.
chr10	75317448	75317947	chr10	75667316	75667815	Adora2a|chr10:75667316-75667815	0.302617652421541	.	.
chr10	75317448	75317947	chr10	75667832	75668331	Adora2a|chr10:75667832-75668331	0.393593210390127	.	.
chr10	75517195	75517694	chr10	75303591	75304090	Gucd1|chr10:75303591-75304090	0.412626900754993	.	.
chr10	75517195	75517694	chr10	75303591	75304090	Snrpd3|chr10:75303591-75304090	0.412626900754993	.	.
chr10	75517195	75517694	chr10	75565396	75565895	Gucd1|chr10:75565396-75565895	0.360458084866681	.	.
chr10	75517195	75517694	chr10	75565396	75565895	Snrpd3|chr10:75565396-75565895	0.360458084866681	.	.
chr10	75517195	75517694	chr10	75790810	75791309	Gucd1|chr10:75790810-75791309	0.267046272012552	.	.
chr10	75517195	75517694	chr10	75790810	75791309	Snrpd3|chr10:75790810-75791309	0.267046272012552	.	.
chr10	75643576	75644075	chr10	75303591	75304090	Susd2|chr10:75303591-75304090	0.384009138856729	.	.
chr10	75643576	75644075	chr10	75667316	75667815	Susd2|chr10:75667316-75667815	0.295166316935658	.	.
chr10	75643576	75644075	chr10	75667832	75668331	Susd2|chr10:75667832-75668331	0.272225446745828	.	.
chr10	75644158	75644657	chr10	75258166	75258665	Susd2|chr10:75258166-75258665	0.348121781138606	.	.
chr10	75764120	75764619	chr10	75565396	75565895	Cabin1|chr10:75565396-75565895	0.388875087893958	.	.
chr10	75764120	75764619	chr10	75591413	75591912	Cabin1|chr10:75591413-75591912	0.22872756205733	.	.
chr10	75773277	75773776	chr10	75531690	75532189	Ddt|chr10:75531690-75532189	0.459475664275268	.	.
chr10	75773277	75773776	chr10	75565396	75565895	Ddt|chr10:75565396-75565895	0.315183328891532	.	.
chr10	75860073	75860572	chr10	75531690	75532189	Mif|chr10:75531690-75532189	0.272948303035465	.	.
chr10	75860073	75860572	chr10	75565396	75565895	Mif|chr10:75565396-75565895	0.37142747363513	.	.
chr10	75893088	75893587	chr10	75531690	75532189	Derl3|chr10:75531690-75532189	0.367583354800478	.	.
chr10	75893088	75893587	chr10	75591413	75591912	Derl3|chr10:75591413-75591912	0.205876479301398	.	.
chr10	75921379	75921878	chr10	75591413	75591912	Smarcb1|chr10:75591413-75591912	0.367512639784103	.	.
chr10	75921379	75921878	chr10	75949626	75950125	Smarcb1|chr10:75949626-75950125	0.300246072059319	.	.
chr10	76345090	76345589	chr10	76428686	76429185	Dip2a|chr10:76428686-76429185	0.207101817163904	.	.
chr10	77032423	77032922	chr10	77273596	77274095	Slc19a1|chr10:77273596-77274095	0.373892776104526	.	.
chr10	77258974	77259473	chr10	77566624	77567123	Gm10941|chr10:77566624-77567123	0.218146950256815	.	.
chr10	77258974	77259473	chr10	77566624	77567123	Pofut2|chr10:77566624-77567123	0.218146950256815	.	.
chr10	77417987	77418486	chr10	77521951	77522450	Adarb1|chr10:77521951-77522450	0.396593304792272	.	.
chr10	77417987	77418486	chr10	77537159	77537658	Adarb1|chr10:77537159-77537658	0.270154605037634	.	.
chr10	77515609	77516108	chr10	77272910	77273409	Fam207a|chr10:77272910-77273409	0.29242533577891	.	.
chr10	77515609	77516108	chr10	77537159	77537658	Fam207a|chr10:77537159-77537658	0.397085461681453	.	.
chr10	77530056	77530555	chr10	77521951	77522450	Itgb2|chr10:77521951-77522450	0.269930492169137	.	.
chr10	77605769	77606268	chr10	77272910	77273409	Sumo3|chr10:77272910-77273409	0.279005841484785	.	.
chr10	77605769	77606268	chr10	77521951	77522450	Sumo3|chr10:77521951-77522450	0.596798297303149	.	.
chr10	77605769	77606268	chr10	77537159	77537658	Sumo3|chr10:77537159-77537658	0.558620397437063	.	.
chr10	77978313	77978812	chr10	77566624	77567123	Cfap410|chr10:77566624-77567123	0.216929939451535	.	.
chr10	77978313	77978812	chr10	78092628	78093127	Cfap410|chr10:78092628-78093127	0.292551077588942	.	.
chr10	78008888	78009387	chr10	78087043	78087542	Pfkl|chr10:78087043-78087542	0.339889222901212	.	.
chr10	78008888	78009387	chr10	78092628	78093127	Pfkl|chr10:78092628-78093127	0.250401632171072	.	.
chr10	78008888	78009387	chr10	78487672	78488171	Pfkl|chr10:78487672-78488171	0.231120792635541	.	.
chr10	78009528	78010027	chr10	78160701	78161200	Pfkl|chr10:78160701-78161200	0.241287825255669	.	.
chr10	78009528	78010027	chr10	78297685	78298184	Pfkl|chr10:78297685-78298184	0.241379257870013	.	.
chr10	78009528	78010027	chr10	78303574	78304073	Pfkl|chr10:78303574-78304073	0.315886683162437	.	.
chr10	78009528	78010027	chr10	78392012	78392511	Pfkl|chr10:78392012-78392511	0.313207674225581	.	.
chr10	78069477	78069976	chr10	78092628	78093127	Icosl|chr10:78092628-78093127	0.251128183972998	.	.
chr10	78169521	78170020	chr10	78297685	78298184	Gatd3a|chr10:78297685-78298184	0.350004697767194	.	.
chr10	78184961	78185460	chr10	78160701	78161200	Pwp2|chr10:78160701-78161200	0.318131675770108	.	.
chr10	78184961	78185460	chr10	78457906	78458405	Pwp2|chr10:78457906-78458405	0.685326104038573	.	.
chr10	78244489	78244988	chr10	78303574	78304073	Trappc10|chr10:78303574-78304073	0.247747681958812	.	.
chr10	78244489	78244988	chr10	78386317	78386816	Trappc10|chr10:78386317-78386816	0.393451093024384	.	.
chr10	78244489	78244988	chr10	78487672	78488171	Trappc10|chr10:78487672-78488171	0.344803585537773	.	.
chr10	78245004	78245503	chr10	78457906	78458405	Trappc10|chr10:78457906-78458405	0.237239717618203	.	.
chr10	78264726	78265225	chr10	78160701	78161200	Gm30122|chr10:78160701-78161200	0.326590199311361	.	.
chr10	78264726	78265225	chr10	78297685	78298184	Gm30122|chr10:78297685-78298184	0.661827009911408	.	.
chr10	78352152	78352651	chr10	78092628	78093127	Agpat3|chr10:78092628-78093127	0.212036418148461	.	.
chr10	78352152	78352651	chr10	78092628	78093127	Gm40709|chr10:78092628-78093127	0.212036418148461	.	.
chr10	78412843	78413342	chr10	78303574	78304073	Rrp1|chr10:78303574-78304073	0.339700142613721	.	.
chr10	78412843	78413342	chr10	78392012	78392511	Rrp1|chr10:78392012-78392511	0.311599796261866	.	.
chr10	78412843	78413342	chr10	78686751	78687250	Rrp1|chr10:78686751-78687250	0.512343998443371	.	.
chr10	78464708	78465207	chr10	78386317	78386816	Pdxk|chr10:78386317-78386816	0.207475198193388	.	.
chr10	78464708	78465207	chr10	78482411	78482910	Pdxk|chr10:78482411-78482910	0.272144765731723	.	.
chr10	78464708	78465207	chr10	78487672	78488171	Pdxk|chr10:78487672-78488171	0.212766627578082	.	.
chr10	78464708	78465207	chr10	78686751	78687250	Pdxk|chr10:78686751-78687250	0.207497631539646	.	.
chr10	78574182	78574681	chr10	78487672	78488171	Ilvbl|chr10:78487672-78488171	0.401898164798826	.	.
chr10	78574691	78575190	chr10	78686751	78687250	Ilvbl|chr10:78686751-78687250	0.208181717635385	.	.
chr10	79668658	79669157	chr10	79940741	79941240	Tpgs1|chr10:79940741-79941240	0.545435871669473	.	.
chr10	79669185	79669684	chr10	79940741	79941240	Tpgs1|chr10:79940741-79941240	0.249996490929893	.	.
chr10	79681760	79682259	chr10	79780004	79780503	Cdc34|chr10:79780004-79780503	0.655565018497838	.	.
chr10	79766873	79767372	chr10	80033119	80033618	Rnf126|chr10:80033119-80033618	0.299469635254565	.	.
chr10	79766873	79767372	chr10	80159857	80160356	Rnf126|chr10:80159857-80160356	0.324962141009567	.	.
chr10	79767373	79767872	chr10	80053303	80053802	Rnf126|chr10:80053303-80053802	0.275170564167558	.	.
chr10	79767373	79767872	chr10	80149272	80149771	Rnf126|chr10:80149272-80149771	0.218962495956975	.	.
chr10	79767373	79767872	chr10	80159857	80160356	Rnf126|chr10:80159857-80160356	0.329934487228225	.	.
chr10	79854078	79854577	chr10	79780004	79780503	E130317F20Rik|chr10:79780004-79780503	0.369094651993399	.	.
chr10	79854078	79854577	chr10	79780004	79780503	Ptbp1|chr10:79780004-79780503	0.369094651993399	.	.
chr10	79854078	79854577	chr10	79925218	79925717	E130317F20Rik|chr10:79925218-79925717	0.223517137736432	.	.
chr10	79854078	79854577	chr10	79925218	79925717	Ptbp1|chr10:79925218-79925717	0.223517137736432	.	.
chr10	79854078	79854577	chr10	80018783	80019282	E130317F20Rik|chr10:80018783-80019282	0.44205412681429	.	.
chr10	79854078	79854577	chr10	80018783	80019282	Ptbp1|chr10:80018783-80019282	0.44205412681429	.	.
chr10	79854078	79854577	chr10	80158304	80158803	E130317F20Rik|chr10:80158304-80158803	0.261170243951026	.	.
chr10	79854078	79854577	chr10	80158304	80158803	Ptbp1|chr10:80158304-80158803	0.261170243951026	.	.
chr10	79854078	79854577	chr10	80167470	80167969	E130317F20Rik|chr10:80167470-80167969	0.447249541114728	.	.
chr10	79854078	79854577	chr10	80167470	80167969	Ptbp1|chr10:80167470-80167969	0.447249541114728	.	.
chr10	79908430	79908929	chr10	79940741	79941240	Med16|chr10:79940741-79941240	0.233450660300965	.	.
chr10	79916697	79917196	chr10	79940741	79941240	Kiss1r|chr10:79940741-79941240	0.404488144649069	.	.
chr10	79926703	79927202	chr10	79780004	79780503	Arid3a|chr10:79780004-79780503	0.569752158310486	.	.
chr10	79926703	79927202	chr10	80018783	80019282	Arid3a|chr10:80018783-80019282	0.245815938533744	.	.
chr10	79926703	79927202	chr10	80053303	80053802	Arid3a|chr10:80053303-80053802	0.340560153221335	.	.
chr10	79926703	79927202	chr10	80075263	80075762	Arid3a|chr10:80075263-80075762	0.502995296945185	.	.
chr10	79926703	79927202	chr10	80149272	80149771	Arid3a|chr10:80149272-80149771	0.562779702355701	.	.
chr10	79926703	79927202	chr10	80159857	80160356	Arid3a|chr10:80159857-80160356	0.411711209616522	.	.
chr10	79926703	79927202	chr10	80167470	80167969	Arid3a|chr10:80167470-80167969	0.238007641402869	.	.
chr10	79959680	79960179	chr10	79780004	79780503	Wdr18|chr10:79780004-79780503	0.429734653583812	.	.
chr10	79959680	79960179	chr10	79936952	79937451	Wdr18|chr10:79936952-79937451	0.481563771337704	.	.
chr10	79959680	79960179	chr10	80018783	80019282	Wdr18|chr10:80018783-80019282	0.391026060827455	.	.
chr10	79959680	79960179	chr10	80142013	80142512	Wdr18|chr10:80142013-80142512	0.236680555470151	.	.
chr10	79959680	79960179	chr10	80149272	80149771	Wdr18|chr10:80149272-80149771	0.307372550295063	.	.
chr10	79959680	79960179	chr10	80158304	80158803	Wdr18|chr10:80158304-80158803	0.225771753307275	.	.
chr10	79984727	79985226	chr10	79936952	79937451	Tmem259|chr10:79936952-79937451	0.20316684322058	.	.
chr10	79984727	79985226	chr10	80018783	80019282	Tmem259|chr10:80018783-80019282	0.311424304610409	.	.
chr10	79984727	79985226	chr10	80053303	80053802	Tmem259|chr10:80053303-80053802	0.300196247792734	.	.
chr10	79984727	79985226	chr10	80075263	80075762	Tmem259|chr10:80075263-80075762	0.30198671068864	.	.
chr10	79984727	79985226	chr10	80142013	80142512	Tmem259|chr10:80142013-80142512	0.23736917073413	.	.
chr10	79984727	79985226	chr10	80158304	80158803	Tmem259|chr10:80158304-80158803	0.22262975317172	.	.
chr10	79996251	79996750	chr10	79780004	79780503	Abca7|chr10:79780004-79780503	0.25563433274486	.	.
chr10	79996251	79996750	chr10	79940741	79941240	Abca7|chr10:79940741-79941240	0.203425465179991	.	.
chr10	79996251	79996750	chr10	80053303	80053802	Abca7|chr10:80053303-80053802	0.628831109123999	.	.
chr10	79996251	79996750	chr10	80075263	80075762	Abca7|chr10:80075263-80075762	0.339418928994871	.	.
chr10	79996251	79996750	chr10	80149272	80149771	Abca7|chr10:80149272-80149771	0.483646598802608	.	.
chr10	79996251	79996750	chr10	80159857	80160356	Abca7|chr10:80159857-80160356	0.672682332959791	.	.
chr10	80016420	80016919	chr10	79780004	79780503	Arhgap45|chr10:79780004-79780503	0.553412696388193	.	.
chr10	80016420	80016919	chr10	79780004	79780503	Arhgap45|chr10:79780004-79780503	0.553412696388194	.	.
chr10	80016420	80016919	chr10	80018783	80019282	Arhgap45|chr10:80018783-80019282	0.286331199677717	.	.
chr10	80016420	80016919	chr10	80053303	80053802	Arhgap45|chr10:80053303-80053802	0.455280818507503	.	.
chr10	80016420	80016919	chr10	80075263	80075762	Arhgap45|chr10:80075263-80075762	0.63368276287809	.	.
chr10	80016420	80016919	chr10	80149272	80149771	Arhgap45|chr10:80149272-80149771	0.56552754146458	.	.
chr10	80016420	80016919	chr10	80159857	80160356	Arhgap45|chr10:80159857-80160356	0.208125059892013	.	.
chr10	80016420	80016919	chr10	80167470	80167969	Arhgap45|chr10:80167470-80167969	0.260929040609004	.	.
chr10	80017313	80017812	chr10	79936952	79937451	Arhgap45|chr10:79936952-79937451	0.309977127005763	.	.
chr10	80017313	80017812	chr10	80018783	80019282	Arhgap45|chr10:80018783-80019282	0.499837519151652	.	.
chr10	80017313	80017812	chr10	80075801	80076300	Arhgap45|chr10:80075801-80076300	0.246993749041295	.	.
chr10	80017313	80017812	chr10	80142013	80142512	Arhgap45|chr10:80142013-80142512	0.265693461949333	.	.
chr10	80017313	80017812	chr10	80158304	80158803	Arhgap45|chr10:80158304-80158803	0.441913930244581	.	.
chr10	80039610	80040109	chr10	79780004	79780503	Polr2e|chr10:79780004-79780503	0.442043027727532	.	.
chr10	80039610	80040109	chr10	80075263	80075762	Polr2e|chr10:80075263-80075762	0.442800884219122	.	.
chr10	80039610	80040109	chr10	80149272	80149771	Polr2e|chr10:80149272-80149771	0.400121432365881	.	.
chr10	80039610	80040109	chr10	80167470	80167969	Polr2e|chr10:80167470-80167969	0.23397736290298	.	.
chr10	80115855	80116354	chr10	79936952	79937451	Stk11|chr10:79936952-79937451	0.264522725900067	.	.
chr10	80115855	80116354	chr10	80018783	80019282	Stk11|chr10:80018783-80019282	0.421644648781036	.	.
chr10	80115855	80116354	chr10	80053303	80053802	Stk11|chr10:80053303-80053802	0.271338721545559	.	.
chr10	80115855	80116354	chr10	80075801	80076300	Stk11|chr10:80075801-80076300	0.245120579850849	.	.
chr10	80115855	80116354	chr10	80142013	80142512	Stk11|chr10:80142013-80142512	0.266419202237792	.	.
chr10	80115855	80116354	chr10	80158304	80158803	Stk11|chr10:80158304-80158803	0.471482769135184	.	.
chr10	80141214	80141713	chr10	79940741	79941240	Cbarp|chr10:79940741-79941240	0.281960179144502	.	.
chr10	80172665	80173164	chr10	79940741	79941240	1600002K03Rik|chr10:79940741-79941240	0.297411901709387	.	.
chr10	80172665	80173164	chr10	80159857	80160356	1600002K03Rik|chr10:80159857-80160356	0.25356904265039	.	.
chr10	80226253	80226752	chr10	79780004	79780503	Pwwp3a|chr10:79780004-79780503	0.474820314930037	.	.
chr10	80226253	80226752	chr10	80018783	80019282	Pwwp3a|chr10:80018783-80019282	0.256330714401866	.	.
chr10	80226253	80226752	chr10	80053303	80053802	Pwwp3a|chr10:80053303-80053802	0.436284503402586	.	.
chr10	80226253	80226752	chr10	80075263	80075762	Pwwp3a|chr10:80075263-80075762	0.338644157798619	.	.
chr10	80226253	80226752	chr10	80149272	80149771	Pwwp3a|chr10:80149272-80149771	0.603669526980796	.	.
chr10	80226253	80226752	chr10	80159857	80160356	Pwwp3a|chr10:80159857-80160356	0.241319688133387	.	.
chr10	80226253	80226752	chr10	80167470	80167969	Pwwp3a|chr10:80167470-80167969	0.231017624193237	.	.
chr10	80226757	80227256	chr10	79780004	79780503	Pwwp3a|chr10:79780004-79780503	0.513346730327097	.	.
chr10	80226757	80227256	chr10	80149272	80149771	Pwwp3a|chr10:80149272-80149771	0.299271891995909	.	.
chr10	80226757	80227256	chr10	80167470	80167969	Pwwp3a|chr10:80167470-80167969	0.289264779689854	.	.
chr10	80226757	80227256	chr10	80264751	80265250	Pwwp3a|chr10:80264751-80265250	0.327688048592157	.	.
chr10	80249168	80249667	chr10	80075263	80075762	Ndufs7|chr10:80075263-80075762	0.237001671743218	.	.
chr10	80260827	80261326	chr10	80053303	80053802	Dazap1|chr10:80053303-80053802	0.649327644075182	.	.
chr10	80260827	80261326	chr10	80053303	80053802	Gamt|chr10:80053303-80053802	0.649327644075182	.	.
chr10	80260827	80261326	chr10	80075263	80075762	Dazap1|chr10:80075263-80075762	0.239653608282381	.	.
chr10	80260827	80261326	chr10	80075263	80075762	Gamt|chr10:80075263-80075762	0.239653608282381	.	.
chr10	80260827	80261326	chr10	80159857	80160356	Dazap1|chr10:80159857-80160356	0.355323048785697	.	.
chr10	80260827	80261326	chr10	80159857	80160356	Gamt|chr10:80159857-80160356	0.355323048785697	.	.
chr10	80260827	80261326	chr10	80676201	80676700	Dazap1|chr10:80676201-80676700	0.375860385647437	.	.
chr10	80260827	80261326	chr10	80676201	80676700	Gamt|chr10:80676201-80676700	0.375860385647437	.	.
chr10	80260827	80261326	chr10	80681890	80682389	Dazap1|chr10:80681890-80682389	0.256794068634032	.	.
chr10	80260827	80261326	chr10	80681890	80682389	Gamt|chr10:80681890-80682389	0.256794068634032	.	.
chr10	80260827	80261326	chr10	80695135	80695634	Dazap1|chr10:80695135-80695634	0.312395602479852	.	.
chr10	80260827	80261326	chr10	80695135	80695634	Gamt|chr10:80695135-80695634	0.312395602479852	.	.
chr10	80292185	80292684	chr10	80159857	80160356	Rps15|chr10:80159857-80160356	0.307826379547998	.	.
chr10	80292185	80292684	chr10	80681890	80682389	Rps15|chr10:80681890-80682389	0.242669814098954	.	.
chr10	80387533	80388032	chr10	80681890	80682389	Mex3d|chr10:80681890-80682389	0.25339109350172	.	.
chr10	80398776	80399275	chr10	80033119	80033618	Mbd3|chr10:80033119-80033618	0.220133212572782	.	.
chr10	80398776	80399275	chr10	80053303	80053802	Mbd3|chr10:80053303-80053802	0.395561313192653	.	.
chr10	80398776	80399275	chr10	80075263	80075762	Mbd3|chr10:80075263-80075762	0.325527767277957	.	.
chr10	80398776	80399275	chr10	80159857	80160356	Mbd3|chr10:80159857-80160356	0.471565314622882	.	.
chr10	80398776	80399275	chr10	80264751	80265250	Mbd3|chr10:80264751-80265250	0.360732612640393	.	.
chr10	80398776	80399275	chr10	80676201	80676700	Mbd3|chr10:80676201-80676700	0.241242072524249	.	.
chr10	80398776	80399275	chr10	80695135	80695634	Mbd3|chr10:80695135-80695634	0.23014179624915	.	.
chr10	80399367	80399866	chr10	80018783	80019282	Mbd3|chr10:80018783-80019282	0.238880383371549	.	.
chr10	80399367	80399866	chr10	80149272	80149771	Mbd3|chr10:80149272-80149771	0.285579123970675	.	.
chr10	80399367	80399866	chr10	80167470	80167969	Mbd3|chr10:80167470-80167969	0.371792550656263	.	.
chr10	80399367	80399866	chr10	80628935	80629434	Mbd3|chr10:80628935-80629434	0.263672246228108	.	.
chr10	80399367	80399866	chr10	80676201	80676700	Mbd3|chr10:80676201-80676700	0.327182900596288	.	.
chr10	80399367	80399866	chr10	80695135	80695634	Mbd3|chr10:80695135-80695634	0.332575200147427	.	.
chr10	80406595	80407094	chr10	80102436	80102935	Uqcr11|chr10:80102436-80102935	0.28520085000856	.	.
chr10	80433784	80434283	chr10	80053303	80053802	Tcf3|chr10:80053303-80053802	0.256411210539387	.	.
chr10	80433784	80434283	chr10	80075263	80075762	Tcf3|chr10:80075263-80075762	0.419062214600493	.	.
chr10	80433784	80434283	chr10	80149272	80149771	Tcf3|chr10:80149272-80149771	0.393826255281427	.	.
chr10	80433784	80434283	chr10	80159857	80160356	Tcf3|chr10:80159857-80160356	0.36074887065843	.	.
chr10	80433784	80434283	chr10	80167470	80167969	Tcf3|chr10:80167470-80167969	0.246235172212361	.	.
chr10	80433784	80434283	chr10	80264751	80265250	Tcf3|chr10:80264751-80265250	0.241351843995337	.	.
chr10	80433784	80434283	chr10	80676201	80676700	Tcf3|chr10:80676201-80676700	0.270538861208057	.	.
chr10	80433784	80434283	chr10	80695135	80695634	Tcf3|chr10:80695135-80695634	0.34970752405075	.	.
chr10	80577192	80577691	chr10	80676201	80676700	Klf16|chr10:80676201-80676700	0.344448407337426	.	.
chr10	80577192	80577691	chr10	80681890	80682389	Klf16|chr10:80681890-80682389	0.294185986501006	.	.
chr10	80577192	80577691	chr10	80695135	80695634	Klf16|chr10:80695135-80695634	0.463892883196956	.	.
chr10	80590198	80590697	chr10	80676201	80676700	Abhd17a|chr10:80676201-80676700	0.482775647866365	.	.
chr10	80590198	80590697	chr10	80676201	80676700	Gm29093|chr10:80676201-80676700	0.482775647866365	.	.
chr10	80590198	80590697	chr10	80695135	80695634	Abhd17a|chr10:80695135-80695634	0.358061460976404	.	.
chr10	80590198	80590697	chr10	80695135	80695634	Gm29093|chr10:80695135-80695634	0.358061460976404	.	.
chr10	80602614	80603113	chr10	80676201	80676700	Adat3|chr10:80676201-80676700	0.339662600875548	.	.
chr10	80602614	80603113	chr10	80676201	80676700	Scamp4|chr10:80676201-80676700	0.339662600875548	.	.
chr10	80602614	80603113	chr10	80681890	80682389	Adat3|chr10:80681890-80682389	0.472938625093907	.	.
chr10	80602614	80603113	chr10	80681890	80682389	Scamp4|chr10:80681890-80682389	0.472938625093907	.	.
chr10	80602614	80603113	chr10	80695135	80695634	Adat3|chr10:80695135-80695634	0.463636991664604	.	.
chr10	80602614	80603113	chr10	80695135	80695634	Scamp4|chr10:80695135-80695634	0.463636991664604	.	.
chr10	80702062	80702561	chr10	80681890	80682389	Izumo4|chr10:80681890-80682389	0.348059569854278	.	.
chr10	80702062	80702561	chr10	80681890	80682389	Mob3a|chr10:80681890-80682389	0.348059569854278	.	.
chr10	80702062	80702561	chr10	80955592	80956091	Izumo4|chr10:80955592-80956091	0.551511871814088	.	.
chr10	80702062	80702561	chr10	80955592	80956091	Mob3a|chr10:80955592-80956091	0.551511871814088	.	.
chr10	80702672	80703171	chr10	80628935	80629434	Izumo4|chr10:80628935-80629434	0.330681763394281	.	.
chr10	80702672	80703171	chr10	80628935	80629434	Mob3a|chr10:80628935-80629434	0.330681763394281	.	.
chr10	80754853	80755352	chr10	80610325	80610824	Dot1l|chr10:80610325-80610824	0.241386722375698	.	.
chr10	80754853	80755352	chr10	80628935	80629434	Dot1l|chr10:80628935-80629434	0.400197357857278	.	.
chr10	80798353	80798852	chr10	80676201	80676700	Plekhj1|chr10:80676201-80676700	0.489672928561161	.	.
chr10	80798353	80798852	chr10	80676201	80676700	Sf3a2|chr10:80676201-80676700	0.489672928561161	.	.
chr10	80798353	80798852	chr10	80695135	80695634	Plekhj1|chr10:80695135-80695634	0.306561485551282	.	.
chr10	80798353	80798852	chr10	80695135	80695634	Sf3a2|chr10:80695135-80695634	0.306561485551282	.	.
chr10	80798353	80798852	chr10	81244521	81245020	Plekhj1|chr10:81244521-81245020	0.23753612371311	.	.
chr10	80798353	80798852	chr10	81244521	81245020	Sf3a2|chr10:81244521-81245020	0.23753612371311	.	.
chr10	80826143	80826642	chr10	80628935	80629434	Oaz1|chr10:80628935-80629434	0.287239817905834	.	.
chr10	80826143	80826642	chr10	80628935	80629434	Oaz1|chr10:80628935-80629434	0.287239817905835	.	.
chr10	80854995	80855494	chr10	80676201	80676700	Lsm7|chr10:80676201-80676700	0.509170712313396	.	.
chr10	80854995	80855494	chr10	80676201	80676700	Sppl2b|chr10:80676201-80676700	0.509170712313396	.	.
chr10	80854995	80855494	chr10	80681890	80682389	Lsm7|chr10:80681890-80682389	0.425332530324925	.	.
chr10	80854995	80855494	chr10	80681890	80682389	Sppl2b|chr10:80681890-80682389	0.425332530324925	.	.
chr10	80854995	80855494	chr10	80695135	80695634	Lsm7|chr10:80695135-80695634	0.45732680534391	.	.
chr10	80854995	80855494	chr10	80695135	80695634	Sppl2b|chr10:80695135-80695634	0.45732680534391	.	.
chr10	80854995	80855494	chr10	81137227	81137726	Lsm7|chr10:81137227-81137726	0.206234816122847	.	.
chr10	80854995	80855494	chr10	81137227	81137726	Sppl2b|chr10:81137227-81137726	0.206234816122847	.	.
chr10	80854995	80855494	chr10	81244521	81245020	Lsm7|chr10:81244521-81245020	0.56775577789067	.	.
chr10	80854995	80855494	chr10	81244521	81245020	Sppl2b|chr10:81244521-81245020	0.56775577789067	.	.
chr10	80900139	80900638	chr10	81137227	81137726	Timm13|chr10:81137227-81137726	0.357810500985936	.	.
chr10	80900139	80900638	chr10	81244521	81245020	Timm13|chr10:81244521-81245020	0.372702308224579	.	.
chr10	80900697	80901196	chr10	80676201	80676700	Timm13|chr10:80676201-80676700	0.254394142721242	.	.
chr10	80900697	80901196	chr10	81244521	81245020	Timm13|chr10:81244521-81245020	0.399124460263555	.	.
chr10	80929771	80930270	chr10	80676201	80676700	Gadd45b|chr10:80676201-80676700	0.378154781383864	.	.
chr10	80929771	80930270	chr10	80681890	80682389	Gadd45b|chr10:80681890-80682389	0.308730192935041	.	.
chr10	80929771	80930270	chr10	80695135	80695634	Gadd45b|chr10:80695135-80695634	0.363019504564203	.	.
chr10	80929771	80930270	chr10	81137227	81137726	Gadd45b|chr10:81137227-81137726	0.391595237819209	.	.
chr10	80929771	80930270	chr10	81244521	81245020	Gadd45b|chr10:81244521-81245020	0.46909264480038	.	.
chr10	81167584	81168083	chr10	81244521	81245020	Pias4|chr10:81244521-81245020	0.209205401676358	.	.
chr10	81232829	81233328	chr10	81137227	81137726	Zfr2|chr10:81137227-81137726	0.303396440889227	.	.
chr10	81232829	81233328	chr10	81244521	81245020	Zfr2|chr10:81244521-81245020	0.459424379868518	.	.
chr10	81266395	81266894	chr10	81285670	81286169	Apba3|chr10:81285670-81286169	0.213181434035668	.	.
chr10	81266395	81266894	chr10	81285670	81286169	Mrpl54|chr10:81285670-81286169	0.213181434035668	.	.
chr10	81266395	81266894	chr10	81507881	81508380	Apba3|chr10:81507881-81508380	0.387398865454553	.	.
chr10	81266395	81266894	chr10	81507881	81508380	Mrpl54|chr10:81507881-81508380	0.387398865454553	.	.
chr10	81266395	81266894	chr10	81510142	81510641	Apba3|chr10:81510142-81510641	0.567444149495429	.	.
chr10	81266395	81266894	chr10	81510142	81510641	Mrpl54|chr10:81510142-81510641	0.567444149495429	.	.
chr10	81266395	81266894	chr10	81551522	81552021	Apba3|chr10:81551522-81552021	0.555683565318178	.	.
chr10	81266395	81266894	chr10	81551522	81552021	Mrpl54|chr10:81551522-81552021	0.555683565318178	.	.
chr10	81266395	81266894	chr10	81560940	81561439	Apba3|chr10:81560940-81561439	0.523269452091064	.	.
chr10	81266395	81266894	chr10	81560940	81561439	Mrpl54|chr10:81560940-81561439	0.523269452091064	.	.
chr10	81292618	81293117	chr10	81244521	81245020	Pip5k1c|chr10:81244521-81245020	0.609636157648134	.	.
chr10	81292618	81293117	chr10	81510142	81510641	Pip5k1c|chr10:81510142-81510641	0.211868615727124	.	.
chr10	81292618	81293117	chr10	81571498	81571997	Pip5k1c|chr10:81571498-81571997	0.349877008077298	.	.
chr10	81319957	81320456	chr10	81137227	81137726	Cactin|chr10:81137227-81137726	0.49633450426999	.	.
chr10	81319957	81320456	chr10	81510142	81510641	Cactin|chr10:81510142-81510641	0.334660554090058	.	.
chr10	81319957	81320456	chr10	81560940	81561439	Cactin|chr10:81560940-81561439	0.257640964724166	.	.
chr10	81319957	81320456	chr10	81571498	81571997	Cactin|chr10:81571498-81571997	0.426308382056876	.	.
chr10	81320497	81320996	chr10	81643405	81643904	Cactin|chr10:81643405-81643904	0.421620745030177	.	.
chr10	81350327	81350826	chr10	81643405	81643904	Hmg20b|chr10:81643405-81643904	0.603847892823041	.	.
chr10	81357211	81357710	chr10	81137227	81137726	Mfsd12|chr10:81137227-81137726	0.486573970063884	.	.
chr10	81357211	81357710	chr10	81244521	81245020	Mfsd12|chr10:81244521-81245020	0.245832629314839	.	.
chr10	81357211	81357710	chr10	81507881	81508380	Mfsd12|chr10:81507881-81508380	0.250908144211225	.	.
chr10	81357211	81357710	chr10	81510142	81510641	Mfsd12|chr10:81510142-81510641	0.467280389619046	.	.
chr10	81357211	81357710	chr10	81551522	81552021	Mfsd12|chr10:81551522-81552021	0.272241884104196	.	.
chr10	81357211	81357710	chr10	81560940	81561439	Mfsd12|chr10:81560940-81561439	0.376659148063217	.	.
chr10	81357211	81357710	chr10	81571498	81571997	Mfsd12|chr10:81571498-81571997	0.284158595131062	.	.
chr10	81378395	81378894	chr10	81285670	81286169	Fzr1|chr10:81285670-81286169	0.21179545164698	.	.
chr10	81384063	81384562	chr10	81643405	81643904	Dohh|chr10:81643405-81643904	0.202348664730732	.	.
chr10	81496231	81496730	chr10	81507881	81508380	Ncln|chr10:81507881-81508380	0.301540387881956	.	.
chr10	81499472	81499971	chr10	81244521	81245020	S1pr4|chr10:81244521-81245020	0.535728179439498	.	.
chr10	81499472	81499971	chr10	81510142	81510641	S1pr4|chr10:81510142-81510641	0.525839664258768	.	.
chr10	81499472	81499971	chr10	81510142	81510641	S1pr4|chr10:81510142-81510641	0.525839664258769	.	.
chr10	81499472	81499971	chr10	81551522	81552021	S1pr4|chr10:81551522-81552021	0.292062682601461	.	.
chr10	81499472	81499971	chr10	81560940	81561439	S1pr4|chr10:81560940-81561439	0.246294199492991	.	.
chr10	81499472	81499971	chr10	81571498	81571997	S1pr4|chr10:81571498-81571997	0.686889540860116	.	.
chr10	81545004	81545503	chr10	81510142	81510641	Gna11|chr10:81510142-81510641	0.350780060526202	.	.
chr10	81545004	81545503	chr10	81560940	81561439	Gna11|chr10:81560940-81561439	0.298200866670398	.	.
chr10	81545004	81545503	chr10	81571498	81571997	Gna11|chr10:81571498-81571997	0.362374371477954	.	.
chr10	81559200	81559699	chr10	81551522	81552021	Tle5|chr10:81551522-81552021	0.315160711417828	.	.
chr10	81559200	81559699	chr10	81560940	81561439	Tle5|chr10:81560940-81561439	0.308866704049714	.	.
chr10	81605948	81606447	chr10	81643405	81643904	BC025920|chr10:81643405-81643904	0.336813490435793	.	.
chr10	81627379	81627878	chr10	81571498	81571997	Ankrd24|chr10:81571498-81571997	0.281495296951691	.	.
chr10	81627379	81627878	chr10	81571498	81571997	Sirt6|chr10:81571498-81571997	0.281495296951691	.	.
chr10	82622905	82623404	chr10	82698823	82699322	1190007I07Rik|chr10:82698823-82699322	0.202006310493697	.	.
chr10	82629507	82630006	chr10	82890822	82891321	Tdg|chr10:82890822-82891321	0.365219175495458	.	.
chr10	82629507	82630006	chr10	82892582	82893081	Tdg|chr10:82892582-82893081	0.425085952518623	.	.
chr10	82763879	82764378	chr10	82698823	82699322	Nfyb|chr10:82698823-82699322	0.492918267730199	.	.
chr10	82763879	82764378	chr10	82860253	82860752	Nfyb|chr10:82860253-82860752	0.331401974139474	.	.
chr10	82763879	82764378	chr10	82890822	82891321	Nfyb|chr10:82890822-82891321	0.610211256451712	.	.
chr10	82763879	82764378	chr10	82892582	82893081	Nfyb|chr10:82892582-82893081	0.294291899403676	.	.
chr10	82858893	82859392	chr10	82698823	82699322	Gm38560|chr10:82698823-82699322	0.319674212369293	.	.
chr10	82858893	82859392	chr10	82890822	82891321	Gm38560|chr10:82890822-82891321	0.503767256209854	.	.
chr10	82858893	82859392	chr10	82892582	82893081	Gm38560|chr10:82892582-82893081	0.461685983529328	.	.
chr10	82858893	82859392	chr10	83162019	83162518	Gm38560|chr10:83162019-83162518	0.286414454152228	.	.
chr10	82985064	82985563	chr10	82900075	82900574	Chst11|chr10:82900075-82900574	0.263258053003446	.	.
chr10	82985064	82985563	chr10	83162019	83162518	Chst11|chr10:83162019-83162518	0.20212875004118	.	.
chr10	84440510	84441009	chr10	84338603	84339102	Gm47962|chr10:84338603-84339102	0.218905927578029	.	.
chr10	84440510	84441009	chr10	84338603	84339102	Nuak1|chr10:84338603-84339102	0.218905927578029	.	.
chr10	84576305	84576804	chr10	84562556	84563055	Tcp11l2|chr10:84562556-84563055	0.227042133139387	.	.
chr10	84576305	84576804	chr10	84774560	84775059	Tcp11l2|chr10:84774560-84775059	0.259324659069782	.	.
chr10	84577128	84577627	chr10	84774560	84775059	Tcp11l2|chr10:84774560-84775059	0.214375858992198	.	.
chr10	84577128	84577627	chr10	84815904	84816403	Tcp11l2|chr10:84815904-84816403	0.235020765199483	.	.
chr10	84622358	84622857	chr10	84903638	84904137	Gm17249|chr10:84903638-84904137	0.282725908285814	.	.
chr10	84622358	84622857	chr10	84903638	84904137	Polr3b|chr10:84903638-84904137	0.282725908285814	.	.
chr10	84916636	84917135	chr10	84903638	84904137	Ric8b|chr10:84903638-84904137	0.256671972815808	.	.
chr10	84916636	84917135	chr10	85026062	85026561	Ric8b|chr10:85026062-85026561	0.21015632063621	.	.
chr10	84917312	84917811	chr10	84774560	84775059	Ric8b|chr10:84774560-84775059	0.254693553356317	.	.
chr10	85102355	85102854	chr10	85026062	85026561	Fhl4|chr10:85026062-85026561	0.422654922061026	.	.
chr10	85102355	85102854	chr10	85026062	85026561	Tmem263|chr10:85026062-85026561	0.422654922061026	.	.
chr10	85127846	85128345	chr10	84882412	84882911	Mterf2|chr10:84882412-84882911	0.50431026500347	.	.
chr10	85127846	85128345	chr10	84897553	84898052	Mterf2|chr10:84897553-84898052	0.276039324821074	.	.
chr10	85127846	85128345	chr10	84903638	84904137	Mterf2|chr10:84903638-84904137	0.408672278484417	.	.
chr10	85127846	85128345	chr10	85360027	85360526	Mterf2|chr10:85360027-85360526	0.407303637077126	.	.
chr10	85127846	85128345	chr10	85411069	85411568	Mterf2|chr10:85411069-85411568	0.715446123238067	.	.
chr10	85185139	85185638	chr10	85026062	85026561	Cry1|chr10:85026062-85026561	0.380020759064498	.	.
chr10	85386593	85387092	chr10	85360027	85360526	Btbd11|chr10:85360027-85360526	0.25080924058105	.	.
chr10	85386593	85387092	chr10	85411069	85411568	Btbd11|chr10:85411069-85411568	0.64297067796133	.	.
chr10	85386593	85387092	chr10	85563480	85563979	Btbd11|chr10:85563480-85563979	0.521695601258056	.	.
chr10	85829194	85829693	chr10	85952022	85952521	Pwp1|chr10:85952022-85952521	0.36508202297397	.	.
chr10	85916863	85917362	chr10	85952022	85952521	Prdm4|chr10:85952022-85952521	0.338450818430301	.	.
chr10	86778082	86778581	chr10	86636804	86637303	Nt5dc3|chr10:86636804-86637303	0.240735441507673	.	.
chr10	86778082	86778581	chr10	86685259	86685758	Nt5dc3|chr10:86685259-86685758	0.223338106848933	.	.
chr10	88146664	88147163	chr10	88420607	88421106	Nup37|chr10:88420607-88421106	0.307615923929214	.	.
chr10	88146664	88147163	chr10	88420607	88421106	Parpbp|chr10:88420607-88421106	0.307615923929214	.	.
chr10	88146664	88147163	chr10	88426387	88426886	Nup37|chr10:88426387-88426886	0.235067962852149	.	.
chr10	88146664	88147163	chr10	88426387	88426886	Parpbp|chr10:88426387-88426886	0.235067962852149	.	.
chr10	88201358	88201857	chr10	88255393	88255892	Washc3|chr10:88255393-88255892	0.323828854401623	.	.
chr10	88503789	88504288	chr10	88356902	88357401	Chpt1|chr10:88356902-88357401	0.326205157745927	.	.
chr10	88503789	88504288	chr10	88420607	88421106	Chpt1|chr10:88420607-88421106	0.408833040958521	.	.
chr10	88503789	88504288	chr10	88426387	88426886	Chpt1|chr10:88426387-88426886	0.264876717060376	.	.
chr10	88503789	88504288	chr10	88427981	88428480	Chpt1|chr10:88427981-88428480	0.22210031237086	.	.
chr10	88503789	88504288	chr10	88584300	88584799	Chpt1|chr10:88584300-88584799	0.288114173577643	.	.
chr10	88730714	88731213	chr10	88356902	88357401	Arl1|chr10:88356902-88357401	0.365668392009493	.	.
chr10	88730714	88731213	chr10	88420607	88421106	Arl1|chr10:88420607-88421106	0.360396298741698	.	.
chr10	89443677	89444176	chr10	89747497	89747996	Gas2l3|chr10:89747497-89747996	0.39986375131693	.	.
chr10	89732079	89732578	chr10	89747497	89747996	Actr6|chr10:89747497-89747996	0.54953528990805	.	.
chr10	89732079	89732578	chr10	89832450	89832949	Actr6|chr10:89832450-89832949	0.280012918936212	.	.
chr10	91082684	91083183	chr10	91171389	91171888	Apaf1|chr10:91171389-91171888	0.391232845597388	.	.
chr10	91082684	91083183	chr10	91171389	91171888	Ikbip|chr10:91171389-91171888	0.391232845597388	.	.
chr10	91082684	91083183	chr10	91270252	91270751	Apaf1|chr10:91270252-91270751	0.317679313274141	.	.
chr10	91082684	91083183	chr10	91270252	91270751	Ikbip|chr10:91270252-91270751	0.317679313274141	.	.
chr10	91123779	91124278	chr10	91027866	91028365	Slc25a3|chr10:91027866-91028365	0.246317839280691	.	.
chr10	91181909	91182408	chr10	91171389	91171888	Tmpo|chr10:91171389-91171888	0.228105228729925	.	.
chr10	93081484	93081983	chr10	93041760	93042259	Cfap54|chr10:93041760-93042259	0.365239761241441	.	.
chr10	93081484	93081983	chr10	93050847	93051346	Cfap54|chr10:93050847-93051346	0.343024156008623	.	.
chr10	93160387	93160886	chr10	93041760	93042259	Cdk17|chr10:93041760-93042259	0.339162485737135	.	.
chr10	93160387	93160886	chr10	93171106	93171605	Cdk17|chr10:93171106-93171605	0.247319268164123	.	.
chr10	93160918	93161417	chr10	93104282	93104781	Cdk17|chr10:93104282-93104781	0.210993328874234	.	.
chr10	93160918	93161417	chr10	93171106	93171605	Cdk17|chr10:93171106-93171605	0.350773907002055	.	.
chr10	93310765	93311264	chr10	93050847	93051346	Elk3|chr10:93050847-93051346	0.206442750982274	.	.
chr10	93453094	93453593	chr10	93124186	93124685	Lta4h|chr10:93124186-93124685	0.480479395069735	.	.
chr10	93453094	93453593	chr10	93398492	93398991	Lta4h|chr10:93398492-93398991	0.279074109731334	.	.
chr10	93539712	93540211	chr10	93374775	93375274	Amdhd1|chr10:93374775-93375274	0.31758836611091	.	.
chr10	93539712	93540211	chr10	93374775	93375274	Ccdc38|chr10:93374775-93375274	0.31758836611091	.	.
chr10	94035618	94036117	chr10	93985495	93985994	Fgd6|chr10:93985495-93985994	0.261466991779474	.	.
chr10	94035618	94036117	chr10	93985495	93985994	Vezt|chr10:93985495-93985994	0.261466991779474	.	.
chr10	94147608	94148107	chr10	94389236	94389735	Nr2c1|chr10:94389236-94389735	0.349777459686783	.	.
chr10	94688424	94688923	chr10	94389236	94389735	Cep83|chr10:94389236-94389735	0.291084567436213	.	.
chr10	94688424	94688923	chr10	94389236	94389735	Cep83os|chr10:94389236-94389735	0.291084567436213	.	.
chr10	94688424	94688923	chr10	94515096	94515595	Cep83|chr10:94515096-94515595	0.318386209361682	.	.
chr10	94688424	94688923	chr10	94515096	94515595	Cep83os|chr10:94515096-94515595	0.318386209361682	.	.
chr10	94688424	94688923	chr10	94545660	94546159	Cep83|chr10:94545660-94546159	0.366630464219854	.	.
chr10	94688424	94688923	chr10	94545660	94546159	Cep83os|chr10:94545660-94546159	0.366630464219854	.	.
chr10	94688424	94688923	chr10	94829331	94829830	Cep83|chr10:94829331-94829830	0.20057062871714	.	.
chr10	94688424	94688923	chr10	94829331	94829830	Cep83os|chr10:94829331-94829830	0.20057062871714	.	.
chr10	95323354	95323853	chr10	95195708	95196207	Cradd|chr10:95195708-95196207	0.277656732486217	.	.
chr10	95323354	95323853	chr10	95388965	95389464	Cradd|chr10:95388965-95389464	0.234631294524912	.	.
chr10	95323873	95324372	chr10	95178729	95179228	Cradd|chr10:95178729-95179228	0.33619266109972	.	.
chr10	95416569	95417068	chr10	95178729	95179228	5730420D15Rik|chr10:95178729-95179228	0.502556722709147	.	.
chr10	95416569	95417068	chr10	95178729	95179228	Socs2|chr10:95178729-95179228	0.502556722709147	.	.
chr10	95416569	95417068	chr10	95195708	95196207	5730420D15Rik|chr10:95195708-95196207	0.239502025139765	.	.
chr10	95416569	95417068	chr10	95195708	95196207	Socs2|chr10:95195708-95196207	0.239502025139765	.	.
chr10	95417115	95417614	chr10	95178729	95179228	5730420D15Rik|chr10:95178729-95179228	0.520689368333132	.	.
chr10	95417115	95417614	chr10	95178729	95179228	Socs2|chr10:95178729-95179228	0.520689368333132	.	.
chr10	95417115	95417614	chr10	95195708	95196207	5730420D15Rik|chr10:95195708-95196207	0.249180128045998	.	.
chr10	95417115	95417614	chr10	95195708	95196207	Socs2|chr10:95195708-95196207	0.249180128045998	.	.
chr10	95514775	95515274	chr10	95313522	95314021	Ube2n|chr10:95313522-95314021	0.321644991546753	.	.
chr10	95564087	95564586	chr10	95371832	95372331	Nudt4|chr10:95371832-95372331	0.493926510773336	.	.
chr10	95564087	95564586	chr10	95388965	95389464	Nudt4|chr10:95388965-95389464	0.608097251655618	.	.
chr10	95746086	95746585	chr10	95894652	95895151	4732465J04Rik|chr10:95894652-95895151	0.200730306226059	.	.
chr10	95940376	95940875	chr10	96213795	96214294	Eea1|chr10:96213795-96214294	0.347663515759401	.	.
chr10	95940876	95941375	chr10	96025195	96025694	Eea1|chr10:96025195-96025694	0.24820853068104	.	.
chr10	95940876	95941375	chr10	96181845	96182344	Eea1|chr10:96181845-96182344	0.236834880889136	.	.
chr10	95940876	95941375	chr10	96201171	96201670	Eea1|chr10:96201171-96201670	0.243536739408952	.	.
chr10	95940876	95941375	chr10	96213795	96214294	Eea1|chr10:96213795-96214294	0.40282313449096	.	.
chr10	96616678	96617177	chr10	96264801	96265300	Btg1|chr10:96264801-96265300	0.410681455493745	.	.
chr10	96616678	96617177	chr10	96332675	96333174	Btg1|chr10:96332675-96333174	0.664657777680169	.	.
chr10	96616678	96617177	chr10	96333186	96333685	Btg1|chr10:96333186-96333685	0.547760221088475	.	.
chr10	96616678	96617177	chr10	96374175	96374674	Btg1|chr10:96374175-96374674	0.492086878982089	.	.
chr10	96616678	96617177	chr10	96398501	96399000	Btg1|chr10:96398501-96399000	0.534902659645782	.	.
chr10	96616678	96617177	chr10	96407871	96408370	Btg1|chr10:96407871-96408370	0.489416596838629	.	.
chr10	96616678	96617177	chr10	96430079	96430578	Btg1|chr10:96430079-96430578	0.399320993580356	.	.
chr10	96616678	96617177	chr10	96497417	96497916	Btg1|chr10:96497417-96497916	0.442158554156524	.	.
chr10	96616678	96617177	chr10	96751447	96751946	Btg1|chr10:96751447-96751946	0.361366937748654	.	.
chr10	98914146	98914645	chr10	98683967	98684466	Atp2b1|chr10:98683967-98684466	0.230325539563104	.	.
chr10	98914146	98914645	chr10	98785353	98785852	Atp2b1|chr10:98785353-98785852	0.384227963184309	.	.
chr10	98914146	98914645	chr10	99116759	99117258	Atp2b1|chr10:99116759-99117258	0.34048476547983	.	.
chr10	98914146	98914645	chr10	99182122	99182621	Atp2b1|chr10:99182122-99182621	0.422201778557882	.	.
chr10	98914146	98914645	chr10	99204470	99204969	Atp2b1|chr10:99204470-99204969	0.572828140773308	.	.
chr10	98914146	98914645	chr10	99242090	99242589	Atp2b1|chr10:99242090-99242589	0.230886797391684	.	.
chr10	98914847	98915346	chr10	98744131	98744630	Atp2b1|chr10:98744131-98744630	0.202463724379478	.	.
chr10	98914847	98915346	chr10	98785353	98785852	Atp2b1|chr10:98785353-98785852	0.240861232848721	.	.
chr10	98914847	98915346	chr10	99116759	99117258	Atp2b1|chr10:99116759-99117258	0.403720847933763	.	.
chr10	98914847	98915346	chr10	99116759	99117258	Atp2b1|chr10:99116759-99117258	0.403720847933764	.	.
chr10	98914847	98915346	chr10	99204470	99204969	Atp2b1|chr10:99204470-99204969	0.501655536833154	.	.
chr10	99106866	99107365	chr10	98785353	98785852	Gm48768|chr10:98785353-98785852	0.275743627504852	.	.
chr10	99106866	99107365	chr10	98785353	98785852	Poc1b|chr10:98785353-98785852	0.275743627504852	.	.
chr10	99106866	99107365	chr10	98897391	98897890	Gm48768|chr10:98897391-98897890	0.207712962531346	.	.
chr10	99106866	99107365	chr10	98897391	98897890	Poc1b|chr10:98897391-98897890	0.207712962531346	.	.
chr10	99106866	99107365	chr10	99116759	99117258	Gm48768|chr10:99116759-99117258	0.294032892244425	.	.
chr10	99106866	99107365	chr10	99116759	99117258	Poc1b|chr10:99116759-99117258	0.294032892244425	.	.
chr10	99106866	99107365	chr10	99182122	99182621	Gm48768|chr10:99182122-99182621	0.620103488836437	.	.
chr10	99106866	99107365	chr10	99182122	99182621	Poc1b|chr10:99182122-99182621	0.620103488836437	.	.
chr10	99106866	99107365	chr10	99242090	99242589	Gm48768|chr10:99242090-99242589	0.345351623708329	.	.
chr10	99106866	99107365	chr10	99242090	99242589	Poc1b|chr10:99242090-99242589	0.345351623708329	.	.
chr10	99106866	99107365	chr10	99268760	99269259	Gm48768|chr10:99268760-99269259	0.346181156326282	.	.
chr10	99106866	99107365	chr10	99268760	99269259	Poc1b|chr10:99268760-99269259	0.346181156326282	.	.
chr10	99106866	99107365	chr10	99416992	99417491	Gm48768|chr10:99416992-99417491	0.292300867392575	.	.
chr10	99106866	99107365	chr10	99416992	99417491	Poc1b|chr10:99416992-99417491	0.292300867392575	.	.
chr10	99107831	99108330	chr10	98776214	98776713	Galnt4|chr10:98776214-98776713	0.294563533196763	.	.
chr10	99107831	99108330	chr10	98776214	98776713	Gm48768|chr10:98776214-98776713	0.294563533196763	.	.
chr10	99107831	99108330	chr10	98792263	98792762	Galnt4|chr10:98792263-98792762	0.393685389160732	.	.
chr10	99107831	99108330	chr10	98792263	98792762	Gm48768|chr10:98792263-98792762	0.393685389160732	.	.
chr10	99107831	99108330	chr10	98841461	98841960	Galnt4|chr10:98841461-98841960	0.242829914400434	.	.
chr10	99107831	99108330	chr10	98841461	98841960	Gm48768|chr10:98841461-98841960	0.242829914400434	.	.
chr10	99107831	99108330	chr10	98877842	98878341	Galnt4|chr10:98877842-98878341	0.224684436998837	.	.
chr10	99107831	99108330	chr10	98877842	98878341	Gm48768|chr10:98877842-98878341	0.224684436998837	.	.
chr10	99107831	99108330	chr10	99127559	99128058	Galnt4|chr10:99127559-99128058	0.45023283083415	.	.
chr10	99107831	99108330	chr10	99127559	99128058	Gm48768|chr10:99127559-99128058	0.45023283083415	.	.
chr10	99107831	99108330	chr10	99451174	99451673	Galnt4|chr10:99451174-99451673	0.280862886147687	.	.
chr10	99107831	99108330	chr10	99451174	99451673	Gm48768|chr10:99451174-99451673	0.280862886147687	.	.
chr10	99126889	99127388	chr10	98841461	98841960	Phxr2|chr10:98841461-98841960	0.301019223101485	.	.
chr10	99126889	99127388	chr10	99451174	99451673	Phxr2|chr10:99451174-99451673	0.255906567409121	.	.
chr10	99262463	99262962	chr10	99116759	99117258	Dusp6|chr10:99116759-99117258	0.426605353545424	.	.
chr10	99262463	99262962	chr10	99182122	99182621	Dusp6|chr10:99182122-99182621	0.223909779517517	.	.
chr10	99262463	99262962	chr10	99242090	99242589	Dusp6|chr10:99242090-99242589	0.299807531888093	.	.
chr10	99262463	99262962	chr10	99416992	99417491	Dusp6|chr10:99416992-99417491	0.219855153894253	.	.
chr10	99262970	99263469	chr10	99116759	99117258	Dusp6|chr10:99116759-99117258	0.355641088104026	.	.
chr10	99262970	99263469	chr10	99204470	99204969	Dusp6|chr10:99204470-99204969	0.336158878288049	.	.
chr10	99262970	99263469	chr10	99242090	99242589	Dusp6|chr10:99242090-99242589	0.220422623905389	.	.
chr10	99269271	99269770	chr10	99127559	99128058	Gm34921|chr10:99127559-99128058	0.508246907774773	.	.
chr10	99269271	99269770	chr10	99268760	99269259	Gm34921|chr10:99268760-99269259	0.27969528607323	.	.
chr10	99269271	99269770	chr10	99451174	99451673	Gm34921|chr10:99451174-99451673	0.277625200961142	.	.
chr10	99460685	99461184	chr10	99127559	99128058	Gm35035|chr10:99127559-99128058	0.405443539785333	.	.
chr10	99460685	99461184	chr10	99182122	99182621	Gm35035|chr10:99182122-99182621	0.452338412542268	.	.
chr10	99460685	99461184	chr10	99451174	99451673	Gm35035|chr10:99451174-99451673	0.275840530764309	.	.
chr10	108331797	108332296	chr10	108139778	108140277	Pawr|chr10:108139778-108140277	0.3741744320324	.	.
chr10	111009886	111010385	chr10	110890871	110891370	Zdhhc17|chr10:110890871-110891370	0.311697188675988	.	.
chr10	111164473	111164972	chr10	111100010	111100509	Osbpl8|chr10:111100010-111100509	0.304479047937443	.	.
chr10	111472905	111473404	chr10	111226947	111227446	Nap1l1|chr10:111226947-111227446	0.262025233004135	.	.
chr10	111472905	111473404	chr10	111516179	111516678	Nap1l1|chr10:111516179-111516678	0.324789396150092	.	.
chr10	111473419	111473918	chr10	111226947	111227446	Nap1l1|chr10:111226947-111227446	0.206289668047189	.	.
chr10	111473419	111473918	chr10	111516179	111516678	Nap1l1|chr10:111516179-111516678	0.206885509368066	.	.
chr10	111506260	111506759	chr10	111578518	111579017	Phlda1|chr10:111578518-111579017	0.312270503822296	.	.
chr10	111506260	111506759	chr10	111858470	111858969	Phlda1|chr10:111858470-111858969	0.436857439817248	.	.
chr10	111506260	111506759	chr10	111996876	111997375	Phlda1|chr10:111996876-111997375	0.370139971912577	.	.
chr10	111972408	111972907	chr10	111996876	111997375	Krr1|chr10:111996876-111997375	0.263773607048026	.	.
chr10	112002508	112003007	chr10	111858470	111858969	Glipr1|chr10:111858470-111858969	0.337478379714997	.	.
chr10	112002508	112003007	chr10	111858470	111858969	Glipr1|chr10:111858470-111858969	0.337478379714998	.	.
chr10	112928805	112929304	chr10	113190630	113191129	Atxn7l3b|chr10:113190630-113191129	0.302206258571511	.	.
chr10	115251206	115251705	chr10	115068150	115068649	Tbc1d15|chr10:115068150-115068649	0.4174786914578	.	.
chr10	115251206	115251705	chr10	115068150	115068649	Tbc1d15|chr10:115068150-115068649	0.417478691457801	.	.
chr10	115384626	115385125	chr10	115068150	115068649	Thap2|chr10:115068150-115068649	0.294493954386968	.	.
chr10	115384626	115385125	chr10	115068150	115068649	Zfc3h1|chr10:115068150-115068649	0.294493954386968	.	.
chr10	116580969	116581468	chr10	116913821	116914320	Cnot2|chr10:116913821-116914320	0.634263227722329	.	.
chr10	116580969	116581468	chr10	116930402	116930901	Cnot2|chr10:116930402-116930901	0.486426024164651	.	.
chr10	116581609	116582108	chr10	116564836	116565335	Cnot2|chr10:116564836-116565335	0.289123293476466	.	.
chr10	116581609	116582108	chr10	116613141	116613640	Cnot2|chr10:116613141-116613640	0.383365878108778	.	.
chr10	116950206	116950705	chr10	116564836	116565335	4933412E12Rik|chr10:116564836-116565335	0.302589555608427	.	.
chr10	116950206	116950705	chr10	116564836	116565335	Rab3ip|chr10:116564836-116565335	0.302589555608427	.	.
chr10	116950206	116950705	chr10	116746637	116747136	4933412E12Rik|chr10:116746637-116747136	0.327577621397587	.	.
chr10	116950206	116950705	chr10	116746637	116747136	Rab3ip|chr10:116746637-116747136	0.327577621397587	.	.
chr10	116950206	116950705	chr10	116913821	116914320	4933412E12Rik|chr10:116913821-116914320	0.255123571186041	.	.
chr10	116950206	116950705	chr10	116913821	116914320	Rab3ip|chr10:116913821-116914320	0.255123571186041	.	.
chr10	117063671	117064170	chr10	117376790	117377289	Cct2|chr10:117376790-117377289	0.233785662394543	.	.
chr10	117063671	117064170	chr10	117418754	117419253	Cct2|chr10:117418754-117419253	0.244386433457139	.	.
chr10	117148327	117148826	chr10	116913821	116914320	Frs2|chr10:116913821-116914320	0.596369242142583	.	.
chr10	117148327	117148826	chr10	116930402	116930901	Frs2|chr10:116930402-116930901	0.30709510196009	.	.
chr10	117148327	117148826	chr10	117376790	117377289	Frs2|chr10:117376790-117377289	0.526868762744896	.	.
chr10	117148327	117148826	chr10	117398037	117398536	Frs2|chr10:117398037-117398536	0.421774417160185	.	.
chr10	117148327	117148826	chr10	117418754	117419253	Frs2|chr10:117418754-117419253	0.225249571083676	.	.
chr10	117223978	117224477	chr10	116913821	116914320	Gm48772|chr10:116913821-116914320	0.286824984208898	.	.
chr10	117223978	117224477	chr10	116913821	116914320	Yeats4|chr10:116913821-116914320	0.286824984208898	.	.
chr10	117223978	117224477	chr10	116930402	116930901	Gm48772|chr10:116930402-116930901	0.204972436564557	.	.
chr10	117223978	117224477	chr10	116930402	116930901	Yeats4|chr10:116930402-116930901	0.204972436564557	.	.
chr10	117629154	117629653	chr10	117323690	117324189	Cpm|chr10:117323690-117324189	0.214768384374781	.	.
chr10	117629154	117629653	chr10	117398037	117398536	Cpm|chr10:117398037-117398536	0.251403599611038	.	.
chr10	117629154	117629653	chr10	117860837	117861336	Cpm|chr10:117860837-117861336	0.552134157731132	.	.
chr10	117710592	117711091	chr10	117376790	117377289	Mdm2|chr10:117376790-117377289	0.216909372644571	.	.
chr10	117710592	117711091	chr10	117398037	117398536	Mdm2|chr10:117398037-117398536	0.253435713179686	.	.
chr10	117710592	117711091	chr10	117860837	117861336	Mdm2|chr10:117860837-117861336	0.464949635207959	.	.
chr10	117710592	117711091	chr10	117919468	117919967	Mdm2|chr10:117919468-117919967	0.387702282331053	.	.
chr10	117792609	117793108	chr10	118083012	118083511	Nup107|chr10:118083012-118083511	0.280049810285181	.	.
chr10	117845812	117846311	chr10	118095977	118096476	Rap1b|chr10:118095977-118096476	0.221202368120175	.	.
chr10	118141391	118141890	chr10	118095977	118096476	Mdm1|chr10:118095977-118096476	0.284502657569286	.	.
chr10	118440599	118441098	chr10	118095977	118096476	Ifng|chr10:118095977-118096476	0.515796678606653	.	.
chr10	118440599	118441098	chr10	118418915	118419414	Ifng|chr10:118418915-118419414	0.253637755341717	.	.
chr10	118440599	118441098	chr10	118435535	118436034	Ifng|chr10:118435535-118436034	0.322127742867461	.	.
chr10	118440599	118441098	chr10	118486626	118487125	Ifng|chr10:118486626-118487125	0.648760611565511	.	.
chr10	118440599	118441098	chr10	118599269	118599768	Ifng|chr10:118599269-118599768	0.243039134069978	.	.
chr10	118804562	118805061	chr10	118501679	118502178	Gm4065|chr10:118501679-118502178	0.33658417093923	.	.
chr10	118804562	118805061	chr10	118765955	118766454	Gm4065|chr10:118765955-118766454	0.487998518367558	.	.
chr10	118804562	118805061	chr10	118868601	118869100	Gm4065|chr10:118868601-118869100	0.514693518661561	.	.
chr10	118804562	118805061	chr10	118882440	118882939	Gm4065|chr10:118882440-118882939	0.220296442641207	.	.
chr10	118869300	118869799	chr10	118599269	118599768	Dyrk2|chr10:118599269-118599768	0.307246973471305	.	.
chr10	119240331	119240830	chr10	118780881	118781380	Cand1|chr10:118780881-118781380	0.402328403287514	.	.
chr10	119240331	119240830	chr10	119010954	119011453	Cand1|chr10:119010954-119011453	0.234474001009517	.	.
chr10	119240331	119240830	chr10	119083333	119083832	Cand1|chr10:119083333-119083832	0.280778490459117	.	.
chr10	120112717	120113216	chr10	120193196	120193695	Helb|chr10:120193196-120193695	0.301487203009877	.	.
chr10	121033677	121034176	chr10	121274838	121275337	Wif1|chr10:121274838-121275337	0.204967662644241	.	.
chr10	121364796	121365295	chr10	121274838	121275337	Gns|chr10:121274838-121275337	0.205622930473794	.	.
chr10	121476095	121476594	chr10	121310802	121311301	Rassf3|chr10:121310802-121311301	0.276427674083559	.	.
chr10	121476095	121476594	chr10	121316243	121316742	Rassf3|chr10:121316243-121316742	0.524639685629141	.	.
chr10	121476095	121476594	chr10	121532053	121532552	Rassf3|chr10:121532053-121532552	0.303586484942761	.	.
chr10	121488516	121489015	chr10	121420030	121420529	Gm40787|chr10:121420030-121420529	0.570209684954243	.	.
chr10	121505183	121505682	chr10	121886690	121887189	Gm46204|chr10:121886690-121887189	0.394658434267801	.	.
chr10	121507303	121507802	chr10	121420030	121420529	Gm35696|chr10:121420030-121420529	0.460708774795629	.	.
chr10	121586575	121587074	chr10	121420030	121420529	Tbk1|chr10:121420030-121420529	0.28054929367251	.	.
chr10	121586575	121587074	chr10	121532053	121532552	Tbk1|chr10:121532053-121532552	0.453144777970632	.	.
chr10	121626329	121626828	chr10	121297364	121297863	Xpot|chr10:121297364-121297863	0.217926316532267	.	.
chr10	121626329	121626828	chr10	121310802	121311301	Xpot|chr10:121310802-121311301	0.298745506731001	.	.
chr10	121626329	121626828	chr10	121316243	121316742	Xpot|chr10:121316243-121316742	0.311597460834705	.	.
chr10	121626329	121626828	chr10	121532053	121532552	Xpot|chr10:121532053-121532552	0.31984652176436	.	.
chr10	121626329	121626828	chr10	121886690	121887189	Xpot|chr10:121886690-121887189	0.269653987611817	.	.
chr10	121739673	121740172	chr10	121274838	121275337	BC048403|chr10:121274838-121275337	0.281674576879168	.	.
chr10	121739673	121740172	chr10	121297364	121297863	BC048403|chr10:121297364-121297863	0.32258643581726	.	.
chr10	121739673	121740172	chr10	121310802	121311301	BC048403|chr10:121310802-121311301	0.309639443400591	.	.
chr10	121739673	121740172	chr10	121316243	121316742	BC048403|chr10:121316243-121316742	0.357138935643178	.	.
chr10	122097114	122097613	chr10	121886690	121887189	Rxylt1|chr10:121886690-121887189	0.332768216869137	.	.
chr10	122678469	122678968	chr10	122651871	122652370	Ppm1h|chr10:122651871-122652370	0.552461841664375	.	.
chr10	122678469	122678968	chr10	122727214	122727713	Ppm1h|chr10:122727214-122727713	0.210555040922125	.	.
chr10	122678469	122678968	chr10	122739052	122739551	Ppm1h|chr10:122739052-122739551	0.243828613216289	.	.
chr10	122678469	122678968	chr10	122758297	122758796	Ppm1h|chr10:122758297-122758796	0.288475864725043	.	.
chr10	122678469	122678968	chr10	122800324	122800823	Ppm1h|chr10:122800324-122800823	0.552352229746896	.	.
chr10	122678469	122678968	chr10	122815013	122815512	Ppm1h|chr10:122815013-122815512	0.392470590785466	.	.
chr10	123076214	123076713	chr10	122758297	122758796	Mon2|chr10:122758297-122758796	0.289472660804825	.	.
chr10	123076214	123076713	chr10	122758297	122758796	Mon2|chr10:122758297-122758796	0.289472660804826	.	.
chr10	123076214	123076713	chr10	122794270	122794769	Mon2|chr10:122794270-122794769	0.293138362794377	.	.
chr10	123076214	123076713	chr10	122985918	122986417	Mon2|chr10:122985918-122986417	0.271851782559821	.	.
chr10	123196699	123197198	chr10	122985315	122985814	Gm4129|chr10:122985315-122985814	0.29959122948604	.	.
chr10	123196699	123197198	chr10	122985315	122985814	Usp15|chr10:122985315-122985814	0.29959122948604	.	.
chr10	125389021	125389520	chr10	125369944	125370443	Slc16a7|chr10:125369944-125370443	0.301867877276029	.	.
chr10	126901130	126901629	chr10	126502295	126502794	Atp23|chr10:126502295-126502794	0.549135455866783	.	.
chr10	126901130	126901629	chr10	127141521	127142020	Atp23|chr10:127141521-127142020	0.273865195315428	.	.
chr10	126978303	126978802	chr10	126502295	126502794	Ctdsp2|chr10:126502295-126502794	0.340647177398078	.	.
chr10	127063299	127063798	chr10	127141521	127142020	Cdk4|chr10:127141521-127142020	0.238094605160978	.	.
chr10	127074987	127075486	chr10	127140854	127141353	Agap2|chr10:127140854-127141353	0.368045641518922	.	.
chr10	127074987	127075486	chr10	127325825	127326324	Agap2|chr10:127325825-127326324	0.200351565871662	.	.
chr10	127121077	127121576	chr10	127300620	127301119	Os9|chr10:127300620-127301119	0.257704101565558	.	.
chr10	127288891	127289390	chr10	127136406	127136905	Gm20492|chr10:127136406-127136905	0.257049014706037	.	.
chr10	127288891	127289390	chr10	127136406	127136905	Mbd6|chr10:127136406-127136905	0.257049014706037	.	.
chr10	127290344	127290843	chr10	127141521	127142020	Ddit3|chr10:127141521-127142020	0.425295460521323	.	.
chr10	127290344	127290843	chr10	127141521	127142020	Gm4189|chr10:127141521-127142020	0.425295460521323	.	.
chr10	127321591	127322090	chr10	127140854	127141353	Arhgap9|chr10:127140854-127141353	0.409486080404094	.	.
chr10	127321591	127322090	chr10	127141521	127142020	Arhgap9|chr10:127141521-127142020	0.483657887763597	.	.
chr10	127321591	127322090	chr10	127170930	127171429	Arhgap9|chr10:127170930-127171429	0.322100264822672	.	.
chr10	127321591	127322090	chr10	127655173	127655672	Arhgap9|chr10:127655173-127655672	0.22757870537601	.	.
chr10	127522113	127522612	chr10	127655173	127655672	Shmt2|chr10:127655173-127655672	0.213934645717692	.	.
chr10	127642770	127643269	chr10	127325825	127326324	Stat6|chr10:127325825-127326324	0.45755142861225	.	.
chr10	127666434	127666933	chr10	127655173	127655672	Nemp1|chr10:127655173-127655672	0.300931826146382	.	.
chr10	127676744	127677243	chr10	127300620	127301119	Gm16230|chr10:127300620-127301119	0.263146535331432	.	.
chr10	127676744	127677243	chr10	127655173	127655672	Gm16230|chr10:127655173-127655672	0.270832656496844	.	.
chr10	128035316	128035815	chr10	128409597	128410096	Naca|chr10:128409597-128410096	0.551828580611979	.	.
chr10	128058600	128059099	chr10	128096604	128097103	Ptges3|chr10:128096604-128097103	0.477983864260547	.	.
chr10	128058600	128059099	chr10	128409597	128410096	Ptges3|chr10:128409597-128410096	0.205107451123126	.	.
chr10	128058600	128059099	chr10	128434561	128435060	Ptges3|chr10:128434561-128435060	0.459596275222633	.	.
chr10	128059140	128059639	chr10	128096604	128097103	Ptges3|chr10:128096604-128097103	0.257824977611655	.	.
chr10	128059140	128059639	chr10	128409597	128410096	Ptges3|chr10:128409597-128410096	0.426157854533871	.	.
chr10	128232067	128232566	chr10	128094515	128095014	Timeless|chr10:128094515-128095014	0.331014815199654	.	.
chr10	128232067	128232566	chr10	128096604	128097103	Timeless|chr10:128096604-128097103	0.318290403738905	.	.
chr10	128270187	128270686	chr10	128094515	128095014	Stat2|chr10:128094515-128095014	0.486539698257679	.	.
chr10	128270187	128270686	chr10	128409597	128410096	Stat2|chr10:128409597-128410096	0.316693132393493	.	.
chr10	128303050	128303549	chr10	128096604	128097103	Pan2|chr10:128096604-128097103	0.261328659432955	.	.
chr10	128337438	128337937	chr10	128176400	128176899	Cs|chr10:128176400-128176899	0.455048697616068	.	.
chr10	128368518	128369017	chr10	128096604	128097103	Coq10a|chr10:128096604-128097103	0.286129013622403	.	.
chr10	128368518	128369017	chr10	128434561	128435060	Coq10a|chr10:128434561-128435060	0.203975579783019	.	.
chr10	128368518	128369017	chr10	128536166	128536665	Coq10a|chr10:128536166-128536665	0.287189056977677	.	.
chr10	128368518	128369017	chr10	128637025	128637524	Coq10a|chr10:128637025-128637524	0.667977260056439	.	.
chr10	128376834	128377333	chr10	128409597	128410096	Ankrd52|chr10:128409597-128410096	0.235182966143636	.	.
chr10	128376834	128377333	chr10	128536166	128536665	Ankrd52|chr10:128536166-128536665	0.29367144560788	.	.
chr10	128376834	128377333	chr10	128536166	128536665	Ankrd52|chr10:128536166-128536665	0.293671445607881	.	.
chr10	128401647	128402146	chr10	128094515	128095014	Slc39a5|chr10:128094515-128095014	0.391058100470216	.	.
chr10	128401647	128402146	chr10	128096604	128097103	Slc39a5|chr10:128096604-128097103	0.207186364156419	.	.
chr10	128411355	128411854	chr10	128536166	128536665	Nabp2|chr10:128536166-128536665	0.328806818259665	.	.
chr10	128411355	128411854	chr10	128536166	128536665	Rnf41|chr10:128536166-128536665	0.328806818259665	.	.
chr10	128411355	128411854	chr10	128637025	128637524	Nabp2|chr10:128637025-128637524	0.27535117921975	.	.
chr10	128411355	128411854	chr10	128637025	128637524	Rnf41|chr10:128637025-128637524	0.27535117921975	.	.
chr10	128493613	128494112	chr10	128094515	128095014	Myl6|chr10:128094515-128095014	0.219327234730177	.	.
chr10	128493613	128494112	chr10	128096604	128097103	Myl6|chr10:128096604-128097103	0.418751761224557	.	.
chr10	128493613	128494112	chr10	128434561	128435060	Myl6|chr10:128434561-128435060	0.210364306684025	.	.
chr10	128493613	128494112	chr10	128637025	128637524	Myl6|chr10:128637025-128637524	0.339623920536786	.	.
chr10	128498636	128499135	chr10	128409597	128410096	Myl6b|chr10:128409597-128410096	0.48010069879796	.	.
chr10	128547478	128547977	chr10	128805195	128805694	Zc3h10|chr10:128805195-128805694	0.313708580956319	.	.
chr10	128548928	128549427	chr10	128434561	128435060	Rpl41|chr10:128434561-128435060	0.209691762122594	.	.
chr10	128548928	128549427	chr10	128536166	128536665	Rpl41|chr10:128536166-128536665	0.310300315163145	.	.
chr10	128548928	128549427	chr10	128637025	128637524	Rpl41|chr10:128637025-128637524	0.71052996844941	.	.
chr10	128548928	128549427	chr10	128990811	128991310	Rpl41|chr10:128990811-128991310	0.466329337131522	.	.
chr10	128626582	128627081	chr10	128536166	128536665	Rps26|chr10:128536166-128536665	0.31003284124552	.	.
chr10	128626582	128627081	chr10	128637025	128637524	Rps26|chr10:128637025-128637524	0.256903779092507	.	.
chr10	128626582	128627081	chr10	128805195	128805694	Rps26|chr10:128805195-128805694	0.41977359718353	.	.
chr10	128626582	128627081	chr10	128990811	128991310	Rps26|chr10:128990811-128991310	0.331220292273402	.	.
chr10	128626582	128627081	chr10	128990811	128991310	Rps26|chr10:128990811-128991310	0.331220292273403	.	.
chr10	128646026	128646525	chr10	128805195	128805694	Gm26876|chr10:128805195-128805694	0.231554116537449	.	.
chr10	128696211	128696710	chr10	128536166	128536665	Rab5b|chr10:128536166-128536665	0.30474940917688	.	.
chr10	128696211	128696710	chr10	128637025	128637524	Rab5b|chr10:128637025-128637524	0.248151163836028	.	.
chr10	128748233	128748732	chr10	128637025	128637524	Pym1|chr10:128637025-128637524	0.306253364663668	.	.
chr10	128821529	128822028	chr10	128536166	128536665	Ormdl2|chr10:128536166-128536665	0.432029104956682	.	.
chr10	128821529	128822028	chr10	128637025	128637524	Ormdl2|chr10:128637025-128637524	0.231607696972635	.	.
chr10	128821529	128822028	chr10	128805195	128805694	Ormdl2|chr10:128805195-128805694	0.337979995747226	.	.
chr10	128922870	128923369	chr10	128805195	128805694	Bloc1s1|chr10:128805195-128805694	0.463665541149625	.	.
chr10	128922870	128923369	chr10	128805195	128805694	Rdh5|chr10:128805195-128805694	0.463665541149625	.	.
chr10	130322518	130323017	chr10	130343991	130344490	Tespa1|chr10:130343991-130344490	0.234586526791658	.	.
chr11	3140850	3141349	chr11	3123799	3124298	Gm11399|chr11:3123799-3124298	0.206704328088286	.	.
chr11	3140850	3141349	chr11	3133334	3133833	Gm11399|chr11:3133334-3133833	0.600936735384398	.	.
chr11	3140850	3141349	chr11	3145737	3146236	Gm11399|chr11:3145737-3146236	0.553832443857815	.	.
chr11	3140850	3141349	chr11	3153612	3154111	Gm11399|chr11:3153612-3154111	0.790679514808455	.	.
chr11	3140850	3141349	chr11	3157702	3158201	Gm11399|chr11:3157702-3158201	0.67098213426374	.	.
chr11	3140850	3141349	chr11	3159383	3159882	Gm11399|chr11:3159383-3159882	0.230511943737742	.	.
chr11	3140850	3141349	chr11	3163589	3164088	Gm11399|chr11:3163589-3164088	0.497431675867901	.	.
chr11	3140850	3141349	chr11	3181150	3181649	Gm11399|chr11:3181150-3181649	0.771647430797082	.	.
chr11	3140850	3141349	chr11	3221479	3221978	Gm11399|chr11:3221479-3221978	0.282148348164838	.	.
chr11	3140850	3141349	chr11	3221479	3221978	Gm11399|chr11:3221479-3221978	0.282148348164839	.	.
chr11	3202390	3202889	chr11	3174168	3174667	Eif4enif1|chr11:3174168-3174667	0.239241080536398	.	.
chr11	3202390	3202889	chr11	3221479	3221978	Eif4enif1|chr11:3221479-3221978	0.299874179669632	.	.
chr11	3266213	3266712	chr11	3335742	3336241	Drg1|chr11:3335742-3336241	0.370743682624293	.	.
chr11	3266213	3266712	chr11	3344888	3345387	Drg1|chr11:3344888-3345387	0.272962338165	.	.
chr11	3266213	3266712	chr11	3371193	3371692	Drg1|chr11:3371193-3371692	0.231449318333024	.	.
chr11	3289366	3289865	chr11	3332133	3332632	Patz1|chr11:3332133-3332632	0.362004546412509	.	.
chr11	3330389	3330888	chr11	3145737	3146236	Gm12592|chr11:3145737-3146236	0.297523327551532	.	.
chr11	3330389	3330888	chr11	3145737	3146236	Pik3ip1|chr11:3145737-3146236	0.297523327551532	.	.
chr11	3330389	3330888	chr11	3159383	3159882	Gm12592|chr11:3159383-3159882	0.220218221072219	.	.
chr11	3330389	3330888	chr11	3159383	3159882	Pik3ip1|chr11:3159383-3159882	0.220218221072219	.	.
chr11	3330389	3330888	chr11	3332133	3332632	Gm12592|chr11:3332133-3332632	0.290593336355504	.	.
chr11	3330389	3330888	chr11	3332133	3332632	Pik3ip1|chr11:3332133-3332632	0.290593336355504	.	.
chr11	3330389	3330888	chr11	3335742	3336241	Gm12592|chr11:3335742-3336241	0.263667716171565	.	.
chr11	3330389	3330888	chr11	3335742	3336241	Pik3ip1|chr11:3335742-3336241	0.263667716171565	.	.
chr11	3331596	3332095	chr11	3105345	3105844	Gm12592|chr11:3105345-3105844	0.266877285964916	.	.
chr11	3331596	3332095	chr11	3174168	3174667	Gm12592|chr11:3174168-3174667	0.299428772885554	.	.
chr11	3331596	3332095	chr11	3332133	3332632	Gm12592|chr11:3332133-3332632	0.365099742572946	.	.
chr11	3408986	3409485	chr11	3105345	3105844	Limk2|chr11:3105345-3105844	0.479995598130611	.	.
chr11	3408986	3409485	chr11	3123799	3124298	Limk2|chr11:3123799-3124298	0.382800418335358	.	.
chr11	3408986	3409485	chr11	3174168	3174667	Limk2|chr11:3174168-3174667	0.437860705190428	.	.
chr11	3452086	3452585	chr11	3145737	3146236	8430429K09Rik|chr11:3145737-3146236	0.230952537074087	.	.
chr11	3452086	3452585	chr11	3145737	3146236	Rnf185|chr11:3145737-3146236	0.230952537074087	.	.
chr11	3452086	3452585	chr11	3163589	3164088	8430429K09Rik|chr11:3163589-3164088	0.420190036441699	.	.
chr11	3452086	3452585	chr11	3163589	3164088	Rnf185|chr11:3163589-3164088	0.420190036441699	.	.
chr11	3452086	3452585	chr11	3335742	3336241	8430429K09Rik|chr11:3335742-3336241	0.553600710089898	.	.
chr11	3452086	3452585	chr11	3335742	3336241	Rnf185|chr11:3335742-3336241	0.553600710089898	.	.
chr11	3452086	3452585	chr11	3344888	3345387	8430429K09Rik|chr11:3344888-3345387	0.408371721974842	.	.
chr11	3452086	3452585	chr11	3344888	3345387	Rnf185|chr11:3344888-3345387	0.408371721974842	.	.
chr11	3894950	3895449	chr11	4237439	4237938	4921536K21Rik|chr11:4237439-4237938	0.252197736540217	.	.
chr11	3894950	3895449	chr11	4237439	4237938	Dusp18|chr11:4237439-4237938	0.252197736540217	.	.
chr11	3963478	3963977	chr11	4237439	4237938	Pes1|chr11:4237439-4237938	0.217267285596569	.	.
chr11	4186479	4186978	chr11	4289164	4289663	Tbc1d10a|chr11:4289164-4289663	0.227426275032477	.	.
chr11	4217973	4218472	chr11	4237439	4237938	Castor1|chr11:4237439-4237938	0.464851059245906	.	.
chr11	4217973	4218472	chr11	4289164	4289663	Castor1|chr11:4289164-4289663	0.311230578387597	.	.
chr11	4947019	4947518	chr11	5177123	5177622	Nefh|chr11:5177123-5177622	0.232349588268642	.	.
chr11	5261501	5262000	chr11	5707491	5707990	Kremen1|chr11:5707491-5707990	0.344186345153108	.	.
chr11	5444680	5445179	chr11	5150832	5151331	Znrf3|chr11:5150832-5151331	0.269297604937589	.	.
chr11	5444680	5445179	chr11	5177123	5177622	Znrf3|chr11:5177123-5177622	0.296635266120158	.	.
chr11	5444680	5445179	chr11	5429326	5429825	Znrf3|chr11:5429326-5429825	0.483471365561496	.	.
chr11	5444680	5445179	chr11	5432345	5432844	Znrf3|chr11:5432345-5432844	0.560311262388468	.	.
chr11	5444680	5445179	chr11	5707491	5707990	Znrf3|chr11:5707491-5707990	0.221828332357106	.	.
chr11	5520703	5521202	chr11	5740921	5741420	Xbp1|chr11:5740921-5741420	0.306182667394027	.	.
chr11	5955521	5956020	chr11	5707491	5707990	Ykt6|chr11:5707491-5707990	0.376076738955285	.	.
chr11	6200213	6200712	chr11	6018501	6019000	A730071L15Rik|chr11:6018501-6019000	0.254865103790432	.	.
chr11	6200213	6200712	chr11	6018501	6019000	Nudcd3|chr11:6018501-6019000	0.254865103790432	.	.
chr11	6274682	6275181	chr11	5999780	6000279	Tmed4|chr11:5999780-6000279	0.401485097838013	.	.
chr11	6274682	6275181	chr11	6017669	6018168	Tmed4|chr11:6017669-6018168	0.466052961633875	.	.
chr11	6274682	6275181	chr11	6679663	6680162	Tmed4|chr11:6679663-6680162	0.304629627221605	.	.
chr11	6274682	6275181	chr11	6695002	6695501	Tmed4|chr11:6695002-6695501	0.236479526464248	.	.
chr11	6388567	6389066	chr11	5999780	6000279	Zmiz2|chr11:5999780-6000279	0.239146589875583	.	.
chr11	6388567	6389066	chr11	6017669	6018168	Zmiz2|chr11:6017669-6018168	0.309375792086267	.	.
chr11	6388567	6389066	chr11	6566432	6566931	Zmiz2|chr11:6566432-6566931	0.271830342645077	.	.
chr11	6388567	6389066	chr11	6567883	6568382	Zmiz2|chr11:6567883-6568382	0.237578457813032	.	.
chr11	6389069	6389568	chr11	5999780	6000279	Zmiz2|chr11:5999780-6000279	0.269685151696074	.	.
chr11	6389069	6389568	chr11	6017669	6018168	Zmiz2|chr11:6017669-6018168	0.395178649551775	.	.
chr11	6389069	6389568	chr11	6566432	6566931	Zmiz2|chr11:6566432-6566931	0.304746844269585	.	.
chr11	6389069	6389568	chr11	6567883	6568382	Zmiz2|chr11:6567883-6568382	0.243279114020898	.	.
chr11	6415494	6415993	chr11	6566432	6566931	Ppia|chr11:6566432-6566931	0.459914219622725	.	.
chr11	6415494	6415993	chr11	6567883	6568382	Ppia|chr11:6567883-6568382	0.563351625465474	.	.
chr11	6416022	6416521	chr11	6567883	6568382	Ppia|chr11:6567883-6568382	0.389363577078074	.	.
chr11	6444307	6444806	chr11	6497741	6498240	H2afv|chr11:6497741-6498240	0.270992725604535	.	.
chr11	6475919	6476418	chr11	5999780	6000279	Gm11973|chr11:5999780-6000279	0.228308678650085	.	.
chr11	6475919	6476418	chr11	5999780	6000279	Purb|chr11:5999780-6000279	0.228308678650085	.	.
chr11	6475919	6476418	chr11	6017669	6018168	Gm11973|chr11:6017669-6018168	0.3440965889364	.	.
chr11	6475919	6476418	chr11	6017669	6018168	Purb|chr11:6017669-6018168	0.3440965889364	.	.
chr11	6475919	6476418	chr11	6566432	6566931	Gm11973|chr11:6566432-6566931	0.543690436764947	.	.
chr11	6475919	6476418	chr11	6566432	6566931	Purb|chr11:6566432-6566931	0.543690436764947	.	.
chr11	6475919	6476418	chr11	6567883	6568382	Gm11973|chr11:6567883-6568382	0.479467584528089	.	.
chr11	6475919	6476418	chr11	6567883	6568382	Purb|chr11:6567883-6568382	0.479467584528089	.	.
chr11	6528620	6529119	chr11	6566432	6566931	Snhg15|chr11:6566432-6566931	0.366594927604701	.	.
chr11	6528620	6529119	chr11	6567883	6568382	Snhg15|chr11:6567883-6568382	0.307096530823339	.	.
chr11	6528620	6529119	chr11	6680325	6680824	Snhg15|chr11:6680325-6680824	0.228581369428037	.	.
chr11	6546638	6547137	chr11	6497741	6498240	Ccm2|chr11:6497741-6498240	0.499569459765936	.	.
chr11	6625867	6626366	chr11	6497741	6498240	Tbrg4|chr11:6497741-6498240	0.272631192703257	.	.
chr11	11461833	11462332	chr11	11564238	11564737	Spata48|chr11:11564238-11564737	0.61290274026993	.	.
chr11	11461833	11462332	chr11	11564238	11564737	Zpbp|chr11:11564238-11564737	0.61290274026993	.	.
chr11	11461833	11462332	chr11	11657075	11657574	Spata48|chr11:11657075-11657574	0.244084854249929	.	.
chr11	11461833	11462332	chr11	11657075	11657574	Zpbp|chr11:11657075-11657574	0.244084854249929	.	.
chr11	11461833	11462332	chr11	11726028	11726527	Spata48|chr11:11726028-11726527	0.322244416544193	.	.
chr11	11461833	11462332	chr11	11726028	11726527	Zpbp|chr11:11726028-11726527	0.322244416544193	.	.
chr11	11808722	11809221	chr11	11528657	11529156	Fignl1|chr11:11528657-11529156	0.304308246222124	.	.
chr11	11808722	11809221	chr11	11657075	11657574	Fignl1|chr11:11657075-11657574	0.294832780660736	.	.
chr11	11808722	11809221	chr11	11689828	11690327	Fignl1|chr11:11689828-11690327	0.530598139909733	.	.
chr11	11808722	11809221	chr11	11711675	11712174	Fignl1|chr11:11711675-11712174	0.319064821519022	.	.
chr11	11808722	11809221	chr11	11726028	11726527	Fignl1|chr11:11726028-11726527	0.262591975183583	.	.
chr11	11808722	11809221	chr11	11741600	11742099	Fignl1|chr11:11741600-11742099	0.561071197491469	.	.
chr11	17158989	17159488	chr11	16987675	16988174	Ppp3r1|chr11:16987675-16988174	0.641987798725741	.	.
chr11	20112148	20112647	chr11	20468558	20469057	Actr2|chr11:20468558-20469057	0.229938917547406	.	.
chr11	20112677	20113176	chr11	20468558	20469057	Actr2|chr11:20468558-20469057	0.379860130996462	.	.
chr11	20201041	20201540	chr11	19890626	19891125	Rab1a|chr11:19890626-19891125	0.342012680690087	.	.
chr11	20201041	20201540	chr11	19920034	19920533	Rab1a|chr11:19920034-19920533	0.290842283327098	.	.
chr11	20201041	20201540	chr11	19965632	19966131	Rab1a|chr11:19965632-19966131	0.434720117985574	.	.
chr11	20249230	20249729	chr11	20468558	20469057	Cep68|chr11:20468558-20469057	0.205086921870753	.	.
chr11	20333072	20333571	chr11	20631609	20632108	Slc1a4|chr11:20631609-20632108	0.479022186633863	.	.
chr11	20542743	20543242	chr11	20631609	20632108	Sertad2|chr11:20631609-20632108	0.331153173730977	.	.
chr11	20741392	20741891	chr11	20468558	20469057	Aftph|chr11:20468558-20469057	0.212352676255642	.	.
chr11	20830248	20830747	chr11	20631609	20632108	Lgalsl|chr11:20631609-20632108	0.490266643979645	.	.
chr11	20830845	20831344	chr11	20553210	20553709	Gm12037|chr11:20553210-20553709	0.372889129081152	.	.
chr11	20830845	20831344	chr11	20553210	20553709	Lgalsl|chr11:20553210-20553709	0.372889129081152	.	.
chr11	20830845	20831344	chr11	21174301	21174800	Gm12037|chr11:21174301-21174800	0.346364619602344	.	.
chr11	20830845	20831344	chr11	21174301	21174800	Lgalsl|chr11:21174301-21174800	0.346364619602344	.	.
chr11	21370350	21370849	chr11	21174301	21174800	Gm12043|chr11:21174301-21174800	0.260182170578087	.	.
chr11	21370350	21370849	chr11	21174301	21174800	Ugp2|chr11:21174301-21174800	0.260182170578087	.	.
chr11	21370350	21370849	chr11	21303641	21304140	Gm12043|chr11:21303641-21304140	0.666217226202073	.	.
chr11	21370350	21370849	chr11	21303641	21304140	Ugp2|chr11:21303641-21304140	0.666217226202073	.	.
chr11	21571714	21572213	chr11	21303641	21304140	Mdh1|chr11:21303641-21304140	0.485936583434785	.	.
chr11	21571714	21572213	chr11	21303641	21304140	Wdpcp|chr11:21303641-21304140	0.485936583434785	.	.
chr11	22971680	22972179	chr11	22692986	22693485	Zrsr1|chr11:22692986-22693485	0.245070119708358	.	.
chr11	22972509	22973008	chr11	22692986	22693485	Zrsr1|chr11:22692986-22693485	0.334045172437316	.	.
chr11	23007555	23008054	chr11	22782739	22783238	Fam161a|chr11:22782739-22783238	0.251022117512517	.	.
chr11	23633475	23633974	chr11	23818712	23819211	0610010F05Rik|chr11:23818712-23819211	0.221487560475842	.	.
chr11	23770091	23770590	chr11	23778628	23779127	Rel|chr11:23778628-23779127	0.38645267364121	.	.
chr11	23770091	23770590	chr11	24080853	24081352	Rel|chr11:24080853-24081352	0.706423710391396	.	.
chr11	23770091	23770590	chr11	24184816	24185315	Rel|chr11:24184816-24185315	0.655749557904348	.	.
chr11	23770091	23770590	chr11	24241054	24241553	Rel|chr11:24241054-24241553	0.508855526851343	.	.
chr11	23771412	23771911	chr11	23778628	23779127	Rel|chr11:23778628-23779127	0.361523718830556	.	.
chr11	23771412	23771911	chr11	24080853	24081352	Rel|chr11:24080853-24081352	0.280496486690469	.	.
chr11	23771412	23771911	chr11	24184816	24185315	Rel|chr11:24184816-24185315	0.339578657560862	.	.
chr11	23771412	23771911	chr11	24241054	24241553	Rel|chr11:24241054-24241553	0.310667549341328	.	.
chr11	23895039	23895538	chr11	23778628	23779127	Gm12061|chr11:23778628-23779127	0.224928916429314	.	.
chr11	23895039	23895538	chr11	23778628	23779127	Papolg|chr11:23778628-23779127	0.224928916429314	.	.
chr11	23895039	23895538	chr11	24080853	24081352	Gm12061|chr11:24080853-24081352	0.42338735417681	.	.
chr11	23895039	23895538	chr11	24080853	24081352	Papolg|chr11:24080853-24081352	0.42338735417681	.	.
chr11	23895039	23895538	chr11	24184816	24185315	Gm12061|chr11:24184816-24185315	0.415562045248374	.	.
chr11	23895039	23895538	chr11	24184816	24185315	Papolg|chr11:24184816-24185315	0.415562045248374	.	.
chr11	23895039	23895538	chr11	24241054	24241553	Gm12061|chr11:24241054-24241553	0.350566235267364	.	.
chr11	23895039	23895538	chr11	24241054	24241553	Papolg|chr11:24241054-24241553	0.350566235267364	.	.
chr11	29514834	29515333	chr11	29694010	29694509	Gm12089|chr11:29694010-29694509	0.474643467519236	.	.
chr11	29514834	29515333	chr11	29694010	29694509	Prorsd1|chr11:29694010-29694509	0.474643467519236	.	.
chr11	29514834	29515333	chr11	29786823	29787322	Gm12089|chr11:29786823-29787322	0.465228784230812	.	.
chr11	29514834	29515333	chr11	29786823	29787322	Prorsd1|chr11:29786823-29787322	0.465228784230812	.	.
chr11	29526171	29526670	chr11	29786823	29787322	Mtif2|chr11:29786823-29787322	0.325744931559498	.	.
chr11	30267892	30268391	chr11	30182658	30183157	Gm8098|chr11:30182658-30183157	0.296930233073924	.	.
chr11	30267892	30268391	chr11	30182658	30183157	Gm8098|chr11:30182658-30183157	0.296930233073925	.	.
chr11	30267892	30268391	chr11	30182658	30183157	Sptbn1|chr11:30182658-30183157	0.296930233073924	.	.
chr11	30267892	30268391	chr11	30182658	30183157	Sptbn1|chr11:30182658-30183157	0.296930233073925	.	.
chr11	30267892	30268391	chr11	30592153	30592652	Gm8098|chr11:30592153-30592652	0.324298606740253	.	.
chr11	30267892	30268391	chr11	30592153	30592652	Sptbn1|chr11:30592153-30592652	0.324298606740253	.	.
chr11	30771490	30771989	chr11	30888059	30888558	Psme4|chr11:30888059-30888558	0.551622307986551	.	.
chr11	30954161	30954660	chr11	30592153	30592652	Erlec1|chr11:30592153-30592652	0.25025540663604	.	.
chr11	30986154	30986653	chr11	30592153	30592652	Chac2|chr11:30592153-30592652	0.387294379556837	.	.
chr11	30986665	30987164	chr11	30592153	30592652	Chac2|chr11:30592153-30592652	0.246967593033672	.	.
chr11	31671728	31672227	chr11	31870507	31871006	Bod1|chr11:31870507-31871006	0.350997208420524	.	.
chr11	32000129	32000628	chr11	32061897	32062396	Nsg2|chr11:32061897-32062396	0.772252196384228	.	.
chr11	32205089	32205588	chr11	32061897	32062396	Snrnp25|chr11:32061897-32062396	0.380185309699467	.	.
chr11	32267425	32267924	chr11	32542615	32543114	Nprl3|chr11:32542615-32543114	0.286843627252325	.	.
chr11	32267425	32267924	chr11	32565169	32565668	Nprl3|chr11:32565169-32565668	0.275003471084192	.	.
chr11	32454804	32455303	chr11	32061897	32062396	Ubtd2|chr11:32061897-32062396	0.564918321445492	.	.
chr11	32532947	32533446	chr11	32542615	32543114	Stk10|chr11:32542615-32543114	0.245729937986108	.	.
chr11	32532947	32533446	chr11	32855487	32855986	Stk10|chr11:32855487-32855986	0.246589242448724	.	.
chr11	44470279	44470778	chr11	44529170	44529669	Ublcp1|chr11:44529170-44529669	0.361443980375142	.	.
chr11	44470279	44470778	chr11	44581332	44581831	Ublcp1|chr11:44581332-44581831	0.284249591527261	.	.
chr11	44616972	44617471	chr11	44529170	44529669	Ebf1|chr11:44529170-44529669	0.667872571279446	.	.
chr11	44616972	44617471	chr11	44581332	44581831	Ebf1|chr11:44581332-44581831	0.538775244731956	.	.
chr11	44616972	44617471	chr11	44765056	44765555	Ebf1|chr11:44765056-44765555	0.636220276329572	.	.
chr11	44616972	44617471	chr11	44950309	44950808	Ebf1|chr11:44950309-44950808	0.572574322432904	.	.
chr11	45116712	45117211	chr11	44765056	44765555	Gm12159|chr11:44765056-44765555	0.814149235963967	.	.
chr11	45116712	45117211	chr11	44950309	44950808	Gm12159|chr11:44950309-44950808	0.718874596491233	.	.
chr11	45116712	45117211	chr11	45089532	45090031	Gm12159|chr11:45089532-45090031	0.772984602323254	.	.
chr11	45851687	45852186	chr11	45794595	45795094	Clint1|chr11:45794595-45795094	0.498965738529597	.	.
chr11	45851687	45852186	chr11	46086416	46086915	Clint1|chr11:46086416-46086915	0.225406764600085	.	.
chr11	45851687	45852186	chr11	46090033	46090532	Clint1|chr11:46090033-46090532	0.324482234133611	.	.
chr11	45955275	45955774	chr11	46086416	46086915	Thg1l|chr11:46086416-46086915	0.432709455361604	.	.
chr11	45979888	45980387	chr11	45794595	45795094	Sox30|chr11:45794595-45795094	0.210929839037411	.	.
chr11	45979888	45980387	chr11	46090033	46090532	Sox30|chr11:46090033-46090532	0.323804067714681	.	.
chr11	46055820	46056319	chr11	46086416	46086915	Adam19|chr11:46086416-46086915	0.27797021363325	.	.
chr11	46055820	46056319	chr11	46326663	46327162	Adam19|chr11:46326663-46327162	0.261960311666701	.	.
chr11	46055820	46056319	chr11	46344126	46344625	Adam19|chr11:46344126-46344625	0.300415252594409	.	.
chr11	46312118	46312617	chr11	46265347	46265846	Cyfip2|chr11:46265347-46265846	0.256562442397986	.	.
chr11	46389300	46389799	chr11	46086416	46086915	Itk|chr11:46086416-46086915	0.582139788520856	.	.
chr11	46389300	46389799	chr11	46090033	46090532	Itk|chr11:46090033-46090532	0.342064537409761	.	.
chr11	46389300	46389799	chr11	46326663	46327162	Itk|chr11:46326663-46327162	0.521852885013713	.	.
chr11	46396149	46396648	chr11	46086416	46086915	Fam71b|chr11:46086416-46086915	0.332108256473795	.	.
chr11	46396149	46396648	chr11	46090033	46090532	Fam71b|chr11:46090033-46090532	0.26276062698509	.	.
chr11	46396149	46396648	chr11	46304882	46305381	Fam71b|chr11:46304882-46305381	0.682045867548507	.	.
chr11	46396149	46396648	chr11	46326663	46327162	Fam71b|chr11:46326663-46327162	0.239747291159343	.	.
chr11	46396149	46396648	chr11	46372118	46372617	Fam71b|chr11:46372118-46372617	0.261544143622469	.	.
chr11	46396149	46396648	chr11	46421033	46421532	Fam71b|chr11:46421033-46421532	0.202647175479204	.	.
chr11	46436683	46437182	chr11	46265347	46265846	Med7|chr11:46265347-46265846	0.257118969473057	.	.
chr11	46436683	46437182	chr11	46675673	46676172	Med7|chr11:46675673-46676172	0.374746956406472	.	.
chr11	48799792	48800291	chr11	48787752	48788251	Rack1|chr11:48787752-48788251	0.320901581476162	.	.
chr11	48799792	48800291	chr11	48933395	48933894	Rack1|chr11:48933395-48933894	0.314590507000955	.	.
chr11	48994190	48994689	chr11	48933395	48933894	Tgtp1|chr11:48933395-48933894	0.234641767674632	.	.
chr11	49203185	49203684	chr11	48787752	48788251	Zfp62|chr11:48787752-48788251	0.227327092494228	.	.
chr11	49243866	49244365	chr11	48787752	48788251	Mgat1|chr11:48787752-48788251	0.206941922701576	.	.
chr11	49243866	49244365	chr11	48928110	48928609	Mgat1|chr11:48928110-48928609	0.206990452348717	.	.
chr11	49243866	49244365	chr11	48933395	48933894	Mgat1|chr11:48933395-48933894	0.349271409597838	.	.
chr11	49243866	49244365	chr11	49093902	49094401	Mgat1|chr11:49093902-49094401	0.314086356427648	.	.
chr11	49712561	49713060	chr11	49249678	49250177	Cnot6|chr11:49249678-49250177	0.215878701439838	.	.
chr11	51262855	51263354	chr11	51539560	51540059	BC049762|chr11:51539560-51540059	0.321635607069228	.	.
chr11	51583993	51584492	chr11	51644298	51644797	Phykpl|chr11:51644298-51644797	0.233792013004047	.	.
chr11	51583993	51584492	chr11	51755773	51756272	Phykpl|chr11:51755773-51756272	0.205358417390889	.	.
chr11	51583993	51584492	chr11	51756283	51756782	Phykpl|chr11:51756283-51756782	0.415218825536642	.	.
chr11	51584494	51584993	chr11	51931669	51932168	Phykpl|chr11:51931669-51932168	0.254095252287631	.	.
chr11	51606706	51607205	chr11	51539560	51540059	Hnrnpab|chr11:51539560-51540059	0.294858285061047	.	.
chr11	51606706	51607205	chr11	51755773	51756272	Hnrnpab|chr11:51755773-51756272	0.51637868961247	.	.
chr11	51606706	51607205	chr11	51756283	51756782	Hnrnpab|chr11:51756283-51756782	0.338299129376836	.	.
chr11	51606706	51607205	chr11	51883739	51884238	Hnrnpab|chr11:51883739-51884238	0.409253161829663	.	.
chr11	51619481	51619980	chr11	51756283	51756782	Nhp2|chr11:51756283-51756782	0.415894580985779	.	.
chr11	51619481	51619980	chr11	51931669	51932168	Nhp2|chr11:51931669-51932168	0.338725240979518	.	.
chr11	51635626	51636125	chr11	51539560	51540059	Rmnd5b|chr11:51539560-51540059	0.429220133675907	.	.
chr11	51635626	51636125	chr11	51883739	51884238	Rmnd5b|chr11:51883739-51884238	0.646627290990479	.	.
chr11	51857661	51858160	chr11	51644298	51644797	Jade2|chr11:51644298-51644797	0.239672826404841	.	.
chr11	51857661	51858160	chr11	51883739	51884238	Jade2|chr11:51883739-51884238	0.353354358791839	.	.
chr11	51857661	51858160	chr11	51931669	51932168	Jade2|chr11:51931669-51932168	0.234690365821538	.	.
chr11	51898712	51899211	chr11	52064376	52064875	Gm39822|chr11:52064376-52064875	0.326951666793361	.	.
chr11	52000555	52001054	chr11	51755773	51756272	Gm12204|chr11:51755773-51756272	0.513652743410458	.	.
chr11	52000555	52001054	chr11	51755773	51756272	Ube2b|chr11:51755773-51756272	0.513652743410458	.	.
chr11	52000555	52001054	chr11	51756283	51756782	Gm12204|chr11:51756283-51756782	0.351721909187974	.	.
chr11	52000555	52001054	chr11	51756283	51756782	Ube2b|chr11:51756283-51756782	0.351721909187974	.	.
chr11	52000555	52001054	chr11	51883739	51884238	Gm12204|chr11:51883739-51884238	0.275139982985887	.	.
chr11	52000555	52001054	chr11	51883739	51884238	Ube2b|chr11:51883739-51884238	0.275139982985887	.	.
chr11	52097965	52098464	chr11	51931669	51932168	Ppp2ca|chr11:51931669-51932168	0.305135687120561	.	.
chr11	52097965	52098464	chr11	51931669	51932168	Ppp2ca|chr11:51931669-51932168	0.305135687120562	.	.
chr11	52098497	52098996	chr11	51883739	51884238	Ppp2ca|chr11:51883739-51884238	0.342646811108934	.	.
chr11	52098497	52098996	chr11	52046367	52046866	Ppp2ca|chr11:52046367-52046866	0.48584845062776	.	.
chr11	52098497	52098996	chr11	52064376	52064875	Ppp2ca|chr11:52064376-52064875	0.357807897992886	.	.
chr11	52098497	52098996	chr11	52268431	52268930	Ppp2ca|chr11:52268431-52268930	0.324958344849064	.	.
chr11	52098497	52098996	chr11	52313969	52314468	Ppp2ca|chr11:52313969-52314468	0.306204588786508	.	.
chr11	52098497	52098996	chr11	52350842	52351341	Ppp2ca|chr11:52350842-52351341	0.339738076355145	.	.
chr11	52360764	52361263	chr11	52299551	52300050	Vdac1|chr11:52299551-52300050	0.412544369687002	.	.
chr11	52360764	52361263	chr11	52350842	52351341	Vdac1|chr11:52350842-52351341	0.256267359140856	.	.
chr11	53431010	53431509	chr11	53330291	53330790	Gdf9|chr11:53330291-53330790	0.384640208239695	.	.
chr11	53431010	53431509	chr11	53330291	53330790	Uqcrq|chr11:53330291-53330790	0.384640208239695	.	.
chr11	53769713	53770212	chr11	53794816	53795315	Irf1|chr11:53794816-53795315	0.33125329062455	.	.
chr11	53769713	53770212	chr11	53851770	53852269	Irf1|chr11:53851770-53852269	0.26239936606494	.	.
chr11	53891550	53892049	chr11	54112961	54113460	Slc22a5|chr11:54112961-54113460	0.480809593595295	.	.
chr11	53891550	53892049	chr11	54155882	54156381	Slc22a5|chr11:54155882-54156381	0.499161617279599	.	.
chr11	54437826	54438325	chr11	54733577	54734076	Fnip1|chr11:54733577-54734076	0.209724819395123	.	.
chr11	54522599	54523098	chr11	54844281	54844780	Rapgef6|chr11:54844281-54844780	0.204531355706968	.	.
chr11	54787443	54787942	chr11	54733577	54734076	Cdc42se2|chr11:54733577-54734076	0.531988449673235	.	.
chr11	54787443	54787942	chr11	54807629	54808128	Cdc42se2|chr11:54807629-54808128	0.305600897107195	.	.
chr11	54860391	54860890	chr11	54844281	54844780	Lyrm7|chr11:54844281-54844780	0.586322191282472	.	.
chr11	55033230	55033729	chr11	54807629	54808128	Anxa6|chr11:54807629-54808128	0.229135847497931	.	.
chr11	55077886	55078385	chr11	54844281	54844780	Ccdc69|chr11:54844281-54844780	0.371464798357742	.	.
chr11	55077886	55078385	chr11	55402600	55403099	Ccdc69|chr11:55402600-55403099	0.322582825687569	.	.
chr11	55097594	55098093	chr11	54807629	54808128	Gm2a|chr11:54807629-54808128	0.379278284322815	.	.
chr11	55136655	55137154	chr11	54802249	54802748	Slc36a3os|chr11:54802249-54802748	0.204271366570946	.	.
chr11	55136655	55137154	chr11	55023193	55023692	Slc36a3os|chr11:55023193-55023692	0.297831409337951	.	.
chr11	55136655	55137154	chr11	55031391	55031890	Slc36a3os|chr11:55031391-55031890	0.321801304413337	.	.
chr11	55197648	55198147	chr11	55023193	55023692	Slc36a1os|chr11:55023193-55023692	0.388971937100459	.	.
chr11	55197648	55198147	chr11	55031391	55031890	Slc36a1os|chr11:55031391-55031890	0.261699381923624	.	.
chr11	55204077	55204576	chr11	54807629	54808128	Slc36a1|chr11:54807629-54808128	0.243056945684765	.	.
chr11	55460969	55461468	chr11	55023193	55023692	Atox1|chr11:55023193-55023692	0.56466496265534	.	.
chr11	55460969	55461468	chr11	55031391	55031890	Atox1|chr11:55031391-55031890	0.59795193059847	.	.
chr11	57644906	57645405	chr11	57445516	57446015	Galnt10|chr11:57445516-57446015	0.337886249333696	.	.
chr11	58171472	58171971	chr11	58096241	58096740	Mrpl22|chr11:58096241-58096740	0.345223342645119	.	.
chr11	58199281	58199780	chr11	58301694	58302193	Igtp|chr11:58301694-58302193	0.46734211878622	.	.
chr11	58199281	58199780	chr11	58301694	58302193	Irgm2|chr11:58301694-58302193	0.46734211878622	.	.
chr11	58199281	58199780	chr11	58302580	58303079	Igtp|chr11:58302580-58303079	0.335242731852626	.	.
chr11	58199281	58199780	chr11	58302580	58303079	Irgm2|chr11:58302580-58303079	0.335242731852626	.	.
chr11	58323135	58323634	chr11	58096241	58096740	1700047K16Rik|chr11:58096241-58096740	0.351233169282195	.	.
chr11	58323135	58323634	chr11	58302580	58303079	1700047K16Rik|chr11:58302580-58303079	0.298595840812936	.	.
chr11	58329854	58330353	chr11	58301694	58302193	Sh3bp5l|chr11:58301694-58302193	0.254149162057735	.	.
chr11	58329854	58330353	chr11	58301694	58302193	Zfp672|chr11:58301694-58302193	0.254149162057735	.	.
chr11	58330424	58330923	chr11	58301694	58302193	Sh3bp5l|chr11:58301694-58302193	0.520025295545774	.	.
chr11	58330424	58330923	chr11	58301694	58302193	Zfp672|chr11:58301694-58302193	0.520025295545774	.	.
chr11	58954353	58954852	chr11	58928133	58928632	Hist3h2a|chr11:58928133-58928632	0.275721455806305	.	.
chr11	58954353	58954852	chr11	58928133	58928632	Trim17|chr11:58928133-58928632	0.275721455806305	.	.
chr11	58954353	58954852	chr11	58959825	58960324	Hist3h2a|chr11:58959825-58960324	0.227153460388366	.	.
chr11	58954353	58954852	chr11	58959825	58960324	Trim17|chr11:58959825-58960324	0.227153460388366	.	.
chr11	59472277	59472776	chr11	59628137	59628636	Zfp867|chr11:59628137-59628636	0.447950183701767	.	.
chr11	59506099	59506598	chr11	59397979	59398478	4933439C10Rik|chr11:59397979-59398478	0.233297833143396	.	.
chr11	59506099	59506598	chr11	59636974	59637473	4933439C10Rik|chr11:59636974-59637473	0.395729823012148	.	.
chr11	59506099	59506598	chr11	59652914	59653413	4933439C10Rik|chr11:59652914-59653413	0.3665156460383	.	.
chr11	59964797	59965296	chr11	59652914	59653413	Rasd1|chr11:59652914-59653413	0.342551275756415	.	.
chr11	60777078	60777577	chr11	61142137	61142636	Smcr8|chr11:61142137-61142636	0.473216307504665	.	.
chr11	60777078	60777577	chr11	61142137	61142636	Top3a|chr11:61142137-61142636	0.473216307504665	.	.
chr11	60830383	60830882	chr11	61142137	61142636	Dhrs7b|chr11:61142137-61142636	0.257522723559507	.	.
chr11	61494087	61494586	chr11	61602652	61603151	Mapk7|chr11:61602652-61603151	0.430341873322526	.	.
chr11	61653091	61653590	chr11	61602652	61603151	Grap|chr11:61602652-61603151	0.221204377699463	.	.
chr11	61653091	61653590	chr11	61660688	61661187	Grap|chr11:61660688-61661187	0.503045500801093	.	.
chr11	61930062	61930561	chr11	61660688	61661187	Akap10|chr11:61660688-61661187	0.205786218885756	.	.
chr11	61930062	61930561	chr11	62005131	62005630	Akap10|chr11:62005131-62005630	0.261560324798854	.	.
chr11	62281160	62281659	chr11	62005131	62005630	Ttc19|chr11:62005131-62005630	0.23129357388382	.	.
chr11	62281160	62281659	chr11	62005131	62005630	Zswim7|chr11:62005131-62005630	0.23129357388382	.	.
chr11	62281160	62281659	chr11	62507699	62508198	Ttc19|chr11:62507699-62508198	0.202399545796563	.	.
chr11	62281160	62281659	chr11	62507699	62508198	Zswim7|chr11:62507699-62508198	0.202399545796563	.	.
chr11	62538999	62539498	chr11	62576127	62576626	Cenpv|chr11:62576127-62576626	0.545080299087638	.	.
chr11	62538999	62539498	chr11	62675625	62676124	Cenpv|chr11:62675625-62676124	0.242385962902897	.	.
chr11	62550856	62551355	chr11	62576127	62576626	Gm12279|chr11:62576127-62576626	0.263539927687747	.	.
chr11	62550856	62551355	chr11	62576127	62576626	Ubb|chr11:62576127-62576626	0.263539927687747	.	.
chr11	62602541	62603040	chr11	62576127	62576626	2410006H16Rik|chr11:62576127-62576626	0.212524918496037	.	.
chr11	62647857	62648356	chr11	62396360	62396859	Lrrc75a|chr11:62396360-62396859	0.304262301655552	.	.
chr11	62647857	62648356	chr11	62396360	62396859	Mmgt2|chr11:62396360-62396859	0.304262301655552	.	.
chr11	62647857	62648356	chr11	62576851	62577350	Lrrc75a|chr11:62576851-62577350	0.436067185057603	.	.
chr11	62647857	62648356	chr11	62576851	62577350	Mmgt2|chr11:62576851-62577350	0.436067185057603	.	.
chr11	62731173	62731672	chr11	62576127	62576626	Zfp287|chr11:62576127-62576626	0.272201884852307	.	.
chr11	62879159	62879658	chr11	62576127	62576626	Tvp23b|chr11:62576127-62576626	0.304698956614618	.	.
chr11	62879159	62879658	chr11	62664249	62664748	Tvp23b|chr11:62664249-62664748	0.22312400883344	.	.
chr11	63922065	63922564	chr11	63925179	63925678	Hs3st3b1|chr11:63925179-63925678	0.587618331843706	.	.
chr11	63922065	63922564	chr11	63975129	63975628	Hs3st3b1|chr11:63975129-63975628	0.403686262853063	.	.
chr11	63922065	63922564	chr11	63984722	63985221	Hs3st3b1|chr11:63984722-63985221	0.351775956397314	.	.
chr11	63922065	63922564	chr11	63991940	63992439	Hs3st3b1|chr11:63991940-63992439	0.489754131370997	.	.
chr11	63922065	63922564	chr11	64015287	64015786	Hs3st3b1|chr11:64015287-64015786	0.49625190388278	.	.
chr11	63922065	63922564	chr11	64047405	64047904	Hs3st3b1|chr11:64047405-64047904	0.441910840590316	.	.
chr11	63922065	63922564	chr11	64123125	64123624	Hs3st3b1|chr11:64123125-64123624	0.345210790526267	.	.
chr11	63922065	63922564	chr11	64204400	64204899	Hs3st3b1|chr11:64204400-64204899	0.397984220006045	.	.
chr11	64079226	64079725	chr11	63914304	63914803	2810001G20Rik|chr11:63914304-63914803	0.400531263939528	.	.
chr11	64079226	64079725	chr11	63914304	63914803	Cox10|chr11:63914304-63914803	0.400531263939528	.	.
chr11	64079226	64079725	chr11	63925179	63925678	2810001G20Rik|chr11:63925179-63925678	0.273503100695364	.	.
chr11	64079226	64079725	chr11	63925179	63925678	Cox10|chr11:63925179-63925678	0.273503100695364	.	.
chr11	64079226	64079725	chr11	63975129	63975628	2810001G20Rik|chr11:63975129-63975628	0.225783000036477	.	.
chr11	64079226	64079725	chr11	63975129	63975628	Cox10|chr11:63975129-63975628	0.225783000036477	.	.
chr11	64079226	64079725	chr11	63984722	63985221	2810001G20Rik|chr11:63984722-63985221	0.433386845783079	.	.
chr11	64079226	64079725	chr11	63984722	63985221	Cox10|chr11:63984722-63985221	0.433386845783079	.	.
chr11	64079226	64079725	chr11	63991940	63992439	2810001G20Rik|chr11:63991940-63992439	0.25660062249979	.	.
chr11	64079226	64079725	chr11	63991940	63992439	Cox10|chr11:63991940-63992439	0.25660062249979	.	.
chr11	64079226	64079725	chr11	64015287	64015786	2810001G20Rik|chr11:64015287-64015786	0.398016190205143	.	.
chr11	64079226	64079725	chr11	64015287	64015786	Cox10|chr11:64015287-64015786	0.398016190205143	.	.
chr11	64079226	64079725	chr11	64047405	64047904	2810001G20Rik|chr11:64047405-64047904	0.2948630667406	.	.
chr11	64079226	64079725	chr11	64047405	64047904	Cox10|chr11:64047405-64047904	0.2948630667406	.	.
chr11	64978771	64979270	chr11	64801284	64801783	Elac2|chr11:64801284-64801783	0.322693300680614	.	.
chr11	68431842	68432341	chr11	68082763	68083262	Pik3r5|chr11:68082763-68083262	0.236849198494655	.	.
chr11	68431842	68432341	chr11	68719043	68719542	Pik3r5|chr11:68719043-68719542	0.216929358355299	.	.
chr11	69059376	69059875	chr11	68852821	68853320	9330160F10Rik|chr11:68852821-68853320	0.36084694740016	.	.
chr11	69059376	69059875	chr11	68852821	68853320	Borcs6|chr11:68852821-68853320	0.36084694740016	.	.
chr11	69059376	69059875	chr11	69062858	69063357	9330160F10Rik|chr11:69062858-69063357	0.253459994340261	.	.
chr11	69059376	69059875	chr11	69062858	69063357	Borcs6|chr11:69062858-69063357	0.253459994340261	.	.
chr11	69059376	69059875	chr11	69063367	69063866	9330160F10Rik|chr11:69063367-69063866	0.204532383476545	.	.
chr11	69059376	69059875	chr11	69063367	69063866	Borcs6|chr11:69063367-69063866	0.204532383476545	.	.
chr11	69059376	69059875	chr11	69366372	69366871	9330160F10Rik|chr11:69366372-69366871	0.286487183956754	.	.
chr11	69059376	69059875	chr11	69366372	69366871	Borcs6|chr11:69366372-69366871	0.286487183956754	.	.
chr11	69059376	69059875	chr11	69408494	69408993	9330160F10Rik|chr11:69408494-69408993	0.265607750512733	.	.
chr11	69059376	69059875	chr11	69408494	69408993	Borcs6|chr11:69408494-69408993	0.265607750512733	.	.
chr11	69088264	69088763	chr11	69062858	69063357	Vamp2|chr11:69062858-69063357	0.384374908829371	.	.
chr11	69088264	69088763	chr11	69063367	69063866	Vamp2|chr11:69063367-69063866	0.380024935625085	.	.
chr11	69088264	69088763	chr11	69366372	69366871	Vamp2|chr11:69366372-69366871	0.346213792027787	.	.
chr11	69088264	69088763	chr11	69408494	69408993	Vamp2|chr11:69408494-69408993	0.391021079234834	.	.
chr11	69094565	69095064	chr11	68852821	68853320	Per1|chr11:68852821-68853320	0.299864534455308	.	.
chr11	69340459	69340958	chr11	69062858	69063357	Rnf227|chr11:69062858-69063357	0.453303720549231	.	.
chr11	69340459	69340958	chr11	69063367	69063866	Rnf227|chr11:69063367-69063866	0.334093823380046	.	.
[truncated: 10,418 more rows]
