# Supplementary material for: Single-cell analysis of chromatin accessibility in the adult mouse brain
Source: Nature. 2023 Dec 13;624(7991):378–89. doi: 10.1038/s41586-023-06824-9 (PMC10719105; doi:10.1038/s41586-023-06824-9)
Supplement: Supplementary file 3 — Supplementary Tables 1–25 and their legends. [file 41586_2023_6824_MOESM3_ESM.zip › 2023-03-05453B-s3/SI Tables/SI Table 13 Summary of all the gene-cCRE correlations/sa2subclass.MARN-GRN_Pyy_Glut.pdc.bedpe]

chr1	4785497	4785996	chr1	4571692	4572191	Mrpl15|chr1:4571692-4572191	0.329219016017099	.	.
chr1	4785497	4785996	chr1	5017828	5018327	Mrpl15|chr1:5017828-5018327	0.523114539977955	.	.
chr1	4785497	4785996	chr1	5082818	5083317	Mrpl15|chr1:5082818-5083317	0.413908345474893	.	.
chr1	4785497	4785996	chr1	5170387	5170886	Mrpl15|chr1:5170387-5170886	0.407260730079164	.	.
chr1	4807592	4808091	chr1	5019201	5019700	Lypla1|chr1:5019201-5019700	0.250325834645018	.	.
chr1	4807592	4808091	chr1	5103120	5103619	Lypla1|chr1:5103120-5103619	0.396163930838701	.	.
chr1	4857480	4857979	chr1	5019201	5019700	Tcea1|chr1:5019201-5019700	0.431757594049647	.	.
chr1	4857480	4857979	chr1	5082818	5083317	Tcea1|chr1:5082818-5083317	0.307835705114637	.	.
chr1	4858123	4858622	chr1	4571692	4572191	Tcea1|chr1:4571692-4572191	0.248193249972293	.	.
chr1	4858123	4858622	chr1	5017828	5018327	Tcea1|chr1:5017828-5018327	0.670005288132446	.	.
chr1	4858123	4858622	chr1	5170387	5170886	Tcea1|chr1:5170387-5170886	0.494342710983756	.	.
chr1	5070122	5070621	chr1	5170387	5170886	Atp6v1h|chr1:5170387-5170886	0.284787864473258	.	.
chr1	5070122	5070621	chr1	5170387	5170886	Rgs20|chr1:5170387-5170886	0.284787864473258	.	.
chr1	5588179	5588678	chr1	5915307	5915806	Oprk1|chr1:5915307-5915806	0.259305293211132	.	.
chr1	6214386	6214885	chr1	6382628	6383127	4732440D04Rik|chr1:6382628-6383127	0.279384285094348	.	.
chr1	7088594	7089093	chr1	7218866	7219365	Pcmtd1|chr1:7218866-7219365	0.290122053040891	.	.
chr1	7397174	7397673	chr1	7131083	7131582	Gm26901|chr1:7131083-7131582	0.413561311137946	.	.
chr1	7397174	7397673	chr1	7138562	7139061	Gm26901|chr1:7138562-7139061	0.364453893855442	.	.
chr1	9299496	9299995	chr1	9298270	9298769	Sntg1|chr1:9298270-9298769	0.489970197848438	.	.
chr1	9600949	9601448	chr1	9298270	9298769	Vxn|chr1:9298270-9298769	0.335681398649257	.	.
chr1	9747574	9748073	chr1	9298270	9298769	1700034P13Rik|chr1:9298270-9298769	0.257820587652474	.	.
chr1	9747574	9748073	chr1	9298270	9298769	Vcpip1|chr1:9298270-9298769	0.257820587652474	.	.
chr1	9748256	9748755	chr1	9988645	9989144	1700034P13Rik|chr1:9988645-9989144	0.294448295135071	.	.
chr1	9748256	9748755	chr1	9988645	9989144	Vcpip1|chr1:9988645-9989144	0.294448295135071	.	.
chr1	9968004	9968503	chr1	9988645	9989144	Tcf24|chr1:9988645-9989144	0.612135781908809	.	.
chr1	10008928	10009427	chr1	10007180	10007679	Ppp1r42|chr1:10007180-10007679	0.333021193017794	.	.
chr1	10008928	10009427	chr1	10377316	10377815	Ppp1r42|chr1:10377316-10377815	0.303688397573509	.	.
chr1	10008928	10009427	chr1	10378085	10378584	Ppp1r42|chr1:10378085-10378584	0.361124894501488	.	.
chr1	10232855	10233354	chr1	10039501	10040000	Arfgef1|chr1:10039501-10040000	0.324154269145971	.	.
chr1	10993243	10993742	chr1	10771716	10772215	Prex2|chr1:10771716-10772215	0.254434520324949	.	.
chr1	10993243	10993742	chr1	10835602	10836101	Prex2|chr1:10835602-10836101	0.309069376275245	.	.
chr1	10993772	10994271	chr1	10835602	10836101	Prex2|chr1:10835602-10836101	0.49215572876305	.	.
chr1	11413910	11414409	chr1	11588252	11588751	A830018L16Rik|chr1:11588252-11588751	0.266550334877309	.	.
chr1	12692874	12693373	chr1	12292186	12292685	Sulf1|chr1:12292186-12292685	0.535145310406356	.	.
chr1	12692874	12693373	chr1	12397971	12398470	Sulf1|chr1:12397971-12398470	0.247658990039467	.	.
chr1	12692874	12693373	chr1	12398479	12398978	Sulf1|chr1:12398479-12398978	0.394252674227616	.	.
chr1	12692874	12693373	chr1	12410053	12410552	Sulf1|chr1:12410053-12410552	0.519048357756366	.	.
chr1	12692874	12693373	chr1	12612357	12612856	Sulf1|chr1:12612357-12612856	0.407537420390594	.	.
chr1	13659706	13660205	chr1	13789111	13789610	Lactb2|chr1:13789111-13789610	0.339027090686136	.	.
chr1	14918622	14919121	chr1	14728986	14729485	Trpa1|chr1:14728986-14729485	0.254997427508913	.	.
chr1	16104999	16105498	chr1	16229492	16229991	Rdh10|chr1:16229492-16229991	0.390529537556513	.	.
chr1	16104999	16105498	chr1	16229492	16229991	Rpl7|chr1:16229492-16229991	0.390529537556513	.	.
chr1	17097665	17098164	chr1	17163496	17163995	Jph1|chr1:17163496-17163995	0.519174030892551	.	.
chr1	17727070	17727569	chr1	17838342	17838841	Crispld1|chr1:17838342-17838841	0.332479566154514	.	.
chr1	17727070	17727569	chr1	17838342	17838841	Gm16070|chr1:17838342-17838841	0.332479566154514	.	.
chr1	17727608	17728107	chr1	17838342	17838841	Crispld1|chr1:17838342-17838841	0.375650790340896	.	.
chr1	17727608	17728107	chr1	17838342	17838841	Gm16070|chr1:17838342-17838841	0.375650790340896	.	.
chr1	18057998	18058497	chr1	18416187	18416686	Gm28756|chr1:18416187-18416686	0.313553467959273	.	.
chr1	20820187	20820686	chr1	20801628	20802127	Mcm3|chr1:20801628-20802127	0.340881649305112	.	.
chr1	20890311	20890810	chr1	20554332	20554831	6720483E21Rik|chr1:20554332-20554831	0.27370920355899	.	.
chr1	20890311	20890810	chr1	20554332	20554831	Paqr8|chr1:20554332-20554831	0.27370920355899	.	.
chr1	20890311	20890810	chr1	21229050	21229549	6720483E21Rik|chr1:21229050-21229549	0.252536180305089	.	.
chr1	20890311	20890810	chr1	21229050	21229549	Paqr8|chr1:21229050-21229549	0.252536180305089	.	.
chr1	21079134	21079633	chr1	21008791	21009290	Gm28287|chr1:21008791-21009290	0.262851154696629	.	.
chr1	21079134	21079633	chr1	21008791	21009290	Tram2|chr1:21008791-21009290	0.262851154696629	.	.
chr1	24586286	24586785	chr1	24558122	24558621	Col19a1|chr1:24558122-24558621	0.411758299146549	.	.
chr1	24586286	24586785	chr1	24611656	24612155	Col19a1|chr1:24611656-24612155	0.264482910896452	.	.
chr1	24586286	24586785	chr1	24614093	24614592	Col19a1|chr1:24614093-24614592	0.250083989344021	.	.
chr1	24586286	24586785	chr1	24633681	24634180	Col19a1|chr1:24633681-24634180	0.358936040127019	.	.
chr1	24586286	24586785	chr1	24719568	24720067	Col19a1|chr1:24719568-24720067	0.299518233610622	.	.
chr1	24587149	24587648	chr1	24558122	24558621	Col19a1|chr1:24558122-24558621	0.254298654588481	.	.
chr1	24587149	24587648	chr1	24611656	24612155	Col19a1|chr1:24611656-24612155	0.395852549897738	.	.
chr1	24587149	24587648	chr1	24613347	24613846	Col19a1|chr1:24613347-24613846	0.268696764965417	.	.
chr1	24587149	24587648	chr1	24614093	24614592	Col19a1|chr1:24614093-24614592	0.423673606476865	.	.
chr1	24587149	24587648	chr1	24614797	24615296	Col19a1|chr1:24614797-24615296	0.283773727459543	.	.
chr1	24587149	24587648	chr1	24615721	24616220	Col19a1|chr1:24615721-24616220	0.252342929685015	.	.
chr1	24587149	24587648	chr1	24719568	24720067	Col19a1|chr1:24719568-24720067	0.400443422855899	.	.
chr1	24678265	24678764	chr1	24611656	24612155	Lmbrd1|chr1:24611656-24612155	0.320497925009793	.	.
chr1	24678265	24678764	chr1	24613347	24613846	Lmbrd1|chr1:24613347-24613846	0.408555622782259	.	.
chr1	24678265	24678764	chr1	24614093	24614592	Lmbrd1|chr1:24614093-24614592	0.420145243568523	.	.
chr1	24678265	24678764	chr1	24614797	24615296	Lmbrd1|chr1:24614797-24615296	0.425562120377429	.	.
chr1	24678265	24678764	chr1	24615721	24616220	Lmbrd1|chr1:24615721-24616220	0.382125379732236	.	.
chr1	25829930	25830429	chr1	25793933	25794432	Adgrb3|chr1:25793933-25794432	0.264460820241608	.	.
chr1	30872795	30873294	chr1	30595347	30595846	Phf3|chr1:30595347-30595846	0.323181389241407	.	.
chr1	30872795	30873294	chr1	30718559	30719058	Phf3|chr1:30718559-30719058	0.61365734449856	.	.
chr1	30872795	30873294	chr1	31210103	31210602	Phf3|chr1:31210103-31210602	0.511308796329147	.	.
chr1	30873430	30873929	chr1	30584783	30585282	Phf3|chr1:30584783-30585282	0.265383534199501	.	.
chr1	30873942	30874441	chr1	30503190	30503689	Phf3|chr1:30503190-30503689	0.286420254192057	.	.
chr1	30873942	30874441	chr1	30584783	30585282	Phf3|chr1:30584783-30585282	0.253704986334239	.	.
chr1	30873942	30874441	chr1	30700382	30700881	Phf3|chr1:30700382-30700881	0.330213021295571	.	.
chr1	30873942	30874441	chr1	31153918	31154417	Phf3|chr1:31153918-31154417	0.315449133946498	.	.
chr1	30949080	30949579	chr1	31153918	31154417	Ptp4a1|chr1:31153918-31154417	0.360954096681716	.	.
chr1	30949582	30950081	chr1	31051449	31051948	Ptp4a1|chr1:31051449-31051948	0.358365607796452	.	.
chr1	34459438	34459937	chr1	34434650	34435149	Ptpn18|chr1:34434650-34435149	0.44656413961357	.	.
chr1	34459438	34459937	chr1	34462689	34463188	Ptpn18|chr1:34462689-34463188	0.4236175911649	.	.
chr1	34485782	34486281	chr1	34462689	34463188	4930568A12Rik|chr1:34462689-34463188	0.50939344862583	.	.
chr1	34579442	34579941	chr1	34434650	34435149	1700101I19Rik|chr1:34434650-34435149	0.430207248049074	.	.
chr1	34579442	34579941	chr1	34434650	34435149	Amer3|chr1:34434650-34435149	0.430207248049074	.	.
chr1	34579990	34580489	chr1	34409815	34410314	1700101I19Rik|chr1:34409815-34410314	0.311742469234839	.	.
chr1	34579990	34580489	chr1	34409815	34410314	Amer3|chr1:34409815-34410314	0.311742469234839	.	.
chr1	37540354	37540853	chr1	37903135	37903634	Mgat4a|chr1:37903135-37903634	0.244567984637128	.	.
chr1	37540864	37541363	chr1	37610264	37610763	Mgat4a|chr1:37610264-37610763	0.318536637461193	.	.
chr1	37864699	37865198	chr1	37742623	37743122	Gm26805|chr1:37742623-37743122	0.243287255016161	.	.
chr1	37865263	37865762	chr1	37610264	37610763	Gm26805|chr1:37610264-37610763	0.287161216908208	.	.
chr1	37865263	37865762	chr1	37610264	37610763	Tsga10|chr1:37610264-37610763	0.287161216908208	.	.
chr1	37865263	37865762	chr1	37698123	37698622	Gm26805|chr1:37698123-37698622	0.29208199803044	.	.
chr1	37865263	37865762	chr1	37698123	37698622	Tsga10|chr1:37698123-37698622	0.29208199803044	.	.
chr1	37865263	37865762	chr1	38185452	38185951	Gm26805|chr1:38185452-38185951	0.406733871160261	.	.
chr1	37865263	37865762	chr1	38185452	38185951	Tsga10|chr1:38185452-38185951	0.406733871160261	.	.
chr1	37871955	37872454	chr1	37872597	37873096	Lipt1|chr1:37872597-37873096	0.238692018143653	.	.
chr1	37890241	37890740	chr1	37742623	37743122	Mitd1|chr1:37742623-37743122	0.323198753560482	.	.
chr1	37890241	37890740	chr1	37742623	37743122	Mrpl30|chr1:37742623-37743122	0.323198753560482	.	.
chr1	37997082	37997581	chr1	37726317	37726816	Eif5b|chr1:37726317-37726816	0.313358281190377	.	.
chr1	37997082	37997581	chr1	37726317	37726816	Txndc9|chr1:37726317-37726816	0.313358281190377	.	.
chr1	37997082	37997581	chr1	38185452	38185951	Eif5b|chr1:38185452-38185951	0.333713622164887	.	.
chr1	37997082	37997581	chr1	38185452	38185951	Txndc9|chr1:38185452-38185951	0.333713622164887	.	.
chr1	40680467	40680966	chr1	40266906	40267405	Slc9a2|chr1:40266906-40267405	0.247934631714867	.	.
chr1	40681063	40681562	chr1	40266363	40266862	Slc9a2|chr1:40266363-40266862	0.247117126349673	.	.
chr1	40681063	40681562	chr1	40681655	40682154	Slc9a2|chr1:40681655-40682154	0.385266245313821	.	.
chr1	40790447	40790946	chr1	40887752	40888251	Mfsd9|chr1:40887752-40888251	0.35885971101051	.	.
chr1	43933698	43934197	chr1	43898955	43899454	Tpp2|chr1:43898955-43899454	0.305208454625732	.	.
chr1	44102213	44102712	chr1	43898955	43899454	Tex30|chr1:43898955-43899454	0.333113082507898	.	.
chr1	44102213	44102712	chr1	44217086	44217585	Tex30|chr1:44217086-44217585	0.424805202583439	.	.
chr1	44118638	44119137	chr1	44217086	44217585	Bivm|chr1:44217086-44217585	0.256412564742479	.	.
chr1	44118638	44119137	chr1	44217086	44217585	Poglut2|chr1:44217086-44217585	0.256412564742479	.	.
chr1	44147693	44148192	chr1	43898955	43899454	Ercc5|chr1:43898955-43899454	0.570235312932111	.	.
chr1	44147693	44148192	chr1	44217086	44217585	Ercc5|chr1:44217086-44217585	0.251358805104109	.	.
chr1	45795197	45795696	chr1	45766100	45766599	Wdr75|chr1:45766100-45766599	0.273310698233451	.	.
chr1	45795197	45795696	chr1	45816821	45817320	Wdr75|chr1:45816821-45817320	0.252100047854499	.	.
chr1	45925424	45925923	chr1	45766100	45766599	Slc40a1|chr1:45766100-45766599	0.36702030390021	.	.
chr1	46066566	46067065	chr1	46018316	46018815	Dnah7b|chr1:46018316-46018815	0.360142564464024	.	.
chr1	46425176	46425675	chr1	46580384	46580883	Dnah7c|chr1:46580384-46580883	0.259900209294702	.	.
chr1	52817513	52818012	chr1	52799343	52799842	Inpp1|chr1:52799343-52799842	0.328506714376025	.	.
chr1	52844734	52845233	chr1	52951973	52952472	Hibch|chr1:52951973-52952472	0.264084035478627	.	.
chr1	53313399	53313898	chr1	53709563	53710062	Osgepl1|chr1:53709563-53710062	0.251865703201542	.	.
chr1	53352482	53352981	chr1	53272612	53273111	Asdurf|chr1:53272612-53273111	0.319035123363045	.	.
chr1	53352482	53352981	chr1	53272612	53273111	Asnsd1|chr1:53272612-53273111	0.319035123363045	.	.
chr1	53785040	53785539	chr1	53709563	53710062	Stk17b|chr1:53709563-53710062	0.258993688962857	.	.
chr1	54194329	54194828	chr1	54381234	54381733	Hecw2|chr1:54381234-54381733	0.274366132458423	.	.
chr1	54438767	54439266	chr1	54381234	54381733	Gtf3c3|chr1:54381234-54381733	0.288194275685664	.	.
chr1	54438767	54439266	chr1	54665931	54666430	Gtf3c3|chr1:54665931-54666430	0.27370947569645	.	.
chr1	54438767	54439266	chr1	54734870	54735369	Gtf3c3|chr1:54734870-54735369	0.266575323983846	.	.
chr1	54438767	54439266	chr1	54735435	54735934	Gtf3c3|chr1:54735435-54735934	0.258156561282301	.	.
chr1	54557443	54557942	chr1	54381234	54381733	Pgap1|chr1:54381234-54381733	0.291402565340742	.	.
chr1	54557443	54557942	chr1	54665931	54666430	Pgap1|chr1:54665931-54666430	0.255763967456409	.	.
chr1	54557443	54557942	chr1	54734870	54735369	Pgap1|chr1:54734870-54735369	0.245131115238305	.	.
chr1	54557443	54557942	chr1	54735435	54735934	Pgap1|chr1:54735435-54735934	0.32306388701205	.	.
chr1	55052491	55052990	chr1	55171875	55172374	Coq10b|chr1:55171875-55172374	0.359372931757531	.	.
chr1	55052491	55052990	chr1	55383081	55383580	Coq10b|chr1:55383081-55383580	0.243806068195347	.	.
chr1	55237741	55238240	chr1	55192060	55192559	Mars2|chr1:55192060-55192559	0.317275418049477	.	.
chr1	55363229	55363728	chr1	55192060	55192559	Boll|chr1:55192060-55192559	0.27972593618911	.	.
chr1	58392105	58392604	chr1	58271090	58271589	Bzw1|chr1:58271090-58271589	0.242544192923689	.	.
chr1	58392818	58393317	chr1	58422814	58423313	Bzw1|chr1:58422814-58423313	0.304305637171725	.	.
chr1	58423825	58424324	chr1	58341563	58342062	Clk1|chr1:58341563-58342062	0.28547836268602	.	.
chr1	58504734	58505233	chr1	58652543	58653042	Gm15834|chr1:58652543-58653042	0.585723486487333	.	.
chr1	58504734	58505233	chr1	58652543	58653042	Gm15834|chr1:58652543-58653042	0.585723486487334	.	.
chr1	58504734	58505233	chr1	58652543	58653042	Orc2|chr1:58652543-58653042	0.585723486487333	.	.
chr1	58504734	58505233	chr1	58652543	58653042	Orc2|chr1:58652543-58653042	0.585723486487334	.	.
chr1	58586034	58586533	chr1	58652543	58653042	Fam126b|chr1:58652543-58653042	0.26623749894784	.	.
chr1	58586034	58586533	chr1	58652543	58653042	Ndufb3|chr1:58652543-58653042	0.26623749894784	.	.
chr1	58586552	58587051	chr1	58341563	58342062	Fam126b|chr1:58341563-58342062	0.353873957020831	.	.
chr1	58586552	58587051	chr1	58341563	58342062	Ndufb3|chr1:58341563-58342062	0.353873957020831	.	.
chr1	58586552	58587051	chr1	58652543	58653042	Fam126b|chr1:58652543-58653042	0.337101521048667	.	.
chr1	58586552	58587051	chr1	58652543	58653042	Ndufb3|chr1:58652543-58653042	0.337101521048667	.	.
chr1	58710970	58711469	chr1	58652543	58653042	Cflar|chr1:58652543-58653042	0.504792676157725	.	.
chr1	58711489	58711988	chr1	58341563	58342062	Cflar|chr1:58341563-58342062	0.248402664905472	.	.
chr1	58973284	58973783	chr1	58652543	58653042	Stradb|chr1:58652543-58653042	0.635737948801032	.	.
chr1	58973284	58973783	chr1	58652543	58653042	Trak2|chr1:58652543-58653042	0.635737948801032	.	.
chr1	59482577	59483076	chr1	59009165	59009664	Fzd7|chr1:59009165-59009664	0.31824056384372	.	.
chr1	59482577	59483076	chr1	59316631	59317130	Fzd7|chr1:59316631-59317130	0.374805013013716	.	.
chr1	59482577	59483076	chr1	59333457	59333956	Fzd7|chr1:59333457-59333956	0.250359847044102	.	.
chr1	59482577	59483076	chr1	59364138	59364637	Fzd7|chr1:59364138-59364637	0.330678428817856	.	.
chr1	59483085	59483584	chr1	59316631	59317130	Fzd7|chr1:59316631-59317130	0.338288707614616	.	.
chr1	59483085	59483584	chr1	59332940	59333439	Fzd7|chr1:59332940-59333439	0.309505900436522	.	.
chr1	59483085	59483584	chr1	59333457	59333956	Fzd7|chr1:59333457-59333956	0.305202210003807	.	.
chr1	59483085	59483584	chr1	59483682	59484181	Fzd7|chr1:59483682-59484181	0.519264921263747	.	.
chr1	59913211	59913710	chr1	59883669	59884168	Fam117b|chr1:59883669-59884168	0.525017935726105	.	.
chr1	65122893	65123392	chr1	65311469	65311968	D630023F18Rik|chr1:65311469-65311968	0.29383061460745	.	.
chr1	65186396	65186895	chr1	65010101	65010600	Idh1|chr1:65010101-65010600	0.304612915019159	.	.
chr1	65186396	65186895	chr1	65010101	65010600	Pikfyve|chr1:65010101-65010600	0.304612915019159	.	.
chr1	65186396	65186895	chr1	65178123	65178622	Idh1|chr1:65178123-65178622	0.546765760207609	.	.
chr1	65186396	65186895	chr1	65178123	65178622	Pikfyve|chr1:65178123-65178622	0.546765760207609	.	.
chr1	65186396	65186895	chr1	65179041	65179540	Idh1|chr1:65179041-65179540	0.339831946382813	.	.
chr1	65186396	65186895	chr1	65179041	65179540	Pikfyve|chr1:65179041-65179540	0.339831946382813	.	.
chr1	65186396	65186895	chr1	65312053	65312552	Idh1|chr1:65312053-65312552	0.263576390740172	.	.
chr1	65186396	65186895	chr1	65312053	65312552	Pikfyve|chr1:65312053-65312552	0.263576390740172	.	.
chr1	66174880	66175379	chr1	66132477	66132976	Map2|chr1:66132477-66132976	0.467393681065264	.	.
chr1	69106800	69107299	chr1	69247636	69248135	Gm16076|chr1:69247636-69248135	0.36430468583689	.	.
chr1	74284588	74285087	chr1	74332262	74332761	Aamp|chr1:74332262-74332761	0.401625990558536	.	.
chr1	74284588	74285087	chr1	74332262	74332761	Pnkd|chr1:74332262-74332761	0.401625990558536	.	.
chr1	74284588	74285087	chr1	74386756	74387255	Aamp|chr1:74386756-74387255	0.395205607852695	.	.
chr1	74284588	74285087	chr1	74386756	74387255	Pnkd|chr1:74386756-74387255	0.395205607852695	.	.
chr1	74284588	74285087	chr1	74397348	74397847	Aamp|chr1:74397348-74397847	0.441685550474829	.	.
chr1	74284588	74285087	chr1	74397348	74397847	Pnkd|chr1:74397348-74397847	0.441685550474829	.	.
chr1	74284588	74285087	chr1	74415126	74415625	Aamp|chr1:74415126-74415625	0.284832888444998	.	.
chr1	74284588	74285087	chr1	74415126	74415625	Pnkd|chr1:74415126-74415625	0.284832888444998	.	.
chr1	74391301	74391800	chr1	74332262	74332761	Ctdsp1|chr1:74332262-74332761	0.392359799184237	.	.
chr1	74391301	74391800	chr1	74386756	74387255	Ctdsp1|chr1:74386756-74387255	0.374238795475838	.	.
chr1	74505730	74506229	chr1	74787775	74788274	Cnot9|chr1:74787775-74788274	0.350025136080631	.	.
chr1	74505730	74506229	chr1	74806444	74806943	Cnot9|chr1:74806444-74806943	0.464020441896982	.	.
chr1	74505730	74506229	chr1	74806952	74807451	Cnot9|chr1:74806952-74807451	0.344804048034953	.	.
chr1	74505730	74506229	chr1	74808065	74808564	Cnot9|chr1:74808065-74808564	0.297942218926655	.	.
chr1	74505730	74506229	chr1	74880737	74881236	Cnot9|chr1:74880737-74881236	0.250230032709371	.	.
chr1	74506443	74506942	chr1	74397348	74397847	Cnot9|chr1:74397348-74397847	0.293354288790729	.	.
chr1	74506443	74506942	chr1	74784124	74784623	Cnot9|chr1:74784124-74784623	0.35080513532162	.	.
chr1	74542596	74543095	chr1	74386756	74387255	Plcd4|chr1:74386756-74387255	0.399356325021841	.	.
chr1	74542596	74543095	chr1	74802933	74803432	Plcd4|chr1:74802933-74803432	0.263370166874798	.	.
chr1	74542596	74543095	chr1	74816731	74817230	Plcd4|chr1:74816731-74817230	0.265239966610959	.	.
chr1	74587962	74588461	chr1	74332262	74332761	Bcs1l|chr1:74332262-74332761	0.285214435682254	.	.
chr1	74587962	74588461	chr1	74332262	74332761	Zfp142|chr1:74332262-74332761	0.285214435682254	.	.
chr1	74587962	74588461	chr1	74397348	74397847	Bcs1l|chr1:74397348-74397847	0.510989161548778	.	.
chr1	74587962	74588461	chr1	74397348	74397847	Zfp142|chr1:74397348-74397847	0.510989161548778	.	.
chr1	74587962	74588461	chr1	74415126	74415625	Bcs1l|chr1:74415126-74415625	0.35359406662952	.	.
chr1	74587962	74588461	chr1	74415126	74415625	Zfp142|chr1:74415126-74415625	0.35359406662952	.	.
chr1	74587962	74588461	chr1	74787775	74788274	Bcs1l|chr1:74787775-74788274	0.387728025211711	.	.
chr1	74587962	74588461	chr1	74787775	74788274	Zfp142|chr1:74787775-74788274	0.387728025211711	.	.
chr1	74587962	74588461	chr1	74806444	74806943	Bcs1l|chr1:74806444-74806943	0.339091885260933	.	.
chr1	74587962	74588461	chr1	74806444	74806943	Zfp142|chr1:74806444-74806943	0.339091885260933	.	.
chr1	74587962	74588461	chr1	74806952	74807451	Bcs1l|chr1:74806952-74807451	0.545365174865991	.	.
chr1	74587962	74588461	chr1	74806952	74807451	Bcs1l|chr1:74806952-74807451	0.545365174865992	.	.
chr1	74587962	74588461	chr1	74806952	74807451	Zfp142|chr1:74806952-74807451	0.545365174865991	.	.
chr1	74587962	74588461	chr1	74806952	74807451	Zfp142|chr1:74806952-74807451	0.545365174865992	.	.
chr1	74587962	74588461	chr1	74816731	74817230	Bcs1l|chr1:74816731-74817230	0.334639891872207	.	.
chr1	74587962	74588461	chr1	74816731	74817230	Zfp142|chr1:74816731-74817230	0.334639891872207	.	.
chr1	74601175	74601674	chr1	74806444	74806943	Rnf25|chr1:74806444-74806943	0.308513876782853	.	.
chr1	74601175	74601674	chr1	74806444	74806943	Stk36|chr1:74806444-74806943	0.308513876782853	.	.
chr1	74601175	74601674	chr1	74880737	74881236	Rnf25|chr1:74880737-74881236	0.389213334315356	.	.
chr1	74601175	74601674	chr1	74880737	74881236	Stk36|chr1:74880737-74881236	0.389213334315356	.	.
chr1	74854708	74855207	chr1	74787775	74788274	Cdk5r2|chr1:74787775-74788274	0.342795384394551	.	.
chr1	74854708	74855207	chr1	74802933	74803432	Cdk5r2|chr1:74802933-74803432	0.296941622449464	.	.
chr1	74854708	74855207	chr1	74806952	74807451	Cdk5r2|chr1:74806952-74807451	0.419949258568187	.	.
chr1	74854708	74855207	chr1	74808065	74808564	Cdk5r2|chr1:74808065-74808564	0.308750500597265	.	.
chr1	74854708	74855207	chr1	74816731	74817230	Cdk5r2|chr1:74816731-74817230	0.596939523126307	.	.
chr1	74854708	74855207	chr1	74858307	74858806	Cdk5r2|chr1:74858307-74858806	0.379736978200887	.	.
chr1	74893408	74893907	chr1	74880737	74881236	Cryba2|chr1:74880737-74881236	0.248822037273212	.	.
chr1	74893408	74893907	chr1	74948735	74949234	Cryba2|chr1:74948735-74949234	0.329035386766832	.	.
chr1	75124760	75125259	chr1	74787775	74788274	Nhej1|chr1:74787775-74788274	0.525196760023303	.	.
chr1	75124760	75125259	chr1	74802933	74803432	Nhej1|chr1:74802933-74803432	0.387327499615657	.	.
chr1	75124760	75125259	chr1	74806444	74806943	Nhej1|chr1:74806444-74806943	0.411917398118802	.	.
chr1	75124760	75125259	chr1	74806952	74807451	Nhej1|chr1:74806952-74807451	0.656329753987111	.	.
chr1	75124760	75125259	chr1	74808065	74808564	Nhej1|chr1:74808065-74808564	0.323041784944238	.	.
chr1	75124760	75125259	chr1	74816731	74817230	Nhej1|chr1:74816731-74817230	0.423622940978083	.	.
chr1	75124760	75125259	chr1	74858307	74858806	Nhej1|chr1:74858307-74858806	0.338074526801145	.	.
chr1	75124760	75125259	chr1	75141393	75141892	Nhej1|chr1:75141393-75141892	0.278843178368948	.	.
chr1	75124760	75125259	chr1	75289342	75289841	Nhej1|chr1:75289342-75289841	0.453467531901841	.	.
chr1	75124760	75125259	chr1	75290547	75291046	Nhej1|chr1:75290547-75291046	0.25496154689317	.	.
chr1	75124760	75125259	chr1	75445624	75446123	Nhej1|chr1:75445624-75446123	0.466888161512391	.	.
chr1	75124760	75125259	chr1	75467494	75467993	Nhej1|chr1:75467494-75467993	0.425859091131344	.	.
chr1	75124760	75125259	chr1	75477362	75477861	Nhej1|chr1:75477362-75477861	0.335803158311413	.	.
chr1	75142499	75142998	chr1	74787775	74788274	Cnppd1|chr1:74787775-74788274	0.272598806718337	.	.
chr1	75142499	75142998	chr1	74787775	74788274	Retreg2|chr1:74787775-74788274	0.272598806718337	.	.
chr1	75142499	75142998	chr1	74802933	74803432	Cnppd1|chr1:74802933-74803432	0.329916910693505	.	.
chr1	75142499	75142998	chr1	74802933	74803432	Retreg2|chr1:74802933-74803432	0.329916910693505	.	.
chr1	75142499	75142998	chr1	74806952	74807451	Cnppd1|chr1:74806952-74807451	0.274602657409928	.	.
chr1	75142499	75142998	chr1	74806952	74807451	Retreg2|chr1:74806952-74807451	0.274602657409928	.	.
chr1	75142499	75142998	chr1	74808065	74808564	Cnppd1|chr1:74808065-74808564	0.312452007050298	.	.
chr1	75142499	75142998	chr1	74808065	74808564	Retreg2|chr1:74808065-74808564	0.312452007050298	.	.
chr1	75142499	75142998	chr1	74816731	74817230	Cnppd1|chr1:74816731-74817230	0.397897774647224	.	.
chr1	75142499	75142998	chr1	74816731	74817230	Retreg2|chr1:74816731-74817230	0.397897774647224	.	.
chr1	75142499	75142998	chr1	74858307	74858806	Cnppd1|chr1:74858307-74858806	0.294082730583933	.	.
chr1	75142499	75142998	chr1	74858307	74858806	Retreg2|chr1:74858307-74858806	0.294082730583933	.	.
chr1	75142499	75142998	chr1	75263237	75263736	Cnppd1|chr1:75263237-75263736	0.338284633243477	.	.
chr1	75142499	75142998	chr1	75263237	75263736	Retreg2|chr1:75263237-75263736	0.338284633243477	.	.
chr1	75142499	75142998	chr1	75290547	75291046	Cnppd1|chr1:75290547-75291046	0.251974037378979	.	.
chr1	75142499	75142998	chr1	75290547	75291046	Retreg2|chr1:75290547-75291046	0.251974037378979	.	.
chr1	75142499	75142998	chr1	75445624	75446123	Cnppd1|chr1:75445624-75446123	0.423400611119622	.	.
chr1	75142499	75142998	chr1	75445624	75446123	Retreg2|chr1:75445624-75446123	0.423400611119622	.	.
chr1	75142499	75142998	chr1	75467494	75467993	Cnppd1|chr1:75467494-75467993	0.391607379530361	.	.
chr1	75142499	75142998	chr1	75467494	75467993	Retreg2|chr1:75467494-75467993	0.391607379530361	.	.
chr1	75168424	75168923	chr1	74806444	74806943	Zfand2b|chr1:74806444-74806943	0.278054572840298	.	.
chr1	75168424	75168923	chr1	74816731	74817230	Zfand2b|chr1:74816731-74817230	0.326445102384477	.	.
chr1	75168424	75168923	chr1	74858307	74858806	Zfand2b|chr1:74858307-74858806	0.261078982916958	.	.
chr1	75168424	75168923	chr1	74880737	74881236	Zfand2b|chr1:74880737-74881236	0.266736697477885	.	.
chr1	75168424	75168923	chr1	74882110	74882609	Zfand2b|chr1:74882110-74882609	0.543863127489938	.	.
chr1	75168424	75168923	chr1	75342805	75343304	Zfand2b|chr1:75342805-75343304	0.318461817435857	.	.
chr1	75168424	75168923	chr1	75445624	75446123	Zfand2b|chr1:75445624-75446123	0.318453028947627	.	.
chr1	75168424	75168923	chr1	75477362	75477861	Zfand2b|chr1:75477362-75477861	0.263085410974095	.	.
chr1	75180079	75180578	chr1	74784124	74784623	Abcb6|chr1:74784124-74784623	0.290134777323575	.	.
chr1	75180079	75180578	chr1	74787775	74788274	Abcb6|chr1:74787775-74788274	0.313150415470716	.	.
chr1	75180079	75180578	chr1	74806444	74806943	Abcb6|chr1:74806444-74806943	0.36940819882961	.	.
chr1	75180079	75180578	chr1	74806444	74806943	Abcb6|chr1:74806444-74806943	0.369408198829611	.	.
chr1	75180079	75180578	chr1	74806952	74807451	Abcb6|chr1:74806952-74807451	0.294190295265909	.	.
chr1	75180079	75180578	chr1	74948735	74949234	Abcb6|chr1:74948735-74949234	0.241052830301474	.	.
chr1	75180079	75180578	chr1	75141393	75141892	Abcb6|chr1:75141393-75141892	0.307655726944595	.	.
chr1	75180079	75180578	chr1	75289342	75289841	Abcb6|chr1:75289342-75289841	0.367691565789247	.	.
chr1	75180079	75180578	chr1	75487834	75488333	Abcb6|chr1:75487834-75488333	0.250846193483897	.	.
chr1	75191753	75192252	chr1	74787775	74788274	Ankzf1|chr1:74787775-74788274	0.278323316237272	.	.
chr1	75191753	75192252	chr1	74787775	74788274	Atg9a|chr1:74787775-74788274	0.278323316237272	.	.
chr1	75191753	75192252	chr1	74802933	74803432	Ankzf1|chr1:74802933-74803432	0.330805513983985	.	.
chr1	75191753	75192252	chr1	74802933	74803432	Atg9a|chr1:74802933-74803432	0.330805513983985	.	.
chr1	75191753	75192252	chr1	74806444	74806943	Ankzf1|chr1:74806444-74806943	0.243011737254079	.	.
chr1	75191753	75192252	chr1	74806444	74806943	Atg9a|chr1:74806444-74806943	0.243011737254079	.	.
chr1	75191753	75192252	chr1	74806952	74807451	Ankzf1|chr1:74806952-74807451	0.37634098789871	.	.
chr1	75191753	75192252	chr1	74806952	74807451	Atg9a|chr1:74806952-74807451	0.37634098789871	.	.
chr1	75191753	75192252	chr1	75290547	75291046	Ankzf1|chr1:75290547-75291046	0.426914225100486	.	.
chr1	75191753	75192252	chr1	75290547	75291046	Atg9a|chr1:75290547-75291046	0.426914225100486	.	.
chr1	75191753	75192252	chr1	75398631	75399130	Ankzf1|chr1:75398631-75399130	0.357828463375076	.	.
chr1	75191753	75192252	chr1	75398631	75399130	Atg9a|chr1:75398631-75399130	0.357828463375076	.	.
chr1	75191753	75192252	chr1	75467494	75467993	Ankzf1|chr1:75467494-75467993	0.260038250011861	.	.
chr1	75191753	75192252	chr1	75467494	75467993	Atg9a|chr1:75467494-75467993	0.260038250011861	.	.
chr1	75192415	75192914	chr1	74787775	74788274	Ankzf1|chr1:74787775-74788274	0.401109826620546	.	.
chr1	75192415	75192914	chr1	74787775	74788274	Atg9a|chr1:74787775-74788274	0.401109826620546	.	.
chr1	75192415	75192914	chr1	74794449	74794948	Ankzf1|chr1:74794449-74794948	0.241999728537617	.	.
chr1	75192415	75192914	chr1	74794449	74794948	Atg9a|chr1:74794449-74794948	0.241999728537617	.	.
chr1	75192415	75192914	chr1	74806444	74806943	Ankzf1|chr1:74806444-74806943	0.36126975005757	.	.
chr1	75192415	75192914	chr1	74806444	74806943	Atg9a|chr1:74806444-74806943	0.36126975005757	.	.
chr1	75192415	75192914	chr1	74806952	74807451	Ankzf1|chr1:74806952-74807451	0.412735193871233	.	.
chr1	75192415	75192914	chr1	74806952	74807451	Atg9a|chr1:74806952-74807451	0.412735193871233	.	.
chr1	75192415	75192914	chr1	75141393	75141892	Ankzf1|chr1:75141393-75141892	0.328627807193762	.	.
chr1	75192415	75192914	chr1	75141393	75141892	Atg9a|chr1:75141393-75141892	0.328627807193762	.	.
chr1	75192415	75192914	chr1	75289342	75289841	Ankzf1|chr1:75289342-75289841	0.570170687540856	.	.
chr1	75192415	75192914	chr1	75289342	75289841	Atg9a|chr1:75289342-75289841	0.570170687540856	.	.
chr1	75192415	75192914	chr1	75290547	75291046	Ankzf1|chr1:75290547-75291046	0.373159983244575	.	.
chr1	75192415	75192914	chr1	75290547	75291046	Atg9a|chr1:75290547-75291046	0.373159983244575	.	.
chr1	75210546	75211045	chr1	74802933	74803432	Glb1l|chr1:74802933-74803432	0.297884034090428	.	.
chr1	75210546	75211045	chr1	74802933	74803432	Stk16|chr1:74802933-74803432	0.297884034090428	.	.
chr1	75210546	75211045	chr1	74816731	74817230	Glb1l|chr1:74816731-74817230	0.46012218521049	.	.
chr1	75210546	75211045	chr1	74816731	74817230	Stk16|chr1:74816731-74817230	0.46012218521049	.	.
chr1	75210546	75211045	chr1	75263237	75263736	Glb1l|chr1:75263237-75263736	0.339974634756446	.	.
chr1	75210546	75211045	chr1	75263237	75263736	Stk16|chr1:75263237-75263736	0.339974634756446	.	.
chr1	75210546	75211045	chr1	75445624	75446123	Glb1l|chr1:75445624-75446123	0.334505412471038	.	.
chr1	75210546	75211045	chr1	75445624	75446123	Stk16|chr1:75445624-75446123	0.334505412471038	.	.
chr1	75219086	75219585	chr1	74808065	74808564	Tuba4a|chr1:74808065-74808564	0.298835744047623	.	.
chr1	75219086	75219585	chr1	75398631	75399130	Tuba4a|chr1:75398631-75399130	0.273554016261203	.	.
chr1	75219086	75219585	chr1	75445624	75446123	Tuba4a|chr1:75445624-75446123	0.396618232949276	.	.
chr1	75219086	75219585	chr1	75477362	75477861	Tuba4a|chr1:75477362-75477861	0.416598978121528	.	.
chr1	75236144	75236643	chr1	74806952	74807451	Dnajb2|chr1:74806952-74807451	0.260316367985896	.	.
chr1	75236144	75236643	chr1	74948735	74949234	Dnajb2|chr1:74948735-74949234	0.246814961560581	.	.
chr1	75236144	75236643	chr1	75289342	75289841	Dnajb2|chr1:75289342-75289841	0.285963364722503	.	.
chr1	75236144	75236643	chr1	75290547	75291046	Dnajb2|chr1:75290547-75291046	0.670898248176842	.	.
chr1	75236651	75237150	chr1	74787775	74788274	Dnajb2|chr1:74787775-74788274	0.327794208818271	.	.
chr1	75236651	75237150	chr1	74806952	74807451	Dnajb2|chr1:74806952-74807451	0.369029051675774	.	.
chr1	75236651	75237150	chr1	74858307	74858806	Dnajb2|chr1:74858307-74858806	0.374728142805238	.	.
chr1	75236651	75237150	chr1	75289342	75289841	Dnajb2|chr1:75289342-75289841	0.397628887900576	.	.
chr1	75236651	75237150	chr1	75290547	75291046	Dnajb2|chr1:75290547-75291046	0.467117871870364	.	.
chr1	75236651	75237150	chr1	75467494	75467993	Dnajb2|chr1:75467494-75467993	0.312544212635822	.	.
chr1	75236651	75237150	chr1	75487302	75487801	Dnajb2|chr1:75487302-75487801	0.340435458852664	.	.
chr1	75236651	75237150	chr1	75487834	75488333	Dnajb2|chr1:75487834-75488333	0.319169601587602	.	.
chr1	75264008	75264507	chr1	75289342	75289841	Ptprn|chr1:75289342-75289841	0.441143470648839	.	.
chr1	75264008	75264507	chr1	75290547	75291046	Ptprn|chr1:75290547-75291046	0.319235792928384	.	.
chr1	75264008	75264507	chr1	75487834	75488333	Ptprn|chr1:75487834-75488333	0.341101037410066	.	.
chr1	75277375	75277874	chr1	75487834	75488333	Resp18|chr1:75487834-75488333	0.242679962651648	.	.
chr1	75278167	75278666	chr1	75290547	75291046	Resp18|chr1:75290547-75291046	0.290678630222237	.	.
chr1	75278167	75278666	chr1	75467494	75467993	Resp18|chr1:75467494-75467993	0.315448764582338	.	.
chr1	75278167	75278666	chr1	75495129	75495628	Resp18|chr1:75495129-75495628	0.268359233143871	.	.
chr1	75316812	75317311	chr1	75263237	75263736	Dnpep|chr1:75263237-75263736	0.349165445811477	.	.
chr1	75316812	75317311	chr1	75398631	75399130	Dnpep|chr1:75398631-75399130	0.340456357134618	.	.
chr1	75317346	75317845	chr1	75445624	75446123	Dnpep|chr1:75445624-75446123	0.439002202171008	.	.
chr1	75317346	75317845	chr1	75467494	75467993	Dnpep|chr1:75467494-75467993	0.400240768220783	.	.
chr1	75435709	75436208	chr1	75458368	75458867	Gmppa|chr1:75458368-75458867	0.553748698572315	.	.
chr1	75435709	75436208	chr1	75487302	75487801	Gmppa|chr1:75487302-75487801	0.285654695671096	.	.
chr1	75478598	75479097	chr1	75289342	75289841	Chpf|chr1:75289342-75289841	0.380786358251965	.	.
chr1	75478598	75479097	chr1	75289342	75289841	Tmem198|chr1:75289342-75289841	0.380786358251965	.	.
chr1	75478598	75479097	chr1	75290547	75291046	Chpf|chr1:75290547-75291046	0.390744999346521	.	.
chr1	75478598	75479097	chr1	75290547	75291046	Tmem198|chr1:75290547-75291046	0.390744999346521	.	.
chr1	75479156	75479655	chr1	75263237	75263736	Chpf|chr1:75263237-75263736	0.442258613305735	.	.
chr1	75479156	75479655	chr1	75263237	75263736	Tmem198|chr1:75263237-75263736	0.442258613305735	.	.
chr1	75479156	75479655	chr1	75289342	75289841	Chpf|chr1:75289342-75289841	0.334223635729056	.	.
chr1	75479156	75479655	chr1	75289342	75289841	Tmem198|chr1:75289342-75289841	0.334223635729056	.	.
chr1	75479156	75479655	chr1	75290547	75291046	Chpf|chr1:75290547-75291046	0.418686789453486	.	.
chr1	75479156	75479655	chr1	75290547	75291046	Tmem198|chr1:75290547-75291046	0.418686789453486	.	.
chr1	75479156	75479655	chr1	75445624	75446123	Chpf|chr1:75445624-75446123	0.441507295454183	.	.
chr1	75479156	75479655	chr1	75445624	75446123	Tmem198|chr1:75445624-75446123	0.441507295454183	.	.
chr1	75479156	75479655	chr1	75467494	75467993	Chpf|chr1:75467494-75467993	0.45523099704795	.	.
chr1	75479156	75479655	chr1	75467494	75467993	Tmem198|chr1:75467494-75467993	0.45523099704795	.	.
chr1	75521240	75521739	chr1	75653752	75654251	Stk11ip|chr1:75653752-75654251	0.313554275663865	.	.
chr1	75546261	75546760	chr1	75616632	75617131	Slc4a3|chr1:75616632-75617131	0.25392926388309	.	.
chr1	78310032	78310531	chr1	78357937	78358436	Sgpp2|chr1:78357937-78358436	0.375626322347508	.	.
chr1	78310931	78311430	chr1	78355094	78355593	Sgpp2|chr1:78355094-78355593	0.509796856288652	.	.
chr1	84934371	84934870	chr1	84838531	84839030	Slc16a14|chr1:84838531-84839030	0.278383757938153	.	.
chr1	84934371	84934870	chr1	84933383	84933882	Slc16a14|chr1:84933383-84933882	0.448440321558525	.	.
chr1	84934883	84935382	chr1	84933383	84933882	Slc16a14|chr1:84933383-84933882	0.416334970527331	.	.
chr1	85894274	85894773	chr1	85853262	85853761	Itm2c|chr1:85853262-85853761	0.315591414558629	.	.
chr1	85928201	85928700	chr1	85916833	85917332	4933407L21Rik|chr1:85916833-85917332	0.344751218089643	.	.
chr1	86302910	86303409	chr1	86339345	86339844	B3gnt7|chr1:86339345-86339844	0.358182691075071	.	.
chr1	86302910	86303409	chr1	86339345	86339844	Gm28626|chr1:86339345-86339844	0.358182691075071	.	.
chr1	86302910	86303409	chr1	86434501	86435000	B3gnt7|chr1:86434501-86435000	0.431072570385117	.	.
chr1	86302910	86303409	chr1	86434501	86435000	Gm28626|chr1:86434501-86435000	0.431072570385117	.	.
chr1	86302910	86303409	chr1	86487725	86488224	B3gnt7|chr1:86487725-86488224	0.295330111716941	.	.
chr1	86302910	86303409	chr1	86487725	86488224	Gm28626|chr1:86487725-86488224	0.295330111716941	.	.
chr1	86302910	86303409	chr1	86525204	86525703	B3gnt7|chr1:86525204-86525703	0.316095596696175	.	.
chr1	86302910	86303409	chr1	86525204	86525703	Gm28626|chr1:86525204-86525703	0.316095596696175	.	.
chr1	86358737	86359236	chr1	86339345	86339844	C130036L24Rik|chr1:86339345-86339844	0.605438006817958	.	.
chr1	86358737	86359236	chr1	86339345	86339844	Ncl|chr1:86339345-86339844	0.605438006817958	.	.
chr1	86358737	86359236	chr1	86434501	86435000	C130036L24Rik|chr1:86434501-86435000	0.497540470951286	.	.
chr1	86358737	86359236	chr1	86434501	86435000	Ncl|chr1:86434501-86435000	0.497540470951286	.	.
chr1	86358737	86359236	chr1	86440464	86440963	C130036L24Rik|chr1:86440464-86440963	0.67596529417571	.	.
chr1	86358737	86359236	chr1	86440464	86440963	Ncl|chr1:86440464-86440963	0.67596529417571	.	.
chr1	86358737	86359236	chr1	86441795	86442294	C130036L24Rik|chr1:86441795-86442294	0.266594567442299	.	.
chr1	86358737	86359236	chr1	86441795	86442294	Ncl|chr1:86441795-86442294	0.266594567442299	.	.
chr1	86358737	86359236	chr1	86442428	86442927	C130036L24Rik|chr1:86442428-86442927	0.468704881474546	.	.
chr1	86358737	86359236	chr1	86442428	86442927	Ncl|chr1:86442428-86442927	0.468704881474546	.	.
chr1	86358737	86359236	chr1	86487143	86487642	C130036L24Rik|chr1:86487143-86487642	0.331442999308188	.	.
chr1	86358737	86359236	chr1	86487143	86487642	Ncl|chr1:86487143-86487642	0.331442999308188	.	.
chr1	86358737	86359236	chr1	86503968	86504467	C130036L24Rik|chr1:86503968-86504467	0.258792254331774	.	.
chr1	86358737	86359236	chr1	86503968	86504467	Ncl|chr1:86503968-86504467	0.258792254331774	.	.
chr1	86358737	86359236	chr1	86525204	86525703	C130036L24Rik|chr1:86525204-86525703	0.448788053233943	.	.
chr1	86358737	86359236	chr1	86525204	86525703	Ncl|chr1:86525204-86525703	0.448788053233943	.	.
chr1	86358737	86359236	chr1	86634632	86635131	C130036L24Rik|chr1:86634632-86635131	0.248871391017473	.	.
chr1	86358737	86359236	chr1	86634632	86635131	Ncl|chr1:86634632-86635131	0.248871391017473	.	.
chr1	86359268	86359767	chr1	86339345	86339844	C130036L24Rik|chr1:86339345-86339844	0.350856641191553	.	.
chr1	86359268	86359767	chr1	86339345	86339844	Ncl|chr1:86339345-86339844	0.350856641191553	.	.
chr1	86359268	86359767	chr1	86434501	86435000	C130036L24Rik|chr1:86434501-86435000	0.636471815598485	.	.
chr1	86359268	86359767	chr1	86434501	86435000	Ncl|chr1:86434501-86435000	0.636471815598485	.	.
chr1	86359268	86359767	chr1	86440464	86440963	C130036L24Rik|chr1:86440464-86440963	0.406104726122493	.	.
chr1	86359268	86359767	chr1	86440464	86440963	Ncl|chr1:86440464-86440963	0.406104726122493	.	.
chr1	86359268	86359767	chr1	86441795	86442294	C130036L24Rik|chr1:86441795-86442294	0.283603367440963	.	.
chr1	86359268	86359767	chr1	86441795	86442294	Ncl|chr1:86441795-86442294	0.283603367440963	.	.
chr1	86359268	86359767	chr1	86487143	86487642	C130036L24Rik|chr1:86487143-86487642	0.24281211098898	.	.
chr1	86359268	86359767	chr1	86487143	86487642	Ncl|chr1:86487143-86487642	0.24281211098898	.	.
chr1	86359268	86359767	chr1	86525204	86525703	C130036L24Rik|chr1:86525204-86525703	0.496546690081033	.	.
chr1	86359268	86359767	chr1	86525204	86525703	Ncl|chr1:86525204-86525703	0.496546690081033	.	.
chr1	86359268	86359767	chr1	86634632	86635131	C130036L24Rik|chr1:86634632-86635131	0.32247259997546	.	.
chr1	86359268	86359767	chr1	86634632	86635131	Ncl|chr1:86634632-86635131	0.32247259997546	.	.
chr1	86526360	86526859	chr1	86339345	86339844	Ptma|chr1:86339345-86339844	0.249807175824028	.	.
chr1	86526360	86526859	chr1	86433961	86434460	Ptma|chr1:86433961-86434460	0.281748672771125	.	.
chr1	86526360	86526859	chr1	86434501	86435000	Ptma|chr1:86434501-86435000	0.371347829060351	.	.
chr1	86526360	86526859	chr1	86440464	86440963	Ptma|chr1:86440464-86440963	0.27410680467986	.	.
chr1	86526360	86526859	chr1	86441273	86441772	Ptma|chr1:86441273-86441772	0.291760898912527	.	.
chr1	86526360	86526859	chr1	86442428	86442927	Ptma|chr1:86442428-86442927	0.324760006137189	.	.
chr1	86526360	86526859	chr1	86525204	86525703	Ptma|chr1:86525204-86525703	0.274916040048052	.	.
chr1	86526360	86526859	chr1	86528114	86528613	Ptma|chr1:86528114-86528613	0.480207780457498	.	.
chr1	86526360	86526859	chr1	86598534	86599033	Ptma|chr1:86598534-86599033	0.264306877258474	.	.
chr1	86582078	86582577	chr1	86339345	86339844	Cops7b|chr1:86339345-86339844	0.558307121665879	.	.
chr1	86582078	86582577	chr1	86339345	86339844	Pde6d|chr1:86339345-86339844	0.558307121665879	.	.
chr1	86582078	86582577	chr1	86440464	86440963	Cops7b|chr1:86440464-86440963	0.365246585963809	.	.
chr1	86582078	86582577	chr1	86440464	86440963	Pde6d|chr1:86440464-86440963	0.365246585963809	.	.
chr1	86582078	86582577	chr1	86441273	86441772	Cops7b|chr1:86441273-86441772	0.251078980402196	.	.
chr1	86582078	86582577	chr1	86441273	86441772	Pde6d|chr1:86441273-86441772	0.251078980402196	.	.
chr1	86582078	86582577	chr1	86442428	86442927	Cops7b|chr1:86442428-86442927	0.596531894872957	.	.
chr1	86582078	86582577	chr1	86442428	86442927	Pde6d|chr1:86442428-86442927	0.596531894872957	.	.
chr1	86582078	86582577	chr1	86487143	86487642	Cops7b|chr1:86487143-86487642	0.37819158896167	.	.
chr1	86582078	86582577	chr1	86487143	86487642	Pde6d|chr1:86487143-86487642	0.37819158896167	.	.
chr1	86582078	86582577	chr1	86487725	86488224	Cops7b|chr1:86487725-86488224	0.274687402396955	.	.
chr1	86582078	86582577	chr1	86487725	86488224	Pde6d|chr1:86487725-86488224	0.274687402396955	.	.
chr1	86582078	86582577	chr1	86586879	86587378	Cops7b|chr1:86586879-86587378	0.401373969220218	.	.
chr1	86582078	86582577	chr1	86586879	86587378	Pde6d|chr1:86586879-86587378	0.401373969220218	.	.
chr1	86582603	86583102	chr1	86339345	86339844	Cops7b|chr1:86339345-86339844	0.472690640327641	.	.
chr1	86582603	86583102	chr1	86339345	86339844	Pde6d|chr1:86339345-86339844	0.472690640327641	.	.
chr1	86582603	86583102	chr1	86434501	86435000	Cops7b|chr1:86434501-86435000	0.404237607679049	.	.
chr1	86582603	86583102	chr1	86434501	86435000	Pde6d|chr1:86434501-86435000	0.404237607679049	.	.
chr1	86582603	86583102	chr1	86440464	86440963	Cops7b|chr1:86440464-86440963	0.449840693649264	.	.
chr1	86582603	86583102	chr1	86440464	86440963	Pde6d|chr1:86440464-86440963	0.449840693649264	.	.
chr1	86582603	86583102	chr1	86441273	86441772	Cops7b|chr1:86441273-86441772	0.326184361682382	.	.
chr1	86582603	86583102	chr1	86441273	86441772	Pde6d|chr1:86441273-86441772	0.326184361682382	.	.
chr1	86582603	86583102	chr1	86441795	86442294	Cops7b|chr1:86441795-86442294	0.315138706240855	.	.
chr1	86582603	86583102	chr1	86441795	86442294	Pde6d|chr1:86441795-86442294	0.315138706240855	.	.
chr1	86582603	86583102	chr1	86442428	86442927	Cops7b|chr1:86442428-86442927	0.481164468474725	.	.
chr1	86582603	86583102	chr1	86442428	86442927	Pde6d|chr1:86442428-86442927	0.481164468474725	.	.
chr1	86582603	86583102	chr1	86487143	86487642	Cops7b|chr1:86487143-86487642	0.26287844517775	.	.
chr1	86582603	86583102	chr1	86487143	86487642	Pde6d|chr1:86487143-86487642	0.26287844517775	.	.
chr1	86582603	86583102	chr1	86525204	86525703	Cops7b|chr1:86525204-86525703	0.337997096894047	.	.
chr1	86582603	86583102	chr1	86525204	86525703	Pde6d|chr1:86525204-86525703	0.337997096894047	.	.
chr1	86582603	86583102	chr1	86528114	86528613	Cops7b|chr1:86528114-86528613	0.333725286039965	.	.
chr1	86582603	86583102	chr1	86528114	86528613	Pde6d|chr1:86528114-86528613	0.333725286039965	.	.
chr1	86582603	86583102	chr1	86586879	86587378	Cops7b|chr1:86586879-86587378	0.241248850295498	.	.
chr1	86582603	86583102	chr1	86586879	86587378	Pde6d|chr1:86586879-86587378	0.241248850295498	.	.
chr1	86669399	86669898	chr1	86434501	86435000	Nppc|chr1:86434501-86435000	0.267536446449792	.	.
chr1	86669399	86669898	chr1	86434501	86435000	Nppc|chr1:86434501-86435000	0.267536446449793	.	.
chr1	86669399	86669898	chr1	86440464	86440963	Nppc|chr1:86440464-86440963	0.411610785527932	.	.
chr1	86669399	86669898	chr1	86525204	86525703	Nppc|chr1:86525204-86525703	0.369177535599717	.	.
chr1	86670393	86670892	chr1	86433961	86434460	Nppc|chr1:86433961-86434460	0.292689084530711	.	.
chr1	86670393	86670892	chr1	86441795	86442294	Nppc|chr1:86441795-86442294	0.291056520767035	.	.
chr1	86703565	86704064	chr1	86339345	86339844	Dis3l2|chr1:86339345-86339844	0.567444890187606	.	.
chr1	86703565	86704064	chr1	86440464	86440963	Dis3l2|chr1:86440464-86440963	0.302346056235528	.	.
chr1	86703565	86704064	chr1	86441273	86441772	Dis3l2|chr1:86441273-86441772	0.242526587285316	.	.
chr1	86703565	86704064	chr1	86442428	86442927	Dis3l2|chr1:86442428-86442927	0.366536725259214	.	.
chr1	86703565	86704064	chr1	86487143	86487642	Dis3l2|chr1:86487143-86487642	0.319609918113994	.	.
chr1	86703565	86704064	chr1	86503968	86504467	Dis3l2|chr1:86503968-86504467	0.622084020168723	.	.
chr1	86703565	86704064	chr1	86525204	86525703	Dis3l2|chr1:86525204-86525703	0.252947454354769	.	.
chr1	86703565	86704064	chr1	86586879	86587378	Dis3l2|chr1:86586879-86587378	0.281721956479337	.	.
chr1	86703565	86704064	chr1	86634632	86635131	Dis3l2|chr1:86634632-86635131	0.513886277720316	.	.
chr1	87155856	87156355	chr1	87098548	87099047	Ecel1|chr1:87098548-87099047	0.302762198818091	.	.
chr1	87155856	87156355	chr1	87142332	87142831	Ecel1|chr1:87142332-87142831	0.308830471570468	.	.
chr1	87155856	87156355	chr1	87186473	87186972	Ecel1|chr1:87186473-87186972	0.240201673165567	.	.
chr1	87326698	87327197	chr1	87184750	87185249	Gigyf2|chr1:87184750-87185249	0.298044452670001	.	.
chr1	87326698	87327197	chr1	87447455	87447954	Gigyf2|chr1:87447455-87447954	0.293903019630954	.	.
chr1	87327249	87327748	chr1	87447455	87447954	Gigyf2|chr1:87447455-87447954	0.311621900298616	.	.
chr1	88008031	88008530	chr1	88330580	88331079	Usp40|chr1:88330580-88331079	0.253509140476722	.	.
chr1	88008031	88008530	chr1	88424541	88425040	Usp40|chr1:88424541-88425040	0.286304712789697	.	.
chr1	88008031	88008530	chr1	88456267	88456766	Usp40|chr1:88456267-88456766	0.358988801370489	.	.
chr1	88008031	88008530	chr1	88491415	88491914	Usp40|chr1:88491415-88491914	0.390978737235447	.	.
chr1	88205505	88206004	chr1	88357393	88357892	Dnajb3|chr1:88357393-88357892	0.304366418519771	.	.
chr1	88205505	88206004	chr1	88456267	88456766	Dnajb3|chr1:88456267-88456766	0.312786490792348	.	.
chr1	88205505	88206004	chr1	88491415	88491914	Dnajb3|chr1:88491415-88491914	0.421162630307178	.	.
chr1	88277410	88277909	chr1	88456267	88456766	Hjurp|chr1:88456267-88456766	0.3150855180595	.	.
chr1	88277410	88277909	chr1	88456267	88456766	Trpm8|chr1:88456267-88456766	0.3150855180595	.	.
chr1	92473544	92474043	chr1	92398220	92398719	Ndufa10|chr1:92398220-92398719	0.288520231197884	.	.
chr1	92474252	92474751	chr1	92436870	92437369	Ndufa10|chr1:92436870-92437369	0.246521211796027	.	.
chr1	92648720	92649219	chr1	92895020	92895519	Otos|chr1:92895020-92895519	0.297847518686334	.	.
chr1	92848463	92848962	chr1	92686934	92687433	Gm29480|chr1:92686934-92687433	0.287394210025956	.	.
chr1	92848463	92848962	chr1	92895020	92895519	Gm29480|chr1:92895020-92895519	0.274005400845607	.	.
chr1	93343358	93343857	chr1	93445454	93445953	Pask|chr1:93445454-93445953	0.370847167077624	.	.
chr1	93343358	93343857	chr1	93445454	93445953	Ppp1r7|chr1:93445454-93445953	0.370847167077624	.	.
chr1	93803720	93804219	chr1	94035198	94035697	Ing5|chr1:94035198-94035697	0.379572515943692	.	.
chr1	93803720	93804219	chr1	94079039	94079538	Ing5|chr1:94079039-94079538	0.24400821230069	.	.
chr1	93825281	93825780	chr1	94035198	94035697	D2hgdh|chr1:94035198-94035697	0.418239013405329	.	.
chr1	98094805	98095304	chr1	98190632	98191131	Pam|chr1:98190632-98191131	0.241369862433014	.	.
chr1	98094805	98095304	chr1	98192084	98192583	Pam|chr1:98192084-98192583	0.249071951296014	.	.
chr1	98095430	98095929	chr1	98190086	98190585	Pam|chr1:98190086-98190585	0.423359085477605	.	.
chr1	98095430	98095929	chr1	98190632	98191131	Pam|chr1:98190632-98191131	0.439297895880015	.	.
chr1	99772082	99772581	chr1	99774058	99774557	Cntnap5b|chr1:99774058-99774557	0.511906153726406	.	.
chr1	99772082	99772581	chr1	99838702	99839201	Cntnap5b|chr1:99838702-99839201	0.269909007847785	.	.
chr1	105663536	105664035	chr1	105993776	105994275	Pign|chr1:105993776-105994275	0.313548478550189	.	.
chr1	105663536	105664035	chr1	105993776	105994275	Relch|chr1:105993776-105994275	0.313548478550189	.	.
chr1	105990273	105990772	chr1	105844184	105844683	Gm7160|chr1:105844184-105844683	0.292982769133014	.	.
chr1	105990273	105990772	chr1	105844184	105844683	Zcchc2|chr1:105844184-105844683	0.292982769133014	.	.
chr1	105990273	105990772	chr1	105947093	105947592	Gm7160|chr1:105947093-105947592	0.247728272860648	.	.
chr1	105990273	105990772	chr1	105947093	105947592	Zcchc2|chr1:105947093-105947592	0.247728272860648	.	.
chr1	105990273	105990772	chr1	105993776	105994275	Gm7160|chr1:105993776-105994275	0.251580441891831	.	.
chr1	105990273	105990772	chr1	105993776	105994275	Zcchc2|chr1:105993776-105994275	0.251580441891831	.	.
chr1	105991031	105991530	chr1	105630478	105630977	Gm7160|chr1:105630478-105630977	0.352549230834133	.	.
chr1	105991031	105991530	chr1	105630478	105630977	Zcchc2|chr1:105630478-105630977	0.352549230834133	.	.
chr1	106759529	106760028	chr1	107014461	107014960	Kdsr|chr1:107014461-107014960	0.291752935932789	.	.
chr1	111864757	111865256	chr1	111634029	111634528	Dsel|chr1:111634029-111634528	0.254040034730908	.	.
chr1	118310992	118311491	chr1	118358883	118359382	Tsn|chr1:118358883-118359382	0.334602893584265	.	.
chr1	118321592	118322091	chr1	118434883	118435382	Nifk|chr1:118434883-118435382	0.258191775620124	.	.
chr1	118459308	118459807	chr1	118434883	118435382	2900060B14Rik|chr1:118434883-118435382	0.284010949118238	.	.
chr1	118459308	118459807	chr1	118481738	118482237	2900060B14Rik|chr1:118481738-118482237	0.311366392055683	.	.
chr1	119421524	119422023	chr1	119093671	119094170	Inhbb|chr1:119093671-119094170	0.301487192828929	.	.
chr1	119422101	119422600	chr1	119082542	119083041	Inhbb|chr1:119082542-119083041	0.437002800574222	.	.
chr1	121430778	121431277	chr1	121327621	121328120	Ccdc93|chr1:121327621-121328120	0.290964674963435	.	.
chr1	121430778	121431277	chr1	121441031	121441530	Ccdc93|chr1:121441031-121441530	0.35173559738545	.	.
chr1	121431333	121431832	chr1	121053703	121054202	Ccdc93|chr1:121053703-121054202	0.245045128540955	.	.
chr1	121431333	121431832	chr1	121180229	121180728	Ccdc93|chr1:121180229-121180728	0.243705843830357	.	.
chr1	121431333	121431832	chr1	121327621	121328120	Ccdc93|chr1:121327621-121328120	0.310655939355699	.	.
chr1	121431333	121431832	chr1	121460007	121460506	Ccdc93|chr1:121460007-121460506	0.317529166575254	.	.
chr1	125560306	125560805	chr1	125370731	125371230	Slc35f5|chr1:125370731-125371230	0.24436797661117	.	.
chr1	130462505	130463004	chr1	130350205	130350704	Cd55|chr1:130350205-130350704	0.283680416500353	.	.
chr1	130462505	130463004	chr1	130350205	130350704	Gm16083|chr1:130350205-130350704	0.283680416500353	.	.
chr1	130462505	130463004	chr1	130715647	130716146	Cd55|chr1:130715647-130716146	0.343300190101885	.	.
chr1	130462505	130463004	chr1	130715647	130716146	Gm16083|chr1:130715647-130716146	0.343300190101885	.	.
chr1	131526251	131526750	chr1	131937643	131938142	Srgap2|chr1:131937643-131938142	0.309771807072174	.	.
chr1	131526753	131527252	chr1	131555074	131555573	Fam72a|chr1:131555074-131555573	0.346242365138619	.	.
chr1	131526753	131527252	chr1	131555074	131555573	Srgap2|chr1:131555074-131555573	0.346242365138619	.	.
chr1	131527318	131527817	chr1	131555074	131555573	Fam72a|chr1:131555074-131555573	0.239693787847741	.	.
chr1	131527318	131527817	chr1	131555074	131555573	Srgap2|chr1:131555074-131555573	0.239693787847741	.	.
chr1	131527318	131527817	chr1	131613341	131613840	Fam72a|chr1:131613341-131613840	0.269572746393687	.	.
chr1	131527318	131527817	chr1	131613341	131613840	Srgap2|chr1:131613341-131613840	0.269572746393687	.	.
chr1	131527318	131527817	chr1	131653433	131653932	Fam72a|chr1:131653433-131653932	0.282053148363672	.	.
chr1	131527318	131527817	chr1	131653433	131653932	Srgap2|chr1:131653433-131653932	0.282053148363672	.	.
chr1	131527318	131527817	chr1	131765519	131766018	Fam72a|chr1:131765519-131766018	0.365141403027364	.	.
chr1	131527318	131527817	chr1	131765519	131766018	Srgap2|chr1:131765519-131766018	0.365141403027364	.	.
chr1	131828202	131828701	chr1	131555074	131555573	Slc41a1|chr1:131555074-131555573	0.477088754986172	.	.
chr1	131828202	131828701	chr1	131937643	131938142	Slc41a1|chr1:131937643-131938142	0.247186614387756	.	.
chr1	131866958	131867457	chr1	131555074	131555573	Rab29|chr1:131555074-131555573	0.300481398851183	.	.
chr1	131866958	131867457	chr1	131765519	131766018	Rab29|chr1:131765519-131766018	0.343976456906118	.	.
chr1	131866958	131867457	chr1	131765519	131766018	Rab29|chr1:131765519-131766018	0.343976456906119	.	.
chr1	131910162	131910661	chr1	131555074	131555573	Nucks1|chr1:131555074-131555573	0.527194768534541	.	.
chr1	131963030	131963529	chr1	131653433	131653932	Slc45a3|chr1:131653433-131653932	0.395452007525146	.	.
chr1	133363828	133364327	chr1	133736167	133736666	Etnk2|chr1:133736167-133736666	0.329029287933573	.	.
chr1	133424176	133424675	chr1	133314356	133314855	Sox13|chr1:133314356-133314855	0.297203910315527	.	.
chr1	133610089	133610588	chr1	133314356	133314855	Snrpe|chr1:133314356-133314855	0.293699397055344	.	.
chr1	133610089	133610588	chr1	133736167	133736666	Snrpe|chr1:133736167-133736666	0.487647762908915	.	.
chr1	133661173	133661672	chr1	133267838	133268337	Gm38394|chr1:133267838-133268337	0.347529024653375	.	.
chr1	133661173	133661672	chr1	133267838	133268337	Zbed6|chr1:133267838-133268337	0.347529024653375	.	.
chr1	133661173	133661672	chr1	133267838	133268337	Zc3h11a|chr1:133267838-133268337	0.347529024653375	.	.
chr1	135146503	135147002	chr1	135171914	135172413	Arl8a|chr1:135171914-135172413	0.329068650548807	.	.
chr1	135146503	135147002	chr1	135171914	135172413	Arl8a|chr1:135171914-135172413	0.329068650548808	.	.
chr1	135146503	135147002	chr1	135385135	135385634	Arl8a|chr1:135385135-135385634	0.238281566843173	.	.
chr1	135147293	135147792	chr1	135154328	135154827	Arl8a|chr1:135154328-135154827	0.618879454868952	.	.
chr1	135147293	135147792	chr1	135491735	135492234	Arl8a|chr1:135491735-135492234	0.455717245841613	.	.
chr1	135248334	135248833	chr1	135171914	135172413	Gm26642|chr1:135171914-135172413	0.480070806228712	.	.
chr1	135258970	135259469	chr1	135368172	135368671	Elf3|chr1:135368172-135368671	0.271352490244832	.	.
chr1	135283732	135284231	chr1	135154328	135154827	Rnpep|chr1:135154328-135154827	0.299060474976455	.	.
chr1	135283732	135284231	chr1	135385135	135385634	Rnpep|chr1:135385135-135385634	0.337134342330538	.	.
chr1	135284244	135284743	chr1	135385135	135385634	Rnpep|chr1:135385135-135385634	0.484970674519428	.	.
chr1	135313568	135314067	chr1	135368172	135368671	Timm17a|chr1:135368172-135368671	0.341258738099417	.	.
chr1	135430227	135430726	chr1	135154328	135154827	Ipo9|chr1:135154328-135154827	0.303243457673499	.	.
chr1	136624613	136625112	chr1	136781440	136781939	Platr23|chr1:136781440-136781939	0.331807692808157	.	.
chr1	136624613	136625112	chr1	136781440	136781939	Zfp281|chr1:136781440-136781939	0.331807692808157	.	.
chr1	136625345	136625844	chr1	136873166	136873665	Platr23|chr1:136873166-136873665	0.433831177318058	.	.
chr1	136625345	136625844	chr1	136873166	136873665	Zfp281|chr1:136873166-136873665	0.433831177318058	.	.
chr1	139376823	139377322	chr1	139267783	139268282	Crb1|chr1:139267783-139268282	0.352477809368623	.	.
chr1	139421972	139422471	chr1	139481086	139481585	Zbtb41|chr1:139481086-139481585	0.275955549548739	.	.
chr1	140245186	140245685	chr1	140390270	140390769	Kcnt2|chr1:140390270-140390769	0.263841179950504	.	.
chr1	140245761	140246260	chr1	140390270	140390769	Kcnt2|chr1:140390270-140390769	0.350573026815116	.	.
chr1	143701942	143702441	chr1	143644121	143644620	Cdc73|chr1:143644121-143644620	0.295411007924838	.	.
chr1	150099643	150100142	chr1	149832907	149833406	Ptgs2|chr1:149832907-149833406	0.475247596965218	.	.
chr1	150099643	150100142	chr1	149832907	149833406	Ptgs2os|chr1:149832907-149833406	0.475247596965218	.	.
chr1	150393401	150393900	chr1	150266492	150266991	Odr4|chr1:150266492-150266991	0.25457723572775	.	.
chr1	150393401	150393900	chr1	150266492	150266991	Tpr|chr1:150266492-150266991	0.25457723572775	.	.
chr1	150393401	150393900	chr1	150680903	150681402	Odr4|chr1:150680903-150681402	0.437006724476601	.	.
chr1	150393401	150393900	chr1	150680903	150681402	Tpr|chr1:150680903-150681402	0.437006724476601	.	.
chr1	153899574	153900073	chr1	154102804	154103303	Glul|chr1:154102804-154103303	0.313283605285064	.	.
chr1	153899574	153900073	chr1	154102804	154103303	Teddm2|chr1:154102804-154103303	0.313283605285064	.	.
chr1	153899574	153900073	chr1	154202568	154203067	Glul|chr1:154202568-154203067	0.362711910607062	.	.
chr1	153899574	153900073	chr1	154202568	154203067	Teddm2|chr1:154202568-154203067	0.362711910607062	.	.
chr1	153900327	153900826	chr1	154103491	154103990	Glul|chr1:154103491-154103990	0.371119280355771	.	.
chr1	153900327	153900826	chr1	154103491	154103990	Teddm2|chr1:154103491-154103990	0.371119280355771	.	.
chr1	154117943	154118442	chr1	153751790	153752289	A830008E24Rik|chr1:153751790-153752289	0.279913197915328	.	.
chr1	154117943	154118442	chr1	154102804	154103303	A830008E24Rik|chr1:154102804-154103303	0.322055769103883	.	.
chr1	154117943	154118442	chr1	154202568	154203067	A830008E24Rik|chr1:154202568-154203067	0.257313629894306	.	.
chr1	155812620	155813119	chr1	156040577	156041076	Qsox1|chr1:156040577-156041076	0.238458622724223	.	.
chr1	155812620	155813119	chr1	156230632	156231131	Qsox1|chr1:156230632-156231131	0.241877322465191	.	.
chr1	155973115	155973614	chr1	156241652	156242151	Cep350|chr1:156241652-156242151	0.247737006059948	.	.
chr1	156204775	156205274	chr1	155784767	155785266	Fam163a|chr1:155784767-155785266	0.392520072553751	.	.
chr1	156204775	156205274	chr1	156230632	156231131	Fam163a|chr1:156230632-156231131	0.373493036982399	.	.
chr1	156474061	156474560	chr1	156183175	156183674	Soat1|chr1:156183175-156183674	0.333643821621399	.	.
chr1	156474061	156474560	chr1	156270379	156270878	Soat1|chr1:156270379-156270878	0.25125218648976	.	.
chr1	156474061	156474560	chr1	156540096	156540595	Soat1|chr1:156540096-156540595	0.242206667185218	.	.
chr1	156474061	156474560	chr1	156633133	156633632	Soat1|chr1:156633133-156633632	0.456350173565994	.	.
chr1	156558476	156558975	chr1	156271559	156272058	Abl2|chr1:156271559-156272058	0.258359701651264	.	.
chr1	156718854	156719353	chr1	156270379	156270878	Fam20b|chr1:156270379-156270878	0.360133586222173	.	.
chr1	156718854	156719353	chr1	156271559	156272058	Fam20b|chr1:156271559-156272058	0.309050215090337	.	.
chr1	156718854	156719353	chr1	156741799	156742298	Fam20b|chr1:156741799-156742298	0.279537336422009	.	.
chr1	159231910	159232409	chr1	158953431	158953930	Cop1|chr1:158953431-158953930	0.522815987023739	.	.
chr1	159231910	159232409	chr1	158958467	158958966	Cop1|chr1:158958467-158958966	0.245048952844179	.	.
chr1	159231910	159232409	chr1	159135252	159135751	Cop1|chr1:159135252-159135751	0.316202097410742	.	.
chr1	159231910	159232409	chr1	159493852	159494351	Cop1|chr1:159493852-159494351	0.36946789294341	.	.
chr1	160792667	160793166	chr1	161170609	161171108	Rabgap1l|chr1:161170609-161171108	0.308994071108437	.	.
chr1	160906055	160906554	chr1	161170609	161171108	Rc3h1|chr1:161170609-161171108	0.389793767028883	.	.
chr1	161034286	161034785	chr1	161400084	161400583	Gas5|chr1:161400084-161400583	0.290132588448798	.	.
chr1	161034286	161034785	chr1	161400084	161400583	Zbtb37|chr1:161400084-161400583	0.290132588448798	.	.
chr1	161034786	161035285	chr1	161170609	161171108	Gas5|chr1:161170609-161171108	0.325026352747772	.	.
chr1	161034786	161035285	chr1	161170609	161171108	Zbtb37|chr1:161170609-161171108	0.325026352747772	.	.
chr1	161034786	161035285	chr1	161400084	161400583	Gas5|chr1:161400084-161400583	0.371934849462852	.	.
chr1	161034786	161035285	chr1	161400084	161400583	Zbtb37|chr1:161400084-161400583	0.371934849462852	.	.
chr1	161142436	161142935	chr1	161465124	161465623	Ankrd45|chr1:161465124-161465623	0.381387381752421	.	.
chr1	161250941	161251440	chr1	161400084	161400583	Prdx6|chr1:161400084-161400583	0.29525076707302	.	.
chr1	161250941	161251440	chr1	161507610	161508109	Prdx6|chr1:161507610-161508109	0.265665784396389	.	.
chr1	161250941	161251440	chr1	161687518	161688017	Prdx6|chr1:161687518-161688017	0.446795994302694	.	.
chr1	161876715	161877214	chr1	161976288	161976787	Suco|chr1:161976288-161976787	0.299070408196655	.	.
chr1	161876715	161877214	chr1	161999997	162000496	Suco|chr1:161999997-162000496	0.360800375155467	.	.
chr1	161968972	161969471	chr1	161976288	161976787	Gm38304|chr1:161976288-161976787	0.374139178634958	.	.
chr1	161968972	161969471	chr1	161976288	161976787	Pigc|chr1:161976288-161976787	0.374139178634958	.	.
chr1	161968972	161969471	chr1	161999997	162000496	Gm38304|chr1:161999997-162000496	0.323026052040112	.	.
chr1	161968972	161969471	chr1	161999997	162000496	Pigc|chr1:161999997-162000496	0.323026052040112	.	.
chr1	163779331	163779830	chr1	164184474	164184973	Kifap3|chr1:164184474-164184973	0.251389015585471	.	.
chr1	163929752	163930251	chr1	163834003	163834502	Scyl3|chr1:163834003-163834502	0.344343974638624	.	.
chr1	163929752	163930251	chr1	164009170	164009669	Scyl3|chr1:164009170-164009669	0.41571004755385	.	.
chr1	166253817	166254316	chr1	166282640	166283139	Ildr2|chr1:166282640-166283139	0.26794024053568	.	.
chr1	166308696	166309195	chr1	166319038	166319537	5330438I03Rik|chr1:166319038-166319537	0.258588253361667	.	.
chr1	166379002	166379501	chr1	166282640	166283139	Tada1|chr1:166282640-166283139	0.301964521050378	.	.
chr1	166409578	166410077	chr1	166282640	166283139	Pogk|chr1:166282640-166283139	0.349085456787587	.	.
chr1	166681166	166681665	chr1	166282640	166283139	Fmo9|chr1:166282640-166283139	0.365668634822554	.	.
chr1	171287114	171287613	chr1	171379865	171380364	Usp21|chr1:171379865-171380364	0.288965020580237	.	.
chr1	171287719	171288218	chr1	171459736	171460235	Usp21|chr1:171459736-171460235	0.403900126490227	.	.
chr1	171287719	171288218	chr1	171658362	171658861	Usp21|chr1:171658362-171658861	0.237736393959435	.	.
chr1	171328705	171329204	chr1	171263038	171263537	Dedd|chr1:171263038-171263537	0.257810696409826	.	.
chr1	171328705	171329204	chr1	171459736	171460235	Dedd|chr1:171459736-171460235	0.356109895747885	.	.
chr1	171360073	171360572	chr1	171263038	171263537	Klhdc9|chr1:171263038-171263537	0.385341646478065	.	.
chr1	171360576	171361075	chr1	171263038	171263537	Klhdc9|chr1:171263038-171263537	0.360207508607528	.	.
chr1	171360576	171361075	chr1	171380549	171381048	Klhdc9|chr1:171380549-171381048	0.238737348577894	.	.
chr1	171361088	171361587	chr1	171263038	171263537	Klhdc9|chr1:171263038-171263537	0.46546448838613	.	.
chr1	171411068	171411567	chr1	171263038	171263537	Usf1|chr1:171263038-171263537	0.293067977169289	.	.
chr1	171411068	171411567	chr1	171478928	171479427	Usf1|chr1:171478928-171479427	0.260314856502779	.	.
chr1	171411891	171412390	chr1	171658362	171658861	Usf1|chr1:171658362-171658861	0.350666359215974	.	.
chr1	171503198	171503697	chr1	171263038	171263537	Alyref2|chr1:171263038-171263537	0.381500616737328	.	.
chr1	171503198	171503697	chr1	171263038	171263537	B930036N10Rik|chr1:171263038-171263537	0.381500616737328	.	.
chr1	171503198	171503697	chr1	171380549	171381048	Alyref2|chr1:171380549-171381048	0.33136556166547	.	.
chr1	171503198	171503697	chr1	171380549	171381048	B930036N10Rik|chr1:171380549-171381048	0.33136556166547	.	.
chr1	171503848	171504347	chr1	171263038	171263537	Alyref2|chr1:171263038-171263537	0.511945964716592	.	.
chr1	171503848	171504347	chr1	171263038	171263537	B930036N10Rik|chr1:171263038-171263537	0.511945964716592	.	.
chr1	171503848	171504347	chr1	171380549	171381048	Alyref2|chr1:171380549-171381048	0.381000809958251	.	.
chr1	171503848	171504347	chr1	171380549	171381048	B930036N10Rik|chr1:171380549-171381048	0.381000809958251	.	.
chr1	173366644	173367143	chr1	173323777	173324276	Cadm3|chr1:173323777-173324276	0.384036459746383	.	.
chr1	173367390	173367889	chr1	173390016	173390515	Cadm3|chr1:173390016-173390515	0.263651703815058	.	.
chr1	173367390	173367889	chr1	173398534	173399033	Cadm3|chr1:173398534-173399033	0.276803488665814	.	.
chr1	175625436	175625935	chr1	175823962	175824461	Fh1|chr1:175823962-175824461	0.263635556991596	.	.
chr1	175691964	175692463	chr1	175671592	175672091	Chml|chr1:175671592-175672091	0.343757811362733	.	.
chr1	175691964	175692463	chr1	175671592	175672091	Opn3|chr1:175671592-175672091	0.343757811362733	.	.
chr1	175692503	175693002	chr1	175668954	175669453	Chml|chr1:175668954-175669453	0.25781014086096	.	.
chr1	175692503	175693002	chr1	175668954	175669453	Opn3|chr1:175668954-175669453	0.25781014086096	.	.
chr1	175693049	175693548	chr1	175671592	175672091	Chml|chr1:175671592-175672091	0.294736403478369	.	.
chr1	175693049	175693548	chr1	175671592	175672091	Opn3|chr1:175671592-175672091	0.294736403478369	.	.
chr1	175693049	175693548	chr1	175867509	175868008	Chml|chr1:175867509-175868008	0.244747086835076	.	.
chr1	175693049	175693548	chr1	175867509	175868008	Opn3|chr1:175867509-175868008	0.244747086835076	.	.
chr1	175693049	175693548	chr1	175871980	175872479	Chml|chr1:175871980-175872479	0.339185077241637	.	.
chr1	175693049	175693548	chr1	175871980	175872479	Opn3|chr1:175871980-175872479	0.339185077241637	.	.
chr1	175880538	175881037	chr1	175936373	175936872	Exo1|chr1:175936373-175936872	0.355861597121049	.	.
chr1	177795766	177796265	chr1	177702809	177703308	Adss|chr1:177702809-177703308	0.28179368357072	.	.
chr1	177796375	177796874	chr1	178219602	178220101	Adss|chr1:178219602-178220101	0.28101996522826	.	.
chr1	178187311	178187810	chr1	178336353	178336852	Desi2|chr1:178336353-178336852	0.48003082197203	.	.
chr1	178187311	178187810	chr1	178449116	178449615	Desi2|chr1:178449116-178449615	0.59047243463847	.	.
chr1	178317988	178318487	chr1	178336353	178336852	B230369F24Rik|chr1:178336353-178336852	0.464911798080777	.	.
chr1	178317988	178318487	chr1	178336353	178336852	Cox20|chr1:178336353-178336852	0.464911798080777	.	.
chr1	178317988	178318487	chr1	178449116	178449615	B230369F24Rik|chr1:178449116-178449615	0.272119657990372	.	.
chr1	178317988	178318487	chr1	178449116	178449615	Cox20|chr1:178449116-178449615	0.272119657990372	.	.
chr1	178318532	178319031	chr1	178336353	178336852	B230369F24Rik|chr1:178336353-178336852	0.246017237615597	.	.
chr1	178318532	178319031	chr1	178336353	178336852	Cox20|chr1:178336353-178336852	0.246017237615597	.	.
chr1	178318532	178319031	chr1	178368821	178369320	B230369F24Rik|chr1:178368821-178369320	0.603384963609286	.	.
chr1	178318532	178319031	chr1	178368821	178369320	Cox20|chr1:178368821-178369320	0.603384963609286	.	.
chr1	178337559	178338058	chr1	178336353	178336852	Hnrnpu|chr1:178336353-178336852	0.454282326026106	.	.
chr1	178337559	178338058	chr1	178449116	178449615	Hnrnpu|chr1:178449116-178449615	0.593602890127269	.	.
chr1	178405450	178405949	chr1	178219602	178220101	Efcab2|chr1:178219602-178220101	0.370620636470396	.	.
chr1	178405450	178405949	chr1	178336353	178336852	Efcab2|chr1:178336353-178336852	0.520786732482402	.	.
chr1	178405450	178405949	chr1	178368821	178369320	Efcab2|chr1:178368821-178369320	0.392203744291609	.	.
chr1	178405450	178405949	chr1	178449116	178449615	Efcab2|chr1:178449116-178449615	0.443904332899914	.	.
chr1	178406170	178406669	chr1	178336353	178336852	Efcab2|chr1:178336353-178336852	0.553969803376148	.	.
chr1	178406170	178406669	chr1	178449116	178449615	Efcab2|chr1:178449116-178449615	0.48256343572905	.	.
chr1	179803447	179803946	chr1	180215001	180215500	Ahctf1|chr1:180215001-180215500	0.362001170067058	.	.
chr1	179803447	179803946	chr1	180215001	180215500	Gm10518|chr1:180215001-180215500	0.362001170067058	.	.
chr1	179803447	179803946	chr1	180225780	180226279	Ahctf1|chr1:180225780-180226279	0.424897790577928	.	.
chr1	179803447	179803946	chr1	180225780	180226279	Gm10518|chr1:180225780-180226279	0.424897790577928	.	.
chr1	179803447	179803946	chr1	180249956	180250455	Ahctf1|chr1:180249956-180250455	0.24197010044763	.	.
chr1	179803447	179803946	chr1	180249956	180250455	Gm10518|chr1:180249956-180250455	0.24197010044763	.	.
chr1	179959653	179960152	chr1	180195828	180196327	Cdc42bpa|chr1:180195828-180196327	0.27044431040913	.	.
chr1	179959653	179960152	chr1	180215001	180215500	Cdc42bpa|chr1:180215001-180215500	0.335514514980635	.	.
chr1	180568576	180569075	chr1	180763866	180764365	Parp1|chr1:180763866-180764365	0.376478193650648	.	.
chr1	180641033	180641532	chr1	180541862	180542361	Lin9|chr1:180541862-180542361	0.356128582582094	.	.
chr1	180725789	180726288	chr1	180794160	180794659	Acbd3|chr1:180794160-180794659	0.386394345340789	.	.
chr1	180768387	180768886	chr1	180763866	180764365	Gm38293|chr1:180763866-180764365	0.285956811616749	.	.
chr1	180768387	180768886	chr1	180777540	180778039	Gm38293|chr1:180777540-180778039	0.324653841760799	.	.
chr1	180768387	180768886	chr1	180794160	180794659	Gm38293|chr1:180794160-180794659	0.422379679200652	.	.
chr1	180768387	180768886	chr1	181016358	181016857	Gm38293|chr1:181016358-181016857	0.289825091502796	.	.
chr1	180768387	180768886	chr1	181017318	181017817	Gm38293|chr1:181017318-181017817	0.334256896016789	.	.
chr1	180813365	180813864	chr1	180987738	180988237	H3f3a|chr1:180987738-180988237	0.285755641750518	.	.
chr1	180813365	180813864	chr1	180987738	180988237	H3f3aos|chr1:180987738-180988237	0.285755641750518	.	.
chr1	180813365	180813864	chr1	181016358	181016857	H3f3a|chr1:181016358-181016857	0.401127444228691	.	.
chr1	180813365	180813864	chr1	181016358	181016857	H3f3aos|chr1:181016358-181016857	0.401127444228691	.	.
chr1	180813365	180813864	chr1	181017318	181017817	H3f3a|chr1:181017318-181017817	0.332996109728839	.	.
chr1	180813365	180813864	chr1	181017318	181017817	H3f3aos|chr1:181017318-181017817	0.332996109728839	.	.
chr1	180813989	180814488	chr1	181017318	181017817	H3f3a|chr1:181017318-181017817	0.313933341462277	.	.
chr1	180813989	180814488	chr1	181017318	181017817	H3f3aos|chr1:181017318-181017817	0.313933341462277	.	.
chr1	180903944	180904443	chr1	180550703	180551202	Pycr2|chr1:180550703-180551202	0.313754517188645	.	.
chr1	180903944	180904443	chr1	180763866	180764365	Pycr2|chr1:180763866-180764365	0.283993987041957	.	.
chr1	180903944	180904443	chr1	180777540	180778039	Pycr2|chr1:180777540-180778039	0.255858396409864	.	.
chr1	180903944	180904443	chr1	180794160	180794659	Pycr2|chr1:180794160-180794659	0.299566219863909	.	.
chr1	181144061	181144560	chr1	180763866	180764365	Cnih4|chr1:180763866-180764365	0.569708725922777	.	.
chr1	181144061	181144560	chr1	180763866	180764365	Nvl|chr1:180763866-180764365	0.569708725922777	.	.
chr1	181211237	181211736	chr1	180794160	180794659	Wdr26|chr1:180794160-180794659	0.333316861890073	.	.
chr1	181211237	181211736	chr1	181016358	181016857	Wdr26|chr1:181016358-181016857	0.449617738883723	.	.
chr1	181211237	181211736	chr1	181017318	181017817	Wdr26|chr1:181017318-181017817	0.425221875106932	.	.
chr1	181842237	181842736	chr1	181545377	181545876	Lbr|chr1:181545377-181545876	0.462952534267314	.	.
chr1	182019822	182020321	chr1	181888749	181889248	Enah|chr1:181888749-181889248	0.411026917540873	.	.
chr1	182020341	182020840	chr1	181888749	181889248	Enah|chr1:181888749-181889248	0.393471665500473	.	.
chr1	182020341	182020840	chr1	182140320	182140819	Enah|chr1:182140320-182140819	0.274233528765752	.	.
chr1	182020341	182020840	chr1	182489705	182490204	Enah|chr1:182489705-182490204	0.293002901396341	.	.
chr1	182124497	182124996	chr1	182489705	182490204	Srp9|chr1:182489705-182490204	0.363800303850208	.	.
chr1	182282007	182282506	chr1	182489705	182490204	Degs1|chr1:182489705-182490204	0.261307007027341	.	.
chr1	182282558	182283057	chr1	182489705	182490204	Degs1|chr1:182489705-182490204	0.244228620859222	.	.
chr1	183221261	183221760	chr1	183344755	183345254	Disp1|chr1:183344755-183345254	0.302358083613366	.	.
chr1	183296308	183296807	chr1	183075269	183075768	Aida|chr1:183075269-183075768	0.324194997746628	.	.
chr1	183296308	183296807	chr1	183075269	183075768	Brox|chr1:183075269-183075768	0.324194997746628	.	.
chr1	183296308	183296807	chr1	183319302	183319801	Aida|chr1:183319302-183319801	0.27824807478256	.	.
chr1	183296308	183296807	chr1	183319302	183319801	Brox|chr1:183319302-183319801	0.27824807478256	.	.
chr1	183296308	183296807	chr1	183349780	183350279	Aida|chr1:183349780-183350279	0.264533316501829	.	.
chr1	183296308	183296807	chr1	183349780	183350279	Brox|chr1:183349780-183350279	0.264533316501829	.	.
chr1	183368705	183369204	chr1	183075269	183075768	Mia3|chr1:183075269-183075768	0.390489500162706	.	.
chr1	183368705	183369204	chr1	183075269	183075768	Mia3|chr1:183075269-183075768	0.390489500162707	.	.
chr1	183368705	183369204	chr1	183521453	183521952	Mia3|chr1:183521453-183521952	0.276186921035464	.	.
chr1	183368705	183369204	chr1	183561003	183561502	Mia3|chr1:183561003-183561502	0.395100010367948	.	.
chr1	183368705	183369204	chr1	183656995	183657494	Mia3|chr1:183656995-183657494	0.257951466138275	.	.
chr1	183368705	183369204	chr1	183669579	183670078	Mia3|chr1:183669579-183670078	0.497237887966627	.	.
chr1	184034061	184034560	chr1	184235529	184236028	1700056E22Rik|chr1:184235529-184236028	0.249621445043109	.	.
chr1	187215277	187215776	chr1	186827695	186828194	Gpatch2|chr1:186827695-186828194	0.356990224246815	.	.
chr1	187215277	187215776	chr1	186827695	186828194	Spata17|chr1:186827695-186828194	0.356990224246815	.	.
chr1	191575408	191575907	chr1	191965032	191965531	Dtl|chr1:191965032-191965531	0.359234432294219	.	.
chr1	191575408	191575907	chr1	191965032	191965531	Ints7|chr1:191965032-191965531	0.359234432294219	.	.
chr1	191717568	191718067	chr1	191817776	191818275	Lpgat1|chr1:191817776-191818275	0.244104158686277	.	.
chr1	191718068	191718567	chr1	191817776	191818275	Lpgat1|chr1:191817776-191818275	0.268214714780507	.	.
chr1	191718068	191718567	chr1	191964106	191964605	Lpgat1|chr1:191964106-191964605	0.274893260571359	.	.
chr1	191906374	191906873	chr1	191817776	191818275	1700034H15Rik|chr1:191817776-191818275	0.278828526272709	.	.
chr1	191906374	191906873	chr1	191817776	191818275	Slc30a1|chr1:191817776-191818275	0.278828526272709	.	.
chr1	191906374	191906873	chr1	191965032	191965531	1700034H15Rik|chr1:191965032-191965531	0.368126062469203	.	.
chr1	191906374	191906873	chr1	191965032	191965531	Slc30a1|chr1:191965032-191965531	0.368126062469203	.	.
chr1	191907383	191907882	chr1	191829027	191829526	1700034H15Rik|chr1:191829027-191829526	0.259701706345055	.	.
chr1	191907383	191907882	chr1	191829027	191829526	Slc30a1|chr1:191829027-191829526	0.259701706345055	.	.
chr1	191989950	191990449	chr1	191718952	191719451	Gm26670|chr1:191718952-191719451	0.4283243513131	.	.
chr1	191989950	191990449	chr1	191817776	191818275	Gm26670|chr1:191817776-191818275	0.559781591047694	.	.
chr1	194976111	194976610	chr1	194816816	194817315	A330023F24Rik|chr1:194816816-194817315	0.331721019725363	.	.
chr1	194976111	194976610	chr1	194816816	194817315	Gm16897|chr1:194816816-194817315	0.331721019725363	.	.
chr1	195130829	195131328	chr1	194816816	194817315	Cr1l|chr1:194816816-194817315	0.352056636898357	.	.
chr1	195176500	195176999	chr1	194839176	194839675	Cr2|chr1:194839176-194839675	0.368051943447237	.	.
chr1	195176500	195176999	chr1	194879521	194880020	Cr2|chr1:194879521-194880020	0.327686631934755	.	.
chr10	3741065	3741564	chr10	3531321	3531820	Plekhg1|chr10:3531321-3531820	0.240115976245182	.	.
chr10	4265552	4266051	chr10	4709785	4710284	Akap12|chr10:4709785-4710284	0.270834366608622	.	.
chr10	4266269	4266768	chr10	4386733	4387232	Akap12|chr10:4386733-4387232	0.245500283147213	.	.
chr10	4266269	4266768	chr10	4404832	4405331	Akap12|chr10:4404832-4405331	0.242285576144458	.	.
chr10	4266915	4267414	chr10	4341358	4341857	Akap12|chr10:4341358-4341857	0.433572893440984	.	.
chr10	4266915	4267414	chr10	4386733	4387232	Akap12|chr10:4386733-4387232	0.297664013092251	.	.
chr10	4266915	4267414	chr10	4711962	4712461	Akap12|chr10:4711962-4712461	0.348852734289732	.	.
chr10	4266915	4267414	chr10	4712513	4713012	Akap12|chr10:4712513-4713012	0.253488621185537	.	.
chr10	4387235	4387734	chr10	4386733	4387232	Zbtb2|chr10:4386733-4387232	0.328518346486943	.	.
chr10	4387909	4388408	chr10	4386733	4387232	Zbtb2|chr10:4386733-4387232	0.387662743274341	.	.
chr10	5550504	5551003	chr10	5549987	5550486	Syne1|chr10:5549987-5550486	0.531577284819555	.	.
chr10	5805395	5805894	chr10	6151873	6152372	Fbxo5|chr10:6151873-6152372	0.485690231438229	.	.
chr10	5921342	5921841	chr10	5846889	5847388	Rgs17|chr10:5846889-5847388	0.262198137264295	.	.
chr10	5921342	5921841	chr10	5906427	5906926	Rgs17|chr10:5906427-5906926	0.247759954163194	.	.
chr10	5922199	5922698	chr10	5549987	5550486	Rgs17|chr10:5549987-5550486	0.288060803139089	.	.
chr10	5922199	5922698	chr10	5634278	5634777	Rgs17|chr10:5634278-5634777	0.253826637125461	.	.
chr10	5922199	5922698	chr10	5786848	5787347	Rgs17|chr10:5786848-5787347	0.241266294471524	.	.
chr10	5922199	5922698	chr10	6151873	6152372	Rgs17|chr10:6151873-6152372	0.32977445407577	.	.
chr10	5923047	5923546	chr10	5786848	5787347	Rgs17|chr10:5786848-5787347	0.243553024731778	.	.
chr10	5923047	5923546	chr10	5846889	5847388	Rgs17|chr10:5846889-5847388	0.424488409988766	.	.
chr10	5923047	5923546	chr10	6151873	6152372	Rgs17|chr10:6151873-6152372	0.304905329237616	.	.
chr10	7211500	7211999	chr10	7210985	7211484	Cnksr3|chr10:7210985-7211484	0.312773291459376	.	.
chr10	7211500	7211999	chr10	7390606	7391105	Cnksr3|chr10:7390606-7391105	0.315667713871247	.	.
chr10	7589567	7590066	chr10	7900869	7901368	Lrp11|chr10:7900869-7901368	0.338572872446177	.	.
chr10	7590117	7590616	chr10	7663092	7663591	Lrp11|chr10:7663092-7663591	0.259109707623647	.	.
chr10	7590117	7590616	chr10	7883479	7883978	Lrp11|chr10:7883479-7883978	0.290829174801922	.	.
chr10	7667254	7667753	chr10	7662484	7662983	Nup43|chr10:7662484-7662983	0.273585207586962	.	.
chr10	7667254	7667753	chr10	7663092	7663591	Nup43|chr10:7663092-7663591	0.306657529455396	.	.
chr10	7680943	7681442	chr10	7662484	7662983	Lats1|chr10:7662484-7662983	0.514476160044297	.	.
chr10	7680943	7681442	chr10	7662484	7662983	Pcmt1|chr10:7662484-7662983	0.514476160044297	.	.
chr10	7680943	7681442	chr10	7663092	7663591	Lats1|chr10:7663092-7663591	0.471128057900477	.	.
chr10	7680943	7681442	chr10	7663092	7663591	Pcmt1|chr10:7663092-7663591	0.471128057900477	.	.
chr10	7680943	7681442	chr10	7883479	7883978	Lats1|chr10:7883479-7883978	0.449075445834529	.	.
chr10	7680943	7681442	chr10	7883479	7883978	Pcmt1|chr10:7883479-7883978	0.449075445834529	.	.
chr10	7725685	7726184	chr10	7900869	7901368	Katna1|chr10:7900869-7901368	0.399090060063132	.	.
chr10	7780097	7780596	chr10	7662484	7662983	B430219N15Rik|chr10:7662484-7662983	0.412446790513668	.	.
chr10	7780097	7780596	chr10	7663092	7663591	B430219N15Rik|chr10:7663092-7663591	0.445857400221676	.	.
chr10	7780097	7780596	chr10	7883479	7883978	B430219N15Rik|chr10:7883479-7883978	0.292038228936377	.	.
chr10	7780721	7781220	chr10	7663092	7663591	B430219N15Rik|chr10:7663092-7663591	0.252972323310668	.	.
chr10	7955534	7956033	chr10	7663092	7663591	Tab2|chr10:7663092-7663591	0.3745587658489	.	.
chr10	7956090	7956589	chr10	7662484	7662983	Tab2|chr10:7662484-7662983	0.249965399710771	.	.
chr10	7956090	7956589	chr10	7663092	7663591	Tab2|chr10:7663092-7663591	0.603025381550704	.	.
chr10	7956090	7956589	chr10	7883479	7883978	Tab2|chr10:7883479-7883978	0.279923217156901	.	.
chr10	10472118	10472617	chr10	10252058	10252557	Adgb|chr10:10252058-10252557	0.261809599416021	.	.
chr10	10472118	10472617	chr10	10408073	10408572	Adgb|chr10:10408073-10408572	0.273123574753256	.	.
chr10	10557986	10558485	chr10	10309255	10309754	Rab32|chr10:10309255-10309754	0.253469946179846	.	.
chr10	14705323	14705822	chr10	14321485	14321984	Nmbr|chr10:14321485-14321984	0.275939725565409	.	.
chr10	14705323	14705822	chr10	14321485	14321984	Vta1|chr10:14321485-14321984	0.275939725565409	.	.
chr10	14705323	14705822	chr10	14693662	14694161	Nmbr|chr10:14693662-14694161	0.522823730364736	.	.
chr10	14705323	14705822	chr10	14693662	14694161	Vta1|chr10:14693662-14694161	0.522823730364736	.	.
chr10	14705323	14705822	chr10	14789913	14790412	Nmbr|chr10:14789913-14790412	0.269346583738468	.	.
chr10	14705323	14705822	chr10	14789913	14790412	Vta1|chr10:14789913-14790412	0.269346583738468	.	.
chr10	15300071	15300570	chr10	15746756	15747255	Gm47710|chr10:15746756-15747255	0.468759233865631	.	.
chr10	17795966	17796465	chr10	18021628	18022127	Txlnb|chr10:18021628-18022127	0.29915868788227	.	.
chr10	17795966	17796465	chr10	18159547	18160046	Txlnb|chr10:18159547-18160046	0.331590428029248	.	.
chr10	18022176	18022675	chr10	18021628	18022127	Abracl|chr10:18021628-18022127	0.419731249130574	.	.
chr10	18022923	18023422	chr10	18021628	18022127	Abracl|chr10:18021628-18022127	0.307786267390241	.	.
chr10	18210578	18211077	chr10	18021628	18022127	Ect2l|chr10:18021628-18022127	0.331175176399239	.	.
chr10	18210578	18211077	chr10	18182182	18182681	Ect2l|chr10:18182182-18182681	0.303186929832085	.	.
chr10	18234496	18234995	chr10	18182182	18182681	Ccdc28a|chr10:18182182-18182681	0.294076259072571	.	.
chr10	18234496	18234995	chr10	18182182	18182681	Gm10827|chr10:18182182-18182681	0.294076259072571	.	.
chr10	21881933	21882432	chr10	21796297	21796796	Sgk1|chr10:21796297-21796796	0.238200290636049	.	.
chr10	21881933	21882432	chr10	21922868	21923367	Sgk1|chr10:21922868-21923367	0.337677822443017	.	.
chr10	21881933	21882432	chr10	22140879	22141378	Sgk1|chr10:22140879-22141378	0.390107278875102	.	.
chr10	22402440	22402939	chr10	22479767	22480266	Gm10825|chr10:22479767-22480266	0.464333637605388	.	.
chr10	22730224	22730723	chr10	22714849	22715348	AC166256.1|chr10:22714849-22715348	0.291275328885802	.	.
chr10	22731152	22731651	chr10	22609034	22609533	AC166256.1|chr10:22609034-22609533	0.32758283593461	.	.
chr10	22731152	22731651	chr10	22609034	22609533	Tbpl1|chr10:22609034-22609533	0.32758283593461	.	.
chr10	23349982	23350481	chr10	23086807	23087306	Eya4|chr10:23086807-23087306	0.287290441306288	.	.
chr10	23349982	23350481	chr10	23116739	23117238	Eya4|chr10:23116739-23117238	0.340814234263032	.	.
chr10	23787039	23787538	chr10	23812077	23812576	Rps12|chr10:23812077-23812576	0.401865989225967	.	.
chr10	23796872	23797371	chr10	23979250	23979749	Slc18b1|chr10:23979250-23979749	0.383455564776598	.	.
chr10	24131389	24131888	chr10	24111089	24111588	Gm40614|chr10:24111089-24111588	0.242341424626864	.	.
chr10	26374914	26375413	chr10	26374170	26374669	L3mbtl3|chr10:26374170-26374669	0.4474359479842	.	.
chr10	26374914	26375413	chr10	26710532	26711031	L3mbtl3|chr10:26710532-26711031	0.35783343728576	.	.
chr10	26374914	26375413	chr10	26711043	26711542	L3mbtl3|chr10:26711043-26711542	0.313486453328781	.	.
chr10	26695050	26695549	chr10	26372894	26373393	Gm48893|chr10:26372894-26373393	0.526529985045756	.	.
chr10	26695050	26695549	chr10	26374170	26374669	Gm48893|chr10:26374170-26374669	0.399474010305015	.	.
chr10	28074020	28074519	chr10	28129589	28130088	Ptprk|chr10:28129589-28130088	0.452784852253129	.	.
chr10	28074020	28074519	chr10	28156288	28156787	Ptprk|chr10:28156288-28156787	0.244428942587623	.	.
chr10	28074536	28075035	chr10	28129589	28130088	Ptprk|chr10:28129589-28130088	0.318163785804357	.	.
chr10	28074536	28075035	chr10	28156288	28156787	Ptprk|chr10:28156288-28156787	0.286406160068727	.	.
chr10	29361838	29362337	chr10	29148055	29148554	Rnf146|chr10:29148055-29148554	0.291811707876697	.	.
chr10	29361838	29362337	chr10	29532753	29533252	Rnf146|chr10:29532753-29533252	0.409299991103332	.	.
chr10	30600453	30600952	chr10	30419345	30419844	Trmt11|chr10:30419345-30419844	0.242138540491621	.	.
chr10	30803126	30803625	chr10	30824988	30825487	Ncoa7|chr10:30824988-30825487	0.445851580556559	.	.
chr10	31313140	31313639	chr10	31299140	31299639	Hddc2|chr10:31299140-31299639	0.298923161417994	.	.
chr10	31609486	31609985	chr10	31784977	31785476	Rnf217|chr10:31784977-31785476	0.386027375543603	.	.
chr10	33623953	33624452	chr10	33986736	33987235	Clvs2|chr10:33986736-33987235	0.264032387722792	.	.
chr10	33623953	33624452	chr10	33986736	33987235	Gm15939|chr10:33986736-33987235	0.264032387722792	.	.
chr10	33904718	33905217	chr10	33703373	33703872	Rsph4a|chr10:33703373-33703872	0.433406553976635	.	.
chr10	33905309	33905808	chr10	33703373	33703872	Rsph4a|chr10:33703373-33703872	0.319759381924608	.	.
chr10	33951019	33951518	chr10	34033850	34034349	Zup1|chr10:34033850-34034349	0.503321699278731	.	.
chr10	34019491	34019990	chr10	34033850	34034349	Gm48045|chr10:34033850-34034349	0.259752290026441	.	.
chr10	34019491	34019990	chr10	34033850	34034349	Rwdd1|chr10:34033850-34034349	0.259752290026441	.	.
chr10	34127449	34127948	chr10	34280491	34280990	Calhm6|chr10:34280491-34280990	0.306105890761455	.	.
chr10	34281970	34282469	chr10	34316872	34317371	Tspyl1|chr10:34316872-34317371	0.386733170751308	.	.
chr10	34281970	34282469	chr10	34368075	34368574	Tspyl1|chr10:34368075-34368574	0.498255241992723	.	.
chr10	34297971	34298470	chr10	34368075	34368574	Gm47512|chr10:34368075-34368574	0.369581877942919	.	.
chr10	34297971	34298470	chr10	34368075	34368574	Tspyl4|chr10:34368075-34368574	0.369581877942919	.	.
chr10	34297971	34298470	chr10	34512501	34513000	Gm47512|chr10:34512501-34513000	0.272383079325425	.	.
chr10	34297971	34298470	chr10	34512501	34513000	Tspyl4|chr10:34512501-34513000	0.272383079325425	.	.
chr10	34418335	34418834	chr10	34316872	34317371	Nt5dc1|chr10:34316872-34317371	0.283095984481881	.	.
chr10	34418335	34418834	chr10	34513365	34513864	Nt5dc1|chr10:34513365-34513864	0.260667287099357	.	.
chr10	36974002	36974501	chr10	36787553	36788052	Hdac2|chr10:36787553-36788052	0.316953208486156	.	.
chr10	36974002	36974501	chr10	37136025	37136524	Hdac2|chr10:37136025-37136524	0.2643252208759	.	.
chr10	36974002	36974501	chr10	37136922	37137421	Hdac2|chr10:37136922-37137421	0.429637202504761	.	.
chr10	36974002	36974501	chr10	37140760	37141259	Hdac2|chr10:37140760-37141259	0.357012934324257	.	.
chr10	36974613	36975112	chr10	36899076	36899575	Hdac2|chr10:36899076-36899575	0.326571267647735	.	.
chr10	36974613	36975112	chr10	36899076	36899575	Hdac2|chr10:36899076-36899575	0.326571267647736	.	.
chr10	36975153	36975652	chr10	36800360	36800859	Hdac2|chr10:36800360-36800859	0.283596669416058	.	.
chr10	36975153	36975652	chr10	36898107	36898606	Hdac2|chr10:36898107-36898606	0.410796847530353	.	.
chr10	36975153	36975652	chr10	37078418	37078917	Hdac2|chr10:37078418-37078917	0.403567290507912	.	.
chr10	37138712	37139211	chr10	37136025	37136524	5930403N24Rik|chr10:37136025-37136524	0.282800087854473	.	.
chr10	37138712	37139211	chr10	37136025	37136524	Marcks|chr10:37136025-37136524	0.282800087854473	.	.
chr10	37138712	37139211	chr10	37136922	37137421	5930403N24Rik|chr10:37136922-37137421	0.478961460422855	.	.
chr10	37138712	37139211	chr10	37136922	37137421	Marcks|chr10:37136922-37137421	0.478961460422855	.	.
chr10	37138712	37139211	chr10	37140760	37141259	5930403N24Rik|chr10:37140760-37141259	0.313747347424316	.	.
chr10	37138712	37139211	chr10	37140760	37141259	Marcks|chr10:37140760-37141259	0.313747347424316	.	.
chr10	37138712	37139211	chr10	37155048	37155547	5930403N24Rik|chr10:37155048-37155547	0.302610363947061	.	.
chr10	37138712	37139211	chr10	37155048	37155547	Marcks|chr10:37155048-37155547	0.302610363947061	.	.
chr10	38965296	38965795	chr10	38553660	38554159	Lama4|chr10:38553660-38554159	0.278408683136028	.	.
chr10	38965296	38965795	chr10	38554167	38554666	Lama4|chr10:38554167-38554666	0.435523763788666	.	.
chr10	38965296	38965795	chr10	38849073	38849572	Lama4|chr10:38849073-38849572	0.260005544257378	.	.
chr10	38965296	38965795	chr10	39171094	39171593	Lama4|chr10:39171094-39171593	0.405358084889275	.	.
chr10	38965296	38965795	chr10	39171636	39172135	Lama4|chr10:39171636-39172135	0.350059476375274	.	.
chr10	41071321	41071820	chr10	41218727	41219226	Gpr6|chr10:41218727-41219226	0.48027524913758	.	.
chr10	41072083	41072582	chr10	41218727	41219226	Gpr6|chr10:41218727-41219226	0.394610596152825	.	.
chr10	41303028	41303527	chr10	41218727	41219226	Ak9|chr10:41218727-41219226	0.262655292159502	.	.
chr10	41303028	41303527	chr10	41218727	41219226	Fig4|chr10:41218727-41219226	0.262655292159502	.	.
chr10	41303028	41303527	chr10	41245017	41245516	Ak9|chr10:41245017-41245516	0.400591080948211	.	.
chr10	41303028	41303527	chr10	41245017	41245516	Fig4|chr10:41245017-41245516	0.400591080948211	.	.
chr10	41303028	41303527	chr10	41245521	41246020	Ak9|chr10:41245521-41246020	0.290015175986589	.	.
chr10	41303028	41303527	chr10	41245521	41246020	Fig4|chr10:41245521-41246020	0.290015175986589	.	.
chr10	41303669	41304168	chr10	41245017	41245516	Ak9|chr10:41245017-41245516	0.548922652292827	.	.
chr10	41303669	41304168	chr10	41245017	41245516	Fig4|chr10:41245017-41245516	0.548922652292827	.	.
chr10	41303669	41304168	chr10	41245521	41246020	Ak9|chr10:41245521-41246020	0.447471961675757	.	.
chr10	41303669	41304168	chr10	41245521	41246020	Fig4|chr10:41245521-41246020	0.447471961675757	.	.
chr10	41450048	41450547	chr10	41218727	41219226	Zbtb24|chr10:41218727-41219226	0.355796035831354	.	.
chr10	41450048	41450547	chr10	41288740	41289239	Zbtb24|chr10:41288740-41289239	0.429504189432865	.	.
chr10	41450048	41450547	chr10	41505407	41505906	Zbtb24|chr10:41505407-41505906	0.284715889441714	.	.
chr10	41476206	41476705	chr10	41218727	41219226	Mical1|chr10:41218727-41219226	0.331386439889826	.	.
chr10	41490156	41490655	chr10	41218727	41219226	Ppil6|chr10:41218727-41219226	0.261490238796173	.	.
chr10	41490156	41490655	chr10	41218727	41219226	Smpd2|chr10:41218727-41219226	0.261490238796173	.	.
chr10	41490156	41490655	chr10	41245017	41245516	Ppil6|chr10:41245017-41245516	0.349074217803555	.	.
chr10	41490156	41490655	chr10	41245017	41245516	Smpd2|chr10:41245017-41245516	0.349074217803555	.	.
chr10	41490156	41490655	chr10	41245521	41246020	Ppil6|chr10:41245521-41246020	0.30891187679436	.	.
chr10	41490156	41490655	chr10	41245521	41246020	Smpd2|chr10:41245521-41246020	0.30891187679436	.	.
chr10	41490156	41490655	chr10	41505407	41505906	Ppil6|chr10:41505407-41505906	0.281673997498997	.	.
chr10	41490156	41490655	chr10	41505407	41505906	Smpd2|chr10:41505407-41505906	0.281673997498997	.	.
chr10	41518902	41519401	chr10	41505407	41505906	Cd164|chr10:41505407-41505906	0.396809738227101	.	.
chr10	41553207	41553706	chr10	41678789	41679288	Gm17196|chr10:41678789-41679288	0.266260604830924	.	.
chr10	42276537	42277036	chr10	42294980	42295479	Foxo3|chr10:42294980-42295479	0.39860883394681	.	.
chr10	42276537	42277036	chr10	42678656	42679155	Foxo3|chr10:42678656-42679155	0.345703074134521	.	.
chr10	42276537	42277036	chr10	42696935	42697434	Foxo3|chr10:42696935-42697434	0.344570869477711	.	.
chr10	42477769	42478268	chr10	42308048	42308547	Afg1l|chr10:42308048-42308547	0.444761971306384	.	.
chr10	42477769	42478268	chr10	42308548	42309047	Afg1l|chr10:42308548-42309047	0.502363555661444	.	.
chr10	42477769	42478268	chr10	42690476	42690975	Afg1l|chr10:42690476-42690975	0.486821404997027	.	.
chr10	42478381	42478880	chr10	42278179	42278678	Afg1l|chr10:42278179-42278678	0.418196929243356	.	.
chr10	42501588	42502087	chr10	42277563	42278062	Snx3|chr10:42277563-42278062	0.370888507888199	.	.
chr10	42501588	42502087	chr10	42278179	42278678	Snx3|chr10:42278179-42278678	0.24171074909924	.	.
chr10	42501588	42502087	chr10	42294980	42295479	Snx3|chr10:42294980-42295479	0.303340649592384	.	.
chr10	42501588	42502087	chr10	42696935	42697434	Snx3|chr10:42696935-42697434	0.423599828238337	.	.
chr10	42502326	42502825	chr10	42308048	42308547	Snx3|chr10:42308048-42308547	0.400892317577841	.	.
chr10	42502326	42502825	chr10	42308548	42309047	Snx3|chr10:42308548-42309047	0.421609568417552	.	.
chr10	42502326	42502825	chr10	42690476	42690975	Snx3|chr10:42690476-42690975	0.45059566986457	.	.
chr10	43901492	43901991	chr10	43830617	43831116	Qrsl1|chr10:43830617-43831116	0.31105307548012	.	.
chr10	43901492	43901991	chr10	43830617	43831116	Rtn4ip1|chr10:43830617-43831116	0.31105307548012	.	.
chr10	44268090	44268589	chr10	44458401	44458900	Atg5|chr10:44458401-44458900	0.326163873295628	.	.
chr10	44268090	44268589	chr10	44529273	44529772	Atg5|chr10:44529273-44529772	0.315968549131311	.	.
chr10	45289129	45289628	chr10	45659067	45659566	Gm15934|chr10:45659067-45659566	0.527480301007334	.	.
chr10	45335958	45336457	chr10	45658545	45659044	Bves|chr10:45658545-45659044	0.300792413531499	.	.
chr10	45335958	45336457	chr10	45659067	45659566	Bves|chr10:45659067-45659566	0.369132873922478	.	.
chr10	45485562	45486061	chr10	45446148	45446647	Lin28b|chr10:45446148-45446647	0.435243448239739	.	.
chr10	45486237	45486736	chr10	45446148	45446647	Lin28b|chr10:45446148-45446647	0.322811930327611	.	.
chr10	45486237	45486736	chr10	45658545	45659044	Lin28b|chr10:45658545-45659044	0.244859928900282	.	.
chr10	45577590	45578089	chr10	45658545	45659044	Hace1|chr10:45658545-45659044	0.380939756546358	.	.
chr10	51677907	51678406	chr10	51791989	51792488	Rfx6|chr10:51791989-51792488	0.309786967618872	.	.
chr10	52022446	52022945	chr10	51779583	51780082	Vgll2|chr10:51779583-51780082	0.314983986886161	.	.
chr10	52233867	52234366	chr10	51791989	51792488	Dcbld1|chr10:51791989-51792488	0.255817123472731	.	.
chr10	52381975	52382474	chr10	52691301	52691800	Gopc|chr10:52691301-52691800	0.243984995898716	.	.
chr10	52381975	52382474	chr10	52691301	52691800	Gopc|chr10:52691301-52691800	0.243984995898717	.	.
chr10	52417238	52417737	chr10	52216726	52217225	Nus1|chr10:52216726-52217225	0.292088321536251	.	.
chr10	52417238	52417737	chr10	52589458	52589957	Nus1|chr10:52589458-52589957	0.330245411375873	.	.
chr10	52418019	52418518	chr10	52072508	52073007	Nus1|chr10:52072508-52073007	0.275852160995224	.	.
chr10	52418019	52418518	chr10	52216726	52217225	Nus1|chr10:52216726-52217225	0.417044168796093	.	.
chr10	52418019	52418518	chr10	52589458	52589957	Nus1|chr10:52589458-52589957	0.319783043679602	.	.
chr10	52418019	52418518	chr10	52691301	52691800	Nus1|chr10:52691301-52691800	0.453815187090656	.	.
chr10	52690218	52690717	chr10	52589458	52589957	Slc35f1|chr10:52589458-52589957	0.472882872232339	.	.
chr10	52690218	52690717	chr10	52691301	52691800	Slc35f1|chr10:52691301-52691800	0.464699229926945	.	.
chr10	52690218	52690717	chr10	52704503	52705002	Slc35f1|chr10:52704503-52705002	0.276280450581727	.	.
chr10	52690801	52691300	chr10	52589458	52589957	Slc35f1|chr10:52589458-52589957	0.253370171169773	.	.
chr10	52690801	52691300	chr10	52691301	52691800	Slc35f1|chr10:52691301-52691800	0.421909339182577	.	.
chr10	56228732	56229231	chr10	56115133	56115632	Tbc1d32|chr10:56115133-56115632	0.388404936253735	.	.
chr10	56431168	56431667	chr10	56198436	56198935	Gm36595|chr10:56198436-56198935	0.289661971188493	.	.
chr10	56431168	56431667	chr10	56611561	56612060	Gm36595|chr10:56611561-56612060	0.414339824878849	.	.
chr10	56431168	56431667	chr10	56612090	56612589	Gm36595|chr10:56612090-56612589	0.375572072174237	.	.
chr10	56431764	56432263	chr10	56198436	56198935	Gm36595|chr10:56198436-56198935	0.385264563964447	.	.
chr10	56431764	56432263	chr10	56369070	56369569	Gm36595|chr10:56369070-56369569	0.247683777476213	.	.
chr10	56431764	56432263	chr10	56611561	56612060	Gm36595|chr10:56611561-56612060	0.239151447955855	.	.
chr10	57486054	57486553	chr10	57569528	57570027	4930467K11Rik|chr10:57569528-57570027	0.314533519702302	.	.
chr10	57486054	57486553	chr10	57569528	57570027	Hsf2|chr10:57569528-57570027	0.314533519702302	.	.
chr10	57532304	57532803	chr10	57743482	57743981	Serinc1|chr10:57743482-57743981	0.387062655362564	.	.
chr10	57631815	57632314	chr10	57604617	57605116	Pkib|chr10:57604617-57605116	0.429661026489506	.	.
chr10	57784508	57785007	chr10	57744060	57744559	Fabp7|chr10:57744060-57744559	0.338428829306028	.	.
chr10	57784508	57785007	chr10	57783465	57783964	Fabp7|chr10:57783465-57783964	0.361134204344046	.	.
chr10	57794436	57794935	chr10	57743482	57743981	Smpdl3a|chr10:57743482-57743981	0.428840796752572	.	.
chr10	58255194	58255693	chr10	58383254	58383753	Gcc2|chr10:58383254-58383753	0.320505217077522	.	.
chr10	58446597	58447096	chr10	58377737	58378236	Ranbp2|chr10:58377737-58378236	0.331935736797062	.	.
chr10	60696889	60697388	chr10	60686796	60687295	Cdh23|chr10:60686796-60687295	0.282434922034091	.	.
chr10	60696889	60697388	chr10	60687431	60687930	Cdh23|chr10:60687431-60687930	0.37498624913552	.	.
chr10	60752559	60753058	chr10	60760360	60760859	Slc29a3|chr10:60760360-60760859	0.286812383860318	.	.
chr10	60752559	60753058	chr10	61080199	61080698	Slc29a3|chr10:61080199-61080698	0.251076614054759	.	.
chr10	61089138	61089637	chr10	60760360	60760859	Pcbd1|chr10:60760360-60760859	0.528968519701785	.	.
chr10	61089138	61089637	chr10	60934266	60934765	Pcbd1|chr10:60934266-60934765	0.393405192501846	.	.
chr10	61089138	61089637	chr10	61080199	61080698	Pcbd1|chr10:61080199-61080698	0.26950952410343	.	.
chr10	61146924	61147423	chr10	60760360	60760859	Sgpl1|chr10:60760360-60760859	0.284393226490969	.	.
chr10	61146924	61147423	chr10	61146254	61146753	Sgpl1|chr10:61146254-61146753	0.444176256768085	.	.
chr10	61147435	61147934	chr10	60760360	60760859	Sgpl1|chr10:60760360-60760859	0.367133229909507	.	.
chr10	61452044	61452543	chr10	61068463	61068962	Eif4ebp2|chr10:61068463-61068962	0.239047380499071	.	.
chr10	61475965	61476464	chr10	61080199	61080698	D830039M14Rik|chr10:61080199-61080698	0.646673136527242	.	.
chr10	61475965	61476464	chr10	61080199	61080698	Lrrc20|chr10:61080199-61080698	0.646673136527242	.	.
chr10	61496185	61496684	chr10	61080199	61080698	Gm47595|chr10:61080199-61080698	0.253993590337146	.	.
chr10	61783021	61783520	chr10	62110799	62111298	H2afy2|chr10:62110799-62111298	0.476203165390049	.	.
chr10	61783689	61784188	chr10	62055333	62055832	H2afy2|chr10:62055333-62055832	0.480987790194966	.	.
chr10	61783689	61784188	chr10	62182988	62183487	H2afy2|chr10:62182988-62183487	0.349447945929727	.	.
chr10	62231026	62231525	chr10	61877748	61878247	Tspan15|chr10:61877748-61878247	0.259634716969926	.	.
chr10	62340040	62340539	chr10	62182988	62183487	Hk1os|chr10:62182988-62183487	0.538576965395776	.	.
chr10	62340040	62340539	chr10	62410887	62411386	Hk1os|chr10:62410887-62411386	0.241039810985879	.	.
chr10	62449766	62450265	chr10	62182988	62183487	4930507D05Rik|chr10:62182988-62183487	0.31239841434764	.	.
chr10	62449766	62450265	chr10	62182988	62183487	Supv3l1|chr10:62182988-62183487	0.31239841434764	.	.
chr10	62449766	62450265	chr10	62410887	62411386	4930507D05Rik|chr10:62410887-62411386	0.418428667095238	.	.
chr10	62449766	62450265	chr10	62410887	62411386	Supv3l1|chr10:62410887-62411386	0.418428667095238	.	.
chr10	62449766	62450265	chr10	62590203	62590702	4930507D05Rik|chr10:62590203-62590702	0.423981834346774	.	.
chr10	62449766	62450265	chr10	62590203	62590702	Supv3l1|chr10:62590203-62590702	0.423981834346774	.	.
chr10	62486129	62486628	chr10	62110799	62111298	Vps26a|chr10:62110799-62111298	0.247369854246972	.	.
chr10	62486129	62486628	chr10	62182988	62183487	Vps26a|chr10:62182988-62183487	0.388466870976756	.	.
chr10	62486629	62487128	chr10	62101434	62101933	Vps26a|chr10:62101434-62101933	0.287282286540826	.	.
chr10	62486629	62487128	chr10	62182988	62183487	Vps26a|chr10:62182988-62183487	0.650819673849011	.	.
chr10	62486629	62487128	chr10	62202512	62203011	Vps26a|chr10:62202512-62203011	0.431836269555429	.	.
chr10	62486629	62487128	chr10	62410887	62411386	Vps26a|chr10:62410887-62411386	0.354995720597921	.	.
chr10	62577623	62578122	chr10	62332391	62332890	4933428P19Rik|chr10:62332391-62332890	0.257937430170726	.	.
chr10	62577623	62578122	chr10	62332391	62332890	Kif1bp|chr10:62332391-62332890	0.257937430170726	.	.
chr10	62577623	62578122	chr10	62850934	62851433	4933428P19Rik|chr10:62850934-62851433	0.405147922347954	.	.
chr10	62577623	62578122	chr10	62850934	62851433	Kif1bp|chr10:62850934-62851433	0.405147922347954	.	.
chr10	62578211	62578710	chr10	62300269	62300768	4933428P19Rik|chr10:62300269-62300768	0.266259600378381	.	.
chr10	62578211	62578710	chr10	62300269	62300768	Kif1bp|chr10:62300269-62300768	0.266259600378381	.	.
chr10	62651098	62651597	chr10	62332391	62332890	Ddx50|chr10:62332391-62332890	0.263891220067798	.	.
chr10	62651098	62651597	chr10	62865210	62865709	Ddx50|chr10:62865210-62865709	0.565117044070602	.	.
chr10	62651098	62651597	chr10	62865795	62866294	Ddx50|chr10:62865795-62866294	0.253689948290141	.	.
chr10	62725538	62726037	chr10	62865210	62865709	Stox1|chr10:62865210-62865709	0.40595971072037	.	.
chr10	62726313	62726812	chr10	62282647	62283146	Stox1|chr10:62282647-62283146	0.280133417327073	.	.
chr10	62726313	62726812	chr10	62300269	62300768	Stox1|chr10:62300269-62300768	0.284944493526599	.	.
chr10	62792172	62792671	chr10	62856650	62857149	Ccar1|chr10:62856650-62857149	0.283157126731945	.	.
chr10	63023030	63023529	chr10	63308515	63309014	Hnrnph3|chr10:63308515-63309014	0.25737658176463	.	.
chr10	63023688	63024187	chr10	63338814	63339313	Hnrnph3|chr10:63338814-63339313	0.250686379383845	.	.
chr10	63023688	63024187	chr10	63338814	63339313	Pbld2|chr10:63338814-63339313	0.250686379383845	.	.
chr10	63023688	63024187	chr10	63386349	63386848	Hnrnph3|chr10:63386349-63386848	0.568844882481743	.	.
chr10	63023688	63024187	chr10	63386349	63386848	Pbld2|chr10:63386349-63386848	0.568844882481743	.	.
chr10	63099999	63100498	chr10	62856650	62857149	Atoh7|chr10:62856650-62857149	0.29728310092182	.	.
chr10	63243618	63244117	chr10	62856650	62857149	1700120B22Rik|chr10:62856650-62857149	0.311582855761943	.	.
chr10	63243618	63244117	chr10	62856650	62857149	Herc4|chr10:62856650-62857149	0.311582855761943	.	.
chr10	63382558	63383057	chr10	63386349	63386848	Dnajc12|chr10:63386349-63386848	0.398429116571138	.	.
chr10	63382558	63383057	chr10	63532243	63532742	Dnajc12|chr10:63532243-63532742	0.406965452924709	.	.
chr10	63429313	63429812	chr10	63386349	63386848	Ctnna3|chr10:63386349-63386848	0.302540114961065	.	.
chr10	63429313	63429812	chr10	63532243	63532742	Ctnna3|chr10:63532243-63532742	0.495256521697251	.	.
chr10	67548797	67549296	chr10	67537526	67538025	Ado|chr10:67537526-67538025	0.264813371978741	.	.
chr10	72026284	72026783	chr10	71857546	71858045	Gm34609|chr10:71857546-71858045	0.42479791892804	.	.
chr10	72026284	72026783	chr10	72071239	72071738	Gm34609|chr10:72071239-72071738	0.38863850476238	.	.
chr10	73098895	73099394	chr10	73096464	73096963	Pcdh15|chr10:73096464-73096963	0.254495912840403	.	.
chr10	73098895	73099394	chr10	73097106	73097605	Pcdh15|chr10:73097106-73097605	0.341345702842487	.	.
chr10	74966773	74967272	chr10	74848308	74848807	Gnaz|chr10:74848308-74848807	0.239733900118145	.	.
chr10	74966773	74967272	chr10	74920811	74921310	Gnaz|chr10:74920811-74921310	0.296665167817349	.	.
chr10	75773277	75773776	chr10	75872865	75873364	Ddt|chr10:75872865-75873364	0.334434353074957	.	.
chr10	75837242	75837741	chr10	75853409	75853908	Gstt2|chr10:75853409-75853908	0.315980090442246	.	.
chr10	75837242	75837741	chr10	75883039	75883538	Gstt2|chr10:75883039-75883538	0.387058250473898	.	.
chr10	75893088	75893587	chr10	75872865	75873364	Derl3|chr10:75872865-75873364	0.38269715685527	.	.
chr10	75893088	75893587	chr10	75951750	75952249	Derl3|chr10:75951750-75952249	0.32434342677998	.	.
chr10	76032290	76032789	chr10	75853409	75853908	Zfp280b|chr10:75853409-75853908	0.424971977665186	.	.
chr10	76237626	76238125	chr10	75872865	75873364	Prmt2|chr10:75872865-75873364	0.252208813648365	.	.
chr10	76345090	76345589	chr10	76733248	76733747	Dip2a|chr10:76733248-76733747	0.321504652483746	.	.
chr10	76345090	76345589	chr10	76734958	76735457	Dip2a|chr10:76734958-76735457	0.410703402359045	.	.
chr10	76442556	76443055	chr10	76734958	76735457	Pcnt|chr10:76734958-76735457	0.318077678626805	.	.
chr10	76468680	76469179	chr10	76733248	76733747	Mcm3ap|chr10:76733248-76733747	0.375849780985361	.	.
chr10	76468680	76469179	chr10	76733248	76733747	Ybey|chr10:76733248-76733747	0.375849780985361	.	.
chr10	76468680	76469179	chr10	76734958	76735457	Mcm3ap|chr10:76734958-76735457	0.390747010155486	.	.
chr10	76468680	76469179	chr10	76734958	76735457	Ybey|chr10:76734958-76735457	0.390747010155486	.	.
chr10	76961928	76962427	chr10	76733248	76733747	Pcbp3|chr10:76733248-76733747	0.303811592444526	.	.
chr10	76961928	76962427	chr10	76791455	76791954	Pcbp3|chr10:76791455-76791954	0.260669063219962	.	.
chr10	77902300	77902799	chr10	78159172	78159671	Lrrc3|chr10:78159172-78159671	0.280817836078081	.	.
chr10	77902300	77902799	chr10	78159856	78160355	Lrrc3|chr10:78159856-78160355	0.246705149188496	.	.
chr10	77978313	77978812	chr10	78159172	78159671	Cfap410|chr10:78159172-78159671	0.268990801254212	.	.
chr10	77978313	77978812	chr10	78159856	78160355	Cfap410|chr10:78159856-78160355	0.642715981432259	.	.
chr10	78009528	78010027	chr10	77864325	77864824	Pfkl|chr10:77864325-77864824	0.381269415950564	.	.
chr10	78068959	78069458	chr10	78159856	78160355	Icosl|chr10:78159856-78160355	0.285843149064848	.	.
chr10	78169521	78170020	chr10	77864325	77864824	Gatd3a|chr10:77864325-77864824	0.323788533346847	.	.
chr10	78184961	78185460	chr10	78018678	78019177	Pwp2|chr10:78018678-78019177	0.260046867899485	.	.
chr10	78184961	78185460	chr10	78159172	78159671	Pwp2|chr10:78159172-78159671	0.262479143931976	.	.
chr10	78184961	78185460	chr10	78159856	78160355	Pwp2|chr10:78159856-78160355	0.26710146568718	.	.
chr10	78244489	78244988	chr10	78159172	78159671	Trappc10|chr10:78159172-78159671	0.468687638914627	.	.
chr10	78352152	78352651	chr10	78686751	78687250	Agpat3|chr10:78686751-78687250	0.241965768444932	.	.
chr10	78352152	78352651	chr10	78686751	78687250	Gm40709|chr10:78686751-78687250	0.241965768444932	.	.
chr10	78412843	78413342	chr10	78279111	78279610	Rrp1|chr10:78279111-78279610	0.257663071718223	.	.
chr10	78412843	78413342	chr10	78481893	78482392	Rrp1|chr10:78481893-78482392	0.252575878226318	.	.
chr10	78425391	78425890	chr10	78686751	78687250	Cstb|chr10:78686751-78687250	0.297983526894796	.	.
chr10	78425914	78426413	chr10	78438115	78438614	Cstb|chr10:78438115-78438614	0.257548981656305	.	.
chr10	78425914	78426413	chr10	78481893	78482392	Cstb|chr10:78481893-78482392	0.289559942999936	.	.
chr10	78425914	78426413	chr10	78686751	78687250	Cstb|chr10:78686751-78687250	0.263664060671909	.	.
chr10	78464708	78465207	chr10	78396201	78396700	Pdxk|chr10:78396201-78396700	0.307874144510075	.	.
chr10	78574182	78574681	chr10	78481893	78482392	Ilvbl|chr10:78481893-78482392	0.330861162872924	.	.
chr10	78574182	78574681	chr10	78787724	78788223	Ilvbl|chr10:78787724-78788223	0.292889853814694	.	.
chr10	78574691	78575190	chr10	78399195	78399694	Ilvbl|chr10:78399195-78399694	0.340605304963296	.	.
chr10	78574691	78575190	chr10	78481893	78482392	Ilvbl|chr10:78481893-78482392	0.383359918505668	.	.
chr10	78574691	78575190	chr10	78787724	78788223	Ilvbl|chr10:78787724-78788223	0.270013144733643	.	.
chr10	78574691	78575190	chr10	78812600	78813099	Ilvbl|chr10:78812600-78813099	0.283530207345631	.	.
chr10	78746859	78747358	chr10	78396201	78396700	Gm30400|chr10:78396201-78396700	0.514027037091197	.	.
chr10	78746859	78747358	chr10	78399195	78399694	Gm30400|chr10:78399195-78399694	0.275220004999396	.	.
chr10	78746859	78747358	chr10	78632261	78632760	Gm30400|chr10:78632261-78632760	0.293106692463602	.	.
chr10	78747414	78747913	chr10	78396201	78396700	Gm30400|chr10:78396201-78396700	0.425728153871458	.	.
chr10	78747414	78747913	chr10	78787724	78788223	Gm30400|chr10:78787724-78788223	0.435186293654585	.	.
chr10	78747414	78747913	chr10	78812600	78813099	Gm30400|chr10:78812600-78813099	0.311610327778097	.	.
chr10	78752339	78752838	chr10	78632261	78632760	Ccdc105|chr10:78632261-78632760	0.291772809044736	.	.
chr10	78752339	78752838	chr10	78686751	78687250	Ccdc105|chr10:78686751-78687250	0.264415030231667	.	.
chr10	78752863	78753362	chr10	78787724	78788223	Ccdc105|chr10:78787724-78788223	0.443077941738708	.	.
chr10	78780051	78780550	chr10	78632261	78632760	Slc1a6|chr10:78632261-78632760	0.371756896915659	.	.
chr10	79533559	79534058	chr10	79654793	79655292	Plpp2|chr10:79654793-79655292	0.358905943500509	.	.
chr10	79533559	79534058	chr10	79655302	79655801	Plpp2|chr10:79655302-79655801	0.365052159705442	.	.
chr10	79533559	79534058	chr10	79695112	79695611	Plpp2|chr10:79695112-79695611	0.32110700125314	.	.
chr10	79554879	79555378	chr10	79654793	79655292	Mier2|chr10:79654793-79655292	0.319175080202113	.	.
chr10	79613886	79614385	chr10	79649318	79649817	C2cd4c|chr10:79649318-79649817	0.254243522642859	.	.
chr10	79613886	79614385	chr10	79654793	79655292	C2cd4c|chr10:79654793-79655292	0.255454802345841	.	.
chr10	79637007	79637506	chr10	79654793	79655292	Gm47163|chr10:79654793-79655292	0.312788271535924	.	.
chr10	79637007	79637506	chr10	79654793	79655292	Shc2|chr10:79654793-79655292	0.312788271535924	.	.
chr10	79637658	79638157	chr10	79655302	79655801	Gm47163|chr10:79655302-79655801	0.316392980816464	.	.
chr10	79637658	79638157	chr10	79655302	79655801	Shc2|chr10:79655302-79655801	0.316392980816464	.	.
chr10	79669185	79669684	chr10	79654793	79655292	Tpgs1|chr10:79654793-79655292	0.355384679364674	.	.
chr10	79669185	79669684	chr10	79655302	79655801	Tpgs1|chr10:79655302-79655801	0.25234275678256	.	.
chr10	79681760	79682259	chr10	79649318	79649817	Cdc34|chr10:79649318-79649817	0.248847958231282	.	.
chr10	79704113	79704612	chr10	79649318	79649817	Bsg|chr10:79649318-79649817	0.339618958727842	.	.
chr10	79704113	79704612	chr10	79654793	79655292	Bsg|chr10:79654793-79655292	0.249318436330353	.	.
chr10	79704113	79704612	chr10	79655302	79655801	Bsg|chr10:79655302-79655801	0.258219642497993	.	.
chr10	79716415	79716914	chr10	79595188	79595687	Hcn2|chr10:79595188-79595687	0.421933160932573	.	.
chr10	79746371	79746870	chr10	79638841	79639340	Polrmt|chr10:79638841-79639340	0.284754669787328	.	.
chr10	79746371	79746870	chr10	79654793	79655292	Polrmt|chr10:79654793-79655292	0.312810743647812	.	.
chr10	79746371	79746870	chr10	79655302	79655801	Polrmt|chr10:79655302-79655801	0.272246538752406	.	.
chr10	81252204	81252703	chr10	81257213	81257712	Matk|chr10:81257213-81257712	0.251099097069507	.	.
chr10	81252204	81252703	chr10	81257877	81258376	Matk|chr10:81257877-81258376	0.404580286981816	.	.
chr10	81252204	81252703	chr10	81596502	81597001	Matk|chr10:81596502-81597001	0.299874213725679	.	.
chr10	81252204	81252703	chr10	81633421	81633920	Matk|chr10:81633421-81633920	0.480437793164545	.	.
chr10	81253019	81253518	chr10	81257877	81258376	Matk|chr10:81257877-81258376	0.377887136995968	.	.
chr10	81253019	81253518	chr10	81346675	81347174	Matk|chr10:81346675-81347174	0.250103261200111	.	.
chr10	81253019	81253518	chr10	81426092	81426591	Matk|chr10:81426092-81426591	0.345534546137668	.	.
chr10	81253019	81253518	chr10	81571498	81571997	Matk|chr10:81571498-81571997	0.396424568453142	.	.
chr10	81253019	81253518	chr10	81596502	81597001	Matk|chr10:81596502-81597001	0.24297247752567	.	.
chr10	81266395	81266894	chr10	81257213	81257712	Apba3|chr10:81257213-81257712	0.352697666527513	.	.
chr10	81266395	81266894	chr10	81257213	81257712	Mrpl54|chr10:81257213-81257712	0.352697666527513	.	.
chr10	81266395	81266894	chr10	81472805	81473304	Apba3|chr10:81472805-81473304	0.245207812290487	.	.
chr10	81266395	81266894	chr10	81472805	81473304	Mrpl54|chr10:81472805-81473304	0.245207812290487	.	.
chr10	81266395	81266894	chr10	81633421	81633920	Apba3|chr10:81633421-81633920	0.307313821408311	.	.
chr10	81266395	81266894	chr10	81633421	81633920	Mrpl54|chr10:81633421-81633920	0.307313821408311	.	.
chr10	81266395	81266894	chr10	81643405	81643904	Apba3|chr10:81643405-81643904	0.302413952922622	.	.
chr10	81266395	81266894	chr10	81643405	81643904	Mrpl54|chr10:81643405-81643904	0.302413952922622	.	.
chr10	81292618	81293117	chr10	81430826	81431325	Pip5k1c|chr10:81430826-81431325	0.301343627178037	.	.
chr10	81292618	81293117	chr10	81633421	81633920	Pip5k1c|chr10:81633421-81633920	0.27925886992873	.	.
chr10	81320497	81320996	chr10	81257213	81257712	Cactin|chr10:81257213-81257712	0.279805450166277	.	.
chr10	81320497	81320996	chr10	81257877	81258376	Cactin|chr10:81257877-81258376	0.358444929862604	.	.
chr10	81320497	81320996	chr10	81346675	81347174	Cactin|chr10:81346675-81347174	0.297683069653374	.	.
chr10	81320497	81320996	chr10	81413787	81414286	Cactin|chr10:81413787-81414286	0.368980254472141	.	.
chr10	81320497	81320996	chr10	81430826	81431325	Cactin|chr10:81430826-81431325	0.269476125977059	.	.
chr10	81320497	81320996	chr10	81472805	81473304	Cactin|chr10:81472805-81473304	0.29524955509614	.	.
chr10	81320497	81320996	chr10	81571498	81571997	Cactin|chr10:81571498-81571997	0.289295240429091	.	.
chr10	81320497	81320996	chr10	81633421	81633920	Cactin|chr10:81633421-81633920	0.499583500893784	.	.
chr10	81350327	81350826	chr10	81257877	81258376	Hmg20b|chr10:81257877-81258376	0.358602184837347	.	.
chr10	81350327	81350826	chr10	81267945	81268444	Hmg20b|chr10:81267945-81268444	0.245124580212453	.	.
chr10	81350327	81350826	chr10	81413787	81414286	Hmg20b|chr10:81413787-81414286	0.385440123870035	.	.
chr10	81350327	81350826	chr10	81430157	81430656	Hmg20b|chr10:81430157-81430656	0.475407986536295	.	.
chr10	81350327	81350826	chr10	81430826	81431325	Hmg20b|chr10:81430826-81431325	0.261845160327762	.	.
chr10	81350327	81350826	chr10	81633421	81633920	Hmg20b|chr10:81633421-81633920	0.430108431838527	.	.
chr10	81357211	81357710	chr10	81267945	81268444	Mfsd12|chr10:81267945-81268444	0.372678236614045	.	.
chr10	81357211	81357710	chr10	81346675	81347174	Mfsd12|chr10:81346675-81347174	0.376623367448369	.	.
chr10	81357211	81357710	chr10	81413787	81414286	Mfsd12|chr10:81413787-81414286	0.499858842939659	.	.
chr10	81357211	81357710	chr10	81430826	81431325	Mfsd12|chr10:81430826-81431325	0.753913928877586	.	.
chr10	81365135	81365634	chr10	81267945	81268444	4930404N11Rik|chr10:81267945-81268444	0.423592449251705	.	.
chr10	81365135	81365634	chr10	81285670	81286169	4930404N11Rik|chr10:81285670-81286169	0.24555830021692	.	.
chr10	81365135	81365634	chr10	81472805	81473304	4930404N11Rik|chr10:81472805-81473304	0.239599104579903	.	.
chr10	81365135	81365634	chr10	81551522	81552021	4930404N11Rik|chr10:81551522-81552021	0.254818892285067	.	.
chr10	81365135	81365634	chr10	81643405	81643904	4930404N11Rik|chr10:81643405-81643904	0.356565387638034	.	.
chr10	81365643	81366142	chr10	81346675	81347174	4930404N11Rik|chr10:81346675-81347174	0.278834963642406	.	.
chr10	81365643	81366142	chr10	81413787	81414286	4930404N11Rik|chr10:81413787-81414286	0.399518305886342	.	.
chr10	81365643	81366142	chr10	81426092	81426591	4930404N11Rik|chr10:81426092-81426591	0.29447297022877	.	.
chr10	81365643	81366142	chr10	81430826	81431325	4930404N11Rik|chr10:81430826-81431325	0.496253484039528	.	.
chr10	81378395	81378894	chr10	81267945	81268444	Fzr1|chr10:81267945-81268444	0.409077599526918	.	.
chr10	81378395	81378894	chr10	81285670	81286169	Fzr1|chr10:81285670-81286169	0.259336194740177	.	.
chr10	81378395	81378894	chr10	81346675	81347174	Fzr1|chr10:81346675-81347174	0.242646724227701	.	.
chr10	81378395	81378894	chr10	81413787	81414286	Fzr1|chr10:81413787-81414286	0.458363891848367	.	.
chr10	81378395	81378894	chr10	81430826	81431325	Fzr1|chr10:81430826-81431325	0.410526518888901	.	.
chr10	81378395	81378894	chr10	81432821	81433320	Fzr1|chr10:81432821-81433320	0.261594768494792	.	.
chr10	81378395	81378894	chr10	81472805	81473304	Fzr1|chr10:81472805-81473304	0.321375903599747	.	.
chr10	81378395	81378894	chr10	81633421	81633920	Fzr1|chr10:81633421-81633920	0.346344926057306	.	.
chr10	81384063	81384562	chr10	81267945	81268444	Dohh|chr10:81267945-81268444	0.54034137636645	.	.
chr10	81384063	81384562	chr10	81285670	81286169	Dohh|chr10:81285670-81286169	0.338735355575361	.	.
chr10	81384063	81384562	chr10	81413787	81414286	Dohh|chr10:81413787-81414286	0.24412584732692	.	.
chr10	81384063	81384562	chr10	81430826	81431325	Dohh|chr10:81430826-81431325	0.389518141237149	.	.
chr10	81384063	81384562	chr10	81633421	81633920	Dohh|chr10:81633421-81633920	0.263919246876696	.	.
chr10	81481874	81482373	chr10	81257877	81258376	Celf5|chr10:81257877-81258376	0.267369119371935	.	.
chr10	81481874	81482373	chr10	81432821	81433320	Celf5|chr10:81432821-81433320	0.30423715937351	.	.
chr10	81481874	81482373	chr10	81472805	81473304	Celf5|chr10:81472805-81473304	0.360303044697425	.	.
chr10	81481874	81482373	chr10	81571498	81571997	Celf5|chr10:81571498-81571997	0.371965619666434	.	.
chr10	81481874	81482373	chr10	81633421	81633920	Celf5|chr10:81633421-81633920	0.473447918468578	.	.
chr10	81482441	81482940	chr10	81413787	81414286	Celf5|chr10:81413787-81414286	0.294544556228434	.	.
chr10	81482441	81482940	chr10	81430157	81430656	Celf5|chr10:81430157-81430656	0.401647727351474	.	.
chr10	81482441	81482940	chr10	81472805	81473304	Celf5|chr10:81472805-81473304	0.339775770329882	.	.
chr10	81482441	81482940	chr10	81633421	81633920	Celf5|chr10:81633421-81633920	0.357903227653737	.	.
chr10	81496231	81496730	chr10	81267945	81268444	Ncln|chr10:81267945-81268444	0.291857482307776	.	.
chr10	81496231	81496730	chr10	81413787	81414286	Ncln|chr10:81413787-81414286	0.288772765693735	.	.
chr10	81496231	81496730	chr10	81472805	81473304	Ncln|chr10:81472805-81473304	0.289324153755752	.	.
chr10	81545004	81545503	chr10	81346675	81347174	Gna11|chr10:81346675-81347174	0.359924864759765	.	.
chr10	81545004	81545503	chr10	81413787	81414286	Gna11|chr10:81413787-81414286	0.410051592118968	.	.
chr10	81545004	81545503	chr10	81430826	81431325	Gna11|chr10:81430826-81431325	0.529314749412813	.	.
chr10	81545004	81545503	chr10	81430826	81431325	Gna11|chr10:81430826-81431325	0.529314749412814	.	.
chr10	81545004	81545503	chr10	81551522	81552021	Gna11|chr10:81551522-81552021	0.25032288746533	.	.
chr10	81545004	81545503	chr10	81633421	81633920	Gna11|chr10:81633421-81633920	0.272150704491789	.	.
chr10	81545004	81545503	chr10	81997141	81997640	Gna11|chr10:81997141-81997640	0.287480157142499	.	.
chr10	81559200	81559699	chr10	81257877	81258376	Tle5|chr10:81257877-81258376	0.245772684529033	.	.
chr10	81559200	81559699	chr10	81430826	81431325	Tle5|chr10:81430826-81431325	0.254457625355433	.	.
chr10	81559200	81559699	chr10	81450104	81450603	Tle5|chr10:81450104-81450603	0.28808014994467	.	.
chr10	81559200	81559699	chr10	81472805	81473304	Tle5|chr10:81472805-81473304	0.264247369653255	.	.
chr10	81560176	81560675	chr10	81285670	81286169	Tle5|chr10:81285670-81286169	0.246595370175762	.	.
chr10	81560176	81560675	chr10	81571498	81571997	Tle5|chr10:81571498-81571997	0.370205484739285	.	.
chr10	81560176	81560675	chr10	81633421	81633920	Tle5|chr10:81633421-81633920	0.353456300865726	.	.
chr10	81560176	81560675	chr10	81633421	81633920	Tle5|chr10:81633421-81633920	0.353456300865727	.	.
chr10	81600731	81601230	chr10	81346675	81347174	Tle6|chr10:81346675-81347174	0.34106149064392	.	.
chr10	81600731	81601230	chr10	81413787	81414286	Tle6|chr10:81413787-81414286	0.421955807510283	.	.
chr10	81600731	81601230	chr10	81426092	81426591	Tle6|chr10:81426092-81426591	0.292351406317343	.	.
chr10	81600731	81601230	chr10	81430157	81430656	Tle6|chr10:81430157-81430656	0.563884224716082	.	.
chr10	81600731	81601230	chr10	81430826	81431325	Tle6|chr10:81430826-81431325	0.321440556274738	.	.
chr10	81600731	81601230	chr10	81472805	81473304	Tle6|chr10:81472805-81473304	0.244550054622283	.	.
chr10	81600731	81601230	chr10	81997141	81997640	Tle6|chr10:81997141-81997640	0.303966730103917	.	.
chr10	81605948	81606447	chr10	81257213	81257712	BC025920|chr10:81257213-81257712	0.283926738957481	.	.
chr10	81605948	81606447	chr10	81285670	81286169	BC025920|chr10:81285670-81286169	0.268091394911881	.	.
chr10	81605948	81606447	chr10	81413787	81414286	BC025920|chr10:81413787-81414286	0.316642119416097	.	.
chr10	81605948	81606447	chr10	81430826	81431325	BC025920|chr10:81430826-81431325	0.353903802635335	.	.
chr10	81605948	81606447	chr10	81432821	81433320	BC025920|chr10:81432821-81433320	0.269621162749029	.	.
chr10	81605948	81606447	chr10	81551522	81552021	BC025920|chr10:81551522-81552021	0.310640737333368	.	.
chr10	81605948	81606447	chr10	81571498	81571997	BC025920|chr10:81571498-81571997	0.390034663789694	.	.
chr10	81605948	81606447	chr10	81633421	81633920	BC025920|chr10:81633421-81633920	0.601584399833508	.	.
chr10	81627379	81627878	chr10	81346675	81347174	Ankrd24|chr10:81346675-81347174	0.459387805336644	.	.
chr10	81627379	81627878	chr10	81346675	81347174	Sirt6|chr10:81346675-81347174	0.459387805336644	.	.
chr10	81627379	81627878	chr10	81413787	81414286	Ankrd24|chr10:81413787-81414286	0.407552446410059	.	.
chr10	81627379	81627878	chr10	81413787	81414286	Sirt6|chr10:81413787-81414286	0.407552446410059	.	.
chr10	81627379	81627878	chr10	81426092	81426591	Ankrd24|chr10:81426092-81426591	0.240392915015503	.	.
chr10	81627379	81627878	chr10	81426092	81426591	Sirt6|chr10:81426092-81426591	0.240392915015503	.	.
chr10	81627379	81627878	chr10	81430826	81431325	Ankrd24|chr10:81430826-81431325	0.261745479182119	.	.
chr10	81627379	81627878	chr10	81430826	81431325	Sirt6|chr10:81430826-81431325	0.261745479182119	.	.
chr10	81627379	81627878	chr10	81571498	81571997	Ankrd24|chr10:81571498-81571997	0.296920563614323	.	.
chr10	81627379	81627878	chr10	81571498	81571997	Sirt6|chr10:81571498-81571997	0.296920563614323	.	.
chr10	81627379	81627878	chr10	81633421	81633920	Ankrd24|chr10:81633421-81633920	0.241483990676101	.	.
chr10	81627379	81627878	chr10	81633421	81633920	Sirt6|chr10:81633421-81633920	0.241483990676101	.	.
chr10	81627379	81627878	chr10	81997141	81997640	Ankrd24|chr10:81997141-81997640	0.425952992258232	.	.
chr10	81627379	81627878	chr10	81997141	81997640	Sirt6|chr10:81997141-81997640	0.425952992258232	.	.
chr10	81648748	81649247	chr10	81346675	81347174	Gm10778|chr10:81346675-81347174	0.385297462242269	.	.
chr10	81648748	81649247	chr10	81413787	81414286	Gm10778|chr10:81413787-81414286	0.309498980194785	.	.
chr10	81648748	81649247	chr10	81430826	81431325	Gm10778|chr10:81430826-81431325	0.26459315807793	.	.
chr10	81648748	81649247	chr10	81997141	81997640	Gm10778|chr10:81997141-81997640	0.358362690207092	.	.
chr10	82047820	82048319	chr10	81997141	81997640	Zfp873|chr10:81997141-81997640	0.405564206716083	.	.
chr10	82178379	82178878	chr10	81997141	81997640	Gm15608|chr10:81997141-81997640	0.276812949933769	.	.
chr10	82622905	82623404	chr10	82666399	82666898	1190007I07Rik|chr10:82666399-82666898	0.240835047806384	.	.
chr10	82622905	82623404	chr10	82698823	82699322	1190007I07Rik|chr10:82698823-82699322	0.384117149752282	.	.
chr10	82629507	82630006	chr10	82666399	82666898	Tdg|chr10:82666399-82666898	0.334010635380032	.	.
chr10	82629507	82630006	chr10	82698823	82699322	Tdg|chr10:82698823-82699322	0.496690415795099	.	.
chr10	82763329	82763828	chr10	82762756	82763255	Nfyb|chr10:82762756-82763255	0.402220073398402	.	.
chr10	82763879	82764378	chr10	82698823	82699322	Nfyb|chr10:82698823-82699322	0.377620262770904	.	.
chr10	82858893	82859392	chr10	82698823	82699322	Gm38560|chr10:82698823-82699322	0.30839108011894	.	.
chr10	82985064	82985563	chr10	82666399	82666898	Chst11|chr10:82666399-82666898	0.394827859602238	.	.
chr10	82985064	82985563	chr10	82698823	82699322	Chst11|chr10:82698823-82699322	0.543727445113737	.	.
chr10	83337299	83337798	chr10	83729443	83729942	Slc41a2|chr10:83729443-83729942	0.334491454831839	.	.
chr10	83722616	83723115	chr10	83711660	83712159	1500009L16Rik|chr10:83711660-83712159	0.398259595423507	.	.
chr10	85829194	85829693	chr10	85598554	85599053	Pwp1|chr10:85598554-85599053	0.39685853750967	.	.
chr10	85829194	85829693	chr10	85967965	85968464	Pwp1|chr10:85967965-85968464	0.273519650179874	.	.
chr10	85916334	85916833	chr10	85678556	85679055	Prdm4|chr10:85678556-85679055	0.325705161386873	.	.
chr10	85916863	85917362	chr10	85624915	85625414	Prdm4|chr10:85624915-85625414	0.302463170315583	.	.
chr10	85957553	85958052	chr10	85928481	85928980	Rtcb|chr10:85928481-85928980	0.297910979006886	.	.
chr10	86705811	86706310	chr10	86636804	86637303	Hsp90b1|chr10:86636804-86637303	0.406757153064981	.	.
chr10	86705811	86706310	chr10	86636804	86637303	Ttc41|chr10:86636804-86637303	0.406757153064981	.	.
chr10	86778694	86779193	chr10	86685259	86685758	Nt5dc3|chr10:86685259-86685758	0.238725841396441	.	.
chr10	86778694	86779193	chr10	86685259	86685758	Nt5dc3|chr10:86685259-86685758	0.238725841396442	.	.
chr10	86778694	86779193	chr10	86819757	86820256	Nt5dc3|chr10:86819757-86820256	0.25254816699589	.	.
chr10	86971914	86972413	chr10	86636804	86637303	Gm16271|chr10:86636804-86637303	0.335507220763068	.	.
chr10	87057424	87057923	chr10	87486178	87486677	1700113H08Rik|chr10:87486178-87486677	0.31040026391126	.	.
chr10	87058237	87058736	chr10	87486178	87486677	1700113H08Rik|chr10:87486178-87486677	0.342446829639738	.	.
chr10	87492598	87493097	chr10	87486178	87486677	Ascl1|chr10:87486178-87486677	0.336054380613621	.	.
chr10	87492598	87493097	chr10	87494579	87495078	Ascl1|chr10:87494579-87495078	0.673956899851231	.	.
chr10	87492598	87493097	chr10	87503950	87504449	Ascl1|chr10:87503950-87504449	0.350082554039709	.	.
chr10	87493100	87493599	chr10	87094225	87094724	Ascl1|chr10:87094225-87094724	0.33862204478575	.	.
chr10	87493100	87493599	chr10	87486178	87486677	Ascl1|chr10:87486178-87486677	0.523887027843449	.	.
chr10	87493100	87493599	chr10	87494579	87495078	Ascl1|chr10:87494579-87495078	0.361567985393205	.	.
chr10	87493100	87493599	chr10	87527936	87528435	Ascl1|chr10:87527936-87528435	0.27237178572382	.	.
chr10	88146664	88147163	chr10	87813119	87813618	Nup37|chr10:87813119-87813618	0.427867409563815	.	.
chr10	88146664	88147163	chr10	87813119	87813618	Parpbp|chr10:87813119-87813618	0.427867409563815	.	.
chr10	88146664	88147163	chr10	87813631	87814130	Nup37|chr10:87813631-87814130	0.34244590084287	.	.
chr10	88146664	88147163	chr10	87813631	87814130	Parpbp|chr10:87813631-87814130	0.34244590084287	.	.
chr10	88146664	88147163	chr10	88327377	88327876	Nup37|chr10:88327377-88327876	0.437893649271332	.	.
chr10	88146664	88147163	chr10	88327377	88327876	Parpbp|chr10:88327377-88327876	0.437893649271332	.	.
chr10	88200852	88201351	chr10	88119686	88120185	Washc3|chr10:88119686-88120185	0.341871516610954	.	.
chr10	88201358	88201857	chr10	88426387	88426886	Washc3|chr10:88426387-88426886	0.276060176781991	.	.
chr10	88378931	88379430	chr10	88119686	88120185	Dram1|chr10:88119686-88120185	0.341377546959854	.	.
chr10	88378931	88379430	chr10	88119686	88120185	Gnptab|chr10:88119686-88120185	0.341377546959854	.	.
chr10	88378931	88379430	chr10	88738951	88739450	Dram1|chr10:88738951-88739450	0.459600316399916	.	.
chr10	88378931	88379430	chr10	88738951	88739450	Gnptab|chr10:88738951-88739450	0.459600316399916	.	.
chr10	88379531	88380030	chr10	88327377	88327876	Dram1|chr10:88327377-88327876	0.268415690563657	.	.
chr10	88379531	88380030	chr10	88327377	88327876	Dram1|chr10:88327377-88327876	0.268415690563658	.	.
chr10	88379531	88380030	chr10	88327377	88327876	Gnptab|chr10:88327377-88327876	0.268415690563657	.	.
chr10	88379531	88380030	chr10	88327377	88327876	Gnptab|chr10:88327377-88327876	0.268415690563658	.	.
chr10	88379531	88380030	chr10	88738951	88739450	Dram1|chr10:88738951-88739450	0.337273130686646	.	.
chr10	88379531	88380030	chr10	88738951	88739450	Gnptab|chr10:88738951-88739450	0.337273130686646	.	.
chr10	88503789	88504288	chr10	88304248	88304747	Chpt1|chr10:88304248-88304747	0.370745374544689	.	.
chr10	88503789	88504288	chr10	88738951	88739450	Chpt1|chr10:88738951-88739450	0.31420757897482	.	.
chr10	88730714	88731213	chr10	88738951	88739450	Arl1|chr10:88738951-88739450	0.348673378199964	.	.
chr10	88731569	88732068	chr10	88426387	88426886	Arl1|chr10:88426387-88426886	0.448904343435785	.	.
chr10	88826571	88827070	chr10	88738951	88739450	Utp20|chr10:88738951-88739450	0.551347851799302	.	.
chr10	92722155	92722654	chr10	92658389	92658888	Nedd1|chr10:92658389-92658888	0.282662591272416	.	.
chr10	97966895	97967394	chr10	97842533	97843032	Gm10754|chr10:97842533-97843032	0.238708880627967	.	.
chr10	100016298	100016797	chr10	100170810	100171309	Kitl|chr10:100170810-100171309	0.241334912758158	.	.
chr10	100742024	100742523	chr10	100629708	100630207	Gm35722|chr10:100629708-100630207	0.31681825367048	.	.
chr10	100742024	100742523	chr10	100629708	100630207	Gm35722|chr10:100629708-100630207	0.316818253670481	.	.
chr10	100742024	100742523	chr10	100630234	100630733	Gm35722|chr10:100630234-100630733	0.329281358353124	.	.
chr10	103236075	103236574	chr10	103194864	103195363	Lrriq1|chr10:103194864-103195363	0.327830366914603	.	.
chr10	103236075	103236574	chr10	103402151	103402650	Lrriq1|chr10:103402151-103402650	0.614983247501262	.	.
chr10	103368022	103368521	chr10	103402151	103402650	Slc6a15|chr10:103402151-103402650	0.240162651708037	.	.
chr10	105841096	105841595	chr10	105834573	105835072	Ccdc59|chr10:105834573-105835072	0.282068488036548	.	.
chr10	105841096	105841595	chr10	105834573	105835072	Mettl25|chr10:105834573-105835072	0.282068488036548	.	.
chr10	105841096	105841595	chr10	106004700	106005199	Ccdc59|chr10:106004700-106005199	0.265939390931025	.	.
chr10	105841096	105841595	chr10	106004700	106005199	Mettl25|chr10:106004700-106005199	0.265939390931025	.	.
chr10	106469497	106469996	chr10	106468917	106469416	Ppfia2|chr10:106468917-106469416	0.241427483445766	.	.
chr10	109010805	109011304	chr10	109250957	109251456	Syt1|chr10:109250957-109251456	0.354324327827038	.	.
chr10	110919959	110920458	chr10	110794472	110794971	Csrp2|chr10:110794472-110794971	0.345522142240862	.	.
chr10	112160072	112160571	chr10	112315104	112315603	Glipr1l3|chr10:112315104-112315603	0.357724136248801	.	.
chr10	112271231	112271730	chr10	112315104	112315603	Kcnc2|chr10:112315104-112315603	0.245885153853458	.	.
chr10	112928805	112929304	chr10	112810252	112810751	Atxn7l3b|chr10:112810252-112810751	0.276384942362692	.	.
chr10	112928805	112929304	chr10	113027264	113027763	Atxn7l3b|chr10:113027264-113027763	0.319028318406685	.	.
chr10	112928805	112929304	chr10	113069413	113069912	Atxn7l3b|chr10:113069413-113069912	0.244593819525348	.	.
chr10	115251206	115251705	chr10	115323235	115323734	Tbc1d15|chr10:115323235-115323734	0.265862527666625	.	.
chr10	115251206	115251705	chr10	115406337	115406836	Tbc1d15|chr10:115406337-115406836	0.248200968836799	.	.
chr10	115314779	115315278	chr10	115470560	115471059	Rab21|chr10:115470560-115471059	0.296314296080803	.	.
chr10	115362040	115362539	chr10	115406337	115406836	Tmem19|chr10:115406337-115406836	0.652536757386117	.	.
chr10	115384626	115385125	chr10	115406337	115406836	Thap2|chr10:115406337-115406836	0.470171534817654	.	.
chr10	115384626	115385125	chr10	115406337	115406836	Zfc3h1|chr10:115406337-115406836	0.470171534817654	.	.
chr10	115385578	115386077	chr10	115593212	115593711	Zfc3h1|chr10:115593212-115593711	0.241054068182451	.	.
chr10	115587608	115588107	chr10	115593212	115593711	Lgr5|chr10:115593212-115593711	0.384779215025374	.	.
chr10	117710064	117710563	chr10	117515685	117516184	Mdm2|chr10:117515685-117516184	0.405618229298106	.	.
chr10	117710592	117711091	chr10	117376790	117377289	Mdm2|chr10:117376790-117377289	0.32354743669372	.	.
chr10	117710592	117711091	chr10	117515685	117516184	Mdm2|chr10:117515685-117516184	0.459714102716135	.	.
chr10	117710592	117711091	chr10	117676906	117677405	Mdm2|chr10:117676906-117677405	0.500694687288524	.	.
chr10	117746155	117746654	chr10	117376790	117377289	Slc35e3|chr10:117376790-117377289	0.28674134295699	.	.
chr10	117746155	117746654	chr10	117515685	117516184	Slc35e3|chr10:117515685-117516184	0.270606176378758	.	.
chr10	117746155	117746654	chr10	117676906	117677405	Slc35e3|chr10:117676906-117677405	0.419669956593056	.	.
chr10	117792609	117793108	chr10	118056860	118057359	Nup107|chr10:118056860-118057359	0.291388398272147	.	.
chr10	117845286	117845785	chr10	118047578	118048077	Rap1b|chr10:118047578-118048077	0.281235445003069	.	.
chr10	117845812	117846311	chr10	118103082	118103581	Rap1b|chr10:118103082-118103581	0.410701622582569	.	.
chr10	117845812	117846311	chr10	118110038	118110537	Rap1b|chr10:118110038-118110537	0.367992846113221	.	.
chr10	118141391	118141890	chr10	118370408	118370907	Mdm1|chr10:118370408-118370907	0.318252131173721	.	.
chr10	118164975	118165474	chr10	118056860	118057359	Gm47958|chr10:118056860-118057359	0.328259583883048	.	.
chr10	118164975	118165474	chr10	118250794	118251293	Gm47958|chr10:118250794-118251293	0.325954684896662	.	.
chr10	120112717	120113216	chr10	120035203	120035702	Helb|chr10:120035203-120035702	0.388207510883184	.	.
chr10	120112717	120113216	chr10	120035894	120036393	Helb|chr10:120035894-120036393	0.457040131722037	.	.
chr10	120112717	120113216	chr10	120177969	120178468	Helb|chr10:120177969-120178468	0.298948483100731	.	.
chr10	120112717	120113216	chr10	120257286	120257785	Helb|chr10:120257286-120257785	0.46065857997631	.	.
chr10	120202065	120202564	chr10	120035203	120035702	Irak3|chr10:120035203-120035702	0.443257111027826	.	.
chr10	120202065	120202564	chr10	120035203	120035702	Tmbim4|chr10:120035203-120035702	0.443257111027826	.	.
chr10	120202065	120202564	chr10	120035894	120036393	Irak3|chr10:120035894-120036393	0.349604176761543	.	.
chr10	120202065	120202564	chr10	120035894	120036393	Tmbim4|chr10:120035894-120036393	0.349604176761543	.	.
chr10	120202065	120202564	chr10	120177969	120178468	Irak3|chr10:120177969-120178468	0.357641870990818	.	.
chr10	120202065	120202564	chr10	120177969	120178468	Tmbim4|chr10:120177969-120178468	0.357641870990818	.	.
chr10	120202065	120202564	chr10	120247363	120247862	Irak3|chr10:120247363-120247862	0.24993298352463	.	.
chr10	120202065	120202564	chr10	120247363	120247862	Tmbim4|chr10:120247363-120247862	0.24993298352463	.	.
chr10	120202065	120202564	chr10	120257286	120257785	Irak3|chr10:120257286-120257785	0.53266926562	.	.
chr10	120202065	120202564	chr10	120257286	120257785	Tmbim4|chr10:120257286-120257785	0.53266926562	.	.
chr10	120227259	120227758	chr10	120035203	120035702	Llph|chr10:120035203-120035702	0.269627070362807	.	.
chr10	120475830	120476329	chr10	120130584	120131083	Hmga2|chr10:120130584-120131083	0.272602908334621	.	.
chr10	120801265	120801764	chr10	120864391	120864890	Gm15961|chr10:120864391-120864890	0.326844804992408	.	.
chr10	120898763	120899262	chr10	120876144	120876643	Gm4473|chr10:120876144-120876643	0.268619999829744	.	.
chr10	120898763	120899262	chr10	120876144	120876643	Gm4473|chr10:120876144-120876643	0.268619999829745	.	.
chr10	120898763	120899262	chr10	120876144	120876643	Msrb3|chr10:120876144-120876643	0.268619999829744	.	.
chr10	120898763	120899262	chr10	120876144	120876643	Msrb3|chr10:120876144-120876643	0.268619999829745	.	.
chr10	120978656	120979155	chr10	120646676	120647175	Lemd3|chr10:120646676-120647175	0.401478163993798	.	.
chr10	120978656	120979155	chr10	121016884	121017383	Lemd3|chr10:121016884-121017383	0.350512861936978	.	.
chr10	120979164	120979663	chr10	120552319	120552818	Lemd3|chr10:120552319-120552818	0.303523104419611	.	.
chr10	120979164	120979663	chr10	120876144	120876643	Lemd3|chr10:120876144-120876643	0.38022395674769	.	.
chr10	120979164	120979663	chr10	120882734	120883233	Lemd3|chr10:120882734-120883233	0.268699032618101	.	.
chr10	120979164	120979663	chr10	121016884	121017383	Lemd3|chr10:121016884-121017383	0.392859046994592	.	.
chr10	120979164	120979663	chr10	121017419	121017918	Lemd3|chr10:121017419-121017918	0.320861661577143	.	.
chr10	122047104	122047603	chr10	122105330	122105829	Srgap1|chr10:122105330-122105829	0.378122012296853	.	.
chr10	122047655	122048154	chr10	122007515	122008014	Srgap1|chr10:122007515-122008014	0.477780002077589	.	.
chr10	122047655	122048154	chr10	122038523	122039022	Srgap1|chr10:122038523-122039022	0.412497847557265	.	.
chr10	122449084	122449583	chr10	122105330	122105829	Avpr1a|chr10:122105330-122105829	0.242789406454123	.	.
chr10	122449084	122449583	chr10	122120828	122121327	Avpr1a|chr10:122120828-122121327	0.326366796949654	.	.
chr10	125965896	125966395	chr10	126224475	126224974	Lrig3|chr10:126224475-126224974	0.271020098234703	.	.
chr10	127621484	127621983	chr10	127511500	127511999	Lrp1|chr10:127511500-127511999	0.256788185047939	.	.
chr10	127666434	127666933	chr10	127512720	127513219	Nemp1|chr10:127512720-127513219	0.284742322668361	.	.
chr10	127668128	127668627	chr10	127511500	127511999	Nab2|chr10:127511500-127511999	0.254758866185908	.	.
chr10	127676744	127677243	chr10	127537806	127538305	Gm16230|chr10:127537806-127538305	0.241599611253509	.	.
chr10	128035316	128035815	chr10	128237698	128238197	Naca|chr10:128237698-128238197	0.242426576884051	.	.
chr10	128058600	128059099	chr10	128176400	128176899	Ptges3|chr10:128176400-128176899	0.51958459172804	.	.
chr10	128059140	128059639	chr10	128176400	128176899	Ptges3|chr10:128176400-128176899	0.365768636455379	.	.
chr10	128082998	128083497	chr10	128092468	128092967	Atp5b|chr10:128092468-128092967	0.40551500406131	.	.
chr10	128082998	128083497	chr10	128092468	128092967	Gm47438|chr10:128092468-128092967	0.40551500406131	.	.
chr10	128082998	128083497	chr10	128096604	128097103	Atp5b|chr10:128096604-128097103	0.302705856308711	.	.
chr10	128082998	128083497	chr10	128096604	128097103	Gm47438|chr10:128096604-128097103	0.302705856308711	.	.
chr10	128082998	128083497	chr10	128237698	128238197	Atp5b|chr10:128237698-128238197	0.442801670917884	.	.
chr10	128082998	128083497	chr10	128237698	128238197	Gm47438|chr10:128237698-128238197	0.442801670917884	.	.
chr10	128082998	128083497	chr10	128409597	128410096	Atp5b|chr10:128409597-128410096	0.269016711665618	.	.
chr10	128082998	128083497	chr10	128409597	128410096	Gm47438|chr10:128409597-128410096	0.269016711665618	.	.
chr10	128091322	128091821	chr10	128212738	128213237	Baz2a|chr10:128212738-128213237	0.257377050832309	.	.
chr10	128194133	128194632	chr10	128092468	128092967	Gls2|chr10:128092468-128092967	0.290961848707412	.	.
chr10	128195155	128195654	chr10	128092468	128092967	AC135859.1|chr10:128092468-128092967	0.308788803861561	.	.
chr10	128195155	128195654	chr10	128092468	128092967	Gls2|chr10:128092468-128092967	0.308788803861561	.	.
chr10	128232067	128232566	chr10	128092468	128092967	Timeless|chr10:128092468-128092967	0.550504181747322	.	.
chr10	128232067	128232566	chr10	128409597	128410096	Timeless|chr10:128409597-128410096	0.344863610301344	.	.
chr10	128270187	128270686	chr10	128096604	128097103	Stat2|chr10:128096604-128097103	0.252166316456494	.	.
chr10	128270187	128270686	chr10	128176400	128176899	Stat2|chr10:128176400-128176899	0.429536174105002	.	.
chr10	128270187	128270686	chr10	128176400	128176899	Stat2|chr10:128176400-128176899	0.429536174105003	.	.
chr10	128270187	128270686	chr10	128409597	128410096	Stat2|chr10:128409597-128410096	0.254729171530702	.	.
chr10	128270187	128270686	chr10	128737398	128737897	Stat2|chr10:128737398-128737897	0.26922672518819	.	.
chr10	128303050	128303549	chr10	128092468	128092967	Pan2|chr10:128092468-128092967	0.344484321186411	.	.
chr10	128303050	128303549	chr10	128409597	128410096	Pan2|chr10:128409597-128410096	0.417606731635097	.	.
chr10	128322161	128322660	chr10	128092468	128092967	Cnpy2|chr10:128092468-128092967	0.397869216470001	.	.
chr10	128322161	128322660	chr10	128409597	128410096	Cnpy2|chr10:128409597-128410096	0.380064447526097	.	.
chr10	128322676	128323175	chr10	128092468	128092967	Cnpy2|chr10:128092468-128092967	0.410767448561202	.	.
chr10	128322676	128323175	chr10	128212738	128213237	Cnpy2|chr10:128212738-128213237	0.289849704490938	.	.
chr10	128322676	128323175	chr10	128737398	128737897	Cnpy2|chr10:128737398-128737897	0.295088467143438	.	.
chr10	128337438	128337937	chr10	128092468	128092967	Cs|chr10:128092468-128092967	0.387621117502837	.	.
chr10	128337438	128337937	chr10	128409597	128410096	Cs|chr10:128409597-128410096	0.387513291519574	.	.
chr10	128368518	128369017	chr10	128092468	128092967	Coq10a|chr10:128092468-128092967	0.410576867149896	.	.
chr10	128368518	128369017	chr10	128409597	128410096	Coq10a|chr10:128409597-128410096	0.282729640801108	.	.
chr10	128376834	128377333	chr10	128092468	128092967	Ankrd52|chr10:128092468-128092967	0.474703606392404	.	.
chr10	128376834	128377333	chr10	128409597	128410096	Ankrd52|chr10:128409597-128410096	0.387652240909093	.	.
chr10	128411355	128411854	chr10	128092468	128092967	Nabp2|chr10:128092468-128092967	0.561532492667309	.	.
chr10	128411355	128411854	chr10	128092468	128092967	Rnf41|chr10:128092468-128092967	0.561532492667309	.	.
chr10	128411355	128411854	chr10	128409597	128410096	Nabp2|chr10:128409597-128410096	0.477483792429124	.	.
chr10	128411355	128411854	chr10	128409597	128410096	Rnf41|chr10:128409597-128410096	0.477483792429124	.	.
chr10	128458968	128459467	chr10	128092468	128092967	Smarcc2|chr10:128092468-128092967	0.509151455573069	.	.
chr10	128458968	128459467	chr10	128409597	128410096	Smarcc2|chr10:128409597-128410096	0.405288383538996	.	.
chr10	128458968	128459467	chr10	128737398	128737897	Smarcc2|chr10:128737398-128737897	0.25072958046573	.	.
chr10	128493613	128494112	chr10	128092468	128092967	Myl6|chr10:128092468-128092967	0.37214845529813	.	.
chr10	128493613	128494112	chr10	128176400	128176899	Myl6|chr10:128176400-128176899	0.32268377626818	.	.
chr10	128493613	128494112	chr10	128212738	128213237	Myl6|chr10:128212738-128213237	0.287218129101146	.	.
chr10	128493613	128494112	chr10	128409597	128410096	Myl6|chr10:128409597-128410096	0.260276029906398	.	.
chr10	128498636	128499135	chr10	128096604	128097103	Myl6b|chr10:128096604-128097103	0.284013157729985	.	.
chr10	128498636	128499135	chr10	128409597	128410096	Myl6b|chr10:128409597-128410096	0.26272067674871	.	.
chr10	128525706	128526205	chr10	128805195	128805694	Esyt1|chr10:128805195-128805694	0.287133644254788	.	.
chr10	128525706	128526205	chr10	128913212	128913711	Esyt1|chr10:128913212-128913711	0.331143553512323	.	.
chr10	128547478	128547977	chr10	128737398	128737897	Zc3h10|chr10:128737398-128737897	0.349493729477696	.	.
chr10	128548928	128549427	chr10	128409597	128410096	Rpl41|chr10:128409597-128410096	0.423508917004533	.	.
chr10	128548928	128549427	chr10	128913212	128913711	Rpl41|chr10:128913212-128913711	0.298547018577503	.	.
chr10	128565862	128566361	chr10	128409597	128410096	Pa2g4|chr10:128409597-128410096	0.325811684406526	.	.
chr10	128565862	128566361	chr10	128805195	128805694	Pa2g4|chr10:128805195-128805694	0.315136466766463	.	.
chr10	128626582	128627081	chr10	128409597	128410096	Rps26|chr10:128409597-128410096	0.447356909807271	.	.
chr10	128626582	128627081	chr10	128805195	128805694	Rps26|chr10:128805195-128805694	0.500383441209958	.	.
chr10	128626582	128627081	chr10	128909639	128910138	Rps26|chr10:128909639-128910138	0.30916919053149	.	.
chr10	128626582	128627081	chr10	128977436	128977935	Rps26|chr10:128977436-128977935	0.464324793048188	.	.
chr10	128644871	128645370	chr10	128737398	128737897	Gm26876|chr10:128737398-128737897	0.26098755631452	.	.
chr10	128644871	128645370	chr10	128977436	128977935	Gm26876|chr10:128977436-128977935	0.339360523587835	.	.
chr10	128669128	128669627	chr10	128409597	128410096	Ikzf4|chr10:128409597-128410096	0.253278825513929	.	.
chr10	128673679	128674178	chr10	128805195	128805694	Suox|chr10:128805195-128805694	0.249534459028728	.	.
chr10	128696211	128696710	chr10	128409597	128410096	Rab5b|chr10:128409597-128410096	0.378707027772201	.	.
chr10	128696211	128696710	chr10	128805195	128805694	Rab5b|chr10:128805195-128805694	0.30894932803131	.	.
chr10	128696211	128696710	chr10	128909639	128910138	Rab5b|chr10:128909639-128910138	0.370507754909014	.	.
chr10	128704864	128705363	chr10	128409597	128410096	Cdk2|chr10:128409597-128410096	0.274104091648648	.	.
chr10	128704864	128705363	chr10	128409597	128410096	Pmel|chr10:128409597-128410096	0.274104091648648	.	.
chr10	128704864	128705363	chr10	128737398	128737897	Cdk2|chr10:128737398-128737897	0.31560255227409	.	.
chr10	128704864	128705363	chr10	128737398	128737897	Pmel|chr10:128737398-128737897	0.31560255227409	.	.
chr10	128704864	128705363	chr10	128977436	128977935	Cdk2|chr10:128977436-128977935	0.475421755709107	.	.
chr10	128704864	128705363	chr10	128977436	128977935	Pmel|chr10:128977436-128977935	0.475421755709107	.	.
chr10	128748233	128748732	chr10	128977436	128977935	Pym1|chr10:128977436-128977935	0.248007186215426	.	.
chr10	128804210	128804709	chr10	128737398	128737897	Dnajc14|chr10:128737398-128737897	0.241061309989176	.	.
chr10	128804210	128804709	chr10	128737398	128737897	Tmem198b|chr10:128737398-128737897	0.241061309989176	.	.
chr10	128821529	128822028	chr10	128977436	128977935	Ormdl2|chr10:128977436-128977935	0.342007865334885	.	.
chr10	128891683	128892182	chr10	128737398	128737897	Gdf11|chr10:128737398-128737897	0.293576987110709	.	.
chr10	128891683	128892182	chr10	128977436	128977935	Gdf11|chr10:128977436-128977935	0.425887056186645	.	.
chr10	128923385	128923884	chr10	128913212	128913711	Bloc1s1|chr10:128913212-128913711	0.327855502581303	.	.
chr10	128923385	128923884	chr10	128913212	128913711	Rdh5|chr10:128913212-128913711	0.327855502581303	.	.
chr10	128923385	128923884	chr10	128977436	128977935	Bloc1s1|chr10:128977436-128977935	0.252973250091272	.	.
chr10	128923385	128923884	chr10	128977436	128977935	Rdh5|chr10:128977436-128977935	0.252973250091272	.	.
chr11	3202390	3202889	chr11	3123799	3124298	Eif4enif1|chr11:3123799-3124298	0.322763017679442	.	.
chr11	3202390	3202889	chr11	3289935	3290434	Eif4enif1|chr11:3289935-3290434	0.422960866005292	.	.
chr11	3202390	3202889	chr11	3332133	3332632	Eif4enif1|chr11:3332133-3332632	0.34980296164572	.	.
chr11	3202390	3202889	chr11	3347023	3347522	Eif4enif1|chr11:3347023-3347522	0.294968722277236	.	.
chr11	3202390	3202889	chr11	3371193	3371692	Eif4enif1|chr11:3371193-3371692	0.24020959589283	.	.
chr11	3202390	3202889	chr11	3386996	3387495	Eif4enif1|chr11:3386996-3387495	0.267380311918458	.	.
chr11	3203060	3203559	chr11	3289935	3290434	Eif4enif1|chr11:3289935-3290434	0.27267471137031	.	.
chr11	3266213	3266712	chr11	3123799	3124298	Drg1|chr11:3123799-3124298	0.274125642623986	.	.
chr11	3266213	3266712	chr11	3289935	3290434	Drg1|chr11:3289935-3290434	0.410174043120258	.	.
chr11	3289366	3289865	chr11	3123799	3124298	Patz1|chr11:3123799-3124298	0.531621628485317	.	.
chr11	3289366	3289865	chr11	3289935	3290434	Patz1|chr11:3289935-3290434	0.740482041429355	.	.
chr11	3289366	3289865	chr11	3347023	3347522	Patz1|chr11:3347023-3347522	0.284670579881655	.	.
chr11	3408986	3409485	chr11	3159383	3159882	Limk2|chr11:3159383-3159882	0.31560021512087	.	.
chr11	3408986	3409485	chr11	3539001	3539500	Limk2|chr11:3539001-3539500	0.246068525552104	.	.
chr11	3452086	3452585	chr11	3123799	3124298	8430429K09Rik|chr11:3123799-3124298	0.468406002818536	.	.
chr11	3452086	3452585	chr11	3123799	3124298	Rnf185|chr11:3123799-3124298	0.468406002818536	.	.
chr11	3452086	3452585	chr11	3289935	3290434	8430429K09Rik|chr11:3289935-3290434	0.387324767696288	.	.
chr11	3452086	3452585	chr11	3289935	3290434	Rnf185|chr11:3289935-3290434	0.387324767696288	.	.
chr11	3452086	3452585	chr11	3347023	3347522	8430429K09Rik|chr11:3347023-3347522	0.433071151079387	.	.
chr11	3452086	3452585	chr11	3347023	3347522	Rnf185|chr11:3347023-3347522	0.433071151079387	.	.
chr11	3514597	3515096	chr11	3332133	3332632	Selenom|chr11:3332133-3332632	0.25082716756641	.	.
chr11	3648193	3648692	chr11	3332133	3332632	Morc2a|chr11:3332133-3332632	0.307120848836817	.	.
chr11	3648193	3648692	chr11	3347023	3347522	Morc2a|chr11:3347023-3347522	0.331193587015498	.	.
chr11	3648877	3649376	chr11	3347023	3347522	Morc2a|chr11:3347023-3347522	0.284434521742147	.	.
chr11	3648877	3649376	chr11	3347023	3347522	Tug1|chr11:3347023-3347522	0.284434521742147	.	.
chr11	3648877	3649376	chr11	3535285	3535784	Morc2a|chr11:3535285-3535784	0.278606205994577	.	.
chr11	3648877	3649376	chr11	3535285	3535784	Tug1|chr11:3535285-3535784	0.278606205994577	.	.
chr11	3863689	3864188	chr11	4001562	4002061	Osbp2|chr11:4001562-4002061	0.337967505274116	.	.
chr11	3863689	3864188	chr11	4219416	4219915	Osbp2|chr11:4219416-4219915	0.505485106320449	.	.
chr11	3894950	3895449	chr11	3535285	3535784	4921536K21Rik|chr11:3535285-3535784	0.371608232247894	.	.
chr11	3894950	3895449	chr11	3535285	3535784	Dusp18|chr11:3535285-3535784	0.371608232247894	.	.
chr11	3894950	3895449	chr11	3761927	3762426	4921536K21Rik|chr11:3761927-3762426	0.587002064118796	.	.
chr11	3894950	3895449	chr11	3761927	3762426	Dusp18|chr11:3761927-3762426	0.587002064118796	.	.
chr11	3894950	3895449	chr11	4096446	4096945	4921536K21Rik|chr11:4096446-4096945	0.271501163333691	.	.
chr11	3894950	3895449	chr11	4096446	4096945	Dusp18|chr11:4096446-4096945	0.271501163333691	.	.
chr11	3894950	3895449	chr11	4121657	4122156	4921536K21Rik|chr11:4121657-4122156	0.352364488544076	.	.
chr11	3894950	3895449	chr11	4121657	4122156	4921536K21Rik|chr11:4121657-4122156	0.352364488544077	.	.
chr11	3894950	3895449	chr11	4121657	4122156	Dusp18|chr11:4121657-4122156	0.352364488544076	.	.
chr11	3894950	3895449	chr11	4121657	4122156	Dusp18|chr11:4121657-4122156	0.352364488544077	.	.
chr11	3913534	3914033	chr11	3535285	3535784	Slc35e4|chr11:3535285-3535784	0.255211457943443	.	.
chr11	3913534	3914033	chr11	3761927	3762426	Slc35e4|chr11:3761927-3762426	0.371946808640176	.	.
chr11	3983942	3984441	chr11	3774253	3774752	Gal3st1|chr11:3774253-3774752	0.250029179926492	.	.
chr11	3983942	3984441	chr11	3774253	3774752	Gal3st1|chr11:3774253-3774752	0.250029179926493	.	.
chr11	3983942	3984441	chr11	4001562	4002061	Gal3st1|chr11:4001562-4002061	0.2901490166056	.	.
chr11	4095143	4095642	chr11	4118067	4118566	Mtfp1|chr11:4118067-4118566	0.314851598308757	.	.
chr11	4134899	4135398	chr11	3761927	3762426	Rnf215|chr11:3761927-3762426	0.554376203233183	.	.
chr11	4134899	4135398	chr11	4096446	4096945	Rnf215|chr11:4096446-4096945	0.441942812379452	.	.
chr11	4134899	4135398	chr11	4258482	4258981	Rnf215|chr11:4258482-4258981	0.319728454691813	.	.
chr11	4160019	4160518	chr11	3761927	3762426	Ccdc157|chr11:3761927-3762426	0.390670394855102	.	.
chr11	4160019	4160518	chr11	3761927	3762426	Sf3a1|chr11:3761927-3762426	0.390670394855102	.	.
chr11	4160019	4160518	chr11	4001562	4002061	Ccdc157|chr11:4001562-4002061	0.25372136337553	.	.
chr11	4160019	4160518	chr11	4001562	4002061	Sf3a1|chr11:4001562-4002061	0.25372136337553	.	.
chr11	4160019	4160518	chr11	4121657	4122156	Ccdc157|chr11:4121657-4122156	0.462427462764909	.	.
chr11	4160019	4160518	chr11	4121657	4122156	Sf3a1|chr11:4121657-4122156	0.462427462764909	.	.
chr11	4160019	4160518	chr11	4258482	4258981	Ccdc157|chr11:4258482-4258981	0.359359893957764	.	.
chr11	4160019	4160518	chr11	4258482	4258981	Sf3a1|chr11:4258482-4258981	0.359359893957764	.	.
chr11	4186479	4186978	chr11	3761927	3762426	Tbc1d10a|chr11:3761927-3762426	0.30653393043781	.	.
chr11	4186479	4186978	chr11	4001562	4002061	Tbc1d10a|chr11:4001562-4002061	0.32299665336531	.	.
chr11	4186479	4186978	chr11	4121657	4122156	Tbc1d10a|chr11:4121657-4122156	0.628599776962601	.	.
chr11	4186479	4186978	chr11	4258482	4258981	Tbc1d10a|chr11:4258482-4258981	0.257814320568041	.	.
chr11	4217973	4218472	chr11	4219416	4219915	Castor1|chr11:4219416-4219915	0.269053720462048	.	.
chr11	4704399	4704898	chr11	4266509	4267008	Uqcr10|chr11:4266509-4267008	0.290416351262003	.	.
chr11	4704399	4704898	chr11	4266509	4267008	Zmat5|chr11:4266509-4267008	0.290416351262003	.	.
chr11	5520703	5521202	chr11	5740348	5740847	Xbp1|chr11:5740348-5740847	0.340504800710465	.	.
chr11	5520703	5521202	chr11	5901921	5902420	Xbp1|chr11:5901921-5902420	0.360850105577956	.	.
chr11	5520703	5521202	chr11	5912555	5913054	Xbp1|chr11:5912555-5913054	0.26873740910646	.	.
chr11	5761618	5762117	chr11	5740921	5741420	Urgcp|chr11:5740921-5741420	0.471394344217274	.	.
chr11	5761618	5762117	chr11	5901921	5902420	Urgcp|chr11:5901921-5902420	0.242846423426692	.	.
chr11	5761618	5762117	chr11	5901921	5902420	Urgcp|chr11:5901921-5902420	0.242846423426693	.	.
chr11	5762152	5762651	chr11	5901921	5902420	Urgcp|chr11:5901921-5902420	0.495566194313034	.	.
chr11	5878079	5878578	chr11	5901921	5902420	Pold2|chr11:5901921-5902420	0.355858765708826	.	.
chr11	5955521	5956020	chr11	5995902	5996401	Ykt6|chr11:5995902-5996401	0.333174186901003	.	.
chr11	9010276	9010775	chr11	8859821	8860320	Hus1|chr11:8859821-8860320	0.516780864832998	.	.
chr11	9010276	9010775	chr11	9317260	9317759	Hus1|chr11:9317260-9317759	0.477246994806407	.	.
chr11	9010962	9011461	chr11	9136398	9136897	Hus1|chr11:9136398-9136897	0.302161251010583	.	.
chr11	9048265	9048764	chr11	8833295	8833794	Gm11992|chr11:8833295-8833794	0.255499205532014	.	.
chr11	9048265	9048764	chr11	8833295	8833794	Sun3|chr11:8833295-8833794	0.255499205532014	.	.
chr11	9048265	9048764	chr11	9440987	9441486	Gm11992|chr11:9440987-9441486	0.404810899876628	.	.
chr11	9048265	9048764	chr11	9440987	9441486	Sun3|chr11:9440987-9441486	0.404810899876628	.	.
chr11	9048265	9048764	chr11	9469320	9469819	Gm11992|chr11:9469320-9469819	0.35467647776792	.	.
chr11	9048265	9048764	chr11	9469320	9469819	Sun3|chr11:9469320-9469819	0.35467647776792	.	.
chr11	9048888	9049387	chr11	8794206	8794705	Gm11992|chr11:8794206-8794705	0.316609869707873	.	.
chr11	9048888	9049387	chr11	8794206	8794705	Sun3|chr11:8794206-8794705	0.316609869707873	.	.
chr11	9048888	9049387	chr11	8859821	8860320	Gm11992|chr11:8859821-8860320	0.254908786141108	.	.
chr11	9048888	9049387	chr11	8859821	8860320	Sun3|chr11:8859821-8860320	0.254908786141108	.	.
chr11	11113765	11114264	chr11	11131662	11132161	Vwc2|chr11:11131662-11132161	0.310683814244035	.	.
chr11	11113765	11114264	chr11	11218811	11219310	Vwc2|chr11:11218811-11219310	0.252595945931659	.	.
chr11	11461833	11462332	chr11	11115591	11116090	Spata48|chr11:11115591-11116090	0.242372517064436	.	.
chr11	11461833	11462332	chr11	11115591	11116090	Zpbp|chr11:11115591-11116090	0.242372517064436	.	.
chr11	11461833	11462332	chr11	11116114	11116613	Spata48|chr11:11116114-11116613	0.246917794572094	.	.
chr11	11461833	11462332	chr11	11116114	11116613	Zpbp|chr11:11116114-11116613	0.246917794572094	.	.
chr11	16257496	16257995	chr11	16260660	16261159	Vstm2a|chr11:16260660-16261159	0.30851425626288	.	.
chr11	16507927	16508426	chr11	16967761	16968260	Sec61g|chr11:16967761-16968260	0.392074500773536	.	.
chr11	17052630	17053129	chr11	17082914	17083413	Plek|chr11:17082914-17083413	0.268640307220143	.	.
chr11	17052630	17053129	chr11	17279822	17280321	Plek|chr11:17279822-17280321	0.269731908660363	.	.
chr11	17052630	17053129	chr11	17352018	17352517	Plek|chr11:17352018-17352517	0.327207664047878	.	.
chr11	17158989	17159488	chr11	17160193	17160692	Ppp3r1|chr11:17160193-17160692	0.46101864451	.	.
chr11	17158989	17159488	chr11	17352018	17352517	Ppp3r1|chr11:17352018-17352517	0.242056374224616	.	.
chr11	17158989	17159488	chr11	17370440	17370939	Ppp3r1|chr11:17370440-17370939	0.283310576220767	.	.
chr11	17158989	17159488	chr11	17393901	17394400	Ppp3r1|chr11:17393901-17394400	0.32240712564931	.	.
chr11	17158989	17159488	chr11	17393901	17394400	Ppp3r1|chr11:17393901-17394400	0.322407125649311	.	.
chr11	17159610	17160109	chr11	17160193	17160692	Ppp3r1|chr11:17160193-17160692	0.516792658550521	.	.
chr11	17159610	17160109	chr11	17393901	17394400	Ppp3r1|chr11:17393901-17394400	0.317005969784593	.	.
chr11	17211097	17211596	chr11	17498929	17499428	Pno1|chr11:17498929-17499428	0.272586733395937	.	.
chr11	19018819	19019318	chr11	18754797	18755296	Meis1|chr11:18754797-18755296	0.427328006783071	.	.
chr11	19018819	19019318	chr11	18871457	18871956	Meis1|chr11:18871457-18871956	0.528897811411598	.	.
chr11	19018819	19019318	chr11	18877408	18877907	Meis1|chr11:18877408-18877907	0.750325419319375	.	.
chr11	19018819	19019318	chr11	18931237	18931736	Meis1|chr11:18931237-18931736	0.406797609637126	.	.
chr11	19018819	19019318	chr11	19020212	19020711	Meis1|chr11:19020212-19020711	0.367291846948486	.	.
chr11	20332570	20333069	chr11	20304325	20304824	Slc1a4|chr11:20304325-20304824	0.335420678728587	.	.
chr11	20332570	20333069	chr11	20395988	20396487	Slc1a4|chr11:20395988-20396487	0.322386696825025	.	.
chr11	20332570	20333069	chr11	20400704	20401203	Slc1a4|chr11:20400704-20401203	0.688567559370559	.	.
chr11	20542743	20543242	chr11	20304325	20304824	Sertad2|chr11:20304325-20304824	0.272102026132755	.	.
chr11	20542743	20543242	chr11	20400704	20401203	Sertad2|chr11:20400704-20401203	0.577356797514828	.	.
chr11	20542743	20543242	chr11	20631609	20632108	Sertad2|chr11:20631609-20632108	0.408591998059024	.	.
chr11	20542743	20543242	chr11	20690952	20691451	Sertad2|chr11:20690952-20691451	0.347527394687132	.	.
chr11	20543435	20543934	chr11	20304325	20304824	Sertad2|chr11:20304325-20304824	0.588582464959894	.	.
chr11	20543435	20543934	chr11	20400704	20401203	Sertad2|chr11:20400704-20401203	0.518257110137278	.	.
chr11	20740870	20741369	chr11	20395988	20396487	Aftph|chr11:20395988-20396487	0.430645735794341	.	.
chr11	20740870	20741369	chr11	20454941	20455440	Aftph|chr11:20454941-20455440	0.277316642022227	.	.
chr11	20740870	20741369	chr11	20661603	20662102	Aftph|chr11:20661603-20662102	0.490795329959403	.	.
chr11	20741392	20741891	chr11	20395988	20396487	Aftph|chr11:20395988-20396487	0.426515117645659	.	.
chr11	20741392	20741891	chr11	20395988	20396487	Aftph|chr11:20395988-20396487	0.42651511764566	.	.
chr11	20741392	20741891	chr11	20400704	20401203	Aftph|chr11:20400704-20401203	0.560681590418577	.	.
chr11	20741392	20741891	chr11	20631609	20632108	Aftph|chr11:20631609-20632108	0.360495182063248	.	.
chr11	20741392	20741891	chr11	20661603	20662102	Aftph|chr11:20661603-20662102	0.423051414338301	.	.
chr11	21239060	21239559	chr11	21433622	21434121	Vps54|chr11:21433622-21434121	0.454072903175144	.	.
chr11	22512298	22512797	chr11	22286837	22287336	Tmem17|chr11:22286837-22287336	0.443619974178365	.	.
chr11	22617528	22618027	chr11	22710641	22711140	Gm12052|chr11:22710641-22711140	0.307111669744901	.	.
chr11	22971680	22972179	chr11	23124342	23124841	Zrsr1|chr11:23124342-23124841	0.243497824854914	.	.
chr11	22981990	22982489	chr11	23124342	23124841	Commd1|chr11:23124342-23124841	0.382516223963969	.	.
chr11	22990297	22990796	chr11	22874789	22875288	Cct4|chr11:22874789-22875288	0.279733532882993	.	.
chr11	23007555	23008054	chr11	23124342	23124841	Fam161a|chr11:23124342-23124841	0.482124875130488	.	.
chr11	23008099	23008598	chr11	23124342	23124841	Fam161a|chr11:23124342-23124841	0.476932474078694	.	.
chr11	23306148	23306647	chr11	23271994	23272493	Usp34|chr11:23271994-23272493	0.274936667126916	.	.
chr11	23497762	23498261	chr11	23124342	23124841	1700030C12Rik|chr11:23124342-23124841	0.30882359415798	.	.
chr11	23497762	23498261	chr11	23124342	23124841	Ahsa2|chr11:23124342-23124841	0.30882359415798	.	.
chr11	26210094	26210593	chr11	26073822	26074321	5730522E02Rik|chr11:26073822-26074321	0.439870005531212	.	.
chr11	26210094	26210593	chr11	26163658	26164157	5730522E02Rik|chr11:26163658-26164157	0.248181827942817	.	.
chr11	26593447	26593946	chr11	26437661	26438160	Vrk2|chr11:26437661-26438160	0.255626741749366	.	.
chr11	26593447	26593946	chr11	26438212	26438711	Vrk2|chr11:26438212-26438711	0.310430916398562	.	.
chr11	26593447	26593946	chr11	26725050	26725549	Vrk2|chr11:26725050-26725549	0.249102977928292	.	.
chr11	30267892	30268391	chr11	30657058	30657557	Gm8098|chr11:30657058-30657557	0.249603573989285	.	.
chr11	30267892	30268391	chr11	30657058	30657557	Sptbn1|chr11:30657058-30657557	0.249603573989285	.	.
chr11	30885150	30885649	chr11	31248449	31248948	Asb3|chr11:31248449-31248948	0.24994267170802	.	.
chr11	30885150	30885649	chr11	31248449	31248948	Gpr75|chr11:31248449-31248948	0.24994267170802	.	.
chr11	30954161	30954660	chr11	30754917	30755416	Erlec1|chr11:30754917-30755416	0.329470475712758	.	.
chr11	30986154	30986653	chr11	30657058	30657557	Chac2|chr11:30657058-30657557	0.33947224244098	.	.
chr11	30986154	30986653	chr11	30676047	30676546	Chac2|chr11:30676047-30676546	0.465147889747648	.	.
chr11	30986154	30986653	chr11	30754917	30755416	Chac2|chr11:30754917-30755416	0.276729147388007	.	.
chr11	30986154	30986653	chr11	31169173	31169672	Chac2|chr11:31169173-31169672	0.24349431017503	.	.
chr11	31369857	31370356	chr11	31694883	31695382	Stc2|chr11:31694883-31695382	0.325267644805514	.	.
chr11	31671728	31672227	chr11	31614050	31614549	Bod1|chr11:31614050-31614549	0.243461112883015	.	.
chr11	33147016	33147515	chr11	33148287	33148786	Fgf18|chr11:33148287-33148786	0.255383282161887	.	.
chr11	33162905	33163404	chr11	33005261	33005760	Npm1|chr11:33005261-33005760	0.341660202053275	.	.
chr11	33162905	33163404	chr11	33148287	33148786	Npm1|chr11:33148287-33148786	0.312016980981898	.	.
chr11	33513007	33513506	chr11	33399363	33399862	Ranbp17|chr11:33399363-33399862	0.33130176756792	.	.
chr11	33513007	33513506	chr11	33733193	33733692	Ranbp17|chr11:33733193-33733692	0.330796082052683	.	.
chr11	33513514	33514013	chr11	33733193	33733692	Ranbp17|chr11:33733193-33733692	0.33063019266825	.	.
chr11	40694618	40695117	chr11	40884471	40884970	Mat2b|chr11:40884471-40884970	0.331267891664964	.	.
chr11	40733291	40733790	chr11	40927171	40927670	Hmmr|chr11:40927171-40927670	0.63681676139221	.	.
chr11	40733291	40733790	chr11	40927171	40927670	Nudcd2|chr11:40927171-40927670	0.63681676139221	.	.
chr11	40733864	40734363	chr11	40550032	40550531	Hmmr|chr11:40550032-40550531	0.24620435446717	.	.
chr11	40733864	40734363	chr11	40550032	40550531	Nudcd2|chr11:40550032-40550531	0.24620435446717	.	.
chr11	40754384	40754883	chr11	40692427	40692926	Ccng1|chr11:40692427-40692926	0.270698580436842	.	.
chr11	40754384	40754883	chr11	40789670	40790169	Ccng1|chr11:40789670-40790169	0.462875270314175	.	.
chr11	40754384	40754883	chr11	40884471	40884970	Ccng1|chr11:40884471-40884970	0.258712132318761	.	.
chr11	40755146	40755645	chr11	40692427	40692926	Ccng1|chr11:40692427-40692926	0.453563261931948	.	.
chr11	40755146	40755645	chr11	40897904	40898403	Ccng1|chr11:40897904-40898403	0.415718655418434	.	.
chr11	42000202	42000701	chr11	42067735	42068234	Gabrg2|chr11:42067735-42068234	0.242496023655236	.	.
chr11	48799792	48800291	chr11	48856073	48856572	Rack1|chr11:48856073-48856572	0.242860259309386	.	.
chr11	48800315	48800814	chr11	49103228	49103727	Rack1|chr11:49103228-49103727	0.257136972032516	.	.
chr11	48816857	48817356	chr11	48818245	48818744	Trim41|chr11:48818245-48818744	0.268747662784546	.	.
chr11	48816857	48817356	chr11	49108737	49109236	Trim41|chr11:49108737-49109236	0.351791287206383	.	.
chr11	48825828	48826327	chr11	48856814	48857313	Gm12184|chr11:48856814-48857313	0.348297577059412	.	.
chr11	48825828	48826327	chr11	48856814	48857313	Trim7|chr11:48856814-48857313	0.348297577059412	.	.
chr11	49203185	49203684	chr11	49108737	49109236	Zfp62|chr11:49108737-49109236	0.264313795129756	.	.
chr11	49203772	49204271	chr11	48855390	48855889	Zfp62|chr11:48855390-48855889	0.24322965389448	.	.
chr11	49243866	49244365	chr11	49108737	49109236	Mgat1|chr11:49108737-49109236	0.388098701903938	.	.
chr11	49243866	49244365	chr11	49169250	49169749	Mgat1|chr11:49169250-49169749	0.270684522365145	.	.
chr11	50826870	50827369	chr11	50769375	50769874	Zfp354c|chr11:50769375-50769874	0.255660500605218	.	.
chr11	50827537	50828036	chr11	50769375	50769874	Zfp354c|chr11:50769375-50769874	0.25556409434002	.	.
chr11	50841323	50841822	chr11	50769375	50769874	Zfp879|chr11:50769375-50769874	0.314532981054099	.	.
chr11	50850845	50851344	chr11	50952287	50952786	Grm6|chr11:50952287-50952786	0.425604784732354	.	.
chr11	50887467	50887966	chr11	50769375	50769874	Zfp454|chr11:50769375-50769874	0.260991741498426	.	.
chr11	50931438	50931937	chr11	50769375	50769874	Zfp354b|chr11:50769375-50769874	0.298200922943309	.	.
chr11	51058989	51059488	chr11	50769375	50769874	Zfp354a|chr11:50769375-50769874	0.347810556036091	.	.
chr11	51584494	51584993	chr11	51756283	51756782	Phykpl|chr11:51756283-51756782	0.379361962072762	.	.
chr11	51584494	51584993	chr11	51855397	51855896	Phykpl|chr11:51855397-51855896	0.262994057251627	.	.
chr11	51584494	51584993	chr11	51856134	51856633	Phykpl|chr11:51856134-51856633	0.286625674366943	.	.
chr11	51584494	51584993	chr11	51945350	51945849	Phykpl|chr11:51945350-51945849	0.277727470218013	.	.
chr11	51605794	51606293	chr11	51755773	51756272	Hnrnpab|chr11:51755773-51756272	0.287726200957273	.	.
chr11	51605794	51606293	chr11	51756283	51756782	Hnrnpab|chr11:51756283-51756782	0.391961944405703	.	.
chr11	51605794	51606293	chr11	51858736	51859235	Hnrnpab|chr11:51858736-51859235	0.336654531682909	.	.
chr11	51605794	51606293	chr11	51945350	51945849	Hnrnpab|chr11:51945350-51945849	0.333849212587977	.	.
chr11	51606706	51607205	chr11	51756283	51756782	Hnrnpab|chr11:51756283-51756782	0.618104775693229	.	.
chr11	51606706	51607205	chr11	51805139	51805638	Hnrnpab|chr11:51805139-51805638	0.320881752524535	.	.
chr11	51606706	51607205	chr11	51855397	51855896	Hnrnpab|chr11:51855397-51855896	0.270886829637622	.	.
chr11	51606706	51607205	chr11	51856134	51856633	Hnrnpab|chr11:51856134-51856633	0.392386345518936	.	.
chr11	51606706	51607205	chr11	51945350	51945849	Hnrnpab|chr11:51945350-51945849	0.454071170264196	.	.
chr11	51635626	51636125	chr11	51756283	51756782	Rmnd5b|chr11:51756283-51756782	0.518511425544045	.	.
chr11	51635626	51636125	chr11	51855397	51855896	Rmnd5b|chr11:51855397-51855896	0.433715864008963	.	.
chr11	51635626	51636125	chr11	51856134	51856633	Rmnd5b|chr11:51856134-51856633	0.350837032102913	.	.
chr11	51635626	51636125	chr11	51856134	51856633	Rmnd5b|chr11:51856134-51856633	0.350837032102914	.	.
chr11	51635626	51636125	chr11	51945350	51945849	Rmnd5b|chr11:51945350-51945849	0.305120096127009	.	.
chr11	51650623	51651122	chr11	51805139	51805638	D930048N14Rik|chr11:51805139-51805638	0.277746129250765	.	.
chr11	51650623	51651122	chr11	51805139	51805638	N4bp3|chr11:51805139-51805638	0.277746129250765	.	.
chr11	51650623	51651122	chr11	51832401	51832900	D930048N14Rik|chr11:51832401-51832900	0.334296526405753	.	.
chr11	51650623	51651122	chr11	51832401	51832900	N4bp3|chr11:51832401-51832900	0.334296526405753	.	.
chr11	51650623	51651122	chr11	51856134	51856633	D930048N14Rik|chr11:51856134-51856633	0.336748721515991	.	.
chr11	51650623	51651122	chr11	51856134	51856633	N4bp3|chr11:51856134-51856633	0.336748721515991	.	.
chr11	51688541	51689040	chr11	51756283	51756782	0610009B22Rik|chr11:51756283-51756782	0.420251664840103	.	.
chr11	51688541	51689040	chr11	51856134	51856633	0610009B22Rik|chr11:51856134-51856633	0.323720650450843	.	.
chr11	51688541	51689040	chr11	51945350	51945849	0610009B22Rik|chr11:51945350-51945849	0.243510159165561	.	.
chr11	51763403	51763902	chr11	51943114	51943613	Sar1b|chr11:51943114-51943613	0.307925746462201	.	.
chr11	51763403	51763902	chr11	51943114	51943613	Sec24a|chr11:51943114-51943613	0.307925746462201	.	.
chr11	51857661	51858160	chr11	51756283	51756782	Jade2|chr11:51756283-51756782	0.338667325245576	.	.
chr11	51857661	51858160	chr11	51856134	51856633	Jade2|chr11:51856134-51856633	0.441055747182524	.	.
chr11	51857661	51858160	chr11	51945350	51945849	Jade2|chr11:51945350-51945849	0.37032304785949	.	.
chr11	51967401	51967900	chr11	51756283	51756782	Cdkn2aipnl|chr11:51756283-51756782	0.309357445341551	.	.
chr11	51967401	51967900	chr11	51945350	51945849	Cdkn2aipnl|chr11:51945350-51945849	0.371474967601854	.	.
chr11	51999945	52000444	chr11	51832401	51832900	Gm12204|chr11:51832401-51832900	0.281579857316307	.	.
chr11	51999945	52000444	chr11	51832401	51832900	Ube2b|chr11:51832401-51832900	0.281579857316307	.	.
chr11	51999945	52000444	chr11	51855397	51855896	Gm12204|chr11:51855397-51855896	0.287099820635595	.	.
chr11	51999945	52000444	chr11	51855397	51855896	Ube2b|chr11:51855397-51855896	0.287099820635595	.	.
chr11	52000555	52001054	chr11	51755773	51756272	Gm12204|chr11:51755773-51756272	0.293785926174137	.	.
chr11	52000555	52001054	chr11	51755773	51756272	Ube2b|chr11:51755773-51756272	0.293785926174137	.	.
chr11	52000555	52001054	chr11	51756283	51756782	Gm12204|chr11:51756283-51756782	0.3300587108912	.	.
chr11	52000555	52001054	chr11	51756283	51756782	Ube2b|chr11:51756283-51756782	0.3300587108912	.	.
chr11	52000555	52001054	chr11	51855397	51855896	Gm12204|chr11:51855397-51855896	0.389022976175899	.	.
chr11	52000555	52001054	chr11	51855397	51855896	Ube2b|chr11:51855397-51855896	0.389022976175899	.	.
chr11	52000555	52001054	chr11	51858736	51859235	Gm12204|chr11:51858736-51859235	0.348319412841991	.	.
chr11	52000555	52001054	chr11	51858736	51859235	Ube2b|chr11:51858736-51859235	0.348319412841991	.	.
chr11	52003968	52004467	chr11	51755773	51756272	Cdkl3|chr11:51755773-51756272	0.394643279073574	.	.
chr11	52003968	52004467	chr11	51858736	51859235	Cdkl3|chr11:51858736-51859235	0.344319258362108	.	.
chr11	52003968	52004467	chr11	52345887	52346386	Cdkl3|chr11:52345887-52346386	0.27294018168886	.	.
chr11	52098497	52098996	chr11	51756283	51756782	Ppp2ca|chr11:51756283-51756782	0.465894156177311	.	.
chr11	52098497	52098996	chr11	51855397	51855896	Ppp2ca|chr11:51855397-51855896	0.361966955601853	.	.
chr11	52098497	52098996	chr11	51856134	51856633	Ppp2ca|chr11:51856134-51856633	0.347917618578021	.	.
chr11	52098497	52098996	chr11	51856134	51856633	Ppp2ca|chr11:51856134-51856633	0.347917618578022	.	.
chr11	52098497	52098996	chr11	52345887	52346386	Ppp2ca|chr11:52345887-52346386	0.24205204673021	.	.
chr11	52099118	52099617	chr11	51756283	51756782	Ppp2ca|chr11:51756283-51756782	0.425023668053442	.	.
chr11	52099118	52099617	chr11	51856134	51856633	Ppp2ca|chr11:51856134-51856633	0.280903319411235	.	.
chr11	52099118	52099617	chr11	52436667	52437166	Ppp2ca|chr11:52436667-52437166	0.247482634531219	.	.
chr11	52231721	52232220	chr11	51756283	51756782	Skp1a|chr11:51756283-51756782	0.369258467435267	.	.
chr11	52231721	52232220	chr11	51856134	51856633	Skp1a|chr11:51856134-51856633	0.406156222193895	.	.
chr11	52360124	52360623	chr11	52346543	52347042	Vdac1|chr11:52346543-52347042	0.322123646347663	.	.
chr11	53300322	53300821	chr11	53470257	53470756	Hspa4|chr11:53470257-53470756	0.283139985898478	.	.
chr11	53300322	53300821	chr11	53478489	53478988	Hspa4|chr11:53478489-53478988	0.275256243800163	.	.
chr11	53324374	53324873	chr11	53478489	53478988	Zcchc10|chr11:53478489-53478988	0.409578952116978	.	.
chr11	53324374	53324873	chr11	53487101	53487600	Zcchc10|chr11:53487101-53487600	0.351418388718683	.	.
chr11	53324374	53324873	chr11	53520056	53520555	Zcchc10|chr11:53520056-53520555	0.333637055606383	.	.
chr11	53324374	53324873	chr11	53636042	53636541	Zcchc10|chr11:53636042-53636541	0.251432926679638	.	.
chr11	53350427	53350926	chr11	53470257	53470756	Aff4|chr11:53470257-53470756	0.262201559654628	.	.
chr11	53350427	53350926	chr11	53478489	53478988	Aff4|chr11:53478489-53478988	0.356754340952942	.	.
chr11	53350427	53350926	chr11	53520056	53520555	Aff4|chr11:53520056-53520555	0.343610219326029	.	.
chr11	53350427	53350926	chr11	53636042	53636541	Aff4|chr11:53636042-53636541	0.457808642488173	.	.
chr11	53350931	53351430	chr11	53470257	53470756	Aff4|chr11:53470257-53470756	0.511895389947065	.	.
chr11	53431010	53431509	chr11	53478489	53478988	Gdf9|chr11:53478489-53478988	0.27161135207548	.	.
chr11	53431010	53431509	chr11	53478489	53478988	Uqcrq|chr11:53478489-53478988	0.27161135207548	.	.
chr11	53456396	53456895	chr11	53478489	53478988	Gm10447|chr11:53478489-53478988	0.511861260247181	.	.
chr11	53456396	53456895	chr11	53478489	53478988	Gm10447|chr11:53478489-53478988	0.511861260247182	.	.
chr11	53456396	53456895	chr11	53478489	53478988	Shroom1|chr11:53478489-53478988	0.511861260247181	.	.
chr11	53456396	53456895	chr11	53478489	53478988	Shroom1|chr11:53478489-53478988	0.511861260247182	.	.
chr11	53456396	53456895	chr11	53479015	53479514	Gm10447|chr11:53479015-53479514	0.566059950613986	.	.
chr11	53456396	53456895	chr11	53479015	53479514	Shroom1|chr11:53479015-53479514	0.566059950613986	.	.
chr11	53456396	53456895	chr11	53487101	53487600	Gm10447|chr11:53487101-53487600	0.347307177520992	.	.
chr11	53456396	53456895	chr11	53487101	53487600	Shroom1|chr11:53487101-53487600	0.347307177520992	.	.
chr11	53456396	53456895	chr11	53520056	53520555	Gm10447|chr11:53520056-53520555	0.297269288949941	.	.
chr11	53456396	53456895	chr11	53520056	53520555	Shroom1|chr11:53520056-53520555	0.297269288949941	.	.
chr11	53456396	53456895	chr11	53735515	53736014	Gm10447|chr11:53735515-53736014	0.496048759412995	.	.
chr11	53456396	53456895	chr11	53735515	53736014	Shroom1|chr11:53735515-53736014	0.496048759412995	.	.
chr11	53456997	53457496	chr11	53411730	53412229	Gm10447|chr11:53411730-53412229	0.306607687389067	.	.
chr11	53456997	53457496	chr11	53411730	53412229	Shroom1|chr11:53411730-53412229	0.306607687389067	.	.
chr11	53456997	53457496	chr11	53478489	53478988	Gm10447|chr11:53478489-53478988	0.492262418485171	.	.
chr11	53456997	53457496	chr11	53478489	53478988	Shroom1|chr11:53478489-53478988	0.492262418485171	.	.
chr11	53456997	53457496	chr11	53479015	53479514	Gm10447|chr11:53479015-53479514	0.369585209606358	.	.
chr11	53456997	53457496	chr11	53479015	53479514	Shroom1|chr11:53479015-53479514	0.369585209606358	.	.
chr11	53456997	53457496	chr11	53487101	53487600	Gm10447|chr11:53487101-53487600	0.437398509209081	.	.
chr11	53456997	53457496	chr11	53487101	53487600	Shroom1|chr11:53487101-53487600	0.437398509209081	.	.
chr11	53456997	53457496	chr11	53520056	53520555	Gm10447|chr11:53520056-53520555	0.426770882527089	.	.
chr11	53456997	53457496	chr11	53520056	53520555	Shroom1|chr11:53520056-53520555	0.426770882527089	.	.
chr11	53456997	53457496	chr11	53735515	53736014	Gm10447|chr11:53735515-53736014	0.516490162890476	.	.
chr11	53456997	53457496	chr11	53735515	53736014	Shroom1|chr11:53735515-53736014	0.516490162890476	.	.
chr11	53479994	53480493	chr11	53636042	53636541	Sowaha|chr11:53636042-53636541	0.417971516001581	.	.
chr11	53479994	53480493	chr11	53735515	53736014	Sowaha|chr11:53735515-53736014	0.276843456750174	.	.
chr11	53519552	53520051	chr11	53470257	53470756	Sept8|chr11:53470257-53470756	0.375019622940709	.	.
chr11	53519552	53520051	chr11	53470257	53470756	Sept8|chr11:53470257-53470756	0.37501962294071	.	.
chr11	53519552	53520051	chr11	53520056	53520555	Sept8|chr11:53520056-53520555	0.424650647125078	.	.
chr11	53519552	53520051	chr11	53849889	53850388	Sept8|chr11:53849889-53850388	0.245298159155507	.	.
chr11	53567090	53567589	chr11	53478489	53478988	A430108G06Rik|chr11:53478489-53478988	0.44585079829583	.	.
chr11	53567090	53567589	chr11	53478489	53478988	Kif3a|chr11:53478489-53478988	0.44585079829583	.	.
chr11	53567090	53567589	chr11	53487101	53487600	A430108G06Rik|chr11:53487101-53487600	0.307789855170208	.	.
chr11	53567090	53567589	chr11	53487101	53487600	Kif3a|chr11:53487101-53487600	0.307789855170208	.	.
chr11	53567090	53567589	chr11	53520056	53520555	A430108G06Rik|chr11:53520056-53520555	0.247101719639901	.	.
chr11	53567090	53567589	chr11	53520056	53520555	Kif3a|chr11:53520056-53520555	0.247101719639901	.	.
chr11	53706514	53707013	chr11	53470257	53470756	Rad50|chr11:53470257-53470756	0.357567278716587	.	.
chr11	53706514	53707013	chr11	53479015	53479514	Rad50|chr11:53479015-53479514	0.311331433674054	.	.
chr11	53706514	53707013	chr11	53584792	53585291	Rad50|chr11:53584792-53585291	0.261722577090075	.	.
chr11	53706514	53707013	chr11	53763473	53763972	Rad50|chr11:53763473-53763972	0.306098886532061	.	.
chr11	53769713	53770212	chr11	54112961	54113460	Irf1|chr11:54112961-54113460	0.413730592777419	.	.
chr11	53769713	53770212	chr11	54122826	54123325	Irf1|chr11:54122826-54123325	0.271891828941627	.	.
chr11	53770230	53770729	chr11	54112961	54113460	Irf1|chr11:54112961-54113460	0.310045800199757	.	.
chr11	53859040	53859539	chr11	53627817	53628316	Gm12216|chr11:53627817-53628316	0.422595274638601	.	.
chr11	53859040	53859539	chr11	53735515	53736014	Gm12216|chr11:53735515-53736014	0.293965845113378	.	.
chr11	53859040	53859539	chr11	53930934	53931433	Gm12216|chr11:53930934-53931433	0.32912666628716	.	.
chr11	53859040	53859539	chr11	54002030	54002529	Gm12216|chr11:54002030-54002529	0.340569157774852	.	.
chr11	53859040	53859539	chr11	54122826	54123325	Gm12216|chr11:54122826-54123325	0.325210859863039	.	.
chr11	53890969	53891468	chr11	53931547	53932046	Slc22a5|chr11:53931547-53932046	0.383126975538456	.	.
chr11	53891550	53892049	chr11	53763473	53763972	Slc22a5|chr11:53763473-53763972	0.297002955664772	.	.
chr11	53891550	53892049	chr11	54112961	54113460	Slc22a5|chr11:54112961-54113460	0.252350294298065	.	.
chr11	53980083	53980582	chr11	53636042	53636541	Slc22a21|chr11:53636042-53636541	0.250019941399823	.	.
chr11	53980083	53980582	chr11	54112961	54113460	Slc22a21|chr11:54112961-54113460	0.302033426318587	.	.
chr11	54027828	54028327	chr11	53763473	53763972	Slc22a4|chr11:53763473-53763972	0.318834652924485	.	.
chr11	54100189	54100688	chr11	54112961	54113460	P4ha2|chr11:54112961-54113460	0.451104497801268	.	.
chr11	54100189	54100688	chr11	54122826	54123325	P4ha2|chr11:54122826-54123325	0.26113630173434	.	.
chr11	54100189	54100688	chr11	54144831	54145330	P4ha2|chr11:54144831-54145330	0.39100527135366	.	.
chr11	54100707	54101206	chr11	53931547	53932046	P4ha2|chr11:53931547-53932046	0.285011547879013	.	.
chr11	54100707	54101206	chr11	54112961	54113460	P4ha2|chr11:54112961-54113460	0.457190679802137	.	.
chr11	54100707	54101206	chr11	54144831	54145330	P4ha2|chr11:54144831-54145330	0.35167587892961	.	.
chr11	54100707	54101206	chr11	54256924	54257423	P4ha2|chr11:54256924-54257423	0.319574535691379	.	.
chr11	54303873	54304372	chr11	54256924	54257423	Acsl6|chr11:54256924-54257423	0.326821415842927	.	.
chr11	54437826	54438325	chr11	54002030	54002529	Fnip1|chr11:54002030-54002529	0.252593637421758	.	.
chr11	54437826	54438325	chr11	54002632	54003131	Fnip1|chr11:54002632-54003131	0.272295220183331	.	.
chr11	54437826	54438325	chr11	54092739	54093238	Fnip1|chr11:54092739-54093238	0.335408021465526	.	.
chr11	54437826	54438325	chr11	54112961	54113460	Fnip1|chr11:54112961-54113460	0.267081532650199	.	.
chr11	54437826	54438325	chr11	54256924	54257423	Fnip1|chr11:54256924-54257423	0.239374683529593	.	.
chr11	54522599	54523098	chr11	54256924	54257423	Rapgef6|chr11:54256924-54257423	0.466869163256177	.	.
chr11	54787443	54787942	chr11	54904212	54904711	Cdc42se2|chr11:54904212-54904711	0.583995390270433	.	.
chr11	54787443	54787942	chr11	54955884	54956383	Cdc42se2|chr11:54955884-54956383	0.411738791275281	.	.
chr11	54787443	54787942	chr11	54998146	54998645	Cdc42se2|chr11:54998146-54998645	0.245526583197241	.	.
chr11	54860391	54860890	chr11	54904212	54904711	Lyrm7|chr11:54904212-54904711	0.301707630383531	.	.
chr11	54860391	54860890	chr11	54955884	54956383	Lyrm7|chr11:54955884-54956383	0.592560697931134	.	.
chr11	54902654	54903153	chr11	54904212	54904711	Gpx3|chr11:54904212-54904711	0.319592582285281	.	.
chr11	54902654	54903153	chr11	54955884	54956383	Gpx3|chr11:54955884-54956383	0.279980499731227	.	.
chr11	54902654	54903153	chr11	54998146	54998645	Gpx3|chr11:54998146-54998645	0.246721685579329	.	.
chr11	55077886	55078385	chr11	54879330	54879829	Ccdc69|chr11:54879330-54879829	0.26978126155311	.	.
chr11	55097594	55098093	chr11	55158780	55159279	Gm2a|chr11:55158780-55159279	0.541509222364438	.	.
chr11	55097594	55098093	chr11	55497808	55498307	Gm2a|chr11:55497808-55498307	0.340638862434644	.	.
chr11	55204077	55204576	chr11	55039590	55040089	Slc36a1|chr11:55039590-55040089	0.261464873924098	.	.
chr11	55204077	55204576	chr11	55158780	55159279	Slc36a1|chr11:55158780-55159279	0.386532177058069	.	.
chr11	55204629	55205128	chr11	55039590	55040089	Slc36a1|chr11:55039590-55040089	0.293050180102879	.	.
chr11	55204629	55205128	chr11	55158780	55159279	Slc36a1|chr11:55158780-55159279	0.286271846156977	.	.
chr11	55460969	55461468	chr11	55086973	55087472	Atox1|chr11:55086973-55087472	0.253713829599756	.	.
chr11	55460969	55461468	chr11	55158780	55159279	Atox1|chr11:55158780-55159279	0.265326845429873	.	.
chr11	55460969	55461468	chr11	55518735	55519234	Atox1|chr11:55518735-55519234	0.261099785336752	.	.
chr11	55469134	55469633	chr11	55039590	55040089	G3bp1|chr11:55039590-55040089	0.246218305195707	.	.
chr11	55469134	55469633	chr11	55158780	55159279	G3bp1|chr11:55158780-55159279	0.565141561853378	.	.
chr11	55469134	55469633	chr11	55402600	55403099	G3bp1|chr11:55402600-55403099	0.369407338027	.	.
chr11	55469713	55470212	chr11	55158780	55159279	G3bp1|chr11:55158780-55159279	0.253334215782285	.	.
chr11	55607728	55608227	chr11	55402600	55403099	Glra1|chr11:55402600-55403099	0.273607819637276	.	.
chr11	55607728	55608227	chr11	55444722	55445221	Glra1|chr11:55444722-55445221	0.271000847696063	.	.
chr11	55608465	55608964	chr11	55681117	55681616	Glra1|chr11:55681117-55681616	0.265837039607434	.	.
chr11	58008513	58009012	chr11	58239145	58239644	Larp1|chr11:58239145-58239644	0.355300681980097	.	.
chr11	58008513	58009012	chr11	58302580	58303079	Larp1|chr11:58302580-58303079	0.506904272392188	.	.
chr11	58126290	58126789	chr11	58239145	58239644	Gm12246|chr11:58239145-58239644	0.327057632317933	.	.
chr11	58306797	58307296	chr11	58301694	58302193	Zfp692|chr11:58301694-58302193	0.278959848174869	.	.
chr11	58306797	58307296	chr11	58402057	58402556	Zfp692|chr11:58402057-58402556	0.244002020455496	.	.
chr11	58307549	58308048	chr11	58302580	58303079	Zfp692|chr11:58302580-58303079	0.313416022098381	.	.
chr11	58322621	58323120	chr11	58302580	58303079	1700047K16Rik|chr11:58302580-58303079	0.371085853674245	.	.
chr11	58323135	58323634	chr11	58302580	58303079	1700047K16Rik|chr11:58302580-58303079	0.51840869442807	.	.
chr11	58330424	58330923	chr11	58302580	58303079	Sh3bp5l|chr11:58302580-58303079	0.38587060363194	.	.
chr11	58330424	58330923	chr11	58302580	58303079	Zfp672|chr11:58302580-58303079	0.38587060363194	.	.
chr11	58640299	58640798	chr11	58271614	58272113	Trim58|chr11:58271614-58272113	0.257356145201612	.	.
chr11	58640299	58640798	chr11	58634167	58634666	Trim58|chr11:58634167-58634666	0.391147810212004	.	.
chr11	58640299	58640798	chr11	58981819	58982318	Trim58|chr11:58981819-58982318	0.2831564400537	.	.
chr11	58640935	58641434	chr11	58634167	58634666	Trim58|chr11:58634167-58634666	0.472725001049759	.	.
chr11	58801810	58802309	chr11	59209071	59209570	Fam183b|chr11:59209071-59209570	0.380949062688891	.	.
chr11	58904043	58904542	chr11	59238904	59239403	Gm12257|chr11:59238904-59239403	0.325888695054516	.	.
chr11	58904043	58904542	chr11	59238904	59239403	Zfp39|chr11:59238904-59239403	0.325888695054516	.	.
chr11	58938679	58939178	chr11	58959825	58960324	Rnf187|chr11:58959825-58960324	0.276634368325718	.	.
chr11	58948024	58948523	chr11	58914522	58915021	Hist3h2ba|chr11:58914522-58915021	0.313328344050044	.	.
chr11	59163194	59163693	chr11	58959825	58960324	Iba57|chr11:58959825-58960324	0.262514946168659	.	.
chr11	59163194	59163693	chr11	59263724	59264223	Iba57|chr11:59263724-59264223	0.418706856399565	.	.
chr11	59163194	59163693	chr11	59307735	59308234	Iba57|chr11:59307735-59308234	0.305808770153313	.	.
chr11	59183774	59184273	chr11	58981819	58982318	Gjc2|chr11:58981819-58982318	0.343213742826369	.	.
chr11	59191644	59192143	chr11	59263724	59264223	Guk1|chr11:59263724-59264223	0.361614909521212	.	.
chr11	59191644	59192143	chr11	59307735	59308234	Guk1|chr11:59307735-59308234	0.500130856892391	.	.
chr11	59202207	59202706	chr11	58959825	58960324	2610507I01Rik|chr11:58959825-58960324	0.506251083285996	.	.
chr11	59202207	59202706	chr11	58959825	58960324	Mrpl55|chr11:58959825-58960324	0.506251083285996	.	.
chr11	59208124	59208623	chr11	59307735	59308234	2310033P09Rik|chr11:59307735-59308234	0.321532977653328	.	.
chr11	59472277	59472776	chr11	59307735	59308234	Zfp867|chr11:59307735-59308234	0.255350938950045	.	.
chr11	59505390	59505889	chr11	59307735	59308234	4933439C10Rik|chr11:59307735-59308234	0.304505277044737	.	.
chr11	59505390	59505889	chr11	59525212	59525711	4933439C10Rik|chr11:59525212-59525711	0.585212502820131	.	.
chr11	59506099	59506598	chr11	59307735	59308234	4933439C10Rik|chr11:59307735-59308234	0.427494631845943	.	.
chr11	59506099	59506598	chr11	59662147	59662646	4933439C10Rik|chr11:59662147-59662646	0.288786535210232	.	.
chr11	60352303	60352802	chr11	60311396	60311895	Drc3|chr11:60311396-60311895	0.346979731987437	.	.
chr11	60352303	60352802	chr11	60311396	60311895	Tom1l2|chr11:60311396-60311895	0.346979731987437	.	.
chr11	60352303	60352802	chr11	60559239	60559738	Drc3|chr11:60559239-60559738	0.489777473687725	.	.
chr11	60352303	60352802	chr11	60559239	60559738	Tom1l2|chr11:60559239-60559738	0.489777473687725	.	.
chr11	60352835	60353334	chr11	60320110	60320609	Drc3|chr11:60320110-60320609	0.242362077512206	.	.
chr11	60352835	60353334	chr11	60320110	60320609	Tom1l2|chr11:60320110-60320609	0.242362077512206	.	.
chr11	60352835	60353334	chr11	60559239	60559738	Drc3|chr11:60559239-60559738	0.376068562672584	.	.
chr11	60352835	60353334	chr11	60559239	60559738	Tom1l2|chr11:60559239-60559738	0.376068562672584	.	.
chr11	60416982	60417481	chr11	60311396	60311895	Gid4|chr11:60311396-60311895	0.241191252131248	.	.
chr11	60416982	60417481	chr11	60559239	60559738	Gid4|chr11:60559239-60559738	0.323071241812486	.	.
chr11	60454364	60454863	chr11	60310891	60311390	Drg2|chr11:60310891-60311390	0.299572174492383	.	.
chr11	60454364	60454863	chr11	60559239	60559738	Drg2|chr11:60559239-60559738	0.360823633669425	.	.
chr11	60699509	60700008	chr11	60311396	60311895	Llgl1|chr11:60311396-60311895	0.298925539053679	.	.
chr11	60699509	60700008	chr11	60537735	60538234	Llgl1|chr11:60537735-60538234	0.321254375768752	.	.
chr11	60699509	60700008	chr11	60559239	60559738	Llgl1|chr11:60559239-60559738	0.409303711230393	.	.
chr11	60728149	60728648	chr11	60311396	60311895	Mief2|chr11:60311396-60311895	0.419730450933582	.	.
chr11	60728149	60728648	chr11	60384581	60385080	Mief2|chr11:60384581-60385080	0.257722529251344	.	.
chr11	60728149	60728648	chr11	60559239	60559738	Mief2|chr11:60559239-60559738	0.49287761329242	.	.
chr11	60811047	60811546	chr11	60703036	60703535	Shmt1|chr11:60703036-60703535	0.244171473582711	.	.
chr11	60830383	60830882	chr11	60953740	60954239	Dhrs7b|chr11:60953740-60954239	0.418293593371682	.	.
chr11	60913533	60914032	chr11	60537735	60538234	Natd1|chr11:60537735-60538234	0.268836108184112	.	.
chr11	60913533	60914032	chr11	60559239	60559738	Natd1|chr11:60559239-60559738	0.370781869298841	.	.
chr11	60931712	60932211	chr11	60559239	60559738	Map2k3|chr11:60559239-60559738	0.36905736875007	.	.
chr11	60931712	60932211	chr11	60559239	60559738	Map2k3os|chr11:60559239-60559738	0.36905736875007	.	.
chr11	60931712	60932211	chr11	60953740	60954239	Map2k3|chr11:60953740-60954239	0.321679426657389	.	.
chr11	60931712	60932211	chr11	60953740	60954239	Map2k3os|chr11:60953740-60954239	0.321679426657389	.	.
chr11	61494087	61494586	chr11	61619679	61620178	Mapk7|chr11:61619679-61620178	0.250002400369898	.	.
chr11	62280600	62281099	chr11	62613558	62614057	Ttc19|chr11:62613558-62614057	0.296128455860028	.	.
chr11	62280600	62281099	chr11	62613558	62614057	Zswim7|chr11:62613558-62614057	0.296128455860028	.	.
chr11	62281160	62281659	chr11	62613558	62614057	Ttc19|chr11:62613558-62614057	0.287506011768898	.	.
chr11	62281160	62281659	chr11	62613558	62614057	Zswim7|chr11:62613558-62614057	0.287506011768898	.	.
chr11	62538999	62539498	chr11	62745881	62746380	Cenpv|chr11:62745881-62746380	0.278933434482627	.	.
chr11	62538999	62539498	chr11	62745881	62746380	Cenpv|chr11:62745881-62746380	0.278933434482628	.	.
chr11	62538999	62539498	chr11	62746406	62746905	Cenpv|chr11:62746406-62746905	0.307645320842471	.	.
chr11	62549828	62550327	chr11	62613558	62614057	Gm12279|chr11:62613558-62614057	0.264716305043626	.	.
chr11	62550856	62551355	chr11	62613558	62614057	Gm12279|chr11:62613558-62614057	0.259917503725428	.	.
chr11	62550856	62551355	chr11	62613558	62614057	Ubb|chr11:62613558-62614057	0.259917503725428	.	.
chr11	62550856	62551355	chr11	62693244	62693743	Gm12279|chr11:62693244-62693743	0.357868692859424	.	.
chr11	62550856	62551355	chr11	62693244	62693743	Ubb|chr11:62693244-62693743	0.357868692859424	.	.
chr11	62550856	62551355	chr11	62756738	62757237	Gm12279|chr11:62756738-62757237	0.352990452382348	.	.
chr11	62550856	62551355	chr11	62756738	62757237	Ubb|chr11:62756738-62757237	0.352990452382348	.	.
chr11	62575219	62575718	chr11	62495356	62495855	Trpv2|chr11:62495356-62495855	0.394887006027222	.	.
chr11	62602541	62603040	chr11	62495356	62495855	2410006H16Rik|chr11:62495356-62495855	0.352655524873329	.	.
chr11	62602541	62603040	chr11	62576127	62576626	2410006H16Rik|chr11:62576127-62576626	0.250420247842452	.	.
chr11	62602541	62603040	chr11	62693244	62693743	2410006H16Rik|chr11:62693244-62693743	0.277835171315361	.	.
chr11	62602541	62603040	chr11	62756738	62757237	2410006H16Rik|chr11:62756738-62757237	0.250887887660718	.	.
chr11	62602541	62603040	chr11	62901637	62902136	2410006H16Rik|chr11:62901637-62902136	0.300927700334591	.	.
chr11	62648413	62648912	chr11	62326602	62327101	Lrrc75a|chr11:62326602-62327101	0.340898471070462	.	.
chr11	62648413	62648912	chr11	62326602	62327101	Mmgt2|chr11:62326602-62327101	0.340898471070462	.	.
chr11	62648413	62648912	chr11	62495356	62495855	Lrrc75a|chr11:62495356-62495855	0.338090786772595	.	.
chr11	62648413	62648912	chr11	62495356	62495855	Mmgt2|chr11:62495356-62495855	0.338090786772595	.	.
chr11	62648413	62648912	chr11	62630451	62630950	Lrrc75a|chr11:62630451-62630950	0.332841940246458	.	.
chr11	62648413	62648912	chr11	62630451	62630950	Mmgt2|chr11:62630451-62630950	0.332841940246458	.	.
chr11	62648413	62648912	chr11	62901637	62902136	Lrrc75a|chr11:62901637-62902136	0.288887241683314	.	.
chr11	62648413	62648912	chr11	62901637	62902136	Mmgt2|chr11:62901637-62902136	0.288887241683314	.	.
chr11	62731173	62731672	chr11	62326602	62327101	Zfp287|chr11:62326602-62327101	0.419672598482055	.	.
chr11	62731704	62732203	chr11	62613558	62614057	Zfp287|chr11:62613558-62614057	0.381595550117311	.	.
chr11	62731704	62732203	chr11	62901637	62902136	Zfp287|chr11:62901637-62902136	0.310742975538621	.	.
chr11	62820098	62820597	chr11	62851171	62851670	Trim16|chr11:62851171-62851670	0.447725166803769	.	.
chr11	62846844	62847343	chr11	62744051	62744550	Fbxw10|chr11:62744051-62744550	0.258749748598168	.	.
chr11	62846844	62847343	chr11	62745881	62746380	Fbxw10|chr11:62745881-62746380	0.274786412849342	.	.
chr11	62846844	62847343	chr11	62746406	62746905	Fbxw10|chr11:62746406-62746905	0.314548400788819	.	.
chr11	62879159	62879658	chr11	62744051	62744550	Tvp23b|chr11:62744051-62744550	0.370189696520937	.	.
chr11	62879159	62879658	chr11	62745881	62746380	Tvp23b|chr11:62745881-62746380	0.395471604988663	.	.
chr11	62879159	62879658	chr11	62746406	62746905	Tvp23b|chr11:62746406-62746905	0.333303704586312	.	.
chr11	62879661	62880160	chr11	62744051	62744550	Tvp23b|chr11:62744051-62744550	0.280882231321701	.	.
chr11	62920993	62921492	chr11	62693244	62693743	Tvp23bos|chr11:62693244-62693743	0.531282353884587	.	.
chr11	62920993	62921492	chr11	62744051	62744550	Tvp23bos|chr11:62744051-62744550	0.346186754353674	.	.
chr11	62920993	62921492	chr11	62756738	62757237	Tvp23bos|chr11:62756738-62757237	0.469106013092378	.	.
chr11	62921679	62922178	chr11	62744051	62744550	Tvp23bos|chr11:62744051-62744550	0.327641606524402	.	.
chr11	62921679	62922178	chr11	62745881	62746380	Tvp23bos|chr11:62745881-62746380	0.438870231974698	.	.
chr11	62921679	62922178	chr11	62746406	62746905	Tvp23bos|chr11:62746406-62746905	0.348413455785478	.	.
chr11	64435703	64436202	chr11	64396453	64396952	Hs3st3a1|chr11:64396453-64396952	0.48935273219153	.	.
chr11	64435703	64436202	chr11	64396453	64396952	Hs3st3a1|chr11:64396453-64396952	0.489352732191531	.	.
chr11	64978771	64979270	chr11	64555021	64555520	Elac2|chr11:64555021-64555520	0.357787783088146	.	.
chr11	64978771	64979270	chr11	64857922	64858421	Elac2|chr11:64857922-64858421	0.482518206219115	.	.
chr11	66525732	66526231	chr11	66984774	66985273	Shisa6|chr11:66984774-66985273	0.242580993836097	.	.
chr11	68901248	68901747	chr11	69041550	69042049	Rpl26|chr11:69041550-69042049	0.414278452286819	.	.
chr11	68901248	68901747	chr11	69089240	69089739	Rpl26|chr11:69089240-69089739	0.363411767211912	.	.
chr11	68967887	68968386	chr11	68939581	68940080	Slc25a35|chr11:68939581-68940080	0.253372352283464	.	.
chr11	68967887	68968386	chr11	69012265	69012764	Slc25a35|chr11:69012265-69012764	0.468557105059785	.	.
chr11	68967887	68968386	chr11	69124043	69124542	Slc25a35|chr11:69124043-69124542	0.401072197660587	.	.
chr11	69008204	69008703	chr11	68852821	68853320	Pfas|chr11:68852821-68853320	0.265665245626768	.	.
chr11	69008204	69008703	chr11	68947355	68947854	Pfas|chr11:68947355-68947854	0.426395140980251	.	.
chr11	69008204	69008703	chr11	69040105	69040604	Pfas|chr11:69040105-69040604	0.480087786278484	.	.
chr11	69008204	69008703	chr11	69040826	69041325	Pfas|chr11:69040826-69041325	0.259168859587791	.	.
chr11	69008204	69008703	chr11	69072941	69073440	Pfas|chr11:69072941-69073440	0.242277561902971	.	.
chr11	69008204	69008703	chr11	69098641	69099140	Pfas|chr11:69098641-69099140	0.254702749145118	.	.
chr11	69008204	69008703	chr11	69133869	69134368	Pfas|chr11:69133869-69134368	0.402073371910133	.	.
chr11	69008204	69008703	chr11	69366372	69366871	Pfas|chr11:69366372-69366871	0.262915814716858	.	.
chr11	69015807	69016306	chr11	68939581	68940080	Ctc1|chr11:68939581-68940080	0.382003566069907	.	.
chr11	69015807	69016306	chr11	69124043	69124542	Ctc1|chr11:69124043-69124542	0.398512463862532	.	.
chr11	69015807	69016306	chr11	69417948	69418447	Ctc1|chr11:69417948-69418447	0.414476793009442	.	.
chr11	69059376	69059875	chr11	69012265	69012764	9330160F10Rik|chr11:69012265-69012764	0.509955347971913	.	.
chr11	69059376	69059875	chr11	69012265	69012764	Borcs6|chr11:69012265-69012764	0.509955347971913	.	.
chr11	69059376	69059875	chr11	69040105	69040604	9330160F10Rik|chr11:69040105-69040604	0.343252792569082	.	.
chr11	69059376	69059875	chr11	69040105	69040604	Borcs6|chr11:69040105-69040604	0.343252792569082	.	.
chr11	69059376	69059875	chr11	69072941	69073440	9330160F10Rik|chr11:69072941-69073440	0.318350021779793	.	.
chr11	69059376	69059875	chr11	69072941	69073440	Borcs6|chr11:69072941-69073440	0.318350021779793	.	.
chr11	69059376	69059875	chr11	69099868	69100367	9330160F10Rik|chr11:69099868-69100367	0.290532789895187	.	.
chr11	69059376	69059875	chr11	69099868	69100367	Borcs6|chr11:69099868-69100367	0.290532789895187	.	.
chr11	69059376	69059875	chr11	69111785	69112284	9330160F10Rik|chr11:69111785-69112284	0.274524962985622	.	.
chr11	69059376	69059875	chr11	69111785	69112284	Borcs6|chr11:69111785-69112284	0.274524962985622	.	.
chr11	69059376	69059875	chr11	69235731	69236230	9330160F10Rik|chr11:69235731-69236230	0.310265740932675	.	.
chr11	69059376	69059875	chr11	69235731	69236230	Borcs6|chr11:69235731-69236230	0.310265740932675	.	.
chr11	69059376	69059875	chr11	69417439	69417938	9330160F10Rik|chr11:69417439-69417938	0.419556881468301	.	.
chr11	69059376	69059875	chr11	69417439	69417938	Borcs6|chr11:69417439-69417938	0.419556881468301	.	.
chr11	69070533	69071032	chr11	69036759	69037258	Tmem107|chr11:69036759-69037258	0.299704777775849	.	.
chr11	69070533	69071032	chr11	69111785	69112284	Tmem107|chr11:69111785-69112284	0.364132636860875	.	.
chr11	69088264	69088763	chr11	68947355	68947854	Vamp2|chr11:68947355-68947854	0.374514283348116	.	.
chr11	69088264	69088763	chr11	69012265	69012764	Vamp2|chr11:69012265-69012764	0.244151736579055	.	.
chr11	69088264	69088763	chr11	69035859	69036358	Vamp2|chr11:69035859-69036358	0.268533423205524	.	.
chr11	69088264	69088763	chr11	69040105	69040604	Vamp2|chr11:69040105-69040604	0.36697148782739	.	.
chr11	69088264	69088763	chr11	69040826	69041325	Vamp2|chr11:69040826-69041325	0.496443189689287	.	.
chr11	69088264	69088763	chr11	69062858	69063357	Vamp2|chr11:69062858-69063357	0.304978236385591	.	.
chr11	69088264	69088763	chr11	69072941	69073440	Vamp2|chr11:69072941-69073440	0.280255665705623	.	.
chr11	69088264	69088763	chr11	69098641	69099140	Vamp2|chr11:69098641-69099140	0.419933037446113	.	.
chr11	69088264	69088763	chr11	69133869	69134368	Vamp2|chr11:69133869-69134368	0.271896625862612	.	.
chr11	69088264	69088763	chr11	69417439	69417938	Vamp2|chr11:69417439-69417938	0.422733080243663	.	.
chr11	69088264	69088763	chr11	69417948	69418447	Vamp2|chr11:69417948-69418447	0.245438113716267	.	.
chr11	69088264	69088763	chr11	69418783	69419282	Vamp2|chr11:69418783-69419282	0.282753144459586	.	.
chr11	69094565	69095064	chr11	69041550	69042049	Per1|chr11:69041550-69042049	0.281250083779776	.	.
chr11	69122526	69123025	chr11	68939581	68940080	9130213A22Rik|chr11:68939581-68940080	0.351881660674991	.	.
chr11	69122526	69123025	chr11	69012265	69012764	9130213A22Rik|chr11:69012265-69012764	0.494935567183921	.	.
chr11	69122526	69123025	chr11	69072941	69073440	9130213A22Rik|chr11:69072941-69073440	0.342447380560122	.	.
chr11	69122526	69123025	chr11	69099868	69100367	9130213A22Rik|chr11:69099868-69100367	0.268479466337751	.	.
chr11	69122526	69123025	chr11	69417439	69417938	9130213A22Rik|chr11:69417439-69417938	0.263874922183963	.	.
chr11	69122526	69123025	chr11	69417439	69417938	9130213A22Rik|chr11:69417439-69417938	0.263874922183964	.	.
chr11	69124945	69125444	chr11	68852821	68853320	Aloxe3|chr11:68852821-68853320	0.258588622410047	.	.
chr11	69124945	69125444	chr11	68947355	68947854	Aloxe3|chr11:68947355-68947854	0.25859541458577	.	.
chr11	69124945	69125444	chr11	69012265	69012764	Aloxe3|chr11:69012265-69012764	0.590621028796506	.	.
chr11	69124945	69125444	chr11	69040826	69041325	Aloxe3|chr11:69040826-69041325	0.345536896456609	.	.
chr11	69124945	69125444	chr11	69072941	69073440	Aloxe3|chr11:69072941-69073440	0.507879629238966	.	.
chr11	69124945	69125444	chr11	69111785	69112284	Aloxe3|chr11:69111785-69112284	0.443086094901911	.	.
chr11	69124945	69125444	chr11	69133869	69134368	Aloxe3|chr11:69133869-69134368	0.25623377067111	.	.
chr11	69124945	69125444	chr11	69235731	69236230	Aloxe3|chr11:69235731-69236230	0.279432327802926	.	.
chr11	69323667	69324166	chr11	69036759	69037258	Cntrob|chr11:69036759-69037258	0.596852065739241	.	.
chr11	69323667	69324166	chr11	69036759	69037258	Trappc1|chr11:69036759-69037258	0.596852065739241	.	.
chr11	69323667	69324166	chr11	69040826	69041325	Cntrob|chr11:69040826-69041325	0.42580755280797	.	.
chr11	69323667	69324166	chr11	69040826	69041325	Trappc1|chr11:69040826-69041325	0.42580755280797	.	.
chr11	69323667	69324166	chr11	69110694	69111193	Cntrob|chr11:69110694-69111193	0.517030917446113	.	.
chr11	69323667	69324166	chr11	69110694	69111193	Trappc1|chr11:69110694-69111193	0.517030917446113	.	.
chr11	69323667	69324166	chr11	69111785	69112284	Cntrob|chr11:69111785-69112284	0.329317140508416	.	.
chr11	69323667	69324166	chr11	69111785	69112284	Trappc1|chr11:69111785-69112284	0.329317140508416	.	.
chr11	69323667	69324166	chr11	69133869	69134368	Cntrob|chr11:69133869-69134368	0.341574241070942	.	.
chr11	69323667	69324166	chr11	69133869	69134368	Trappc1|chr11:69133869-69134368	0.341574241070942	.	.
chr11	69323667	69324166	chr11	69411079	69411578	Cntrob|chr11:69411079-69411578	0.407604009458399	.	.
chr11	69323667	69324166	chr11	69411079	69411578	Trappc1|chr11:69411079-69411578	0.407604009458399	.	.
chr11	69323667	69324166	chr11	69418783	69419282	Cntrob|chr11:69418783-69419282	0.473462526761051	.	.
chr11	69323667	69324166	chr11	69418783	69419282	Trappc1|chr11:69418783-69419282	0.473462526761051	.	.
chr11	69325977	69326476	chr11	69036759	69037258	Kcnab3|chr11:69036759-69037258	0.317325719794959	.	.
chr11	69325977	69326476	chr11	69110694	69111193	Kcnab3|chr11:69110694-69111193	0.343799586064352	.	.
chr11	69325977	69326476	chr11	69411079	69411578	Kcnab3|chr11:69411079-69411578	0.268682163905716	.	.
chr11	69332026	69332525	chr11	69417439	69417938	Kcnab3os|chr11:69417439-69417938	0.365042342422934	.	.
chr11	69340459	69340958	chr11	69089240	69089739	Rnf227|chr11:69089240-69089739	0.30215731701428	.	.
chr11	69340459	69340958	chr11	69099868	69100367	Rnf227|chr11:69099868-69100367	0.360392432366793	.	.
chr11	69340459	69340958	chr11	69124043	69124542	Rnf227|chr11:69124043-69124542	0.299928930791514	.	.
chr11	69340459	69340958	chr11	69417948	69418447	Rnf227|chr11:69417948-69418447	0.292445739319538	.	.
chr11	69340987	69341486	chr11	69417948	69418447	Rnf227|chr11:69417948-69418447	0.257961224008872	.	.
chr11	69368683	69369182	chr11	69012265	69012764	Chd3|chr11:69012265-69012764	0.388086636900992	.	.
chr11	69368683	69369182	chr11	69035859	69036358	Chd3|chr11:69035859-69036358	0.516078505317985	.	.
chr11	69368683	69369182	chr11	69040105	69040604	Chd3|chr11:69040105-69040604	0.476774826336281	.	.
chr11	69368683	69369182	chr11	69062858	69063357	Chd3|chr11:69062858-69063357	0.251317475359864	.	.
chr11	69368683	69369182	chr11	69072941	69073440	Chd3|chr11:69072941-69073440	0.492861783709485	.	.
chr11	69368683	69369182	chr11	69235731	69236230	Chd3|chr11:69235731-69236230	0.278676402230229	.	.
chr11	69368683	69369182	chr11	69417439	69417938	Chd3|chr11:69417439-69417938	0.368955794550156	.	.
chr11	69368683	69369182	chr11	69417948	69418447	Chd3|chr11:69417948-69418447	0.274206318402676	.	.
chr11	69368683	69369182	chr11	69513753	69514252	Chd3|chr11:69513753-69514252	0.474619766475906	.	.
chr11	69368683	69369182	chr11	69546679	69547178	Chd3|chr11:69546679-69547178	0.4423571455135	.	.
chr11	69368683	69369182	chr11	69557442	69557941	Chd3|chr11:69557442-69557941	0.416298694112667	.	.
chr11	69395511	69396010	chr11	69089240	69089739	Cyb5d1|chr11:69089240-69089739	0.354402708269687	.	.
chr11	69395511	69396010	chr11	69089240	69089739	Naa38|chr11:69089240-69089739	0.354402708269687	.	.
chr11	69396085	69396584	chr11	69035859	69036358	Cyb5d1|chr11:69035859-69036358	0.412278405822215	.	.
chr11	69396085	69396584	chr11	69035859	69036358	Naa38|chr11:69035859-69036358	0.412278405822215	.	.
chr11	69396085	69396584	chr11	69098641	69099140	Cyb5d1|chr11:69098641-69099140	0.259064143802871	.	.
[truncated: 15,631 more rows]
