# Supplementary material for: Single-cell analysis of chromatin accessibility in the adult mouse brain
Source: Nature. 2023 Dec 13;624(7991):378–89. doi: 10.1038/s41586-023-06824-9 (PMC10719105; doi:10.1038/s41586-023-06824-9)
Supplement: Supplementary file 3 — Supplementary Tables 1–25 and their legends. [file 41586_2023_6824_MOESM3_ESM.zip › 2023-03-05453B-s3/SI Tables/SI Table 13 Summary of all the gene-cCRE correlations/sa2subclass.MB-ant-ve_Dmrta2_Glut.pdc.bedpe]

chr1	3466260	3466759	chr1	3012480	3012979	Gm1992|chr1:3012480-3012979	0.210583019135657	.	.
chr1	3466260	3466759	chr1	3360848	3361347	Gm1992|chr1:3360848-3361347	0.314169447626466	.	.
chr1	3466260	3466759	chr1	3416010	3416509	Gm1992|chr1:3416010-3416509	0.201546454296101	.	.
chr1	3671529	3672028	chr1	3919249	3919748	Xkr4|chr1:3919249-3919748	0.305232749674729	.	.
chr1	3672048	3672547	chr1	3546229	3546728	Xkr4|chr1:3546229-3546728	0.262218191945049	.	.
chr1	3672048	3672547	chr1	3913641	3914140	Xkr4|chr1:3913641-3914140	0.331388733062383	.	.
chr1	3672048	3672547	chr1	3919249	3919748	Xkr4|chr1:3919249-3919748	0.277595510457164	.	.
chr1	4785497	4785996	chr1	4511391	4511890	Mrpl15|chr1:4511391-4511890	0.336811818573882	.	.
chr1	4785497	4785996	chr1	4689112	4689611	Mrpl15|chr1:4689112-4689611	0.372888005319169	.	.
chr1	4785497	4785996	chr1	5082818	5083317	Mrpl15|chr1:5082818-5083317	0.250519017459282	.	.
chr1	4785497	4785996	chr1	5082818	5083317	Mrpl15|chr1:5082818-5083317	0.250519017459283	.	.
chr1	4807592	4808091	chr1	4926263	4926762	Lypla1|chr1:4926263-4926762	0.250827378215316	.	.
chr1	4807592	4808091	chr1	5018611	5019110	Lypla1|chr1:5018611-5019110	0.1943430942367	.	.
chr1	4807592	4808091	chr1	5019201	5019700	Lypla1|chr1:5019201-5019700	0.241515919152047	.	.
chr1	4857480	4857979	chr1	4689112	4689611	Tcea1|chr1:4689112-4689611	0.319473513546873	.	.
chr1	5588179	5588678	chr1	5915307	5915806	Oprk1|chr1:5915307-5915806	0.313965732059333	.	.
chr1	5588820	5589319	chr1	5915307	5915806	Oprk1|chr1:5915307-5915806	0.349826146772417	.	.
chr1	6214386	6214885	chr1	5915307	5915806	4732440D04Rik|chr1:5915307-5915806	0.338558303235643	.	.
chr1	6214386	6214885	chr1	6382628	6383127	4732440D04Rik|chr1:6382628-6383127	0.293341897181301	.	.
chr1	6214899	6215398	chr1	6441268	6441767	4732440D04Rik|chr1:6441268-6441767	0.377987562050921	.	.
chr1	7397174	7397673	chr1	7010156	7010655	Gm26901|chr1:7010156-7010655	0.283938689142696	.	.
chr1	7397837	7398336	chr1	7577858	7578357	Gm26901|chr1:7577858-7578357	0.217915307750858	.	.
chr1	7397837	7398336	chr1	7578456	7578955	Gm26901|chr1:7578456-7578955	0.199695447285182	.	.
chr1	9298975	9299474	chr1	9248389	9248888	Sntg1|chr1:9248389-9248888	0.205811398325717	.	.
chr1	9298975	9299474	chr1	9298270	9298769	Sntg1|chr1:9298270-9298769	0.328860464376931	.	.
chr1	9299496	9299995	chr1	9298270	9298769	Sntg1|chr1:9298270-9298769	0.270996127465824	.	.
chr1	9545042	9545541	chr1	9848033	9848532	Rrs1|chr1:9848033-9848532	0.229855356282866	.	.
chr1	9600949	9601448	chr1	9848033	9848532	Vxn|chr1:9848033-9848532	0.200011411935692	.	.
chr1	9601474	9601973	chr1	9298270	9298769	Vxn|chr1:9298270-9298769	0.251738940761037	.	.
chr1	9601474	9601973	chr1	9989920	9990419	Vxn|chr1:9989920-9990419	0.424064416151907	.	.
chr1	9700259	9700758	chr1	9541113	9541612	Mybl1|chr1:9541113-9541612	0.270688250915278	.	.
chr1	9700259	9700758	chr1	9590433	9590932	Mybl1|chr1:9590433-9590932	0.289570152671634	.	.
chr1	9747574	9748073	chr1	9298270	9298769	1700034P13Rik|chr1:9298270-9298769	0.20949936307966	.	.
chr1	9747574	9748073	chr1	9298270	9298769	Vcpip1|chr1:9298270-9298769	0.20949936307966	.	.
chr1	9747574	9748073	chr1	9848033	9848532	1700034P13Rik|chr1:9848033-9848532	0.234003633307724	.	.
chr1	9747574	9748073	chr1	9848033	9848532	Vcpip1|chr1:9848033-9848532	0.234003633307724	.	.
chr1	9747574	9748073	chr1	9848581	9849080	1700034P13Rik|chr1:9848581-9849080	0.276705251899015	.	.
chr1	9747574	9748073	chr1	9848581	9849080	Vcpip1|chr1:9848581-9849080	0.276705251899015	.	.
chr1	9748256	9748755	chr1	9573148	9573647	1700034P13Rik|chr1:9573148-9573647	0.280065835065362	.	.
chr1	9748256	9748755	chr1	9573148	9573647	Vcpip1|chr1:9573148-9573647	0.280065835065362	.	.
chr1	9798078	9798577	chr1	9541113	9541612	Sgk3|chr1:9541113-9541612	0.268879922211812	.	.
chr1	9908384	9908883	chr1	9541113	9541612	Mcmdc2|chr1:9541113-9541612	0.258483107451211	.	.
chr1	9943920	9944419	chr1	9573148	9573647	Snhg6|chr1:9573148-9573647	0.221926175213139	.	.
chr1	9943920	9944419	chr1	9772700	9773199	Snhg6|chr1:9772700-9773199	0.302172091427686	.	.
chr1	10008928	10009427	chr1	10489484	10489983	Ppp1r42|chr1:10489484-10489983	0.269723763933903	.	.
chr1	10232855	10233354	chr1	10285509	10286008	Arfgef1|chr1:10285509-10286008	0.205984899415425	.	.
chr1	10993243	10993742	chr1	10524897	10525396	Prex2|chr1:10524897-10525396	0.363074238126952	.	.
chr1	10993243	10993742	chr1	10835602	10836101	Prex2|chr1:10835602-10836101	0.306145080636616	.	.
chr1	10993243	10993742	chr1	11139848	11140347	Prex2|chr1:11139848-11140347	0.23368002881938	.	.
chr1	10993243	10993742	chr1	11179847	11180346	Prex2|chr1:11179847-11180346	0.327083264739415	.	.
chr1	10993772	10994271	chr1	10524897	10525396	Prex2|chr1:10524897-10525396	0.327793932166642	.	.
chr1	10993772	10994271	chr1	10835602	10836101	Prex2|chr1:10835602-10836101	0.201392446341132	.	.
chr1	11413910	11414409	chr1	11139848	11140347	A830018L16Rik|chr1:11139848-11140347	0.272482469075699	.	.
chr1	11413910	11414409	chr1	11179847	11180346	A830018L16Rik|chr1:11179847-11180346	0.205795688201441	.	.
chr1	13588843	13589342	chr1	13835951	13836450	Tram1|chr1:13835951-13836450	0.24141637096134	.	.
chr1	13659706	13660205	chr1	13835951	13836450	Lactb2|chr1:13835951-13836450	0.214780541762555	.	.
chr1	13660314	13660813	chr1	13771623	13772122	Lactb2|chr1:13771623-13772122	0.214779994324498	.	.
chr1	13660314	13660813	chr1	13835951	13836450	Lactb2|chr1:13835951-13836450	0.194616768435605	.	.
chr1	14309549	14310048	chr1	14108902	14109401	Eya1|chr1:14108902-14109401	0.291531705047759	.	.
chr1	14309549	14310048	chr1	14181453	14181952	Eya1|chr1:14181453-14181952	0.292973543490543	.	.
chr1	14309549	14310048	chr1	14359419	14359918	Eya1|chr1:14359419-14359918	0.245465420815884	.	.
chr1	14309549	14310048	chr1	14429260	14429759	Eya1|chr1:14429260-14429759	0.495106563546207	.	.
chr1	14309549	14310048	chr1	14728986	14729485	Eya1|chr1:14728986-14729485	0.392639197374868	.	.
chr1	15286608	15287107	chr1	15358408	15358907	Kcnb2|chr1:15358408-15358907	0.277272147526143	.	.
chr1	16228160	16228659	chr1	15902414	15902913	Gm28095|chr1:15902414-15902913	0.435510991584749	.	.
chr1	16228160	16228659	chr1	16116059	16116558	Gm28095|chr1:16116059-16116558	0.349083938959727	.	.
chr1	16228160	16228659	chr1	16204738	16205237	Gm28095|chr1:16204738-16205237	0.396191555255133	.	.
chr1	16228160	16228659	chr1	16205408	16205907	Gm28095|chr1:16205408-16205907	0.486176520703928	.	.
chr1	16228160	16228659	chr1	16235860	16236359	Gm28095|chr1:16235860-16236359	0.471035150114442	.	.
chr1	16619102	16619601	chr1	16798252	16798751	Ube2w|chr1:16798252-16798751	0.216045800273442	.	.
chr1	16688506	16689005	chr1	16597020	16597519	Ly96|chr1:16597020-16597519	0.279047486113767	.	.
chr1	17097078	17097577	chr1	17096566	17097065	Jph1|chr1:17096566-17097065	0.27547339315262	.	.
chr1	17097078	17097577	chr1	17123369	17123868	Jph1|chr1:17123369-17123868	0.213154392882329	.	.
chr1	17097078	17097577	chr1	17163496	17163995	Jph1|chr1:17163496-17163995	0.238464595986429	.	.
chr1	17097078	17097577	chr1	17416797	17417296	Jph1|chr1:17416797-17417296	0.348100463135916	.	.
chr1	17097665	17098164	chr1	17096566	17097065	Jph1|chr1:17096566-17097065	0.262260773345973	.	.
chr1	17097665	17098164	chr1	17416797	17417296	Jph1|chr1:17416797-17417296	0.242633644965584	.	.
chr1	17098192	17098691	chr1	17096566	17097065	Jph1|chr1:17096566-17097065	0.467149987676882	.	.
chr1	17098192	17098691	chr1	17416797	17417296	Jph1|chr1:17416797-17417296	0.315658572307441	.	.
chr1	17145142	17145641	chr1	17096566	17097065	Gdap1|chr1:17096566-17097065	0.216493950915273	.	.
chr1	17727070	17727569	chr1	17340628	17341127	Crispld1|chr1:17340628-17341127	0.448749604991917	.	.
chr1	17727070	17727569	chr1	17340628	17341127	Gm16070|chr1:17340628-17341127	0.448749604991917	.	.
chr1	17727070	17727569	chr1	17451234	17451733	Crispld1|chr1:17451234-17451733	0.20906592696102	.	.
chr1	17727070	17727569	chr1	17451234	17451733	Gm16070|chr1:17451234-17451733	0.20906592696102	.	.
chr1	17727070	17727569	chr1	17637750	17638249	Crispld1|chr1:17637750-17638249	0.228591424666963	.	.
chr1	17727070	17727569	chr1	17637750	17638249	Gm16070|chr1:17637750-17638249	0.228591424666963	.	.
chr1	17727070	17727569	chr1	17941366	17941865	Crispld1|chr1:17941366-17941865	0.239568699176709	.	.
chr1	17727070	17727569	chr1	17941366	17941865	Gm16070|chr1:17941366-17941865	0.239568699176709	.	.
chr1	18057998	18058497	chr1	17825827	17826326	Gm28756|chr1:17825827-17826326	0.484512475286361	.	.
chr1	18057998	18058497	chr1	18468390	18468889	Gm28756|chr1:18468390-18468889	0.207852789966185	.	.
chr1	18058553	18059052	chr1	17941366	17941865	Gm28756|chr1:17941366-17941865	0.315562981370347	.	.
chr1	18058553	18059052	chr1	18106146	18106645	Gm28756|chr1:18106146-18106645	0.462109423187297	.	.
chr1	18058553	18059052	chr1	18106689	18107188	Gm28756|chr1:18106689-18107188	0.249711486738816	.	.
chr1	18058553	18059052	chr1	18468390	18468889	Gm28756|chr1:18468390-18468889	0.23766510251097	.	.
chr1	20820187	20820686	chr1	20699955	20700454	Mcm3|chr1:20699955-20700454	0.341160987760529	.	.
chr1	20820187	20820686	chr1	20738421	20738920	Mcm3|chr1:20738421-20738920	0.313177627316495	.	.
chr1	20820187	20820686	chr1	20923365	20923864	Mcm3|chr1:20923365-20923864	0.298439139626701	.	.
chr1	20820187	20820686	chr1	20933361	20933860	Mcm3|chr1:20933361-20933860	0.407379002405351	.	.
chr1	20820187	20820686	chr1	20938964	20939463	Mcm3|chr1:20938964-20939463	0.253697425706621	.	.
chr1	20890311	20890810	chr1	20738421	20738920	6720483E21Rik|chr1:20738421-20738920	0.333900546154324	.	.
chr1	20890311	20890810	chr1	20738421	20738920	Paqr8|chr1:20738421-20738920	0.333900546154324	.	.
chr1	20890311	20890810	chr1	20938964	20939463	6720483E21Rik|chr1:20938964-20939463	0.496769727239463	.	.
chr1	20890311	20890810	chr1	20938964	20939463	Paqr8|chr1:20938964-20939463	0.496769727239463	.	.
chr1	20890311	20890810	chr1	21166203	21166702	6720483E21Rik|chr1:21166203-21166702	0.23420074772208	.	.
chr1	20890311	20890810	chr1	21166203	21166702	Paqr8|chr1:21166203-21166702	0.23420074772208	.	.
chr1	20890857	20891356	chr1	20933361	20933860	6720483E21Rik|chr1:20933361-20933860	0.195232722860155	.	.
chr1	20890857	20891356	chr1	20933361	20933860	Paqr8|chr1:20933361-20933860	0.195232722860155	.	.
chr1	20890857	20891356	chr1	20938964	20939463	6720483E21Rik|chr1:20938964-20939463	0.194525537501436	.	.
chr1	20890857	20891356	chr1	20938964	20939463	Paqr8|chr1:20938964-20939463	0.194525537501436	.	.
chr1	20951400	20951899	chr1	20938964	20939463	Efhc1|chr1:20938964-20939463	0.25848709534645	.	.
chr1	21079134	21079633	chr1	20759760	20760259	Gm28287|chr1:20759760-20760259	0.27435632097009	.	.
chr1	21079134	21079633	chr1	20759760	20760259	Tram2|chr1:20759760-20760259	0.27435632097009	.	.
chr1	21079134	21079633	chr1	20921118	20921617	Gm28287|chr1:20921118-20921617	0.208802171281756	.	.
chr1	21079134	21079633	chr1	20921118	20921617	Tram2|chr1:20921118-20921617	0.208802171281756	.	.
chr1	21079134	21079633	chr1	20922853	20923352	Gm28287|chr1:20922853-20923352	0.243109950405055	.	.
chr1	21079134	21079633	chr1	20922853	20923352	Tram2|chr1:20922853-20923352	0.243109950405055	.	.
chr1	21079134	21079633	chr1	21166203	21166702	Gm28287|chr1:21166203-21166702	0.335294761975639	.	.
chr1	21079134	21079633	chr1	21166203	21166702	Tram2|chr1:21166203-21166702	0.335294761975639	.	.
chr1	21218543	21219042	chr1	20759760	20760259	Tmem14a|chr1:20759760-20760259	0.33868561401981	.	.
chr1	21218543	21219042	chr1	21166203	21166702	Tmem14a|chr1:21166203-21166702	0.229108158402432	.	.
chr1	24587149	24587648	chr1	24374860	24375359	Col19a1|chr1:24374860-24375359	0.29385024823713	.	.
chr1	24587149	24587648	chr1	24611656	24612155	Col19a1|chr1:24611656-24612155	0.23466450294344	.	.
chr1	24587149	24587648	chr1	24613347	24613846	Col19a1|chr1:24613347-24613846	0.223635411973219	.	.
chr1	24587149	24587648	chr1	24614797	24615296	Col19a1|chr1:24614797-24615296	0.322674743133883	.	.
chr1	24677625	24678124	chr1	24611656	24612155	Lmbrd1|chr1:24611656-24612155	0.233137563140951	.	.
chr1	24677625	24678124	chr1	24614093	24614592	Lmbrd1|chr1:24614093-24614592	0.210046218613285	.	.
chr1	24677625	24678124	chr1	24614797	24615296	Lmbrd1|chr1:24614797-24615296	0.319605331741116	.	.
chr1	24677625	24678124	chr1	24615721	24616220	Lmbrd1|chr1:24615721-24616220	0.333728291192188	.	.
chr1	24677625	24678124	chr1	24869895	24870394	Lmbrd1|chr1:24869895-24870394	0.237179987090248	.	.
chr1	24678265	24678764	chr1	24302637	24303136	Lmbrd1|chr1:24302637-24303136	0.320886702858727	.	.
chr1	24678265	24678764	chr1	24367541	24368040	Lmbrd1|chr1:24367541-24368040	0.226423336251533	.	.
chr1	24678265	24678764	chr1	24378414	24378913	Lmbrd1|chr1:24378414-24378913	0.280428322237774	.	.
chr1	24678265	24678764	chr1	24613347	24613846	Lmbrd1|chr1:24613347-24613846	0.210736931513255	.	.
chr1	24678265	24678764	chr1	24614093	24614592	Lmbrd1|chr1:24614093-24614592	0.209394533392375	.	.
chr1	24678265	24678764	chr1	24633681	24634180	Lmbrd1|chr1:24633681-24634180	0.217859923314317	.	.
chr1	25829930	25830429	chr1	25876349	25876848	Adgrb3|chr1:25876349-25876848	0.243858910260129	.	.
chr1	30872795	30873294	chr1	30554023	30554522	Phf3|chr1:30554023-30554522	0.208076934743664	.	.
chr1	30872795	30873294	chr1	31153918	31154417	Phf3|chr1:31153918-31154417	0.303263859856946	.	.
chr1	30873430	30873929	chr1	30554023	30554522	Phf3|chr1:30554023-30554522	0.465248557339772	.	.
chr1	30873430	30873929	chr1	30595347	30595846	Phf3|chr1:30595347-30595846	0.236868390819792	.	.
chr1	30873430	30873929	chr1	30740784	30741283	Phf3|chr1:30740784-30741283	0.233595191824391	.	.
chr1	30873942	30874441	chr1	30751054	30751553	Phf3|chr1:30751054-30751553	0.224447555647396	.	.
chr1	30873942	30874441	chr1	31210103	31210602	Phf3|chr1:31210103-31210602	0.245080059995095	.	.
chr1	30949080	30949579	chr1	30554023	30554522	Ptp4a1|chr1:30554023-30554522	0.331657393422027	.	.
chr1	30949582	30950081	chr1	30751054	30751553	Ptp4a1|chr1:30751054-30751553	0.218783732266662	.	.
chr1	30949582	30950081	chr1	31051449	31051948	Ptp4a1|chr1:31051449-31051948	0.265868391705126	.	.
chr1	30949582	30950081	chr1	31210103	31210602	Ptp4a1|chr1:31210103-31210602	0.417963876253505	.	.
chr1	34433080	34433579	chr1	34602327	34602826	Gm37233|chr1:34602327-34602826	0.274681305715609	.	.
chr1	34439491	34439990	chr1	34434650	34435149	Ccdc115|chr1:34434650-34435149	0.261800141513682	.	.
chr1	34439491	34439990	chr1	34434650	34435149	Imp4|chr1:34434650-34435149	0.261800141513682	.	.
chr1	34439491	34439990	chr1	34602327	34602826	Ccdc115|chr1:34602327-34602826	0.234648403254819	.	.
chr1	34439491	34439990	chr1	34602327	34602826	Imp4|chr1:34602327-34602826	0.234648403254819	.	.
chr1	34459438	34459937	chr1	34409815	34410314	Ptpn18|chr1:34409815-34410314	0.234596832942689	.	.
chr1	34459438	34459937	chr1	34434650	34435149	Ptpn18|chr1:34434650-34435149	0.246478534524856	.	.
chr1	34459438	34459937	chr1	34602327	34602826	Ptpn18|chr1:34602327-34602826	0.292618383151089	.	.
chr1	34578791	34579290	chr1	34602327	34602826	1700101I19Rik|chr1:34602327-34602826	0.364633383882811	.	.
chr1	34578791	34579290	chr1	34602327	34602826	Amer3|chr1:34602327-34602826	0.364633383882811	.	.
chr1	34578791	34579290	chr1	34891506	34892005	1700101I19Rik|chr1:34891506-34892005	0.213707534647673	.	.
chr1	34578791	34579290	chr1	34891506	34892005	Amer3|chr1:34891506-34892005	0.213707534647673	.	.
chr1	34578791	34579290	chr1	34896857	34897356	1700101I19Rik|chr1:34896857-34897356	0.213265624002466	.	.
chr1	34578791	34579290	chr1	34896857	34897356	Amer3|chr1:34896857-34897356	0.213265624002466	.	.
chr1	34579442	34579941	chr1	34434650	34435149	1700101I19Rik|chr1:34434650-34435149	0.417938890534073	.	.
chr1	34579442	34579941	chr1	34434650	34435149	Amer3|chr1:34434650-34435149	0.417938890534073	.	.
chr1	34579442	34579941	chr1	34642414	34642913	1700101I19Rik|chr1:34642414-34642913	0.284406424289207	.	.
chr1	34579442	34579941	chr1	34642414	34642913	Amer3|chr1:34642414-34642913	0.284406424289207	.	.
chr1	34579442	34579941	chr1	34750293	34750792	1700101I19Rik|chr1:34750293-34750792	0.355898615123025	.	.
chr1	34579442	34579941	chr1	34750293	34750792	Amer3|chr1:34750293-34750792	0.355898615123025	.	.
chr1	34579442	34579941	chr1	34867150	34867649	1700101I19Rik|chr1:34867150-34867649	0.312666004295177	.	.
chr1	34579442	34579941	chr1	34867150	34867649	Amer3|chr1:34867150-34867649	0.312666004295177	.	.
chr1	34801460	34801959	chr1	34602327	34602826	Arhgef4|chr1:34602327-34602826	0.22032464296673	.	.
chr1	34801460	34801959	chr1	34891506	34892005	Arhgef4|chr1:34891506-34892005	0.341139385552912	.	.
chr1	34801460	34801959	chr1	34896857	34897356	Arhgef4|chr1:34896857-34897356	0.200007073672108	.	.
chr1	34801460	34801959	chr1	35212284	35212783	Arhgef4|chr1:35212284-35212783	0.195856509446227	.	.
chr1	34801460	34801959	chr1	35243429	35243928	Arhgef4|chr1:35243429-35243928	0.230827993004644	.	.
chr1	34842804	34843303	chr1	34511013	34511512	Fam168b|chr1:34511013-34511512	0.231455660302793	.	.
chr1	34842804	34843303	chr1	34750293	34750792	Fam168b|chr1:34750293-34750792	0.218239082755525	.	.
chr1	34849768	34850267	chr1	34793414	34793913	Plekhb2|chr1:34793414-34793913	0.240159867025577	.	.
chr1	34850452	34850951	chr1	34738307	34738806	Plekhb2|chr1:34738307-34738806	0.310543482964049	.	.
chr1	37540864	37541363	chr1	37639092	37639591	Mgat4a|chr1:37639092-37639591	0.426107980485951	.	.
chr1	37719678	37720177	chr1	37639092	37639591	2010300C02Rik|chr1:37639092-37639591	0.26657952118188	.	.
chr1	37719678	37720177	chr1	37664601	37665100	2010300C02Rik|chr1:37664601-37665100	0.27408033787395	.	.
chr1	37864699	37865198	chr1	37698123	37698622	Gm26805|chr1:37698123-37698622	0.219679285113038	.	.
chr1	37864699	37865198	chr1	37725725	37726224	Gm26805|chr1:37725725-37726224	0.240489491333203	.	.
chr1	37864699	37865198	chr1	38086522	38087021	Gm26805|chr1:38086522-38087021	0.282079649199109	.	.
chr1	37864699	37865198	chr1	38199949	38200448	Gm26805|chr1:38199949-38200448	0.263726301108785	.	.
chr1	37865263	37865762	chr1	38185452	38185951	Gm26805|chr1:38185452-38185951	0.21136457067133	.	.
chr1	37865263	37865762	chr1	38185452	38185951	Tsga10|chr1:38185452-38185951	0.21136457067133	.	.
chr1	37865263	37865762	chr1	38248046	38248545	Gm26805|chr1:38248046-38248545	0.251184297799153	.	.
chr1	37865263	37865762	chr1	38248046	38248545	Tsga10|chr1:38248046-38248545	0.251184297799153	.	.
chr1	37871955	37872454	chr1	37678238	37678737	Lipt1|chr1:37678238-37678737	0.25409765406332	.	.
chr1	37871955	37872454	chr1	37872597	37873096	Lipt1|chr1:37872597-37873096	0.539814458379567	.	.
chr1	37871955	37872454	chr1	38248046	38248545	Lipt1|chr1:38248046-38248545	0.359832417184268	.	.
chr1	37997082	37997581	chr1	37551106	37551605	Eif5b|chr1:37551106-37551605	0.360446809922909	.	.
chr1	37997082	37997581	chr1	37551106	37551605	Txndc9|chr1:37551106-37551605	0.360446809922909	.	.
chr1	37997082	37997581	chr1	37698784	37699283	Eif5b|chr1:37698784-37699283	0.431973046467723	.	.
chr1	37997082	37997581	chr1	37698784	37699283	Txndc9|chr1:37698784-37699283	0.431973046467723	.	.
chr1	37997082	37997581	chr1	38048084	38048583	Eif5b|chr1:38048084-38048583	0.300345143366178	.	.
chr1	37997082	37997581	chr1	38048084	38048583	Txndc9|chr1:38048084-38048583	0.300345143366178	.	.
chr1	37997778	37998277	chr1	37639092	37639591	Eif5b|chr1:37639092-37639591	0.228391905235985	.	.
chr1	37997778	37998277	chr1	37639092	37639591	Txndc9|chr1:37639092-37639591	0.228391905235985	.	.
chr1	37997778	37998277	chr1	38199949	38200448	Eif5b|chr1:38199949-38200448	0.20429668145888	.	.
chr1	37997778	37998277	chr1	38199949	38200448	Txndc9|chr1:38199949-38200448	0.20429668145888	.	.
chr1	38128883	38129382	chr1	38048084	38048583	Rev1|chr1:38048084-38048583	0.410954932993864	.	.
chr1	38129526	38130025	chr1	37872597	37873096	Rev1|chr1:37872597-37873096	0.244318599863457	.	.
chr1	38129526	38130025	chr1	38048084	38048583	Rev1|chr1:38048084-38048583	0.364330780910914	.	.
chr1	38129526	38130025	chr1	38199949	38200448	Rev1|chr1:38199949-38200448	0.232720249538321	.	.
chr1	40579713	40580212	chr1	40378676	40379175	Gm35801|chr1:40378676-40379175	0.285515234012944	.	.
chr1	40579713	40580212	chr1	40378676	40379175	Slc9a4|chr1:40378676-40379175	0.285515234012944	.	.
chr1	40579713	40580212	chr1	40544608	40545107	Gm35801|chr1:40544608-40545107	0.263415432602045	.	.
chr1	40579713	40580212	chr1	40544608	40545107	Slc9a4|chr1:40544608-40545107	0.263415432602045	.	.
chr1	40579713	40580212	chr1	40887752	40888251	Gm35801|chr1:40887752-40888251	0.196068783803849	.	.
chr1	40579713	40580212	chr1	40887752	40888251	Slc9a4|chr1:40887752-40888251	0.196068783803849	.	.
chr1	40790447	40790946	chr1	40802706	40803205	Mfsd9|chr1:40802706-40803205	0.369247618588784	.	.
chr1	40790447	40790946	chr1	40838395	40838894	Mfsd9|chr1:40838395-40838894	0.310985621144851	.	.
chr1	40790447	40790946	chr1	40844577	40845076	Mfsd9|chr1:40844577-40845076	0.210658400452871	.	.
chr1	40790447	40790946	chr1	41001530	41002029	Mfsd9|chr1:41001530-41002029	0.305447177836356	.	.
chr1	40790447	40790946	chr1	41158010	41158509	Mfsd9|chr1:41158010-41158509	0.249676515122051	.	.
chr1	43827615	43828114	chr1	43898955	43899454	Uxs1|chr1:43898955-43899454	0.305517207207354	.	.
chr1	43933698	43934197	chr1	43781750	43782249	Tpp2|chr1:43781750-43782249	0.533445670341237	.	.
chr1	44102213	44102712	chr1	44041766	44042265	Tex30|chr1:44041766-44042265	0.435365825596997	.	.
chr1	44118638	44119137	chr1	43781750	43782249	Bivm|chr1:43781750-43782249	0.259486265542295	.	.
chr1	44118638	44119137	chr1	43781750	43782249	Poglut2|chr1:43781750-43782249	0.259486265542295	.	.
chr1	44118638	44119137	chr1	43902740	43903239	Bivm|chr1:43902740-43903239	0.233968317051504	.	.
chr1	44118638	44119137	chr1	43902740	43903239	Poglut2|chr1:43902740-43903239	0.233968317051504	.	.
chr1	44119144	44119643	chr1	43902740	43903239	Bivm|chr1:43902740-43903239	0.340752725075093	.	.
chr1	44119144	44119643	chr1	43902740	43903239	Poglut2|chr1:43902740-43903239	0.340752725075093	.	.
chr1	44119144	44119643	chr1	44041766	44042265	Bivm|chr1:44041766-44042265	0.35158325549815	.	.
chr1	44119144	44119643	chr1	44041766	44042265	Poglut2|chr1:44041766-44042265	0.35158325549815	.	.
chr1	44119663	44120162	chr1	43781750	43782249	Bivm|chr1:43781750-43782249	0.195715519759821	.	.
chr1	44119663	44120162	chr1	44041766	44042265	Bivm|chr1:44041766-44042265	0.204854628750147	.	.
chr1	44147693	44148192	chr1	43781750	43782249	Ercc5|chr1:43781750-43782249	0.547042125798941	.	.
chr1	44147693	44148192	chr1	44348028	44348527	Ercc5|chr1:44348028-44348527	0.278091573516179	.	.
chr1	44147693	44148192	chr1	44459127	44459626	Ercc5|chr1:44459127-44459626	0.430301290125309	.	.
chr1	44551396	44551895	chr1	44348028	44348527	Gulp1|chr1:44348028-44348527	0.311708617468543	.	.
chr1	44551396	44551895	chr1	44459127	44459626	Gulp1|chr1:44459127-44459626	0.282700764382703	.	.
chr1	44551396	44551895	chr1	44584753	44585252	Gulp1|chr1:44584753-44585252	0.547601767754169	.	.
chr1	44551396	44551895	chr1	44595978	44596477	Gulp1|chr1:44595978-44596477	0.330836438879598	.	.
chr1	44551396	44551895	chr1	44651667	44652166	Gulp1|chr1:44651667-44652166	0.511018800627459	.	.
chr1	44551396	44551895	chr1	44669372	44669871	Gulp1|chr1:44669372-44669871	0.312352660541258	.	.
chr1	44552204	44552703	chr1	44595978	44596477	Gulp1|chr1:44595978-44596477	0.421976698235645	.	.
chr1	44552204	44552703	chr1	44651667	44652166	Gulp1|chr1:44651667-44652166	0.261581950151283	.	.
chr1	44552204	44552703	chr1	44720979	44721478	Gulp1|chr1:44720979-44721478	0.197499292002673	.	.
chr1	44552204	44552703	chr1	44737195	44737694	Gulp1|chr1:44737195-44737694	0.213358944070712	.	.
chr1	44745649	44746148	chr1	44651667	44652166	4930521E06Rik|chr1:44651667-44652166	0.198156306728699	.	.
chr1	44745649	44746148	chr1	44669372	44669871	4930521E06Rik|chr1:44669372-44669871	0.21539767593081	.	.
chr1	45795197	45795696	chr1	45597078	45597577	Wdr75|chr1:45597078-45597577	0.194539817272937	.	.
chr1	45795197	45795696	chr1	46018316	46018815	Wdr75|chr1:46018316-46018815	0.262249671931032	.	.
chr1	45925424	45925923	chr1	45825095	45825594	Slc40a1|chr1:45825095-45825594	0.313285062311698	.	.
chr1	46425176	46425675	chr1	46018316	46018815	Dnah7c|chr1:46018316-46018815	0.292087362289539	.	.
chr1	52816845	52817344	chr1	52953081	52953580	Inpp1|chr1:52953081-52953580	0.241702441593197	.	.
chr1	52816845	52817344	chr1	53018688	53019187	Inpp1|chr1:53018688-53019187	0.312021310720597	.	.
chr1	52816845	52817344	chr1	53093170	53093669	Inpp1|chr1:53093170-53093669	0.30273099803882	.	.
chr1	52817513	52818012	chr1	52831869	52832368	Inpp1|chr1:52831869-52832368	0.294436228159139	.	.
chr1	52817513	52818012	chr1	52918307	52918806	Inpp1|chr1:52918307-52918806	0.337171919955487	.	.
chr1	52817513	52818012	chr1	52925439	52925938	Inpp1|chr1:52925439-52925938	0.205190396490763	.	.
chr1	52844734	52845233	chr1	52831869	52832368	Hibch|chr1:52831869-52832368	0.398729014286344	.	.
chr1	52844734	52845233	chr1	52918307	52918806	Hibch|chr1:52918307-52918806	0.390036016784394	.	.
chr1	52844734	52845233	chr1	52952486	52952985	Hibch|chr1:52952486-52952985	0.20132166615541	.	.
chr1	52844734	52845233	chr1	53225566	53226065	Hibch|chr1:53225566-53226065	0.232653135963571	.	.
chr1	53020017	53020516	chr1	52900899	52901398	1700019D03Rik|chr1:52900899-52901398	0.388960167995744	.	.
chr1	53020017	53020516	chr1	52925972	52926471	1700019D03Rik|chr1:52925972-52926471	0.211078667444039	.	.
chr1	53020017	53020516	chr1	52951458	52951957	1700019D03Rik|chr1:52951458-52951957	0.21958064111679	.	.
chr1	53020017	53020516	chr1	52953081	52953580	1700019D03Rik|chr1:52953081-52953580	0.365473432627151	.	.
chr1	53020017	53020516	chr1	53018688	53019187	1700019D03Rik|chr1:53018688-53019187	0.38848578181399	.	.
chr1	53020017	53020516	chr1	53413492	53413991	1700019D03Rik|chr1:53413492-53413991	0.233919233194086	.	.
chr1	53020017	53020516	chr1	53432992	53433491	1700019D03Rik|chr1:53432992-53433491	0.412733595874317	.	.
chr1	53297308	53297807	chr1	53272612	53273111	Ormdl1|chr1:53272612-53273111	0.21886932954399	.	.
chr1	53297308	53297807	chr1	53272612	53273111	Pms1|chr1:53272612-53273111	0.21886932954399	.	.
chr1	53352482	53352981	chr1	53093170	53093669	Asdurf|chr1:53093170-53093669	0.295501674512441	.	.
chr1	53352482	53352981	chr1	53093170	53093669	Asnsd1|chr1:53093170-53093669	0.295501674512441	.	.
chr1	54250459	54250958	chr1	54039037	54039536	Ccdc150|chr1:54039037-54039536	0.220212868134191	.	.
chr1	54438767	54439266	chr1	54039037	54039536	Gtf3c3|chr1:54039037-54039536	0.20010739292884	.	.
chr1	54438767	54439266	chr1	54381234	54381733	Gtf3c3|chr1:54381234-54381733	0.322898893822171	.	.
chr1	54438767	54439266	chr1	54492251	54492750	Gtf3c3|chr1:54492251-54492750	0.223464675700924	.	.
chr1	54438767	54439266	chr1	54690573	54691072	Gtf3c3|chr1:54690573-54691072	0.298081986045971	.	.
chr1	54557443	54557942	chr1	54652590	54653089	Pgap1|chr1:54652590-54653089	0.256117622924782	.	.
chr1	55087908	55088407	chr1	55171875	55172374	Hspd1|chr1:55171875-55172374	0.196708219141004	.	.
chr1	55087908	55088407	chr1	55171875	55172374	Hspe1|chr1:55171875-55172374	0.196708219141004	.	.
chr1	55237741	55238240	chr1	55383081	55383580	Mars2|chr1:55383081-55383580	0.266428506804029	.	.
chr1	56972152	56972651	chr1	56671275	56671774	9130024F11Rik|chr1:56671275-56671774	0.238581561471705	.	.
chr1	57377374	57377873	chr1	57428877	57429376	1700066M21Rik|chr1:57428877-57429376	0.403782867990101	.	.
chr1	57377374	57377873	chr1	57428877	57429376	4930558J18Rik|chr1:57428877-57429376	0.403782867990101	.	.
chr1	57377374	57377873	chr1	57430057	57430556	1700066M21Rik|chr1:57430057-57430556	0.20087974707929	.	.
chr1	57377374	57377873	chr1	57430057	57430556	4930558J18Rik|chr1:57430057-57430556	0.20087974707929	.	.
chr1	58504734	58505233	chr1	58712890	58713389	Gm15834|chr1:58712890-58713389	0.202015045811608	.	.
chr1	58504734	58505233	chr1	58712890	58713389	Orc2|chr1:58712890-58713389	0.202015045811608	.	.
chr1	58585324	58585823	chr1	58755412	58755911	Fam126b|chr1:58755412-58755911	0.264152140295831	.	.
chr1	58585324	58585823	chr1	58755412	58755911	Ndufb3|chr1:58755412-58755911	0.264152140295831	.	.
chr1	58585324	58585823	chr1	58937261	58937760	Fam126b|chr1:58937261-58937760	0.310129296753162	.	.
chr1	58585324	58585823	chr1	58937261	58937760	Ndufb3|chr1:58937261-58937760	0.310129296753162	.	.
chr1	58585324	58585823	chr1	58937868	58938367	Fam126b|chr1:58937868-58938367	0.382295802189941	.	.
chr1	58585324	58585823	chr1	58937868	58938367	Ndufb3|chr1:58937868-58938367	0.382295802189941	.	.
chr1	58586034	58586533	chr1	58359437	58359936	Fam126b|chr1:58359437-58359936	0.198717853030436	.	.
chr1	58586034	58586533	chr1	58359437	58359936	Ndufb3|chr1:58359437-58359936	0.198717853030436	.	.
chr1	58586034	58586533	chr1	58937261	58937760	Fam126b|chr1:58937261-58937760	0.457877659884619	.	.
chr1	58586034	58586533	chr1	58937261	58937760	Ndufb3|chr1:58937261-58937760	0.457877659884619	.	.
chr1	58586034	58586533	chr1	58937868	58938367	Fam126b|chr1:58937868-58938367	0.316329475049159	.	.
chr1	58586034	58586533	chr1	58937868	58938367	Ndufb3|chr1:58937868-58938367	0.316329475049159	.	.
chr1	58586552	58587051	chr1	58296260	58296759	Fam126b|chr1:58296260-58296759	0.23071683868142	.	.
chr1	58586552	58587051	chr1	58296260	58296759	Ndufb3|chr1:58296260-58296759	0.23071683868142	.	.
chr1	58586552	58587051	chr1	58359437	58359936	Fam126b|chr1:58359437-58359936	0.271149952432918	.	.
chr1	58586552	58587051	chr1	58359437	58359936	Ndufb3|chr1:58359437-58359936	0.271149952432918	.	.
chr1	58710970	58711469	chr1	58652543	58653042	Cflar|chr1:58652543-58653042	0.21459970278308	.	.
chr1	58711489	58711988	chr1	58296260	58296759	Cflar|chr1:58296260-58296759	0.236017238152406	.	.
chr1	58711489	58711988	chr1	58359437	58359936	Cflar|chr1:58359437-58359936	0.226490485965524	.	.
chr1	58711489	58711988	chr1	58909565	58910064	Cflar|chr1:58909565-58910064	0.243433016277654	.	.
chr1	58973284	58973783	chr1	58755412	58755911	Stradb|chr1:58755412-58755911	0.309375627706159	.	.
chr1	58973284	58973783	chr1	58755412	58755911	Trak2|chr1:58755412-58755911	0.309375627706159	.	.
chr1	58973284	58973783	chr1	59067948	59068447	Stradb|chr1:59067948-59068447	0.329046285573509	.	.
chr1	58973284	58973783	chr1	59067948	59068447	Trak2|chr1:59067948-59068447	0.329046285573509	.	.
chr1	59119578	59120077	chr1	59067948	59068447	G730003C15Rik|chr1:59067948-59068447	0.215725793203907	.	.
chr1	59119578	59120077	chr1	59067948	59068447	Tmem237|chr1:59067948-59068447	0.215725793203907	.	.
chr1	59119578	59120077	chr1	59311861	59312360	G730003C15Rik|chr1:59311861-59312360	0.391182424146486	.	.
chr1	59119578	59120077	chr1	59311861	59312360	Tmem237|chr1:59311861-59312360	0.391182424146486	.	.
chr1	59119578	59120077	chr1	59386985	59387484	G730003C15Rik|chr1:59386985-59387484	0.344440515858892	.	.
chr1	59119578	59120077	chr1	59386985	59387484	Tmem237|chr1:59386985-59387484	0.344440515858892	.	.
chr1	59119578	59120077	chr1	59387510	59388009	G730003C15Rik|chr1:59387510-59388009	0.33593122421883	.	.
chr1	59119578	59120077	chr1	59387510	59388009	Tmem237|chr1:59387510-59388009	0.33593122421883	.	.
chr1	59120147	59120646	chr1	59009165	59009664	G730003C15Rik|chr1:59009165-59009664	0.458202236166237	.	.
chr1	59120147	59120646	chr1	59009165	59009664	Tmem237|chr1:59009165-59009664	0.458202236166237	.	.
chr1	59120147	59120646	chr1	59312429	59312928	G730003C15Rik|chr1:59312429-59312928	0.318098236802784	.	.
chr1	59120147	59120646	chr1	59312429	59312928	Tmem237|chr1:59312429-59312928	0.318098236802784	.	.
chr1	59162883	59163382	chr1	58770010	58770509	Mpp4|chr1:58770010-58770509	0.234674432557265	.	.
chr1	59162883	59163382	chr1	58909565	58910064	Mpp4|chr1:58909565-58910064	0.450928098471369	.	.
chr1	59237006	59237505	chr1	59009165	59009664	Als2|chr1:59009165-59009664	0.287114819499877	.	.
chr1	59237006	59237505	chr1	59067948	59068447	Als2|chr1:59067948-59068447	0.303434508849833	.	.
chr1	59237006	59237505	chr1	59386985	59387484	Als2|chr1:59386985-59387484	0.269553531810625	.	.
chr1	59481835	59482334	chr1	59566844	59567343	Fzd7|chr1:59566844-59567343	0.224145147384851	.	.
chr1	59481835	59482334	chr1	59719849	59720348	Fzd7|chr1:59719849-59720348	0.197009186092011	.	.
chr1	59482577	59483076	chr1	59009165	59009664	Fzd7|chr1:59009165-59009664	0.251991339520259	.	.
chr1	59482577	59483076	chr1	59566326	59566825	Fzd7|chr1:59566326-59566825	0.356852497566377	.	.
chr1	59482577	59483076	chr1	59584561	59585060	Fzd7|chr1:59584561-59585060	0.206957240465052	.	.
chr1	59669977	59670476	chr1	59487512	59488011	Sumo1|chr1:59487512-59488011	0.212151429783034	.	.
chr1	59669977	59670476	chr1	59582266	59582765	Sumo1|chr1:59582266-59582765	0.380728722728909	.	.
chr1	59670565	59671064	chr1	59386985	59387484	Sumo1|chr1:59386985-59387484	0.20327722460116	.	.
chr1	59670565	59671064	chr1	59566844	59567343	Sumo1|chr1:59566844-59567343	0.35698179875661	.	.
chr1	59684706	59685205	chr1	59487512	59488011	Nop58|chr1:59487512-59488011	0.282546757747832	.	.
chr1	59684706	59685205	chr1	59566844	59567343	Nop58|chr1:59566844-59567343	0.34402669073648	.	.
chr1	59684706	59685205	chr1	59574808	59575307	Nop58|chr1:59574808-59575307	0.228940350471883	.	.
chr1	59762644	59763143	chr1	59968747	59969246	Bmpr2|chr1:59968747-59969246	0.232796654018058	.	.
chr1	59913211	59913710	chr1	59968747	59969246	Fam117b|chr1:59968747-59969246	0.367082636682836	.	.
chr1	59913211	59913710	chr1	60158400	60158899	Fam117b|chr1:60158400-60158899	0.206070404083168	.	.
chr1	59913211	59913710	chr1	60227957	60228456	Fam117b|chr1:60227957-60228456	0.289368727437084	.	.
chr1	60097393	60097892	chr1	59968747	59969246	Carf|chr1:59968747-59969246	0.296707483461267	.	.
chr1	60097980	60098479	chr1	59968747	59969246	Carf|chr1:59968747-59969246	0.367379398396274	.	.
chr1	60097980	60098479	chr1	59968747	59969246	Wdr12|chr1:59968747-59969246	0.367379398396274	.	.
chr1	60097980	60098479	chr1	60272439	60272938	Carf|chr1:60272439-60272938	0.233674697182529	.	.
chr1	60097980	60098479	chr1	60272439	60272938	Wdr12|chr1:60272439-60272938	0.233674697182529	.	.
chr1	60098487	60098986	chr1	59968747	59969246	Carf|chr1:59968747-59969246	0.237361702709216	.	.
chr1	60098487	60098986	chr1	59968747	59969246	Wdr12|chr1:59968747-59969246	0.237361702709216	.	.
chr1	60098487	60098986	chr1	60158400	60158899	Carf|chr1:60158400-60158899	0.28801376537445	.	.
chr1	60098487	60098986	chr1	60158400	60158899	Wdr12|chr1:60158400-60158899	0.28801376537445	.	.
chr1	60180257	60180756	chr1	59968747	59969246	Nbeal1|chr1:59968747-59969246	0.653405734033112	.	.
chr1	60342754	60343253	chr1	60227957	60228456	Cyp20a1|chr1:60227957-60228456	0.329047640088916	.	.
chr1	60342754	60343253	chr1	60503672	60504171	Cyp20a1|chr1:60503672-60504171	0.220416722131769	.	.
chr1	60343314	60343813	chr1	60604473	60604972	Cyp20a1|chr1:60604473-60604972	0.281848315670025	.	.
chr1	60343314	60343813	chr1	60667667	60668166	Cyp20a1|chr1:60667667-60668166	0.225401794343649	.	.
chr1	60409462	60409961	chr1	60033401	60033900	Abi2|chr1:60033401-60033900	0.323017201423976	.	.
chr1	60409462	60409961	chr1	60227957	60228456	Abi2|chr1:60227957-60228456	0.42246939879696	.	.
chr1	60409462	60409961	chr1	60522183	60522682	Abi2|chr1:60522183-60522682	0.342287372465033	.	.
chr1	60409462	60409961	chr1	60596663	60597162	Abi2|chr1:60596663-60597162	0.214821248216776	.	.
chr1	60409462	60409961	chr1	60625969	60626468	Abi2|chr1:60625969-60626468	0.223106904170981	.	.
chr1	60565982	60566481	chr1	60272439	60272938	Raph1|chr1:60272439-60272938	0.248573336444563	.	.
chr1	60565982	60566481	chr1	60522183	60522682	Raph1|chr1:60522183-60522682	0.248957434536111	.	.
chr1	60565982	60566481	chr1	60625969	60626468	Raph1|chr1:60625969-60626468	0.255248961780057	.	.
chr1	60566593	60567092	chr1	60272439	60272938	Raph1|chr1:60272439-60272938	0.223642284339583	.	.
chr1	60566593	60567092	chr1	60503672	60504171	Raph1|chr1:60503672-60504171	0.373707907259765	.	.
chr1	60566593	60567092	chr1	60595986	60596485	Raph1|chr1:60595986-60596485	0.339273964607684	.	.
chr1	60566593	60567092	chr1	60667667	60668166	Raph1|chr1:60667667-60668166	0.214856517339188	.	.
chr1	63114071	63114570	chr1	63309685	63310184	Ino80d|chr1:63309685-63310184	0.200298114577682	.	.
chr1	63176509	63177008	chr1	63256075	63256574	Eef1b2|chr1:63256075-63256574	0.257837013198394	.	.
chr1	63176509	63177008	chr1	63256075	63256574	Ndufs1|chr1:63256075-63256574	0.257837013198394	.	.
chr1	63213443	63213942	chr1	63204363	63204862	Gpr1|chr1:63204363-63204862	0.233281315072387	.	.
chr1	63213443	63213942	chr1	63256075	63256574	Gpr1|chr1:63256075-63256574	0.24833580352669	.	.
chr1	63213443	63213942	chr1	63352454	63352953	Gpr1|chr1:63352454-63352953	0.273056154260021	.	.
chr1	63213443	63213942	chr1	63367905	63368404	Gpr1|chr1:63367905-63368404	0.33158687604672	.	.
chr1	63213981	63214480	chr1	63352454	63352953	Gpr1|chr1:63352454-63352953	0.426140131883673	.	.
chr1	63213981	63214480	chr1	63367905	63368404	Gpr1|chr1:63367905-63368404	0.459596915299141	.	.
chr1	63213981	63214480	chr1	63464377	63464876	Gpr1|chr1:63464377-63464876	0.244683563145684	.	.
chr1	63272985	63273484	chr1	63203844	63204343	Gm11608|chr1:63203844-63204343	0.268844015596885	.	.
chr1	63272985	63273484	chr1	63203844	63204343	Zdbf2|chr1:63203844-63204343	0.268844015596885	.	.
chr1	63272985	63273484	chr1	63352454	63352953	Gm11608|chr1:63352454-63352953	0.302389915423219	.	.
chr1	63272985	63273484	chr1	63352454	63352953	Zdbf2|chr1:63352454-63352953	0.302389915423219	.	.
chr1	63272985	63273484	chr1	63367905	63368404	Gm11608|chr1:63367905-63368404	0.295810306901271	.	.
chr1	63272985	63273484	chr1	63367905	63368404	Zdbf2|chr1:63367905-63368404	0.295810306901271	.	.
chr1	63272985	63273484	chr1	63381249	63381748	Gm11608|chr1:63381249-63381748	0.220068510388134	.	.
chr1	63272985	63273484	chr1	63381249	63381748	Zdbf2|chr1:63381249-63381748	0.220068510388134	.	.
chr1	63445671	63446170	chr1	63309172	63309671	Adam23|chr1:63309172-63309671	0.197694839149541	.	.
chr1	63445671	63446170	chr1	63309685	63310184	Adam23|chr1:63309685-63310184	0.406919261437006	.	.
chr1	63446419	63446918	chr1	63153005	63153504	Adam23|chr1:63153005-63153504	0.194794279562855	.	.
chr1	64302882	64303381	chr1	64255139	64255638	Gm28981|chr1:64255139-64255638	0.252177255697017	.	.
chr1	64302882	64303381	chr1	64597781	64598280	Gm28981|chr1:64597781-64598280	0.205036518930576	.	.
chr1	64532547	64533046	chr1	64361902	64362401	Creb1|chr1:64361902-64362401	0.435812483486153	.	.
chr1	64533232	64533731	chr1	64337770	64338269	Creb1|chr1:64337770-64338269	0.355406737909403	.	.
chr1	64533232	64533731	chr1	64345586	64346085	Creb1|chr1:64345586-64346085	0.31604485704938	.	.
chr1	64533232	64533731	chr1	64346090	64346589	Creb1|chr1:64346090-64346589	0.239473738530048	.	.
chr1	64533232	64533731	chr1	64705213	64705712	Creb1|chr1:64705213-64705712	0.234784184100455	.	.
chr1	64616447	64616946	chr1	64445949	64446448	Mettl21a|chr1:64445949-64446448	0.280771976323154	.	.
chr1	64616950	64617449	chr1	64337770	64338269	Gm28982|chr1:64337770-64338269	0.25348842264102	.	.
chr1	64616950	64617449	chr1	64337770	64338269	Mettl21a|chr1:64337770-64338269	0.25348842264102	.	.
chr1	64616950	64617449	chr1	64522500	64522999	Gm28982|chr1:64522500-64522999	0.405249638538688	.	.
chr1	64616950	64617449	chr1	64522500	64522999	Mettl21a|chr1:64522500-64522999	0.405249638538688	.	.
chr1	64616950	64617449	chr1	64705213	64705712	Gm28982|chr1:64705213-64705712	0.261771370804581	.	.
chr1	64616950	64617449	chr1	64705213	64705712	Mettl21a|chr1:64705213-64705712	0.261771370804581	.	.
chr1	64617495	64617994	chr1	64346090	64346589	Gm28982|chr1:64346090-64346589	0.221822275222528	.	.
chr1	64617495	64617994	chr1	64346090	64346589	Mettl21a|chr1:64346090-64346589	0.221822275222528	.	.
chr1	64617495	64617994	chr1	64361902	64362401	Gm28982|chr1:64361902-64362401	0.236530237205606	.	.
chr1	64617495	64617994	chr1	64361902	64362401	Mettl21a|chr1:64361902-64362401	0.236530237205606	.	.
chr1	64690474	64690973	chr1	64522500	64522999	2810408I11Rik|chr1:64522500-64522999	0.398535037045306	.	.
chr1	64690474	64690973	chr1	64522500	64522999	Ccnyl1|chr1:64522500-64522999	0.398535037045306	.	.
chr1	64690474	64690973	chr1	64523057	64523556	2810408I11Rik|chr1:64523057-64523556	0.260248853623528	.	.
chr1	64690474	64690973	chr1	64523057	64523556	Ccnyl1|chr1:64523057-64523556	0.260248853623528	.	.
chr1	64691008	64691507	chr1	64413078	64413577	2810408I11Rik|chr1:64413078-64413577	0.266977435476309	.	.
chr1	64691008	64691507	chr1	64413078	64413577	Ccnyl1|chr1:64413078-64413577	0.266977435476309	.	.
chr1	64691008	64691507	chr1	64447980	64448479	2810408I11Rik|chr1:64447980-64448479	0.480797632080497	.	.
chr1	64691008	64691507	chr1	64447980	64448479	Ccnyl1|chr1:64447980-64448479	0.480797632080497	.	.
chr1	64737642	64738141	chr1	64361902	64362401	Fzd5|chr1:64361902-64362401	0.433514102315182	.	.
chr1	64737642	64738141	chr1	64447980	64448479	Fzd5|chr1:64447980-64448479	0.371154217321787	.	.
chr1	65122893	65123392	chr1	65178123	65178622	D630023F18Rik|chr1:65178123-65178622	0.234060480207679	.	.
chr1	65186396	65186895	chr1	65129584	65130083	Idh1|chr1:65129584-65130083	0.336489229854343	.	.
chr1	65186396	65186895	chr1	65129584	65130083	Pikfyve|chr1:65129584-65130083	0.336489229854343	.	.
chr1	65186396	65186895	chr1	65280343	65280842	Idh1|chr1:65280343-65280842	0.349917198450569	.	.
chr1	65186396	65186895	chr1	65280343	65280842	Pikfyve|chr1:65280343-65280842	0.349917198450569	.	.
chr1	65282716	65283215	chr1	65046378	65046877	Pth2r|chr1:65046378-65046877	0.296594437739257	.	.
chr1	66174880	66175379	chr1	66223267	66223766	Map2|chr1:66223267-66223766	0.25542558608643	.	.
chr1	69106246	69106745	chr1	69165136	69165635	Gm16076|chr1:69165136-69165635	0.391418683136482	.	.
chr1	69106246	69106745	chr1	69227806	69228305	Gm16076|chr1:69227806-69228305	0.220992927699134	.	.
chr1	69106800	69107299	chr1	69073494	69073993	Gm16076|chr1:69073494-69073993	0.249577307290763	.	.
chr1	69106800	69107299	chr1	69227806	69228305	Gm16076|chr1:69227806-69228305	0.320759948390979	.	.
chr1	69108309	69108808	chr1	69470744	69471243	Erbb4|chr1:69470744-69471243	0.222140568169786	.	.
chr1	69687151	69687650	chr1	69790210	69790709	Ikzf2|chr1:69790210-69790709	0.227217194314229	.	.
chr1	69687151	69687650	chr1	69790807	69791306	Ikzf2|chr1:69790807-69791306	0.263087855594266	.	.
chr1	74284057	74284556	chr1	74332262	74332761	Aamp|chr1:74332262-74332761	0.245566211817276	.	.
chr1	74284057	74284556	chr1	74332262	74332761	Pnkd|chr1:74332262-74332761	0.245566211817276	.	.
chr1	74284057	74284556	chr1	74386756	74387255	Aamp|chr1:74386756-74387255	0.196097805430373	.	.
chr1	74284057	74284556	chr1	74386756	74387255	Pnkd|chr1:74386756-74387255	0.196097805430373	.	.
chr1	74284057	74284556	chr1	74438461	74438960	Aamp|chr1:74438461-74438960	0.224133791661195	.	.
chr1	74284057	74284556	chr1	74438461	74438960	Pnkd|chr1:74438461-74438960	0.224133791661195	.	.
chr1	74284588	74285087	chr1	74386756	74387255	Aamp|chr1:74386756-74387255	0.430639876078904	.	.
chr1	74284588	74285087	chr1	74386756	74387255	Pnkd|chr1:74386756-74387255	0.430639876078904	.	.
chr1	74284588	74285087	chr1	74397348	74397847	Aamp|chr1:74397348-74397847	0.205658090907599	.	.
chr1	74284588	74285087	chr1	74397348	74397847	Pnkd|chr1:74397348-74397847	0.205658090907599	.	.
chr1	74284588	74285087	chr1	74452541	74453040	Aamp|chr1:74452541-74453040	0.354969075035321	.	.
chr1	74284588	74285087	chr1	74452541	74453040	Pnkd|chr1:74452541-74453040	0.354969075035321	.	.
chr1	74391301	74391800	chr1	74397909	74398408	Ctdsp1|chr1:74397909-74398408	0.371225240026227	.	.
chr1	74505730	74506229	chr1	74332262	74332761	Cnot9|chr1:74332262-74332761	0.307488697645134	.	.
chr1	74505730	74506229	chr1	74397909	74398408	Cnot9|chr1:74397909-74398408	0.200638107308822	.	.
chr1	74505730	74506229	chr1	74784124	74784623	Cnot9|chr1:74784124-74784623	0.329124219158096	.	.
chr1	74505730	74506229	chr1	74858307	74858806	Cnot9|chr1:74858307-74858806	0.354795820855585	.	.
chr1	74505730	74506229	chr1	74882110	74882609	Cnot9|chr1:74882110-74882609	0.276020231603636	.	.
chr1	74505730	74506229	chr1	74964428	74964927	Cnot9|chr1:74964428-74964927	0.289502440580651	.	.
chr1	74541923	74542422	chr1	74397909	74398408	Plcd4|chr1:74397909-74398408	0.202612115658193	.	.
chr1	74541923	74542422	chr1	74802933	74803432	Plcd4|chr1:74802933-74803432	0.39443395427729	.	.
chr1	74542596	74543095	chr1	74802933	74803432	Plcd4|chr1:74802933-74803432	0.325934861539286	.	.
chr1	74587962	74588461	chr1	74386756	74387255	Bcs1l|chr1:74386756-74387255	0.256827232703972	.	.
chr1	74587962	74588461	chr1	74386756	74387255	Zfp142|chr1:74386756-74387255	0.256827232703972	.	.
chr1	74601175	74601674	chr1	74784124	74784623	Rnf25|chr1:74784124-74784623	0.285670987313986	.	.
chr1	74601175	74601674	chr1	74784124	74784623	Stk36|chr1:74784124-74784623	0.285670987313986	.	.
chr1	74601175	74601674	chr1	74808065	74808564	Rnf25|chr1:74808065-74808564	0.32378085632589	.	.
chr1	74601175	74601674	chr1	74808065	74808564	Stk36|chr1:74808065-74808564	0.32378085632589	.	.
chr1	74601175	74601674	chr1	74858307	74858806	Rnf25|chr1:74858307-74858806	0.234850686336954	.	.
chr1	74601175	74601674	chr1	74858307	74858806	Stk36|chr1:74858307-74858806	0.234850686336954	.	.
chr1	74601175	74601674	chr1	74880737	74881236	Rnf25|chr1:74880737-74881236	0.200097488608077	.	.
chr1	74601175	74601674	chr1	74880737	74881236	Stk36|chr1:74880737-74881236	0.200097488608077	.	.
chr1	74601175	74601674	chr1	74882110	74882609	Rnf25|chr1:74882110-74882609	0.200996020771911	.	.
chr1	74601175	74601674	chr1	74882110	74882609	Stk36|chr1:74882110-74882609	0.200996020771911	.	.
chr1	74601175	74601674	chr1	74964428	74964927	Rnf25|chr1:74964428-74964927	0.236901004568367	.	.
chr1	74601175	74601674	chr1	74964428	74964927	Stk36|chr1:74964428-74964927	0.236901004568367	.	.
chr1	74661495	74661994	chr1	74332262	74332761	Ttll4|chr1:74332262-74332761	0.342214722903717	.	.
chr1	74854708	74855207	chr1	74794449	74794948	Cdk5r2|chr1:74794449-74794948	0.21743325250638	.	.
chr1	74893408	74893907	chr1	75244823	75245322	Cryba2|chr1:75244823-75245322	0.292609060344929	.	.
chr1	74935357	74935856	chr1	74784124	74784623	Cfap65|chr1:74784124-74784623	0.208788729598343	.	.
chr1	74935357	74935856	chr1	75001124	75001623	Cfap65|chr1:75001124-75001623	0.209785173798839	.	.
chr1	75124760	75125259	chr1	74784124	74784623	Nhej1|chr1:74784124-74784623	0.213101239923185	.	.
chr1	75124760	75125259	chr1	74787775	74788274	Nhej1|chr1:74787775-74788274	0.293554669539821	.	.
chr1	75124760	75125259	chr1	74808065	74808564	Nhej1|chr1:74808065-74808564	0.281222183867741	.	.
chr1	75124760	75125259	chr1	74816731	74817230	Nhej1|chr1:74816731-74817230	0.283959417809636	.	.
chr1	75124760	75125259	chr1	74817277	74817776	Nhej1|chr1:74817277-74817776	0.19734667392691	.	.
chr1	75124760	75125259	chr1	74858307	74858806	Nhej1|chr1:74858307-74858806	0.234048929005086	.	.
chr1	75124760	75125259	chr1	75052015	75052514	Nhej1|chr1:75052015-75052514	0.225444092291963	.	.
chr1	75124760	75125259	chr1	75263237	75263736	Nhej1|chr1:75263237-75263736	0.34780669946234	.	.
chr1	75124760	75125259	chr1	75381822	75382321	Nhej1|chr1:75381822-75382321	0.262014422394731	.	.
chr1	75124760	75125259	chr1	75382615	75383114	Nhej1|chr1:75382615-75383114	0.251019141454763	.	.
chr1	75124760	75125259	chr1	75445624	75446123	Nhej1|chr1:75445624-75446123	0.438454942455291	.	.
chr1	75124760	75125259	chr1	75495129	75495628	Nhej1|chr1:75495129-75495628	0.497332524430513	.	.
chr1	75142499	75142998	chr1	74816731	74817230	Cnppd1|chr1:74816731-74817230	0.19473640165489	.	.
chr1	75142499	75142998	chr1	74816731	74817230	Retreg2|chr1:74816731-74817230	0.19473640165489	.	.
chr1	75142499	75142998	chr1	74817277	74817776	Cnppd1|chr1:74817277-74817776	0.365635277730875	.	.
chr1	75142499	75142998	chr1	74817277	74817776	Retreg2|chr1:74817277-74817776	0.365635277730875	.	.
chr1	75142499	75142998	chr1	74882110	74882609	Cnppd1|chr1:74882110-74882609	0.307640885293457	.	.
chr1	75142499	75142998	chr1	74882110	74882609	Retreg2|chr1:74882110-74882609	0.307640885293457	.	.
chr1	75142499	75142998	chr1	75024118	75024617	Cnppd1|chr1:75024118-75024617	0.290889031349012	.	.
chr1	75142499	75142998	chr1	75024118	75024617	Retreg2|chr1:75024118-75024617	0.290889031349012	.	.
chr1	75142499	75142998	chr1	75024618	75025117	Cnppd1|chr1:75024618-75025117	0.200900723896845	.	.
chr1	75142499	75142998	chr1	75024618	75025117	Retreg2|chr1:75024618-75025117	0.200900723896845	.	.
chr1	75142499	75142998	chr1	75244823	75245322	Cnppd1|chr1:75244823-75245322	0.234481152939828	.	.
chr1	75142499	75142998	chr1	75244823	75245322	Retreg2|chr1:75244823-75245322	0.234481152939828	.	.
chr1	75142499	75142998	chr1	75263237	75263736	Cnppd1|chr1:75263237-75263736	0.264891029897207	.	.
chr1	75142499	75142998	chr1	75263237	75263736	Retreg2|chr1:75263237-75263736	0.264891029897207	.	.
chr1	75142499	75142998	chr1	75337797	75338296	Cnppd1|chr1:75337797-75338296	0.212815095908361	.	.
chr1	75142499	75142998	chr1	75337797	75338296	Retreg2|chr1:75337797-75338296	0.212815095908361	.	.
chr1	75168424	75168923	chr1	74784124	74784623	Zfand2b|chr1:74784124-74784623	0.418392394295674	.	.
chr1	75168424	75168923	chr1	74808065	74808564	Zfand2b|chr1:74808065-74808564	0.596273097769158	.	.
chr1	75168424	75168923	chr1	74816731	74817230	Zfand2b|chr1:74816731-74817230	0.254339489003178	.	.
chr1	75168424	75168923	chr1	74817277	74817776	Zfand2b|chr1:74817277-74817776	0.311122284242603	.	.
chr1	75168424	75168923	chr1	75292766	75293265	Zfand2b|chr1:75292766-75293265	0.344553149661424	.	.
chr1	75168424	75168923	chr1	75381822	75382321	Zfand2b|chr1:75381822-75382321	0.437209428781427	.	.
chr1	75169048	75169547	chr1	74948735	74949234	Zfand2b|chr1:74948735-74949234	0.198999860104967	.	.
chr1	75169048	75169547	chr1	75052015	75052514	Zfand2b|chr1:75052015-75052514	0.306688741933239	.	.
chr1	75169048	75169547	chr1	75445624	75446123	Zfand2b|chr1:75445624-75446123	0.205368473957558	.	.
chr1	75180079	75180578	chr1	75016818	75017317	Abcb6|chr1:75016818-75017317	0.270900539910041	.	.
chr1	75180079	75180578	chr1	75282920	75283419	Abcb6|chr1:75282920-75283419	0.302240545320587	.	.
chr1	75180079	75180578	chr1	75337797	75338296	Abcb6|chr1:75337797-75338296	0.218009355461709	.	.
chr1	75180079	75180578	chr1	75338331	75338830	Abcb6|chr1:75338331-75338830	0.325838990384838	.	.
chr1	75180079	75180578	chr1	75477362	75477861	Abcb6|chr1:75477362-75477861	0.469039435312951	.	.
chr1	75191753	75192252	chr1	74794449	74794948	Ankzf1|chr1:74794449-74794948	0.259683288251632	.	.
chr1	75191753	75192252	chr1	74794449	74794948	Atg9a|chr1:74794449-74794948	0.259683288251632	.	.
chr1	75191753	75192252	chr1	75001124	75001623	Ankzf1|chr1:75001124-75001623	0.48187143284035	.	.
chr1	75191753	75192252	chr1	75001124	75001623	Atg9a|chr1:75001124-75001623	0.48187143284035	.	.
chr1	75191753	75192252	chr1	75016818	75017317	Ankzf1|chr1:75016818-75017317	0.338461192403768	.	.
chr1	75191753	75192252	chr1	75016818	75017317	Atg9a|chr1:75016818-75017317	0.338461192403768	.	.
chr1	75191753	75192252	chr1	75282920	75283419	Ankzf1|chr1:75282920-75283419	0.407147741671515	.	.
chr1	75191753	75192252	chr1	75282920	75283419	Atg9a|chr1:75282920-75283419	0.407147741671515	.	.
chr1	75191753	75192252	chr1	75338331	75338830	Ankzf1|chr1:75338331-75338830	0.327855382570442	.	.
chr1	75191753	75192252	chr1	75338331	75338830	Atg9a|chr1:75338331-75338830	0.327855382570442	.	.
chr1	75191753	75192252	chr1	75458368	75458867	Ankzf1|chr1:75458368-75458867	0.5461555931854	.	.
chr1	75191753	75192252	chr1	75458368	75458867	Atg9a|chr1:75458368-75458867	0.5461555931854	.	.
chr1	75191753	75192252	chr1	75477362	75477861	Ankzf1|chr1:75477362-75477861	0.489496746698453	.	.
chr1	75191753	75192252	chr1	75477362	75477861	Atg9a|chr1:75477362-75477861	0.489496746698453	.	.
chr1	75192415	75192914	chr1	75218312	75218811	Ankzf1|chr1:75218312-75218811	0.19697050352897	.	.
chr1	75192415	75192914	chr1	75218312	75218811	Atg9a|chr1:75218312-75218811	0.19697050352897	.	.
chr1	75192415	75192914	chr1	75370249	75370748	Ankzf1|chr1:75370249-75370748	0.204823832936857	.	.
chr1	75192415	75192914	chr1	75370249	75370748	Atg9a|chr1:75370249-75370748	0.204823832936857	.	.
chr1	75192415	75192914	chr1	75381822	75382321	Ankzf1|chr1:75381822-75382321	0.204688032693341	.	.
chr1	75192415	75192914	chr1	75381822	75382321	Atg9a|chr1:75381822-75382321	0.204688032693341	.	.
chr1	75192415	75192914	chr1	75398631	75399130	Ankzf1|chr1:75398631-75399130	0.303524910611519	.	.
chr1	75192415	75192914	chr1	75398631	75399130	Atg9a|chr1:75398631-75399130	0.303524910611519	.	.
chr1	75192415	75192914	chr1	75467494	75467993	Ankzf1|chr1:75467494-75467993	0.397135910299146	.	.
chr1	75192415	75192914	chr1	75467494	75467993	Atg9a|chr1:75467494-75467993	0.397135910299146	.	.
chr1	75192415	75192914	chr1	75487302	75487801	Ankzf1|chr1:75487302-75487801	0.394586320092002	.	.
chr1	75192415	75192914	chr1	75487302	75487801	Atg9a|chr1:75487302-75487801	0.394586320092002	.	.
chr1	75192415	75192914	chr1	75487834	75488333	Ankzf1|chr1:75487834-75488333	0.258726825743945	.	.
chr1	75192415	75192914	chr1	75487834	75488333	Atg9a|chr1:75487834-75488333	0.258726825743945	.	.
chr1	75210546	75211045	chr1	75024118	75024617	Glb1l|chr1:75024118-75024617	0.420747955052404	.	.
chr1	75210546	75211045	chr1	75024118	75024617	Stk16|chr1:75024118-75024617	0.420747955052404	.	.
chr1	75210546	75211045	chr1	75024618	75025117	Glb1l|chr1:75024618-75025117	0.231542030401975	.	.
chr1	75210546	75211045	chr1	75024618	75025117	Glb1l|chr1:75024618-75025117	0.231542030401976	.	.
chr1	75210546	75211045	chr1	75024618	75025117	Stk16|chr1:75024618-75025117	0.231542030401975	.	.
chr1	75210546	75211045	chr1	75024618	75025117	Stk16|chr1:75024618-75025117	0.231542030401976	.	.
chr1	75210546	75211045	chr1	75218312	75218811	Glb1l|chr1:75218312-75218811	0.208299594733943	.	.
chr1	75210546	75211045	chr1	75218312	75218811	Stk16|chr1:75218312-75218811	0.208299594733943	.	.
chr1	75210546	75211045	chr1	75263237	75263736	Glb1l|chr1:75263237-75263736	0.284039822291579	.	.
chr1	75210546	75211045	chr1	75263237	75263736	Stk16|chr1:75263237-75263736	0.284039822291579	.	.
chr1	75210546	75211045	chr1	75337797	75338296	Glb1l|chr1:75337797-75338296	0.289123823437319	.	.
chr1	75210546	75211045	chr1	75337797	75338296	Stk16|chr1:75337797-75338296	0.289123823437319	.	.
chr1	75219086	75219585	chr1	74750745	74751244	Tuba4a|chr1:74750745-74751244	0.305341016965782	.	.
chr1	75219086	75219585	chr1	74882110	74882609	Tuba4a|chr1:74882110-74882609	0.322560872620497	.	.
chr1	75219086	75219585	chr1	75024118	75024617	Tuba4a|chr1:75024118-75024617	0.583605430497429	.	.
chr1	75219086	75219585	chr1	75024618	75025117	Tuba4a|chr1:75024618-75025117	0.483609554365976	.	.
chr1	75219086	75219585	chr1	75244823	75245322	Tuba4a|chr1:75244823-75245322	0.378040564709383	.	.
chr1	75219086	75219585	chr1	75337797	75338296	Tuba4a|chr1:75337797-75338296	0.344104908924951	.	.
chr1	75219086	75219585	chr1	75381822	75382321	Tuba4a|chr1:75381822-75382321	0.236987815096521	.	.
chr1	75236144	75236643	chr1	74787775	74788274	Dnajb2|chr1:74787775-74788274	0.341450504550029	.	.
chr1	75236144	75236643	chr1	74794449	74794948	Dnajb2|chr1:74794449-74794948	0.204334792726722	.	.
chr1	75236144	75236643	chr1	74858307	74858806	Dnajb2|chr1:74858307-74858806	0.371223496539264	.	.
chr1	75236144	75236643	chr1	74882110	74882609	Dnajb2|chr1:74882110-74882609	0.289800316390338	.	.
chr1	75236144	75236643	chr1	74894978	74895477	Dnajb2|chr1:74894978-74895477	0.261895843684779	.	.
chr1	75236144	75236643	chr1	75024118	75024617	Dnajb2|chr1:75024118-75024617	0.276281529685004	.	.
chr1	75236144	75236643	chr1	75263237	75263736	Dnajb2|chr1:75263237-75263736	0.385809050023571	.	.
chr1	75236144	75236643	chr1	75289342	75289841	Dnajb2|chr1:75289342-75289841	0.363086957721031	.	.
chr1	75236144	75236643	chr1	75381822	75382321	Dnajb2|chr1:75381822-75382321	0.482809389334897	.	.
chr1	75236144	75236643	chr1	75477362	75477861	Dnajb2|chr1:75477362-75477861	0.235040267550575	.	.
chr1	75236144	75236643	chr1	75495129	75495628	Dnajb2|chr1:75495129-75495628	0.255461442059906	.	.
chr1	75236651	75237150	chr1	75218312	75218811	Dnajb2|chr1:75218312-75218811	0.33278856300527	.	.
chr1	75236651	75237150	chr1	75398631	75399130	Dnajb2|chr1:75398631-75399130	0.273387299362364	.	.
chr1	75236651	75237150	chr1	75413640	75414139	Dnajb2|chr1:75413640-75414139	0.326334933653962	.	.
chr1	75236651	75237150	chr1	75467494	75467993	Dnajb2|chr1:75467494-75467993	0.246425286856016	.	.
chr1	75236651	75237150	chr1	75487302	75487801	Dnajb2|chr1:75487302-75487801	0.200493285491887	.	.
chr1	75236651	75237150	chr1	75487834	75488333	Dnajb2|chr1:75487834-75488333	0.394684906343897	.	.
chr1	75251521	75252020	chr1	75052015	75052514	Gm28294|chr1:75052015-75052514	0.241942263717499	.	.
chr1	75251521	75252020	chr1	75398631	75399130	Gm28294|chr1:75398631-75399130	0.276372973537951	.	.
chr1	75251521	75252020	chr1	75442771	75443270	Gm28294|chr1:75442771-75443270	0.306367535236061	.	.
chr1	75264008	75264507	chr1	75244823	75245322	Ptprn|chr1:75244823-75245322	0.273901069553702	.	.
chr1	75264008	75264507	chr1	75292766	75293265	Ptprn|chr1:75292766-75293265	0.252311970738886	.	.
chr1	75264008	75264507	chr1	75382615	75383114	Ptprn|chr1:75382615-75383114	0.275216374757197	.	.
chr1	75264549	75265048	chr1	75338331	75338830	Ptprn|chr1:75338331-75338830	0.286267267328268	.	.
chr1	75264549	75265048	chr1	75487302	75487801	Ptprn|chr1:75487302-75487801	0.330773644019914	.	.
chr1	75277375	75277874	chr1	75024118	75024617	Resp18|chr1:75024118-75024617	0.289841909881268	.	.
chr1	75277375	75277874	chr1	75024618	75025117	Resp18|chr1:75024618-75025117	0.198190863206138	.	.
chr1	75277375	75277874	chr1	75052015	75052514	Resp18|chr1:75052015-75052514	0.236375138781454	.	.
chr1	75277375	75277874	chr1	75370249	75370748	Resp18|chr1:75370249-75370748	0.289523804206685	.	.
chr1	75277375	75277874	chr1	75442771	75443270	Resp18|chr1:75442771-75443270	0.228231066758317	.	.
chr1	75277375	75277874	chr1	75467494	75467993	Resp18|chr1:75467494-75467993	0.216149715674568	.	.
chr1	75278167	75278666	chr1	75001124	75001623	Resp18|chr1:75001124-75001623	0.306183166609961	.	.
chr1	75278167	75278666	chr1	75016818	75017317	Resp18|chr1:75016818-75017317	0.496338189265638	.	.
chr1	75278167	75278666	chr1	75244823	75245322	Resp18|chr1:75244823-75245322	0.410082462570646	.	.
chr1	75278167	75278666	chr1	75337797	75338296	Resp18|chr1:75337797-75338296	0.20786059742574	.	.
chr1	75278167	75278666	chr1	75338331	75338830	Resp18|chr1:75338331-75338830	0.295558738653662	.	.
chr1	75278167	75278666	chr1	75342805	75343304	Resp18|chr1:75342805-75343304	0.276288547677342	.	.
chr1	75278167	75278666	chr1	75370249	75370748	Resp18|chr1:75370249-75370748	0.27808697515759	.	.
chr1	75278167	75278666	chr1	75458368	75458867	Resp18|chr1:75458368-75458867	0.290860022224785	.	.
chr1	75316812	75317311	chr1	75024618	75025117	Dnpep|chr1:75024618-75025117	0.208916492154246	.	.
chr1	75316812	75317311	chr1	75052015	75052514	Dnpep|chr1:75052015-75052514	0.199040459891253	.	.
chr1	75316812	75317311	chr1	75342805	75343304	Dnpep|chr1:75342805-75343304	0.21914063843589	.	.
chr1	75317346	75317845	chr1	75016818	75017317	Dnpep|chr1:75016818-75017317	0.196188587716398	.	.
chr1	75317346	75317845	chr1	75218312	75218811	Dnpep|chr1:75218312-75218811	0.261603089321709	.	.
chr1	75317346	75317845	chr1	75244823	75245322	Dnpep|chr1:75244823-75245322	0.279505589117375	.	.
chr1	75317346	75317845	chr1	75337797	75338296	Dnpep|chr1:75337797-75338296	0.325987871477549	.	.
chr1	75317346	75317845	chr1	75338331	75338830	Dnpep|chr1:75338331-75338830	0.34307835531582	.	.
chr1	75317346	75317845	chr1	75487302	75487801	Dnpep|chr1:75487302-75487801	0.286921153579986	.	.
chr1	75317346	75317845	chr1	75487834	75488333	Dnpep|chr1:75487834-75488333	0.212590610205024	.	.
chr1	75435709	75436208	chr1	75292766	75293265	Gmppa|chr1:75292766-75293265	0.257927040708864	.	.
chr1	75450290	75450789	chr1	75263237	75263736	Asic4|chr1:75263237-75263736	0.33700019708111	.	.
chr1	75450290	75450789	chr1	75445624	75446123	Asic4|chr1:75445624-75446123	0.276593381860342	.	.
chr1	75450290	75450789	chr1	75477362	75477861	Asic4|chr1:75477362-75477861	0.199927317767091	.	.
chr1	75479156	75479655	chr1	75001124	75001623	Chpf|chr1:75001124-75001623	0.269726381889484	.	.
chr1	75479156	75479655	chr1	75001124	75001623	Tmem198|chr1:75001124-75001623	0.269726381889484	.	.
chr1	75479156	75479655	chr1	75263237	75263736	Chpf|chr1:75263237-75263736	0.236345967118905	.	.
chr1	75479156	75479655	chr1	75263237	75263736	Tmem198|chr1:75263237-75263736	0.236345967118905	.	.
chr1	75479156	75479655	chr1	75282920	75283419	Chpf|chr1:75282920-75283419	0.261094163584528	.	.
chr1	75479156	75479655	chr1	75282920	75283419	Tmem198|chr1:75282920-75283419	0.261094163584528	.	.
chr1	75479156	75479655	chr1	75292766	75293265	Chpf|chr1:75292766-75293265	0.251591191780436	.	.
chr1	75479156	75479655	chr1	75292766	75293265	Tmem198|chr1:75292766-75293265	0.251591191780436	.	.
chr1	75479156	75479655	chr1	75338331	75338830	Chpf|chr1:75338331-75338830	0.273524786470418	.	.
chr1	75479156	75479655	chr1	75338331	75338830	Tmem198|chr1:75338331-75338830	0.273524786470418	.	.
chr1	75479156	75479655	chr1	75477362	75477861	Chpf|chr1:75477362-75477861	0.349814050263752	.	.
chr1	75479156	75479655	chr1	75477362	75477861	Tmem198|chr1:75477362-75477861	0.349814050263752	.	.
chr1	75505376	75505875	chr1	75610446	75610945	Obsl1|chr1:75610446-75610945	0.394601977722406	.	.
chr1	75505376	75505875	chr1	75683741	75684240	Obsl1|chr1:75683741-75684240	0.483995462804801	.	.
chr1	75505376	75505875	chr1	75877254	75877753	Obsl1|chr1:75877254-75877753	0.244019682467899	.	.
chr1	75505376	75505875	chr1	75905614	75906113	Obsl1|chr1:75905614-75906113	0.258244315554939	.	.
chr1	75505376	75505875	chr1	75925739	75926238	Obsl1|chr1:75925739-75926238	0.299121818155696	.	.
chr1	75521240	75521739	chr1	75559353	75559852	Stk11ip|chr1:75559353-75559852	0.397096845844515	.	.
chr1	75521240	75521739	chr1	75610446	75610945	Stk11ip|chr1:75610446-75610945	0.364632527959046	.	.
chr1	75521240	75521739	chr1	75653752	75654251	Stk11ip|chr1:75653752-75654251	0.355125549176908	.	.
chr1	75521240	75521739	chr1	75683741	75684240	Stk11ip|chr1:75683741-75684240	0.442692453505405	.	.
chr1	75521240	75521739	chr1	75925739	75926238	Stk11ip|chr1:75925739-75926238	0.355037838641519	.	.
chr1	75546261	75546760	chr1	75652505	75653004	Slc4a3|chr1:75652505-75653004	0.206555359601496	.	.
chr1	75546261	75546760	chr1	75936535	75937034	Slc4a3|chr1:75936535-75937034	0.242602002812464	.	.
chr1	78310032	78310531	chr1	78357374	78357873	Sgpp2|chr1:78357374-78357873	0.236520719712318	.	.
chr1	78310032	78310531	chr1	78357374	78357873	Sgpp2|chr1:78357374-78357873	0.236520719712319	.	.
chr1	78310032	78310531	chr1	78419495	78419994	Sgpp2|chr1:78419495-78419994	0.247294565552139	.	.
chr1	78488387	78488886	chr1	78357937	78358436	Farsb|chr1:78357937-78358436	0.283424346274613	.	.
chr1	78488900	78489399	chr1	78419495	78419994	Farsb|chr1:78419495-78419994	0.33208588044515	.	.
chr1	79439807	79440306	chr1	79357260	79357759	Scg2|chr1:79357260-79357759	0.213344275431312	.	.
chr1	79439807	79440306	chr1	79357260	79357759	Scg2|chr1:79357260-79357759	0.213344275431313	.	.
chr1	79439807	79440306	chr1	79416335	79416834	Scg2|chr1:79416335-79416834	0.377644974255266	.	.
chr1	79439807	79440306	chr1	79450145	79450644	Scg2|chr1:79450145-79450644	0.271224074608633	.	.
chr1	79439807	79440306	chr1	79530167	79530666	Scg2|chr1:79530167-79530666	0.297219505283916	.	.
chr1	79439807	79440306	chr1	79640097	79640596	Scg2|chr1:79640097-79640596	0.340423515232694	.	.
chr1	79439807	79440306	chr1	79697411	79697910	Scg2|chr1:79697411-79697910	0.206697733280188	.	.
chr1	79671350	79671849	chr1	79374786	79375285	Ap1s3|chr1:79374786-79375285	0.273715658309154	.	.
chr1	79671948	79672447	chr1	79291096	79291595	Ap1s3|chr1:79291096-79291595	0.348253045962353	.	.
chr1	79671948	79672447	chr1	79559241	79559740	Ap1s3|chr1:79559241-79559740	0.349921668567613	.	.
chr1	82290681	82291180	chr1	82482411	82482910	Irs1|chr1:82482411-82482910	0.282071090086971	.	.
chr1	82290681	82291180	chr1	82554836	82555335	Irs1|chr1:82554836-82555335	0.368799715355103	.	.
chr1	82290681	82291180	chr1	82641615	82642114	Irs1|chr1:82641615-82642114	0.23760830233464	.	.
chr1	82291243	82291742	chr1	82433306	82433805	Irs1|chr1:82433306-82433805	0.231139713119629	.	.
chr1	82291243	82291742	chr1	82482411	82482910	Irs1|chr1:82482411-82482910	0.287587269475541	.	.
chr1	82291243	82291742	chr1	82554836	82555335	Irs1|chr1:82554836-82555335	0.321302595926384	.	.
chr1	82316361	82316860	chr1	82641615	82642114	Rhbdd1|chr1:82641615-82642114	0.314529851121917	.	.
chr1	84934371	84934870	chr1	84838531	84839030	Slc16a14|chr1:84838531-84839030	0.27494020873685	.	.
chr1	84934371	84934870	chr1	85114670	85115169	Slc16a14|chr1:85114670-85115169	0.208206922100289	.	.
chr1	84934883	84935382	chr1	84881481	84881980	Slc16a14|chr1:84881481-84881980	0.266294057136173	.	.
chr1	85793160	85793659	chr1	85703519	85704018	Cab39|chr1:85703519-85704018	0.227493551329867	.	.
chr1	85793160	85793659	chr1	85895455	85895954	Cab39|chr1:85895455-85895954	0.198155861579584	.	.
chr1	85793728	85794227	chr1	85895455	85895954	Cab39|chr1:85895455-85895954	0.390595576539813	.	.
chr1	85894274	85894773	chr1	85853262	85853761	Itm2c|chr1:85853262-85853761	0.302697469453286	.	.
chr1	85894955	85895454	chr1	85853262	85853761	Itm2c|chr1:85853262-85853761	0.41358934494433	.	.
chr1	85894955	85895454	chr1	85895455	85895954	Itm2c|chr1:85895455-85895954	0.356762893696602	.	.
chr1	85894955	85895454	chr1	85916833	85917332	Itm2c|chr1:85916833-85917332	0.320952798882946	.	.
chr1	85894955	85895454	chr1	85917561	85918060	Itm2c|chr1:85917561-85918060	0.34326123029829	.	.
chr1	86302910	86303409	chr1	86442428	86442927	B3gnt7|chr1:86442428-86442927	0.217512736022674	.	.
chr1	86302910	86303409	chr1	86442428	86442927	Gm28626|chr1:86442428-86442927	0.217512736022674	.	.
chr1	86302910	86303409	chr1	86487725	86488224	B3gnt7|chr1:86487725-86488224	0.353801869437995	.	.
chr1	86302910	86303409	chr1	86487725	86488224	Gm28626|chr1:86487725-86488224	0.353801869437995	.	.
chr1	86302910	86303409	chr1	86525204	86525703	B3gnt7|chr1:86525204-86525703	0.260469914907677	.	.
chr1	86302910	86303409	chr1	86525204	86525703	Gm28626|chr1:86525204-86525703	0.260469914907677	.	.
chr1	86303797	86304296	chr1	86416225	86416724	Gm28626|chr1:86416225-86416724	0.237696701834542	.	.
chr1	86303797	86304296	chr1	86550443	86550942	Gm28626|chr1:86550443-86550942	0.244781120068999	.	.
chr1	86303797	86304296	chr1	86634632	86635131	Gm28626|chr1:86634632-86635131	0.204306728190252	.	.
chr1	86358737	86359236	chr1	86371911	86372410	C130036L24Rik|chr1:86371911-86372410	0.249692154515744	.	.
chr1	86358737	86359236	chr1	86371911	86372410	Ncl|chr1:86371911-86372410	0.249692154515744	.	.
chr1	86358737	86359236	chr1	86442428	86442927	C130036L24Rik|chr1:86442428-86442927	0.293892299697	.	.
chr1	86358737	86359236	chr1	86442428	86442927	Ncl|chr1:86442428-86442927	0.293892299697	.	.
chr1	86358737	86359236	chr1	86487143	86487642	C130036L24Rik|chr1:86487143-86487642	0.323301701514148	.	.
chr1	86358737	86359236	chr1	86487143	86487642	Ncl|chr1:86487143-86487642	0.323301701514148	.	.
chr1	86358737	86359236	chr1	86487725	86488224	C130036L24Rik|chr1:86487725-86488224	0.326894652261491	.	.
chr1	86358737	86359236	chr1	86487725	86488224	Ncl|chr1:86487725-86488224	0.326894652261491	.	.
chr1	86358737	86359236	chr1	86503968	86504467	C130036L24Rik|chr1:86503968-86504467	0.215188203789158	.	.
chr1	86358737	86359236	chr1	86503968	86504467	Ncl|chr1:86503968-86504467	0.215188203789158	.	.
chr1	86359268	86359767	chr1	86348689	86349188	C130036L24Rik|chr1:86348689-86349188	0.262020929630801	.	.
chr1	86359268	86359767	chr1	86348689	86349188	Ncl|chr1:86348689-86349188	0.262020929630801	.	.
chr1	86359268	86359767	chr1	86371911	86372410	C130036L24Rik|chr1:86371911-86372410	0.374210018147031	.	.
chr1	86359268	86359767	chr1	86371911	86372410	Ncl|chr1:86371911-86372410	0.374210018147031	.	.
chr1	86359268	86359767	chr1	86434501	86435000	C130036L24Rik|chr1:86434501-86435000	0.389806749897478	.	.
chr1	86359268	86359767	chr1	86434501	86435000	Ncl|chr1:86434501-86435000	0.389806749897478	.	.
chr1	86359268	86359767	chr1	86442428	86442927	C130036L24Rik|chr1:86442428-86442927	0.262184158799838	.	.
chr1	86359268	86359767	chr1	86442428	86442927	Ncl|chr1:86442428-86442927	0.262184158799838	.	.
chr1	86359268	86359767	chr1	86487725	86488224	C130036L24Rik|chr1:86487725-86488224	0.533802964045979	.	.
chr1	86359268	86359767	chr1	86487725	86488224	Ncl|chr1:86487725-86488224	0.533802964045979	.	.
chr1	86359268	86359767	chr1	86586879	86587378	C130036L24Rik|chr1:86586879-86587378	0.336843315192857	.	.
chr1	86359268	86359767	chr1	86586879	86587378	Ncl|chr1:86586879-86587378	0.336843315192857	.	.
chr1	86525710	86526209	chr1	86398141	86398640	Ptma|chr1:86398141-86398640	0.216235079709448	.	.
chr1	86525710	86526209	chr1	86416225	86416724	Ptma|chr1:86416225-86416724	0.328199102839365	.	.
chr1	86525710	86526209	chr1	86441795	86442294	Ptma|chr1:86441795-86442294	0.356403807595122	.	.
chr1	86525710	86526209	chr1	86442428	86442927	Ptma|chr1:86442428-86442927	0.199332353426638	.	.
chr1	86525710	86526209	chr1	86503968	86504467	Ptma|chr1:86503968-86504467	0.38990477833767	.	.
chr1	86525710	86526209	chr1	86525204	86525703	Ptma|chr1:86525204-86525703	0.434856094073327	.	.
chr1	86525710	86526209	chr1	86528114	86528613	Ptma|chr1:86528114-86528613	0.548610620557836	.	.
chr1	86525710	86526209	chr1	86532333	86532832	Ptma|chr1:86532333-86532832	0.430239511197912	.	.
chr1	86526360	86526859	chr1	86441795	86442294	Ptma|chr1:86441795-86442294	0.202568355569043	.	.
chr1	86526360	86526859	chr1	86442428	86442927	Ptma|chr1:86442428-86442927	0.204840120541142	.	.
chr1	86526360	86526859	chr1	86487143	86487642	Ptma|chr1:86487143-86487642	0.340348632220021	.	.
chr1	86526360	86526859	chr1	86503968	86504467	Ptma|chr1:86503968-86504467	0.216733013948821	.	.
chr1	86526360	86526859	chr1	86528114	86528613	Ptma|chr1:86528114-86528613	0.197055331447034	.	.
chr1	86582078	86582577	chr1	86487725	86488224	Cops7b|chr1:86487725-86488224	0.309971821050939	.	.
chr1	86582078	86582577	chr1	86487725	86488224	Pde6d|chr1:86487725-86488224	0.309971821050939	.	.
chr1	86582078	86582577	chr1	86525204	86525703	Cops7b|chr1:86525204-86525703	0.357612726412585	.	.
chr1	86582078	86582577	chr1	86525204	86525703	Pde6d|chr1:86525204-86525703	0.357612726412585	.	.
chr1	86582078	86582577	chr1	86586879	86587378	Cops7b|chr1:86586879-86587378	0.412444507391961	.	.
chr1	86582078	86582577	chr1	86586879	86587378	Pde6d|chr1:86586879-86587378	0.412444507391961	.	.
chr1	86582603	86583102	chr1	86398141	86398640	Cops7b|chr1:86398141-86398640	0.322028598627676	.	.
chr1	86582603	86583102	chr1	86398141	86398640	Pde6d|chr1:86398141-86398640	0.322028598627676	.	.
chr1	86582603	86583102	chr1	86416225	86416724	Cops7b|chr1:86416225-86416724	0.266493502940628	.	.
chr1	86582603	86583102	chr1	86416225	86416724	Pde6d|chr1:86416225-86416724	0.266493502940628	.	.
chr1	86582603	86583102	chr1	86442428	86442927	Cops7b|chr1:86442428-86442927	0.238705833596547	.	.
chr1	86582603	86583102	chr1	86442428	86442927	Pde6d|chr1:86442428-86442927	0.238705833596547	.	.
chr1	86582603	86583102	chr1	86503968	86504467	Cops7b|chr1:86503968-86504467	0.314748866414957	.	.
chr1	86582603	86583102	chr1	86503968	86504467	Pde6d|chr1:86503968-86504467	0.314748866414957	.	.
chr1	86582603	86583102	chr1	86525204	86525703	Cops7b|chr1:86525204-86525703	0.264657813789118	.	.
chr1	86582603	86583102	chr1	86525204	86525703	Pde6d|chr1:86525204-86525703	0.264657813789118	.	.
chr1	86582603	86583102	chr1	86528114	86528613	Cops7b|chr1:86528114-86528613	0.266608269460819	.	.
chr1	86582603	86583102	chr1	86528114	86528613	Pde6d|chr1:86528114-86528613	0.266608269460819	.	.
chr1	86582603	86583102	chr1	86532333	86532832	Cops7b|chr1:86532333-86532832	0.429094381262743	.	.
chr1	86582603	86583102	chr1	86532333	86532832	Pde6d|chr1:86532333-86532832	0.429094381262743	.	.
chr1	86669399	86669898	chr1	86487143	86487642	Nppc|chr1:86487143-86487642	0.261070031802182	.	.
chr1	86670393	86670892	chr1	86503968	86504467	Nppc|chr1:86503968-86504467	0.200205609565782	.	.
chr1	87155856	87156355	chr1	87180830	87181329	Ecel1|chr1:87180830-87181329	0.307822483507659	.	.
chr1	87155856	87156355	chr1	87418622	87419121	Ecel1|chr1:87418622-87419121	0.310478924024568	.	.
chr1	87213128	87213627	chr1	87051328	87051827	Eif4e2|chr1:87051328-87051827	0.228153960429784	.	.
chr1	87213128	87213627	chr1	87180830	87181329	Eif4e2|chr1:87180830-87181329	0.340860718959086	.	.
chr1	87213128	87213627	chr1	87184750	87185249	Eif4e2|chr1:87184750-87185249	0.199536202919767	.	.
chr1	87213128	87213627	chr1	87292742	87293241	Eif4e2|chr1:87292742-87293241	0.228634752924423	.	.
chr1	87213128	87213627	chr1	87418622	87419121	Eif4e2|chr1:87418622-87419121	0.217573724750479	.	.
chr1	87213673	87214172	chr1	87008793	87009292	Eif4e2|chr1:87008793-87009292	0.420921139122471	.	.
chr1	87213673	87214172	chr1	87041466	87041965	Eif4e2|chr1:87041466-87041965	0.253777602581573	.	.
chr1	87213673	87214172	chr1	87042019	87042518	Eif4e2|chr1:87042019-87042518	0.237949546940575	.	.
chr1	87326698	87327197	chr1	87186978	87187477	Gigyf2|chr1:87186978-87187477	0.241342574149787	.	.
chr1	87326698	87327197	chr1	87721301	87721800	Gigyf2|chr1:87721301-87721800	0.31191735460694	.	.
chr1	87327249	87327748	chr1	87041466	87041965	Gigyf2|chr1:87041466-87041965	0.304382345872437	.	.
chr1	87327249	87327748	chr1	87132368	87132867	Gigyf2|chr1:87132368-87132867	0.211395621667379	.	.
chr1	87327249	87327748	chr1	87186473	87186972	Gigyf2|chr1:87186473-87186972	0.271524427598426	.	.
chr1	87327249	87327748	chr1	87292742	87293241	Gigyf2|chr1:87292742-87293241	0.308163852583303	.	.
chr1	87327249	87327748	chr1	87468275	87468774	Gigyf2|chr1:87468275-87468774	0.244781905528159	.	.
chr1	87510023	87510522	chr1	87292742	87293241	Neu2|chr1:87292742-87293241	0.350002434375594	.	.
chr1	87510023	87510522	chr1	87447455	87447954	Neu2|chr1:87447455-87447954	0.328121984063478	.	.
chr1	87755700	87756199	chr1	88150036	88150535	Atg16l1|chr1:88150036-88150535	0.244046818683175	.	.
chr1	87853009	87853508	chr1	87880181	87880680	Dgkd|chr1:87880181-87880680	0.412837953160993	.	.
chr1	87853009	87853508	chr1	87880181	87880680	Dgkd|chr1:87880181-87880680	0.412837953160994	.	.
chr1	87853973	87854472	chr1	87879632	87880131	Dgkd|chr1:87879632-87880131	0.381961829011212	.	.
chr1	87853973	87854472	chr1	87879632	87880131	Gm19582|chr1:87879632-87880131	0.381961829011212	.	.
chr1	87853973	87854472	chr1	87935966	87936465	Dgkd|chr1:87935966-87936465	0.244558724908302	.	.
chr1	87853973	87854472	chr1	87935966	87936465	Gm19582|chr1:87935966-87936465	0.244558724908302	.	.
chr1	87853973	87854472	chr1	88140537	88141036	Dgkd|chr1:88140537-88141036	0.442144786172126	.	.
chr1	87853973	87854472	chr1	88140537	88141036	Gm19582|chr1:88140537-88141036	0.442144786172126	.	.
chr1	87854473	87854972	chr1	88150036	88150535	Gm19582|chr1:88150036-88150535	0.259263185594179	.	.
chr1	88008031	88008530	chr1	87913212	87913711	Usp40|chr1:87913212-87913711	0.215152487777889	.	.
chr1	88008031	88008530	chr1	88357393	88357892	Usp40|chr1:88357393-88357892	0.328717886117962	.	.
chr1	88008031	88008530	chr1	88482288	88482787	Usp40|chr1:88482288-88482787	0.298487676738728	.	.
chr1	88093920	88094419	chr1	88411957	88412456	Ugt1a7c|chr1:88411957-88412456	0.20665991224213	.	.
chr1	88093920	88094419	chr1	88437694	88438193	Ugt1a7c|chr1:88437694-88438193	0.218776932939486	.	.
chr1	88093920	88094419	chr1	88482288	88482787	Ugt1a7c|chr1:88482288-88482787	0.220736834107816	.	.
chr1	88205505	88206004	chr1	87798300	87798799	Dnajb3|chr1:87798300-87798799	0.237710344182362	.	.
chr1	88205505	88206004	chr1	88348421	88348920	Dnajb3|chr1:88348421-88348920	0.241203870493282	.	.
chr1	88277410	88277909	chr1	88140537	88141036	Hjurp|chr1:88140537-88141036	0.289754215264116	.	.
chr1	88277410	88277909	chr1	88140537	88141036	Trpm8|chr1:88140537-88141036	0.289754215264116	.	.
chr1	88463197	88463696	chr1	88424541	88425040	Gm29538|chr1:88424541-88425040	0.295928067353308	.	.
chr1	91249940	91250439	chr1	91600624	91601123	Ube2f|chr1:91600624-91601123	0.252721231295665	.	.
chr1	91397888	91398387	chr1	91600624	91601123	Ilkap|chr1:91600624-91601123	0.268397254640793	.	.
chr1	91398520	91399019	chr1	91600624	91601123	Ilkap|chr1:91600624-91601123	0.274360201161343	.	.
chr1	91413043	91413542	chr1	91600624	91601123	Hes6|chr1:91600624-91601123	0.206099561596318	.	.
chr1	91494327	91494826	chr1	91600624	91601123	Traf3ip1|chr1:91600624-91601123	0.368002522136594	.	.
chr1	91539706	91540205	chr1	91523696	91524195	Asb1|chr1:91523696-91524195	0.205425001187751	.	.
chr1	91539706	91540205	chr1	91755009	91755508	Asb1|chr1:91755009-91755508	0.233372305790419	.	.
chr1	91540218	91540717	chr1	91601137	91601636	Asb1|chr1:91601137-91601636	0.205531656604073	.	.
chr1	91540218	91540717	chr1	91872331	91872830	Asb1|chr1:91872331-91872830	0.194891542651454	.	.
chr1	91801092	91801591	chr1	91942520	91943019	Twist2|chr1:91942520-91943019	0.241053839416851	.	.
chr1	91801828	91802327	chr1	91527787	91528286	Gm29100|chr1:91527787-91528286	0.308215796679947	.	.
chr1	91801828	91802327	chr1	91527787	91528286	Twist2|chr1:91527787-91528286	0.308215796679947	.	.
chr1	91801828	91802327	chr1	91942520	91943019	Gm29100|chr1:91942520-91943019	0.392533699683622	.	.
chr1	91801828	91802327	chr1	91942520	91943019	Twist2|chr1:91942520-91943019	0.392533699683622	.	.
chr1	91802337	91802836	chr1	91523696	91524195	Gm29100|chr1:91523696-91524195	0.223210077483036	.	.
chr1	91802337	91802836	chr1	91527787	91528286	Gm29100|chr1:91527787-91528286	0.491862300448499	.	.
chr1	91802337	91802836	chr1	91755009	91755508	Gm29100|chr1:91755009-91755508	0.196743439128417	.	.
chr1	91802337	91802836	chr1	91942520	91943019	Gm29100|chr1:91942520-91943019	0.530899749775931	.	.
chr1	92473544	92474043	chr1	92360240	92360739	Ndufa10|chr1:92360240-92360739	0.22881860749665	.	.
chr1	92473544	92474043	chr1	92521236	92521735	Ndufa10|chr1:92521236-92521735	0.212750743193521	.	.
chr1	92473544	92474043	chr1	92521236	92521735	Ndufa10|chr1:92521236-92521735	0.212750743193522	.	.
chr1	92473544	92474043	chr1	92733792	92734291	Ndufa10|chr1:92733792-92734291	0.253486138628561	.	.
chr1	92618335	92618834	chr1	92610875	92611374	Olfr12|chr1:92610875-92611374	0.215295509164895	.	.
chr1	92618335	92618834	chr1	92730498	92730997	Olfr12|chr1:92730498-92730997	0.304284574537255	.	.
chr1	92641765	92642264	chr1	92397535	92398034	Cops9|chr1:92397535-92398034	0.247701147267225	.	.
chr1	92641765	92642264	chr1	92397535	92398034	Cops9|chr1:92397535-92398034	0.247701147267226	.	.
chr1	92641765	92642264	chr1	92686934	92687433	Cops9|chr1:92686934-92687433	0.368888140529364	.	.
chr1	92647708	92648207	chr1	92371533	92372032	Otos|chr1:92371533-92372032	0.224298916213386	.	.
chr1	92647708	92648207	chr1	92686934	92687433	Otos|chr1:92686934-92687433	0.279041732590998	.	.
chr1	92648213	92648712	chr1	92286205	92286704	Otos|chr1:92286205-92286704	0.243877565167778	.	.
chr1	92648213	92648712	chr1	92371533	92372032	Otos|chr1:92371533-92372032	0.282505114712006	.	.
chr1	92648213	92648712	chr1	92686076	92686575	Otos|chr1:92686076-92686575	0.223037947929406	.	.
chr1	92648720	92649219	chr1	92437865	92438364	Otos|chr1:92437865-92438364	0.265791048893352	.	.
chr1	92831030	92831529	chr1	92686934	92687433	Gpc1|chr1:92686934-92687433	0.254113095744885	.	.
chr1	92831030	92831529	chr1	92730498	92730997	Gpc1|chr1:92730498-92730997	0.292469514360704	.	.
chr1	92831616	92832115	chr1	92730498	92730997	Gpc1|chr1:92730498-92730997	0.271045398191829	.	.
chr1	92906632	92907131	chr1	92730498	92730997	Dusp28|chr1:92730498-92730997	0.196699851822946	.	.
chr1	92907215	92907714	chr1	92686076	92686575	Dusp28|chr1:92686076-92686575	0.213852658565584	.	.
chr1	92907215	92907714	chr1	92774751	92775250	Dusp28|chr1:92774751-92775250	0.195904563573255	.	.
chr1	92907215	92907714	chr1	92799618	92800117	Dusp28|chr1:92799618-92800117	0.241634937388095	.	.
chr1	92910928	92911427	chr1	92521236	92521735	5033417F24Rik|chr1:92521236-92521735	0.258856388769514	.	.
chr1	92910928	92911427	chr1	92521236	92521735	Rnpepl1|chr1:92521236-92521735	0.258856388769514	.	.
chr1	92910928	92911427	chr1	92686934	92687433	5033417F24Rik|chr1:92686934-92687433	0.229636783939004	.	.
chr1	92910928	92911427	chr1	92686934	92687433	Rnpepl1|chr1:92686934-92687433	0.229636783939004	.	.
chr1	92910928	92911427	chr1	92718432	92718931	5033417F24Rik|chr1:92718432-92718931	0.228553364903567	.	.
chr1	92910928	92911427	chr1	92718432	92718931	Rnpepl1|chr1:92718432-92718931	0.228553364903567	.	.
chr1	92910928	92911427	chr1	92730498	92730997	5033417F24Rik|chr1:92730498-92730997	0.430407239122286	.	.
chr1	92910928	92911427	chr1	92730498	92730997	Rnpepl1|chr1:92730498-92730997	0.430407239122286	.	.
chr1	92910928	92911427	chr1	92733792	92734291	5033417F24Rik|chr1:92733792-92734291	0.291273858410273	.	.
chr1	92910928	92911427	chr1	92733792	92734291	Rnpepl1|chr1:92733792-92734291	0.291273858410273	.	.
chr1	92910928	92911427	chr1	92895020	92895519	5033417F24Rik|chr1:92895020-92895519	0.402853661437445	.	.
chr1	92910928	92911427	chr1	92895020	92895519	Rnpepl1|chr1:92895020-92895519	0.402853661437445	.	.
chr1	92934435	92934934	chr1	92521236	92521735	Capn10|chr1:92521236-92521735	0.222680440800604	.	.
chr1	92934435	92934934	chr1	92733792	92734291	Capn10|chr1:92733792-92734291	0.23152435907628	.	.
chr1	93100965	93101464	chr1	93129136	93129635	Kif1a|chr1:93129136-93129635	0.277274155832068	.	.
chr1	93100965	93101464	chr1	93445454	93445953	Kif1a|chr1:93445454-93445953	0.340583727021081	.	.
chr1	93235496	93235995	chr1	93100465	93100964	Sned1|chr1:93100465-93100964	0.261244785916698	.	.
chr1	93235496	93235995	chr1	93445454	93445953	Sned1|chr1:93445454-93445953	0.203560047275519	.	.
chr1	93305687	93306186	chr1	93115042	93115541	Gm28535|chr1:93115042-93115541	0.294222039266796	.	.
chr1	93305687	93306186	chr1	93115042	93115541	Mterf4|chr1:93115042-93115541	0.294222039266796	.	.
chr1	93305687	93306186	chr1	93506953	93507452	Gm28535|chr1:93506953-93507452	0.328457556485927	.	.
chr1	93305687	93306186	chr1	93506953	93507452	Mterf4|chr1:93506953-93507452	0.328457556485927	.	.
chr1	93342619	93343118	chr1	93014431	93014930	Pask|chr1:93014431-93014930	0.254839211487242	.	.
chr1	93342619	93343118	chr1	93014431	93014930	Ppp1r7|chr1:93014431-93014930	0.254839211487242	.	.
chr1	93342619	93343118	chr1	93080927	93081426	Pask|chr1:93080927-93081426	0.348830956714588	.	.
chr1	93342619	93343118	chr1	93080927	93081426	Ppp1r7|chr1:93080927-93081426	0.348830956714588	.	.
chr1	93342619	93343118	chr1	93668682	93669181	Pask|chr1:93668682-93669181	0.216356038326837	.	.
chr1	93342619	93343118	chr1	93668682	93669181	Ppp1r7|chr1:93668682-93669181	0.216356038326837	.	.
chr1	93342619	93343118	chr1	93738834	93739333	Pask|chr1:93738834-93739333	0.387492037382646	.	.
chr1	93342619	93343118	chr1	93738834	93739333	Ppp1r7|chr1:93738834-93739333	0.387492037382646	.	.
chr1	93343358	93343857	chr1	93080927	93081426	Pask|chr1:93080927-93081426	0.27812778118357	.	.
chr1	93343358	93343857	chr1	93080927	93081426	Ppp1r7|chr1:93080927-93081426	0.27812778118357	.	.
chr1	93343358	93343857	chr1	93100465	93100964	Pask|chr1:93100465-93100964	0.343171047026717	.	.
chr1	93343358	93343857	chr1	93100465	93100964	Ppp1r7|chr1:93100465-93100964	0.343171047026717	.	.
chr1	93343358	93343857	chr1	93128625	93129124	Pask|chr1:93128625-93129124	0.264158911723313	.	.
chr1	93343358	93343857	chr1	93128625	93129124	Ppp1r7|chr1:93128625-93129124	0.264158911723313	.	.
chr1	93343358	93343857	chr1	93738834	93739333	Pask|chr1:93738834-93739333	0.423274926361275	.	.
chr1	93343358	93343857	chr1	93738834	93739333	Ppp1r7|chr1:93738834-93739333	0.423274926361275	.	.
chr1	93478622	93479121	chr1	93115042	93115541	Hdlbp|chr1:93115042-93115541	0.309278697305259	.	.
chr1	93478622	93479121	chr1	93115042	93115541	Sept2|chr1:93115042-93115541	0.309278697305259	.	.
chr1	93478622	93479121	chr1	93686883	93687382	Hdlbp|chr1:93686883-93687382	0.264940762936838	.	.
chr1	93478622	93479121	chr1	93686883	93687382	Sept2|chr1:93686883-93687382	0.264940762936838	.	.
chr1	93511801	93512300	chr1	93686883	93687382	Farp2|chr1:93686883-93687382	0.215312164428609	.	.
chr1	93685241	93685740	chr1	93668682	93669181	Bok|chr1:93668682-93669181	0.346110788941269	.	.
chr1	93685241	93685740	chr1	93738834	93739333	Bok|chr1:93738834-93739333	0.221372863791956	.	.
chr1	93731754	93732253	chr1	93445454	93445953	Gm10550|chr1:93445454-93445953	0.196059529396487	.	.
chr1	93754078	93754577	chr1	94217195	94217694	Thap4|chr1:94217195-94217694	0.200305499676435	.	.
chr1	93754617	93755116	chr1	93668682	93669181	Thap4|chr1:93668682-93669181	0.237519819885608	.	.
chr1	93801756	93802255	chr1	94217195	94217694	Dtymk|chr1:94217195-94217694	0.255108288082798	.	.
chr1	93803720	93804219	chr1	94147120	94147619	Ing5|chr1:94147120-94147619	0.23859151034162	.	.
chr1	93825281	93825780	chr1	94220923	94221422	D2hgdh|chr1:94220923-94221422	0.213354517442219	.	.
chr1	95313333	95313832	chr1	95120654	95121153	Fam174a|chr1:95120654-95121153	0.472683611640398	.	.
chr1	95313333	95313832	chr1	95354087	95354586	Fam174a|chr1:95354087-95354586	0.195712615027367	.	.
chr1	95313333	95313832	chr1	95442048	95442547	Fam174a|chr1:95442048-95442547	0.217843101106046	.	.
chr1	95313851	95314350	chr1	95120654	95121153	Fam174a|chr1:95120654-95121153	0.244137809633842	.	.
chr1	95667416	95667915	chr1	95365050	95365549	St8sia4|chr1:95365050-95365549	0.271773007275744	.	.
chr1	95667416	95667915	chr1	95762201	95762700	St8sia4|chr1:95762201-95762700	0.35694418857479	.	.
chr1	95667921	95668420	chr1	95578790	95579289	St8sia4|chr1:95578790-95579289	0.424868748919414	.	.
chr1	95667921	95668420	chr1	95578790	95579289	St8sia4|chr1:95578790-95579289	0.424868748919415	.	.
chr1	96871948	96872447	chr1	96768274	96768773	Slco4c1|chr1:96768274-96768773	0.235946291652267	.	.
chr1	97661800	97662299	chr1	97552882	97553381	D1Ertd622e|chr1:97552882-97553381	0.374302177896939	.	.
chr1	98094805	98095304	chr1	98119512	98120011	Pam|chr1:98119512-98120011	0.225279062559359	.	.
chr1	98094805	98095304	chr1	98444526	98445025	Pam|chr1:98444526-98445025	0.225008831467209	.	.
chr1	98095430	98095929	chr1	98269307	98269806	Pam|chr1:98269307-98269806	0.2216455167981	.	.
chr1	99772082	99772581	chr1	99774058	99774557	Cntnap5b|chr1:99774058-99774557	0.292117857914654	.	.
chr1	99772082	99772581	chr1	99845297	99845796	Cntnap5b|chr1:99845297-99845796	0.285969839808985	.	.
chr1	105663536	105664035	chr1	105843379	105843878	Pign|chr1:105843379-105843878	0.315934655922318	.	.
chr1	105663536	105664035	chr1	105843379	105843878	Relch|chr1:105843379-105843878	0.315934655922318	.	.
chr1	105663536	105664035	chr1	105907913	105908412	Pign|chr1:105907913-105908412	0.229939498393241	.	.
chr1	105663536	105664035	chr1	105907913	105908412	Relch|chr1:105907913-105908412	0.229939498393241	.	.
chr1	105663536	105664035	chr1	105993776	105994275	Pign|chr1:105993776-105994275	0.201950384824038	.	.
chr1	105663536	105664035	chr1	105993776	105994275	Relch|chr1:105993776-105994275	0.201950384824038	.	.
chr1	105780395	105780894	chr1	105542698	105543197	Tnfrsf11a|chr1:105542698-105543197	0.318123713081019	.	.
chr1	105780395	105780894	chr1	105907913	105908412	Tnfrsf11a|chr1:105907913-105908412	0.289947088000543	.	.
chr1	105780395	105780894	chr1	105947093	105947592	Tnfrsf11a|chr1:105947093-105947592	0.451189450377985	.	.
chr1	105780395	105780894	chr1	105977377	105977876	Tnfrsf11a|chr1:105977377-105977876	0.304068003380273	.	.
chr1	105780395	105780894	chr1	105993776	105994275	Tnfrsf11a|chr1:105993776-105994275	0.507208677645403	.	.
chr1	105781032	105781531	chr1	105781572	105782071	Tnfrsf11a|chr1:105781572-105782071	0.474778143261564	.	.
chr1	105781032	105781531	chr1	105829070	105829569	Tnfrsf11a|chr1:105829070-105829569	0.19917572447651	.	.
chr1	105781032	105781531	chr1	105843379	105843878	Tnfrsf11a|chr1:105843379-105843878	0.418547427896177	.	.
chr1	105781032	105781531	chr1	105907913	105908412	Tnfrsf11a|chr1:105907913-105908412	0.328041517710924	.	.
chr1	105990273	105990772	chr1	105843379	105843878	Gm7160|chr1:105843379-105843878	0.218069302474977	.	.
chr1	105990273	105990772	chr1	105843379	105843878	Zcchc2|chr1:105843379-105843878	0.218069302474977	.	.
chr1	105990273	105990772	chr1	105890977	105891476	Gm7160|chr1:105890977-105891476	0.223929273058781	.	.
chr1	105990273	105990772	chr1	105890977	105891476	Zcchc2|chr1:105890977-105891476	0.223929273058781	.	.
chr1	105990273	105990772	chr1	105907913	105908412	Gm7160|chr1:105907913-105908412	0.321380350383343	.	.
chr1	105990273	105990772	chr1	105907913	105908412	Zcchc2|chr1:105907913-105908412	0.321380350383343	.	.
chr1	105990273	105990772	chr1	105993776	105994275	Gm7160|chr1:105993776-105994275	0.294566950258969	.	.
chr1	105990273	105990772	chr1	105993776	105994275	Zcchc2|chr1:105993776-105994275	0.294566950258969	.	.
chr1	105991031	105991530	chr1	105542698	105543197	Gm7160|chr1:105542698-105543197	0.297689688447288	.	.
chr1	105991031	105991530	chr1	105542698	105543197	Zcchc2|chr1:105542698-105543197	0.297689688447288	.	.
chr1	105991031	105991530	chr1	105566003	105566502	Gm7160|chr1:105566003-105566502	0.196391167905758	.	.
chr1	105991031	105991530	chr1	105566003	105566502	Zcchc2|chr1:105566003-105566502	0.196391167905758	.	.
chr1	105991031	105991530	chr1	105907913	105908412	Gm7160|chr1:105907913-105908412	0.29526797651016	.	.
chr1	105991031	105991530	chr1	105907913	105908412	Zcchc2|chr1:105907913-105908412	0.29526797651016	.	.
chr1	105991031	105991530	chr1	105993776	105994275	Gm7160|chr1:105993776-105994275	0.231315497161435	.	.
chr1	105991031	105991530	chr1	105993776	105994275	Zcchc2|chr1:105993776-105994275	0.231315497161435	.	.
chr1	106759529	106760028	chr1	107137679	107138178	Kdsr|chr1:107137679-107138178	0.217419797501417	.	.
chr1	106796474	106796973	chr1	106901412	106901911	Vps4b|chr1:106901412-106901911	0.268492080983244	.	.
chr1	106796474	106796973	chr1	107137679	107138178	Vps4b|chr1:107137679-107138178	0.247711312019434	.	.
chr1	107386382	107386881	chr1	107137679	107138178	Gm15391|chr1:107137679-107138178	0.34472834475868	.	.
chr1	107386382	107386881	chr1	107515749	107516248	Gm15391|chr1:107515749-107516248	0.32950805628908	.	.
chr1	107386382	107386881	chr1	107562050	107562549	Gm15391|chr1:107562050-107562549	0.27389533453292	.	.
chr1	107386382	107386881	chr1	107635939	107636438	Gm15391|chr1:107635939-107636438	0.213852602702614	.	.
chr1	107386382	107386881	chr1	107706209	107706708	Gm15391|chr1:107706209-107706708	0.403985395051696	.	.
chr1	107916975	107917474	chr1	107757304	107757803	D830032E09Rik|chr1:107757304-107757803	0.417318868774461	.	.
chr1	107916975	107917474	chr1	108024649	108025148	D830032E09Rik|chr1:108024649-108025148	0.22919725836068	.	.
chr1	109982994	109983493	chr1	109664045	109664544	Cdh7|chr1:109664045-109664544	0.360238306674775	.	.
chr1	111863863	111864362	chr1	112066766	112067265	Dsel|chr1:112066766-112067265	0.413295316772277	.	.
chr1	111864757	111865256	chr1	112066766	112067265	Dsel|chr1:112066766-112067265	0.406884916453159	.	.
chr1	115684447	115684946	chr1	115533698	115534197	Cntnap5a|chr1:115533698-115534197	0.333042851528917	.	.
chr1	115684447	115684946	chr1	115745518	115746017	Cntnap5a|chr1:115745518-115746017	0.345449615522724	.	.
chr1	115685264	115685763	chr1	115686455	115686954	Cntnap5a|chr1:115686455-115686954	0.577856618133012	.	.
chr1	115685264	115685763	chr1	115699830	115700329	Cntnap5a|chr1:115699830-115700329	0.212655775234444	.	.
chr1	118310992	118311491	chr1	118012685	118013184	Tsn|chr1:118012685-118013184	0.286751451593176	.	.
chr1	118310992	118311491	chr1	118434883	118435382	Tsn|chr1:118434883-118435382	0.329885248794223	.	.
chr1	118321592	118322091	chr1	118275095	118275594	Nifk|chr1:118275095-118275594	0.263378844057425	.	.
chr1	118321592	118322091	chr1	118476824	118477323	Nifk|chr1:118476824-118477323	0.349821060436586	.	.
chr1	118388033	118388532	chr1	118434883	118435382	Clasp1|chr1:118434883-118435382	0.200962106055296	.	.
chr1	118388033	118388532	chr1	118481738	118482237	Clasp1|chr1:118481738-118482237	0.343705676506328	.	.
chr1	118389052	118389551	chr1	118476824	118477323	Clasp1|chr1:118476824-118477323	0.333637197258832	.	.
chr1	118458765	118459264	chr1	118275095	118275594	2900060B14Rik|chr1:118275095-118275594	0.326914890754005	.	.
chr1	118459308	118459807	chr1	118275095	118275594	2900060B14Rik|chr1:118275095-118275594	0.279773288554019	.	.
chr1	118459308	118459807	chr1	118476824	118477323	2900060B14Rik|chr1:118476824-118477323	0.329457156063639	.	.
chr1	118459308	118459807	chr1	118476824	118477323	2900060B14Rik|chr1:118476824-118477323	0.32945715606364	.	.
chr1	119053430	119053929	chr1	119093671	119094170	Gli2|chr1:119093671-119094170	0.218997518481377	.	.
chr1	119053430	119053929	chr1	119106407	119106906	Gli2|chr1:119106407-119106906	0.223603098915641	.	.
chr1	119421524	119422023	chr1	119189552	119190051	Inhbb|chr1:119189552-119190051	0.196485632079408	.	.
chr1	119421524	119422023	chr1	119205010	119205509	Inhbb|chr1:119205010-119205509	0.275312391590394	.	.
chr1	119421524	119422023	chr1	119420927	119421426	Inhbb|chr1:119420927-119421426	0.496659840271989	.	.
chr1	119421524	119422023	chr1	119593169	119593668	Inhbb|chr1:119593169-119593668	0.273638655859686	.	.
chr1	119504531	119505030	chr1	119558231	119558730	Ralb|chr1:119558231-119558730	0.316561134423682	.	.
chr1	119504531	119505030	chr1	119957787	119958286	Ralb|chr1:119957787-119958286	0.290831675353021	.	.
chr1	119525867	119526366	chr1	119420927	119421426	Gm27184|chr1:119420927-119421426	0.366583506388556	.	.
chr1	119525867	119526366	chr1	119420927	119421426	Tmem185b|chr1:119420927-119421426	0.366583506388556	.	.
chr1	119525867	119526366	chr1	119548633	119549132	Gm27184|chr1:119548633-119549132	0.206412951000332	.	.
chr1	119525867	119526366	chr1	119548633	119549132	Tmem185b|chr1:119548633-119549132	0.206412951000332	.	.
chr1	119525867	119526366	chr1	119919230	119919729	Gm27184|chr1:119919230-119919729	0.247386128312717	.	.
chr1	119525867	119526366	chr1	119919230	119919729	Tmem185b|chr1:119919230-119919729	0.247386128312717	.	.
chr1	119648156	119648655	chr1	119674920	119675419	Epb41l5|chr1:119674920-119675419	0.432426967224453	.	.
chr1	119648156	119648655	chr1	119919230	119919729	Epb41l5|chr1:119919230-119919729	0.272736068818276	.	.
chr1	119648754	119649253	chr1	119458164	119458663	Epb41l5|chr1:119458164-119458663	0.234519029863252	.	.
chr1	119648754	119649253	chr1	119760845	119761344	Epb41l5|chr1:119760845-119761344	0.255614615202879	.	.
chr1	119648754	119649253	chr1	119894904	119895403	Epb41l5|chr1:119894904-119895403	0.198450919833081	.	.
chr1	119648754	119649253	chr1	119957787	119958286	Epb41l5|chr1:119957787-119958286	0.462205707055962	.	.
chr1	119837335	119837834	chr1	119548633	119549132	Ptpn4|chr1:119548633-119549132	0.218504779984736	.	.
chr1	119837335	119837834	chr1	119919230	119919729	Ptpn4|chr1:119919230-119919729	0.485349487639609	.	.
chr1	119912947	119913446	chr1	119548633	119549132	Tmem177|chr1:119548633-119549132	0.201620358360405	.	.
chr1	120340287	120340786	chr1	120357257	120357756	C1ql2|chr1:120357257-120357756	0.324673903044532	.	.
chr1	120340287	120340786	chr1	120357805	120358304	C1ql2|chr1:120357805-120358304	0.30502065223851	.	.
chr1	120340287	120340786	chr1	120468841	120469340	C1ql2|chr1:120468841-120469340	0.340461394576839	.	.
chr1	120340287	120340786	chr1	120538173	120538672	C1ql2|chr1:120538173-120538672	0.227329055688011	.	.
chr1	120340287	120340786	chr1	120549866	120550365	C1ql2|chr1:120549866-120550365	0.26842321305164	.	.
chr1	120340287	120340786	chr1	120603467	120603966	C1ql2|chr1:120603467-120603966	0.368367233422566	.	.
chr1	120340287	120340786	chr1	120640029	120640528	C1ql2|chr1:120640029-120640528	0.497976233552155	.	.
chr1	120340287	120340786	chr1	120655115	120655614	C1ql2|chr1:120655115-120655614	0.256088492461421	.	.
chr1	120340287	120340786	chr1	120685802	120686301	C1ql2|chr1:120685802-120686301	0.242805338422135	.	.
chr1	120340287	120340786	chr1	120703699	120704198	C1ql2|chr1:120703699-120704198	0.383163113918203	.	.
chr1	120340860	120341359	chr1	120328128	120328627	C1ql2|chr1:120328128-120328627	0.321353850234573	.	.
chr1	120340860	120341359	chr1	120357257	120357756	C1ql2|chr1:120357257-120357756	0.416882475258891	.	.
chr1	120340860	120341359	chr1	120357805	120358304	C1ql2|chr1:120357805-120358304	0.528782943421984	.	.
chr1	120340860	120341359	chr1	120399923	120400422	C1ql2|chr1:120399923-120400422	0.307168662839832	.	.
chr1	120340860	120341359	chr1	120468841	120469340	C1ql2|chr1:120468841-120469340	0.301428270022857	.	.
chr1	120340860	120341359	chr1	120538173	120538672	C1ql2|chr1:120538173-120538672	0.349896533846429	.	.
chr1	120340860	120341359	chr1	120603467	120603966	C1ql2|chr1:120603467-120603966	0.370836259423101	.	.
chr1	120340860	120341359	chr1	120627296	120627795	C1ql2|chr1:120627296-120627795	0.288182567778903	.	.
chr1	120340860	120341359	chr1	120640029	120640528	C1ql2|chr1:120640029-120640528	0.318406605911595	.	.
chr1	120340860	120341359	chr1	120703699	120704198	C1ql2|chr1:120703699-120704198	0.320936929050422	.	.
chr1	120602016	120602515	chr1	120357805	120358304	En1|chr1:120357805-120358304	0.390891234932524	.	.
chr1	120602016	120602515	chr1	120468841	120469340	En1|chr1:120468841-120469340	0.37512824984092	.	.
chr1	120602016	120602515	chr1	120549866	120550365	En1|chr1:120549866-120550365	0.459069879533034	.	.
chr1	120602016	120602515	chr1	120594518	120595017	En1|chr1:120594518-120595017	0.33425975095923	.	.
chr1	120602016	120602515	chr1	120603467	120603966	En1|chr1:120603467-120603966	0.412708156973907	.	.
chr1	120602016	120602515	chr1	120640029	120640528	En1|chr1:120640029-120640528	0.466262641269166	.	.
chr1	120602016	120602515	chr1	120643353	120643852	En1|chr1:120643353-120643852	0.37716552231837	.	.
chr1	120602016	120602515	chr1	120655115	120655614	En1|chr1:120655115-120655614	0.212273459619655	.	.
chr1	120602016	120602515	chr1	120685802	120686301	En1|chr1:120685802-120686301	0.534229626477453	.	.
chr1	120602016	120602515	chr1	120703699	120704198	En1|chr1:120703699-120704198	0.73640612899553	.	.
chr1	120602016	120602515	chr1	120849340	120849839	En1|chr1:120849340-120849839	0.530665207690282	.	.
chr1	120602767	120603266	chr1	120327602	120328101	En1|chr1:120327602-120328101	0.271715851089974	.	.
chr1	120602767	120603266	chr1	120328128	120328627	En1|chr1:120328128-120328627	0.237024913461422	.	.
chr1	120602767	120603266	chr1	120399923	120400422	En1|chr1:120399923-120400422	0.348816758701596	.	.
chr1	120602767	120603266	chr1	120538173	120538672	En1|chr1:120538173-120538672	0.473344222056476	.	.
chr1	120602767	120603266	chr1	120655115	120655614	En1|chr1:120655115-120655614	0.422716881906209	.	.
chr1	120602767	120603266	chr1	120795184	120795683	En1|chr1:120795184-120795683	0.349785144840103	.	.
chr1	120602767	120603266	chr1	120883554	120884053	En1|chr1:120883554-120884053	0.278706519271233	.	.
chr1	120602767	120603266	chr1	120884137	120884636	En1|chr1:120884137-120884636	0.333565585554393	.	.
chr1	124845344	124845843	chr1	124775451	124775950	Dpp10|chr1:124775451-124775950	0.203466117229719	.	.
chr1	124845849	124846348	chr1	125016404	125016903	Dpp10|chr1:125016404-125016903	0.226677280852137	.	.
chr1	125434562	125435061	chr1	125542200	125542699	Actr3|chr1:125542200-125542699	0.306499960226739	.	.
chr1	125435289	125435788	chr1	125016404	125016903	Actr3|chr1:125016404-125016903	0.376330845230222	.	.
chr1	125435289	125435788	chr1	125016911	125017410	Actr3|chr1:125016911-125017410	0.350037395184194	.	.
chr1	125435289	125435788	chr1	125343550	125344049	Actr3|chr1:125343550-125344049	0.307816436623768	.	.
chr1	125435289	125435788	chr1	125606789	125607288	Actr3|chr1:125606789-125607288	0.350458778442811	.	.
chr1	128359460	128359959	chr1	128303860	128304359	Mcm6|chr1:128303860-128304359	0.289882454103005	.	.
chr1	128416641	128417140	chr1	128303860	128304359	Dars|chr1:128303860-128304359	0.326805018298525	.	.
chr1	128416641	128417140	chr1	128440974	128441473	Dars|chr1:128440974-128441473	0.256041412175074	.	.
chr1	128417141	128417640	chr1	128303860	128304359	Dars|chr1:128303860-128304359	0.230066547412078	.	.
chr1	128417141	128417640	chr1	128440974	128441473	Dars|chr1:128440974-128441473	0.300461888297876	.	.
chr1	128417141	128417640	chr1	128440974	128441473	Dars|chr1:128440974-128441473	0.300461888297877	.	.
chr1	128592363	128592862	chr1	128303860	128304359	Cxcr4|chr1:128303860-128304359	0.234162181270473	.	.
chr1	130462505	130463004	chr1	130633945	130634444	Cd55|chr1:130633945-130634444	0.3404532474105	.	.
chr1	130462505	130463004	chr1	130633945	130634444	Gm16083|chr1:130633945-130634444	0.3404532474105	.	.
chr1	130717229	130717728	chr1	130715647	130716146	Yod1|chr1:130715647-130716146	0.457952001399627	.	.
chr1	131526753	131527252	chr1	131765519	131766018	Fam72a|chr1:131765519-131766018	0.274942080789233	.	.
chr1	131526753	131527252	chr1	131765519	131766018	Srgap2|chr1:131765519-131766018	0.274942080789233	.	.
chr1	131526753	131527252	chr1	131937643	131938142	Fam72a|chr1:131937643-131938142	0.402418424881962	.	.
chr1	131526753	131527252	chr1	131937643	131938142	Srgap2|chr1:131937643-131938142	0.402418424881962	.	.
chr1	131527318	131527817	chr1	131548296	131548795	Fam72a|chr1:131548296-131548795	0.255980089535527	.	.
chr1	131527318	131527817	chr1	131548296	131548795	Srgap2|chr1:131548296-131548795	0.255980089535527	.	.
chr1	131827667	131828166	chr1	131658033	131658532	Slc41a1|chr1:131658033-131658532	0.3989541970788	.	.
chr1	131827667	131828166	chr1	131754806	131755305	Slc41a1|chr1:131754806-131755305	0.208104382199038	.	.
chr1	131827667	131828166	chr1	131981607	131982106	Slc41a1|chr1:131981607-131982106	0.420366845467514	.	.
chr1	131866958	131867457	chr1	131658033	131658532	Rab29|chr1:131658033-131658532	0.261477749752044	.	.
chr1	131866958	131867457	chr1	131851414	131851913	Rab29|chr1:131851414-131851913	0.19962294698871	.	.
chr1	131910162	131910661	chr1	131658033	131658532	Nucks1|chr1:131658033-131658532	0.35104228902605	.	.
chr1	131910162	131910661	chr1	131708290	131708789	Nucks1|chr1:131708290-131708789	0.224747705878965	.	.
chr1	131910162	131910661	chr1	131982827	131983326	Nucks1|chr1:131982827-131983326	0.409697472004618	.	.
chr1	131910666	131911165	chr1	131658033	131658532	Nucks1|chr1:131658033-131658532	0.247575014150855	.	.
chr1	131910666	131911165	chr1	131708290	131708789	Nucks1|chr1:131708290-131708789	0.254163833625372	.	.
chr1	131910666	131911165	chr1	131851414	131851913	Nucks1|chr1:131851414-131851913	0.267576871765568	.	.
chr1	131910666	131911165	chr1	131982827	131983326	Nucks1|chr1:131982827-131983326	0.239944097110636	.	.
chr1	133363199	133363698	chr1	133256326	133256825	Etnk2|chr1:133256326-133256825	0.296936482021057	.	.
chr1	133363199	133363698	chr1	133314356	133314855	Etnk2|chr1:133314356-133314855	0.250569547751669	.	.
chr1	133363199	133363698	chr1	133397024	133397523	Etnk2|chr1:133397024-133397523	0.196828704127291	.	.
chr1	133363828	133364327	chr1	133314356	133314855	Etnk2|chr1:133314356-133314855	0.440162067422493	.	.
chr1	133363828	133364327	chr1	133397607	133398106	Etnk2|chr1:133397607-133398106	0.238667285849127	.	.
chr1	133424176	133424675	chr1	133265295	133265794	Sox13|chr1:133265295-133265794	0.316812375950904	.	.
chr1	133424176	133424675	chr1	133306722	133307221	Sox13|chr1:133306722-133307221	0.42740115856522	.	.
chr1	133424176	133424675	chr1	133307306	133307805	Sox13|chr1:133307306-133307805	0.224436119251673	.	.
chr1	133424176	133424675	chr1	133596626	133597125	Sox13|chr1:133596626-133597125	0.269837617278061	.	.
chr1	133609585	133610084	chr1	133307306	133307805	Snrpe|chr1:133307306-133307805	0.226439480915855	.	.
chr1	133609585	133610084	chr1	133331085	133331584	Snrpe|chr1:133331085-133331584	0.472777870672543	.	.
chr1	133610089	133610588	chr1	133331085	133331584	Snrpe|chr1:133331085-133331584	0.307848363168552	.	.
chr1	133660660	133661159	chr1	133256326	133256825	Gm38394|chr1:133256326-133256825	0.245928240595233	.	.
chr1	133660660	133661159	chr1	133256326	133256825	Zbed6|chr1:133256326-133256825	0.245928240595233	.	.
chr1	133660660	133661159	chr1	133256326	133256825	Zc3h11a|chr1:133256326-133256825	0.245928240595233	.	.
chr1	133660660	133661159	chr1	133306722	133307221	Gm38394|chr1:133306722-133307221	0.27718285032515	.	.
chr1	133660660	133661159	chr1	133306722	133307221	Zbed6|chr1:133306722-133307221	0.27718285032515	.	.
chr1	133660660	133661159	chr1	133306722	133307221	Zc3h11a|chr1:133306722-133307221	0.27718285032515	.	.
chr1	133660660	133661159	chr1	133596626	133597125	Gm38394|chr1:133596626-133597125	0.369581628117584	.	.
chr1	133660660	133661159	chr1	133596626	133597125	Zbed6|chr1:133596626-133597125	0.369581628117584	.	.
chr1	133660660	133661159	chr1	133596626	133597125	Zc3h11a|chr1:133596626-133597125	0.369581628117584	.	.
chr1	133661173	133661672	chr1	133256326	133256825	Gm38394|chr1:133256326-133256825	0.514001077109999	.	.
chr1	133661173	133661672	chr1	133256326	133256825	Zbed6|chr1:133256326-133256825	0.514001077109999	.	.
chr1	133661173	133661672	chr1	133256326	133256825	Zc3h11a|chr1:133256326-133256825	0.514001077109999	.	.
chr1	133661173	133661672	chr1	133306722	133307221	Gm38394|chr1:133306722-133307221	0.33832898245826	.	.
chr1	133661173	133661672	chr1	133306722	133307221	Zbed6|chr1:133306722-133307221	0.33832898245826	.	.
chr1	133661173	133661672	chr1	133306722	133307221	Zc3h11a|chr1:133306722-133307221	0.33832898245826	.	.
chr1	133661173	133661672	chr1	133596626	133597125	Gm38394|chr1:133596626-133597125	0.344449702353032	.	.
chr1	133661173	133661672	chr1	133596626	133597125	Zbed6|chr1:133596626-133597125	0.344449702353032	.	.
chr1	133661173	133661672	chr1	133596626	133597125	Zc3h11a|chr1:133596626-133597125	0.344449702353032	.	.
chr1	138618987	138619486	chr1	138395388	138395887	Nek7|chr1:138395388-138395887	0.422688815106497	.	.
chr1	138618987	138619486	chr1	138590573	138591072	Nek7|chr1:138590573-138591072	0.276922402722366	.	.
chr1	138618987	138619486	chr1	138662282	138662781	Nek7|chr1:138662282-138662781	0.22029161807287	.	.
chr1	138619514	138620013	chr1	138496863	138497362	Nek7|chr1:138496863-138497362	0.272411460596236	.	.
chr1	138619514	138620013	chr1	138499382	138499881	Nek7|chr1:138499382-138499881	0.209783121274214	.	.
chr1	139376823	139377322	chr1	139289510	139290009	Crb1|chr1:139289510-139290009	0.32530133361105	.	.
chr1	140245761	140246260	chr1	140171485	140171984	Kcnt2|chr1:140171485-140171984	0.309474409487804	.	.
chr1	140245761	140246260	chr1	140179977	140180476	Kcnt2|chr1:140179977-140180476	0.348455809150312	.	.
chr1	140245761	140246260	chr1	140180524	140181023	Kcnt2|chr1:140180524-140181023	0.266967508712574	.	.
chr1	140245761	140246260	chr1	140268490	140268989	Kcnt2|chr1:140268490-140268989	0.260291344784085	.	.
chr1	140245761	140246260	chr1	140390270	140390769	Kcnt2|chr1:140390270-140390769	0.274891072039386	.	.
chr1	143640493	143640992	chr1	143308396	143308895	B3galt2|chr1:143308396-143308895	0.36995175874721	.	.
chr1	143640493	143640992	chr1	143308932	143309431	B3galt2|chr1:143308932-143309431	0.357291708613293	.	.
chr1	143640493	143640992	chr1	143548490	143548989	B3galt2|chr1:143548490-143548989	0.221359225396213	.	.
chr1	143640493	143640992	chr1	143644121	143644620	B3galt2|chr1:143644121-143644620	0.424099731200151	.	.
chr1	143640493	143640992	chr1	143739248	143739747	B3galt2|chr1:143739248-143739747	0.360727768831648	.	.
chr1	143640493	143640992	chr1	143739932	143740431	B3galt2|chr1:143739932-143740431	0.245214209679181	.	.
chr1	143641020	143641519	chr1	143308396	143308895	B3galt2|chr1:143308396-143308895	0.34695404054881	.	.
chr1	143641020	143641519	chr1	143308932	143309431	B3galt2|chr1:143308932-143309431	0.23379433102075	.	.
chr1	143641020	143641519	chr1	143502217	143502716	B3galt2|chr1:143502217-143502716	0.279089710957169	.	.
chr1	143641020	143641519	chr1	143644121	143644620	B3galt2|chr1:143644121-143644620	0.351180214709354	.	.
chr1	143641020	143641519	chr1	143739932	143740431	B3galt2|chr1:143739932-143740431	0.204898658787372	.	.
chr1	143702603	143703102	chr1	143308932	143309431	Cdc73|chr1:143308932-143309431	0.399022738783749	.	.
chr1	143702603	143703102	chr1	143379609	143380108	Cdc73|chr1:143379609-143380108	0.284660706958067	.	.
chr1	144003472	144003971	chr1	144006526	144007025	Rgs2|chr1:144006526-144007025	0.444408711654746	.	.
chr1	144004041	144004540	chr1	144023118	144023617	Rgs2|chr1:144023118-144023617	0.384366853917046	.	.
chr1	144004041	144004540	chr1	144119520	144120019	Rgs2|chr1:144119520-144120019	0.424342136835542	.	.
chr1	144004041	144004540	chr1	144120038	144120537	Rgs2|chr1:144120038-144120537	0.483897766450895	.	.
chr1	144004041	144004540	chr1	144197633	144198132	Rgs2|chr1:144197633-144198132	0.250833309847036	.	.
chr1	144774475	144774974	chr1	144693852	144694351	Rgs18|chr1:144693852-144694351	0.22299981545971	.	.
chr1	144774475	144774974	chr1	145044127	145044626	Rgs18|chr1:145044127-145044626	0.492295873091556	.	.
chr1	146495368	146495867	chr1	146428746	146429245	Brinp3|chr1:146428746-146429245	0.269334105759256	.	.
chr1	146495368	146495867	chr1	146428746	146429245	Gm29514|chr1:146428746-146429245	0.269334105759256	.	.
chr1	146495368	146495867	chr1	146624184	146624683	Brinp3|chr1:146624184-146624683	0.386810717670016	.	.
chr1	146495368	146495867	chr1	146624184	146624683	Gm29514|chr1:146624184-146624683	0.386810717670016	.	.
chr1	150099643	150100142	chr1	149769111	149769610	Ptgs2|chr1:149769111-149769610	0.254867185386026	.	.
chr1	150099643	150100142	chr1	149769111	149769610	Ptgs2os|chr1:149769111-149769610	0.254867185386026	.	.
chr1	150099643	150100142	chr1	150266492	150266991	Ptgs2|chr1:150266492-150266991	0.27052250968311	.	.
chr1	150099643	150100142	chr1	150266492	150266991	Ptgs2os|chr1:150266492-150266991	0.27052250968311	.	.
chr1	150392883	150393382	chr1	150266492	150266991	Odr4|chr1:150266492-150266991	0.270640041844705	.	.
chr1	150392883	150393382	chr1	150266492	150266991	Tpr|chr1:150266492-150266991	0.270640041844705	.	.
chr1	150392883	150393382	chr1	150591177	150591676	Odr4|chr1:150591177-150591676	0.307879438038154	.	.
chr1	150392883	150393382	chr1	150591177	150591676	Tpr|chr1:150591177-150591676	0.307879438038154	.	.
chr1	150393401	150393900	chr1	150591177	150591676	Odr4|chr1:150591177-150591676	0.28592283600198	.	.
chr1	150393401	150393900	chr1	150591177	150591676	Tpr|chr1:150591177-150591676	0.28592283600198	.	.
chr1	153899574	153900073	chr1	154205168	154205667	Glul|chr1:154205168-154205667	0.198724729036548	.	.
chr1	153899574	153900073	chr1	154205168	154205667	Teddm2|chr1:154205168-154205667	0.198724729036548	.	.
chr1	154118577	154119076	chr1	154204565	154205064	A830008E24Rik|chr1:154204565-154205064	0.196402803641245	.	.
chr1	155557936	155558435	chr1	155564688	155565187	Acbd6|chr1:155564688-155565187	0.489222749117351	.	.
chr1	155812620	155813119	chr1	155529163	155529662	Qsox1|chr1:155529163-155529662	0.256479842203584	.	.
chr1	155812620	155813119	chr1	156040577	156041076	Qsox1|chr1:156040577-156041076	0.511430457725493	.	.
chr1	155812620	155813119	chr1	156229365	156229864	Qsox1|chr1:156229365-156229864	0.22429886739962	.	.
chr1	155812620	155813119	chr1	156230632	156231131	Qsox1|chr1:156230632-156231131	0.199114945804389	.	.
chr1	155973115	155973614	chr1	156085751	156086250	Cep350|chr1:156085751-156086250	0.245677217261261	.	.
chr1	155973115	155973614	chr1	156184182	156184681	Cep350|chr1:156184182-156184681	0.330222055418086	.	.
chr1	156035344	156035843	chr1	156040577	156041076	Tor1aip1|chr1:156040577-156041076	0.513442672012157	.	.
chr1	156035344	156035843	chr1	156040577	156041076	Tor1aip1|chr1:156040577-156041076	0.513442672012158	.	.
chr1	156035344	156035843	chr1	156040577	156041076	Tor1aip2|chr1:156040577-156041076	0.513442672012157	.	.
chr1	156035344	156035843	chr1	156040577	156041076	Tor1aip2|chr1:156040577-156041076	0.513442672012158	.	.
chr1	156035344	156035843	chr1	156229365	156229864	Tor1aip1|chr1:156229365-156229864	0.427853496445064	.	.
chr1	156035344	156035843	chr1	156229365	156229864	Tor1aip2|chr1:156229365-156229864	0.427853496445064	.	.
chr1	156035878	156036377	chr1	156085751	156086250	Tor1aip1|chr1:156085751-156086250	0.302883214434601	.	.
chr1	156035878	156036377	chr1	156085751	156086250	Tor1aip2|chr1:156085751-156086250	0.302883214434601	.	.
chr1	156035878	156036377	chr1	156270379	156270878	Tor1aip1|chr1:156270379-156270878	0.335643661529251	.	.
chr1	156035878	156036377	chr1	156270379	156270878	Tor1aip2|chr1:156270379-156270878	0.335643661529251	.	.
chr1	156036379	156036878	chr1	156271559	156272058	Tor1aip1|chr1:156271559-156272058	0.211514027172963	.	.
chr1	156204775	156205274	chr1	156085751	156086250	Fam163a|chr1:156085751-156086250	0.383890934216229	.	.
chr1	156204775	156205274	chr1	156230632	156231131	Fam163a|chr1:156230632-156231131	0.423739586910319	.	.
chr1	156204775	156205274	chr1	156270379	156270878	Fam163a|chr1:156270379-156270878	0.349163757898688	.	.
chr1	156303125	156303624	chr1	156040577	156041076	4930518J20Rik|chr1:156040577-156041076	0.234672645328022	.	.
chr1	156303125	156303624	chr1	156040577	156041076	Tdrd5|chr1:156040577-156041076	0.234672645328022	.	.
chr1	156303125	156303624	chr1	156229365	156229864	4930518J20Rik|chr1:156229365-156229864	0.335936571381037	.	.
chr1	156303125	156303624	chr1	156229365	156229864	Tdrd5|chr1:156229365-156229864	0.335936571381037	.	.
chr1	156420903	156421402	chr1	156184182	156184681	Axdnd1|chr1:156184182-156184681	0.267225044157601	.	.
chr1	156420903	156421402	chr1	156270379	156270878	Axdnd1|chr1:156270379-156270878	0.233556732477618	.	.
chr1	156420903	156421402	chr1	156741799	156742298	Axdnd1|chr1:156741799-156742298	0.416039370080229	.	.
chr1	156474061	156474560	chr1	156270379	156270878	Soat1|chr1:156270379-156270878	0.249364732131569	.	.
chr1	156558476	156558975	chr1	156633133	156633632	Abl2|chr1:156633133-156633632	0.2568107482819	.	.
chr1	156558476	156558975	chr1	156645076	156645575	Abl2|chr1:156645076-156645575	0.251216152116004	.	.
chr1	156558476	156558975	chr1	156741799	156742298	Abl2|chr1:156741799-156742298	0.393995672630227	.	.
chr1	156718320	156718819	chr1	156270379	156270878	Fam20b|chr1:156270379-156270878	0.240085974832643	.	.
chr1	156718320	156718819	chr1	156645076	156645575	Fam20b|chr1:156645076-156645575	0.260621479488961	.	.
chr1	156718320	156718819	chr1	156741799	156742298	Fam20b|chr1:156741799-156742298	0.267313996375945	.	.
chr1	156718854	156719353	chr1	156645076	156645575	Fam20b|chr1:156645076-156645575	0.43984537947869	.	.
chr1	156719393	156719892	chr1	156263255	156263754	Fam20b|chr1:156263255-156263754	0.246676071997105	.	.
chr1	156719393	156719892	chr1	156645076	156645575	Fam20b|chr1:156645076-156645575	0.281395809467457	.	.
chr1	159231910	159232409	chr1	158912459	158912958	Cop1|chr1:158912459-158912958	0.296028256541069	.	.
chr1	160791995	160792494	chr1	161170609	161171108	Rabgap1l|chr1:161170609-161171108	0.373790405841257	.	.
chr1	160792667	160793166	chr1	161170609	161171108	Rabgap1l|chr1:161170609-161171108	0.238938620642676	.	.
chr1	161034286	161034785	chr1	161465124	161465623	Gas5|chr1:161465124-161465623	0.298914128498969	.	.
chr1	161034286	161034785	chr1	161465124	161465623	Zbtb37|chr1:161465124-161465623	0.298914128498969	.	.
chr1	161034786	161035285	chr1	161465124	161465623	Gas5|chr1:161465124-161465623	0.334489367102411	.	.
chr1	161034786	161035285	chr1	161465124	161465623	Zbtb37|chr1:161465124-161465623	0.334489367102411	.	.
chr1	161131254	161131753	chr1	160968584	160969083	Klhl20|chr1:160968584-160969083	0.237307558939954	.	.
chr1	161131254	161131753	chr1	161170609	161171108	Klhl20|chr1:161170609-161171108	0.376065410285237	.	.
chr1	161131254	161131753	chr1	161400084	161400583	Klhl20|chr1:161400084-161400583	0.27996717810054	.	.
chr1	161142436	161142935	chr1	161170609	161171108	Ankrd45|chr1:161170609-161171108	0.390913228259278	.	.
chr1	161142436	161142935	chr1	161340743	161341242	Ankrd45|chr1:161340743-161341242	0.385217291983582	.	.
chr1	161142436	161142935	chr1	161341374	161341873	Ankrd45|chr1:161341374-161341873	0.474254027404731	.	.
chr1	161968972	161969471	chr1	161748714	161749213	Gm38304|chr1:161748714-161749213	0.211705829455524	.	.
chr1	161968972	161969471	chr1	161748714	161749213	Pigc|chr1:161748714-161749213	0.211705829455524	.	.
chr1	161968972	161969471	chr1	161765830	161766329	Gm38304|chr1:161765830-161766329	0.201859191971454	.	.
chr1	161968972	161969471	chr1	161765830	161766329	Pigc|chr1:161765830-161766329	0.201859191971454	.	.
chr1	162570372	162570871	chr1	162531555	162532054	Vamp4|chr1:162531555-162532054	0.307985164824302	.	.
chr1	162570372	162570871	chr1	162743152	162743651	Vamp4|chr1:162743152-162743651	0.211558071014856	.	.
chr1	162739851	162740350	chr1	162509778	162510277	Prrc2c|chr1:162509778-162510277	0.387800096866995	.	.
chr1	162739851	162740350	chr1	162879940	162880439	Prrc2c|chr1:162879940-162880439	0.376855829139751	.	.
chr1	162740352	162740851	chr1	162665061	162665560	Prrc2c|chr1:162665061-162665560	0.227542818834963	.	.
chr1	162740352	162740851	chr1	162879940	162880439	Prrc2c|chr1:162879940-162880439	0.262786956579107	.	.
chr1	163403421	163403920	chr1	163070445	163070944	Gorab|chr1:163070445-163070944	0.257148089972204	.	.
chr1	163403421	163403920	chr1	163496367	163496866	Gorab|chr1:163496367-163496866	0.25208885102077	.	.
chr1	163779331	163779830	chr1	164138556	164139055	Kifap3|chr1:164138556-164139055	0.204487841546604	.	.
chr1	163929752	163930251	chr1	163656879	163657378	Scyl3|chr1:163656879-163657378	0.340744100330008	.	.
chr1	163929752	163930251	chr1	164138556	164139055	Scyl3|chr1:164138556-164139055	0.198508263367695	.	.
chr1	163994642	163995141	chr1	163910292	163910791	BC055324|chr1:163910292-163910791	0.379770880272579	.	.
chr1	163994642	163995141	chr1	163910292	163910791	Mettl18|chr1:163910292-163910791	0.379770880272579	.	.
chr1	163995217	163995716	chr1	164109667	164110166	BC055324|chr1:164109667-164110166	0.277972173664913	.	.
chr1	163995217	163995716	chr1	164109667	164110166	Mettl18|chr1:164109667-164110166	0.277972173664913	.	.
chr1	163995217	163995716	chr1	164184474	164184973	BC055324|chr1:164184474-164184973	0.318624587749368	.	.
chr1	163995217	163995716	chr1	164184474	164184973	Mettl18|chr1:164184474-164184973	0.318624587749368	.	.
chr1	163995217	163995716	chr1	164218565	164219064	BC055324|chr1:164218565-164219064	0.270392259323547	.	.
chr1	163995217	163995716	chr1	164218565	164219064	BC055324|chr1:164218565-164219064	0.270392259323548	.	.
chr1	163995217	163995716	chr1	164218565	164219064	Mettl18|chr1:164218565-164219064	0.270392259323547	.	.
chr1	163995217	163995716	chr1	164218565	164219064	Mettl18|chr1:164218565-164219064	0.270392259323548	.	.
chr1	166253817	166254316	chr1	166282640	166283139	Ildr2|chr1:166282640-166283139	0.390277078238695	.	.
chr1	166253817	166254316	chr1	166282640	166283139	Ildr2|chr1:166282640-166283139	0.390277078238696	.	.
chr1	166253817	166254316	chr1	166360121	166360620	Ildr2|chr1:166360121-166360620	0.289600561066863	.	.
chr1	166253817	166254316	chr1	166735514	166736013	Ildr2|chr1:166735514-166736013	0.225720619416206	.	.
chr1	166254415	166254914	chr1	166282640	166283139	Ildr2|chr1:166282640-166283139	0.309312592708759	.	.
chr1	166254415	166254914	chr1	166344303	166344802	Ildr2|chr1:166344303-166344802	0.224084843630856	.	.
chr1	166254415	166254914	chr1	166428926	166429425	Ildr2|chr1:166428926-166429425	0.232621929779784	.	.
chr1	166308696	166309195	chr1	166360121	166360620	5330438I03Rik|chr1:166360121-166360620	0.244410521163465	.	.
chr1	166308696	166309195	chr1	166445335	166445834	5330438I03Rik|chr1:166445335-166445834	0.207834340014731	.	.
chr1	166379002	166379501	chr1	166296977	166297476	Tada1|chr1:166296977-166297476	0.230360736723238	.	.
chr1	166379863	166380362	chr1	166360121	166360620	Gm15853|chr1:166360121-166360620	0.304408653978556	.	.
chr1	166379863	166380362	chr1	166669186	166669685	Gm15853|chr1:166669186-166669685	0.197289524556191	.	.
chr1	166379863	166380362	chr1	166735514	166736013	Gm15853|chr1:166735514-166736013	0.301400179196422	.	.
chr1	166409578	166410077	chr1	166360121	166360620	Pogk|chr1:166360121-166360620	0.293862779257117	.	.
chr1	171270057	171270556	chr1	171566785	171567284	B4galt3|chr1:171566785-171567284	0.289692582144909	.	.
chr1	171281054	171281553	chr1	171478928	171479427	Ppox|chr1:171478928-171479427	0.32021775892534	.	.
chr1	171281054	171281553	chr1	171566785	171567284	Ppox|chr1:171566785-171567284	0.218310074592906	.	.
chr1	171281563	171282062	chr1	171358351	171358850	Ppox|chr1:171358351-171358850	0.271482486417513	.	.
chr1	171281563	171282062	chr1	171566785	171567284	Ppox|chr1:171566785-171567284	0.345601026825289	.	.
chr1	171294566	171295065	chr1	171257104	171257603	Ufc1|chr1:171257104-171257603	0.226357712684763	.	.
chr1	171294566	171295065	chr1	171263038	171263537	Ufc1|chr1:171263038-171263537	0.285322480769973	.	.
chr1	171329206	171329705	chr1	171470192	171470691	Dedd|chr1:171470192-171470691	0.221088408192095	.	.
chr1	171329206	171329705	chr1	171478928	171479427	Dedd|chr1:171478928-171479427	0.212873504177552	.	.
chr1	171360073	171360572	chr1	171478928	171479427	Klhdc9|chr1:171478928-171479427	0.195285737808304	.	.
chr1	171361088	171361587	chr1	171658362	171658861	Klhdc9|chr1:171658362-171658861	0.35646624722316	.	.
chr1	171411068	171411567	chr1	171358351	171358850	Usf1|chr1:171358351-171358850	0.211086042528355	.	.
chr1	171411068	171411567	chr1	171470192	171470691	Usf1|chr1:171470192-171470691	0.284811253640346	.	.
chr1	171411068	171411567	chr1	171478928	171479427	Usf1|chr1:171478928-171479427	0.391675099566787	.	.
chr1	171411068	171411567	chr1	171566785	171567284	Usf1|chr1:171566785-171567284	0.295158441564909	.	.
chr1	171411891	171412390	chr1	171658362	171658861	Usf1|chr1:171658362-171658861	0.296934068079242	.	.
chr1	171503198	171503697	chr1	171566785	171567284	Alyref2|chr1:171566785-171567284	0.33858269706071	.	.
chr1	171503198	171503697	chr1	171566785	171567284	B930036N10Rik|chr1:171566785-171567284	0.33858269706071	.	.
chr1	171503848	171504347	chr1	171262470	171262969	Alyref2|chr1:171262470-171262969	0.207954159559691	.	.
chr1	171503848	171504347	chr1	171262470	171262969	B930036N10Rik|chr1:171262470-171262969	0.207954159559691	.	.
chr1	171503848	171504347	chr1	171380549	171381048	Alyref2|chr1:171380549-171381048	0.27781179518448	.	.
chr1	171503848	171504347	chr1	171380549	171381048	B930036N10Rik|chr1:171380549-171381048	0.27781179518448	.	.
chr1	171503848	171504347	chr1	171658362	171658861	Alyref2|chr1:171658362-171658861	0.24667503092529	.	.
chr1	171503848	171504347	chr1	171658362	171658861	B930036N10Rik|chr1:171658362-171658861	0.24667503092529	.	.
chr1	171634914	171635413	chr1	171815706	171816205	Gm37787|chr1:171815706-171816205	0.241630418946902	.	.
chr1	172027641	172028140	chr1	172025967	172026466	Vangl2|chr1:172025967-172026466	0.340159470426814	.	.
chr1	172027641	172028140	chr1	172053841	172054340	Vangl2|chr1:172053841-172054340	0.205104029067501	.	.
chr1	172027641	172028140	chr1	172119644	172120143	Vangl2|chr1:172119644-172120143	0.21412302049307	.	.
chr1	172027641	172028140	chr1	172161857	172162356	Vangl2|chr1:172161857-172162356	0.312692534038391	.	.
chr1	172082460	172082959	chr1	172143537	172144036	Copa|chr1:172143537-172144036	0.239673323205268	.	.
chr1	172082460	172082959	chr1	172143537	172144036	Ncstn|chr1:172143537-172144036	0.239673323205268	.	.
chr1	172126494	172126993	chr1	171815706	171816205	Pex19|chr1:171815706-171816205	0.579715462157578	.	.
chr1	172126494	172126993	chr1	172027134	172027633	Pex19|chr1:172027134-172027633	0.296071216179068	.	.
chr1	172126494	172126993	chr1	172217086	172217585	Pex19|chr1:172217086-172217585	0.214147182511269	.	.
chr1	172147848	172148347	chr1	172046856	172047355	Dcaf8|chr1:172046856-172047355	0.29698062813447	.	.
chr1	172206038	172206537	chr1	171775740	171776239	Pea15a|chr1:171775740-171776239	0.258131061113459	.	.
chr1	172206038	172206537	chr1	172027134	172027633	Pea15a|chr1:172027134-172027633	0.221826976824317	.	.
chr1	172206038	172206537	chr1	172186335	172186834	Pea15a|chr1:172186335-172186834	0.377467400793915	.	.
chr1	172520879	172521378	chr1	172751892	172752391	Cfap45|chr1:172751892-172752391	0.202163223414626	.	.
chr1	172632295	172632794	chr1	172551045	172551544	Dusp23|chr1:172551045-172551544	0.344020373308303	.	.
chr1	172632295	172632794	chr1	172563382	172563881	Dusp23|chr1:172563382-172563881	0.52502636001448	.	.
chr1	172632295	172632794	chr1	172619200	172619699	Dusp23|chr1:172619200-172619699	0.361124258360715	.	.
chr1	172632295	172632794	chr1	172712944	172713443	Dusp23|chr1:172712944-172713443	0.483610556390011	.	.
chr1	172632295	172632794	chr1	172916623	172917122	Dusp23|chr1:172916623-172917122	0.296126015108711	.	.
chr1	172632827	172633326	chr1	172528665	172529164	Dusp23|chr1:172528665-172529164	0.496244184978784	.	.
chr1	172632827	172633326	chr1	172562306	172562805	Dusp23|chr1:172562306-172562805	0.47785612567611	.	.
chr1	172632827	172633326	chr1	172562878	172563377	Dusp23|chr1:172562878-172563377	0.397116316522635	.	.
chr1	172632827	172633326	chr1	172563382	172563881	Dusp23|chr1:172563382-172563881	0.408550275492931	.	.
chr1	172632827	172633326	chr1	172619200	172619699	Dusp23|chr1:172619200-172619699	0.273901597849019	.	.
chr1	172632827	172633326	chr1	172650944	172651443	Dusp23|chr1:172650944-172651443	0.346308929304875	.	.
chr1	172632827	172633326	chr1	172712944	172713443	Dusp23|chr1:172712944-172713443	0.319517218687168	.	.
chr1	172632827	172633326	chr1	172848987	172849486	Dusp23|chr1:172848987-172849486	0.274391986786701	.	.
chr1	172632827	172633326	chr1	172916623	172917122	Dusp23|chr1:172916623-172917122	0.251355910840218	.	.
chr1	173366644	173367143	chr1	173339459	173339958	Cadm3|chr1:173339459-173339958	0.278117639957404	.	.
chr1	173366644	173367143	chr1	173365810	173366309	Cadm3|chr1:173365810-173366309	0.397502911596914	.	.
chr1	173367390	173367889	chr1	173067134	173067633	Cadm3|chr1:173067134-173067633	0.338407215440158	.	.
chr1	173367390	173367889	chr1	173405386	173405885	Cadm3|chr1:173405386-173405885	0.211474143054978	.	.
chr1	175624890	175625389	chr1	175550508	175551007	Fh1|chr1:175550508-175551007	0.215857499552061	.	.
chr1	175625436	175625935	chr1	175671592	175672091	Fh1|chr1:175671592-175672091	0.263803165576201	.	.
chr1	175691964	175692463	chr1	175607818	175608317	Chml|chr1:175607818-175608317	0.314169131495627	.	.
chr1	175691964	175692463	chr1	175607818	175608317	Opn3|chr1:175607818-175608317	0.314169131495627	.	.
chr1	175691964	175692463	chr1	175639846	175640345	Chml|chr1:175639846-175640345	0.261812917958851	.	.
chr1	175691964	175692463	chr1	175639846	175640345	Opn3|chr1:175639846-175640345	0.261812917958851	.	.
chr1	175691964	175692463	chr1	175671592	175672091	Chml|chr1:175671592-175672091	0.271983221030843	.	.
chr1	175691964	175692463	chr1	175671592	175672091	Opn3|chr1:175671592-175672091	0.271983221030843	.	.
chr1	175691964	175692463	chr1	175754542	175755041	Chml|chr1:175754542-175755041	0.542717135186908	.	.
chr1	175691964	175692463	chr1	175754542	175755041	Opn3|chr1:175754542-175755041	0.542717135186908	.	.
chr1	175691964	175692463	chr1	175867509	175868008	Chml|chr1:175867509-175868008	0.338919446512638	.	.
chr1	175691964	175692463	chr1	175867509	175868008	Opn3|chr1:175867509-175868008	0.338919446512638	.	.
chr1	175691964	175692463	chr1	175995354	175995853	Chml|chr1:175995354-175995853	0.440109694120982	.	.
chr1	175691964	175692463	chr1	175995354	175995853	Opn3|chr1:175995354-175995853	0.440109694120982	.	.
chr1	175692503	175693002	chr1	175529987	175530486	Chml|chr1:175529987-175530486	0.251240385048683	.	.
chr1	175692503	175693002	chr1	175529987	175530486	Opn3|chr1:175529987-175530486	0.251240385048683	.	.
chr1	175692503	175693002	chr1	175530901	175531400	Chml|chr1:175530901-175531400	0.221187470854339	.	.
chr1	175692503	175693002	chr1	175530901	175531400	Opn3|chr1:175530901-175531400	0.221187470854339	.	.
chr1	175692503	175693002	chr1	175550508	175551007	Chml|chr1:175550508-175551007	0.315106342967667	.	.
chr1	175692503	175693002	chr1	175550508	175551007	Opn3|chr1:175550508-175551007	0.315106342967667	.	.
chr1	175692503	175693002	chr1	175671592	175672091	Chml|chr1:175671592-175672091	0.265275258101682	.	.
chr1	175692503	175693002	chr1	175671592	175672091	Opn3|chr1:175671592-175672091	0.265275258101682	.	.
chr1	175692503	175693002	chr1	175823962	175824461	Chml|chr1:175823962-175824461	0.289639246701284	.	.
chr1	175692503	175693002	chr1	175823962	175824461	Chml|chr1:175823962-175824461	0.289639246701285	.	.
chr1	175692503	175693002	chr1	175823962	175824461	Opn3|chr1:175823962-175824461	0.289639246701284	.	.
chr1	175692503	175693002	chr1	175823962	175824461	Opn3|chr1:175823962-175824461	0.289639246701285	.	.
chr1	175692503	175693002	chr1	175995354	175995853	Chml|chr1:175995354-175995853	0.205782312851164	.	.
chr1	175692503	175693002	chr1	175995354	175995853	Opn3|chr1:175995354-175995853	0.205782312851164	.	.
chr1	175693049	175693548	chr1	175550508	175551007	Chml|chr1:175550508-175551007	0.230460473177845	.	.
chr1	175693049	175693548	chr1	175550508	175551007	Opn3|chr1:175550508-175551007	0.230460473177845	.	.
chr1	175880538	175881037	chr1	175529987	175530486	Exo1|chr1:175529987-175530486	0.30251331375659	.	.
chr1	175880538	175881037	chr1	175671592	175672091	Exo1|chr1:175671592-175672091	0.309949199457235	.	.
chr1	175880538	175881037	chr1	175754542	175755041	Exo1|chr1:175754542-175755041	0.220085685020084	.	.
chr1	175880538	175881037	chr1	175995354	175995853	Exo1|chr1:175995354-175995853	0.216763620528896	.	.
chr1	177257072	177257571	chr1	177308131	177308630	Akt3|chr1:177308131-177308630	0.217819465628359	.	.
chr1	177257072	177257571	chr1	177338691	177339190	Akt3|chr1:177338691-177339190	0.450431851503549	.	.
chr1	177257072	177257571	chr1	177676080	177676579	Akt3|chr1:177676080-177676579	0.245126176519218	.	.
chr1	177258176	177258675	chr1	177061421	177061920	Akt3|chr1:177061421-177061920	0.296356977103529	.	.
chr1	177258678	177259177	chr1	177382086	177382585	Akt3|chr1:177382086-177382585	0.200002557871858	.	.
chr1	177258678	177259177	chr1	177676080	177676579	Akt3|chr1:177676080-177676579	0.246507567996552	.	.
chr1	177441325	177441824	chr1	177307601	177308100	Zbtb18|chr1:177307601-177308100	0.235433489871409	.	.
chr1	177441840	177442339	chr1	177676080	177676579	Zbtb18|chr1:177676080-177676579	0.437190289089344	.	.
chr1	177795766	177796265	chr1	177676080	177676579	Adss|chr1:177676080-177676579	0.348477503341821	.	.
chr1	177795766	177796265	chr1	177676621	177677120	Adss|chr1:177676621-177677120	0.207748898698638	.	.
chr1	177796375	177796874	chr1	177676080	177676579	Adss|chr1:177676080-177676579	0.498059510512807	.	.
chr1	177796375	177796874	chr1	177676621	177677120	Adss|chr1:177676621-177677120	0.285606039182102	.	.
chr1	177982967	177983466	chr1	177703313	177703812	Catspere2|chr1:177703313-177703812	0.302684336103623	.	.
chr1	178187311	178187810	chr1	178242116	178242615	Desi2|chr1:178242116-178242615	0.238426832337467	.	.
chr1	178317988	178318487	chr1	178219602	178220101	B230369F24Rik|chr1:178219602-178220101	0.26175720732997	.	.
chr1	178317988	178318487	chr1	178219602	178220101	Cox20|chr1:178219602-178220101	0.26175720732997	.	.
chr1	178317988	178318487	chr1	178492003	178492502	B230369F24Rik|chr1:178492003-178492502	0.224953114584614	.	.
chr1	178317988	178318487	chr1	178492003	178492502	Cox20|chr1:178492003-178492502	0.224953114584614	.	.
chr1	178337559	178338058	chr1	178368821	178369320	Hnrnpu|chr1:178368821-178369320	0.306247815899987	.	.
chr1	178405450	178405949	chr1	178219602	178220101	Efcab2|chr1:178219602-178220101	0.304234091112235	.	.
chr1	178406170	178406669	chr1	178219602	178220101	Efcab2|chr1:178219602-178220101	0.444232589476435	.	.
chr1	178406170	178406669	chr1	178242116	178242615	Efcab2|chr1:178242116-178242615	0.248734548557485	.	.
chr1	178406170	178406669	chr1	178447830	178448329	Efcab2|chr1:178447830-178448329	0.591579248091221	.	.
chr1	178406170	178406669	chr1	178448418	178448917	Efcab2|chr1:178448418-178448917	0.261352158937612	.	.
chr1	178406170	178406669	chr1	178449116	178449615	Efcab2|chr1:178449116-178449615	0.337097778586811	.	.
chr1	179667997	179668496	chr1	179853400	179853899	Sccpdh|chr1:179853400-179853899	0.254606209176014	.	.
chr1	179802857	179803356	chr1	179847684	179848183	Ahctf1|chr1:179847684-179848183	0.335729837939994	.	.
chr1	179802857	179803356	chr1	179847684	179848183	Gm10518|chr1:179847684-179848183	0.335729837939994	.	.
chr1	179802857	179803356	chr1	179859220	179859719	Ahctf1|chr1:179859220-179859719	0.19492548196121	.	.
chr1	179802857	179803356	chr1	179859220	179859719	Gm10518|chr1:179859220-179859719	0.19492548196121	.	.
chr1	179803447	179803946	chr1	179847684	179848183	Ahctf1|chr1:179847684-179848183	0.289455256813513	.	.
chr1	179803447	179803946	chr1	179847684	179848183	Gm10518|chr1:179847684-179848183	0.289455256813513	.	.
chr1	179803447	179803946	chr1	180195828	180196327	Ahctf1|chr1:180195828-180196327	0.224621734739155	.	.
chr1	179803447	179803946	chr1	180195828	180196327	Gm10518|chr1:180195828-180196327	0.224621734739155	.	.
chr1	180568576	180569075	chr1	180530440	180530939	Parp1|chr1:180530440-180530939	0.202651339910407	.	.
chr1	180640407	180640906	chr1	180541862	180542361	Lin9|chr1:180541862-180542361	0.466367964312975	.	.
chr1	180640407	180640906	chr1	180550703	180551202	Lin9|chr1:180550703-180551202	0.205814141384389	.	.
chr1	180640407	180640906	chr1	180763866	180764365	Lin9|chr1:180763866-180764365	0.213933816652093	.	.
chr1	180640407	180640906	chr1	180863588	180864087	Lin9|chr1:180863588-180864087	0.472415573193991	.	.
chr1	180640407	180640906	chr1	180863588	180864087	Lin9|chr1:180863588-180864087	0.472415573193992	.	.
chr1	180641033	180641532	chr1	180541862	180542361	Lin9|chr1:180541862-180542361	0.230174647146767	.	.
chr1	180641033	180641532	chr1	180550703	180551202	Lin9|chr1:180550703-180551202	0.350946928340662	.	.
chr1	180641033	180641532	chr1	180763866	180764365	Lin9|chr1:180763866-180764365	0.257806164611234	.	.
chr1	180641033	180641532	chr1	180863588	180864087	Lin9|chr1:180863588-180864087	0.225160267823976	.	.
chr1	180725789	180726288	chr1	180550703	180551202	Acbd3|chr1:180550703-180551202	0.455950061729211	.	.
chr1	180725789	180726288	chr1	180777540	180778039	Acbd3|chr1:180777540-180778039	0.233973098076729	.	.
chr1	180725789	180726288	chr1	180778088	180778587	Acbd3|chr1:180778088-180778587	0.199071342203161	.	.
chr1	180768387	180768886	chr1	180530440	180530939	Gm38293|chr1:180530440-180530939	0.462660034084738	.	.
chr1	180768387	180768886	chr1	180541862	180542361	Gm38293|chr1:180541862-180542361	0.239017184224864	.	.
chr1	180768387	180768886	chr1	180564919	180565418	Gm38293|chr1:180564919-180565418	0.221498007587898	.	.
chr1	180768387	180768886	chr1	181150665	181151164	Gm38293|chr1:181150665-181151164	0.234378206914979	.	.
chr1	180813365	180813864	chr1	180530440	180530939	H3f3a|chr1:180530440-180530939	0.303503471377703	.	.
chr1	180813365	180813864	chr1	180530440	180530939	H3f3aos|chr1:180530440-180530939	0.303503471377703	.	.
chr1	180813365	180813864	chr1	180550703	180551202	H3f3a|chr1:180550703-180551202	0.404844890799287	.	.
chr1	180813365	180813864	chr1	180550703	180551202	H3f3aos|chr1:180550703-180551202	0.404844890799287	.	.
chr1	180813365	180813864	chr1	180564919	180565418	H3f3a|chr1:180564919-180565418	0.305918639785415	.	.
chr1	180813365	180813864	chr1	180564919	180565418	H3f3aos|chr1:180564919-180565418	0.305918639785415	.	.
chr1	180813365	180813864	chr1	180929597	180930096	H3f3a|chr1:180929597-180930096	0.28897490812799	.	.
chr1	180813365	180813864	chr1	180929597	180930096	H3f3aos|chr1:180929597-180930096	0.28897490812799	.	.
chr1	180813989	180814488	chr1	180541862	180542361	H3f3a|chr1:180541862-180542361	0.271596413262256	.	.
chr1	180813989	180814488	chr1	180541862	180542361	H3f3aos|chr1:180541862-180542361	0.271596413262256	.	.
chr1	180813989	180814488	chr1	180763866	180764365	H3f3a|chr1:180763866-180764365	0.262226046543259	.	.
chr1	180813989	180814488	chr1	180763866	180764365	H3f3aos|chr1:180763866-180764365	0.262226046543259	.	.
chr1	180813989	180814488	chr1	180863588	180864087	H3f3a|chr1:180863588-180864087	0.280402551406208	.	.
chr1	180813989	180814488	chr1	180863588	180864087	H3f3aos|chr1:180863588-180864087	0.280402551406208	.	.
chr1	180813989	180814488	chr1	181022185	181022684	H3f3a|chr1:181022185-181022684	0.274776840454996	.	.
chr1	180813989	180814488	chr1	181022185	181022684	H3f3aos|chr1:181022185-181022684	0.274776840454996	.	.
chr1	180850639	180851138	chr1	180530440	180530939	Sde2|chr1:180530440-180530939	0.253714925682105	.	.
chr1	180850639	180851138	chr1	180541862	180542361	Sde2|chr1:180541862-180542361	0.250334637897108	.	.
chr1	180903944	180904443	chr1	180550703	180551202	Pycr2|chr1:180550703-180551202	0.420325542179114	.	.
chr1	180903944	180904443	chr1	180777540	180778039	Pycr2|chr1:180777540-180778039	0.314625523740069	.	.
chr1	180903944	180904443	chr1	181017318	181017817	Pycr2|chr1:181017318-181017817	0.383176359849784	.	.
chr1	181143487	181143986	chr1	180777540	180778039	Cnih4|chr1:180777540-180778039	0.316084069598615	.	.
chr1	181143487	181143986	chr1	180777540	180778039	Nvl|chr1:180777540-180778039	0.316084069598615	.	.
chr1	181143487	181143986	chr1	181017318	181017817	Cnih4|chr1:181017318-181017817	0.213886932848107	.	.
chr1	181143487	181143986	chr1	181017318	181017817	Nvl|chr1:181017318-181017817	0.213886932848107	.	.
chr1	181144061	181144560	chr1	181150665	181151164	Cnih4|chr1:181150665-181151164	0.250806444662562	.	.
chr1	181144061	181144560	chr1	181150665	181151164	Nvl|chr1:181150665-181151164	0.250806444662562	.	.
chr1	181211237	181211736	chr1	181150665	181151164	Wdr26|chr1:181150665-181151164	0.297291668604964	.	.
chr1	181842237	181842736	chr1	181603382	181603881	Lbr|chr1:181603382-181603881	0.267836076117793	.	.
chr1	181842237	181842736	chr1	181841665	181842164	Lbr|chr1:181841665-181842164	0.213999617069822	.	.
chr1	181842237	181842736	chr1	181949925	181950424	Lbr|chr1:181949925-181950424	0.517108871879019	.	.
chr1	181842237	181842736	chr1	182140320	182140819	Lbr|chr1:182140320-182140819	0.302657711205729	.	.
chr1	182125000	182125499	chr1	182115179	182115678	Srp9|chr1:182115179-182115678	0.242527152644391	.	.
chr1	182341398	182341897	chr1	182054943	182055442	Fbxo28|chr1:182054943-182055442	0.281926369321645	.	.
chr1	182408896	182409395	chr1	182378832	182379331	Trp53bp2|chr1:182378832-182379331	0.330949795140172	.	.
chr1	182408896	182409395	chr1	182489705	182490204	Trp53bp2|chr1:182489705-182490204	0.337764032496883	.	.
chr1	183221261	183221760	chr1	183075269	183075768	Disp1|chr1:183075269-183075768	0.258805666161989	.	.
chr1	183221261	183221760	chr1	183150482	183150981	Disp1|chr1:183150482-183150981	0.38972040859449	.	.
chr1	183296308	183296807	chr1	183521453	183521952	Aida|chr1:183521453-183521952	0.208649433187158	.	.
chr1	183296308	183296807	chr1	183521453	183521952	Aida|chr1:183521453-183521952	0.208649433187159	.	.
chr1	183296308	183296807	chr1	183521453	183521952	Brox|chr1:183521453-183521952	0.208649433187158	.	.
chr1	183296308	183296807	chr1	183521453	183521952	Brox|chr1:183521453-183521952	0.208649433187159	.	.
chr1	183296308	183296807	chr1	183669579	183670078	Aida|chr1:183669579-183670078	0.462410346352981	.	.
chr1	183296308	183296807	chr1	183669579	183670078	Brox|chr1:183669579-183670078	0.462410346352981	.	.
chr1	183296824	183297323	chr1	183208736	183209235	Aida|chr1:183208736-183209235	0.292373614693073	.	.
chr1	183296824	183297323	chr1	183208736	183209235	Brox|chr1:183208736-183209235	0.292373614693073	.	.
chr1	183369413	183369912	chr1	183057885	183058384	Mia3|chr1:183057885-183058384	0.308623721733338	.	.
chr1	183369413	183369912	chr1	183182569	183183068	Mia3|chr1:183182569-183183068	0.21077627367272	.	.
chr1	183388644	183389143	chr1	183057885	183058384	Taf1a|chr1:183057885-183058384	0.446520453671426	.	.
chr1	183388644	183389143	chr1	183319302	183319801	Taf1a|chr1:183319302-183319801	0.319180745097571	.	.
chr1	183748731	183749230	chr1	183656995	183657494	Gm34068|chr1:183656995-183657494	0.21509337862067	.	.
chr1	184033370	184033869	chr1	184235529	184236028	1700056E22Rik|chr1:184235529-184236028	0.292292313129089	.	.
chr1	191575408	191575907	chr1	191829027	191829526	Dtl|chr1:191829027-191829526	0.576487236873855	.	.
chr1	191575408	191575907	chr1	191829027	191829526	Ints7|chr1:191829027-191829526	0.576487236873855	.	.
chr1	191717568	191718067	chr1	191817776	191818275	Lpgat1|chr1:191817776-191818275	0.220722373933463	.	.
chr1	191821104	191821603	chr1	191691128	191691627	Gm38037|chr1:191691128-191691627	0.198710867680174	.	.
chr1	191821104	191821603	chr1	191691128	191691627	Nek2|chr1:191691128-191691627	0.198710867680174	.	.
chr1	191906374	191906873	chr1	191718952	191719451	1700034H15Rik|chr1:191718952-191719451	0.276633728038101	.	.
chr1	191906374	191906873	chr1	191718952	191719451	Slc30a1|chr1:191718952-191719451	0.276633728038101	.	.
chr1	191906374	191906873	chr1	191817776	191818275	1700034H15Rik|chr1:191817776-191818275	0.256173395077176	.	.
chr1	191906374	191906873	chr1	191817776	191818275	Slc30a1|chr1:191817776-191818275	0.256173395077176	.	.
chr1	191907383	191907882	chr1	191611650	191612149	1700034H15Rik|chr1:191611650-191612149	0.270717152892705	.	.
chr1	191907383	191907882	chr1	191611650	191612149	Slc30a1|chr1:191611650-191612149	0.270717152892705	.	.
chr1	191989950	191990449	chr1	191718952	191719451	Gm26670|chr1:191718952-191719451	0.258476432005823	.	.
chr1	191989950	191990449	chr1	191817776	191818275	Gm26670|chr1:191817776-191818275	0.233523933621537	.	.
chr1	191989950	191990449	chr1	191829027	191829526	Gm26670|chr1:191829027-191829526	0.249642967669089	.	.
chr1	191989950	191990449	chr1	191965032	191965531	Gm26670|chr1:191965032-191965531	0.308751698855797	.	.
chr1	191989950	191990449	chr1	192181391	192181890	Gm26670|chr1:192181391-192181890	0.351130133509879	.	.
chr1	192092422	192092921	chr1	192181391	192181890	Gm26879|chr1:192181391-192181890	0.265332697226516	.	.
chr1	192092422	192092921	chr1	192181391	192181890	Traf5|chr1:192181391-192181890	0.265332697226516	.	.
chr1	192137818	192138317	chr1	191817776	191818275	Rcor3|chr1:191817776-191818275	0.272352619697287	.	.
chr1	192137818	192138317	chr1	192061556	192062055	Rcor3|chr1:192061556-192062055	0.28038803126863	.	.
chr1	192137818	192138317	chr1	192181391	192181890	Rcor3|chr1:192181391-192181890	0.278338151700581	.	.
chr1	192190456	192190955	chr1	192107306	192107805	Kcnh1|chr1:192107306-192107805	0.328103653988973	.	.
chr1	192190456	192190955	chr1	192232111	192232610	Kcnh1|chr1:192232111-192232610	0.378765822974587	.	.
chr1	195018071	195018570	chr1	194950868	194951367	Gm37027|chr1:194950868-194951367	0.205100277463595	.	.
chr1	195130829	195131328	chr1	194761366	194761865	Cr1l|chr1:194761366-194761865	0.216958791833987	.	.
chr1	195131381	195131880	chr1	194839176	194839675	Cr1l|chr1:194839176-194839675	0.293169344504651	.	.
chr1	195131381	195131880	chr1	194879521	194880020	Cr1l|chr1:194879521-194880020	0.227683524981257	.	.
chr1	195176500	195176999	chr1	194879521	194880020	Cr2|chr1:194879521-194880020	0.269452960113394	.	.
chr10	3366298	3366797	chr10	3402223	3402722	Ppp1r14c|chr10:3402223-3402722	0.459493795668684	.	.
chr10	3366298	3366797	chr10	3416492	3416991	Ppp1r14c|chr10:3416492-3416991	0.242924782597666	.	.
chr10	3366298	3366797	chr10	3534487	3534986	Ppp1r14c|chr10:3534487-3534986	0.200148010370723	.	.
chr10	3740116	3740615	chr10	3572927	3573426	Plekhg1|chr10:3572927-3573426	0.21660367067783	.	.
chr10	3741065	3741564	chr10	3572927	3573426	Plekhg1|chr10:3572927-3573426	0.272428878417065	.	.
chr10	3741065	3741564	chr10	3996387	3996886	Plekhg1|chr10:3996387-3996886	0.25779155316263	.	.
chr10	3973553	3974052	chr10	4041606	4042105	Mthfd1l|chr10:4041606-4042105	0.211821472904852	.	.
chr10	4265552	4266051	chr10	4404832	4405331	Akap12|chr10:4404832-4405331	0.355231147419262	.	.
chr10	4266269	4266768	chr10	4598223	4598722	Akap12|chr10:4598223-4598722	0.234966228447835	.	.
chr10	4266269	4266768	chr10	4711962	4712461	Akap12|chr10:4711962-4712461	0.400527551056761	.	.
chr10	4266269	4266768	chr10	4712513	4713012	Akap12|chr10:4712513-4713012	0.413105544102449	.	.
chr10	4266915	4267414	chr10	4346705	4347204	Akap12|chr10:4346705-4347204	0.340434831655178	.	.
chr10	4266915	4267414	chr10	4404832	4405331	Akap12|chr10:4404832-4405331	0.376854051891468	.	.
chr10	4387235	4387734	chr10	4346705	4347204	Zbtb2|chr10:4346705-4347204	0.253530225899823	.	.
chr10	4387235	4387734	chr10	4371868	4372367	Zbtb2|chr10:4371868-4372367	0.268075450823683	.	.
chr10	4387235	4387734	chr10	4386733	4387232	Zbtb2|chr10:4386733-4387232	0.582503251240648	.	.
chr10	4387235	4387734	chr10	4404832	4405331	Zbtb2|chr10:4404832-4405331	0.29965740851625	.	.
chr10	4387909	4388408	chr10	4675490	4675989	Zbtb2|chr10:4675490-4675989	0.216486163714847	.	.
chr10	4387909	4388408	chr10	4709785	4710284	Zbtb2|chr10:4709785-4710284	0.292069041348914	.	.
chr10	4432192	4432691	chr10	4371868	4372367	Armt1|chr10:4371868-4372367	0.448636711989167	.	.
chr10	4432192	4432691	chr10	4371868	4372367	Rmnd1|chr10:4371868-4372367	0.448636711989167	.	.
chr10	4432192	4432691	chr10	4386733	4387232	Armt1|chr10:4386733-4387232	0.474324425646455	.	.
chr10	4432192	4432691	chr10	4386733	4387232	Rmnd1|chr10:4386733-4387232	0.474324425646455	.	.
chr10	5550504	5551003	chr10	5522228	5522727	Syne1|chr10:5522228-5522727	0.220064290968903	.	.
chr10	5550504	5551003	chr10	5549987	5550486	Syne1|chr10:5549987-5550486	0.569732216795395	.	.
chr10	5550504	5551003	chr10	5790606	5791105	Syne1|chr10:5790606-5791105	0.221279408836892	.	.
chr10	5805395	5805894	chr10	5912713	5913212	Fbxo5|chr10:5912713-5913212	0.294660083956076	.	.
chr10	5921342	5921841	chr10	5549987	5550486	Rgs17|chr10:5549987-5550486	0.25814964664524	.	.
chr10	5921342	5921841	chr10	5568911	5569410	Rgs17|chr10:5568911-5569410	0.324065472695469	.	.
chr10	5921342	5921841	chr10	5790606	5791105	Rgs17|chr10:5790606-5791105	0.218386664375856	.	.
chr10	5921342	5921841	chr10	6035780	6036279	Rgs17|chr10:6035780-6036279	0.313138578632385	.	.
chr10	5922199	5922698	chr10	5522228	5522727	Rgs17|chr10:5522228-5522727	0.250041530905471	.	.
chr10	7051748	7052247	chr10	7015235	7015734	Ipcef1|chr10:7015235-7015734	0.223778223323844	.	.
chr10	7051748	7052247	chr10	7040955	7041454	Ipcef1|chr10:7040955-7041454	0.403354975130242	.	.
chr10	7051748	7052247	chr10	7333209	7333708	Ipcef1|chr10:7333209-7333708	0.199979434304393	.	.
chr10	7051748	7052247	chr10	7469964	7470463	Ipcef1|chr10:7469964-7470463	0.215764431609389	.	.
chr10	7211500	7211999	chr10	7040955	7041454	Cnksr3|chr10:7040955-7041454	0.274660493195812	.	.
chr10	7211500	7211999	chr10	7210985	7211484	Cnksr3|chr10:7210985-7211484	0.325191633387929	.	.
chr10	7211500	7211999	chr10	7219889	7220388	Cnksr3|chr10:7219889-7220388	0.214844939230132	.	.
chr10	7211500	7211999	chr10	7333209	7333708	Cnksr3|chr10:7333209-7333708	0.395906267482939	.	.
chr10	7211500	7211999	chr10	7469964	7470463	Cnksr3|chr10:7469964-7470463	0.246462024593703	.	.
chr10	7212004	7212503	chr10	7040955	7041454	Cnksr3|chr10:7040955-7041454	0.336474799499976	.	.
chr10	7212004	7212503	chr10	7219889	7220388	Cnksr3|chr10:7219889-7220388	0.237157677403147	.	.
chr10	7212004	7212503	chr10	7333209	7333708	Cnksr3|chr10:7333209-7333708	0.30613878103394	.	.
chr10	7589567	7590066	chr10	7662484	7662983	Lrp11|chr10:7662484-7662983	0.202159530200436	.	.
chr10	7589567	7590066	chr10	7663092	7663591	Lrp11|chr10:7663092-7663591	0.266457334225649	.	.
chr10	7590117	7590616	chr10	7469964	7470463	Lrp11|chr10:7469964-7470463	0.238846205466127	.	.
chr10	7590117	7590616	chr10	7662484	7662983	Lrp11|chr10:7662484-7662983	0.288445626761438	.	.
chr10	7667254	7667753	chr10	7900869	7901368	Nup43|chr10:7900869-7901368	0.208186615008239	.	.
chr10	7681670	7682169	chr10	7662484	7662983	Lats1|chr10:7662484-7662983	0.291452887612466	.	.
chr10	7681670	7682169	chr10	7662484	7662983	Pcmt1|chr10:7662484-7662983	0.291452887612466	.	.
chr10	7681670	7682169	chr10	7663092	7663591	Lats1|chr10:7663092-7663591	0.335373062685643	.	.
chr10	7681670	7682169	chr10	7663092	7663591	Pcmt1|chr10:7663092-7663591	0.335373062685643	.	.
chr10	7681670	7682169	chr10	7824609	7825108	Lats1|chr10:7824609-7825108	0.29003988247939	.	.
chr10	7681670	7682169	chr10	7824609	7825108	Pcmt1|chr10:7824609-7825108	0.29003988247939	.	.
chr10	7725685	7726184	chr10	7900869	7901368	Katna1|chr10:7900869-7901368	0.256668489415955	.	.
chr10	7780721	7781220	chr10	7663092	7663591	B430219N15Rik|chr10:7663092-7663591	0.313585941150591	.	.
chr10	7780721	7781220	chr10	7824609	7825108	B430219N15Rik|chr10:7824609-7825108	0.264059429850375	.	.
chr10	7780721	7781220	chr10	7883479	7883978	B430219N15Rik|chr10:7883479-7883978	0.203369360054403	.	.
chr10	7780721	7781220	chr10	8196246	8196745	B430219N15Rik|chr10:8196246-8196745	0.27264702016854	.	.
chr10	7792631	7793130	chr10	7824609	7825108	Ginm1|chr10:7824609-7825108	0.403893752041915	.	.
chr10	7792631	7793130	chr10	7824609	7825108	Ppil4|chr10:7824609-7825108	0.403893752041915	.	.
chr10	7792631	7793130	chr10	8198993	8199492	Ginm1|chr10:8198993-8199492	0.426848641862869	.	.
chr10	7792631	7793130	chr10	8198993	8199492	Ppil4|chr10:8198993-8199492	0.426848641862869	.	.
chr10	7956090	7956589	chr10	7900869	7901368	Tab2|chr10:7900869-7901368	0.279435566558049	.	.
chr10	7956090	7956589	chr10	8198993	8199492	Tab2|chr10:8198993-8199492	0.366649042913522	.	.
chr10	8176197	8176696	chr10	7824609	7825108	Gm30906|chr10:7824609-7825108	0.499613765443435	.	.
chr10	8176197	8176696	chr10	7883479	7883978	Gm30906|chr10:7883479-7883978	0.234786891645659	.	.
chr10	8176701	8177200	chr10	7824609	7825108	Gm30906|chr10:7824609-7825108	0.49550244577104	.	.
chr10	8176701	8177200	chr10	7883479	7883978	Gm30906|chr10:7883479-7883978	0.263286787009817	.	.
chr10	8176701	8177200	chr10	8198993	8199492	Gm30906|chr10:8198993-8199492	0.484534874714033	.	.
chr10	10472118	10472617	chr10	10107228	10107727	Adgb|chr10:10107228-10107727	0.335601765038634	.	.
chr10	10472118	10472617	chr10	10151266	10151765	Adgb|chr10:10151266-10151765	0.319213979049569	.	.
chr10	10472118	10472617	chr10	10228291	10228790	Adgb|chr10:10228291-10228790	0.278106347562258	.	.
chr10	10472118	10472617	chr10	10246640	10247139	Adgb|chr10:10246640-10247139	0.522552340693104	.	.
chr10	10472118	10472617	chr10	10252058	10252557	Adgb|chr10:10252058-10252557	0.289231166423166	.	.
chr10	10472118	10472617	chr10	10618362	10618861	Adgb|chr10:10618362-10618861	0.385503584338721	.	.
chr10	11280524	11281023	chr10	11577837	11578336	4930432B10Rik|chr10:11577837-11578336	0.240733436740523	.	.
chr10	11280524	11281023	chr10	11577837	11578336	Fbxo30|chr10:11577837-11578336	0.240733436740523	.	.
chr10	11281047	11281546	chr10	11362273	11362772	4930432B10Rik|chr10:11362273-11362772	0.252237476219515	.	.
chr10	11281047	11281546	chr10	11362273	11362772	Fbxo30|chr10:11362273-11362772	0.252237476219515	.	.
chr10	11281047	11281546	chr10	11424499	11424998	4930432B10Rik|chr10:11424499-11424998	0.286278367855269	.	.
chr10	11281047	11281546	chr10	11424499	11424998	Fbxo30|chr10:11424499-11424998	0.286278367855269	.	.
chr10	11281047	11281546	chr10	11577837	11578336	4930432B10Rik|chr10:11577837-11578336	0.326349111418218	.	.
chr10	11281047	11281546	chr10	11577837	11578336	Fbxo30|chr10:11577837-11578336	0.326349111418218	.	.
chr10	11343450	11343949	chr10	11385423	11385922	Epm2a|chr10:11385423-11385922	0.416212784990674	.	.
chr10	11343450	11343949	chr10	11425545	11426044	Epm2a|chr10:11425545-11426044	0.26333209758417	.	.
chr10	11343450	11343949	chr10	11491884	11492383	Epm2a|chr10:11491884-11492383	0.218109945791685	.	.
chr10	11841343	11841842	chr10	11729503	11730002	Gm48697|chr10:11729503-11730002	0.591016592698272	.	.
chr10	14705323	14705822	chr10	14321485	14321984	Nmbr|chr10:14321485-14321984	0.273294931189788	.	.
chr10	14705323	14705822	chr10	14321485	14321984	Vta1|chr10:14321485-14321984	0.273294931189788	.	.
chr10	14705323	14705822	chr10	14895690	14896189	Nmbr|chr10:14895690-14896189	0.205583329439266	.	.
chr10	14705323	14705822	chr10	14895690	14896189	Vta1|chr10:14895690-14896189	0.205583329439266	.	.
chr10	14759884	14760383	chr10	14895690	14896189	B230364G03Rik|chr10:14895690-14896189	0.334395938287151	.	.
chr10	14759884	14760383	chr10	15035830	15036329	B230364G03Rik|chr10:15035830-15036329	0.363061613606081	.	.
chr10	14759884	14760383	chr10	15046195	15046694	B230364G03Rik|chr10:15046195-15046694	0.457870461734963	.	.
chr10	15759186	15759685	chr10	16171253	16171752	Gm40604|chr10:16171253-16171752	0.448489880766721	.	.
chr10	17331923	17332422	chr10	17034813	17035312	Gm47760|chr10:17034813-17035312	0.249506948113872	.	.
chr10	17331923	17332422	chr10	17077543	17078042	Gm47760|chr10:17077543-17078042	0.279320471973642	.	.
chr10	17331923	17332422	chr10	17236904	17237403	Gm47760|chr10:17236904-17237403	0.279466205175511	.	.
chr10	17331923	17332422	chr10	17347676	17348175	Gm47760|chr10:17347676-17348175	0.288165367723725	.	.
chr10	17795966	17796465	chr10	18182182	18182681	Txlnb|chr10:18182182-18182681	0.350922235143829	.	.
chr10	17948344	17948843	chr10	18182182	18182681	Heca|chr10:18182182-18182681	0.245102221243862	.	.
chr10	18022176	18022675	chr10	17844931	17845430	Abracl|chr10:17844931-17845430	0.23192907844857	.	.
chr10	18022176	18022675	chr10	17869893	17870392	Abracl|chr10:17869893-17870392	0.410183324561914	.	.
chr10	18022923	18023422	chr10	17869893	17870392	Abracl|chr10:17869893-17870392	0.212595547582644	.	.
chr10	18210578	18211077	chr10	17844931	17845430	Ect2l|chr10:17844931-17845430	0.207188551216211	.	.
chr10	18210578	18211077	chr10	17869893	17870392	Ect2l|chr10:17869893-17870392	0.299438409998874	.	.
chr10	18210578	18211077	chr10	18197247	18197746	Ect2l|chr10:18197247-18197746	0.201752061699684	.	.
chr10	18235012	18235511	chr10	17869893	17870392	Ccdc28a|chr10:17869893-17870392	0.268956819625774	.	.
chr10	18235012	18235511	chr10	17869893	17870392	Gm10827|chr10:17869893-17870392	0.268956819625774	.	.
chr10	18235012	18235511	chr10	18182182	18182681	Ccdc28a|chr10:18182182-18182681	0.240791118034955	.	.
chr10	18235012	18235511	chr10	18182182	18182681	Gm10827|chr10:18182182-18182681	0.240791118034955	.	.
chr10	18844729	18845228	chr10	18773712	18774211	Perp|chr10:18773712-18774211	0.388939051673855	.	.
chr10	18844729	18845228	chr10	18963882	18964381	Perp|chr10:18963882-18964381	0.244367662744393	.	.
chr10	19014684	19015183	chr10	18916956	18917455	Tnfaip3|chr10:18916956-18917455	0.221678286428577	.	.
chr10	19015270	19015769	chr10	18835886	18836385	Tnfaip3|chr10:18835886-18836385	0.389957401831418	.	.
chr10	19015270	19015769	chr10	18916956	18917455	Tnfaip3|chr10:18916956-18917455	0.239419883890261	.	.
chr10	19015270	19015769	chr10	19188055	19188554	Tnfaip3|chr10:19188055-19188554	0.282295470917441	.	.
chr10	19591671	19592170	chr10	19849978	19850477	Ifngr1|chr10:19849978-19850477	0.23689325759052	.	.
chr10	19591671	19592170	chr10	19991183	19991682	Ifngr1|chr10:19991183-19991682	0.195307311815925	.	.
chr10	19712255	19712754	chr10	19255038	19255537	Il20ra|chr10:19255038-19255537	0.30523040733204	.	.
chr10	19712255	19712754	chr10	19309333	19309832	Il20ra|chr10:19309333-19309832	0.196622557305428	.	.
chr10	19712255	19712754	chr10	19877262	19877761	Il20ra|chr10:19877262-19877761	0.298546829028009	.	.
chr10	19712255	19712754	chr10	19915249	19915748	Il20ra|chr10:19915249-19915748	0.258480824357559	.	.
chr10	19712255	19712754	chr10	19966507	19967006	Il20ra|chr10:19966507-19967006	0.238239936030276	.	.
chr10	19712255	19712754	chr10	19967073	19967572	Il20ra|chr10:19967073-19967572	0.2303033680178	.	.
chr10	19712255	19712754	chr10	19991183	19991682	Il20ra|chr10:19991183-19991682	0.236431240750036	.	.
chr10	19850487	19850986	chr10	19693066	19693565	Slc35d3|chr10:19693066-19693565	0.243854548163193	.	.
chr10	19850487	19850986	chr10	19849978	19850477	Slc35d3|chr10:19849978-19850477	0.514981306262602	.	.
chr10	19850487	19850986	chr10	19877262	19877761	Slc35d3|chr10:19877262-19877761	0.290289758334926	.	.
chr10	19850487	19850986	chr10	19991183	19991682	Slc35d3|chr10:19991183-19991682	0.366834978682806	.	.
chr10	19851070	19851569	chr10	19693066	19693565	Slc35d3|chr10:19693066-19693565	0.380794795335587	.	.
chr10	19851070	19851569	chr10	19693066	19693565	Slc35d3|chr10:19693066-19693565	0.380794795335588	.	.
chr10	19851070	19851569	chr10	19811700	19812199	Slc35d3|chr10:19811700-19812199	0.343247158037981	.	.
chr10	19851070	19851569	chr10	19893934	19894433	Slc35d3|chr10:19893934-19894433	0.210634979402125	.	.
chr10	19851070	19851569	chr10	19991183	19991682	Slc35d3|chr10:19991183-19991682	0.443976185417192	.	.
chr10	19907191	19907690	chr10	19528764	19529263	Pex7|chr10:19528764-19529263	0.206688705253301	.	.
chr10	19933991	19934490	chr10	19528764	19529263	Map3k5|chr10:19528764-19529263	0.274991011521497	.	.
chr10	19933991	19934490	chr10	19967073	19967572	Map3k5|chr10:19967073-19967572	0.258736190195061	.	.
chr10	19933991	19934490	chr10	19991183	19991682	Map3k5|chr10:19991183-19991682	0.32458360390498	.	.
chr10	19934494	19934993	chr10	19518706	19519205	Map3k5|chr10:19518706-19519205	0.270304660013918	.	.
chr10	19934494	19934993	chr10	19956655	19957154	Map3k5|chr10:19956655-19957154	0.36360392567943	.	.
chr10	21844403	21844902	chr10	21766585	21767084	Platr6|chr10:21766585-21767084	0.558151412292615	.	.
chr10	21844403	21844902	chr10	22007748	22008247	Platr6|chr10:22007748-22008247	0.20872357775853	.	.
chr10	21881933	21882432	chr10	21994360	21994859	Sgk1|chr10:21994360-21994859	0.268619311608726	.	.
chr10	21881933	21882432	chr10	22163656	22164155	Sgk1|chr10:22163656-22164155	0.292891318218206	.	.
chr10	22645129	22645628	chr10	22479767	22480266	Slc2a12|chr10:22479767-22480266	0.327572472415227	.	.
chr10	22645129	22645628	chr10	22621235	22621734	Slc2a12|chr10:22621235-22621734	0.284712411835292	.	.
chr10	22730224	22730723	chr10	22714849	22715348	AC166256.1|chr10:22714849-22715348	0.275404961790787	.	.
chr10	23349982	23350481	chr10	23570308	23570807	Eya4|chr10:23570308-23570807	0.256250669408705	.	.
chr10	23349982	23350481	chr10	23671441	23671940	Eya4|chr10:23671441-23671940	0.434262879980294	.	.
chr10	23609518	23610017	chr10	23570308	23570807	Gm47843|chr10:23570308-23570807	0.242658278235296	.	.
chr10	23609518	23610017	chr10	23718194	23718693	Gm47843|chr10:23718194-23718693	0.317567511203197	.	.
chr10	23787039	23787538	chr10	23569394	23569893	Rps12|chr10:23569394-23569893	0.266491349362297	.	.
chr10	23787039	23787538	chr10	23569394	23569893	Rps12|chr10:23569394-23569893	0.266491349362298	.	.
chr10	23796314	23796813	chr10	23671441	23671940	Slc18b1|chr10:23671441-23671940	0.257971614630437	.	.
chr10	23796314	23796813	chr10	23979250	23979749	Slc18b1|chr10:23979250-23979749	0.462767648781136	.	.
chr10	23796314	23796813	chr10	24086018	24086517	Slc18b1|chr10:24086018-24086517	0.312307363283144	.	.
chr10	23796314	23796813	chr10	24111089	24111588	Slc18b1|chr10:24111089-24111588	0.325729794122011	.	.
chr10	23796872	23797371	chr10	24111089	24111588	Slc18b1|chr10:24111089-24111588	0.330411971591437	.	.
chr10	23938397	23938896	chr10	23671441	23671940	Taar2|chr10:23671441-23671940	0.331901377204499	.	.
chr10	23938397	23938896	chr10	23718194	23718693	Taar2|chr10:23718194-23718693	0.255744532334333	.	.
chr10	23938397	23938896	chr10	24086525	24087024	Taar2|chr10:24086525-24087024	0.273655621359651	.	.
chr10	23948408	23948907	chr10	23718194	23718693	Taar3|chr10:23718194-23718693	0.274715693660822	.	.
chr10	24131389	24131888	chr10	23815121	23815620	Gm40614|chr10:23815121-23815620	0.263329945224919	.	.
chr10	24131389	24131888	chr10	24111089	24111588	Gm40614|chr10:24111089-24111588	0.269885606086214	.	.
chr10	24131389	24131888	chr10	24343334	24343833	Gm40614|chr10:24343334-24343833	0.270457082970204	.	.
chr10	24131389	24131888	chr10	24479200	24479699	Gm40614|chr10:24479200-24479699	0.272846999868309	.	.
chr10	24595382	24595881	chr10	24298500	24298999	Ccn2|chr10:24298500-24298999	0.316421695991761	.	.
chr10	24595382	24595881	chr10	24591108	24591607	Ccn2|chr10:24591108-24591607	0.402685850725128	.	.
chr10	24711736	24712235	chr10	24630618	24631117	Enpp1|chr10:24630618-24631117	0.348259372355834	.	.
chr10	26374914	26375413	chr10	26328164	26328663	L3mbtl3|chr10:26328164-26328663	0.430490811482084	.	.
chr10	26374914	26375413	chr10	26494221	26494720	L3mbtl3|chr10:26494221-26494720	0.201126475182071	.	.
chr10	26374914	26375413	chr10	26711043	26711542	L3mbtl3|chr10:26711043-26711542	0.241324583794926	.	.
chr10	26375759	26376258	chr10	26287084	26287583	L3mbtl3|chr10:26287084-26287583	0.291633520598676	.	.
chr10	26375759	26376258	chr10	26500511	26501010	L3mbtl3|chr10:26500511-26501010	0.533255193345707	.	.
chr10	26375759	26376258	chr10	26544688	26545187	L3mbtl3|chr10:26544688-26545187	0.44890395691574	.	.
chr10	26375759	26376258	chr10	26639272	26639771	L3mbtl3|chr10:26639272-26639771	0.483742783464237	.	.
chr10	26375759	26376258	chr10	26710532	26711031	L3mbtl3|chr10:26710532-26711031	0.244730184017566	.	.
chr10	26375759	26376258	chr10	26715634	26716133	L3mbtl3|chr10:26715634-26716133	0.25444357230059	.	.
chr10	26695050	26695549	chr10	26327653	26328152	Gm48893|chr10:26327653-26328152	0.205616796073441	.	.
chr10	26695050	26695549	chr10	26328164	26328663	Gm48893|chr10:26328164-26328663	0.485042799293701	.	.
chr10	26695050	26695549	chr10	26372894	26373393	Gm48893|chr10:26372894-26373393	0.384952105554673	.	.
chr10	26695050	26695549	chr10	26374170	26374669	Gm48893|chr10:26374170-26374669	0.289039520502649	.	.
chr10	26695050	26695549	chr10	26711043	26711542	Gm48893|chr10:26711043-26711542	0.284428820712522	.	.
chr10	28074536	28075035	chr10	28123770	28124269	Ptprk|chr10:28123770-28124269	0.219693965234946	.	.
chr10	29313161	29313660	chr10	29148055	29148554	Echdc1|chr10:29148055-29148554	0.269215281540201	.	.
chr10	29313161	29313660	chr10	29148055	29148554	Gm46218|chr10:29148055-29148554	0.269215281540201	.	.
chr10	29313161	29313660	chr10	29206679	29207178	Echdc1|chr10:29206679-29207178	0.507823705939449	.	.
chr10	29313161	29313660	chr10	29206679	29207178	Gm46218|chr10:29206679-29207178	0.507823705939449	.	.
chr10	29313161	29313660	chr10	29635782	29636281	Echdc1|chr10:29635782-29636281	0.482581621098994	.	.
chr10	29313161	29313660	chr10	29635782	29636281	Gm46218|chr10:29635782-29636281	0.482581621098994	.	.
chr10	29361318	29361817	chr10	29146428	29146927	Rnf146|chr10:29146428-29146927	0.432557346371504	.	.
chr10	29361318	29361817	chr10	29146930	29147429	Rnf146|chr10:29146930-29147429	0.243540325291478	.	.
chr10	29361318	29361817	chr10	29297418	29297917	Rnf146|chr10:29297418-29297917	0.204589824233595	.	.
chr10	29361838	29362337	chr10	29146428	29146927	Rnf146|chr10:29146428-29146927	0.206244213097213	.	.
chr10	29361838	29362337	chr10	29206679	29207178	Rnf146|chr10:29206679-29207178	0.363556233347526	.	.
chr10	29534063	29534562	chr10	29415341	29415840	Gm48159|chr10:29415341-29415840	0.261857691438829	.	.
chr10	29534063	29534562	chr10	29532753	29533252	Gm48159|chr10:29532753-29533252	0.487632192373462	.	.
chr10	29534063	29534562	chr10	29635782	29636281	Gm48159|chr10:29635782-29636281	0.384384494700375	.	.
chr10	29534063	29534562	chr10	29855735	29856234	Gm48159|chr10:29855735-29856234	0.599627833316357	.	.
chr10	29534706	29535205	chr10	29635782	29636281	Gm48159|chr10:29635782-29636281	0.247785065937631	.	.
chr10	29534706	29535205	chr10	29635782	29636281	Rspo3|chr10:29635782-29636281	0.247785065937631	.	.
chr10	29534706	29535205	chr10	29855735	29856234	Gm48159|chr10:29855735-29856234	0.392974000692689	.	.
chr10	29534706	29535205	chr10	29855735	29856234	Rspo3|chr10:29855735-29856234	0.392974000692689	.	.
chr10	29535581	29536080	chr10	29415341	29415840	Rspo3|chr10:29415341-29415840	0.308329962245726	.	.
chr10	29535581	29536080	chr10	29635782	29636281	Rspo3|chr10:29635782-29636281	0.409585694874068	.	.
chr10	29535581	29536080	chr10	29855735	29856234	Rspo3|chr10:29855735-29856234	0.420767992318075	.	.
chr10	30599914	30600413	chr10	30660485	30660984	Trmt11|chr10:30660485-30660984	0.335347461767727	.	.
chr10	30599914	30600413	chr10	30724627	30725126	Trmt11|chr10:30724627-30725126	0.295848633373734	.	.
chr10	30599914	30600413	chr10	30985141	30985640	Trmt11|chr10:30985141-30985640	0.228171874196896	.	.
chr10	30600453	30600952	chr10	30660485	30660984	Trmt11|chr10:30660485-30660984	0.263870173307586	.	.
chr10	30802619	30803118	chr10	30660485	30660984	Ncoa7|chr10:30660485-30660984	0.338463815182456	.	.
chr10	30802619	30803118	chr10	30746529	30747028	Ncoa7|chr10:30746529-30747028	0.240327364491104	.	.
chr10	30803126	30803625	chr10	30618199	30618698	Ncoa7|chr10:30618199-30618698	0.277208446403794	.	.
chr10	30803126	30803625	chr10	30746529	30747028	Ncoa7|chr10:30746529-30747028	0.225729147926947	.	.
chr10	30803835	30804334	chr10	30754960	30755459	Ncoa7|chr10:30754960-30755459	0.237423459848413	.	.
chr10	30803835	30804334	chr10	30824988	30825487	Ncoa7|chr10:30824988-30825487	0.307037205792486	.	.
chr10	31313140	31313639	chr10	31592665	31593164	Hddc2|chr10:31592665-31593164	0.4523245344783	.	.
chr10	31445112	31445611	chr10	31442955	31443454	Tpd52l1|chr10:31442955-31443454	0.210188996258936	.	.
chr10	31608520	31609019	chr10	31592665	31593164	Rnf217|chr10:31592665-31593164	0.214118824760267	.	.
chr10	32890706	32891205	chr10	32706496	32706995	Nkain2|chr10:32706496-32706995	0.341737129714541	.	.
chr10	34019491	34019990	chr10	34328221	34328720	Gm48045|chr10:34328221-34328720	0.365391195639004	.	.
chr10	34019491	34019990	chr10	34328221	34328720	Rwdd1|chr10:34328221-34328720	0.365391195639004	.	.
chr10	34036511	34037010	chr10	34033850	34034349	Trappc3l|chr10:34033850-34034349	0.268515150005313	.	.
chr10	34036511	34037010	chr10	34033850	34034349	Trappc3l|chr10:34033850-34034349	0.268515150005314	.	.
chr10	34036511	34037010	chr10	34316872	34317371	Trappc3l|chr10:34316872-34317371	0.329834808877441	.	.
chr10	34096225	34096724	chr10	34055841	34056340	Calhm5|chr10:34055841-34056340	0.306610176626436	.	.
chr10	34127449	34127948	chr10	33986736	33987235	Calhm6|chr10:33986736-33987235	0.248560231862858	.	.
chr10	34127449	34127948	chr10	34055841	34056340	Calhm6|chr10:34055841-34056340	0.308768958328591	.	.
chr10	34127449	34127948	chr10	34368075	34368574	Calhm6|chr10:34368075-34368574	0.302960903855989	.	.
chr10	34207257	34207756	chr10	34056390	34056889	Dse|chr10:34056390-34056889	0.208201085970299	.	.
chr10	34281970	34282469	chr10	34033850	34034349	Tspyl1|chr10:34033850-34034349	0.227555091078515	.	.
chr10	34281970	34282469	chr10	34055841	34056340	Tspyl1|chr10:34055841-34056340	0.269770727905433	.	.
chr10	34281970	34282469	chr10	34368075	34368574	Tspyl1|chr10:34368075-34368574	0.314397604461601	.	.
chr10	34297174	34297673	chr10	34033850	34034349	Tspyl4|chr10:34033850-34034349	0.236344731523864	.	.
chr10	34297174	34297673	chr10	34617147	34617646	Tspyl4|chr10:34617147-34617646	0.372924004134412	.	.
chr10	34297971	34298470	chr10	34316363	34316862	Gm47512|chr10:34316363-34316862	0.318647395622866	.	.
chr10	34297971	34298470	chr10	34316363	34316862	Tspyl4|chr10:34316363-34316862	0.318647395622866	.	.
chr10	34297971	34298470	chr10	34592283	34592782	Gm47512|chr10:34592283-34592782	0.261031447805588	.	.
chr10	34297971	34298470	chr10	34592283	34592782	Tspyl4|chr10:34592283-34592782	0.261031447805588	.	.
chr10	34418335	34418834	chr10	34326656	34327155	Nt5dc1|chr10:34326656-34327155	0.198772573651518	.	.
chr10	34418335	34418834	chr10	34592283	34592782	Nt5dc1|chr10:34592283-34592782	0.201238773642361	.	.
chr10	36506584	36507083	chr10	36549510	36550009	Hs3st5|chr10:36549510-36550009	0.245918627953617	.	.
chr10	36974002	36974501	chr10	36894471	36894970	Hdac2|chr10:36894471-36894970	0.27969309389719	.	.
chr10	36974002	36974501	chr10	37078418	37078917	Hdac2|chr10:37078418-37078917	0.202827091997731	.	.
chr10	36974613	36975112	chr10	37072777	37073276	Hdac2|chr10:37072777-37073276	0.300812604058457	.	.
chr10	36974613	36975112	chr10	37136922	37137421	Hdac2|chr10:37136922-37137421	0.333967282056432	.	.
chr10	36974613	36975112	chr10	37155048	37155547	Hdac2|chr10:37155048-37155547	0.370309214082168	.	.
chr10	36975153	36975652	chr10	36786895	36787394	Hdac2|chr10:36786895-36787394	0.22087167227996	.	.
chr10	36975153	36975652	chr10	36834200	36834699	Hdac2|chr10:36834200-36834699	0.287676013509976	.	.
chr10	36975153	36975652	chr10	36921261	36921760	Hdac2|chr10:36921261-36921760	0.225062609680174	.	.
chr10	36975153	36975652	chr10	37140760	37141259	Hdac2|chr10:37140760-37141259	0.369832508322384	.	.
chr10	36975153	36975652	chr10	37155048	37155547	Hdac2|chr10:37155048-37155547	0.320498797838167	.	.
chr10	37138712	37139211	chr10	36786895	36787394	5930403N24Rik|chr10:36786895-36787394	0.492611626602138	.	.
chr10	37138712	37139211	chr10	36786895	36787394	Marcks|chr10:36786895-36787394	0.492611626602138	.	.
chr10	37138712	37139211	chr10	36811738	36812237	5930403N24Rik|chr10:36811738-36812237	0.464229523568205	.	.
chr10	37138712	37139211	chr10	36811738	36812237	Marcks|chr10:36811738-36812237	0.464229523568205	.	.
chr10	37138712	37139211	chr10	36894471	36894970	5930403N24Rik|chr10:36894471-36894970	0.210445158128638	.	.
chr10	37138712	37139211	chr10	36894471	36894970	Marcks|chr10:36894471-36894970	0.210445158128638	.	.
chr10	37138712	37139211	chr10	36898107	36898606	5930403N24Rik|chr10:36898107-36898606	0.44784888049218	.	.
chr10	37138712	37139211	chr10	36898107	36898606	Marcks|chr10:36898107-36898606	0.44784888049218	.	.
chr10	37138712	37139211	chr10	36915999	36916498	5930403N24Rik|chr10:36915999-36916498	0.257726272006461	.	.
chr10	37138712	37139211	chr10	36915999	36916498	Marcks|chr10:36915999-36916498	0.257726272006461	.	.
chr10	37138712	37139211	chr10	36916765	36917264	5930403N24Rik|chr10:36916765-36917264	0.513263385173086	.	.
chr10	37138712	37139211	chr10	36916765	36917264	Marcks|chr10:36916765-36917264	0.513263385173086	.	.
chr10	37138712	37139211	chr10	36921261	36921760	5930403N24Rik|chr10:36921261-36921760	0.509361647562703	.	.
chr10	37138712	37139211	chr10	36921261	36921760	Marcks|chr10:36921261-36921760	0.509361647562703	.	.
chr10	37138712	37139211	chr10	37049850	37050349	5930403N24Rik|chr10:37049850-37050349	0.360347591322718	.	.
chr10	37138712	37139211	chr10	37049850	37050349	Marcks|chr10:37049850-37050349	0.360347591322718	.	.
chr10	37138712	37139211	chr10	37155048	37155547	5930403N24Rik|chr10:37155048-37155547	0.234260877433721	.	.
chr10	37138712	37139211	chr10	37155048	37155547	Marcks|chr10:37155048-37155547	0.234260877433721	.	.
chr10	37138712	37139211	chr10	37367207	37367706	5930403N24Rik|chr10:37367207-37367706	0.21073552427009	.	.
chr10	37138712	37139211	chr10	37367207	37367706	Marcks|chr10:37367207-37367706	0.21073552427009	.	.
chr10	37138712	37139211	chr10	37422567	37423066	5930403N24Rik|chr10:37422567-37423066	0.452501896742028	.	.
chr10	37138712	37139211	chr10	37422567	37423066	Marcks|chr10:37422567-37423066	0.452501896742028	.	.
chr10	37138712	37139211	chr10	37484233	37484732	5930403N24Rik|chr10:37484233-37484732	0.464706089678264	.	.
chr10	37138712	37139211	chr10	37484233	37484732	Marcks|chr10:37484233-37484732	0.464706089678264	.	.
chr10	38965296	38965795	chr10	38823810	38824309	Lama4|chr10:38823810-38824309	0.271538770892471	.	.
chr10	38965296	38965795	chr10	39039529	39040028	Lama4|chr10:39039529-39040028	0.269107753067548	.	.
chr10	38965296	38965795	chr10	39066931	39067430	Lama4|chr10:39066931-39067430	0.321716422812722	.	.
chr10	38965296	38965795	chr10	39169960	39170459	Lama4|chr10:39169960-39170459	0.397314253093594	.	.
chr10	38965296	38965795	chr10	39171094	39171593	Lama4|chr10:39171094-39171593	0.202216699738187	.	.
chr10	39133692	39134191	chr10	39171094	39171593	Fam229b|chr10:39171094-39171593	0.265594006992286	.	.
chr10	39133692	39134191	chr10	39171094	39171593	Tube1|chr10:39171094-39171593	0.265594006992286	.	.
chr10	41071321	41071820	chr10	41209028	41209527	Gpr6|chr10:41209028-41209527	0.275103988267031	.	.
chr10	41071321	41071820	chr10	41434516	41435015	Gpr6|chr10:41434516-41435015	0.260882802452999	.	.
chr10	41072083	41072582	chr10	41098111	41098610	Gpr6|chr10:41098111-41098610	0.406680939469385	.	.
chr10	41072083	41072582	chr10	41178897	41179396	Gpr6|chr10:41178897-41179396	0.381256473594446	.	.
chr10	41072083	41072582	chr10	41294398	41294897	Gpr6|chr10:41294398-41294897	0.239095390769819	.	.
chr10	41303028	41303527	chr10	41246073	41246572	Ak9|chr10:41246073-41246572	0.257498269934062	.	.
chr10	41303028	41303527	chr10	41246073	41246572	Fig4|chr10:41246073-41246572	0.257498269934062	.	.
chr10	41303028	41303527	chr10	41248910	41249409	Ak9|chr10:41248910-41249409	0.248512157370074	.	.
chr10	41303028	41303527	chr10	41248910	41249409	Fig4|chr10:41248910-41249409	0.248512157370074	.	.
chr10	41303028	41303527	chr10	41288740	41289239	Ak9|chr10:41288740-41289239	0.291035602600929	.	.
chr10	41303028	41303527	chr10	41288740	41289239	Fig4|chr10:41288740-41289239	0.291035602600929	.	.
chr10	41303028	41303527	chr10	41678789	41679288	Ak9|chr10:41678789-41679288	0.24440326759216	.	.
chr10	41303028	41303527	chr10	41678789	41679288	Fig4|chr10:41678789-41679288	0.24440326759216	.	.
chr10	41303669	41304168	chr10	41178897	41179396	Ak9|chr10:41178897-41179396	0.243969450971309	.	.
chr10	41303669	41304168	chr10	41178897	41179396	Fig4|chr10:41178897-41179396	0.243969450971309	.	.
chr10	41303669	41304168	chr10	41209028	41209527	Ak9|chr10:41209028-41209527	0.365500112833042	.	.
chr10	41303669	41304168	chr10	41209028	41209527	Fig4|chr10:41209028-41209527	0.365500112833042	.	.
chr10	41303669	41304168	chr10	41505407	41505906	Ak9|chr10:41505407-41505906	0.335318730352034	.	.
chr10	41303669	41304168	chr10	41505407	41505906	Fig4|chr10:41505407-41505906	0.335318730352034	.	.
chr10	41303669	41304168	chr10	41549816	41550315	Ak9|chr10:41549816-41550315	0.19843798556326	.	.
chr10	41303669	41304168	chr10	41549816	41550315	Fig4|chr10:41549816-41550315	0.19843798556326	.	.
chr10	41303669	41304168	chr10	41718963	41719462	Ak9|chr10:41718963-41719462	0.432375826260674	.	.
chr10	41303669	41304168	chr10	41718963	41719462	Fig4|chr10:41718963-41719462	0.432375826260674	.	.
chr10	41303669	41304168	chr10	41719495	41719994	Ak9|chr10:41719495-41719994	0.362245618894742	.	.
chr10	41303669	41304168	chr10	41719495	41719994	Fig4|chr10:41719495-41719994	0.362245618894742	.	.
chr10	41450048	41450547	chr10	41248910	41249409	Zbtb24|chr10:41248910-41249409	0.470577396809225	.	.
chr10	41490156	41490655	chr10	41098111	41098610	Ppil6|chr10:41098111-41098610	0.391367230170417	.	.
chr10	41490156	41490655	chr10	41098111	41098610	Smpd2|chr10:41098111-41098610	0.391367230170417	.	.
chr10	41490156	41490655	chr10	41118178	41118677	Ppil6|chr10:41118178-41118677	0.27168019671643	.	.
chr10	41490156	41490655	chr10	41118178	41118677	Smpd2|chr10:41118178-41118677	0.27168019671643	.	.
chr10	41490156	41490655	chr10	41178897	41179396	Ppil6|chr10:41178897-41179396	0.430797209174267	.	.
chr10	41490156	41490655	chr10	41178897	41179396	Smpd2|chr10:41178897-41179396	0.430797209174267	.	.
chr10	41490156	41490655	chr10	41549816	41550315	Ppil6|chr10:41549816-41550315	0.391799461867737	.	.
chr10	41490156	41490655	chr10	41549816	41550315	Smpd2|chr10:41549816-41550315	0.391799461867737	.	.
chr10	41490156	41490655	chr10	41678789	41679288	Ppil6|chr10:41678789-41679288	0.344930897482041	.	.
chr10	41490156	41490655	chr10	41678789	41679288	Smpd2|chr10:41678789-41679288	0.344930897482041	.	.
chr10	41490156	41490655	chr10	41718963	41719462	Ppil6|chr10:41718963-41719462	0.38316522200172	.	.
chr10	41490156	41490655	chr10	41718963	41719462	Smpd2|chr10:41718963-41719462	0.38316522200172	.	.
chr10	41490156	41490655	chr10	41719495	41719994	Ppil6|chr10:41719495-41719994	0.390256053860556	.	.
chr10	41490156	41490655	chr10	41719495	41719994	Smpd2|chr10:41719495-41719994	0.390256053860556	.	.
chr10	41518902	41519401	chr10	41505407	41505906	Cd164|chr10:41505407-41505906	0.269259106475628	.	.
chr10	41553772	41554271	chr10	41288740	41289239	Gm17196|chr10:41288740-41289239	0.216215108984291	.	.
chr10	41553772	41554271	chr10	41295019	41295518	Gm17196|chr10:41295019-41295518	0.351470259100098	.	.
chr10	41553772	41554271	chr10	41734709	41735208	Gm17196|chr10:41734709-41735208	0.195867069253571	.	.
chr10	42276537	42277036	chr10	42278179	42278678	Foxo3|chr10:42278179-42278678	0.248022706444667	.	.
chr10	42276537	42277036	chr10	42355951	42356450	Foxo3|chr10:42355951-42356450	0.225331243614646	.	.
chr10	42478381	42478880	chr10	42277563	42278062	Afg1l|chr10:42277563-42278062	0.315514664294528	.	.
chr10	42478381	42478880	chr10	42489794	42490293	Afg1l|chr10:42489794-42490293	0.251240674003092	.	.
chr10	42478381	42478880	chr10	42678656	42679155	Afg1l|chr10:42678656-42679155	0.216394529490237	.	.
chr10	42501588	42502087	chr10	42277563	42278062	Snx3|chr10:42277563-42278062	0.351713973394451	.	.
chr10	42501588	42502087	chr10	42278179	42278678	Snx3|chr10:42278179-42278678	0.25082923833528	.	.
chr10	42501588	42502087	chr10	42355951	42356450	Snx3|chr10:42355951-42356450	0.22388957708194	.	.
chr10	42501588	42502087	chr10	42678656	42679155	Snx3|chr10:42678656-42679155	0.316545331515751	.	.
chr10	42502326	42502825	chr10	42355951	42356450	Snx3|chr10:42355951-42356450	0.285983655143491	.	.
chr10	43901492	43901991	chr10	44177302	44177801	Qrsl1|chr10:44177302-44177801	0.269601151759895	.	.
chr10	43901492	43901991	chr10	44177302	44177801	Rtn4ip1|chr10:44177302-44177801	0.269601151759895	.	.
chr10	43901492	43901991	chr10	44249386	44249885	Qrsl1|chr10:44249386-44249885	0.269121847334609	.	.
chr10	43901492	43901991	chr10	44249386	44249885	Rtn4ip1|chr10:44249386-44249885	0.269121847334609	.	.
chr10	44268090	44268589	chr10	44348437	44348936	Atg5|chr10:44348437-44348936	0.299164857430882	.	.
chr10	45066851	45067350	chr10	45045177	45045676	Prep|chr10:45045177-45045676	0.262388664988011	.	.
chr10	45066851	45067350	chr10	45146808	45147307	Prep|chr10:45146808-45147307	0.228317664143588	.	.
chr10	45289129	45289628	chr10	45328601	45329100	Gm15934|chr10:45328601-45329100	0.345671073057857	.	.
chr10	45289129	45289628	chr10	45446148	45446647	Gm15934|chr10:45446148-45446647	0.292489769526414	.	.
chr10	45289129	45289628	chr10	45717330	45717829	Gm15934|chr10:45717330-45717829	0.225131340959031	.	.
chr10	45335421	45335920	chr10	45306547	45307046	Bves|chr10:45306547-45307046	0.403984856411435	.	.
chr10	45335421	45335920	chr10	45312078	45312577	Bves|chr10:45312078-45312577	0.408874673745609	.	.
chr10	45335421	45335920	chr10	45366969	45367468	Bves|chr10:45366969-45367468	0.258227960342078	.	.
chr10	45335421	45335920	chr10	45446148	45446647	Bves|chr10:45446148-45446647	0.34459555135308	.	.
chr10	45335421	45335920	chr10	45684708	45685207	Bves|chr10:45684708-45685207	0.246723094614286	.	.
chr10	45335421	45335920	chr10	45717330	45717829	Bves|chr10:45717330-45717829	0.436941762589173	.	.
chr10	45335958	45336457	chr10	45717330	45717829	Bves|chr10:45717330-45717829	0.26024184358439	.	.
chr10	45485562	45486061	chr10	45373235	45373734	Lin28b|chr10:45373235-45373734	0.219666999410889	.	.
chr10	45485562	45486061	chr10	45676685	45677184	Lin28b|chr10:45676685-45677184	0.203709125875712	.	.
chr10	45486237	45486736	chr10	45373235	45373734	Lin28b|chr10:45373235-45373734	0.228470401444106	.	.
chr10	45486237	45486736	chr10	45676685	45677184	Lin28b|chr10:45676685-45677184	0.295298086282157	.	.
chr10	45577590	45578089	chr10	45511693	45512192	Hace1|chr10:45511693-45512192	0.227027556878976	.	.
chr10	45577590	45578089	chr10	45653970	45654469	Hace1|chr10:45653970-45654469	0.250374622719675	.	.
chr10	45577590	45578089	chr10	45761122	45761621	Hace1|chr10:45761122-45761621	0.248883927648768	.	.
chr10	45577590	45578089	chr10	45831047	45831546	Hace1|chr10:45831047-45831546	0.195006184952843	.	.
chr10	45578214	45578713	chr10	45446148	45446647	Hace1|chr10:45446148-45446647	0.442939542303667	.	.
chr10	45578214	45578713	chr10	45653970	45654469	Hace1|chr10:45653970-45654469	0.195395132495036	.	.
chr10	45578214	45578713	chr10	45717330	45717829	Hace1|chr10:45717330-45717829	0.239329823280639	.	.
chr10	45578214	45578713	chr10	45800078	45800577	Hace1|chr10:45800078-45800577	0.320624529846032	.	.
chr10	45578214	45578713	chr10	45831047	45831546	Hace1|chr10:45831047-45831546	0.298301986829745	.	.
chr10	45578214	45578713	chr10	45864599	45865098	Hace1|chr10:45864599-45865098	0.26282589853318	.	.
chr10	46228076	46228575	chr10	46071292	46071791	Gm35430|chr10:46071292-46071791	0.376655912264552	.	.
chr10	46228076	46228575	chr10	46235517	46236016	Gm35430|chr10:46235517-46236016	0.282042787850923	.	.
chr10	46228076	46228575	chr10	46402704	46403203	Gm35430|chr10:46402704-46403203	0.318294875242399	.	.
chr10	46228076	46228575	chr10	46487174	46487673	Gm35430|chr10:46487174-46487673	0.280772484315355	.	.
chr10	49788557	49789056	chr10	49502452	49502951	Grik2|chr10:49502452-49502951	0.245281057929267	.	.
chr10	49788557	49789056	chr10	49673321	49673820	Grik2|chr10:49673321-49673820	0.210630831856307	.	.
chr10	49788557	49789056	chr10	49762570	49763069	Grik2|chr10:49762570-49763069	0.209888623418213	.	.
chr10	50592385	50592884	chr10	50370554	50371053	Ascc3|chr10:50370554-50371053	0.454500022337911	.	.
chr10	50592385	50592884	chr10	50700133	50700632	Ascc3|chr10:50700133-50700632	0.246299226184836	.	.
chr10	50592385	50592884	chr10	50704180	50704679	Ascc3|chr10:50704180-50704679	0.301331879946629	.	.
chr10	50592385	50592884	chr10	50910960	50911459	Ascc3|chr10:50910960-50911459	0.434685864477337	.	.
chr10	50592385	50592884	chr10	50969323	50969822	Ascc3|chr10:50969323-50969822	0.207084641171906	.	.
chr10	50894338	50894837	chr10	50700133	50700632	Sim1|chr10:50700133-50700632	0.439318575622373	.	.
chr10	50894338	50894837	chr10	50704180	50704679	Sim1|chr10:50704180-50704679	0.526678169904817	.	.
chr10	50894338	50894837	chr10	50910960	50911459	Sim1|chr10:50910960-50911459	0.730829293095881	.	.
chr10	50894338	50894837	chr10	50969323	50969822	Sim1|chr10:50969323-50969822	0.227970314842414	.	.
chr10	50894338	50894837	chr10	51023845	51024344	Sim1|chr10:51023845-51024344	0.500825021225902	.	.
chr10	51969069	51969568	chr10	51940232	51940731	Gm40646|chr10:51940232-51940731	0.292579191568108	.	.
chr10	51969069	51969568	chr10	52217561	52218060	Gm40646|chr10:52217561-52218060	0.237201736359383	.	.
chr10	52233366	52233865	chr10	52217561	52218060	Dcbld1|chr10:52217561-52218060	0.279217118592235	.	.
chr10	52233867	52234366	chr10	52217561	52218060	Dcbld1|chr10:52217561-52218060	0.212929294398403	.	.
chr10	52381975	52382474	chr10	52072508	52073007	Gopc|chr10:52072508-52073007	0.393198302513469	.	.
chr10	52381975	52382474	chr10	52691301	52691800	Gopc|chr10:52691301-52691800	0.224764145139949	.	.
chr10	52690218	52690717	chr10	52703990	52704489	Slc35f1|chr10:52703990-52704489	0.352451409391968	.	.
chr10	52690801	52691300	chr10	52703990	52704489	Slc35f1|chr10:52703990-52704489	0.376809188182804	.	.
chr10	56106501	56107000	chr10	55901043	55901542	Msl3l2|chr10:55901043-55901542	0.281666573832082	.	.
chr10	56106501	56107000	chr10	56339053	56339552	Msl3l2|chr10:56339053-56339552	0.252797687354599	.	.
chr10	56228732	56229231	chr10	56198995	56199494	Tbc1d32|chr10:56198995-56199494	0.247877471620265	.	.
chr10	56228732	56229231	chr10	56339053	56339552	Tbc1d32|chr10:56339053-56339552	0.353391331923226	.	.
chr10	56431168	56431667	chr10	56372970	56373469	Gm36595|chr10:56372970-56373469	0.224013798504034	.	.
chr10	56431168	56431667	chr10	56730500	56730999	Gm36595|chr10:56730500-56730999	0.280815495003819	.	.
chr10	56431168	56431667	chr10	56730500	56730999	Gm36595|chr10:56730500-56730999	0.28081549500382	.	.
chr10	56431764	56432263	chr10	56506133	56506632	Gm36595|chr10:56506133-56506632	0.213547381137365	.	.
chr10	57486054	57486553	chr10	57001179	57001678	4930467K11Rik|chr10:57001179-57001678	0.26596936867211	.	.
chr10	57486054	57486553	chr10	57001179	57001678	Hsf2|chr10:57001179-57001678	0.26596936867211	.	.
chr10	57486054	57486553	chr10	57009469	57009968	4930467K11Rik|chr10:57009469-57009968	0.400862403540026	.	.
chr10	57486054	57486553	chr10	57009469	57009968	Hsf2|chr10:57009469-57009968	0.400862403540026	.	.
chr10	57486054	57486553	chr10	57183491	57183990	4930467K11Rik|chr10:57183491-57183990	0.396925696704706	.	.
chr10	57486054	57486553	chr10	57183491	57183990	Hsf2|chr10:57183491-57183990	0.396925696704706	.	.
chr10	57486588	57487087	chr10	57009469	57009968	4930467K11Rik|chr10:57009469-57009968	0.256375903646372	.	.
chr10	57486588	57487087	chr10	57009469	57009968	Hsf2|chr10:57009469-57009968	0.256375903646372	.	.
chr10	57486588	57487087	chr10	57183491	57183990	4930467K11Rik|chr10:57183491-57183990	0.421043641824898	.	.
chr10	57486588	57487087	chr10	57183491	57183990	Hsf2|chr10:57183491-57183990	0.421043641824898	.	.
chr10	57486588	57487087	chr10	57475501	57476000	4930467K11Rik|chr10:57475501-57476000	0.229913380485233	.	.
chr10	57486588	57487087	chr10	57475501	57476000	Hsf2|chr10:57475501-57476000	0.229913380485233	.	.
chr10	57486588	57487087	chr10	57722319	57722818	4930467K11Rik|chr10:57722319-57722818	0.246274425175869	.	.
chr10	57486588	57487087	chr10	57722319	57722818	Hsf2|chr10:57722319-57722818	0.246274425175869	.	.
chr10	57532304	57532803	chr10	57722319	57722818	Serinc1|chr10:57722319-57722818	0.269004923238684	.	.
chr10	57532304	57532803	chr10	57749229	57749728	Serinc1|chr10:57749229-57749728	0.194271208114071	.	.
chr10	57631815	57632314	chr10	57463283	57463782	Pkib|chr10:57463283-57463782	0.274666407386276	.	.
chr10	57631815	57632314	chr10	57568996	57569495	Pkib|chr10:57568996-57569495	0.363917556689157	.	.
chr10	57631815	57632314	chr10	57749229	57749728	Pkib|chr10:57749229-57749728	0.254412341879693	.	.
chr10	57784508	57785007	chr10	57568996	57569495	Fabp7|chr10:57568996-57569495	0.25921462229	.	.
chr10	57794436	57794935	chr10	57722319	57722818	Smpdl3a|chr10:57722319-57722818	0.202121768654014	.	.
chr10	57794436	57794935	chr10	57722852	57723351	Smpdl3a|chr10:57722852-57723351	0.230536516704605	.	.
chr10	57794436	57794935	chr10	57743482	57743981	Smpdl3a|chr10:57743482-57743981	0.202611545893782	.	.
chr10	58446597	58447096	chr10	58559031	58559530	Ranbp2|chr10:58559031-58559530	0.194953054783117	.	.
chr10	58446597	58447096	chr10	58673125	58673624	Ranbp2|chr10:58673125-58673624	0.426226945275162	.	.
chr10	58447107	58447606	chr10	58627619	58628118	Ranbp2|chr10:58627619-58628118	0.408673410569314	.	.
chr10	58447107	58447606	chr10	58714347	58714846	Ranbp2|chr10:58714347-58714846	0.227988879430947	.	.
chr10	58447107	58447606	chr10	58714863	58715362	Ranbp2|chr10:58714863-58715362	0.209711292556236	.	.
chr10	58497623	58498122	chr10	58383254	58383753	Ccdc138|chr10:58383254-58383753	0.38835802344171	.	.
chr10	58497623	58498122	chr10	58673125	58673624	Ccdc138|chr10:58673125-58673624	0.279446561783163	.	.
chr10	58497623	58498122	chr10	58714347	58714846	Ccdc138|chr10:58714347-58714846	0.207341876807273	.	.
chr10	58675506	58676005	chr10	58401851	58402350	Edar|chr10:58401851-58402350	0.281119771065949	.	.
chr10	60752559	60753058	chr10	60826488	60826987	Slc29a3|chr10:60826488-60826987	0.252563337122756	.	.
chr10	60752559	60753058	chr10	60827176	60827675	Slc29a3|chr10:60827176-60827675	0.422943028196014	.	.
chr10	60752559	60753058	chr10	60969398	60969897	Slc29a3|chr10:60969398-60969897	0.250029407820898	.	.
chr10	60752559	60753058	chr10	61072270	61072769	Slc29a3|chr10:61072270-61072769	0.247516791355151	.	.
chr10	60830851	60831350	chr10	60826488	60826987	Unc5b|chr10:60826488-60826987	0.204597366482424	.	.
chr10	60830851	60831350	chr10	60827176	60827675	Unc5b|chr10:60827176-60827675	0.538445148706752	.	.
chr10	60830851	60831350	chr10	60969398	60969897	Unc5b|chr10:60969398-60969897	0.336608832602882	.	.
chr10	60830851	60831350	chr10	61175290	61175789	Unc5b|chr10:61175290-61175789	0.205703523683492	.	.
chr10	60830851	60831350	chr10	61175819	61176318	Unc5b|chr10:61175819-61176318	0.250128702277919	.	.
chr10	60831386	60831885	chr10	61012235	61012734	Unc5b|chr10:61012235-61012734	0.280182324456989	.	.
chr10	61052138	61052637	chr10	61068463	61068962	Gm20610|chr10:61068463-61068962	0.273022146205002	.	.
chr10	61089138	61089637	chr10	60941749	60942248	Pcbd1|chr10:60941749-60942248	0.200026165707822	.	.
chr10	61089650	61090149	chr10	60826488	60826987	Pcbd1|chr10:60826488-60826987	0.333313526959867	.	.
chr10	61089650	61090149	chr10	60827176	60827675	Pcbd1|chr10:60827176-60827675	0.4684203332627	.	.
chr10	61089650	61090149	chr10	60934266	60934765	Pcbd1|chr10:60934266-60934765	0.261703423416662	.	.
chr10	61089650	61090149	chr10	61175819	61176318	Pcbd1|chr10:61175819-61176318	0.256518604408158	.	.
chr10	61089650	61090149	chr10	61275776	61276275	Pcbd1|chr10:61275776-61276275	0.203629230255391	.	.
chr10	61147435	61147934	chr10	61491985	61492484	Sgpl1|chr10:61491985-61492484	0.225014495839256	.	.
chr10	61418097	61418596	chr10	61341474	61341973	Nodal|chr10:61341474-61341973	0.261401066105722	.	.
chr10	61452044	61452543	chr10	61012235	61012734	Eif4ebp2|chr10:61012235-61012734	0.32778758038462	.	.
chr10	61452044	61452543	chr10	61362205	61362704	Eif4ebp2|chr10:61362205-61362704	0.242644833745193	.	.
chr10	61452044	61452543	chr10	61443530	61444029	Eif4ebp2|chr10:61443530-61444029	0.247837678470918	.	.
chr10	61452044	61452543	chr10	61570075	61570574	Eif4ebp2|chr10:61570075-61570574	0.361404800645787	.	.
chr10	61452613	61453112	chr10	61012235	61012734	Eif4ebp2|chr10:61012235-61012734	0.20365092040581	.	.
chr10	61452613	61453112	chr10	61019530	61020029	Eif4ebp2|chr10:61019530-61020029	0.510205611714211	.	.
chr10	61452613	61453112	chr10	61336031	61336530	Eif4ebp2|chr10:61336031-61336530	0.320617967360838	.	.
chr10	61452613	61453112	chr10	61362205	61362704	Eif4ebp2|chr10:61362205-61362704	0.296814426194902	.	.
chr10	61452613	61453112	chr10	61570075	61570574	Eif4ebp2|chr10:61570075-61570574	0.458867822232173	.	.
chr10	61648322	61648821	chr10	61625504	61626003	Ppa1|chr10:61625504-61626003	0.255868801850953	.	.
chr10	61648322	61648821	chr10	61980369	61980868	Ppa1|chr10:61980369-61980868	0.276460473473324	.	.
chr10	61680030	61680529	chr10	61275776	61276275	1700022H01Rik|chr10:61275776-61276275	0.222782227526326	.	.
chr10	61680030	61680529	chr10	61275776	61276275	Sar1a|chr10:61275776-61276275	0.222782227526326	.	.
chr10	61680030	61680529	chr10	61625504	61626003	1700022H01Rik|chr10:61625504-61626003	0.211077281041464	.	.
chr10	61680030	61680529	chr10	61625504	61626003	Sar1a|chr10:61625504-61626003	0.211077281041464	.	.
chr10	61680030	61680529	chr10	61838633	61839132	1700022H01Rik|chr10:61838633-61839132	0.245410379879048	.	.
chr10	61680030	61680529	chr10	61838633	61839132	Sar1a|chr10:61838633-61839132	0.245410379879048	.	.
chr10	61695204	61695703	chr10	61336031	61336530	Tysnd1|chr10:61336031-61336530	0.316589955891181	.	.
chr10	61695204	61695703	chr10	61341474	61341973	Tysnd1|chr10:61341474-61341973	0.402894327532464	.	.
chr10	61695204	61695703	chr10	61491985	61492484	Tysnd1|chr10:61491985-61492484	0.274569347035164	.	.
chr10	61695924	61696423	chr10	61336031	61336530	Tysnd1|chr10:61336031-61336530	0.218826220830596	.	.
chr10	61695924	61696423	chr10	61443530	61444029	Tysnd1|chr10:61443530-61444029	0.207699790496091	.	.
chr10	61695924	61696423	chr10	61491985	61492484	Tysnd1|chr10:61491985-61492484	0.34445756517973	.	.
chr10	61714894	61715393	chr10	61734393	61734892	Aifm2|chr10:61734393-61734892	0.285722518123473	.	.
chr10	61783021	61783520	chr10	61570075	61570574	H2afy2|chr10:61570075-61570574	0.224384623926518	.	.
chr10	61783021	61783520	chr10	62055333	62055832	H2afy2|chr10:62055333-62055832	0.28331336863173	.	.
chr10	61783021	61783520	chr10	62202512	62203011	H2afy2|chr10:62202512-62203011	0.237022220510688	.	.
chr10	61783689	61784188	chr10	61734393	61734892	H2afy2|chr10:61734393-61734892	0.329037586877113	.	.
chr10	61978216	61978715	chr10	61838633	61839132	Col13a1|chr10:61838633-61839132	0.214685126091992	.	.
chr10	61978216	61978715	chr10	62182988	62183487	Col13a1|chr10:62182988-62183487	0.204084454838606	.	.
chr10	62231026	62231525	chr10	62055333	62055832	Tspan15|chr10:62055333-62055832	0.280414451665255	.	.
chr10	62231026	62231525	chr10	62300269	62300768	Tspan15|chr10:62300269-62300768	0.211832682720076	.	.
chr10	62339392	62339891	chr10	62182988	62183487	Hk1os|chr10:62182988-62183487	0.283884908789034	.	.
chr10	62339392	62339891	chr10	62282647	62283146	Hk1os|chr10:62282647-62283146	0.20989584969727	.	.
chr10	62339392	62339891	chr10	62294061	62294560	Hk1os|chr10:62294061-62294560	0.201351467956089	.	.
chr10	62339392	62339891	chr10	62300269	62300768	Hk1os|chr10:62300269-62300768	0.383086561676231	.	.
chr10	62339392	62339891	chr10	62313106	62313605	Hk1os|chr10:62313106-62313605	0.348523482674859	.	.
chr10	62449766	62450265	chr10	62076484	62076983	4930507D05Rik|chr10:62076484-62076983	0.271355177199668	.	.
chr10	62449766	62450265	chr10	62076484	62076983	Supv3l1|chr10:62076484-62076983	0.271355177199668	.	.
chr10	62449766	62450265	chr10	62260971	62261470	4930507D05Rik|chr10:62260971-62261470	0.195823232684934	.	.
chr10	62449766	62450265	chr10	62260971	62261470	Supv3l1|chr10:62260971-62261470	0.195823232684934	.	.
chr10	62449766	62450265	chr10	62282647	62283146	4930507D05Rik|chr10:62282647-62283146	0.316930369500481	.	.
chr10	62449766	62450265	chr10	62282647	62283146	Supv3l1|chr10:62282647-62283146	0.316930369500481	.	.
chr10	62449766	62450265	chr10	62300269	62300768	4930507D05Rik|chr10:62300269-62300768	0.420934771825544	.	.
chr10	62449766	62450265	chr10	62300269	62300768	Supv3l1|chr10:62300269-62300768	0.420934771825544	.	.
chr10	62449766	62450265	chr10	62500120	62500619	4930507D05Rik|chr10:62500120-62500619	0.230639098851798	.	.
chr10	62449766	62450265	chr10	62500120	62500619	Supv3l1|chr10:62500120-62500619	0.230639098851798	.	.
chr10	62449766	62450265	chr10	62549665	62550164	4930507D05Rik|chr10:62549665-62550164	0.334351945595996	.	.
chr10	62449766	62450265	chr10	62549665	62550164	Supv3l1|chr10:62549665-62550164	0.334351945595996	.	.
chr10	62577623	62578122	chr10	62300269	62300768	4933428P19Rik|chr10:62300269-62300768	0.293881104600533	.	.
chr10	62577623	62578122	chr10	62300269	62300768	Kif1bp|chr10:62300269-62300768	0.293881104600533	.	.
chr10	62577623	62578122	chr10	62313106	62313605	4933428P19Rik|chr10:62313106-62313605	0.209210435737798	.	.
chr10	62577623	62578122	chr10	62313106	62313605	Kif1bp|chr10:62313106-62313605	0.209210435737798	.	.
chr10	62578211	62578710	chr10	62500120	62500619	4933428P19Rik|chr10:62500120-62500619	0.2339969519919	.	.
chr10	62578211	62578710	chr10	62500120	62500619	Kif1bp|chr10:62500120-62500619	0.2339969519919	.	.
chr10	62578211	62578710	chr10	62590203	62590702	4933428P19Rik|chr10:62590203-62590702	0.272361484161851	.	.
chr10	62578211	62578710	chr10	62590203	62590702	Kif1bp|chr10:62590203-62590702	0.272361484161851	.	.
chr10	62578211	62578710	chr10	62850934	62851433	4933428P19Rik|chr10:62850934-62851433	0.292555703817537	.	.
chr10	62578211	62578710	chr10	62850934	62851433	Kif1bp|chr10:62850934-62851433	0.292555703817537	.	.
chr10	62602059	62602558	chr10	62313106	62313605	Ddx21|chr10:62313106-62313605	0.214197612356974	.	.
chr10	62602059	62602558	chr10	62313106	62313605	Gm47257|chr10:62313106-62313605	0.214197612356974	.	.
chr10	62602059	62602558	chr10	62332391	62332890	Ddx21|chr10:62332391-62332890	0.380790390010101	.	.
chr10	62602059	62602558	chr10	62332391	62332890	Gm47257|chr10:62332391-62332890	0.380790390010101	.	.
chr10	62602059	62602558	chr10	62410887	62411386	Ddx21|chr10:62410887-62411386	0.201122809809318	.	.
chr10	62602059	62602558	chr10	62410887	62411386	Gm47257|chr10:62410887-62411386	0.201122809809318	.	.
chr10	62602059	62602558	chr10	62830770	62831269	Ddx21|chr10:62830770-62831269	0.239034797967536	.	.
chr10	62602059	62602558	chr10	62830770	62831269	Gm47257|chr10:62830770-62831269	0.239034797967536	.	.
chr10	62651098	62651597	chr10	62500120	62500619	Ddx50|chr10:62500120-62500619	0.194928374150023	.	.
chr10	62651098	62651597	chr10	62549665	62550164	Ddx50|chr10:62549665-62550164	0.262239891931742	.	.
chr10	62651098	62651597	chr10	62590203	62590702	Ddx50|chr10:62590203-62590702	0.261989166861682	.	.
chr10	62651098	62651597	chr10	62865795	62866294	Ddx50|chr10:62865795-62866294	0.34375575747329	.	.
chr10	62725538	62726037	chr10	62294061	62294560	Stox1|chr10:62294061-62294560	0.25561269812194	.	.
chr10	62725538	62726037	chr10	62294061	62294560	Stox1|chr10:62294061-62294560	0.255612698121941	.	.
chr10	62725538	62726037	chr10	62313106	62313605	Stox1|chr10:62313106-62313605	0.450959848047392	.	.
chr10	62725538	62726037	chr10	62332391	62332890	Stox1|chr10:62332391-62332890	0.330918860047657	.	.
chr10	62725538	62726037	chr10	62856650	62857149	Stox1|chr10:62856650-62857149	0.283143494459993	.	.
chr10	62792172	62792671	chr10	62500120	62500619	Ccar1|chr10:62500120-62500619	0.312686044965162	.	.
chr10	62792172	62792671	chr10	62590203	62590702	Ccar1|chr10:62590203-62590702	0.46482487083858	.	.
chr10	62792172	62792671	chr10	63113099	63113598	Ccar1|chr10:63113099-63113598	0.211361599269833	.	.
chr10	62920395	62920894	chr10	62846898	62847397	Slc25a16|chr10:62846898-62847397	0.215076512786956	.	.
chr10	62920395	62920894	chr10	63065948	63066447	Slc25a16|chr10:63065948-63066447	0.219703122881489	.	.
chr10	62920395	62920894	chr10	63065948	63066447	Slc25a16|chr10:63065948-63066447	0.21970312288149	.	.
chr10	62946840	62947339	chr10	62857169	62857668	Dna2|chr10:62857169-62857668	0.417118339768569	.	.
chr10	62946840	62947339	chr10	63177151	63177650	Dna2|chr10:63177151-63177650	0.203395277527942	.	.
chr10	62946840	62947339	chr10	63177151	63177650	Dna2|chr10:63177151-63177650	0.203395277527943	.	.
chr10	62979983	62980482	chr10	62590203	62590702	Rufy2|chr10:62590203-62590702	0.236942764442386	.	.
chr10	63023030	63023529	chr10	62857169	62857668	Hnrnph3|chr10:62857169-62857668	0.367243359869215	.	.
chr10	63023030	63023529	chr10	62865795	62866294	Hnrnph3|chr10:62865795-62866294	0.242657867908769	.	.
chr10	63023030	63023529	chr10	63065948	63066447	Hnrnph3|chr10:63065948-63066447	0.20463650495914	.	.
chr10	63023030	63023529	chr10	63377381	63377880	Hnrnph3|chr10:63377381-63377880	0.207467480489847	.	.
chr10	63023688	63024187	chr10	63065948	63066447	Hnrnph3|chr10:63065948-63066447	0.207062881542025	.	.
chr10	63023688	63024187	chr10	63065948	63066447	Pbld2|chr10:63065948-63066447	0.207062881542025	.	.
chr10	63099999	63100498	chr10	62850934	62851433	Atoh7|chr10:62850934-62851433	0.226714205264985	.	.
chr10	63099999	63100498	chr10	62865795	62866294	Atoh7|chr10:62865795-62866294	0.631611571527183	.	.
chr10	63099999	63100498	chr10	63338211	63338710	Atoh7|chr10:63338211-63338710	0.296753834136845	.	.
chr10	63243618	63244117	chr10	62857169	62857668	1700120B22Rik|chr10:62857169-62857668	0.214574940741389	.	.
chr10	63243618	63244117	chr10	62857169	62857668	Herc4|chr10:62857169-62857668	0.214574940741389	.	.
chr10	63243618	63244117	chr10	63308515	63309014	1700120B22Rik|chr10:63308515-63309014	0.262177788944915	.	.
chr10	63243618	63244117	chr10	63308515	63309014	Herc4|chr10:63308515-63309014	0.262177788944915	.	.
chr10	63244186	63244685	chr10	62865795	62866294	1700120B22Rik|chr10:62865795-62866294	0.394699649909269	.	.
chr10	63244186	63244685	chr10	62865795	62866294	Herc4|chr10:62865795-62866294	0.394699649909269	.	.
chr10	63244186	63244685	chr10	63338211	63338710	1700120B22Rik|chr10:63338211-63338710	0.254354169280285	.	.
chr10	63244186	63244685	chr10	63338211	63338710	Herc4|chr10:63338211-63338710	0.254354169280285	.	.
chr10	63382558	63383057	chr10	63377381	63377880	Dnajc12|chr10:63377381-63377880	0.202455187729551	.	.
chr10	63429313	63429812	chr10	63065948	63066447	Ctnna3|chr10:63065948-63066447	0.31204644500351	.	.
chr10	63429957	63430456	chr10	63338211	63338710	Ctnna3|chr10:63338211-63338710	0.211499998273781	.	.
chr10	63429957	63430456	chr10	63582526	63583025	Ctnna3|chr10:63582526-63583025	0.286553536941534	.	.
chr10	67285073	67285572	chr10	67458578	67459077	Nrbf2|chr10:67458578-67459077	0.265153069782793	.	.
chr10	67285073	67285572	chr10	67482306	67482805	Nrbf2|chr10:67482306-67482805	0.320850105900645	.	.
chr10	67285073	67285572	chr10	67537526	67538025	Nrbf2|chr10:67537526-67538025	0.380757528117089	.	.
chr10	67535893	67536392	chr10	67264821	67265320	Egr2|chr10:67264821-67265320	0.239437587345654	.	.
chr10	67548166	67548665	chr10	67493507	67494006	Ado|chr10:67493507-67494006	0.310597951267712	.	.
chr10	67548797	67549296	chr10	67264821	67265320	Ado|chr10:67264821-67265320	0.216891915437354	.	.
chr10	67548797	67549296	chr10	67537526	67538025	Ado|chr10:67537526-67538025	0.284761072831368	.	.
chr10	67548797	67549296	chr10	67721785	67722284	Ado|chr10:67721785-67722284	0.267335953534012	.	.
[truncated: 28,906 more rows]
