# Supplementary material for: Single-cell analysis of chromatin accessibility in the adult mouse brain
Source: Nature. 2023 Dec 13;624(7991):378–89. doi: 10.1038/s41586-023-06824-9 (PMC10719105; doi:10.1038/s41586-023-06824-9)
Supplement: Supplementary file 3 — Supplementary Tables 1–25 and their legends. [file 41586_2023_6824_MOESM3_ESM.zip › 2023-03-05453B-s3/SI Tables/SI Table 13 Summary of all the gene-cCRE correlations/sa2subclass.MB-MY_Tph2_Glut-Sero.pdc.bedpe]

chr1	4785497	4785996	chr1	5018611	5019110	Mrpl15|chr1:5018611-5019110	0.220091807575068	.	.
chr1	4785497	4785996	chr1	5019201	5019700	Mrpl15|chr1:5019201-5019700	0.299225800513174	.	.
chr1	4785497	4785996	chr1	5170387	5170886	Mrpl15|chr1:5170387-5170886	0.295761190523402	.	.
chr1	4807592	4808091	chr1	5018611	5019110	Lypla1|chr1:5018611-5019110	0.190076227329583	.	.
chr1	4807592	4808091	chr1	5019201	5019700	Lypla1|chr1:5019201-5019700	0.201374264812455	.	.
chr1	4807592	4808091	chr1	5019201	5019700	Lypla1|chr1:5019201-5019700	0.201374264812456	.	.
chr1	4807592	4808091	chr1	5103120	5103619	Lypla1|chr1:5103120-5103619	0.222008967461305	.	.
chr1	4807592	4808091	chr1	5170387	5170886	Lypla1|chr1:5170387-5170886	0.408814704720992	.	.
chr1	4857480	4857979	chr1	5018611	5019110	Tcea1|chr1:5018611-5019110	0.217529991267151	.	.
chr1	4857480	4857979	chr1	5170387	5170886	Tcea1|chr1:5170387-5170886	0.274601311056916	.	.
chr1	4858123	4858622	chr1	5018611	5019110	Tcea1|chr1:5018611-5019110	0.167305687665167	.	.
chr1	4858123	4858622	chr1	5103120	5103619	Tcea1|chr1:5103120-5103619	0.404216156354413	.	.
chr1	4858123	4858622	chr1	5170387	5170886	Tcea1|chr1:5170387-5170886	0.340698923489556	.	.
chr1	4858123	4858622	chr1	5183460	5183959	Tcea1|chr1:5183460-5183959	0.156028553656126	.	.
chr1	5070122	5070621	chr1	5395752	5396251	Atp6v1h|chr1:5395752-5396251	0.3897637510058	.	.
chr1	5070122	5070621	chr1	5395752	5396251	Rgs20|chr1:5395752-5396251	0.3897637510058	.	.
chr1	5588179	5588678	chr1	5395752	5396251	Oprk1|chr1:5395752-5396251	0.279923844744522	.	.
chr1	5588820	5589319	chr1	5395752	5396251	Oprk1|chr1:5395752-5396251	0.199607410677483	.	.
chr1	5916575	5917074	chr1	5915307	5915806	Npbwr1|chr1:5915307-5915806	0.173370336470595	.	.
chr1	5917179	5917678	chr1	5915307	5915806	Npbwr1|chr1:5915307-5915806	0.167886658753757	.	.
chr1	5917179	5917678	chr1	6134983	6135482	Npbwr1|chr1:6134983-6135482	0.436881371928546	.	.
chr1	6214386	6214885	chr1	6272212	6272711	4732440D04Rik|chr1:6272212-6272711	0.242086272053655	.	.
chr1	6214386	6214885	chr1	6382628	6383127	4732440D04Rik|chr1:6382628-6383127	0.142089474161855	.	.
chr1	6214386	6214885	chr1	6441268	6441767	4732440D04Rik|chr1:6441268-6441767	0.193742145087443	.	.
chr1	7088594	7089093	chr1	6905234	6905733	Pcmtd1|chr1:6905234-6905733	0.405220593880565	.	.
chr1	7397174	7397673	chr1	7204719	7205218	Gm26901|chr1:7204719-7205218	0.185469367596958	.	.
chr1	7397174	7397673	chr1	7543474	7543973	Gm26901|chr1:7543474-7543973	0.292694561661499	.	.
chr1	7397837	7398336	chr1	7218866	7219365	Gm26901|chr1:7218866-7219365	0.162050184028265	.	.
chr1	7398342	7398841	chr1	7543474	7543973	Gm26901|chr1:7543474-7543973	0.37472153380483	.	.
chr1	9298975	9299474	chr1	9248389	9248888	Sntg1|chr1:9248389-9248888	0.310269790716008	.	.
chr1	9299496	9299995	chr1	9248913	9249412	Sntg1|chr1:9248913-9249412	0.218721504251759	.	.
chr1	9299496	9299995	chr1	9382767	9383266	Sntg1|chr1:9382767-9383266	0.208105944750164	.	.
chr1	9299496	9299995	chr1	9541113	9541612	Sntg1|chr1:9541113-9541612	0.310714398497421	.	.
chr1	9299496	9299995	chr1	9573148	9573647	Sntg1|chr1:9573148-9573647	0.162903152456927	.	.
chr1	9545922	9546421	chr1	9478056	9478555	Rrs1|chr1:9478056-9478555	0.218892430286134	.	.
chr1	9600949	9601448	chr1	9298270	9298769	Vxn|chr1:9298270-9298769	0.194434089804688	.	.
chr1	9601474	9601973	chr1	9298270	9298769	Vxn|chr1:9298270-9298769	0.288881512263155	.	.
chr1	9601474	9601973	chr1	9382767	9383266	Vxn|chr1:9382767-9383266	0.259983579088508	.	.
chr1	9630048	9630547	chr1	9382767	9383266	2610203C22Rik|chr1:9382767-9383266	0.292651456147214	.	.
chr1	9630048	9630547	chr1	9573148	9573647	2610203C22Rik|chr1:9573148-9573647	0.471218593076851	.	.
chr1	9700259	9700758	chr1	9478056	9478555	Mybl1|chr1:9478056-9478555	0.161261082801648	.	.
chr1	9747574	9748073	chr1	9541113	9541612	1700034P13Rik|chr1:9541113-9541612	0.179195850006398	.	.
chr1	9747574	9748073	chr1	9541113	9541612	Vcpip1|chr1:9541113-9541612	0.179195850006398	.	.
chr1	9747574	9748073	chr1	9573148	9573647	1700034P13Rik|chr1:9573148-9573647	0.179077440260327	.	.
chr1	9747574	9748073	chr1	9573148	9573647	Vcpip1|chr1:9573148-9573647	0.179077440260327	.	.
chr1	9748256	9748755	chr1	9541113	9541612	1700034P13Rik|chr1:9541113-9541612	0.410286395024533	.	.
chr1	9748256	9748755	chr1	9541113	9541612	Vcpip1|chr1:9541113-9541612	0.410286395024533	.	.
chr1	10993243	10993742	chr1	10759501	10760000	Prex2|chr1:10759501-10760000	0.405151109610385	.	.
chr1	10993243	10993742	chr1	10771716	10772215	Prex2|chr1:10771716-10772215	0.608924302349897	.	.
chr1	10993243	10993742	chr1	10871396	10871895	Prex2|chr1:10871396-10871895	0.686753370480076	.	.
chr1	10993243	10993742	chr1	11044870	11045369	Prex2|chr1:11044870-11045369	0.223888342520689	.	.
chr1	10993243	10993742	chr1	11045682	11046181	Prex2|chr1:11045682-11046181	0.471441624424601	.	.
chr1	10993243	10993742	chr1	11045682	11046181	Prex2|chr1:11045682-11046181	0.471441624424602	.	.
chr1	10993243	10993742	chr1	11151494	11151993	Prex2|chr1:11151494-11151993	0.161650036949014	.	.
chr1	10993772	10994271	chr1	10759501	10760000	Prex2|chr1:10759501-10760000	0.223652128749325	.	.
chr1	10993772	10994271	chr1	10771716	10772215	Prex2|chr1:10771716-10772215	0.374234493452539	.	.
chr1	10993772	10994271	chr1	10871396	10871895	Prex2|chr1:10871396-10871895	0.484809470366031	.	.
chr1	10993772	10994271	chr1	11045682	11046181	Prex2|chr1:11045682-11046181	0.580026845072716	.	.
chr1	10993772	10994271	chr1	11097221	11097720	Prex2|chr1:11097221-11097720	0.136319934986569	.	.
chr1	10993772	10994271	chr1	11151494	11151993	Prex2|chr1:11151494-11151993	0.20601159609603	.	.
chr1	11413910	11414409	chr1	11451649	11452148	A830018L16Rik|chr1:11451649-11452148	0.24748615781348	.	.
chr1	11413910	11414409	chr1	11458356	11458855	A830018L16Rik|chr1:11458356-11458855	0.14636824600913	.	.
chr1	11413910	11414409	chr1	11585901	11586400	A830018L16Rik|chr1:11585901-11586400	0.170595996470286	.	.
chr1	11413910	11414409	chr1	11657996	11658495	A830018L16Rik|chr1:11657996-11658495	0.144596836286017	.	.
chr1	13660314	13660813	chr1	13531462	13531961	Lactb2|chr1:13531462-13531961	0.137461513607411	.	.
chr1	13660314	13660813	chr1	13561529	13562028	Lactb2|chr1:13561529-13562028	0.142128576225123	.	.
chr1	13660314	13660813	chr1	13574735	13575234	Lactb2|chr1:13574735-13575234	0.215454159648094	.	.
chr1	13660314	13660813	chr1	13706254	13706753	Lactb2|chr1:13706254-13706753	0.213701541180833	.	.
chr1	15805340	15805839	chr1	15853301	15853800	Terf1|chr1:15853301-15853800	0.135023592677152	.	.
chr1	15892493	15892992	chr1	15853301	15853800	Sbspon|chr1:15853301-15853800	0.143355857010354	.	.
chr1	15892493	15892992	chr1	16229492	16229991	Sbspon|chr1:16229492-16229991	0.205926388799086	.	.
chr1	16093096	16093595	chr1	15853301	15853800	4930444P10Rik|chr1:15853301-15853800	0.248240933687248	.	.
chr1	16093096	16093595	chr1	15941702	15942201	4930444P10Rik|chr1:15941702-15942201	0.139812710510442	.	.
chr1	16093096	16093595	chr1	16135760	16136259	4930444P10Rik|chr1:16135760-16136259	0.235027582090805	.	.
chr1	16104999	16105498	chr1	15941702	15942201	Rdh10|chr1:15941702-15942201	0.173008506687356	.	.
chr1	16104999	16105498	chr1	15941702	15942201	Rpl7|chr1:15941702-15942201	0.173008506687356	.	.
chr1	16104999	16105498	chr1	15982593	15983092	Rdh10|chr1:15982593-15983092	0.269197771352655	.	.
chr1	16104999	16105498	chr1	15982593	15983092	Rpl7|chr1:15982593-15983092	0.269197771352655	.	.
chr1	16105563	16106062	chr1	15982593	15983092	Rdh10|chr1:15982593-15983092	0.263887254896879	.	.
chr1	16688506	16689005	chr1	16798252	16798751	Ly96|chr1:16798252-16798751	0.334308120661067	.	.
chr1	17097665	17098164	chr1	17123369	17123868	Jph1|chr1:17123369-17123868	0.182816271096238	.	.
chr1	17097665	17098164	chr1	17163496	17163995	Jph1|chr1:17163496-17163995	0.231445897707106	.	.
chr1	17145142	17145641	chr1	16798252	16798751	Gdap1|chr1:16798252-16798751	0.201198890854801	.	.
chr1	17145142	17145641	chr1	17163496	17163995	Gdap1|chr1:17163496-17163995	0.179503577955301	.	.
chr1	17727070	17727569	chr1	17838342	17838841	Crispld1|chr1:17838342-17838841	0.185109235999327	.	.
chr1	17727070	17727569	chr1	17838342	17838841	Gm16070|chr1:17838342-17838841	0.185109235999327	.	.
chr1	18057998	18058497	chr1	18106146	18106645	Gm28756|chr1:18106146-18106645	0.161479688913414	.	.
chr1	18057998	18058497	chr1	18106689	18107188	Gm28756|chr1:18106689-18107188	0.18680545006427	.	.
chr1	18058553	18059052	chr1	17980561	17981060	Gm28756|chr1:17980561-17981060	0.233897167218401	.	.
chr1	18058553	18059052	chr1	18012804	18013303	Gm28756|chr1:18012804-18013303	0.247010653551793	.	.
chr1	20820187	20820686	chr1	20612697	20613196	Mcm3|chr1:20612697-20613196	0.173727467627676	.	.
chr1	20820187	20820686	chr1	20699955	20700454	Mcm3|chr1:20699955-20700454	0.239828956867896	.	.
chr1	20820187	20820686	chr1	20938964	20939463	Mcm3|chr1:20938964-20939463	0.224978507530384	.	.
chr1	20890311	20890810	chr1	20513637	20514136	6720483E21Rik|chr1:20513637-20514136	0.144033991499121	.	.
chr1	20890311	20890810	chr1	20513637	20514136	Paqr8|chr1:20513637-20514136	0.144033991499121	.	.
chr1	20890311	20890810	chr1	20612697	20613196	6720483E21Rik|chr1:20612697-20613196	0.161039050393822	.	.
chr1	20890311	20890810	chr1	20612697	20613196	Paqr8|chr1:20612697-20613196	0.161039050393822	.	.
chr1	20890311	20890810	chr1	20699955	20700454	6720483E21Rik|chr1:20699955-20700454	0.213135310693609	.	.
chr1	20890311	20890810	chr1	20699955	20700454	Paqr8|chr1:20699955-20700454	0.213135310693609	.	.
chr1	20890311	20890810	chr1	20938964	20939463	6720483E21Rik|chr1:20938964-20939463	0.191504276559352	.	.
chr1	20890311	20890810	chr1	20938964	20939463	Paqr8|chr1:20938964-20939463	0.191504276559352	.	.
chr1	20890857	20891356	chr1	20513637	20514136	6720483E21Rik|chr1:20513637-20514136	0.241208987377991	.	.
chr1	20890857	20891356	chr1	20513637	20514136	Paqr8|chr1:20513637-20514136	0.241208987377991	.	.
chr1	20890857	20891356	chr1	20612697	20613196	6720483E21Rik|chr1:20612697-20613196	0.293697945748736	.	.
chr1	20890857	20891356	chr1	20612697	20613196	Paqr8|chr1:20612697-20613196	0.293697945748736	.	.
chr1	20890857	20891356	chr1	20801628	20802127	6720483E21Rik|chr1:20801628-20802127	0.148374856192043	.	.
chr1	20890857	20891356	chr1	20801628	20802127	Paqr8|chr1:20801628-20802127	0.148374856192043	.	.
chr1	20951400	20951899	chr1	20612697	20613196	Efhc1|chr1:20612697-20613196	0.252593337784533	.	.
chr1	20951400	20951899	chr1	20612697	20613196	Efhc1|chr1:20612697-20613196	0.252593337784534	.	.
chr1	20951400	20951899	chr1	20699955	20700454	Efhc1|chr1:20699955-20700454	0.267105456116401	.	.
chr1	20951400	20951899	chr1	20938964	20939463	Efhc1|chr1:20938964-20939463	0.224326460773389	.	.
chr1	30872795	30873294	chr1	30503190	30503689	Phf3|chr1:30503190-30503689	0.178640987026547	.	.
chr1	30872795	30873294	chr1	30550215	30550714	Phf3|chr1:30550215-30550714	0.150757271184864	.	.
chr1	30873430	30873929	chr1	30584783	30585282	Phf3|chr1:30584783-30585282	0.1816663661443	.	.
chr1	30873430	30873929	chr1	30716282	30716781	Phf3|chr1:30716282-30716781	0.180228027244284	.	.
chr1	31175378	31175877	chr1	31164289	31164788	Lgsn|chr1:31164289-31164788	0.1426908976512	.	.
chr1	31175378	31175877	chr1	31191713	31192212	Lgsn|chr1:31191713-31192212	0.279366891406369	.	.
chr1	31176050	31176549	chr1	31102929	31103428	Lgsn|chr1:31102929-31103428	0.194455182643546	.	.
chr1	31176050	31176549	chr1	31164289	31164788	Lgsn|chr1:31164289-31164788	0.158482808981391	.	.
chr1	31176050	31176549	chr1	31191713	31192212	Lgsn|chr1:31191713-31192212	0.522425815006854	.	.
chr1	44119663	44120162	chr1	44198840	44199339	Bivm|chr1:44198840-44199339	0.228996979900596	.	.
chr1	44147693	44148192	chr1	44041766	44042265	Ercc5|chr1:44041766-44042265	0.14946059132052	.	.
chr1	44551396	44551895	chr1	44278510	44279009	Gulp1|chr1:44278510-44279009	0.2636106839799	.	.
chr1	45795197	45795696	chr1	45766100	45766599	Wdr75|chr1:45766100-45766599	0.343927510528111	.	.
chr1	45795197	45795696	chr1	46022239	46022738	Wdr75|chr1:46022239-46022738	0.242619186940701	.	.
chr1	45795197	45795696	chr1	46022239	46022738	Wdr75|chr1:46022239-46022738	0.242619186940702	.	.
chr1	45925424	45925923	chr1	45766100	45766599	Slc40a1|chr1:45766100-45766599	0.134843977498484	.	.
chr1	45925424	45925923	chr1	46018316	46018815	Slc40a1|chr1:46018316-46018815	0.15576328770946	.	.
chr1	45925424	45925923	chr1	46022239	46022738	Slc40a1|chr1:46022239-46022738	0.174290283576772	.	.
chr1	45925424	45925923	chr1	46067115	46067614	Slc40a1|chr1:46067115-46067614	0.277238645747715	.	.
chr1	46066566	46067065	chr1	45825095	45825594	Dnah7b|chr1:45825095-45825594	0.142312639135952	.	.
chr1	46066566	46067065	chr1	46018316	46018815	Dnah7b|chr1:46018316-46018815	0.228768557187161	.	.
chr1	46066566	46067065	chr1	46067115	46067614	Dnah7b|chr1:46067115-46067614	0.147105203331521	.	.
chr1	46425176	46425675	chr1	46018316	46018815	Dnah7c|chr1:46018316-46018815	0.231208160135072	.	.
chr1	46425176	46425675	chr1	46416614	46417113	Dnah7c|chr1:46416614-46417113	0.177989512193887	.	.
chr1	52844734	52845233	chr1	52952486	52952985	Hibch|chr1:52952486-52952985	0.209488449479814	.	.
chr1	53352482	53352981	chr1	53272612	53273111	Asdurf|chr1:53272612-53273111	0.198897779108126	.	.
chr1	53352482	53352981	chr1	53272612	53273111	Asnsd1|chr1:53272612-53273111	0.198897779108126	.	.
chr1	53706596	53707095	chr1	53272612	53273111	Dnah7a|chr1:53272612-53273111	0.215447143020185	.	.
chr1	54250459	54250958	chr1	54585255	54585754	Ccdc150|chr1:54585255-54585754	0.307808524909741	.	.
chr1	54250459	54250958	chr1	54608585	54609084	Ccdc150|chr1:54608585-54609084	0.294115579707523	.	.
chr1	54438767	54439266	chr1	54578469	54578968	Gtf3c3|chr1:54578469-54578968	0.154162358157561	.	.
chr1	54556498	54556997	chr1	54332940	54333439	Pgap1|chr1:54332940-54333439	0.313396850217814	.	.
chr1	54556498	54556997	chr1	54355507	54356006	Pgap1|chr1:54355507-54356006	0.209954799595596	.	.
chr1	54556498	54556997	chr1	54467308	54467807	Pgap1|chr1:54467308-54467807	0.228799656319125	.	.
chr1	54556498	54556997	chr1	54647122	54647621	Pgap1|chr1:54647122-54647621	0.293470582684929	.	.
chr1	54557443	54557942	chr1	54585255	54585754	Pgap1|chr1:54585255-54585754	0.254963946420671	.	.
chr1	55405572	55406071	chr1	55192060	55192559	Plcl1|chr1:55192060-55192559	0.169508883929543	.	.
chr1	55405572	55406071	chr1	55488757	55489256	Plcl1|chr1:55488757-55489256	0.181392456843677	.	.
chr1	55406395	55406894	chr1	55171875	55172374	Plcl1|chr1:55171875-55172374	0.133515150648546	.	.
chr1	55406395	55406894	chr1	55489281	55489780	Plcl1|chr1:55489281-55489780	0.36594738035702	.	.
chr1	56972152	56972651	chr1	56682774	56683273	9130024F11Rik|chr1:56682774-56683273	0.194880292897544	.	.
chr1	56972152	56972651	chr1	56833207	56833706	9130024F11Rik|chr1:56833207-56833706	0.441891221932642	.	.
chr1	56972152	56972651	chr1	56860722	56861221	9130024F11Rik|chr1:56860722-56861221	0.185718020496458	.	.
chr1	56972152	56972651	chr1	56920379	56920878	9130024F11Rik|chr1:56920379-56920878	0.164583087248967	.	.
chr1	56972152	56972651	chr1	56972961	56973460	9130024F11Rik|chr1:56972961-56973460	0.574274146993768	.	.
chr1	56972152	56972651	chr1	56977074	56977573	9130024F11Rik|chr1:56977074-56977573	0.229346767132323	.	.
chr1	56972152	56972651	chr1	57059169	57059668	9130024F11Rik|chr1:57059169-57059668	0.164651841904382	.	.
chr1	56972152	56972651	chr1	57083035	57083534	9130024F11Rik|chr1:57083035-57083534	0.323082737116588	.	.
chr1	56972152	56972651	chr1	57083035	57083534	9130024F11Rik|chr1:57083035-57083534	0.323082737116589	.	.
chr1	57377374	57377873	chr1	57205521	57206020	1700066M21Rik|chr1:57205521-57206020	0.212224371586149	.	.
chr1	57377374	57377873	chr1	57205521	57206020	4930558J18Rik|chr1:57205521-57206020	0.212224371586149	.	.
chr1	57377988	57378487	chr1	57083035	57083534	1700066M21Rik|chr1:57083035-57083534	0.203955318715017	.	.
chr1	57377988	57378487	chr1	57083035	57083534	4930558J18Rik|chr1:57083035-57083534	0.203955318715017	.	.
chr1	57406257	57406756	chr1	57083035	57083534	Maip1|chr1:57083035-57083534	0.208690405627035	.	.
chr1	57406257	57406756	chr1	57083035	57083534	Tyw5|chr1:57083035-57083534	0.208690405627035	.	.
chr1	57406257	57406756	chr1	57428877	57429376	Maip1|chr1:57428877-57429376	0.268435237607768	.	.
chr1	57406257	57406756	chr1	57428877	57429376	Tyw5|chr1:57428877-57429376	0.268435237607768	.	.
chr1	58586034	58586533	chr1	58745798	58746297	Fam126b|chr1:58745798-58746297	0.345351201157868	.	.
chr1	58586034	58586533	chr1	58745798	58746297	Ndufb3|chr1:58745798-58746297	0.345351201157868	.	.
chr1	58586552	58587051	chr1	58745798	58746297	Fam126b|chr1:58745798-58746297	0.220026084730151	.	.
chr1	58586552	58587051	chr1	58745798	58746297	Ndufb3|chr1:58745798-58746297	0.220026084730151	.	.
chr1	58973284	58973783	chr1	58652543	58653042	Stradb|chr1:58652543-58653042	0.277744656430969	.	.
chr1	58973284	58973783	chr1	58652543	58653042	Trak2|chr1:58652543-58653042	0.277744656430969	.	.
chr1	59120147	59120646	chr1	58897489	58897988	G730003C15Rik|chr1:58897489-58897988	0.180542591494577	.	.
chr1	59120147	59120646	chr1	58897489	58897988	Tmem237|chr1:58897489-58897988	0.180542591494577	.	.
chr1	59162883	59163382	chr1	59229166	59229665	Mpp4|chr1:59229166-59229665	0.186572951085396	.	.
chr1	59237895	59238394	chr1	58897489	58897988	Als2|chr1:58897489-58897988	0.223101902815765	.	.
chr1	59237895	59238394	chr1	59229166	59229665	Als2|chr1:59229166-59229665	0.163637509599668	.	.
chr1	59762644	59763143	chr1	59788955	59789454	Bmpr2|chr1:59788955-59789454	0.204048287913303	.	.
chr1	59763159	59763658	chr1	59788955	59789454	Bmpr2|chr1:59788955-59789454	0.190045446453134	.	.
chr1	59763681	59764180	chr1	59809672	59810171	Bmpr2|chr1:59809672-59810171	0.170095306252611	.	.
chr1	59763681	59764180	chr1	59968747	59969246	Bmpr2|chr1:59968747-59969246	0.189751463537287	.	.
chr1	60042424	60042923	chr1	59764494	59764993	Ica1l|chr1:59764494-59764993	0.343530369392135	.	.
chr1	60042424	60042923	chr1	59968747	59969246	Ica1l|chr1:59968747-59969246	0.285407440190983	.	.
chr1	60042424	60042923	chr1	60033401	60033900	Ica1l|chr1:60033401-60033900	0.288794563706437	.	.
chr1	60042424	60042923	chr1	60263575	60264074	Ica1l|chr1:60263575-60264074	0.171250847289416	.	.
chr1	60042935	60043434	chr1	59764494	59764993	Ica1l|chr1:59764494-59764993	0.32150443650422	.	.
chr1	60042935	60043434	chr1	59968747	59969246	Ica1l|chr1:59968747-59969246	0.219448537191363	.	.
chr1	60180257	60180756	chr1	59764494	59764993	Nbeal1|chr1:59764494-59764993	0.172935628652955	.	.
chr1	60180257	60180756	chr1	59968747	59969246	Nbeal1|chr1:59968747-59969246	0.139865343851803	.	.
chr1	60342754	60343253	chr1	60000360	60000859	Cyp20a1|chr1:60000360-60000859	0.182042161032067	.	.
chr1	60342754	60343253	chr1	60033401	60033900	Cyp20a1|chr1:60033401-60033900	0.182409074957526	.	.
chr1	60343314	60343813	chr1	60263575	60264074	Cyp20a1|chr1:60263575-60264074	0.146119233400704	.	.
chr1	65122893	65123392	chr1	65088815	65089314	D630023F18Rik|chr1:65088815-65089314	0.228865041367429	.	.
chr1	65122893	65123392	chr1	65313944	65314443	D630023F18Rik|chr1:65313944-65314443	0.161378534573289	.	.
chr1	65282716	65283215	chr1	65179041	65179540	Pth2r|chr1:65179041-65179540	0.144111308317221	.	.
chr1	66174880	66175379	chr1	66165064	66165563	Map2|chr1:66165064-66165563	0.167399886311648	.	.
chr1	69687151	69687650	chr1	69656928	69657427	Ikzf2|chr1:69656928-69657427	0.158760383194208	.	.
chr1	69687151	69687650	chr1	69688924	69689423	Ikzf2|chr1:69688924-69689423	0.204507658858711	.	.
chr1	69687151	69687650	chr1	69785070	69785569	Ikzf2|chr1:69785070-69785569	0.142254256295321	.	.
chr1	69687151	69687650	chr1	69790210	69790709	Ikzf2|chr1:69790210-69790709	0.265577885390434	.	.
chr1	69687151	69687650	chr1	69790807	69791306	Ikzf2|chr1:69790807-69791306	0.231407758228653	.	.
chr1	69687151	69687650	chr1	69898015	69898514	Ikzf2|chr1:69898015-69898514	0.162936393908162	.	.
chr1	70724978	70725477	chr1	70316336	70316835	Vwc2l|chr1:70316336-70316835	0.251242654713262	.	.
chr1	70724978	70725477	chr1	70420297	70420796	Vwc2l|chr1:70420297-70420796	0.144852115964135	.	.
chr1	70725497	70725996	chr1	70316336	70316835	Vwc2l|chr1:70316336-70316835	0.19362582728468	.	.
chr1	74505730	74506229	chr1	74794449	74794948	Cnot9|chr1:74794449-74794948	0.144199208260472	.	.
chr1	74505730	74506229	chr1	74802933	74803432	Cnot9|chr1:74802933-74803432	0.313648688574669	.	.
chr1	74505730	74506229	chr1	74806952	74807451	Cnot9|chr1:74806952-74807451	0.180693005612588	.	.
chr1	74505730	74506229	chr1	74816731	74817230	Cnot9|chr1:74816731-74817230	0.29187703061794	.	.
chr1	74505730	74506229	chr1	74858307	74858806	Cnot9|chr1:74858307-74858806	0.301329188057984	.	.
chr1	74505730	74506229	chr1	74882110	74882609	Cnot9|chr1:74882110-74882609	0.24274741872122	.	.
chr1	74505730	74506229	chr1	74964428	74964927	Cnot9|chr1:74964428-74964927	0.170555884113518	.	.
chr1	74506443	74506942	chr1	74806444	74806943	Cnot9|chr1:74806444-74806943	0.1482235669974	.	.
chr1	74506443	74506942	chr1	74872216	74872715	Cnot9|chr1:74872216-74872715	0.135659471202962	.	.
chr1	74506443	74506942	chr1	74891690	74892189	Cnot9|chr1:74891690-74892189	0.224687730151146	.	.
chr1	74542596	74543095	chr1	74794449	74794948	Plcd4|chr1:74794449-74794948	0.206051260222808	.	.
chr1	74542596	74543095	chr1	74802933	74803432	Plcd4|chr1:74802933-74803432	0.218377307196792	.	.
chr1	74542596	74543095	chr1	74808065	74808564	Plcd4|chr1:74808065-74808564	0.163553959135469	.	.
chr1	74542596	74543095	chr1	74816731	74817230	Plcd4|chr1:74816731-74817230	0.150394876555455	.	.
chr1	74542596	74543095	chr1	74858307	74858806	Plcd4|chr1:74858307-74858806	0.530543149742764	.	.
chr1	74542596	74543095	chr1	74882110	74882609	Plcd4|chr1:74882110-74882609	0.257821298265782	.	.
chr1	74587962	74588461	chr1	74794449	74794948	Bcs1l|chr1:74794449-74794948	0.27029911995719	.	.
chr1	74587962	74588461	chr1	74794449	74794948	Zfp142|chr1:74794449-74794948	0.27029911995719	.	.
chr1	74587962	74588461	chr1	74806952	74807451	Bcs1l|chr1:74806952-74807451	0.265462455341097	.	.
chr1	74587962	74588461	chr1	74806952	74807451	Zfp142|chr1:74806952-74807451	0.265462455341097	.	.
chr1	74587962	74588461	chr1	74816731	74817230	Bcs1l|chr1:74816731-74817230	0.292111725000916	.	.
chr1	74587962	74588461	chr1	74816731	74817230	Zfp142|chr1:74816731-74817230	0.292111725000916	.	.
chr1	74587962	74588461	chr1	74858307	74858806	Bcs1l|chr1:74858307-74858806	0.434530220129225	.	.
chr1	74587962	74588461	chr1	74858307	74858806	Zfp142|chr1:74858307-74858806	0.434530220129225	.	.
chr1	74587962	74588461	chr1	74882110	74882609	Bcs1l|chr1:74882110-74882609	0.340406678583557	.	.
chr1	74587962	74588461	chr1	74882110	74882609	Zfp142|chr1:74882110-74882609	0.340406678583557	.	.
chr1	74587962	74588461	chr1	74964428	74964927	Bcs1l|chr1:74964428-74964927	0.172461377783731	.	.
chr1	74587962	74588461	chr1	74964428	74964927	Zfp142|chr1:74964428-74964927	0.172461377783731	.	.
chr1	74601175	74601674	chr1	74948735	74949234	Rnf25|chr1:74948735-74949234	0.143203989550443	.	.
chr1	74601175	74601674	chr1	74948735	74949234	Stk36|chr1:74948735-74949234	0.143203989550443	.	.
chr1	74661495	74661994	chr1	74784124	74784623	Ttll4|chr1:74784124-74784623	0.185934386086744	.	.
chr1	74661495	74661994	chr1	74802933	74803432	Ttll4|chr1:74802933-74803432	0.244093230081311	.	.
chr1	74661495	74661994	chr1	74858307	74858806	Ttll4|chr1:74858307-74858806	0.219338838326379	.	.
chr1	74854708	74855207	chr1	74794449	74794948	Cdk5r2|chr1:74794449-74794948	0.315201042900204	.	.
chr1	74854708	74855207	chr1	74802933	74803432	Cdk5r2|chr1:74802933-74803432	0.304494533586857	.	.
chr1	74854708	74855207	chr1	74806952	74807451	Cdk5r2|chr1:74806952-74807451	0.378536630236171	.	.
chr1	74854708	74855207	chr1	74858307	74858806	Cdk5r2|chr1:74858307-74858806	0.143958705990676	.	.
chr1	74854708	74855207	chr1	74882110	74882609	Cdk5r2|chr1:74882110-74882609	0.269621567618706	.	.
chr1	74854708	74855207	chr1	74948735	74949234	Cdk5r2|chr1:74948735-74949234	0.158676432312745	.	.
chr1	74854708	74855207	chr1	74964428	74964927	Cdk5r2|chr1:74964428-74964927	0.185878725642884	.	.
chr1	74854708	74855207	chr1	75001124	75001623	Cdk5r2|chr1:75001124-75001623	0.362409326768138	.	.
chr1	74854708	74855207	chr1	75052015	75052514	Cdk5r2|chr1:75052015-75052514	0.275746188636516	.	.
chr1	74854708	74855207	chr1	75218312	75218811	Cdk5r2|chr1:75218312-75218811	0.268164328528874	.	.
chr1	74885135	74885634	chr1	74868742	74869241	Fev|chr1:74868742-74869241	0.287589770468803	.	.
chr1	74885135	74885634	chr1	74891690	74892189	Fev|chr1:74891690-74892189	0.451979183158314	.	.
chr1	74885135	74885634	chr1	74947928	74948427	Fev|chr1:74947928-74948427	0.203681136335655	.	.
chr1	74885135	74885634	chr1	75218312	75218811	Fev|chr1:75218312-75218811	0.158794874921753	.	.
chr1	74885135	74885634	chr1	75244823	75245322	Fev|chr1:75244823-75245322	0.138363622282924	.	.
chr1	74892867	74893366	chr1	74891690	74892189	Cryba2|chr1:74891690-74892189	0.194089276409845	.	.
chr1	74893408	74893907	chr1	74784124	74784623	Cryba2|chr1:74784124-74784623	0.28002642316709	.	.
chr1	74893408	74893907	chr1	74784124	74784623	Cryba2|chr1:74784124-74784623	0.280026423167091	.	.
chr1	74893408	74893907	chr1	74802933	74803432	Cryba2|chr1:74802933-74803432	0.161145756596523	.	.
chr1	74893408	74893907	chr1	74816731	74817230	Cryba2|chr1:74816731-74817230	0.311156924471574	.	.
chr1	74893408	74893907	chr1	74948735	74949234	Cryba2|chr1:74948735-74949234	0.133805635966111	.	.
chr1	74893408	74893907	chr1	74964428	74964927	Cryba2|chr1:74964428-74964927	0.276420960696677	.	.
chr1	74893408	74893907	chr1	75052015	75052514	Cryba2|chr1:75052015-75052514	0.174288983327192	.	.
chr1	74893408	74893907	chr1	75218312	75218811	Cryba2|chr1:75218312-75218811	0.145862406852311	.	.
chr1	74893408	74893907	chr1	75244823	75245322	Cryba2|chr1:75244823-75245322	0.213214965097889	.	.
chr1	74935357	74935856	chr1	74787775	74788274	Cfap65|chr1:74787775-74788274	0.137910419253973	.	.
chr1	74935357	74935856	chr1	74926640	74927139	Cfap65|chr1:74926640-74927139	0.14907368510691	.	.
chr1	74935357	74935856	chr1	75016818	75017317	Cfap65|chr1:75016818-75017317	0.182311193479472	.	.
chr1	75124760	75125259	chr1	74787775	74788274	Nhej1|chr1:74787775-74788274	0.188641841124774	.	.
chr1	75124760	75125259	chr1	74794449	74794948	Nhej1|chr1:74794449-74794948	0.219376427347409	.	.
chr1	75124760	75125259	chr1	74802933	74803432	Nhej1|chr1:74802933-74803432	0.326128652083753	.	.
chr1	75124760	75125259	chr1	74806952	74807451	Nhej1|chr1:74806952-74807451	0.219354737592588	.	.
chr1	75124760	75125259	chr1	74808065	74808564	Nhej1|chr1:74808065-74808564	0.248820706226824	.	.
chr1	75124760	75125259	chr1	74816731	74817230	Nhej1|chr1:74816731-74817230	0.241257848938165	.	.
chr1	75124760	75125259	chr1	74858307	74858806	Nhej1|chr1:74858307-74858806	0.379461569880717	.	.
chr1	75124760	75125259	chr1	74882110	74882609	Nhej1|chr1:74882110-74882609	0.291579907517983	.	.
chr1	75124760	75125259	chr1	74964428	74964927	Nhej1|chr1:74964428-74964927	0.249613620265832	.	.
chr1	75124760	75125259	chr1	75001124	75001623	Nhej1|chr1:75001124-75001623	0.25136046401862	.	.
chr1	75124760	75125259	chr1	75016818	75017317	Nhej1|chr1:75016818-75017317	0.242342562410749	.	.
chr1	75142499	75142998	chr1	74794449	74794948	Cnppd1|chr1:74794449-74794948	0.467888088994279	.	.
chr1	75142499	75142998	chr1	74794449	74794948	Retreg2|chr1:74794449-74794948	0.467888088994279	.	.
chr1	75142499	75142998	chr1	74802933	74803432	Cnppd1|chr1:74802933-74803432	0.178701011282065	.	.
chr1	75142499	75142998	chr1	74802933	74803432	Retreg2|chr1:74802933-74803432	0.178701011282065	.	.
chr1	75142499	75142998	chr1	74806952	74807451	Cnppd1|chr1:74806952-74807451	0.410712018854048	.	.
chr1	75142499	75142998	chr1	74806952	74807451	Retreg2|chr1:74806952-74807451	0.410712018854048	.	.
chr1	75142499	75142998	chr1	74816731	74817230	Cnppd1|chr1:74816731-74817230	0.158815248948608	.	.
chr1	75142499	75142998	chr1	74816731	74817230	Retreg2|chr1:74816731-74817230	0.158815248948608	.	.
chr1	75142499	75142998	chr1	74858307	74858806	Cnppd1|chr1:74858307-74858806	0.586904018256486	.	.
chr1	75142499	75142998	chr1	74858307	74858806	Retreg2|chr1:74858307-74858806	0.586904018256486	.	.
chr1	75142499	75142998	chr1	74882110	74882609	Cnppd1|chr1:74882110-74882609	0.54970585186969	.	.
chr1	75142499	75142998	chr1	74882110	74882609	Retreg2|chr1:74882110-74882609	0.54970585186969	.	.
chr1	75142499	75142998	chr1	75001124	75001623	Cnppd1|chr1:75001124-75001623	0.191340088779937	.	.
chr1	75142499	75142998	chr1	75001124	75001623	Retreg2|chr1:75001124-75001623	0.191340088779937	.	.
chr1	75142499	75142998	chr1	75141393	75141892	Cnppd1|chr1:75141393-75141892	0.140251653394076	.	.
chr1	75142499	75142998	chr1	75141393	75141892	Retreg2|chr1:75141393-75141892	0.140251653394076	.	.
chr1	75142499	75142998	chr1	75234571	75235070	Cnppd1|chr1:75234571-75235070	0.213570242972019	.	.
chr1	75142499	75142998	chr1	75234571	75235070	Retreg2|chr1:75234571-75235070	0.213570242972019	.	.
chr1	75168424	75168923	chr1	74794449	74794948	Zfand2b|chr1:74794449-74794948	0.231011449443094	.	.
chr1	75168424	75168923	chr1	74806952	74807451	Zfand2b|chr1:74806952-74807451	0.193994866448672	.	.
chr1	75168424	75168923	chr1	74882110	74882609	Zfand2b|chr1:74882110-74882609	0.187725383349554	.	.
chr1	75168424	75168923	chr1	74947928	74948427	Zfand2b|chr1:74947928-74948427	0.209414364210348	.	.
chr1	75168424	75168923	chr1	74948735	74949234	Zfand2b|chr1:74948735-74949234	0.222073246486199	.	.
chr1	75168424	75168923	chr1	75001124	75001623	Zfand2b|chr1:75001124-75001623	0.258044871598002	.	.
chr1	75168424	75168923	chr1	75141393	75141892	Zfand2b|chr1:75141393-75141892	0.172149345366736	.	.
chr1	75168424	75168923	chr1	75218312	75218811	Zfand2b|chr1:75218312-75218811	0.163462641255654	.	.
chr1	75168424	75168923	chr1	75234571	75235070	Zfand2b|chr1:75234571-75235070	0.150839479438468	.	.
chr1	75180079	75180578	chr1	74794449	74794948	Abcb6|chr1:74794449-74794948	0.33278430241235	.	.
chr1	75180079	75180578	chr1	74858307	74858806	Abcb6|chr1:74858307-74858806	0.376229091938281	.	.
chr1	75180079	75180578	chr1	74882110	74882609	Abcb6|chr1:74882110-74882609	0.286961999462115	.	.
chr1	75180079	75180578	chr1	75001124	75001623	Abcb6|chr1:75001124-75001623	0.174524319181889	.	.
chr1	75180079	75180578	chr1	75141393	75141892	Abcb6|chr1:75141393-75141892	0.135648990606732	.	.
chr1	75191753	75192252	chr1	74784124	74784623	Ankzf1|chr1:74784124-74784623	0.175376583676035	.	.
chr1	75191753	75192252	chr1	74784124	74784623	Atg9a|chr1:74784124-74784623	0.175376583676035	.	.
chr1	75191753	75192252	chr1	74806952	74807451	Ankzf1|chr1:74806952-74807451	0.189988744445414	.	.
chr1	75191753	75192252	chr1	74806952	74807451	Atg9a|chr1:74806952-74807451	0.189988744445414	.	.
chr1	75191753	75192252	chr1	74858307	74858806	Ankzf1|chr1:74858307-74858806	0.21288208468018	.	.
chr1	75191753	75192252	chr1	74858307	74858806	Atg9a|chr1:74858307-74858806	0.21288208468018	.	.
chr1	75191753	75192252	chr1	74926640	74927139	Ankzf1|chr1:74926640-74927139	0.203323021405027	.	.
chr1	75191753	75192252	chr1	74926640	74927139	Atg9a|chr1:74926640-74927139	0.203323021405027	.	.
chr1	75191753	75192252	chr1	75001124	75001623	Ankzf1|chr1:75001124-75001623	0.324615292877742	.	.
chr1	75191753	75192252	chr1	75001124	75001623	Atg9a|chr1:75001124-75001623	0.324615292877742	.	.
chr1	75191753	75192252	chr1	75016818	75017317	Ankzf1|chr1:75016818-75017317	0.181905718594237	.	.
chr1	75191753	75192252	chr1	75016818	75017317	Atg9a|chr1:75016818-75017317	0.181905718594237	.	.
chr1	75192415	75192914	chr1	74772969	74773468	Ankzf1|chr1:74772969-74773468	0.155326238243405	.	.
chr1	75192415	75192914	chr1	74772969	74773468	Atg9a|chr1:74772969-74773468	0.155326238243405	.	.
chr1	75192415	75192914	chr1	74784124	74784623	Ankzf1|chr1:74784124-74784623	0.290606693485384	.	.
chr1	75192415	75192914	chr1	74784124	74784623	Atg9a|chr1:74784124-74784623	0.290606693485384	.	.
chr1	75192415	75192914	chr1	74802933	74803432	Ankzf1|chr1:74802933-74803432	0.191202694748077	.	.
chr1	75192415	75192914	chr1	74802933	74803432	Atg9a|chr1:74802933-74803432	0.191202694748077	.	.
chr1	75192415	75192914	chr1	74926640	74927139	Ankzf1|chr1:74926640-74927139	0.16758743964816	.	.
chr1	75192415	75192914	chr1	74926640	74927139	Atg9a|chr1:74926640-74927139	0.16758743964816	.	.
chr1	75192415	75192914	chr1	74964428	74964927	Ankzf1|chr1:74964428-74964927	0.153980047308884	.	.
chr1	75192415	75192914	chr1	74964428	74964927	Atg9a|chr1:74964428-74964927	0.153980047308884	.	.
chr1	75192415	75192914	chr1	75016818	75017317	Ankzf1|chr1:75016818-75017317	0.215587047977719	.	.
chr1	75192415	75192914	chr1	75016818	75017317	Atg9a|chr1:75016818-75017317	0.215587047977719	.	.
chr1	75192415	75192914	chr1	75218312	75218811	Ankzf1|chr1:75218312-75218811	0.267981396721675	.	.
chr1	75192415	75192914	chr1	75218312	75218811	Ankzf1|chr1:75218312-75218811	0.267981396721676	.	.
chr1	75192415	75192914	chr1	75218312	75218811	Atg9a|chr1:75218312-75218811	0.267981396721675	.	.
chr1	75192415	75192914	chr1	75218312	75218811	Atg9a|chr1:75218312-75218811	0.267981396721676	.	.
chr1	75192415	75192914	chr1	75244823	75245322	Ankzf1|chr1:75244823-75245322	0.150107644971935	.	.
chr1	75192415	75192914	chr1	75244823	75245322	Atg9a|chr1:75244823-75245322	0.150107644971935	.	.
chr1	75210546	75211045	chr1	74784124	74784623	Glb1l|chr1:74784124-74784623	0.312339713417643	.	.
chr1	75210546	75211045	chr1	74784124	74784623	Stk16|chr1:74784124-74784623	0.312339713417643	.	.
chr1	75210546	75211045	chr1	74794449	74794948	Glb1l|chr1:74794449-74794948	0.217057915773696	.	.
chr1	75210546	75211045	chr1	74794449	74794948	Stk16|chr1:74794449-74794948	0.217057915773696	.	.
chr1	75210546	75211045	chr1	74802933	74803432	Glb1l|chr1:74802933-74803432	0.288727652459383	.	.
chr1	75210546	75211045	chr1	74802933	74803432	Stk16|chr1:74802933-74803432	0.288727652459383	.	.
chr1	75210546	75211045	chr1	74806952	74807451	Glb1l|chr1:74806952-74807451	0.137117453462476	.	.
chr1	75210546	75211045	chr1	74806952	74807451	Stk16|chr1:74806952-74807451	0.137117453462476	.	.
chr1	75210546	75211045	chr1	74816731	74817230	Glb1l|chr1:74816731-74817230	0.20534221505788	.	.
chr1	75210546	75211045	chr1	74816731	74817230	Stk16|chr1:74816731-74817230	0.20534221505788	.	.
chr1	75210546	75211045	chr1	74858307	74858806	Glb1l|chr1:74858307-74858806	0.341940568486441	.	.
chr1	75210546	75211045	chr1	74858307	74858806	Stk16|chr1:74858307-74858806	0.341940568486441	.	.
chr1	75210546	75211045	chr1	74882110	74882609	Glb1l|chr1:74882110-74882609	0.286016531976339	.	.
chr1	75210546	75211045	chr1	74882110	74882609	Stk16|chr1:74882110-74882609	0.286016531976339	.	.
chr1	75210546	75211045	chr1	75016818	75017317	Glb1l|chr1:75016818-75017317	0.266023103530974	.	.
chr1	75210546	75211045	chr1	75016818	75017317	Glb1l|chr1:75016818-75017317	0.266023103530975	.	.
chr1	75210546	75211045	chr1	75016818	75017317	Stk16|chr1:75016818-75017317	0.266023103530974	.	.
chr1	75210546	75211045	chr1	75016818	75017317	Stk16|chr1:75016818-75017317	0.266023103530975	.	.
chr1	75210546	75211045	chr1	75218312	75218811	Glb1l|chr1:75218312-75218811	0.358640044638918	.	.
chr1	75210546	75211045	chr1	75218312	75218811	Stk16|chr1:75218312-75218811	0.358640044638918	.	.
chr1	75210546	75211045	chr1	75234571	75235070	Glb1l|chr1:75234571-75235070	0.198324857358063	.	.
chr1	75210546	75211045	chr1	75234571	75235070	Stk16|chr1:75234571-75235070	0.198324857358063	.	.
chr1	75219086	75219585	chr1	74784124	74784623	Tuba4a|chr1:74784124-74784623	0.231737087872394	.	.
chr1	75219086	75219585	chr1	74816731	74817230	Tuba4a|chr1:74816731-74817230	0.225245506467009	.	.
chr1	75219086	75219585	chr1	74816731	74817230	Tuba4a|chr1:74816731-74817230	0.22524550646701	.	.
chr1	75219086	75219585	chr1	74948735	74949234	Tuba4a|chr1:74948735-74949234	0.171647993273146	.	.
chr1	75219086	75219585	chr1	74964428	74964927	Tuba4a|chr1:74964428-74964927	0.168846229701633	.	.
chr1	75219086	75219585	chr1	75052015	75052514	Tuba4a|chr1:75052015-75052514	0.135062035768425	.	.
chr1	75219086	75219585	chr1	75234571	75235070	Tuba4a|chr1:75234571-75235070	0.147498794987675	.	.
chr1	75236144	75236643	chr1	74794449	74794948	Dnajb2|chr1:74794449-74794948	0.29921796122733	.	.
chr1	75236144	75236643	chr1	74802933	74803432	Dnajb2|chr1:74802933-74803432	0.308801919980637	.	.
chr1	75236144	75236643	chr1	74806952	74807451	Dnajb2|chr1:74806952-74807451	0.324278150912786	.	.
chr1	75236144	75236643	chr1	74816731	74817230	Dnajb2|chr1:74816731-74817230	0.305590493442167	.	.
chr1	75236144	75236643	chr1	74858307	74858806	Dnajb2|chr1:74858307-74858806	0.23116448433399	.	.
chr1	75236144	75236643	chr1	74882110	74882609	Dnajb2|chr1:74882110-74882609	0.421890707621835	.	.
chr1	75236144	75236643	chr1	74948735	74949234	Dnajb2|chr1:74948735-74949234	0.180044033965823	.	.
chr1	75236144	75236643	chr1	74964428	74964927	Dnajb2|chr1:74964428-74964927	0.322771071254654	.	.
chr1	75236144	75236643	chr1	75001124	75001623	Dnajb2|chr1:75001124-75001623	0.316174249868305	.	.
chr1	75236144	75236643	chr1	75141393	75141892	Dnajb2|chr1:75141393-75141892	0.203023064392903	.	.
chr1	75236144	75236643	chr1	75218312	75218811	Dnajb2|chr1:75218312-75218811	0.296644998894313	.	.
chr1	75236651	75237150	chr1	74787775	74788274	Dnajb2|chr1:74787775-74788274	0.154405696706309	.	.
chr1	75236651	75237150	chr1	74806952	74807451	Dnajb2|chr1:74806952-74807451	0.283046698773217	.	.
chr1	75236651	75237150	chr1	74808065	74808564	Dnajb2|chr1:74808065-74808564	0.156306600823892	.	.
chr1	75236651	75237150	chr1	74858307	74858806	Dnajb2|chr1:74858307-74858806	0.474521894301084	.	.
chr1	75236651	75237150	chr1	74882110	74882609	Dnajb2|chr1:74882110-74882609	0.249618599631046	.	.
chr1	75236651	75237150	chr1	75001124	75001623	Dnajb2|chr1:75001124-75001623	0.174550787116006	.	.
chr1	75236651	75237150	chr1	75016818	75017317	Dnajb2|chr1:75016818-75017317	0.199203721989249	.	.
chr1	77972152	77972651	chr1	78217089	78217588	Gm28387|chr1:78217089-78217588	0.183999698849602	.	.
chr1	84839165	84839664	chr1	84838531	84839030	Fbxo36|chr1:84838531-84839030	0.288046595528024	.	.
chr1	84934371	84934870	chr1	84838531	84839030	Slc16a14|chr1:84838531-84839030	0.322015049293887	.	.
chr1	84934371	84934870	chr1	85114670	85115169	Slc16a14|chr1:85114670-85115169	0.134668154121814	.	.
chr1	84934883	84935382	chr1	84952421	84952920	Slc16a14|chr1:84952421-84952920	0.234458537577155	.	.
chr1	84934883	84935382	chr1	85114670	85115169	Slc16a14|chr1:85114670-85115169	0.207095015621422	.	.
chr1	87755700	87756199	chr1	87798300	87798799	Atg16l1|chr1:87798300-87798799	0.211597717396076	.	.
chr1	87755700	87756199	chr1	87813063	87813562	Atg16l1|chr1:87813063-87813562	0.313865068481166	.	.
chr1	87755700	87756199	chr1	87813063	87813562	Atg16l1|chr1:87813063-87813562	0.313865068481167	.	.
chr1	87755700	87756199	chr1	87879632	87880131	Atg16l1|chr1:87879632-87880131	0.455464708167348	.	.
chr1	87755700	87756199	chr1	87879632	87880131	Atg16l1|chr1:87879632-87880131	0.455464708167349	.	.
chr1	87755700	87756199	chr1	87925537	87926036	Atg16l1|chr1:87925537-87926036	0.430180136311612	.	.
chr1	87853009	87853508	chr1	87879632	87880131	Dgkd|chr1:87879632-87880131	0.307716666429727	.	.
chr1	87853009	87853508	chr1	87925537	87926036	Dgkd|chr1:87925537-87926036	0.230328759415902	.	.
chr1	87853973	87854472	chr1	87879632	87880131	Dgkd|chr1:87879632-87880131	0.196057422337264	.	.
chr1	87853973	87854472	chr1	87879632	87880131	Gm19582|chr1:87879632-87880131	0.196057422337264	.	.
chr1	87853973	87854472	chr1	87900880	87901379	Dgkd|chr1:87900880-87901379	0.160720089232693	.	.
chr1	87853973	87854472	chr1	87900880	87901379	Gm19582|chr1:87900880-87901379	0.160720089232693	.	.
chr1	88008031	88008530	chr1	87798300	87798799	Usp40|chr1:87798300-87798799	0.24174638898191	.	.
chr1	88008031	88008530	chr1	87879632	87880131	Usp40|chr1:87879632-87880131	0.376060231271972	.	.
chr1	88008031	88008530	chr1	87925537	87926036	Usp40|chr1:87925537-87926036	0.547702633502453	.	.
chr1	88205505	88206004	chr1	87848618	87849117	Dnajb3|chr1:87848618-87849117	0.199465463576606	.	.
chr1	88205505	88206004	chr1	87913212	87913711	Dnajb3|chr1:87913212-87913711	0.149969054615449	.	.
chr1	88205505	88206004	chr1	87913212	87913711	Dnajb3|chr1:87913212-87913711	0.14996905461545	.	.
chr1	93731754	93732253	chr1	93649619	93650118	Gm10550|chr1:93649619-93650118	0.150315124623545	.	.
chr1	93754078	93754577	chr1	94035198	94035697	Thap4|chr1:94035198-94035697	0.223189276002491	.	.
chr1	93754078	93754577	chr1	94139409	94139908	Thap4|chr1:94139409-94139908	0.195983917530588	.	.
chr1	93754617	93755116	chr1	94079039	94079538	Thap4|chr1:94079039-94079538	0.134918364795262	.	.
chr1	93801756	93802255	chr1	94079039	94079538	Dtymk|chr1:94079039-94079538	0.214358653656276	.	.
chr1	93803720	93804219	chr1	94035198	94035697	Ing5|chr1:94035198-94035697	0.243059641506383	.	.
chr1	93803720	93804219	chr1	94079039	94079538	Ing5|chr1:94079039-94079538	0.149800637237559	.	.
chr1	95313333	95313832	chr1	95109905	95110404	Fam174a|chr1:95109905-95110404	0.260488443635061	.	.
chr1	95313333	95313832	chr1	95110436	95110935	Fam174a|chr1:95110436-95110935	0.223845091522306	.	.
chr1	95313333	95313832	chr1	95218827	95219326	Fam174a|chr1:95218827-95219326	0.263949347055879	.	.
chr1	95313333	95313832	chr1	95241628	95242127	Fam174a|chr1:95241628-95242127	0.168489179628146	.	.
chr1	95313333	95313832	chr1	95375446	95375945	Fam174a|chr1:95375446-95375945	0.406516768582837	.	.
chr1	95313851	95314350	chr1	95332198	95332697	Fam174a|chr1:95332198-95332697	0.211619922459421	.	.
chr1	95667416	95667915	chr1	95375446	95375945	St8sia4|chr1:95375446-95375945	0.346888902448533	.	.
chr1	95667921	95668420	chr1	95375446	95375945	St8sia4|chr1:95375446-95375945	0.326813414065127	.	.
chr1	96871948	96872447	chr1	96768274	96768773	Slco4c1|chr1:96768274-96768773	0.262108608106372	.	.
chr1	96871948	96872447	chr1	97038495	97038994	Slco4c1|chr1:97038495-97038994	0.214903278171654	.	.
chr1	106796474	106796973	chr1	106883748	106884247	Vps4b|chr1:106883748-106884247	0.173596938555459	.	.
chr1	106796474	106796973	chr1	107014461	107014960	Vps4b|chr1:107014461-107014960	0.200743156092542	.	.
chr1	109982394	109982893	chr1	110056243	110056742	Cdh7|chr1:110056243-110056742	0.216028668556183	.	.
chr1	109982994	109983493	chr1	110056243	110056742	Cdh7|chr1:110056243-110056742	0.289785638554725	.	.
chr1	111864757	111865256	chr1	111735594	111736093	Dsel|chr1:111735594-111736093	0.146512537333604	.	.
chr1	115684447	115684946	chr1	115512995	115513494	Cntnap5a|chr1:115512995-115513494	0.178428742154134	.	.
chr1	115684447	115684946	chr1	115745518	115746017	Cntnap5a|chr1:115745518-115746017	0.197351290251051	.	.
chr1	118310992	118311491	chr1	118335765	118336264	Tsn|chr1:118335765-118336264	0.176376316333902	.	.
chr1	118310992	118311491	chr1	118358883	118359382	Tsn|chr1:118358883-118359382	0.166136194547269	.	.
chr1	118389052	118389551	chr1	118335765	118336264	Clasp1|chr1:118335765-118336264	0.284931368225811	.	.
chr1	118389052	118389551	chr1	118358883	118359382	Clasp1|chr1:118358883-118359382	0.55006966085367	.	.
chr1	118459308	118459807	chr1	118358883	118359382	2900060B14Rik|chr1:118358883-118359382	0.381265147263854	.	.
chr1	118459308	118459807	chr1	118359556	118360055	2900060B14Rik|chr1:118359556-118360055	0.15945035291734	.	.
chr1	118459308	118459807	chr1	118422766	118423265	2900060B14Rik|chr1:118422766-118423265	0.1764040002671	.	.
chr1	120340287	120340786	chr1	120265100	120265599	C1ql2|chr1:120265100-120265599	0.484041507860479	.	.
chr1	120340287	120340786	chr1	120287655	120288154	C1ql2|chr1:120287655-120288154	0.309844320715343	.	.
chr1	120340287	120340786	chr1	120468841	120469340	C1ql2|chr1:120468841-120469340	0.261965586533423	.	.
chr1	120340287	120340786	chr1	120549233	120549732	C1ql2|chr1:120549233-120549732	0.176405367050718	.	.
chr1	120340287	120340786	chr1	120549233	120549732	C1ql2|chr1:120549233-120549732	0.176405367050719	.	.
chr1	120340287	120340786	chr1	120586412	120586911	C1ql2|chr1:120586412-120586911	0.309969955731612	.	.
chr1	120340287	120340786	chr1	120603467	120603966	C1ql2|chr1:120603467-120603966	0.428342128759675	.	.
chr1	120340287	120340786	chr1	120627296	120627795	C1ql2|chr1:120627296-120627795	0.164694742439017	.	.
chr1	120340287	120340786	chr1	120643353	120643852	C1ql2|chr1:120643353-120643852	0.177346816687422	.	.
chr1	120340287	120340786	chr1	120655115	120655614	C1ql2|chr1:120655115-120655614	0.336363825209866	.	.
chr1	120602016	120602515	chr1	120357257	120357756	En1|chr1:120357257-120357756	0.139196864449086	.	.
chr1	120602016	120602515	chr1	120596302	120596801	En1|chr1:120596302-120596801	0.496153761676389	.	.
chr1	120602016	120602515	chr1	120603467	120603966	En1|chr1:120603467-120603966	0.26180254787002	.	.
chr1	120602016	120602515	chr1	120627296	120627795	En1|chr1:120627296-120627795	0.39306658721088	.	.
chr1	120602016	120602515	chr1	120643353	120643852	En1|chr1:120643353-120643852	0.428038604692304	.	.
chr1	120602016	120602515	chr1	120655115	120655614	En1|chr1:120655115-120655614	0.333106325895495	.	.
chr1	120602016	120602515	chr1	120655115	120655614	En1|chr1:120655115-120655614	0.333106325895496	.	.
chr1	120602016	120602515	chr1	120703699	120704198	En1|chr1:120703699-120704198	0.437861427665684	.	.
chr1	120602767	120603266	chr1	120357257	120357756	En1|chr1:120357257-120357756	0.211251755447476	.	.
chr1	120602767	120603266	chr1	120468841	120469340	En1|chr1:120468841-120469340	0.148164542913001	.	.
chr1	120602767	120603266	chr1	120596302	120596801	En1|chr1:120596302-120596801	0.275238930904422	.	.
chr1	120602767	120603266	chr1	120603467	120603966	En1|chr1:120603467-120603966	0.454937887034069	.	.
chr1	120602767	120603266	chr1	120627296	120627795	En1|chr1:120627296-120627795	0.249073894914569	.	.
chr1	120602767	120603266	chr1	120643353	120643852	En1|chr1:120643353-120643852	0.229896180683617	.	.
chr1	120602767	120603266	chr1	120655115	120655614	En1|chr1:120655115-120655614	0.383502381666911	.	.
chr1	120602767	120603266	chr1	120703699	120704198	En1|chr1:120703699-120704198	0.341393664473143	.	.
chr1	120602767	120603266	chr1	120801633	120802132	En1|chr1:120801633-120802132	0.152854385237107	.	.
chr1	120602767	120603266	chr1	120868185	120868684	En1|chr1:120868185-120868684	0.14083027057336	.	.
chr1	120602767	120603266	chr1	120963770	120964269	En1|chr1:120963770-120964269	0.275713847392914	.	.
chr1	130462505	130463004	chr1	130350205	130350704	Cd55|chr1:130350205-130350704	0.138360033144973	.	.
chr1	130462505	130463004	chr1	130350205	130350704	Gm16083|chr1:130350205-130350704	0.138360033144973	.	.
chr1	130462505	130463004	chr1	130547917	130548416	Cd55|chr1:130547917-130548416	0.154467542244162	.	.
chr1	130462505	130463004	chr1	130547917	130548416	Gm16083|chr1:130547917-130548416	0.154467542244162	.	.
chr1	130462505	130463004	chr1	130624104	130624603	Cd55|chr1:130624104-130624603	0.225664095582379	.	.
chr1	130462505	130463004	chr1	130624104	130624603	Gm16083|chr1:130624104-130624603	0.225664095582379	.	.
chr1	130462505	130463004	chr1	130715647	130716146	Cd55|chr1:130715647-130716146	0.148983702663503	.	.
chr1	130462505	130463004	chr1	130715647	130716146	Gm16083|chr1:130715647-130716146	0.148983702663503	.	.
chr1	130717229	130717728	chr1	130372076	130372575	Yod1|chr1:130372076-130372575	0.164960449471257	.	.
chr1	130717229	130717728	chr1	130547917	130548416	Yod1|chr1:130547917-130548416	0.329593134657564	.	.
chr1	130717229	130717728	chr1	130715647	130716146	Yod1|chr1:130715647-130716146	0.24158417939131	.	.
chr1	130717229	130717728	chr1	130878312	130878811	Yod1|chr1:130878312-130878811	0.328759186977676	.	.
chr1	130740732	130741231	chr1	130624104	130624603	Gm28857|chr1:130624104-130624603	0.154123425319178	.	.
chr1	130740732	130741231	chr1	130776604	130777103	Gm28857|chr1:130776604-130777103	0.136428825449318	.	.
chr1	130740732	130741231	chr1	130782663	130783162	Gm28857|chr1:130782663-130783162	0.469397464231327	.	.
chr1	130740732	130741231	chr1	130783265	130783764	Gm28857|chr1:130783265-130783764	0.192221107838367	.	.
chr1	130740732	130741231	chr1	130987468	130987967	Gm28857|chr1:130987468-130987967	0.233899882957388	.	.
chr1	139376823	139377322	chr1	139340430	139340929	Crb1|chr1:139340430-139340929	0.1531566110561	.	.
chr1	139421972	139422471	chr1	139267783	139268282	Zbtb41|chr1:139267783-139268282	0.23001862134927	.	.
chr1	140246413	140246912	chr1	140171485	140171984	Kcnt2|chr1:140171485-140171984	0.157246795958283	.	.
chr1	140246413	140246912	chr1	140171485	140171984	Kcnt2|chr1:140171485-140171984	0.157246795958284	.	.
chr1	143640493	143640992	chr1	143644121	143644620	B3galt2|chr1:143644121-143644620	0.207369813353024	.	.
chr1	143640493	143640992	chr1	143739932	143740431	B3galt2|chr1:143739932-143740431	0.201899664851851	.	.
chr1	143641020	143641519	chr1	143470362	143470861	B3galt2|chr1:143470362-143470861	0.161886963995232	.	.
chr1	143702603	143703102	chr1	143739248	143739747	Cdc73|chr1:143739248-143739747	0.402085899575791	.	.
chr1	146494826	146495325	chr1	146417228	146417727	Brinp3|chr1:146417228-146417727	0.210703286883236	.	.
chr1	146494826	146495325	chr1	146417228	146417727	Gm29514|chr1:146417228-146417727	0.210703286883236	.	.
chr1	146494826	146495325	chr1	146497237	146497736	Brinp3|chr1:146497237-146497736	0.23262102433152	.	.
chr1	146494826	146495325	chr1	146497237	146497736	Gm29514|chr1:146497237-146497736	0.23262102433152	.	.
chr1	146494826	146495325	chr1	146497757	146498256	Brinp3|chr1:146497757-146498256	0.16388223068601	.	.
chr1	146494826	146495325	chr1	146497757	146498256	Gm29514|chr1:146497757-146498256	0.16388223068601	.	.
chr1	146494826	146495325	chr1	146498409	146498908	Brinp3|chr1:146498409-146498908	0.211100475946313	.	.
chr1	146494826	146495325	chr1	146498409	146498908	Gm29514|chr1:146498409-146498908	0.211100475946313	.	.
chr1	146494826	146495325	chr1	146584117	146584616	Brinp3|chr1:146584117-146584616	0.2506658719707	.	.
chr1	146494826	146495325	chr1	146584117	146584616	Gm29514|chr1:146584117-146584616	0.2506658719707	.	.
chr1	146494826	146495325	chr1	146724743	146725242	Brinp3|chr1:146724743-146725242	0.142431070220879	.	.
chr1	146494826	146495325	chr1	146724743	146725242	Gm29514|chr1:146724743-146725242	0.142431070220879	.	.
chr1	150099643	150100142	chr1	150307558	150308057	Ptgs2|chr1:150307558-150308057	0.312165057102087	.	.
chr1	150099643	150100142	chr1	150307558	150308057	Ptgs2os|chr1:150307558-150308057	0.312165057102087	.	.
chr1	150392883	150393382	chr1	150540218	150540717	Odr4|chr1:150540218-150540717	0.149106361859819	.	.
chr1	150392883	150393382	chr1	150540218	150540717	Tpr|chr1:150540218-150540717	0.149106361859819	.	.
chr1	150393401	150393900	chr1	150266492	150266991	Odr4|chr1:150266492-150266991	0.286192531882879	.	.
chr1	150393401	150393900	chr1	150266492	150266991	Tpr|chr1:150266492-150266991	0.286192531882879	.	.
chr1	150393401	150393900	chr1	150307558	150308057	Odr4|chr1:150307558-150308057	0.139151043065167	.	.
chr1	150393401	150393900	chr1	150307558	150308057	Tpr|chr1:150307558-150308057	0.139151043065167	.	.
chr1	155812620	155813119	chr1	156179815	156180314	Qsox1|chr1:156179815-156180314	0.18149013129727	.	.
chr1	155812620	155813119	chr1	156192834	156193333	Qsox1|chr1:156192834-156193333	0.255350958238568	.	.
chr1	155812620	155813119	chr1	156202987	156203486	Qsox1|chr1:156202987-156203486	0.317927946684246	.	.
chr1	156204775	156205274	chr1	156179815	156180314	Fam163a|chr1:156179815-156180314	0.148752625262772	.	.
chr1	156204775	156205274	chr1	156192834	156193333	Fam163a|chr1:156192834-156193333	0.284479539218019	.	.
chr1	156204775	156205274	chr1	156202987	156203486	Fam163a|chr1:156202987-156203486	0.416505308761931	.	.
chr1	156204775	156205274	chr1	156229365	156229864	Fam163a|chr1:156229365-156229864	0.221232432893095	.	.
chr1	156204775	156205274	chr1	156241652	156242151	Fam163a|chr1:156241652-156242151	0.246544480066565	.	.
chr1	156303125	156303624	chr1	156040577	156041076	4930518J20Rik|chr1:156040577-156041076	0.281580529621753	.	.
chr1	156303125	156303624	chr1	156040577	156041076	Tdrd5|chr1:156040577-156041076	0.281580529621753	.	.
chr1	156303125	156303624	chr1	156263255	156263754	4930518J20Rik|chr1:156263255-156263754	0.214872460480939	.	.
chr1	156303125	156303624	chr1	156263255	156263754	Tdrd5|chr1:156263255-156263754	0.214872460480939	.	.
chr1	156474061	156474560	chr1	156040577	156041076	Soat1|chr1:156040577-156041076	0.241910615894858	.	.
chr1	156474061	156474560	chr1	156192834	156193333	Soat1|chr1:156192834-156193333	0.397550832745303	.	.
chr1	156474061	156474560	chr1	156202987	156203486	Soat1|chr1:156202987-156203486	0.181877652185829	.	.
chr1	159231910	159232409	chr1	159413380	159413879	Cop1|chr1:159413380-159413879	0.626368807031699	.	.
chr1	159231910	159232409	chr1	159415579	159416078	Cop1|chr1:159415579-159416078	0.212554722878479	.	.
chr1	166254415	166254914	chr1	166714009	166714508	Ildr2|chr1:166714009-166714508	0.165633192906111	.	.
chr1	166308696	166309195	chr1	166302681	166303180	5330438I03Rik|chr1:166302681-166303180	0.362007732429689	.	.
chr1	166308696	166309195	chr1	166343030	166343529	5330438I03Rik|chr1:166343030-166343529	0.173351538415143	.	.
chr1	166308696	166309195	chr1	166344303	166344802	5330438I03Rik|chr1:166344303-166344802	0.307721765525013	.	.
chr1	166308696	166309195	chr1	166349974	166350473	5330438I03Rik|chr1:166349974-166350473	0.21593058352642	.	.
chr1	166309200	166309699	chr1	166282640	166283139	5330438I03Rik|chr1:166282640-166283139	0.141328529384251	.	.
chr1	166309200	166309699	chr1	166302681	166303180	5330438I03Rik|chr1:166302681-166303180	0.447625291791613	.	.
chr1	166309200	166309699	chr1	166344303	166344802	5330438I03Rik|chr1:166344303-166344802	0.230730762087118	.	.
chr1	166309200	166309699	chr1	166344303	166344802	5330438I03Rik|chr1:166344303-166344802	0.230730762087119	.	.
chr1	166309200	166309699	chr1	166349974	166350473	5330438I03Rik|chr1:166349974-166350473	0.14728683251915	.	.
chr1	166379863	166380362	chr1	166714009	166714508	Gm15853|chr1:166714009-166714508	0.151681197680909	.	.
chr1	166681166	166681665	chr1	166301382	166301881	Fmo9|chr1:166301382-166301881	0.264807525059247	.	.
chr1	166681166	166681665	chr1	166344303	166344802	Fmo9|chr1:166344303-166344802	0.258091204186042	.	.
chr1	166681166	166681665	chr1	166428926	166429425	Fmo9|chr1:166428926-166429425	0.152862792047257	.	.
chr1	166681166	166681665	chr1	166714009	166714508	Fmo9|chr1:166714009-166714508	0.29482417935625	.	.
chr1	166681166	166681665	chr1	166755015	166755514	Fmo9|chr1:166755015-166755514	0.238270585538899	.	.
chr1	166681166	166681665	chr1	166794555	166795054	Fmo9|chr1:166794555-166795054	0.134273520371365	.	.
chr1	166681166	166681665	chr1	166940118	166940617	Fmo9|chr1:166940118-166940617	0.161187609818734	.	.
chr1	166681166	166681665	chr1	166947977	166948476	Fmo9|chr1:166947977-166948476	0.136195029517085	.	.
chr1	171281054	171281553	chr1	171262470	171262969	Ppox|chr1:171262470-171262969	0.195326709199843	.	.
chr1	171281054	171281553	chr1	171263038	171263537	Ppox|chr1:171263038-171263537	0.20592367328802	.	.
chr1	171281054	171281553	chr1	171658362	171658861	Ppox|chr1:171658362-171658861	0.167926792101199	.	.
chr1	171287719	171288218	chr1	171262470	171262969	Usp21|chr1:171262470-171262969	0.196813672962892	.	.
chr1	171287719	171288218	chr1	171379865	171380364	Usp21|chr1:171379865-171380364	0.169655287249343	.	.
chr1	171328705	171329204	chr1	171262470	171262969	Dedd|chr1:171262470-171262969	0.163756462194511	.	.
chr1	171328705	171329204	chr1	171263038	171263537	Dedd|chr1:171263038-171263537	0.420992917313964	.	.
chr1	171328705	171329204	chr1	171379865	171380364	Dedd|chr1:171379865-171380364	0.156091879388826	.	.
chr1	171360073	171360572	chr1	171262470	171262969	Klhdc9|chr1:171262470-171262969	0.17103968522891	.	.
chr1	171360073	171360572	chr1	171379865	171380364	Klhdc9|chr1:171379865-171380364	0.161778388005287	.	.
chr1	171360576	171361075	chr1	171478928	171479427	Klhdc9|chr1:171478928-171479427	0.217899029127514	.	.
chr1	171361088	171361587	chr1	171263038	171263537	Klhdc9|chr1:171263038-171263537	0.218829206490895	.	.
chr1	171437234	171437733	chr1	171262470	171262969	F11r|chr1:171262470-171262969	0.233516760373367	.	.
chr1	171503198	171503697	chr1	171310127	171310626	Alyref2|chr1:171310127-171310626	0.296148765221078	.	.
chr1	171503198	171503697	chr1	171310127	171310626	B930036N10Rik|chr1:171310127-171310626	0.296148765221078	.	.
chr1	171503198	171503697	chr1	171815706	171816205	Alyref2|chr1:171815706-171816205	0.324570773778703	.	.
chr1	171503198	171503697	chr1	171815706	171816205	B930036N10Rik|chr1:171815706-171816205	0.324570773778703	.	.
chr1	171503848	171504347	chr1	171310127	171310626	Alyref2|chr1:171310127-171310626	0.152760079369828	.	.
chr1	171503848	171504347	chr1	171310127	171310626	B930036N10Rik|chr1:171310127-171310626	0.152760079369828	.	.
chr1	171503848	171504347	chr1	171815706	171816205	Alyref2|chr1:171815706-171816205	0.146797833231622	.	.
chr1	171503848	171504347	chr1	171815706	171816205	B930036N10Rik|chr1:171815706-171816205	0.146797833231622	.	.
chr1	173277053	173277552	chr1	173335927	173336426	Mptx2|chr1:173335927-173336426	0.284568601541956	.	.
chr1	173277053	173277552	chr1	173365810	173366309	Mptx2|chr1:173365810-173366309	0.626586558294351	.	.
chr1	173277053	173277552	chr1	173377444	173377943	Mptx2|chr1:173377444-173377943	0.2415112766339	.	.
chr1	173277053	173277552	chr1	173404854	173405353	Mptx2|chr1:173404854-173405353	0.217966419233697	.	.
chr1	173277053	173277552	chr1	173441345	173441844	Mptx2|chr1:173441345-173441844	0.166366198297095	.	.
chr1	173349883	173350382	chr1	173335927	173336426	Aim2|chr1:173335927-173336426	0.307262350441321	.	.
chr1	173349883	173350382	chr1	173365810	173366309	Aim2|chr1:173365810-173366309	0.260851881217075	.	.
chr1	173349883	173350382	chr1	173398534	173399033	Aim2|chr1:173398534-173399033	0.163957887752145	.	.
chr1	173366644	173367143	chr1	173323777	173324276	Cadm3|chr1:173323777-173324276	0.158910031203433	.	.
chr1	173366644	173367143	chr1	173335927	173336426	Cadm3|chr1:173335927-173336426	0.259219581467798	.	.
chr1	173366644	173367143	chr1	173365810	173366309	Cadm3|chr1:173365810-173366309	0.426651427982967	.	.
chr1	173366644	173367143	chr1	173441345	173441844	Cadm3|chr1:173441345-173441844	0.170655687655387	.	.
chr1	173367390	173367889	chr1	173365810	173366309	Cadm3|chr1:173365810-173366309	0.141368815949497	.	.
chr1	173367390	173367889	chr1	173377444	173377943	Cadm3|chr1:173377444-173377943	0.221943264094239	.	.
chr1	173367390	173367889	chr1	173456303	173456802	Cadm3|chr1:173456303-173456802	0.151828813030436	.	.
chr1	177795766	177796265	chr1	177703313	177703812	Adss|chr1:177703313-177703812	0.225053968527633	.	.
chr1	177796375	177796874	chr1	177640159	177640658	Adss|chr1:177640159-177640658	0.181842396075026	.	.
chr1	177796375	177796874	chr1	177684862	177685361	Adss|chr1:177684862-177685361	0.409963885731508	.	.
chr1	177982967	177983466	chr1	177736223	177736722	Catspere2|chr1:177736223-177736722	0.149607296081544	.	.
chr1	178187311	178187810	chr1	178336353	178336852	Desi2|chr1:178336353-178336852	0.2344035144875	.	.
chr1	178187311	178187810	chr1	178368821	178369320	Desi2|chr1:178368821-178369320	0.392761842423254	.	.
chr1	178276142	178276641	chr1	178336353	178336852	4930527J03Rik|chr1:178336353-178336852	0.308983776173224	.	.
chr1	178276142	178276641	chr1	178368821	178369320	4930527J03Rik|chr1:178368821-178369320	0.316313165805997	.	.
chr1	178317988	178318487	chr1	178336353	178336852	B230369F24Rik|chr1:178336353-178336852	0.23532483072844	.	.
chr1	178317988	178318487	chr1	178336353	178336852	Cox20|chr1:178336353-178336852	0.23532483072844	.	.
chr1	178317988	178318487	chr1	178368821	178369320	B230369F24Rik|chr1:178368821-178369320	0.334279586854833	.	.
chr1	178317988	178318487	chr1	178368821	178369320	Cox20|chr1:178368821-178369320	0.334279586854833	.	.
chr1	178318532	178319031	chr1	178336353	178336852	B230369F24Rik|chr1:178336353-178336852	0.198837973948398	.	.
chr1	178318532	178319031	chr1	178336353	178336852	Cox20|chr1:178336353-178336852	0.198837973948398	.	.
chr1	178318532	178319031	chr1	178368821	178369320	B230369F24Rik|chr1:178368821-178369320	0.354532664596968	.	.
chr1	178318532	178319031	chr1	178368821	178369320	Cox20|chr1:178368821-178369320	0.354532664596968	.	.
chr1	178318532	178319031	chr1	178449116	178449615	B230369F24Rik|chr1:178449116-178449615	0.165910731296102	.	.
chr1	178318532	178319031	chr1	178449116	178449615	Cox20|chr1:178449116-178449615	0.165910731296102	.	.
chr1	178337559	178338058	chr1	178336353	178336852	Hnrnpu|chr1:178336353-178336852	0.167394552471439	.	.
chr1	178337559	178338058	chr1	178368821	178369320	Hnrnpu|chr1:178368821-178369320	0.531609563992587	.	.
chr1	178337559	178338058	chr1	178449116	178449615	Hnrnpu|chr1:178449116-178449615	0.160937713650094	.	.
chr1	178405450	178405949	chr1	178368821	178369320	Efcab2|chr1:178368821-178369320	0.160131145031939	.	.
chr1	178406170	178406669	chr1	178336353	178336852	Efcab2|chr1:178336353-178336852	0.312834631038546	.	.
chr1	178406170	178406669	chr1	178368821	178369320	Efcab2|chr1:178368821-178369320	0.481377534609873	.	.
chr1	194976111	194976610	chr1	194771998	194772497	A330023F24Rik|chr1:194771998-194772497	0.179029205856904	.	.
chr1	194976111	194976610	chr1	194771998	194772497	Gm16897|chr1:194771998-194772497	0.179029205856904	.	.
chr1	194976111	194976610	chr1	194962131	194962630	A330023F24Rik|chr1:194962131-194962630	0.158999481530132	.	.
chr1	194976111	194976610	chr1	194962131	194962630	Gm16897|chr1:194962131-194962630	0.158999481530132	.	.
chr1	194976111	194976610	chr1	195040386	195040885	A330023F24Rik|chr1:195040386-195040885	0.231624730772064	.	.
chr1	194976111	194976610	chr1	195040386	195040885	Gm16897|chr1:195040386-195040885	0.231624730772064	.	.
chr1	194976111	194976610	chr1	195232530	195233029	A330023F24Rik|chr1:195232530-195233029	0.164306736269297	.	.
chr1	194976111	194976610	chr1	195232530	195233029	Gm16897|chr1:195232530-195233029	0.164306736269297	.	.
chr1	194976725	194977224	chr1	194839176	194839675	A330023F24Rik|chr1:194839176-194839675	0.188631756690953	.	.
chr1	194976725	194977224	chr1	194839176	194839675	Gm16897|chr1:194839176-194839675	0.188631756690953	.	.
chr1	194976725	194977224	chr1	194962131	194962630	A330023F24Rik|chr1:194962131-194962630	0.235499950630061	.	.
chr1	194976725	194977224	chr1	194962131	194962630	Gm16897|chr1:194962131-194962630	0.235499950630061	.	.
chr1	195018071	195018570	chr1	194771998	194772497	Gm37027|chr1:194771998-194772497	0.236885575666659	.	.
chr1	195092132	195092631	chr1	194836673	194837172	Cd46|chr1:194836673-194837172	0.350759095151722	.	.
chr1	195092132	195092631	chr1	194879521	194880020	Cd46|chr1:194879521-194880020	0.349865615908127	.	.
chr1	195092132	195092631	chr1	194962131	194962630	Cd46|chr1:194962131-194962630	0.140354550002405	.	.
chr1	195092132	195092631	chr1	194977967	194978466	Cd46|chr1:194977967-194978466	0.243924607022076	.	.
chr1	195092132	195092631	chr1	195033930	195034429	Cd46|chr1:195033930-195034429	0.338182890076677	.	.
chr1	195092132	195092631	chr1	195347289	195347788	Cd46|chr1:195347289-195347788	0.23751921518769	.	.
chr1	195130829	195131328	chr1	194771998	194772497	Cr1l|chr1:194771998-194772497	0.145635677538335	.	.
chr1	195130829	195131328	chr1	194950868	194951367	Cr1l|chr1:194950868-194951367	0.193290678505434	.	.
chr1	195130829	195131328	chr1	195040386	195040885	Cr1l|chr1:195040386-195040885	0.291392242131004	.	.
chr1	195176500	195176999	chr1	194836673	194837172	Cr2|chr1:194836673-194837172	0.291646409695431	.	.
chr1	195176500	195176999	chr1	194962131	194962630	Cr2|chr1:194962131-194962630	0.240013016747772	.	.
chr1	195176500	195176999	chr1	195033930	195034429	Cr2|chr1:195033930-195034429	0.17518164932474	.	.
chr10	3366298	3366797	chr10	3366890	3367389	Ppp1r14c|chr10:3366890-3367389	0.426494355339278	.	.
chr10	4611722	4612221	chr10	4520627	4521126	Esr1|chr10:4520627-4521126	0.28413359503358	.	.
chr10	4611722	4612221	chr10	4709785	4710284	Esr1|chr10:4709785-4710284	0.165116288888249	.	.
chr10	4611722	4612221	chr10	4711962	4712461	Esr1|chr10:4711962-4712461	0.200121169733308	.	.
chr10	5550504	5551003	chr10	5549987	5550486	Syne1|chr10:5549987-5550486	0.662847016333235	.	.
chr10	5550504	5551003	chr10	5841371	5841870	Syne1|chr10:5841371-5841870	0.331587511580407	.	.
chr10	5805395	5805894	chr10	5841371	5841870	Fbxo5|chr10:5841371-5841870	0.175800892627639	.	.
chr10	5823844	5824343	chr10	5549987	5550486	Mtrf1l|chr10:5549987-5550486	0.434815543563852	.	.
chr10	5823844	5824343	chr10	5906931	5907430	Mtrf1l|chr10:5906931-5907430	0.142772105566317	.	.
chr10	5823844	5824343	chr10	6035780	6036279	Mtrf1l|chr10:6035780-6036279	0.186467951148848	.	.
chr10	5823844	5824343	chr10	6114626	6115125	Mtrf1l|chr10:6114626-6115125	0.224716419488712	.	.
chr10	5823844	5824343	chr10	6115148	6115647	Mtrf1l|chr10:6115148-6115647	0.157722561756835	.	.
chr10	5823844	5824343	chr10	6168672	6169171	Mtrf1l|chr10:6168672-6169171	0.218624842382206	.	.
chr10	5921342	5921841	chr10	5549987	5550486	Rgs17|chr10:5549987-5550486	0.192317517949577	.	.
chr10	5921342	5921841	chr10	5568911	5569410	Rgs17|chr10:5568911-5569410	0.146722336521357	.	.
chr10	5921342	5921841	chr10	5841371	5841870	Rgs17|chr10:5841371-5841870	0.174394726230954	.	.
chr10	5921342	5921841	chr10	5900649	5901148	Rgs17|chr10:5900649-5901148	0.255320929161154	.	.
chr10	5921342	5921841	chr10	6124365	6124864	Rgs17|chr10:6124365-6124864	0.144394618089961	.	.
chr10	5922199	5922698	chr10	5853238	5853737	Rgs17|chr10:5853238-5853737	0.157136193818879	.	.
chr10	5922199	5922698	chr10	5995666	5996165	Rgs17|chr10:5995666-5996165	0.208951982252534	.	.
chr10	7052495	7052994	chr10	7076118	7076617	Ipcef1|chr10:7076118-7076617	0.138465294881652	.	.
chr10	7052495	7052994	chr10	7124937	7125436	Ipcef1|chr10:7124937-7125436	0.220432054935379	.	.
chr10	7052495	7052994	chr10	7158283	7158782	Ipcef1|chr10:7158283-7158782	0.142699588637842	.	.
chr10	7052495	7052994	chr10	7158863	7159362	Ipcef1|chr10:7158863-7159362	0.154270836594062	.	.
chr10	7052495	7052994	chr10	7333209	7333708	Ipcef1|chr10:7333209-7333708	0.337286941212783	.	.
chr10	7211500	7211999	chr10	7158283	7158782	Cnksr3|chr10:7158283-7158782	0.170448882349583	.	.
chr10	7211500	7211999	chr10	7210985	7211484	Cnksr3|chr10:7210985-7211484	0.412426535912232	.	.
chr10	7212004	7212503	chr10	7076118	7076617	Cnksr3|chr10:7076118-7076617	0.167902601226275	.	.
chr10	7212004	7212503	chr10	7210985	7211484	Cnksr3|chr10:7210985-7211484	0.254649589161234	.	.
chr10	7589567	7590066	chr10	7864174	7864673	Lrp11|chr10:7864174-7864673	0.135960266957192	.	.
chr10	7589567	7590066	chr10	7974947	7975446	Lrp11|chr10:7974947-7975446	0.141164215744143	.	.
chr10	7590117	7590616	chr10	7883479	7883978	Lrp11|chr10:7883479-7883978	0.238455820936633	.	.
chr10	7590117	7590616	chr10	7928966	7929465	Lrp11|chr10:7928966-7929465	0.155868910703287	.	.
chr10	7590117	7590616	chr10	7974947	7975446	Lrp11|chr10:7974947-7975446	0.199550430388729	.	.
chr10	7667254	7667753	chr10	7663092	7663591	Nup43|chr10:7663092-7663591	0.313830076541701	.	.
chr10	7667254	7667753	chr10	7900869	7901368	Nup43|chr10:7900869-7901368	0.186296810535823	.	.
chr10	7680943	7681442	chr10	7600611	7601110	Lats1|chr10:7600611-7601110	0.13808266812052	.	.
chr10	7680943	7681442	chr10	7600611	7601110	Pcmt1|chr10:7600611-7601110	0.13808266812052	.	.
chr10	7680943	7681442	chr10	7663092	7663591	Lats1|chr10:7663092-7663591	0.28130961753012	.	.
chr10	7680943	7681442	chr10	7663092	7663591	Pcmt1|chr10:7663092-7663591	0.28130961753012	.	.
chr10	7680943	7681442	chr10	7900869	7901368	Lats1|chr10:7900869-7901368	0.209717034728936	.	.
chr10	7680943	7681442	chr10	7900869	7901368	Pcmt1|chr10:7900869-7901368	0.209717034728936	.	.
chr10	7681670	7682169	chr10	7809906	7810405	Lats1|chr10:7809906-7810405	0.14617401252361	.	.
chr10	7681670	7682169	chr10	7809906	7810405	Pcmt1|chr10:7809906-7810405	0.14617401252361	.	.
chr10	7681670	7682169	chr10	7839497	7839996	Lats1|chr10:7839497-7839996	0.229743993378445	.	.
chr10	7681670	7682169	chr10	7839497	7839996	Pcmt1|chr10:7839497-7839996	0.229743993378445	.	.
chr10	7681670	7682169	chr10	7864174	7864673	Lats1|chr10:7864174-7864673	0.299831798077284	.	.
chr10	7681670	7682169	chr10	7864174	7864673	Pcmt1|chr10:7864174-7864673	0.299831798077284	.	.
chr10	7681670	7682169	chr10	7867323	7867822	Lats1|chr10:7867323-7867822	0.271624803461711	.	.
chr10	7681670	7682169	chr10	7867323	7867822	Pcmt1|chr10:7867323-7867822	0.271624803461711	.	.
chr10	7681670	7682169	chr10	7928966	7929465	Lats1|chr10:7928966-7929465	0.272987091074303	.	.
chr10	7681670	7682169	chr10	7928966	7929465	Pcmt1|chr10:7928966-7929465	0.272987091074303	.	.
chr10	7725685	7726184	chr10	7900869	7901368	Katna1|chr10:7900869-7901368	0.172932000155269	.	.
chr10	7780721	7781220	chr10	7900869	7901368	B430219N15Rik|chr10:7900869-7901368	0.225902889273888	.	.
chr10	7955534	7956033	chr10	7663092	7663591	Tab2|chr10:7663092-7663591	0.277468610393919	.	.
chr10	7955534	7956033	chr10	7839497	7839996	Tab2|chr10:7839497-7839996	0.244461083629469	.	.
chr10	7955534	7956033	chr10	7867323	7867822	Tab2|chr10:7867323-7867822	0.155929047414207	.	.
chr10	7956090	7956589	chr10	7663092	7663591	Tab2|chr10:7663092-7663591	0.458394345853493	.	.
chr10	7956090	7956589	chr10	7900869	7901368	Tab2|chr10:7900869-7901368	0.272022160536992	.	.
chr10	11280524	11281023	chr10	11363027	11363526	4930432B10Rik|chr10:11363027-11363526	0.382604979162399	.	.
chr10	11280524	11281023	chr10	11363027	11363526	Fbxo30|chr10:11363027-11363526	0.382604979162399	.	.
chr10	11280524	11281023	chr10	11491884	11492383	4930432B10Rik|chr10:11491884-11492383	0.242833977181061	.	.
chr10	11280524	11281023	chr10	11491884	11492383	Fbxo30|chr10:11491884-11492383	0.242833977181061	.	.
chr10	11281047	11281546	chr10	11449856	11450355	4930432B10Rik|chr10:11449856-11450355	0.18519622216721	.	.
chr10	11281047	11281546	chr10	11449856	11450355	Fbxo30|chr10:11449856-11450355	0.18519622216721	.	.
chr10	11281047	11281546	chr10	11491884	11492383	4930432B10Rik|chr10:11491884-11492383	0.446984268070419	.	.
chr10	11281047	11281546	chr10	11491884	11492383	Fbxo30|chr10:11491884-11492383	0.446984268070419	.	.
chr10	11281047	11281546	chr10	11729503	11730002	4930432B10Rik|chr10:11729503-11730002	0.134217139913555	.	.
chr10	11281047	11281546	chr10	11729503	11730002	Fbxo30|chr10:11729503-11730002	0.134217139913555	.	.
chr10	11343450	11343949	chr10	11449856	11450355	Epm2a|chr10:11449856-11450355	0.251485022145301	.	.
chr10	11343450	11343949	chr10	11491884	11492383	Epm2a|chr10:11491884-11492383	0.460923231712078	.	.
chr10	15300071	15300570	chr10	15046195	15046694	Gm47710|chr10:15046195-15046694	0.208946470084423	.	.
chr10	19015270	19015769	chr10	19188055	19188554	Tnfaip3|chr10:19188055-19188554	0.170959947509906	.	.
chr10	19015270	19015769	chr10	19239936	19240435	Tnfaip3|chr10:19239936-19240435	0.240207110730515	.	.
chr10	19712255	19712754	chr10	19704379	19704878	Il20ra|chr10:19704379-19704878	0.160245574390774	.	.
chr10	21881933	21882432	chr10	21755561	21756060	Sgk1|chr10:21755561-21756060	0.280274836456635	.	.
chr10	21881933	21882432	chr10	21776610	21777109	Sgk1|chr10:21776610-21777109	0.166383235408582	.	.
chr10	21881933	21882432	chr10	21810019	21810518	Sgk1|chr10:21810019-21810518	0.386729835582553	.	.
chr10	21881933	21882432	chr10	21992970	21993469	Sgk1|chr10:21992970-21993469	0.365911723697151	.	.
chr10	21881933	21882432	chr10	21994360	21994859	Sgk1|chr10:21994360-21994859	0.30882286968637	.	.
chr10	21881933	21882432	chr10	22036209	22036708	Sgk1|chr10:22036209-22036708	0.393708120871122	.	.
chr10	21881933	21882432	chr10	22058487	22058986	Sgk1|chr10:22058487-22058986	0.173183943186106	.	.
chr10	21881933	21882432	chr10	22140879	22141378	Sgk1|chr10:22140879-22141378	0.204712965859533	.	.
chr10	21882814	21883313	chr10	21883505	21884004	Sgk1|chr10:21883505-21884004	0.139172109013722	.	.
chr10	21882814	21883313	chr10	21891400	21891899	Sgk1|chr10:21891400-21891899	0.252845100501317	.	.
chr10	21882814	21883313	chr10	21924043	21924542	Sgk1|chr10:21924043-21924542	0.217266569898712	.	.
chr10	22148605	22149104	chr10	21835507	21836006	E030030I06Rik|chr10:21835507-21836006	0.15577499838629	.	.
chr10	22148605	22149104	chr10	22058487	22058986	E030030I06Rik|chr10:22058487-22058986	0.160778355892276	.	.
chr10	22148605	22149104	chr10	22461278	22461777	E030030I06Rik|chr10:22461278-22461777	0.14162402924544	.	.
chr10	22148605	22149104	chr10	22491597	22492096	E030030I06Rik|chr10:22491597-22492096	0.338936293714505	.	.
chr10	22645129	22645628	chr10	22479767	22480266	Slc2a12|chr10:22479767-22480266	0.296593124610388	.	.
chr10	22645129	22645628	chr10	22491597	22492096	Slc2a12|chr10:22491597-22492096	0.404225520996002	.	.
chr10	22645129	22645628	chr10	22520397	22520896	Slc2a12|chr10:22520397-22520896	0.360804632642838	.	.
chr10	22645129	22645628	chr10	22564819	22565318	Slc2a12|chr10:22564819-22565318	0.288529539615824	.	.
chr10	22645129	22645628	chr10	22569182	22569681	Slc2a12|chr10:22569182-22569681	0.323773739075157	.	.
chr10	22645129	22645628	chr10	22569973	22570472	Slc2a12|chr10:22569973-22570472	0.188096622608594	.	.
chr10	22645129	22645628	chr10	22569973	22570472	Slc2a12|chr10:22569973-22570472	0.188096622608595	.	.
chr10	22645129	22645628	chr10	22591718	22592217	Slc2a12|chr10:22591718-22592217	0.163773290926158	.	.
chr10	22645129	22645628	chr10	22609034	22609533	Slc2a12|chr10:22609034-22609533	0.187554117171996	.	.
chr10	22645129	22645628	chr10	22746238	22746737	Slc2a12|chr10:22746238-22746737	0.222187978600424	.	.
chr10	22645129	22645628	chr10	22746933	22747432	Slc2a12|chr10:22746933-22747432	0.291458197961863	.	.
chr10	22731681	22732180	chr10	22461278	22461777	AC166256.1|chr10:22461278-22461777	0.135339804238845	.	.
chr10	22731681	22732180	chr10	22461278	22461777	Tbpl1|chr10:22461278-22461777	0.135339804238845	.	.
chr10	22731681	22732180	chr10	22520397	22520896	AC166256.1|chr10:22520397-22520896	0.135406789276483	.	.
chr10	22731681	22732180	chr10	22520397	22520896	Tbpl1|chr10:22520397-22520896	0.135406789276483	.	.
chr10	22731681	22732180	chr10	22569973	22570472	AC166256.1|chr10:22569973-22570472	0.241710155818469	.	.
chr10	22731681	22732180	chr10	22569973	22570472	Tbpl1|chr10:22569973-22570472	0.241710155818469	.	.
chr10	22731681	22732180	chr10	22609034	22609533	AC166256.1|chr10:22609034-22609533	0.139360180732963	.	.
chr10	22731681	22732180	chr10	22609034	22609533	Tbpl1|chr10:22609034-22609533	0.139360180732963	.	.
chr10	22731681	22732180	chr10	22746238	22746737	AC166256.1|chr10:22746238-22746737	0.176941966259491	.	.
chr10	22731681	22732180	chr10	22746238	22746737	Tbpl1|chr10:22746238-22746737	0.176941966259491	.	.
chr10	26374914	26375413	chr10	26374170	26374669	L3mbtl3|chr10:26374170-26374669	0.283213894440073	.	.
chr10	26375759	26376258	chr10	26500511	26501010	L3mbtl3|chr10:26500511-26501010	0.198655419851312	.	.
chr10	26375759	26376258	chr10	26639272	26639771	L3mbtl3|chr10:26639272-26639771	0.200539828534892	.	.
chr10	26695050	26695549	chr10	26374170	26374669	Gm48893|chr10:26374170-26374669	0.278552915949236	.	.
chr10	26695050	26695549	chr10	26639272	26639771	Gm48893|chr10:26639272-26639771	0.145784624237556	.	.
chr10	29313161	29313660	chr10	29083289	29083788	Echdc1|chr10:29083289-29083788	0.225513679545713	.	.
chr10	29313161	29313660	chr10	29083289	29083788	Gm46218|chr10:29083289-29083788	0.225513679545713	.	.
chr10	29313161	29313660	chr10	29148055	29148554	Echdc1|chr10:29148055-29148554	0.243505361637088	.	.
chr10	29313161	29313660	chr10	29148055	29148554	Gm46218|chr10:29148055-29148554	0.243505361637088	.	.
chr10	29361318	29361817	chr10	29147547	29148046	Rnf146|chr10:29147547-29148046	0.144862209252853	.	.
chr10	29361318	29361817	chr10	29148055	29148554	Rnf146|chr10:29148055-29148554	0.218411091701043	.	.
chr10	29535581	29536080	chr10	29338603	29339102	Rspo3|chr10:29338603-29339102	0.197370819551813	.	.
chr10	29535581	29536080	chr10	29532753	29533252	Rspo3|chr10:29532753-29533252	0.23599547990718	.	.
chr10	29535581	29536080	chr10	29695810	29696309	Rspo3|chr10:29695810-29696309	0.395365170465278	.	.
chr10	29535581	29536080	chr10	29904309	29904808	Rspo3|chr10:29904309-29904808	0.337202483725429	.	.
chr10	29535581	29536080	chr10	29904867	29905366	Rspo3|chr10:29904867-29905366	0.197870894959508	.	.
chr10	30599914	30600413	chr10	30587016	30587515	Trmt11|chr10:30587016-30587515	0.147842003118503	.	.
chr10	30599914	30600413	chr10	30718850	30719349	Trmt11|chr10:30718850-30719349	0.336461828251004	.	.
chr10	30802619	30803118	chr10	31117174	31117673	Ncoa7|chr10:31117174-31117673	0.144665227677502	.	.
chr10	31608520	31609019	chr10	31546053	31546552	Rnf217|chr10:31546053-31546552	0.205103030376463	.	.
chr10	31608520	31609019	chr10	31546847	31547346	Rnf217|chr10:31546847-31547346	0.312017815050888	.	.
chr10	31608520	31609019	chr10	31551337	31551836	Rnf217|chr10:31551337-31551836	0.153830561603036	.	.
chr10	32889817	32890316	chr10	32570418	32570917	Nkain2|chr10:32570418-32570917	0.196638964598503	.	.
chr10	32889817	32890316	chr10	32637372	32637871	Nkain2|chr10:32637372-32637871	0.423252075967739	.	.
chr10	32889817	32890316	chr10	32782858	32783357	Nkain2|chr10:32782858-32783357	0.278862705842335	.	.
chr10	33623420	33623919	chr10	33558095	33558594	Gm15939|chr10:33558095-33558594	0.344329129611584	.	.
chr10	33623953	33624452	chr10	33558095	33558594	Clvs2|chr10:33558095-33558594	0.176233656114281	.	.
chr10	33623953	33624452	chr10	33558095	33558594	Gm15939|chr10:33558095-33558594	0.176233656114281	.	.
chr10	33623953	33624452	chr10	33723724	33724223	Clvs2|chr10:33723724-33724223	0.230888676527619	.	.
chr10	33623953	33624452	chr10	33723724	33724223	Gm15939|chr10:33723724-33724223	0.230888676527619	.	.
chr10	33624501	33625000	chr10	33558095	33558594	Clvs2|chr10:33558095-33558594	0.154806872647921	.	.
chr10	33624501	33625000	chr10	33558095	33558594	Gm15939|chr10:33558095-33558594	0.154806872647921	.	.
chr10	33624501	33625000	chr10	33703373	33703872	Clvs2|chr10:33703373-33703872	0.143236432591786	.	.
chr10	33624501	33625000	chr10	33703373	33703872	Gm15939|chr10:33703373-33703872	0.143236432591786	.	.
chr10	33624501	33625000	chr10	33723724	33724223	Clvs2|chr10:33723724-33724223	0.155638661303007	.	.
chr10	33624501	33625000	chr10	33723724	33724223	Gm15939|chr10:33723724-33724223	0.155638661303007	.	.
chr10	33904718	33905217	chr10	34151765	34152264	Rsph4a|chr10:34151765-34152264	0.196512413738793	.	.
chr10	33951019	33951518	chr10	34151765	34152264	Zup1|chr10:34151765-34152264	0.187946799600516	.	.
chr10	34036511	34037010	chr10	33986736	33987235	Trappc3l|chr10:33986736-33987235	0.202508087866081	.	.
chr10	34096225	34096724	chr10	34033850	34034349	Calhm5|chr10:34033850-34034349	0.146962034742841	.	.
chr10	34096225	34096724	chr10	34152549	34153048	Calhm5|chr10:34152549-34153048	0.253718133645819	.	.
chr10	34096225	34096724	chr10	34230653	34231152	Calhm5|chr10:34230653-34231152	0.250152875385325	.	.
chr10	34206579	34207078	chr10	34152549	34153048	Dse|chr10:34152549-34153048	0.3506319603913	.	.
chr10	34207257	34207756	chr10	34151765	34152264	Dse|chr10:34151765-34152264	0.245912655752575	.	.
chr10	34207257	34207756	chr10	34230653	34231152	Dse|chr10:34230653-34231152	0.182581455246769	.	.
chr10	34282484	34282983	chr10	34280491	34280990	Tspyl1|chr10:34280491-34280990	0.184669720804897	.	.
chr10	34282484	34282983	chr10	34316363	34316862	Tspyl1|chr10:34316363-34316862	0.222102402848194	.	.
chr10	34282484	34282983	chr10	34316872	34317371	Tspyl1|chr10:34316872-34317371	0.290488322050776	.	.
chr10	34282484	34282983	chr10	34368075	34368574	Tspyl1|chr10:34368075-34368574	0.228067449460671	.	.
chr10	34297174	34297673	chr10	34316363	34316862	Tspyl4|chr10:34316363-34316862	0.394286514290608	.	.
chr10	34297174	34297673	chr10	34316872	34317371	Tspyl4|chr10:34316872-34317371	0.319349487645423	.	.
chr10	34297971	34298470	chr10	34368075	34368574	Gm47512|chr10:34368075-34368574	0.137827140548078	.	.
chr10	34297971	34298470	chr10	34368075	34368574	Tspyl4|chr10:34368075-34368574	0.137827140548078	.	.
chr10	34418335	34418834	chr10	34316363	34316862	Nt5dc1|chr10:34316363-34316862	0.245070864863578	.	.
chr10	34418335	34418834	chr10	34316872	34317371	Nt5dc1|chr10:34316872-34317371	0.170054386503434	.	.
chr10	34418335	34418834	chr10	34328221	34328720	Nt5dc1|chr10:34328221-34328720	0.187036905398546	.	.
chr10	34483352	34483851	chr10	34578867	34579366	Frk|chr10:34578867-34579366	0.365249615152372	.	.
chr10	36505968	36506467	chr10	36437678	36438177	Hs3st5|chr10:36437678-36438177	0.193193898605019	.	.
chr10	36505968	36506467	chr10	36590623	36591122	Hs3st5|chr10:36590623-36591122	0.253035829218771	.	.
chr10	36505968	36506467	chr10	36591201	36591700	Hs3st5|chr10:36591201-36591700	0.226039039160612	.	.
chr10	36505968	36506467	chr10	36616833	36617332	Hs3st5|chr10:36616833-36617332	0.177520715094056	.	.
chr10	36506584	36507083	chr10	36293742	36294241	Hs3st5|chr10:36293742-36294241	0.173691955630967	.	.
chr10	36506584	36507083	chr10	36437678	36438177	Hs3st5|chr10:36437678-36438177	0.170671525253507	.	.
chr10	36506584	36507083	chr10	36585684	36586183	Hs3st5|chr10:36585684-36586183	0.226230435735536	.	.
chr10	36506584	36507083	chr10	36590623	36591122	Hs3st5|chr10:36590623-36591122	0.171785535044178	.	.
chr10	36506584	36507083	chr10	36591201	36591700	Hs3st5|chr10:36591201-36591700	0.191065750305909	.	.
chr10	36506584	36507083	chr10	36616833	36617332	Hs3st5|chr10:36616833-36617332	0.441081987321022	.	.
chr10	36506584	36507083	chr10	36729582	36730081	Hs3st5|chr10:36729582-36730081	0.15236963589377	.	.
chr10	38965296	38965795	chr10	38632056	38632555	Lama4|chr10:38632056-38632555	0.290496867613597	.	.
chr10	38965296	38965795	chr10	39171094	39171593	Lama4|chr10:39171094-39171593	0.399663429925772	.	.
chr10	38965296	38965795	chr10	39209125	39209624	Lama4|chr10:39209125-39209624	0.2871947433938	.	.
chr10	38965296	38965795	chr10	39227562	39228061	Lama4|chr10:39227562-39228061	0.563648503699081	.	.
chr10	39133692	39134191	chr10	38849073	38849572	Fam229b|chr10:38849073-38849572	0.15131801713976	.	.
chr10	39133692	39134191	chr10	38849073	38849572	Tube1|chr10:38849073-38849572	0.15131801713976	.	.
chr10	39133692	39134191	chr10	39165450	39165949	Fam229b|chr10:39165450-39165949	0.171546109321656	.	.
chr10	39133692	39134191	chr10	39165450	39165949	Tube1|chr10:39165450-39165949	0.171546109321656	.	.
chr10	39133692	39134191	chr10	39171094	39171593	Fam229b|chr10:39171094-39171593	0.388942681202313	.	.
chr10	39133692	39134191	chr10	39171094	39171593	Tube1|chr10:39171094-39171593	0.388942681202313	.	.
chr10	39133692	39134191	chr10	39227562	39228061	Fam229b|chr10:39227562-39228061	0.222584595207592	.	.
chr10	39133692	39134191	chr10	39227562	39228061	Tube1|chr10:39227562-39228061	0.222584595207592	.	.
chr10	39133692	39134191	chr10	39228093	39228592	Fam229b|chr10:39228093-39228592	0.18305110802567	.	.
chr10	39133692	39134191	chr10	39228093	39228592	Tube1|chr10:39228093-39228592	0.18305110802567	.	.
chr10	41071321	41071820	chr10	41004323	41004822	Gpr6|chr10:41004323-41004822	0.354911510219202	.	.
chr10	41071321	41071820	chr10	41209028	41209527	Gpr6|chr10:41209028-41209527	0.211758793140874	.	.
chr10	41071321	41071820	chr10	41246073	41246572	Gpr6|chr10:41246073-41246572	0.132446374466719	.	.
chr10	41072083	41072582	chr10	41015647	41016146	Gpr6|chr10:41015647-41016146	0.208408026588838	.	.
chr10	41072083	41072582	chr10	41060530	41061029	Gpr6|chr10:41060530-41061029	0.29676555254396	.	.
chr10	41072083	41072582	chr10	41209028	41209527	Gpr6|chr10:41209028-41209527	0.244338157064508	.	.
chr10	41072083	41072582	chr10	41246073	41246572	Gpr6|chr10:41246073-41246572	0.281672936335412	.	.
chr10	41072083	41072582	chr10	41288740	41289239	Gpr6|chr10:41288740-41289239	0.299004176804664	.	.
chr10	41303028	41303527	chr10	41004323	41004822	Ak9|chr10:41004323-41004822	0.189496669008539	.	.
chr10	41303028	41303527	chr10	41004323	41004822	Fig4|chr10:41004323-41004822	0.189496669008539	.	.
chr10	41303669	41304168	chr10	41004323	41004822	Ak9|chr10:41004323-41004822	0.166339861938894	.	.
chr10	41303669	41304168	chr10	41004323	41004822	Fig4|chr10:41004323-41004822	0.166339861938894	.	.
chr10	41303669	41304168	chr10	41098111	41098610	Ak9|chr10:41098111-41098610	0.159945461923407	.	.
chr10	41303669	41304168	chr10	41098111	41098610	Fig4|chr10:41098111-41098610	0.159945461923407	.	.
chr10	41450048	41450547	chr10	41098111	41098610	Zbtb24|chr10:41098111-41098610	0.196897781227447	.	.
chr10	41490156	41490655	chr10	41294398	41294897	Ppil6|chr10:41294398-41294897	0.139346150959047	.	.
chr10	41490156	41490655	chr10	41294398	41294897	Smpd2|chr10:41294398-41294897	0.139346150959047	.	.
chr10	42276537	42277036	chr10	42678656	42679155	Foxo3|chr10:42678656-42679155	0.200929526018878	.	.
chr10	42478381	42478880	chr10	42278179	42278678	Afg1l|chr10:42278179-42278678	0.166776738113806	.	.
chr10	42478381	42478880	chr10	42308048	42308547	Afg1l|chr10:42308048-42308547	0.226277593015956	.	.
chr10	42478381	42478880	chr10	42308548	42309047	Afg1l|chr10:42308548-42309047	0.241616650653322	.	.
chr10	42478381	42478880	chr10	42678656	42679155	Afg1l|chr10:42678656-42679155	0.214030968746709	.	.
chr10	42501588	42502087	chr10	42277563	42278062	Snx3|chr10:42277563-42278062	0.395493837064683	.	.
chr10	42501588	42502087	chr10	42278179	42278678	Snx3|chr10:42278179-42278678	0.150612869567961	.	.
chr10	42501588	42502087	chr10	42294980	42295479	Snx3|chr10:42294980-42295479	0.226443610062285	.	.
chr10	42501588	42502087	chr10	42339635	42340134	Snx3|chr10:42339635-42340134	0.379950292033467	.	.
chr10	42501588	42502087	chr10	42678656	42679155	Snx3|chr10:42678656-42679155	0.324455512491684	.	.
chr10	42502326	42502825	chr10	42277563	42278062	Snx3|chr10:42277563-42278062	0.347295735515056	.	.
chr10	42502326	42502825	chr10	42339635	42340134	Snx3|chr10:42339635-42340134	0.205945495261745	.	.
chr10	42502326	42502825	chr10	42696935	42697434	Snx3|chr10:42696935-42697434	0.262029911065002	.	.
chr10	45289129	45289628	chr10	45273132	45273631	Gm15934|chr10:45273132-45273631	0.233495860721953	.	.
chr10	45289129	45289628	chr10	45342779	45343278	Gm15934|chr10:45342779-45343278	0.201375903003674	.	.
chr10	45289129	45289628	chr10	45676685	45677184	Gm15934|chr10:45676685-45677184	0.287167110588743	.	.
chr10	45335421	45335920	chr10	45273132	45273631	Bves|chr10:45273132-45273631	0.169251494416063	.	.
chr10	45335421	45335920	chr10	45342779	45343278	Bves|chr10:45342779-45343278	0.257186024024879	.	.
chr10	45335421	45335920	chr10	45676685	45677184	Bves|chr10:45676685-45677184	0.377014925445709	.	.
chr10	45335958	45336457	chr10	45273132	45273631	Bves|chr10:45273132-45273631	0.290937512089749	.	.
chr10	45335958	45336457	chr10	45342779	45343278	Bves|chr10:45342779-45343278	0.254072001206831	.	.
chr10	45335958	45336457	chr10	45676685	45677184	Bves|chr10:45676685-45677184	0.275754669942953	.	.
chr10	45485562	45486061	chr10	45446148	45446647	Lin28b|chr10:45446148-45446647	0.190022217459532	.	.
chr10	45485562	45486061	chr10	45676685	45677184	Lin28b|chr10:45676685-45677184	0.331019714168419	.	.
chr10	45486237	45486736	chr10	45273132	45273631	Lin28b|chr10:45273132-45273631	0.320616201302642	.	.
chr10	45486237	45486736	chr10	45676685	45677184	Lin28b|chr10:45676685-45677184	0.454121397154414	.	.
chr10	45577590	45578089	chr10	45273132	45273631	Hace1|chr10:45273132-45273631	0.357039738364599	.	.
chr10	45578214	45578713	chr10	45676685	45677184	Hace1|chr10:45676685-45677184	0.178163207721439	.	.
chr10	49788557	49789056	chr10	49652190	49652689	Grik2|chr10:49652190-49652689	0.200884106877294	.	.
chr10	49788557	49789056	chr10	49673321	49673820	Grik2|chr10:49673321-49673820	0.142732481182006	.	.
chr10	49788557	49789056	chr10	49767486	49767985	Grik2|chr10:49767486-49767985	0.204284940638061	.	.
chr10	52233366	52233865	chr10	52072508	52073007	Dcbld1|chr10:52072508-52073007	0.137606594693127	.	.
chr10	52233366	52233865	chr10	52217561	52218060	Dcbld1|chr10:52217561-52218060	0.167187148500132	.	.
chr10	52233366	52233865	chr10	52463891	52464390	Dcbld1|chr10:52463891-52464390	0.160846133248246	.	.
chr10	52233366	52233865	chr10	52471563	52472062	Dcbld1|chr10:52471563-52472062	0.152625949345173	.	.
chr10	52417238	52417737	chr10	52471563	52472062	Nus1|chr10:52471563-52472062	0.224691670944582	.	.
chr10	52690218	52690717	chr10	52691301	52691800	Slc35f1|chr10:52691301-52691800	0.173873338793131	.	.
chr10	52690801	52691300	chr10	52330961	52331460	Slc35f1|chr10:52330961-52331460	0.168149718693531	.	.
chr10	52690801	52691300	chr10	52691301	52691800	Slc35f1|chr10:52691301-52691800	0.49061922976465	.	.
chr10	52690801	52691300	chr10	52703990	52704489	Slc35f1|chr10:52703990-52704489	0.213887990262114	.	.
chr10	56106501	56107000	chr10	56347647	56348146	Msl3l2|chr10:56347647-56348146	0.423989765145146	.	.
chr10	56106501	56107000	chr10	56369070	56369569	Msl3l2|chr10:56369070-56369569	0.160039044065497	.	.
chr10	56106501	56107000	chr10	56372970	56373469	Msl3l2|chr10:56372970-56373469	0.21368928246207	.	.
chr10	57486054	57486553	chr10	57183491	57183990	4930467K11Rik|chr10:57183491-57183990	0.205901171624596	.	.
chr10	57486054	57486553	chr10	57183491	57183990	Hsf2|chr10:57183491-57183990	0.205901171624596	.	.
chr10	57486054	57486553	chr10	57317064	57317563	4930467K11Rik|chr10:57317064-57317563	0.197116328525596	.	.
chr10	57486054	57486553	chr10	57317064	57317563	Hsf2|chr10:57317064-57317563	0.197116328525596	.	.
chr10	57486054	57486553	chr10	57742972	57743471	4930467K11Rik|chr10:57742972-57743471	0.199414146847246	.	.
chr10	57486054	57486553	chr10	57742972	57743471	Hsf2|chr10:57742972-57743471	0.199414146847246	.	.
chr10	57486588	57487087	chr10	57317064	57317563	4930467K11Rik|chr10:57317064-57317563	0.25723265313347	.	.
chr10	57486588	57487087	chr10	57317064	57317563	Hsf2|chr10:57317064-57317563	0.25723265313347	.	.
chr10	57486588	57487087	chr10	57744060	57744559	4930467K11Rik|chr10:57744060-57744559	0.317568016269311	.	.
chr10	57486588	57487087	chr10	57744060	57744559	Hsf2|chr10:57744060-57744559	0.317568016269311	.	.
chr10	57532304	57532803	chr10	57317064	57317563	Serinc1|chr10:57317064-57317563	0.163543138422713	.	.
chr10	57631815	57632314	chr10	57447879	57448378	Pkib|chr10:57447879-57448378	0.212730471107904	.	.
chr10	57631815	57632314	chr10	57613419	57613918	Pkib|chr10:57613419-57613918	0.257928216568014	.	.
chr10	57631815	57632314	chr10	57742972	57743471	Pkib|chr10:57742972-57743471	0.297838895632647	.	.
chr10	57632515	57633014	chr10	57317064	57317563	Pkib|chr10:57317064-57317563	0.165158414404722	.	.
chr10	57784508	57785007	chr10	57743482	57743981	Fabp7|chr10:57743482-57743981	0.152131913365926	.	.
chr10	57794436	57794935	chr10	57600702	57601201	Smpdl3a|chr10:57600702-57601201	0.433487236770474	.	.
chr10	57794436	57794935	chr10	57744060	57744559	Smpdl3a|chr10:57744060-57744559	0.175636562107411	.	.
chr10	57794436	57794935	chr10	57841830	57842329	Smpdl3a|chr10:57841830-57842329	0.212183604015142	.	.
chr10	57794436	57794935	chr10	57848308	57848807	Smpdl3a|chr10:57848308-57848807	0.200727282891725	.	.
chr10	57794939	57795438	chr10	57600702	57601201	Smpdl3a|chr10:57600702-57601201	0.20444593286189	.	.
chr10	57794939	57795438	chr10	57744060	57744559	Smpdl3a|chr10:57744060-57744559	0.307585567156679	.	.
chr10	57794939	57795438	chr10	57795519	57796018	Smpdl3a|chr10:57795519-57796018	0.51413918039632	.	.
chr10	57794939	57795438	chr10	57841830	57842329	Smpdl3a|chr10:57841830-57842329	0.293656435637022	.	.
chr10	58255194	58255693	chr10	58362676	58363175	Gcc2|chr10:58362676-58363175	0.2034310809802	.	.
chr10	58255194	58255693	chr10	58371409	58371908	Gcc2|chr10:58371409-58371908	0.190952408525226	.	.
chr10	58323065	58323564	chr10	58476600	58477099	Lims1|chr10:58476600-58477099	0.270951069996197	.	.
chr10	58323065	58323564	chr10	58477133	58477632	Lims1|chr10:58477133-58477632	0.422280891275593	.	.
chr10	58446597	58447096	chr10	58476600	58477099	Ranbp2|chr10:58476600-58477099	0.254299586001328	.	.
chr10	58446597	58447096	chr10	58477133	58477632	Ranbp2|chr10:58477133-58477632	0.427675865574822	.	.
chr10	58497623	58498122	chr10	58383254	58383753	Ccdc138|chr10:58383254-58383753	0.144026934534441	.	.
chr10	58497623	58498122	chr10	58401851	58402350	Ccdc138|chr10:58401851-58402350	0.229787880023616	.	.
chr10	62231026	62231525	chr10	62101434	62101933	Tspan15|chr10:62101434-62101933	0.185728885500924	.	.
chr10	62231026	62231525	chr10	62102023	62102522	Tspan15|chr10:62102023-62102522	0.159460266922697	.	.
chr10	62231026	62231525	chr10	62216527	62217026	Tspan15|chr10:62216527-62217026	0.3021215869362	.	.
chr10	62231026	62231525	chr10	62300269	62300768	Tspan15|chr10:62300269-62300768	0.192977424234691	.	.
chr10	62231026	62231525	chr10	62410887	62411386	Tspan15|chr10:62410887-62411386	0.155927412228427	.	.
chr10	62340040	62340539	chr10	62055333	62055832	Hk1os|chr10:62055333-62055832	0.410362006128012	.	.
chr10	62340040	62340539	chr10	62101434	62101933	Hk1os|chr10:62101434-62101933	0.261471842588808	.	.
chr10	62340040	62340539	chr10	62102023	62102522	Hk1os|chr10:62102023-62102522	0.337589852990375	.	.
chr10	62340040	62340539	chr10	62110799	62111298	Hk1os|chr10:62110799-62111298	0.288928321715287	.	.
chr10	62340040	62340539	chr10	62111313	62111812	Hk1os|chr10:62111313-62111812	0.178114667593614	.	.
chr10	62340040	62340539	chr10	62186811	62187310	Hk1os|chr10:62186811-62187310	0.198534652662356	.	.
chr10	62340040	62340539	chr10	62313106	62313605	Hk1os|chr10:62313106-62313605	0.138767209072778	.	.
chr10	62340040	62340539	chr10	62500120	62500619	Hk1os|chr10:62500120-62500619	0.142586704365574	.	.
chr10	62340040	62340539	chr10	62590203	62590702	Hk1os|chr10:62590203-62590702	0.552372328459975	.	.
chr10	62449224	62449723	chr10	62101434	62101933	4930507D05Rik|chr10:62101434-62101933	0.149571688990786	.	.
chr10	62449224	62449723	chr10	62101434	62101933	Supv3l1|chr10:62101434-62101933	0.149571688990786	.	.
chr10	62449224	62449723	chr10	62102023	62102522	4930507D05Rik|chr10:62102023-62102522	0.165939279149081	.	.
chr10	62449224	62449723	chr10	62102023	62102522	Supv3l1|chr10:62102023-62102522	0.165939279149081	.	.
chr10	62449224	62449723	chr10	62275118	62275617	4930507D05Rik|chr10:62275118-62275617	0.145401158687314	.	.
chr10	62449224	62449723	chr10	62275118	62275617	Supv3l1|chr10:62275118-62275617	0.145401158687314	.	.
chr10	62449766	62450265	chr10	62055333	62055832	4930507D05Rik|chr10:62055333-62055832	0.470149394418822	.	.
chr10	62449766	62450265	chr10	62055333	62055832	Supv3l1|chr10:62055333-62055832	0.470149394418822	.	.
chr10	62449766	62450265	chr10	62110799	62111298	4930507D05Rik|chr10:62110799-62111298	0.376150040375581	.	.
chr10	62449766	62450265	chr10	62110799	62111298	Supv3l1|chr10:62110799-62111298	0.376150040375581	.	.
chr10	62449766	62450265	chr10	62186811	62187310	4930507D05Rik|chr10:62186811-62187310	0.152213034218731	.	.
chr10	62449766	62450265	chr10	62186811	62187310	Supv3l1|chr10:62186811-62187310	0.152213034218731	.	.
chr10	62449766	62450265	chr10	62332391	62332890	4930507D05Rik|chr10:62332391-62332890	0.169054555199674	.	.
chr10	62449766	62450265	chr10	62332391	62332890	Supv3l1|chr10:62332391-62332890	0.169054555199674	.	.
chr10	62449766	62450265	chr10	62410887	62411386	4930507D05Rik|chr10:62410887-62411386	0.174153582848284	.	.
chr10	62449766	62450265	chr10	62410887	62411386	Supv3l1|chr10:62410887-62411386	0.174153582848284	.	.
chr10	62449766	62450265	chr10	62590203	62590702	4930507D05Rik|chr10:62590203-62590702	0.372661840405963	.	.
chr10	62449766	62450265	chr10	62590203	62590702	Supv3l1|chr10:62590203-62590702	0.372661840405963	.	.
chr10	62486129	62486628	chr10	62055333	62055832	Vps26a|chr10:62055333-62055832	0.202541390302706	.	.
chr10	62486129	62486628	chr10	62102023	62102522	Vps26a|chr10:62102023-62102522	0.221137079467401	.	.
chr10	62486129	62486628	chr10	62110799	62111298	Vps26a|chr10:62110799-62111298	0.288385494766431	.	.
chr10	62486129	62486628	chr10	62182988	62183487	Vps26a|chr10:62182988-62183487	0.142343014945831	.	.
chr10	62486129	62486628	chr10	62332391	62332890	Vps26a|chr10:62332391-62332890	0.263040995000564	.	.
chr10	62486129	62486628	chr10	62410887	62411386	Vps26a|chr10:62410887-62411386	0.193547317791108	.	.
chr10	62486129	62486628	chr10	62590203	62590702	Vps26a|chr10:62590203-62590702	0.347641265745346	.	.
chr10	62486629	62487128	chr10	62055333	62055832	Vps26a|chr10:62055333-62055832	0.152258277196005	.	.
chr10	62486629	62487128	chr10	62102023	62102522	Vps26a|chr10:62102023-62102522	0.170731879091361	.	.
chr10	62486629	62487128	chr10	62110799	62111298	Vps26a|chr10:62110799-62111298	0.372609275988274	.	.
chr10	62486629	62487128	chr10	62260971	62261470	Vps26a|chr10:62260971-62261470	0.404945761276267	.	.
chr10	62486629	62487128	chr10	62404794	62405293	Vps26a|chr10:62404794-62405293	0.177200160371004	.	.
chr10	62486629	62487128	chr10	62410887	62411386	Vps26a|chr10:62410887-62411386	0.223351803968528	.	.
chr10	62486629	62487128	chr10	62590203	62590702	Vps26a|chr10:62590203-62590702	0.247971788192865	.	.
chr10	62577623	62578122	chr10	62260971	62261470	4933428P19Rik|chr10:62260971-62261470	0.226113289633812	.	.
chr10	62577623	62578122	chr10	62260971	62261470	Kif1bp|chr10:62260971-62261470	0.226113289633812	.	.
chr10	62577623	62578122	chr10	62856650	62857149	4933428P19Rik|chr10:62856650-62857149	0.25682679191669	.	.
chr10	62577623	62578122	chr10	62856650	62857149	Kif1bp|chr10:62856650-62857149	0.25682679191669	.	.
chr10	62577623	62578122	chr10	62866298	62866797	4933428P19Rik|chr10:62866298-62866797	0.160444393094664	.	.
chr10	62577623	62578122	chr10	62866298	62866797	Kif1bp|chr10:62866298-62866797	0.160444393094664	.	.
chr10	62578211	62578710	chr10	62260971	62261470	4933428P19Rik|chr10:62260971-62261470	0.226823909242152	.	.
chr10	62578211	62578710	chr10	62260971	62261470	Kif1bp|chr10:62260971-62261470	0.226823909242152	.	.
chr10	62578211	62578710	chr10	62275118	62275617	4933428P19Rik|chr10:62275118-62275617	0.154724862594557	.	.
chr10	62578211	62578710	chr10	62275118	62275617	Kif1bp|chr10:62275118-62275617	0.154724862594557	.	.
chr10	62578211	62578710	chr10	62410887	62411386	4933428P19Rik|chr10:62410887-62411386	0.39178116698509	.	.
chr10	62578211	62578710	chr10	62410887	62411386	Kif1bp|chr10:62410887-62411386	0.39178116698509	.	.
chr10	62578211	62578710	chr10	62856650	62857149	4933428P19Rik|chr10:62856650-62857149	0.133240160266495	.	.
chr10	62578211	62578710	chr10	62856650	62857149	Kif1bp|chr10:62856650-62857149	0.133240160266495	.	.
chr10	62578211	62578710	chr10	62865210	62865709	4933428P19Rik|chr10:62865210-62865709	0.135102982103584	.	.
chr10	62578211	62578710	chr10	62865210	62865709	Kif1bp|chr10:62865210-62865709	0.135102982103584	.	.
chr10	62578211	62578710	chr10	62865795	62866294	4933428P19Rik|chr10:62865795-62866294	0.219374382862896	.	.
chr10	62578211	62578710	chr10	62865795	62866294	Kif1bp|chr10:62865795-62866294	0.219374382862896	.	.
chr10	62602059	62602558	chr10	62590203	62590702	Ddx21|chr10:62590203-62590702	0.428611637571722	.	.
chr10	62602059	62602558	chr10	62590203	62590702	Gm47257|chr10:62590203-62590702	0.428611637571722	.	.
chr10	62602059	62602558	chr10	62856650	62857149	Ddx21|chr10:62856650-62857149	0.275802426020567	.	.
chr10	62602059	62602558	chr10	62856650	62857149	Gm47257|chr10:62856650-62857149	0.275802426020567	.	.
chr10	62602059	62602558	chr10	62865210	62865709	Ddx21|chr10:62865210-62865709	0.456476346374648	.	.
chr10	62602059	62602558	chr10	62865210	62865709	Gm47257|chr10:62865210-62865709	0.456476346374648	.	.
chr10	62651098	62651597	chr10	62410887	62411386	Ddx50|chr10:62410887-62411386	0.201251915378563	.	.
chr10	62651098	62651597	chr10	62590203	62590702	Ddx50|chr10:62590203-62590702	0.241548231628001	.	.
chr10	62651098	62651597	chr10	62856650	62857149	Ddx50|chr10:62856650-62857149	0.194341666404962	.	.
chr10	62651098	62651597	chr10	62865210	62865709	Ddx50|chr10:62865210-62865709	0.368078124918481	.	.
chr10	62725538	62726037	chr10	62260971	62261470	Stox1|chr10:62260971-62261470	0.293535272144064	.	.
chr10	62725538	62726037	chr10	62332391	62332890	Stox1|chr10:62332391-62332890	0.147670110284421	.	.
chr10	62725538	62726037	chr10	62500120	62500619	Stox1|chr10:62500120-62500619	0.190851283188364	.	.
chr10	62725538	62726037	chr10	62590203	62590702	Stox1|chr10:62590203-62590702	0.418643718380806	.	.
chr10	62725538	62726037	chr10	62856650	62857149	Stox1|chr10:62856650-62857149	0.307619474637704	.	.
chr10	62725538	62726037	chr10	62865210	62865709	Stox1|chr10:62865210-62865709	0.341345402687254	.	.
chr10	62725538	62726037	chr10	62865210	62865709	Stox1|chr10:62865210-62865709	0.341345402687255	.	.
chr10	62725538	62726037	chr10	62971839	62972338	Stox1|chr10:62971839-62972338	0.145930567897939	.	.
chr10	62791593	62792092	chr10	62590203	62590702	Ccar1|chr10:62590203-62590702	0.203955016418067	.	.
chr10	62791593	62792092	chr10	62856650	62857149	Ccar1|chr10:62856650-62857149	0.301157864764437	.	.
chr10	62791593	62792092	chr10	62866298	62866797	Ccar1|chr10:62866298-62866797	0.194035541448507	.	.
chr10	62792172	62792671	chr10	62500120	62500619	Ccar1|chr10:62500120-62500619	0.175252179698222	.	.
chr10	62792172	62792671	chr10	62590203	62590702	Ccar1|chr10:62590203-62590702	0.459221655860305	.	.
chr10	62792172	62792671	chr10	62590203	62590702	Ccar1|chr10:62590203-62590702	0.459221655860306	.	.
chr10	62792172	62792671	chr10	62856650	62857149	Ccar1|chr10:62856650-62857149	0.375008567642237	.	.
chr10	62792172	62792671	chr10	62865210	62865709	Ccar1|chr10:62865210-62865709	0.488992798845283	.	.
chr10	62792172	62792671	chr10	62866298	62866797	Ccar1|chr10:62866298-62866797	0.145408924821115	.	.
chr10	62920395	62920894	chr10	62500120	62500619	Slc25a16|chr10:62500120-62500619	0.200587270384542	.	.
chr10	62920395	62920894	chr10	62590203	62590702	Slc25a16|chr10:62590203-62590702	0.337535048872389	.	.
chr10	62920395	62920894	chr10	62856650	62857149	Slc25a16|chr10:62856650-62857149	0.44742502805921	.	.
chr10	62920395	62920894	chr10	62865210	62865709	Slc25a16|chr10:62865210-62865709	0.378139236425898	.	.
chr10	62946840	62947339	chr10	62590203	62590702	Dna2|chr10:62590203-62590702	0.216662308825062	.	.
chr10	62946840	62947339	chr10	62856650	62857149	Dna2|chr10:62856650-62857149	0.252792720353976	.	.
chr10	62946840	62947339	chr10	62865210	62865709	Dna2|chr10:62865210-62865709	0.366560856374294	.	.
chr10	62979983	62980482	chr10	62590203	62590702	Rufy2|chr10:62590203-62590702	0.483978567662371	.	.
chr10	62979983	62980482	chr10	62856650	62857149	Rufy2|chr10:62856650-62857149	0.270967701698016	.	.
chr10	62979983	62980482	chr10	62865210	62865709	Rufy2|chr10:62865210-62865709	0.400643390713656	.	.
chr10	63382558	63383057	chr10	63338814	63339313	Dnajc12|chr10:63338814-63339313	0.170204389622474	.	.
chr10	63422210	63422709	chr10	63416297	63416796	Gm7075|chr10:63416297-63416796	0.363744626998912	.	.
chr10	63422210	63422709	chr10	63496352	63496851	Gm7075|chr10:63496352-63496851	0.294734258826335	.	.
chr10	63422210	63422709	chr10	63582526	63583025	Gm7075|chr10:63582526-63583025	0.174876446748632	.	.
chr10	63422210	63422709	chr10	63637230	63637729	Gm7075|chr10:63637230-63637729	0.334664987800974	.	.
chr10	63429313	63429812	chr10	63338211	63338710	Ctnna3|chr10:63338211-63338710	0.244765486484598	.	.
chr10	63429957	63430456	chr10	63338211	63338710	Ctnna3|chr10:63338211-63338710	0.237736183845139	.	.
chr10	63429957	63430456	chr10	63338814	63339313	Ctnna3|chr10:63338814-63339313	0.138511098202758	.	.
chr10	63429957	63430456	chr10	63377381	63377880	Ctnna3|chr10:63377381-63377880	0.192939236085556	.	.
chr10	72655128	72655627	chr10	72623502	72624001	Zwint|chr10:72623502-72624001	0.352312085467197	.	.
chr10	72655128	72655627	chr10	72830299	72830798	Zwint|chr10:72830299-72830798	0.182103270590488	.	.
chr10	75773277	75773776	chr10	75872865	75873364	Ddt|chr10:75872865-75873364	0.470073188463194	.	.
chr10	75773277	75773776	chr10	75873531	75874030	Ddt|chr10:75873531-75874030	0.16839663736661	.	.
chr10	75837242	75837741	chr10	75872865	75873364	Gstt2|chr10:75872865-75873364	0.287867375089499	.	.
chr10	75859343	75859842	chr10	75872865	75873364	Mif|chr10:75872865-75873364	0.251349008956406	.	.
chr10	75859343	75859842	chr10	75873531	75874030	Mif|chr10:75873531-75874030	0.252380163903655	.	.
chr10	75859343	75859842	chr10	76203887	76204386	Mif|chr10:76203887-76204386	0.271291597438275	.	.
chr10	75860073	75860572	chr10	75872865	75873364	Mif|chr10:75872865-75873364	0.242456341466914	.	.
chr10	75893088	75893587	chr10	75872865	75873364	Derl3|chr10:75872865-75873364	0.319708571637858	.	.
chr10	75921379	75921878	chr10	75872865	75873364	Smarcb1|chr10:75872865-75873364	0.302777463778654	.	.
chr10	75932278	75932777	chr10	75872865	75873364	Chchd10|chr10:75872865-75873364	0.212715339723932	.	.
chr10	76032290	76032789	chr10	75872865	75873364	Zfp280b|chr10:75872865-75873364	0.151706922723756	.	.
chr10	76237626	76238125	chr10	75872865	75873364	Prmt2|chr10:75872865-75873364	0.265296555595207	.	.
chr10	76237626	76238125	chr10	75873531	75874030	Prmt2|chr10:75873531-75874030	0.484810389669884	.	.
chr10	76345090	76345589	chr10	76391682	76392181	Dip2a|chr10:76391682-76392181	0.406522509837013	.	.
chr10	76442556	76443055	chr10	76391682	76392181	Pcnt|chr10:76391682-76392181	0.208686574580409	.	.
chr10	76531225	76531724	chr10	76733248	76733747	Lss|chr10:76733248-76733747	0.280849725065868	.	.
chr10	76623163	76623662	chr10	76733248	76733747	Col6a2|chr10:76733248-76733747	0.164540451873959	.	.
chr10	76623163	76623662	chr10	76835726	76836225	Col6a2|chr10:76835726-76836225	0.174697192583705	.	.
chr10	76623163	76623662	chr10	76840705	76841204	Col6a2|chr10:76840705-76841204	0.164918960298054	.	.
chr10	76961928	76962427	chr10	76733248	76733747	Pcbp3|chr10:76733248-76733747	0.496387040777551	.	.
chr10	76961928	76962427	chr10	76734958	76735457	Pcbp3|chr10:76734958-76735457	0.194652697838374	.	.
chr10	76961928	76962427	chr10	76835726	76836225	Pcbp3|chr10:76835726-76836225	0.212145632387956	.	.
chr10	78352152	78352651	chr10	78279111	78279610	Agpat3|chr10:78279111-78279610	0.355003551390809	.	.
chr10	78352152	78352651	chr10	78279111	78279610	Gm40709|chr10:78279111-78279610	0.355003551390809	.	.
chr10	78352152	78352651	chr10	78632261	78632760	Agpat3|chr10:78632261-78632760	0.156685423260087	.	.
chr10	78352152	78352651	chr10	78632261	78632760	Gm40709|chr10:78632261-78632760	0.156685423260087	.	.
chr10	78352152	78352651	chr10	78686751	78687250	Agpat3|chr10:78686751-78687250	0.226396700308407	.	.
chr10	78352152	78352651	chr10	78686751	78687250	Gm40709|chr10:78686751-78687250	0.226396700308407	.	.
chr10	78412126	78412625	chr10	78279111	78279610	Rrp1|chr10:78279111-78279610	0.17049758132389	.	.
chr10	78412126	78412625	chr10	78438115	78438614	Rrp1|chr10:78438115-78438614	0.263129468256197	.	.
chr10	78412126	78412625	chr10	78481893	78482392	Rrp1|chr10:78481893-78482392	0.335439433701185	.	.
chr10	78412843	78413342	chr10	78279111	78279610	Rrp1|chr10:78279111-78279610	0.446024996947117	.	.
chr10	78412843	78413342	chr10	78399195	78399694	Rrp1|chr10:78399195-78399694	0.203574626340714	.	.
chr10	78412843	78413342	chr10	78481893	78482392	Rrp1|chr10:78481893-78482392	0.149762376498577	.	.
chr10	78412843	78413342	chr10	78686751	78687250	Rrp1|chr10:78686751-78687250	0.24983320583258	.	.
chr10	78425391	78425890	chr10	78340045	78340544	Cstb|chr10:78340045-78340544	0.213394560501272	.	.
chr10	78425391	78425890	chr10	78396201	78396700	Cstb|chr10:78396201-78396700	0.176147454662836	.	.
chr10	78425391	78425890	chr10	78440750	78441249	Cstb|chr10:78440750-78441249	0.185790004890497	.	.
chr10	78425391	78425890	chr10	78457906	78458405	Cstb|chr10:78457906-78458405	0.326115412491961	.	.
chr10	78425914	78426413	chr10	78340045	78340544	Cstb|chr10:78340045-78340544	0.300207234395565	.	.
chr10	78425914	78426413	chr10	78396201	78396700	Cstb|chr10:78396201-78396700	0.202692753903691	.	.
chr10	78425914	78426413	chr10	78457906	78458405	Cstb|chr10:78457906-78458405	0.298036033316218	.	.
chr10	78425914	78426413	chr10	78487672	78488171	Cstb|chr10:78487672-78488171	0.209360743841647	.	.
chr10	78464708	78465207	chr10	78279111	78279610	Pdxk|chr10:78279111-78279610	0.203743612288126	.	.
chr10	78464708	78465207	chr10	78396201	78396700	Pdxk|chr10:78396201-78396700	0.142141153470435	.	.
chr10	78464708	78465207	chr10	78458736	78459235	Pdxk|chr10:78458736-78459235	0.156343350802809	.	.
chr10	78464708	78465207	chr10	78481893	78482392	Pdxk|chr10:78481893-78482392	0.295535530447973	.	.
chr10	78464708	78465207	chr10	78632261	78632760	Pdxk|chr10:78632261-78632760	0.208984344641814	.	.
chr10	78574182	78574681	chr10	78396201	78396700	Ilvbl|chr10:78396201-78396700	0.187124732707473	.	.
chr10	78574182	78574681	chr10	78440750	78441249	Ilvbl|chr10:78440750-78441249	0.15512457015295	.	.
chr10	78574182	78574681	chr10	78686751	78687250	Ilvbl|chr10:78686751-78687250	0.363431175371944	.	.
chr10	78574182	78574681	chr10	78787724	78788223	Ilvbl|chr10:78787724-78788223	0.160724136942896	.	.
chr10	78574691	78575190	chr10	78279111	78279610	Ilvbl|chr10:78279111-78279610	0.160831200483598	.	.
chr10	78574691	78575190	chr10	78396201	78396700	Ilvbl|chr10:78396201-78396700	0.132613283438076	.	.
chr10	78574691	78575190	chr10	78399195	78399694	Ilvbl|chr10:78399195-78399694	0.207091901181708	.	.
chr10	78574691	78575190	chr10	78686751	78687250	Ilvbl|chr10:78686751-78687250	0.22609636961778	.	.
chr10	78574691	78575190	chr10	78787724	78788223	Ilvbl|chr10:78787724-78788223	0.292489067845749	.	.
chr10	78746859	78747358	chr10	78255457	78255956	Gm30400|chr10:78255457-78255956	0.263651586648345	.	.
chr10	78746859	78747358	chr10	78297685	78298184	Gm30400|chr10:78297685-78298184	0.225635513496966	.	.
chr10	78746859	78747358	chr10	78303574	78304073	Gm30400|chr10:78303574-78304073	0.152018158913354	.	.
chr10	78746859	78747358	chr10	78323378	78323877	Gm30400|chr10:78323378-78323877	0.214615999942575	.	.
chr10	78746859	78747358	chr10	78340045	78340544	Gm30400|chr10:78340045-78340544	0.266694748102629	.	.
chr10	78746859	78747358	chr10	78686751	78687250	Gm30400|chr10:78686751-78687250	0.18641809261417	.	.
chr10	78752339	78752838	chr10	78632261	78632760	Ccdc105|chr10:78632261-78632760	0.133727202128411	.	.
chr10	78752339	78752838	chr10	78686751	78687250	Ccdc105|chr10:78686751-78687250	0.231373321281016	.	.
chr10	78752863	78753362	chr10	78632261	78632760	Ccdc105|chr10:78632261-78632760	0.277440452274268	.	.
chr10	78780051	78780550	chr10	78787724	78788223	Slc1a6|chr10:78787724-78788223	0.26252553696683	.	.
chr10	79097368	79097867	chr10	78787724	78788223	2610008E11Rik|chr10:78787724-78788223	0.362329039369852	.	.
chr10	79097368	79097867	chr10	79116275	79116774	2610008E11Rik|chr10:79116275-79116774	0.260238636242714	.	.
chr10	79533018	79533517	chr10	79502760	79503259	Plpp2|chr10:79502760-79503259	0.243565279677447	.	.
chr10	79533018	79533517	chr10	79597022	79597521	Plpp2|chr10:79597022-79597521	0.143292951593727	.	.
chr10	79533018	79533517	chr10	79638841	79639340	Plpp2|chr10:79638841-79639340	0.197449511390912	.	.
chr10	79533018	79533517	chr10	79649318	79649817	Plpp2|chr10:79649318-79649817	0.161441050877635	.	.
chr10	79533018	79533517	chr10	79654793	79655292	Plpp2|chr10:79654793-79655292	0.22952268795271	.	.
chr10	79533018	79533517	chr10	79655302	79655801	Plpp2|chr10:79655302-79655801	0.135056485414704	.	.
chr10	79533018	79533517	chr10	79736595	79737094	Plpp2|chr10:79736595-79737094	0.227908697679651	.	.
chr10	79533559	79534058	chr10	79502760	79503259	Plpp2|chr10:79502760-79503259	0.172826475422457	.	.
chr10	79533559	79534058	chr10	79638841	79639340	Plpp2|chr10:79638841-79639340	0.176407198258539	.	.
chr10	79533559	79534058	chr10	79649318	79649817	Plpp2|chr10:79649318-79649817	0.359258988709043	.	.
chr10	79533559	79534058	chr10	79654793	79655292	Plpp2|chr10:79654793-79655292	0.179747082778281	.	.
chr10	79554879	79555378	chr10	79502760	79503259	Mier2|chr10:79502760-79503259	0.13985481753261	.	.
chr10	79554879	79555378	chr10	79638841	79639340	Mier2|chr10:79638841-79639340	0.153326238049229	.	.
chr10	79613886	79614385	chr10	79695112	79695611	C2cd4c|chr10:79695112-79695611	0.192163637527248	.	.
chr10	79637007	79637506	chr10	79597022	79597521	Gm47163|chr10:79597022-79597521	0.248080406668134	.	.
chr10	79637007	79637506	chr10	79597022	79597521	Shc2|chr10:79597022-79597521	0.248080406668134	.	.
chr10	79637007	79637506	chr10	79654793	79655292	Gm47163|chr10:79654793-79655292	0.287672059282062	.	.
chr10	79637007	79637506	chr10	79654793	79655292	Shc2|chr10:79654793-79655292	0.287672059282062	.	.
chr10	79637007	79637506	chr10	79655302	79655801	Gm47163|chr10:79655302-79655801	0.163640065270052	.	.
chr10	79637007	79637506	chr10	79655302	79655801	Shc2|chr10:79655302-79655801	0.163640065270052	.	.
chr10	79637007	79637506	chr10	79736595	79737094	Gm47163|chr10:79736595-79737094	0.162384818124116	.	.
chr10	79637007	79637506	chr10	79736595	79737094	Shc2|chr10:79736595-79737094	0.162384818124116	.	.
chr10	79668658	79669157	chr10	79638841	79639340	Tpgs1|chr10:79638841-79639340	0.318790432593782	.	.
chr10	79668658	79669157	chr10	79695112	79695611	Tpgs1|chr10:79695112-79695611	0.149052164955191	.	.
chr10	79704113	79704612	chr10	79502760	79503259	Bsg|chr10:79502760-79503259	0.134619330125407	.	.
chr10	79704113	79704612	chr10	79595188	79595687	Bsg|chr10:79595188-79595687	0.138266303502345	.	.
chr10	79716415	79716914	chr10	79502760	79503259	Hcn2|chr10:79502760-79503259	0.230313370274429	.	.
chr10	79716415	79716914	chr10	79597022	79597521	Hcn2|chr10:79597022-79597521	0.235979748197231	.	.
chr10	81252204	81252703	chr10	81257213	81257712	Matk|chr10:81257213-81257712	0.153478320514834	.	.
chr10	81252204	81252703	chr10	81267945	81268444	Matk|chr10:81267945-81268444	0.32580478755731	.	.
chr10	81252204	81252703	chr10	81413787	81414286	Matk|chr10:81413787-81414286	0.165782357306395	.	.
chr10	81252204	81252703	chr10	81416888	81417387	Matk|chr10:81416888-81417387	0.248490886951936	.	.
chr10	81252204	81252703	chr10	81430157	81430656	Matk|chr10:81430157-81430656	0.181782525295827	.	.
chr10	81252204	81252703	chr10	81432821	81433320	Matk|chr10:81432821-81433320	0.167939836620209	.	.
chr10	81252204	81252703	chr10	81605015	81605514	Matk|chr10:81605015-81605514	0.206587868261823	.	.
chr10	81252204	81252703	chr10	81633421	81633920	Matk|chr10:81633421-81633920	0.316939299610956	.	.
chr10	81252204	81252703	chr10	81643405	81643904	Matk|chr10:81643405-81643904	0.242123976267749	.	.
chr10	81253019	81253518	chr10	81257213	81257712	Matk|chr10:81257213-81257712	0.17714900540755	.	.
chr10	81253019	81253518	chr10	81464334	81464833	Matk|chr10:81464334-81464833	0.191873464357889	.	.
chr10	81266395	81266894	chr10	81267945	81268444	Apba3|chr10:81267945-81268444	0.246065822482279	.	.
chr10	81266395	81266894	chr10	81267945	81268444	Mrpl54|chr10:81267945-81268444	0.246065822482279	.	.
chr10	81266395	81266894	chr10	81346675	81347174	Apba3|chr10:81346675-81347174	0.228425979876922	.	.
chr10	81266395	81266894	chr10	81346675	81347174	Mrpl54|chr10:81346675-81347174	0.228425979876922	.	.
chr10	81266395	81266894	chr10	81413787	81414286	Apba3|chr10:81413787-81414286	0.299224916289969	.	.
chr10	81266395	81266894	chr10	81413787	81414286	Mrpl54|chr10:81413787-81414286	0.299224916289969	.	.
chr10	81266395	81266894	chr10	81430157	81430656	Apba3|chr10:81430157-81430656	0.236458247805745	.	.
chr10	81266395	81266894	chr10	81430157	81430656	Mrpl54|chr10:81430157-81430656	0.236458247805745	.	.
chr10	81266395	81266894	chr10	81432821	81433320	Apba3|chr10:81432821-81433320	0.157213189550191	.	.
chr10	81266395	81266894	chr10	81432821	81433320	Mrpl54|chr10:81432821-81433320	0.157213189550191	.	.
chr10	81266395	81266894	chr10	81472805	81473304	Apba3|chr10:81472805-81473304	0.154503078829668	.	.
chr10	81266395	81266894	chr10	81472805	81473304	Mrpl54|chr10:81472805-81473304	0.154503078829668	.	.
chr10	81266395	81266894	chr10	81571498	81571997	Apba3|chr10:81571498-81571997	0.145016570918842	.	.
chr10	81266395	81266894	chr10	81571498	81571997	Mrpl54|chr10:81571498-81571997	0.145016570918842	.	.
chr10	81266395	81266894	chr10	81605015	81605514	Apba3|chr10:81605015-81605514	0.357129896526308	.	.
chr10	81266395	81266894	chr10	81605015	81605514	Mrpl54|chr10:81605015-81605514	0.357129896526308	.	.
chr10	81266395	81266894	chr10	81633421	81633920	Apba3|chr10:81633421-81633920	0.20988589560377	.	.
chr10	81266395	81266894	chr10	81633421	81633920	Mrpl54|chr10:81633421-81633920	0.20988589560377	.	.
chr10	81292618	81293117	chr10	81257213	81257712	Pip5k1c|chr10:81257213-81257712	0.230319363007539	.	.
chr10	81292618	81293117	chr10	81267945	81268444	Pip5k1c|chr10:81267945-81268444	0.419275902254955	.	.
chr10	81292618	81293117	chr10	81285670	81286169	Pip5k1c|chr10:81285670-81286169	0.155995178548951	.	.
chr10	81292618	81293117	chr10	81346675	81347174	Pip5k1c|chr10:81346675-81347174	0.151002514121305	.	.
chr10	81292618	81293117	chr10	81416888	81417387	Pip5k1c|chr10:81416888-81417387	0.323438390870697	.	.
chr10	81292618	81293117	chr10	81426092	81426591	Pip5k1c|chr10:81426092-81426591	0.143500649999639	.	.
chr10	81292618	81293117	chr10	81430157	81430656	Pip5k1c|chr10:81430157-81430656	0.162269177445452	.	.
chr10	81292618	81293117	chr10	81430826	81431325	Pip5k1c|chr10:81430826-81431325	0.271017633558103	.	.
chr10	81292618	81293117	chr10	81432821	81433320	Pip5k1c|chr10:81432821-81433320	0.236727753124788	.	.
chr10	81292618	81293117	chr10	81450104	81450603	Pip5k1c|chr10:81450104-81450603	0.214394311603663	.	.
chr10	81292618	81293117	chr10	81502626	81503125	Pip5k1c|chr10:81502626-81503125	0.227288132689236	.	.
chr10	81292618	81293117	chr10	81570705	81571204	Pip5k1c|chr10:81570705-81571204	0.256138482247916	.	.
chr10	81292618	81293117	chr10	81570705	81571204	Pip5k1c|chr10:81570705-81571204	0.256138482247917	.	.
chr10	81292618	81293117	chr10	81605015	81605514	Pip5k1c|chr10:81605015-81605514	0.294063458075321	.	.
chr10	81292618	81293117	chr10	81633421	81633920	Pip5k1c|chr10:81633421-81633920	0.384198027989206	.	.
chr10	81292618	81293117	chr10	81643405	81643904	Pip5k1c|chr10:81643405-81643904	0.39773725886583	.	.
chr10	81302735	81303234	chr10	81285670	81286169	Gm16315|chr10:81285670-81286169	0.228410558543054	.	.
chr10	81302735	81303234	chr10	81401355	81401854	Gm16315|chr10:81401355-81401854	0.401093473592013	.	.
chr10	81302735	81303234	chr10	81401904	81402403	Gm16315|chr10:81401904-81402403	0.40076396955218	.	.
chr10	81302735	81303234	chr10	81450104	81450603	Gm16315|chr10:81450104-81450603	0.142652255165746	.	.
chr10	81302735	81303234	chr10	81464334	81464833	Gm16315|chr10:81464334-81464833	0.26284597701225	.	.
chr10	81320497	81320996	chr10	81257213	81257712	Cactin|chr10:81257213-81257712	0.140294654105741	.	.
chr10	81320497	81320996	chr10	81267945	81268444	Cactin|chr10:81267945-81268444	0.31531080756898	.	.
chr10	81320497	81320996	chr10	81285670	81286169	Cactin|chr10:81285670-81286169	0.23141359498594	.	.
chr10	81320497	81320996	chr10	81413787	81414286	Cactin|chr10:81413787-81414286	0.208535279027096	.	.
chr10	81320497	81320996	chr10	81416888	81417387	Cactin|chr10:81416888-81417387	0.414332507537065	.	.
chr10	81320497	81320996	chr10	81426092	81426591	Cactin|chr10:81426092-81426591	0.230771446469694	.	.
chr10	81320497	81320996	chr10	81430157	81430656	Cactin|chr10:81430157-81430656	0.354037304817335	.	.
chr10	81320497	81320996	chr10	81430826	81431325	Cactin|chr10:81430826-81431325	0.328977213432137	.	.
chr10	81320497	81320996	chr10	81432821	81433320	Cactin|chr10:81432821-81433320	0.210706383834301	.	.
chr10	81320497	81320996	chr10	81450104	81450603	Cactin|chr10:81450104-81450603	0.30446744947452	.	.
chr10	81320497	81320996	chr10	81472805	81473304	Cactin|chr10:81472805-81473304	0.150186826056121	.	.
chr10	81320497	81320996	chr10	81502626	81503125	Cactin|chr10:81502626-81503125	0.173510286514225	.	.
chr10	81320497	81320996	chr10	81570705	81571204	Cactin|chr10:81570705-81571204	0.301579755975061	.	.
chr10	81320497	81320996	chr10	81571498	81571997	Cactin|chr10:81571498-81571997	0.219405187650401	.	.
chr10	81320497	81320996	chr10	81605015	81605514	Cactin|chr10:81605015-81605514	0.320056039259257	.	.
chr10	81320497	81320996	chr10	81633421	81633920	Cactin|chr10:81633421-81633920	0.363621429545439	.	.
chr10	81320497	81320996	chr10	81643405	81643904	Cactin|chr10:81643405-81643904	0.649998003267936	.	.
chr10	81350327	81350826	chr10	81257213	81257712	Hmg20b|chr10:81257213-81257712	0.302969093129146	.	.
chr10	81350327	81350826	chr10	81267945	81268444	Hmg20b|chr10:81267945-81268444	0.216667198439381	.	.
chr10	81350327	81350826	chr10	81346675	81347174	Hmg20b|chr10:81346675-81347174	0.279693315200001	.	.
chr10	81350327	81350826	chr10	81413787	81414286	Hmg20b|chr10:81413787-81414286	0.158271752573257	.	.
chr10	81350327	81350826	chr10	81416888	81417387	Hmg20b|chr10:81416888-81417387	0.215937619030852	.	.
chr10	81350327	81350826	chr10	81430826	81431325	Hmg20b|chr10:81430826-81431325	0.24844447279933	.	.
chr10	81350327	81350826	chr10	81432821	81433320	Hmg20b|chr10:81432821-81433320	0.339234235579635	.	.
chr10	81350327	81350826	chr10	81570705	81571204	Hmg20b|chr10:81570705-81571204	0.136282179095344	.	.
chr10	81350327	81350826	chr10	81605015	81605514	Hmg20b|chr10:81605015-81605514	0.336991277673852	.	.
chr10	81350327	81350826	chr10	81633421	81633920	Hmg20b|chr10:81633421-81633920	0.321596463400392	.	.
chr10	81350327	81350826	chr10	81643405	81643904	Hmg20b|chr10:81643405-81643904	0.192492420123609	.	.
chr10	81357211	81357710	chr10	81267945	81268444	Mfsd12|chr10:81267945-81268444	0.312810901476342	.	.
chr10	81357211	81357710	chr10	81285670	81286169	Mfsd12|chr10:81285670-81286169	0.170143225692464	.	.
chr10	81357211	81357710	chr10	81413787	81414286	Mfsd12|chr10:81413787-81414286	0.357732866398219	.	.
chr10	81357211	81357710	chr10	81416888	81417387	Mfsd12|chr10:81416888-81417387	0.309775720569599	.	.
chr10	81357211	81357710	chr10	81426092	81426591	Mfsd12|chr10:81426092-81426591	0.315119330484408	.	.
chr10	81357211	81357710	chr10	81430157	81430656	Mfsd12|chr10:81430157-81430656	0.3222871804615	.	.
chr10	81357211	81357710	chr10	81430826	81431325	Mfsd12|chr10:81430826-81431325	0.32570739798467	.	.
chr10	81357211	81357710	chr10	81450104	81450603	Mfsd12|chr10:81450104-81450603	0.224126537676984	.	.
chr10	81357211	81357710	chr10	81570705	81571204	Mfsd12|chr10:81570705-81571204	0.343296531324436	.	.
chr10	81357211	81357710	chr10	81571498	81571997	Mfsd12|chr10:81571498-81571997	0.306878962722236	.	.
chr10	81357211	81357710	chr10	81605015	81605514	Mfsd12|chr10:81605015-81605514	0.257102698921457	.	.
chr10	81357211	81357710	chr10	81633421	81633920	Mfsd12|chr10:81633421-81633920	0.287909715783821	.	.
chr10	81357211	81357710	chr10	81643405	81643904	Mfsd12|chr10:81643405-81643904	0.447289733287457	.	.
chr10	81378395	81378894	chr10	81257213	81257712	Fzr1|chr10:81257213-81257712	0.225154712823535	.	.
chr10	81378395	81378894	chr10	81267945	81268444	Fzr1|chr10:81267945-81268444	0.381811845317483	.	.
chr10	81378395	81378894	chr10	81285670	81286169	Fzr1|chr10:81285670-81286169	0.224492075665965	.	.
chr10	81378395	81378894	chr10	81346675	81347174	Fzr1|chr10:81346675-81347174	0.203165417516492	.	.
chr10	81378395	81378894	chr10	81413787	81414286	Fzr1|chr10:81413787-81414286	0.324681357569928	.	.
chr10	81378395	81378894	chr10	81416888	81417387	Fzr1|chr10:81416888-81417387	0.478435190096566	.	.
chr10	81378395	81378894	chr10	81426092	81426591	Fzr1|chr10:81426092-81426591	0.230776343199086	.	.
chr10	81378395	81378894	chr10	81430157	81430656	Fzr1|chr10:81430157-81430656	0.366482764049289	.	.
chr10	81378395	81378894	chr10	81430826	81431325	Fzr1|chr10:81430826-81431325	0.336878579028791	.	.
chr10	81378395	81378894	chr10	81432821	81433320	Fzr1|chr10:81432821-81433320	0.271391270958293	.	.
chr10	81378395	81378894	chr10	81472805	81473304	Fzr1|chr10:81472805-81473304	0.32520293565824	.	.
chr10	81378395	81378894	chr10	81502626	81503125	Fzr1|chr10:81502626-81503125	0.276488000457184	.	.
chr10	81378395	81378894	chr10	81551522	81552021	Fzr1|chr10:81551522-81552021	0.215659646391059	.	.
chr10	81378395	81378894	chr10	81570705	81571204	Fzr1|chr10:81570705-81571204	0.372044944641409	.	.
chr10	81378395	81378894	chr10	81571498	81571997	Fzr1|chr10:81571498-81571997	0.292552001043944	.	.
chr10	81378395	81378894	chr10	81605015	81605514	Fzr1|chr10:81605015-81605514	0.415196720023414	.	.
chr10	81378395	81378894	chr10	81633421	81633920	Fzr1|chr10:81633421-81633920	0.419541283658583	.	.
chr10	81378395	81378894	chr10	81643405	81643904	Fzr1|chr10:81643405-81643904	0.523614489306068	.	.
chr10	81384063	81384562	chr10	81267945	81268444	Dohh|chr10:81267945-81268444	0.492925134026198	.	.
chr10	81384063	81384562	chr10	81285670	81286169	Dohh|chr10:81285670-81286169	0.263545286242966	.	.
chr10	81384063	81384562	chr10	81346675	81347174	Dohh|chr10:81346675-81347174	0.142038887062451	.	.
chr10	81384063	81384562	chr10	81413787	81414286	Dohh|chr10:81413787-81414286	0.388760618160701	.	.
chr10	81384063	81384562	chr10	81416888	81417387	Dohh|chr10:81416888-81417387	0.491272853712449	.	.
chr10	81384063	81384562	chr10	81426092	81426591	Dohh|chr10:81426092-81426591	0.272396656531318	.	.
chr10	81384063	81384562	chr10	81430157	81430656	Dohh|chr10:81430157-81430656	0.346812260686065	.	.
chr10	81384063	81384562	chr10	81430826	81431325	Dohh|chr10:81430826-81431325	0.292309073338854	.	.
chr10	81384063	81384562	chr10	81432821	81433320	Dohh|chr10:81432821-81433320	0.15825995836802	.	.
chr10	81384063	81384562	chr10	81472805	81473304	Dohh|chr10:81472805-81473304	0.387932306486085	.	.
chr10	81384063	81384562	chr10	81502626	81503125	Dohh|chr10:81502626-81503125	0.298020297989872	.	.
chr10	81384063	81384562	chr10	81551522	81552021	Dohh|chr10:81551522-81552021	0.154397197151016	.	.
chr10	81384063	81384562	chr10	81570705	81571204	Dohh|chr10:81570705-81571204	0.33907288493527	.	.
chr10	81384063	81384562	chr10	81571498	81571997	Dohh|chr10:81571498-81571997	0.254109171354274	.	.
chr10	81384063	81384562	chr10	81605015	81605514	Dohh|chr10:81605015-81605514	0.348247989911335	.	.
chr10	81384063	81384562	chr10	81633421	81633920	Dohh|chr10:81633421-81633920	0.461817299052769	.	.
chr10	81384063	81384562	chr10	81643405	81643904	Dohh|chr10:81643405-81643904	0.527360177970916	.	.
chr10	81482441	81482940	chr10	81257213	81257712	Celf5|chr10:81257213-81257712	0.138496812647917	.	.
chr10	81482441	81482940	chr10	81267945	81268444	Celf5|chr10:81267945-81268444	0.15228337956564	.	.
chr10	81482441	81482940	chr10	81285670	81286169	Celf5|chr10:81285670-81286169	0.211604480279415	.	.
chr10	81482441	81482940	chr10	81413787	81414286	Celf5|chr10:81413787-81414286	0.244732504377551	.	.
chr10	81482441	81482940	chr10	81416888	81417387	Celf5|chr10:81416888-81417387	0.162648581624244	.	.
chr10	81482441	81482940	chr10	81426092	81426591	Celf5|chr10:81426092-81426591	0.339547983889487	.	.
chr10	81482441	81482940	chr10	81430826	81431325	Celf5|chr10:81430826-81431325	0.192071610939109	.	.
chr10	81482441	81482940	chr10	81570705	81571204	Celf5|chr10:81570705-81571204	0.300305120192299	.	.
chr10	81482441	81482940	chr10	81605015	81605514	Celf5|chr10:81605015-81605514	0.198289877323476	.	.
chr10	81482441	81482940	chr10	81633421	81633920	Celf5|chr10:81633421-81633920	0.205447830279285	.	.
chr10	81496231	81496730	chr10	81267945	81268444	Ncln|chr10:81267945-81268444	0.295144896929245	.	.
chr10	81496231	81496730	chr10	81346675	81347174	Ncln|chr10:81346675-81347174	0.275521996488953	.	.
chr10	81496231	81496730	chr10	81413787	81414286	Ncln|chr10:81413787-81414286	0.183484929147986	.	.
chr10	81496231	81496730	chr10	81416888	81417387	Ncln|chr10:81416888-81417387	0.284620267997001	.	.
chr10	81496231	81496730	chr10	81430157	81430656	Ncln|chr10:81430157-81430656	0.227731579218125	.	.
chr10	81496231	81496730	chr10	81430826	81431325	Ncln|chr10:81430826-81431325	0.173649967247105	.	.
chr10	81496231	81496730	chr10	81432821	81433320	Ncln|chr10:81432821-81433320	0.320457024664976	.	.
chr10	81496231	81496730	chr10	81472805	81473304	Ncln|chr10:81472805-81473304	0.23207176708528	.	.
chr10	81496231	81496730	chr10	81502626	81503125	Ncln|chr10:81502626-81503125	0.242004342097741	.	.
chr10	81496231	81496730	chr10	81570705	81571204	Ncln|chr10:81570705-81571204	0.174764451896867	.	.
chr10	81496231	81496730	chr10	81605015	81605514	Ncln|chr10:81605015-81605514	0.352263770387503	.	.
chr10	81496231	81496730	chr10	81633421	81633920	Ncln|chr10:81633421-81633920	0.294563659220907	.	.
chr10	81496231	81496730	chr10	81643405	81643904	Ncln|chr10:81643405-81643904	0.35111554667875	.	.
chr10	81545004	81545503	chr10	81257213	81257712	Gna11|chr10:81257213-81257712	0.156923430364255	.	.
chr10	81545004	81545503	chr10	81267945	81268444	Gna11|chr10:81267945-81268444	0.390438603938815	.	.
chr10	81545004	81545503	chr10	81285670	81286169	Gna11|chr10:81285670-81286169	0.265077572814179	.	.
chr10	81545004	81545503	chr10	81346675	81347174	Gna11|chr10:81346675-81347174	0.303366569597149	.	.
chr10	81545004	81545503	chr10	81407442	81407941	Gna11|chr10:81407442-81407941	0.149080972897955	.	.
chr10	81545004	81545503	chr10	81413787	81414286	Gna11|chr10:81413787-81414286	0.505454782560848	.	.
chr10	81545004	81545503	chr10	81416888	81417387	Gna11|chr10:81416888-81417387	0.418205275551363	.	.
chr10	81545004	81545503	chr10	81426092	81426591	Gna11|chr10:81426092-81426591	0.496691344374855	.	.
chr10	81545004	81545503	chr10	81430157	81430656	Gna11|chr10:81430157-81430656	0.322581303030233	.	.
chr10	81545004	81545503	chr10	81430826	81431325	Gna11|chr10:81430826-81431325	0.331162353350737	.	.
chr10	81545004	81545503	chr10	81432821	81433320	Gna11|chr10:81432821-81433320	0.179960910773879	.	.
chr10	81545004	81545503	chr10	81432821	81433320	Gna11|chr10:81432821-81433320	0.17996091077388	.	.
chr10	81545004	81545503	chr10	81472805	81473304	Gna11|chr10:81472805-81473304	0.351992201121429	.	.
chr10	81545004	81545503	chr10	81551522	81552021	Gna11|chr10:81551522-81552021	0.215975535391541	.	.
chr10	81545004	81545503	chr10	81570705	81571204	Gna11|chr10:81570705-81571204	0.356489465454808	.	.
chr10	81545004	81545503	chr10	81571498	81571997	Gna11|chr10:81571498-81571997	0.319711816343193	.	.
chr10	81545004	81545503	chr10	81605015	81605514	Gna11|chr10:81605015-81605514	0.482933977117128	.	.
chr10	81545004	81545503	chr10	81633421	81633920	Gna11|chr10:81633421-81633920	0.486399946329746	.	.
chr10	81545004	81545503	chr10	81643405	81643904	Gna11|chr10:81643405-81643904	0.499300929659631	.	.
chr10	81545004	81545503	chr10	81997141	81997640	Gna11|chr10:81997141-81997640	0.147347465777533	.	.
chr10	81559200	81559699	chr10	81267945	81268444	Tle5|chr10:81267945-81268444	0.199294860276302	.	.
chr10	81559200	81559699	chr10	81267945	81268444	Tle5|chr10:81267945-81268444	0.199294860276303	.	.
chr10	81559200	81559699	chr10	81346675	81347174	Tle5|chr10:81346675-81347174	0.389530503994091	.	.
chr10	81559200	81559699	chr10	81413787	81414286	Tle5|chr10:81413787-81414286	0.345416164784281	.	.
chr10	81559200	81559699	chr10	81430157	81430656	Tle5|chr10:81430157-81430656	0.149617036986581	.	.
chr10	81559200	81559699	chr10	81430826	81431325	Tle5|chr10:81430826-81431325	0.257385678488716	.	.
chr10	81559200	81559699	chr10	81432821	81433320	Tle5|chr10:81432821-81433320	0.154178580049057	.	.
chr10	81559200	81559699	chr10	81472805	81473304	Tle5|chr10:81472805-81473304	0.353592964668408	.	.
chr10	81559200	81559699	chr10	81502626	81503125	Tle5|chr10:81502626-81503125	0.22661585561066	.	.
chr10	81559200	81559699	chr10	81570705	81571204	Tle5|chr10:81570705-81571204	0.132796271480565	.	.
chr10	81559200	81559699	chr10	81571498	81571997	Tle5|chr10:81571498-81571997	0.205357216564967	.	.
chr10	81559200	81559699	chr10	81605015	81605514	Tle5|chr10:81605015-81605514	0.35130224001083	.	.
chr10	81559200	81559699	chr10	81633421	81633920	Tle5|chr10:81633421-81633920	0.219219910069031	.	.
chr10	81560176	81560675	chr10	81267945	81268444	Tle5|chr10:81267945-81268444	0.249430713647507	.	.
chr10	81560176	81560675	chr10	81413787	81414286	Tle5|chr10:81413787-81414286	0.296399093695486	.	.
chr10	81560176	81560675	chr10	81416888	81417387	Tle5|chr10:81416888-81417387	0.289732678166381	.	.
chr10	81560176	81560675	chr10	81430157	81430656	Tle5|chr10:81430157-81430656	0.256950322510195	.	.
chr10	81560176	81560675	chr10	81430826	81431325	Tle5|chr10:81430826-81431325	0.160111072605676	.	.
chr10	81560176	81560675	chr10	81570705	81571204	Tle5|chr10:81570705-81571204	0.175663607749401	.	.
chr10	81560176	81560675	chr10	81571498	81571997	Tle5|chr10:81571498-81571997	0.247223668565191	.	.
chr10	81560176	81560675	chr10	81605015	81605514	Tle5|chr10:81605015-81605514	0.190645748415444	.	.
chr10	81560176	81560675	chr10	81633421	81633920	Tle5|chr10:81633421-81633920	0.256279139402962	.	.
chr10	81560176	81560675	chr10	81643405	81643904	Tle5|chr10:81643405-81643904	0.177250178304978	.	.
chr10	81560176	81560675	chr10	81997141	81997640	Tle5|chr10:81997141-81997640	0.146493597817555	.	.
chr10	81600731	81601230	chr10	81267945	81268444	Tle6|chr10:81267945-81268444	0.384789357332828	.	.
chr10	81600731	81601230	chr10	81413787	81414286	Tle6|chr10:81413787-81414286	0.274531851897489	.	.
chr10	81600731	81601230	chr10	81416888	81417387	Tle6|chr10:81416888-81417387	0.270147287892208	.	.
chr10	81600731	81601230	chr10	81430157	81430656	Tle6|chr10:81430157-81430656	0.224737319291553	.	.
chr10	81600731	81601230	chr10	81472805	81473304	Tle6|chr10:81472805-81473304	0.435395520371842	.	.
chr10	81600731	81601230	chr10	81551522	81552021	Tle6|chr10:81551522-81552021	0.175397700061777	.	.
chr10	81600731	81601230	chr10	81571498	81571997	Tle6|chr10:81571498-81571997	0.216758902033929	.	.
chr10	81600731	81601230	chr10	81605015	81605514	Tle6|chr10:81605015-81605514	0.347198642312862	.	.
chr10	81600731	81601230	chr10	81633421	81633920	Tle6|chr10:81633421-81633920	0.48009075100222	.	.
chr10	81600731	81601230	chr10	81643405	81643904	Tle6|chr10:81643405-81643904	0.368574537576556	.	.
chr10	81600731	81601230	chr10	81997141	81997640	Tle6|chr10:81997141-81997640	0.369111019712757	.	.
chr10	81605948	81606447	chr10	81257213	81257712	BC025920|chr10:81257213-81257712	0.140282508110332	.	.
chr10	81605948	81606447	chr10	81267945	81268444	BC025920|chr10:81267945-81268444	0.286518190810927	.	.
chr10	81605948	81606447	chr10	81413787	81414286	BC025920|chr10:81413787-81414286	0.182724377595895	.	.
chr10	81605948	81606447	chr10	81416888	81417387	BC025920|chr10:81416888-81417387	0.365171483320781	.	.
chr10	81605948	81606447	chr10	81430157	81430656	BC025920|chr10:81430157-81430656	0.137705220942313	.	.
chr10	81605948	81606447	chr10	81430826	81431325	BC025920|chr10:81430826-81431325	0.261095099093814	.	.
chr10	81605948	81606447	chr10	81432821	81433320	BC025920|chr10:81432821-81433320	0.140765824331789	.	.
chr10	81605948	81606447	chr10	81472805	81473304	BC025920|chr10:81472805-81473304	0.252905221132409	.	.
chr10	81605948	81606447	chr10	81551522	81552021	BC025920|chr10:81551522-81552021	0.134723561582393	.	.
chr10	81605948	81606447	chr10	81570705	81571204	BC025920|chr10:81570705-81571204	0.231323427864863	.	.
chr10	81605948	81606447	chr10	81571498	81571997	BC025920|chr10:81571498-81571997	0.304208548693615	.	.
chr10	81605948	81606447	chr10	81605015	81605514	BC025920|chr10:81605015-81605514	0.24735716694566	.	.
chr10	81605948	81606447	chr10	81633421	81633920	BC025920|chr10:81633421-81633920	0.378117313487233	.	.
chr10	81605948	81606447	chr10	81643405	81643904	BC025920|chr10:81643405-81643904	0.490902325274285	.	.
chr10	81605948	81606447	chr10	81997141	81997640	BC025920|chr10:81997141-81997640	0.26559220133558	.	.
chr10	81627379	81627878	chr10	81267945	81268444	Ankrd24|chr10:81267945-81268444	0.271900165411369	.	.
chr10	81627379	81627878	chr10	81267945	81268444	Sirt6|chr10:81267945-81268444	0.271900165411369	.	.
chr10	81627379	81627878	chr10	81285670	81286169	Ankrd24|chr10:81285670-81286169	0.247491545370275	.	.
chr10	81627379	81627878	chr10	81285670	81286169	Sirt6|chr10:81285670-81286169	0.247491545370275	.	.
chr10	81627379	81627878	chr10	81413787	81414286	Ankrd24|chr10:81413787-81414286	0.243801529292436	.	.
chr10	81627379	81627878	chr10	81413787	81414286	Sirt6|chr10:81413787-81414286	0.243801529292436	.	.
chr10	81627379	81627878	chr10	81416888	81417387	Ankrd24|chr10:81416888-81417387	0.382602527834275	.	.
chr10	81627379	81627878	chr10	81416888	81417387	Sirt6|chr10:81416888-81417387	0.382602527834275	.	.
chr10	81627379	81627878	chr10	81426092	81426591	Ankrd24|chr10:81426092-81426591	0.233495884103351	.	.
chr10	81627379	81627878	chr10	81426092	81426591	Sirt6|chr10:81426092-81426591	0.233495884103351	.	.
chr10	81627379	81627878	chr10	81430157	81430656	Ankrd24|chr10:81430157-81430656	0.268637414851805	.	.
chr10	81627379	81627878	chr10	81430157	81430656	Sirt6|chr10:81430157-81430656	0.268637414851805	.	.
chr10	81627379	81627878	chr10	81430826	81431325	Ankrd24|chr10:81430826-81431325	0.301011423417567	.	.
chr10	81627379	81627878	chr10	81430826	81431325	Sirt6|chr10:81430826-81431325	0.301011423417567	.	.
chr10	81627379	81627878	chr10	81432821	81433320	Ankrd24|chr10:81432821-81433320	0.345070279702786	.	.
chr10	81627379	81627878	chr10	81432821	81433320	Sirt6|chr10:81432821-81433320	0.345070279702786	.	.
chr10	81627379	81627878	chr10	81450104	81450603	Ankrd24|chr10:81450104-81450603	0.301059270175372	.	.
chr10	81627379	81627878	chr10	81450104	81450603	Sirt6|chr10:81450104-81450603	0.301059270175372	.	.
chr10	81627379	81627878	chr10	81472805	81473304	Ankrd24|chr10:81472805-81473304	0.139058079007574	.	.
chr10	81627379	81627878	chr10	81472805	81473304	Sirt6|chr10:81472805-81473304	0.139058079007574	.	.
chr10	81627379	81627878	chr10	81502626	81503125	Ankrd24|chr10:81502626-81503125	0.231571265796924	.	.
chr10	81627379	81627878	chr10	81502626	81503125	Sirt6|chr10:81502626-81503125	0.231571265796924	.	.
chr10	81627379	81627878	chr10	81570705	81571204	Ankrd24|chr10:81570705-81571204	0.389409717265332	.	.
chr10	81627379	81627878	chr10	81570705	81571204	Sirt6|chr10:81570705-81571204	0.389409717265332	.	.
chr10	81627379	81627878	chr10	81571498	81571997	Ankrd24|chr10:81571498-81571997	0.164625766224817	.	.
chr10	81627379	81627878	chr10	81571498	81571997	Sirt6|chr10:81571498-81571997	0.164625766224817	.	.
chr10	81627379	81627878	chr10	81605015	81605514	Ankrd24|chr10:81605015-81605514	0.268078368915031	.	.
chr10	81627379	81627878	chr10	81605015	81605514	Sirt6|chr10:81605015-81605514	0.268078368915031	.	.
chr10	81627379	81627878	chr10	81633421	81633920	Ankrd24|chr10:81633421-81633920	0.4263066812497	.	.
chr10	81627379	81627878	chr10	81633421	81633920	Sirt6|chr10:81633421-81633920	0.4263066812497	.	.
chr10	81627379	81627878	chr10	81643405	81643904	Ankrd24|chr10:81643405-81643904	0.666913429052004	.	.
chr10	81627379	81627878	chr10	81643405	81643904	Sirt6|chr10:81643405-81643904	0.666913429052004	.	.
chr10	81648748	81649247	chr10	81257213	81257712	Gm10778|chr10:81257213-81257712	0.240475384439515	.	.
chr10	81648748	81649247	chr10	81285670	81286169	Gm10778|chr10:81285670-81286169	0.230472657371999	.	.
chr10	81648748	81649247	chr10	81407442	81407941	Gm10778|chr10:81407442-81407941	0.138193254120746	.	.
chr10	81648748	81649247	chr10	81472805	81473304	Gm10778|chr10:81472805-81473304	0.172188025742032	.	.
chr10	81648748	81649247	chr10	81526637	81527136	Gm10778|chr10:81526637-81527136	0.179725497566595	.	.
chr10	81648748	81649247	chr10	81633421	81633920	Gm10778|chr10:81633421-81633920	0.157537835535828	.	.
chr10	81648748	81649247	chr10	81997141	81997640	Gm10778|chr10:81997141-81997640	0.176941076073368	.	.
chr10	82047820	82048319	chr10	81997141	81997640	Zfp873|chr10:81997141-81997640	0.193126365470869	.	.
chr10	82082993	82083492	chr10	81997141	81997640	BC024063|chr10:81997141-81997640	0.210693406863234	.	.
chr10	82083575	82084074	chr10	81997141	81997640	BC024063|chr10:81997141-81997640	0.44608118140782	.	.
chr10	82353950	82354449	chr10	82698823	82699322	Gm4924|chr10:82698823-82699322	0.363449870302132	.	.
chr10	82354542	82355041	chr10	82698823	82699322	Gm4924|chr10:82698823-82699322	0.370055254707005	.	.
chr10	82622905	82623404	chr10	82698823	82699322	1190007I07Rik|chr10:82698823-82699322	0.421240492519435	.	.
chr10	82622905	82623404	chr10	82795313	82795812	1190007I07Rik|chr10:82795313-82795812	0.441132731895156	.	.
chr10	82629507	82630006	chr10	82698823	82699322	Tdg|chr10:82698823-82699322	0.275839330613048	.	.
chr10	82629507	82630006	chr10	82795313	82795812	Tdg|chr10:82795313-82795812	0.407653396985418	.	.
chr10	82763329	82763828	chr10	82666399	82666898	Nfyb|chr10:82666399-82666898	0.145864608873807	.	.
chr10	82763329	82763828	chr10	82762756	82763255	Nfyb|chr10:82762756-82763255	0.298379270025894	.	.
chr10	82763329	82763828	chr10	82795313	82795812	Nfyb|chr10:82795313-82795812	0.310940707472095	.	.
chr10	82763879	82764378	chr10	82666399	82666898	Nfyb|chr10:82666399-82666898	0.21702726466294	.	.
chr10	82763879	82764378	chr10	82698823	82699322	Nfyb|chr10:82698823-82699322	0.592946626326277	.	.
chr10	82763879	82764378	chr10	82795313	82795812	Nfyb|chr10:82795313-82795812	0.483009895466082	.	.
chr10	82763879	82764378	chr10	82900594	82901093	Nfyb|chr10:82900594-82901093	0.236313159545405	.	.
chr10	82763879	82764378	chr10	82909239	82909738	Nfyb|chr10:82909239-82909738	0.271781929970488	.	.
chr10	82811778	82812277	chr10	82860253	82860752	1700028I16Rik|chr10:82860253-82860752	0.183676303506642	.	.
chr10	82858893	82859392	chr10	82795313	82795812	Gm38560|chr10:82795313-82795812	0.186226379090544	.	.
chr10	82858893	82859392	chr10	82795313	82795812	Gm38560|chr10:82795313-82795812	0.186226379090545	.	.
chr10	82858893	82859392	chr10	82860253	82860752	Gm38560|chr10:82860253-82860752	0.173431897548846	.	.
chr10	82985064	82985563	chr10	82698823	82699322	Chst11|chr10:82698823-82699322	0.330754307664293	.	.
chr10	85829194	85829693	chr10	85599059	85599558	Pwp1|chr10:85599059-85599558	0.148044702549094	.	.
chr10	85829194	85829693	chr10	85678556	85679055	Pwp1|chr10:85678556-85679055	0.134429378188982	.	.
chr10	85829194	85829693	chr10	85928481	85928980	Pwp1|chr10:85928481-85928980	0.226584872013256	.	.
chr10	85916334	85916833	chr10	85539511	85540010	Prdm4|chr10:85539511-85540010	0.17353555814423	.	.
chr10	85916334	85916833	chr10	85584900	85585399	Prdm4|chr10:85584900-85585399	0.180417906362095	.	.
chr10	85916863	85917362	chr10	85599059	85599558	Prdm4|chr10:85599059-85599558	0.402041951716707	.	.
chr10	85916863	85917362	chr10	85624915	85625414	Prdm4|chr10:85624915-85625414	0.140178523748031	.	.
chr10	85916863	85917362	chr10	85678556	85679055	Prdm4|chr10:85678556-85679055	0.303848878344978	.	.
chr10	85916863	85917362	chr10	85871543	85872042	Prdm4|chr10:85871543-85872042	0.23661883491171	.	.
chr10	85916863	85917362	chr10	85928481	85928980	Prdm4|chr10:85928481-85928980	0.207990363049461	.	.
chr10	85957553	85958052	chr10	85599059	85599558	Rtcb|chr10:85599059-85599558	0.151645131380831	.	.
chr10	85957553	85958052	chr10	85624915	85625414	Rtcb|chr10:85624915-85625414	0.191919556494037	.	.
chr10	85957553	85958052	chr10	85871543	85872042	Rtcb|chr10:85871543-85872042	0.177742241466926	.	.
chr10	85957553	85958052	chr10	85928481	85928980	Rtcb|chr10:85928481-85928980	0.166305475596121	.	.
chr10	85957553	85958052	chr10	85967965	85968464	Rtcb|chr10:85967965-85968464	0.149620041160722	.	.
chr10	88503248	88503747	chr10	88514458	88514957	Chpt1|chr10:88514458-88514957	0.175142827535264	.	.
chr10	88503248	88503747	chr10	88971747	88972246	Chpt1|chr10:88971747-88972246	0.143137518726356	.	.
chr10	88503789	88504288	chr10	88738951	88739450	Chpt1|chr10:88738951-88739450	0.209078565740347	.	.
chr10	88826571	88827070	chr10	88738951	88739450	Utp20|chr10:88738951-88739450	0.144163663003595	.	.
chr10	88826571	88827070	chr10	88971747	88972246	Utp20|chr10:88971747-88972246	0.155837401116036	.	.
chr10	100015452	100015951	chr10	100054115	100054614	Kitl|chr10:100054115-100054614	0.150914016217787	.	.
chr10	100016298	100016797	chr10	100054115	100054614	Kitl|chr10:100054115-100054614	0.443992459783561	.	.
chr10	100487126	100487625	chr10	100054115	100054614	Cep290|chr10:100054115-100054614	0.204479368512685	.	.
chr10	100487126	100487625	chr10	100054115	100054614	Tmtc3|chr10:100054115-100054614	0.204479368512685	.	.
chr10	100487126	100487625	chr10	100589041	100589540	Cep290|chr10:100589041-100589540	0.186084228980591	.	.
chr10	100487126	100487625	chr10	100589041	100589540	Tmtc3|chr10:100589041-100589540	0.186084228980591	.	.
chr10	100742024	100742523	chr10	100670137	100670636	Gm35722|chr10:100670137-100670636	0.341200143142394	.	.
chr10	101681454	101681953	chr10	101409148	101409647	Mgat4c|chr10:101409148-101409647	0.148681746038528	.	.
chr10	101681454	101681953	chr10	101529318	101529817	Mgat4c|chr10:101529318-101529817	0.185079584127581	.	.
chr10	101681454	101681953	chr10	101558745	101559244	Mgat4c|chr10:101558745-101559244	0.178741453413632	.	.
chr10	101681454	101681953	chr10	101761584	101762083	Mgat4c|chr10:101761584-101762083	0.14578990075058	.	.
chr10	101681454	101681953	chr10	101769809	101770308	Mgat4c|chr10:101769809-101770308	0.196418665320159	.	.
chr10	101681454	101681953	chr10	101783173	101783672	Mgat4c|chr10:101783173-101783672	0.164740405911414	.	.
chr10	103236075	103236574	chr10	102836504	102837003	Lrriq1|chr10:102836504-102837003	0.161359772527075	.	.
chr10	103236075	103236574	chr10	103194864	103195363	Lrriq1|chr10:103194864-103195363	0.232410551032138	.	.
chr10	103367473	103367972	chr10	103402151	103402650	Slc6a15|chr10:103402151-103402650	0.151928544169114	.	.
chr10	103368022	103368521	chr10	103194864	103195363	Slc6a15|chr10:103194864-103195363	0.299419154551687	.	.
chr10	103368022	103368521	chr10	103369009	103369508	Slc6a15|chr10:103369009-103369508	0.451476594774803	.	.
chr10	103368022	103368521	chr10	103443007	103443506	Slc6a15|chr10:103443007-103443506	0.187408318311448	.	.
chr10	105841096	105841595	chr10	105834573	105835072	Ccdc59|chr10:105834573-105835072	0.246352832652854	.	.
chr10	105841096	105841595	chr10	105834573	105835072	Mettl25|chr10:105834573-105835072	0.246352832652854	.	.
chr10	106469497	106469996	chr10	106468917	106469416	Ppfia2|chr10:106468917-106469416	0.531760496941555	.	.
chr10	106470005	106470504	chr10	106228125	106228624	Ppfia2|chr10:106228125-106228624	0.139873715801094	.	.
chr10	112928298	112928797	chr10	112629721	112630220	Atxn7l3b|chr10:112629721-112630220	0.206259965020245	.	.
chr10	112928298	112928797	chr10	112801514	112802013	Atxn7l3b|chr10:112801514-112802013	0.180168042007979	.	.
chr10	112928298	112928797	chr10	112845672	112846171	Atxn7l3b|chr10:112845672-112846171	0.239188551855547	.	.
chr10	112928805	112929304	chr10	112845672	112846171	Atxn7l3b|chr10:112845672-112846171	0.221431672364802	.	.
chr10	118141391	118141890	chr10	118172265	118172764	Mdm1|chr10:118172265-118172764	0.142474662128437	.	.
chr10	118164975	118165474	chr10	118103082	118103581	Gm47958|chr10:118103082-118103581	0.143389129658474	.	.
chr10	118164975	118165474	chr10	118110038	118110537	Gm47958|chr10:118110038-118110537	0.147042665222011	.	.
chr10	118164975	118165474	chr10	118172265	118172764	Gm47958|chr10:118172265-118172764	0.194729882041926	.	.
chr10	120475830	120476329	chr10	120701799	120702298	Hmga2|chr10:120701799-120702298	0.2309505885326	.	.
chr10	120801265	120801764	chr10	120938302	120938801	Gm15961|chr10:120938302-120938801	0.362754661317549	.	.
chr10	120857657	120858156	chr10	120876144	120876643	Gm15910|chr10:120876144-120876643	0.310747725064522	.	.
chr10	120898233	120898732	chr10	120810254	120810753	Gm4473|chr10:120810254-120810753	0.360334049315432	.	.
chr10	120898233	120898732	chr10	120810254	120810753	Msrb3|chr10:120810254-120810753	0.360334049315432	.	.
chr10	120898233	120898732	chr10	121205957	121206456	Gm4473|chr10:121205957-121206456	0.266939595379766	.	.
chr10	120898233	120898732	chr10	121205957	121206456	Msrb3|chr10:121205957-121206456	0.266939595379766	.	.
chr10	120898233	120898732	chr10	121206515	121207014	Gm4473|chr10:121206515-121207014	0.2552528329373	.	.
chr10	120898233	120898732	chr10	121206515	121207014	Msrb3|chr10:121206515-121207014	0.2552528329373	.	.
chr10	120978126	120978625	chr10	120810254	120810753	Lemd3|chr10:120810254-120810753	0.213459046361996	.	.
chr10	120978126	120978625	chr10	120864391	120864890	Lemd3|chr10:120864391-120864890	0.184488162375514	.	.
chr10	120978126	120978625	chr10	120882734	120883233	Lemd3|chr10:120882734-120883233	0.363829364208413	.	.
chr10	120978126	120978625	chr10	121205957	121206456	Lemd3|chr10:121205957-121206456	0.316379164351806	.	.
chr10	120978126	120978625	chr10	121206515	121207014	Lemd3|chr10:121206515-121207014	0.233956497374318	.	.
chr10	120978656	120979155	chr10	121205957	121206456	Lemd3|chr10:121205957-121206456	0.139122959704301	.	.
chr10	120979164	120979663	chr10	121205957	121206456	Lemd3|chr10:121205957-121206456	0.198925752388933	.	.
chr10	122046427	122046926	chr10	122008793	122009292	Srgap1|chr10:122008793-122009292	0.223058965846088	.	.
chr10	122046427	122046926	chr10	122120828	122121327	Srgap1|chr10:122120828-122121327	0.144638986396991	.	.
chr10	122046427	122046926	chr10	122320677	122321176	Srgap1|chr10:122320677-122321176	0.212148384132568	.	.
chr10	122047104	122047603	chr10	122447221	122447720	Srgap1|chr10:122447221-122447720	0.20546865007313	.	.
chr10	122047655	122048154	chr10	122008793	122009292	Srgap1|chr10:122008793-122009292	0.156377653249455	.	.
chr10	122047655	122048154	chr10	122120828	122121327	Srgap1|chr10:122120828-122121327	0.186350173853119	.	.
chr10	122047655	122048154	chr10	122320677	122321176	Srgap1|chr10:122320677-122321176	0.13643040209304	.	.
chr10	122047655	122048154	chr10	122447221	122447720	Srgap1|chr10:122447221-122447720	0.145368121658427	.	.
chr10	122097114	122097613	chr10	122182979	122183478	Rxylt1|chr10:122182979-122183478	0.26038531064933	.	.
chr10	122448406	122448905	chr10	122007515	122008014	Avpr1a|chr10:122007515-122008014	0.387207678952341	.	.
chr10	122448406	122448905	chr10	122007515	122008014	Avpr1a|chr10:122007515-122008014	0.387207678952342	.	.
chr10	122448406	122448905	chr10	122038523	122039022	Avpr1a|chr10:122038523-122039022	0.211134957853851	.	.
chr10	122448406	122448905	chr10	122105330	122105829	Avpr1a|chr10:122105330-122105829	0.252634962402304	.	.
chr10	122448406	122448905	chr10	122182979	122183478	Avpr1a|chr10:122182979-122183478	0.159033379330792	.	.
chr10	122449084	122449583	chr10	122007515	122008014	Avpr1a|chr10:122007515-122008014	0.18873464329234	.	.
chr10	122449084	122449583	chr10	122105330	122105829	Avpr1a|chr10:122105330-122105829	0.138033919895993	.	.
chr10	128014912	128015411	chr10	128092468	128092967	Prim1|chr10:128092468-128092967	0.314762698564653	.	.
chr10	128014912	128015411	chr10	128409597	128410096	Prim1|chr10:128409597-128410096	0.386828355494924	.	.
chr10	128035316	128035815	chr10	128092468	128092967	Naca|chr10:128092468-128092967	0.263314033669997	.	.
chr10	128035316	128035815	chr10	128409597	128410096	Naca|chr10:128409597-128410096	0.321350367579011	.	.
chr10	128058600	128059099	chr10	128092468	128092967	Ptges3|chr10:128092468-128092967	0.432437433471259	.	.
chr10	128058600	128059099	chr10	128096604	128097103	Ptges3|chr10:128096604-128097103	0.279115930840711	.	.
chr10	128058600	128059099	chr10	128133921	128134420	Ptges3|chr10:128133921-128134420	0.265745280664632	.	.
chr10	128058600	128059099	chr10	128212738	128213237	Ptges3|chr10:128212738-128213237	0.363745425067119	.	.
chr10	128058600	128059099	chr10	128409597	128410096	Ptges3|chr10:128409597-128410096	0.349096669141608	.	.
chr10	128059140	128059639	chr10	128409597	128410096	Ptges3|chr10:128409597-128410096	0.244025448370613	.	.
chr10	128082998	128083497	chr10	127750299	127750798	Atp5b|chr10:127750299-127750798	0.284729669902046	.	.
chr10	128082998	128083497	chr10	127750299	127750798	Gm47438|chr10:127750299-127750798	0.284729669902046	.	.
chr10	128082998	128083497	chr10	128096604	128097103	Atp5b|chr10:128096604-128097103	0.230128782770836	.	.
chr10	128082998	128083497	chr10	128096604	128097103	Atp5b|chr10:128096604-128097103	0.230128782770837	.	.
chr10	128082998	128083497	chr10	128096604	128097103	Gm47438|chr10:128096604-128097103	0.230128782770836	.	.
chr10	128082998	128083497	chr10	128096604	128097103	Gm47438|chr10:128096604-128097103	0.230128782770837	.	.
chr10	128082998	128083497	chr10	128133921	128134420	Atp5b|chr10:128133921-128134420	0.38762483054301	.	.
chr10	128082998	128083497	chr10	128133921	128134420	Gm47438|chr10:128133921-128134420	0.38762483054301	.	.
chr10	128082998	128083497	chr10	128283593	128284092	Atp5b|chr10:128283593-128284092	0.135129482890034	.	.
chr10	128082998	128083497	chr10	128283593	128284092	Gm47438|chr10:128283593-128284092	0.135129482890034	.	.
chr10	128082998	128083497	chr10	128409597	128410096	Atp5b|chr10:128409597-128410096	0.503507073636556	.	.
chr10	128082998	128083497	chr10	128409597	128410096	Gm47438|chr10:128409597-128410096	0.503507073636556	.	.
chr10	128082998	128083497	chr10	128434561	128435060	Atp5b|chr10:128434561-128435060	0.157609724692353	.	.
chr10	128082998	128083497	chr10	128434561	128435060	Gm47438|chr10:128434561-128435060	0.157609724692353	.	.
chr10	128091322	128091821	chr10	127945472	127945971	Baz2a|chr10:127945472-127945971	0.264531520080814	.	.
chr10	128194133	128194632	chr10	127750299	127750798	Gls2|chr10:127750299-127750798	0.380334431528309	.	.
chr10	128194133	128194632	chr10	128133921	128134420	Gls2|chr10:128133921-128134420	0.279318062702234	.	.
chr10	128194133	128194632	chr10	128409597	128410096	Gls2|chr10:128409597-128410096	0.369410040399897	.	.
chr10	128194133	128194632	chr10	128434561	128435060	Gls2|chr10:128434561-128435060	0.393961886783734	.	.
chr10	128195155	128195654	chr10	128409597	128410096	AC135859.1|chr10:128409597-128410096	0.23974637213801	.	.
chr10	128195155	128195654	chr10	128409597	128410096	Gls2|chr10:128409597-128410096	0.23974637213801	.	.
chr10	128211581	128212080	chr10	128096604	128097103	Spryd4|chr10:128096604-128097103	0.150248542456429	.	.
chr10	128211581	128212080	chr10	128176400	128176899	Spryd4|chr10:128176400-128176899	0.247848790169421	.	.
chr10	128211581	128212080	chr10	128435140	128435639	Spryd4|chr10:128435140-128435639	0.21715015898463	.	.
chr10	128211581	128212080	chr10	128435785	128436284	Spryd4|chr10:128435785-128436284	0.162009244092984	.	.
chr10	128232067	128232566	chr10	127750299	127750798	Timeless|chr10:127750299-127750798	0.200537074947178	.	.
chr10	128232067	128232566	chr10	128092468	128092967	Timeless|chr10:128092468-128092967	0.179298933313088	.	.
chr10	128232067	128232566	chr10	128434561	128435060	Timeless|chr10:128434561-128435060	0.161061902035117	.	.
chr10	128232067	128232566	chr10	128435785	128436284	Timeless|chr10:128435785-128436284	0.137322637654057	.	.
chr10	128270187	128270686	chr10	128092468	128092967	Stat2|chr10:128092468-128092967	0.14412251745463	.	.
chr10	128270187	128270686	chr10	128096604	128097103	Stat2|chr10:128096604-128097103	0.184849354106803	.	.
chr10	128270187	128270686	chr10	128133921	128134420	Stat2|chr10:128133921-128134420	0.291235582468273	.	.
chr10	128270187	128270686	chr10	128212738	128213237	Stat2|chr10:128212738-128213237	0.156954202862252	.	.
chr10	128270187	128270686	chr10	128434561	128435060	Stat2|chr10:128434561-128435060	0.217812847778349	.	.
chr10	128270187	128270686	chr10	128536166	128536665	Stat2|chr10:128536166-128536665	0.212955494177988	.	.
chr10	128303050	128303549	chr10	128133921	128134420	Pan2|chr10:128133921-128134420	0.314341708187662	.	.
chr10	128303050	128303549	chr10	128283593	128284092	Pan2|chr10:128283593-128284092	0.136989244635238	.	.
chr10	128303050	128303549	chr10	128409597	128410096	Pan2|chr10:128409597-128410096	0.460870576024563	.	.
chr10	128322161	128322660	chr10	128283593	128284092	Cnpy2|chr10:128283593-128284092	0.166001274686393	.	.
chr10	128322161	128322660	chr10	128409597	128410096	Cnpy2|chr10:128409597-128410096	0.133648804377049	.	.
chr10	128322676	128323175	chr10	128133921	128134420	Cnpy2|chr10:128133921-128134420	0.1696650495765	.	.
chr10	128322676	128323175	chr10	128409597	128410096	Cnpy2|chr10:128409597-128410096	0.527756378009561	.	.
chr10	128337438	128337937	chr10	128133921	128134420	Cs|chr10:128133921-128134420	0.426014717954378	.	.
chr10	128337438	128337937	chr10	128409597	128410096	Cs|chr10:128409597-128410096	0.322440725256566	.	.
chr10	128368518	128369017	chr10	128096604	128097103	Coq10a|chr10:128096604-128097103	0.30445598573128	.	.
chr10	128368518	128369017	chr10	128133921	128134420	Coq10a|chr10:128133921-128134420	0.393090663277205	.	.
chr10	128368518	128369017	chr10	128283593	128284092	Coq10a|chr10:128283593-128284092	0.168270341103066	.	.
chr10	128368518	128369017	chr10	128409597	128410096	Coq10a|chr10:128409597-128410096	0.467320275887073	.	.
chr10	128368518	128369017	chr10	128434561	128435060	Coq10a|chr10:128434561-128435060	0.243135038609834	.	.
chr10	128368518	128369017	chr10	128536166	128536665	Coq10a|chr10:128536166-128536665	0.21594071180401	.	.
chr10	128376834	128377333	chr10	128092468	128092967	Ankrd52|chr10:128092468-128092967	0.251628185467796	.	.
chr10	128376834	128377333	chr10	128096604	128097103	Ankrd52|chr10:128096604-128097103	0.326237838422535	.	.
chr10	128376834	128377333	chr10	128133921	128134420	Ankrd52|chr10:128133921-128134420	0.19347254942807	.	.
chr10	128376834	128377333	chr10	128409597	128410096	Ankrd52|chr10:128409597-128410096	0.27759349768397	.	.
chr10	128376834	128377333	chr10	128434561	128435060	Ankrd52|chr10:128434561-128435060	0.310086205425847	.	.
chr10	128376834	128377333	chr10	128536166	128536665	Ankrd52|chr10:128536166-128536665	0.307879665283126	.	.
chr10	128411355	128411854	chr10	128612569	128613068	Nabp2|chr10:128612569-128613068	0.186401242152561	.	.
chr10	128411355	128411854	chr10	128612569	128613068	Rnf41|chr10:128612569-128613068	0.186401242152561	.	.
chr10	128458309	128458808	chr10	128092468	128092967	Smarcc2|chr10:128092468-128092967	0.285497562788842	.	.
chr10	128458309	128458808	chr10	128212738	128213237	Smarcc2|chr10:128212738-128213237	0.145078238935921	.	.
chr10	128458309	128458808	chr10	128612569	128613068	Smarcc2|chr10:128612569-128613068	0.187280653351316	.	.
chr10	128458968	128459467	chr10	128092468	128092967	Smarcc2|chr10:128092468-128092967	0.221193903478146	.	.
chr10	128458968	128459467	chr10	128133921	128134420	Smarcc2|chr10:128133921-128134420	0.162346911138916	.	.
chr10	128458968	128459467	chr10	128409597	128410096	Smarcc2|chr10:128409597-128410096	0.210937833397786	.	.
chr10	128458968	128459467	chr10	128743509	128744008	Smarcc2|chr10:128743509-128744008	0.193265909366921	.	.
chr10	128493613	128494112	chr10	128092468	128092967	Myl6|chr10:128092468-128092967	0.412993736671546	.	.
chr10	128493613	128494112	chr10	128096604	128097103	Myl6|chr10:128096604-128097103	0.177554346144386	.	.
chr10	128493613	128494112	chr10	128212738	128213237	Myl6|chr10:128212738-128213237	0.165024179004432	.	.
chr10	128493613	128494112	chr10	128536166	128536665	Myl6|chr10:128536166-128536665	0.275088416165906	.	.
chr10	128498636	128499135	chr10	128096604	128097103	Myl6b|chr10:128096604-128097103	0.260536263184543	.	.
chr10	128498636	128499135	chr10	128133921	128134420	Myl6b|chr10:128133921-128134420	0.260662316326904	.	.
chr10	128498636	128499135	chr10	128283593	128284092	Myl6b|chr10:128283593-128284092	0.206313330047424	.	.
chr10	128498636	128499135	chr10	128409597	128410096	Myl6b|chr10:128409597-128410096	0.230994233191093	.	.
chr10	128498636	128499135	chr10	128434561	128435060	Myl6b|chr10:128434561-128435060	0.39076847673927	.	.
chr10	128498636	128499135	chr10	128435140	128435639	Myl6b|chr10:128435140-128435639	0.164587088888153	.	.
chr10	128498636	128499135	chr10	128435785	128436284	Myl6b|chr10:128435785-128436284	0.398860260502288	.	.
chr10	128498636	128499135	chr10	128536166	128536665	Myl6b|chr10:128536166-128536665	0.408179883864887	.	.
chr10	128525706	128526205	chr10	128409597	128410096	Esyt1|chr10:128409597-128410096	0.305674985223608	.	.
chr10	128525706	128526205	chr10	128805195	128805694	Esyt1|chr10:128805195-128805694	0.166713617497841	.	.
chr10	128547478	128547977	chr10	128409597	128410096	Zc3h10|chr10:128409597-128410096	0.168890839426554	.	.
chr10	128548928	128549427	chr10	128409597	128410096	Rpl41|chr10:128409597-128410096	0.172337240486018	.	.
chr10	128548928	128549427	chr10	128743509	128744008	Rpl41|chr10:128743509-128744008	0.215968866361096	.	.
chr10	128548928	128549427	chr10	128805195	128805694	Rpl41|chr10:128805195-128805694	0.456808030703273	.	.
chr10	128565862	128566361	chr10	128435140	128435639	Pa2g4|chr10:128435140-128435639	0.174721040690189	.	.
chr10	128565862	128566361	chr10	128536166	128536665	Pa2g4|chr10:128536166-128536665	0.333825756556014	.	.
chr10	128565862	128566361	chr10	128805195	128805694	Pa2g4|chr10:128805195-128805694	0.181684030724548	.	.
chr10	128565862	128566361	chr10	128909639	128910138	Pa2g4|chr10:128909639-128910138	0.386867051539058	.	.
chr10	128565862	128566361	chr10	128913212	128913711	Pa2g4|chr10:128913212-128913711	0.230716445984103	.	.
chr10	128590336	128590835	chr10	128409597	128410096	Erbb3|chr10:128409597-128410096	0.345227365659105	.	.
chr10	128626582	128627081	chr10	128409597	128410096	Rps26|chr10:128409597-128410096	0.346083492496133	.	.
chr10	128626582	128627081	chr10	128612569	128613068	Rps26|chr10:128612569-128613068	0.158751712743932	.	.
chr10	128626582	128627081	chr10	128805195	128805694	Rps26|chr10:128805195-128805694	0.566941276973619	.	.
chr10	128644871	128645370	chr10	128409597	128410096	Gm26876|chr10:128409597-128410096	0.290020815433973	.	.
chr10	128644871	128645370	chr10	128434561	128435060	Gm26876|chr10:128434561-128435060	0.173476190518718	.	.
chr10	128644871	128645370	chr10	128536166	128536665	Gm26876|chr10:128536166-128536665	0.179194059508557	.	.
chr10	128644871	128645370	chr10	128805195	128805694	Gm26876|chr10:128805195-128805694	0.250551169165157	.	.
chr10	128645519	128646018	chr10	128283593	128284092	Gm26876|chr10:128283593-128284092	0.149636556803255	.	.
chr10	128645519	128646018	chr10	128409597	128410096	Gm26876|chr10:128409597-128410096	0.378780690873479	.	.
chr10	128645519	128646018	chr10	128805195	128805694	Gm26876|chr10:128805195-128805694	0.20694493054218	.	.
chr10	128646026	128646525	chr10	128283593	128284092	Gm26876|chr10:128283593-128284092	0.232465919440413	.	.
chr10	128646026	128646525	chr10	128283593	128284092	Gm26876|chr10:128283593-128284092	0.232465919440414	.	.
chr10	128646026	128646525	chr10	128409597	128410096	Gm26876|chr10:128409597-128410096	0.281596528656328	.	.
chr10	128646026	128646525	chr10	128743509	128744008	Gm26876|chr10:128743509-128744008	0.317463849121635	.	.
chr10	128646026	128646525	chr10	128805195	128805694	Gm26876|chr10:128805195-128805694	0.209333638817709	.	.
chr10	128646613	128647112	chr10	128409597	128410096	Gm26876|chr10:128409597-128410096	0.348608771985522	.	.
chr10	128646613	128647112	chr10	128805195	128805694	Gm26876|chr10:128805195-128805694	0.24708970857355	.	.
chr10	128668336	128668835	chr10	128805195	128805694	Ikzf4|chr10:128805195-128805694	0.151555736715561	.	.
chr10	128669128	128669627	chr10	128409597	128410096	Ikzf4|chr10:128409597-128410096	0.401905014080629	.	.
chr10	128669128	128669627	chr10	128805195	128805694	Ikzf4|chr10:128805195-128805694	0.573230164133748	.	.
chr10	128673679	128674178	chr10	128409597	128410096	Suox|chr10:128409597-128410096	0.15820000351356	.	.
chr10	128673679	128674178	chr10	128612569	128613068	Suox|chr10:128612569-128613068	0.181815080132087	.	.
chr10	128673679	128674178	chr10	128805195	128805694	Suox|chr10:128805195-128805694	0.390930544954985	.	.
chr10	128673679	128674178	chr10	128909639	128910138	Suox|chr10:128909639-128910138	0.211386960759736	.	.
chr10	128695638	128696137	chr10	128434561	128435060	Rab5b|chr10:128434561-128435060	0.163647246627144	.	.
chr10	128695638	128696137	chr10	128435140	128435639	Rab5b|chr10:128435140-128435639	0.141876610239649	.	.
chr10	128695638	128696137	chr10	128612569	128613068	Rab5b|chr10:128612569-128613068	0.191722054312749	.	.
chr10	128695638	128696137	chr10	128805195	128805694	Rab5b|chr10:128805195-128805694	0.393601147795432	.	.
chr10	128695638	128696137	chr10	128909639	128910138	Rab5b|chr10:128909639-128910138	0.360228689223495	.	.
chr10	128695638	128696137	chr10	128913212	128913711	Rab5b|chr10:128913212-128913711	0.135556787714357	.	.
chr10	128696211	128696710	chr10	128409597	128410096	Rab5b|chr10:128409597-128410096	0.573120660398107	.	.
chr10	128696211	128696710	chr10	128805195	128805694	Rab5b|chr10:128805195-128805694	0.479304617959448	.	.
chr10	128696211	128696710	chr10	128913212	128913711	Rab5b|chr10:128913212-128913711	0.202103599090972	.	.
chr10	128704864	128705363	chr10	128283593	128284092	Cdk2|chr10:128283593-128284092	0.136103063010673	.	.
chr10	128704864	128705363	chr10	128283593	128284092	Pmel|chr10:128283593-128284092	0.136103063010673	.	.
chr10	128704864	128705363	chr10	128409597	128410096	Cdk2|chr10:128409597-128410096	0.383556097771306	.	.
chr10	128704864	128705363	chr10	128409597	128410096	Pmel|chr10:128409597-128410096	0.383556097771306	.	.
chr10	128704864	128705363	chr10	128805195	128805694	Cdk2|chr10:128805195-128805694	0.181583268510064	.	.
chr10	128704864	128705363	chr10	128805195	128805694	Pmel|chr10:128805195-128805694	0.181583268510064	.	.
chr10	128747460	128747959	chr10	128434561	128435060	Pym1|chr10:128434561-128435060	0.168122636559577	.	.
chr10	128747460	128747959	chr10	128536166	128536665	Pym1|chr10:128536166-128536665	0.196865613731153	.	.
chr10	128747460	128747959	chr10	128909639	128910138	Pym1|chr10:128909639-128910138	0.291457350610312	.	.
chr10	128747460	128747959	chr10	128913212	128913711	Pym1|chr10:128913212-128913711	0.278330417454145	.	.
chr10	128748233	128748732	chr10	128409597	128410096	Pym1|chr10:128409597-128410096	0.447887014960936	.	.
chr10	128748233	128748732	chr10	128409597	128410096	Pym1|chr10:128409597-128410096	0.447887014960937	.	.
chr10	128748233	128748732	chr10	128805195	128805694	Pym1|chr10:128805195-128805694	0.430339828679252	.	.
chr10	128804210	128804709	chr10	128805195	128805694	Dnajc14|chr10:128805195-128805694	0.385787757776063	.	.
chr10	128804210	128804709	chr10	128805195	128805694	Tmem198b|chr10:128805195-128805694	0.385787757776063	.	.
chr10	128804210	128804709	chr10	129025948	129026447	Dnajc14|chr10:129025948-129026447	0.27163511612423	.	.
chr10	128804210	128804709	chr10	129025948	129026447	Tmem198b|chr10:129025948-129026447	0.27163511612423	.	.
chr10	128821529	128822028	chr10	128805195	128805694	Ormdl2|chr10:128805195-128805694	0.226430668146935	.	.
chr10	128891683	128892182	chr10	128805195	128805694	Gdf11|chr10:128805195-128805694	0.219478561559195	.	.
chr10	128891683	128892182	chr10	128909639	128910138	Gdf11|chr10:128909639-128910138	0.207909342960795	.	.
chr10	128922870	128923369	chr10	128805195	128805694	Bloc1s1|chr10:128805195-128805694	0.3517359820974	.	.
chr10	128922870	128923369	chr10	128805195	128805694	Rdh5|chr10:128805195-128805694	0.3517359820974	.	.
chr10	128923385	128923884	chr10	128805195	128805694	Bloc1s1|chr10:128805195-128805694	0.33550232752465	.	.
chr10	128923385	128923884	chr10	128805195	128805694	Rdh5|chr10:128805195-128805694	0.33550232752465	.	.
chr10	128923385	128923884	chr10	129025948	129026447	Bloc1s1|chr10:129025948-129026447	0.154251002050091	.	.
chr10	128923385	128923884	chr10	129025948	129026447	Rdh5|chr10:129025948-129026447	0.154251002050091	.	.
chr10	128933513	128934012	chr10	128504829	128505328	Itga7|chr10:128504829-128505328	0.132946616716063	.	.
chr10	128933513	128934012	chr10	128612569	128613068	Itga7|chr10:128612569-128613068	0.144460455111652	.	.
chr11	3202390	3202889	chr11	3123799	3124298	Eif4enif1|chr11:3123799-3124298	0.191959546584739	.	.
chr11	3202390	3202889	chr11	3221479	3221978	Eif4enif1|chr11:3221479-3221978	0.221908875341024	.	.
chr11	3202390	3202889	chr11	3289935	3290434	Eif4enif1|chr11:3289935-3290434	0.590334867924938	.	.
chr11	3202390	3202889	chr11	3371193	3371692	Eif4enif1|chr11:3371193-3371692	0.465264004992064	.	.
chr11	3202390	3202889	chr11	3386996	3387495	Eif4enif1|chr11:3386996-3387495	0.180528690053381	.	.
chr11	3266213	3266712	chr11	3221479	3221978	Drg1|chr11:3221479-3221978	0.330914806205019	.	.
chr11	3266213	3266712	chr11	3289935	3290434	Drg1|chr11:3289935-3290434	0.381973115592028	.	.
chr11	3266213	3266712	chr11	3347023	3347522	Drg1|chr11:3347023-3347522	0.263182859213661	.	.
chr11	3266213	3266712	chr11	3371193	3371692	Drg1|chr11:3371193-3371692	0.314226966370072	.	.
chr11	3266213	3266712	chr11	3386996	3387495	Drg1|chr11:3386996-3387495	0.153995388701821	.	.
chr11	3289366	3289865	chr11	3123799	3124298	Patz1|chr11:3123799-3124298	0.145856991809914	.	.
chr11	3289366	3289865	chr11	3289935	3290434	Patz1|chr11:3289935-3290434	0.612864882518091	.	.
chr11	3289366	3289865	chr11	3371193	3371692	Patz1|chr11:3371193-3371692	0.347938740556353	.	.
chr11	3330389	3330888	chr11	3123799	3124298	Gm12592|chr11:3123799-3124298	0.142560268685449	.	.
chr11	3330389	3330888	chr11	3123799	3124298	Pik3ip1|chr11:3123799-3124298	0.142560268685449	.	.
chr11	3330389	3330888	chr11	3371193	3371692	Gm12592|chr11:3371193-3371692	0.150667453552357	.	.
chr11	3330389	3330888	chr11	3371193	3371692	Pik3ip1|chr11:3371193-3371692	0.150667453552357	.	.
chr11	3408986	3409485	chr11	3221479	3221978	Limk2|chr11:3221479-3221978	0.25273087924681	.	.
chr11	3408986	3409485	chr11	3289935	3290434	Limk2|chr11:3289935-3290434	0.368460883456678	.	.
chr11	3408986	3409485	chr11	3332133	3332632	Limk2|chr11:3332133-3332632	0.184734332673662	.	.
chr11	3408986	3409485	chr11	3371193	3371692	Limk2|chr11:3371193-3371692	0.370272795421391	.	.
chr11	3452086	3452585	chr11	3221479	3221978	8430429K09Rik|chr11:3221479-3221978	0.266669407529713	.	.
chr11	3452086	3452585	chr11	3221479	3221978	Rnf185|chr11:3221479-3221978	0.266669407529713	.	.
chr11	3452086	3452585	chr11	3289935	3290434	8430429K09Rik|chr11:3289935-3290434	0.34326174096779	.	.
chr11	3452086	3452585	chr11	3289935	3290434	Rnf185|chr11:3289935-3290434	0.34326174096779	.	.
chr11	3452086	3452585	chr11	3371193	3371692	8430429K09Rik|chr11:3371193-3371692	0.169988250970567	.	.
chr11	3452086	3452585	chr11	3371193	3371692	Rnf185|chr11:3371193-3371692	0.169988250970567	.	.
chr11	5261501	5262000	chr11	5474061	5474560	Kremen1|chr11:5474061-5474560	0.229662261493921	.	.
chr11	5261501	5262000	chr11	5485226	5485725	Kremen1|chr11:5485226-5485725	0.162944516545778	.	.
chr11	5261501	5262000	chr11	5707491	5707990	Kremen1|chr11:5707491-5707990	0.409350279976654	.	.
chr11	5261501	5262000	chr11	5740921	5741420	Kremen1|chr11:5740921-5741420	0.23004532830572	.	.
chr11	5444133	5444632	chr11	5474061	5474560	Znrf3|chr11:5474061-5474560	0.187113385113105	.	.
chr11	5444133	5444632	chr11	5485226	5485725	Znrf3|chr11:5485226-5485725	0.181641522593571	.	.
chr11	5444133	5444632	chr11	5707491	5707990	Znrf3|chr11:5707491-5707990	0.283462131142963	.	.
chr11	5444133	5444632	chr11	5740921	5741420	Znrf3|chr11:5740921-5741420	0.206643413083791	.	.
chr11	5444680	5445179	chr11	5474061	5474560	Znrf3|chr11:5474061-5474560	0.144082434984288	.	.
chr11	5444680	5445179	chr11	5485226	5485725	Znrf3|chr11:5485226-5485725	0.183211229272614	.	.
chr11	5444680	5445179	chr11	5486003	5486502	Znrf3|chr11:5486003-5486502	0.180070053411361	.	.
chr11	5444680	5445179	chr11	5707491	5707990	Znrf3|chr11:5707491-5707990	0.226181646268568	.	.
chr11	5520703	5521202	chr11	5474061	5474560	Xbp1|chr11:5474061-5474560	0.28295928812698	.	.
chr11	5520703	5521202	chr11	5485226	5485725	Xbp1|chr11:5485226-5485725	0.161681409624582	.	.
chr11	5520703	5521202	chr11	5707491	5707990	Xbp1|chr11:5707491-5707990	0.505465010733925	.	.
chr11	5520703	5521202	chr11	5707491	5707990	Xbp1|chr11:5707491-5707990	0.505465010733926	.	.
chr11	5520703	5521202	chr11	5740921	5741420	Xbp1|chr11:5740921-5741420	0.156681370518699	.	.
chr11	5520703	5521202	chr11	5965827	5966326	Xbp1|chr11:5965827-5966326	0.292660165775117	.	.
chr11	5520703	5521202	chr11	5991199	5991698	Xbp1|chr11:5991199-5991698	0.133176122332373	.	.
chr11	5542005	5542504	chr11	5474061	5474560	Ccdc117|chr11:5474061-5474560	0.287604726079581	.	.
chr11	5542005	5542504	chr11	5517487	5517986	Ccdc117|chr11:5517487-5517986	0.149828686364926	.	.
chr11	5542005	5542504	chr11	5707491	5707990	Ccdc117|chr11:5707491-5707990	0.37966865907847	.	.
chr11	5542005	5542504	chr11	5740921	5741420	Ccdc117|chr11:5740921-5741420	0.443132313258402	.	.
chr11	5762152	5762651	chr11	5707491	5707990	Urgcp|chr11:5707491-5707990	0.338316546700966	.	.
chr11	5762152	5762651	chr11	5740921	5741420	Urgcp|chr11:5740921-5741420	0.157436665759626	.	.
chr11	5762152	5762651	chr11	5886153	5886652	Urgcp|chr11:5886153-5886652	0.315448125790983	.	.
chr11	5762152	5762651	chr11	5965827	5966326	Urgcp|chr11:5965827-5966326	0.143043347369373	.	.
chr11	5762152	5762651	chr11	5991199	5991698	Urgcp|chr11:5991199-5991698	0.138087986876445	.	.
chr11	5788237	5788736	chr11	5707491	5707990	Dbnl|chr11:5707491-5707990	0.346981695540594	.	.
chr11	5837178	5837677	chr11	5707491	5707990	Polm|chr11:5707491-5707990	0.197999239184365	.	.
chr11	5837178	5837677	chr11	5740921	5741420	Polm|chr11:5740921-5741420	0.192770720526409	.	.
chr11	5837178	5837677	chr11	5912555	5913054	Polm|chr11:5912555-5913054	0.179408175090857	.	.
chr11	5837178	5837677	chr11	5965827	5966326	Polm|chr11:5965827-5966326	0.28424384104155	.	.
chr11	5837178	5837677	chr11	5991199	5991698	Polm|chr11:5991199-5991698	0.175468506521236	.	.
chr11	5837806	5838305	chr11	5707491	5707990	Polm|chr11:5707491-5707990	0.200911613351398	.	.
chr11	5837806	5838305	chr11	5740921	5741420	Polm|chr11:5740921-5741420	0.243777689424552	.	.
chr11	5878079	5878578	chr11	5707491	5707990	Pold2|chr11:5707491-5707990	0.379325556133553	.	.
chr11	5878079	5878578	chr11	5740921	5741420	Pold2|chr11:5740921-5741420	0.209649103976344	.	.
chr11	5878079	5878578	chr11	5912555	5913054	Pold2|chr11:5912555-5913054	0.137557933294072	.	.
chr11	5878079	5878578	chr11	5991199	5991698	Pold2|chr11:5991199-5991698	0.185591053936673	.	.
chr11	5949860	5950359	chr11	5707491	5707990	Gck|chr11:5707491-5707990	0.220841958967671	.	.
chr11	5955521	5956020	chr11	5707491	5707990	Ykt6|chr11:5707491-5707990	0.192939457554477	.	.
chr11	5955521	5956020	chr11	5740921	5741420	Ykt6|chr11:5740921-5741420	0.185083589311304	.	.
chr11	5955521	5956020	chr11	5886153	5886652	Ykt6|chr11:5886153-5886652	0.164735944068319	.	.
chr11	9048265	9048764	chr11	9136398	9136897	Gm11992|chr11:9136398-9136897	0.458920184962234	.	.
chr11	9048265	9048764	chr11	9136398	9136897	Sun3|chr11:9136398-9136897	0.458920184962234	.	.
chr11	9048265	9048764	chr11	9317260	9317759	Gm11992|chr11:9317260-9317759	0.275825570174088	.	.
chr11	9048265	9048764	chr11	9317260	9317759	Sun3|chr11:9317260-9317759	0.275825570174088	.	.
chr11	9048265	9048764	chr11	9481461	9481960	Gm11992|chr11:9481461-9481960	0.186611443306088	.	.
chr11	9048265	9048764	chr11	9481461	9481960	Sun3|chr11:9481461-9481960	0.186611443306088	.	.
chr11	9192579	9193078	chr11	9347829	9348328	Abca13|chr11:9347829-9348328	0.410179610846066	.	.
chr11	9192579	9193078	chr11	9481461	9481960	Abca13|chr11:9481461-9481960	0.16517754213974	.	.
chr11	11113765	11114264	chr11	10750046	10750545	Vwc2|chr11:10750046-10750545	0.407909155448347	.	.
chr11	11113765	11114264	chr11	10920326	10920825	Vwc2|chr11:10920326-10920825	0.322909755237312	.	.
chr11	11113765	11114264	chr11	11011187	11011686	Vwc2|chr11:11011187-11011686	0.159383627807116	.	.
chr11	11113765	11114264	chr11	11115591	11116090	Vwc2|chr11:11115591-11116090	0.26475378802432	.	.
chr11	11113765	11114264	chr11	11116114	11116613	Vwc2|chr11:11116114-11116613	0.148205914968282	.	.
chr11	11113765	11114264	chr11	11122767	11123266	Vwc2|chr11:11122767-11123266	0.434664827222752	.	.
chr11	11113765	11114264	chr11	11131662	11132161	Vwc2|chr11:11131662-11132161	0.191863016826988	.	.
chr11	11113765	11114264	chr11	11176626	11177125	Vwc2|chr11:11176626-11177125	0.269627821140744	.	.
chr11	11461833	11462332	chr11	11011187	11011686	Spata48|chr11:11011187-11011686	0.1480077906808	.	.
chr11	11461833	11462332	chr11	11011187	11011686	Zpbp|chr11:11011187-11011686	0.1480077906808	.	.
chr11	11461833	11462332	chr11	11210040	11210539	Spata48|chr11:11210040-11210539	0.15534153531381	.	.
chr11	11461833	11462332	chr11	11210040	11210539	Zpbp|chr11:11210040-11210539	0.15534153531381	.	.
chr11	11461833	11462332	chr11	11711675	11712174	Spata48|chr11:11711675-11712174	0.154711537866185	.	.
chr11	11461833	11462332	chr11	11711675	11712174	Zpbp|chr11:11711675-11712174	0.154711537866185	.	.
chr11	16257496	16257995	chr11	16300629	16301128	Vstm2a|chr11:16300629-16301128	0.369130802461884	.	.
chr11	16257496	16257995	chr11	16366737	16367236	Vstm2a|chr11:16366737-16367236	0.216216993184567	.	.
chr11	16258297	16258796	chr11	16261167	16261666	Vstm2a|chr11:16261167-16261666	0.153233197796279	.	.
chr11	16258297	16258796	chr11	16361303	16361802	Vstm2a|chr11:16361303-16361802	0.27725185654544	.	.
chr11	16507927	16508426	chr11	16300629	16301128	Sec61g|chr11:16300629-16301128	0.197774146804298	.	.
chr11	16507927	16508426	chr11	16412586	16413085	Sec61g|chr11:16412586-16413085	0.134818295911488	.	.
chr11	17052630	17053129	chr11	17082914	17083413	Plek|chr11:17082914-17083413	0.192158460346698	.	.
chr11	17052630	17053129	chr11	17393299	17393798	Plek|chr11:17393299-17393798	0.191812808417918	.	.
chr11	17052630	17053129	chr11	17494952	17495451	Plek|chr11:17494952-17495451	0.146671132558372	.	.
chr11	17257929	17258428	chr11	17086001	17086500	C1d|chr11:17086001-17086500	0.171199260282026	.	.
chr11	17257929	17258428	chr11	17464789	17465288	C1d|chr11:17464789-17465288	0.147131321716038	.	.
chr11	19008101	19008600	chr11	18871457	18871956	Gm16140|chr11:18871457-18871956	0.20781871973506	.	.
chr11	19008101	19008600	chr11	18930698	18931197	Gm16140|chr11:18930698-18931197	0.200480012142823	.	.
chr11	19008101	19008600	chr11	18944948	18945447	Gm16140|chr11:18944948-18945447	0.218592952593442	.	.
chr11	19008101	19008600	chr11	18945666	18946165	Gm16140|chr11:18945666-18946165	0.336122630407618	.	.
chr11	19008101	19008600	chr11	18948930	18949429	Gm16140|chr11:18948930-18949429	0.596611817312577	.	.
chr11	19008101	19008600	chr11	18949448	18949947	Gm16140|chr11:18949448-18949947	0.622631945922785	.	.
chr11	19008101	19008600	chr11	19026199	19026698	Gm16140|chr11:19026199-19026698	0.269442141599411	.	.
chr11	19008101	19008600	chr11	19199181	19199680	Gm16140|chr11:19199181-19199680	0.389536283351767	.	.
chr11	19018819	19019318	chr11	18871457	18871956	Meis1|chr11:18871457-18871956	0.504500054972904	.	.
chr11	19018819	19019318	chr11	18877408	18877907	Meis1|chr11:18877408-18877907	0.190198570248975	.	.
chr11	19018819	19019318	chr11	19020212	19020711	Meis1|chr11:19020212-19020711	0.454161768333447	.	.
chr11	19018819	19019318	chr11	19026199	19026698	Meis1|chr11:19026199-19026698	0.164365709754657	.	.
chr11	19018819	19019318	chr11	19027012	19027511	Meis1|chr11:19027012-19027511	0.463632213805423	.	.
chr11	19019445	19019944	chr11	18871457	18871956	Meis1|chr11:18871457-18871956	0.259317624085319	.	.
chr11	19019445	19019944	chr11	18944948	18945447	Meis1|chr11:18944948-18945447	0.194557983206306	.	.
chr11	19019445	19019944	chr11	18945666	18946165	Meis1|chr11:18945666-18946165	0.165012421276226	.	.
chr11	19019445	19019944	chr11	18948930	18949429	Meis1|chr11:18948930-18949429	0.265463382017042	.	.
chr11	19019445	19019944	chr11	19020212	19020711	Meis1|chr11:19020212-19020711	0.281749867902674	.	.
chr11	19019445	19019944	chr11	19026199	19026698	Meis1|chr11:19026199-19026698	0.297212018280193	.	.
chr11	19019445	19019944	chr11	19027012	19027511	Meis1|chr11:19027012-19027511	0.215660897832263	.	.
chr11	21371048	21371547	chr11	21723938	21724437	Gm12043|chr11:21723938-21724437	0.183928102363659	.	.
chr11	21371048	21371547	chr11	21723938	21724437	Ugp2|chr11:21723938-21724437	0.183928102363659	.	.
chr11	21571714	21572213	chr11	21307013	21307512	Mdh1|chr11:21307013-21307512	0.153668490700623	.	.
chr11	21571714	21572213	chr11	21307013	21307512	Wdpcp|chr11:21307013-21307512	0.153668490700623	.	.
chr11	21571714	21572213	chr11	21723938	21724437	Mdh1|chr11:21723938-21724437	0.189004087093957	.	.
chr11	21571714	21572213	chr11	21723938	21724437	Wdpcp|chr11:21723938-21724437	0.189004087093957	.	.
chr11	22512298	22512797	chr11	22286302	22286801	Tmem17|chr11:22286302-22286801	0.172021572206425	.	.
chr11	22512298	22512797	chr11	22286837	22287336	Tmem17|chr11:22286837-22287336	0.343222851901492	.	.
chr11	22512298	22512797	chr11	22440529	22441028	Tmem17|chr11:22440529-22441028	0.336865079958185	.	.
chr11	22617528	22618027	chr11	22286837	22287336	Gm12052|chr11:22286837-22287336	0.355322227274207	.	.
chr11	22617528	22618027	chr11	22440529	22441028	Gm12052|chr11:22440529-22441028	0.183888108390695	.	.
chr11	22617528	22618027	chr11	22710641	22711140	Gm12052|chr11:22710641-22711140	0.259065831632274	.	.
chr11	23007555	23008054	chr11	23201665	23202164	Fam161a|chr11:23201665-23202164	0.302231086509398	.	.
chr11	23007555	23008054	chr11	23202222	23202721	Fam161a|chr11:23202222-23202721	0.154517891810734	.	.
chr11	23008099	23008598	chr11	23155383	23155882	Fam161a|chr11:23155383-23155882	0.279755853952549	.	.
chr11	23008099	23008598	chr11	23201665	23202164	Fam161a|chr11:23201665-23202164	0.220883644204592	.	.
chr11	23008099	23008598	chr11	23202222	23202721	Fam161a|chr11:23202222-23202721	0.156704599805252	.	.
chr11	23067612	23068111	chr11	23124342	23124841	Gm12059|chr11:23124342-23124841	0.178308184807936	.	.
chr11	23067612	23068111	chr11	23201665	23202164	Gm12059|chr11:23201665-23202164	0.220950626359005	.	.
chr11	23067612	23068111	chr11	23202222	23202721	Gm12059|chr11:23202222-23202721	0.235385588437829	.	.
chr11	23255618	23256117	chr11	23201665	23202164	Xpo1|chr11:23201665-23202164	0.165724838300503	.	.
chr11	23255618	23256117	chr11	23202222	23202721	Xpo1|chr11:23202222-23202721	0.173365585714364	.	.
chr11	23255618	23256117	chr11	23271994	23272493	Xpo1|chr11:23271994-23272493	0.277105787933567	.	.
chr11	23306148	23306647	chr11	23201665	23202164	Usp34|chr11:23201665-23202164	0.215673968657639	.	.
chr11	23306148	23306647	chr11	23202222	23202721	Usp34|chr11:23202222-23202721	0.254049827625503	.	.
chr11	23306148	23306647	chr11	23271994	23272493	Usp34|chr11:23271994-23272493	0.310897212156778	.	.
chr11	23497257	23497756	chr11	23155383	23155882	1700030C12Rik|chr11:23155383-23155882	0.180031238008263	.	.
chr11	23497257	23497756	chr11	23155383	23155882	Ahsa2|chr11:23155383-23155882	0.180031238008263	.	.
chr11	23497257	23497756	chr11	23312363	23312862	1700030C12Rik|chr11:23312363-23312862	0.277752416186741	.	.
chr11	23497257	23497756	chr11	23312363	23312862	Ahsa2|chr11:23312363-23312862	0.277752416186741	.	.
chr11	23633475	23633974	chr11	23732805	23733304	0610010F05Rik|chr11:23732805-23733304	0.180894028885569	.	.
chr11	23665750	23666249	chr11	23732805	23733304	Pex13|chr11:23732805-23733304	0.163039974793376	.	.
chr11	23665750	23666249	chr11	23732805	23733304	Pus10|chr11:23732805-23733304	0.163039974793376	.	.
chr11	23894432	23894931	chr11	23584594	23585093	Gm12061|chr11:23584594-23585093	0.22516543194605	.	.
chr11	23894432	23894931	chr11	23584594	23585093	Papolg|chr11:23584594-23585093	0.22516543194605	.	.
chr11	23894432	23894931	chr11	23732805	23733304	Gm12061|chr11:23732805-23733304	0.156766042045458	.	.
chr11	23894432	23894931	chr11	23732805	23733304	Papolg|chr11:23732805-23733304	0.156766042045458	.	.
chr11	23894432	23894931	chr11	23740125	23740624	Gm12061|chr11:23740125-23740624	0.294604469936617	.	.
chr11	23894432	23894931	chr11	23740125	23740624	Papolg|chr11:23740125-23740624	0.294604469936617	.	.
chr11	23894432	23894931	chr11	23801180	23801679	Gm12061|chr11:23801180-23801679	0.135327574921459	.	.
chr11	23894432	23894931	chr11	23801180	23801679	Papolg|chr11:23801180-23801679	0.135327574921459	.	.
chr11	23894432	23894931	chr11	23855325	23855824	Gm12061|chr11:23855325-23855824	0.379210807316793	.	.
chr11	23894432	23894931	chr11	23855325	23855824	Papolg|chr11:23855325-23855824	0.379210807316793	.	.
chr11	23894432	23894931	chr11	23979266	23979765	Gm12061|chr11:23979266-23979765	0.26987698855153	.	.
chr11	23894432	23894931	chr11	23979266	23979765	Papolg|chr11:23979266-23979765	0.26987698855153	.	.
chr11	23895039	23895538	chr11	23732805	23733304	Gm12061|chr11:23732805-23733304	0.148143355690311	.	.
chr11	23895039	23895538	chr11	23732805	23733304	Papolg|chr11:23732805-23733304	0.148143355690311	.	.
chr11	23895039	23895538	chr11	23740125	23740624	Gm12061|chr11:23740125-23740624	0.147464131903122	.	.
chr11	23895039	23895538	chr11	23740125	23740624	Papolg|chr11:23740125-23740624	0.147464131903122	.	.
chr11	25301073	25301572	chr11	25157385	25157884	Gm12069|chr11:25157385-25157884	0.227662145640005	.	.
chr11	25301073	25301572	chr11	25272770	25273269	Gm12069|chr11:25272770-25273269	0.501698171064546	.	.
chr11	26593447	26593946	chr11	26387215	26387714	Vrk2|chr11:26387215-26387714	0.214414263524183	.	.
chr11	26593447	26593946	chr11	26490052	26490551	Vrk2|chr11:26490052-26490551	0.178806773326499	.	.
chr11	26593447	26593946	chr11	26972107	26972606	Vrk2|chr11:26972107-26972606	0.513100263390219	.	.
chr11	26593447	26593946	chr11	26996674	26997173	Vrk2|chr11:26996674-26997173	0.191434020351212	.	.
chr11	29171822	29172321	chr11	29267797	29268296	Ppp4r3b|chr11:29267797-29268296	0.137705585354327	.	.
chr11	29172618	29173117	chr11	29267797	29268296	A630052C17Rik|chr11:29267797-29268296	0.282549461680592	.	.
chr11	29172618	29173117	chr11	29267797	29268296	Ppp4r3b|chr11:29267797-29268296	0.282549461680592	.	.
chr11	29373877	29374376	chr11	29414868	29415367	Ccdc88a|chr11:29414868-29415367	0.149926008950644	.	.
chr11	29514834	29515333	chr11	29694010	29694509	Gm12089|chr11:29694010-29694509	0.216052402247142	.	.
chr11	29514834	29515333	chr11	29694010	29694509	Prorsd1|chr11:29694010-29694509	0.216052402247142	.	.
chr11	29526171	29526670	chr11	29638833	29639332	Mtif2|chr11:29638833-29639332	0.134356853384291	.	.
chr11	29547982	29548481	chr11	29484902	29485401	Clhc1|chr11:29484902-29485401	0.172681392630922	.	.
chr11	29547982	29548481	chr11	29484902	29485401	Rps27a|chr11:29484902-29485401	0.172681392630922	.	.
chr11	29693483	29693982	chr11	29694010	29694509	Rtn4|chr11:29694010-29694509	0.360633199996992	.	.
chr11	30267892	30268391	chr11	30676047	30676546	Gm8098|chr11:30676047-30676546	0.239436064333736	.	.
chr11	30267892	30268391	chr11	30676047	30676546	Sptbn1|chr11:30676047-30676546	0.239436064333736	.	.
chr11	30471695	30472194	chr11	30521662	30522161	4930505A04Rik|chr11:30521662-30522161	0.174520038828879	.	.
chr11	30648973	30649472	chr11	30521662	30522161	Acyp2|chr11:30521662-30522161	0.437812631059253	.	.
chr11	30648973	30649472	chr11	30657058	30657557	Acyp2|chr11:30657058-30657557	0.17269914731429	.	.
chr11	30648973	30649472	chr11	30676047	30676546	Acyp2|chr11:30676047-30676546	0.136484233059325	.	.
chr11	30771490	30771989	chr11	31169869	31170368	Psme4|chr11:31169869-31170368	0.147879475762341	.	.
chr11	30771490	30771989	chr11	31248449	31248948	Psme4|chr11:31248449-31248948	0.183938957099098	.	.
chr11	30772221	30772720	chr11	30860159	30860658	Psme4|chr11:30860159-30860658	0.144637455827272	.	.
chr11	30772221	30772720	chr11	31169869	31170368	Psme4|chr11:31169869-31170368	0.243905441421552	.	.
chr11	30885150	30885649	chr11	30676047	30676546	Asb3|chr11:30676047-30676546	0.1985382724515	.	.
chr11	30885150	30885649	chr11	30676047	30676546	Gpr75|chr11:30676047-30676546	0.1985382724515	.	.
chr11	30885150	30885649	chr11	30754917	30755416	Asb3|chr11:30754917-30755416	0.320287829643118	.	.
chr11	30885150	30885649	chr11	30754917	30755416	Gpr75|chr11:30754917-30755416	0.320287829643118	.	.
chr11	30954161	30954660	chr11	30754917	30755416	Erlec1|chr11:30754917-30755416	0.160341942996569	.	.
chr11	30954161	30954660	chr11	30888059	30888558	Erlec1|chr11:30888059-30888558	0.22849336848433	.	.
chr11	30954161	30954660	chr11	31169869	31170368	Erlec1|chr11:31169869-31170368	0.203231985519938	.	.
chr11	30954161	30954660	chr11	31248449	31248948	Erlec1|chr11:31248449-31248948	0.306064732928566	.	.
chr11	30986154	30986653	chr11	30657058	30657557	Chac2|chr11:30657058-30657557	0.143176585829719	.	.
chr11	30986154	30986653	chr11	30860159	30860658	Chac2|chr11:30860159-30860658	0.13827499762759	.	.
chr11	30986154	30986653	chr11	30997860	30998359	Chac2|chr11:30997860-30998359	0.246107443102752	.	.
chr11	31369227	31369726	chr11	31247920	31248419	Stc2|chr11:31247920-31248419	0.149316522700426	.	.
chr11	31369227	31369726	chr11	31248449	31248948	Stc2|chr11:31248449-31248948	0.299954052854167	.	.
chr11	31369227	31369726	chr11	31694883	31695382	Stc2|chr11:31694883-31695382	0.132607045178249	.	.
chr11	31369857	31370356	chr11	31247920	31248419	Stc2|chr11:31247920-31248419	0.213843539088157	.	.
chr11	31369857	31370356	chr11	31248449	31248948	Stc2|chr11:31248449-31248948	0.232297389321281	.	.
chr11	31671728	31672227	chr11	31610290	31610789	Bod1|chr11:31610290-31610789	0.162401478120008	.	.
chr11	31671728	31672227	chr11	31637979	31638478	Bod1|chr11:31637979-31638478	0.146416344032373	.	.
chr11	31671728	31672227	chr11	31703158	31703657	Bod1|chr11:31703158-31703657	0.311562806457002	.	.
chr11	33147016	33147515	chr11	33146124	33146623	Fgf18|chr11:33146124-33146623	0.188096560476388	.	.
chr11	33147604	33148103	chr11	33122432	33122931	Fgf18|chr11:33122432-33122931	0.299025481457628	.	.
chr11	33147604	33148103	chr11	33122933	33123432	Fgf18|chr11:33122933-33123432	0.33546464970543	.	.
chr11	33147604	33148103	chr11	33148287	33148786	Fgf18|chr11:33148287-33148786	0.248887263893061	.	.
chr11	33162905	33163404	chr11	33005261	33005760	Npm1|chr11:33005261-33005760	0.186688876048465	.	.
chr11	33162905	33163404	chr11	33148287	33148786	Npm1|chr11:33148287-33148786	0.175535962046149	.	.
chr11	40755146	40755645	chr11	40897375	40897874	Ccng1|chr11:40897375-40897874	0.284870523229685	.	.
chr11	40755146	40755645	chr11	40897904	40898403	Ccng1|chr11:40897904-40898403	0.198109013700438	.	.
chr11	48799792	48800291	chr11	48788591	48789090	Rack1|chr11:48788591-48789090	0.163772753748172	.	.
chr11	48799792	48800291	chr11	48818245	48818744	Rack1|chr11:48818245-48818744	0.202829893612265	.	.
chr11	48799792	48800291	chr11	48833647	48834146	Rack1|chr11:48833647-48834146	0.240978324274187	.	.
chr11	48799792	48800291	chr11	48834168	48834667	Rack1|chr11:48834168-48834667	0.21735707563843	.	.
chr11	48799792	48800291	chr11	48837257	48837756	Rack1|chr11:48837257-48837756	0.147600191450695	.	.
chr11	48799792	48800291	chr11	48837777	48838276	Rack1|chr11:48837777-48838276	0.36067295965248	.	.
chr11	48799792	48800291	chr11	48859798	48860297	Rack1|chr11:48859798-48860297	0.353707416105897	.	.
chr11	48799792	48800291	chr11	48874421	48874920	Rack1|chr11:48874421-48874920	0.213497534348676	.	.
chr11	48800315	48800814	chr11	48788591	48789090	Rack1|chr11:48788591-48789090	0.235724789404488	.	.
chr11	48800315	48800814	chr11	48874421	48874920	Rack1|chr11:48874421-48874920	0.234156926651704	.	.
chr11	48816857	48817356	chr11	48774647	48775146	Trim41|chr11:48774647-48775146	0.278282506054872	.	.
chr11	48816857	48817356	chr11	48823505	48824004	Trim41|chr11:48823505-48824004	0.49570750311858	.	.
chr11	48816857	48817356	chr11	48837777	48838276	Trim41|chr11:48837777-48838276	0.462837559627857	.	.
chr11	48816857	48817356	chr11	48855390	48855889	Trim41|chr11:48855390-48855889	0.344642330359315	.	.
chr11	48816857	48817356	chr11	48856073	48856572	Trim41|chr11:48856073-48856572	0.283613618598641	.	.
chr11	48816857	48817356	chr11	48859798	48860297	Trim41|chr11:48859798-48860297	0.346274033207766	.	.
chr11	48816857	48817356	chr11	49108737	49109236	Trim41|chr11:49108737-49109236	0.248960324976189	.	.
chr11	48825828	48826327	chr11	48823505	48824004	Gm12184|chr11:48823505-48824004	0.160774723544779	.	.
chr11	48825828	48826327	chr11	48823505	48824004	Trim7|chr11:48823505-48824004	0.160774723544779	.	.
chr11	48825828	48826327	chr11	48837777	48838276	Gm12184|chr11:48837777-48838276	0.166694136408279	.	.
chr11	48825828	48826327	chr11	48837777	48838276	Trim7|chr11:48837777-48838276	0.166694136408279	.	.
chr11	48825828	48826327	chr11	48874421	48874920	Gm12184|chr11:48874421-48874920	0.139831632728666	.	.
chr11	48825828	48826327	chr11	48874421	48874920	Trim7|chr11:48874421-48874920	0.139831632728666	.	.
chr11	48826330	48826829	chr11	48837257	48837756	Gm12184|chr11:48837257-48837756	0.151429917997002	.	.
chr11	48826330	48826829	chr11	48837257	48837756	Trim7|chr11:48837257-48837756	0.151429917997002	.	.
chr11	48826330	48826829	chr11	48837777	48838276	Gm12184|chr11:48837777-48838276	0.150722939986986	.	.
chr11	48826330	48826829	chr11	48837777	48838276	Trim7|chr11:48837777-48838276	0.150722939986986	.	.
chr11	48826330	48826829	chr11	48856814	48857313	Gm12184|chr11:48856814-48857313	0.152713717961409	.	.
chr11	48826330	48826829	chr11	48856814	48857313	Trim7|chr11:48856814-48857313	0.152713717961409	.	.
chr11	48826330	48826829	chr11	48859798	48860297	Gm12184|chr11:48859798-48860297	0.197701807878853	.	.
chr11	48826330	48826829	chr11	48859798	48860297	Trim7|chr11:48859798-48860297	0.197701807878853	.	.
chr11	48853382	48853881	chr11	48588765	48589264	Gm16170|chr11:48588765-48589264	0.215595072025179	.	.
chr11	48853382	48853881	chr11	48818245	48818744	Gm16170|chr11:48818245-48818744	0.141222158000284	.	.
chr11	48853382	48853881	chr11	48823505	48824004	Gm16170|chr11:48823505-48824004	0.309211523200299	.	.
chr11	48853382	48853881	chr11	48859798	48860297	Gm16170|chr11:48859798-48860297	0.234915849280858	.	.
chr11	48853382	48853881	chr11	49189707	49190206	Gm16170|chr11:49189707-49190206	0.291497379566597	.	.
chr11	48871161	48871660	chr11	48856073	48856572	Irgm1|chr11:48856073-48856572	0.153509000746254	.	.
chr11	48871161	48871660	chr11	49108737	49109236	Irgm1|chr11:49108737-49109236	0.162894966054729	.	.
chr11	48871161	48871660	chr11	49132303	49132802	Irgm1|chr11:49132303-49132802	0.174916042562431	.	.
chr11	48871161	48871660	chr11	49169250	49169749	Irgm1|chr11:49169250-49169749	0.227038438811501	.	.
chr11	48871161	48871660	chr11	49189707	49190206	Irgm1|chr11:49189707-49190206	0.173666884190004	.	.
chr11	49203185	49203684	chr11	48788591	48789090	Zfp62|chr11:48788591-48789090	0.194137836364225	.	.
chr11	49203185	49203684	chr11	48837257	48837756	Zfp62|chr11:48837257-48837756	0.261777644875658	.	.
chr11	49203185	49203684	chr11	48837777	48838276	Zfp62|chr11:48837777-48838276	0.486655996264651	.	.
chr11	49203185	49203684	chr11	48855390	48855889	Zfp62|chr11:48855390-48855889	0.182763412183814	.	.
chr11	49203185	49203684	chr11	48856073	48856572	Zfp62|chr11:48856073-48856572	0.173238976654703	.	.
chr11	49203185	49203684	chr11	48859798	48860297	Zfp62|chr11:48859798-48860297	0.345256205718733	.	.
chr11	49203185	49203684	chr11	49103228	49103727	Zfp62|chr11:49103228-49103727	0.211774336561122	.	.
chr11	49203185	49203684	chr11	49108737	49109236	Zfp62|chr11:49108737-49109236	0.160421732802992	.	.
chr11	49203772	49204271	chr11	48823505	48824004	Zfp62|chr11:48823505-48824004	0.13507292182747	.	.
chr11	49203772	49204271	chr11	48837777	48838276	Zfp62|chr11:48837777-48838276	0.151169656333839	.	.
chr11	49203772	49204271	chr11	48855390	48855889	Zfp62|chr11:48855390-48855889	0.239681814650399	.	.
chr11	49243866	49244365	chr11	48834168	48834667	Mgat1|chr11:48834168-48834667	0.197248804850606	.	.
chr11	49243866	49244365	chr11	48856814	48857313	Mgat1|chr11:48856814-48857313	0.28876350090275	.	.
chr11	49243866	49244365	chr11	48859798	48860297	Mgat1|chr11:48859798-48860297	0.283147183212571	.	.
chr11	49243866	49244365	chr11	48874421	48874920	Mgat1|chr11:48874421-48874920	0.145147565399765	.	.
chr11	49243866	49244365	chr11	49169250	49169749	Mgat1|chr11:49169250-49169749	0.190321166943751	.	.
chr11	49243866	49244365	chr11	49250271	49250770	Mgat1|chr11:49250271-49250770	0.305179557572178	.	.
chr11	50826870	50827369	chr11	50765439	50765938	Zfp354c|chr11:50765439-50765938	0.220524456796896	.	.
chr11	50827537	50828036	chr11	50939868	50940367	Zfp354c|chr11:50939868-50940367	0.140250360189431	.	.
chr11	50850845	50851344	chr11	50769375	50769874	Grm6|chr11:50769375-50769874	0.207455772561037	.	.
chr11	50931438	50931937	chr11	50766952	50767451	Zfp354b|chr11:50766952-50767451	0.158520464610027	.	.
chr11	51058989	51059488	chr11	50765439	50765938	Zfp354a|chr11:50765439-50765938	0.256336490212358	.	.
chr11	51058989	51059488	chr11	50766411	50766910	Zfp354a|chr11:50766411-50766910	0.148627960483169	.	.
chr11	51058989	51059488	chr11	51428737	51429236	Zfp354a|chr11:51428737-51429236	0.153922591273493	.	.
chr11	51763403	51763902	chr11	51756283	51756782	Sar1b|chr11:51756283-51756782	0.170331432241686	.	.
chr11	51763403	51763902	chr11	51756283	51756782	Sec24a|chr11:51756283-51756782	0.170331432241686	.	.
chr11	51763403	51763902	chr11	51805139	51805638	Sar1b|chr11:51805139-51805638	0.171712073010445	.	.
chr11	51763403	51763902	chr11	51805139	51805638	Sec24a|chr11:51805139-51805638	0.171712073010445	.	.
chr11	51763403	51763902	chr11	51855397	51855896	Sar1b|chr11:51855397-51855896	0.20148576087871	.	.
chr11	51763403	51763902	chr11	51855397	51855896	Sec24a|chr11:51855397-51855896	0.20148576087871	.	.
chr11	51763403	51763902	chr11	51856134	51856633	Sar1b|chr11:51856134-51856633	0.183725552613459	.	.
chr11	51763403	51763902	chr11	51856134	51856633	Sec24a|chr11:51856134-51856633	0.183725552613459	.	.
chr11	51763403	51763902	chr11	51858736	51859235	Sar1b|chr11:51858736-51859235	0.215160614355928	.	.
chr11	51763403	51763902	chr11	51858736	51859235	Sec24a|chr11:51858736-51859235	0.215160614355928	.	.
chr11	51763403	51763902	chr11	52086506	52087005	Sar1b|chr11:52086506-52087005	0.266108638467434	.	.
chr11	51763403	51763902	chr11	52086506	52087005	Sec24a|chr11:52086506-52087005	0.266108638467434	.	.
chr11	51856924	51857423	chr11	51805139	51805638	Jade2|chr11:51805139-51805638	0.184867356391229	.	.
chr11	51856924	51857423	chr11	51856134	51856633	Jade2|chr11:51856134-51856633	0.213748702644532	.	.
chr11	51856924	51857423	chr11	52086506	52087005	Jade2|chr11:52086506-52087005	0.148585710877481	.	.
chr11	51857661	51858160	chr11	51805139	51805638	Jade2|chr11:51805139-51805638	0.227543271220318	.	.
chr11	51857661	51858160	chr11	51855397	51855896	Jade2|chr11:51855397-51855896	0.158361556198928	.	.
chr11	51857661	51858160	chr11	51856134	51856633	Jade2|chr11:51856134-51856633	0.183751938131198	.	.
chr11	51857661	51858160	chr11	52086506	52087005	Jade2|chr11:52086506-52087005	0.206936985740301	.	.
chr11	51857661	51858160	chr11	52220229	52220728	Jade2|chr11:52220229-52220728	0.24025651786087	.	.
chr11	51967401	51967900	chr11	51805139	51805638	Cdkn2aipnl|chr11:51805139-51805638	0.180077509412916	.	.
chr11	51967401	51967900	chr11	51855397	51855896	Cdkn2aipnl|chr11:51855397-51855896	0.307395690508849	.	.
chr11	51967401	51967900	chr11	51856134	51856633	Cdkn2aipnl|chr11:51856134-51856633	0.208007247418357	.	.
chr11	51967401	51967900	chr11	51858736	51859235	Cdkn2aipnl|chr11:51858736-51859235	0.367768170626572	.	.
chr11	51967401	51967900	chr11	52086506	52087005	Cdkn2aipnl|chr11:52086506-52087005	0.345585138909552	.	.
chr11	51999945	52000444	chr11	51805139	51805638	Gm12204|chr11:51805139-51805638	0.135608350205192	.	.
chr11	51999945	52000444	chr11	51805139	51805638	Ube2b|chr11:51805139-51805638	0.135608350205192	.	.
chr11	51999945	52000444	chr11	51855397	51855896	Gm12204|chr11:51855397-51855896	0.227423045627638	.	.
chr11	51999945	52000444	chr11	51855397	51855896	Ube2b|chr11:51855397-51855896	0.227423045627638	.	.
chr11	51999945	52000444	chr11	51856134	51856633	Gm12204|chr11:51856134-51856633	0.217758786768551	.	.
chr11	51999945	52000444	chr11	51856134	51856633	Ube2b|chr11:51856134-51856633	0.217758786768551	.	.
chr11	51999945	52000444	chr11	51858736	51859235	Gm12204|chr11:51858736-51859235	0.164314730350704	.	.
chr11	51999945	52000444	chr11	51858736	51859235	Ube2b|chr11:51858736-51859235	0.164314730350704	.	.
chr11	51999945	52000444	chr11	52220229	52220728	Gm12204|chr11:52220229-52220728	0.178929478904193	.	.
chr11	51999945	52000444	chr11	52220229	52220728	Ube2b|chr11:52220229-52220728	0.178929478904193	.	.
chr11	51999945	52000444	chr11	52350842	52351341	Gm12204|chr11:52350842-52351341	0.186303772084591	.	.
chr11	51999945	52000444	chr11	52350842	52351341	Ube2b|chr11:52350842-52351341	0.186303772084591	.	.
chr11	52000555	52001054	chr11	51805139	51805638	Gm12204|chr11:51805139-51805638	0.27215306609811	.	.
chr11	52000555	52001054	chr11	51805139	51805638	Ube2b|chr11:51805139-51805638	0.27215306609811	.	.
chr11	52000555	52001054	chr11	52086506	52087005	Gm12204|chr11:52086506-52087005	0.175443826258366	.	.
chr11	52000555	52001054	chr11	52086506	52087005	Ube2b|chr11:52086506-52087005	0.175443826258366	.	.
chr11	52000555	52001054	chr11	52220229	52220728	Gm12204|chr11:52220229-52220728	0.313720855639327	.	.
chr11	52000555	52001054	chr11	52220229	52220728	Ube2b|chr11:52220229-52220728	0.313720855639327	.	.
chr11	52003968	52004467	chr11	51756283	51756782	Cdkl3|chr11:51756283-51756782	0.139786086390716	.	.
chr11	52003968	52004467	chr11	51805139	51805638	Cdkl3|chr11:51805139-51805638	0.188896198827728	.	.
chr11	52003968	52004467	chr11	51855397	51855896	Cdkl3|chr11:51855397-51855896	0.19495438750283	.	.
chr11	52003968	52004467	chr11	51858736	51859235	Cdkl3|chr11:51858736-51859235	0.384698417487933	.	.
chr11	52003968	52004467	chr11	52086506	52087005	Cdkl3|chr11:52086506-52087005	0.349497220774013	.	.
chr11	52003968	52004467	chr11	52253862	52254361	Cdkl3|chr11:52253862-52254361	0.243678145388301	.	.
chr11	52098497	52098996	chr11	51755773	51756272	Ppp2ca|chr11:51755773-51756272	0.302130153241601	.	.
chr11	52098497	52098996	chr11	51805139	51805638	Ppp2ca|chr11:51805139-51805638	0.237259862795566	.	.
chr11	52098497	52098996	chr11	51855397	51855896	Ppp2ca|chr11:51855397-51855896	0.359044383872489	.	.
chr11	52098497	52098996	chr11	51856134	51856633	Ppp2ca|chr11:51856134-51856633	0.58124545694778	.	.
chr11	52098497	52098996	chr11	51858736	51859235	Ppp2ca|chr11:51858736-51859235	0.176700555724561	.	.
[truncated: 24,284 more rows]
