# Supplementary material for: Single-cell analysis of chromatin accessibility in the adult mouse brain
Source: Nature. 2023 Dec 13;624(7991):378–89. doi: 10.1038/s41586-023-06824-9 (PMC10719105; doi:10.1038/s41586-023-06824-9)
Supplement: Supplementary file 3 — Supplementary Tables 1–25 and their legends. [file 41586_2023_6824_MOESM3_ESM.zip › 2023-03-05453B-s3/SI Tables/SI Table 13 Summary of all the gene-cCRE correlations/sa2subclass.MEA_Otp_Foxp2_Glut.pdc.bedpe]

chr1	3466260	3466759	chr1	3399705	3400204	Gm1992|chr1:3399705-3400204	0.427289668084694	.	.
chr1	3466260	3466759	chr1	3643247	3643746	Gm1992|chr1:3643247-3643746	0.375484116821623	.	.
chr1	3670775	3671274	chr1	3399705	3400204	Xkr4|chr1:3399705-3400204	0.390333629247776	.	.
chr1	3670775	3671274	chr1	3441447	3441946	Xkr4|chr1:3441447-3441946	0.434745729201426	.	.
chr1	3672048	3672547	chr1	3341349	3341848	Xkr4|chr1:3341349-3341848	0.329679366796038	.	.
chr1	3672048	3672547	chr1	3399705	3400204	Xkr4|chr1:3399705-3400204	0.41297680356019	.	.
chr1	3672048	3672547	chr1	3407339	3407838	Xkr4|chr1:3407339-3407838	0.376992252635371	.	.
chr1	3672048	3672547	chr1	3643247	3643746	Xkr4|chr1:3643247-3643746	0.392554458145628	.	.
chr1	4785497	4785996	chr1	4769856	4770355	Mrpl15|chr1:4769856-4770355	0.430524569485869	.	.
chr1	4785497	4785996	chr1	4926263	4926762	Mrpl15|chr1:4926263-4926762	0.271163823036382	.	.
chr1	4785497	4785996	chr1	5017828	5018327	Mrpl15|chr1:5017828-5018327	0.308706492792997	.	.
chr1	4785497	4785996	chr1	5018611	5019110	Mrpl15|chr1:5018611-5019110	0.276149465157499	.	.
chr1	4785497	4785996	chr1	5018611	5019110	Mrpl15|chr1:5018611-5019110	0.2761494651575	.	.
chr1	4807592	4808091	chr1	4872709	4873208	Lypla1|chr1:4872709-4873208	0.355696980427178	.	.
chr1	4807592	4808091	chr1	5019201	5019700	Lypla1|chr1:5019201-5019700	0.341159039932245	.	.
chr1	4857480	4857979	chr1	5082818	5083317	Tcea1|chr1:5082818-5083317	0.28935886728727	.	.
chr1	9298975	9299474	chr1	9125685	9126184	Sntg1|chr1:9125685-9126184	0.306088247540556	.	.
chr1	9298975	9299474	chr1	9126187	9126686	Sntg1|chr1:9126187-9126686	0.271054766914577	.	.
chr1	9298975	9299474	chr1	9157771	9158270	Sntg1|chr1:9157771-9158270	0.302295709628175	.	.
chr1	9298975	9299474	chr1	9249540	9250039	Sntg1|chr1:9249540-9250039	0.285009798413657	.	.
chr1	9298975	9299474	chr1	9298270	9298769	Sntg1|chr1:9298270-9298769	0.676776291703154	.	.
chr1	9298975	9299474	chr1	9520995	9521494	Sntg1|chr1:9520995-9521494	0.367467861630419	.	.
chr1	9298975	9299474	chr1	9541113	9541612	Sntg1|chr1:9541113-9541612	0.278212821625479	.	.
chr1	9299496	9299995	chr1	9126187	9126686	Sntg1|chr1:9126187-9126686	0.408219213774175	.	.
chr1	9299496	9299995	chr1	9447448	9447947	Sntg1|chr1:9447448-9447947	0.539298728119186	.	.
chr1	9299496	9299995	chr1	9520995	9521494	Sntg1|chr1:9520995-9521494	0.440363107182767	.	.
chr1	9299496	9299995	chr1	9528313	9528812	Sntg1|chr1:9528313-9528812	0.516389974094516	.	.
chr1	9299496	9299995	chr1	9609186	9609685	Sntg1|chr1:9609186-9609685	0.685636898921272	.	.
chr1	9545042	9545541	chr1	9438422	9438921	Rrs1|chr1:9438422-9438921	0.300904724729121	.	.
chr1	9600949	9601448	chr1	9298270	9298769	Vxn|chr1:9298270-9298769	0.38351005405249	.	.
chr1	9600949	9601448	chr1	9520995	9521494	Vxn|chr1:9520995-9521494	0.298725785053119	.	.
chr1	9601474	9601973	chr1	9848033	9848532	Vxn|chr1:9848033-9848532	0.334461822135904	.	.
chr1	9748256	9748755	chr1	9848033	9848532	1700034P13Rik|chr1:9848033-9848532	0.316925697425775	.	.
chr1	9748256	9748755	chr1	9848033	9848532	Vcpip1|chr1:9848033-9848532	0.316925697425775	.	.
chr1	9798078	9798577	chr1	9541113	9541612	Sgk3|chr1:9541113-9541612	0.480530391173762	.	.
chr1	9798078	9798577	chr1	9609186	9609685	Sgk3|chr1:9609186-9609685	0.328756362142119	.	.
chr1	9798078	9798577	chr1	9931858	9932357	Sgk3|chr1:9931858-9932357	0.269577770183482	.	.
chr1	9908384	9908883	chr1	9528313	9528812	Mcmdc2|chr1:9528313-9528812	0.36467175356398	.	.
chr1	9943920	9944419	chr1	10127332	10127831	Snhg6|chr1:10127332-10127831	0.319508273409504	.	.
chr1	9943920	9944419	chr1	9541113	9541612	Snhg6|chr1:9541113-9541612	0.274908448127521	.	.
chr1	9943920	9944419	chr1	9609186	9609685	Snhg6|chr1:9609186-9609685	0.364230296604821	.	.
chr1	9943920	9944419	chr1	9688825	9689324	Snhg6|chr1:9688825-9689324	0.272023939300205	.	.
chr1	10232855	10233354	chr1	10039501	10040000	Arfgef1|chr1:10039501-10040000	0.316981015983533	.	.
chr1	10993243	10993742	chr1	10501443	10501942	Prex2|chr1:10501443-10501942	0.626147448443885	.	.
chr1	10993243	10993742	chr1	10501443	10501942	Prex2|chr1:10501443-10501942	0.626147448443886	.	.
chr1	10993243	10993742	chr1	10744175	10744674	Prex2|chr1:10744175-10744674	0.644813349297127	.	.
chr1	10993243	10993742	chr1	10799182	10799681	Prex2|chr1:10799182-10799681	0.423533348112901	.	.
chr1	10993243	10993742	chr1	11044131	11044630	Prex2|chr1:11044131-11044630	0.54637497122814	.	.
chr1	10993772	10994271	chr1	10501443	10501942	Prex2|chr1:10501443-10501942	0.564496855434104	.	.
chr1	10993772	10994271	chr1	10744175	10744674	Prex2|chr1:10744175-10744674	0.49883313159301	.	.
chr1	10993772	10994271	chr1	10799182	10799681	Prex2|chr1:10799182-10799681	0.337934093006335	.	.
chr1	10993772	10994271	chr1	10835602	10836101	Prex2|chr1:10835602-10836101	0.282000464729011	.	.
chr1	10993772	10994271	chr1	11044131	11044630	Prex2|chr1:11044131-11044630	0.277667725878403	.	.
chr1	11413910	11414409	chr1	11315004	11315503	A830018L16Rik|chr1:11315004-11315503	0.30346758856642	.	.
chr1	12692265	12692764	chr1	12864005	12864504	Sulf1|chr1:12864005-12864504	0.3752924075602	.	.
chr1	12692874	12693373	chr1	12465220	12465719	Sulf1|chr1:12465220-12465719	0.307889130378304	.	.
chr1	12692874	12693373	chr1	12576886	12577385	Sulf1|chr1:12576886-12577385	0.33197742110755	.	.
chr1	12991973	12992472	chr1	12555862	12556361	Slco5a1|chr1:12555862-12556361	0.31056686941606	.	.
chr1	12991973	12992472	chr1	12576886	12577385	Slco5a1|chr1:12576886-12577385	0.510787643198903	.	.
chr1	12991973	12992472	chr1	12718098	12718597	Slco5a1|chr1:12718098-12718597	0.282688778186162	.	.
chr1	12991973	12992472	chr1	12991004	12991503	Slco5a1|chr1:12991004-12991503	0.487853429123903	.	.
chr1	12991973	12992472	chr1	13100316	13100815	Slco5a1|chr1:13100316-13100815	0.545807251659203	.	.
chr1	12991973	12992472	chr1	13134273	13134772	Slco5a1|chr1:13134273-13134772	0.457419026302144	.	.
chr1	12991973	12992472	chr1	13244371	13244870	Slco5a1|chr1:13244371-13244870	0.354302813806427	.	.
chr1	12992497	12992996	chr1	12836746	12837245	Slco5a1|chr1:12836746-12837245	0.335262052446369	.	.
chr1	12992497	12992996	chr1	12955928	12956427	Slco5a1|chr1:12955928-12956427	0.295432660675787	.	.
chr1	12992497	12992996	chr1	13188362	13188861	Slco5a1|chr1:13188362-13188861	0.333641210689812	.	.
chr1	12992497	12992996	chr1	13245153	13245652	Slco5a1|chr1:13245153-13245652	0.464778386376426	.	.
chr1	12992497	12992996	chr1	13245683	13246182	Slco5a1|chr1:13245683-13246182	0.449986897378754	.	.
chr1	13372876	13373375	chr1	13293196	13293695	Ncoa2|chr1:13293196-13293695	0.369249957566632	.	.
chr1	13372876	13373375	chr1	13372290	13372789	Ncoa2|chr1:13372290-13372789	0.276232764920967	.	.
chr1	13373516	13374015	chr1	13100316	13100815	Ncoa2|chr1:13100316-13100815	0.306742094609536	.	.
chr1	13373516	13374015	chr1	13134273	13134772	Ncoa2|chr1:13134273-13134772	0.363802069461857	.	.
chr1	13373516	13374015	chr1	13189103	13189602	Ncoa2|chr1:13189103-13189602	0.403814899792645	.	.
chr1	13373516	13374015	chr1	13189103	13189602	Ncoa2|chr1:13189103-13189602	0.403814899792646	.	.
chr1	13373516	13374015	chr1	13372290	13372789	Ncoa2|chr1:13372290-13372789	0.500878102501541	.	.
chr1	13589563	13590062	chr1	13870553	13871052	Tram1|chr1:13870553-13871052	0.460033398654388	.	.
chr1	13660314	13660813	chr1	13293196	13293695	Lactb2|chr1:13293196-13293695	0.380792590334363	.	.
chr1	13660314	13660813	chr1	13619870	13620369	Lactb2|chr1:13619870-13620369	0.47879847689883	.	.
chr1	13660314	13660813	chr1	13938390	13938889	Lactb2|chr1:13938390-13938889	0.397612375730552	.	.
chr1	14309549	14310048	chr1	14513458	14513957	Eya1|chr1:14513458-14513957	0.436536385707576	.	.
chr1	14309549	14310048	chr1	14635842	14636341	Eya1|chr1:14635842-14636341	0.408112413839896	.	.
chr1	14918622	14919121	chr1	14739996	14740495	Trpa1|chr1:14739996-14740495	0.405269441809601	.	.
chr1	14918622	14919121	chr1	14816469	14816968	Trpa1|chr1:14816469-14816968	0.448139957304917	.	.
chr1	15286608	15287107	chr1	15749269	15749768	Kcnb2|chr1:15749269-15749768	0.597989246660068	.	.
chr1	15286608	15287107	chr1	15749269	15749768	Kcnb2|chr1:15749269-15749768	0.597989246660069	.	.
chr1	15287268	15287767	chr1	15570227	15570726	Kcnb2|chr1:15570227-15570726	0.595104166462877	.	.
chr1	15287268	15287767	chr1	15749269	15749768	Kcnb2|chr1:15749269-15749768	0.346762846515058	.	.
chr1	16093096	16093595	chr1	16063926	16064425	4930444P10Rik|chr1:16063926-16064425	0.445919878328694	.	.
chr1	16103947	16104446	chr1	16063926	16064425	Rpl7|chr1:16063926-16064425	0.412178817606769	.	.
chr1	16103947	16104446	chr1	16399221	16399720	Rpl7|chr1:16399221-16399720	0.287708675775437	.	.
chr1	16104453	16104952	chr1	16063926	16064425	Rpl7|chr1:16063926-16064425	0.301787685964474	.	.
chr1	16104999	16105498	chr1	16304104	16304603	Rdh10|chr1:16304104-16304603	0.322390650263754	.	.
chr1	16104999	16105498	chr1	16304104	16304603	Rpl7|chr1:16304104-16304603	0.322390650263754	.	.
chr1	16104999	16105498	chr1	16440142	16440641	Rdh10|chr1:16440142-16440641	0.289521650129312	.	.
chr1	16104999	16105498	chr1	16440142	16440641	Rpl7|chr1:16440142-16440641	0.289521650129312	.	.
chr1	16519035	16519534	chr1	16399221	16399720	Stau2|chr1:16399221-16399720	0.401142650708244	.	.
chr1	16519761	16520260	chr1	16762854	16763353	Stau2|chr1:16762854-16763353	0.363692421898398	.	.
chr1	16619102	16619601	chr1	16267181	16267680	Ube2w|chr1:16267181-16267680	0.270824999902256	.	.
chr1	17097665	17098164	chr1	17116701	17117200	Jph1|chr1:17116701-17117200	0.276375864829476	.	.
chr1	17097665	17098164	chr1	17311278	17311777	Jph1|chr1:17311278-17311777	0.338136639636061	.	.
chr1	17098192	17098691	chr1	17122724	17123223	Jph1|chr1:17122724-17123223	0.267218541720492	.	.
chr1	17098192	17098691	chr1	17311278	17311777	Jph1|chr1:17311278-17311777	0.344784764383356	.	.
chr1	17145142	17145641	chr1	16762854	16763353	Gdap1|chr1:16762854-16763353	0.364218544607695	.	.
chr1	17145142	17145641	chr1	17024035	17024534	Gdap1|chr1:17024035-17024534	0.323372791755555	.	.
chr1	18057998	18058497	chr1	18106689	18107188	Gm28756|chr1:18106689-18107188	0.27052365466631	.	.
chr1	18058553	18059052	chr1	18106689	18107188	Gm28756|chr1:18106689-18107188	0.443899289306451	.	.
chr1	20820187	20820686	chr1	21153639	21154138	Mcm3|chr1:21153639-21154138	0.374585725425558	.	.
chr1	20820187	20820686	chr1	21232056	21232555	Mcm3|chr1:21232056-21232555	0.47121740961778	.	.
chr1	21218543	21219042	chr1	20801628	20802127	Tmem14a|chr1:20801628-20802127	0.30814678010628	.	.
chr1	21218543	21219042	chr1	21101196	21101695	Tmem14a|chr1:21101196-21101695	0.315711646824667	.	.
chr1	21961224	21961723	chr1	21720196	21720695	Kcnq5|chr1:21720196-21720695	0.406662081976259	.	.
chr1	23762292	23762791	chr1	23525042	23525541	B3gat2|chr1:23525042-23525541	0.414173122925045	.	.
chr1	23762292	23762791	chr1	23642543	23643042	B3gat2|chr1:23642543-23643042	0.359706789162423	.	.
chr1	23922128	23922627	chr1	24171412	24171911	Smap1|chr1:24171412-24171911	0.310390937999595	.	.
chr1	23922128	23922627	chr1	24249074	24249573	Smap1|chr1:24249074-24249573	0.279663997941596	.	.
chr1	23922128	23922627	chr1	24249074	24249573	Smap1|chr1:24249074-24249573	0.279663997941597	.	.
chr1	24005456	24005955	chr1	24171412	24171911	Sdhaf4|chr1:24171412-24171911	0.282438291174576	.	.
chr1	24099649	24100148	chr1	23762798	23763297	Fam135a|chr1:23762798-23763297	0.287589728894875	.	.
chr1	24099649	24100148	chr1	23950443	23950942	Fam135a|chr1:23950443-23950942	0.42060424116507	.	.
chr1	24100186	24100685	chr1	23950443	23950942	Fam135a|chr1:23950443-23950942	0.316417736152241	.	.
chr1	24100186	24100685	chr1	24336005	24336504	Fam135a|chr1:24336005-24336504	0.376929382875469	.	.
chr1	25829930	25830429	chr1	25599508	25600007	Adgrb3|chr1:25599508-25600007	0.304086304904465	.	.
chr1	25829930	25830429	chr1	25694498	25694997	Adgrb3|chr1:25694498-25694997	0.47488078642248	.	.
chr1	30873942	30874441	chr1	30716282	30716781	Phf3|chr1:30716282-30716781	0.282081398325828	.	.
chr1	30873942	30874441	chr1	31153918	31154417	Phf3|chr1:31153918-31154417	0.303659295511342	.	.
chr1	30949582	30950081	chr1	30716282	30716781	Ptp4a1|chr1:30716282-30716781	0.543488292135524	.	.
chr1	30949582	30950081	chr1	30740784	30741283	Ptp4a1|chr1:30740784-30741283	0.394696612318219	.	.
chr1	30949582	30950081	chr1	30885514	30886013	Ptp4a1|chr1:30885514-30886013	0.272475898980397	.	.
chr1	30949582	30950081	chr1	31153918	31154417	Ptp4a1|chr1:31153918-31154417	0.503580707054656	.	.
chr1	32172459	32172958	chr1	32492561	32493060	Khdrbs2|chr1:32492561-32493060	0.471454194302414	.	.
chr1	32172459	32172958	chr1	32493071	32493570	Khdrbs2|chr1:32493071-32493570	0.351552238347599	.	.
chr1	33669575	33670074	chr1	33271662	33272161	Prim2|chr1:33271662-33272161	0.416618201976462	.	.
chr1	33670156	33670655	chr1	33479787	33480286	Prim2|chr1:33479787-33480286	0.475988318605195	.	.
chr1	33670156	33670655	chr1	33933510	33934009	Prim2|chr1:33933510-33934009	0.359623226238891	.	.
chr1	33670156	33670655	chr1	33964594	33965093	Prim2|chr1:33964594-33965093	0.436492574132303	.	.
chr1	33719875	33720374	chr1	33779004	33779503	Rab23|chr1:33779004-33779503	0.3567880623291	.	.
chr1	33719875	33720374	chr1	33946901	33947400	Rab23|chr1:33946901-33947400	0.441872026997913	.	.
chr1	33719875	33720374	chr1	33966318	33966817	Rab23|chr1:33966318-33966817	0.357269145921352	.	.
chr1	33757526	33758025	chr1	33896660	33897159	Bag2|chr1:33896660-33897159	0.320872403880987	.	.
chr1	33814360	33814859	chr1	33896660	33897159	Zfp451|chr1:33896660-33897159	0.469633736513279	.	.
chr1	33906772	33907271	chr1	33779004	33779503	Bend6|chr1:33779004-33779503	0.414284553276357	.	.
chr1	33907308	33907807	chr1	33779004	33779503	Bend6|chr1:33779004-33779503	0.575630664491669	.	.
chr1	33907308	33907807	chr1	33779004	33779503	Dst|chr1:33779004-33779503	0.575630664491669	.	.
chr1	33907308	33907807	chr1	33966318	33966817	Bend6|chr1:33966318-33966817	0.300728215060368	.	.
chr1	33907308	33907807	chr1	33966318	33966817	Dst|chr1:33966318-33966817	0.300728215060368	.	.
chr1	34433080	34433579	chr1	34325453	34325952	Gm37233|chr1:34325453-34325952	0.550169626095984	.	.
chr1	34433080	34433579	chr1	34403294	34403793	Gm37233|chr1:34403294-34403793	0.336758674932994	.	.
chr1	34439491	34439990	chr1	34325453	34325952	Ccdc115|chr1:34325453-34325952	0.350682279652214	.	.
chr1	34439491	34439990	chr1	34325453	34325952	Imp4|chr1:34325453-34325952	0.350682279652214	.	.
chr1	34579442	34579941	chr1	34325453	34325952	1700101I19Rik|chr1:34325453-34325952	0.378085279260749	.	.
chr1	34579442	34579941	chr1	34325453	34325952	Amer3|chr1:34325453-34325952	0.378085279260749	.	.
chr1	34579442	34579941	chr1	34753530	34754029	1700101I19Rik|chr1:34753530-34754029	0.450145358225206	.	.
chr1	34579442	34579941	chr1	34753530	34754029	Amer3|chr1:34753530-34754029	0.450145358225206	.	.
chr1	34579990	34580489	chr1	34300508	34301007	1700101I19Rik|chr1:34300508-34301007	0.393030708999505	.	.
chr1	34579990	34580489	chr1	34300508	34301007	Amer3|chr1:34300508-34301007	0.393030708999505	.	.
chr1	34579990	34580489	chr1	34434650	34435149	1700101I19Rik|chr1:34434650-34435149	0.422008878742657	.	.
chr1	34579990	34580489	chr1	34434650	34435149	Amer3|chr1:34434650-34435149	0.422008878742657	.	.
chr1	34579990	34580489	chr1	34753530	34754029	1700101I19Rik|chr1:34753530-34754029	0.269316793248488	.	.
chr1	34579990	34580489	chr1	34753530	34754029	Amer3|chr1:34753530-34754029	0.269316793248488	.	.
chr1	34801460	34801959	chr1	34753530	34754029	Arhgef4|chr1:34753530-34754029	0.349311983044692	.	.
chr1	34802224	34802723	chr1	34812797	34813296	Arhgef4|chr1:34812797-34813296	0.325524633180234	.	.
chr1	34802224	34802723	chr1	34891506	34892005	Arhgef4|chr1:34891506-34892005	0.408766004545718	.	.
chr1	34842804	34843303	chr1	34867150	34867649	Fam168b|chr1:34867150-34867649	0.389602508050459	.	.
chr1	34842804	34843303	chr1	34936820	34937319	Fam168b|chr1:34936820-34937319	0.520947751197964	.	.
chr1	34842804	34843303	chr1	34987859	34988358	Fam168b|chr1:34987859-34988358	0.603372623988247	.	.
chr1	36244101	36244600	chr1	36401491	36401990	Uggt1|chr1:36401491-36401990	0.360123592026693	.	.
chr1	36307414	36307913	chr1	36064836	36065335	Arid5a|chr1:36064836-36065335	0.415814665983184	.	.
chr1	36445084	36445583	chr1	36324037	36324536	Lman2l|chr1:36324037-36324536	0.274508331542698	.	.
chr1	36471319	36471818	chr1	36064836	36065335	Cnnm4|chr1:36064836-36065335	0.276570111181047	.	.
chr1	36471319	36471818	chr1	36230860	36231359	Cnnm4|chr1:36230860-36231359	0.299602852080469	.	.
chr1	36471319	36471818	chr1	36401491	36401990	Cnnm4|chr1:36401491-36401990	0.386245373022414	.	.
chr1	36511549	36512048	chr1	36847242	36847741	Cnnm3|chr1:36847242-36847741	0.34765981502523	.	.
chr1	36511549	36512048	chr1	36939401	36939900	Cnnm3|chr1:36939401-36939900	0.283990138972902	.	.
chr1	36512158	36512657	chr1	36800556	36801055	Cnnm3|chr1:36800556-36801055	0.294314932664004	.	.
chr1	36512158	36512657	chr1	36847242	36847741	Cnnm3|chr1:36847242-36847741	0.295473240221577	.	.
chr1	36537484	36537983	chr1	36847242	36847741	Ankrd23|chr1:36847242-36847741	0.306443519523261	.	.
chr1	36547105	36547604	chr1	36279162	36279661	Ankrd39|chr1:36279162-36279661	0.374636307436681	.	.
chr1	36547105	36547604	chr1	36854663	36855162	Ankrd39|chr1:36854663-36855162	0.399989119311546	.	.
chr1	36557336	36557835	chr1	36808136	36808635	D430040D24Rik|chr1:36808136-36808635	0.381048008533818	.	.
chr1	36557336	36557835	chr1	36808136	36808635	Sema4c|chr1:36808136-36808635	0.381048008533818	.	.
chr1	36557336	36557835	chr1	36847242	36847741	D430040D24Rik|chr1:36847242-36847741	0.383379901495963	.	.
chr1	36557336	36557835	chr1	36847242	36847741	Sema4c|chr1:36847242-36847741	0.383379901495963	.	.
chr1	36558001	36558500	chr1	36279162	36279661	D430040D24Rik|chr1:36279162-36279661	0.272650686929415	.	.
chr1	36558001	36558500	chr1	36279162	36279661	Sema4c|chr1:36279162-36279661	0.272650686929415	.	.
chr1	36558001	36558500	chr1	36784670	36785169	D430040D24Rik|chr1:36784670-36785169	0.269024224184813	.	.
chr1	36558001	36558500	chr1	36784670	36785169	Sema4c|chr1:36784670-36785169	0.269024224184813	.	.
chr1	36558001	36558500	chr1	36854663	36855162	D430040D24Rik|chr1:36854663-36855162	0.271907524122564	.	.
chr1	36558001	36558500	chr1	36854663	36855162	Sema4c|chr1:36854663-36855162	0.271907524122564	.	.
chr1	36691240	36691739	chr1	36401491	36401990	Cox5b|chr1:36401491-36401990	0.390726145670852	.	.
chr1	36691240	36691739	chr1	36441070	36441569	Cox5b|chr1:36441070-36441569	0.326141571678031	.	.
chr1	36691240	36691739	chr1	36784670	36785169	Cox5b|chr1:36784670-36785169	0.415976168482384	.	.
chr1	36709882	36710381	chr1	36556392	36556891	4933424G06Rik|chr1:36556392-36556891	0.382682183270728	.	.
chr1	36709882	36710381	chr1	36599595	36600094	4933424G06Rik|chr1:36599595-36600094	0.40191877925527	.	.
chr1	36744515	36745014	chr1	36800556	36801055	Gm33533|chr1:36800556-36801055	0.284439781636919	.	.
chr1	37299595	37300094	chr1	37117971	37118470	Inpp4a|chr1:37117971-37118470	0.295024403026148	.	.
chr1	37429877	37430376	chr1	37117971	37118470	Coa5|chr1:37117971-37118470	0.324593079531309	.	.
chr1	37429877	37430376	chr1	37117971	37118470	Unc50|chr1:37117971-37118470	0.324593079531309	.	.
chr1	37429877	37430376	chr1	37220072	37220571	Coa5|chr1:37220072-37220571	0.359094101222672	.	.
chr1	37429877	37430376	chr1	37220072	37220571	Unc50|chr1:37220072-37220571	0.359094101222672	.	.
chr1	37429877	37430376	chr1	37248320	37248819	Coa5|chr1:37248320-37248819	0.278615121019805	.	.
chr1	37429877	37430376	chr1	37248320	37248819	Unc50|chr1:37248320-37248819	0.278615121019805	.	.
chr1	37429877	37430376	chr1	37288051	37288550	Coa5|chr1:37288051-37288550	0.28186193005409	.	.
chr1	37429877	37430376	chr1	37288051	37288550	Unc50|chr1:37288051-37288550	0.28186193005409	.	.
chr1	37540354	37540853	chr1	37639092	37639591	Mgat4a|chr1:37639092-37639591	0.386702036300786	.	.
chr1	37540354	37540853	chr1	37662322	37662821	Mgat4a|chr1:37662322-37662821	0.301749604673161	.	.
chr1	37540354	37540853	chr1	37742045	37742544	Mgat4a|chr1:37742045-37742544	0.31184146651161	.	.
chr1	37540354	37540853	chr1	37959295	37959794	Mgat4a|chr1:37959295-37959794	0.643081426376639	.	.
chr1	37540864	37541363	chr1	37512048	37512547	Mgat4a|chr1:37512048-37512547	0.346094133751261	.	.
chr1	37614024	37614523	chr1	37628704	37629203	4930556I23Rik|chr1:37628704-37629203	0.646948766436253	.	.
chr1	37614024	37614523	chr1	37725725	37726224	4930556I23Rik|chr1:37725725-37726224	0.602520562380928	.	.
chr1	37614024	37614523	chr1	37918070	37918569	4930556I23Rik|chr1:37918070-37918569	0.374807527462925	.	.
chr1	37614024	37614523	chr1	37985674	37986173	4930556I23Rik|chr1:37985674-37986173	0.444460582343344	.	.
chr1	37719678	37720177	chr1	37512048	37512547	2010300C02Rik|chr1:37512048-37512547	0.271963507025221	.	.
chr1	37719678	37720177	chr1	37662322	37662821	2010300C02Rik|chr1:37662322-37662821	0.36952660736091	.	.
chr1	37719678	37720177	chr1	37698123	37698622	2010300C02Rik|chr1:37698123-37698622	0.359659579430047	.	.
chr1	37719678	37720177	chr1	37959295	37959794	2010300C02Rik|chr1:37959295-37959794	0.290420473015329	.	.
chr1	37864699	37865198	chr1	37662322	37662821	Gm26805|chr1:37662322-37662821	0.271233500565502	.	.
chr1	37865263	37865762	chr1	37662322	37662821	Gm26805|chr1:37662322-37662821	0.572246858671703	.	.
chr1	37865263	37865762	chr1	37662322	37662821	Tsga10|chr1:37662322-37662821	0.572246858671703	.	.
chr1	37865263	37865762	chr1	37728032	37728531	Gm26805|chr1:37728032-37728531	0.336999844380815	.	.
chr1	37865263	37865762	chr1	37728032	37728531	Tsga10|chr1:37728032-37728531	0.336999844380815	.	.
chr1	37865263	37865762	chr1	37959295	37959794	Gm26805|chr1:37959295-37959794	0.393558673699942	.	.
chr1	37865263	37865762	chr1	37959295	37959794	Tsga10|chr1:37959295-37959794	0.393558673699942	.	.
chr1	37865263	37865762	chr1	38193477	38193976	Gm26805|chr1:38193477-38193976	0.274040214520236	.	.
chr1	37865263	37865762	chr1	38193477	38193976	Tsga10|chr1:38193477-38193976	0.274040214520236	.	.
chr1	37865263	37865762	chr1	38199949	38200448	Gm26805|chr1:38199949-38200448	0.287728823315303	.	.
chr1	37865263	37865762	chr1	38199949	38200448	Tsga10|chr1:38199949-38200448	0.287728823315303	.	.
chr1	37871955	37872454	chr1	37728032	37728531	Lipt1|chr1:37728032-37728531	0.380983002420875	.	.
chr1	37871955	37872454	chr1	37742623	37743122	Lipt1|chr1:37742623-37743122	0.379632611622161	.	.
chr1	37871955	37872454	chr1	37872597	37873096	Lipt1|chr1:37872597-37873096	0.688223884866623	.	.
chr1	37871955	37872454	chr1	38142525	38143024	Lipt1|chr1:38142525-38143024	0.299485907685149	.	.
chr1	37871955	37872454	chr1	38197221	38197720	Lipt1|chr1:38197221-38197720	0.285497462099814	.	.
chr1	37890241	37890740	chr1	37742045	37742544	Mitd1|chr1:37742045-37742544	0.339163498659602	.	.
chr1	37890241	37890740	chr1	37742045	37742544	Mrpl30|chr1:37742045-37742544	0.339163498659602	.	.
chr1	37890241	37890740	chr1	37742623	37743122	Mitd1|chr1:37742623-37743122	0.458722431708892	.	.
chr1	37890241	37890740	chr1	37742623	37743122	Mrpl30|chr1:37742623-37743122	0.458722431708892	.	.
chr1	37890241	37890740	chr1	38142525	38143024	Mitd1|chr1:38142525-38143024	0.410433334698641	.	.
chr1	37890241	37890740	chr1	38142525	38143024	Mrpl30|chr1:38142525-38143024	0.410433334698641	.	.
chr1	37997082	37997581	chr1	37628704	37629203	Eif5b|chr1:37628704-37629203	0.505528474474732	.	.
chr1	37997082	37997581	chr1	37628704	37629203	Txndc9|chr1:37628704-37629203	0.505528474474732	.	.
chr1	37997082	37997581	chr1	37725725	37726224	Eif5b|chr1:37725725-37726224	0.455563513562561	.	.
chr1	37997082	37997581	chr1	37725725	37726224	Txndc9|chr1:37725725-37726224	0.455563513562561	.	.
chr1	37997082	37997581	chr1	37918070	37918569	Eif5b|chr1:37918070-37918569	0.600302535749364	.	.
chr1	37997082	37997581	chr1	37918070	37918569	Txndc9|chr1:37918070-37918569	0.600302535749364	.	.
chr1	37997082	37997581	chr1	37985674	37986173	Eif5b|chr1:37985674-37986173	0.435036269104927	.	.
chr1	37997082	37997581	chr1	37985674	37986173	Eif5b|chr1:37985674-37986173	0.435036269104928	.	.
chr1	37997082	37997581	chr1	37985674	37986173	Txndc9|chr1:37985674-37986173	0.435036269104927	.	.
chr1	37997082	37997581	chr1	37985674	37986173	Txndc9|chr1:37985674-37986173	0.435036269104928	.	.
chr1	37997778	37998277	chr1	37512048	37512547	Eif5b|chr1:37512048-37512547	0.316680542768791	.	.
chr1	37997778	37998277	chr1	37512048	37512547	Txndc9|chr1:37512048-37512547	0.316680542768791	.	.
chr1	37997778	37998277	chr1	37628704	37629203	Eif5b|chr1:37628704-37629203	0.318955258867925	.	.
chr1	37997778	37998277	chr1	37628704	37629203	Txndc9|chr1:37628704-37629203	0.318955258867925	.	.
chr1	37997778	37998277	chr1	37678238	37678737	Eif5b|chr1:37678238-37678737	0.343648305031402	.	.
chr1	37997778	37998277	chr1	37678238	37678737	Txndc9|chr1:37678238-37678737	0.343648305031402	.	.
chr1	37997778	37998277	chr1	37725725	37726224	Eif5b|chr1:37725725-37726224	0.32232127546432	.	.
chr1	37997778	37998277	chr1	37725725	37726224	Txndc9|chr1:37725725-37726224	0.32232127546432	.	.
chr1	38129526	38130025	chr1	37985674	37986173	Rev1|chr1:37985674-37986173	0.332564910464114	.	.
chr1	38129526	38130025	chr1	38143143	38143642	Rev1|chr1:38143143-38143642	0.313184051526162	.	.
chr1	38234504	38235003	chr1	38199949	38200448	Gm16150|chr1:38199949-38200448	0.536243654734425	.	.
chr1	38835659	38836158	chr1	38602007	38602506	Lonrf2|chr1:38602007-38602506	0.304593820591764	.	.
chr1	38835659	38836158	chr1	38799302	38799801	Lonrf2|chr1:38799302-38799801	0.535916993588176	.	.
chr1	38835659	38836158	chr1	38848773	38849272	Lonrf2|chr1:38848773-38849272	0.498418338778543	.	.
chr1	38835659	38836158	chr1	39013773	39014272	Lonrf2|chr1:39013773-39014272	0.424744400289899	.	.
chr1	38835659	38836158	chr1	39069628	39070127	Lonrf2|chr1:39069628-39070127	0.329227455780255	.	.
chr1	38835659	38836158	chr1	39070160	39070659	Lonrf2|chr1:39070160-39070659	0.275469678367605	.	.
chr1	38835659	38836158	chr1	39143195	39143694	Lonrf2|chr1:39143195-39143694	0.457059092242215	.	.
chr1	38835659	38836158	chr1	39226620	39227119	Lonrf2|chr1:39226620-39227119	0.442962543803687	.	.
chr1	38836359	38836858	chr1	38602007	38602506	Lonrf2|chr1:38602007-38602506	0.274886105470488	.	.
chr1	38836359	38836858	chr1	39001085	39001584	Lonrf2|chr1:39001085-39001584	0.279632244292306	.	.
chr1	38897724	38898223	chr1	38848773	38849272	Chst10|chr1:38848773-38849272	0.31620801602883	.	.
chr1	38897724	38898223	chr1	39013773	39014272	Chst10|chr1:39013773-39014272	0.282538729328596	.	.
chr1	39193901	39194400	chr1	39069628	39070127	Npas2|chr1:39069628-39070127	0.437517512646022	.	.
chr1	39193901	39194400	chr1	39070160	39070659	Npas2|chr1:39070160-39070659	0.328573379897952	.	.
chr1	39193901	39194400	chr1	39143195	39143694	Npas2|chr1:39143195-39143694	0.420416864983464	.	.
chr1	39367561	39368060	chr1	39439552	39440051	Rpl31|chr1:39439552-39440051	0.337484336630542	.	.
chr1	39367561	39368060	chr1	39555969	39556468	Rpl31|chr1:39555969-39556468	0.373183805878534	.	.
chr1	39478529	39479028	chr1	39019285	39019784	Tbc1d8|chr1:39019285-39019784	0.549034425609916	.	.
chr1	39478529	39479028	chr1	39029078	39029577	Tbc1d8|chr1:39029078-39029577	0.419372758306526	.	.
chr1	39478529	39479028	chr1	39089789	39090288	Tbc1d8|chr1:39089789-39090288	0.288811078824982	.	.
chr1	39478529	39479028	chr1	39185782	39186281	Tbc1d8|chr1:39185782-39186281	0.383712115392442	.	.
chr1	39478529	39479028	chr1	39440068	39440567	Tbc1d8|chr1:39440068-39440567	0.451935982162778	.	.
chr1	39535425	39535924	chr1	39440068	39440567	Cnot11|chr1:39440068-39440567	0.412887153357986	.	.
chr1	39535425	39535924	chr1	39535964	39536463	Cnot11|chr1:39535964-39536463	0.309592538658263	.	.
chr1	39535425	39535924	chr1	39761309	39761808	Cnot11|chr1:39761309-39761808	0.303426073322525	.	.
chr1	39535425	39535924	chr1	39973857	39974356	Cnot11|chr1:39973857-39974356	0.347786983544595	.	.
chr1	39576797	39577296	chr1	39761309	39761808	Rnf149|chr1:39761309-39761808	0.322894876514402	.	.
chr1	39576797	39577296	chr1	39832210	39832709	Rnf149|chr1:39832210-39832709	0.412981383080498	.	.
chr1	39577299	39577798	chr1	39424705	39425204	Rnf149|chr1:39424705-39425204	0.430358547710132	.	.
chr1	39577299	39577798	chr1	39936433	39936932	Rnf149|chr1:39936433-39936932	0.650329840276109	.	.
chr1	39577299	39577798	chr1	39952755	39953254	Rnf149|chr1:39952755-39953254	0.487414935928178	.	.
chr1	39649896	39650395	chr1	39440068	39440567	D930019O06Rik|chr1:39440068-39440567	0.279485574772636	.	.
chr1	39649896	39650395	chr1	39761309	39761808	D930019O06Rik|chr1:39761309-39761808	0.390563981525335	.	.
chr1	39649896	39650395	chr1	39832210	39832709	D930019O06Rik|chr1:39832210-39832709	0.314199262434025	.	.
chr1	39650724	39651223	chr1	39685789	39686288	Creg2|chr1:39685789-39686288	0.359018073060722	.	.
chr1	39650724	39651223	chr1	39685789	39686288	D930019O06Rik|chr1:39685789-39686288	0.359018073060722	.	.
chr1	39650724	39651223	chr1	39703182	39703681	Creg2|chr1:39703182-39703681	0.27567867153521	.	.
chr1	39650724	39651223	chr1	39703182	39703681	D930019O06Rik|chr1:39703182-39703681	0.27567867153521	.	.
chr1	39650724	39651223	chr1	39761309	39761808	Creg2|chr1:39761309-39761808	0.279152326995986	.	.
chr1	39650724	39651223	chr1	39761309	39761808	D930019O06Rik|chr1:39761309-39761808	0.279152326995986	.	.
chr1	39650724	39651223	chr1	39832210	39832709	Creg2|chr1:39832210-39832709	0.330266682551889	.	.
chr1	39650724	39651223	chr1	39832210	39832709	D930019O06Rik|chr1:39832210-39832709	0.330266682551889	.	.
chr1	39650724	39651223	chr1	39832777	39833276	Creg2|chr1:39832777-39833276	0.412949607110872	.	.
chr1	39650724	39651223	chr1	39832777	39833276	D930019O06Rik|chr1:39832777-39833276	0.412949607110872	.	.
chr1	39650724	39651223	chr1	39946328	39946827	Creg2|chr1:39946328-39946827	0.348138747185849	.	.
chr1	39650724	39651223	chr1	39946328	39946827	D930019O06Rik|chr1:39946328-39946827	0.348138747185849	.	.
chr1	39650724	39651223	chr1	39973857	39974356	Creg2|chr1:39973857-39974356	0.27452151006942	.	.
chr1	39650724	39651223	chr1	39973857	39974356	D930019O06Rik|chr1:39973857-39974356	0.27452151006942	.	.
chr1	39900537	39901036	chr1	39535964	39536463	Map4k4|chr1:39535964-39536463	0.350585049456245	.	.
chr1	39900537	39901036	chr1	40033794	40034293	Map4k4|chr1:40033794-40034293	0.443140350223041	.	.
chr1	39901076	39901575	chr1	39527404	39527903	Map4k4|chr1:39527404-39527903	0.448175029429149	.	.
chr1	39901076	39901575	chr1	40062982	40063481	Map4k4|chr1:40062982-40063481	0.510012861753356	.	.
chr1	40085635	40086134	chr1	39936433	39936932	Gm16894|chr1:39936433-39936932	0.375934195926742	.	.
chr1	40579713	40580212	chr1	40694350	40694849	Gm35801|chr1:40694350-40694849	0.463272348493263	.	.
chr1	40579713	40580212	chr1	40694350	40694849	Slc9a4|chr1:40694350-40694849	0.463272348493263	.	.
chr1	40680467	40680966	chr1	40768563	40769062	Slc9a2|chr1:40768563-40769062	0.376682352200497	.	.
chr1	40681063	40681562	chr1	40266363	40266862	Slc9a2|chr1:40266363-40266862	0.310064358597192	.	.
chr1	40681063	40681562	chr1	40681655	40682154	Slc9a2|chr1:40681655-40682154	0.5286847516632	.	.
chr1	40681063	40681562	chr1	40887752	40888251	Slc9a2|chr1:40887752-40888251	0.475463524740451	.	.
chr1	42952608	42953107	chr1	42914971	42915470	Gpr45|chr1:42914971-42915470	0.443697485997297	.	.
chr1	42952608	42953107	chr1	43065778	43066277	Gpr45|chr1:43065778-43066277	0.354492653712836	.	.
chr1	42952608	42953107	chr1	43163711	43164210	Gpr45|chr1:43163711-43164210	0.438867866236819	.	.
chr1	42953132	42953631	chr1	43005906	43006405	Gpr45|chr1:43005906-43006405	0.429522433299669	.	.
chr1	43092237	43092736	chr1	43042147	43042646	8430432A02Rik|chr1:43042147-43042646	0.386494092289146	.	.
chr1	43092237	43092736	chr1	43139589	43140088	8430432A02Rik|chr1:43139589-43140088	0.484895934248532	.	.
chr1	43097884	43098383	chr1	43264248	43264747	AI597479|chr1:43264248-43264747	0.307188486319211	.	.
chr1	43097884	43098383	chr1	43264248	43264747	Tgfbrap1|chr1:43264248-43264747	0.307188486319211	.	.
chr1	43097884	43098383	chr1	43445482	43445981	AI597479|chr1:43445482-43445981	0.290807383998207	.	.
chr1	43097884	43098383	chr1	43445482	43445981	Tgfbrap1|chr1:43445482-43445981	0.290807383998207	.	.
chr1	43098457	43098956	chr1	43042147	43042646	AI597479|chr1:43042147-43042646	0.469236671801459	.	.
chr1	43098457	43098956	chr1	43042147	43042646	Tgfbrap1|chr1:43042147-43042646	0.469236671801459	.	.
chr1	43098457	43098956	chr1	43139589	43140088	AI597479|chr1:43139589-43140088	0.621224139747319	.	.
chr1	43098457	43098956	chr1	43139589	43140088	Tgfbrap1|chr1:43139589-43140088	0.621224139747319	.	.
chr1	43302138	43302637	chr1	43042147	43042646	Gm29040|chr1:43042147-43042646	0.534825511891802	.	.
chr1	43302138	43302637	chr1	43139589	43140088	Gm29040|chr1:43139589-43140088	0.41762835371251	.	.
chr1	43827102	43827601	chr1	43782609	43783108	Uxs1|chr1:43782609-43783108	0.362553130533849	.	.
chr1	43827102	43827601	chr1	43871504	43872003	Uxs1|chr1:43871504-43872003	0.305045647118305	.	.
chr1	43827102	43827601	chr1	43898955	43899454	Uxs1|chr1:43898955-43899454	0.45707101399933	.	.
chr1	43827615	43828114	chr1	43842364	43842863	Uxs1|chr1:43842364-43842863	0.520912786278486	.	.
chr1	43933698	43934197	chr1	43871504	43872003	Tpp2|chr1:43871504-43872003	0.267193451483085	.	.
chr1	44102213	44102712	chr1	44035282	44035781	Tex30|chr1:44035282-44035781	0.376922989669481	.	.
chr1	44118638	44119137	chr1	43842364	43842863	Bivm|chr1:43842364-43842863	0.430700480525479	.	.
chr1	44118638	44119137	chr1	43842364	43842863	Poglut2|chr1:43842364-43842863	0.430700480525479	.	.
chr1	44118638	44119137	chr1	43967659	43968158	Bivm|chr1:43967659-43968158	0.407234971846627	.	.
chr1	44118638	44119137	chr1	43967659	43968158	Poglut2|chr1:43967659-43968158	0.407234971846627	.	.
chr1	44118638	44119137	chr1	44029572	44030071	Bivm|chr1:44029572-44030071	0.460676442337983	.	.
chr1	44118638	44119137	chr1	44029572	44030071	Poglut2|chr1:44029572-44030071	0.460676442337983	.	.
chr1	44119144	44119643	chr1	43842364	43842863	Bivm|chr1:43842364-43842863	0.30609987852627	.	.
chr1	44119144	44119643	chr1	43842364	43842863	Poglut2|chr1:43842364-43842863	0.30609987852627	.	.
chr1	44119144	44119643	chr1	43967659	43968158	Bivm|chr1:43967659-43968158	0.374345847225546	.	.
chr1	44119144	44119643	chr1	43967659	43968158	Poglut2|chr1:43967659-43968158	0.374345847225546	.	.
chr1	44119144	44119643	chr1	44029572	44030071	Bivm|chr1:44029572-44030071	0.440569638251365	.	.
chr1	44119144	44119643	chr1	44029572	44030071	Bivm|chr1:44029572-44030071	0.440569638251366	.	.
chr1	44119144	44119643	chr1	44029572	44030071	Poglut2|chr1:44029572-44030071	0.440569638251365	.	.
chr1	44119144	44119643	chr1	44029572	44030071	Poglut2|chr1:44029572-44030071	0.440569638251366	.	.
chr1	44119663	44120162	chr1	44198134	44198633	Bivm|chr1:44198134-44198633	0.555270366665501	.	.
chr1	44119663	44120162	chr1	44228990	44229489	Bivm|chr1:44228990-44229489	0.353599872945442	.	.
chr1	44147693	44148192	chr1	43898955	43899454	Ercc5|chr1:43898955-43899454	0.439416948152145	.	.
chr1	45794689	45795188	chr1	46088079	46088578	Wdr75|chr1:46088079-46088578	0.340854911961046	.	.
chr1	45795197	45795696	chr1	45816821	45817320	Wdr75|chr1:45816821-45817320	0.383165271549517	.	.
chr1	45795197	45795696	chr1	46022239	46022738	Wdr75|chr1:46022239-46022738	0.297070660688447	.	.
chr1	46065930	46066429	chr1	46088079	46088578	Dnah7b|chr1:46088079-46088578	0.303716755000603	.	.
chr1	46066566	46067065	chr1	45766100	45766599	Dnah7b|chr1:45766100-45766599	0.438108818695141	.	.
chr1	46066566	46067065	chr1	45780721	45781220	Dnah7b|chr1:45780721-45781220	0.268258137426677	.	.
chr1	46066566	46067065	chr1	45816821	45817320	Dnah7b|chr1:45816821-45817320	0.403150178146219	.	.
chr1	51915731	51916230	chr1	51964726	51965225	Myo1b|chr1:51964726-51965225	0.355888755850339	.	.
chr1	52113595	52114094	chr1	51820523	51821022	Gm31812|chr1:51820523-51821022	0.279052302329425	.	.
chr1	52113595	52114094	chr1	52108101	52108600	Gm31812|chr1:52108101-52108600	0.43947151345071	.	.
chr1	52113595	52114094	chr1	52293280	52293779	Gm31812|chr1:52293280-52293779	0.309427341714649	.	.
chr1	52113595	52114094	chr1	52331366	52331865	Gm31812|chr1:52331366-52331865	0.310253816095688	.	.
chr1	52119152	52119651	chr1	51820014	51820513	Stat1|chr1:51820014-51820513	0.286601138627582	.	.
chr1	52233098	52233597	chr1	51836797	51837296	Gls|chr1:51836797-51837296	0.615010415011553	.	.
chr1	52233098	52233597	chr1	51921966	51922465	Gls|chr1:51921966-51922465	0.297576880445947	.	.
chr1	52233098	52233597	chr1	51964726	51965225	Gls|chr1:51964726-51965225	0.366834778686977	.	.
chr1	52233098	52233597	chr1	52004041	52004540	Gls|chr1:52004041-52004540	0.319046303246199	.	.
chr1	52233098	52233597	chr1	52331980	52332479	Gls|chr1:52331980-52332479	0.288061574063166	.	.
chr1	52500159	52500658	chr1	52306089	52306588	Nab1|chr1:52306089-52306588	0.339521533124136	.	.
chr1	52630383	52630882	chr1	52293280	52293779	Nemp2|chr1:52293280-52293779	0.313480029349889	.	.
chr1	52726267	52726766	chr1	52305534	52306033	Mfsd6|chr1:52305534-52306033	0.50036897860877	.	.
chr1	52726267	52726766	chr1	52331980	52332479	Mfsd6|chr1:52331980-52332479	0.350284603900403	.	.
chr1	52726267	52726766	chr1	52597736	52598235	Mfsd6|chr1:52597736-52598235	0.290491866941481	.	.
chr1	52726267	52726766	chr1	52648075	52648574	Mfsd6|chr1:52648075-52648574	0.278681221268452	.	.
chr1	52726931	52727430	chr1	52618633	52619132	Mfsd6|chr1:52618633-52619132	0.549329760338336	.	.
chr1	52816845	52817344	chr1	52597736	52598235	Inpp1|chr1:52597736-52598235	0.33970138415234	.	.
chr1	52816845	52817344	chr1	52800230	52800729	Inpp1|chr1:52800230-52800729	0.369471060456082	.	.
chr1	52817513	52818012	chr1	52799343	52799842	Inpp1|chr1:52799343-52799842	0.414990982041899	.	.
chr1	52844734	52845233	chr1	52524179	52524678	Hibch|chr1:52524179-52524678	0.313841815012701	.	.
chr1	53352482	53352981	chr1	53032502	53033001	Asdurf|chr1:53032502-53033001	0.308196307861617	.	.
chr1	53352482	53352981	chr1	53032502	53033001	Asnsd1|chr1:53032502-53033001	0.308196307861617	.	.
chr1	53706596	53707095	chr1	53715382	53715881	Dnah7a|chr1:53715382-53715881	0.273531901150217	.	.
chr1	53706596	53707095	chr1	53986057	53986556	Dnah7a|chr1:53986057-53986556	0.371536754809481	.	.
chr1	53785040	53785539	chr1	53715382	53715881	Stk17b|chr1:53715382-53715881	0.393413314203675	.	.
chr1	53785040	53785539	chr1	53715894	53716393	Stk17b|chr1:53715894-53716393	0.295266048192796	.	.
chr1	53785040	53785539	chr1	53823748	53824247	Stk17b|chr1:53823748-53824247	0.283497027980091	.	.
chr1	54194329	54194828	chr1	53811895	53812394	Hecw2|chr1:53811895-53812394	0.36718606405759	.	.
chr1	54194329	54194828	chr1	54193770	54194269	Hecw2|chr1:54193770-54194269	0.666185992043203	.	.
chr1	54194947	54195446	chr1	53986057	53986556	Hecw2|chr1:53986057-53986556	0.367434835712925	.	.
chr1	54194947	54195446	chr1	53986572	53987071	Hecw2|chr1:53986572-53987071	0.413018920017978	.	.
chr1	54557443	54557942	chr1	54584699	54585198	Pgap1|chr1:54584699-54585198	0.338295857219113	.	.
chr1	54557443	54557942	chr1	54701912	54702411	Pgap1|chr1:54701912-54702411	0.277180490957215	.	.
chr1	54926155	54926654	chr1	54584699	54585198	Ankrd44|chr1:54584699-54585198	0.295530760311436	.	.
chr1	54926155	54926654	chr1	54584699	54585198	Ankrd44|chr1:54584699-54585198	0.295530760311437	.	.
chr1	54926155	54926654	chr1	54588606	54589105	Ankrd44|chr1:54588606-54589105	0.400804117909379	.	.
chr1	55052491	55052990	chr1	54898507	54899006	Coq10b|chr1:54898507-54899006	0.502323531837853	.	.
chr1	55052491	55052990	chr1	55404316	55404815	Coq10b|chr1:55404316-55404815	0.589123622562382	.	.
chr1	55236881	55237380	chr1	55265410	55265909	Mars2|chr1:55265410-55265909	0.444749804552908	.	.
chr1	55405572	55406071	chr1	55590015	55590514	Plcl1|chr1:55590015-55590514	0.571074554541676	.	.
chr1	55405572	55406071	chr1	55618139	55618638	Plcl1|chr1:55618139-55618638	0.367964909358376	.	.
chr1	55405572	55406071	chr1	55681581	55682080	Plcl1|chr1:55681581-55682080	0.291201316660951	.	.
chr1	57377374	57377873	chr1	57428877	57429376	1700066M21Rik|chr1:57428877-57429376	0.268775240084149	.	.
chr1	57377374	57377873	chr1	57428877	57429376	4930558J18Rik|chr1:57428877-57429376	0.268775240084149	.	.
chr1	57377374	57377873	chr1	57430057	57430556	1700066M21Rik|chr1:57430057-57430556	0.42426103146912	.	.
chr1	57377374	57377873	chr1	57430057	57430556	4930558J18Rik|chr1:57430057-57430556	0.42426103146912	.	.
chr1	57377374	57377873	chr1	57436393	57436892	1700066M21Rik|chr1:57436393-57436892	0.34692998153274	.	.
chr1	57377374	57377873	chr1	57436393	57436892	4930558J18Rik|chr1:57436393-57436892	0.34692998153274	.	.
chr1	57377374	57377873	chr1	57436901	57437400	1700066M21Rik|chr1:57436901-57437400	0.49954599963887	.	.
chr1	57377374	57377873	chr1	57436901	57437400	4930558J18Rik|chr1:57436901-57437400	0.49954599963887	.	.
chr1	57406257	57406756	chr1	57428877	57429376	Maip1|chr1:57428877-57429376	0.312367461262642	.	.
chr1	57406257	57406756	chr1	57428877	57429376	Tyw5|chr1:57428877-57429376	0.312367461262642	.	.
chr1	57406257	57406756	chr1	57528667	57529166	Maip1|chr1:57528667-57529166	0.428559674510478	.	.
chr1	57406257	57406756	chr1	57528667	57529166	Tyw5|chr1:57528667-57529166	0.428559674510478	.	.
chr1	57773916	57774415	chr1	57799358	57799857	Spats2l|chr1:57799358-57799857	0.393195327456839	.	.
chr1	57773916	57774415	chr1	57801353	57801852	Spats2l|chr1:57801353-57801852	0.304030254998027	.	.
chr1	57773916	57774415	chr1	58144639	58145138	Spats2l|chr1:58144639-58145138	0.306106501242523	.	.
chr1	57774846	57775345	chr1	57799358	57799857	Spats2l|chr1:57799358-57799857	0.290956095232513	.	.
chr1	57774846	57775345	chr1	58144639	58145138	Spats2l|chr1:58144639-58145138	0.292435016440941	.	.
chr1	57995689	57996188	chr1	57851662	57852161	Sgo2a|chr1:57851662-57852161	0.341088091570073	.	.
chr1	58112727	58113226	chr1	57969827	57970326	Aox3|chr1:57969827-57970326	0.275461469273674	.	.
chr1	58445384	58445883	chr1	58296260	58296759	Nif3l1|chr1:58296260-58296759	0.329780558691274	.	.
chr1	58445384	58445883	chr1	58296260	58296759	Ppil3|chr1:58296260-58296759	0.329780558691274	.	.
chr1	58504734	58505233	chr1	58652543	58653042	Gm15834|chr1:58652543-58653042	0.280461659437693	.	.
chr1	58504734	58505233	chr1	58652543	58653042	Orc2|chr1:58652543-58653042	0.280461659437693	.	.
chr1	58585324	58585823	chr1	58603665	58604164	Fam126b|chr1:58603665-58604164	0.413557733395719	.	.
chr1	58585324	58585823	chr1	58603665	58604164	Ndufb3|chr1:58603665-58604164	0.413557733395719	.	.
chr1	58586034	58586533	chr1	58603665	58604164	Fam126b|chr1:58603665-58604164	0.36870404880159	.	.
chr1	58586034	58586533	chr1	58603665	58604164	Ndufb3|chr1:58603665-58604164	0.36870404880159	.	.
chr1	58586552	58587051	chr1	58422814	58423313	Fam126b|chr1:58422814-58423313	0.340002455923915	.	.
chr1	58586552	58587051	chr1	58422814	58423313	Ndufb3|chr1:58422814-58423313	0.340002455923915	.	.
chr1	59162883	59163382	chr1	59181832	59182331	Mpp4|chr1:59181832-59182331	0.35105763538659	.	.
chr1	59162883	59163382	chr1	59221237	59221736	Mpp4|chr1:59221237-59221736	0.310817124637258	.	.
chr1	59237006	59237505	chr1	59318812	59319311	Als2|chr1:59318812-59319311	0.466183324945438	.	.
chr1	59237006	59237505	chr1	59386985	59387484	Als2|chr1:59386985-59387484	0.311362962402891	.	.
chr1	59481835	59482334	chr1	59387510	59388009	Fzd7|chr1:59387510-59388009	0.426532271105756	.	.
chr1	59481835	59482334	chr1	59524068	59524567	Fzd7|chr1:59524068-59524567	0.362823825199371	.	.
chr1	59482577	59483076	chr1	59386985	59387484	Fzd7|chr1:59386985-59387484	0.467751464209951	.	.
chr1	59482577	59483076	chr1	59386985	59387484	Fzd7|chr1:59386985-59387484	0.467751464209952	.	.
chr1	59482577	59483076	chr1	59387510	59388009	Fzd7|chr1:59387510-59388009	0.434953163442478	.	.
chr1	59482577	59483076	chr1	59524068	59524567	Fzd7|chr1:59524068-59524567	0.286624668104397	.	.
chr1	59482577	59483076	chr1	59574808	59575307	Fzd7|chr1:59574808-59575307	0.32213808055541	.	.
chr1	59483085	59483584	chr1	59386985	59387484	Fzd7|chr1:59386985-59387484	0.402952224974562	.	.
chr1	59483085	59483584	chr1	59574808	59575307	Fzd7|chr1:59574808-59575307	0.500843135443452	.	.
chr1	59516242	59516741	chr1	59387510	59388009	Gm973|chr1:59387510-59388009	0.724682105682382	.	.
chr1	59516242	59516741	chr1	59524068	59524567	Gm973|chr1:59524068-59524567	0.452059458368757	.	.
chr1	59516242	59516741	chr1	59524068	59524567	Gm973|chr1:59524068-59524567	0.452059458368758	.	.
chr1	59516242	59516741	chr1	59719849	59720348	Gm973|chr1:59719849-59720348	0.286896402350621	.	.
chr1	59516242	59516741	chr1	59899192	59899691	Gm973|chr1:59899192-59899691	0.319243666429869	.	.
chr1	59669977	59670476	chr1	59311861	59312360	Sumo1|chr1:59311861-59312360	0.302524127699196	.	.
chr1	59669977	59670476	chr1	59719849	59720348	Sumo1|chr1:59719849-59720348	0.271870076992112	.	.
chr1	59670565	59671064	chr1	59386985	59387484	Sumo1|chr1:59386985-59387484	0.33971189393308	.	.
chr1	59670565	59671064	chr1	59574808	59575307	Sumo1|chr1:59574808-59575307	0.389808168563517	.	.
chr1	59684706	59685205	chr1	59719849	59720348	Nop58|chr1:59719849-59720348	0.284642655101585	.	.
chr1	59912662	59913161	chr1	59510310	59510809	Fam117b|chr1:59510310-59510809	0.390434580502261	.	.
chr1	59912662	59913161	chr1	59830238	59830737	Fam117b|chr1:59830238-59830737	0.488010103378226	.	.
chr1	59912662	59913161	chr1	59958040	59958539	Fam117b|chr1:59958040-59958539	0.514035464069748	.	.
chr1	59913211	59913710	chr1	59574808	59575307	Fam117b|chr1:59574808-59575307	0.268022098609455	.	.
chr1	60042424	60042923	chr1	59830238	59830737	Ica1l|chr1:59830238-59830737	0.289539273617575	.	.
chr1	60042935	60043434	chr1	60286143	60286642	Ica1l|chr1:60286143-60286642	0.436662646803438	.	.
chr1	60097393	60097892	chr1	59973946	59974445	Carf|chr1:59973946-59974445	0.301590830224215	.	.
chr1	60097980	60098479	chr1	60286143	60286642	Carf|chr1:60286143-60286642	0.458378164050811	.	.
chr1	60097980	60098479	chr1	60286143	60286642	Wdr12|chr1:60286143-60286642	0.458378164050811	.	.
chr1	60097980	60098479	chr1	60458650	60459149	Carf|chr1:60458650-60459149	0.410880046316225	.	.
chr1	60097980	60098479	chr1	60458650	60459149	Wdr12|chr1:60458650-60459149	0.410880046316225	.	.
chr1	60098487	60098986	chr1	60458650	60459149	Carf|chr1:60458650-60459149	0.372377367067147	.	.
chr1	60098487	60098986	chr1	60458650	60459149	Wdr12|chr1:60458650-60459149	0.372377367067147	.	.
chr1	60566593	60567092	chr1	60458650	60459149	Raph1|chr1:60458650-60459149	0.650141348758088	.	.
chr1	60566593	60567092	chr1	60625969	60626468	Raph1|chr1:60625969-60626468	0.590094113746312	.	.
chr1	60566593	60567092	chr1	60815519	60816018	Raph1|chr1:60815519-60816018	0.460602702159187	.	.
chr1	60566593	60567092	chr1	60920896	60921395	Raph1|chr1:60920896-60921395	0.415433622282707	.	.
chr1	60566593	60567092	chr1	60936138	60936637	Raph1|chr1:60936138-60936637	0.535867055191828	.	.
chr1	61638558	61639057	chr1	61265709	61266208	Pard3b|chr1:61265709-61266208	0.428138568899592	.	.
chr1	61638558	61639057	chr1	61296777	61297276	Pard3b|chr1:61296777-61297276	0.35901013634266	.	.
chr1	61638558	61639057	chr1	61418609	61419108	Pard3b|chr1:61418609-61419108	0.270493449468159	.	.
chr1	61638558	61639057	chr1	61936152	61936651	Pard3b|chr1:61936152-61936651	0.334559790277117	.	.
chr1	61638558	61639057	chr1	61978209	61978708	Pard3b|chr1:61978209-61978708	0.483587921299479	.	.
chr1	62703034	62703533	chr1	62947095	62947594	Nrp2|chr1:62947095-62947594	0.27208002513605	.	.
chr1	62717818	62718317	chr1	62381408	62381907	Gm29083|chr1:62381408-62381907	0.580593105632994	.	.
chr1	62717818	62718317	chr1	62706634	62707133	Gm29083|chr1:62706634-62707133	0.294341260052238	.	.
chr1	62717818	62718317	chr1	62794447	62794946	Gm29083|chr1:62794447-62794946	0.517887117919487	.	.
chr1	62717818	62718317	chr1	62855371	62855870	Gm29083|chr1:62855371-62855870	0.549419612171935	.	.
chr1	63114071	63114570	chr1	62872753	62873252	Ino80d|chr1:62872753-62873252	0.437490486888588	.	.
chr1	63114071	63114570	chr1	62947095	62947594	Ino80d|chr1:62947095-62947594	0.305958670829995	.	.
chr1	63114071	63114570	chr1	63256075	63256574	Ino80d|chr1:63256075-63256574	0.346176081400875	.	.
chr1	63176509	63177008	chr1	63367905	63368404	Eef1b2|chr1:63367905-63368404	0.282713783366794	.	.
chr1	63176509	63177008	chr1	63367905	63368404	Ndufs1|chr1:63367905-63368404	0.282713783366794	.	.
chr1	63213443	63213942	chr1	63180992	63181491	Gpr1|chr1:63180992-63181491	0.381449199147307	.	.
chr1	63213981	63214480	chr1	63204363	63204862	Gpr1|chr1:63204363-63204862	0.407789614348034	.	.
chr1	63272985	63273484	chr1	63153005	63153504	Gm11608|chr1:63153005-63153504	0.290547560970496	.	.
chr1	63272985	63273484	chr1	63153005	63153504	Zdbf2|chr1:63153005-63153504	0.290547560970496	.	.
chr1	63272985	63273484	chr1	63367905	63368404	Gm11608|chr1:63367905-63368404	0.350688688680527	.	.
chr1	63272985	63273484	chr1	63367905	63368404	Zdbf2|chr1:63367905-63368404	0.350688688680527	.	.
chr1	63272985	63273484	chr1	63668754	63669253	Gm11608|chr1:63668754-63669253	0.370657456304452	.	.
chr1	63272985	63273484	chr1	63668754	63669253	Zdbf2|chr1:63668754-63669253	0.370657456304452	.	.
chr1	63273583	63274082	chr1	63256075	63256574	Gm11608|chr1:63256075-63256574	0.352155643981481	.	.
chr1	63273583	63274082	chr1	63256075	63256574	Zdbf2|chr1:63256075-63256574	0.352155643981481	.	.
chr1	63273583	63274082	chr1	63266036	63266535	Gm11608|chr1:63266036-63266535	0.422214381879962	.	.
chr1	63273583	63274082	chr1	63266036	63266535	Zdbf2|chr1:63266036-63266535	0.422214381879962	.	.
chr1	63273583	63274082	chr1	63579208	63579707	Gm11608|chr1:63579208-63579707	0.280674284625804	.	.
chr1	63273583	63274082	chr1	63579208	63579707	Zdbf2|chr1:63579208-63579707	0.280674284625804	.	.
chr1	63445105	63445604	chr1	63256075	63256574	Adam23|chr1:63256075-63256574	0.350366004266031	.	.
chr1	63445671	63446170	chr1	63367905	63368404	Adam23|chr1:63367905-63368404	0.282458843702471	.	.
chr1	63445671	63446170	chr1	63668754	63669253	Adam23|chr1:63668754-63669253	0.368924049637128	.	.
chr1	63686993	63687492	chr1	63383004	63383503	Dytn|chr1:63383004-63383503	0.289514257136839	.	.
chr1	63686993	63687492	chr1	63579208	63579707	Dytn|chr1:63579208-63579707	0.429423212494055	.	.
chr1	63686993	63687492	chr1	63770255	63770754	Dytn|chr1:63770255-63770754	0.302513574626831	.	.
chr1	63686993	63687492	chr1	63819891	63820390	Dytn|chr1:63819891-63820390	0.317751964480972	.	.
chr1	63686993	63687492	chr1	63819891	63820390	Dytn|chr1:63819891-63820390	0.317751964480973	.	.
chr1	64078235	64078734	chr1	63934343	63934842	Gm13748|chr1:63934343-63934842	0.48445546235579	.	.
chr1	64078235	64078734	chr1	63934866	63935365	Gm13748|chr1:63934866-63935365	0.334344562418666	.	.
chr1	64121506	64122005	chr1	64121000	64121499	Klf7|chr1:64121000-64121499	0.301812767324279	.	.
chr1	64122089	64122588	chr1	64066856	64067355	Klf7|chr1:64066856-64067355	0.298865998583159	.	.
chr1	64616950	64617449	chr1	64735964	64736463	Gm28982|chr1:64735964-64736463	0.273918270741666	.	.
chr1	64616950	64617449	chr1	64735964	64736463	Mettl21a|chr1:64735964-64736463	0.273918270741666	.	.
chr1	64617495	64617994	chr1	64300593	64301092	Gm28982|chr1:64300593-64301092	0.324308199352971	.	.
chr1	64617495	64617994	chr1	64300593	64301092	Mettl21a|chr1:64300593-64301092	0.324308199352971	.	.
chr1	64617495	64617994	chr1	64830859	64831358	Gm28982|chr1:64830859-64831358	0.533552224150332	.	.
chr1	64617495	64617994	chr1	64830859	64831358	Mettl21a|chr1:64830859-64831358	0.533552224150332	.	.
chr1	64617495	64617994	chr1	64873112	64873611	Gm28982|chr1:64873112-64873611	0.545673069428454	.	.
chr1	64617495	64617994	chr1	64873112	64873611	Mettl21a|chr1:64873112-64873611	0.545673069428454	.	.
chr1	64617495	64617994	chr1	64933577	64934076	Gm28982|chr1:64933577-64934076	0.35782576377137	.	.
chr1	64617495	64617994	chr1	64933577	64934076	Mettl21a|chr1:64933577-64934076	0.35782576377137	.	.
chr1	64690474	64690973	chr1	64300593	64301092	2810408I11Rik|chr1:64300593-64301092	0.294623960604694	.	.
chr1	64690474	64690973	chr1	64300593	64301092	Ccnyl1|chr1:64300593-64301092	0.294623960604694	.	.
chr1	64690474	64690973	chr1	64705213	64705712	2810408I11Rik|chr1:64705213-64705712	0.295856454784037	.	.
chr1	64690474	64690973	chr1	64705213	64705712	Ccnyl1|chr1:64705213-64705712	0.295856454784037	.	.
chr1	64737642	64738141	chr1	64445949	64446448	Fzd5|chr1:64445949-64446448	0.44872226396791	.	.
chr1	64737642	64738141	chr1	64785078	64785577	Fzd5|chr1:64785078-64785577	0.426651344469207	.	.
chr1	64956569	64957068	chr1	64735964	64736463	Plekhm3|chr1:64735964-64736463	0.344438683181486	.	.
chr1	64956569	64957068	chr1	64924290	64924789	Plekhm3|chr1:64924290-64924789	0.424686691236057	.	.
chr1	64956569	64957068	chr1	64978383	64978882	Plekhm3|chr1:64978383-64978882	0.305067655506825	.	.
chr1	64956569	64957068	chr1	64982322	64982821	Plekhm3|chr1:64982322-64982821	0.392174921883908	.	.
chr1	65122893	65123392	chr1	64785078	64785577	D630023F18Rik|chr1:64785078-64785577	0.627476419746747	.	.
chr1	65122893	65123392	chr1	65111968	65112467	D630023F18Rik|chr1:65111968-65112467	0.280804998436183	.	.
chr1	65122893	65123392	chr1	65431052	65431551	D630023F18Rik|chr1:65431052-65431551	0.304369072777979	.	.
chr1	65186396	65186895	chr1	64918638	64919137	Idh1|chr1:64918638-64919137	0.532668970315979	.	.
chr1	65186396	65186895	chr1	64918638	64919137	Pikfyve|chr1:64918638-64919137	0.532668970315979	.	.
chr1	65186396	65186895	chr1	64924290	64924789	Idh1|chr1:64924290-64924789	0.673151183967519	.	.
chr1	65186396	65186895	chr1	64924290	64924789	Pikfyve|chr1:64924290-64924789	0.673151183967519	.	.
chr1	65186396	65186895	chr1	64978383	64978882	Idh1|chr1:64978383-64978882	0.598252181320927	.	.
chr1	65186396	65186895	chr1	64978383	64978882	Pikfyve|chr1:64978383-64978882	0.598252181320927	.	.
chr1	65186396	65186895	chr1	64982322	64982821	Idh1|chr1:64982322-64982821	0.522574120847779	.	.
chr1	65186396	65186895	chr1	64982322	64982821	Pikfyve|chr1:64982322-64982821	0.522574120847779	.	.
chr1	65186396	65186895	chr1	65129584	65130083	Idh1|chr1:65129584-65130083	0.467848134737938	.	.
chr1	65186396	65186895	chr1	65129584	65130083	Pikfyve|chr1:65129584-65130083	0.467848134737938	.	.
chr1	65186396	65186895	chr1	65179041	65179540	Idh1|chr1:65179041-65179540	0.285444889035459	.	.
chr1	65186396	65186895	chr1	65179041	65179540	Pikfyve|chr1:65179041-65179540	0.285444889035459	.	.
chr1	65186396	65186895	chr1	65312053	65312552	Idh1|chr1:65312053-65312552	0.425375956885092	.	.
chr1	65186396	65186895	chr1	65312053	65312552	Pikfyve|chr1:65312053-65312552	0.425375956885092	.	.
chr1	65186396	65186895	chr1	65491839	65492338	Idh1|chr1:65491839-65492338	0.326391628058927	.	.
chr1	65186396	65186895	chr1	65491839	65492338	Pikfyve|chr1:65491839-65492338	0.326391628058927	.	.
chr1	65282716	65283215	chr1	65129584	65130083	Pth2r|chr1:65129584-65130083	0.325645448488054	.	.
chr1	65282716	65283215	chr1	65280343	65280842	Pth2r|chr1:65280343-65280842	0.384966812866943	.	.
chr1	65282716	65283215	chr1	65491839	65492338	Pth2r|chr1:65491839-65492338	0.29306716238032	.	.
chr1	66174880	66175379	chr1	66103221	66103720	Map2|chr1:66103221-66103720	0.441938410757404	.	.
chr1	66700587	66701086	chr1	66896202	66896701	Rpe|chr1:66896202-66896701	0.452029494776763	.	.
chr1	66816734	66817233	chr1	67181101	67181600	Kansl1l|chr1:67181101-67181600	0.26772532172685	.	.
chr1	66817441	66817940	chr1	66978539	66979038	Kansl1l|chr1:66978539-66979038	0.437586418554602	.	.
chr1	66817441	66817940	chr1	66990357	66990856	Kansl1l|chr1:66990357-66990856	0.445216381750397	.	.
chr1	66817441	66817940	chr1	67091916	67092415	Kansl1l|chr1:67091916-67092415	0.669600032026161	.	.
chr1	67038596	67039095	chr1	67253832	67254331	Lancl1|chr1:67253832-67254331	0.45227122800623	.	.
chr1	69687151	69687650	chr1	69499573	69500072	Ikzf2|chr1:69499573-69500072	0.299139012571203	.	.
chr1	69687151	69687650	chr1	69751856	69752355	Ikzf2|chr1:69751856-69752355	0.355909907651878	.	.
chr1	71102861	71103360	chr1	71296500	71296999	Bard1|chr1:71296500-71296999	0.274089836413298	.	.
chr1	71556874	71557373	chr1	71673561	71674060	Atic|chr1:71673561-71674060	0.300116956056427	.	.
chr1	71556874	71557373	chr1	71775797	71776296	Atic|chr1:71775797-71776296	0.361618287992368	.	.
chr1	71557407	71557906	chr1	71374832	71375331	Atic|chr1:71374832-71375331	0.477123698815987	.	.
chr1	72211757	72212256	chr1	71757169	71757668	Mreg|chr1:71757169-71757668	0.293675747411228	.	.
chr1	72211757	72212256	chr1	72236179	72236678	Mreg|chr1:72236179-72236678	0.381092772339556	.	.
chr1	72212372	72212871	chr1	72390166	72390665	Mreg|chr1:72390166-72390665	0.298981864468839	.	.
chr1	72284104	72284603	chr1	72123622	72124121	Pecr|chr1:72123622-72124121	0.279749295412155	.	.
chr1	72284104	72284603	chr1	72123622	72124121	Tmem169|chr1:72123622-72124121	0.279749295412155	.	.
chr1	72284104	72284603	chr1	72219979	72220478	Pecr|chr1:72219979-72220478	0.307411173126897	.	.
chr1	72284104	72284603	chr1	72219979	72220478	Tmem169|chr1:72219979-72220478	0.307411173126897	.	.
chr1	72284104	72284603	chr1	72236179	72236678	Pecr|chr1:72236179-72236678	0.335738433036211	.	.
chr1	72284104	72284603	chr1	72236179	72236678	Tmem169|chr1:72236179-72236678	0.335738433036211	.	.
chr1	72284104	72284603	chr1	72593369	72593868	Pecr|chr1:72593369-72593868	0.557260111855495	.	.
chr1	72284104	72284603	chr1	72593369	72593868	Tmem169|chr1:72593369-72593868	0.557260111855495	.	.
chr1	72284104	72284603	chr1	72744307	72744806	Pecr|chr1:72744307-72744806	0.386460900705945	.	.
chr1	72284104	72284603	chr1	72744307	72744806	Tmem169|chr1:72744307-72744806	0.386460900705945	.	.
chr1	72307199	72307698	chr1	72183513	72184012	Xrcc5|chr1:72183513-72184012	0.381349044094909	.	.
chr1	72307199	72307698	chr1	72371952	72372451	Xrcc5|chr1:72371952-72372451	0.370304539824514	.	.
chr1	72307199	72307698	chr1	72372565	72373064	Xrcc5|chr1:72372565-72373064	0.409052074990313	.	.
chr1	72536444	72536943	chr1	72463007	72463506	March4|chr1:72463007-72463506	0.289136284459727	.	.
chr1	72536444	72536943	chr1	72578769	72579268	March4|chr1:72578769-72579268	0.3072695875911	.	.
chr1	72536444	72536943	chr1	72865766	72866265	March4|chr1:72865766-72866265	0.362759552356302	.	.
chr1	72536444	72536943	chr1	72877787	72878286	March4|chr1:72877787-72878286	0.283843538908728	.	.
chr1	72536972	72537471	chr1	72371952	72372451	March4|chr1:72371952-72372451	0.275768715052913	.	.
chr1	72536972	72537471	chr1	72372565	72373064	March4|chr1:72372565-72373064	0.305720058841353	.	.
chr1	72640885	72641384	chr1	72434442	72434941	Gm39662|chr1:72434442-72434941	0.300717494298403	.	.
chr1	72711014	72711513	chr1	72434442	72434941	Rpl37a|chr1:72434442-72434941	0.305745387008073	.	.
chr1	72824488	72824987	chr1	72870126	72870625	Igfbp2|chr1:72870126-72870625	0.307034628988193	.	.
chr1	74236196	74236695	chr1	73826202	73826701	Arpc2|chr1:73826202-73826701	0.296590376527144	.	.
chr1	74236196	74236695	chr1	73902299	73902798	Arpc2|chr1:73902299-73902798	0.404438043515692	.	.
chr1	74236196	74236695	chr1	74313260	74313759	Arpc2|chr1:74313260-74313759	0.593812567249397	.	.
chr1	74236196	74236695	chr1	74386756	74387255	Arpc2|chr1:74386756-74387255	0.400150417012317	.	.
chr1	74284057	74284556	chr1	74098488	74098987	Aamp|chr1:74098488-74098987	0.433693028145833	.	.
chr1	74284057	74284556	chr1	74098488	74098987	Pnkd|chr1:74098488-74098987	0.433693028145833	.	.
chr1	74284588	74285087	chr1	74332262	74332761	Aamp|chr1:74332262-74332761	0.48968775394475	.	.
chr1	74284588	74285087	chr1	74332262	74332761	Pnkd|chr1:74332262-74332761	0.48968775394475	.	.
chr1	74505730	74506229	chr1	74332262	74332761	Cnot9|chr1:74332262-74332761	0.308103735557082	.	.
chr1	74505730	74506229	chr1	74386756	74387255	Cnot9|chr1:74386756-74387255	0.269163349275661	.	.
chr1	74505730	74506229	chr1	74806444	74806943	Cnot9|chr1:74806444-74806943	0.290317698053926	.	.
chr1	74505730	74506229	chr1	74806952	74807451	Cnot9|chr1:74806952-74807451	0.31119110589193	.	.
chr1	74505730	74506229	chr1	74816731	74817230	Cnot9|chr1:74816731-74817230	0.370763228156675	.	.
chr1	74505730	74506229	chr1	74872216	74872715	Cnot9|chr1:74872216-74872715	0.332432682052754	.	.
chr1	74506443	74506942	chr1	74313260	74313759	Cnot9|chr1:74313260-74313759	0.302567567084687	.	.
chr1	74506443	74506942	chr1	74386756	74387255	Cnot9|chr1:74386756-74387255	0.283656416478881	.	.
chr1	74506443	74506942	chr1	74397348	74397847	Cnot9|chr1:74397348-74397847	0.287885236646737	.	.
chr1	74506443	74506942	chr1	74872216	74872715	Cnot9|chr1:74872216-74872715	0.349647554130546	.	.
chr1	74587962	74588461	chr1	74799965	74800464	Bcs1l|chr1:74799965-74800464	0.481756392113487	.	.
chr1	74587962	74588461	chr1	74799965	74800464	Zfp142|chr1:74799965-74800464	0.481756392113487	.	.
chr1	74587962	74588461	chr1	74858307	74858806	Bcs1l|chr1:74858307-74858806	0.346864374777367	.	.
chr1	74587962	74588461	chr1	74858307	74858806	Zfp142|chr1:74858307-74858806	0.346864374777367	.	.
chr1	74587962	74588461	chr1	74926640	74927139	Bcs1l|chr1:74926640-74927139	0.313540886700913	.	.
chr1	74587962	74588461	chr1	74926640	74927139	Zfp142|chr1:74926640-74927139	0.313540886700913	.	.
chr1	74601175	74601674	chr1	74802933	74803432	Rnf25|chr1:74802933-74803432	0.347575559070436	.	.
chr1	74601175	74601674	chr1	74802933	74803432	Stk36|chr1:74802933-74803432	0.347575559070436	.	.
chr1	74661495	74661994	chr1	74332262	74332761	Ttll4|chr1:74332262-74332761	0.432076240302271	.	.
chr1	74661495	74661994	chr1	74882110	74882609	Ttll4|chr1:74882110-74882609	0.349223906370668	.	.
chr1	74771522	74772021	chr1	74802933	74803432	Wnt6|chr1:74802933-74803432	0.278332045064536	.	.
chr1	74771522	74772021	chr1	74858307	74858806	Wnt6|chr1:74858307-74858806	0.273985592808151	.	.
chr1	74771522	74772021	chr1	75052015	75052514	Wnt6|chr1:75052015-75052514	0.305716305573639	.	.
chr1	74771522	74772021	chr1	75218312	75218811	Wnt6|chr1:75218312-75218811	0.286786035583573	.	.
chr1	74850152	74850651	chr1	74784124	74784623	Gm16582|chr1:74784124-74784623	0.296176124530183	.	.
chr1	74850152	74850651	chr1	74802933	74803432	Gm16582|chr1:74802933-74803432	0.455107028727173	.	.
chr1	74850152	74850651	chr1	74806444	74806943	Gm16582|chr1:74806444-74806943	0.416379441802465	.	.
chr1	74850152	74850651	chr1	75052015	75052514	Gm16582|chr1:75052015-75052514	0.385867679147117	.	.
chr1	74850152	74850651	chr1	75218312	75218811	Gm16582|chr1:75218312-75218811	0.286832129226161	.	.
chr1	74854708	74855207	chr1	74799965	74800464	Cdk5r2|chr1:74799965-74800464	0.340493908261664	.	.
chr1	74854708	74855207	chr1	74880737	74881236	Cdk5r2|chr1:74880737-74881236	0.340943772432957	.	.
chr1	74854708	74855207	chr1	75001124	75001623	Cdk5r2|chr1:75001124-75001623	0.503180608855313	.	.
chr1	74854708	74855207	chr1	75141393	75141892	Cdk5r2|chr1:75141393-75141892	0.412759119112596	.	.
chr1	74935357	74935856	chr1	74802933	74803432	Cfap65|chr1:74802933-74803432	0.308337594796713	.	.
chr1	74935357	74935856	chr1	74858307	74858806	Cfap65|chr1:74858307-74858806	0.32001296693611	.	.
chr1	74935357	74935856	chr1	75016818	75017317	Cfap65|chr1:75016818-75017317	0.438199066717057	.	.
chr1	74935357	74935856	chr1	75218312	75218811	Cfap65|chr1:75218312-75218811	0.287985863832264	.	.
chr1	75124760	75125259	chr1	74784124	74784623	Nhej1|chr1:74784124-74784623	0.356235505092794	.	.
chr1	75124760	75125259	chr1	74800566	74801065	Nhej1|chr1:74800566-74801065	0.321846955585908	.	.
chr1	75124760	75125259	chr1	74802933	74803432	Nhej1|chr1:74802933-74803432	0.312721520105971	.	.
chr1	75124760	75125259	chr1	74872216	74872715	Nhej1|chr1:74872216-74872715	0.349246179833916	.	.
chr1	75124760	75125259	chr1	74882110	74882609	Nhej1|chr1:74882110-74882609	0.28135156103309	.	.
chr1	75124760	75125259	chr1	75247991	75248490	Nhej1|chr1:75247991-75248490	0.27963298705816	.	.
chr1	75124760	75125259	chr1	75381822	75382321	Nhej1|chr1:75381822-75382321	0.389245800364575	.	.
chr1	75124760	75125259	chr1	75386007	75386506	Nhej1|chr1:75386007-75386506	0.320198601393261	.	.
chr1	75124760	75125259	chr1	75403081	75403580	Nhej1|chr1:75403081-75403580	0.32762193550363	.	.
chr1	75124760	75125259	chr1	75477362	75477861	Nhej1|chr1:75477362-75477861	0.289149550839666	.	.
chr1	75142499	75142998	chr1	74784124	74784623	Cnppd1|chr1:74784124-74784623	0.340711249749905	.	.
chr1	75142499	75142998	chr1	74784124	74784623	Cnppd1|chr1:74784124-74784623	0.340711249749906	.	.
chr1	75142499	75142998	chr1	74784124	74784623	Retreg2|chr1:74784124-74784623	0.340711249749905	.	.
chr1	75142499	75142998	chr1	74784124	74784623	Retreg2|chr1:74784124-74784623	0.340711249749906	.	.
chr1	75142499	75142998	chr1	74802933	74803432	Cnppd1|chr1:74802933-74803432	0.47388939271781	.	.
chr1	75142499	75142998	chr1	74802933	74803432	Retreg2|chr1:74802933-74803432	0.47388939271781	.	.
chr1	75142499	75142998	chr1	75016818	75017317	Cnppd1|chr1:75016818-75017317	0.267041007962678	.	.
chr1	75142499	75142998	chr1	75016818	75017317	Retreg2|chr1:75016818-75017317	0.267041007962678	.	.
chr1	75142499	75142998	chr1	75052015	75052514	Cnppd1|chr1:75052015-75052514	0.324137313216018	.	.
chr1	75142499	75142998	chr1	75052015	75052514	Retreg2|chr1:75052015-75052514	0.324137313216018	.	.
chr1	75142499	75142998	chr1	75386007	75386506	Cnppd1|chr1:75386007-75386506	0.517754592546596	.	.
chr1	75142499	75142998	chr1	75386007	75386506	Retreg2|chr1:75386007-75386506	0.517754592546596	.	.
chr1	75142499	75142998	chr1	75403081	75403580	Cnppd1|chr1:75403081-75403580	0.456324123928791	.	.
chr1	75142499	75142998	chr1	75403081	75403580	Retreg2|chr1:75403081-75403580	0.456324123928791	.	.
chr1	75168424	75168923	chr1	74806444	74806943	Zfand2b|chr1:74806444-74806943	0.48490149758499	.	.
chr1	75168424	75168923	chr1	74872216	74872715	Zfand2b|chr1:74872216-74872715	0.354433438040896	.	.
chr1	75168424	75168923	chr1	75052015	75052514	Zfand2b|chr1:75052015-75052514	0.423494371394696	.	.
chr1	75168424	75168923	chr1	75218312	75218811	Zfand2b|chr1:75218312-75218811	0.268518466261485	.	.
chr1	75168424	75168923	chr1	75386007	75386506	Zfand2b|chr1:75386007-75386506	0.299841180684552	.	.
chr1	75180079	75180578	chr1	74794449	74794948	Abcb6|chr1:74794449-74794948	0.364900994349852	.	.
chr1	75180079	75180578	chr1	74800566	74801065	Abcb6|chr1:74800566-74801065	0.36172216073857	.	.
chr1	75180079	75180578	chr1	74880737	74881236	Abcb6|chr1:74880737-74881236	0.406080757709164	.	.
chr1	75180079	75180578	chr1	75263237	75263736	Abcb6|chr1:75263237-75263736	0.517287342016347	.	.
chr1	75180079	75180578	chr1	75381822	75382321	Abcb6|chr1:75381822-75382321	0.414920998617268	.	.
chr1	75180079	75180578	chr1	75467494	75467993	Abcb6|chr1:75467494-75467993	0.388626701527435	.	.
chr1	75191753	75192252	chr1	74802933	74803432	Ankzf1|chr1:74802933-74803432	0.320621053371275	.	.
chr1	75191753	75192252	chr1	74802933	74803432	Atg9a|chr1:74802933-74803432	0.320621053371275	.	.
chr1	75191753	75192252	chr1	74806444	74806943	Ankzf1|chr1:74806444-74806943	0.506053646378706	.	.
chr1	75191753	75192252	chr1	74806444	74806943	Atg9a|chr1:74806444-74806943	0.506053646378706	.	.
chr1	75191753	75192252	chr1	74816731	74817230	Ankzf1|chr1:74816731-74817230	0.435694267690952	.	.
chr1	75191753	75192252	chr1	74816731	74817230	Atg9a|chr1:74816731-74817230	0.435694267690952	.	.
chr1	75191753	75192252	chr1	74858307	74858806	Ankzf1|chr1:74858307-74858806	0.56249000658388	.	.
chr1	75191753	75192252	chr1	74858307	74858806	Atg9a|chr1:74858307-74858806	0.56249000658388	.	.
chr1	75191753	75192252	chr1	74872216	74872715	Ankzf1|chr1:74872216-74872715	0.438525936872883	.	.
chr1	75191753	75192252	chr1	74872216	74872715	Atg9a|chr1:74872216-74872715	0.438525936872883	.	.
chr1	75191753	75192252	chr1	75052015	75052514	Ankzf1|chr1:75052015-75052514	0.411667156583587	.	.
chr1	75191753	75192252	chr1	75052015	75052514	Atg9a|chr1:75052015-75052514	0.411667156583587	.	.
chr1	75191753	75192252	chr1	75218312	75218811	Ankzf1|chr1:75218312-75218811	0.344867315703807	.	.
chr1	75191753	75192252	chr1	75218312	75218811	Atg9a|chr1:75218312-75218811	0.344867315703807	.	.
chr1	75191753	75192252	chr1	75386007	75386506	Ankzf1|chr1:75386007-75386506	0.511224014394411	.	.
chr1	75191753	75192252	chr1	75386007	75386506	Atg9a|chr1:75386007-75386506	0.511224014394411	.	.
chr1	75192415	75192914	chr1	74794449	74794948	Ankzf1|chr1:74794449-74794948	0.493606692140915	.	.
chr1	75192415	75192914	chr1	74794449	74794948	Atg9a|chr1:74794449-74794948	0.493606692140915	.	.
chr1	75192415	75192914	chr1	74800566	74801065	Ankzf1|chr1:74800566-74801065	0.436677108442452	.	.
chr1	75192415	75192914	chr1	74800566	74801065	Atg9a|chr1:74800566-74801065	0.436677108442452	.	.
chr1	75192415	75192914	chr1	74882110	74882609	Ankzf1|chr1:74882110-74882609	0.518438853926692	.	.
chr1	75192415	75192914	chr1	74882110	74882609	Atg9a|chr1:74882110-74882609	0.518438853926692	.	.
chr1	75192415	75192914	chr1	75263237	75263736	Ankzf1|chr1:75263237-75263736	0.342568995489905	.	.
chr1	75192415	75192914	chr1	75263237	75263736	Atg9a|chr1:75263237-75263736	0.342568995489905	.	.
chr1	75192415	75192914	chr1	75381822	75382321	Ankzf1|chr1:75381822-75382321	0.33709472280616	.	.
chr1	75192415	75192914	chr1	75381822	75382321	Atg9a|chr1:75381822-75382321	0.33709472280616	.	.
chr1	75192415	75192914	chr1	75467494	75467993	Ankzf1|chr1:75467494-75467993	0.436576638393795	.	.
chr1	75192415	75192914	chr1	75467494	75467993	Atg9a|chr1:75467494-75467993	0.436576638393795	.	.
chr1	75210546	75211045	chr1	74794449	74794948	Glb1l|chr1:74794449-74794948	0.522718501272534	.	.
chr1	75210546	75211045	chr1	74794449	74794948	Stk16|chr1:74794449-74794948	0.522718501272534	.	.
chr1	75210546	75211045	chr1	74800566	74801065	Glb1l|chr1:74800566-74801065	0.513528227037016	.	.
chr1	75210546	75211045	chr1	74800566	74801065	Stk16|chr1:74800566-74801065	0.513528227037016	.	.
chr1	75210546	75211045	chr1	74882110	74882609	Glb1l|chr1:74882110-74882609	0.301711725583291	.	.
chr1	75210546	75211045	chr1	74882110	74882609	Stk16|chr1:74882110-74882609	0.301711725583291	.	.
chr1	75210546	75211045	chr1	74926640	74927139	Glb1l|chr1:74926640-74927139	0.330837427232228	.	.
chr1	75210546	75211045	chr1	74926640	74927139	Stk16|chr1:74926640-74927139	0.330837427232228	.	.
chr1	75210546	75211045	chr1	75141393	75141892	Glb1l|chr1:75141393-75141892	0.306613758000061	.	.
chr1	75210546	75211045	chr1	75141393	75141892	Stk16|chr1:75141393-75141892	0.306613758000061	.	.
chr1	75210546	75211045	chr1	75247991	75248490	Glb1l|chr1:75247991-75248490	0.270047259999522	.	.
chr1	75210546	75211045	chr1	75247991	75248490	Stk16|chr1:75247991-75248490	0.270047259999522	.	.
chr1	75210546	75211045	chr1	75289342	75289841	Glb1l|chr1:75289342-75289841	0.29171725458312	.	.
chr1	75210546	75211045	chr1	75289342	75289841	Stk16|chr1:75289342-75289841	0.29171725458312	.	.
chr1	75210546	75211045	chr1	75381822	75382321	Glb1l|chr1:75381822-75382321	0.405565950362425	.	.
chr1	75210546	75211045	chr1	75381822	75382321	Stk16|chr1:75381822-75382321	0.405565950362425	.	.
chr1	75219086	75219585	chr1	74794449	74794948	Tuba4a|chr1:74794449-74794948	0.644815925455918	.	.
chr1	75219086	75219585	chr1	74800566	74801065	Tuba4a|chr1:74800566-74801065	0.709214786646035	.	.
chr1	75219086	75219585	chr1	74872216	74872715	Tuba4a|chr1:74872216-74872715	0.352135492219883	.	.
chr1	75219086	75219585	chr1	75263237	75263736	Tuba4a|chr1:75263237-75263736	0.440061253350655	.	.
chr1	75236144	75236643	chr1	74784124	74784623	Dnajb2|chr1:74784124-74784623	0.299144442179771	.	.
chr1	75236144	75236643	chr1	74872216	74872715	Dnajb2|chr1:74872216-74872715	0.27295666567914	.	.
chr1	75236144	75236643	chr1	74882110	74882609	Dnajb2|chr1:74882110-74882609	0.267426973721276	.	.
chr1	75236144	75236643	chr1	74926640	74927139	Dnajb2|chr1:74926640-74927139	0.312390271826315	.	.
chr1	75236144	75236643	chr1	75263237	75263736	Dnajb2|chr1:75263237-75263736	0.32618918643574	.	.
chr1	75236144	75236643	chr1	75381822	75382321	Dnajb2|chr1:75381822-75382321	0.517478665839431	.	.
chr1	75236144	75236643	chr1	75381822	75382321	Dnajb2|chr1:75381822-75382321	0.517478665839432	.	.
chr1	75236651	75237150	chr1	74806444	74806943	Dnajb2|chr1:74806444-74806943	0.347807158139376	.	.
chr1	75236651	75237150	chr1	74858307	74858806	Dnajb2|chr1:74858307-74858806	0.278303336943646	.	.
chr1	75236651	75237150	chr1	75218312	75218811	Dnajb2|chr1:75218312-75218811	0.359917607043777	.	.
chr1	75236651	75237150	chr1	75342805	75343304	Dnajb2|chr1:75342805-75343304	0.31801789890899	.	.
chr1	75264008	75264507	chr1	75290547	75291046	Ptprn|chr1:75290547-75291046	0.277498471016075	.	.
chr1	75277375	75277874	chr1	75263237	75263736	Resp18|chr1:75263237-75263736	0.323724422371018	.	.
chr1	75277375	75277874	chr1	75381822	75382321	Resp18|chr1:75381822-75382321	0.562461417051397	.	.
chr1	75277375	75277874	chr1	75467494	75467993	Resp18|chr1:75467494-75467993	0.489299494862032	.	.
chr1	75278167	75278666	chr1	75001124	75001623	Resp18|chr1:75001124-75001623	0.301027210035331	.	.
chr1	75278167	75278666	chr1	75016818	75017317	Resp18|chr1:75016818-75017317	0.317907426585283	.	.
chr1	75278167	75278666	chr1	75141393	75141892	Resp18|chr1:75141393-75141892	0.363269223783967	.	.
chr1	75278167	75278666	chr1	75290547	75291046	Resp18|chr1:75290547-75291046	0.269886424742753	.	.
chr1	75278167	75278666	chr1	75467494	75467993	Resp18|chr1:75467494-75467993	0.467479260926402	.	.
chr1	75317346	75317845	chr1	75263237	75263736	Dnpep|chr1:75263237-75263736	0.563031537134538	.	.
chr1	75317346	75317845	chr1	75290547	75291046	Dnpep|chr1:75290547-75291046	0.313488894310134	.	.
chr1	75317346	75317845	chr1	75381822	75382321	Dnpep|chr1:75381822-75382321	0.608903881736056	.	.
chr1	75317346	75317845	chr1	75467494	75467993	Dnpep|chr1:75467494-75467993	0.537247435395243	.	.
chr1	75435709	75436208	chr1	75218312	75218811	Gmppa|chr1:75218312-75218811	0.33089329625588	.	.
chr1	75435709	75436208	chr1	75290547	75291046	Gmppa|chr1:75290547-75291046	0.450838095633857	.	.
chr1	75435709	75436208	chr1	75386007	75386506	Gmppa|chr1:75386007-75386506	0.43521932924525	.	.
chr1	75435709	75436208	chr1	75403081	75403580	Gmppa|chr1:75403081-75403580	0.301933555969523	.	.
chr1	75478598	75479097	chr1	75282920	75283419	Chpf|chr1:75282920-75283419	0.419518031166645	.	.
chr1	75478598	75479097	chr1	75282920	75283419	Tmem198|chr1:75282920-75283419	0.419518031166645	.	.
chr1	75478598	75479097	chr1	75487302	75487801	Chpf|chr1:75487302-75487801	0.32073629158343	.	.
chr1	75478598	75479097	chr1	75487302	75487801	Tmem198|chr1:75487302-75487801	0.32073629158343	.	.
chr1	75478598	75479097	chr1	75559353	75559852	Chpf|chr1:75559353-75559852	0.290807652045714	.	.
chr1	75478598	75479097	chr1	75559353	75559852	Tmem198|chr1:75559353-75559852	0.290807652045714	.	.
chr1	75479156	75479655	chr1	75001124	75001623	Chpf|chr1:75001124-75001623	0.560322251005834	.	.
chr1	75479156	75479655	chr1	75001124	75001623	Tmem198|chr1:75001124-75001623	0.560322251005834	.	.
chr1	75479156	75479655	chr1	75141393	75141892	Chpf|chr1:75141393-75141892	0.364149288238246	.	.
chr1	75479156	75479655	chr1	75141393	75141892	Tmem198|chr1:75141393-75141892	0.364149288238246	.	.
chr1	75479156	75479655	chr1	75290547	75291046	Chpf|chr1:75290547-75291046	0.537410515383324	.	.
chr1	75479156	75479655	chr1	75290547	75291046	Tmem198|chr1:75290547-75291046	0.537410515383324	.	.
chr1	75505376	75505875	chr1	75290547	75291046	Obsl1|chr1:75290547-75291046	0.490527965475596	.	.
chr1	75546261	75546760	chr1	75381822	75382321	Slc4a3|chr1:75381822-75382321	0.36686804448081	.	.
chr1	75546261	75546760	chr1	75403081	75403580	Slc4a3|chr1:75403081-75403580	0.383365922342217	.	.
chr1	75546261	75546760	chr1	75467494	75467993	Slc4a3|chr1:75467494-75467993	0.317732015297703	.	.
chr1	77514939	77515438	chr1	77568678	77569177	Epha4|chr1:77568678-77569177	0.445542885836741	.	.
chr1	77514939	77515438	chr1	77568678	77569177	Gm28386|chr1:77568678-77569177	0.445542885836741	.	.
chr1	77516009	77516508	chr1	77532146	77532645	Gm28386|chr1:77532146-77532645	0.413116155845294	.	.
chr1	77516009	77516508	chr1	77568678	77569177	Gm28386|chr1:77568678-77569177	0.52921621205089	.	.
chr1	77516009	77516508	chr1	77688376	77688875	Gm28386|chr1:77688376-77688875	0.287426917710998	.	.
chr1	78310931	78311430	chr1	78324643	78325142	Sgpp2|chr1:78324643-78325142	0.38563674993086	.	.
chr1	78310931	78311430	chr1	78525118	78525617	Sgpp2|chr1:78525118-78525617	0.397439403726914	.	.
chr1	78310931	78311430	chr1	78530774	78531273	Sgpp2|chr1:78530774-78531273	0.374159731276864	.	.
chr1	78310931	78311430	chr1	78536720	78537219	Sgpp2|chr1:78536720-78537219	0.335486401698403	.	.
chr1	78310931	78311430	chr1	78724400	78724899	Sgpp2|chr1:78724400-78724899	0.480377090218579	.	.
chr1	78488387	78488886	chr1	78330735	78331234	Farsb|chr1:78330735-78331234	0.290596535011614	.	.
chr1	78488900	78489399	chr1	78425895	78426394	Farsb|chr1:78425895-78426394	0.429174920331882	.	.
chr1	78488900	78489399	chr1	78530256	78530755	Farsb|chr1:78530256-78530755	0.340645587129832	.	.
chr1	78488900	78489399	chr1	78530774	78531273	Farsb|chr1:78530774-78531273	0.304544627013233	.	.
chr1	78657540	78658039	chr1	78324643	78325142	Acsl3|chr1:78324643-78325142	0.270070929237431	.	.
chr1	78657540	78658039	chr1	78324643	78325142	Utp14b|chr1:78324643-78325142	0.270070929237431	.	.
chr1	78822000	78822499	chr1	78629122	78629621	Gm29187|chr1:78629122-78629621	0.482989050982334	.	.
chr1	78822000	78822499	chr1	79007195	79007694	Gm29187|chr1:79007195-79007694	0.399256784472418	.	.
chr1	79439807	79440306	chr1	79450145	79450644	Scg2|chr1:79450145-79450644	0.383817169527567	.	.
chr1	79439807	79440306	chr1	79640097	79640596	Scg2|chr1:79640097-79640596	0.419920652714932	.	.
chr1	79439807	79440306	chr1	79710659	79711158	Scg2|chr1:79710659-79711158	0.399479798922146	.	.
chr1	79439807	79440306	chr1	79711170	79711669	Scg2|chr1:79711170-79711669	0.6471208268222	.	.
chr1	79671350	79671849	chr1	79450145	79450644	Ap1s3|chr1:79450145-79450644	0.272319394930182	.	.
chr1	79671350	79671849	chr1	79710659	79711158	Ap1s3|chr1:79710659-79711158	0.302906253435632	.	.
chr1	79671350	79671849	chr1	79711170	79711669	Ap1s3|chr1:79711170-79711669	0.380818818469125	.	.
chr1	79671350	79671849	chr1	79750576	79751075	Ap1s3|chr1:79750576-79751075	0.312577992469325	.	.
chr1	79671948	79672447	chr1	79711170	79711669	Ap1s3|chr1:79711170-79711669	0.345727619731141	.	.
chr1	79671948	79672447	chr1	79751125	79751624	Ap1s3|chr1:79751125-79751624	0.309226205072327	.	.
chr1	80339971	80340470	chr1	80621494	80621993	Cul3|chr1:80621494-80621993	0.28796273366704	.	.
chr1	81076879	81077378	chr1	81310082	81310581	Nyap2|chr1:81310082-81310581	0.338718341517855	.	.
chr1	82290681	82291180	chr1	82292699	82293198	Irs1|chr1:82292699-82293198	0.400683918941148	.	.
chr1	82290681	82291180	chr1	82358886	82359385	Irs1|chr1:82358886-82359385	0.303046574337383	.	.
chr1	82290681	82291180	chr1	82653374	82653873	Irs1|chr1:82653374-82653873	0.294596294121036	.	.
chr1	82291243	82291742	chr1	82358886	82359385	Irs1|chr1:82358886-82359385	0.407790467922646	.	.
chr1	82316361	82316860	chr1	82292699	82293198	Rhbdd1|chr1:82292699-82293198	0.325187187329579	.	.
chr1	82316361	82316860	chr1	82353695	82354194	Rhbdd1|chr1:82353695-82354194	0.351072758683687	.	.
chr1	82316361	82316860	chr1	82653374	82653873	Rhbdd1|chr1:82653374-82653873	0.335965666709004	.	.
chr1	82316361	82316860	chr1	82711632	82712131	Rhbdd1|chr1:82711632-82712131	0.288886398289588	.	.
chr1	82725115	82725614	chr1	82292699	82293198	C430014B12Rik|chr1:82292699-82293198	0.34171291901369	.	.
chr1	82725115	82725614	chr1	82292699	82293198	Mff|chr1:82292699-82293198	0.34171291901369	.	.
chr1	82725115	82725614	chr1	82430260	82430759	C430014B12Rik|chr1:82430260-82430759	0.429598736782714	.	.
chr1	82725115	82725614	chr1	82430260	82430759	Mff|chr1:82430260-82430759	0.429598736782714	.	.
chr1	82725115	82725614	chr1	82864000	82864499	C430014B12Rik|chr1:82864000-82864499	0.270246600453042	.	.
chr1	82725115	82725614	chr1	82864000	82864499	Mff|chr1:82864000-82864499	0.270246600453042	.	.
chr1	82839194	82839693	chr1	82802498	82802997	Agfg1|chr1:82802498-82802997	0.289071872935848	.	.
chr1	83037972	83038471	chr1	82915587	82916086	Slc19a3|chr1:82915587-82916086	0.326321043557274	.	.
chr1	83407918	83408417	chr1	83701680	83702179	Sphkap|chr1:83701680-83702179	0.319984642528476	.	.
chr1	84695000	84695499	chr1	84838531	84839030	Dner|chr1:84838531-84839030	0.37183717747391	.	.
chr1	84695613	84696112	chr1	84507081	84507580	Dner|chr1:84507081-84507580	0.410257226067596	.	.
chr1	84695613	84696112	chr1	84602831	84603330	Dner|chr1:84602831-84603330	0.463808326907231	.	.
chr1	84695613	84696112	chr1	84619085	84619584	Dner|chr1:84619085-84619584	0.276939509058022	.	.
chr1	84695613	84696112	chr1	84668432	84668931	Dner|chr1:84668432-84668931	0.347720719660122	.	.
chr1	84695613	84696112	chr1	84838531	84839030	Dner|chr1:84838531-84839030	0.392107441570834	.	.
chr1	84839808	84840307	chr1	84801519	84802018	Fbxo36|chr1:84801519-84802018	0.534963367691658	.	.
chr1	84839808	84840307	chr1	84801519	84802018	Trip12|chr1:84801519-84802018	0.534963367691658	.	.
chr1	84934371	84934870	chr1	84838531	84839030	Slc16a14|chr1:84838531-84839030	0.34883346284421	.	.
chr1	84934883	84935382	chr1	84668432	84668931	Slc16a14|chr1:84668432-84668931	0.294908625911749	.	.
chr1	84934883	84935382	chr1	84838531	84839030	Slc16a14|chr1:84838531-84839030	0.430025282570959	.	.
chr1	84935649	84936148	chr1	84507081	84507580	Slc16a14|chr1:84507081-84507580	0.370011184874991	.	.
chr1	84935649	84936148	chr1	84602831	84603330	Slc16a14|chr1:84602831-84603330	0.348230005212466	.	.
chr1	84935649	84936148	chr1	84643997	84644496	Slc16a14|chr1:84643997-84644496	0.615798297074734	.	.
chr1	84935649	84936148	chr1	84643997	84644496	Slc16a14|chr1:84643997-84644496	0.615798297074735	.	.
chr1	85793160	85793659	chr1	85895455	85895954	Cab39|chr1:85895455-85895954	0.413510622491711	.	.
chr1	85793160	85793659	chr1	85916833	85917332	Cab39|chr1:85916833-85917332	0.409675505809351	.	.
chr1	85894274	85894773	chr1	85895455	85895954	Itm2c|chr1:85895455-85895954	0.38056893834257	.	.
chr1	85894274	85894773	chr1	85916833	85917332	Itm2c|chr1:85916833-85917332	0.451168472498482	.	.
chr1	85928201	85928700	chr1	85736435	85736934	4933407L21Rik|chr1:85736435-85736934	0.512546448801051	.	.
chr1	85928201	85928700	chr1	85822289	85822788	4933407L21Rik|chr1:85822289-85822788	0.31734182474848	.	.
chr1	85928201	85928700	chr1	85869875	85870374	4933407L21Rik|chr1:85869875-85870374	0.489292844877625	.	.
chr1	86046083	86046582	chr1	86178901	86179400	2810459M11Rik|chr1:86178901-86179400	0.457428104252106	.	.
chr1	86046083	86046582	chr1	86225194	86225693	2810459M11Rik|chr1:86225194-86225693	0.435131494653381	.	.
chr1	86046083	86046582	chr1	86468534	86469033	2810459M11Rik|chr1:86468534-86469033	0.374405080920755	.	.
chr1	86064385	86064884	chr1	86178901	86179400	Psmd1|chr1:86178901-86179400	0.491126852736432	.	.
chr1	86064385	86064884	chr1	86225194	86225693	Psmd1|chr1:86225194-86225693	0.506506686297785	.	.
chr1	86064385	86064884	chr1	86433961	86434460	Psmd1|chr1:86433961-86434460	0.325897907224691	.	.
chr1	86064385	86064884	chr1	86468534	86469033	Psmd1|chr1:86468534-86469033	0.641754029658353	.	.
chr1	86154471	86154970	chr1	86000091	86000590	Armc9|chr1:86000091-86000590	0.348729225057852	.	.
chr1	86358737	86359236	chr1	86018323	86018822	C130036L24Rik|chr1:86018323-86018822	0.442807713389063	.	.
chr1	86358737	86359236	chr1	86018323	86018822	Ncl|chr1:86018323-86018822	0.442807713389063	.	.
chr1	86358737	86359236	chr1	86099697	86100196	C130036L24Rik|chr1:86099697-86100196	0.421633019552437	.	.
chr1	86358737	86359236	chr1	86099697	86100196	Ncl|chr1:86099697-86100196	0.421633019552437	.	.
chr1	86358737	86359236	chr1	86441795	86442294	C130036L24Rik|chr1:86441795-86442294	0.307832805604194	.	.
chr1	86358737	86359236	chr1	86441795	86442294	Ncl|chr1:86441795-86442294	0.307832805604194	.	.
chr1	86358737	86359236	chr1	86442428	86442927	C130036L24Rik|chr1:86442428-86442927	0.276881192056484	.	.
chr1	86358737	86359236	chr1	86442428	86442927	Ncl|chr1:86442428-86442927	0.276881192056484	.	.
chr1	86358737	86359236	chr1	86546750	86547249	C130036L24Rik|chr1:86546750-86547249	0.434019757313832	.	.
chr1	86358737	86359236	chr1	86546750	86547249	Ncl|chr1:86546750-86547249	0.434019757313832	.	.
chr1	86359268	86359767	chr1	86525204	86525703	C130036L24Rik|chr1:86525204-86525703	0.309061494100873	.	.
chr1	86359268	86359767	chr1	86525204	86525703	C130036L24Rik|chr1:86525204-86525703	0.309061494100874	.	.
chr1	86359268	86359767	chr1	86525204	86525703	Ncl|chr1:86525204-86525703	0.309061494100873	.	.
chr1	86359268	86359767	chr1	86525204	86525703	Ncl|chr1:86525204-86525703	0.309061494100874	.	.
chr1	86526360	86526859	chr1	86433961	86434460	Ptma|chr1:86433961-86434460	0.28263872700434	.	.
chr1	86526360	86526859	chr1	86433961	86434460	Ptma|chr1:86433961-86434460	0.282638727004341	.	.
chr1	86526360	86526859	chr1	86434501	86435000	Ptma|chr1:86434501-86435000	0.270474205797364	.	.
chr1	86526360	86526859	chr1	86546750	86547249	Ptma|chr1:86546750-86547249	0.466274864243811	.	.
chr1	86582078	86582577	chr1	86433961	86434460	Cops7b|chr1:86433961-86434460	0.402658698134043	.	.
chr1	86582078	86582577	chr1	86433961	86434460	Pde6d|chr1:86433961-86434460	0.402658698134043	.	.
chr1	86582603	86583102	chr1	86434501	86435000	Cops7b|chr1:86434501-86435000	0.400971341522171	.	.
chr1	86582603	86583102	chr1	86434501	86435000	Pde6d|chr1:86434501-86435000	0.400971341522171	.	.
chr1	86582603	86583102	chr1	86470639	86471138	Cops7b|chr1:86470639-86471138	0.295056364675042	.	.
chr1	86582603	86583102	chr1	86470639	86471138	Pde6d|chr1:86470639-86471138	0.295056364675042	.	.
chr1	86582603	86583102	chr1	86546750	86547249	Cops7b|chr1:86546750-86547249	0.268996993980528	.	.
chr1	86582603	86583102	chr1	86546750	86547249	Pde6d|chr1:86546750-86547249	0.268996993980528	.	.
chr1	86582603	86583102	chr1	86586879	86587378	Cops7b|chr1:86586879-86587378	0.29127646347934	.	.
chr1	86582603	86583102	chr1	86586879	86587378	Pde6d|chr1:86586879-86587378	0.29127646347934	.	.
chr1	86670393	86670892	chr1	86433961	86434460	Nppc|chr1:86433961-86434460	0.417033113907626	.	.
chr1	86703565	86704064	chr1	86440464	86440963	Dis3l2|chr1:86440464-86440963	0.296060580485822	.	.
chr1	86703565	86704064	chr1	86487725	86488224	Dis3l2|chr1:86487725-86488224	0.30599193282971	.	.
chr1	86703565	86704064	chr1	86503968	86504467	Dis3l2|chr1:86503968-86504467	0.300576025384458	.	.
chr1	86703565	86704064	chr1	86525204	86525703	Dis3l2|chr1:86525204-86525703	0.389357091190521	.	.
chr1	86703565	86704064	chr1	86528114	86528613	Dis3l2|chr1:86528114-86528613	0.479762230045401	.	.
chr1	86703565	86704064	chr1	86586879	86587378	Dis3l2|chr1:86586879-86587378	0.553239733666681	.	.
chr1	86703565	86704064	chr1	86834429	86834928	Dis3l2|chr1:86834429-86834928	0.377817413819838	.	.
chr1	86703565	86704064	chr1	86834941	86835440	Dis3l2|chr1:86834941-86835440	0.57335456242078	.	.
chr1	87155856	87156355	chr1	87246132	87246631	Ecel1|chr1:87246132-87246631	0.325888208971235	.	.
chr1	87155856	87156355	chr1	87246132	87246631	Ecel1|chr1:87246132-87246631	0.325888208971236	.	.
chr1	87213673	87214172	chr1	87475311	87475810	Eif4e2|chr1:87475311-87475810	0.467394157289691	.	.
chr1	87326698	87327197	chr1	87175930	87176429	Gigyf2|chr1:87175930-87176429	0.274897161715035	.	.
chr1	87326698	87327197	chr1	87721301	87721800	Gigyf2|chr1:87721301-87721800	0.313709484260199	.	.
chr1	87326698	87327197	chr1	87740545	87741044	Gigyf2|chr1:87740545-87741044	0.499371390223028	.	.
chr1	87327249	87327748	chr1	87161175	87161674	Gigyf2|chr1:87161175-87161674	0.477323427987858	.	.
chr1	87327249	87327748	chr1	87175930	87176429	Gigyf2|chr1:87175930-87176429	0.4057069157218	.	.
chr1	87327249	87327748	chr1	87722190	87722689	Gigyf2|chr1:87722190-87722689	0.464606297960655	.	.
chr1	87327249	87327748	chr1	87740545	87741044	Gigyf2|chr1:87740545-87741044	0.3243256473846	.	.
chr1	87327249	87327748	chr1	87740545	87741044	Gigyf2|chr1:87740545-87741044	0.324325647384601	.	.
chr1	87510023	87510522	chr1	87404664	87405163	Neu2|chr1:87404664-87405163	0.459993253005459	.	.
chr1	87510023	87510522	chr1	87722190	87722689	Neu2|chr1:87722190-87722689	0.337694250134623	.	.
chr1	87510023	87510522	chr1	87766169	87766668	Neu2|chr1:87766169-87766668	0.298704998071683	.	.
chr1	87574215	87574714	chr1	87447455	87447954	Ngef|chr1:87447455-87447954	0.292477767549098	.	.
chr1	87574215	87574714	chr1	87671572	87672071	Ngef|chr1:87671572-87672071	0.32113892577795	.	.
chr1	87574215	87574714	chr1	87722190	87722689	Ngef|chr1:87722190-87722689	0.418252559775539	.	.
chr1	87574215	87574714	chr1	87733143	87733642	Ngef|chr1:87733143-87733642	0.341912267123528	.	.
chr1	87574215	87574714	chr1	87766169	87766668	Ngef|chr1:87766169-87766668	0.293974625097151	.	.
chr1	88205505	88206004	chr1	88320520	88321019	Dnajb3|chr1:88320520-88321019	0.315537690576402	.	.
chr1	88205505	88206004	chr1	88470539	88471038	Dnajb3|chr1:88470539-88471038	0.302862899979795	.	.
chr1	88277410	88277909	chr1	88504625	88505124	Hjurp|chr1:88504625-88505124	0.306182769180301	.	.
chr1	88277410	88277909	chr1	88504625	88505124	Trpm8|chr1:88504625-88505124	0.306182769180301	.	.
chr1	88701430	88701929	chr1	88320520	88321019	Arl4c|chr1:88320520-88321019	0.280700729375193	.	.
chr1	88701430	88701929	chr1	88504625	88505124	Arl4c|chr1:88504625-88505124	0.340724926695928	.	.
chr1	88701430	88701929	chr1	88929206	88929705	Arl4c|chr1:88929206-88929705	0.293861848501537	.	.
chr1	88701944	88702443	chr1	88320520	88321019	Arl4c|chr1:88320520-88321019	0.390811867556861	.	.
chr1	88701944	88702443	chr1	88504625	88505124	Arl4c|chr1:88504625-88505124	0.26659917713665	.	.
chr1	88701944	88702443	chr1	88929206	88929705	Arl4c|chr1:88929206-88929705	0.377436934429974	.	.
chr1	89454554	89455053	chr1	89183479	89183978	Agap1|chr1:89183479-89183978	0.282774743882601	.	.
chr1	89454554	89455053	chr1	89206769	89207268	Agap1|chr1:89206769-89207268	0.4239121042049	.	.
chr1	89454554	89455053	chr1	89207294	89207793	Agap1|chr1:89207294-89207793	0.630876803396987	.	.
chr1	90153403	90153902	chr1	90284439	90284938	4930434B07Rik|chr1:90284439-90284938	0.397371079264509	.	.
chr1	90153403	90153902	chr1	90284439	90284938	Iqca|chr1:90284439-90284938	0.397371079264509	.	.
chr1	90153403	90153902	chr1	90328246	90328745	4930434B07Rik|chr1:90328246-90328745	0.314033758192711	.	.
chr1	90153403	90153902	chr1	90328246	90328745	Iqca|chr1:90328246-90328745	0.314033758192711	.	.
chr1	90203739	90204238	chr1	90205210	90205709	Ackr3|chr1:90205210-90205709	0.468005474784567	.	.
chr1	90203739	90204238	chr1	90247200	90247699	Ackr3|chr1:90247200-90247699	0.418542153144596	.	.
chr1	90603129	90603628	chr1	90328246	90328745	Cops8|chr1:90328246-90328745	0.303733261255604	.	.
chr1	90998483	90998982	chr1	90588307	90588806	Lrrfip1|chr1:90588307-90588806	0.342187031891047	.	.
chr1	90998483	90998982	chr1	90732734	90733233	Lrrfip1|chr1:90732734-90733233	0.643563528313524	.	.
chr1	91249940	91250439	chr1	91062300	91062799	Ube2f|chr1:91062300-91062799	0.271525354727675	.	.
chr1	91249940	91250439	chr1	91062300	91062799	Ube2f|chr1:91062300-91062799	0.271525354727676	.	.
chr1	91249940	91250439	chr1	91272334	91272833	Ube2f|chr1:91272334-91272833	0.386446549937903	.	.
chr1	91298026	91298525	chr1	91140295	91140794	Scly|chr1:91140295-91140794	0.296107002069313	.	.
chr1	91413043	91413542	chr1	91052819	91053318	Hes6|chr1:91052819-91053318	0.366361312575455	.	.
chr1	91459292	91459791	chr1	91199687	91200186	Per2|chr1:91199687-91200186	0.286591702380849	.	.
chr1	91459292	91459791	chr1	91272334	91272833	Per2|chr1:91272334-91272833	0.497525434171869	.	.
chr1	91802337	91802836	chr1	91757751	91758250	Gm29100|chr1:91757751-91758250	0.337959601692607	.	.
chr1	92473544	92474043	chr1	92405237	92405736	Ndufa10|chr1:92405237-92405736	0.314859739011197	.	.
chr1	92641765	92642264	chr1	92956591	92957090	Cops9|chr1:92956591-92957090	0.618758294879554	.	.
chr1	92831030	92831529	chr1	92521236	92521735	Gpc1|chr1:92521236-92521735	0.294580041497944	.	.
chr1	92831030	92831529	chr1	92610875	92611374	Gpc1|chr1:92610875-92611374	0.34604812258908	.	.
chr1	92831030	92831529	chr1	92840219	92840718	Gpc1|chr1:92840219-92840718	0.288232047273359	.	.
chr1	92831030	92831529	chr1	93100465	93100964	Gpc1|chr1:93100465-93100964	0.270394120660223	.	.
chr1	92831030	92831529	chr1	93115042	93115541	Gpc1|chr1:93115042-93115541	0.545413110932528	.	.
chr1	92831030	92831529	chr1	93174394	93174893	Gpc1|chr1:93174394-93174893	0.343410894726981	.	.
chr1	92831616	92832115	chr1	93014431	93014930	Gpc1|chr1:93014431-93014930	0.564410348215266	.	.
chr1	92848463	92848962	chr1	92799618	92800117	Gm29480|chr1:92799618-92800117	0.425832093088464	.	.
chr1	92902753	92903252	chr1	92895020	92895519	Ankmy1|chr1:92895020-92895519	0.388028797077056	.	.
chr1	92907215	92907714	chr1	92799618	92800117	Dusp28|chr1:92799618-92800117	0.285616995002554	.	.
chr1	92907215	92907714	chr1	92840219	92840718	Dusp28|chr1:92840219-92840718	0.323336748323823	.	.
chr1	92910422	92910921	chr1	92956591	92957090	5033417F24Rik|chr1:92956591-92957090	0.381504279334846	.	.
chr1	92910422	92910921	chr1	92956591	92957090	Rnpepl1|chr1:92956591-92957090	0.381504279334846	.	.
chr1	92910422	92910921	chr1	93056784	93057283	5033417F24Rik|chr1:93056784-93057283	0.276072917394942	.	.
chr1	92910422	92910921	chr1	93056784	93057283	Rnpepl1|chr1:93056784-93057283	0.276072917394942	.	.
chr1	92910422	92910921	chr1	93057285	93057784	5033417F24Rik|chr1:93057285-93057784	0.487871539518712	.	.
chr1	92910422	92910921	chr1	93057285	93057784	Rnpepl1|chr1:93057285-93057784	0.487871539518712	.	.
chr1	92910422	92910921	chr1	93176579	93177078	5033417F24Rik|chr1:93176579-93177078	0.300842050197614	.	.
chr1	92910422	92910921	chr1	93176579	93177078	Rnpepl1|chr1:93176579-93177078	0.300842050197614	.	.
chr1	92910928	92911427	chr1	92956591	92957090	5033417F24Rik|chr1:92956591-92957090	0.376970718208012	.	.
chr1	92910928	92911427	chr1	92956591	92957090	Rnpepl1|chr1:92956591-92957090	0.376970718208012	.	.
chr1	92910928	92911427	chr1	93014431	93014930	5033417F24Rik|chr1:93014431-93014930	0.337921226131752	.	.
chr1	92910928	92911427	chr1	93014431	93014930	Rnpepl1|chr1:93014431-93014930	0.337921226131752	.	.
chr1	92910928	92911427	chr1	93057285	93057784	5033417F24Rik|chr1:93057285-93057784	0.598659398367098	.	.
chr1	92910928	92911427	chr1	93057285	93057784	5033417F24Rik|chr1:93057285-93057784	0.598659398367099	.	.
chr1	92910928	92911427	chr1	93057285	93057784	Rnpepl1|chr1:93057285-93057784	0.598659398367098	.	.
chr1	92910928	92911427	chr1	93057285	93057784	Rnpepl1|chr1:93057285-93057784	0.598659398367099	.	.
chr1	92910928	92911427	chr1	93176579	93177078	5033417F24Rik|chr1:93176579-93177078	0.409033613227408	.	.
chr1	92910928	92911427	chr1	93176579	93177078	Rnpepl1|chr1:93176579-93177078	0.409033613227408	.	.
chr1	92934435	92934934	chr1	92521236	92521735	Capn10|chr1:92521236-92521735	0.293589218225086	.	.
chr1	92934435	92934934	chr1	92840219	92840718	Capn10|chr1:92840219-92840718	0.440875876439297	.	.
chr1	92934435	92934934	chr1	93115042	93115541	Capn10|chr1:93115042-93115541	0.276353524604474	.	.
chr1	92934435	92934934	chr1	93174394	93174893	Capn10|chr1:93174394-93174893	0.280337824357188	.	.
chr1	92934435	92934934	chr1	93206492	93206991	Capn10|chr1:93206492-93206991	0.278792941372676	.	.
chr1	93168197	93168696	chr1	92956591	92957090	Crocc2|chr1:92956591-92957090	0.580381412102588	.	.
chr1	93168197	93168696	chr1	93014431	93014930	Crocc2|chr1:93014431-93014930	0.364671166227335	.	.
chr1	93168197	93168696	chr1	93057285	93057784	Crocc2|chr1:93057285-93057784	0.299303962340395	.	.
chr1	93168197	93168696	chr1	93100465	93100964	Crocc2|chr1:93100465-93100964	0.269400658091386	.	.
chr1	93168197	93168696	chr1	93176579	93177078	Crocc2|chr1:93176579-93177078	0.67236255382248	.	.
chr1	93235496	93235995	chr1	92956591	92957090	Sned1|chr1:92956591-92957090	0.417421206917216	.	.
chr1	93235496	93235995	chr1	93057285	93057784	Sned1|chr1:93057285-93057784	0.432157227358104	.	.
chr1	93235496	93235995	chr1	93176579	93177078	Sned1|chr1:93176579-93177078	0.40961577636375	.	.
chr1	93305687	93306186	chr1	93057285	93057784	Gm28535|chr1:93057285-93057784	0.558412295181766	.	.
chr1	93305687	93306186	chr1	93057285	93057784	Mterf4|chr1:93057285-93057784	0.558412295181766	.	.
chr1	93342619	93343118	chr1	93056784	93057283	Pask|chr1:93056784-93057283	0.288441786292521	.	.
chr1	93342619	93343118	chr1	93056784	93057283	Ppp1r7|chr1:93056784-93057283	0.288441786292521	.	.
chr1	93342619	93343118	chr1	93057285	93057784	Pask|chr1:93057285-93057784	0.439101771605117	.	.
chr1	93342619	93343118	chr1	93057285	93057784	Ppp1r7|chr1:93057285-93057784	0.439101771605117	.	.
chr1	93343358	93343857	chr1	93014431	93014930	Pask|chr1:93014431-93014930	0.372277079151952	.	.
chr1	93343358	93343857	chr1	93014431	93014930	Ppp1r7|chr1:93014431-93014930	0.372277079151952	.	.
chr1	93343358	93343857	chr1	93176579	93177078	Pask|chr1:93176579-93177078	0.390563665231481	.	.
chr1	93343358	93343857	chr1	93176579	93177078	Ppp1r7|chr1:93176579-93177078	0.390563665231481	.	.
chr1	93478107	93478606	chr1	93057285	93057784	Hdlbp|chr1:93057285-93057784	0.65176690852023	.	.
chr1	93478107	93478606	chr1	93057285	93057784	Sept2|chr1:93057285-93057784	0.65176690852023	.	.
chr1	93478107	93478606	chr1	93100465	93100964	Hdlbp|chr1:93100465-93100964	0.451240133858742	.	.
chr1	93478107	93478606	chr1	93100465	93100964	Sept2|chr1:93100465-93100964	0.451240133858742	.	.
chr1	93478107	93478606	chr1	93176579	93177078	Hdlbp|chr1:93176579-93177078	0.50661263778371	.	.
chr1	93478107	93478606	chr1	93176579	93177078	Sept2|chr1:93176579-93177078	0.50661263778371	.	.
chr1	93478622	93479121	chr1	93347074	93347573	Hdlbp|chr1:93347074-93347573	0.351627617981644	.	.
chr1	93478622	93479121	chr1	93347074	93347573	Sept2|chr1:93347074-93347573	0.351627617981644	.	.
chr1	93634975	93635474	chr1	93445454	93445953	Gm28536|chr1:93445454-93445953	0.31925748823149	.	.
chr1	93634975	93635474	chr1	93705324	93705823	Gm28536|chr1:93705324-93705823	0.541441405189215	.	.
chr1	93754078	93754577	chr1	94147120	94147619	Thap4|chr1:94147120-94147619	0.375590837781488	.	.
chr1	93754078	93754577	chr1	94175751	94176250	Thap4|chr1:94175751-94176250	0.418870130390074	.	.
chr1	93801756	93802255	chr1	93506953	93507452	Dtymk|chr1:93506953-93507452	0.416780421424157	.	.
chr1	93801756	93802255	chr1	94035198	94035697	Dtymk|chr1:94035198-94035697	0.351387307616233	.	.
chr1	93825281	93825780	chr1	94035198	94035697	D2hgdh|chr1:94035198-94035697	0.430283063858954	.	.
chr1	93825281	93825780	chr1	94079039	94079538	D2hgdh|chr1:94079039-94079538	0.391600733537577	.	.
chr1	93825281	93825780	chr1	94147120	94147619	D2hgdh|chr1:94147120-94147619	0.396377554698995	.	.
chr1	94795859	94796358	chr1	95055277	95055776	4930440C22Rik|chr1:95055277-95055776	0.320742191007156	.	.
chr1	95313333	95313832	chr1	95078592	95079091	Fam174a|chr1:95078592-95079091	0.380857787257044	.	.
chr1	95313333	95313832	chr1	95478002	95478501	Fam174a|chr1:95478002-95478501	0.448743193016273	.	.
chr1	95313851	95314350	chr1	95070620	95071119	Fam174a|chr1:95070620-95071119	0.370655462134194	.	.
chr1	96871948	96872447	chr1	96610414	96610913	Slco4c1|chr1:96610414-96610913	0.461943432029013	.	.
chr1	97661204	97661703	chr1	97699571	97700070	D1Ertd622e|chr1:97699571-97700070	0.287365500628947	.	.
chr1	97661800	97662299	chr1	97793414	97793913	D1Ertd622e|chr1:97793414-97793913	0.342706797582854	.	.
chr1	97661800	97662299	chr1	97887089	97887588	D1Ertd622e|chr1:97887089-97887588	0.322768463221294	.	.
chr1	97661800	97662299	chr1	97960675	97961174	D1Ertd622e|chr1:97960675-97961174	0.534547324401818	.	.
chr1	97769886	97770385	chr1	97976856	97977355	Gin1|chr1:97976856-97977355	0.273304178671621	.	.
chr1	97769886	97770385	chr1	97976856	97977355	Ppip5k2|chr1:97976856-97977355	0.273304178671621	.	.
chr1	98094805	98095304	chr1	98018444	98018943	Pam|chr1:98018444-98018943	0.552725909359022	.	.
chr1	98094805	98095304	chr1	98031757	98032256	Pam|chr1:98031757-98032256	0.464537212573982	.	.
chr1	98094805	98095304	chr1	98310495	98310994	Pam|chr1:98310495-98310994	0.313195121480975	.	.
chr1	105356312	105356811	chr1	105637640	105638139	Gm17634|chr1:105637640-105638139	0.463190295701641	.	.
chr1	105356312	105356811	chr1	105637640	105638139	Rnf152|chr1:105637640-105638139	0.463190295701641	.	.
chr1	105663536	105664035	chr1	105331534	105332033	Pign|chr1:105331534-105332033	0.645676551912261	.	.
chr1	105663536	105664035	chr1	105331534	105332033	Relch|chr1:105331534-105332033	0.645676551912261	.	.
chr1	105990273	105990772	chr1	105637640	105638139	Gm7160|chr1:105637640-105638139	0.28146586004881	.	.
chr1	105990273	105990772	chr1	105637640	105638139	Zcchc2|chr1:105637640-105638139	0.28146586004881	.	.
chr1	105990273	105990772	chr1	105907913	105908412	Gm7160|chr1:105907913-105908412	0.285567911006188	.	.
chr1	105990273	105990772	chr1	105907913	105908412	Zcchc2|chr1:105907913-105908412	0.285567911006188	.	.
chr1	105990273	105990772	chr1	106071193	106071692	Gm7160|chr1:106071193-106071692	0.422321224110749	.	.
chr1	105990273	105990772	chr1	106071193	106071692	Zcchc2|chr1:106071193-106071692	0.422321224110749	.	.
chr1	105991031	105991530	chr1	105881971	105882470	Gm7160|chr1:105881971-105882470	0.300041234221093	.	.
chr1	105991031	105991530	chr1	105881971	105882470	Zcchc2|chr1:105881971-105882470	0.300041234221093	.	.
chr1	106171270	106171769	chr1	105993776	105994275	Gm20753|chr1:105993776-105994275	0.278512937446853	.	.
chr1	106171270	106171769	chr1	105993776	105994275	Phlpp1|chr1:105993776-105994275	0.278512937446853	.	.
chr1	106171937	106172436	chr1	106464692	106465191	Gm20753|chr1:106464692-106465191	0.322496512257777	.	.
chr1	106171937	106172436	chr1	106464692	106465191	Phlpp1|chr1:106464692-106465191	0.322496512257777	.	.
chr1	106759529	106760028	chr1	106514228	106514727	Kdsr|chr1:106514228-106514727	0.282106904298423	.	.
chr1	106796474	106796973	chr1	106629294	106629793	Vps4b|chr1:106629294-106629793	0.447846936842822	.	.
chr1	106796474	106796973	chr1	106630001	106630500	Vps4b|chr1:106630001-106630500	0.289917101749048	.	.
chr1	111864757	111865256	chr1	111660215	111660714	Dsel|chr1:111660215-111660714	0.326177434698345	.	.
chr1	115684447	115684946	chr1	115533698	115534197	Cntnap5a|chr1:115533698-115534197	0.408723247364814	.	.
chr1	115684447	115684946	chr1	115574448	115574947	Cntnap5a|chr1:115574448-115574947	0.571319397248683	.	.
chr1	115685264	115685763	chr1	115807212	115807711	Cntnap5a|chr1:115807212-115807711	0.349146124095996	.	.
chr1	118388537	118389036	chr1	118470332	118470831	Clasp1|chr1:118470332-118470831	0.484618336742751	.	.
chr1	118388537	118389036	chr1	118544980	118545479	Clasp1|chr1:118544980-118545479	0.374834958172633	.	.
chr1	118389052	118389551	chr1	118470332	118470831	Clasp1|chr1:118470332-118470831	0.351145488219253	.	.
chr1	118389052	118389551	chr1	118702911	118703410	Clasp1|chr1:118702911-118703410	0.293295552389565	.	.
chr1	119053430	119053929	chr1	119093671	119094170	Gli2|chr1:119093671-119094170	0.464368935033838	.	.
chr1	119504531	119505030	chr1	119690581	119691080	Ralb|chr1:119690581-119691080	0.285767569578283	.	.
chr1	119648156	119648655	chr1	119548633	119549132	Epb41l5|chr1:119548633-119549132	0.356057896150695	.	.
chr1	119648156	119648655	chr1	119690581	119691080	Epb41l5|chr1:119690581-119691080	0.466982693068922	.	.
chr1	119837335	119837834	chr1	119548633	119549132	Ptpn4|chr1:119548633-119549132	0.358250509127356	.	.
chr1	119837335	119837834	chr1	119690581	119691080	Ptpn4|chr1:119690581-119691080	0.303587540749185	.	.
chr1	119912947	119913446	chr1	119548633	119549132	Tmem177|chr1:119548633-119549132	0.472623253550252	.	.
chr1	119912947	119913446	chr1	119690581	119691080	Tmem177|chr1:119690581-119691080	0.353630465020902	.	.
chr1	119912947	119913446	chr1	119929686	119930185	Tmem177|chr1:119929686-119930185	0.301844142566919	.	.
chr1	120120898	120121397	chr1	120197108	120197607	3110009E18Rik|chr1:120197108-120197607	0.343541175676379	.	.
chr1	120120898	120121397	chr1	120197108	120197607	Dbi|chr1:120197108-120197607	0.343541175676379	.	.
chr1	120120898	120121397	chr1	120265100	120265599	3110009E18Rik|chr1:120265100-120265599	0.4868955250963	.	.
chr1	120120898	120121397	chr1	120265100	120265599	Dbi|chr1:120265100-120265599	0.4868955250963	.	.
chr1	120120898	120121397	chr1	120444014	120444513	3110009E18Rik|chr1:120444014-120444513	0.34972618053589	.	.
chr1	120120898	120121397	chr1	120444014	120444513	Dbi|chr1:120444014-120444513	0.34972618053589	.	.
chr1	121430778	121431277	chr1	121152098	121152597	Ccdc93|chr1:121152098-121152597	0.524076634232789	.	.
chr1	121430778	121431277	chr1	121701786	121702285	Ccdc93|chr1:121701786-121702285	0.574255293742043	.	.
chr1	121527520	121528019	chr1	121452337	121452836	Htr5b|chr1:121452337-121452836	0.293903749180814	.	.
chr1	121527520	121528019	chr1	121527010	121527509	Htr5b|chr1:121527010-121527509	0.34158389720117	.	.
chr1	121527520	121528019	chr1	121549397	121549896	Htr5b|chr1:121549397-121549896	0.459331045347234	.	.
chr1	121527520	121528019	chr1	121798489	121798988	Htr5b|chr1:121798489-121798988	0.436232670025783	.	.
chr1	121567757	121568256	chr1	121798489	121798988	Ddx18|chr1:121798489-121798988	0.390803167458061	.	.
chr1	125435289	125435788	chr1	125273694	125274193	Actr3|chr1:125273694-125274193	0.313340056409934	.	.
chr1	125435289	125435788	chr1	125476791	125477290	Actr3|chr1:125476791-125477290	0.299333181425328	.	.
chr1	125560306	125560805	chr1	125650355	125650854	Slc35f5|chr1:125650355-125650854	0.356938539952326	.	.
chr1	125560306	125560805	chr1	125699975	125700474	Slc35f5|chr1:125699975-125700474	0.282552562126068	.	.
chr1	125561216	125561715	chr1	125969882	125970381	Slc35f5|chr1:125969882-125970381	0.327806425032633	.	.
chr1	125561216	125561715	chr1	125982138	125982637	Slc35f5|chr1:125982138-125982637	0.510185516551292	.	.
chr1	125911894	125912393	chr1	125819143	125819642	Lypd1|chr1:125819143-125819642	0.388598501796825	.	.
chr1	125911894	125912393	chr1	125819143	125819642	Lypd1|chr1:125819143-125819642	0.388598501796826	.	.
chr1	125911894	125912393	chr1	125969882	125970381	Lypd1|chr1:125969882-125970381	0.356239819824381	.	.
chr1	125911894	125912393	chr1	126049395	126049894	Lypd1|chr1:126049395-126049894	0.353230196825979	.	.
chr1	125911894	125912393	chr1	126120422	126120921	Lypd1|chr1:126120422-126120921	0.557272792139651	.	.
chr1	127205210	127205709	chr1	127131786	127132285	Mgat5|chr1:127131786-127132285	0.386901204250578	.	.
chr1	127205210	127205709	chr1	127152769	127153268	Mgat5|chr1:127152769-127153268	0.273966006106328	.	.
chr1	127205210	127205709	chr1	127153270	127153769	Mgat5|chr1:127153270-127153769	0.524182443225126	.	.
chr1	127205210	127205709	chr1	127160168	127160667	Mgat5|chr1:127160168-127160667	0.361188530103021	.	.
chr1	127205210	127205709	chr1	127231508	127232007	Mgat5|chr1:127231508-127232007	0.319313264590711	.	.
chr1	128102952	128103451	chr1	128009728	128010227	R3hdm1|chr1:128009728-128010227	0.425831207445187	.	.
chr1	128102952	128103451	chr1	128009728	128010227	Zranb3|chr1:128009728-128010227	0.425831207445187	.	.
chr1	128103473	128103972	chr1	128009728	128010227	R3hdm1|chr1:128009728-128010227	0.377555471047423	.	.
chr1	128103473	128103972	chr1	128009728	128010227	Zranb3|chr1:128009728-128010227	0.377555471047423	.	.
chr1	128103473	128103972	chr1	128077741	128078240	R3hdm1|chr1:128077741-128078240	0.4668131817331	.	.
chr1	128103473	128103972	chr1	128077741	128078240	Zranb3|chr1:128077741-128078240	0.4668131817331	.	.
chr1	128244624	128245123	chr1	128003957	128004456	Ubxn4|chr1:128003957-128004456	0.294289156874523	.	.
chr1	128244624	128245123	chr1	128472408	128472907	Ubxn4|chr1:128472408-128472907	0.439708497641592	.	.
chr1	128359460	128359959	chr1	128472408	128472907	Mcm6|chr1:128472408-128472907	0.321632677075325	.	.
chr1	128416641	128417140	chr1	128003957	128004456	Dars|chr1:128003957-128004456	0.400205794276287	.	.
chr1	128416641	128417140	chr1	128140980	128141479	Dars|chr1:128140980-128141479	0.358691833619973	.	.
chr1	128416641	128417140	chr1	128472408	128472907	Dars|chr1:128472408-128472907	0.383420212283204	.	.
chr1	128417141	128417640	chr1	128003957	128004456	Dars|chr1:128003957-128004456	0.348407774544052	.	.
chr1	128417141	128417640	chr1	128140980	128141479	Dars|chr1:128140980-128141479	0.410021230489252	.	.
chr1	128417141	128417640	chr1	128472408	128472907	Dars|chr1:128472408-128472907	0.327108688791738	.	.
chr1	128592363	128592862	chr1	128497627	128498126	Cxcr4|chr1:128497627-128498126	0.479602949122108	.	.
chr1	128592363	128592862	chr1	128593128	128593627	Cxcr4|chr1:128593128-128593627	0.521284218214147	.	.
chr1	130462505	130463004	chr1	130358846	130359345	Cd55|chr1:130358846-130359345	0.32561212661188	.	.
chr1	130462505	130463004	chr1	130358846	130359345	Gm16083|chr1:130358846-130359345	0.32561212661188	.	.
chr1	130462505	130463004	chr1	130644077	130644576	Cd55|chr1:130644077-130644576	0.267768489640499	.	.
chr1	130462505	130463004	chr1	130644077	130644576	Gm16083|chr1:130644077-130644576	0.267768489640499	.	.
chr1	130462505	130463004	chr1	130715647	130716146	Cd55|chr1:130715647-130716146	0.322508209589893	.	.
chr1	130462505	130463004	chr1	130715647	130716146	Gm16083|chr1:130715647-130716146	0.322508209589893	.	.
chr1	130717229	130717728	chr1	130715647	130716146	Yod1|chr1:130715647-130716146	0.35369458852447	.	.
chr1	131245008	131245507	chr1	131050972	131051471	Rassf5|chr1:131050972-131051471	0.440706618162918	.	.
chr1	131526251	131526750	chr1	131319538	131320037	Srgap2|chr1:131319538-131320037	0.486262791179022	.	.
chr1	131526753	131527252	chr1	131981607	131982106	Fam72a|chr1:131981607-131982106	0.4502529479624	.	.
chr1	131526753	131527252	chr1	131981607	131982106	Srgap2|chr1:131981607-131982106	0.4502529479624	.	.
chr1	131527318	131527817	chr1	131548296	131548795	Fam72a|chr1:131548296-131548795	0.272154518858422	.	.
chr1	131527318	131527817	chr1	131548296	131548795	Srgap2|chr1:131548296-131548795	0.272154518858422	.	.
chr1	131827667	131828166	chr1	132190118	132190617	Slc41a1|chr1:132190118-132190617	0.435404186707476	.	.
chr1	131828202	131828701	chr1	131543821	131544320	Slc41a1|chr1:131543821-131544320	0.301935106665308	.	.
chr1	131910162	131910661	chr1	131981607	131982106	Nucks1|chr1:131981607-131982106	0.271941464214305	.	.
chr1	131910162	131910661	chr1	131982827	131983326	Nucks1|chr1:131982827-131983326	0.296222837848325	.	.
chr1	131910162	131910661	chr1	132237474	132237973	Nucks1|chr1:132237474-132237973	0.381289376534757	.	.
chr1	131910666	131911165	chr1	132237474	132237973	Nucks1|chr1:132237474-132237973	0.338316238973889	.	.
chr1	132007294	132007793	chr1	132107219	132107718	Elk4|chr1:132107219-132107718	0.314308392579477	.	.
chr1	132007294	132007793	chr1	132199896	132200395	Elk4|chr1:132199896-132200395	0.297286889860379	.	.
chr1	132007800	132008299	chr1	132199896	132200395	Elk4|chr1:132199896-132200395	0.282921311377503	.	.
chr1	132067653	132068152	chr1	132355762	132356261	Mfsd4a|chr1:132355762-132356261	0.30547690039329	.	.
chr1	132298673	132299172	chr1	132144172	132144671	Klhdc8a|chr1:132144172-132144671	0.423754091306156	.	.
chr1	132316328	132316827	chr1	132107219	132107718	Nuak2|chr1:132107219-132107718	0.330600169905083	.	.
chr1	132316328	132316827	chr1	132355762	132356261	Nuak2|chr1:132355762-132356261	0.323898472976074	.	.
chr1	132391552	132392051	chr1	132190118	132190617	Tmcc2|chr1:132190118-132190617	0.30168090383132	.	.
chr1	132391552	132392051	chr1	132208097	132208596	Tmcc2|chr1:132208097-132208596	0.585401404767641	.	.
chr1	132391552	132392051	chr1	132237474	132237973	Tmcc2|chr1:132237474-132237973	0.283731138331813	.	.
chr1	132391552	132392051	chr1	132367533	132368032	Tmcc2|chr1:132367533-132368032	0.510252587971351	.	.
chr1	132417706	132418205	chr1	132190118	132190617	Dstyk|chr1:132190118-132190617	0.427325846704051	.	.
chr1	132477175	132477674	chr1	132190118	132190617	6030442K20Rik|chr1:132190118-132190617	0.494417767340195	.	.
chr1	132477175	132477674	chr1	132190118	132190617	Rbbp5|chr1:132190118-132190617	0.494417767340195	.	.
chr1	132477175	132477674	chr1	132208097	132208596	6030442K20Rik|chr1:132208097-132208596	0.496974650033013	.	.
chr1	132477175	132477674	chr1	132208097	132208596	Rbbp5|chr1:132208097-132208596	0.496974650033013	.	.
chr1	133045916	133046415	chr1	133182970	133183469	Pik3c2b|chr1:133182970-133183469	0.352593807634725	.	.
chr1	133363199	133363698	chr1	133182970	133183469	Etnk2|chr1:133182970-133183469	0.28900785056472	.	.
chr1	133363199	133363698	chr1	133187868	133188367	Etnk2|chr1:133187868-133188367	0.275531597572538	.	.
chr1	133363199	133363698	chr1	133712327	133712826	Etnk2|chr1:133712327-133712826	0.295742739607777	.	.
chr1	133363199	133363698	chr1	133739372	133739871	Etnk2|chr1:133739372-133739871	0.304677306139951	.	.
chr1	133609585	133610084	chr1	133739372	133739871	Snrpe|chr1:133739372-133739871	0.273515884054641	.	.
chr1	133609585	133610084	chr1	133825536	133826035	Snrpe|chr1:133825536-133826035	0.334160301983677	.	.
chr1	133610089	133610588	chr1	133279691	133280190	Snrpe|chr1:133279691-133280190	0.305177112139863	.	.
chr1	133610089	133610588	chr1	133298804	133299303	Snrpe|chr1:133298804-133299303	0.27273253321183	.	.
chr1	133610089	133610588	chr1	133306722	133307221	Snrpe|chr1:133306722-133307221	0.311354754325485	.	.
chr1	133610089	133610588	chr1	133331085	133331584	Snrpe|chr1:133331085-133331584	0.33464191513281	.	.
chr1	133610089	133610588	chr1	133351687	133352186	Snrpe|chr1:133351687-133352186	0.380978335215852	.	.
chr1	133610089	133610588	chr1	133739372	133739871	Snrpe|chr1:133739372-133739871	0.301713473814979	.	.
chr1	133660660	133661159	chr1	133825536	133826035	Gm38394|chr1:133825536-133826035	0.360058609170192	.	.
chr1	133660660	133661159	chr1	133825536	133826035	Zbed6|chr1:133825536-133826035	0.360058609170192	.	.
chr1	133660660	133661159	chr1	133825536	133826035	Zc3h11a|chr1:133825536-133826035	0.360058609170192	.	.
chr1	133660660	133661159	chr1	133854179	133854678	Gm38394|chr1:133854179-133854678	0.284837427386587	.	.
chr1	133660660	133661159	chr1	133854179	133854678	Zbed6|chr1:133854179-133854678	0.284837427386587	.	.
chr1	133660660	133661159	chr1	133854179	133854678	Zc3h11a|chr1:133854179-133854678	0.284837427386587	.	.
chr1	133661173	133661672	chr1	133821332	133821831	Gm38394|chr1:133821332-133821831	0.36584095517872	.	.
chr1	133661173	133661672	chr1	133821332	133821831	Zbed6|chr1:133821332-133821831	0.36584095517872	.	.
chr1	133661173	133661672	chr1	133821332	133821831	Zc3h11a|chr1:133821332-133821831	0.36584095517872	.	.
chr1	133661173	133661672	chr1	133825536	133826035	Gm38394|chr1:133825536-133826035	0.306713414251619	.	.
chr1	133661173	133661672	chr1	133825536	133826035	Zbed6|chr1:133825536-133826035	0.306713414251619	.	.
chr1	133661173	133661672	chr1	133825536	133826035	Zc3h11a|chr1:133825536-133826035	0.306713414251619	.	.
chr1	133800824	133801323	chr1	133842250	133842749	Atp2b4|chr1:133842250-133842749	0.494379127531472	.	.
chr1	133800824	133801323	chr1	134092834	134093333	Atp2b4|chr1:134092834-134093333	0.280456615849789	.	.
chr1	133800824	133801323	chr1	134120587	134121086	Atp2b4|chr1:134120587-134121086	0.335143740099415	.	.
chr1	133908258	133908757	chr1	133855214	133855713	Optc|chr1:133855214-133855713	0.287167802221045	.	.
chr1	133920748	133921247	chr1	133842250	133842749	Prelp|chr1:133842250-133842749	0.348683539036138	.	.
chr1	134078899	134079398	chr1	133825536	133826035	Btg2|chr1:133825536-133826035	0.4578203829855	.	.
chr1	134078899	134079398	chr1	133884047	133884546	Btg2|chr1:133884047-133884546	0.327959659811893	.	.
chr1	134078899	134079398	chr1	134092834	134093333	Btg2|chr1:134092834-134093333	0.506554285118251	.	.
chr1	134078899	134079398	chr1	134106706	134107205	Btg2|chr1:134106706-134107205	0.3301797145847	.	.
chr1	134078899	134079398	chr1	134120587	134121086	Btg2|chr1:134120587-134121086	0.404660703047437	.	.
chr1	134078899	134079398	chr1	134196306	134196805	Btg2|chr1:134196306-134196805	0.389957163774402	.	.
chr1	134078899	134079398	chr1	134344509	134345008	Btg2|chr1:134344509-134345008	0.314069517537565	.	.
chr1	134078899	134079398	chr1	134381781	134382280	Btg2|chr1:134381781-134382280	0.289663956432045	.	.
chr1	134234747	134235246	chr1	133825536	133826035	Adora1|chr1:133825536-133826035	0.301398561897666	.	.
chr1	134234747	134235246	chr1	133854685	133855184	Adora1|chr1:133854685-133855184	0.480421142572249	.	.
chr1	134234747	134235246	chr1	133887626	133888125	Adora1|chr1:133887626-133888125	0.388277202793998	.	.
chr1	134234747	134235246	chr1	133897102	133897601	Adora1|chr1:133897102-133897601	0.315306337626192	.	.
chr1	134234747	134235246	chr1	133915875	133916374	Adora1|chr1:133915875-133916374	0.414810639393893	.	.
chr1	134234747	134235246	chr1	134060782	134061281	Adora1|chr1:134060782-134061281	0.538491213419253	.	.
chr1	134234747	134235246	chr1	134145986	134146485	Adora1|chr1:134145986-134146485	0.296568654939938	.	.
chr1	134235374	134235873	chr1	133854685	133855184	Adora1|chr1:133854685-133855184	0.344570111903971	.	.
chr1	134235374	134235873	chr1	133871161	133871660	Adora1|chr1:133871161-133871660	0.437726419051573	.	.
chr1	134331834	134332333	chr1	134636616	134637115	Ppfia4|chr1:134636616-134637115	0.314518155824722	.	.
chr1	134361764	134362263	chr1	134120587	134121086	Tmem183a|chr1:134120587-134121086	0.307415653889968	.	.
chr1	134405737	134406236	chr1	134344509	134345008	Cyb5r1|chr1:134344509-134345008	0.377174923521468	.	.
chr1	134415089	134415588	chr1	134045877	134046376	Adipor1|chr1:134045877-134046376	0.33982194767085	.	.
chr1	134415089	134415588	chr1	134092834	134093333	Adipor1|chr1:134092834-134093333	0.377622762013835	.	.
chr1	134415089	134415588	chr1	134195773	134196272	Adipor1|chr1:134195773-134196272	0.407658643145913	.	.
chr1	134415089	134415588	chr1	134196306	134196805	Adipor1|chr1:134196306-134196805	0.453094379165966	.	.
chr1	134415089	134415588	chr1	134244113	134244612	Adipor1|chr1:134244113-134244612	0.334929548937858	.	.
chr1	134415089	134415588	chr1	134344509	134345008	Adipor1|chr1:134344509-134345008	0.310902746510112	.	.
chr1	134415089	134415588	chr1	134729107	134729606	Adipor1|chr1:134729107-134729606	0.269592190073235	.	.
chr1	134494334	134494833	chr1	134145986	134146485	Rabif|chr1:134145986-134146485	0.327236507099459	.	.
chr1	134494334	134494833	chr1	134556771	134557270	Rabif|chr1:134556771-134557270	0.297762741371488	.	.
chr1	134494927	134495426	chr1	134045877	134046376	Rabif|chr1:134045877-134046376	0.308670561440704	.	.
chr1	134494927	134495426	chr1	134092834	134093333	Rabif|chr1:134092834-134093333	0.272720985633369	.	.
chr1	134494927	134495426	chr1	134195773	134196272	Rabif|chr1:134195773-134196272	0.551851077956734	.	.
chr1	134494927	134495426	chr1	134196306	134196805	Rabif|chr1:134196306-134196805	0.37537972893597	.	.
chr1	134494927	134495426	chr1	134244113	134244612	Rabif|chr1:134244113-134244612	0.32757364486463	.	.
chr1	134559917	134560416	chr1	134719601	134720100	Kdm5b|chr1:134719601-134720100	0.271355660025435	.	.
chr1	134560674	134561173	chr1	134344509	134345008	Kdm5b|chr1:134344509-134345008	0.395851052179631	.	.
chr1	134560674	134561173	chr1	134381781	134382280	Kdm5b|chr1:134381781-134382280	0.308842362069131	.	.
chr1	134955755	134956254	chr1	134846503	134847002	Ppp1r12b|chr1:134846503-134847002	0.322392330463363	.	.
chr1	134955755	134956254	chr1	134987558	134988057	Ppp1r12b|chr1:134987558-134988057	0.345153657078648	.	.
chr1	134955755	134956254	chr1	135126553	135127052	Ppp1r12b|chr1:135126553-135127052	0.410450396909043	.	.
chr1	134962267	134962766	chr1	134556771	134557270	Ube2t|chr1:134556771-134557270	0.538127083026792	.	.
chr1	135147293	135147792	chr1	134866353	134866852	Arl8a|chr1:134866353-134866852	0.305564041768742	.	.
chr1	135147293	135147792	chr1	134987558	134988057	Arl8a|chr1:134987558-134988057	0.392144867064415	.	.
chr1	135147293	135147792	chr1	135181227	135181726	Arl8a|chr1:135181227-135181726	0.307220904232382	.	.
chr1	135147293	135147792	chr1	135492327	135492826	Arl8a|chr1:135492327-135492826	0.292900824885105	.	.
chr1	135283180	135283679	chr1	135290939	135291438	Rnpep|chr1:135290939-135291438	0.313435488658106	.	.
chr1	135283180	135283679	chr1	135328323	135328822	Rnpep|chr1:135328323-135328822	0.362310400388733	.	.
chr1	135283180	135283679	chr1	135510265	135510764	Rnpep|chr1:135510265-135510764	0.520637247978815	.	.
chr1	135283180	135283679	chr1	135518552	135519051	Rnpep|chr1:135518552-135519051	0.350375083769619	.	.
chr1	135283180	135283679	chr1	135600302	135600801	Rnpep|chr1:135600302-135600801	0.365982188964497	.	.
chr1	135283180	135283679	chr1	135624590	135625089	Rnpep|chr1:135624590-135625089	0.533551052161039	.	.
chr1	135283180	135283679	chr1	135729298	135729797	Rnpep|chr1:135729298-135729797	0.280087954042254	.	.
chr1	135283732	135284231	chr1	135003356	135003855	Rnpep|chr1:135003356-135003855	0.371852805781686	.	.
chr1	135283732	135284231	chr1	135368172	135368671	Rnpep|chr1:135368172-135368671	0.397813002982271	.	.
chr1	135283732	135284231	chr1	135510265	135510764	Rnpep|chr1:135510265-135510764	0.397393231092763	.	.
chr1	135283732	135284231	chr1	135600302	135600801	Rnpep|chr1:135600302-135600801	0.355685540195383	.	.
chr1	135283732	135284231	chr1	135729298	135729797	Rnpep|chr1:135729298-135729797	0.290723603052785	.	.
chr1	135284244	135284743	chr1	135171914	135172413	Rnpep|chr1:135171914-135172413	0.285865189678539	.	.
chr1	135284244	135284743	chr1	135181227	135181726	Rnpep|chr1:135181227-135181726	0.425355122901901	.	.
chr1	135284244	135284743	chr1	135368172	135368671	Rnpep|chr1:135368172-135368671	0.370609770310347	.	.
chr1	135284244	135284743	chr1	135368172	135368671	Rnpep|chr1:135368172-135368671	0.370609770310348	.	.
chr1	135284244	135284743	chr1	135492327	135492826	Rnpep|chr1:135492327-135492826	0.407066967554098	.	.
chr1	135284244	135284743	chr1	135593566	135594065	Rnpep|chr1:135593566-135594065	0.318151706705869	.	.
chr1	135284244	135284743	chr1	135659542	135660041	Rnpep|chr1:135659542-135660041	0.297268525366619	.	.
chr1	135313568	135314067	chr1	135181227	135181726	Timm17a|chr1:135181227-135181726	0.313187033602571	.	.
chr1	135313568	135314067	chr1	135290939	135291438	Timm17a|chr1:135290939-135291438	0.407681142706854	.	.
chr1	135313568	135314067	chr1	135518552	135519051	Timm17a|chr1:135518552-135519051	0.314033788233692	.	.
chr1	135313568	135314067	chr1	135544695	135545194	Timm17a|chr1:135544695-135545194	0.353439333870431	.	.
chr1	135313568	135314067	chr1	135565073	135565572	Timm17a|chr1:135565073-135565572	0.297889692371284	.	.
chr1	135313568	135314067	chr1	135582896	135583395	Timm17a|chr1:135582896-135583395	0.33394492160054	.	.
chr1	135313568	135314067	chr1	135593566	135594065	Timm17a|chr1:135593566-135594065	0.307457307301375	.	.
chr1	135313568	135314067	chr1	135658989	135659488	Timm17a|chr1:135658989-135659488	0.28764544570302	.	.
chr1	135374611	135375110	chr1	135171914	135172413	Shisa4|chr1:135171914-135172413	0.295024417988664	.	.
chr1	135374611	135375110	chr1	135585530	135586029	Shisa4|chr1:135585530-135586029	0.393109627269135	.	.
chr1	135375176	135375675	chr1	135154328	135154827	Shisa4|chr1:135154328-135154827	0.478614586405501	.	.
chr1	135375176	135375675	chr1	135328898	135329397	Shisa4|chr1:135328898-135329397	0.410850485138414	.	.
chr1	135375176	135375675	chr1	135670341	135670840	Shisa4|chr1:135670341-135670840	0.280539957922054	.	.
chr1	135430227	135430726	chr1	135368172	135368671	Ipo9|chr1:135368172-135368671	0.299106899071975	.	.
chr1	135585020	135585519	chr1	135368172	135368671	Gm4793|chr1:135368172-135368671	0.31186900989345	.	.
chr1	135585020	135585519	chr1	135699225	135699724	Gm4793|chr1:135699225-135699724	0.33658571072898	.	.
chr1	135766118	135766617	chr1	135944731	135945230	Phlda3|chr1:135944731-135945230	0.270170202504353	.	.
chr1	135766118	135766617	chr1	136017772	136018271	Phlda3|chr1:136017772-136018271	0.437006562894884	.	.
chr1	135766118	135766617	chr1	136055738	136056237	Phlda3|chr1:136055738-136056237	0.468781356949761	.	.
chr1	135818607	135819106	chr1	135510265	135510764	Lad1|chr1:135510265-135510764	0.439880411065264	.	.
chr1	135818607	135819106	chr1	136017772	136018271	Lad1|chr1:136017772-136018271	0.304877373783675	.	.
chr1	135818607	135819106	chr1	136143421	136143920	Lad1|chr1:136143421-136143920	0.382624620295321	.	.
chr1	136051392	136051891	chr1	135930067	135930566	Ascl5|chr1:135930067-135930566	0.5320826825323	.	.
chr1	136051392	136051891	chr1	136089713	136090212	Ascl5|chr1:136089713-136090212	0.267423869504961	.	.
chr1	136118804	136119303	chr1	135944731	135945230	Gm37759|chr1:135944731-135945230	0.326565415269257	.	.
chr1	136118804	136119303	chr1	136017772	136018271	Gm37759|chr1:136017772-136018271	0.606988001655321	.	.
chr1	136118804	136119303	chr1	136143421	136143920	Gm37759|chr1:136143421-136143920	0.361736589078595	.	.
chr1	136131078	136131577	chr1	135930067	135930566	Gm15850|chr1:135930067-135930566	0.297329527896174	.	.
chr1	136131078	136131577	chr1	135930067	135930566	Kif21b|chr1:135930067-135930566	0.297329527896174	.	.
chr1	136131078	136131577	chr1	136089713	136090212	Gm15850|chr1:136089713-136090212	0.313086820122927	.	.
chr1	136131078	136131577	chr1	136089713	136090212	Kif21b|chr1:136089713-136090212	0.313086820122927	.	.
chr1	136259695	136260194	chr1	136089713	136090212	Gm26781|chr1:136089713-136090212	0.518200181877049	.	.
chr1	136259695	136260194	chr1	136089713	136090212	Gpr25|chr1:136089713-136090212	0.518200181877049	.	.
chr1	136259695	136260194	chr1	136143421	136143920	Gm26781|chr1:136143421-136143920	0.276240380292144	.	.
chr1	136259695	136260194	chr1	136143421	136143920	Gpr25|chr1:136143421-136143920	0.276240380292144	.	.
chr1	136260203	136260702	chr1	136055738	136056237	Gpr25|chr1:136055738-136056237	0.321982178387145	.	.
chr1	136260203	136260702	chr1	136401180	136401679	Gpr25|chr1:136401180-136401679	0.414455944875137	.	.
chr1	136345905	136346404	chr1	136089713	136090212	Camsap2|chr1:136089713-136090212	0.532929606560118	.	.
chr1	136345905	136346404	chr1	136225194	136225693	Camsap2|chr1:136225194-136225693	0.359215787257365	.	.
chr1	136345905	136346404	chr1	136714150	136714649	Camsap2|chr1:136714150-136714649	0.272137140488863	.	.
chr1	136415292	136415791	chr1	136055738	136056237	9230116N13Rik|chr1:136055738-136056237	0.291706416332454	.	.
chr1	136415292	136415791	chr1	136055738	136056237	Ddx59|chr1:136055738-136056237	0.291706416332454	.	.
chr1	136415292	136415791	chr1	136458762	136459261	9230116N13Rik|chr1:136458762-136459261	0.299041986606412	.	.
chr1	136415292	136415791	chr1	136458762	136459261	Ddx59|chr1:136458762-136459261	0.299041986606412	.	.
chr1	136415292	136415791	chr1	136613430	136613929	9230116N13Rik|chr1:136613430-136613929	0.273103604711981	.	.
chr1	136415292	136415791	chr1	136613430	136613929	Ddx59|chr1:136613430-136613929	0.273103604711981	.	.
chr1	136466035	136466534	chr1	136017772	136018271	Kif14|chr1:136017772-136018271	0.484474629634119	.	.
chr1	136466035	136466534	chr1	136143421	136143920	Kif14|chr1:136143421-136143920	0.363708112296315	.	.
chr1	136466035	136466534	chr1	136618034	136618533	Kif14|chr1:136618034-136618533	0.525788076885097	.	.
chr1	136466035	136466534	chr1	136618034	136618533	Kif14|chr1:136618034-136618533	0.525788076885098	.	.
chr1	136466035	136466534	chr1	136618601	136619100	Kif14|chr1:136618601-136619100	0.651691155977957	.	.
chr1	136466035	136466534	chr1	136651292	136651791	Kif14|chr1:136651292-136651791	0.277794075014469	.	.
chr1	136466035	136466534	chr1	136706410	136706909	Kif14|chr1:136706410-136706909	0.529352332995825	.	.
chr1	136624093	136624592	chr1	136596145	136596644	Platr23|chr1:136596145-136596644	0.624125398632367	.	.
chr1	136624093	136624592	chr1	136596145	136596644	Zfp281|chr1:136596145-136596644	0.624125398632367	.	.
chr1	136624613	136625112	chr1	136618034	136618533	Platr23|chr1:136618034-136618533	0.297591215111175	.	.
chr1	136624613	136625112	chr1	136618034	136618533	Zfp281|chr1:136618034-136618533	0.297591215111175	.	.
chr1	137898255	137898754	chr1	138135901	138136400	Gm4258|chr1:138135901-138136400	0.440307219288054	.	.
chr1	137898255	137898754	chr1	138136448	138136947	Gm4258|chr1:138136448-138136947	0.561203021834073	.	.
chr1	138515350	138515849	chr1	138551733	138552232	Gm28501|chr1:138551733-138552232	0.27874065135664	.	.
chr1	138515350	138515849	chr1	138591660	138592159	Gm28501|chr1:138591660-138592159	0.318106880124252	.	.
chr1	138618987	138619486	chr1	138328198	138328697	Nek7|chr1:138328198-138328697	0.390672275485074	.	.
chr1	138618987	138619486	chr1	138755859	138756358	Nek7|chr1:138755859-138756358	0.32259168618829	.	.
chr1	138619514	138620013	chr1	138325149	138325648	Nek7|chr1:138325149-138325648	0.388428823917464	.	.
chr1	138619514	138620013	chr1	138345972	138346471	Nek7|chr1:138345972-138346471	0.374111012705575	.	.
chr1	138619514	138620013	chr1	138591660	138592159	Nek7|chr1:138591660-138592159	0.31173761341641	.	.
chr1	138963206	138963705	chr1	138591660	138592159	Dennd1b|chr1:138591660-138592159	0.385865140776506	.	.
chr1	138977611	138978110	chr1	138551733	138552232	4930596I21Rik|chr1:138551733-138552232	0.575571560242576	.	.
chr1	138977611	138978110	chr1	138591660	138592159	4930596I21Rik|chr1:138591660-138592159	0.393645662503615	.	.
chr1	139421972	139422471	chr1	139236784	139237283	Zbtb41|chr1:139236784-139237283	0.292175714993944	.	.
chr1	139421972	139422471	chr1	139481086	139481585	Zbtb41|chr1:139481086-139481585	0.351568125678319	.	.
chr1	139454477	139454976	chr1	139180662	139181161	Aspm|chr1:139180662-139181161	0.427348568741458	.	.
chr1	143640493	143640992	chr1	143813845	143814344	B3galt2|chr1:143813845-143814344	0.280121733709955	.	.
chr1	143640493	143640992	chr1	143830603	143831102	B3galt2|chr1:143830603-143831102	0.319160426196125	.	.
chr1	143702603	143703102	chr1	143801030	143801529	Cdc73|chr1:143801030-143801529	0.365721500073625	.	.
chr1	143702603	143703102	chr1	143803496	143803995	Cdc73|chr1:143803496-143803995	0.551003898547407	.	.
chr1	143776839	143777338	chr1	143803496	143803995	Gm29170|chr1:143803496-143803995	0.368004002675894	.	.
chr1	143776839	143777338	chr1	143803496	143803995	Ro60|chr1:143803496-143803995	0.368004002675894	.	.
chr1	143776839	143777338	chr1	143803496	143803995	Uchl5|chr1:143803496-143803995	0.368004002675894	.	.
chr1	143777394	143777893	chr1	143909267	143909766	Gm29170|chr1:143909267-143909766	0.285863438846285	.	.
chr1	143777394	143777893	chr1	143909267	143909766	Ro60|chr1:143909267-143909766	0.285863438846285	.	.
chr1	143777394	143777893	chr1	143909267	143909766	Uchl5|chr1:143909267-143909766	0.285863438846285	.	.
chr1	143777394	143777893	chr1	144214081	144214580	Gm29170|chr1:144214081-144214580	0.579661190695397	.	.
chr1	143777394	143777893	chr1	144214081	144214580	Ro60|chr1:144214081-144214580	0.579661190695397	.	.
chr1	143777394	143777893	chr1	144214081	144214580	Uchl5|chr1:144214081-144214580	0.579661190695397	.	.
chr1	144003472	144003971	chr1	144098856	144099355	Rgs2|chr1:144098856-144099355	0.319015783195881	.	.
chr1	144004041	144004540	chr1	143830603	143831102	Rgs2|chr1:143830603-143831102	0.574686456276143	.	.
chr1	144004041	144004540	chr1	144306249	144306748	Rgs2|chr1:144306249-144306748	0.499903241348805	.	.
chr1	144774475	144774974	chr1	144710539	144711038	Rgs18|chr1:144710539-144711038	0.580930910369068	.	.
chr1	144774475	144774974	chr1	144853602	144854101	Rgs18|chr1:144853602-144854101	0.591908786113473	.	.
chr1	144774475	144774974	chr1	145045324	145045823	Rgs18|chr1:145045324-145045823	0.363839688866937	.	.
chr1	144774475	144774974	chr1	145095835	145096334	Rgs18|chr1:145095835-145096334	0.270766123399217	.	.
chr1	144774475	144774974	chr1	145196633	145197132	Rgs18|chr1:145196633-145197132	0.283583260545958	.	.
chr1	146495368	146495867	chr1	146130410	146130909	Brinp3|chr1:146130410-146130909	0.625575182389616	.	.
chr1	146495368	146495867	chr1	146130410	146130909	Gm29514|chr1:146130410-146130909	0.625575182389616	.	.
chr1	146495368	146495867	chr1	146497237	146497736	Brinp3|chr1:146497237-146497736	0.287503804165785	.	.
chr1	146495368	146495867	chr1	146497237	146497736	Gm29514|chr1:146497237-146497736	0.287503804165785	.	.
chr1	146495368	146495867	chr1	146524178	146524677	Brinp3|chr1:146524178-146524677	0.294885268465501	.	.
chr1	146495368	146495867	chr1	146524178	146524677	Gm29514|chr1:146524178-146524677	0.294885268465501	.	.
chr1	150392294	150392793	chr1	150256196	150256695	Odr4|chr1:150256196-150256695	0.277149236160153	.	.
chr1	150392294	150392793	chr1	150256196	150256695	Tpr|chr1:150256196-150256695	0.277149236160153	.	.
chr1	150392294	150392793	chr1	150256782	150257281	Odr4|chr1:150256782-150257281	0.440990000301286	.	.
chr1	150392294	150392793	chr1	150256782	150257281	Tpr|chr1:150256782-150257281	0.440990000301286	.	.
chr1	151138226	151138725	chr1	150753143	150753642	C730036E19Rik|chr1:150753143-150753642	0.583479592665476	.	.
chr1	151138226	151138725	chr1	150774263	150774762	C730036E19Rik|chr1:150774263-150774762	0.678988171782699	.	.
chr1	151138226	151138725	chr1	151053041	151053540	C730036E19Rik|chr1:151053041-151053540	0.336729050576838	.	.
chr1	151138226	151138725	chr1	151103621	151104120	C730036E19Rik|chr1:151103621-151104120	0.281243217532221	.	.
chr1	151344167	151344666	chr1	151053582	151054081	Gm10138|chr1:151053582-151054081	0.285115476859785	.	.
chr1	151344167	151344666	chr1	151053582	151054081	Ivns1abp|chr1:151053582-151054081	0.285115476859785	.	.
chr1	151345057	151345556	chr1	151514139	151514638	Gm10138|chr1:151514139-151514638	0.355025784528244	.	.
chr1	151345057	151345556	chr1	151514139	151514638	Ivns1abp|chr1:151514139-151514638	0.355025784528244	.	.
chr1	151500739	151501238	chr1	151944787	151945286	Rnf2|chr1:151944787-151945286	0.310616853953579	.	.
chr1	151754914	151755413	chr1	151514139	151514638	2810414N06Rik|chr1:151514139-151514638	0.614713086489344	.	.
chr1	151754914	151755413	chr1	151514139	151514638	Edem3|chr1:151514139-151514638	0.614713086489344	.	.
chr1	152089368	152089867	chr1	152071304	152071803	1700025G04Rik|chr1:152071304-152071803	0.338000299805106	.	.
chr1	152089368	152089867	chr1	152290216	152290715	1700025G04Rik|chr1:152290216-152290715	0.278955119320718	.	.
chr1	152090756	152091255	chr1	152440684	152441183	1700025G04Rik|chr1:152440684-152441183	0.390350707909193	.	.
chr1	152386383	152386882	chr1	152048243	152048742	Tsen15|chr1:152048243-152048742	0.384870186160562	.	.
chr1	152386383	152386882	chr1	152110087	152110586	Tsen15|chr1:152110087-152110586	0.498061162007452	.	.
chr1	152386383	152386882	chr1	152171231	152171730	Tsen15|chr1:152171231-152171730	0.303406144819411	.	.
chr1	152386383	152386882	chr1	152440684	152441183	Tsen15|chr1:152440684-152441183	0.437175864232246	.	.
chr1	152386383	152386882	chr1	152558837	152559336	Tsen15|chr1:152558837-152559336	0.307270193968237	.	.
chr1	152399881	152400380	chr1	152660132	152660631	Colgalt2|chr1:152660132-152660631	0.276415713797438	.	.
chr1	152399881	152400380	chr1	152721712	152722211	Colgalt2|chr1:152721712-152722211	0.409724328327368	.	.
chr1	152400416	152400915	chr1	152434390	152434889	Colgalt2|chr1:152434390-152434889	0.292110781515939	.	.
chr1	152400416	152400915	chr1	152524922	152525421	Colgalt2|chr1:152524922-152525421	0.307347994270428	.	.
chr1	152400416	152400915	chr1	152634661	152635160	Colgalt2|chr1:152634661-152635160	0.468162984052421	.	.
chr1	152400416	152400915	chr1	152660132	152660631	Colgalt2|chr1:152660132-152660631	0.382129555908685	.	.
chr1	152400416	152400915	chr1	152721712	152722211	Colgalt2|chr1:152721712-152722211	0.47810501472532	.	.
chr1	152750443	152750942	chr1	152524922	152525421	Apobec4|chr1:152524922-152525421	0.275864731893153	.	.
chr1	152766246	152766745	chr1	152634661	152635160	Arpc5|chr1:152634661-152635160	0.379794036278401	.	.
chr1	152766246	152766745	chr1	152634661	152635160	Rgl1|chr1:152634661-152635160	0.379794036278401	.	.
chr1	152766246	152766745	chr1	152660132	152660631	Arpc5|chr1:152660132-152660631	0.345895683259784	.	.
chr1	152766246	152766745	chr1	152660132	152660631	Rgl1|chr1:152660132-152660631	0.345895683259784	.	.
chr1	152766246	152766745	chr1	152721712	152722211	Arpc5|chr1:152721712-152722211	0.375312590863094	.	.
chr1	152766246	152766745	chr1	152721712	152722211	Rgl1|chr1:152721712-152722211	0.375312590863094	.	.
chr1	152766246	152766745	chr1	153208839	153209338	Arpc5|chr1:153208839-153209338	0.322097525082689	.	.
chr1	152766246	152766745	chr1	153208839	153209338	Rgl1|chr1:153208839-153209338	0.322097525082689	.	.
chr1	152766246	152766745	chr1	153210119	153210618	Arpc5|chr1:153210119-153210618	0.493837151513036	.	.
chr1	152766246	152766745	chr1	153210119	153210618	Rgl1|chr1:153210119-153210618	0.493837151513036	.	.
chr1	152766246	152766745	chr1	153225682	153226181	Arpc5|chr1:153225682-153226181	0.291279289203527	.	.
chr1	152766246	152766745	chr1	153225682	153226181	Rgl1|chr1:153225682-153226181	0.291279289203527	.	.
chr1	152766805	152767304	chr1	152524922	152525421	Arpc5|chr1:152524922-152525421	0.313971433633813	.	.
chr1	152766805	152767304	chr1	152524922	152525421	Rgl1|chr1:152524922-152525421	0.313971433633813	.	.
chr1	152799895	152800394	chr1	152599785	152600284	Ncf2|chr1:152599785-152600284	0.469411437018766	.	.
chr1	152799895	152800394	chr1	152714328	152714827	Ncf2|chr1:152714328-152714827	0.337182508273262	.	.
chr1	152799895	152800394	chr1	153011511	153012010	Ncf2|chr1:153011511-153012010	0.29533365734779	.	.
chr1	152902988	152903487	chr1	152524922	152525421	Smg7|chr1:152524922-152525421	0.322708341653737	.	.
chr1	152954713	152955212	chr1	152714328	152714827	Nmnat2|chr1:152714328-152714827	0.294946065315693	.	.
chr1	153185735	153186234	chr1	152804823	152805322	Lamc2|chr1:152804823-152805322	0.297146069353283	.	.
chr1	153185735	153186234	chr1	153035415	153035914	Lamc2|chr1:153035415-153035914	0.378416723182394	.	.
chr1	153185735	153186234	chr1	153208839	153209338	Lamc2|chr1:153208839-153209338	0.632700702932633	.	.
chr1	153185735	153186234	chr1	153210119	153210618	Lamc2|chr1:153210119-153210618	0.515907217143519	.	.
chr1	153185735	153186234	chr1	153266792	153267291	Lamc2|chr1:153266792-153267291	0.328518467093507	.	.
chr1	153185735	153186234	chr1	153386660	153387159	Lamc2|chr1:153386660-153387159	0.278861901327752	.	.
chr1	153332222	153332721	chr1	153556864	153557363	Lamc1|chr1:153556864-153557363	0.34003709973561	.	.
chr1	153332222	153332721	chr1	153675492	153675991	Lamc1|chr1:153675492-153675991	0.303293513696199	.	.
chr1	153332222	153332721	chr1	153679079	153679578	Lamc1|chr1:153679079-153679578	0.349607455651455	.	.
chr1	153332222	153332721	chr1	153697556	153698055	Lamc1|chr1:153697556-153698055	0.372156905882214	.	.
chr1	153332786	153333285	chr1	153225682	153226181	Lamc1|chr1:153225682-153226181	0.417218443060565	.	.
chr1	153332786	153333285	chr1	153333646	153334145	Lamc1|chr1:153333646-153334145	0.326481612083204	.	.
chr1	153424875	153425374	chr1	153208839	153209338	Shcbp1l|chr1:153208839-153209338	0.412993538694686	.	.
chr1	153424875	153425374	chr1	153210119	153210618	Shcbp1l|chr1:153210119-153210618	0.295234037351207	.	.
chr1	153424875	153425374	chr1	153675492	153675991	Shcbp1l|chr1:153675492-153675991	0.361774704328404	.	.
chr1	153424875	153425374	chr1	153675492	153675991	Shcbp1l|chr1:153675492-153675991	0.361774704328405	.	.
chr1	153424875	153425374	chr1	153697556	153698055	Shcbp1l|chr1:153697556-153698055	0.527436257444089	.	.
chr1	153487484	153487983	chr1	153717908	153718407	Dhx9|chr1:153717908-153718407	0.409277490406387	.	.
chr1	153549494	153549993	chr1	153451161	153451660	Npl|chr1:153451161-153451660	0.408146911535929	.	.
chr1	153549494	153549993	chr1	153556864	153557363	Npl|chr1:153556864-153557363	0.344959180323849	.	.
chr1	153549494	153549993	chr1	153679607	153680106	Npl|chr1:153679607-153680106	0.564543359515726	.	.
chr1	153549494	153549993	chr1	153697556	153698055	Npl|chr1:153697556-153698055	0.427344776903739	.	.
chr1	153549494	153549993	chr1	153697556	153698055	Npl|chr1:153697556-153698055	0.42734477690374	.	.
chr1	153652792	153653291	chr1	153532150	153532649	Rgs8|chr1:153532150-153532649	0.343319708845173	.	.
chr1	153737796	153738295	chr1	153556864	153557363	C230024C17Rik|chr1:153556864-153557363	0.272079351075649	.	.
chr1	153737796	153738295	chr1	153679079	153679578	C230024C17Rik|chr1:153679079-153679578	0.330810520204	.	.
chr1	153740057	153740556	chr1	153333646	153334145	Rgs16|chr1:153333646-153334145	0.333143797225119	.	.
chr1	153740057	153740556	chr1	153598738	153599237	Rgs16|chr1:153598738-153599237	0.326005115641475	.	.
chr1	153740057	153740556	chr1	153679079	153679578	Rgs16|chr1:153679079-153679578	0.299331155753407	.	.
chr1	153740057	153740556	chr1	153935866	153936365	Rgs16|chr1:153935866-153936365	0.47125203494137	.	.
chr1	153899574	153900073	chr1	153717908	153718407	Glul|chr1:153717908-153718407	0.2991358307485	.	.
chr1	153899574	153900073	chr1	153717908	153718407	Teddm2|chr1:153717908-153718407	0.2991358307485	.	.
chr1	153899574	153900073	chr1	153812636	153813135	Glul|chr1:153812636-153813135	0.296679913777833	.	.
chr1	153899574	153900073	chr1	153812636	153813135	Teddm2|chr1:153812636-153813135	0.296679913777833	.	.
chr1	153899574	153900073	chr1	154102804	154103303	Glul|chr1:154102804-154103303	0.4597872124848	.	.
chr1	153899574	153900073	chr1	154102804	154103303	Teddm2|chr1:154102804-154103303	0.4597872124848	.	.
chr1	153899574	153900073	chr1	154214525	154215024	Glul|chr1:154214525-154215024	0.491843524346788	.	.
chr1	153899574	153900073	chr1	154214525	154215024	Teddm2|chr1:154214525-154215024	0.491843524346788	.	.
chr1	153899574	153900073	chr1	154223809	154224308	Glul|chr1:154223809-154224308	0.283247549283677	.	.
chr1	153899574	153900073	chr1	154223809	154224308	Teddm2|chr1:154223809-154224308	0.283247549283677	.	.
chr1	155416705	155417204	chr1	155302547	155303046	Xpr1|chr1:155302547-155303046	0.317620263746338	.	.
chr1	155416705	155417204	chr1	155434304	155434803	Xpr1|chr1:155434304-155434803	0.300192251830298	.	.
chr1	155416705	155417204	chr1	155494353	155494852	Xpr1|chr1:155494353-155494852	0.331747011839516	.	.
chr1	155557936	155558435	chr1	155442623	155443122	Acbd6|chr1:155442623-155443122	0.395585083235412	.	.
chr1	156303125	156303624	chr1	156445069	156445568	4930518J20Rik|chr1:156445069-156445568	0.267872882127827	.	.
chr1	156303125	156303624	chr1	156445069	156445568	Tdrd5|chr1:156445069-156445568	0.267872882127827	.	.
chr1	156303125	156303624	chr1	156593173	156593672	4930518J20Rik|chr1:156593173-156593672	0.398354304360819	.	.
chr1	156303125	156303624	chr1	156593173	156593672	Tdrd5|chr1:156593173-156593672	0.398354304360819	.	.
chr1	156474061	156474560	chr1	156271559	156272058	Soat1|chr1:156271559-156272058	0.383149455450765	.	.
chr1	156674112	156674611	chr1	156256092	156256591	Tor3a|chr1:156256092-156256591	0.321440648652269	.	.
chr1	156718854	156719353	chr1	156593173	156593672	Fam20b|chr1:156593173-156593672	0.285195085940906	.	.
chr1	156939411	156939910	chr1	156593173	156593672	4930439D14Rik|chr1:156593173-156593672	0.53020284929771	.	.
chr1	156939411	156939910	chr1	156593173	156593672	Ralgps2|chr1:156593173-156593672	0.53020284929771	.	.
chr1	157412497	157412996	chr1	157512958	157513457	Rasal2|chr1:157512958-157513457	0.316032874685456	.	.
chr1	159231910	159232409	chr1	159415579	159416078	Cop1|chr1:159415579-159416078	0.324488680032089	.	.
chr1	160194792	160195291	chr1	160259812	160260311	Mrps14|chr1:160259812-160260311	0.278278321736918	.	.
chr1	160195415	160195914	chr1	159889332	159889831	Mrps14|chr1:159889332-159889831	0.330082926140754	.	.
chr1	160212234	160212733	chr1	159848373	159848872	Cacybp|chr1:159848373-159848872	0.28138236151611	.	.
chr1	160212234	160212733	chr1	159848373	159848872	Cacybp|chr1:159848373-159848872	0.281382361516111	.	.
chr1	160212234	160212733	chr1	160377596	160378095	Cacybp|chr1:160377596-160378095	0.388832087868135	.	.
chr1	160212234	160212733	chr1	160430658	160431157	Cacybp|chr1:160430658-160431157	0.342186965498626	.	.
chr1	160212234	160212733	chr1	160431196	160431695	Cacybp|chr1:160431196-160431695	0.317333228021046	.	.
chr1	160212234	160212733	chr1	160444217	160444716	Cacybp|chr1:160444217-160444716	0.491554517273105	.	.
chr1	160212234	160212733	chr1	160496833	160497332	Cacybp|chr1:160496833-160497332	0.368370383342903	.	.
chr1	160212750	160213249	chr1	159910940	159911439	Cacybp|chr1:159910940-159911439	0.359712770324387	.	.
chr1	160212750	160213249	chr1	159932593	159933092	Cacybp|chr1:159932593-159933092	0.308897007274005	.	.
chr1	160212750	160213249	chr1	160245879	160246378	Cacybp|chr1:160245879-160246378	0.321044597719247	.	.
chr1	160212750	160213249	chr1	160269485	160269984	Cacybp|chr1:160269485-160269984	0.288672591871683	.	.
chr1	160212750	160213249	chr1	160351869	160352368	Cacybp|chr1:160351869-160352368	0.30754699591217	.	.
chr1	160212750	160213249	chr1	160404685	160405184	Cacybp|chr1:160404685-160405184	0.374538996180106	.	.
chr1	160212750	160213249	chr1	160431196	160431695	Cacybp|chr1:160431196-160431695	0.460365348525219	.	.
chr1	160263910	160264409	chr1	160133417	160133916	Gm36975|chr1:160133417-160133916	0.374374065251105	.	.
chr1	160263910	160264409	chr1	160134015	160134514	Gm36975|chr1:160134015-160134514	0.313207514227844	.	.
chr1	160263910	160264409	chr1	160184477	160184976	Gm36975|chr1:160184477-160184976	0.453713521857512	.	.
chr1	160263910	160264409	chr1	160351869	160352368	Gm36975|chr1:160351869-160352368	0.291058135130265	.	.
chr1	160263910	160264409	chr1	160377596	160378095	Gm36975|chr1:160377596-160378095	0.277947463774389	.	.
chr1	160263910	160264409	chr1	160444217	160444716	Gm36975|chr1:160444217-160444716	0.283775235989052	.	.
chr1	160791995	160792494	chr1	160743976	160744475	Rabgap1l|chr1:160743976-160744475	0.436656353519342	.	.
chr1	160791995	160792494	chr1	160935496	160935995	Rabgap1l|chr1:160935496-160935995	0.348767209866371	.	.
chr1	160791995	160792494	chr1	160935496	160935995	Rabgap1l|chr1:160935496-160935995	0.348767209866372	.	.
chr1	160906055	160906554	chr1	160667093	160667592	Rc3h1|chr1:160667093-160667592	0.372663092807442	.	.
chr1	160906055	160906554	chr1	160881265	160881764	Rc3h1|chr1:160881265-160881764	0.55754396503037	.	.
chr1	160906055	160906554	chr1	160894605	160895104	Rc3h1|chr1:160894605-160895104	0.333921678239434	.	.
chr1	160906592	160907091	chr1	160881265	160881764	Rc3h1|chr1:160881265-160881764	0.579242644549114	.	.
chr1	160906592	160907091	chr1	160894605	160895104	Rc3h1|chr1:160894605-160895104	0.283842638669232	.	.
chr1	161034286	161034785	chr1	161087772	161088271	Gas5|chr1:161087772-161088271	0.30965702595774	.	.
chr1	161034286	161034785	chr1	161087772	161088271	Zbtb37|chr1:161087772-161088271	0.30965702595774	.	.
chr1	161131254	161131753	chr1	160881265	160881764	Klhl20|chr1:160881265-160881764	0.372472384751738	.	.
chr1	161131254	161131753	chr1	160894605	160895104	Klhl20|chr1:160894605-160895104	0.359662651934384	.	.
chr1	161131254	161131753	chr1	161465124	161465623	Klhl20|chr1:161465124-161465623	0.463272453558243	.	.
chr1	161142436	161142935	chr1	161195428	161195927	Ankrd45|chr1:161195428-161195927	0.27711980520038	.	.
chr1	161142436	161142935	chr1	161465124	161465623	Ankrd45|chr1:161465124-161465623	0.273914913062906	.	.
chr1	161143255	161143754	chr1	160881265	160881764	Ankrd45|chr1:160881265-160881764	0.350783441958072	.	.
chr1	161143255	161143754	chr1	161195428	161195927	Ankrd45|chr1:161195428-161195927	0.340120632371304	.	.
chr1	161143255	161143754	chr1	161195428	161195927	Ankrd45|chr1:161195428-161195927	0.340120632371305	.	.
chr1	161876197	161876696	chr1	161668052	161668551	Suco|chr1:161668052-161668551	0.682305957715317	.	.
chr1	161876197	161876696	chr1	162037283	162037782	Suco|chr1:162037283-162037782	0.576172862182536	.	.
chr1	161876197	161876696	chr1	162037790	162038289	Suco|chr1:162037790-162038289	0.424465109058652	.	.
chr1	161876197	161876696	chr1	162187173	162187672	Suco|chr1:162187173-162187672	0.320462012111763	.	.
chr1	161876197	161876696	chr1	162231046	162231545	Suco|chr1:162231046-162231545	0.289354373177156	.	.
chr1	161968972	161969471	chr1	161976288	161976787	Gm38304|chr1:161976288-161976787	0.400709670998804	.	.
chr1	161968972	161969471	chr1	161976288	161976787	Pigc|chr1:161976288-161976787	0.400709670998804	.	.
chr1	161968972	161969471	chr1	162108665	162109164	Gm38304|chr1:162108665-162109164	0.305558289945448	.	.
chr1	161968972	161969471	chr1	162108665	162109164	Pigc|chr1:162108665-162109164	0.305558289945448	.	.
chr1	161968972	161969471	chr1	162231046	162231545	Gm38304|chr1:162231046-162231545	0.478039602516156	.	.
chr1	161968972	161969471	chr1	162231046	162231545	Pigc|chr1:162231046-162231545	0.478039602516156	.	.
chr1	162477074	162477573	chr1	162127072	162127571	Dnm3|chr1:162127072-162127571	0.326009730959008	.	.
chr1	162477074	162477573	chr1	162361871	162362370	Dnm3|chr1:162361871-162362370	0.37878519198545	.	.
chr1	162477766	162478265	chr1	162305282	162305781	Dnm3|chr1:162305282-162305781	0.316312115983669	.	.
chr1	162477766	162478265	chr1	162359162	162359661	Dnm3|chr1:162359162-162359661	0.357816462662071	.	.
chr1	162477766	162478265	chr1	162385556	162386055	Dnm3|chr1:162385556-162386055	0.285484559037036	.	.
chr1	162548386	162548885	chr1	162792713	162793212	Eef1aknmt|chr1:162792713-162793212	0.336663445319568	.	.
chr1	162570372	162570871	chr1	162299840	162300339	Vamp4|chr1:162299840-162300339	0.322110038739603	.	.
chr1	162570372	162570871	chr1	162305282	162305781	Vamp4|chr1:162305282-162305781	0.439377231733331	.	.
chr1	163403421	163403920	chr1	163060328	163060827	Gorab|chr1:163060328-163060827	0.476725958278768	.	.
chr1	163403421	163403920	chr1	163150346	163150845	Gorab|chr1:163150346-163150845	0.494094921800408	.	.
chr1	163403421	163403920	chr1	163357552	163358051	Gorab|chr1:163357552-163358051	0.527760627415203	.	.
chr1	163779331	163779830	chr1	163910292	163910791	Kifap3|chr1:163910292-163910791	0.285994485134578	.	.
chr1	163779331	163779830	chr1	163914884	163915383	Kifap3|chr1:163914884-163915383	0.456589190894692	.	.
chr1	163779331	163779830	chr1	164184474	164184973	Kifap3|chr1:164184474-164184973	0.323668980065725	.	.
chr1	163779331	163779830	chr1	164235945	164236444	Kifap3|chr1:164235945-164236444	0.526664771256852	.	.
chr1	163929752	163930251	chr1	163896773	163897272	Scyl3|chr1:163896773-163897272	0.432899828210135	.	.
chr1	163929752	163930251	chr1	164138556	164139055	Scyl3|chr1:164138556-164139055	0.434172465133895	.	.
chr1	163929752	163930251	chr1	164232118	164232617	Scyl3|chr1:164232118-164232617	0.490756315268336	.	.
chr1	163994642	163995141	chr1	164176954	164177453	BC055324|chr1:164176954-164177453	0.280577507735075	.	.
chr1	163994642	163995141	chr1	164176954	164177453	Mettl18|chr1:164176954-164177453	0.280577507735075	.	.
chr1	164248686	164249185	chr1	164326733	164327232	Slc19a2|chr1:164326733-164327232	0.327884647833538	.	.
chr1	164275346	164275845	chr1	164138556	164139055	Ccdc181|chr1:164138556-164139055	0.374021553771724	.	.
chr1	164275346	164275845	chr1	164232118	164232617	Ccdc181|chr1:164232118-164232617	0.300760642153991	.	.
chr1	164275346	164275845	chr1	164395042	164395541	Ccdc181|chr1:164395042-164395541	0.423664458542312	.	.
chr1	164275346	164275845	chr1	164474792	164475291	Ccdc181|chr1:164474792-164475291	0.636703836447549	.	.
chr1	164275346	164275845	chr1	164475440	164475939	Ccdc181|chr1:164475440-164475939	0.399269615030301	.	.
chr1	164275346	164275845	chr1	164475965	164476464	Ccdc181|chr1:164475965-164476464	0.360431407747034	.	.
chr1	164307370	164307869	chr1	164384849	164385348	Blzf1|chr1:164384849-164385348	0.406043560054941	.	.
chr1	164457803	164458302	chr1	164217833	164218332	Atp1b1|chr1:164217833-164218332	0.427066466528515	.	.
chr1	164457803	164458302	chr1	164722054	164722553	Atp1b1|chr1:164722054-164722553	0.355663868514652	.	.
chr1	164898957	164899456	chr1	164563577	164564076	Gm32569|chr1:164563577-164564076	0.451754074637948	.	.
chr1	164898957	164899456	chr1	164586523	164587022	Gm32569|chr1:164586523-164587022	0.352392728044034	.	.
chr1	164898957	164899456	chr1	164605842	164606341	Gm32569|chr1:164605842-164606341	0.273585918911155	.	.
chr1	164898957	164899456	chr1	164766621	164767120	Gm32569|chr1:164766621-164767120	0.347393977061288	.	.
chr1	164898957	164899456	chr1	164766621	164767120	Gm32569|chr1:164766621-164767120	0.347393977061289	.	.
chr1	164898957	164899456	chr1	165132392	165132891	Gm32569|chr1:165132392-165132891	0.504847870775624	.	.
chr1	164898957	164899456	chr1	165246521	165247020	Gm32569|chr1:165246521-165247020	0.300694646214218	.	.
chr1	165091724	165092223	chr1	165132392	165132891	4930568G15Rik|chr1:165132392-165132891	0.359273760034092	.	.
chr1	165091724	165092223	chr1	165320429	165320928	4930568G15Rik|chr1:165320429-165320928	0.329715523129816	.	.
chr1	165091724	165092223	chr1	165440378	165440877	4930568G15Rik|chr1:165440378-165440877	0.311696774788612	.	.
chr1	165194197	165194696	chr1	164875834	164876333	Sft2d2|chr1:164875834-164876333	0.275135412629336	.	.
chr1	165194197	165194696	chr1	165006413	165006912	Sft2d2|chr1:165006413-165006912	0.438632494982971	.	.
chr1	165194197	165194696	chr1	165033088	165033587	Sft2d2|chr1:165033088-165033587	0.270442147988718	.	.
chr1	165236724	165237223	chr1	164804968	164805467	Tiprl|chr1:164804968-164805467	0.495206400493426	.	.
chr1	165236724	165237223	chr1	165042018	165042517	Tiprl|chr1:165042018-165042517	0.397640236906838	.	.
chr1	165236724	165237223	chr1	165120312	165120811	Tiprl|chr1:165120312-165120811	0.562970408361857	.	.
chr1	165236724	165237223	chr1	165281633	165282132	Tiprl|chr1:165281633-165282132	0.435981842256472	.	.
chr1	165236724	165237223	chr1	165282295	165282794	Tiprl|chr1:165282295-165282794	0.318541107333874	.	.
chr1	165236724	165237223	chr1	165439673	165440172	Tiprl|chr1:165439673-165440172	0.402534756082569	.	.
chr1	165460313	165460812	chr1	165320429	165320928	Dcaf6|chr1:165320429-165320928	0.426675908017002	.	.
chr1	165460313	165460812	chr1	165320429	165320928	Mpc2|chr1:165320429-165320928	0.426675908017002	.	.
chr1	165460922	165461421	chr1	165018673	165019172	Dcaf6|chr1:165018673-165019172	0.40726873525521	.	.
chr1	165460922	165461421	chr1	165018673	165019172	Mpc2|chr1:165018673-165019172	0.40726873525521	.	.
chr1	165460922	165461421	chr1	165075344	165075843	Dcaf6|chr1:165075344-165075843	0.376849150273436	.	.
chr1	165460922	165461421	chr1	165075344	165075843	Mpc2|chr1:165075344-165075843	0.376849150273436	.	.
chr1	165460922	165461421	chr1	165132392	165132891	Dcaf6|chr1:165132392-165132891	0.295566197580658	.	.
chr1	165460922	165461421	chr1	165132392	165132891	Mpc2|chr1:165132392-165132891	0.295566197580658	.	.
chr1	165460922	165461421	chr1	165320429	165320928	Dcaf6|chr1:165320429-165320928	0.660098705389761	.	.
chr1	165460922	165461421	chr1	165320429	165320928	Mpc2|chr1:165320429-165320928	0.660098705389761	.	.
chr1	165460922	165461421	chr1	165440378	165440877	Dcaf6|chr1:165440378-165440877	0.532667511699736	.	.
chr1	165460922	165461421	chr1	165440378	165440877	Mpc2|chr1:165440378-165440877	0.532667511699736	.	.
chr1	165634316	165634815	chr1	165281633	165282132	Mpzl1|chr1:165281633-165282132	0.405528504425367	.	.
chr1	165634316	165634815	chr1	165440378	165440877	Mpzl1|chr1:165440378-165440877	0.323307442976999	.	.
chr1	165763500	165763999	chr1	165779795	165780294	Creg1|chr1:165779795-165780294	0.314976653959965	.	.
chr1	165763500	165763999	chr1	165779795	165780294	Creg1|chr1:165779795-165780294	0.314976653959966	.	.
chr1	166002418	166002917	chr1	165935010	165935509	Gm26665|chr1:165935010-165935509	0.283180234052982	.	.
chr1	166002418	166002917	chr1	165935010	165935509	Pou2f1|chr1:165935010-165935509	0.283180234052982	.	.
chr1	166002418	166002917	chr1	165993190	165993689	Gm26665|chr1:165993190-165993689	0.295465405156864	.	.
chr1	166002418	166002917	chr1	165993190	165993689	Pou2f1|chr1:165993190-165993689	0.295465405156864	.	.
chr1	166002418	166002917	chr1	166301382	166301881	Gm26665|chr1:166301382-166301881	0.405544957583284	.	.
chr1	166002418	166002917	chr1	166301382	166301881	Pou2f1|chr1:166301382-166301881	0.405544957583284	.	.
chr1	166002418	166002917	chr1	166317072	166317571	Gm26665|chr1:166317072-166317571	0.441788586895186	.	.
chr1	166002418	166002917	chr1	166317072	166317571	Pou2f1|chr1:166317072-166317571	0.441788586895186	.	.
chr1	166002418	166002917	chr1	166360121	166360620	Gm26665|chr1:166360121-166360620	0.318172779181317	.	.
chr1	166002418	166002917	chr1	166360121	166360620	Pou2f1|chr1:166360121-166360620	0.318172779181317	.	.
chr1	166003176	166003675	chr1	165948176	165948675	Gm26665|chr1:165948176-165948675	0.346034811730339	.	.
chr1	166003176	166003675	chr1	165948176	165948675	Pou2f1|chr1:165948176-165948675	0.346034811730339	.	.
chr1	166003176	166003675	chr1	166193220	166193719	Gm26665|chr1:166193220-166193719	0.34671160019469	.	.
chr1	166003176	166003675	chr1	166193220	166193719	Pou2f1|chr1:166193220-166193719	0.34671160019469	.	.
chr1	166003176	166003675	chr1	166299784	166300283	Gm26665|chr1:166299784-166300283	0.391278848331778	.	.
chr1	166003176	166003675	chr1	166299784	166300283	Pou2f1|chr1:166299784-166300283	0.391278848331778	.	.
chr1	166253817	166254316	chr1	166153330	166153829	Ildr2|chr1:166153330-166153829	0.46151603129924	.	.
chr1	166253817	166254316	chr1	166193220	166193719	Ildr2|chr1:166193220-166193719	0.266894132855444	.	.
chr1	166253817	166254316	chr1	166293546	166294045	Ildr2|chr1:166293546-166294045	0.314213515723567	.	.
chr1	166253817	166254316	chr1	166301382	166301881	Ildr2|chr1:166301382-166301881	0.462675207113871	.	.
chr1	166253817	166254316	chr1	166317072	166317571	Ildr2|chr1:166317072-166317571	0.645965832916363	.	.
chr1	166253817	166254316	chr1	166319038	166319537	Ildr2|chr1:166319038-166319537	0.536325992745897	.	.
chr1	166253817	166254316	chr1	166360121	166360620	Ildr2|chr1:166360121-166360620	0.661297181890755	.	.
chr1	166253817	166254316	chr1	166360121	166360620	Ildr2|chr1:166360121-166360620	0.661297181890756	.	.
chr1	166254415	166254914	chr1	166293546	166294045	Ildr2|chr1:166293546-166294045	0.492006482207469	.	.
chr1	166254415	166254914	chr1	166319038	166319537	Ildr2|chr1:166319038-166319537	0.32461038004064	.	.
chr1	166308696	166309195	chr1	166193220	166193719	5330438I03Rik|chr1:166193220-166193719	0.321411284508991	.	.
chr1	166308696	166309195	chr1	166301382	166301881	5330438I03Rik|chr1:166301382-166301881	0.423567356107856	.	.
chr1	166308696	166309195	chr1	166302681	166303180	5330438I03Rik|chr1:166302681-166303180	0.267963325881711	.	.
chr1	166308696	166309195	chr1	166317072	166317571	5330438I03Rik|chr1:166317072-166317571	0.496674373045161	.	.
chr1	166308696	166309195	chr1	166319038	166319537	5330438I03Rik|chr1:166319038-166319537	0.354735633775364	.	.
chr1	166308696	166309195	chr1	166330745	166331244	5330438I03Rik|chr1:166330745-166331244	0.313450721709393	.	.
chr1	166308696	166309195	chr1	166360121	166360620	5330438I03Rik|chr1:166360121-166360620	0.370796884687646	.	.
chr1	166309200	166309699	chr1	166153330	166153829	5330438I03Rik|chr1:166153330-166153829	0.483988572411997	.	.
chr1	166309200	166309699	chr1	166293546	166294045	5330438I03Rik|chr1:166293546-166294045	0.436362738595842	.	.
chr1	166309200	166309699	chr1	166301382	166301881	5330438I03Rik|chr1:166301382-166301881	0.36259561313051	.	.
chr1	166309200	166309699	chr1	166302681	166303180	5330438I03Rik|chr1:166302681-166303180	0.31778370864508	.	.
chr1	166309200	166309699	chr1	166302681	166303180	5330438I03Rik|chr1:166302681-166303180	0.317783708645081	.	.
chr1	166309200	166309699	chr1	166317072	166317571	5330438I03Rik|chr1:166317072-166317571	0.476389685018924	.	.
chr1	166309200	166309699	chr1	166319038	166319537	5330438I03Rik|chr1:166319038-166319537	0.569395921549416	.	.
chr1	166309200	166309699	chr1	166360121	166360620	5330438I03Rik|chr1:166360121-166360620	0.4570569582692	.	.
chr1	166379002	166379501	chr1	166280533	166281032	Tada1|chr1:166280533-166281032	0.433001987267016	.	.
chr1	166379002	166379501	chr1	166330745	166331244	Tada1|chr1:166330745-166331244	0.45546955967588	.	.
chr1	166379002	166379501	chr1	166428926	166429425	Tada1|chr1:166428926-166429425	0.267834160202215	.	.
chr1	166409578	166410077	chr1	166443517	166444016	Pogk|chr1:166443517-166444016	0.634333394137728	.	.
chr1	166681166	166681665	chr1	166344303	166344802	Fmo9|chr1:166344303-166344802	0.328366993920746	.	.
chr1	166681166	166681665	chr1	166443517	166444016	Fmo9|chr1:166443517-166444016	0.755062448253349	.	.
chr1	166681166	166681665	chr1	166787916	166788415	Fmo9|chr1:166787916-166788415	0.451911558444395	.	.
chr1	166681166	166681665	chr1	166948667	166949166	Fmo9|chr1:166948667-166949166	0.41568771415867	.	.
chr1	166681166	166681665	chr1	166964923	166965422	Fmo9|chr1:166964923-166965422	0.449893845480438	.	.
chr1	167000534	167001033	chr1	166807095	166807594	Fam78b|chr1:166807095-166807594	0.489526953089801	.	.
chr1	167000534	167001033	chr1	166807095	166807594	Gm16701|chr1:166807095-166807594	0.489526953089801	.	.
chr1	167001208	167001707	chr1	166787916	166788415	Fam78b|chr1:166787916-166788415	0.345184437079538	.	.
chr1	167001208	167001707	chr1	166787916	166788415	Gm16701|chr1:166787916-166788415	0.345184437079538	.	.
chr1	167001208	167001707	chr1	166948667	166949166	Fam78b|chr1:166948667-166949166	0.477804946671653	.	.
chr1	167001208	167001707	chr1	166948667	166949166	Gm16701|chr1:166948667-166949166	0.477804946671653	.	.
chr1	167001208	167001707	chr1	167082689	167083188	Fam78b|chr1:167082689-167083188	0.316456475821574	.	.
chr1	167001208	167001707	chr1	167082689	167083188	Gm16701|chr1:167082689-167083188	0.316456475821574	.	.
chr1	167001208	167001707	chr1	167160221	167160720	Fam78b|chr1:167160221-167160720	0.283543863786892	.	.
chr1	167001208	167001707	chr1	167160221	167160720	Gm16701|chr1:167160221-167160720	0.283543863786892	.	.
chr1	167001208	167001707	chr1	167220489	167220988	Fam78b|chr1:167220489-167220988	0.309726076161599	.	.
chr1	167001208	167001707	chr1	167220489	167220988	Gm16701|chr1:167220489-167220988	0.309726076161599	.	.
chr1	167308418	167308917	chr1	167498488	167498987	Tmco1|chr1:167498488-167498987	0.27472409484357	.	.
chr1	167350248	167350747	chr1	167259638	167260137	Aldh9a1|chr1:167259638-167260137	0.42945936650959	.	.
chr1	167350248	167350747	chr1	167491471	167491970	Aldh9a1|chr1:167491471-167491970	0.46804060421419	.	.
chr1	167350248	167350747	chr1	167553903	167554402	Aldh9a1|chr1:167553903-167554402	0.456530772290179	.	.
chr1	167394156	167394655	chr1	167441268	167441767	Mgst3|chr1:167441268-167441767	0.339639711395717	.	.
chr1	167394156	167394655	chr1	167636947	167637446	Mgst3|chr1:167636947-167637446	0.267979249003671	.	.
chr1	167598393	167598892	chr1	167259638	167260137	Rxrg|chr1:167259638-167260137	0.28336878729412	.	.
chr1	167598393	167598892	chr1	167343523	167344022	Rxrg|chr1:167343523-167344022	0.422659023893669	.	.
chr1	167598393	167598892	chr1	167473481	167473980	Rxrg|chr1:167473481-167473980	0.368132543981329	.	.
chr1	167598393	167598892	chr1	167491471	167491970	Rxrg|chr1:167491471-167491970	0.465324835076735	.	.
chr1	168432123	168432622	chr1	168275761	168276260	Pbx1|chr1:168275761-168276260	0.416832622148285	.	.
chr1	168432123	168432622	chr1	168598208	168598707	Pbx1|chr1:168598208-168598707	0.602626989969682	.	.
chr1	169531254	169531753	chr1	169764373	169764872	Nuf2|chr1:169764373-169764872	0.309153032240559	.	.
chr1	169747461	169747960	chr1	169771778	169772277	Rgs4|chr1:169771778-169772277	0.526302646986012	.	.
chr1	169969082	169969581	chr1	169750269	169750768	3110045C21Rik|chr1:169750269-169750768	0.370865006107453	.	.
chr1	169969082	169969581	chr1	169750269	169750768	Hsd17b7|chr1:169750269-169750768	0.370865006107453	.	.
chr1	170174840	170175339	chr1	169771778	169772277	Gm37748|chr1:169771778-169772277	0.5112259046131	.	.
chr1	170174840	170175339	chr1	169771778	169772277	Uap1|chr1:169771778-169772277	0.5112259046131	.	.
chr1	170174840	170175339	chr1	170200283	170200782	Gm37748|chr1:170200283-170200782	0.279307101249557	.	.
chr1	170174840	170175339	chr1	170200283	170200782	Uap1|chr1:170200283-170200782	0.279307101249557	.	.
chr1	170174840	170175339	chr1	170255487	170255986	Gm37748|chr1:170255487-170255986	0.357956891378941	.	.
chr1	170174840	170175339	chr1	170255487	170255986	Uap1|chr1:170255487-170255986	0.357956891378941	.	.
chr1	170174840	170175339	chr1	170292438	170292937	Gm37748|chr1:170292438-170292937	0.414876982854233	.	.
chr1	170174840	170175339	chr1	170292438	170292937	Uap1|chr1:170292438-170292937	0.414876982854233	.	.
chr1	170174840	170175339	chr1	170486164	170486663	Gm37748|chr1:170486164-170486663	0.493996654113657	.	.
chr1	170174840	170175339	chr1	170486164	170486663	Uap1|chr1:170486164-170486663	0.493996654113657	.	.
chr1	170215136	170215635	chr1	169750269	169750768	4930500M09Rik|chr1:169750269-169750768	0.367409730891395	.	.
chr1	170215136	170215635	chr1	169750269	169750768	Uhmk1|chr1:169750269-169750768	0.367409730891395	.	.
chr1	170215136	170215635	chr1	169803920	169804419	4930500M09Rik|chr1:169803920-169804419	0.280927184950191	.	.
chr1	170215136	170215635	chr1	169803920	169804419	Uhmk1|chr1:169803920-169804419	0.280927184950191	.	.
chr1	170215136	170215635	chr1	170200283	170200782	4930500M09Rik|chr1:170200283-170200782	0.362070746060982	.	.
chr1	170215136	170215635	chr1	170200283	170200782	Uhmk1|chr1:170200283-170200782	0.362070746060982	.	.
chr1	170215136	170215635	chr1	170424484	170424983	4930500M09Rik|chr1:170424484-170424983	0.269024264377133	.	.
chr1	170215136	170215635	chr1	170424484	170424983	Uhmk1|chr1:170424484-170424983	0.269024264377133	.	.
chr1	170589545	170590044	chr1	170907216	170907715	Nos1ap|chr1:170907216-170907715	0.389346670409547	.	.
chr1	170589545	170590044	chr1	170908240	170908739	Nos1ap|chr1:170908240-170908739	0.407368924595048	.	.
chr1	170867571	170868070	chr1	170549051	170549550	Atf6|chr1:170549051-170549550	0.635925202230499	.	.
chr1	170867571	170868070	chr1	170549051	170549550	Gm9929|chr1:170549051-170549550	0.635925202230499	.	.
chr1	170867571	170868070	chr1	171036880	171037379	Atf6|chr1:171036880-171037379	0.290209448488945	.	.
chr1	170867571	170868070	chr1	171036880	171037379	Gm9929|chr1:171036880-171037379	0.290209448488945	.	.
chr1	170867571	170868070	chr1	171037809	171038308	Atf6|chr1:171037809-171038308	0.266834463124908	.	.
chr1	170867571	170868070	chr1	171037809	171038308	Gm9929|chr1:171037809-171038308	0.266834463124908	.	.
chr1	170867571	170868070	chr1	171101659	171102158	Atf6|chr1:171101659-171102158	0.60629281813883	.	.
chr1	170867571	170868070	chr1	171101659	171102158	Gm9929|chr1:171101659-171102158	0.60629281813883	.	.
chr1	170867571	170868070	chr1	171124256	171124755	Atf6|chr1:171124256-171124755	0.463378411809121	.	.
chr1	170867571	170868070	chr1	171124256	171124755	Atf6|chr1:171124256-171124755	0.463378411809122	.	.
chr1	170867571	170868070	chr1	171124256	171124755	Gm9929|chr1:171124256-171124755	0.463378411809121	.	.
chr1	170867571	170868070	chr1	171124256	171124755	Gm9929|chr1:171124256-171124755	0.463378411809122	.	.
chr1	170885252	170885751	chr1	171044776	171045275	Dusp12|chr1:171044776-171045275	0.549816834498837	.	.
chr1	170885252	170885751	chr1	171044776	171045275	Dusp12|chr1:171044776-171045275	0.549816834498838	.	.
chr1	170885252	170885751	chr1	171044776	171045275	Gm26620|chr1:171044776-171045275	0.549816834498837	.	.
chr1	170885252	170885751	chr1	171044776	171045275	Gm26620|chr1:171044776-171045275	0.549816834498838	.	.
chr1	171150371	171150870	chr1	170996679	170997178	Mpz|chr1:170996679-170997178	0.414856162693498	.	.
chr1	171150371	171150870	chr1	170996679	170997178	Sdhc|chr1:170996679-170997178	0.414856162693498	.	.
chr1	171150371	171150870	chr1	171044266	171044765	Mpz|chr1:171044266-171044765	0.321276011644387	.	.
chr1	171150371	171150870	chr1	171044266	171044765	Sdhc|chr1:171044266-171044765	0.321276011644387	.	.
chr1	171150371	171150870	chr1	171102488	171102987	Mpz|chr1:171102488-171102987	0.290322143534063	.	.
chr1	171150371	171150870	chr1	171102488	171102987	Sdhc|chr1:171102488-171102987	0.290322143534063	.	.
chr1	171150371	171150870	chr1	171380549	171381048	Mpz|chr1:171380549-171381048	0.273648316434671	.	.
chr1	171150371	171150870	chr1	171380549	171381048	Sdhc|chr1:171380549-171381048	0.273648316434671	.	.
chr1	171150371	171150870	chr1	171478928	171479427	Mpz|chr1:171478928-171479427	0.358137107985977	.	.
chr1	171150371	171150870	chr1	171478928	171479427	Sdhc|chr1:171478928-171479427	0.358137107985977	.	.
chr1	171222404	171222903	chr1	171101659	171102158	Tomm40l|chr1:171101659-171102158	0.305451072137503	.	.
chr1	171270057	171270556	chr1	171036880	171037379	B4galt3|chr1:171036880-171037379	0.487169643974429	.	.
chr1	171270057	171270556	chr1	171101659	171102158	B4galt3|chr1:171101659-171102158	0.414900032519524	.	.
chr1	171270057	171270556	chr1	171124256	171124755	B4galt3|chr1:171124256-171124755	0.542329884122492	.	.
chr1	171270057	171270556	chr1	171220747	171221246	B4galt3|chr1:171220747-171221246	0.346492199291986	.	.
chr1	171270057	171270556	chr1	171263038	171263537	B4galt3|chr1:171263038-171263537	0.298903604661585	.	.
chr1	171270620	171271119	chr1	171033681	171034180	B4galt3|chr1:171033681-171034180	0.334180089991027	.	.
chr1	171270620	171271119	chr1	171044266	171044765	B4galt3|chr1:171044266-171044765	0.450637126049461	.	.
chr1	171270620	171271119	chr1	171044776	171045275	B4galt3|chr1:171044776-171045275	0.267185249641783	.	.
chr1	171270620	171271119	chr1	171247027	171247526	B4galt3|chr1:171247027-171247526	0.541781673940561	.	.
chr1	171270620	171271119	chr1	171553007	171553506	B4galt3|chr1:171553007-171553506	0.418969963712739	.	.
chr1	171270620	171271119	chr1	171553589	171554088	B4galt3|chr1:171553589-171554088	0.301778007081175	.	.
chr1	171281054	171281553	chr1	171036880	171037379	Ppox|chr1:171036880-171037379	0.291102314598342	.	.
chr1	171281054	171281553	chr1	171044776	171045275	Ppox|chr1:171044776-171045275	0.310467765231259	.	.
chr1	171281054	171281553	chr1	171044776	171045275	Ppox|chr1:171044776-171045275	0.31046776523126	.	.
chr1	171281054	171281553	chr1	171247027	171247526	Ppox|chr1:171247027-171247526	0.380818558398433	.	.
chr1	171281054	171281553	chr1	171263038	171263537	Ppox|chr1:171263038-171263537	0.383398930781691	.	.
chr1	171281563	171282062	chr1	171036880	171037379	Ppox|chr1:171036880-171037379	0.320005848756563	.	.
chr1	171281563	171282062	chr1	171044776	171045275	Ppox|chr1:171044776-171045275	0.314491165338867	.	.
chr1	171281563	171282062	chr1	171247027	171247526	Ppox|chr1:171247027-171247526	0.378418002821728	.	.
chr1	171281563	171282062	chr1	171638729	171639228	Ppox|chr1:171638729-171639228	0.314989043086377	.	.
chr1	171287719	171288218	chr1	171101659	171102158	Usp21|chr1:171101659-171102158	0.322195595386802	.	.
chr1	171287719	171288218	chr1	171124256	171124755	Usp21|chr1:171124256-171124755	0.269733689340066	.	.
chr1	171287719	171288218	chr1	171220747	171221246	Usp21|chr1:171220747-171221246	0.332407178707355	.	.
chr1	171294566	171295065	chr1	171379865	171380364	Ufc1|chr1:171379865-171380364	0.353140784534046	.	.
chr1	171294566	171295065	chr1	171553007	171553506	Ufc1|chr1:171553007-171553506	0.267566552914471	.	.
chr1	171294566	171295065	chr1	171553589	171554088	Ufc1|chr1:171553589-171554088	0.375756131284722	.	.
chr1	171328705	171329204	chr1	171033681	171034180	Dedd|chr1:171033681-171034180	0.285971116060609	.	.
chr1	171328705	171329204	chr1	171044266	171044765	Dedd|chr1:171044266-171044765	0.33463374532542	.	.
chr1	171328705	171329204	chr1	171110922	171111421	Dedd|chr1:171110922-171111421	0.335818018049244	.	.
chr1	171328705	171329204	chr1	171379865	171380364	Dedd|chr1:171379865-171380364	0.29294704808851	.	.
chr1	171328705	171329204	chr1	171380549	171381048	Dedd|chr1:171380549-171381048	0.32112001400906	.	.
chr1	171328705	171329204	chr1	171553007	171553506	Dedd|chr1:171553007-171553506	0.395078239330309	.	.
chr1	171328705	171329204	chr1	171553589	171554088	Dedd|chr1:171553589-171554088	0.324860706837556	.	.
chr1	171329206	171329705	chr1	171033681	171034180	Dedd|chr1:171033681-171034180	0.354278185985838	.	.
chr1	171329206	171329705	chr1	171044266	171044765	Dedd|chr1:171044266-171044765	0.317749536686632	.	.
chr1	171329206	171329705	chr1	171096067	171096566	Dedd|chr1:171096067-171096566	0.303941000211052	.	.
chr1	171329206	171329705	chr1	171247027	171247526	Dedd|chr1:171247027-171247526	0.334639476294324	.	.
chr1	171329206	171329705	chr1	171380549	171381048	Dedd|chr1:171380549-171381048	0.447490678873551	.	.
chr1	171329206	171329705	chr1	171553007	171553506	Dedd|chr1:171553007-171553506	0.331404126338561	.	.
chr1	171329710	171330209	chr1	171638729	171639228	Dedd|chr1:171638729-171639228	0.408278083296291	.	.
chr1	171345437	171345936	chr1	171247027	171247526	Nit1|chr1:171247027-171247526	0.317845610173275	.	.
chr1	171345437	171345936	chr1	171247027	171247526	Pfdn2|chr1:171247027-171247526	0.317845610173275	.	.
chr1	171360576	171361075	chr1	171036880	171037379	Klhdc9|chr1:171036880-171037379	0.636511672881578	.	.
chr1	171360576	171361075	chr1	171037809	171038308	Klhdc9|chr1:171037809-171038308	0.497366239877464	.	.
chr1	171360576	171361075	chr1	171044776	171045275	Klhdc9|chr1:171044776-171045275	0.468458170091109	.	.
chr1	171360576	171361075	chr1	171101659	171102158	Klhdc9|chr1:171101659-171102158	0.298969515555981	.	.
chr1	171360576	171361075	chr1	171220747	171221246	Klhdc9|chr1:171220747-171221246	0.319222437283783	.	.
chr1	171360576	171361075	chr1	171247027	171247526	Klhdc9|chr1:171247027-171247526	0.294212379606571	.	.
chr1	171360576	171361075	chr1	171263038	171263537	Klhdc9|chr1:171263038-171263537	0.35721230180057	.	.
chr1	171361088	171361587	chr1	171033681	171034180	Klhdc9|chr1:171033681-171034180	0.336630997457422	.	.
chr1	171361088	171361587	chr1	171044776	171045275	Klhdc9|chr1:171044776-171045275	0.354365416181417	.	.
chr1	171361088	171361587	chr1	171096067	171096566	Klhdc9|chr1:171096067-171096566	0.367807494389018	.	.
chr1	171361088	171361587	chr1	171110922	171111421	Klhdc9|chr1:171110922-171111421	0.305109227931746	.	.
chr1	171361088	171361587	chr1	171247027	171247526	Klhdc9|chr1:171247027-171247526	0.290976761313473	.	.
chr1	171411068	171411567	chr1	171044266	171044765	Usf1|chr1:171044266-171044765	0.322328810393694	.	.
chr1	171411068	171411567	chr1	171096067	171096566	Usf1|chr1:171096067-171096566	0.343128136681847	.	.
chr1	171411068	171411567	chr1	171110922	171111421	Usf1|chr1:171110922-171111421	0.302510638571548	.	.
chr1	171411068	171411567	chr1	171380549	171381048	Usf1|chr1:171380549-171381048	0.361440314797814	.	.
chr1	171503198	171503697	chr1	171379865	171380364	Alyref2|chr1:171379865-171380364	0.359909863972152	.	.
chr1	171503198	171503697	chr1	171379865	171380364	B930036N10Rik|chr1:171379865-171380364	0.359909863972152	.	.
chr1	171503198	171503697	chr1	171774677	171775176	Alyref2|chr1:171774677-171775176	0.474731849904232	.	.
chr1	171503198	171503697	chr1	171774677	171775176	B930036N10Rik|chr1:171774677-171775176	0.474731849904232	.	.
chr1	171503198	171503697	chr1	171782369	171782868	Alyref2|chr1:171782369-171782868	0.352852875419693	.	.
chr1	171503198	171503697	chr1	171782369	171782868	B930036N10Rik|chr1:171782369-171782868	0.352852875419693	.	.
chr1	171503848	171504347	chr1	171774677	171775176	Alyref2|chr1:171774677-171775176	0.423639462692074	.	.
chr1	171503848	171504347	chr1	171774677	171775176	B930036N10Rik|chr1:171774677-171775176	0.423639462692074	.	.
chr1	172027641	172028140	chr1	172027134	172027633	Vangl2|chr1:172027134-172027633	0.30848805366669	.	.
chr1	172027641	172028140	chr1	172168139	172168638	Vangl2|chr1:172168139-172168638	0.432807980088824	.	.
chr1	172027641	172028140	chr1	172249010	172249509	Vangl2|chr1:172249010-172249509	0.437441005966811	.	.
chr1	172082460	172082959	chr1	171774677	171775176	Copa|chr1:171774677-171775176	0.488282573533255	.	.
chr1	172082460	172082959	chr1	171774677	171775176	Ncstn|chr1:171774677-171775176	0.488282573533255	.	.
chr1	172082460	172082959	chr1	172025967	172026466	Copa|chr1:172025967-172026466	0.306578599571086	.	.
chr1	172082460	172082959	chr1	172025967	172026466	Ncstn|chr1:172025967-172026466	0.306578599571086	.	.
chr1	172082460	172082959	chr1	172217086	172217585	Copa|chr1:172217086-172217585	0.31325116642539	.	.
chr1	172082460	172082959	chr1	172217086	172217585	Ncstn|chr1:172217086-172217585	0.31325116642539	.	.
chr1	172126494	172126993	chr1	172200733	172201232	Pex19|chr1:172200733-172201232	0.394812332279001	.	.
chr1	172147848	172148347	chr1	171774677	171775176	Dcaf8|chr1:171774677-171775176	0.306274286773409	.	.
chr1	172329099	172329598	chr1	172281439	172281938	Kcnj9|chr1:172281439-172281938	0.304109469152627	.	.
chr1	172329099	172329598	chr1	172293309	172293808	Kcnj9|chr1:172293309-172293808	0.273677544807014	.	.
chr1	172329099	172329598	chr1	172323800	172324299	Kcnj9|chr1:172323800-172324299	0.280118157720479	.	.
chr1	172329099	172329598	chr1	172400094	172400593	Kcnj9|chr1:172400094-172400593	0.359886391185019	.	.
chr1	172329099	172329598	chr1	172412167	172412666	Kcnj9|chr1:172412167-172412666	0.317524338603928	.	.
chr1	172329099	172329598	chr1	172501616	172502115	Kcnj9|chr1:172501616-172502115	0.320190930985885	.	.
chr1	172329099	172329598	chr1	172550479	172550978	Kcnj9|chr1:172550479-172550978	0.417336114702467	.	.
chr1	172329099	172329598	chr1	172563382	172563881	Kcnj9|chr1:172563382-172563881	0.308257769589871	.	.
chr1	172329099	172329598	chr1	172563382	172563881	Kcnj9|chr1:172563382-172563881	0.308257769589872	.	.
chr1	172376174	172376673	chr1	172280086	172280585	Pigm|chr1:172280086-172280585	0.351003470831931	.	.
chr1	172376174	172376673	chr1	172490308	172490807	Pigm|chr1:172490308-172490807	0.357610333711761	.	.
chr1	172475027	172475526	chr1	172281439	172281938	Slamf9|chr1:172281439-172281938	0.276624662804244	.	.
chr1	172475027	172475526	chr1	172292785	172293284	Slamf9|chr1:172292785-172293284	0.34303378754716	.	.
chr1	172475027	172475526	chr1	172293309	172293808	Slamf9|chr1:172293309-172293808	0.624360405643611	.	.
chr1	172475027	172475526	chr1	172493416	172493915	Slamf9|chr1:172493416-172493915	0.330958730591494	.	.
chr1	172475027	172475526	chr1	172550479	172550978	Slamf9|chr1:172550479-172550978	0.273072412601189	.	.
chr1	172481873	172482372	chr1	172281439	172281938	Igsf9|chr1:172281439-172281938	0.358907639416867	.	.
chr1	172481873	172482372	chr1	172293309	172293808	Igsf9|chr1:172293309-172293808	0.318190529482122	.	.
chr1	172481873	172482372	chr1	172312070	172312569	Igsf9|chr1:172312070-172312569	0.302708476552949	.	.
chr1	172481873	172482372	chr1	172391705	172392204	Igsf9|chr1:172391705-172392204	0.369034769468748	.	.
chr1	172481873	172482372	chr1	172493416	172493915	Igsf9|chr1:172493416-172493915	0.301805547275627	.	.
chr1	172481873	172482372	chr1	172513885	172514384	Igsf9|chr1:172513885-172514384	0.28121862846263	.	.
chr1	172481873	172482372	chr1	172647215	172647714	Igsf9|chr1:172647215-172647714	0.303698456984746	.	.
chr1	172520879	172521378	chr1	172323800	172324299	Cfap45|chr1:172323800-172324299	0.286648117345652	.	.
chr1	172520879	172521378	chr1	172400094	172400593	Cfap45|chr1:172400094-172400593	0.310895824904187	.	.
chr1	172520879	172521378	chr1	172501616	172502115	Cfap45|chr1:172501616-172502115	0.358444377720177	.	.
chr1	172520879	172521378	chr1	172528665	172529164	Cfap45|chr1:172528665-172529164	0.443954506932532	.	.
chr1	172520879	172521378	chr1	172540366	172540865	Cfap45|chr1:172540366-172540865	0.311261753658738	.	.
chr1	172520879	172521378	chr1	172563382	172563881	Cfap45|chr1:172563382-172563881	0.269229540201073	.	.
chr1	172632295	172632794	chr1	172281439	172281938	Dusp23|chr1:172281439-172281938	0.272738174123502	.	.
chr1	172632295	172632794	chr1	172573318	172573817	Dusp23|chr1:172573318-172573817	0.371329331874005	.	.
chr1	172632295	172632794	chr1	172647215	172647714	Dusp23|chr1:172647215-172647714	0.321241266444982	.	.
chr1	172632295	172632794	chr1	172647715	172648214	Dusp23|chr1:172647715-172648214	0.31926520589468	.	.
chr1	172632295	172632794	chr1	172661009	172661508	Dusp23|chr1:172661009-172661508	0.307459988605873	.	.
chr1	172632827	172633326	chr1	172271554	172272053	Dusp23|chr1:172271554-172272053	0.327157502261057	.	.
chr1	172632827	172633326	chr1	172281439	172281938	Dusp23|chr1:172281439-172281938	0.298628104761779	.	.
chr1	172632827	172633326	chr1	172412167	172412666	Dusp23|chr1:172412167-172412666	0.295253564534696	.	.
chr1	172632827	172633326	chr1	172493416	172493915	Dusp23|chr1:172493416-172493915	0.283026270347905	.	.
chr1	172632827	172633326	chr1	172501616	172502115	Dusp23|chr1:172501616-172502115	0.371576424618827	.	.
chr1	172632827	172633326	chr1	172550479	172550978	Dusp23|chr1:172550479-172550978	0.517419313036402	.	.
chr1	172632827	172633326	chr1	172562878	172563377	Dusp23|chr1:172562878-172563377	0.412138311317447	.	.
chr1	172632827	172633326	chr1	172563382	172563881	Dusp23|chr1:172563382-172563881	0.388628363796653	.	.
chr1	172632827	172633326	chr1	172647215	172647714	Dusp23|chr1:172647215-172647714	0.289064052001225	.	.
chr1	172632827	172633326	chr1	172661009	172661508	Dusp23|chr1:172661009-172661508	0.274838690225386	.	.
chr1	174501578	174502077	chr1	174536949	174537448	Fmn2|chr1:174536949-174537448	0.35787856296404	.	.
chr1	174501578	174502077	chr1	174952968	174953467	Fmn2|chr1:174952968-174953467	0.376028002776399	.	.
chr1	174501578	174502077	chr1	174998340	174998839	Fmn2|chr1:174998340-174998839	0.371148639186825	.	.
chr1	174502434	174502933	chr1	174901726	174902225	Fmn2|chr1:174901726-174902225	0.40447446390762	.	.
chr1	174502434	174502933	chr1	174952968	174953467	Fmn2|chr1:174952968-174953467	0.28213975201813	.	.
chr1	174921518	174922017	chr1	174513291	174513790	Grem2|chr1:174513291-174513790	0.485343345552334	.	.
chr1	174921518	174922017	chr1	174536949	174537448	Grem2|chr1:174536949-174537448	0.347335080721563	.	.
chr1	174921518	174922017	chr1	174646873	174647372	Grem2|chr1:174646873-174647372	0.267446082457676	.	.
chr1	174921518	174922017	chr1	174901726	174902225	Grem2|chr1:174901726-174902225	0.328146558065887	.	.
chr1	175492256	175492755	chr1	175499808	175500307	Rgs7|chr1:175499808-175500307	0.360652563883269	.	.
chr1	175492256	175492755	chr1	175601769	175602268	Rgs7|chr1:175601769-175602268	0.332587705026185	.	.
chr1	175625436	175625935	chr1	175437101	175437600	Fh1|chr1:175437101-175437600	0.323370286377179	.	.
chr1	175625436	175625935	chr1	175772910	175773409	Fh1|chr1:175772910-175773409	0.566331527653084	.	.
chr1	175625436	175625935	chr1	175867509	175868008	Fh1|chr1:175867509-175868008	0.266664886237738	.	.
chr1	175625436	175625935	chr1	175923807	175924306	Fh1|chr1:175923807-175924306	0.303335105390502	.	.
chr1	175691964	175692463	chr1	175445973	175446472	Chml|chr1:175445973-175446472	0.500811159960872	.	.
chr1	175691964	175692463	chr1	175445973	175446472	Opn3|chr1:175445973-175446472	0.500811159960872	.	.
chr1	175691964	175692463	chr1	175555071	175555570	Chml|chr1:175555071-175555570	0.417817263338729	.	.
chr1	175691964	175692463	chr1	175555071	175555570	Opn3|chr1:175555071-175555570	0.417817263338729	.	.
chr1	175691964	175692463	chr1	175601769	175602268	Chml|chr1:175601769-175602268	0.448521857008257	.	.
chr1	175691964	175692463	chr1	175601769	175602268	Opn3|chr1:175601769-175602268	0.448521857008257	.	.
chr1	175691964	175692463	chr1	175668954	175669453	Chml|chr1:175668954-175669453	0.406326438271756	.	.
chr1	175691964	175692463	chr1	175668954	175669453	Opn3|chr1:175668954-175669453	0.406326438271756	.	.
chr1	175691964	175692463	chr1	175743346	175743845	Chml|chr1:175743346-175743845	0.55492268328513	.	.
chr1	175691964	175692463	chr1	175743346	175743845	Opn3|chr1:175743346-175743845	0.55492268328513	.	.
chr1	175692503	175693002	chr1	175277055	175277554	Chml|chr1:175277055-175277554	0.359892071474933	.	.
chr1	175692503	175693002	chr1	175277055	175277554	Opn3|chr1:175277055-175277554	0.359892071474933	.	.
chr1	175692503	175693002	chr1	175445973	175446472	Chml|chr1:175445973-175446472	0.336849541421955	.	.
chr1	175692503	175693002	chr1	175445973	175446472	Opn3|chr1:175445973-175446472	0.336849541421955	.	.
chr1	175692503	175693002	chr1	175499808	175500307	Chml|chr1:175499808-175500307	0.472896248347375	.	.
chr1	175692503	175693002	chr1	175499808	175500307	Opn3|chr1:175499808-175500307	0.472896248347375	.	.
chr1	175692503	175693002	chr1	175555071	175555570	Chml|chr1:175555071-175555570	0.381950537876878	.	.
chr1	175692503	175693002	chr1	175555071	175555570	Opn3|chr1:175555071-175555570	0.381950537876878	.	.
chr1	175692503	175693002	chr1	175601769	175602268	Chml|chr1:175601769-175602268	0.510926132834682	.	.
chr1	175692503	175693002	chr1	175601769	175602268	Opn3|chr1:175601769-175602268	0.510926132834682	.	.
chr1	175692503	175693002	chr1	175743346	175743845	Chml|chr1:175743346-175743845	0.4376712671067	.	.
chr1	175692503	175693002	chr1	175743346	175743845	Opn3|chr1:175743346-175743845	0.4376712671067	.	.
chr1	175692503	175693002	chr1	175823962	175824461	Chml|chr1:175823962-175824461	0.352711601896585	.	.
chr1	175692503	175693002	chr1	175823962	175824461	Chml|chr1:175823962-175824461	0.352711601896586	.	.
chr1	175692503	175693002	chr1	175823962	175824461	Opn3|chr1:175823962-175824461	0.352711601896585	.	.
chr1	175692503	175693002	chr1	175823962	175824461	Opn3|chr1:175823962-175824461	0.352711601896586	.	.
chr1	175693049	175693548	chr1	175555071	175555570	Chml|chr1:175555071-175555570	0.271971802793824	.	.
chr1	175693049	175693548	chr1	175555071	175555570	Opn3|chr1:175555071-175555570	0.271971802793824	.	.
chr1	175693049	175693548	chr1	175923807	175924306	Chml|chr1:175923807-175924306	0.285291589126086	.	.
chr1	175693049	175693548	chr1	175923807	175924306	Opn3|chr1:175923807-175924306	0.285291589126086	.	.
chr1	175880538	175881037	chr1	175601769	175602268	Exo1|chr1:175601769-175602268	0.276304304639406	.	.
chr1	176274525	176275024	chr1	176373560	176374059	Pld5|chr1:176373560-176374059	0.398682097980346	.	.
chr1	176274525	176275024	chr1	176408145	176408644	Pld5|chr1:176408145-176408644	0.501495043936133	.	.
chr1	176275192	176275691	chr1	176213330	176213829	Gm38101|chr1:176213330-176213829	0.560283535387603	.	.
chr1	176275192	176275691	chr1	176213330	176213829	Pld5|chr1:176213330-176213829	0.560283535387603	.	.
chr1	176275192	176275691	chr1	176248633	176249132	Gm38101|chr1:176248633-176249132	0.351599641368338	.	.
chr1	176275192	176275691	chr1	176248633	176249132	Pld5|chr1:176248633-176249132	0.351599641368338	.	.
chr1	176275192	176275691	chr1	176373560	176374059	Gm38101|chr1:176373560-176374059	0.339135440428509	.	.
chr1	176275192	176275691	chr1	176373560	176374059	Pld5|chr1:176373560-176374059	0.339135440428509	.	.
chr1	176813199	176813698	chr1	176931076	176931575	Cep170|chr1:176931076-176931575	0.518190032445299	.	.
chr1	176813199	176813698	chr1	176935933	176936432	Cep170|chr1:176935933-176936432	0.299026052920635	.	.
chr1	176813199	176813698	chr1	176946498	176946997	Cep170|chr1:176946498-176946997	0.556185170173513	.	.
chr1	176813199	176813698	chr1	176985616	176986115	Cep170|chr1:176985616-176986115	0.550250158628182	.	.
chr1	176813199	176813698	chr1	177230196	177230695	Cep170|chr1:177230196-177230695	0.397577546528545	.	.
chr1	176813199	176813698	chr1	177230802	177231301	Cep170|chr1:177230802-177231301	0.347244502936665	.	.
chr1	176813947	176814446	chr1	176640495	176640994	Cep170|chr1:176640495-176640994	0.341093633644928	.	.
chr1	176813947	176814446	chr1	176640495	176640994	Sdccag8|chr1:176640495-176640994	0.341093633644928	.	.
chr1	176813947	176814446	chr1	176979177	176979676	Cep170|chr1:176979177-176979676	0.360270398454596	.	.
chr1	176813947	176814446	chr1	176979177	176979676	Sdccag8|chr1:176979177-176979676	0.360270398454596	.	.
chr1	176814465	176814964	chr1	176931076	176931575	Cep170|chr1:176931076-176931575	0.300115140544162	.	.
chr1	176814465	176814964	chr1	176931076	176931575	Sdccag8|chr1:176931076-176931575	0.300115140544162	.	.
chr1	176814465	176814964	chr1	176946498	176946997	Cep170|chr1:176946498-176946997	0.305072380527122	.	.
chr1	176814465	176814964	chr1	176946498	176946997	Sdccag8|chr1:176946498-176946997	0.305072380527122	.	.
chr1	177257072	177257571	chr1	177230802	177231301	Akt3|chr1:177230802-177231301	0.33113820460547	.	.
chr1	177257072	177257571	chr1	177411540	177412039	Akt3|chr1:177411540-177412039	0.390097145216264	.	.
chr1	177257580	177258079	chr1	177412072	177412571	Akt3|chr1:177412072-177412571	0.393055105909484	.	.
chr1	177258176	177258675	chr1	177362426	177362925	Akt3|chr1:177362426-177362925	0.37516102341835	.	.
chr1	177258176	177258675	chr1	177516930	177517429	Akt3|chr1:177516930-177517429	0.361351018214996	.	.
chr1	177258176	177258675	chr1	177640159	177640658	Akt3|chr1:177640159-177640658	0.306403557391305	.	.
chr1	177258678	177259177	chr1	177027924	177028423	Akt3|chr1:177027924-177028423	0.283750474717048	.	.
chr1	177258678	177259177	chr1	177362426	177362925	Akt3|chr1:177362426-177362925	0.487019144228628	.	.
chr1	177258678	177259177	chr1	177382086	177382585	Akt3|chr1:177382086-177382585	0.358912555549263	.	.
chr1	177441840	177442339	chr1	177002932	177003431	Zbtb18|chr1:177002932-177003431	0.435869832481599	.	.
chr1	177441840	177442339	chr1	177702809	177703308	Zbtb18|chr1:177702809-177703308	0.408209531555554	.	.
chr1	177796375	177796874	chr1	177640159	177640658	Adss|chr1:177640159-177640658	0.337433646405384	.	.
chr1	178276142	178276641	chr1	178290989	178291488	4930527J03Rik|chr1:178290989-178291488	0.365380146365842	.	.
chr1	178276142	178276641	chr1	178634226	178634725	4930527J03Rik|chr1:178634226-178634725	0.418646099935432	.	.
chr1	178318532	178319031	chr1	178290989	178291488	B230369F24Rik|chr1:178290989-178291488	0.28190272649699	.	.
chr1	178318532	178319031	chr1	178290989	178291488	Cox20|chr1:178290989-178291488	0.28190272649699	.	.
chr1	178318532	178319031	chr1	178368821	178369320	B230369F24Rik|chr1:178368821-178369320	0.507251359169078	.	.
chr1	178318532	178319031	chr1	178368821	178369320	Cox20|chr1:178368821-178369320	0.507251359169078	.	.
chr1	178318532	178319031	chr1	178463658	178464157	B230369F24Rik|chr1:178463658-178464157	0.369307124987254	.	.
chr1	178318532	178319031	chr1	178463658	178464157	Cox20|chr1:178463658-178464157	0.369307124987254	.	.
chr1	178318532	178319031	chr1	178530448	178530947	B230369F24Rik|chr1:178530448-178530947	0.299363866847762	.	.
chr1	178318532	178319031	chr1	178530448	178530947	Cox20|chr1:178530448-178530947	0.299363866847762	.	.
chr1	178337022	178337521	chr1	178368821	178369320	Hnrnpu|chr1:178368821-178369320	0.337038525281272	.	.
chr1	178337559	178338058	chr1	178048508	178049007	Hnrnpu|chr1:178048508-178049007	0.338838207481452	.	.
chr1	178337559	178338058	chr1	178291559	178292058	Hnrnpu|chr1:178291559-178292058	0.442561662472088	.	.
chr1	178337559	178338058	chr1	178336353	178336852	Hnrnpu|chr1:178336353-178336852	0.439495128871881	.	.
chr1	178406170	178406669	chr1	178291559	178292058	Efcab2|chr1:178291559-178292058	0.271653455139622	.	.
chr1	178406170	178406669	chr1	178336353	178336852	Efcab2|chr1:178336353-178336852	0.415518474701902	.	.
chr1	178406170	178406669	chr1	178463658	178464157	Efcab2|chr1:178463658-178464157	0.481788279878817	.	.
chr1	178406170	178406669	chr1	178530448	178530947	Efcab2|chr1:178530448-178530947	0.447354574879646	.	.
chr1	179546570	179547069	chr1	179645628	179646127	Cnst|chr1:179645628-179646127	0.317065377040238	.	.
chr1	179546570	179547069	chr1	179645628	179646127	Tfb2m|chr1:179645628-179646127	0.317065377040238	.	.
chr1	179667997	179668496	chr1	179645628	179646127	Sccpdh|chr1:179645628-179646127	0.27813505791231	.	.
chr1	179745478	179745977	chr1	179326555	179327054	Kif28|chr1:179326555-179327054	0.41177479894494	.	.
chr1	179745478	179745977	chr1	179645628	179646127	Kif28|chr1:179645628-179646127	0.475832462641914	.	.
chr1	179802857	179803356	chr1	179613044	179613543	Ahctf1|chr1:179613044-179613543	0.475712906477768	.	.
chr1	179802857	179803356	chr1	179613044	179613543	Gm10518|chr1:179613044-179613543	0.475712906477768	.	.
chr1	179802857	179803356	chr1	180140927	180141426	Ahctf1|chr1:180140927-180141426	0.346488140906776	.	.
chr1	179802857	179803356	chr1	180140927	180141426	Gm10518|chr1:180140927-180141426	0.346488140906776	.	.
chr1	179803447	179803946	chr1	179613044	179613543	Ahctf1|chr1:179613044-179613543	0.288174570444267	.	.
chr1	179803447	179803946	chr1	179613044	179613543	Gm10518|chr1:179613044-179613543	0.288174570444267	.	.
chr1	179959653	179960152	chr1	180207176	180207675	Cdc42bpa|chr1:180207176-180207675	0.434343440631342	.	.
chr1	180255556	180256055	chr1	180407339	180407838	Gm31728|chr1:180407339-180407838	0.554798925230401	.	.
chr1	180255556	180256055	chr1	180434100	180434599	Gm31728|chr1:180434100-180434599	0.468821344233491	.	.
chr1	180255556	180256055	chr1	180465556	180466055	Gm31728|chr1:180465556-180466055	0.333322353700929	.	.
chr1	180256056	180256555	chr1	180465556	180466055	Gm31728|chr1:180465556-180466055	0.336619821362441	.	.
chr1	180483264	180483763	chr1	180096818	180097317	Stum|chr1:180096818-180097317	0.442692715630141	.	.
chr1	180483264	180483763	chr1	180140927	180141426	Stum|chr1:180140927-180141426	0.365074179999016	.	.
chr1	180483264	180483763	chr1	180384307	180384806	Stum|chr1:180384307-180384806	0.334596576080828	.	.
chr1	180483264	180483763	chr1	180550703	180551202	Stum|chr1:180550703-180551202	0.425513796989395	.	.
chr1	180483928	180484427	chr1	180096818	180097317	Stum|chr1:180096818-180097317	0.322800418721242	.	.
chr1	180483928	180484427	chr1	180140927	180141426	Stum|chr1:180140927-180141426	0.571747851728485	.	.
chr1	180483928	180484427	chr1	180564919	180565418	Stum|chr1:180564919-180565418	0.374569288872066	.	.
chr1	180568576	180569075	chr1	180407339	180407838	Parp1|chr1:180407339-180407838	0.40969597142979	.	.
chr1	180568576	180569075	chr1	180434100	180434599	Parp1|chr1:180434100-180434599	0.28217783602535	.	.
chr1	180568576	180569075	chr1	180445094	180445593	Parp1|chr1:180445094-180445593	0.347727326875619	.	.
chr1	180568576	180569075	chr1	180987738	180988237	Parp1|chr1:180987738-180988237	0.528874313651723	.	.
chr1	180641033	180641532	chr1	180464727	180465226	Lin9|chr1:180464727-180465226	0.310049144994279	.	.
chr1	180641033	180641532	chr1	180550703	180551202	Lin9|chr1:180550703-180551202	0.27667801564964	.	.
chr1	180641033	180641532	chr1	180987738	180988237	Lin9|chr1:180987738-180988237	0.443120250678682	.	.
chr1	180725789	180726288	chr1	180550703	180551202	Acbd3|chr1:180550703-180551202	0.488732648371317	.	.
chr1	180813365	180813864	chr1	180763866	180764365	H3f3a|chr1:180763866-180764365	0.268047613800675	.	.
chr1	180813365	180813864	chr1	180763866	180764365	H3f3aos|chr1:180763866-180764365	0.268047613800675	.	.
chr1	180813365	180813864	chr1	180777540	180778039	H3f3a|chr1:180777540-180778039	0.308869634334454	.	.
chr1	180813365	180813864	chr1	180777540	180778039	H3f3aos|chr1:180777540-180778039	0.308869634334454	.	.
chr1	180850639	180851138	chr1	180550703	180551202	Sde2|chr1:180550703-180551202	0.284435445333441	.	.
chr1	180850639	180851138	chr1	180564919	180565418	Sde2|chr1:180564919-180565418	0.284880634036638	.	.
chr1	180850639	180851138	chr1	181150665	181151164	Sde2|chr1:181150665-181151164	0.500051363847795	.	.
chr1	180903944	180904443	chr1	180564919	180565418	Pycr2|chr1:180564919-180565418	0.326361536864335	.	.
chr1	181143487	181143986	chr1	181473602	181474101	Cnih4|chr1:181473602-181474101	0.411362010893152	.	.
chr1	181143487	181143986	chr1	181473602	181474101	Nvl|chr1:181473602-181474101	0.411362010893152	.	.
chr1	181144061	181144560	chr1	180987738	180988237	Cnih4|chr1:180987738-180988237	0.331118513731009	.	.
chr1	181144061	181144560	chr1	180987738	180988237	Nvl|chr1:180987738-180988237	0.331118513731009	.	.
chr1	181211764	181212263	chr1	180777540	180778039	Wdr26|chr1:180777540-180778039	0.268752163846855	.	.
chr1	181352331	181352830	chr1	181449765	181450264	Cnih3|chr1:181449765-181450264	0.282725879648932	.	.
chr1	181352331	181352830	chr1	181521589	181522088	Cnih3|chr1:181521589-181522088	0.292780160347493	.	.
chr1	181352831	181353330	chr1	181016358	181016857	Cnih3|chr1:181016358-181016857	0.275926162145392	.	.
chr1	181352831	181353330	chr1	181431220	181431719	Cnih3|chr1:181431220-181431719	0.353080691676915	.	.
chr1	181842237	181842736	chr1	182081947	182082446	Lbr|chr1:182081947-182082446	0.415881428274686	.	.
chr1	182019253	182019752	chr1	182081947	182082446	Enah|chr1:182081947-182082446	0.281935484755706	.	.
chr1	182019822	182020321	chr1	182081947	182082446	Enah|chr1:182081947-182082446	0.490054059860433	.	.
chr1	182020341	182020840	chr1	182311797	182312296	Enah|chr1:182311797-182312296	0.313785982063317	.	.
chr1	182020341	182020840	chr1	182489705	182490204	Enah|chr1:182489705-182490204	0.315289837077965	.	.
chr1	182124497	182124996	chr1	181901693	181902192	Srp9|chr1:181901693-181902192	0.463999253687787	.	.
chr1	182124497	182124996	chr1	182489705	182490204	Srp9|chr1:182489705-182490204	0.438433870714037	.	.
chr1	182125000	182125499	chr1	181901693	181902192	Srp9|chr1:181901693-181902192	0.318152360041379	.	.
chr1	182125000	182125499	chr1	181997756	181998255	Srp9|chr1:181997756-181998255	0.301812020151886	.	.
chr1	182125000	182125499	chr1	182234938	182235437	Srp9|chr1:182234938-182235437	0.435747174460967	.	.
chr1	182125000	182125499	chr1	182311797	182312296	Srp9|chr1:182311797-182312296	0.301414303505807	.	.
chr1	182282007	182282506	chr1	182081947	182082446	Degs1|chr1:182081947-182082446	0.34184980655905	.	.
chr1	182282007	182282506	chr1	182095032	182095531	Degs1|chr1:182095032-182095531	0.314690640415943	.	.
chr1	182341398	182341897	chr1	182489705	182490204	Fbxo28|chr1:182489705-182490204	0.413683548410536	.	.
chr1	182341398	182341897	chr1	182539280	182539779	Fbxo28|chr1:182539280-182539779	0.525653903465834	.	.
chr1	182341398	182341897	chr1	182667969	182668468	Fbxo28|chr1:182667969-182668468	0.523492318474615	.	.
chr1	182408896	182409395	chr1	182081947	182082446	Trp53bp2|chr1:182081947-182082446	0.398821223327457	.	.
chr1	182408896	182409395	chr1	182095032	182095531	Trp53bp2|chr1:182095032-182095531	0.355880441731121	.	.
chr1	182408896	182409395	chr1	182582742	182583241	Trp53bp2|chr1:182582742-182583241	0.385386823637024	.	.
chr1	182408896	182409395	chr1	182711332	182711831	Trp53bp2|chr1:182711332-182711831	0.451549292400412	.	.
chr1	182408896	182409395	chr1	182711841	182712340	Trp53bp2|chr1:182711841-182712340	0.309295724408276	.	.
chr1	182517320	182517819	chr1	182311797	182312296	Capn2|chr1:182311797-182312296	0.28750788400625	.	.
chr1	182517320	182517819	chr1	182547040	182547539	Capn2|chr1:182547040-182547539	0.282089740821801	.	.
chr1	182517320	182517819	chr1	182582223	182582722	Capn2|chr1:182582223-182582722	0.383520016692331	.	.
chr1	182517320	182517819	chr1	182582742	182583241	Capn2|chr1:182582742-182583241	0.417833684416747	.	.
chr1	182517320	182517819	chr1	182698917	182699416	Capn2|chr1:182698917-182699416	0.276073840859881	.	.
chr1	182763734	182764233	chr1	182951203	182951702	Susd4|chr1:182951203-182951702	0.32231261546794	.	.
chr1	183221261	183221760	chr1	182951203	182951702	Disp1|chr1:182951203-182951702	0.488839250534098	.	.
chr1	183296308	183296807	chr1	183727837	183728336	Aida|chr1:183727837-183728336	0.281660533848599	.	.
chr1	183296308	183296807	chr1	183727837	183728336	Brox|chr1:183727837-183728336	0.281660533848599	.	.
chr1	183296824	183297323	chr1	183210061	183210560	Aida|chr1:183210061-183210560	0.292945624382775	.	.
chr1	183296824	183297323	chr1	183210061	183210560	Brox|chr1:183210061-183210560	0.292945624382775	.	.
chr1	183296824	183297323	chr1	183345255	183345754	Aida|chr1:183345255-183345754	0.332987523117761	.	.
chr1	183296824	183297323	chr1	183345255	183345754	Brox|chr1:183345255-183345754	0.332987523117761	.	.
chr1	183369413	183369912	chr1	183316300	183316799	Mia3|chr1:183316300-183316799	0.372866639241545	.	.
chr1	183369413	183369912	chr1	183727837	183728336	Mia3|chr1:183727837-183728336	0.32112316694086	.	.
chr1	183388644	183389143	chr1	183059621	183060120	Taf1a|chr1:183059621-183060120	0.274546947025036	.	.
chr1	183388644	183389143	chr1	183316300	183316799	Taf1a|chr1:183316300-183316799	0.3847761962805	.	.
chr1	183388644	183389143	chr1	183345255	183345754	Taf1a|chr1:183345255-183345754	0.411658835788623	.	.
chr1	184033370	184033869	chr1	183854870	183855369	1700056E22Rik|chr1:183854870-183855369	0.272754788122367	.	.
chr1	184033370	184033869	chr1	184192024	184192523	1700056E22Rik|chr1:184192024-184192523	0.267207930713926	.	.
chr1	184034061	184034560	chr1	183862373	183862872	1700056E22Rik|chr1:183862373-183862872	0.533771948249387	.	.
chr1	184034061	184034560	chr1	183969337	183969836	1700056E22Rik|chr1:183969337-183969836	0.312980121885515	.	.
chr1	184034061	184034560	chr1	184173860	184174359	1700056E22Rik|chr1:184173860-184174359	0.302648746103779	.	.
chr1	184845644	184846143	chr1	184625234	184625733	Marc2|chr1:184625234-184625733	0.283017438424051	.	.
chr1	184845644	184846143	chr1	184825051	184825550	Marc2|chr1:184825051-184825550	0.400126864367162	.	.
chr1	184999022	184999521	chr1	185185526	185186025	Mark1|chr1:185185526-185186025	0.344884494360253	.	.
chr1	184999545	185000044	chr1	184542024	184542523	Mark1|chr1:184542024-184542523	0.36060668934172	.	.
chr1	184999545	185000044	chr1	185185526	185186025	Mark1|chr1:185185526-185186025	0.503641548698118	.	.
chr1	184999545	185000044	chr1	185253181	185253680	Mark1|chr1:185253181-185253680	0.296755973849633	.	.
chr1	185000205	185000704	chr1	184825051	184825550	Mark1|chr1:184825051-184825550	0.376441987057765	.	.
chr1	185203864	185204363	chr1	184824501	184825000	Rab3gap2|chr1:184824501-184825000	0.440719001946224	.	.
chr1	185203864	185204363	chr1	184825051	184825550	Rab3gap2|chr1:184825051-184825550	0.350614505964969	.	.
chr1	185203864	185204363	chr1	184825051	184825550	Rab3gap2|chr1:184825051-184825550	0.35061450596497	.	.
chr1	185329129	185329628	chr1	185321041	185321540	Iars2|chr1:185321041-185321540	0.46654238931278	.	.
chr1	186117016	186117515	chr1	186093417	186093916	Lyplal1|chr1:186093417-186093916	0.322701201549963	.	.
chr1	186117016	186117515	chr1	186473699	186474198	Lyplal1|chr1:186473699-186474198	0.530504895716572	.	.
[truncated: 31,167 more rows]
