# Supplementary material for: Single-cell analysis of chromatin accessibility in the adult mouse brain
Source: Nature. 2023 Dec 13;624(7991):378–89. doi: 10.1038/s41586-023-06824-9 (PMC10719105; doi:10.1038/s41586-023-06824-9)
Supplement: Supplementary file 3 — Supplementary Tables 1–25 and their legends. [file 41586_2023_6824_MOESM3_ESM.zip › 2023-03-05453B-s3/SI Tables/SI Table 13 Summary of all the gene-cCRE correlations/sa2subclass.MEA_Slc17a7_Glut.pdc.bedpe]

chr1	3466260	3466759	chr1	3113509	3114008	Gm1992|chr1:3113509-3114008	0.185342252543003	.	.
chr1	3466260	3466759	chr1	3210146	3210645	Gm1992|chr1:3210146-3210645	0.259652403775598	.	.
chr1	3466260	3466759	chr1	3321442	3321941	Gm1992|chr1:3321442-3321941	0.170233644340507	.	.
chr1	3466260	3466759	chr1	3371465	3371964	Gm1992|chr1:3371465-3371964	0.167019799034437	.	.
chr1	3466260	3466759	chr1	3388310	3388809	Gm1992|chr1:3388310-3388809	0.237571460343764	.	.
chr1	3466260	3466759	chr1	3407339	3407838	Gm1992|chr1:3407339-3407838	0.345401736830064	.	.
chr1	3466260	3466759	chr1	3427910	3428409	Gm1992|chr1:3427910-3428409	0.210643691829205	.	.
chr1	3466260	3466759	chr1	3447169	3447668	Gm1992|chr1:3447169-3447668	0.281284437836171	.	.
chr1	3466260	3466759	chr1	3474105	3474604	Gm1992|chr1:3474105-3474604	0.129987676755905	.	.
chr1	3466260	3466759	chr1	3477385	3477884	Gm1992|chr1:3477385-3477884	0.255519319506241	.	.
chr1	3671529	3672028	chr1	3511633	3512132	Xkr4|chr1:3511633-3512132	0.242666616254756	.	.
chr1	3671529	3672028	chr1	3710087	3710586	Xkr4|chr1:3710087-3710586	0.150838235518742	.	.
chr1	3672048	3672547	chr1	3511633	3512132	Xkr4|chr1:3511633-3512132	0.402643428837702	.	.
chr1	3672048	3672547	chr1	3710087	3710586	Xkr4|chr1:3710087-3710586	0.250723200752071	.	.
chr1	4785497	4785996	chr1	4926263	4926762	Mrpl15|chr1:4926263-4926762	0.26997300244808	.	.
chr1	4785497	4785996	chr1	5023205	5023704	Mrpl15|chr1:5023205-5023704	0.148438776458228	.	.
chr1	4785497	4785996	chr1	5082818	5083317	Mrpl15|chr1:5082818-5083317	0.167783565552963	.	.
chr1	4785497	4785996	chr1	5170387	5170886	Mrpl15|chr1:5170387-5170886	0.176735756295296	.	.
chr1	4857480	4857979	chr1	4671676	4672175	Tcea1|chr1:4671676-4672175	0.202224688610452	.	.
chr1	4857480	4857979	chr1	4926263	4926762	Tcea1|chr1:4926263-4926762	0.231390250656363	.	.
chr1	4857480	4857979	chr1	5019201	5019700	Tcea1|chr1:5019201-5019700	0.153251601128026	.	.
chr1	4857480	4857979	chr1	5022621	5023120	Tcea1|chr1:5022621-5023120	0.216892857119075	.	.
chr1	4858123	4858622	chr1	4748085	4748584	Tcea1|chr1:4748085-4748584	0.142479633414063	.	.
chr1	4858123	4858622	chr1	4832040	4832539	Tcea1|chr1:4832040-4832539	0.186562980440502	.	.
chr1	4858123	4858622	chr1	4832040	4832539	Tcea1|chr1:4832040-4832539	0.186562980440503	.	.
chr1	4858123	4858622	chr1	5183460	5183959	Tcea1|chr1:5183460-5183959	0.1282248558533	.	.
chr1	4970513	4971012	chr1	4747149	4747648	Gm16041|chr1:4747149-4747648	0.21627813174699	.	.
chr1	4970513	4971012	chr1	4799231	4799730	Gm16041|chr1:4799231-4799730	0.15183378657699	.	.
chr1	4970513	4971012	chr1	4910611	4911110	Gm16041|chr1:4910611-4911110	0.128717427962633	.	.
chr1	4970513	4971012	chr1	4934807	4935306	Gm16041|chr1:4934807-4935306	0.165771284440498	.	.
chr1	4970513	4971012	chr1	4947251	4947750	Gm16041|chr1:4947251-4947750	0.241812543187439	.	.
chr1	4970513	4971012	chr1	4961760	4962259	Gm16041|chr1:4961760-4962259	0.208442364478973	.	.
chr1	4970513	4971012	chr1	4996147	4996646	Gm16041|chr1:4996147-4996646	0.132099778043949	.	.
chr1	4970513	4971012	chr1	5224021	5224520	Gm16041|chr1:5224021-5224520	0.265904252075164	.	.
chr1	5070122	5070621	chr1	5019201	5019700	Atp6v1h|chr1:5019201-5019700	0.166812462779885	.	.
chr1	5070122	5070621	chr1	5019201	5019700	Rgs20|chr1:5019201-5019700	0.166812462779885	.	.
chr1	5070122	5070621	chr1	5150490	5150989	Atp6v1h|chr1:5150490-5150989	0.203631254667362	.	.
chr1	5070122	5070621	chr1	5150490	5150989	Rgs20|chr1:5150490-5150989	0.203631254667362	.	.
chr1	5070122	5070621	chr1	5395752	5396251	Atp6v1h|chr1:5395752-5396251	0.144587649283964	.	.
chr1	5070122	5070621	chr1	5395752	5396251	Rgs20|chr1:5395752-5396251	0.144587649283964	.	.
chr1	5917179	5917678	chr1	5863659	5864158	Npbwr1|chr1:5863659-5864158	0.133562824581141	.	.
chr1	6214386	6214885	chr1	5985806	5986305	4732440D04Rik|chr1:5985806-5986305	0.128679333635213	.	.
chr1	6214386	6214885	chr1	6152392	6152891	4732440D04Rik|chr1:6152392-6152891	0.203583812887725	.	.
chr1	6214386	6214885	chr1	6448058	6448557	4732440D04Rik|chr1:6448058-6448557	0.13950142498391	.	.
chr1	7088594	7089093	chr1	6769890	6770389	Pcmtd1|chr1:6769890-6770389	0.235891475472745	.	.
chr1	7088594	7089093	chr1	6810198	6810697	Pcmtd1|chr1:6810198-6810697	0.435086486750709	.	.
chr1	7088594	7089093	chr1	6858934	6859433	Pcmtd1|chr1:6858934-6859433	0.133912852145734	.	.
chr1	7088594	7089093	chr1	7113207	7113706	Pcmtd1|chr1:7113207-7113706	0.314829368649583	.	.
chr1	7088594	7089093	chr1	7138562	7139061	Pcmtd1|chr1:7138562-7139061	0.339824958864334	.	.
chr1	7397174	7397673	chr1	7148116	7148615	Gm26901|chr1:7148116-7148615	0.239201002197403	.	.
chr1	7397174	7397673	chr1	7157667	7158166	Gm26901|chr1:7157667-7158166	0.220987032513649	.	.
chr1	7397174	7397673	chr1	7543474	7543973	Gm26901|chr1:7543474-7543973	0.210976717680242	.	.
chr1	7397837	7398336	chr1	7113207	7113706	Gm26901|chr1:7113207-7113706	0.154529835545857	.	.
chr1	7397837	7398336	chr1	7535148	7535647	Gm26901|chr1:7535148-7535647	0.251704428966141	.	.
chr1	7398342	7398841	chr1	7113207	7113706	Gm26901|chr1:7113207-7113706	0.139356825204174	.	.
chr1	9298975	9299474	chr1	9298270	9298769	Sntg1|chr1:9298270-9298769	0.173322214204054	.	.
chr1	9298975	9299474	chr1	9570415	9570914	Sntg1|chr1:9570415-9570914	0.140788923366836	.	.
chr1	9298975	9299474	chr1	9615198	9615697	Sntg1|chr1:9615198-9615697	0.178483606061055	.	.
chr1	9299496	9299995	chr1	9090969	9091468	Sntg1|chr1:9090969-9091468	0.25135131329452	.	.
chr1	9299496	9299995	chr1	9253984	9254483	Sntg1|chr1:9253984-9254483	0.226448407524967	.	.
chr1	9299496	9299995	chr1	9541113	9541612	Sntg1|chr1:9541113-9541612	0.150029881595216	.	.
chr1	9299496	9299995	chr1	9570415	9570914	Sntg1|chr1:9570415-9570914	0.314565247133861	.	.
chr1	9299496	9299995	chr1	9573148	9573647	Sntg1|chr1:9573148-9573647	0.127631297077164	.	.
chr1	9299496	9299995	chr1	9609186	9609685	Sntg1|chr1:9609186-9609685	0.389633575121017	.	.
chr1	9299496	9299995	chr1	9615198	9615697	Sntg1|chr1:9615198-9615697	0.441832363954333	.	.
chr1	9299496	9299995	chr1	9672917	9673416	Sntg1|chr1:9672917-9673416	0.20750341204861	.	.
chr1	9545042	9545541	chr1	9573148	9573647	Rrs1|chr1:9573148-9573647	0.162997055291066	.	.
chr1	9545042	9545541	chr1	9609186	9609685	Rrs1|chr1:9609186-9609685	0.330457542761734	.	.
chr1	9600949	9601448	chr1	9539839	9540338	Vxn|chr1:9539839-9540338	0.12789824317763	.	.
chr1	9600949	9601448	chr1	9573148	9573647	Vxn|chr1:9573148-9573647	0.164712798619751	.	.
chr1	9600949	9601448	chr1	9606575	9607074	Vxn|chr1:9606575-9607074	0.297604200036775	.	.
chr1	9600949	9601448	chr1	9616118	9616617	Vxn|chr1:9616118-9616617	0.14157294832359	.	.
chr1	9600949	9601448	chr1	9619425	9619924	Vxn|chr1:9619425-9619924	0.418124588545825	.	.
chr1	9600949	9601448	chr1	9619928	9620427	Vxn|chr1:9619928-9620427	0.251648489244674	.	.
chr1	9600949	9601448	chr1	9622471	9622970	Vxn|chr1:9622471-9622970	0.283057727494565	.	.
chr1	9601474	9601973	chr1	9619425	9619924	Vxn|chr1:9619425-9619924	0.327337373986251	.	.
chr1	9601474	9601973	chr1	9619928	9620427	Vxn|chr1:9619928-9620427	0.19196936418731	.	.
chr1	9601474	9601973	chr1	9622471	9622970	Vxn|chr1:9622471-9622970	0.298962686037072	.	.
chr1	9601474	9601973	chr1	9731278	9731777	Vxn|chr1:9731278-9731777	0.244664152629427	.	.
chr1	9630048	9630547	chr1	9383664	9384163	2610203C22Rik|chr1:9383664-9384163	0.380079246683338	.	.
chr1	9630048	9630547	chr1	9615198	9615697	2610203C22Rik|chr1:9615198-9615697	0.258431492334868	.	.
chr1	9700259	9700758	chr1	9541113	9541612	Mybl1|chr1:9541113-9541612	0.279382104246819	.	.
chr1	9700259	9700758	chr1	9570415	9570914	Mybl1|chr1:9570415-9570914	0.18966225506726	.	.
chr1	9700259	9700758	chr1	9609186	9609685	Mybl1|chr1:9609186-9609685	0.15584865896466	.	.
chr1	9700259	9700758	chr1	9615198	9615697	Mybl1|chr1:9615198-9615697	0.189017717897449	.	.
chr1	9700817	9701316	chr1	9615198	9615697	Mybl1|chr1:9615198-9615697	0.157741835829642	.	.
chr1	9700817	9701316	chr1	9616118	9616617	Mybl1|chr1:9616118-9616617	0.148288156978421	.	.
chr1	9700817	9701316	chr1	9622471	9622970	Mybl1|chr1:9622471-9622970	0.160472082088384	.	.
chr1	9700817	9701316	chr1	9731278	9731777	Mybl1|chr1:9731278-9731777	0.198760981249633	.	.
chr1	9747574	9748073	chr1	9383664	9384163	1700034P13Rik|chr1:9383664-9384163	0.247497006360357	.	.
chr1	9747574	9748073	chr1	9383664	9384163	Vcpip1|chr1:9383664-9384163	0.247497006360357	.	.
chr1	9748256	9748755	chr1	9541113	9541612	1700034P13Rik|chr1:9541113-9541612	0.334686630538838	.	.
chr1	9748256	9748755	chr1	9541113	9541612	Vcpip1|chr1:9541113-9541612	0.334686630538838	.	.
chr1	9748256	9748755	chr1	9570415	9570914	1700034P13Rik|chr1:9570415-9570914	0.163851300792989	.	.
chr1	9748256	9748755	chr1	9570415	9570914	Vcpip1|chr1:9570415-9570914	0.163851300792989	.	.
chr1	9748256	9748755	chr1	9609186	9609685	1700034P13Rik|chr1:9609186-9609685	0.185260210920371	.	.
chr1	9748256	9748755	chr1	9609186	9609685	Vcpip1|chr1:9609186-9609685	0.185260210920371	.	.
chr1	9748256	9748755	chr1	9615198	9615697	1700034P13Rik|chr1:9615198-9615697	0.158328817828768	.	.
chr1	9748256	9748755	chr1	9615198	9615697	Vcpip1|chr1:9615198-9615697	0.158328817828768	.	.
chr1	10719138	10719637	chr1	10327913	10328412	Cpa6|chr1:10327913-10328412	0.423202141199001	.	.
chr1	10719138	10719637	chr1	10452071	10452570	Cpa6|chr1:10452071-10452570	0.157170645020143	.	.
chr1	10719138	10719637	chr1	10464734	10465233	Cpa6|chr1:10464734-10465233	0.257510517357417	.	.
chr1	10719138	10719637	chr1	10553376	10553875	Cpa6|chr1:10553376-10553875	0.136373242905395	.	.
chr1	10719138	10719637	chr1	10596332	10596831	Cpa6|chr1:10596332-10596831	0.403446039271615	.	.
chr1	10719138	10719637	chr1	10623614	10624113	Cpa6|chr1:10623614-10624113	0.187266534094185	.	.
chr1	10719138	10719637	chr1	10640109	10640608	Cpa6|chr1:10640109-10640608	0.266890521696246	.	.
chr1	10719138	10719637	chr1	10648914	10649413	Cpa6|chr1:10648914-10649413	0.252894779103938	.	.
chr1	10719138	10719637	chr1	10699983	10700482	Cpa6|chr1:10699983-10700482	0.1963688441675	.	.
chr1	10719138	10719637	chr1	10713240	10713739	Cpa6|chr1:10713240-10713739	0.22524844032696	.	.
chr1	10719138	10719637	chr1	10718502	10719001	Cpa6|chr1:10718502-10719001	0.537155170649646	.	.
chr1	10719138	10719637	chr1	10725634	10726133	Cpa6|chr1:10725634-10726133	0.186766871904851	.	.
chr1	10719138	10719637	chr1	10759501	10760000	Cpa6|chr1:10759501-10760000	0.152450930240218	.	.
chr1	10719138	10719637	chr1	10827118	10827617	Cpa6|chr1:10827118-10827617	0.206258549776606	.	.
chr1	10719138	10719637	chr1	10835602	10836101	Cpa6|chr1:10835602-10836101	0.179187790709837	.	.
chr1	10719138	10719637	chr1	10874715	10875214	Cpa6|chr1:10874715-10875214	0.176527279092727	.	.
chr1	10719138	10719637	chr1	10899258	10899757	Cpa6|chr1:10899258-10899757	0.208184352365021	.	.
chr1	10719138	10719637	chr1	10930980	10931479	Cpa6|chr1:10930980-10931479	0.310945681761178	.	.
chr1	10719138	10719637	chr1	10955127	10955626	Cpa6|chr1:10955127-10955626	0.277112072016323	.	.
chr1	10719713	10720212	chr1	10327913	10328412	Cpa6|chr1:10327913-10328412	0.285120859018248	.	.
chr1	10719713	10720212	chr1	10464734	10465233	Cpa6|chr1:10464734-10465233	0.140430000999357	.	.
chr1	10719713	10720212	chr1	10596332	10596831	Cpa6|chr1:10596332-10596831	0.240844839253301	.	.
chr1	10719713	10720212	chr1	10699983	10700482	Cpa6|chr1:10699983-10700482	0.15941545408611	.	.
chr1	10719713	10720212	chr1	10713240	10713739	Cpa6|chr1:10713240-10713739	0.134775397627176	.	.
chr1	10719713	10720212	chr1	10718502	10719001	Cpa6|chr1:10718502-10719001	0.271210011440988	.	.
chr1	10719713	10720212	chr1	10725634	10726133	Cpa6|chr1:10725634-10726133	0.339980589338879	.	.
chr1	10719713	10720212	chr1	10827118	10827617	Cpa6|chr1:10827118-10827617	0.135841860546834	.	.
chr1	10719713	10720212	chr1	10899258	10899757	Cpa6|chr1:10899258-10899757	0.134653573661516	.	.
chr1	10993243	10993742	chr1	10725634	10726133	Prex2|chr1:10725634-10726133	0.175189011484493	.	.
chr1	10993243	10993742	chr1	10871396	10871895	Prex2|chr1:10871396-10871895	0.147075884826704	.	.
chr1	10993243	10993742	chr1	10874715	10875214	Prex2|chr1:10874715-10875214	0.143030719492225	.	.
chr1	10993243	10993742	chr1	10945193	10945692	Prex2|chr1:10945193-10945692	0.131848803448507	.	.
chr1	10993243	10993742	chr1	11144417	11144916	Prex2|chr1:11144417-11144916	0.129932465967254	.	.
chr1	10993243	10993742	chr1	11177671	11178170	Prex2|chr1:11177671-11178170	0.305909737820676	.	.
chr1	10993243	10993742	chr1	11197950	11198449	Prex2|chr1:11197950-11198449	0.14132190334533	.	.
chr1	10993243	10993742	chr1	11204514	11205013	Prex2|chr1:11204514-11205013	0.227047649573742	.	.
chr1	10993243	10993742	chr1	11246470	11246969	Prex2|chr1:11246470-11246969	0.127439267118271	.	.
chr1	10993243	10993742	chr1	11246988	11247487	Prex2|chr1:11246988-11247487	0.146945175201937	.	.
chr1	13588843	13589342	chr1	13534034	13534533	Tram1|chr1:13534034-13534533	0.168300352816046	.	.
chr1	13589563	13590062	chr1	13864805	13865304	Tram1|chr1:13864805-13865304	0.162315072019572	.	.
chr1	13589563	13590062	chr1	13938390	13938889	Tram1|chr1:13938390-13938889	0.19742781244877	.	.
chr1	13589563	13590062	chr1	13989473	13989972	Tram1|chr1:13989473-13989972	0.306016962146165	.	.
chr1	13659706	13660205	chr1	13500447	13500946	Lactb2|chr1:13500447-13500946	0.176542957590816	.	.
chr1	13659706	13660205	chr1	13599193	13599692	Lactb2|chr1:13599193-13599692	0.250653209361967	.	.
chr1	13659706	13660205	chr1	13651312	13651811	Lactb2|chr1:13651312-13651811	0.170057290475502	.	.
chr1	13659706	13660205	chr1	13784344	13784843	Lactb2|chr1:13784344-13784843	0.159406609879864	.	.
chr1	13659706	13660205	chr1	13789937	13790436	Lactb2|chr1:13789937-13790436	0.181864932110792	.	.
chr1	13659706	13660205	chr1	13864805	13865304	Lactb2|chr1:13864805-13865304	0.142524603298201	.	.
chr1	14309549	14310048	chr1	14385022	14385521	Eya1|chr1:14385022-14385521	0.133203575909781	.	.
chr1	14309549	14310048	chr1	14404977	14405476	Eya1|chr1:14404977-14405476	0.206715176633328	.	.
chr1	14309549	14310048	chr1	14506500	14506999	Eya1|chr1:14506500-14506999	0.233185491084694	.	.
chr1	14309549	14310048	chr1	14739996	14740495	Eya1|chr1:14739996-14740495	0.219046732370731	.	.
chr1	14755218	14755717	chr1	14570645	14571144	Msc|chr1:14570645-14571144	0.179400663490006	.	.
chr1	14755218	14755717	chr1	14739996	14740495	Msc|chr1:14739996-14740495	0.273636994144416	.	.
chr1	14755218	14755717	chr1	14938298	14938797	Msc|chr1:14938298-14938797	0.202173959091445	.	.
chr1	14756079	14756578	chr1	14564866	14565365	Msc|chr1:14564866-14565365	0.219728224206075	.	.
chr1	14756079	14756578	chr1	14623034	14623533	Msc|chr1:14623034-14623533	0.191109532281463	.	.
chr1	14756079	14756578	chr1	14637829	14638328	Msc|chr1:14637829-14638328	0.137856791170228	.	.
chr1	14756079	14756578	chr1	14641228	14641727	Msc|chr1:14641228-14641727	0.195032946959744	.	.
chr1	14756079	14756578	chr1	14662272	14662771	Msc|chr1:14662272-14662771	0.327175450121548	.	.
chr1	14756079	14756578	chr1	14669334	14669833	Msc|chr1:14669334-14669833	0.277145129264634	.	.
chr1	14756079	14756578	chr1	14675282	14675781	Msc|chr1:14675282-14675781	0.205949200236453	.	.
chr1	14756079	14756578	chr1	14774539	14775038	Msc|chr1:14774539-14775038	0.259930051194653	.	.
chr1	14756079	14756578	chr1	14831058	14831557	Msc|chr1:14831058-14831557	0.136355416548846	.	.
chr1	14756079	14756578	chr1	15123661	15124160	Msc|chr1:15123661-15124160	0.256166940392346	.	.
chr1	14918622	14919121	chr1	14938298	14938797	Trpa1|chr1:14938298-14938797	0.133059122184271	.	.
chr1	14918622	14919121	chr1	15180076	15180575	Trpa1|chr1:15180076-15180575	0.234071313266448	.	.
chr1	15805340	15805839	chr1	15899561	15900060	Terf1|chr1:15899561-15900060	0.195306947305606	.	.
chr1	15805340	15805839	chr1	15993491	15993990	Terf1|chr1:15993491-15993990	0.169002354811267	.	.
chr1	15805340	15805839	chr1	15993491	15993990	Terf1|chr1:15993491-15993990	0.169002354811268	.	.
chr1	15805340	15805839	chr1	16148403	16148902	Terf1|chr1:16148403-16148902	0.156998345583151	.	.
chr1	16093096	16093595	chr1	15899561	15900060	4930444P10Rik|chr1:15899561-15900060	0.159323750929637	.	.
chr1	16093096	16093595	chr1	16129906	16130405	4930444P10Rik|chr1:16129906-16130405	0.166078384634038	.	.
chr1	16093096	16093595	chr1	16243201	16243700	4930444P10Rik|chr1:16243201-16243700	0.143485434279421	.	.
chr1	16103947	16104446	chr1	15818776	15819275	Rpl7|chr1:15818776-15819275	0.154359002736139	.	.
chr1	16103947	16104446	chr1	15943655	15944154	Rpl7|chr1:15943655-15944154	0.158403441261522	.	.
chr1	16103947	16104446	chr1	15990959	15991458	Rpl7|chr1:15990959-15991458	0.133263079903956	.	.
chr1	16103947	16104446	chr1	16129906	16130405	Rpl7|chr1:16129906-16130405	0.14815496938051	.	.
chr1	16103947	16104446	chr1	16179087	16179586	Rpl7|chr1:16179087-16179586	0.146740865931221	.	.
chr1	16103947	16104446	chr1	16236428	16236927	Rpl7|chr1:16236428-16236927	0.156836670641462	.	.
chr1	16103947	16104446	chr1	16248932	16249431	Rpl7|chr1:16248932-16249431	0.339035571896269	.	.
chr1	16103947	16104446	chr1	16249569	16250068	Rpl7|chr1:16249569-16250068	0.245385191867013	.	.
chr1	16104453	16104952	chr1	15899561	15900060	Rpl7|chr1:15899561-15900060	0.209262644471992	.	.
chr1	16104453	16104952	chr1	16148403	16148902	Rpl7|chr1:16148403-16148902	0.158342160503813	.	.
chr1	16104999	16105498	chr1	15899561	15900060	Rdh10|chr1:15899561-15900060	0.230050457715126	.	.
chr1	16104999	16105498	chr1	15899561	15900060	Rpl7|chr1:15899561-15900060	0.230050457715126	.	.
chr1	16104999	16105498	chr1	16148403	16148902	Rdh10|chr1:16148403-16148902	0.152348223658283	.	.
chr1	16104999	16105498	chr1	16148403	16148902	Rpl7|chr1:16148403-16148902	0.152348223658283	.	.
chr1	16105563	16106062	chr1	15811170	15811669	Rdh10|chr1:15811170-15811669	0.192198730490479	.	.
chr1	16105563	16106062	chr1	15899561	15900060	Rdh10|chr1:15899561-15900060	0.172817635969895	.	.
chr1	16105563	16106062	chr1	16236428	16236927	Rdh10|chr1:16236428-16236927	0.138217496215655	.	.
chr1	16519035	16519534	chr1	16981638	16982137	Stau2|chr1:16981638-16982137	0.278540295440891	.	.
chr1	16618483	16618982	chr1	16636459	16636958	Ube2w|chr1:16636459-16636958	0.197388082352115	.	.
chr1	16619102	16619601	chr1	16513251	16513750	Ube2w|chr1:16513251-16513750	0.45407675156086	.	.
chr1	16619102	16619601	chr1	16636459	16636958	Ube2w|chr1:16636459-16636958	0.28480745584782	.	.
chr1	16619102	16619601	chr1	16758712	16759211	Ube2w|chr1:16758712-16759211	0.325918212029661	.	.
chr1	16619102	16619601	chr1	16981638	16982137	Ube2w|chr1:16981638-16982137	0.539115641097114	.	.
chr1	16656744	16657243	chr1	16513251	16513750	D030040B21Rik|chr1:16513251-16513750	0.289402882279051	.	.
chr1	16656744	16657243	chr1	16513251	16513750	Eloc|chr1:16513251-16513750	0.289402882279051	.	.
chr1	16656744	16657243	chr1	16809163	16809662	D030040B21Rik|chr1:16809163-16809662	0.160095280685618	.	.
chr1	16656744	16657243	chr1	16809163	16809662	Eloc|chr1:16809163-16809662	0.160095280685618	.	.
chr1	16656744	16657243	chr1	16981638	16982137	D030040B21Rik|chr1:16981638-16982137	0.359961675973711	.	.
chr1	16656744	16657243	chr1	16981638	16982137	Eloc|chr1:16981638-16982137	0.359961675973711	.	.
chr1	16657258	16657757	chr1	16545111	16545610	D030040B21Rik|chr1:16545111-16545610	0.304165266520082	.	.
chr1	16657258	16657757	chr1	16545111	16545610	Eloc|chr1:16545111-16545610	0.304165266520082	.	.
chr1	16657258	16657757	chr1	16546643	16547142	D030040B21Rik|chr1:16546643-16547142	0.181604188206501	.	.
chr1	16657258	16657757	chr1	16546643	16547142	Eloc|chr1:16546643-16547142	0.181604188206501	.	.
chr1	16657258	16657757	chr1	16557621	16558120	D030040B21Rik|chr1:16557621-16558120	0.243863944667629	.	.
chr1	16657258	16657757	chr1	16557621	16558120	Eloc|chr1:16557621-16558120	0.243863944667629	.	.
chr1	16657258	16657757	chr1	16586933	16587432	D030040B21Rik|chr1:16586933-16587432	0.232205862598996	.	.
chr1	16657258	16657757	chr1	16586933	16587432	Eloc|chr1:16586933-16587432	0.232205862598996	.	.
chr1	16657258	16657757	chr1	16597020	16597519	D030040B21Rik|chr1:16597020-16597519	0.304673081914204	.	.
chr1	16657258	16657757	chr1	16597020	16597519	Eloc|chr1:16597020-16597519	0.304673081914204	.	.
chr1	16657258	16657757	chr1	16633672	16634171	D030040B21Rik|chr1:16633672-16634171	0.228865865394779	.	.
chr1	16657258	16657757	chr1	16633672	16634171	Eloc|chr1:16633672-16634171	0.228865865394779	.	.
chr1	16657258	16657757	chr1	16816484	16816983	D030040B21Rik|chr1:16816484-16816983	0.210684379383611	.	.
chr1	16657258	16657757	chr1	16816484	16816983	Eloc|chr1:16816484-16816983	0.210684379383611	.	.
chr1	16657258	16657757	chr1	16843643	16844142	D030040B21Rik|chr1:16843643-16844142	0.160567140459971	.	.
chr1	16657258	16657757	chr1	16843643	16844142	Eloc|chr1:16843643-16844142	0.160567140459971	.	.
chr1	16664905	16665404	chr1	16513251	16513750	Tmem70|chr1:16513251-16513750	0.211128165790466	.	.
chr1	16664905	16665404	chr1	16636459	16636958	Tmem70|chr1:16636459-16636958	0.128615880921005	.	.
chr1	16664905	16665404	chr1	16916592	16917091	Tmem70|chr1:16916592-16917091	0.137084024027596	.	.
chr1	16664905	16665404	chr1	16981638	16982137	Tmem70|chr1:16981638-16982137	0.416589982815148	.	.
chr1	17097665	17098164	chr1	17024035	17024534	Jph1|chr1:17024035-17024534	0.222183539876689	.	.
chr1	17097665	17098164	chr1	17041101	17041600	Jph1|chr1:17041101-17041600	0.18007434636853	.	.
chr1	17097665	17098164	chr1	17116701	17117200	Jph1|chr1:17116701-17117200	0.220061108951278	.	.
chr1	17097665	17098164	chr1	17122724	17123223	Jph1|chr1:17122724-17123223	0.169138949347747	.	.
chr1	17097665	17098164	chr1	17339607	17340106	Jph1|chr1:17339607-17340106	0.354072274677082	.	.
chr1	17097665	17098164	chr1	17339607	17340106	Jph1|chr1:17339607-17340106	0.354072274677083	.	.
chr1	17098192	17098691	chr1	16843643	16844142	Jph1|chr1:16843643-16844142	0.164583186880309	.	.
chr1	17098192	17098691	chr1	17041101	17041600	Jph1|chr1:17041101-17041600	0.179732803398399	.	.
chr1	17098192	17098691	chr1	17058743	17059242	Jph1|chr1:17058743-17059242	0.15008301758035	.	.
chr1	17098192	17098691	chr1	17116701	17117200	Jph1|chr1:17116701-17117200	0.289665042758482	.	.
chr1	17098192	17098691	chr1	17122724	17123223	Jph1|chr1:17122724-17123223	0.135238895243704	.	.
chr1	17098192	17098691	chr1	17311278	17311777	Jph1|chr1:17311278-17311777	0.148471130054224	.	.
chr1	17145142	17145641	chr1	16758712	16759211	Gdap1|chr1:16758712-16759211	0.24056219815261	.	.
chr1	17145142	17145641	chr1	17009588	17010087	Gdap1|chr1:17009588-17010087	0.206605410642587	.	.
chr1	17145142	17145641	chr1	17058743	17059242	Gdap1|chr1:17058743-17059242	0.14211864181368	.	.
chr1	17145142	17145641	chr1	17123369	17123868	Gdap1|chr1:17123369-17123868	0.162311720362299	.	.
chr1	17145142	17145641	chr1	17302239	17302738	Gdap1|chr1:17302239-17302738	0.136099576745719	.	.
chr1	17145142	17145641	chr1	17309890	17310389	Gdap1|chr1:17309890-17310389	0.287948399481181	.	.
chr1	17145142	17145641	chr1	17339607	17340106	Gdap1|chr1:17339607-17340106	0.127606139512211	.	.
chr1	17601268	17601767	chr1	17375880	17376379	Pi15|chr1:17375880-17376379	0.235707904510841	.	.
chr1	17601268	17601767	chr1	17455846	17456345	Pi15|chr1:17455846-17456345	0.199576268290837	.	.
chr1	17601268	17601767	chr1	17480907	17481406	Pi15|chr1:17480907-17481406	0.357430289901646	.	.
chr1	17601268	17601767	chr1	17485410	17485909	Pi15|chr1:17485410-17485909	0.352851002290459	.	.
chr1	17601268	17601767	chr1	17489772	17490271	Pi15|chr1:17489772-17490271	0.417359424191961	.	.
chr1	17601268	17601767	chr1	17491365	17491864	Pi15|chr1:17491365-17491864	0.244446070788575	.	.
chr1	17601268	17601767	chr1	17537277	17537776	Pi15|chr1:17537277-17537776	0.337787072369501	.	.
chr1	17601268	17601767	chr1	17599254	17599753	Pi15|chr1:17599254-17599753	0.171561639951447	.	.
chr1	17601268	17601767	chr1	17599870	17600369	Pi15|chr1:17599870-17600369	0.31231844424976	.	.
chr1	17601268	17601767	chr1	17600441	17600940	Pi15|chr1:17600441-17600940	0.165447300271921	.	.
chr1	17601268	17601767	chr1	17629502	17630001	Pi15|chr1:17629502-17630001	0.184235350265321	.	.
chr1	17601268	17601767	chr1	17717899	17718398	Pi15|chr1:17717899-17718398	0.427640852671863	.	.
chr1	17601268	17601767	chr1	17810144	17810643	Pi15|chr1:17810144-17810643	0.248543322411195	.	.
chr1	17601268	17601767	chr1	17840747	17841246	Pi15|chr1:17840747-17841246	0.339598747585935	.	.
chr1	17727070	17727569	chr1	17309890	17310389	Crispld1|chr1:17309890-17310389	0.136097525345616	.	.
chr1	17727070	17727569	chr1	17309890	17310389	Gm16070|chr1:17309890-17310389	0.136097525345616	.	.
chr1	17727070	17727569	chr1	17339607	17340106	Crispld1|chr1:17339607-17340106	0.352054564255592	.	.
chr1	17727070	17727569	chr1	17339607	17340106	Gm16070|chr1:17339607-17340106	0.352054564255592	.	.
chr1	17727070	17727569	chr1	17599254	17599753	Crispld1|chr1:17599254-17599753	0.154657042054655	.	.
chr1	17727070	17727569	chr1	17599254	17599753	Gm16070|chr1:17599254-17599753	0.154657042054655	.	.
chr1	17727070	17727569	chr1	17616882	17617381	Crispld1|chr1:17616882-17617381	0.238719268458203	.	.
chr1	17727070	17727569	chr1	17616882	17617381	Gm16070|chr1:17616882-17617381	0.238719268458203	.	.
chr1	17727070	17727569	chr1	17738584	17739083	Crispld1|chr1:17738584-17739083	0.179825680665688	.	.
chr1	17727070	17727569	chr1	17738584	17739083	Gm16070|chr1:17738584-17739083	0.179825680665688	.	.
chr1	17727608	17728107	chr1	17309890	17310389	Crispld1|chr1:17309890-17310389	0.338410869198965	.	.
chr1	17727608	17728107	chr1	17309890	17310389	Gm16070|chr1:17309890-17310389	0.338410869198965	.	.
chr1	17727608	17728107	chr1	17339607	17340106	Crispld1|chr1:17339607-17340106	0.222021376306709	.	.
chr1	17727608	17728107	chr1	17339607	17340106	Gm16070|chr1:17339607-17340106	0.222021376306709	.	.
chr1	18057998	18058497	chr1	18148103	18148602	Gm28756|chr1:18148103-18148602	0.219870328609424	.	.
chr1	18058553	18059052	chr1	18012804	18013303	Gm28756|chr1:18012804-18013303	0.174921999480773	.	.
chr1	18058553	18059052	chr1	18144527	18145026	Gm28756|chr1:18144527-18145026	0.159871205685665	.	.
chr1	18058553	18059052	chr1	18191778	18192277	Gm28756|chr1:18191778-18192277	0.15036303891557	.	.
chr1	18058553	18059052	chr1	18371522	18372021	Gm28756|chr1:18371522-18372021	0.274831204381168	.	.
chr1	18236312	18236811	chr1	17810144	17810643	Defb18|chr1:17810144-17810643	0.65293029419458	.	.
chr1	18236312	18236811	chr1	17840747	17841246	Defb18|chr1:17840747-17841246	0.499487252861652	.	.
chr1	18236312	18236811	chr1	17908230	17908729	Defb18|chr1:17908230-17908729	0.414547410776572	.	.
chr1	18236312	18236811	chr1	18012804	18013303	Defb18|chr1:18012804-18013303	0.134213568170118	.	.
chr1	18236312	18236811	chr1	18018368	18018867	Defb18|chr1:18018368-18018867	0.210548395265013	.	.
chr1	18236312	18236811	chr1	18026190	18026689	Defb18|chr1:18026190-18026689	0.23374022478148	.	.
chr1	18236312	18236811	chr1	18106146	18106645	Defb18|chr1:18106146-18106645	0.190146655690937	.	.
chr1	18236312	18236811	chr1	18131663	18132162	Defb18|chr1:18131663-18132162	0.2012220360659	.	.
chr1	18236312	18236811	chr1	18170525	18171024	Defb18|chr1:18170525-18171024	0.470986361978031	.	.
chr1	18236312	18236811	chr1	18181145	18181644	Defb18|chr1:18181145-18181644	0.462041122943974	.	.
chr1	18236312	18236811	chr1	18287381	18287880	Defb18|chr1:18287381-18287880	0.345353619288092	.	.
chr1	18236312	18236811	chr1	18288084	18288583	Defb18|chr1:18288084-18288583	0.314887470981834	.	.
chr1	18236312	18236811	chr1	18295092	18295591	Defb18|chr1:18295092-18295591	0.258479464927868	.	.
chr1	18236312	18236811	chr1	18458716	18459215	Defb18|chr1:18458716-18459215	0.287740943085185	.	.
chr1	18236312	18236811	chr1	18465384	18465883	Defb18|chr1:18465384-18465883	0.304809585958219	.	.
chr1	18236814	18237313	chr1	17810144	17810643	Defb18|chr1:17810144-17810643	0.434425273759727	.	.
chr1	18236814	18237313	chr1	17840747	17841246	Defb18|chr1:17840747-17841246	0.336136754771614	.	.
chr1	18236814	18237313	chr1	17908230	17908729	Defb18|chr1:17908230-17908729	0.258280831928697	.	.
chr1	18236814	18237313	chr1	18018368	18018867	Defb18|chr1:18018368-18018867	0.178061700249549	.	.
chr1	18236814	18237313	chr1	18018368	18018867	Defb18|chr1:18018368-18018867	0.17806170024955	.	.
chr1	18236814	18237313	chr1	18026190	18026689	Defb18|chr1:18026190-18026689	0.202310199975241	.	.
chr1	18236814	18237313	chr1	18106146	18106645	Defb18|chr1:18106146-18106645	0.219187990604133	.	.
chr1	18236814	18237313	chr1	18131663	18132162	Defb18|chr1:18131663-18132162	0.163906586799902	.	.
chr1	18236814	18237313	chr1	18170525	18171024	Defb18|chr1:18170525-18171024	0.389637190821241	.	.
chr1	18236814	18237313	chr1	18181145	18181644	Defb18|chr1:18181145-18181644	0.445644974505057	.	.
chr1	18236814	18237313	chr1	18287381	18287880	Defb18|chr1:18287381-18287880	0.259920614737089	.	.
chr1	18236814	18237313	chr1	18288084	18288583	Defb18|chr1:18288084-18288583	0.21479626371694	.	.
chr1	18236814	18237313	chr1	18295092	18295591	Defb18|chr1:18295092-18295591	0.229666318946782	.	.
chr1	18236814	18237313	chr1	18458716	18459215	Defb18|chr1:18458716-18459215	0.251711336952381	.	.
chr1	18236814	18237313	chr1	18465384	18465883	Defb18|chr1:18465384-18465883	0.245729595867061	.	.
chr1	19104658	19105157	chr1	18758428	18758927	Gm15825|chr1:18758428-18758927	0.148150362692204	.	.
chr1	19104658	19105157	chr1	18767407	18767906	Gm15825|chr1:18767407-18767906	0.157127383513823	.	.
chr1	19104658	19105157	chr1	18976830	18977329	Gm15825|chr1:18976830-18977329	0.129154363297307	.	.
chr1	19104658	19105157	chr1	19287594	19288093	Gm15825|chr1:19287594-19288093	0.23461781385338	.	.
chr1	19104658	19105157	chr1	19421109	19421608	Gm15825|chr1:19421109-19421608	0.264553150861094	.	.
chr1	19104658	19105157	chr1	19421609	19422108	Gm15825|chr1:19421609-19422108	0.271321290318861	.	.
chr1	20356146	20356645	chr1	20224329	20224828	4930486I03Rik|chr1:20224329-20224828	0.13415131147519	.	.
chr1	20356146	20356645	chr1	20311460	20311959	4930486I03Rik|chr1:20311460-20311959	0.229585592411641	.	.
chr1	20356146	20356645	chr1	20360028	20360527	4930486I03Rik|chr1:20360028-20360527	0.204805814877227	.	.
chr1	20356146	20356645	chr1	20450027	20450526	4930486I03Rik|chr1:20450027-20450526	0.153548847303069	.	.
chr1	20356146	20356645	chr1	20477721	20478220	4930486I03Rik|chr1:20477721-20478220	0.295422409410502	.	.
chr1	20356146	20356645	chr1	20520007	20520506	4930486I03Rik|chr1:20520007-20520506	0.357871987387192	.	.
chr1	20356146	20356645	chr1	20620512	20621011	4930486I03Rik|chr1:20620512-20621011	0.419668893741375	.	.
chr1	20356146	20356645	chr1	20633812	20634311	4930486I03Rik|chr1:20633812-20634311	0.226351485125903	.	.
chr1	20731372	20731871	chr1	20360028	20360527	Il17a|chr1:20360028-20360527	0.13047390177365	.	.
chr1	20731372	20731871	chr1	20477721	20478220	Il17a|chr1:20477721-20478220	0.23321280099539	.	.
chr1	20731372	20731871	chr1	20503952	20504451	Il17a|chr1:20503952-20504451	0.265677203139662	.	.
chr1	20731372	20731871	chr1	20520007	20520506	Il17a|chr1:20520007-20520506	0.390361463338052	.	.
chr1	20731372	20731871	chr1	20620512	20621011	Il17a|chr1:20620512-20621011	0.174076667236526	.	.
chr1	20731372	20731871	chr1	20633812	20634311	Il17a|chr1:20633812-20634311	0.50293268101664	.	.
chr1	20731372	20731871	chr1	20699955	20700454	Il17a|chr1:20699955-20700454	0.202467079307511	.	.
chr1	20731372	20731871	chr1	20759760	20760259	Il17a|chr1:20759760-20760259	0.461852437717773	.	.
chr1	20731372	20731871	chr1	20764870	20765369	Il17a|chr1:20764870-20765369	0.426566796721842	.	.
chr1	20731372	20731871	chr1	20775171	20775670	Il17a|chr1:20775171-20775670	0.206207130897331	.	.
chr1	20731372	20731871	chr1	20786199	20786698	Il17a|chr1:20786199-20786698	0.396771804213222	.	.
chr1	20731372	20731871	chr1	20981026	20981525	Il17a|chr1:20981026-20981525	0.259697602395998	.	.
chr1	20820187	20820686	chr1	20520007	20520506	Mcm3|chr1:20520007-20520506	0.283048427507721	.	.
chr1	20820187	20820686	chr1	20633812	20634311	Mcm3|chr1:20633812-20634311	0.272409813587242	.	.
chr1	20820187	20820686	chr1	20764870	20765369	Mcm3|chr1:20764870-20765369	0.176168550175117	.	.
chr1	20820187	20820686	chr1	20786199	20786698	Mcm3|chr1:20786199-20786698	0.254375729668683	.	.
chr1	20820187	20820686	chr1	20801628	20802127	Mcm3|chr1:20801628-20802127	0.135672061152664	.	.
chr1	20820187	20820686	chr1	20995247	20995746	Mcm3|chr1:20995247-20995746	0.147828350107902	.	.
chr1	20890311	20890810	chr1	20520007	20520506	6720483E21Rik|chr1:20520007-20520506	0.314467771735102	.	.
chr1	20890311	20890810	chr1	20520007	20520506	Paqr8|chr1:20520007-20520506	0.314467771735102	.	.
chr1	20890311	20890810	chr1	20633812	20634311	6720483E21Rik|chr1:20633812-20634311	0.304834923519859	.	.
chr1	20890311	20890810	chr1	20633812	20634311	Paqr8|chr1:20633812-20634311	0.304834923519859	.	.
chr1	20890311	20890810	chr1	20759760	20760259	6720483E21Rik|chr1:20759760-20760259	0.307002493100678	.	.
chr1	20890311	20890810	chr1	20759760	20760259	Paqr8|chr1:20759760-20760259	0.307002493100678	.	.
chr1	20890311	20890810	chr1	20764870	20765369	6720483E21Rik|chr1:20764870-20765369	0.242010310776101	.	.
chr1	20890311	20890810	chr1	20764870	20765369	Paqr8|chr1:20764870-20765369	0.242010310776101	.	.
chr1	20890311	20890810	chr1	20775171	20775670	6720483E21Rik|chr1:20775171-20775670	0.226538462722984	.	.
chr1	20890311	20890810	chr1	20775171	20775670	Paqr8|chr1:20775171-20775670	0.226538462722984	.	.
chr1	20890311	20890810	chr1	20786199	20786698	6720483E21Rik|chr1:20786199-20786698	0.30995481287084	.	.
chr1	20890311	20890810	chr1	20786199	20786698	Paqr8|chr1:20786199-20786698	0.30995481287084	.	.
chr1	20890311	20890810	chr1	20880399	20880898	6720483E21Rik|chr1:20880399-20880898	0.159180675114516	.	.
chr1	20890311	20890810	chr1	20880399	20880898	Paqr8|chr1:20880399-20880898	0.159180675114516	.	.
chr1	20890311	20890810	chr1	20981026	20981525	6720483E21Rik|chr1:20981026-20981525	0.13687420352754	.	.
chr1	20890311	20890810	chr1	20981026	20981525	Paqr8|chr1:20981026-20981525	0.13687420352754	.	.
chr1	20890857	20891356	chr1	20520007	20520506	6720483E21Rik|chr1:20520007-20520506	0.291931367700703	.	.
chr1	20890857	20891356	chr1	20520007	20520506	Paqr8|chr1:20520007-20520506	0.291931367700703	.	.
chr1	20890857	20891356	chr1	20633812	20634311	6720483E21Rik|chr1:20633812-20634311	0.354107301608821	.	.
chr1	20890857	20891356	chr1	20633812	20634311	Paqr8|chr1:20633812-20634311	0.354107301608821	.	.
chr1	20890857	20891356	chr1	20759760	20760259	6720483E21Rik|chr1:20759760-20760259	0.181843329629608	.	.
chr1	20890857	20891356	chr1	20759760	20760259	Paqr8|chr1:20759760-20760259	0.181843329629608	.	.
chr1	20890857	20891356	chr1	20764870	20765369	6720483E21Rik|chr1:20764870-20765369	0.230066248525582	.	.
chr1	20890857	20891356	chr1	20764870	20765369	Paqr8|chr1:20764870-20765369	0.230066248525582	.	.
chr1	20890857	20891356	chr1	20786199	20786698	6720483E21Rik|chr1:20786199-20786698	0.194411908717839	.	.
chr1	20890857	20891356	chr1	20786199	20786698	Paqr8|chr1:20786199-20786698	0.194411908717839	.	.
chr1	20951400	20951899	chr1	20513637	20514136	Efhc1|chr1:20513637-20514136	0.153687182343707	.	.
chr1	20951400	20951899	chr1	20520007	20520506	Efhc1|chr1:20520007-20520506	0.418413927958358	.	.
chr1	20951400	20951899	chr1	20633812	20634311	Efhc1|chr1:20633812-20634311	0.19116617856584	.	.
chr1	20951400	20951899	chr1	20699955	20700454	Efhc1|chr1:20699955-20700454	0.138525539367216	.	.
chr1	20951400	20951899	chr1	20759760	20760259	Efhc1|chr1:20759760-20760259	0.164201201893608	.	.
chr1	20951400	20951899	chr1	20764870	20765369	Efhc1|chr1:20764870-20765369	0.129348116621237	.	.
chr1	20951400	20951899	chr1	20786199	20786698	Efhc1|chr1:20786199-20786698	0.210680190862762	.	.
chr1	25829930	25830429	chr1	25857420	25857919	Adgrb3|chr1:25857420-25857919	0.30082604546896	.	.
chr1	30720698	30721197	chr1	30350022	30350521	Gm9898|chr1:30350022-30350521	0.196772909004497	.	.
chr1	30720698	30721197	chr1	30378902	30379401	Gm9898|chr1:30378902-30379401	0.230280935224899	.	.
chr1	30720698	30721197	chr1	30588278	30588777	Gm9898|chr1:30588278-30588777	0.600147179560958	.	.
chr1	30720698	30721197	chr1	30617595	30618094	Gm9898|chr1:30617595-30618094	0.185956315576097	.	.
chr1	30720698	30721197	chr1	30624643	30625142	Gm9898|chr1:30624643-30625142	0.223517368853374	.	.
chr1	30720698	30721197	chr1	30625224	30625723	Gm9898|chr1:30625224-30625723	0.283269233363465	.	.
chr1	30720698	30721197	chr1	30639815	30640314	Gm9898|chr1:30639815-30640314	0.151453530305495	.	.
chr1	30720698	30721197	chr1	30685293	30685792	Gm9898|chr1:30685293-30685792	0.271706007990504	.	.
chr1	30720698	30721197	chr1	30885514	30886013	Gm9898|chr1:30885514-30886013	0.197727611279047	.	.
chr1	30720698	30721197	chr1	30891636	30892135	Gm9898|chr1:30891636-30892135	0.357836467318349	.	.
chr1	30720698	30721197	chr1	30892178	30892677	Gm9898|chr1:30892178-30892677	0.316807292577058	.	.
chr1	30720698	30721197	chr1	30930527	30931026	Gm9898|chr1:30930527-30931026	0.220006469498865	.	.
chr1	30872795	30873294	chr1	30502089	30502588	Phf3|chr1:30502089-30502588	0.152287492013583	.	.
chr1	30872795	30873294	chr1	30502671	30503170	Phf3|chr1:30502671-30503170	0.20594636692832	.	.
chr1	30872795	30873294	chr1	30588278	30588777	Phf3|chr1:30588278-30588777	0.183082060850143	.	.
chr1	30872795	30873294	chr1	30639815	30640314	Phf3|chr1:30639815-30640314	0.159767189556503	.	.
chr1	30872795	30873294	chr1	30685293	30685792	Phf3|chr1:30685293-30685792	0.160515540681554	.	.
chr1	30872795	30873294	chr1	30700382	30700881	Phf3|chr1:30700382-30700881	0.177746729859126	.	.
chr1	30872795	30873294	chr1	30716282	30716781	Phf3|chr1:30716282-30716781	0.252647171391757	.	.
chr1	30872795	30873294	chr1	30776088	30776587	Phf3|chr1:30776088-30776587	0.131816062234381	.	.
chr1	30872795	30873294	chr1	30778631	30779130	Phf3|chr1:30778631-30779130	0.134136235188	.	.
chr1	30872795	30873294	chr1	30785546	30786045	Phf3|chr1:30785546-30786045	0.269738710337575	.	.
chr1	30872795	30873294	chr1	30929933	30930432	Phf3|chr1:30929933-30930432	0.192834420642239	.	.
chr1	30873430	30873929	chr1	30646987	30647486	Phf3|chr1:30646987-30647486	0.229316658357826	.	.
chr1	30873430	30873929	chr1	30740784	30741283	Phf3|chr1:30740784-30741283	0.138016546745547	.	.
chr1	30873430	30873929	chr1	30751893	30752392	Phf3|chr1:30751893-30752392	0.272457665047269	.	.
chr1	30873430	30873929	chr1	30891636	30892135	Phf3|chr1:30891636-30892135	0.136097807983836	.	.
chr1	30873942	30874441	chr1	30595347	30595846	Phf3|chr1:30595347-30595846	0.150978066297146	.	.
chr1	30873942	30874441	chr1	30646987	30647486	Phf3|chr1:30646987-30647486	0.151968180265571	.	.
chr1	30949080	30949579	chr1	30503190	30503689	Ptp4a1|chr1:30503190-30503689	0.153516153551374	.	.
chr1	30949080	30949579	chr1	30646987	30647486	Ptp4a1|chr1:30646987-30647486	0.212754766931281	.	.
chr1	30949080	30949579	chr1	30740784	30741283	Ptp4a1|chr1:30740784-30741283	0.159614410746694	.	.
chr1	30949080	30949579	chr1	30751893	30752392	Ptp4a1|chr1:30751893-30752392	0.174027637227678	.	.
chr1	30949582	30950081	chr1	30646987	30647486	Ptp4a1|chr1:30646987-30647486	0.17045781410252	.	.
chr1	30949582	30950081	chr1	30751893	30752392	Ptp4a1|chr1:30751893-30752392	0.169409362147878	.	.
chr1	32172459	32172958	chr1	31984644	31985143	Khdrbs2|chr1:31984644-31985143	0.14961645597316	.	.
chr1	34801460	34801959	chr1	34750293	34750792	Arhgef4|chr1:34750293-34750792	0.150706799717403	.	.
chr1	34801460	34801959	chr1	34812797	34813296	Arhgef4|chr1:34812797-34813296	0.186832151599737	.	.
chr1	34801460	34801959	chr1	35202533	35203032	Arhgef4|chr1:35202533-35203032	0.249552802302247	.	.
chr1	34802224	34802723	chr1	34812797	34813296	Arhgef4|chr1:34812797-34813296	0.447037285244271	.	.
chr1	34802224	34802723	chr1	34824212	34824711	Arhgef4|chr1:34824212-34824711	0.144369602674315	.	.
chr1	34802224	34802723	chr1	34896857	34897356	Arhgef4|chr1:34896857-34897356	0.186907636660149	.	.
chr1	34802224	34802723	chr1	35005408	35005907	Arhgef4|chr1:35005408-35005907	0.167584117328563	.	.
chr1	34802224	34802723	chr1	35202533	35203032	Arhgef4|chr1:35202533-35203032	0.175431776312576	.	.
chr1	34802224	34802723	chr1	35242908	35243407	Arhgef4|chr1:35242908-35243407	0.158476016005751	.	.
chr1	34802224	34802723	chr1	35243429	35243928	Arhgef4|chr1:35243429-35243928	0.150002858901801	.	.
chr1	34812196	34812695	chr1	34812797	34813296	Gm38336|chr1:34812797-34813296	0.176352349717429	.	.
chr1	34842804	34843303	chr1	34752832	34753331	Fam168b|chr1:34752832-34753331	0.128680875112223	.	.
chr1	34842804	34843303	chr1	34768535	34769034	Fam168b|chr1:34768535-34769034	0.274535202059629	.	.
chr1	34842804	34843303	chr1	34769130	34769629	Fam168b|chr1:34769130-34769629	0.22726190147718	.	.
chr1	34842804	34843303	chr1	34793414	34793913	Fam168b|chr1:34793414-34793913	0.25138033161246	.	.
chr1	34842804	34843303	chr1	34812797	34813296	Fam168b|chr1:34812797-34813296	0.140663935827993	.	.
chr1	34842804	34843303	chr1	34867150	34867649	Fam168b|chr1:34867150-34867649	0.1633490272552	.	.
chr1	34842804	34843303	chr1	34891506	34892005	Fam168b|chr1:34891506-34892005	0.129566580204553	.	.
chr1	34842804	34843303	chr1	35003146	35003645	Fam168b|chr1:35003146-35003645	0.209958179507809	.	.
chr1	34842804	34843303	chr1	35202533	35203032	Fam168b|chr1:35202533-35203032	0.151732599599099	.	.
chr1	34849768	34850267	chr1	34793414	34793913	Plekhb2|chr1:34793414-34793913	0.196234047882717	.	.
chr1	34849768	34850267	chr1	34891506	34892005	Plekhb2|chr1:34891506-34892005	0.258266871899246	.	.
chr1	34849768	34850267	chr1	35003146	35003645	Plekhb2|chr1:35003146-35003645	0.250395277711645	.	.
chr1	40789554	40790053	chr1	40802706	40803205	Mfsd9|chr1:40802706-40803205	0.326129285739921	.	.
chr1	40789554	40790053	chr1	40826968	40827467	Mfsd9|chr1:40826968-40827467	0.152675102014949	.	.
chr1	40789554	40790053	chr1	40844577	40845076	Mfsd9|chr1:40844577-40845076	0.216767933038505	.	.
chr1	40789554	40790053	chr1	40855204	40855703	Mfsd9|chr1:40855204-40855703	0.372396286735863	.	.
chr1	40789554	40790053	chr1	40873721	40874220	Mfsd9|chr1:40873721-40874220	0.258414091647672	.	.
chr1	40789554	40790053	chr1	40874280	40874779	Mfsd9|chr1:40874280-40874779	0.505539161949751	.	.
chr1	40789554	40790053	chr1	40913572	40914071	Mfsd9|chr1:40913572-40914071	0.598730723871093	.	.
chr1	40789554	40790053	chr1	40924781	40925280	Mfsd9|chr1:40924781-40925280	0.381986503185942	.	.
chr1	40789554	40790053	chr1	40936570	40937069	Mfsd9|chr1:40936570-40937069	0.57642133029197	.	.
chr1	40789554	40790053	chr1	40937101	40937600	Mfsd9|chr1:40937101-40937600	0.223578706155701	.	.
chr1	40789554	40790053	chr1	40967788	40968287	Mfsd9|chr1:40967788-40968287	0.4437312980555	.	.
chr1	40789554	40790053	chr1	40968588	40969087	Mfsd9|chr1:40968588-40969087	0.497880979790805	.	.
chr1	40789554	40790053	chr1	40991456	40991955	Mfsd9|chr1:40991456-40991955	0.208426585933412	.	.
chr1	40789554	40790053	chr1	40993270	40993769	Mfsd9|chr1:40993270-40993769	0.138752280233921	.	.
chr1	40789554	40790053	chr1	41006356	41006855	Mfsd9|chr1:41006356-41006855	0.330437629515007	.	.
chr1	40789554	40790053	chr1	41157469	41157968	Mfsd9|chr1:41157469-41157968	0.198243919152418	.	.
chr1	40789554	40790053	chr1	41166420	41166919	Mfsd9|chr1:41166420-41166919	0.474213626172839	.	.
chr1	40789554	40790053	chr1	41201064	41201563	Mfsd9|chr1:41201064-41201563	0.306545143808425	.	.
chr1	40789554	40790053	chr1	41201577	41202076	Mfsd9|chr1:41201577-41202076	0.508731269667376	.	.
chr1	40789554	40790053	chr1	41202279	41202778	Mfsd9|chr1:41202279-41202778	0.463983509039957	.	.
chr1	40789554	40790053	chr1	41244562	41245061	Mfsd9|chr1:41244562-41245061	0.482873078433686	.	.
chr1	40790447	40790946	chr1	40797275	40797774	Mfsd9|chr1:40797275-40797774	0.167054844440125	.	.
chr1	40790447	40790946	chr1	40844577	40845076	Mfsd9|chr1:40844577-40845076	0.17721250866476	.	.
chr1	40790447	40790946	chr1	40855204	40855703	Mfsd9|chr1:40855204-40855703	0.138571017932743	.	.
chr1	40790447	40790946	chr1	40873721	40874220	Mfsd9|chr1:40873721-40874220	0.147679138033738	.	.
chr1	40790447	40790946	chr1	40874280	40874779	Mfsd9|chr1:40874280-40874779	0.222366714324279	.	.
chr1	40790447	40790946	chr1	40913572	40914071	Mfsd9|chr1:40913572-40914071	0.157937337891987	.	.
chr1	40790447	40790946	chr1	40924781	40925280	Mfsd9|chr1:40924781-40925280	0.176272596973897	.	.
chr1	40790447	40790946	chr1	40936570	40937069	Mfsd9|chr1:40936570-40937069	0.208594792513898	.	.
chr1	40790447	40790946	chr1	40967788	40968287	Mfsd9|chr1:40967788-40968287	0.141728852836927	.	.
chr1	40790447	40790946	chr1	40968588	40969087	Mfsd9|chr1:40968588-40969087	0.226502787376063	.	.
chr1	40790447	40790946	chr1	40968588	40969087	Mfsd9|chr1:40968588-40969087	0.226502787376064	.	.
chr1	40790447	40790946	chr1	41157469	41157968	Mfsd9|chr1:41157469-41157968	0.164542161454108	.	.
chr1	40790447	40790946	chr1	41166420	41166919	Mfsd9|chr1:41166420-41166919	0.162559312997899	.	.
chr1	40790447	40790946	chr1	41201577	41202076	Mfsd9|chr1:41201577-41202076	0.223586408716379	.	.
chr1	40790447	40790946	chr1	41244562	41245061	Mfsd9|chr1:41244562-41245061	0.164290471954547	.	.
chr1	44102213	44102712	chr1	44162281	44162780	Tex30|chr1:44162281-44162780	0.16205424382703	.	.
chr1	44102213	44102712	chr1	44198134	44198633	Tex30|chr1:44198134-44198633	0.14771522867546	.	.
chr1	44102213	44102712	chr1	44217086	44217585	Tex30|chr1:44217086-44217585	0.239233633514198	.	.
chr1	44102213	44102712	chr1	44425662	44426161	Tex30|chr1:44425662-44426161	0.131540260458526	.	.
chr1	44118638	44119137	chr1	44082753	44083252	Bivm|chr1:44082753-44083252	0.404141891137266	.	.
chr1	44118638	44119137	chr1	44082753	44083252	Poglut2|chr1:44082753-44083252	0.404141891137266	.	.
chr1	44118638	44119137	chr1	44162281	44162780	Bivm|chr1:44162281-44162780	0.306412685167089	.	.
chr1	44118638	44119137	chr1	44162281	44162780	Poglut2|chr1:44162281-44162780	0.306412685167089	.	.
chr1	44118638	44119137	chr1	44198134	44198633	Bivm|chr1:44198134-44198633	0.206150370345638	.	.
chr1	44118638	44119137	chr1	44198134	44198633	Poglut2|chr1:44198134-44198633	0.206150370345638	.	.
chr1	44118638	44119137	chr1	44217086	44217585	Bivm|chr1:44217086-44217585	0.183215977281896	.	.
chr1	44118638	44119137	chr1	44217086	44217585	Poglut2|chr1:44217086-44217585	0.183215977281896	.	.
chr1	44118638	44119137	chr1	44242103	44242602	Bivm|chr1:44242103-44242602	0.204798171238072	.	.
chr1	44118638	44119137	chr1	44242103	44242602	Poglut2|chr1:44242103-44242602	0.204798171238072	.	.
chr1	44118638	44119137	chr1	44459127	44459626	Bivm|chr1:44459127-44459626	0.373146217662375	.	.
chr1	44118638	44119137	chr1	44459127	44459626	Poglut2|chr1:44459127-44459626	0.373146217662375	.	.
chr1	44119144	44119643	chr1	44082753	44083252	Bivm|chr1:44082753-44083252	0.284676298123439	.	.
chr1	44119144	44119643	chr1	44082753	44083252	Poglut2|chr1:44082753-44083252	0.284676298123439	.	.
chr1	44119144	44119643	chr1	44162281	44162780	Bivm|chr1:44162281-44162780	0.207311565246203	.	.
chr1	44119144	44119643	chr1	44162281	44162780	Poglut2|chr1:44162281-44162780	0.207311565246203	.	.
chr1	44119144	44119643	chr1	44198134	44198633	Bivm|chr1:44198134-44198633	0.204404171970282	.	.
chr1	44119144	44119643	chr1	44198134	44198633	Poglut2|chr1:44198134-44198633	0.204404171970282	.	.
chr1	44119144	44119643	chr1	44217086	44217585	Bivm|chr1:44217086-44217585	0.149359259486207	.	.
chr1	44119144	44119643	chr1	44217086	44217585	Poglut2|chr1:44217086-44217585	0.149359259486207	.	.
chr1	44119144	44119643	chr1	44459127	44459626	Bivm|chr1:44459127-44459626	0.158886743155307	.	.
chr1	44119144	44119643	chr1	44459127	44459626	Poglut2|chr1:44459127-44459626	0.158886743155307	.	.
chr1	44147693	44148192	chr1	44082753	44083252	Ercc5|chr1:44082753-44083252	0.440702252200277	.	.
chr1	44147693	44148192	chr1	44162281	44162780	Ercc5|chr1:44162281-44162780	0.420819591754084	.	.
chr1	44147693	44148192	chr1	44198134	44198633	Ercc5|chr1:44198134-44198633	0.169995236244227	.	.
chr1	44147693	44148192	chr1	44217086	44217585	Ercc5|chr1:44217086-44217585	0.242887856322633	.	.
chr1	44147693	44148192	chr1	44242103	44242602	Ercc5|chr1:44242103-44242602	0.371848910480335	.	.
chr1	44147693	44148192	chr1	44459127	44459626	Ercc5|chr1:44459127-44459626	0.393928317367615	.	.
chr1	44218903	44219402	chr1	44334165	44334664	Mettl21e|chr1:44334165-44334664	0.258178872439398	.	.
chr1	44218903	44219402	chr1	44348028	44348527	Mettl21e|chr1:44348028-44348527	0.338444674185547	.	.
chr1	44551396	44551895	chr1	44425662	44426161	Gulp1|chr1:44425662-44426161	0.283134871329728	.	.
chr1	44551396	44551895	chr1	44584753	44585252	Gulp1|chr1:44584753-44585252	0.182307417735695	.	.
chr1	44551396	44551895	chr1	44669372	44669871	Gulp1|chr1:44669372-44669871	0.131632393966006	.	.
chr1	44552204	44552703	chr1	44334165	44334664	Gulp1|chr1:44334165-44334664	0.245547676359669	.	.
chr1	44552204	44552703	chr1	44348028	44348527	Gulp1|chr1:44348028-44348527	0.132925751021449	.	.
chr1	44552204	44552703	chr1	44589518	44590017	Gulp1|chr1:44589518-44590017	0.165987634749019	.	.
chr1	44552204	44552703	chr1	44630299	44630798	Gulp1|chr1:44630299-44630798	0.226972503987797	.	.
chr1	44552204	44552703	chr1	44669372	44669871	Gulp1|chr1:44669372-44669871	0.185615266869639	.	.
chr1	44552204	44552703	chr1	44720979	44721478	Gulp1|chr1:44720979-44721478	0.257929094832275	.	.
chr1	44552204	44552703	chr1	44862846	44863345	Gulp1|chr1:44862846-44863345	0.132695971245755	.	.
chr1	44552204	44552703	chr1	44863368	44863867	Gulp1|chr1:44863368-44863867	0.135491372821402	.	.
chr1	44552204	44552703	chr1	44914547	44915046	Gulp1|chr1:44914547-44915046	0.240015535029698	.	.
chr1	44745649	44746148	chr1	44334165	44334664	4930521E06Rik|chr1:44334165-44334664	0.200087354158674	.	.
chr1	44745649	44746148	chr1	44630299	44630798	4930521E06Rik|chr1:44630299-44630798	0.173075221308192	.	.
chr1	44745649	44746148	chr1	44668754	44669253	4930521E06Rik|chr1:44668754-44669253	0.150348337385735	.	.
chr1	44745649	44746148	chr1	44678894	44679393	4930521E06Rik|chr1:44678894-44679393	0.158128313224077	.	.
chr1	44745649	44746148	chr1	44862846	44863345	4930521E06Rik|chr1:44862846-44863345	0.1659824874006	.	.
chr1	44745649	44746148	chr1	44863368	44863867	4930521E06Rik|chr1:44863368-44863867	0.174080792855913	.	.
chr1	44745649	44746148	chr1	44891685	44892184	4930521E06Rik|chr1:44891685-44892184	0.188586549858433	.	.
chr1	44745649	44746148	chr1	44914547	44915046	4930521E06Rik|chr1:44914547-44915046	0.307017780323629	.	.
chr1	45311881	45312380	chr1	45013327	45013826	Col3a1|chr1:45013327-45013826	0.269144648871622	.	.
chr1	45311881	45312380	chr1	45021288	45021787	Col3a1|chr1:45021288-45021787	0.308186001742505	.	.
chr1	45311881	45312380	chr1	45069285	45069784	Col3a1|chr1:45069285-45069784	0.158632769583479	.	.
chr1	45311881	45312380	chr1	45090831	45091330	Col3a1|chr1:45090831-45091330	0.16155920884541	.	.
chr1	45311881	45312380	chr1	45118107	45118606	Col3a1|chr1:45118107-45118606	0.332675092763552	.	.
chr1	45311881	45312380	chr1	45147025	45147524	Col3a1|chr1:45147025-45147524	0.358554642300693	.	.
chr1	45311881	45312380	chr1	45195949	45196448	Col3a1|chr1:45195949-45196448	0.330967760792166	.	.
chr1	45311881	45312380	chr1	45216224	45216723	Col3a1|chr1:45216224-45216723	0.266322395141351	.	.
chr1	45311881	45312380	chr1	45298728	45299227	Col3a1|chr1:45298728-45299227	0.217896118457588	.	.
chr1	45311881	45312380	chr1	45299542	45300041	Col3a1|chr1:45299542-45300041	0.182652348822232	.	.
chr1	45311881	45312380	chr1	45447738	45448237	Col3a1|chr1:45447738-45448237	0.185420230842973	.	.
chr1	45311881	45312380	chr1	45449045	45449544	Col3a1|chr1:45449045-45449544	0.206864957643321	.	.
chr1	45311881	45312380	chr1	45465861	45466360	Col3a1|chr1:45465861-45466360	0.135184716930428	.	.
chr1	45311881	45312380	chr1	45472713	45473212	Col3a1|chr1:45472713-45473212	0.231971097147291	.	.
chr1	45311881	45312380	chr1	45473295	45473794	Col3a1|chr1:45473295-45473794	0.291646519632367	.	.
chr1	45311881	45312380	chr1	45492300	45492799	Col3a1|chr1:45492300-45492799	0.144510813801811	.	.
chr1	45311881	45312380	chr1	45548517	45549016	Col3a1|chr1:45548517-45549016	0.244281556380117	.	.
chr1	45311881	45312380	chr1	45663774	45664273	Col3a1|chr1:45663774-45664273	0.148669239815161	.	.
chr1	45502889	45503388	chr1	45472713	45473212	Col5a2|chr1:45472713-45473212	0.143033642911748	.	.
chr1	45502889	45503388	chr1	45473295	45473794	Col5a2|chr1:45473295-45473794	0.163306768564535	.	.
chr1	45502889	45503388	chr1	45663774	45664273	Col5a2|chr1:45663774-45664273	0.158812171641446	.	.
chr1	45502889	45503388	chr1	45672672	45673171	Col5a2|chr1:45672672-45673171	0.142621652973453	.	.
chr1	45502889	45503388	chr1	45701508	45702007	Col5a2|chr1:45701508-45702007	0.136828284702448	.	.
chr1	45502889	45503388	chr1	45780721	45781220	Col5a2|chr1:45780721-45781220	0.127788180595012	.	.
chr1	45502889	45503388	chr1	45924401	45924900	Col5a2|chr1:45924401-45924900	0.129398409773479	.	.
chr1	45502889	45503388	chr1	45985207	45985706	Col5a2|chr1:45985207-45985706	0.146436567765721	.	.
chr1	45794689	45795188	chr1	45675627	45676126	Wdr75|chr1:45675627-45676126	0.150132548328357	.	.
chr1	45795197	45795696	chr1	45626729	45627228	Wdr75|chr1:45626729-45627228	0.149758670092095	.	.
chr1	45795197	45795696	chr1	45675627	45676126	Wdr75|chr1:45675627-45676126	0.17794869901977	.	.
chr1	45795197	45795696	chr1	45891201	45891700	Wdr75|chr1:45891201-45891700	0.239955293614589	.	.
chr1	45795197	45795696	chr1	46201064	46201563	Wdr75|chr1:46201064-46201563	0.136202410039148	.	.
chr1	45889106	45889605	chr1	45700907	45701406	Gm5269|chr1:45700907-45701406	0.127765460601515	.	.
chr1	45889106	45889605	chr1	45780721	45781220	Gm5269|chr1:45780721-45781220	0.162205963834876	.	.
chr1	45889106	45889605	chr1	45811878	45812377	Gm5269|chr1:45811878-45812377	0.482945322097741	.	.
chr1	45889106	45889605	chr1	45966206	45966705	Gm5269|chr1:45966206-45966705	0.226491483544432	.	.
chr1	45889106	45889605	chr1	45977322	45977821	Gm5269|chr1:45977322-45977821	0.210618046240797	.	.
chr1	45889106	45889605	chr1	46127838	46128337	Gm5269|chr1:46127838-46128337	0.160236503486772	.	.
chr1	45889106	45889605	chr1	46177696	46178195	Gm5269|chr1:46177696-46178195	0.224328498377354	.	.
chr1	45925424	45925923	chr1	45837607	45838106	Slc40a1|chr1:45837607-45838106	0.218066385732144	.	.
chr1	45925424	45925923	chr1	45891201	45891700	Slc40a1|chr1:45891201-45891700	0.128688441502834	.	.
chr1	45925424	45925923	chr1	46067115	46067614	Slc40a1|chr1:46067115-46067614	0.185093049339601	.	.
chr1	45925424	45925923	chr1	46201064	46201563	Slc40a1|chr1:46201064-46201563	0.146550842289123	.	.
chr1	46066566	46067065	chr1	45755386	45755885	Dnah7b|chr1:45755386-45755885	0.244695300453987	.	.
chr1	46066566	46067065	chr1	45760934	45761433	Dnah7b|chr1:45760934-45761433	0.200857069419314	.	.
chr1	46066566	46067065	chr1	45837607	45838106	Dnah7b|chr1:45837607-45838106	0.284184032344429	.	.
chr1	46066566	46067065	chr1	45860275	45860774	Dnah7b|chr1:45860275-45860774	0.35349567044276	.	.
chr1	46066566	46067065	chr1	46022239	46022738	Dnah7b|chr1:46022239-46022738	0.219295752174302	.	.
chr1	46066566	46067065	chr1	46067115	46067614	Dnah7b|chr1:46067115-46067614	0.557468214546541	.	.
chr1	46066566	46067065	chr1	46201064	46201563	Dnah7b|chr1:46201064-46201563	0.282454664856936	.	.
chr1	46066566	46067065	chr1	46433613	46434112	Dnah7b|chr1:46433613-46434112	0.163627468309063	.	.
chr1	46424633	46425132	chr1	46127838	46128337	Dnah7c|chr1:46127838-46128337	0.181822237729963	.	.
chr1	46424633	46425132	chr1	46137792	46138291	Dnah7c|chr1:46137792-46138291	0.233528882565524	.	.
chr1	46424633	46425132	chr1	46159918	46160417	Dnah7c|chr1:46159918-46160417	0.238419422473069	.	.
chr1	46424633	46425132	chr1	46177696	46178195	Dnah7c|chr1:46177696-46178195	0.216185969739676	.	.
chr1	46424633	46425132	chr1	46269155	46269654	Dnah7c|chr1:46269155-46269654	0.393749410425847	.	.
chr1	46424633	46425132	chr1	46279499	46279998	Dnah7c|chr1:46279499-46279998	0.12756372667085	.	.
chr1	46424633	46425132	chr1	46356324	46356823	Dnah7c|chr1:46356324-46356823	0.207754056859883	.	.
chr1	46424633	46425132	chr1	46363686	46364185	Dnah7c|chr1:46363686-46364185	0.156106929931928	.	.
chr1	46424633	46425132	chr1	46416614	46417113	Dnah7c|chr1:46416614-46417113	0.328802624009871	.	.
chr1	46424633	46425132	chr1	46525379	46525878	Dnah7c|chr1:46525379-46525878	0.196213506703966	.	.
chr1	46424633	46425132	chr1	46593790	46594289	Dnah7c|chr1:46593790-46594289	0.230255426000293	.	.
chr1	46424633	46425132	chr1	46725599	46726098	Dnah7c|chr1:46725599-46726098	0.40264785128397	.	.
chr1	46424633	46425132	chr1	46734354	46734853	Dnah7c|chr1:46734354-46734853	0.289631455085684	.	.
chr1	46424633	46425132	chr1	46734859	46735358	Dnah7c|chr1:46734859-46735358	0.168170359675186	.	.
chr1	46424633	46425132	chr1	46747308	46747807	Dnah7c|chr1:46747308-46747807	0.376565864460737	.	.
chr1	46425176	46425675	chr1	46433613	46434112	Dnah7c|chr1:46433613-46434112	0.161120893149528	.	.
chr1	46425176	46425675	chr1	46534734	46535233	Dnah7c|chr1:46534734-46535233	0.146094015293306	.	.
chr1	52816845	52817344	chr1	52951973	52952472	Inpp1|chr1:52951973-52952472	0.171599286659345	.	.
chr1	52816845	52817344	chr1	53017260	53017759	Inpp1|chr1:53017260-53017759	0.178185807139746	.	.
chr1	52817513	52818012	chr1	52951973	52952472	Inpp1|chr1:52951973-52952472	0.204010995992053	.	.
chr1	52817513	52818012	chr1	52955615	52956114	Inpp1|chr1:52955615-52956114	0.245383177732279	.	.
chr1	52844734	52845233	chr1	52799343	52799842	Hibch|chr1:52799343-52799842	0.212999377445218	.	.
chr1	52844734	52845233	chr1	52925972	52926471	Hibch|chr1:52925972-52926471	0.172341505360717	.	.
chr1	52844734	52845233	chr1	52953081	52953580	Hibch|chr1:52953081-52953580	0.292024525575063	.	.
chr1	53061825	53062324	chr1	52758085	52758584	Mstn|chr1:52758085-52758584	0.246915448013858	.	.
chr1	53061825	53062324	chr1	52759326	52759825	Mstn|chr1:52759326-52759825	0.38695153186545	.	.
chr1	53061825	53062324	chr1	52765177	52765676	Mstn|chr1:52765177-52765676	0.345827643434263	.	.
chr1	53061825	53062324	chr1	52772559	52773058	Mstn|chr1:52772559-52773058	0.207720424834743	.	.
chr1	53061825	53062324	chr1	52790857	52791356	Mstn|chr1:52790857-52791356	0.408578985160731	.	.
chr1	53061825	53062324	chr1	52795872	52796371	Mstn|chr1:52795872-52796371	0.336049331172203	.	.
chr1	53061825	53062324	chr1	52800230	52800729	Mstn|chr1:52800230-52800729	0.175049038275464	.	.
chr1	53061825	53062324	chr1	52802854	52803353	Mstn|chr1:52802854-52803353	0.156589019898427	.	.
chr1	53061825	53062324	chr1	52952486	52952985	Mstn|chr1:52952486-52952985	0.135118370248441	.	.
chr1	53061825	53062324	chr1	53015814	53016313	Mstn|chr1:53015814-53016313	0.484987404726761	.	.
chr1	53061825	53062324	chr1	53016711	53017210	Mstn|chr1:53016711-53017210	0.341331535533776	.	.
chr1	53061825	53062324	chr1	53017260	53017759	Mstn|chr1:53017260-53017759	0.677684992139272	.	.
chr1	53061825	53062324	chr1	53032502	53033001	Mstn|chr1:53032502-53033001	0.296209378541814	.	.
chr1	53061825	53062324	chr1	53049207	53049706	Mstn|chr1:53049207-53049706	0.144246234188705	.	.
chr1	53061825	53062324	chr1	53145734	53146233	Mstn|chr1:53145734-53146233	0.403794981983629	.	.
chr1	53061825	53062324	chr1	53201415	53201914	Mstn|chr1:53201415-53201914	0.189197630200043	.	.
chr1	53061825	53062324	chr1	53251975	53252474	Mstn|chr1:53251975-53252474	0.412485812041651	.	.
chr1	53061825	53062324	chr1	53383018	53383517	Mstn|chr1:53383018-53383517	0.284866016152511	.	.
chr1	53061825	53062324	chr1	53390633	53391132	Mstn|chr1:53390633-53391132	0.237690190687072	.	.
chr1	53061825	53062324	chr1	53391151	53391650	Mstn|chr1:53391151-53391650	0.176280383665579	.	.
chr1	53061825	53062324	chr1	53450060	53450559	Mstn|chr1:53450060-53450559	0.487972066635786	.	.
chr1	53061825	53062324	chr1	53471855	53472354	Mstn|chr1:53471855-53472354	0.149336580316031	.	.
chr1	53296806	53297305	chr1	53426037	53426536	Ormdl1|chr1:53426037-53426536	0.20058680905863	.	.
chr1	53296806	53297305	chr1	53426037	53426536	Pms1|chr1:53426037-53426536	0.20058680905863	.	.
chr1	53296806	53297305	chr1	53466685	53467184	Ormdl1|chr1:53466685-53467184	0.353852195119599	.	.
chr1	53296806	53297305	chr1	53466685	53467184	Pms1|chr1:53466685-53467184	0.353852195119599	.	.
chr1	53296806	53297305	chr1	53546977	53547476	Ormdl1|chr1:53546977-53547476	0.313144333726009	.	.
chr1	53296806	53297305	chr1	53546977	53547476	Pms1|chr1:53546977-53547476	0.313144333726009	.	.
chr1	53296806	53297305	chr1	53547482	53547981	Ormdl1|chr1:53547482-53547981	0.223504169052252	.	.
chr1	53296806	53297305	chr1	53547482	53547981	Pms1|chr1:53547482-53547981	0.223504169052252	.	.
chr1	53297308	53297807	chr1	53358302	53358801	Ormdl1|chr1:53358302-53358801	0.146322852900092	.	.
chr1	53297308	53297807	chr1	53358302	53358801	Pms1|chr1:53358302-53358801	0.146322852900092	.	.
chr1	53297308	53297807	chr1	53546977	53547476	Ormdl1|chr1:53546977-53547476	0.132080789360147	.	.
chr1	53297308	53297807	chr1	53546977	53547476	Pms1|chr1:53546977-53547476	0.132080789360147	.	.
chr1	53313399	53313898	chr1	53546977	53547476	Osgepl1|chr1:53546977-53547476	0.295017921408478	.	.
chr1	53313399	53313898	chr1	53547482	53547981	Osgepl1|chr1:53547482-53547981	0.21447808302826	.	.
chr1	53352482	53352981	chr1	53426037	53426536	Asdurf|chr1:53426037-53426536	0.257274711430357	.	.
chr1	53352482	53352981	chr1	53426037	53426536	Asnsd1|chr1:53426037-53426536	0.257274711430357	.	.
chr1	53706596	53707095	chr1	53619941	53620440	Dnah7a|chr1:53619941-53620440	0.20444316707767	.	.
chr1	53707111	53707610	chr1	53251975	53252474	Dnah7a|chr1:53251975-53252474	0.21666027409599	.	.
chr1	53707111	53707610	chr1	53328587	53329086	Dnah7a|chr1:53328587-53329086	0.13240545059359	.	.
chr1	53707111	53707610	chr1	53383018	53383517	Dnah7a|chr1:53383018-53383517	0.160015427694195	.	.
chr1	53707111	53707610	chr1	53390633	53391132	Dnah7a|chr1:53390633-53391132	0.366889222663016	.	.
chr1	53707111	53707610	chr1	53391151	53391650	Dnah7a|chr1:53391151-53391650	0.278363955416228	.	.
chr1	53707111	53707610	chr1	53442911	53443410	Dnah7a|chr1:53442911-53443410	0.145858786577192	.	.
chr1	53707111	53707610	chr1	53450060	53450559	Dnah7a|chr1:53450060-53450559	0.455279274081379	.	.
chr1	53707111	53707610	chr1	53471855	53472354	Dnah7a|chr1:53471855-53472354	0.127801869103396	.	.
chr1	53707111	53707610	chr1	53619941	53620440	Dnah7a|chr1:53619941-53620440	0.347517146251587	.	.
chr1	53707111	53707610	chr1	53629924	53630423	Dnah7a|chr1:53629924-53630423	0.218620291091793	.	.
chr1	53707111	53707610	chr1	53722781	53723280	Dnah7a|chr1:53722781-53723280	0.459900952779071	.	.
chr1	53707111	53707610	chr1	53733927	53734426	Dnah7a|chr1:53733927-53734426	0.226914217146072	.	.
chr1	54250459	54250958	chr1	54688768	54689267	Ccdc150|chr1:54688768-54689267	0.131585737442286	.	.
chr1	54250459	54250958	chr1	54707058	54707557	Ccdc150|chr1:54707058-54707557	0.204244082366148	.	.
chr1	54250459	54250958	chr1	54734870	54735369	Ccdc150|chr1:54734870-54735369	0.165608768593884	.	.
chr1	54250459	54250958	chr1	54735435	54735934	Ccdc150|chr1:54735435-54735934	0.218341356028475	.	.
chr1	54438767	54439266	chr1	54464974	54465473	Gtf3c3|chr1:54464974-54465473	0.130851553334903	.	.
chr1	54438767	54439266	chr1	54597614	54598113	Gtf3c3|chr1:54597614-54598113	0.210778246682711	.	.
chr1	54557443	54557942	chr1	54688768	54689267	Pgap1|chr1:54688768-54689267	0.235799528526969	.	.
chr1	54557443	54557942	chr1	54701912	54702411	Pgap1|chr1:54701912-54702411	0.132382615180021	.	.
chr1	54557443	54557942	chr1	54702878	54703377	Pgap1|chr1:54702878-54703377	0.134510086863634	.	.
chr1	54557443	54557942	chr1	54735435	54735934	Pgap1|chr1:54735435-54735934	0.29801787144566	.	.
chr1	55026688	55027187	chr1	55223973	55224472	Sf3b1|chr1:55223973-55224472	0.129220171751935	.	.
chr1	55026688	55027187	chr1	55499775	55500274	Sf3b1|chr1:55499775-55500274	0.229916725459905	.	.
chr1	55027198	55027697	chr1	55487177	55487676	Sf3b1|chr1:55487177-55487676	0.427796282246892	.	.
chr1	55052491	55052990	chr1	55201711	55202210	Coq10b|chr1:55201711-55202210	0.198372534500364	.	.
chr1	55052491	55052990	chr1	55202211	55202710	Coq10b|chr1:55202211-55202710	0.134737491861287	.	.
chr1	55052491	55052990	chr1	55399828	55400327	Coq10b|chr1:55399828-55400327	0.252337934435452	.	.
chr1	55052491	55052990	chr1	55487177	55487676	Coq10b|chr1:55487177-55487676	0.586959295971938	.	.
chr1	55053010	55053509	chr1	55487177	55487676	Coq10b|chr1:55487177-55487676	0.163948797864233	.	.
chr1	55087395	55087894	chr1	55161048	55161547	Hspd1|chr1:55161048-55161547	0.251814328124587	.	.
chr1	55087395	55087894	chr1	55161048	55161547	Hspe1|chr1:55161048-55161547	0.251814328124587	.	.
chr1	55087908	55088407	chr1	55487177	55487676	Hspd1|chr1:55487177-55487676	0.425856761201672	.	.
chr1	55087908	55088407	chr1	55487177	55487676	Hspe1|chr1:55487177-55487676	0.425856761201672	.	.
chr1	55130908	55131407	chr1	55221300	55221799	Mob4|chr1:55221300-55221799	0.202441650330567	.	.
chr1	55130908	55131407	chr1	55487177	55487676	Mob4|chr1:55487177-55487676	0.147151815511342	.	.
chr1	55131471	55131970	chr1	55221300	55221799	Mob4|chr1:55221300-55221799	0.137340001507448	.	.
chr1	55131471	55131970	chr1	55487177	55487676	Mob4|chr1:55487177-55487676	0.236080857829942	.	.
chr1	55131471	55131970	chr1	55487177	55487676	Mob4|chr1:55487177-55487676	0.236080857829943	.	.
chr1	55236881	55237380	chr1	55201711	55202210	Mars2|chr1:55201711-55202210	0.150358129426045	.	.
chr1	55236881	55237380	chr1	55221300	55221799	Mars2|chr1:55221300-55221799	0.166554707988963	.	.
chr1	55236881	55237380	chr1	55487177	55487676	Mars2|chr1:55487177-55487676	0.414833853839152	.	.
chr1	55405572	55406071	chr1	55221300	55221799	Plcl1|chr1:55221300-55221799	0.196262384070123	.	.
chr1	55405572	55406071	chr1	55399828	55400327	Plcl1|chr1:55399828-55400327	0.16596398893718	.	.
chr1	55405572	55406071	chr1	55454006	55454505	Plcl1|chr1:55454006-55454505	0.195857856833797	.	.
chr1	56972152	56972651	chr1	56611082	56611581	9130024F11Rik|chr1:56611082-56611581	0.62878555110502	.	.
chr1	56972152	56972651	chr1	56641302	56641801	9130024F11Rik|chr1:56641302-56641801	0.251282617877484	.	.
chr1	56972152	56972651	chr1	56705816	56706315	9130024F11Rik|chr1:56705816-56706315	0.39737906340038	.	.
chr1	56972152	56972651	chr1	56823439	56823938	9130024F11Rik|chr1:56823439-56823938	0.433807212520516	.	.
chr1	56972152	56972651	chr1	56844678	56845177	9130024F11Rik|chr1:56844678-56845177	0.415526612795734	.	.
chr1	56972152	56972651	chr1	56850347	56850846	9130024F11Rik|chr1:56850347-56850846	0.444957121333042	.	.
chr1	56972152	56972651	chr1	56850848	56851347	9130024F11Rik|chr1:56850848-56851347	0.154124826187999	.	.
chr1	56972152	56972651	chr1	56888804	56889303	9130024F11Rik|chr1:56888804-56889303	0.500169992059929	.	.
chr1	56972152	56972651	chr1	56900847	56901346	9130024F11Rik|chr1:56900847-56901346	0.425823296486529	.	.
chr1	56972152	56972651	chr1	56911231	56911730	9130024F11Rik|chr1:56911231-56911730	0.399637287061462	.	.
chr1	56972152	56972651	chr1	56914187	56914686	9130024F11Rik|chr1:56914187-56914686	0.173540628619753	.	.
chr1	56972152	56972651	chr1	56920379	56920878	9130024F11Rik|chr1:56920379-56920878	0.571251347929624	.	.
chr1	56972152	56972651	chr1	56972961	56973460	9130024F11Rik|chr1:56972961-56973460	0.527877329367365	.	.
chr1	57377374	57377873	chr1	57205521	57206020	1700066M21Rik|chr1:57205521-57206020	0.23935269035462	.	.
chr1	57377374	57377873	chr1	57205521	57206020	4930558J18Rik|chr1:57205521-57206020	0.23935269035462	.	.
chr1	57377374	57377873	chr1	57400829	57401328	1700066M21Rik|chr1:57400829-57401328	0.237196778346474	.	.
chr1	57377374	57377873	chr1	57400829	57401328	4930558J18Rik|chr1:57400829-57401328	0.237196778346474	.	.
chr1	57377374	57377873	chr1	57413334	57413833	1700066M21Rik|chr1:57413334-57413833	0.200167565722856	.	.
chr1	57377374	57377873	chr1	57413334	57413833	4930558J18Rik|chr1:57413334-57413833	0.200167565722856	.	.
chr1	57377374	57377873	chr1	57423605	57424104	1700066M21Rik|chr1:57423605-57424104	0.159527998966279	.	.
chr1	57377374	57377873	chr1	57423605	57424104	4930558J18Rik|chr1:57423605-57424104	0.159527998966279	.	.
chr1	57377374	57377873	chr1	57428877	57429376	1700066M21Rik|chr1:57428877-57429376	0.154882490063651	.	.
chr1	57377374	57377873	chr1	57428877	57429376	4930558J18Rik|chr1:57428877-57429376	0.154882490063651	.	.
chr1	57377374	57377873	chr1	57436901	57437400	1700066M21Rik|chr1:57436901-57437400	0.25405241092944	.	.
chr1	57377374	57377873	chr1	57436901	57437400	4930558J18Rik|chr1:57436901-57437400	0.25405241092944	.	.
chr1	57377374	57377873	chr1	57453869	57454368	1700066M21Rik|chr1:57453869-57454368	0.139210920821714	.	.
chr1	57377374	57377873	chr1	57453869	57454368	4930558J18Rik|chr1:57453869-57454368	0.139210920821714	.	.
chr1	57377374	57377873	chr1	57489133	57489632	1700066M21Rik|chr1:57489133-57489632	0.138029802187385	.	.
chr1	57377374	57377873	chr1	57489133	57489632	4930558J18Rik|chr1:57489133-57489632	0.138029802187385	.	.
chr1	57406257	57406756	chr1	57269706	57270205	Maip1|chr1:57269706-57270205	0.14397385661606	.	.
chr1	57406257	57406756	chr1	57269706	57270205	Tyw5|chr1:57269706-57270205	0.14397385661606	.	.
chr1	57406257	57406756	chr1	57413334	57413833	Maip1|chr1:57413334-57413833	0.202742441884136	.	.
chr1	57406257	57406756	chr1	57413334	57413833	Tyw5|chr1:57413334-57413833	0.202742441884136	.	.
chr1	57406257	57406756	chr1	57423605	57424104	Maip1|chr1:57423605-57424104	0.221545276782309	.	.
chr1	57406257	57406756	chr1	57423605	57424104	Tyw5|chr1:57423605-57424104	0.221545276782309	.	.
chr1	57406257	57406756	chr1	57428334	57428833	Maip1|chr1:57428334-57428833	0.131186263767331	.	.
chr1	57406257	57406756	chr1	57428334	57428833	Tyw5|chr1:57428334-57428833	0.131186263767331	.	.
chr1	57406257	57406756	chr1	57436901	57437400	Maip1|chr1:57436901-57437400	0.132295613746449	.	.
chr1	57406257	57406756	chr1	57436901	57437400	Tyw5|chr1:57436901-57437400	0.132295613746449	.	.
chr1	57406257	57406756	chr1	57450186	57450685	Maip1|chr1:57450186-57450685	0.141537050705608	.	.
chr1	57406257	57406756	chr1	57450186	57450685	Tyw5|chr1:57450186-57450685	0.141537050705608	.	.
chr1	57406257	57406756	chr1	57453869	57454368	Maip1|chr1:57453869-57454368	0.305111186112804	.	.
chr1	57406257	57406756	chr1	57453869	57454368	Tyw5|chr1:57453869-57454368	0.305111186112804	.	.
chr1	57406257	57406756	chr1	57489133	57489632	Maip1|chr1:57489133-57489632	0.157814927213167	.	.
chr1	57406257	57406756	chr1	57489133	57489632	Tyw5|chr1:57489133-57489632	0.157814927213167	.	.
chr1	57406767	57407266	chr1	57413334	57413833	Maip1|chr1:57413334-57413833	0.217274495822851	.	.
chr1	57406767	57407266	chr1	57413334	57413833	Tyw5|chr1:57413334-57413833	0.217274495822851	.	.
chr1	57406767	57407266	chr1	57423605	57424104	Maip1|chr1:57423605-57424104	0.189362642746755	.	.
chr1	57406767	57407266	chr1	57423605	57424104	Tyw5|chr1:57423605-57424104	0.189362642746755	.	.
chr1	57406767	57407266	chr1	57436901	57437400	Maip1|chr1:57436901-57437400	0.273880315632975	.	.
chr1	57406767	57407266	chr1	57436901	57437400	Tyw5|chr1:57436901-57437400	0.273880315632975	.	.
chr1	57406767	57407266	chr1	57453869	57454368	Maip1|chr1:57453869-57454368	0.278340219749114	.	.
chr1	57406767	57407266	chr1	57453869	57454368	Tyw5|chr1:57453869-57454368	0.278340219749114	.	.
chr1	58392818	58393317	chr1	58359437	58359936	Bzw1|chr1:58359437-58359936	0.177460417612279	.	.
chr1	58392818	58393317	chr1	58366648	58367147	Bzw1|chr1:58366648-58367147	0.245705027861315	.	.
chr1	58393482	58393981	chr1	58296260	58296759	Bzw1|chr1:58296260-58296759	0.13054816164574	.	.
chr1	58393482	58393981	chr1	58524838	58525337	Bzw1|chr1:58524838-58525337	0.129768743290678	.	.
chr1	58423825	58424324	chr1	58296260	58296759	Clk1|chr1:58296260-58296759	0.22216373915927	.	.
chr1	58423825	58424324	chr1	58422814	58423313	Clk1|chr1:58422814-58423313	0.13877887838221	.	.
chr1	58423825	58424324	chr1	58603665	58604164	Clk1|chr1:58603665-58604164	0.238226140434345	.	.
chr1	58445384	58445883	chr1	58291873	58292372	Nif3l1|chr1:58291873-58292372	0.178174499464277	.	.
chr1	58445384	58445883	chr1	58291873	58292372	Ppil3|chr1:58291873-58292372	0.178174499464277	.	.
chr1	58445384	58445883	chr1	58296260	58296759	Nif3l1|chr1:58296260-58296759	0.170409808916912	.	.
chr1	58445384	58445883	chr1	58296260	58296759	Ppil3|chr1:58296260-58296759	0.170409808916912	.	.
chr1	58445384	58445883	chr1	58359437	58359936	Nif3l1|chr1:58359437-58359936	0.138270016068332	.	.
chr1	58445384	58445883	chr1	58359437	58359936	Ppil3|chr1:58359437-58359936	0.138270016068332	.	.
chr1	58445384	58445883	chr1	58652543	58653042	Nif3l1|chr1:58652543-58653042	0.218408283233507	.	.
chr1	58445384	58445883	chr1	58652543	58653042	Ppil3|chr1:58652543-58653042	0.218408283233507	.	.
chr1	58504734	58505233	chr1	58291873	58292372	Gm15834|chr1:58291873-58292372	0.156120249225036	.	.
chr1	58504734	58505233	chr1	58291873	58292372	Orc2|chr1:58291873-58292372	0.156120249225036	.	.
chr1	58504734	58505233	chr1	58359437	58359936	Gm15834|chr1:58359437-58359936	0.189385277727389	.	.
chr1	58504734	58505233	chr1	58359437	58359936	Orc2|chr1:58359437-58359936	0.189385277727389	.	.
chr1	58504734	58505233	chr1	58366648	58367147	Gm15834|chr1:58366648-58367147	0.195190644507517	.	.
chr1	58504734	58505233	chr1	58366648	58367147	Orc2|chr1:58366648-58367147	0.195190644507517	.	.
chr1	58504734	58505233	chr1	58652543	58653042	Gm15834|chr1:58652543-58653042	0.192846126582984	.	.
chr1	58504734	58505233	chr1	58652543	58653042	Orc2|chr1:58652543-58653042	0.192846126582984	.	.
chr1	58504734	58505233	chr1	58909565	58910064	Gm15834|chr1:58909565-58910064	0.149844161205147	.	.
chr1	58504734	58505233	chr1	58909565	58910064	Orc2|chr1:58909565-58910064	0.149844161205147	.	.
chr1	58504734	58505233	chr1	58937261	58937760	Gm15834|chr1:58937261-58937760	0.167317464123317	.	.
chr1	58504734	58505233	chr1	58937261	58937760	Orc2|chr1:58937261-58937760	0.167317464123317	.	.
chr1	58504734	58505233	chr1	58961439	58961938	Gm15834|chr1:58961439-58961938	0.128203665990095	.	.
chr1	58504734	58505233	chr1	58961439	58961938	Orc2|chr1:58961439-58961938	0.128203665990095	.	.
chr1	58586034	58586533	chr1	58603665	58604164	Fam126b|chr1:58603665-58604164	0.234221256642368	.	.
chr1	58586034	58586533	chr1	58603665	58604164	Ndufb3|chr1:58603665-58604164	0.234221256642368	.	.
chr1	58586034	58586533	chr1	58697550	58698049	Fam126b|chr1:58697550-58698049	0.227432989360982	.	.
chr1	58586034	58586533	chr1	58697550	58698049	Ndufb3|chr1:58697550-58698049	0.227432989360982	.	.
chr1	58586034	58586533	chr1	58960902	58961401	Fam126b|chr1:58960902-58961401	0.14709640093855	.	.
chr1	58586034	58586533	chr1	58960902	58961401	Ndufb3|chr1:58960902-58961401	0.14709640093855	.	.
chr1	58586552	58587051	chr1	58603665	58604164	Fam126b|chr1:58603665-58604164	0.132335344760374	.	.
chr1	58586552	58587051	chr1	58603665	58604164	Ndufb3|chr1:58603665-58604164	0.132335344760374	.	.
chr1	58710970	58711469	chr1	58296260	58296759	Cflar|chr1:58296260-58296759	0.140715325838465	.	.
chr1	58710970	58711469	chr1	58366648	58367147	Cflar|chr1:58366648-58367147	0.327848910985917	.	.
chr1	58710970	58711469	chr1	58458788	58459287	Cflar|chr1:58458788-58459287	0.145645650351905	.	.
chr1	58710970	58711469	chr1	58497655	58498154	Cflar|chr1:58497655-58498154	0.208220739356092	.	.
chr1	58710970	58711469	chr1	58614393	58614892	Cflar|chr1:58614393-58614892	0.19786864912123	.	.
chr1	58710970	58711469	chr1	58617773	58618272	Cflar|chr1:58617773-58618272	0.325244053604741	.	.
chr1	58710970	58711469	chr1	58736868	58737367	Cflar|chr1:58736868-58737367	0.214818521057743	.	.
chr1	58710970	58711469	chr1	58739453	58739952	Cflar|chr1:58739453-58739952	0.141666984258854	.	.
chr1	58710970	58711469	chr1	58745798	58746297	Cflar|chr1:58745798-58746297	0.228060665163844	.	.
chr1	58710970	58711469	chr1	58909565	58910064	Cflar|chr1:58909565-58910064	0.271744658106248	.	.
chr1	58710970	58711469	chr1	58961439	58961938	Cflar|chr1:58961439-58961938	0.185845417106782	.	.
chr1	58711489	58711988	chr1	58288015	58288514	Cflar|chr1:58288015-58288514	0.157235863421969	.	.
chr1	58711489	58711988	chr1	58540035	58540534	Cflar|chr1:58540035-58540534	0.171381308610967	.	.
chr1	58972763	58973262	chr1	58621956	58622455	Stradb|chr1:58621956-58622455	0.142089970707095	.	.
chr1	58972763	58973262	chr1	58621956	58622455	Trak2|chr1:58621956-58622455	0.142089970707095	.	.
chr1	58972763	58973262	chr1	58860405	58860904	Stradb|chr1:58860405-58860904	0.140422984114768	.	.
chr1	58972763	58973262	chr1	58860405	58860904	Trak2|chr1:58860405-58860904	0.140422984114768	.	.
chr1	58972763	58973262	chr1	58889882	58890381	Stradb|chr1:58889882-58890381	0.131403320420085	.	.
chr1	58972763	58973262	chr1	58889882	58890381	Trak2|chr1:58889882-58890381	0.131403320420085	.	.
chr1	58973284	58973783	chr1	58652543	58653042	Stradb|chr1:58652543-58653042	0.232313008451466	.	.
chr1	58973284	58973783	chr1	58652543	58653042	Trak2|chr1:58652543-58653042	0.232313008451466	.	.
chr1	58973284	58973783	chr1	58961439	58961938	Stradb|chr1:58961439-58961938	0.137966151110649	.	.
chr1	58973284	58973783	chr1	58961439	58961938	Trak2|chr1:58961439-58961938	0.137966151110649	.	.
chr1	58973886	58974385	chr1	58603665	58604164	Stradb|chr1:58603665-58604164	0.15663580798948	.	.
chr1	58973886	58974385	chr1	58603665	58604164	Trak2|chr1:58603665-58604164	0.15663580798948	.	.
chr1	58973886	58974385	chr1	58614393	58614892	Stradb|chr1:58614393-58614892	0.163933428740844	.	.
chr1	58973886	58974385	chr1	58614393	58614892	Stradb|chr1:58614393-58614892	0.163933428740845	.	.
chr1	58973886	58974385	chr1	58614393	58614892	Trak2|chr1:58614393-58614892	0.163933428740844	.	.
chr1	58973886	58974385	chr1	58614393	58614892	Trak2|chr1:58614393-58614892	0.163933428740845	.	.
chr1	58973886	58974385	chr1	58617773	58618272	Stradb|chr1:58617773-58618272	0.177498742537351	.	.
chr1	58973886	58974385	chr1	58617773	58618272	Trak2|chr1:58617773-58618272	0.177498742537351	.	.
chr1	58973886	58974385	chr1	58739453	58739952	Stradb|chr1:58739453-58739952	0.131564758640475	.	.
chr1	58973886	58974385	chr1	58739453	58739952	Trak2|chr1:58739453-58739952	0.131564758640475	.	.
chr1	58973886	58974385	chr1	58909565	58910064	Stradb|chr1:58909565-58910064	0.22062159646702	.	.
chr1	58973886	58974385	chr1	58909565	58910064	Trak2|chr1:58909565-58910064	0.22062159646702	.	.
chr1	58973886	58974385	chr1	58937261	58937760	Stradb|chr1:58937261-58937760	0.159363868225557	.	.
chr1	58973886	58974385	chr1	58937261	58937760	Trak2|chr1:58937261-58937760	0.159363868225557	.	.
chr1	58973886	58974385	chr1	59181832	59182331	Stradb|chr1:59181832-59182331	0.133902182630163	.	.
chr1	58973886	58974385	chr1	59181832	59182331	Trak2|chr1:59181832-59182331	0.133902182630163	.	.
chr1	59120147	59120646	chr1	58961439	58961938	G730003C15Rik|chr1:58961439-58961938	0.172651852152795	.	.
chr1	59120147	59120646	chr1	58961439	58961938	Tmem237|chr1:58961439-58961938	0.172651852152795	.	.
chr1	59162883	59163382	chr1	58909565	58910064	Mpp4|chr1:58909565-58910064	0.390907934518438	.	.
chr1	59162883	59163382	chr1	58937261	58937760	Mpp4|chr1:58937261-58937760	0.154549882411154	.	.
chr1	59162883	59163382	chr1	59172506	59173005	Mpp4|chr1:59172506-59173005	0.144578320776473	.	.
chr1	59237006	59237505	chr1	58937261	58937760	Als2|chr1:58937261-58937760	0.196544035612835	.	.
chr1	59237006	59237505	chr1	58961439	58961938	Als2|chr1:58961439-58961938	0.155039735558575	.	.
chr1	59237006	59237505	chr1	59181832	59182331	Als2|chr1:59181832-59182331	0.145632990834158	.	.
chr1	59762644	59763143	chr1	59944025	59944524	Bmpr2|chr1:59944025-59944524	0.168909193050861	.	.
chr1	59762644	59763143	chr1	59987611	59988110	Bmpr2|chr1:59987611-59988110	0.161715872785434	.	.
chr1	59763159	59763658	chr1	59944025	59944524	Bmpr2|chr1:59944025-59944524	0.154645718987589	.	.
chr1	59912662	59913161	chr1	59944025	59944524	Fam117b|chr1:59944025-59944524	0.297039132837598	.	.
chr1	59913211	59913710	chr1	60243908	60244407	Fam117b|chr1:60243908-60244407	0.168063000697217	.	.
chr1	60042424	60042923	chr1	59886825	59887324	Ica1l|chr1:59886825-59887324	0.13053813858241	.	.
chr1	60042424	60042923	chr1	59944025	59944524	Ica1l|chr1:59944025-59944524	0.255988506246663	.	.
chr1	60042935	60043434	chr1	59944025	59944524	Ica1l|chr1:59944025-59944524	0.169798532253439	.	.
chr1	60097393	60097892	chr1	59804714	59805213	Carf|chr1:59804714-59805213	0.185681584749633	.	.
chr1	60097393	60097892	chr1	60208794	60209293	Carf|chr1:60208794-60209293	0.143698668674277	.	.
chr1	60097393	60097892	chr1	60469405	60469904	Carf|chr1:60469405-60469904	0.208315141534479	.	.
chr1	60097980	60098479	chr1	60396111	60396610	Carf|chr1:60396111-60396610	0.130431690889044	.	.
chr1	60097980	60098479	chr1	60396111	60396610	Wdr12|chr1:60396111-60396610	0.130431690889044	.	.
chr1	60097980	60098479	chr1	60469405	60469904	Carf|chr1:60469405-60469904	0.170277940978224	.	.
chr1	60097980	60098479	chr1	60469405	60469904	Wdr12|chr1:60469405-60469904	0.170277940978224	.	.
chr1	60098487	60098986	chr1	60469405	60469904	Carf|chr1:60469405-60469904	0.13881974264837	.	.
chr1	60098487	60098986	chr1	60469405	60469904	Wdr12|chr1:60469405-60469904	0.13881974264837	.	.
chr1	60180257	60180756	chr1	59944025	59944524	Nbeal1|chr1:59944025-59944524	0.153839085375234	.	.
chr1	60180257	60180756	chr1	59944025	59944524	Nbeal1|chr1:59944025-59944524	0.153839085375235	.	.
chr1	60342754	60343253	chr1	60387961	60388460	Cyp20a1|chr1:60387961-60388460	0.137766415571678	.	.
chr1	60342754	60343253	chr1	60428273	60428772	Cyp20a1|chr1:60428273-60428772	0.181169291020091	.	.
chr1	60343314	60343813	chr1	60387961	60388460	Cyp20a1|chr1:60387961-60388460	0.22436939152016	.	.
chr1	60343314	60343813	chr1	60428793	60429292	Cyp20a1|chr1:60428793-60429292	0.229243409892964	.	.
chr1	60343314	60343813	chr1	60469405	60469904	Cyp20a1|chr1:60469405-60469904	0.217669027743896	.	.
chr1	60409462	60409961	chr1	60396111	60396610	Abi2|chr1:60396111-60396610	0.143676675390029	.	.
chr1	65282716	65283215	chr1	65280343	65280842	Pth2r|chr1:65280343-65280842	0.13355086937824	.	.
chr1	65282716	65283215	chr1	65300788	65301287	Pth2r|chr1:65300788-65301287	0.128926565519659	.	.
chr1	65282716	65283215	chr1	65312053	65312552	Pth2r|chr1:65312053-65312552	0.139407301325796	.	.
chr1	66174880	66175379	chr1	65929973	65930472	Map2|chr1:65929973-65930472	0.17134927776092	.	.
chr1	66174880	66175379	chr1	65981597	65982096	Map2|chr1:65981597-65982096	0.149882688239561	.	.
chr1	66174880	66175379	chr1	66196627	66197126	Map2|chr1:66196627-66197126	0.135449377090006	.	.
chr1	66174880	66175379	chr1	66205476	66205975	Map2|chr1:66205476-66205975	0.187105217982654	.	.
chr1	69687151	69687650	chr1	69512488	69512987	Ikzf2|chr1:69512488-69512987	0.252888459507116	.	.
chr1	69687151	69687650	chr1	69768802	69769301	Ikzf2|chr1:69768802-69769301	0.205071570786549	.	.
chr1	69826647	69827146	chr1	69768802	69769301	Spag16|chr1:69768802-69769301	0.152072675175039	.	.
chr1	69826647	69827146	chr1	70200365	70200864	Spag16|chr1:70200365-70200864	0.173787781643285	.	.
chr1	70725497	70725996	chr1	70316336	70316835	Vwc2l|chr1:70316336-70316835	0.320609238955138	.	.
chr1	70725497	70725996	chr1	70529714	70530213	Vwc2l|chr1:70529714-70530213	0.168197626606907	.	.
chr1	70725497	70725996	chr1	70652581	70653080	Vwc2l|chr1:70652581-70653080	0.153934438515784	.	.
chr1	70725497	70725996	chr1	70655023	70655522	Vwc2l|chr1:70655023-70655522	0.141527097033889	.	.
chr1	74505730	74506229	chr1	74787775	74788274	Cnot9|chr1:74787775-74788274	0.226440191180838	.	.
chr1	74505730	74506229	chr1	74806444	74806943	Cnot9|chr1:74806444-74806943	0.156643010174889	.	.
chr1	74505730	74506229	chr1	74806952	74807451	Cnot9|chr1:74806952-74807451	0.142548707575322	.	.
chr1	74505730	74506229	chr1	74808065	74808564	Cnot9|chr1:74808065-74808564	0.164726426543444	.	.
chr1	74505730	74506229	chr1	74816731	74817230	Cnot9|chr1:74816731-74817230	0.351849492225558	.	.
chr1	74505730	74506229	chr1	74858307	74858806	Cnot9|chr1:74858307-74858806	0.377558740002737	.	.
chr1	74505730	74506229	chr1	74859556	74860055	Cnot9|chr1:74859556-74860055	0.23085819075671	.	.
chr1	74505730	74506229	chr1	74894978	74895477	Cnot9|chr1:74894978-74895477	0.322825872943528	.	.
chr1	74505730	74506229	chr1	74948735	74949234	Cnot9|chr1:74948735-74949234	0.335802796285259	.	.
chr1	74541923	74542422	chr1	74538638	74539137	Plcd4|chr1:74538638-74539137	0.293067978029349	.	.
chr1	74541923	74542422	chr1	74824729	74825228	Plcd4|chr1:74824729-74825228	0.169503866959897	.	.
chr1	74542596	74543095	chr1	74806952	74807451	Plcd4|chr1:74806952-74807451	0.266827073941791	.	.
chr1	74587205	74587704	chr1	74787775	74788274	Bcs1l|chr1:74787775-74788274	0.23909899936997	.	.
chr1	74587205	74587704	chr1	74787775	74788274	Zfp142|chr1:74787775-74788274	0.23909899936997	.	.
chr1	74587205	74587704	chr1	74802933	74803432	Bcs1l|chr1:74802933-74803432	0.180743098797175	.	.
chr1	74587205	74587704	chr1	74802933	74803432	Zfp142|chr1:74802933-74803432	0.180743098797175	.	.
chr1	74587205	74587704	chr1	74806444	74806943	Bcs1l|chr1:74806444-74806943	0.164968462835659	.	.
chr1	74587205	74587704	chr1	74806444	74806943	Zfp142|chr1:74806444-74806943	0.164968462835659	.	.
chr1	74587205	74587704	chr1	74816731	74817230	Bcs1l|chr1:74816731-74817230	0.18842294037676	.	.
chr1	74587205	74587704	chr1	74816731	74817230	Zfp142|chr1:74816731-74817230	0.18842294037676	.	.
chr1	74587205	74587704	chr1	74824729	74825228	Bcs1l|chr1:74824729-74825228	0.170185269571958	.	.
chr1	74587205	74587704	chr1	74824729	74825228	Zfp142|chr1:74824729-74825228	0.170185269571958	.	.
chr1	74587205	74587704	chr1	74858307	74858806	Bcs1l|chr1:74858307-74858806	0.200680360585871	.	.
chr1	74587205	74587704	chr1	74858307	74858806	Zfp142|chr1:74858307-74858806	0.200680360585871	.	.
chr1	74587205	74587704	chr1	74859556	74860055	Bcs1l|chr1:74859556-74860055	0.294268881540772	.	.
chr1	74587205	74587704	chr1	74859556	74860055	Bcs1l|chr1:74859556-74860055	0.294268881540773	.	.
chr1	74587205	74587704	chr1	74859556	74860055	Zfp142|chr1:74859556-74860055	0.294268881540772	.	.
chr1	74587205	74587704	chr1	74859556	74860055	Zfp142|chr1:74859556-74860055	0.294268881540773	.	.
chr1	74587205	74587704	chr1	74894978	74895477	Bcs1l|chr1:74894978-74895477	0.128088760539959	.	.
chr1	74587205	74587704	chr1	74894978	74895477	Zfp142|chr1:74894978-74895477	0.128088760539959	.	.
chr1	74587205	74587704	chr1	74948735	74949234	Bcs1l|chr1:74948735-74949234	0.129261045207338	.	.
chr1	74587205	74587704	chr1	74948735	74949234	Zfp142|chr1:74948735-74949234	0.129261045207338	.	.
chr1	74587962	74588461	chr1	74787775	74788274	Bcs1l|chr1:74787775-74788274	0.177346614265272	.	.
chr1	74587962	74588461	chr1	74787775	74788274	Zfp142|chr1:74787775-74788274	0.177346614265272	.	.
chr1	74587962	74588461	chr1	74802933	74803432	Bcs1l|chr1:74802933-74803432	0.293420402552632	.	.
chr1	74587962	74588461	chr1	74802933	74803432	Zfp142|chr1:74802933-74803432	0.293420402552632	.	.
chr1	74587962	74588461	chr1	74806444	74806943	Bcs1l|chr1:74806444-74806943	0.207453408361669	.	.
chr1	74587962	74588461	chr1	74806444	74806943	Zfp142|chr1:74806444-74806943	0.207453408361669	.	.
chr1	74587962	74588461	chr1	74808065	74808564	Bcs1l|chr1:74808065-74808564	0.29006463115519	.	.
chr1	74587962	74588461	chr1	74808065	74808564	Zfp142|chr1:74808065-74808564	0.29006463115519	.	.
chr1	74587962	74588461	chr1	74816731	74817230	Bcs1l|chr1:74816731-74817230	0.254045338258316	.	.
chr1	74587962	74588461	chr1	74816731	74817230	Zfp142|chr1:74816731-74817230	0.254045338258316	.	.
chr1	74587962	74588461	chr1	74858307	74858806	Bcs1l|chr1:74858307-74858806	0.458431020894732	.	.
chr1	74587962	74588461	chr1	74858307	74858806	Zfp142|chr1:74858307-74858806	0.458431020894732	.	.
chr1	74587962	74588461	chr1	74859556	74860055	Bcs1l|chr1:74859556-74860055	0.217314522440361	.	.
chr1	74587962	74588461	chr1	74859556	74860055	Zfp142|chr1:74859556-74860055	0.217314522440361	.	.
chr1	74587962	74588461	chr1	74880737	74881236	Bcs1l|chr1:74880737-74881236	0.164509973199363	.	.
chr1	74587962	74588461	chr1	74880737	74881236	Zfp142|chr1:74880737-74881236	0.164509973199363	.	.
chr1	74587962	74588461	chr1	74894978	74895477	Bcs1l|chr1:74894978-74895477	0.202070543124331	.	.
chr1	74587962	74588461	chr1	74894978	74895477	Zfp142|chr1:74894978-74895477	0.202070543124331	.	.
chr1	74587962	74588461	chr1	74948735	74949234	Bcs1l|chr1:74948735-74949234	0.291103310044573	.	.
chr1	74587962	74588461	chr1	74948735	74949234	Zfp142|chr1:74948735-74949234	0.291103310044573	.	.
chr1	74601175	74601674	chr1	74799965	74800464	Rnf25|chr1:74799965-74800464	0.145469734457213	.	.
chr1	74601175	74601674	chr1	74799965	74800464	Stk36|chr1:74799965-74800464	0.145469734457213	.	.
chr1	74601175	74601674	chr1	74800566	74801065	Rnf25|chr1:74800566-74801065	0.146695667304709	.	.
chr1	74601175	74601674	chr1	74800566	74801065	Rnf25|chr1:74800566-74801065	0.14669566730471	.	.
chr1	74601175	74601674	chr1	74800566	74801065	Stk36|chr1:74800566-74801065	0.146695667304709	.	.
chr1	74601175	74601674	chr1	74800566	74801065	Stk36|chr1:74800566-74801065	0.14669566730471	.	.
chr1	74601175	74601674	chr1	74806444	74806943	Rnf25|chr1:74806444-74806943	0.140606140034486	.	.
chr1	74601175	74601674	chr1	74806444	74806943	Stk36|chr1:74806444-74806943	0.140606140034486	.	.
chr1	74601175	74601674	chr1	74806952	74807451	Rnf25|chr1:74806952-74807451	0.263606592554087	.	.
chr1	74601175	74601674	chr1	74806952	74807451	Stk36|chr1:74806952-74807451	0.263606592554087	.	.
chr1	74601175	74601674	chr1	74859556	74860055	Rnf25|chr1:74859556-74860055	0.166116466031848	.	.
chr1	74601175	74601674	chr1	74859556	74860055	Stk36|chr1:74859556-74860055	0.166116466031848	.	.
chr1	74661495	74661994	chr1	74799965	74800464	Ttll4|chr1:74799965-74800464	0.188111043424249	.	.
chr1	74661495	74661994	chr1	74802933	74803432	Ttll4|chr1:74802933-74803432	0.257774068628737	.	.
chr1	74661495	74661994	chr1	74806444	74806943	Ttll4|chr1:74806444-74806943	0.142059240206733	.	.
chr1	74661495	74661994	chr1	74808065	74808564	Ttll4|chr1:74808065-74808564	0.167983247160157	.	.
chr1	74661495	74661994	chr1	74816731	74817230	Ttll4|chr1:74816731-74817230	0.282869666337362	.	.
chr1	74661495	74661994	chr1	74858307	74858806	Ttll4|chr1:74858307-74858806	0.412784082755596	.	.
chr1	74661495	74661994	chr1	74859556	74860055	Ttll4|chr1:74859556-74860055	0.198858527600808	.	.
chr1	74661495	74661994	chr1	74880737	74881236	Ttll4|chr1:74880737-74881236	0.194192927630932	.	.
chr1	74661495	74661994	chr1	74894978	74895477	Ttll4|chr1:74894978-74895477	0.222194011400818	.	.
chr1	74661495	74661994	chr1	74948735	74949234	Ttll4|chr1:74948735-74949234	0.265069397702566	.	.
chr1	74850152	74850651	chr1	74802933	74803432	Gm16582|chr1:74802933-74803432	0.177258624157091	.	.
chr1	74850152	74850651	chr1	74806444	74806943	Gm16582|chr1:74806444-74806943	0.151980697042722	.	.
chr1	74850152	74850651	chr1	74829962	74830461	Gm16582|chr1:74829962-74830461	0.189210004065341	.	.
chr1	74850152	74850651	chr1	74858307	74858806	Gm16582|chr1:74858307-74858806	0.265554332949275	.	.
chr1	74850152	74850651	chr1	74894978	74895477	Gm16582|chr1:74894978-74895477	0.137661323968812	.	.
chr1	74850152	74850651	chr1	74948735	74949234	Gm16582|chr1:74948735-74949234	0.168739347401633	.	.
chr1	74850152	74850651	chr1	75218312	75218811	Gm16582|chr1:75218312-75218811	0.273336733478585	.	.
chr1	74854708	74855207	chr1	74750037	74750536	Cdk5r2|chr1:74750037-74750536	0.193406169994366	.	.
chr1	74854708	74855207	chr1	74799965	74800464	Cdk5r2|chr1:74799965-74800464	0.159434048573961	.	.
chr1	74854708	74855207	chr1	74802933	74803432	Cdk5r2|chr1:74802933-74803432	0.187371364684705	.	.
chr1	74854708	74855207	chr1	74806444	74806943	Cdk5r2|chr1:74806444-74806943	0.233293801836634	.	.
chr1	74854708	74855207	chr1	74806952	74807451	Cdk5r2|chr1:74806952-74807451	0.153972542241339	.	.
chr1	74854708	74855207	chr1	74808065	74808564	Cdk5r2|chr1:74808065-74808564	0.161373044792277	.	.
chr1	74854708	74855207	chr1	74816731	74817230	Cdk5r2|chr1:74816731-74817230	0.222148878549823	.	.
chr1	74854708	74855207	chr1	74858307	74858806	Cdk5r2|chr1:74858307-74858806	0.252141493133347	.	.
chr1	74854708	74855207	chr1	74948735	74949234	Cdk5r2|chr1:74948735-74949234	0.144795604625573	.	.
chr1	74854708	74855207	chr1	75239896	75240395	Cdk5r2|chr1:75239896-75240395	0.221929944462319	.	.
chr1	74854708	74855207	chr1	75244823	75245322	Cdk5r2|chr1:75244823-75245322	0.142333504278071	.	.
chr1	74935357	74935856	chr1	74538638	74539137	Cfap65|chr1:74538638-74539137	0.177658981562295	.	.
chr1	74935357	74935856	chr1	75001124	75001623	Cfap65|chr1:75001124-75001623	0.160885609727613	.	.
chr1	74935357	74935856	chr1	75024618	75025117	Cfap65|chr1:75024618-75025117	0.194844826215822	.	.
chr1	75124760	75125259	chr1	74787775	74788274	Nhej1|chr1:74787775-74788274	0.153519385286666	.	.
chr1	75124760	75125259	chr1	74802933	74803432	Nhej1|chr1:74802933-74803432	0.22429603606238	.	.
chr1	75124760	75125259	chr1	74806444	74806943	Nhej1|chr1:74806444-74806943	0.136446288776824	.	.
chr1	75124760	75125259	chr1	74808065	74808564	Nhej1|chr1:74808065-74808564	0.172440461237444	.	.
chr1	75124760	75125259	chr1	74816731	74817230	Nhej1|chr1:74816731-74817230	0.194219392250788	.	.
chr1	75124760	75125259	chr1	74858307	74858806	Nhej1|chr1:74858307-74858806	0.284315106660094	.	.
chr1	75124760	75125259	chr1	74880737	74881236	Nhej1|chr1:74880737-74881236	0.214930365180611	.	.
chr1	75124760	75125259	chr1	74894978	74895477	Nhej1|chr1:74894978-74895477	0.336010579870165	.	.
chr1	75124760	75125259	chr1	74948735	74949234	Nhej1|chr1:74948735-74949234	0.207897143087383	.	.
chr1	75133313	75133812	chr1	74787775	74788274	Slc23a3|chr1:74787775-74788274	0.146933569122711	.	.
chr1	75133313	75133812	chr1	74824729	74825228	Slc23a3|chr1:74824729-74825228	0.231539954597457	.	.
chr1	75133313	75133812	chr1	74859556	74860055	Slc23a3|chr1:74859556-74860055	0.161720398628606	.	.
chr1	75133313	75133812	chr1	75128586	75129085	Slc23a3|chr1:75128586-75129085	0.191098965388365	.	.
chr1	75133313	75133812	chr1	75141393	75141892	Slc23a3|chr1:75141393-75141892	0.157728690407664	.	.
chr1	75133313	75133812	chr1	75218312	75218811	Slc23a3|chr1:75218312-75218811	0.348022342905552	.	.
chr1	75142499	75142998	chr1	74802933	74803432	Cnppd1|chr1:74802933-74803432	0.129995049650161	.	.
chr1	75142499	75142998	chr1	74802933	74803432	Retreg2|chr1:74802933-74803432	0.129995049650161	.	.
chr1	75142499	75142998	chr1	74806952	74807451	Cnppd1|chr1:74806952-74807451	0.219171225885892	.	.
chr1	75142499	75142998	chr1	74806952	74807451	Retreg2|chr1:74806952-74807451	0.219171225885892	.	.
chr1	75142499	75142998	chr1	74808065	74808564	Cnppd1|chr1:74808065-74808564	0.132410591287564	.	.
chr1	75142499	75142998	chr1	74808065	74808564	Retreg2|chr1:74808065-74808564	0.132410591287564	.	.
chr1	75142499	75142998	chr1	74816731	74817230	Cnppd1|chr1:74816731-74817230	0.269610164577272	.	.
chr1	75142499	75142998	chr1	74816731	74817230	Retreg2|chr1:74816731-74817230	0.269610164577272	.	.
chr1	75142499	75142998	chr1	74858307	74858806	Cnppd1|chr1:74858307-74858806	0.260321109744353	.	.
chr1	75142499	75142998	chr1	74858307	74858806	Retreg2|chr1:74858307-74858806	0.260321109744353	.	.
chr1	75142499	75142998	chr1	74859556	74860055	Cnppd1|chr1:74859556-74860055	0.323371633353923	.	.
chr1	75142499	75142998	chr1	74859556	74860055	Retreg2|chr1:74859556-74860055	0.323371633353923	.	.
chr1	75142499	75142998	chr1	74880737	74881236	Cnppd1|chr1:74880737-74881236	0.202895678648529	.	.
chr1	75142499	75142998	chr1	74880737	74881236	Retreg2|chr1:74880737-74881236	0.202895678648529	.	.
chr1	75142499	75142998	chr1	74894978	74895477	Cnppd1|chr1:74894978-74895477	0.237832061450454	.	.
chr1	75142499	75142998	chr1	74894978	74895477	Retreg2|chr1:74894978-74895477	0.237832061450454	.	.
chr1	75142499	75142998	chr1	74926640	74927139	Cnppd1|chr1:74926640-74927139	0.235726620094794	.	.
chr1	75142499	75142998	chr1	74926640	74927139	Retreg2|chr1:74926640-74927139	0.235726620094794	.	.
chr1	75142499	75142998	chr1	74948735	74949234	Cnppd1|chr1:74948735-74949234	0.141827022500025	.	.
chr1	75142499	75142998	chr1	74948735	74949234	Retreg2|chr1:74948735-74949234	0.141827022500025	.	.
chr1	75142499	75142998	chr1	75001124	75001623	Cnppd1|chr1:75001124-75001623	0.189604215533279	.	.
chr1	75142499	75142998	chr1	75001124	75001623	Retreg2|chr1:75001124-75001623	0.189604215533279	.	.
chr1	75168424	75168923	chr1	74799965	74800464	Zfand2b|chr1:74799965-74800464	0.333759836216858	.	.
chr1	75168424	75168923	chr1	74806444	74806943	Zfand2b|chr1:74806444-74806943	0.237446244817993	.	.
chr1	75168424	75168923	chr1	74808065	74808564	Zfand2b|chr1:74808065-74808564	0.176090547354221	.	.
chr1	75168424	75168923	chr1	74816731	74817230	Zfand2b|chr1:74816731-74817230	0.305004069935593	.	.
chr1	75168424	75168923	chr1	74824729	74825228	Zfand2b|chr1:74824729-74825228	0.215580418284649	.	.
chr1	75168424	75168923	chr1	74859556	74860055	Zfand2b|chr1:74859556-74860055	0.22112938988456	.	.
chr1	75168424	75168923	chr1	74948735	74949234	Zfand2b|chr1:74948735-74949234	0.272969469330095	.	.
chr1	75168424	75168923	chr1	75218312	75218811	Zfand2b|chr1:75218312-75218811	0.272291526294637	.	.
chr1	75180079	75180578	chr1	74806444	74806943	Abcb6|chr1:74806444-74806943	0.175224290465464	.	.
chr1	75180079	75180578	chr1	74808065	74808564	Abcb6|chr1:74808065-74808564	0.150310814019263	.	.
chr1	75180079	75180578	chr1	74858307	74858806	Abcb6|chr1:74858307-74858806	0.274040513716371	.	.
chr1	75180079	75180578	chr1	74859556	74860055	Abcb6|chr1:74859556-74860055	0.132641103232921	.	.
chr1	75180079	75180578	chr1	75001124	75001623	Abcb6|chr1:75001124-75001623	0.129094462855346	.	.
chr1	75180079	75180578	chr1	75016818	75017317	Abcb6|chr1:75016818-75017317	0.194325565955071	.	.
chr1	75180079	75180578	chr1	75239896	75240395	Abcb6|chr1:75239896-75240395	0.174432745099055	.	.
chr1	75191753	75192252	chr1	74802933	74803432	Ankzf1|chr1:74802933-74803432	0.262795120466237	.	.
chr1	75191753	75192252	chr1	74802933	74803432	Atg9a|chr1:74802933-74803432	0.262795120466237	.	.
chr1	75191753	75192252	chr1	74806444	74806943	Ankzf1|chr1:74806444-74806943	0.139440639621913	.	.
chr1	75191753	75192252	chr1	74806444	74806943	Atg9a|chr1:74806444-74806943	0.139440639621913	.	.
chr1	75191753	75192252	chr1	74808065	74808564	Ankzf1|chr1:74808065-74808564	0.23897770654848	.	.
chr1	75191753	75192252	chr1	74808065	74808564	Atg9a|chr1:74808065-74808564	0.23897770654848	.	.
chr1	75191753	75192252	chr1	74816731	74817230	Ankzf1|chr1:74816731-74817230	0.132087176977263	.	.
chr1	75191753	75192252	chr1	74816731	74817230	Atg9a|chr1:74816731-74817230	0.132087176977263	.	.
chr1	75191753	75192252	chr1	74858307	74858806	Ankzf1|chr1:74858307-74858806	0.276674400763648	.	.
chr1	75191753	75192252	chr1	74858307	74858806	Atg9a|chr1:74858307-74858806	0.276674400763648	.	.
chr1	75191753	75192252	chr1	74880737	74881236	Ankzf1|chr1:74880737-74881236	0.178939840266816	.	.
chr1	75191753	75192252	chr1	74880737	74881236	Atg9a|chr1:74880737-74881236	0.178939840266816	.	.
chr1	75191753	75192252	chr1	74894978	74895477	Ankzf1|chr1:74894978-74895477	0.133619350467775	.	.
chr1	75191753	75192252	chr1	74894978	74895477	Atg9a|chr1:74894978-74895477	0.133619350467775	.	.
chr1	75191753	75192252	chr1	74948735	74949234	Ankzf1|chr1:74948735-74949234	0.207164397642595	.	.
chr1	75191753	75192252	chr1	74948735	74949234	Atg9a|chr1:74948735-74949234	0.207164397642595	.	.
chr1	75192415	75192914	chr1	74799965	74800464	Ankzf1|chr1:74799965-74800464	0.141322424049836	.	.
chr1	75192415	75192914	chr1	74799965	74800464	Atg9a|chr1:74799965-74800464	0.141322424049836	.	.
chr1	75192415	75192914	chr1	74872216	74872715	Ankzf1|chr1:74872216-74872715	0.152611290490387	.	.
chr1	75192415	75192914	chr1	74872216	74872715	Atg9a|chr1:74872216-74872715	0.152611290490387	.	.
chr1	75192415	75192914	chr1	74880737	74881236	Ankzf1|chr1:74880737-74881236	0.249012854385523	.	.
chr1	75192415	75192914	chr1	74880737	74881236	Atg9a|chr1:74880737-74881236	0.249012854385523	.	.
chr1	75192415	75192914	chr1	74926640	74927139	Ankzf1|chr1:74926640-74927139	0.284417522910457	.	.
chr1	75192415	75192914	chr1	74926640	74927139	Atg9a|chr1:74926640-74927139	0.284417522910457	.	.
chr1	75210546	75211045	chr1	74787775	74788274	Glb1l|chr1:74787775-74788274	0.194492279803452	.	.
chr1	75210546	75211045	chr1	74787775	74788274	Stk16|chr1:74787775-74788274	0.194492279803452	.	.
chr1	75210546	75211045	chr1	74799965	74800464	Glb1l|chr1:74799965-74800464	0.182994051357593	.	.
chr1	75210546	75211045	chr1	74799965	74800464	Stk16|chr1:74799965-74800464	0.182994051357593	.	.
chr1	75210546	75211045	chr1	74802933	74803432	Glb1l|chr1:74802933-74803432	0.262986646085065	.	.
chr1	75210546	75211045	chr1	74802933	74803432	Stk16|chr1:74802933-74803432	0.262986646085065	.	.
chr1	75210546	75211045	chr1	74806444	74806943	Glb1l|chr1:74806444-74806943	0.165237505610014	.	.
chr1	75210546	75211045	chr1	74806444	74806943	Stk16|chr1:74806444-74806943	0.165237505610014	.	.
chr1	75210546	75211045	chr1	74808065	74808564	Glb1l|chr1:74808065-74808564	0.201373426159212	.	.
chr1	75210546	75211045	chr1	74808065	74808564	Stk16|chr1:74808065-74808564	0.201373426159212	.	.
chr1	75210546	75211045	chr1	74816731	74817230	Glb1l|chr1:74816731-74817230	0.223030849800383	.	.
chr1	75210546	75211045	chr1	74816731	74817230	Glb1l|chr1:74816731-74817230	0.223030849800384	.	.
chr1	75210546	75211045	chr1	74816731	74817230	Stk16|chr1:74816731-74817230	0.223030849800383	.	.
chr1	75210546	75211045	chr1	74816731	74817230	Stk16|chr1:74816731-74817230	0.223030849800384	.	.
chr1	75210546	75211045	chr1	74858307	74858806	Glb1l|chr1:74858307-74858806	0.330700376447722	.	.
chr1	75210546	75211045	chr1	74858307	74858806	Stk16|chr1:74858307-74858806	0.330700376447722	.	.
chr1	75210546	75211045	chr1	74859556	74860055	Glb1l|chr1:74859556-74860055	0.190695625704489	.	.
chr1	75210546	75211045	chr1	74859556	74860055	Stk16|chr1:74859556-74860055	0.190695625704489	.	.
chr1	75210546	75211045	chr1	74894978	74895477	Glb1l|chr1:74894978-74895477	0.3490318101004	.	.
chr1	75210546	75211045	chr1	74894978	74895477	Stk16|chr1:74894978-74895477	0.3490318101004	.	.
chr1	75210546	75211045	chr1	74926640	74927139	Glb1l|chr1:74926640-74927139	0.131150071363877	.	.
chr1	75210546	75211045	chr1	74926640	74927139	Stk16|chr1:74926640-74927139	0.131150071363877	.	.
chr1	75210546	75211045	chr1	74948735	74949234	Glb1l|chr1:74948735-74949234	0.193521405220223	.	.
chr1	75210546	75211045	chr1	74948735	74949234	Stk16|chr1:74948735-74949234	0.193521405220223	.	.
chr1	75210546	75211045	chr1	75218312	75218811	Glb1l|chr1:75218312-75218811	0.184891765174693	.	.
chr1	75210546	75211045	chr1	75218312	75218811	Stk16|chr1:75218312-75218811	0.184891765174693	.	.
chr1	75219086	75219585	chr1	74799965	74800464	Tuba4a|chr1:74799965-74800464	0.22505729003853	.	.
chr1	75219086	75219585	chr1	74802933	74803432	Tuba4a|chr1:74802933-74803432	0.307748355334824	.	.
chr1	75219086	75219585	chr1	74806952	74807451	Tuba4a|chr1:74806952-74807451	0.130808706015235	.	.
chr1	75219086	75219585	chr1	74808065	74808564	Tuba4a|chr1:74808065-74808564	0.295709044796066	.	.
chr1	75219086	75219585	chr1	74816731	74817230	Tuba4a|chr1:74816731-74817230	0.282868744293845	.	.
chr1	75219086	75219585	chr1	74858307	74858806	Tuba4a|chr1:74858307-74858806	0.511331867908633	.	.
chr1	75219086	75219585	chr1	74859556	74860055	Tuba4a|chr1:74859556-74860055	0.299871874513681	.	.
chr1	75219086	75219585	chr1	74859556	74860055	Tuba4a|chr1:74859556-74860055	0.299871874513682	.	.
chr1	75219086	75219585	chr1	74894978	74895477	Tuba4a|chr1:74894978-74895477	0.298141190488226	.	.
chr1	75219086	75219585	chr1	74948735	74949234	Tuba4a|chr1:74948735-74949234	0.29908763116206	.	.
chr1	75219086	75219585	chr1	75218312	75218811	Tuba4a|chr1:75218312-75218811	0.455133743976973	.	.
chr1	75230933	75231432	chr1	74806444	74806943	A630095N17Rik|chr1:74806444-74806943	0.230866729536444	.	.
chr1	75230933	75231432	chr1	74808065	74808564	A630095N17Rik|chr1:74808065-74808564	0.199552351245045	.	.
chr1	75230933	75231432	chr1	74858307	74858806	A630095N17Rik|chr1:74858307-74858806	0.183468206892272	.	.
chr1	75230933	75231432	chr1	74859556	74860055	A630095N17Rik|chr1:74859556-74860055	0.332000810869077	.	.
chr1	75230933	75231432	chr1	75141393	75141892	A630095N17Rik|chr1:75141393-75141892	0.13351131562826	.	.
chr1	75230933	75231432	chr1	75218312	75218811	A630095N17Rik|chr1:75218312-75218811	0.340153777524552	.	.
chr1	75236144	75236643	chr1	74799965	74800464	Dnajb2|chr1:74799965-74800464	0.250911921307658	.	.
chr1	75236144	75236643	chr1	74800566	74801065	Dnajb2|chr1:74800566-74801065	0.189167992086879	.	.
chr1	75236144	75236643	chr1	74802933	74803432	Dnajb2|chr1:74802933-74803432	0.207868886697591	.	.
chr1	75236144	75236643	chr1	74806444	74806943	Dnajb2|chr1:74806444-74806943	0.256786204319603	.	.
chr1	75236144	75236643	chr1	74806952	74807451	Dnajb2|chr1:74806952-74807451	0.181482667614624	.	.
chr1	75236144	75236643	chr1	74808065	74808564	Dnajb2|chr1:74808065-74808564	0.181310946900016	.	.
chr1	75236144	75236643	chr1	74816731	74817230	Dnajb2|chr1:74816731-74817230	0.371551841707333	.	.
chr1	75236144	75236643	chr1	74858307	74858806	Dnajb2|chr1:74858307-74858806	0.430046684458872	.	.
chr1	75236144	75236643	chr1	74859556	74860055	Dnajb2|chr1:74859556-74860055	0.40877344594357	.	.
chr1	75236144	75236643	chr1	74882110	74882609	Dnajb2|chr1:74882110-74882609	0.152268167650816	.	.
chr1	75236144	75236643	chr1	74894978	74895477	Dnajb2|chr1:74894978-74895477	0.295811938788472	.	.
chr1	75236144	75236643	chr1	74926640	74927139	Dnajb2|chr1:74926640-74927139	0.196886116665723	.	.
chr1	75236144	75236643	chr1	74948735	74949234	Dnajb2|chr1:74948735-74949234	0.185775687389008	.	.
chr1	75236144	75236643	chr1	75141393	75141892	Dnajb2|chr1:75141393-75141892	0.173527874063225	.	.
chr1	75236144	75236643	chr1	75218312	75218811	Dnajb2|chr1:75218312-75218811	0.428446938042582	.	.
chr1	75236651	75237150	chr1	74750037	74750536	Dnajb2|chr1:74750037-74750536	0.185414315225067	.	.
chr1	75236651	75237150	chr1	74802933	74803432	Dnajb2|chr1:74802933-74803432	0.32293868014252	.	.
chr1	75236651	75237150	chr1	74806952	74807451	Dnajb2|chr1:74806952-74807451	0.219237484851065	.	.
chr1	75236651	75237150	chr1	74858307	74858806	Dnajb2|chr1:74858307-74858806	0.278360442710541	.	.
chr1	75236651	75237150	chr1	74882110	74882609	Dnajb2|chr1:74882110-74882609	0.247345868993331	.	.
chr1	77027546	77028045	chr1	77054055	77054554	Gm816|chr1:77054055-77054554	0.188760670524921	.	.
chr1	77027546	77028045	chr1	77074891	77075390	Gm816|chr1:77074891-77075390	0.151028922931112	.	.
chr1	77027546	77028045	chr1	77075444	77075943	Gm816|chr1:77075444-77075943	0.215487826984329	.	.
chr1	78310032	78310531	chr1	78281822	78282321	Sgpp2|chr1:78281822-78282321	0.289671951872963	.	.
chr1	78310032	78310531	chr1	78317483	78317982	Sgpp2|chr1:78317483-78317982	0.526015574363022	.	.
chr1	78310032	78310531	chr1	78328605	78329104	Sgpp2|chr1:78328605-78329104	0.269461907663445	.	.
chr1	78310032	78310531	chr1	78371610	78372109	Sgpp2|chr1:78371610-78372109	0.347122772219293	.	.
chr1	78310032	78310531	chr1	78419495	78419994	Sgpp2|chr1:78419495-78419994	0.24963861693995	.	.
chr1	78310931	78311430	chr1	78217089	78217588	Sgpp2|chr1:78217089-78217588	0.157432027093889	.	.
chr1	78310931	78311430	chr1	78232045	78232544	Sgpp2|chr1:78232045-78232544	0.333549649621981	.	.
chr1	78310931	78311430	chr1	78281822	78282321	Sgpp2|chr1:78281822-78282321	0.477250004705487	.	.
chr1	78310931	78311430	chr1	78317483	78317982	Sgpp2|chr1:78317483-78317982	0.546699864861903	.	.
chr1	78310931	78311430	chr1	78328605	78329104	Sgpp2|chr1:78328605-78329104	0.32925817675989	.	.
chr1	78310931	78311430	chr1	78328605	78329104	Sgpp2|chr1:78328605-78329104	0.329258176759891	.	.
chr1	78310931	78311430	chr1	78338129	78338628	Sgpp2|chr1:78338129-78338628	0.1363739696358	.	.
chr1	78310931	78311430	chr1	78371610	78372109	Sgpp2|chr1:78371610-78372109	0.500158032507752	.	.
chr1	78310931	78311430	chr1	78378740	78379239	Sgpp2|chr1:78378740-78379239	0.190522898776041	.	.
chr1	78310931	78311430	chr1	78419495	78419994	Sgpp2|chr1:78419495-78419994	0.348554267167354	.	.
chr1	78488387	78488886	chr1	78281822	78282321	Farsb|chr1:78281822-78282321	0.151846610864493	.	.
chr1	78488387	78488886	chr1	78317483	78317982	Farsb|chr1:78317483-78317982	0.223515660750262	.	.
chr1	79439807	79440306	chr1	79259662	79260161	Scg2|chr1:79259662-79260161	0.201495437869879	.	.
chr1	79439807	79440306	chr1	79268803	79269302	Scg2|chr1:79268803-79269302	0.137621613362146	.	.
chr1	79439807	79440306	chr1	79291096	79291595	Scg2|chr1:79291096-79291595	0.135127134756499	.	.
chr1	79439807	79440306	chr1	79335215	79335714	Scg2|chr1:79335215-79335714	0.320636885931579	.	.
chr1	79439807	79440306	chr1	79335726	79336225	Scg2|chr1:79335726-79336225	0.132769204519494	.	.
chr1	79439807	79440306	chr1	79365465	79365964	Scg2|chr1:79365465-79365964	0.146956707841482	.	.
chr1	79439807	79440306	chr1	79458498	79458997	Scg2|chr1:79458498-79458997	0.130992440747305	.	.
chr1	84839165	84839664	chr1	84838531	84839030	Fbxo36|chr1:84838531-84839030	0.338031676165211	.	.
chr1	84839808	84840307	chr1	84838531	84839030	Fbxo36|chr1:84838531-84839030	0.231268899349041	.	.
chr1	84839808	84840307	chr1	84838531	84839030	Trip12|chr1:84838531-84839030	0.231268899349041	.	.
chr1	84839808	84840307	chr1	84881481	84881980	Fbxo36|chr1:84881481-84881980	0.135088626401595	.	.
chr1	84839808	84840307	chr1	84881481	84881980	Trip12|chr1:84881481-84881980	0.135088626401595	.	.
chr1	84934371	84934870	chr1	84881481	84881980	Slc16a14|chr1:84881481-84881980	0.171996066871839	.	.
chr1	84934883	84935382	chr1	84881481	84881980	Slc16a14|chr1:84881481-84881980	0.147444641897524	.	.
chr1	84934883	84935382	chr1	84881481	84881980	Slc16a14|chr1:84881481-84881980	0.147444641897525	.	.
chr1	85793160	85793659	chr1	85720188	85720687	Cab39|chr1:85720188-85720687	0.175434892998697	.	.
chr1	85793160	85793659	chr1	85758337	85758836	Cab39|chr1:85758337-85758836	0.152579133191782	.	.
chr1	85793160	85793659	chr1	85842205	85842704	Cab39|chr1:85842205-85842704	0.137129541819038	.	.
chr1	85793160	85793659	chr1	85898791	85899290	Cab39|chr1:85898791-85899290	0.142100377627963	.	.
chr1	85793160	85793659	chr1	85916833	85917332	Cab39|chr1:85916833-85917332	0.128870138252632	.	.
chr1	85793160	85793659	chr1	85922384	85922883	Cab39|chr1:85922384-85922883	0.244352664698885	.	.
chr1	85793160	85793659	chr1	85958147	85958646	Cab39|chr1:85958147-85958646	0.18307967063511	.	.
chr1	85894274	85894773	chr1	85581168	85581667	Itm2c|chr1:85581168-85581667	0.132827892076631	.	.
chr1	85894274	85894773	chr1	85703519	85704018	Itm2c|chr1:85703519-85704018	0.201136730956214	.	.
chr1	85894274	85894773	chr1	85726358	85726857	Itm2c|chr1:85726358-85726857	0.130330823229924	.	.
chr1	85894274	85894773	chr1	85931026	85931525	Itm2c|chr1:85931026-85931525	0.178650523964229	.	.
chr1	85928201	85928700	chr1	85828911	85829410	4933407L21Rik|chr1:85828911-85829410	0.161316390719214	.	.
chr1	85928201	85928700	chr1	85842205	85842704	4933407L21Rik|chr1:85842205-85842704	0.258150114124492	.	.
chr1	85928201	85928700	chr1	85857239	85857738	4933407L21Rik|chr1:85857239-85857738	0.146775072287948	.	.
chr1	85928201	85928700	chr1	85898791	85899290	4933407L21Rik|chr1:85898791-85899290	0.146003386890836	.	.
chr1	85928201	85928700	chr1	85916833	85917332	4933407L21Rik|chr1:85916833-85917332	0.30775510788779	.	.
chr1	85928201	85928700	chr1	85931026	85931525	4933407L21Rik|chr1:85931026-85931525	0.258281365839356	.	.
chr1	85928201	85928700	chr1	85958147	85958646	4933407L21Rik|chr1:85958147-85958646	0.209864814991841	.	.
chr1	87755700	87756199	chr1	87786247	87786746	Atg16l1|chr1:87786247-87786746	0.128032124422472	.	.
chr1	87755700	87756199	chr1	87879632	87880131	Atg16l1|chr1:87879632-87880131	0.177071327002365	.	.
chr1	87755700	87756199	chr1	87932854	87933353	Atg16l1|chr1:87932854-87933353	0.154101517867713	.	.
chr1	87853009	87853508	chr1	87813063	87813562	Dgkd|chr1:87813063-87813562	0.147639248701979	.	.
chr1	87853009	87853508	chr1	87813615	87814114	Dgkd|chr1:87813615-87814114	0.213648452725186	.	.
chr1	87853009	87853508	chr1	87813615	87814114	Dgkd|chr1:87813615-87814114	0.213648452725187	.	.
chr1	87853009	87853508	chr1	87814256	87814755	Dgkd|chr1:87814256-87814755	0.425553008044706	.	.
chr1	87853009	87853508	chr1	87846806	87847305	Dgkd|chr1:87846806-87847305	0.19376754623284	.	.
chr1	87853009	87853508	chr1	87929761	87930260	Dgkd|chr1:87929761-87930260	0.217406322398275	.	.
chr1	87853009	87853508	chr1	88216478	88216977	Dgkd|chr1:88216478-88216977	0.128442790182639	.	.
chr1	88008031	88008530	chr1	87814256	87814755	Usp40|chr1:87814256-87814755	0.164490014535571	.	.
chr1	88008031	88008530	chr1	87846806	87847305	Usp40|chr1:87846806-87847305	0.163181133094592	.	.
chr1	88008031	88008530	chr1	87917987	87918486	Usp40|chr1:87917987-87918486	0.150590982970804	.	.
chr1	88008031	88008530	chr1	87925537	87926036	Usp40|chr1:87925537-87926036	0.351708716419145	.	.
chr1	88008031	88008530	chr1	87932854	87933353	Usp40|chr1:87932854-87933353	0.29380659043325	.	.
chr1	88008031	88008530	chr1	88287520	88288019	Usp40|chr1:88287520-88288019	0.165656398137159	.	.
chr1	88199650	88200149	chr1	87813615	87814114	Ugt1a2|chr1:87813615-87814114	0.149508449236964	.	.
chr1	88199650	88200149	chr1	87814256	87814755	Ugt1a2|chr1:87814256-87814755	0.402979990947014	.	.
chr1	88199650	88200149	chr1	87871692	87872191	Ugt1a2|chr1:87871692-87872191	0.143794370399096	.	.
chr1	88199650	88200149	chr1	87917987	87918486	Ugt1a2|chr1:87917987-87918486	0.439328118335967	.	.
chr1	88199650	88200149	chr1	88259138	88259637	Ugt1a2|chr1:88259138-88259637	0.547666665637055	.	.
chr1	88199650	88200149	chr1	88424541	88425040	Ugt1a2|chr1:88424541-88425040	0.143595937271224	.	.
chr1	88205505	88206004	chr1	87814256	87814755	Dnajb3|chr1:87814256-87814755	0.247028683231579	.	.
chr1	88205505	88206004	chr1	87871692	87872191	Dnajb3|chr1:87871692-87872191	0.167311533191555	.	.
chr1	88205505	88206004	chr1	87917987	87918486	Dnajb3|chr1:87917987-87918486	0.20289212086041	.	.
chr1	88205505	88206004	chr1	88259138	88259637	Dnajb3|chr1:88259138-88259637	0.155905295163735	.	.
chr1	88205505	88206004	chr1	88345509	88346008	Dnajb3|chr1:88345509-88346008	0.139365492230971	.	.
chr1	88205505	88206004	chr1	88357393	88357892	Dnajb3|chr1:88357393-88357892	0.157933182682077	.	.
chr1	88205505	88206004	chr1	88424541	88425040	Dnajb3|chr1:88424541-88425040	0.281588966803289	.	.
chr1	88205505	88206004	chr1	88427960	88428459	Dnajb3|chr1:88427960-88428459	0.136092364737854	.	.
chr1	88205505	88206004	chr1	88478160	88478659	Dnajb3|chr1:88478160-88478659	0.352532769112692	.	.
chr1	88277410	88277909	chr1	88262219	88262718	Hjurp|chr1:88262219-88262718	0.25685806226746	.	.
chr1	88277410	88277909	chr1	88262219	88262718	Trpm8|chr1:88262219-88262718	0.25685806226746	.	.
chr1	88277410	88277909	chr1	88262730	88263229	Hjurp|chr1:88262730-88263229	0.252149961015715	.	.
chr1	88277410	88277909	chr1	88262730	88263229	Trpm8|chr1:88262730-88263229	0.252149961015715	.	.
chr1	88277410	88277909	chr1	88264496	88264995	Hjurp|chr1:88264496-88264995	0.228072293888998	.	.
chr1	88277410	88277909	chr1	88264496	88264995	Trpm8|chr1:88264496-88264995	0.228072293888998	.	.
chr1	88277410	88277909	chr1	88345509	88346008	Hjurp|chr1:88345509-88346008	0.246116804747739	.	.
chr1	88277410	88277909	chr1	88345509	88346008	Trpm8|chr1:88345509-88346008	0.246116804747739	.	.
chr1	88277410	88277909	chr1	88357393	88357892	Hjurp|chr1:88357393-88357892	0.160941107670654	.	.
chr1	88277410	88277909	chr1	88357393	88357892	Trpm8|chr1:88357393-88357892	0.160941107670654	.	.
chr1	88277410	88277909	chr1	88424541	88425040	Hjurp|chr1:88424541-88425040	0.23710201552914	.	.
chr1	88277410	88277909	chr1	88424541	88425040	Trpm8|chr1:88424541-88425040	0.23710201552914	.	.
chr1	88277410	88277909	chr1	88427960	88428459	Hjurp|chr1:88427960-88428459	0.523154021925442	.	.
chr1	88277410	88277909	chr1	88427960	88428459	Trpm8|chr1:88427960-88428459	0.523154021925442	.	.
chr1	88277410	88277909	chr1	88428472	88428971	Hjurp|chr1:88428472-88428971	0.147917068212585	.	.
chr1	88277410	88277909	chr1	88428472	88428971	Trpm8|chr1:88428472-88428971	0.147917068212585	.	.
chr1	88277410	88277909	chr1	88461073	88461572	Hjurp|chr1:88461073-88461572	0.20714198764463	.	.
chr1	88277410	88277909	chr1	88461073	88461572	Trpm8|chr1:88461073-88461572	0.20714198764463	.	.
chr1	88277410	88277909	chr1	88478160	88478659	Hjurp|chr1:88478160-88478659	0.151742086157355	.	.
chr1	88277410	88277909	chr1	88478160	88478659	Trpm8|chr1:88478160-88478659	0.151742086157355	.	.
chr1	88277410	88277909	chr1	88489924	88490423	Hjurp|chr1:88489924-88490423	0.478168370789229	.	.
chr1	88277410	88277909	chr1	88489924	88490423	Trpm8|chr1:88489924-88490423	0.478168370789229	.	.
chr1	88277410	88277909	chr1	88494480	88494979	Hjurp|chr1:88494480-88494979	0.249030395780948	.	.
chr1	88277410	88277909	chr1	88494480	88494979	Trpm8|chr1:88494480-88494979	0.249030395780948	.	.
chr1	93305687	93306186	chr1	93321317	93321816	Gm28535|chr1:93321317-93321816	0.171203655660821	.	.
chr1	93305687	93306186	chr1	93321317	93321816	Mterf4|chr1:93321317-93321816	0.171203655660821	.	.
chr1	93342619	93343118	chr1	93444675	93445174	Pask|chr1:93444675-93445174	0.138587739852858	.	.
chr1	93342619	93343118	chr1	93444675	93445174	Ppp1r7|chr1:93444675-93445174	0.138587739852858	.	.
chr1	93343358	93343857	chr1	93698616	93699115	Pask|chr1:93698616-93699115	0.251633160373511	.	.
chr1	93343358	93343857	chr1	93698616	93699115	Ppp1r7|chr1:93698616-93699115	0.251633160373511	.	.
chr1	93478622	93479121	chr1	93444675	93445174	Hdlbp|chr1:93444675-93445174	0.22270960439421	.	.
chr1	93478622	93479121	chr1	93444675	93445174	Sept2|chr1:93444675-93445174	0.22270960439421	.	.
chr1	93478622	93479121	chr1	93699126	93699625	Hdlbp|chr1:93699126-93699625	0.291535612290148	.	.
chr1	93478622	93479121	chr1	93699126	93699625	Sept2|chr1:93699126-93699625	0.291535612290148	.	.
chr1	93511801	93512300	chr1	93699126	93699625	Farp2|chr1:93699126-93699625	0.295178386926684	.	.
chr1	93635550	93636049	chr1	93698616	93699115	Gm28536|chr1:93698616-93699115	0.180193971476482	.	.
chr1	93635550	93636049	chr1	93699126	93699625	Gm28536|chr1:93699126-93699625	0.173728003867655	.	.
chr1	93685241	93685740	chr1	93444675	93445174	Bok|chr1:93444675-93445174	0.317206362951002	.	.
chr1	93685241	93685740	chr1	93445454	93445953	Bok|chr1:93445454-93445953	0.230272593760372	.	.
chr1	93685241	93685740	chr1	93699126	93699625	Bok|chr1:93699126-93699625	0.397287659939132	.	.
chr1	93685241	93685740	chr1	93719477	93719976	Bok|chr1:93719477-93719976	0.258044051801393	.	.
chr1	93686360	93686859	chr1	93444675	93445174	Bok|chr1:93444675-93445174	0.182630030301909	.	.
chr1	93686360	93686859	chr1	93698616	93699115	Bok|chr1:93698616-93699115	0.288979314324503	.	.
chr1	93686360	93686859	chr1	93699126	93699625	Bok|chr1:93699126-93699625	0.27719305412388	.	.
chr1	93686360	93686859	chr1	93719477	93719976	Bok|chr1:93719477-93719976	0.194224227335797	.	.
chr1	93731754	93732253	chr1	93577810	93578309	Gm10550|chr1:93577810-93578309	0.326846659013296	.	.
chr1	93731754	93732253	chr1	93940526	93941025	Gm10550|chr1:93940526-93941025	0.173851787137252	.	.
chr1	93754078	93754577	chr1	94035198	94035697	Thap4|chr1:94035198-94035697	0.156064563045988	.	.
chr1	93754078	93754577	chr1	94079039	94079538	Thap4|chr1:94079039-94079538	0.20435200581853	.	.
chr1	93754617	93755116	chr1	93698616	93699115	Thap4|chr1:93698616-93699115	0.203626442581281	.	.
chr1	93754617	93755116	chr1	93699126	93699625	Thap4|chr1:93699126-93699625	0.400843567198967	.	.
chr1	93754617	93755116	chr1	93699126	93699625	Thap4|chr1:93699126-93699625	0.400843567198968	.	.
chr1	93754617	93755116	chr1	93719477	93719976	Thap4|chr1:93719477-93719976	0.129267725219139	.	.
chr1	93754617	93755116	chr1	94066462	94066961	Thap4|chr1:94066462-94066961	0.175351898562289	.	.
chr1	93754617	93755116	chr1	94183824	94184323	Thap4|chr1:94183824-94184323	0.163056820645442	.	.
chr1	93801756	93802255	chr1	93520834	93521333	Dtymk|chr1:93520834-93521333	0.20775782864493	.	.
chr1	93803720	93804219	chr1	93577810	93578309	Ing5|chr1:93577810-93578309	0.305532253940541	.	.
chr1	93803720	93804219	chr1	93699126	93699625	Ing5|chr1:93699126-93699625	0.306230479540252	.	.
chr1	93803720	93804219	chr1	94053474	94053973	Ing5|chr1:94053474-94053973	0.155933720119471	.	.
chr1	93825281	93825780	chr1	93577810	93578309	D2hgdh|chr1:93577810-93578309	0.304060962063	.	.
chr1	93825281	93825780	chr1	93577810	93578309	D2hgdh|chr1:93577810-93578309	0.304060962063001	.	.
chr1	93825281	93825780	chr1	93698616	93699115	D2hgdh|chr1:93698616-93699115	0.334643495165907	.	.
chr1	93825281	93825780	chr1	93699126	93699625	D2hgdh|chr1:93699126-93699625	0.364786350944625	.	.
chr1	93825281	93825780	chr1	93940526	93941025	D2hgdh|chr1:93940526-93941025	0.169444071201648	.	.
chr1	94795859	94796358	chr1	94511171	94511670	4930440C22Rik|chr1:94511171-94511670	0.142230818560815	.	.
chr1	94795859	94796358	chr1	94545088	94545587	4930440C22Rik|chr1:94545088-94545587	0.189901377769868	.	.
chr1	94795859	94796358	chr1	94852352	94852851	4930440C22Rik|chr1:94852352-94852851	0.158044061470201	.	.
chr1	94795859	94796358	chr1	94865772	94866271	4930440C22Rik|chr1:94865772-94866271	0.236179983774441	.	.
chr1	94795859	94796358	chr1	94965678	94966177	4930440C22Rik|chr1:94965678-94966177	0.218418627636514	.	.
chr1	94795859	94796358	chr1	94970345	94970844	4930440C22Rik|chr1:94970345-94970844	0.304193025634544	.	.
chr1	94795859	94796358	chr1	95109905	95110404	4930440C22Rik|chr1:95109905-95110404	0.485981802306708	.	.
chr1	94795859	94796358	chr1	95110436	95110935	4930440C22Rik|chr1:95110436-95110935	0.55767875452749	.	.
chr1	94795859	94796358	chr1	95218827	95219326	4930440C22Rik|chr1:95218827-95219326	0.308419570933717	.	.
chr1	94795859	94796358	chr1	95223122	95223621	4930440C22Rik|chr1:95223122-95223621	0.24120004482688	.	.
chr1	94795859	94796358	chr1	95241628	95242127	4930440C22Rik|chr1:95241628-95242127	0.212766384851706	.	.
chr1	95313333	95313832	chr1	95451739	95452238	Fam174a|chr1:95451739-95452238	0.1501763786559	.	.
chr1	95313851	95314350	chr1	95332779	95333278	Fam174a|chr1:95332779-95333278	0.190708043204559	.	.
chr1	95667416	95667915	chr1	95315847	95316346	St8sia4|chr1:95315847-95316346	0.137866323588481	.	.
chr1	95667416	95667915	chr1	95332779	95333278	St8sia4|chr1:95332779-95333278	0.138538536192383	.	.
chr1	95667416	95667915	chr1	95609892	95610391	St8sia4|chr1:95609892-95610391	0.177756754499385	.	.
chr1	95667416	95667915	chr1	95826370	95826869	St8sia4|chr1:95826370-95826869	0.324538355388954	.	.
chr1	95667921	95668420	chr1	95375446	95375945	St8sia4|chr1:95375446-95375945	0.144329881173405	.	.
chr1	96871948	96872447	chr1	96766563	96767062	Slco4c1|chr1:96766563-96767062	0.299922918925607	.	.
chr1	96871948	96872447	chr1	96846733	96847232	Slco4c1|chr1:96846733-96847232	0.192262737917024	.	.
chr1	96871948	96872447	chr1	96864061	96864560	Slco4c1|chr1:96864061-96864560	0.199802309652735	.	.
chr1	97661204	97661703	chr1	97552882	97553381	D1Ertd622e|chr1:97552882-97553381	0.157057075466007	.	.
chr1	97661204	97661703	chr1	97554873	97555372	D1Ertd622e|chr1:97554873-97555372	0.134967975688059	.	.
chr1	97661204	97661703	chr1	97623122	97623621	D1Ertd622e|chr1:97623122-97623621	0.175626355939433	.	.
chr1	97661204	97661703	chr1	97624341	97624840	D1Ertd622e|chr1:97624341-97624840	0.387659641393151	.	.
chr1	97661204	97661703	chr1	97636981	97637480	D1Ertd622e|chr1:97636981-97637480	0.173374544570308	.	.
chr1	97661204	97661703	chr1	97650037	97650536	D1Ertd622e|chr1:97650037-97650536	0.263919353069444	.	.
chr1	97661204	97661703	chr1	97650615	97651114	D1Ertd622e|chr1:97650615-97651114	0.358767442993236	.	.
chr1	97661204	97661703	chr1	97688696	97689195	D1Ertd622e|chr1:97688696-97689195	0.364137568736242	.	.
chr1	97661800	97662299	chr1	97554873	97555372	D1Ertd622e|chr1:97554873-97555372	0.256458789306948	.	.
chr1	97661800	97662299	chr1	97624341	97624840	D1Ertd622e|chr1:97624341-97624840	0.289181314819901	.	.
chr1	97661800	97662299	chr1	97630417	97630916	D1Ertd622e|chr1:97630417-97630916	0.199065273952809	.	.
chr1	97661800	97662299	chr1	97636981	97637480	D1Ertd622e|chr1:97636981-97637480	0.14387156878598	.	.
chr1	97661800	97662299	chr1	97650615	97651114	D1Ertd622e|chr1:97650615-97651114	0.170953757555325	.	.
chr1	97661800	97662299	chr1	97688696	97689195	D1Ertd622e|chr1:97688696-97689195	0.209308968986155	.	.
chr1	98094805	98095304	chr1	98024770	98025269	Pam|chr1:98024770-98025269	0.272741795341564	.	.
chr1	98094805	98095304	chr1	98025298	98025797	Pam|chr1:98025298-98025797	0.221473878697042	.	.
chr1	98094805	98095304	chr1	98056107	98056606	Pam|chr1:98056107-98056606	0.316465466065435	.	.
chr1	98094805	98095304	chr1	98119512	98120011	Pam|chr1:98119512-98120011	0.200947952474618	.	.
chr1	98094805	98095304	chr1	98192084	98192583	Pam|chr1:98192084-98192583	0.171815799115271	.	.
chr1	98094805	98095304	chr1	98268789	98269288	Pam|chr1:98268789-98269288	0.182770923908237	.	.
chr1	98094805	98095304	chr1	98279695	98280194	Pam|chr1:98279695-98280194	0.356104521694404	.	.
chr1	98094805	98095304	chr1	98303055	98303554	Pam|chr1:98303055-98303554	0.128080876364241	.	.
chr1	98095430	98095929	chr1	98024770	98025269	Pam|chr1:98024770-98025269	0.207263798580076	.	.
chr1	98095430	98095929	chr1	98025298	98025797	Pam|chr1:98025298-98025797	0.171104696240924	.	.
chr1	98095430	98095929	chr1	98056107	98056606	Pam|chr1:98056107-98056606	0.243783923058898	.	.
chr1	98095430	98095929	chr1	98077325	98077824	Pam|chr1:98077325-98077824	0.130873477989472	.	.
chr1	98095430	98095929	chr1	98119512	98120011	Pam|chr1:98119512-98120011	0.334889773843064	.	.
chr1	98095430	98095929	chr1	98121405	98121904	Pam|chr1:98121405-98121904	0.195941816123025	.	.
chr1	98095430	98095929	chr1	98157106	98157605	Pam|chr1:98157106-98157605	0.207507156979624	.	.
chr1	98095430	98095929	chr1	98279695	98280194	Pam|chr1:98279695-98280194	0.199350490502856	.	.
chr1	98095430	98095929	chr1	98303055	98303554	Pam|chr1:98303055-98303554	0.160243486975064	.	.
chr1	98095430	98095929	chr1	98447100	98447599	Pam|chr1:98447100-98447599	0.164495417175114	.	.
chr1	98173889	98174388	chr1	98031757	98032256	Gm29461|chr1:98031757-98032256	0.257690008863615	.	.
chr1	98173889	98174388	chr1	98156605	98157104	Gm29461|chr1:98156605-98157104	0.228916781524542	.	.
chr1	98173889	98174388	chr1	98157106	98157605	Gm29461|chr1:98157106-98157605	0.234302658296183	.	.
chr1	98173889	98174388	chr1	98303055	98303554	Gm29461|chr1:98303055-98303554	0.273988915488028	.	.
chr1	105663536	105664035	chr1	105898525	105899024	Pign|chr1:105898525-105899024	0.235671192180867	.	.
chr1	105663536	105664035	chr1	105898525	105899024	Relch|chr1:105898525-105899024	0.235671192180867	.	.
chr1	105663536	105664035	chr1	105907913	105908412	Pign|chr1:105907913-105908412	0.317858860375152	.	.
chr1	105663536	105664035	chr1	105907913	105908412	Relch|chr1:105907913-105908412	0.317858860375152	.	.
chr1	105663536	105664035	chr1	105944466	105944965	Pign|chr1:105944466-105944965	0.136244970281755	.	.
chr1	105663536	105664035	chr1	105944466	105944965	Relch|chr1:105944466-105944965	0.136244970281755	.	.
chr1	105663536	105664035	chr1	105947093	105947592	Pign|chr1:105947093-105947592	0.13727949454413	.	.
chr1	105663536	105664035	chr1	105947093	105947592	Relch|chr1:105947093-105947592	0.13727949454413	.	.
chr1	105780395	105780894	chr1	105685455	105685954	Tnfrsf11a|chr1:105685455-105685954	0.291526728697281	.	.
chr1	105780395	105780894	chr1	105798997	105799496	Tnfrsf11a|chr1:105798997-105799496	0.17535699563893	.	.
chr1	105780395	105780894	chr1	105801815	105802314	Tnfrsf11a|chr1:105801815-105802314	0.140995486339158	.	.
chr1	105780395	105780894	chr1	105803211	105803710	Tnfrsf11a|chr1:105803211-105803710	0.15057670370649	.	.
chr1	105780395	105780894	chr1	105826627	105827126	Tnfrsf11a|chr1:105826627-105827126	0.203026110182262	.	.
chr1	105780395	105780894	chr1	105829070	105829569	Tnfrsf11a|chr1:105829070-105829569	0.174996975514832	.	.
chr1	105780395	105780894	chr1	105865032	105865531	Tnfrsf11a|chr1:105865032-105865531	0.148917335654912	.	.
chr1	105780395	105780894	chr1	105907913	105908412	Tnfrsf11a|chr1:105907913-105908412	0.256808842839438	.	.
chr1	105780395	105780894	chr1	105908552	105909051	Tnfrsf11a|chr1:105908552-105909051	0.164674020101893	.	.
chr1	105780395	105780894	chr1	105974934	105975433	Tnfrsf11a|chr1:105974934-105975433	0.253370159828308	.	.
chr1	105990273	105990772	chr1	105523733	105524232	Gm7160|chr1:105523733-105524232	0.143298698968892	.	.
chr1	105990273	105990772	chr1	105523733	105524232	Zcchc2|chr1:105523733-105524232	0.143298698968892	.	.
chr1	105990273	105990772	chr1	105764897	105765396	Gm7160|chr1:105764897-105765396	0.140597329318164	.	.
chr1	105990273	105990772	chr1	105764897	105765396	Zcchc2|chr1:105764897-105765396	0.140597329318164	.	.
chr1	105990273	105990772	chr1	105798997	105799496	Gm7160|chr1:105798997-105799496	0.152936771345963	.	.
chr1	105990273	105990772	chr1	105798997	105799496	Zcchc2|chr1:105798997-105799496	0.152936771345963	.	.
chr1	105990273	105990772	chr1	105803211	105803710	Gm7160|chr1:105803211-105803710	0.280525051255017	.	.
chr1	105990273	105990772	chr1	105803211	105803710	Zcchc2|chr1:105803211-105803710	0.280525051255017	.	.
chr1	105990273	105990772	chr1	105826627	105827126	Gm7160|chr1:105826627-105827126	0.159121301818432	.	.
chr1	105990273	105990772	chr1	105826627	105827126	Zcchc2|chr1:105826627-105827126	0.159121301818432	.	.
chr1	105990273	105990772	chr1	105829070	105829569	Gm7160|chr1:105829070-105829569	0.225593346200379	.	.
chr1	105990273	105990772	chr1	105829070	105829569	Zcchc2|chr1:105829070-105829569	0.225593346200379	.	.
chr1	105990273	105990772	chr1	105865032	105865531	Gm7160|chr1:105865032-105865531	0.142331966900525	.	.
chr1	105990273	105990772	chr1	105865032	105865531	Zcchc2|chr1:105865032-105865531	0.142331966900525	.	.
chr1	105990273	105990772	chr1	105898525	105899024	Gm7160|chr1:105898525-105899024	0.412766607204219	.	.
chr1	105990273	105990772	chr1	105898525	105899024	Zcchc2|chr1:105898525-105899024	0.412766607204219	.	.
chr1	105990273	105990772	chr1	105907913	105908412	Gm7160|chr1:105907913-105908412	0.363054705565226	.	.
chr1	105990273	105990772	chr1	105907913	105908412	Zcchc2|chr1:105907913-105908412	0.363054705565226	.	.
chr1	105990273	105990772	chr1	105944975	105945474	Gm7160|chr1:105944975-105945474	0.382182298364403	.	.
chr1	105990273	105990772	chr1	105944975	105945474	Zcchc2|chr1:105944975-105945474	0.382182298364403	.	.
chr1	105990273	105990772	chr1	105974934	105975433	Gm7160|chr1:105974934-105975433	0.213806299354673	.	.
chr1	105990273	105990772	chr1	105974934	105975433	Zcchc2|chr1:105974934-105975433	0.213806299354673	.	.
chr1	105991031	105991530	chr1	105898525	105899024	Gm7160|chr1:105898525-105899024	0.134367287105169	.	.
chr1	105991031	105991530	chr1	105898525	105899024	Zcchc2|chr1:105898525-105899024	0.134367287105169	.	.
chr1	105991031	105991530	chr1	105907913	105908412	Gm7160|chr1:105907913-105908412	0.14968388264091	.	.
chr1	105991031	105991530	chr1	105907913	105908412	Zcchc2|chr1:105907913-105908412	0.14968388264091	.	.
chr1	105991031	105991530	chr1	105944975	105945474	Gm7160|chr1:105944975-105945474	0.233841764178378	.	.
chr1	105991031	105991530	chr1	105944975	105945474	Zcchc2|chr1:105944975-105945474	0.233841764178378	.	.
chr1	106759529	106760028	chr1	106765706	106766205	Kdsr|chr1:106765706-106766205	0.158912291983197	.	.
chr1	106759529	106760028	chr1	106865975	106866474	Kdsr|chr1:106865975-106866474	0.378616030227913	.	.
chr1	107386382	107386881	chr1	107014461	107014960	Gm15391|chr1:107014461-107014960	0.197593265898618	.	.
chr1	107386382	107386881	chr1	107340051	107340550	Gm15391|chr1:107340051-107340550	0.235806363440226	.	.
chr1	107386382	107386881	chr1	107409158	107409657	Gm15391|chr1:107409158-107409657	0.403679350459844	.	.
chr1	109982394	109982893	chr1	109512070	109512569	Cdh7|chr1:109512070-109512569	0.212072441493539	.	.
chr1	109982394	109982893	chr1	110004327	110004826	Cdh7|chr1:110004327-110004826	0.157825002377744	.	.
chr1	109982394	109982893	chr1	110031807	110032306	Cdh7|chr1:110031807-110032306	0.51640395801588	.	.
chr1	109982394	109982893	chr1	110060146	110060645	Cdh7|chr1:110060146-110060645	0.181532657731658	.	.
chr1	109982394	109982893	chr1	110183148	110183647	Cdh7|chr1:110183148-110183647	0.212051724982075	.	.
chr1	109982994	109983493	chr1	109512070	109512569	Cdh7|chr1:109512070-109512569	0.157974078708127	.	.
chr1	109982994	109983493	chr1	109994834	109995333	Cdh7|chr1:109994834-109995333	0.165580013829869	.	.
chr1	109982994	109983493	chr1	110004327	110004826	Cdh7|chr1:110004327-110004826	0.192859877147462	.	.
chr1	109982994	109983493	chr1	110031807	110032306	Cdh7|chr1:110031807-110032306	0.467737035581447	.	.
chr1	109982994	109983493	chr1	110060146	110060645	Cdh7|chr1:110060146-110060645	0.278506160510505	.	.
chr1	109982994	109983493	chr1	110118229	110118728	Cdh7|chr1:110118229-110118728	0.251967347199321	.	.
chr1	109982994	109983493	chr1	110183148	110183647	Cdh7|chr1:110183148-110183647	0.160835892923142	.	.
chr1	111863863	111864362	chr1	111634029	111634528	Dsel|chr1:111634029-111634528	0.130241875494003	.	.
chr1	111864757	111865256	chr1	111833732	111834231	Dsel|chr1:111833732-111834231	0.338064900184723	.	.
chr1	111864757	111865256	chr1	111992359	111992858	Dsel|chr1:111992359-111992858	0.161986526462786	.	.
chr1	111864757	111865256	chr1	112114034	112114533	Dsel|chr1:112114034-112114533	0.289043803593241	.	.
chr1	113963199	113963698	chr1	113504337	113504836	9330185C12Rik|chr1:113504337-113504836	0.233750488204705	.	.
chr1	113963199	113963698	chr1	113558766	113559265	9330185C12Rik|chr1:113558766-113559265	0.212247321526542	.	.
chr1	113963199	113963698	chr1	113595330	113595829	9330185C12Rik|chr1:113595330-113595829	0.280839722485994	.	.
chr1	113963199	113963698	chr1	113615949	113616448	9330185C12Rik|chr1:113615949-113616448	0.25135945095502	.	.
chr1	113963199	113963698	chr1	113863009	113863508	9330185C12Rik|chr1:113863009-113863508	0.148021072409836	.	.
chr1	113963199	113963698	chr1	113955862	113956361	9330185C12Rik|chr1:113955862-113956361	0.413949406725458	.	.
chr1	113963199	113963698	chr1	113965465	113965964	9330185C12Rik|chr1:113965465-113965964	0.165552611295235	.	.
chr1	113963199	113963698	chr1	114037846	114038345	9330185C12Rik|chr1:114037846-114038345	0.245118800654564	.	.
chr1	113963199	113963698	chr1	114093890	114094389	9330185C12Rik|chr1:114093890-114094389	0.20602081511466	.	.
chr1	113963907	113964406	chr1	113504337	113504836	9330185C12Rik|chr1:113504337-113504836	0.235986209841941	.	.
chr1	113963907	113964406	chr1	113558766	113559265	9330185C12Rik|chr1:113558766-113559265	0.157435968448301	.	.
chr1	113963907	113964406	chr1	113595330	113595829	9330185C12Rik|chr1:113595330-113595829	0.214409861755185	.	.
chr1	113963907	113964406	chr1	113640894	113641393	9330185C12Rik|chr1:113640894-113641393	0.152469766102156	.	.
chr1	113963907	113964406	chr1	113955862	113956361	9330185C12Rik|chr1:113955862-113956361	0.566493116470401	.	.
chr1	113963907	113964406	chr1	113965465	113965964	9330185C12Rik|chr1:113965465-113965964	0.141707691505223	.	.
chr1	113963907	113964406	chr1	114037846	114038345	9330185C12Rik|chr1:114037846-114038345	0.168225196895115	.	.
chr1	113963907	113964406	chr1	114093890	114094389	9330185C12Rik|chr1:114093890-114094389	0.17105077326073	.	.
chr1	115684447	115684946	chr1	115466719	115467218	Cntnap5a|chr1:115466719-115467218	0.196876452613098	.	.
chr1	115684447	115684946	chr1	115559584	115560083	Cntnap5a|chr1:115559584-115560083	0.140611831208887	.	.
chr1	115684447	115684946	chr1	115673315	115673814	Cntnap5a|chr1:115673315-115673814	0.132205374612825	.	.
chr1	115684447	115684946	chr1	115686455	115686954	Cntnap5a|chr1:115686455-115686954	0.195410562298294	.	.
chr1	115684447	115684946	chr1	115744993	115745492	Cntnap5a|chr1:115744993-115745492	0.165146440812302	.	.
chr1	118310992	118311491	chr1	118270039	118270538	Tsn|chr1:118270039-118270538	0.143823427460128	.	.
chr1	118310992	118311491	chr1	118481184	118481683	Tsn|chr1:118481184-118481683	0.167640935233561	.	.
chr1	118310992	118311491	chr1	118481738	118482237	Tsn|chr1:118481738-118482237	0.152885893323481	.	.
chr1	118310992	118311491	chr1	118498277	118498776	Tsn|chr1:118498277-118498776	0.215528527604046	.	.
chr1	118321592	118322091	chr1	118481184	118481683	Nifk|chr1:118481184-118481683	0.203846822776742	.	.
chr1	118321592	118322091	chr1	118481738	118482237	Nifk|chr1:118481738-118482237	0.165975973141197	.	.
chr1	118388537	118389036	chr1	118481738	118482237	Clasp1|chr1:118481738-118482237	0.227401429471585	.	.
chr1	118388537	118389036	chr1	118498277	118498776	Clasp1|chr1:118498277-118498776	0.154270112737352	.	.
chr1	118389052	118389551	chr1	118481184	118481683	Clasp1|chr1:118481184-118481683	0.162996005664337	.	.
chr1	118389052	118389551	chr1	118481738	118482237	Clasp1|chr1:118481738-118482237	0.390647937764897	.	.
chr1	118389052	118389551	chr1	118498277	118498776	Clasp1|chr1:118498277-118498776	0.229911830830663	.	.
chr1	118458765	118459264	chr1	118481738	118482237	2900060B14Rik|chr1:118481738-118482237	0.225239388267953	.	.
chr1	118458765	118459264	chr1	118481738	118482237	2900060B14Rik|chr1:118481738-118482237	0.225239388267954	.	.
chr1	118458765	118459264	chr1	118498277	118498776	2900060B14Rik|chr1:118498277-118498776	0.172643442172911	.	.
chr1	118459308	118459807	chr1	118481738	118482237	2900060B14Rik|chr1:118481738-118482237	0.161968549333609	.	.
chr1	118459308	118459807	chr1	118498277	118498776	2900060B14Rik|chr1:118498277-118498776	0.356531140251954	.	.
chr1	118459862	118460361	chr1	118422766	118423265	2900060B14Rik|chr1:118422766-118423265	0.149618235448398	.	.
chr1	118459862	118460361	chr1	118481738	118482237	2900060B14Rik|chr1:118481738-118482237	0.134940290163975	.	.
chr1	118459862	118460361	chr1	118498277	118498776	2900060B14Rik|chr1:118498277-118498776	0.180621524812455	.	.
chr1	120340287	120340786	chr1	120265100	120265599	C1ql2|chr1:120265100-120265599	0.209274224575501	.	.
chr1	120340287	120340786	chr1	120290955	120291454	C1ql2|chr1:120290955-120291454	0.26867706499067	.	.
chr1	120340287	120340786	chr1	120320868	120321367	C1ql2|chr1:120320868-120321367	0.442381266945807	.	.
chr1	120340287	120340786	chr1	120321403	120321902	C1ql2|chr1:120321403-120321902	0.15964965888715	.	.
chr1	120340287	120340786	chr1	120326408	120326907	C1ql2|chr1:120326408-120326907	0.639311886737295	.	.
chr1	120340287	120340786	chr1	120328128	120328627	C1ql2|chr1:120328128-120328627	0.406241383306942	.	.
chr1	120340287	120340786	chr1	120346799	120347298	C1ql2|chr1:120346799-120347298	0.485003059537948	.	.
chr1	120340287	120340786	chr1	120525527	120526026	C1ql2|chr1:120525527-120526026	0.245565020157042	.	.
chr1	120340287	120340786	chr1	120549866	120550365	C1ql2|chr1:120549866-120550365	0.141793349240341	.	.
chr1	120340287	120340786	chr1	120556737	120557236	C1ql2|chr1:120556737-120557236	0.18166799684812	.	.
chr1	120340287	120340786	chr1	120557258	120557757	C1ql2|chr1:120557258-120557757	0.27219675614688	.	.
chr1	120340287	120340786	chr1	120557258	120557757	C1ql2|chr1:120557258-120557757	0.272196756146881	.	.
chr1	120340287	120340786	chr1	120587771	120588270	C1ql2|chr1:120587771-120588270	0.464907285325644	.	.
chr1	120340860	120341359	chr1	120290955	120291454	C1ql2|chr1:120290955-120291454	0.144769318049034	.	.
chr1	120340860	120341359	chr1	120320868	120321367	C1ql2|chr1:120320868-120321367	0.349077939185146	.	.
chr1	120340860	120341359	chr1	120321403	120321902	C1ql2|chr1:120321403-120321902	0.181901988319419	.	.
chr1	120340860	120341359	chr1	120326408	120326907	C1ql2|chr1:120326408-120326907	0.460159689345683	.	.
chr1	120340860	120341359	chr1	120328128	120328627	C1ql2|chr1:120328128-120328627	0.259368094890648	.	.
chr1	120340860	120341359	chr1	120346799	120347298	C1ql2|chr1:120346799-120347298	0.276834284957937	.	.
chr1	120340860	120341359	chr1	120525527	120526026	C1ql2|chr1:120525527-120526026	0.182189402163958	.	.
chr1	120340860	120341359	chr1	120556737	120557236	C1ql2|chr1:120556737-120557236	0.14726202642705	.	.
chr1	120340860	120341359	chr1	120557258	120557757	C1ql2|chr1:120557258-120557757	0.232837754015081	.	.
chr1	120340860	120341359	chr1	120587771	120588270	C1ql2|chr1:120587771-120588270	0.359740485592254	.	.
chr1	120816178	120816677	chr1	120525527	120526026	Gm29345|chr1:120525527-120526026	0.168751964424103	.	.
chr1	120816178	120816677	chr1	120557258	120557757	Gm29345|chr1:120557258-120557757	0.167927740233978	.	.
chr1	120816178	120816677	chr1	120587771	120588270	Gm29345|chr1:120587771-120588270	0.20157669093622	.	.
chr1	120816178	120816677	chr1	120703699	120704198	Gm29345|chr1:120703699-120704198	0.138427539862762	.	.
chr1	120816178	120816677	chr1	120817488	120817987	Gm29345|chr1:120817488-120817987	0.2344168464457	.	.
chr1	120816178	120816677	chr1	120851710	120852209	Gm29345|chr1:120851710-120852209	0.268623845210282	.	.
chr1	120816823	120817322	chr1	120557258	120557757	Gm29345|chr1:120557258-120557757	0.185577805125805	.	.
chr1	120816823	120817322	chr1	120587771	120588270	Gm29345|chr1:120587771-120588270	0.143730657687446	.	.
chr1	120816823	120817322	chr1	120817488	120817987	Gm29345|chr1:120817488-120817987	0.277485381304341	.	.
chr1	120816823	120817322	chr1	120851710	120852209	Gm29345|chr1:120851710-120852209	0.194667184842027	.	.
chr1	125435289	125435788	chr1	125216005	125216504	Actr3|chr1:125216005-125216504	0.275598275107394	.	.
chr1	125435289	125435788	chr1	125386168	125386667	Actr3|chr1:125386168-125386667	0.170540455123008	.	.
chr1	125435289	125435788	chr1	125458454	125458953	Actr3|chr1:125458454-125458953	0.454933613492266	.	.
chr1	130422451	130422950	chr1	130285839	130286338	Cd55b|chr1:130285839-130286338	0.268333266964823	.	.
chr1	130422451	130422950	chr1	130285839	130286338	Gm15674|chr1:130285839-130286338	0.268333266964823	.	.
chr1	130422451	130422950	chr1	130315622	130316121	Cd55b|chr1:130315622-130316121	0.20049520132633	.	.
chr1	130422451	130422950	chr1	130315622	130316121	Gm15674|chr1:130315622-130316121	0.20049520132633	.	.
chr1	130422451	130422950	chr1	130517865	130518364	Cd55b|chr1:130517865-130518364	0.151738938127829	.	.
chr1	130422451	130422950	chr1	130517865	130518364	Gm15674|chr1:130517865-130518364	0.151738938127829	.	.
chr1	130422451	130422950	chr1	130691567	130692066	Cd55b|chr1:130691567-130692066	0.166503140537749	.	.
chr1	130422451	130422950	chr1	130691567	130692066	Gm15674|chr1:130691567-130692066	0.166503140537749	.	.
chr1	130462505	130463004	chr1	130301769	130302268	Cd55|chr1:130301769-130302268	0.152923340976049	.	.
chr1	130462505	130463004	chr1	130301769	130302268	Gm16083|chr1:130301769-130302268	0.152923340976049	.	.
chr1	130462505	130463004	chr1	130316212	130316711	Cd55|chr1:130316212-130316711	0.176694290648065	.	.
chr1	130462505	130463004	chr1	130316212	130316711	Gm16083|chr1:130316212-130316711	0.176694290648065	.	.
chr1	130462505	130463004	chr1	130342571	130343070	Cd55|chr1:130342571-130343070	0.197669539521536	.	.
chr1	130462505	130463004	chr1	130342571	130343070	Gm16083|chr1:130342571-130343070	0.197669539521536	.	.
chr1	130462505	130463004	chr1	130350205	130350704	Cd55|chr1:130350205-130350704	0.145360857194316	.	.
chr1	130462505	130463004	chr1	130350205	130350704	Gm16083|chr1:130350205-130350704	0.145360857194316	.	.
chr1	130462505	130463004	chr1	130715647	130716146	Cd55|chr1:130715647-130716146	0.20910266962532	.	.
chr1	130462505	130463004	chr1	130715647	130716146	Gm16083|chr1:130715647-130716146	0.20910266962532	.	.
chr1	130462505	130463004	chr1	130726465	130726964	Cd55|chr1:130726465-130726964	0.161358498672164	.	.
chr1	130462505	130463004	chr1	130726465	130726964	Gm16083|chr1:130726465-130726964	0.161358498672164	.	.
chr1	130717229	130717728	chr1	130316212	130316711	Yod1|chr1:130316212-130316711	0.321088772866183	.	.
chr1	130717229	130717728	chr1	130576286	130576785	Yod1|chr1:130576286-130576785	0.335674524655178	.	.
chr1	130717229	130717728	chr1	130715647	130716146	Yod1|chr1:130715647-130716146	0.401304114313178	.	.
chr1	130728665	130729164	chr1	130315622	130316121	Pfkfb2|chr1:130315622-130316121	0.304095625373636	.	.
chr1	130728665	130729164	chr1	130517865	130518364	Pfkfb2|chr1:130517865-130518364	0.249302950247903	.	.
chr1	130728665	130729164	chr1	130596728	130597227	Pfkfb2|chr1:130596728-130597227	0.204371678515613	.	.
chr1	130728665	130729164	chr1	130691567	130692066	Pfkfb2|chr1:130691567-130692066	0.201491224281315	.	.
chr1	130728665	130729164	chr1	130835444	130835943	Pfkfb2|chr1:130835444-130835943	0.270938636393203	.	.
chr1	130728665	130729164	chr1	130962124	130962623	Pfkfb2|chr1:130962124-130962623	0.178233267651079	.	.
chr1	130728665	130729164	chr1	130972218	130972717	Pfkfb2|chr1:130972218-130972717	0.150508529215232	.	.
chr1	130740232	130740731	chr1	130315622	130316121	Gm28857|chr1:130315622-130316121	0.402704837447624	.	.
chr1	130740232	130740731	chr1	130358846	130359345	Gm28857|chr1:130358846-130359345	0.200013842795628	.	.
chr1	130740232	130740731	chr1	130517865	130518364	Gm28857|chr1:130517865-130518364	0.364236183085428	.	.
chr1	130740232	130740731	chr1	130596728	130597227	Gm28857|chr1:130596728-130597227	0.414941254743956	.	.
chr1	130740232	130740731	chr1	130691567	130692066	Gm28857|chr1:130691567-130692066	0.337918122087308	.	.
chr1	130740232	130740731	chr1	130835444	130835943	Gm28857|chr1:130835444-130835943	0.488511791827903	.	.
chr1	130740232	130740731	chr1	130849694	130850193	Gm28857|chr1:130849694-130850193	0.169862743779714	.	.
chr1	130740232	130740731	chr1	130876890	130877389	Gm28857|chr1:130876890-130877389	0.155374014825422	.	.
chr1	130740232	130740731	chr1	130962124	130962623	Gm28857|chr1:130962124-130962623	0.375675091879303	.	.
chr1	130740232	130740731	chr1	130972218	130972717	Gm28857|chr1:130972218-130972717	0.284777680711403	.	.
chr1	130740732	130741231	chr1	130300154	130300653	Gm28857|chr1:130300154-130300653	0.138555578859462	.	.
chr1	130740732	130741231	chr1	130315622	130316121	Gm28857|chr1:130315622-130316121	0.447855753482341	.	.
chr1	130740732	130741231	chr1	130358846	130359345	Gm28857|chr1:130358846-130359345	0.293889031488238	.	.
chr1	130740732	130741231	chr1	130517865	130518364	Gm28857|chr1:130517865-130518364	0.417355855181473	.	.
chr1	130740732	130741231	chr1	130596728	130597227	Gm28857|chr1:130596728-130597227	0.508936539049846	.	.
chr1	130740732	130741231	chr1	130691567	130692066	Gm28857|chr1:130691567-130692066	0.316826193681248	.	.
chr1	130740732	130741231	chr1	130835444	130835943	Gm28857|chr1:130835444-130835943	0.555016602350334	.	.
chr1	130740732	130741231	chr1	130876890	130877389	Gm28857|chr1:130876890-130877389	0.185722273414859	.	.
chr1	130740732	130741231	chr1	130962124	130962623	Gm28857|chr1:130962124-130962623	0.410522382310161	.	.
chr1	130740732	130741231	chr1	130972218	130972717	Gm28857|chr1:130972218-130972717	0.256098879036371	.	.
chr1	130740732	130741231	chr1	130998155	130998654	Gm28857|chr1:130998155-130998654	0.200050074347307	.	.
chr1	139376823	139377322	chr1	139255533	139256032	Crb1|chr1:139255533-139256032	0.292231648302229	.	.
chr1	139376823	139377322	chr1	139267783	139268282	Crb1|chr1:139267783-139268282	0.232584243466911	.	.
chr1	139376823	139377322	chr1	139279000	139279499	Crb1|chr1:139279000-139279499	0.430599515701491	.	.
chr1	139376823	139377322	chr1	139303208	139303707	Crb1|chr1:139303208-139303707	0.169268290610859	.	.
chr1	139376823	139377322	chr1	139314209	139314708	Crb1|chr1:139314209-139314708	0.207580152569573	.	.
chr1	139376823	139377322	chr1	139318825	139319324	Crb1|chr1:139318825-139319324	0.37503257893229	.	.
chr1	139376823	139377322	chr1	139328265	139328764	Crb1|chr1:139328265-139328764	0.519957404414856	.	.
chr1	139376823	139377322	chr1	139340430	139340929	Crb1|chr1:139340430-139340929	0.19365642539102	.	.
chr1	139376823	139377322	chr1	139346540	139347039	Crb1|chr1:139346540-139347039	0.390655047051722	.	.
chr1	139376823	139377322	chr1	139351517	139352016	Crb1|chr1:139351517-139352016	0.335491306693841	.	.
chr1	139376823	139377322	chr1	139368610	139369109	Crb1|chr1:139368610-139369109	0.237688927823084	.	.
chr1	139376823	139377322	chr1	139405735	139406234	Crb1|chr1:139405735-139406234	0.144770377301919	.	.
chr1	139376823	139377322	chr1	139459004	139459503	Crb1|chr1:139459004-139459503	0.307709199575659	.	.
chr1	139376823	139377322	chr1	139465860	139466359	Crb1|chr1:139465860-139466359	0.338519295652859	.	.
chr1	139376823	139377322	chr1	139715069	139715568	Crb1|chr1:139715069-139715568	0.253105367599633	.	.
chr1	139421972	139422471	chr1	139303208	139303707	Zbtb41|chr1:139303208-139303707	0.361940994010204	.	.
chr1	139421972	139422471	chr1	139340430	139340929	Zbtb41|chr1:139340430-139340929	0.169401383702522	.	.
chr1	139422547	139423046	chr1	139307976	139308475	Zbtb41|chr1:139307976-139308475	0.189696739416913	.	.
chr1	139422547	139423046	chr1	139314209	139314708	Zbtb41|chr1:139314209-139314708	0.185714947147578	.	.
chr1	139422547	139423046	chr1	139328265	139328764	Zbtb41|chr1:139328265-139328764	0.213797601447683	.	.
chr1	139454477	139454976	chr1	139340430	139340929	Aspm|chr1:139340430-139340929	0.135965161683656	.	.
chr1	140245186	140245685	chr1	140295799	140296298	Kcnt2|chr1:140295799-140296298	0.20847313669781	.	.
chr1	140245186	140245685	chr1	140397708	140398207	Kcnt2|chr1:140397708-140398207	0.171340021291407	.	.
chr1	140245186	140245685	chr1	140409765	140410264	Kcnt2|chr1:140409765-140410264	0.130933668513416	.	.
chr1	140245186	140245685	chr1	140482384	140482883	Kcnt2|chr1:140482384-140482883	0.160797357983451	.	.
chr1	140245186	140245685	chr1	140489751	140490250	Kcnt2|chr1:140489751-140490250	0.166018038607474	.	.
chr1	140245761	140246260	chr1	139876933	139877432	Kcnt2|chr1:139876933-139877432	0.210306150908764	.	.
chr1	143640493	143640992	chr1	143644121	143644620	B3galt2|chr1:143644121-143644620	0.166725586928424	.	.
chr1	143702603	143703102	chr1	143739248	143739747	Cdc73|chr1:143739248-143739747	0.192966595806515	.	.
chr1	144566910	144567409	chr1	144256840	144257339	Rgs21|chr1:144256840-144257339	0.302954335449801	.	.
chr1	144566910	144567409	chr1	144410074	144410573	Rgs21|chr1:144410074-144410573	0.522874289016561	.	.
chr1	144566910	144567409	chr1	144432753	144433252	Rgs21|chr1:144432753-144433252	0.325061534854627	.	.
chr1	144566910	144567409	chr1	144449937	144450436	Rgs21|chr1:144449937-144450436	0.136618895266521	.	.
chr1	144566910	144567409	chr1	144523448	144523947	Rgs21|chr1:144523448-144523947	0.321002414090093	.	.
chr1	144566910	144567409	chr1	144527660	144528159	Rgs21|chr1:144527660-144528159	0.172139087930295	.	.
chr1	144566910	144567409	chr1	144544545	144545044	Rgs21|chr1:144544545-144545044	0.38974442648784	.	.
chr1	144566910	144567409	chr1	144720729	144721228	Rgs21|chr1:144720729-144721228	0.492520371670037	.	.
chr1	144566910	144567409	chr1	144804950	144805449	Rgs21|chr1:144804950-144805449	0.204902018454866	.	.
chr1	144566910	144567409	chr1	144868007	144868506	Rgs21|chr1:144868007-144868506	0.244651190223108	.	.
chr1	144566910	144567409	chr1	144871430	144871929	Rgs21|chr1:144871430-144871929	0.356979769662186	.	.
chr1	144566910	144567409	chr1	144886431	144886930	Rgs21|chr1:144886431-144886930	0.208849138871382	.	.
chr1	144566910	144567409	chr1	144926100	144926599	Rgs21|chr1:144926100-144926599	0.563133771502586	.	.
chr1	144566910	144567409	chr1	144971190	144971689	Rgs21|chr1:144971190-144971689	0.229469969388063	.	.
chr1	144774475	144774974	chr1	144631888	144632387	Rgs18|chr1:144631888-144632387	0.337301730065459	.	.
chr1	144774475	144774974	chr1	144682071	144682570	Rgs18|chr1:144682071-144682570	0.202307346332489	.	.
chr1	144774475	144774974	chr1	144746151	144746650	Rgs18|chr1:144746151-144746650	0.26338118025346	.	.
chr1	144774475	144774974	chr1	144862116	144862615	Rgs18|chr1:144862116-144862615	0.149880841471843	.	.
chr1	144774475	144774974	chr1	144883539	144884038	Rgs18|chr1:144883539-144884038	0.19009657054599	.	.
chr1	144774475	144774974	chr1	144903001	144903500	Rgs18|chr1:144903001-144903500	0.142640327299817	.	.
chr1	144774475	144774974	chr1	144916539	144917038	Rgs18|chr1:144916539-144917038	0.246343494949042	.	.
chr1	144774475	144774974	chr1	145015541	145016040	Rgs18|chr1:145015541-145016040	0.468029823641983	.	.
chr1	144774475	144774974	chr1	145227130	145227629	Rgs18|chr1:145227130-145227629	0.21476964819909	.	.
chr1	146495368	146495867	chr1	146232234	146232733	Brinp3|chr1:146232234-146232733	0.180780895499205	.	.
chr1	146495368	146495867	chr1	146232234	146232733	Gm29514|chr1:146232234-146232733	0.180780895499205	.	.
chr1	146495368	146495867	chr1	146311701	146312200	Brinp3|chr1:146311701-146312200	0.131269896208632	.	.
chr1	146495368	146495867	chr1	146311701	146312200	Gm29514|chr1:146311701-146312200	0.131269896208632	.	.
chr1	146495368	146495867	chr1	146497237	146497736	Brinp3|chr1:146497237-146497736	0.137164050867936	.	.
chr1	146495368	146495867	chr1	146497237	146497736	Gm29514|chr1:146497237-146497736	0.137164050867936	.	.
chr1	146495368	146495867	chr1	146709443	146709942	Brinp3|chr1:146709443-146709942	0.148194689987267	.	.
chr1	146495368	146495867	chr1	146709443	146709942	Gm29514|chr1:146709443-146709942	0.148194689987267	.	.
chr1	146807304	146807803	chr1	146513601	146514100	A230059L01Rik|chr1:146513601-146514100	0.197451134001018	.	.
chr1	146807304	146807803	chr1	146524178	146524677	A230059L01Rik|chr1:146524178-146524677	0.236084416857706	.	.
chr1	146807304	146807803	chr1	146657068	146657567	A230059L01Rik|chr1:146657068-146657567	0.150012450639056	.	.
chr1	146807304	146807803	chr1	146700665	146701164	A230059L01Rik|chr1:146700665-146701164	0.159681710663824	.	.
chr1	146807304	146807803	chr1	146763453	146763952	A230059L01Rik|chr1:146763453-146763952	0.389867894967868	.	.
chr1	146807304	146807803	chr1	146799970	146800469	A230059L01Rik|chr1:146799970-146800469	0.320983928453866	.	.
chr1	146807304	146807803	chr1	147088217	147088716	A230059L01Rik|chr1:147088217-147088716	0.161683026743957	.	.
chr1	146807304	146807803	chr1	147138111	147138610	A230059L01Rik|chr1:147138111-147138610	0.209022473229691	.	.
chr1	149960676	149961175	chr1	149882561	149883060	Pla2g4a|chr1:149882561-149883060	0.145159379269462	.	.
chr1	149960676	149961175	chr1	150059264	150059763	Pla2g4a|chr1:150059264-150059763	0.168799231405963	.	.
chr1	149960676	149961175	chr1	150116424	150116923	Pla2g4a|chr1:150116424-150116923	0.141044983738015	.	.
chr1	149961394	149961893	chr1	149882561	149883060	Pla2g4a|chr1:149882561-149883060	0.129720590453148	.	.
chr1	150099643	150100142	chr1	149758331	149758830	Ptgs2|chr1:149758331-149758830	0.176117467866181	.	.
chr1	150099643	150100142	chr1	149758331	149758830	Ptgs2os|chr1:149758331-149758830	0.176117467866181	.	.
chr1	150099643	150100142	chr1	149774995	149775494	Ptgs2|chr1:149774995-149775494	0.138468777700876	.	.
chr1	150099643	150100142	chr1	149774995	149775494	Ptgs2os|chr1:149774995-149775494	0.138468777700876	.	.
chr1	150099643	150100142	chr1	149861392	149861891	Ptgs2|chr1:149861392-149861891	0.180224738509066	.	.
chr1	150099643	150100142	chr1	149861392	149861891	Ptgs2os|chr1:149861392-149861891	0.180224738509066	.	.
chr1	150099643	150100142	chr1	149862610	149863109	Ptgs2|chr1:149862610-149863109	0.189181679766096	.	.
chr1	150099643	150100142	chr1	149862610	149863109	Ptgs2os|chr1:149862610-149863109	0.189181679766096	.	.
chr1	150099643	150100142	chr1	149866213	149866712	Ptgs2|chr1:149866213-149866712	0.315225701120353	.	.
chr1	150099643	150100142	chr1	149866213	149866712	Ptgs2os|chr1:149866213-149866712	0.315225701120353	.	.
chr1	150099643	150100142	chr1	149867204	149867703	Ptgs2|chr1:149867204-149867703	0.284218893697199	.	.
chr1	150099643	150100142	chr1	149867204	149867703	Ptgs2os|chr1:149867204-149867703	0.284218893697199	.	.
chr1	150099643	150100142	chr1	149871553	149872052	Ptgs2|chr1:149871553-149872052	0.173063359328037	.	.
chr1	150099643	150100142	chr1	149871553	149872052	Ptgs2os|chr1:149871553-149872052	0.173063359328037	.	.
chr1	150099643	150100142	chr1	149876488	149876987	Ptgs2|chr1:149876488-149876987	0.229506326304225	.	.
chr1	150099643	150100142	chr1	149876488	149876987	Ptgs2|chr1:149876488-149876987	0.229506326304226	.	.
chr1	150099643	150100142	chr1	149876488	149876987	Ptgs2os|chr1:149876488-149876987	0.229506326304225	.	.
chr1	150099643	150100142	chr1	149876488	149876987	Ptgs2os|chr1:149876488-149876987	0.229506326304226	.	.
chr1	150099643	150100142	chr1	149882561	149883060	Ptgs2|chr1:149882561-149883060	0.180725445123747	.	.
chr1	150099643	150100142	chr1	149882561	149883060	Ptgs2os|chr1:149882561-149883060	0.180725445123747	.	.
chr1	150099643	150100142	chr1	149893874	149894373	Ptgs2|chr1:149893874-149894373	0.149124345528595	.	.
chr1	150099643	150100142	chr1	149893874	149894373	Ptgs2os|chr1:149893874-149894373	0.149124345528595	.	.
chr1	150099643	150100142	chr1	150059264	150059763	Ptgs2|chr1:150059264-150059763	0.178963997164401	.	.
chr1	150099643	150100142	chr1	150059264	150059763	Ptgs2os|chr1:150059264-150059763	0.178963997164401	.	.
chr1	150099643	150100142	chr1	150060814	150061313	Ptgs2|chr1:150060814-150061313	0.205891952458616	.	.
chr1	150099643	150100142	chr1	150060814	150061313	Ptgs2os|chr1:150060814-150061313	0.205891952458616	.	.
chr1	150099643	150100142	chr1	150116424	150116923	Ptgs2|chr1:150116424-150116923	0.218620491225174	.	.
chr1	150099643	150100142	chr1	150116424	150116923	Ptgs2os|chr1:150116424-150116923	0.218620491225174	.	.
chr1	150099643	150100142	chr1	150118321	150118820	Ptgs2|chr1:150118321-150118820	0.167725824762481	.	.
chr1	150099643	150100142	chr1	150118321	150118820	Ptgs2os|chr1:150118321-150118820	0.167725824762481	.	.
chr1	150099643	150100142	chr1	150208814	150209313	Ptgs2|chr1:150208814-150209313	0.214067828125578	.	.
chr1	150099643	150100142	chr1	150208814	150209313	Ptgs2os|chr1:150208814-150209313	0.214067828125578	.	.
chr1	150099643	150100142	chr1	150347806	150348305	Ptgs2|chr1:150347806-150348305	0.127760290730836	.	.
chr1	150099643	150100142	chr1	150347806	150348305	Ptgs2os|chr1:150347806-150348305	0.127760290730836	.	.
chr1	150099643	150100142	chr1	150384080	150384579	Ptgs2|chr1:150384080-150384579	0.282595958838398	.	.
chr1	150099643	150100142	chr1	150384080	150384579	Ptgs2os|chr1:150384080-150384579	0.282595958838398	.	.
chr1	150099643	150100142	chr1	150456360	150456859	Ptgs2|chr1:150456360-150456859	0.165735224958599	.	.
chr1	150099643	150100142	chr1	150456360	150456859	Ptgs2os|chr1:150456360-150456859	0.165735224958599	.	.
chr1	150099643	150100142	chr1	150456981	150457480	Ptgs2|chr1:150456981-150457480	0.146788958213959	.	.
chr1	150099643	150100142	chr1	150456981	150457480	Ptgs2os|chr1:150456981-150457480	0.146788958213959	.	.
chr1	150099643	150100142	chr1	150497581	150498080	Ptgs2|chr1:150497581-150498080	0.141877954590378	.	.
chr1	150099643	150100142	chr1	150497581	150498080	Ptgs2os|chr1:150497581-150498080	0.141877954590378	.	.
chr1	150392883	150393382	chr1	150251800	150252299	Odr4|chr1:150251800-150252299	0.197524624118253	.	.
chr1	150392883	150393382	chr1	150251800	150252299	Tpr|chr1:150251800-150252299	0.197524624118253	.	.
chr1	150392883	150393382	chr1	150303432	150303931	Odr4|chr1:150303432-150303931	0.244670618352066	.	.
chr1	150392883	150393382	chr1	150303432	150303931	Tpr|chr1:150303432-150303931	0.244670618352066	.	.
chr1	150393401	150393900	chr1	150060814	150061313	Odr4|chr1:150060814-150061313	0.143861023098115	.	.
chr1	150393401	150393900	chr1	150060814	150061313	Tpr|chr1:150060814-150061313	0.143861023098115	.	.
chr1	150393401	150393900	chr1	150384080	150384579	Odr4|chr1:150384080-150384579	0.150150485707392	.	.
chr1	150393401	150393900	chr1	150384080	150384579	Tpr|chr1:150384080-150384579	0.150150485707392	.	.
chr1	150393401	150393900	chr1	150456360	150456859	Odr4|chr1:150456360-150456859	0.134921986952456	.	.
chr1	150393401	150393900	chr1	150456360	150456859	Tpr|chr1:150456360-150456859	0.134921986952456	.	.
chr1	150393401	150393900	chr1	150497581	150498080	Odr4|chr1:150497581-150498080	0.132632850335312	.	.
chr1	150393401	150393900	chr1	150497581	150498080	Tpr|chr1:150497581-150498080	0.132632850335312	.	.
chr1	150393401	150393900	chr1	150711512	150712011	Odr4|chr1:150711512-150712011	0.163514617382999	.	.
chr1	150393401	150393900	chr1	150711512	150712011	Tpr|chr1:150711512-150712011	0.163514617382999	.	.
chr1	155811945	155812444	chr1	156024715	156025214	Qsox1|chr1:156024715-156025214	0.178116335244472	.	.
chr1	155812620	155813119	chr1	155855451	155855950	Qsox1|chr1:155855451-155855950	0.134794958284035	.	.
chr1	155812620	155813119	chr1	156043002	156043501	Qsox1|chr1:156043002-156043501	0.128105760592289	.	.
chr1	155812620	155813119	chr1	156186616	156187115	Qsox1|chr1:156186616-156187115	0.274436258597288	.	.
chr1	155973115	155973614	chr1	155866354	155866853	Cep350|chr1:155866354-155866853	0.20157372537218	.	.
chr1	155973115	155973614	chr1	155898643	155899142	Cep350|chr1:155898643-155899142	0.127840182140336	.	.
chr1	155973115	155973614	chr1	156040577	156041076	Cep350|chr1:156040577-156041076	0.423031660645367	.	.
chr1	155973115	155973614	chr1	156241652	156242151	Cep350|chr1:156241652-156242151	0.186002773350799	.	.
chr1	155973668	155974167	chr1	155866354	155866853	Cep350|chr1:155866354-155866853	0.186025756450217	.	.
chr1	155973668	155974167	chr1	156040577	156041076	Cep350|chr1:156040577-156041076	0.1756151356616	.	.
chr1	155973668	155974167	chr1	156241652	156242151	Cep350|chr1:156241652-156242151	0.2618103049648	.	.
chr1	156035344	156035843	chr1	155898643	155899142	Tor1aip1|chr1:155898643-155899142	0.16011388436044	.	.
chr1	156035344	156035843	chr1	155898643	155899142	Tor1aip2|chr1:155898643-155899142	0.16011388436044	.	.
chr1	156035344	156035843	chr1	156040577	156041076	Tor1aip1|chr1:156040577-156041076	0.189993490623422	.	.
chr1	156035344	156035843	chr1	156040577	156041076	Tor1aip2|chr1:156040577-156041076	0.189993490623422	.	.
chr1	156035344	156035843	chr1	156241652	156242151	Tor1aip1|chr1:156241652-156242151	0.167481295642186	.	.
chr1	156035344	156035843	chr1	156241652	156242151	Tor1aip2|chr1:156241652-156242151	0.167481295642186	.	.
chr1	156035344	156035843	chr1	156270379	156270878	Tor1aip1|chr1:156270379-156270878	0.332940910337444	.	.
chr1	156035344	156035843	chr1	156270379	156270878	Tor1aip2|chr1:156270379-156270878	0.332940910337444	.	.
chr1	156035344	156035843	chr1	156271559	156272058	Tor1aip1|chr1:156271559-156272058	0.217864415398742	.	.
chr1	156035344	156035843	chr1	156271559	156272058	Tor1aip2|chr1:156271559-156272058	0.217864415398742	.	.
chr1	156035344	156035843	chr1	156285125	156285624	Tor1aip1|chr1:156285125-156285624	0.203171936574807	.	.
chr1	156035344	156035843	chr1	156285125	156285624	Tor1aip2|chr1:156285125-156285624	0.203171936574807	.	.
chr1	156035878	156036377	chr1	155866354	155866853	Tor1aip1|chr1:155866354-155866853	0.165101263720304	.	.
chr1	156035878	156036377	chr1	155866354	155866853	Tor1aip2|chr1:155866354-155866853	0.165101263720304	.	.
chr1	156035878	156036377	chr1	156040577	156041076	Tor1aip1|chr1:156040577-156041076	0.279095612389886	.	.
chr1	156035878	156036377	chr1	156040577	156041076	Tor1aip2|chr1:156040577-156041076	0.279095612389886	.	.
chr1	156035878	156036377	chr1	156085751	156086250	Tor1aip1|chr1:156085751-156086250	0.131108181591816	.	.
chr1	156035878	156036377	chr1	156085751	156086250	Tor1aip2|chr1:156085751-156086250	0.131108181591816	.	.
chr1	156035878	156036377	chr1	156270379	156270878	Tor1aip1|chr1:156270379-156270878	0.372820471592508	.	.
chr1	156035878	156036377	chr1	156270379	156270878	Tor1aip2|chr1:156270379-156270878	0.372820471592508	.	.
chr1	156036379	156036878	chr1	156040577	156041076	Tor1aip1|chr1:156040577-156041076	0.146359172977339	.	.
chr1	156036379	156036878	chr1	156270379	156270878	Tor1aip1|chr1:156270379-156270878	0.298475109936609	.	.
chr1	156036379	156036878	chr1	156285125	156285624	Tor1aip1|chr1:156285125-156285624	0.143740109644247	.	.
chr1	156303125	156303624	chr1	156009832	156010331	4930518J20Rik|chr1:156009832-156010331	0.146468548900261	.	.
chr1	156303125	156303624	chr1	156009832	156010331	Tdrd5|chr1:156009832-156010331	0.146468548900261	.	.
chr1	156303125	156303624	chr1	156241652	156242151	4930518J20Rik|chr1:156241652-156242151	0.160878310479309	.	.
chr1	156303125	156303624	chr1	156241652	156242151	Tdrd5|chr1:156241652-156242151	0.160878310479309	.	.
chr1	156303125	156303624	chr1	156285125	156285624	4930518J20Rik|chr1:156285125-156285624	0.313112665098708	.	.
chr1	156303125	156303624	chr1	156285125	156285624	Tdrd5|chr1:156285125-156285624	0.313112665098708	.	.
chr1	156303125	156303624	chr1	156432307	156432806	4930518J20Rik|chr1:156432307-156432806	0.165443278786165	.	.
chr1	156303125	156303624	chr1	156432307	156432806	Tdrd5|chr1:156432307-156432806	0.165443278786165	.	.
chr1	156420903	156421402	chr1	156040577	156041076	Axdnd1|chr1:156040577-156041076	0.159783208642485	.	.
chr1	159231910	159232409	chr1	159290160	159290659	Cop1|chr1:159290160-159290659	0.160622205372576	.	.
chr1	159231910	159232409	chr1	159388481	159388980	Cop1|chr1:159388481-159388980	0.136362649678544	.	.
chr1	159231910	159232409	chr1	159444993	159445492	Cop1|chr1:159444993-159445492	0.203253515949701	.	.
chr1	161034286	161034785	chr1	161008409	161008908	Gas5|chr1:161008409-161008908	0.168570730108363	.	.
chr1	161034286	161034785	chr1	161008409	161008908	Zbtb37|chr1:161008409-161008908	0.168570730108363	.	.
chr1	161034286	161034785	chr1	161311579	161312078	Gas5|chr1:161311579-161312078	0.134439704186239	.	.
chr1	161034286	161034785	chr1	161311579	161312078	Zbtb37|chr1:161311579-161312078	0.134439704186239	.	.
chr1	161034286	161034785	chr1	161400084	161400583	Gas5|chr1:161400084-161400583	0.207704974988236	.	.
chr1	161034286	161034785	chr1	161400084	161400583	Zbtb37|chr1:161400084-161400583	0.207704974988236	.	.
chr1	161034286	161034785	chr1	161463592	161464091	Gas5|chr1:161463592-161464091	0.273203422251372	.	.
chr1	161034286	161034785	chr1	161463592	161464091	Zbtb37|chr1:161463592-161464091	0.273203422251372	.	.
chr1	161034286	161034785	chr1	161486984	161487483	Gas5|chr1:161486984-161487483	0.321419710134458	.	.
chr1	161034286	161034785	chr1	161486984	161487483	Zbtb37|chr1:161486984-161487483	0.321419710134458	.	.
chr1	161034786	161035285	chr1	161008409	161008908	Gas5|chr1:161008409-161008908	0.199660200650554	.	.
chr1	161034786	161035285	chr1	161008409	161008908	Zbtb37|chr1:161008409-161008908	0.199660200650554	.	.
chr1	161034786	161035285	chr1	161311579	161312078	Gas5|chr1:161311579-161312078	0.299247862566082	.	.
chr1	161034786	161035285	chr1	161311579	161312078	Zbtb37|chr1:161311579-161312078	0.299247862566082	.	.
chr1	161034786	161035285	chr1	161400084	161400583	Gas5|chr1:161400084-161400583	0.274499010337399	.	.
chr1	161034786	161035285	chr1	161400084	161400583	Zbtb37|chr1:161400084-161400583	0.274499010337399	.	.
chr1	161034786	161035285	chr1	161463592	161464091	Gas5|chr1:161463592-161464091	0.3826906932174	.	.
chr1	161034786	161035285	chr1	161463592	161464091	Zbtb37|chr1:161463592-161464091	0.3826906932174	.	.
chr1	161034786	161035285	chr1	161486984	161487483	Gas5|chr1:161486984-161487483	0.448086637892576	.	.
chr1	161034786	161035285	chr1	161486984	161487483	Zbtb37|chr1:161486984-161487483	0.448086637892576	.	.
chr1	161070536	161071035	chr1	161008409	161008908	Cenpl|chr1:161008409-161008908	0.144220462542542	.	.
chr1	161070536	161071035	chr1	161008409	161008908	Dars2|chr1:161008409-161008908	0.144220462542542	.	.
chr1	161070536	161071035	chr1	161170609	161171108	Cenpl|chr1:161170609-161171108	0.151125314774498	.	.
chr1	161070536	161071035	chr1	161170609	161171108	Dars2|chr1:161170609-161171108	0.151125314774498	.	.
chr1	161070536	161071035	chr1	161400084	161400583	Cenpl|chr1:161400084-161400583	0.163737412643188	.	.
chr1	161070536	161071035	chr1	161400084	161400583	Dars2|chr1:161400084-161400583	0.163737412643188	.	.
chr1	161070536	161071035	chr1	161463592	161464091	Cenpl|chr1:161463592-161464091	0.345812216596502	.	.
chr1	161070536	161071035	chr1	161463592	161464091	Dars2|chr1:161463592-161464091	0.345812216596502	.	.
chr1	161070536	161071035	chr1	161486984	161487483	Cenpl|chr1:161486984-161487483	0.327868150189769	.	.
chr1	161070536	161071035	chr1	161486984	161487483	Dars2|chr1:161486984-161487483	0.327868150189769	.	.
chr1	161131254	161131753	chr1	161008409	161008908	Klhl20|chr1:161008409-161008908	0.180415845803182	.	.
chr1	161131254	161131753	chr1	161400084	161400583	Klhl20|chr1:161400084-161400583	0.171737538837569	.	.
chr1	161131254	161131753	chr1	161486984	161487483	Klhl20|chr1:161486984-161487483	0.206025619738588	.	.
chr1	161142436	161142935	chr1	161286641	161287140	Ankrd45|chr1:161286641-161287140	0.149627282750602	.	.
chr1	161143255	161143754	chr1	161327198	161327697	Ankrd45|chr1:161327198-161327697	0.256393988439221	.	.
chr1	161143255	161143754	chr1	161327198	161327697	Ankrd45|chr1:161327198-161327697	0.256393988439222	.	.
chr1	161250941	161251440	chr1	161170609	161171108	Prdx6|chr1:161170609-161171108	0.141101895428281	.	.
chr1	161250941	161251440	chr1	161195428	161195927	Prdx6|chr1:161195428-161195927	0.140332183074886	.	.
chr1	161250941	161251440	chr1	161463592	161464091	Prdx6|chr1:161463592-161464091	0.148245271757248	.	.
chr1	161250941	161251440	chr1	161486984	161487483	Prdx6|chr1:161486984-161487483	0.230230141864701	.	.
chr1	161494237	161494736	chr1	160999952	161000451	Tnfsf18|chr1:160999952-161000451	0.359619711051097	.	.
chr1	161494237	161494736	chr1	161117140	161117639	Tnfsf18|chr1:161117140-161117639	0.178502358308135	.	.
chr1	161494237	161494736	chr1	161195428	161195927	Tnfsf18|chr1:161195428-161195927	0.137391063081276	.	.
chr1	161494237	161494736	chr1	161196029	161196528	Tnfsf18|chr1:161196029-161196528	0.134490827055949	.	.
chr1	161494237	161494736	chr1	161249392	161249891	Tnfsf18|chr1:161249392-161249891	0.220229135320167	.	.
chr1	161494237	161494736	chr1	161380074	161380573	Tnfsf18|chr1:161380074-161380573	0.294159814575935	.	.
chr1	166253817	166254316	chr1	166304926	166305425	Ildr2|chr1:166304926-166305425	0.234358861826971	.	.
chr1	166253817	166254316	chr1	166319038	166319537	Ildr2|chr1:166319038-166319537	0.192622261906574	.	.
chr1	166253817	166254316	chr1	166360121	166360620	Ildr2|chr1:166360121-166360620	0.181073023078527	.	.
chr1	166253817	166254316	chr1	166508970	166509469	Ildr2|chr1:166508970-166509469	0.239488915467364	.	.
chr1	166253817	166254316	chr1	166573637	166574136	Ildr2|chr1:166573637-166574136	0.161414377819985	.	.
chr1	166254415	166254914	chr1	166284777	166285276	Ildr2|chr1:166284777-166285276	0.155557527963383	.	.
chr1	166254415	166254914	chr1	166298790	166299289	Ildr2|chr1:166298790-166299289	0.151784979509439	.	.
chr1	166254415	166254914	chr1	166688723	166689222	Ildr2|chr1:166688723-166689222	0.208578281906911	.	.
chr1	166308696	166309195	chr1	166304305	166304804	5330438I03Rik|chr1:166304305-166304804	0.176194937894345	.	.
chr1	166308696	166309195	chr1	166304926	166305425	5330438I03Rik|chr1:166304926-166305425	0.196934622608777	.	.
chr1	166308696	166309195	chr1	166360121	166360620	5330438I03Rik|chr1:166360121-166360620	0.20548045185986	.	.
chr1	166308696	166309195	chr1	166508970	166509469	5330438I03Rik|chr1:166508970-166509469	0.377573279833588	.	.
chr1	166308696	166309195	chr1	166573637	166574136	5330438I03Rik|chr1:166573637-166574136	0.15822007653889	.	.
chr1	166309200	166309699	chr1	166344303	166344802	5330438I03Rik|chr1:166344303-166344802	0.128740976107093	.	.
chr1	166309200	166309699	chr1	166508970	166509469	5330438I03Rik|chr1:166508970-166509469	0.384770035081088	.	.
chr1	166309200	166309699	chr1	166573637	166574136	5330438I03Rik|chr1:166573637-166574136	0.134342132890343	.	.
chr1	166379002	166379501	chr1	166279985	166280484	Tada1|chr1:166279985-166280484	0.348486575608099	.	.
chr1	166379002	166379501	chr1	166298790	166299289	Tada1|chr1:166298790-166299289	0.18019494435426	.	.
chr1	166379002	166379501	chr1	166313555	166314054	Tada1|chr1:166313555-166314054	0.534335909164577	.	.
chr1	166379002	166379501	chr1	166344303	166344802	Tada1|chr1:166344303-166344802	0.216649127507115	.	.
chr1	166379002	166379501	chr1	166395768	166396267	Tada1|chr1:166395768-166396267	0.249757775931167	.	.
chr1	166408940	166409439	chr1	166279985	166280484	Pogk|chr1:166279985-166280484	0.178843797469156	.	.
chr1	166409578	166410077	chr1	166298790	166299289	Pogk|chr1:166298790-166299289	0.189412094490584	.	.
chr1	166409578	166410077	chr1	166313555	166314054	Pogk|chr1:166313555-166314054	0.189138146260146	.	.
chr1	166409578	166410077	chr1	166688723	166689222	Pogk|chr1:166688723-166689222	0.140002056066589	.	.
chr1	166681166	166681665	chr1	166296364	166296863	Fmo9|chr1:166296364-166296863	0.192050085342307	.	.
chr1	166681166	166681665	chr1	166296977	166297476	Fmo9|chr1:166296977-166297476	0.15764292254631	.	.
chr1	171270057	171270556	chr1	171262470	171262969	B4galt3|chr1:171262470-171262969	0.258706840000793	.	.
chr1	171270057	171270556	chr1	171263038	171263537	B4galt3|chr1:171263038-171263537	0.204108812075748	.	.
chr1	171270057	171270556	chr1	171293772	171294271	B4galt3|chr1:171293772-171294271	0.130965844962877	.	.
chr1	171270057	171270556	chr1	171553589	171554088	B4galt3|chr1:171553589-171554088	0.264495421059507	.	.
chr1	171270057	171270556	chr1	171658362	171658861	B4galt3|chr1:171658362-171658861	0.27789401780691	.	.
chr1	171281054	171281553	chr1	171257104	171257603	Ppox|chr1:171257104-171257603	0.128212954209272	.	.
chr1	171281054	171281553	chr1	171262470	171262969	Ppox|chr1:171262470-171262969	0.41691659988067	.	.
chr1	171281054	171281553	chr1	171263038	171263537	Ppox|chr1:171263038-171263537	0.192804423858066	.	.
chr1	171281054	171281553	chr1	171358351	171358850	Ppox|chr1:171358351-171358850	0.156244038973306	.	.
chr1	171281054	171281553	chr1	171379865	171380364	Ppox|chr1:171379865-171380364	0.329552283031625	.	.
chr1	171281054	171281553	chr1	171379865	171380364	Ppox|chr1:171379865-171380364	0.329552283031626	.	.
chr1	171281054	171281553	chr1	171380549	171381048	Ppox|chr1:171380549-171381048	0.149879886842624	.	.
chr1	171281054	171281553	chr1	171553589	171554088	Ppox|chr1:171553589-171554088	0.185367493820469	.	.
chr1	171281563	171282062	chr1	171553589	171554088	Ppox|chr1:171553589-171554088	0.354164750222631	.	.
chr1	171287719	171288218	chr1	171698913	171699412	Usp21|chr1:171698913-171699412	0.169181956837596	.	.
chr1	171287719	171288218	chr1	171698913	171699412	Usp21|chr1:171698913-171699412	0.169181956837597	.	.
chr1	171294566	171295065	chr1	171263038	171263537	Ufc1|chr1:171263038-171263537	0.153079932970834	.	.
chr1	171294566	171295065	chr1	171424644	171425143	Ufc1|chr1:171424644-171425143	0.169552081317406	.	.
chr1	171294566	171295065	chr1	171463921	171464420	Ufc1|chr1:171463921-171464420	0.218971518379583	.	.
chr1	171294566	171295065	chr1	171553589	171554088	Ufc1|chr1:171553589-171554088	0.211177825371689	.	.
chr1	171328705	171329204	chr1	171262470	171262969	Dedd|chr1:171262470-171262969	0.347236691460686	.	.
chr1	171328705	171329204	chr1	171263038	171263537	Dedd|chr1:171263038-171263537	0.38584326355263	.	.
chr1	171328705	171329204	chr1	171358351	171358850	Dedd|chr1:171358351-171358850	0.282570493795957	.	.
chr1	171328705	171329204	chr1	171379865	171380364	Dedd|chr1:171379865-171380364	0.304138494409172	.	.
chr1	171328705	171329204	chr1	171553589	171554088	Dedd|chr1:171553589-171554088	0.310593783856621	.	.
chr1	171329206	171329705	chr1	171262470	171262969	Dedd|chr1:171262470-171262969	0.225435894375046	.	.
chr1	171329206	171329705	chr1	171263038	171263537	Dedd|chr1:171263038-171263537	0.189947301139608	.	.
chr1	171329206	171329705	chr1	171293772	171294271	Dedd|chr1:171293772-171294271	0.130338560150852	.	.
chr1	171329206	171329705	chr1	171358351	171358850	Dedd|chr1:171358351-171358850	0.141265091012725	.	.
chr1	171329206	171329705	chr1	171379865	171380364	Dedd|chr1:171379865-171380364	0.213163017165981	.	.
chr1	171329206	171329705	chr1	171553589	171554088	Dedd|chr1:171553589-171554088	0.156785984355762	.	.
chr1	171329206	171329705	chr1	171638729	171639228	Dedd|chr1:171638729-171639228	0.132877053608855	.	.
chr1	171329710	171330209	chr1	171638729	171639228	Dedd|chr1:171638729-171639228	0.12778132466762	.	.
chr1	171345938	171346437	chr1	171672998	171673497	Nit1|chr1:171672998-171673497	0.15750666546649	.	.
chr1	171345938	171346437	chr1	171672998	171673497	Pfdn2|chr1:171672998-171673497	0.15750666546649	.	.
chr1	171360576	171361075	chr1	171262470	171262969	Klhdc9|chr1:171262470-171262969	0.446200054758638	.	.
chr1	171360576	171361075	chr1	171263038	171263537	Klhdc9|chr1:171263038-171263537	0.277302717037551	.	.
chr1	171360576	171361075	chr1	171358351	171358850	Klhdc9|chr1:171358351-171358850	0.230634714074522	.	.
chr1	171360576	171361075	chr1	171379865	171380364	Klhdc9|chr1:171379865-171380364	0.253182062582299	.	.
chr1	171360576	171361075	chr1	171553589	171554088	Klhdc9|chr1:171553589-171554088	0.458121450395517	.	.
chr1	171360576	171361075	chr1	171638729	171639228	Klhdc9|chr1:171638729-171639228	0.267030217184308	.	.
chr1	171360576	171361075	chr1	171658362	171658861	Klhdc9|chr1:171658362-171658861	0.13014324923398	.	.
chr1	171361088	171361587	chr1	171262470	171262969	Klhdc9|chr1:171262470-171262969	0.178630601096207	.	.
chr1	171361088	171361587	chr1	171379865	171380364	Klhdc9|chr1:171379865-171380364	0.160359374866394	.	.
chr1	171361088	171361587	chr1	171553589	171554088	Klhdc9|chr1:171553589-171554088	0.207215021745435	.	.
chr1	171361088	171361587	chr1	171638729	171639228	Klhdc9|chr1:171638729-171639228	0.269481285610763	.	.
chr1	171361088	171361587	chr1	171638729	171639228	Klhdc9|chr1:171638729-171639228	0.269481285610764	.	.
chr1	171411068	171411567	chr1	171257104	171257603	Usf1|chr1:171257104-171257603	0.195394673944059	.	.
chr1	171411068	171411567	chr1	171262470	171262969	Usf1|chr1:171262470-171262969	0.392293492146747	.	.
chr1	171411068	171411567	chr1	171263038	171263537	Usf1|chr1:171263038-171263537	0.326862591643398	.	.
chr1	171411068	171411567	chr1	171379865	171380364	Usf1|chr1:171379865-171380364	0.221274578758763	.	.
chr1	171411068	171411567	chr1	171553589	171554088	Usf1|chr1:171553589-171554088	0.270283279394263	.	.
chr1	171502334	171502833	chr1	171478928	171479427	Alyref2|chr1:171478928-171479427	0.14236281673706	.	.
chr1	171502334	171502833	chr1	171478928	171479427	Alyref2|chr1:171478928-171479427	0.142362816737061	.	.
chr1	171502334	171502833	chr1	171672998	171673497	Alyref2|chr1:171672998-171673497	0.165224994502513	.	.
chr1	171502334	171502833	chr1	171775740	171776239	Alyref2|chr1:171775740-171776239	0.132868303303177	.	.
chr1	171502334	171502833	chr1	171946636	171947135	Alyref2|chr1:171946636-171947135	0.242334227390994	.	.
chr1	171503198	171503697	chr1	171358351	171358850	Alyref2|chr1:171358351-171358850	0.333506584912772	.	.
chr1	171503198	171503697	chr1	171358351	171358850	B930036N10Rik|chr1:171358351-171358850	0.333506584912772	.	.
chr1	171503198	171503697	chr1	171379865	171380364	Alyref2|chr1:171379865-171380364	0.282607072478752	.	.
chr1	171503198	171503697	chr1	171379865	171380364	B930036N10Rik|chr1:171379865-171380364	0.282607072478752	.	.
chr1	171503198	171503697	chr1	171380549	171381048	Alyref2|chr1:171380549-171381048	0.2535092950075	.	.
chr1	171503198	171503697	chr1	171380549	171381048	B930036N10Rik|chr1:171380549-171381048	0.2535092950075	.	.
chr1	171503198	171503697	chr1	171553589	171554088	Alyref2|chr1:171553589-171554088	0.210668846040479	.	.
chr1	171503198	171503697	chr1	171553589	171554088	B930036N10Rik|chr1:171553589-171554088	0.210668846040479	.	.
chr1	171503198	171503697	chr1	171658362	171658861	Alyref2|chr1:171658362-171658861	0.177340199871045	.	.
chr1	171503198	171503697	chr1	171658362	171658861	B930036N10Rik|chr1:171658362-171658861	0.177340199871045	.	.
chr1	171503198	171503697	chr1	171788348	171788847	Alyref2|chr1:171788348-171788847	0.210009907119833	.	.
chr1	171503198	171503697	chr1	171788348	171788847	B930036N10Rik|chr1:171788348-171788847	0.210009907119833	.	.
chr1	172895271	172895770	chr1	172766817	172767316	Apcs|chr1:172766817-172767316	0.203315171900802	.	.
chr1	173366644	173367143	chr1	173365810	173366309	Cadm3|chr1:173365810-173366309	0.372014687644033	.	.
chr1	173366644	173367143	chr1	173694281	173694780	Cadm3|chr1:173694281-173694780	0.255058743244303	.	.
chr1	173367390	173367889	chr1	173365810	173366309	Cadm3|chr1:173365810-173366309	0.159398842547715	.	.
chr1	173367390	173367889	chr1	173398534	173399033	Cadm3|chr1:173398534-173399033	0.191058128968228	.	.
chr1	173367390	173367889	chr1	173410833	173411332	Cadm3|chr1:173410833-173411332	0.163377112323682	.	.
chr1	173880366	173880865	chr1	173526226	173526725	Mndal|chr1:173526226-173526725	0.202058341147689	.	.
chr1	173880366	173880865	chr1	173753076	173753575	Mndal|chr1:173753076-173753575	0.226745522825278	.	.
chr1	173880366	173880865	chr1	173802466	173802965	Mndal|chr1:173802466-173802965	0.210768762776909	.	.
chr1	173880366	173880865	chr1	173802968	173803467	Mndal|chr1:173802968-173803467	0.450737314087871	.	.
chr1	173880366	173880865	chr1	173973142	173973641	Mndal|chr1:173973142-173973641	0.495355620257904	.	.
chr1	173880366	173880865	chr1	173981232	173981731	Mndal|chr1:173981232-173981731	0.390412434666084	.	.
chr1	173880366	173880865	chr1	174052970	174053469	Mndal|chr1:174052970-174053469	0.129067869286067	.	.
chr1	173880366	173880865	chr1	174170169	174170668	Mndal|chr1:174170169-174170668	0.17813557226051	.	.
chr1	173880366	173880865	chr1	174170671	174171170	Mndal|chr1:174170671-174171170	0.296719746949343	.	.
chr1	173880366	173880865	chr1	174182546	174183045	Mndal|chr1:174182546-174183045	0.485999122665638	.	.
chr1	173880366	173880865	chr1	174244606	174245105	Mndal|chr1:174244606-174245105	0.133230673697636	.	.
chr1	173942497	173942996	chr1	173526226	173526725	Ifi203|chr1:173526226-173526725	0.273512351676898	.	.
chr1	173942497	173942996	chr1	173753076	173753575	Ifi203|chr1:173753076-173753575	0.283544669363347	.	.
chr1	173942497	173942996	chr1	173802466	173802965	Ifi203|chr1:173802466-173802965	0.179319986536359	.	.
chr1	173942497	173942996	chr1	173802968	173803467	Ifi203|chr1:173802968-173803467	0.394646495988286	.	.
chr1	173942497	173942996	chr1	173973142	173973641	Ifi203|chr1:173973142-173973641	0.496808774456579	.	.
chr1	173942497	173942996	chr1	173981232	173981731	Ifi203|chr1:173981232-173981731	0.359085941374266	.	.
chr1	173942497	173942996	chr1	174052970	174053469	Ifi203|chr1:174052970-174053469	0.151917824778469	.	.
chr1	173942497	173942996	chr1	174170169	174170668	Ifi203|chr1:174170169-174170668	0.180595217055163	.	.
chr1	173942497	173942996	chr1	174170671	174171170	Ifi203|chr1:174170671-174171170	0.282440890858354	.	.
chr1	173942497	173942996	chr1	174182546	174183045	Ifi203|chr1:174182546-174183045	0.454395614774386	.	.
chr1	173942497	173942996	chr1	174244606	174245105	Ifi203|chr1:174244606-174245105	0.151624186219123	.	.
chr1	177796375	177796874	chr1	177516930	177517429	Adss|chr1:177516930-177517429	0.308832901010731	.	.
chr1	177796375	177796874	chr1	177673355	177673854	Adss|chr1:177673355-177673854	0.148692227222762	.	.
chr1	177796375	177796874	chr1	177710696	177711195	Adss|chr1:177710696-177711195	0.400967496898397	.	.
chr1	177796375	177796874	chr1	177801619	177802118	Adss|chr1:177801619-177802118	0.183377461365007	.	.
chr1	177796375	177796874	chr1	178015090	178015589	Adss|chr1:178015090-178015589	0.325856095605836	.	.
chr1	177796375	177796874	chr1	178048508	178049007	Adss|chr1:178048508-178049007	0.195010283987356	.	.
chr1	177982967	177983466	chr1	177516930	177517429	Catspere2|chr1:177516930-177517429	0.211474011236152	.	.
chr1	177982967	177983466	chr1	177710696	177711195	Catspere2|chr1:177710696-177711195	0.448173202859971	.	.
chr1	177982967	177983466	chr1	178015090	178015589	Catspere2|chr1:178015090-178015589	0.37693830405445	.	.
chr1	178187311	178187810	chr1	178015090	178015589	Desi2|chr1:178015090-178015589	0.262244879074248	.	.
chr1	178187311	178187810	chr1	178048508	178049007	Desi2|chr1:178048508-178049007	0.171269660201174	.	.
chr1	178187311	178187810	chr1	178336353	178336852	Desi2|chr1:178336353-178336852	0.243170335905864	.	.
chr1	178187311	178187810	chr1	178357754	178358253	Desi2|chr1:178357754-178358253	0.210701461186818	.	.
chr1	178187311	178187810	chr1	178449116	178449615	Desi2|chr1:178449116-178449615	0.183816370498913	.	.
chr1	178276142	178276641	chr1	178241536	178242035	4930527J03Rik|chr1:178241536-178242035	0.1674315972475	.	.
chr1	178276142	178276641	chr1	178359796	178360295	4930527J03Rik|chr1:178359796-178360295	0.220519061816682	.	.
chr1	178276142	178276641	chr1	178448418	178448917	4930527J03Rik|chr1:178448418-178448917	0.145905841911305	.	.
chr1	178317988	178318487	chr1	178336353	178336852	B230369F24Rik|chr1:178336353-178336852	0.194473413164936	.	.
chr1	178317988	178318487	chr1	178336353	178336852	Cox20|chr1:178336353-178336852	0.194473413164936	.	.
chr1	178317988	178318487	chr1	178463658	178464157	B230369F24Rik|chr1:178463658-178464157	0.148815986462202	.	.
chr1	178317988	178318487	chr1	178463658	178464157	Cox20|chr1:178463658-178464157	0.148815986462202	.	.
chr1	178318532	178319031	chr1	178015090	178015589	B230369F24Rik|chr1:178015090-178015589	0.284777695001677	.	.
chr1	178318532	178319031	chr1	178015090	178015589	Cox20|chr1:178015090-178015589	0.284777695001677	.	.
chr1	178318532	178319031	chr1	178336353	178336852	B230369F24Rik|chr1:178336353-178336852	0.206496164127074	.	.
chr1	178318532	178319031	chr1	178336353	178336852	Cox20|chr1:178336353-178336852	0.206496164127074	.	.
chr1	178318532	178319031	chr1	178357754	178358253	B230369F24Rik|chr1:178357754-178358253	0.182613154580368	.	.
chr1	178318532	178319031	chr1	178357754	178358253	Cox20|chr1:178357754-178358253	0.182613154580368	.	.
chr1	178318532	178319031	chr1	178449116	178449615	B230369F24Rik|chr1:178449116-178449615	0.157909133053178	.	.
chr1	178318532	178319031	chr1	178449116	178449615	Cox20|chr1:178449116-178449615	0.157909133053178	.	.
chr1	178318532	178319031	chr1	178463658	178464157	B230369F24Rik|chr1:178463658-178464157	0.138205278656279	.	.
chr1	178318532	178319031	chr1	178463658	178464157	Cox20|chr1:178463658-178464157	0.138205278656279	.	.
chr1	178337559	178338058	chr1	178336353	178336852	Hnrnpu|chr1:178336353-178336852	0.131765377726738	.	.
chr1	178337559	178338058	chr1	178357754	178358253	Hnrnpu|chr1:178357754-178358253	0.204337071066752	.	.
chr1	178337559	178338058	chr1	178463658	178464157	Hnrnpu|chr1:178463658-178464157	0.128424255920235	.	.
chr1	178405450	178405949	chr1	178454037	178454536	Efcab2|chr1:178454037-178454536	0.209463026173164	.	.
chr1	178405450	178405949	chr1	178486689	178487188	Efcab2|chr1:178486689-178487188	0.142642022261802	.	.
chr1	178406170	178406669	chr1	178015090	178015589	Efcab2|chr1:178015090-178015589	0.463798211400894	.	.
chr1	178406170	178406669	chr1	178048508	178049007	Efcab2|chr1:178048508-178049007	0.157646895391103	.	.
chr1	178406170	178406669	chr1	178336353	178336852	Efcab2|chr1:178336353-178336852	0.209673399010417	.	.
chr1	178406170	178406669	chr1	178357754	178358253	Efcab2|chr1:178357754-178358253	0.200435372086976	.	.
chr1	178406170	178406669	chr1	178368821	178369320	Efcab2|chr1:178368821-178369320	0.151511636625077	.	.
chr1	180520142	180520641	chr1	180577810	180578309	Gm37267|chr1:180577810-180578309	0.223499506647565	.	.
chr1	180568576	180569075	chr1	180777540	180778039	Parp1|chr1:180777540-180778039	0.213714075351344	.	.
chr1	180568576	180569075	chr1	180778088	180778587	Parp1|chr1:180778088-180778587	0.249200076937777	.	.
chr1	180568576	180569075	chr1	180848038	180848537	Parp1|chr1:180848038-180848537	0.167538942131691	.	.
chr1	180568576	180569075	chr1	180908885	180909384	Parp1|chr1:180908885-180909384	0.247145647844596	.	.
chr1	180569192	180569691	chr1	180776046	180776545	Parp1|chr1:180776046-180776545	0.201656839658451	.	.
chr1	180569192	180569691	chr1	180812381	180812880	Parp1|chr1:180812381-180812880	0.170297657250013	.	.
chr1	180569192	180569691	chr1	180848038	180848537	Parp1|chr1:180848038-180848537	0.144926009697672	.	.
chr1	180640407	180640906	chr1	180564919	180565418	Lin9|chr1:180564919-180565418	0.166517557922054	.	.
chr1	180641033	180641532	chr1	180507456	180507955	Lin9|chr1:180507456-180507955	0.136567434944945	.	.
chr1	180641033	180641532	chr1	180525009	180525508	Lin9|chr1:180525009-180525508	0.137868897114011	.	.
chr1	180725789	180726288	chr1	180778088	180778587	Acbd3|chr1:180778088-180778587	0.173286577464511	.	.
chr1	180725789	180726288	chr1	180848038	180848537	Acbd3|chr1:180848038-180848537	0.252972310433576	.	.
chr1	180813365	180813864	chr1	180510337	180510836	H3f3a|chr1:180510337-180510836	0.130762232973895	.	.
chr1	180813365	180813864	chr1	180510337	180510836	H3f3aos|chr1:180510337-180510836	0.130762232973895	.	.
chr1	180813365	180813864	chr1	180776046	180776545	H3f3a|chr1:180776046-180776545	0.152802222408887	.	.
chr1	180813365	180813864	chr1	180776046	180776545	H3f3aos|chr1:180776046-180776545	0.152802222408887	.	.
chr1	180813365	180813864	chr1	180778088	180778587	H3f3a|chr1:180778088-180778587	0.334418641123076	.	.
chr1	180813365	180813864	chr1	180778088	180778587	H3f3a|chr1:180778088-180778587	0.334418641123077	.	.
chr1	180813365	180813864	chr1	180778088	180778587	H3f3aos|chr1:180778088-180778587	0.334418641123076	.	.
chr1	180813365	180813864	chr1	180778088	180778587	H3f3aos|chr1:180778088-180778587	0.334418641123077	.	.
chr1	180813365	180813864	chr1	180848038	180848537	H3f3a|chr1:180848038-180848537	0.260151701328127	.	.
chr1	180813365	180813864	chr1	180848038	180848537	H3f3aos|chr1:180848038-180848537	0.260151701328127	.	.
chr1	180849953	180850452	chr1	180510337	180510836	Sde2|chr1:180510337-180510836	0.132217819369684	.	.
chr1	180849953	180850452	chr1	180776046	180776545	Sde2|chr1:180776046-180776545	0.136593210492405	.	.
chr1	180850639	180851138	chr1	180510337	180510836	Sde2|chr1:180510337-180510836	0.2410589693628	.	.
chr1	180850639	180851138	chr1	180525009	180525508	Sde2|chr1:180525009-180525508	0.157268201171883	.	.
chr1	180850639	180851138	chr1	180776046	180776545	Sde2|chr1:180776046-180776545	0.295158961906989	.	.
chr1	180850639	180851138	chr1	180778088	180778587	Sde2|chr1:180778088-180778587	0.436359641635048	.	.
chr1	180850639	180851138	chr1	180848038	180848537	Sde2|chr1:180848038-180848537	0.22597363641106	.	.
chr1	180903944	180904443	chr1	180776046	180776545	Pycr2|chr1:180776046-180776545	0.128107331876434	.	.
chr1	183296308	183296807	chr1	183084588	183085087	Aida|chr1:183084588-183085087	0.213957998923664	.	.
chr1	183296308	183296807	chr1	183084588	183085087	Brox|chr1:183084588-183085087	0.213957998923664	.	.
chr1	183296308	183296807	chr1	183412444	183412943	Aida|chr1:183412444-183412943	0.149460616364326	.	.
chr1	183296308	183296807	chr1	183412444	183412943	Brox|chr1:183412444-183412943	0.149460616364326	.	.
chr1	183296308	183296807	chr1	183669579	183670078	Aida|chr1:183669579-183670078	0.294010098392526	.	.
chr1	183296308	183296807	chr1	183669579	183670078	Brox|chr1:183669579-183670078	0.294010098392526	.	.
chr1	183296824	183297323	chr1	183084588	183085087	Aida|chr1:183084588-183085087	0.22665418401614	.	.
chr1	183296824	183297323	chr1	183084588	183085087	Brox|chr1:183084588-183085087	0.22665418401614	.	.
chr1	183296824	183297323	chr1	183345255	183345754	Aida|chr1:183345255-183345754	0.222251898705687	.	.
chr1	183296824	183297323	chr1	183345255	183345754	Brox|chr1:183345255-183345754	0.222251898705687	.	.
chr1	183296824	183297323	chr1	183669579	183670078	Aida|chr1:183669579-183670078	0.252134869415952	.	.
chr1	183296824	183297323	chr1	183669579	183670078	Brox|chr1:183669579-183670078	0.252134869415952	.	.
chr1	183296824	183297323	chr1	183714961	183715460	Aida|chr1:183714961-183715460	0.179052679804143	.	.
chr1	183296824	183297323	chr1	183714961	183715460	Brox|chr1:183714961-183715460	0.179052679804143	.	.
chr1	183296824	183297323	chr1	183730140	183730639	Aida|chr1:183730140-183730639	0.256976724618907	.	.
chr1	183296824	183297323	chr1	183730140	183730639	Brox|chr1:183730140-183730639	0.256976724618907	.	.
chr1	183369413	183369912	chr1	183075269	183075768	Mia3|chr1:183075269-183075768	0.139706341006944	.	.
chr1	183369413	183369912	chr1	183084588	183085087	Mia3|chr1:183084588-183085087	0.246694346749746	.	.
chr1	183369413	183369912	chr1	183160956	183161455	Mia3|chr1:183160956-183161455	0.368253121673667	.	.
chr1	183369413	183369912	chr1	183344755	183345254	Mia3|chr1:183344755-183345254	0.192382360331299	.	.
chr1	183369413	183369912	chr1	183345255	183345754	Mia3|chr1:183345255-183345754	0.533561681552126	.	.
chr1	183369413	183369912	chr1	183412444	183412943	Mia3|chr1:183412444-183412943	0.194390938752185	.	.
chr1	183369413	183369912	chr1	183669579	183670078	Mia3|chr1:183669579-183670078	0.232440102154807	.	.
chr1	183388644	183389143	chr1	183084588	183085087	Taf1a|chr1:183084588-183085087	0.165558631763288	.	.
chr1	183388644	183389143	chr1	183160956	183161455	Taf1a|chr1:183160956-183161455	0.390062709766835	.	.
chr1	183388644	183389143	chr1	183237897	183238396	Taf1a|chr1:183237897-183238396	0.226938802144507	.	.
chr1	183388644	183389143	chr1	183344755	183345254	Taf1a|chr1:183344755-183345254	0.146951730351051	.	.
chr1	183388644	183389143	chr1	183345255	183345754	Taf1a|chr1:183345255-183345754	0.389458861305799	.	.
chr1	183388644	183389143	chr1	183412444	183412943	Taf1a|chr1:183412444-183412943	0.306379036238741	.	.
chr1	183388644	183389143	chr1	183669579	183670078	Taf1a|chr1:183669579-183670078	0.153350333180147	.	.
chr1	183388644	183389143	chr1	183714961	183715460	Taf1a|chr1:183714961-183715460	0.194648275109359	.	.
chr1	183388644	183389143	chr1	183730140	183730639	Taf1a|chr1:183730140-183730639	0.150816828789371	.	.
chr1	183419689	183420188	chr1	183084588	183085087	Gm37214|chr1:183084588-183085087	0.223284064868022	.	.
chr1	183419689	183420188	chr1	183160956	183161455	Gm37214|chr1:183160956-183161455	0.171914085175151	.	.
chr1	183419689	183420188	chr1	183344755	183345254	Gm37214|chr1:183344755-183345254	0.138692093986274	.	.
chr1	183419689	183420188	chr1	183345255	183345754	Gm37214|chr1:183345255-183345754	0.364013239339028	.	.
chr1	184034061	184034560	chr1	184235529	184236028	1700056E22Rik|chr1:184235529-184236028	0.156588929927084	.	.
chr1	184034061	184034560	chr1	184414750	184415249	1700056E22Rik|chr1:184414750-184415249	0.275288486854536	.	.
chr1	184357752	184358251	chr1	184447051	184447550	Gm37223|chr1:184447051-184447550	0.132539742212483	.	.
chr1	187125668	187126167	chr1	187076923	187077422	1700007P06Rik|chr1:187076923-187077422	0.176499116472062	.	.
chr1	187125668	187126167	chr1	187137379	187137878	1700007P06Rik|chr1:187137379-187137878	0.18120416518151	.	.
chr1	187125668	187126167	chr1	187137379	187137878	1700007P06Rik|chr1:187137379-187137878	0.181204165181511	.	.
chr1	187215277	187215776	chr1	187053654	187054153	Gpatch2|chr1:187053654-187054153	0.231614659245529	.	.
chr1	187215277	187215776	chr1	187053654	187054153	Spata17|chr1:187053654-187054153	0.231614659245529	.	.
chr1	187215277	187215776	chr1	187076423	187076922	Gpatch2|chr1:187076423-187076922	0.159757460308496	.	.
chr1	187215277	187215776	chr1	187076423	187076922	Spata17|chr1:187076423-187076922	0.159757460308496	.	.
chr1	194938639	194939138	chr1	194795310	194795809	Cd34|chr1:194795310-194795809	0.158998262168711	.	.
chr1	194938639	194939138	chr1	194851569	194852068	Cd34|chr1:194851569-194852068	0.27064898924567	.	.
chr1	194938639	194939138	chr1	194881498	194881997	Cd34|chr1:194881498-194881997	0.238531195159365	.	.
chr1	194938639	194939138	chr1	194885200	194885699	Cd34|chr1:194885200-194885699	0.193518002128425	.	.
chr1	194938639	194939138	chr1	194950868	194951367	Cd34|chr1:194950868-194951367	0.161786304673441	.	.
chr1	194938639	194939138	chr1	194971910	194972409	Cd34|chr1:194971910-194972409	0.32687166380636	.	.
chr1	194938639	194939138	chr1	195194583	195195082	Cd34|chr1:195194583-195195082	0.143846737684305	.	.
chr1	194976111	194976610	chr1	194777569	194778068	A330023F24Rik|chr1:194777569-194778068	0.257166052389144	.	.
chr1	194976111	194976610	chr1	194777569	194778068	Gm16897|chr1:194777569-194778068	0.257166052389144	.	.
chr1	194976111	194976610	chr1	195005656	195006155	A330023F24Rik|chr1:195005656-195006155	0.223655012096173	.	.
chr1	194976111	194976610	chr1	195005656	195006155	Gm16897|chr1:195005656-195006155	0.223655012096173	.	.
chr1	194976111	194976610	chr1	195016706	195017205	A330023F24Rik|chr1:195016706-195017205	0.218663906485623	.	.
chr1	194976111	194976610	chr1	195016706	195017205	Gm16897|chr1:195016706-195017205	0.218663906485623	.	.
chr1	194976111	194976610	chr1	195040386	195040885	A330023F24Rik|chr1:195040386-195040885	0.17755536573412	.	.
chr1	194976111	194976610	chr1	195040386	195040885	Gm16897|chr1:195040386-195040885	0.17755536573412	.	.
chr1	194976725	194977224	chr1	194750766	194751265	A330023F24Rik|chr1:194750766-194751265	0.14566467112169	.	.
chr1	194976725	194977224	chr1	194750766	194751265	Gm16897|chr1:194750766-194751265	0.14566467112169	.	.
chr1	194976725	194977224	chr1	194793141	194793640	A330023F24Rik|chr1:194793141-194793640	0.233599615700326	.	.
chr1	194976725	194977224	chr1	194793141	194793640	Gm16897|chr1:194793141-194793640	0.233599615700326	.	.
chr1	194976725	194977224	chr1	194955659	194956158	A330023F24Rik|chr1:194955659-194956158	0.218835143648868	.	.
chr1	194976725	194977224	chr1	194955659	194956158	Gm16897|chr1:194955659-194956158	0.218835143648868	.	.
chr1	194976725	194977224	chr1	194977967	194978466	A330023F24Rik|chr1:194977967-194978466	0.18646646598884	.	.
chr1	194976725	194977224	chr1	194977967	194978466	Gm16897|chr1:194977967-194978466	0.18646646598884	.	.
chr1	194976725	194977224	chr1	195003461	195003960	A330023F24Rik|chr1:195003461-195003960	0.141834296201587	.	.
chr1	194976725	194977224	chr1	195003461	195003960	Gm16897|chr1:195003461-195003960	0.141834296201587	.	.
chr1	194976725	194977224	chr1	195005656	195006155	A330023F24Rik|chr1:195005656-195006155	0.182014834410985	.	.
chr1	194976725	194977224	chr1	195005656	195006155	Gm16897|chr1:195005656-195006155	0.182014834410985	.	.
chr1	194977431	194977930	chr1	194977967	194978466	Gm16897|chr1:194977967-194978466	0.433281995633931	.	.
chr1	194977431	194977930	chr1	195005656	195006155	Gm16897|chr1:195005656-195006155	0.141704338119651	.	.
chr1	194977431	194977930	chr1	195016706	195017205	Gm16897|chr1:195016706-195017205	0.176165730825836	.	.
chr1	194977431	194977930	chr1	195040386	195040885	Gm16897|chr1:195040386-195040885	0.188852590906789	.	.
chr1	195018071	195018570	chr1	194777569	194778068	Gm37027|chr1:194777569-194778068	0.270630587606499	.	.
chr1	195018071	195018570	chr1	194793141	194793640	Gm37027|chr1:194793141-194793640	0.240360697749303	.	.
chr1	195018071	195018570	chr1	194955659	194956158	Gm37027|chr1:194955659-194956158	0.188212533539137	.	.
chr1	195018071	195018570	chr1	195005656	195006155	Gm37027|chr1:195005656-195006155	0.23404387125914	.	.
chr1	195018071	195018570	chr1	195016706	195017205	Gm37027|chr1:195016706-195017205	0.536770832917417	.	.
chr1	195130829	195131328	chr1	195016706	195017205	Cr1l|chr1:195016706-195017205	0.33147798259472	.	.
chr1	195130829	195131328	chr1	195040386	195040885	Cr1l|chr1:195040386-195040885	0.187751559500509	.	.
chr1	195131381	195131880	chr1	195016706	195017205	Cr1l|chr1:195016706-195017205	0.144800573923925	.	.
chr1	195131381	195131880	chr1	195040386	195040885	Cr1l|chr1:195040386-195040885	0.319213714291624	.	.
chr1	195176500	195176999	chr1	194795310	194795809	Cr2|chr1:194795310-194795809	0.138036474450712	.	.
chr10	3366298	3366797	chr10	3307677	3308176	Ppp1r14c|chr10:3307677-3308176	0.161887723089963	.	.
chr10	3366298	3366797	chr10	3337181	3337680	Ppp1r14c|chr10:3337181-3337680	0.187887026776727	.	.
chr10	3366298	3366797	chr10	3366890	3367389	Ppp1r14c|chr10:3366890-3367389	0.179404700741399	.	.
chr10	3366298	3366797	chr10	3440929	3441428	Ppp1r14c|chr10:3440929-3441428	0.143181091347386	.	.
chr10	3740116	3740615	chr10	3337181	3337680	Plekhg1|chr10:3337181-3337680	0.293452046265574	.	.
chr10	3740116	3740615	chr10	3366890	3367389	Plekhg1|chr10:3366890-3367389	0.135061517331611	.	.
chr10	3741065	3741564	chr10	3514570	3515069	Plekhg1|chr10:3514570-3515069	0.175079346157841	.	.
chr10	3741065	3741564	chr10	3897967	3898466	Plekhg1|chr10:3897967-3898466	0.129630271758251	.	.
chr10	3741065	3741564	chr10	3920389	3920888	Plekhg1|chr10:3920389-3920888	0.196284151948852	.	.
[truncated: 47,331 more rows]
