# Supplementary material for: Single-cell analysis of chromatin accessibility in the adult mouse brain
Source: Nature. 2023 Dec 13;624(7991):378–89. doi: 10.1038/s41586-023-06824-9 (PMC10719105; doi:10.1038/s41586-023-06824-9)
Supplement: Supplementary file 3 — Supplementary Tables 1–25 and their legends. [file 41586_2023_6824_MOESM3_ESM.zip › 2023-03-05453B-s3/SI Tables/SI Table 13 Summary of all the gene-cCRE correlations/sa2subclass.MEA-BST_Lhx6_Nfib_Gaba.pdc.bedpe]

chr1	3466260	3466759	chr1	3210146	3210645	Gm1992|chr1:3210146-3210645	0.135381919385752	.	.
chr1	3466260	3466759	chr1	3254466	3254965	Gm1992|chr1:3254466-3254965	0.3609891738376	.	.
chr1	3466260	3466759	chr1	3254979	3255478	Gm1992|chr1:3254979-3255478	0.262025192004432	.	.
chr1	3466260	3466759	chr1	3399705	3400204	Gm1992|chr1:3399705-3400204	0.385946969939067	.	.
chr1	3466260	3466759	chr1	3435725	3436224	Gm1992|chr1:3435725-3436224	0.158591260621978	.	.
chr1	3670775	3671274	chr1	3643247	3643746	Xkr4|chr1:3643247-3643746	0.177965317668249	.	.
chr1	3670775	3671274	chr1	3913641	3914140	Xkr4|chr1:3913641-3914140	0.156754133192421	.	.
chr1	3671529	3672028	chr1	3913641	3914140	Xkr4|chr1:3913641-3914140	0.197584848681057	.	.
chr1	3671529	3672028	chr1	3950975	3951474	Xkr4|chr1:3950975-3951474	0.280554221081601	.	.
chr1	3672048	3672547	chr1	3580178	3580677	Xkr4|chr1:3580178-3580677	0.142896620829373	.	.
chr1	3672048	3672547	chr1	3913641	3914140	Xkr4|chr1:3913641-3914140	0.185421878203114	.	.
chr1	3672048	3672547	chr1	3950975	3951474	Xkr4|chr1:3950975-3951474	0.17452149677735	.	.
chr1	4785497	4785996	chr1	5018611	5019110	Mrpl15|chr1:5018611-5019110	0.176021934559728	.	.
chr1	4807592	4808091	chr1	4926263	4926762	Lypla1|chr1:4926263-4926762	0.172100836989206	.	.
chr1	4807592	4808091	chr1	5018611	5019110	Lypla1|chr1:5018611-5019110	0.235544660944887	.	.
chr1	4807592	4808091	chr1	5019201	5019700	Lypla1|chr1:5019201-5019700	0.273318670769192	.	.
chr1	4807592	4808091	chr1	5082818	5083317	Lypla1|chr1:5082818-5083317	0.187219879477989	.	.
chr1	4857480	4857979	chr1	4976378	4976877	Tcea1|chr1:4976378-4976877	0.304863028348443	.	.
chr1	4857480	4857979	chr1	5082818	5083317	Tcea1|chr1:5082818-5083317	0.218593582693299	.	.
chr1	4857480	4857979	chr1	5133964	5134463	Tcea1|chr1:5133964-5134463	0.331220793787828	.	.
chr1	4858123	4858622	chr1	4768300	4768799	Tcea1|chr1:4768300-4768799	0.251421946315777	.	.
chr1	4858123	4858622	chr1	5082818	5083317	Tcea1|chr1:5082818-5083317	0.150892716205915	.	.
chr1	4858123	4858622	chr1	5133964	5134463	Tcea1|chr1:5133964-5134463	0.160217092088987	.	.
chr1	4970513	4971012	chr1	4768300	4768799	Gm16041|chr1:4768300-4768799	0.146450663085948	.	.
chr1	4970513	4971012	chr1	4819527	4820026	Gm16041|chr1:4819527-4820026	0.176662268957744	.	.
chr1	4970513	4971012	chr1	4976378	4976877	Gm16041|chr1:4976378-4976877	0.25471595076769	.	.
chr1	4970513	4971012	chr1	5133964	5134463	Gm16041|chr1:5133964-5134463	0.311792140382145	.	.
chr1	4970513	4971012	chr1	5233031	5233530	Gm16041|chr1:5233031-5233530	0.23376961053355	.	.
chr1	5070122	5070621	chr1	4873266	4873765	Atp6v1h|chr1:4873266-4873765	0.14568050403829	.	.
chr1	5070122	5070621	chr1	4873266	4873765	Rgs20|chr1:4873266-4873765	0.14568050403829	.	.
chr1	5070122	5070621	chr1	4926263	4926762	Atp6v1h|chr1:4926263-4926762	0.3109077166497	.	.
chr1	5070122	5070621	chr1	4926263	4926762	Rgs20|chr1:4926263-4926762	0.3109077166497	.	.
chr1	5070122	5070621	chr1	4934807	4935306	Atp6v1h|chr1:4934807-4935306	0.219399462580856	.	.
chr1	5070122	5070621	chr1	4934807	4935306	Rgs20|chr1:4934807-4935306	0.219399462580856	.	.
chr1	5070122	5070621	chr1	5017828	5018327	Atp6v1h|chr1:5017828-5018327	0.247292991404524	.	.
chr1	5070122	5070621	chr1	5017828	5018327	Rgs20|chr1:5017828-5018327	0.247292991404524	.	.
chr1	5070122	5070621	chr1	5018611	5019110	Atp6v1h|chr1:5018611-5019110	0.202224397385272	.	.
chr1	5070122	5070621	chr1	5018611	5019110	Rgs20|chr1:5018611-5019110	0.202224397385272	.	.
chr1	5070122	5070621	chr1	5019201	5019700	Atp6v1h|chr1:5019201-5019700	0.137207013761112	.	.
chr1	5070122	5070621	chr1	5019201	5019700	Rgs20|chr1:5019201-5019700	0.137207013761112	.	.
chr1	5070122	5070621	chr1	5128572	5129071	Atp6v1h|chr1:5128572-5129071	0.186121411758359	.	.
chr1	5070122	5070621	chr1	5128572	5129071	Rgs20|chr1:5128572-5129071	0.186121411758359	.	.
chr1	5588179	5588678	chr1	5408202	5408701	Oprk1|chr1:5408202-5408701	0.231052613308806	.	.
chr1	5588179	5588678	chr1	5894403	5894902	Oprk1|chr1:5894403-5894902	0.266315245214405	.	.
chr1	5588179	5588678	chr1	5943917	5944416	Oprk1|chr1:5943917-5944416	0.218917798546118	.	.
chr1	5916575	5917074	chr1	6134983	6135482	Npbwr1|chr1:6134983-6135482	0.162202553527848	.	.
chr1	5917179	5917678	chr1	5915307	5915806	Npbwr1|chr1:5915307-5915806	0.244138442499073	.	.
chr1	5917179	5917678	chr1	6134983	6135482	Npbwr1|chr1:6134983-6135482	0.257667767830752	.	.
chr1	6214386	6214885	chr1	5894403	5894902	4732440D04Rik|chr1:5894403-5894902	0.163186843014781	.	.
chr1	6214386	6214885	chr1	5943917	5944416	4732440D04Rik|chr1:5943917-5944416	0.166479121544596	.	.
chr1	6214386	6214885	chr1	6094097	6094596	4732440D04Rik|chr1:6094097-6094596	0.191716576152308	.	.
chr1	6214386	6214885	chr1	6248523	6249022	4732440D04Rik|chr1:6248523-6249022	0.225463824350149	.	.
chr1	6214386	6214885	chr1	6282390	6282889	4732440D04Rik|chr1:6282390-6282889	0.175603616183281	.	.
chr1	6214386	6214885	chr1	6483297	6483796	4732440D04Rik|chr1:6483297-6483796	0.156657761593586	.	.
chr1	6214386	6214885	chr1	6483957	6484456	4732440D04Rik|chr1:6483957-6484456	0.262105005614522	.	.
chr1	6214899	6215398	chr1	6282390	6282889	4732440D04Rik|chr1:6282390-6282889	0.191156816548923	.	.
chr1	7088594	7089093	chr1	6757484	6757983	Pcmtd1|chr1:6757484-6757983	0.332915011683009	.	.
chr1	7088594	7089093	chr1	6805215	6805714	Pcmtd1|chr1:6805215-6805714	0.223819882976259	.	.
chr1	7088594	7089093	chr1	6819846	6820345	Pcmtd1|chr1:6819846-6820345	0.449084623889226	.	.
chr1	7088594	7089093	chr1	6928800	6929299	Pcmtd1|chr1:6928800-6929299	0.381390908082065	.	.
chr1	7088594	7089093	chr1	6972946	6973445	Pcmtd1|chr1:6972946-6973445	0.271868367822454	.	.
chr1	7088594	7089093	chr1	6979096	6979595	Pcmtd1|chr1:6979096-6979595	0.249370306227136	.	.
chr1	7088594	7089093	chr1	7199970	7200469	Pcmtd1|chr1:7199970-7200469	0.376422612961359	.	.
chr1	7397174	7397673	chr1	7452052	7452551	Gm26901|chr1:7452052-7452551	0.133048326046573	.	.
chr1	7397837	7398336	chr1	7199970	7200469	Gm26901|chr1:7199970-7200469	0.250071750566919	.	.
chr1	7398342	7398841	chr1	7535148	7535647	Gm26901|chr1:7535148-7535647	0.14856826741829	.	.
chr1	9298975	9299474	chr1	9298270	9298769	Sntg1|chr1:9298270-9298769	0.285373755630736	.	.
chr1	9298975	9299474	chr1	9541113	9541612	Sntg1|chr1:9541113-9541612	0.179289673921322	.	.
chr1	9298975	9299474	chr1	9573148	9573647	Sntg1|chr1:9573148-9573647	0.140900442664461	.	.
chr1	9299496	9299995	chr1	9298270	9298769	Sntg1|chr1:9298270-9298769	0.288871217961493	.	.
chr1	9299496	9299995	chr1	9541113	9541612	Sntg1|chr1:9541113-9541612	0.192474438483989	.	.
chr1	9545042	9545541	chr1	9859855	9860354	Rrs1|chr1:9859855-9860354	0.188379760746267	.	.
chr1	9600949	9601448	chr1	9570415	9570914	Vxn|chr1:9570415-9570914	0.194595168811708	.	.
chr1	9600949	9601448	chr1	9823372	9823871	Vxn|chr1:9823372-9823871	0.576295771475912	.	.
chr1	9600949	9601448	chr1	9859855	9860354	Vxn|chr1:9859855-9860354	0.135982700472776	.	.
chr1	9601474	9601973	chr1	9570415	9570914	Vxn|chr1:9570415-9570914	0.321780994194085	.	.
chr1	9601474	9601973	chr1	9823372	9823871	Vxn|chr1:9823372-9823871	0.458551330959943	.	.
chr1	9601474	9601973	chr1	9859855	9860354	Vxn|chr1:9859855-9860354	0.18457113860277	.	.
chr1	9630048	9630547	chr1	9848033	9848532	2610203C22Rik|chr1:9848033-9848532	0.184874891231398	.	.
chr1	9630048	9630547	chr1	9859855	9860354	2610203C22Rik|chr1:9859855-9860354	0.152583230663366	.	.
chr1	9630962	9631461	chr1	9298270	9298769	2610203C22Rik|chr1:9298270-9298769	0.265266864869995	.	.
chr1	9630962	9631461	chr1	9541113	9541612	2610203C22Rik|chr1:9541113-9541612	0.217882669948984	.	.
chr1	9630962	9631461	chr1	9847510	9848009	2610203C22Rik|chr1:9847510-9848009	0.145985940439989	.	.
chr1	9630962	9631461	chr1	9848033	9848532	2610203C22Rik|chr1:9848033-9848532	0.129203797073616	.	.
chr1	9700259	9700758	chr1	9289706	9290205	Mybl1|chr1:9289706-9290205	0.16499453715291	.	.
chr1	9700259	9700758	chr1	9983269	9983768	Mybl1|chr1:9983269-9983768	0.157044956079906	.	.
chr1	9747574	9748073	chr1	9253984	9254483	1700034P13Rik|chr1:9253984-9254483	0.146435567438255	.	.
chr1	9747574	9748073	chr1	9253984	9254483	Vcpip1|chr1:9253984-9254483	0.146435567438255	.	.
chr1	9747574	9748073	chr1	9573148	9573647	1700034P13Rik|chr1:9573148-9573647	0.197590665625423	.	.
chr1	9747574	9748073	chr1	9573148	9573647	Vcpip1|chr1:9573148-9573647	0.197590665625423	.	.
chr1	9747574	9748073	chr1	9849537	9850036	1700034P13Rik|chr1:9849537-9850036	0.23586496222751	.	.
chr1	9747574	9748073	chr1	9849537	9850036	Vcpip1|chr1:9849537-9850036	0.23586496222751	.	.
chr1	9747574	9748073	chr1	9881474	9881973	1700034P13Rik|chr1:9881474-9881973	0.218488012402084	.	.
chr1	9747574	9748073	chr1	9881474	9881973	Vcpip1|chr1:9881474-9881973	0.218488012402084	.	.
chr1	9747574	9748073	chr1	9983269	9983768	1700034P13Rik|chr1:9983269-9983768	0.157654246334168	.	.
chr1	9747574	9748073	chr1	9983269	9983768	Vcpip1|chr1:9983269-9983768	0.157654246334168	.	.
chr1	9748256	9748755	chr1	9298270	9298769	1700034P13Rik|chr1:9298270-9298769	0.319010491076286	.	.
chr1	9748256	9748755	chr1	9298270	9298769	Vcpip1|chr1:9298270-9298769	0.319010491076286	.	.
chr1	9748256	9748755	chr1	9541113	9541612	1700034P13Rik|chr1:9541113-9541612	0.180184998840173	.	.
chr1	9748256	9748755	chr1	9541113	9541612	Vcpip1|chr1:9541113-9541612	0.180184998840173	.	.
chr1	9748256	9748755	chr1	9983269	9983768	1700034P13Rik|chr1:9983269-9983768	0.169518197734808	.	.
chr1	9748256	9748755	chr1	9983269	9983768	Vcpip1|chr1:9983269-9983768	0.169518197734808	.	.
chr1	9798078	9798577	chr1	9570415	9570914	Sgk3|chr1:9570415-9570914	0.281596932244391	.	.
chr1	9798078	9798577	chr1	9609186	9609685	Sgk3|chr1:9609186-9609685	0.196308791561406	.	.
chr1	9798078	9798577	chr1	9823372	9823871	Sgk3|chr1:9823372-9823871	0.384051911191254	.	.
chr1	9798078	9798577	chr1	9859855	9860354	Sgk3|chr1:9859855-9860354	0.284823474631694	.	.
chr1	9908384	9908883	chr1	9847510	9848009	Mcmdc2|chr1:9847510-9848009	0.155002243763803	.	.
chr1	9908384	9908883	chr1	9849537	9850036	Mcmdc2|chr1:9849537-9850036	0.25686679969808	.	.
chr1	9908384	9908883	chr1	9881474	9881973	Mcmdc2|chr1:9881474-9881973	0.313717055102417	.	.
chr1	9943920	9944419	chr1	9541113	9541612	Snhg6|chr1:9541113-9541612	0.218452699921696	.	.
chr1	9943920	9944419	chr1	9848581	9849080	Snhg6|chr1:9848581-9849080	0.255703372533662	.	.
chr1	9943920	9944419	chr1	9983269	9983768	Snhg6|chr1:9983269-9983768	0.130452323623769	.	.
chr1	9943920	9944419	chr1	9993716	9994215	Snhg6|chr1:9993716-9994215	0.215515089064162	.	.
chr1	10008928	10009427	chr1	10039501	10040000	Ppp1r42|chr1:10039501-10040000	0.147622288601705	.	.
chr1	10008928	10009427	chr1	10089475	10089974	Ppp1r42|chr1:10089475-10089974	0.170093790533755	.	.
chr1	10008928	10009427	chr1	10285509	10286008	Ppp1r42|chr1:10285509-10286008	0.299738272006256	.	.
chr1	10232855	10233354	chr1	10089475	10089974	Arfgef1|chr1:10089475-10089974	0.201462260587935	.	.
chr1	10993243	10993742	chr1	10504589	10505088	Prex2|chr1:10504589-10505088	0.129440877689806	.	.
chr1	10993243	10993742	chr1	10827118	10827617	Prex2|chr1:10827118-10827617	0.251337875084667	.	.
chr1	10993243	10993742	chr1	10835602	10836101	Prex2|chr1:10835602-10836101	0.203275932337637	.	.
chr1	10993243	10993742	chr1	10874715	10875214	Prex2|chr1:10874715-10875214	0.417954477851716	.	.
chr1	10993243	10993742	chr1	10880273	10880772	Prex2|chr1:10880273-10880772	0.359326585381393	.	.
chr1	10993243	10993742	chr1	10881340	10881839	Prex2|chr1:10881340-10881839	0.332603566194331	.	.
chr1	10993243	10993742	chr1	10937667	10938166	Prex2|chr1:10937667-10938166	0.23469207270026	.	.
chr1	10993243	10993742	chr1	10938352	10938851	Prex2|chr1:10938352-10938851	0.360309542334142	.	.
chr1	10993772	10994271	chr1	10826615	10827114	Prex2|chr1:10826615-10827114	0.147437431588665	.	.
chr1	10993772	10994271	chr1	10827118	10827617	Prex2|chr1:10827118-10827617	0.260586192408429	.	.
chr1	10993772	10994271	chr1	10835602	10836101	Prex2|chr1:10835602-10836101	0.163418172264195	.	.
chr1	10993772	10994271	chr1	10874715	10875214	Prex2|chr1:10874715-10875214	0.353232313384595	.	.
chr1	10993772	10994271	chr1	10874715	10875214	Prex2|chr1:10874715-10875214	0.353232313384596	.	.
chr1	10993772	10994271	chr1	10880273	10880772	Prex2|chr1:10880273-10880772	0.208968423941982	.	.
chr1	10993772	10994271	chr1	10881340	10881839	Prex2|chr1:10881340-10881839	0.347213107253474	.	.
chr1	10993772	10994271	chr1	10937667	10938166	Prex2|chr1:10937667-10938166	0.410743433863589	.	.
chr1	10993772	10994271	chr1	10938352	10938851	Prex2|chr1:10938352-10938851	0.376947336610811	.	.
chr1	10993772	10994271	chr1	10949060	10949559	Prex2|chr1:10949060-10949559	0.207484629657299	.	.
chr1	10993772	10994271	chr1	11175747	11176246	Prex2|chr1:11175747-11176246	0.212890891890092	.	.
chr1	11413910	11414409	chr1	11032872	11033371	A830018L16Rik|chr1:11032872-11033371	0.20834150776677	.	.
chr1	11413910	11414409	chr1	11033394	11033893	A830018L16Rik|chr1:11033394-11033893	0.149332218797121	.	.
chr1	11413910	11414409	chr1	11207434	11207933	A830018L16Rik|chr1:11207434-11207933	0.132378757645177	.	.
chr1	11413910	11414409	chr1	11459812	11460311	A830018L16Rik|chr1:11459812-11460311	0.197575321640469	.	.
chr1	11413910	11414409	chr1	11735970	11736469	A830018L16Rik|chr1:11735970-11736469	0.154530030924051	.	.
chr1	12692265	12692764	chr1	12571921	12572420	Sulf1|chr1:12571921-12572420	0.194494287890968	.	.
chr1	12692265	12692764	chr1	12576886	12577385	Sulf1|chr1:12576886-12577385	0.171097627420979	.	.
chr1	12692265	12692764	chr1	12576886	12577385	Sulf1|chr1:12576886-12577385	0.17109762742098	.	.
chr1	12692874	12693373	chr1	12488639	12489138	Sulf1|chr1:12488639-12489138	0.143934045698131	.	.
chr1	12692874	12693373	chr1	12555862	12556361	Sulf1|chr1:12555862-12556361	0.27552834314253	.	.
chr1	12692874	12693373	chr1	12571921	12572420	Sulf1|chr1:12571921-12572420	0.368807579857431	.	.
chr1	12692874	12693373	chr1	12576886	12577385	Sulf1|chr1:12576886-12577385	0.153579636506476	.	.
chr1	12692874	12693373	chr1	12729118	12729617	Sulf1|chr1:12729118-12729617	0.203306514622935	.	.
chr1	13588843	13589342	chr1	13531462	13531961	Tram1|chr1:13531462-13531961	0.21569588738581	.	.
chr1	13588843	13589342	chr1	13573930	13574429	Tram1|chr1:13573930-13574429	0.196180899749275	.	.
chr1	13588843	13589342	chr1	13607816	13608315	Tram1|chr1:13607816-13608315	0.135668121994157	.	.
chr1	13588843	13589342	chr1	13608608	13609107	Tram1|chr1:13608608-13609107	0.158764277224464	.	.
chr1	13588843	13589342	chr1	13640977	13641476	Tram1|chr1:13640977-13641476	0.213369560314127	.	.
chr1	13588843	13589342	chr1	13682912	13683411	Tram1|chr1:13682912-13683411	0.27250683014054	.	.
chr1	13588843	13589342	chr1	13784344	13784843	Tram1|chr1:13784344-13784843	0.191495251460518	.	.
chr1	13588843	13589342	chr1	13870553	13871052	Tram1|chr1:13870553-13871052	0.150893129687971	.	.
chr1	13588843	13589342	chr1	13926813	13927312	Tram1|chr1:13926813-13927312	0.50457650878264	.	.
chr1	13588843	13589342	chr1	13927962	13928461	Tram1|chr1:13927962-13928461	0.266592074886184	.	.
chr1	13659706	13660205	chr1	13599193	13599692	Lactb2|chr1:13599193-13599692	0.156310566617894	.	.
chr1	13659706	13660205	chr1	13601203	13601702	Lactb2|chr1:13601203-13601702	0.238471789168186	.	.
chr1	13659706	13660205	chr1	13631678	13632177	Lactb2|chr1:13631678-13632177	0.203203434378086	.	.
chr1	13659706	13660205	chr1	13669620	13670119	Lactb2|chr1:13669620-13670119	0.205910075070684	.	.
chr1	13659706	13660205	chr1	13706254	13706753	Lactb2|chr1:13706254-13706753	0.198789538762396	.	.
chr1	13659706	13660205	chr1	13752366	13752865	Lactb2|chr1:13752366-13752865	0.171695518638819	.	.
chr1	13660314	13660813	chr1	13531462	13531961	Lactb2|chr1:13531462-13531961	0.229696858940615	.	.
chr1	13660314	13660813	chr1	13573930	13574429	Lactb2|chr1:13573930-13574429	0.52765100274554	.	.
chr1	13660314	13660813	chr1	13576837	13577336	Lactb2|chr1:13576837-13577336	0.43940587608201	.	.
chr1	13660314	13660813	chr1	13607816	13608315	Lactb2|chr1:13607816-13608315	0.197254837413157	.	.
chr1	13660314	13660813	chr1	13608608	13609107	Lactb2|chr1:13608608-13609107	0.241965973494091	.	.
chr1	13660314	13660813	chr1	13640977	13641476	Lactb2|chr1:13640977-13641476	0.436220813639516	.	.
chr1	13660314	13660813	chr1	13682912	13683411	Lactb2|chr1:13682912-13683411	0.218163000786684	.	.
chr1	13660314	13660813	chr1	13784344	13784843	Lactb2|chr1:13784344-13784843	0.144606747454286	.	.
chr1	13660314	13660813	chr1	13926813	13927312	Lactb2|chr1:13926813-13927312	0.432989818704223	.	.
chr1	13660314	13660813	chr1	13927962	13928461	Lactb2|chr1:13927962-13928461	0.489074594762151	.	.
chr1	14309549	14310048	chr1	14011374	14011873	Eya1|chr1:14011374-14011873	0.180480225205038	.	.
chr1	14309549	14310048	chr1	14143826	14144325	Eya1|chr1:14143826-14144325	0.160287293000735	.	.
chr1	14309549	14310048	chr1	14143826	14144325	Eya1|chr1:14143826-14144325	0.160287293000736	.	.
chr1	14309549	14310048	chr1	14202303	14202802	Eya1|chr1:14202303-14202802	0.154158725929325	.	.
chr1	14309549	14310048	chr1	14219821	14220320	Eya1|chr1:14219821-14220320	0.13948012918568	.	.
chr1	14309549	14310048	chr1	14225403	14225902	Eya1|chr1:14225403-14225902	0.145098950667498	.	.
chr1	14309549	14310048	chr1	14268065	14268564	Eya1|chr1:14268065-14268564	0.223894357662349	.	.
chr1	14755218	14755717	chr1	14875431	14875930	Msc|chr1:14875431-14875930	0.331646727969491	.	.
chr1	14755218	14755717	chr1	15106271	15106770	Msc|chr1:15106271-15106770	0.23467432767701	.	.
chr1	14917929	14918428	chr1	14739996	14740495	Trpa1|chr1:14739996-14740495	0.289542657392392	.	.
chr1	14917929	14918428	chr1	14875431	14875930	Trpa1|chr1:14875431-14875930	0.260094325103204	.	.
chr1	14917929	14918428	chr1	15106271	15106770	Trpa1|chr1:15106271-15106770	0.143316172426117	.	.
chr1	15805340	15805839	chr1	15833255	15833754	Terf1|chr1:15833255-15833754	0.131060729262791	.	.
chr1	15805340	15805839	chr1	15899561	15900060	Terf1|chr1:15899561-15900060	0.197034581149992	.	.
chr1	15805340	15805839	chr1	16113391	16113890	Terf1|chr1:16113391-16113890	0.175656669241368	.	.
chr1	16104453	16104952	chr1	16063926	16064425	Rpl7|chr1:16063926-16064425	0.131175550150253	.	.
chr1	16104453	16104952	chr1	16113391	16113890	Rpl7|chr1:16113391-16113890	0.137647173207385	.	.
chr1	16104453	16104952	chr1	16235860	16236359	Rpl7|chr1:16235860-16236359	0.166328788415022	.	.
chr1	16104999	16105498	chr1	15833255	15833754	Rdh10|chr1:15833255-15833754	0.310815754318342	.	.
chr1	16104999	16105498	chr1	15833255	15833754	Rpl7|chr1:15833255-15833754	0.310815754318342	.	.
chr1	16104999	16105498	chr1	16113391	16113890	Rdh10|chr1:16113391-16113890	0.129084956866047	.	.
chr1	16104999	16105498	chr1	16113391	16113890	Rpl7|chr1:16113391-16113890	0.129084956866047	.	.
chr1	16104999	16105498	chr1	16216324	16216823	Rdh10|chr1:16216324-16216823	0.13015019396106	.	.
chr1	16104999	16105498	chr1	16216324	16216823	Rpl7|chr1:16216324-16216823	0.13015019396106	.	.
chr1	16519035	16519534	chr1	16636459	16636958	Stau2|chr1:16636459-16636958	0.138921784791654	.	.
chr1	16519035	16519534	chr1	16979971	16980470	Stau2|chr1:16979971-16980470	0.145619776485947	.	.
chr1	16519761	16520260	chr1	16798252	16798751	Stau2|chr1:16798252-16798751	0.163958851714221	.	.
chr1	16618483	16618982	chr1	16928336	16928835	Ube2w|chr1:16928336-16928835	0.136758383801463	.	.
chr1	16618483	16618982	chr1	16964622	16965121	Ube2w|chr1:16964622-16965121	0.197255696736589	.	.
chr1	16619102	16619601	chr1	16636459	16636958	Ube2w|chr1:16636459-16636958	0.171917956271915	.	.
chr1	16619102	16619601	chr1	16979971	16980470	Ube2w|chr1:16979971-16980470	0.217255836003503	.	.
chr1	16656744	16657243	chr1	16798252	16798751	D030040B21Rik|chr1:16798252-16798751	0.180898561891421	.	.
chr1	16656744	16657243	chr1	16798252	16798751	Eloc|chr1:16798252-16798751	0.180898561891421	.	.
chr1	16656744	16657243	chr1	16916592	16917091	D030040B21Rik|chr1:16916592-16917091	0.223773482591176	.	.
chr1	16656744	16657243	chr1	16916592	16917091	Eloc|chr1:16916592-16917091	0.223773482591176	.	.
chr1	16656744	16657243	chr1	16979971	16980470	D030040B21Rik|chr1:16979971-16980470	0.279748060461673	.	.
chr1	16656744	16657243	chr1	16979971	16980470	Eloc|chr1:16979971-16980470	0.279748060461673	.	.
chr1	16664905	16665404	chr1	16928336	16928835	Tmem70|chr1:16928336-16928835	0.143806356739494	.	.
chr1	16664905	16665404	chr1	16964622	16965121	Tmem70|chr1:16964622-16965121	0.248717625648691	.	.
chr1	16688506	16689005	chr1	16798252	16798751	Ly96|chr1:16798252-16798751	0.145667507363355	.	.
chr1	16688506	16689005	chr1	16930176	16930675	Ly96|chr1:16930176-16930675	0.152792029887859	.	.
chr1	16688506	16689005	chr1	16964622	16965121	Ly96|chr1:16964622-16965121	0.193058777547722	.	.
chr1	17097665	17098164	chr1	16928336	16928835	Jph1|chr1:16928336-16928835	0.287502443636807	.	.
chr1	17097665	17098164	chr1	16930176	16930675	Jph1|chr1:16930176-16930675	0.130955161935802	.	.
chr1	17097665	17098164	chr1	16964622	16965121	Jph1|chr1:16964622-16965121	0.511876591700916	.	.
chr1	17097665	17098164	chr1	16964622	16965121	Jph1|chr1:16964622-16965121	0.511876591700917	.	.
chr1	17097665	17098164	chr1	17058743	17059242	Jph1|chr1:17058743-17059242	0.446779386200842	.	.
chr1	17097665	17098164	chr1	17178133	17178632	Jph1|chr1:17178133-17178632	0.185140454405782	.	.
chr1	17097665	17098164	chr1	17363814	17364313	Jph1|chr1:17363814-17364313	0.140606751188822	.	.
chr1	17145142	17145641	chr1	16916592	16917091	Gdap1|chr1:16916592-16917091	0.176522673831417	.	.
chr1	17145142	17145641	chr1	17363266	17363765	Gdap1|chr1:17363266-17363765	0.129325867114764	.	.
chr1	17145142	17145641	chr1	17415897	17416396	Gdap1|chr1:17415897-17416396	0.183511879361296	.	.
chr1	17727070	17727569	chr1	17302774	17303273	Crispld1|chr1:17302774-17303273	0.262511676419552	.	.
chr1	17727070	17727569	chr1	17302774	17303273	Gm16070|chr1:17302774-17303273	0.262511676419552	.	.
chr1	17727608	17728107	chr1	17302774	17303273	Crispld1|chr1:17302774-17303273	0.1625387096798	.	.
chr1	17727608	17728107	chr1	17302774	17303273	Gm16070|chr1:17302774-17303273	0.1625387096798	.	.
chr1	18057998	18058497	chr1	17995738	17996237	Gm28756|chr1:17995738-17996237	0.214254358711467	.	.
chr1	18057998	18058497	chr1	18353863	18354362	Gm28756|chr1:18353863-18354362	0.211047868689804	.	.
chr1	18058553	18059052	chr1	17838342	17838841	Gm28756|chr1:17838342-17838841	0.145665447076946	.	.
chr1	18058553	18059052	chr1	18040713	18041212	Gm28756|chr1:18040713-18041212	0.263472524745533	.	.
chr1	18058553	18059052	chr1	18353863	18354362	Gm28756|chr1:18353863-18354362	0.347624024953285	.	.
chr1	20820187	20820686	chr1	20554332	20554831	Mcm3|chr1:20554332-20554831	0.268558681914601	.	.
chr1	20820187	20820686	chr1	20801628	20802127	Mcm3|chr1:20801628-20802127	0.143200140878741	.	.
chr1	20890311	20890810	chr1	20502781	20503280	6720483E21Rik|chr1:20502781-20503280	0.340762596923062	.	.
chr1	20890311	20890810	chr1	20502781	20503280	Paqr8|chr1:20502781-20503280	0.340762596923062	.	.
chr1	20890311	20890810	chr1	21124689	21125188	6720483E21Rik|chr1:21124689-21125188	0.255693063432205	.	.
chr1	20890311	20890810	chr1	21124689	21125188	Paqr8|chr1:21124689-21125188	0.255693063432205	.	.
chr1	20890311	20890810	chr1	21125190	21125689	6720483E21Rik|chr1:21125190-21125689	0.299794406548154	.	.
chr1	20890311	20890810	chr1	21125190	21125689	Paqr8|chr1:21125190-21125689	0.299794406548154	.	.
chr1	20890311	20890810	chr1	21166203	21166702	6720483E21Rik|chr1:21166203-21166702	0.169020800352056	.	.
chr1	20890311	20890810	chr1	21166203	21166702	Paqr8|chr1:21166203-21166702	0.169020800352056	.	.
chr1	20890857	20891356	chr1	20699955	20700454	6720483E21Rik|chr1:20699955-20700454	0.202952682489438	.	.
chr1	20890857	20891356	chr1	20699955	20700454	Paqr8|chr1:20699955-20700454	0.202952682489438	.	.
chr1	20890857	20891356	chr1	21166203	21166702	6720483E21Rik|chr1:21166203-21166702	0.136115251985034	.	.
chr1	20890857	20891356	chr1	21166203	21166702	Paqr8|chr1:21166203-21166702	0.136115251985034	.	.
chr1	20951400	20951899	chr1	20502781	20503280	Efhc1|chr1:20502781-20503280	0.312146072219567	.	.
chr1	20951400	20951899	chr1	20905651	20906150	Efhc1|chr1:20905651-20906150	0.151796201975339	.	.
chr1	20951400	20951899	chr1	20906237	20906736	Efhc1|chr1:20906237-20906736	0.201961932468221	.	.
chr1	20951400	20951899	chr1	20919657	20920156	Efhc1|chr1:20919657-20920156	0.374899804869336	.	.
chr1	20951400	20951899	chr1	20933361	20933860	Efhc1|chr1:20933361-20933860	0.137814621801677	.	.
chr1	20951400	20951899	chr1	21002811	21003310	Efhc1|chr1:21002811-21003310	0.200770358424299	.	.
chr1	20951400	20951899	chr1	21074215	21074714	Efhc1|chr1:21074215-21074714	0.265253154902651	.	.
chr1	20951400	20951899	chr1	21124689	21125188	Efhc1|chr1:21124689-21125188	0.145362467764584	.	.
chr1	20951400	20951899	chr1	21125190	21125689	Efhc1|chr1:21125190-21125689	0.224100145685692	.	.
chr1	21079134	21079633	chr1	20995247	20995746	Gm28287|chr1:20995247-20995746	0.229938638795896	.	.
chr1	21079134	21079633	chr1	20995247	20995746	Tram2|chr1:20995247-20995746	0.229938638795896	.	.
chr1	21079134	21079633	chr1	21499815	21500314	Gm28287|chr1:21499815-21500314	0.164780742240561	.	.
chr1	21079134	21079633	chr1	21499815	21500314	Tram2|chr1:21499815-21500314	0.164780742240561	.	.
chr1	21218543	21219042	chr1	20921118	20921617	Tmem14a|chr1:20921118-20921617	0.133360944107488	.	.
chr1	21218543	21219042	chr1	21499815	21500314	Tmem14a|chr1:21499815-21500314	0.182645417569966	.	.
chr1	21961224	21961723	chr1	21782691	21783190	Kcnq5|chr1:21782691-21783190	0.247303040909141	.	.
chr1	21961224	21961723	chr1	21900968	21901467	Kcnq5|chr1:21900968-21901467	0.174818548027209	.	.
chr1	21961224	21961723	chr1	21901498	21901997	Kcnq5|chr1:21901498-21901997	0.251248541604174	.	.
chr1	21961224	21961723	chr1	21903166	21903665	Kcnq5|chr1:21903166-21903665	0.212845777409154	.	.
chr1	21961224	21961723	chr1	22035612	22036111	Kcnq5|chr1:22035612-22036111	0.195957858652794	.	.
chr1	21961224	21961723	chr1	22241593	22242092	Kcnq5|chr1:22241593-22242092	0.176043859824354	.	.
chr1	22805771	22806270	chr1	22797073	22797572	Rims1|chr1:22797073-22797572	0.305871249227015	.	.
chr1	22805771	22806270	chr1	23196169	23196668	Rims1|chr1:23196169-23196668	0.161999639894143	.	.
chr1	24586286	24586785	chr1	24564806	24565305	Col19a1|chr1:24564806-24565305	0.418924084645973	.	.
chr1	24586286	24586785	chr1	24999740	25000239	Col19a1|chr1:24999740-25000239	0.406314156882969	.	.
chr1	24587149	24587648	chr1	24564806	24565305	Col19a1|chr1:24564806-24565305	0.255940910702977	.	.
chr1	24587149	24587648	chr1	24901204	24901703	Col19a1|chr1:24901204-24901703	0.23941965188361	.	.
chr1	24587149	24587648	chr1	24999740	25000239	Col19a1|chr1:24999740-25000239	0.293133441101034	.	.
chr1	24678265	24678764	chr1	24611656	24612155	Lmbrd1|chr1:24611656-24612155	0.434648067465544	.	.
chr1	24678265	24678764	chr1	24613347	24613846	Lmbrd1|chr1:24613347-24613846	0.484950881837416	.	.
chr1	24678265	24678764	chr1	24614093	24614592	Lmbrd1|chr1:24614093-24614592	0.445848546119011	.	.
chr1	24678265	24678764	chr1	24614797	24615296	Lmbrd1|chr1:24614797-24615296	0.458773862812617	.	.
chr1	24678265	24678764	chr1	24615721	24616220	Lmbrd1|chr1:24615721-24616220	0.482093510739534	.	.
chr1	25829930	25830429	chr1	25775391	25775890	Adgrb3|chr1:25775391-25775890	0.138355213972404	.	.
chr1	30720698	30721197	chr1	30262349	30262848	Gm9898|chr1:30262349-30262848	0.620852950847016	.	.
chr1	30720698	30721197	chr1	30318138	30318637	Gm9898|chr1:30318138-30318637	0.292847730884824	.	.
chr1	30720698	30721197	chr1	30322399	30322898	Gm9898|chr1:30322399-30322898	0.651234165419846	.	.
chr1	30720698	30721197	chr1	30350022	30350521	Gm9898|chr1:30350022-30350521	0.156708992770475	.	.
chr1	30720698	30721197	chr1	30502671	30503170	Gm9898|chr1:30502671-30503170	0.261167436832456	.	.
chr1	30720698	30721197	chr1	30588278	30588777	Gm9898|chr1:30588278-30588777	0.652928578609505	.	.
chr1	30872795	30873294	chr1	30538142	30538641	Phf3|chr1:30538142-30538641	0.153772593963515	.	.
chr1	30872795	30873294	chr1	30716282	30716781	Phf3|chr1:30716282-30716781	0.18209170635357	.	.
chr1	30872795	30873294	chr1	30751054	30751553	Phf3|chr1:30751054-30751553	0.13550208244033	.	.
chr1	30873430	30873929	chr1	30656202	30656701	Phf3|chr1:30656202-30656701	0.201868004139042	.	.
chr1	30873430	30873929	chr1	30681722	30682221	Phf3|chr1:30681722-30682221	0.155840713397217	.	.
chr1	30873430	30873929	chr1	30740134	30740633	Phf3|chr1:30740134-30740633	0.134686433668743	.	.
chr1	30873430	30873929	chr1	30740784	30741283	Phf3|chr1:30740784-30741283	0.154902226482208	.	.
chr1	30873942	30874441	chr1	30538142	30538641	Phf3|chr1:30538142-30538641	0.228495358434418	.	.
chr1	30873942	30874441	chr1	30588278	30588777	Phf3|chr1:30588278-30588777	0.207382792941276	.	.
chr1	30873942	30874441	chr1	30740134	30740633	Phf3|chr1:30740134-30740633	0.1475727631924	.	.
chr1	30873942	30874441	chr1	31059213	31059712	Phf3|chr1:31059213-31059712	0.136851474075357	.	.
chr1	30949080	30949579	chr1	30646987	30647486	Ptp4a1|chr1:30646987-30647486	0.187123053223319	.	.
chr1	30949080	30949579	chr1	30846371	30846870	Ptp4a1|chr1:30846371-30846870	0.161882639605954	.	.
chr1	30949080	30949579	chr1	30930527	30931026	Ptp4a1|chr1:30930527-30931026	0.134975517999264	.	.
chr1	30949080	30949579	chr1	31050199	31050698	Ptp4a1|chr1:31050199-31050698	0.158619102047005	.	.
chr1	30949080	30949579	chr1	31059213	31059712	Ptp4a1|chr1:31059213-31059712	0.131887300108304	.	.
chr1	30949080	30949579	chr1	31133865	31134364	Ptp4a1|chr1:31133865-31134364	0.130603487852615	.	.
chr1	30949080	30949579	chr1	31206757	31207256	Ptp4a1|chr1:31206757-31207256	0.193716967070306	.	.
chr1	30949582	30950081	chr1	30502671	30503170	Ptp4a1|chr1:30502671-30503170	0.200114793700479	.	.
chr1	30949582	30950081	chr1	30588278	30588777	Ptp4a1|chr1:30588278-30588777	0.156506880018319	.	.
chr1	30949582	30950081	chr1	30716282	30716781	Ptp4a1|chr1:30716282-30716781	0.182149854521631	.	.
chr1	30949582	30950081	chr1	30751893	30752392	Ptp4a1|chr1:30751893-30752392	0.169811053987424	.	.
chr1	30949582	30950081	chr1	31050199	31050698	Ptp4a1|chr1:31050199-31050698	0.29252005975337	.	.
chr1	30949582	30950081	chr1	31058680	31059179	Ptp4a1|chr1:31058680-31059179	0.202605364451462	.	.
chr1	30949582	30950081	chr1	31059213	31059712	Ptp4a1|chr1:31059213-31059712	0.184304519466801	.	.
chr1	30949582	30950081	chr1	31133865	31134364	Ptp4a1|chr1:31133865-31134364	0.192961315448975	.	.
chr1	30949582	30950081	chr1	31153918	31154417	Ptp4a1|chr1:31153918-31154417	0.241347691634253	.	.
chr1	32172459	32172958	chr1	32240199	32240698	Khdrbs2|chr1:32240199-32240698	0.191794939132208	.	.
chr1	33214722	33215221	chr1	33174447	33174946	Gm37591|chr1:33174447-33174946	0.158123376154071	.	.
chr1	33214722	33215221	chr1	33207691	33208190	Gm37591|chr1:33207691-33208190	0.353794245485326	.	.
chr1	34801460	34801959	chr1	34752832	34753331	Arhgef4|chr1:34752832-34753331	0.180709903360971	.	.
chr1	34802224	34802723	chr1	34793414	34793913	Arhgef4|chr1:34793414-34793913	0.144296845709637	.	.
chr1	34849768	34850267	chr1	34896857	34897356	Plekhb2|chr1:34896857-34897356	0.188653279894899	.	.
chr1	34849768	34850267	chr1	35239541	35240040	Plekhb2|chr1:35239541-35240040	0.348158971970658	.	.
chr1	37540864	37541363	chr1	37510054	37510553	Mgat4a|chr1:37510054-37510553	0.178961142390871	.	.
chr1	37540864	37541363	chr1	37634610	37635109	Mgat4a|chr1:37634610-37635109	0.135975139111442	.	.
chr1	37540864	37541363	chr1	37639092	37639591	Mgat4a|chr1:37639092-37639591	0.192065525169868	.	.
chr1	37540864	37541363	chr1	37725725	37726224	Mgat4a|chr1:37725725-37726224	0.157178278937555	.	.
chr1	37540864	37541363	chr1	37872597	37873096	Mgat4a|chr1:37872597-37873096	0.237662664430616	.	.
chr1	37614024	37614523	chr1	37534472	37534971	4930556I23Rik|chr1:37534472-37534971	0.411085200604426	.	.
chr1	37614024	37614523	chr1	37628704	37629203	4930556I23Rik|chr1:37628704-37629203	0.277273255201541	.	.
chr1	37614024	37614523	chr1	37725725	37726224	4930556I23Rik|chr1:37725725-37726224	0.351590265805095	.	.
chr1	37719678	37720177	chr1	37678238	37678737	2010300C02Rik|chr1:37678238-37678737	0.26362675767396	.	.
chr1	37719678	37720177	chr1	37686791	37687290	2010300C02Rik|chr1:37686791-37687290	0.3489879059651	.	.
chr1	37719678	37720177	chr1	37687575	37688074	2010300C02Rik|chr1:37687575-37688074	0.239331974815888	.	.
chr1	37719678	37720177	chr1	37696888	37697387	2010300C02Rik|chr1:37696888-37697387	0.155326453538083	.	.
chr1	37719678	37720177	chr1	37709652	37710151	2010300C02Rik|chr1:37709652-37710151	0.224212313959162	.	.
chr1	37719678	37720177	chr1	37726317	37726816	2010300C02Rik|chr1:37726317-37726816	0.17935577295547	.	.
chr1	37864699	37865198	chr1	37628704	37629203	Gm26805|chr1:37628704-37629203	0.15429142142075	.	.
chr1	37864699	37865198	chr1	37686791	37687290	Gm26805|chr1:37686791-37687290	0.324568618893377	.	.
chr1	37864699	37865198	chr1	37687575	37688074	Gm26805|chr1:37687575-37688074	0.228778228709631	.	.
chr1	37865263	37865762	chr1	37678238	37678737	Gm26805|chr1:37678238-37678737	0.273424991410253	.	.
chr1	37865263	37865762	chr1	37678238	37678737	Tsga10|chr1:37678238-37678737	0.273424991410253	.	.
chr1	37865263	37865762	chr1	37959295	37959794	Gm26805|chr1:37959295-37959794	0.161668372121129	.	.
chr1	37865263	37865762	chr1	37959295	37959794	Tsga10|chr1:37959295-37959794	0.161668372121129	.	.
chr1	37871955	37872454	chr1	37686791	37687290	Lipt1|chr1:37686791-37687290	0.29485535645878	.	.
chr1	37871955	37872454	chr1	37709652	37710151	Lipt1|chr1:37709652-37710151	0.313250014790493	.	.
chr1	37871955	37872454	chr1	37710168	37710667	Lipt1|chr1:37710168-37710667	0.204667729123013	.	.
chr1	37871955	37872454	chr1	37726317	37726816	Lipt1|chr1:37726317-37726816	0.304432568629044	.	.
chr1	37890241	37890740	chr1	37510054	37510553	Mitd1|chr1:37510054-37510553	0.158307907652492	.	.
chr1	37890241	37890740	chr1	37510054	37510553	Mrpl30|chr1:37510054-37510553	0.158307907652492	.	.
chr1	37890241	37890740	chr1	37586074	37586573	Mitd1|chr1:37586074-37586573	0.152528967750863	.	.
chr1	37890241	37890740	chr1	37586074	37586573	Mrpl30|chr1:37586074-37586573	0.152528967750863	.	.
chr1	37890241	37890740	chr1	37725725	37726224	Mitd1|chr1:37725725-37726224	0.195614168158784	.	.
chr1	37890241	37890740	chr1	37725725	37726224	Mrpl30|chr1:37725725-37726224	0.195614168158784	.	.
chr1	37890241	37890740	chr1	37872597	37873096	Mitd1|chr1:37872597-37873096	0.148497248039202	.	.
chr1	37890241	37890740	chr1	37872597	37873096	Mrpl30|chr1:37872597-37873096	0.148497248039202	.	.
chr1	37890241	37890740	chr1	37903135	37903634	Mitd1|chr1:37903135-37903634	0.133363203015748	.	.
chr1	37890241	37890740	chr1	37903135	37903634	Mrpl30|chr1:37903135-37903634	0.133363203015748	.	.
chr1	37997082	37997581	chr1	37512048	37512547	Eif5b|chr1:37512048-37512547	0.195389950617928	.	.
chr1	37997082	37997581	chr1	37512048	37512547	Txndc9|chr1:37512048-37512547	0.195389950617928	.	.
chr1	37997082	37997581	chr1	37903135	37903634	Eif5b|chr1:37903135-37903634	0.211358885689745	.	.
chr1	37997082	37997581	chr1	37903135	37903634	Txndc9|chr1:37903135-37903634	0.211358885689745	.	.
chr1	37997082	37997581	chr1	37959295	37959794	Eif5b|chr1:37959295-37959794	0.151699068837975	.	.
chr1	37997082	37997581	chr1	37959295	37959794	Txndc9|chr1:37959295-37959794	0.151699068837975	.	.
chr1	37997778	37998277	chr1	37510054	37510553	Eif5b|chr1:37510054-37510553	0.211695094326483	.	.
chr1	37997778	37998277	chr1	37510054	37510553	Txndc9|chr1:37510054-37510553	0.211695094326483	.	.
chr1	37997778	37998277	chr1	37634610	37635109	Eif5b|chr1:37634610-37635109	0.203393451606466	.	.
chr1	37997778	37998277	chr1	37634610	37635109	Txndc9|chr1:37634610-37635109	0.203393451606466	.	.
chr1	37997778	37998277	chr1	37710168	37710667	Eif5b|chr1:37710168-37710667	0.205582566743011	.	.
chr1	37997778	37998277	chr1	37710168	37710667	Txndc9|chr1:37710168-37710667	0.205582566743011	.	.
chr1	37997778	37998277	chr1	37725725	37726224	Eif5b|chr1:37725725-37726224	0.217934775611741	.	.
chr1	37997778	37998277	chr1	37725725	37726224	Txndc9|chr1:37725725-37726224	0.217934775611741	.	.
chr1	40790447	40790946	chr1	41152509	41153008	Mfsd9|chr1:41152509-41153008	0.155444230150185	.	.
chr1	40790447	40790946	chr1	41166420	41166919	Mfsd9|chr1:41166420-41166919	0.226939023109261	.	.
chr1	40790447	40790946	chr1	41244562	41245061	Mfsd9|chr1:41244562-41245061	0.146253722507945	.	.
chr1	42229631	42230130	chr1	42353988	42354487	Gm9915|chr1:42353988-42354487	0.211497293710558	.	.
chr1	42261772	42262271	chr1	42066325	42066824	Gm28175|chr1:42066325-42066824	0.34412609991207	.	.
chr1	42261772	42262271	chr1	42233230	42233729	Gm28175|chr1:42233230-42233729	0.493865164313852	.	.
chr1	42261772	42262271	chr1	42243790	42244289	Gm28175|chr1:42243790-42244289	0.335865577588132	.	.
chr1	42261772	42262271	chr1	42353988	42354487	Gm28175|chr1:42353988-42354487	0.13396149928082	.	.
chr1	44102213	44102712	chr1	44027598	44028097	Tex30|chr1:44027598-44028097	0.32554684008933	.	.
chr1	44102213	44102712	chr1	44055968	44056467	Tex30|chr1:44055968-44056467	0.159271378364413	.	.
chr1	44118638	44119137	chr1	44008749	44009248	Bivm|chr1:44008749-44009248	0.155913844780953	.	.
chr1	44118638	44119137	chr1	44008749	44009248	Poglut2|chr1:44008749-44009248	0.155913844780953	.	.
chr1	44118638	44119137	chr1	44459127	44459626	Bivm|chr1:44459127-44459626	0.260153898970353	.	.
chr1	44118638	44119137	chr1	44459127	44459626	Poglut2|chr1:44459127-44459626	0.260153898970353	.	.
chr1	44119144	44119643	chr1	44008749	44009248	Bivm|chr1:44008749-44009248	0.144221904683702	.	.
chr1	44119144	44119643	chr1	44008749	44009248	Poglut2|chr1:44008749-44009248	0.144221904683702	.	.
chr1	44119144	44119643	chr1	44217086	44217585	Bivm|chr1:44217086-44217585	0.193924479983072	.	.
chr1	44119144	44119643	chr1	44217086	44217585	Poglut2|chr1:44217086-44217585	0.193924479983072	.	.
chr1	44119663	44120162	chr1	44055968	44056467	Bivm|chr1:44055968-44056467	0.138617504882901	.	.
chr1	44119663	44120162	chr1	44217086	44217585	Bivm|chr1:44217086-44217585	0.325452641565539	.	.
chr1	44119663	44120162	chr1	44228990	44229489	Bivm|chr1:44228990-44229489	0.145693600187842	.	.
chr1	44147693	44148192	chr1	44008749	44009248	Ercc5|chr1:44008749-44009248	0.161562645857965	.	.
chr1	44147693	44148192	chr1	44064570	44065069	Ercc5|chr1:44064570-44065069	0.283173974260885	.	.
chr1	44551396	44551895	chr1	44645681	44646180	Gulp1|chr1:44645681-44646180	0.214383740052285	.	.
chr1	44551396	44551895	chr1	44741191	44741690	Gulp1|chr1:44741191-44741690	0.201882821151066	.	.
chr1	44745649	44746148	chr1	44645681	44646180	4930521E06Rik|chr1:44645681-44646180	0.184010151813769	.	.
chr1	44745649	44746148	chr1	44663694	44664193	4930521E06Rik|chr1:44663694-44664193	0.227933542945107	.	.
chr1	45795197	45795696	chr1	45766100	45766599	Wdr75|chr1:45766100-45766599	0.169896328502072	.	.
chr1	45795197	45795696	chr1	46022239	46022738	Wdr75|chr1:46022239-46022738	0.183766686427523	.	.
chr1	45925424	45925923	chr1	45835608	45836107	Slc40a1|chr1:45835608-45836107	0.300210060745269	.	.
chr1	45925424	45925923	chr1	45860275	45860774	Slc40a1|chr1:45860275-45860774	0.19188818125157	.	.
chr1	45925424	45925923	chr1	46201064	46201563	Slc40a1|chr1:46201064-46201563	0.330864798120899	.	.
chr1	46066566	46067065	chr1	45780721	45781220	Dnah7b|chr1:45780721-45781220	0.514955865676566	.	.
chr1	46066566	46067065	chr1	46067115	46067614	Dnah7b|chr1:46067115-46067614	0.383515081240251	.	.
chr1	46066566	46067065	chr1	46296982	46297481	Dnah7b|chr1:46296982-46297481	0.353995020443816	.	.
chr1	46425176	46425675	chr1	46222543	46223042	Dnah7c|chr1:46222543-46223042	0.235680605134469	.	.
chr1	46425176	46425675	chr1	46296982	46297481	Dnah7c|chr1:46296982-46297481	0.192678808029236	.	.
chr1	46425176	46425675	chr1	46339056	46339555	Dnah7c|chr1:46339056-46339555	0.323453755904027	.	.
chr1	46425176	46425675	chr1	46580384	46580883	Dnah7c|chr1:46580384-46580883	0.162433213915286	.	.
chr1	52816845	52817344	chr1	52790857	52791356	Inpp1|chr1:52790857-52791356	0.158279620077892	.	.
chr1	52816845	52817344	chr1	53063686	53064185	Inpp1|chr1:53063686-53064185	0.210481506974907	.	.
chr1	52816845	52817344	chr1	53177629	53178128	Inpp1|chr1:53177629-53178128	0.302733879129699	.	.
chr1	52817513	52818012	chr1	52790857	52791356	Inpp1|chr1:52790857-52791356	0.260762059781201	.	.
chr1	52817513	52818012	chr1	53157813	53158312	Inpp1|chr1:53157813-53158312	0.137946869839448	.	.
chr1	52817513	52818012	chr1	53177629	53178128	Inpp1|chr1:53177629-53178128	0.180408557452126	.	.
chr1	52844734	52845233	chr1	52953081	52953580	Hibch|chr1:52953081-52953580	0.151251464387652	.	.
chr1	53313399	53313898	chr1	53053006	53053505	Osgepl1|chr1:53053006-53053505	0.178235126658	.	.
chr1	53313399	53313898	chr1	53224765	53225264	Osgepl1|chr1:53224765-53225264	0.135705707222067	.	.
chr1	53313399	53313898	chr1	53426037	53426536	Osgepl1|chr1:53426037-53426536	0.3342380784289	.	.
chr1	53352482	53352981	chr1	53063065	53063564	Asdurf|chr1:53063065-53063564	0.196011632313818	.	.
chr1	53352482	53352981	chr1	53063065	53063564	Asnsd1|chr1:53063065-53063564	0.196011632313818	.	.
chr1	53352482	53352981	chr1	53224765	53225264	Asdurf|chr1:53224765-53225264	0.134950100471022	.	.
chr1	53352482	53352981	chr1	53224765	53225264	Asnsd1|chr1:53224765-53225264	0.134950100471022	.	.
chr1	53706596	53707095	chr1	53979156	53979655	Dnah7a|chr1:53979156-53979655	0.239478897189729	.	.
chr1	53785040	53785539	chr1	53546977	53547476	Stk17b|chr1:53546977-53547476	0.324236627339765	.	.
chr1	53785040	53785539	chr1	53749866	53750365	Stk17b|chr1:53749866-53750365	0.195745171569458	.	.
chr1	53785040	53785539	chr1	53823748	53824247	Stk17b|chr1:53823748-53824247	0.254280973442994	.	.
chr1	53785040	53785539	chr1	53829031	53829530	Stk17b|chr1:53829031-53829530	0.222402377550955	.	.
chr1	54194329	54194828	chr1	54065359	54065858	Hecw2|chr1:54065359-54065858	0.163169971936054	.	.
chr1	54194947	54195446	chr1	54076531	54077030	Hecw2|chr1:54076531-54077030	0.154522600210333	.	.
chr1	54194947	54195446	chr1	54484887	54485386	Hecw2|chr1:54484887-54485386	0.164530037105108	.	.
chr1	54250459	54250958	chr1	54065359	54065858	Ccdc150|chr1:54065359-54065858	0.188490406130137	.	.
chr1	54250459	54250958	chr1	54381234	54381733	Ccdc150|chr1:54381234-54381733	0.159945671366381	.	.
chr1	54250459	54250958	chr1	54484887	54485386	Ccdc150|chr1:54484887-54485386	0.257950580371235	.	.
chr1	54250459	54250958	chr1	54614925	54615424	Ccdc150|chr1:54614925-54615424	0.233568889947695	.	.
chr1	54250459	54250958	chr1	54665931	54666430	Ccdc150|chr1:54665931-54666430	0.362146450913821	.	.
chr1	54250459	54250958	chr1	54707737	54708236	Ccdc150|chr1:54707737-54708236	0.175323244324973	.	.
chr1	54438767	54439266	chr1	54039037	54039536	Gtf3c3|chr1:54039037-54039536	0.180781205056012	.	.
chr1	54438767	54439266	chr1	54467308	54467807	Gtf3c3|chr1:54467308-54467807	0.153665498531643	.	.
chr1	54438767	54439266	chr1	54652590	54653089	Gtf3c3|chr1:54652590-54653089	0.141561174155659	.	.
chr1	54438767	54439266	chr1	54707058	54707557	Gtf3c3|chr1:54707058-54707557	0.308566390081481	.	.
chr1	54438767	54439266	chr1	54707737	54708236	Gtf3c3|chr1:54707737-54708236	0.272647132967609	.	.
chr1	54557443	54557942	chr1	54675471	54675970	Pgap1|chr1:54675471-54675970	0.223710772395979	.	.
chr1	54557443	54557942	chr1	54675991	54676490	Pgap1|chr1:54675991-54676490	0.159480763732762	.	.
chr1	55027198	55027697	chr1	55161048	55161547	Sf3b1|chr1:55161048-55161547	0.202357278238321	.	.
chr1	55027198	55027697	chr1	55454006	55454505	Sf3b1|chr1:55454006-55454505	0.289515487142909	.	.
chr1	55027198	55027697	chr1	55488757	55489256	Sf3b1|chr1:55488757-55489256	0.170761555477258	.	.
chr1	55027198	55027697	chr1	55489281	55489780	Sf3b1|chr1:55489281-55489780	0.390757499379241	.	.
chr1	55052491	55052990	chr1	55013350	55013849	Coq10b|chr1:55013350-55013849	0.139555320344315	.	.
chr1	55052491	55052990	chr1	55161048	55161547	Coq10b|chr1:55161048-55161547	0.266035662793565	.	.
chr1	55052491	55052990	chr1	55454006	55454505	Coq10b|chr1:55454006-55454505	0.191855725552127	.	.
chr1	55052491	55052990	chr1	55489281	55489780	Coq10b|chr1:55489281-55489780	0.306823583261396	.	.
chr1	55087395	55087894	chr1	55161048	55161547	Hspd1|chr1:55161048-55161547	0.285189843191902	.	.
chr1	55087395	55087894	chr1	55161048	55161547	Hspe1|chr1:55161048-55161547	0.285189843191902	.	.
chr1	55087395	55087894	chr1	55454006	55454505	Hspd1|chr1:55454006-55454505	0.203313430731065	.	.
chr1	55087395	55087894	chr1	55454006	55454505	Hspe1|chr1:55454006-55454505	0.203313430731065	.	.
chr1	55087395	55087894	chr1	55489281	55489780	Hspd1|chr1:55489281-55489780	0.419151494638894	.	.
chr1	55087395	55087894	chr1	55489281	55489780	Hspd1|chr1:55489281-55489780	0.419151494638895	.	.
chr1	55087395	55087894	chr1	55489281	55489780	Hspe1|chr1:55489281-55489780	0.419151494638894	.	.
chr1	55087395	55087894	chr1	55489281	55489780	Hspe1|chr1:55489281-55489780	0.419151494638895	.	.
chr1	55087908	55088407	chr1	55013350	55013849	Hspd1|chr1:55013350-55013849	0.217190804245719	.	.
chr1	55087908	55088407	chr1	55013350	55013849	Hspe1|chr1:55013350-55013849	0.217190804245719	.	.
chr1	55087908	55088407	chr1	55161048	55161547	Hspd1|chr1:55161048-55161547	0.17296576624092	.	.
chr1	55087908	55088407	chr1	55161048	55161547	Hspe1|chr1:55161048-55161547	0.17296576624092	.	.
chr1	55087908	55088407	chr1	55489281	55489780	Hspd1|chr1:55489281-55489780	0.32278122024021	.	.
chr1	55087908	55088407	chr1	55489281	55489780	Hspe1|chr1:55489281-55489780	0.32278122024021	.	.
chr1	55130908	55131407	chr1	55161048	55161547	Mob4|chr1:55161048-55161547	0.220962464419879	.	.
chr1	55130908	55131407	chr1	55215276	55215775	Mob4|chr1:55215276-55215775	0.190117515902617	.	.
chr1	55130908	55131407	chr1	55488757	55489256	Mob4|chr1:55488757-55489256	0.133739374189267	.	.
chr1	55130908	55131407	chr1	55489281	55489780	Mob4|chr1:55489281-55489780	0.311241086516629	.	.
chr1	55236881	55237380	chr1	55454006	55454505	Mars2|chr1:55454006-55454505	0.163323601397218	.	.
chr1	55363229	55363728	chr1	55171875	55172374	Boll|chr1:55171875-55172374	0.22464377998929	.	.
chr1	55363229	55363728	chr1	55223973	55224472	Boll|chr1:55223973-55224472	0.131880332952163	.	.
chr1	55363229	55363728	chr1	55433603	55434102	Boll|chr1:55433603-55434102	0.234989509201453	.	.
chr1	55405572	55406071	chr1	55013350	55013849	Plcl1|chr1:55013350-55013849	0.339882625513764	.	.
chr1	55405572	55406071	chr1	55454006	55454505	Plcl1|chr1:55454006-55454505	0.382567048305195	.	.
chr1	55405572	55406071	chr1	55489281	55489780	Plcl1|chr1:55489281-55489780	0.164856302860309	.	.
chr1	56972152	56972651	chr1	56590823	56591322	9130024F11Rik|chr1:56590823-56591322	0.201872588235383	.	.
chr1	56972152	56972651	chr1	56833207	56833706	9130024F11Rik|chr1:56833207-56833706	0.336089786294942	.	.
chr1	56972152	56972651	chr1	56833975	56834474	9130024F11Rik|chr1:56833975-56834474	0.242016061773907	.	.
chr1	56972152	56972651	chr1	56850347	56850846	9130024F11Rik|chr1:56850347-56850846	0.291949520257425	.	.
chr1	56972152	56972651	chr1	56850848	56851347	9130024F11Rik|chr1:56850848-56851347	0.196395591036555	.	.
chr1	56972152	56972651	chr1	56855547	56856046	9130024F11Rik|chr1:56855547-56856046	0.339355939471308	.	.
chr1	56972152	56972651	chr1	57083035	57083534	9130024F11Rik|chr1:57083035-57083534	0.325100935379374	.	.
chr1	56972152	56972651	chr1	57105348	57105847	9130024F11Rik|chr1:57105348-57105847	0.138683681569963	.	.
chr1	57377374	57377873	chr1	57217577	57218076	1700066M21Rik|chr1:57217577-57218076	0.431956927164151	.	.
chr1	57377374	57377873	chr1	57217577	57218076	4930558J18Rik|chr1:57217577-57218076	0.431956927164151	.	.
chr1	57377374	57377873	chr1	57218081	57218580	1700066M21Rik|chr1:57218081-57218580	0.493441342366846	.	.
chr1	57377374	57377873	chr1	57218081	57218580	4930558J18Rik|chr1:57218081-57218580	0.493441342366846	.	.
chr1	57377374	57377873	chr1	57224682	57225181	1700066M21Rik|chr1:57224682-57225181	0.158323581947228	.	.
chr1	57377374	57377873	chr1	57224682	57225181	4930558J18Rik|chr1:57224682-57225181	0.158323581947228	.	.
chr1	57377374	57377873	chr1	57266697	57267196	1700066M21Rik|chr1:57266697-57267196	0.198060502636602	.	.
chr1	57377374	57377873	chr1	57266697	57267196	4930558J18Rik|chr1:57266697-57267196	0.198060502636602	.	.
chr1	57377374	57377873	chr1	57326333	57326832	1700066M21Rik|chr1:57326333-57326832	0.147397754672816	.	.
chr1	57377374	57377873	chr1	57326333	57326832	4930558J18Rik|chr1:57326333-57326832	0.147397754672816	.	.
chr1	57377374	57377873	chr1	57394001	57394500	1700066M21Rik|chr1:57394001-57394500	0.140630569741917	.	.
chr1	57377374	57377873	chr1	57394001	57394500	4930558J18Rik|chr1:57394001-57394500	0.140630569741917	.	.
chr1	57377374	57377873	chr1	57449238	57449737	1700066M21Rik|chr1:57449238-57449737	0.244359252960206	.	.
chr1	57377374	57377873	chr1	57449238	57449737	4930558J18Rik|chr1:57449238-57449737	0.244359252960206	.	.
chr1	57377374	57377873	chr1	57497238	57497737	1700066M21Rik|chr1:57497238-57497737	0.129294602776474	.	.
chr1	57377374	57377873	chr1	57497238	57497737	4930558J18Rik|chr1:57497238-57497737	0.129294602776474	.	.
chr1	57377374	57377873	chr1	57497899	57498398	1700066M21Rik|chr1:57497899-57498398	0.229207374718737	.	.
chr1	57377374	57377873	chr1	57497899	57498398	4930558J18Rik|chr1:57497899-57498398	0.229207374718737	.	.
chr1	57377988	57378487	chr1	57423605	57424104	1700066M21Rik|chr1:57423605-57424104	0.196437889141613	.	.
chr1	57377988	57378487	chr1	57423605	57424104	4930558J18Rik|chr1:57423605-57424104	0.196437889141613	.	.
chr1	57377988	57378487	chr1	57436393	57436892	1700066M21Rik|chr1:57436393-57436892	0.132273395726818	.	.
chr1	57377988	57378487	chr1	57436393	57436892	4930558J18Rik|chr1:57436393-57436892	0.132273395726818	.	.
chr1	57377988	57378487	chr1	57436901	57437400	1700066M21Rik|chr1:57436901-57437400	0.13686556242097	.	.
chr1	57377988	57378487	chr1	57436901	57437400	4930558J18Rik|chr1:57436901-57437400	0.13686556242097	.	.
chr1	57406257	57406756	chr1	57217577	57218076	Maip1|chr1:57217577-57218076	0.151007020087848	.	.
chr1	57406257	57406756	chr1	57217577	57218076	Tyw5|chr1:57217577-57218076	0.151007020087848	.	.
chr1	57406257	57406756	chr1	57224682	57225181	Maip1|chr1:57224682-57225181	0.150065676453811	.	.
chr1	57406257	57406756	chr1	57224682	57225181	Tyw5|chr1:57224682-57225181	0.150065676453811	.	.
chr1	57406257	57406756	chr1	57326333	57326832	Maip1|chr1:57326333-57326832	0.181457797808737	.	.
chr1	57406257	57406756	chr1	57326333	57326832	Tyw5|chr1:57326333-57326832	0.181457797808737	.	.
chr1	57406257	57406756	chr1	57428334	57428833	Maip1|chr1:57428334-57428833	0.226418622319381	.	.
chr1	57406257	57406756	chr1	57428334	57428833	Tyw5|chr1:57428334-57428833	0.226418622319381	.	.
chr1	57406257	57406756	chr1	57497899	57498398	Maip1|chr1:57497899-57498398	0.2867889457758	.	.
chr1	57406257	57406756	chr1	57497899	57498398	Tyw5|chr1:57497899-57498398	0.2867889457758	.	.
chr1	58392818	58393317	chr1	58614393	58614892	Bzw1|chr1:58614393-58614892	0.200824093847297	.	.
chr1	58504734	58505233	chr1	58422814	58423313	Gm15834|chr1:58422814-58423313	0.18103522006797	.	.
chr1	58504734	58505233	chr1	58422814	58423313	Orc2|chr1:58422814-58423313	0.18103522006797	.	.
chr1	58504734	58505233	chr1	58712890	58713389	Gm15834|chr1:58712890-58713389	0.143725232809414	.	.
chr1	58504734	58505233	chr1	58712890	58713389	Orc2|chr1:58712890-58713389	0.143725232809414	.	.
chr1	58504734	58505233	chr1	58770010	58770509	Gm15834|chr1:58770010-58770509	0.262472690959273	.	.
chr1	58504734	58505233	chr1	58770010	58770509	Orc2|chr1:58770010-58770509	0.262472690959273	.	.
chr1	58586034	58586533	chr1	58422814	58423313	Fam126b|chr1:58422814-58423313	0.298778880481308	.	.
chr1	58586034	58586533	chr1	58422814	58423313	Ndufb3|chr1:58422814-58423313	0.298778880481308	.	.
chr1	58586034	58586533	chr1	58603665	58604164	Fam126b|chr1:58603665-58604164	0.185609132030968	.	.
chr1	58586034	58586533	chr1	58603665	58604164	Ndufb3|chr1:58603665-58604164	0.185609132030968	.	.
chr1	58586552	58587051	chr1	58422814	58423313	Fam126b|chr1:58422814-58423313	0.250237408630517	.	.
chr1	58586552	58587051	chr1	58422814	58423313	Ndufb3|chr1:58422814-58423313	0.250237408630517	.	.
chr1	58586552	58587051	chr1	58729831	58730330	Fam126b|chr1:58729831-58730330	0.186698996188234	.	.
chr1	58586552	58587051	chr1	58729831	58730330	Ndufb3|chr1:58729831-58730330	0.186698996188234	.	.
chr1	58973284	58973783	chr1	59009165	59009664	Stradb|chr1:59009165-59009664	0.158440420655993	.	.
chr1	58973284	58973783	chr1	59009165	59009664	Trak2|chr1:59009165-59009664	0.158440420655993	.	.
chr1	59119578	59120077	chr1	59483682	59484181	G730003C15Rik|chr1:59483682-59484181	0.294321766113838	.	.
chr1	59119578	59120077	chr1	59483682	59484181	Tmem237|chr1:59483682-59484181	0.294321766113838	.	.
chr1	59120147	59120646	chr1	59009165	59009664	G730003C15Rik|chr1:59009165-59009664	0.166624590600416	.	.
chr1	59120147	59120646	chr1	59009165	59009664	Tmem237|chr1:59009165-59009664	0.166624590600416	.	.
chr1	59120147	59120646	chr1	59269957	59270456	G730003C15Rik|chr1:59269957-59270456	0.34433403218621	.	.
chr1	59120147	59120646	chr1	59269957	59270456	Tmem237|chr1:59269957-59270456	0.34433403218621	.	.
chr1	59120147	59120646	chr1	59483682	59484181	G730003C15Rik|chr1:59483682-59484181	0.241210227058854	.	.
chr1	59120147	59120646	chr1	59483682	59484181	Tmem237|chr1:59483682-59484181	0.241210227058854	.	.
chr1	59162883	59163382	chr1	59009165	59009664	Mpp4|chr1:59009165-59009664	0.219095351135891	.	.
chr1	59162883	59163382	chr1	59170223	59170722	Mpp4|chr1:59170223-59170722	0.21115291913492	.	.
chr1	59162883	59163382	chr1	59177648	59178147	Mpp4|chr1:59177648-59178147	0.263639578744878	.	.
chr1	59162883	59163382	chr1	59178335	59178834	Mpp4|chr1:59178335-59178834	0.177732349722237	.	.
chr1	59162883	59163382	chr1	59181832	59182331	Mpp4|chr1:59181832-59182331	0.314809836875943	.	.
chr1	59162883	59163382	chr1	59269957	59270456	Mpp4|chr1:59269957-59270456	0.267130084308965	.	.
chr1	59162883	59163382	chr1	59311861	59312360	Mpp4|chr1:59311861-59312360	0.275695374972796	.	.
chr1	59162883	59163382	chr1	59433313	59433812	Mpp4|chr1:59433313-59433812	0.185969027653739	.	.
chr1	59237006	59237505	chr1	58770010	58770509	Als2|chr1:58770010-58770509	0.244475032246095	.	.
chr1	59237006	59237505	chr1	59312429	59312928	Als2|chr1:59312429-59312928	0.134962485632698	.	.
chr1	59237006	59237505	chr1	59483682	59484181	Als2|chr1:59483682-59484181	0.243361883772957	.	.
chr1	59237895	59238394	chr1	58770010	58770509	Als2|chr1:58770010-58770509	0.257031505211139	.	.
chr1	59237895	59238394	chr1	59170223	59170722	Als2|chr1:59170223-59170722	0.196687329975869	.	.
chr1	59237895	59238394	chr1	59321686	59322185	Als2|chr1:59321686-59322185	0.141804881199734	.	.
chr1	59237895	59238394	chr1	59483682	59484181	Als2|chr1:59483682-59484181	0.323728143964022	.	.
chr1	59256605	59257104	chr1	59009165	59009664	Cdk15|chr1:59009165-59009664	0.479952304945245	.	.
chr1	59256605	59257104	chr1	59170223	59170722	Cdk15|chr1:59170223-59170722	0.141123651617208	.	.
chr1	59256605	59257104	chr1	59177648	59178147	Cdk15|chr1:59177648-59178147	0.261060859210117	.	.
chr1	59256605	59257104	chr1	59178335	59178834	Cdk15|chr1:59178335-59178834	0.371632964366616	.	.
chr1	59256605	59257104	chr1	59269957	59270456	Cdk15|chr1:59269957-59270456	0.346168905929864	.	.
chr1	59256605	59257104	chr1	59321686	59322185	Cdk15|chr1:59321686-59322185	0.171443158387895	.	.
chr1	59256605	59257104	chr1	59433313	59433812	Cdk15|chr1:59433313-59433812	0.408318326640816	.	.
chr1	59481835	59482334	chr1	59483682	59484181	Fzd7|chr1:59483682-59484181	0.342500702346266	.	.
chr1	59762644	59763143	chr1	60074838	60075337	Bmpr2|chr1:60074838-60075337	0.134667382633488	.	.
chr1	59763681	59764180	chr1	59883669	59884168	Bmpr2|chr1:59883669-59884168	0.14423700956366	.	.
chr1	59763681	59764180	chr1	60018728	60019227	Bmpr2|chr1:60018728-60019227	0.224002598597495	.	.
chr1	60042424	60042923	chr1	60074838	60075337	Ica1l|chr1:60074838-60075337	0.23394036385999	.	.
chr1	60042935	60043434	chr1	59958040	59958539	Ica1l|chr1:59958040-59958539	0.130531052866661	.	.
chr1	60097393	60097892	chr1	60074838	60075337	Carf|chr1:60074838-60075337	0.180713346023894	.	.
chr1	60098487	60098986	chr1	59886825	59887324	Carf|chr1:59886825-59887324	0.173312045125718	.	.
chr1	60098487	60098986	chr1	59886825	59887324	Wdr12|chr1:59886825-59887324	0.173312045125718	.	.
chr1	60098487	60098986	chr1	60018728	60019227	Carf|chr1:60018728-60019227	0.143600035526785	.	.
chr1	60098487	60098986	chr1	60018728	60019227	Wdr12|chr1:60018728-60019227	0.143600035526785	.	.
chr1	60098487	60098986	chr1	60297226	60297725	Carf|chr1:60297226-60297725	0.34741755880061	.	.
chr1	60098487	60098986	chr1	60297226	60297725	Wdr12|chr1:60297226-60297725	0.34741755880061	.	.
chr1	60180257	60180756	chr1	59788955	59789454	Nbeal1|chr1:59788955-59789454	0.132885238139664	.	.
chr1	60180257	60180756	chr1	60297226	60297725	Nbeal1|chr1:60297226-60297725	0.304512075830383	.	.
chr1	65122893	65123392	chr1	65046378	65046877	D630023F18Rik|chr1:65046378-65046877	0.258758616096402	.	.
chr1	65122893	65123392	chr1	65179041	65179540	D630023F18Rik|chr1:65179041-65179540	0.14322495228173	.	.
chr1	65122893	65123392	chr1	65310949	65311448	D630023F18Rik|chr1:65310949-65311448	0.283056208048733	.	.
chr1	65122893	65123392	chr1	65311469	65311968	D630023F18Rik|chr1:65311469-65311968	0.218891744456867	.	.
chr1	65122893	65123392	chr1	65312053	65312552	D630023F18Rik|chr1:65312053-65312552	0.189874614780464	.	.
chr1	65122893	65123392	chr1	65320310	65320809	D630023F18Rik|chr1:65320310-65320809	0.164296649935357	.	.
chr1	65122893	65123392	chr1	65475547	65476046	D630023F18Rik|chr1:65475547-65476046	0.259801559599859	.	.
chr1	65186396	65186895	chr1	65010101	65010600	Idh1|chr1:65010101-65010600	0.349140429028105	.	.
chr1	65186396	65186895	chr1	65010101	65010600	Pikfyve|chr1:65010101-65010600	0.349140429028105	.	.
chr1	65186396	65186895	chr1	65046378	65046877	Idh1|chr1:65046378-65046877	0.142722561284329	.	.
chr1	65186396	65186895	chr1	65046378	65046877	Pikfyve|chr1:65046378-65046877	0.142722561284329	.	.
chr1	65186396	65186895	chr1	65129584	65130083	Idh1|chr1:65129584-65130083	0.359863056869311	.	.
chr1	65186396	65186895	chr1	65129584	65130083	Pikfyve|chr1:65129584-65130083	0.359863056869311	.	.
chr1	65282716	65283215	chr1	65129584	65130083	Pth2r|chr1:65129584-65130083	0.253363691786701	.	.
chr1	65282716	65283215	chr1	65285069	65285568	Pth2r|chr1:65285069-65285568	0.160924044504446	.	.
chr1	66174880	66175379	chr1	65873659	65874158	Map2|chr1:65873659-65874158	0.217524034860372	.	.
chr1	66174880	66175379	chr1	66187006	66187505	Map2|chr1:66187006-66187505	0.204230430857816	.	.
chr1	66174880	66175379	chr1	66194994	66195493	Map2|chr1:66194994-66195493	0.220112487525641	.	.
chr1	66174880	66175379	chr1	66199213	66199712	Map2|chr1:66199213-66199712	0.134754836864905	.	.
chr1	66174880	66175379	chr1	66236571	66237070	Map2|chr1:66236571-66237070	0.129606386854308	.	.
chr1	68024722	68025221	chr1	67872349	67872848	Gm15671|chr1:67872349-67872848	0.266125222883077	.	.
chr1	68024722	68025221	chr1	68248417	68248916	Gm15671|chr1:68248417-68248916	0.147151018195834	.	.
chr1	69687151	69687650	chr1	69267233	69267732	Ikzf2|chr1:69267233-69267732	0.290390238541519	.	.
chr1	69687151	69687650	chr1	69436973	69437472	Ikzf2|chr1:69436973-69437472	0.149068985123959	.	.
chr1	69687151	69687650	chr1	69452231	69452730	Ikzf2|chr1:69452231-69452730	0.283053901552506	.	.
chr1	69687151	69687650	chr1	69503576	69504075	Ikzf2|chr1:69503576-69504075	0.178282381087648	.	.
chr1	69687151	69687650	chr1	69535654	69536153	Ikzf2|chr1:69535654-69536153	0.188952774050741	.	.
chr1	69687151	69687650	chr1	69591806	69592305	Ikzf2|chr1:69591806-69592305	0.140216623422919	.	.
chr1	69687151	69687650	chr1	69785070	69785569	Ikzf2|chr1:69785070-69785569	0.135400866222582	.	.
chr1	70725497	70725996	chr1	70692535	70693034	Vwc2l|chr1:70692535-70693034	0.229542990390044	.	.
chr1	74506443	74506942	chr1	74800566	74801065	Cnot9|chr1:74800566-74801065	0.180759252698091	.	.
chr1	74506443	74506942	chr1	74816731	74817230	Cnot9|chr1:74816731-74817230	0.24892855745202	.	.
chr1	74541923	74542422	chr1	74880737	74881236	Plcd4|chr1:74880737-74881236	0.290674551059091	.	.
chr1	74542596	74543095	chr1	74802933	74803432	Plcd4|chr1:74802933-74803432	0.206984619232155	.	.
chr1	74542596	74543095	chr1	74858307	74858806	Plcd4|chr1:74858307-74858806	0.214867471156064	.	.
chr1	74542596	74543095	chr1	74880737	74881236	Plcd4|chr1:74880737-74881236	0.166875535861558	.	.
chr1	74587962	74588461	chr1	74880737	74881236	Bcs1l|chr1:74880737-74881236	0.158252024232714	.	.
chr1	74587962	74588461	chr1	74880737	74881236	Zfp142|chr1:74880737-74881236	0.158252024232714	.	.
chr1	74601175	74601674	chr1	74808065	74808564	Rnf25|chr1:74808065-74808564	0.22445141396619	.	.
chr1	74601175	74601674	chr1	74808065	74808564	Stk36|chr1:74808065-74808564	0.22445141396619	.	.
chr1	74601175	74601674	chr1	74824729	74825228	Rnf25|chr1:74824729-74825228	0.160149401102311	.	.
chr1	74601175	74601674	chr1	74824729	74825228	Stk36|chr1:74824729-74825228	0.160149401102311	.	.
chr1	74601175	74601674	chr1	74948735	74949234	Rnf25|chr1:74948735-74949234	0.146864980945157	.	.
chr1	74601175	74601674	chr1	74948735	74949234	Stk36|chr1:74948735-74949234	0.146864980945157	.	.
chr1	74661495	74661994	chr1	74800566	74801065	Ttll4|chr1:74800566-74801065	0.140867276810483	.	.
chr1	74661495	74661994	chr1	74816731	74817230	Ttll4|chr1:74816731-74817230	0.157591212323374	.	.
chr1	74850152	74850651	chr1	74784124	74784623	Gm16582|chr1:74784124-74784623	0.14581520214378	.	.
chr1	74850152	74850651	chr1	74802933	74803432	Gm16582|chr1:74802933-74803432	0.160182529195564	.	.
chr1	74850152	74850651	chr1	74926640	74927139	Gm16582|chr1:74926640-74927139	0.175739769590952	.	.
chr1	74854708	74855207	chr1	74816731	74817230	Cdk5r2|chr1:74816731-74817230	0.19935384937627	.	.
chr1	74854708	74855207	chr1	74858307	74858806	Cdk5r2|chr1:74858307-74858806	0.146077918091286	.	.
chr1	74854708	74855207	chr1	74880737	74881236	Cdk5r2|chr1:74880737-74881236	0.166912453454474	.	.
chr1	74854708	74855207	chr1	75016818	75017317	Cdk5r2|chr1:75016818-75017317	0.346038299418675	.	.
chr1	74854708	74855207	chr1	75234571	75235070	Cdk5r2|chr1:75234571-75235070	0.29086317943597	.	.
chr1	74935357	74935856	chr1	74872216	74872715	Cfap65|chr1:74872216-74872715	0.174607994354592	.	.
chr1	74935357	74935856	chr1	75016818	75017317	Cfap65|chr1:75016818-75017317	0.177684867855651	.	.
chr1	75124760	75125259	chr1	74816731	74817230	Nhej1|chr1:74816731-74817230	0.131022913456272	.	.
chr1	75124760	75125259	chr1	74858307	74858806	Nhej1|chr1:74858307-74858806	0.178135857917465	.	.
chr1	75124760	75125259	chr1	74880737	74881236	Nhej1|chr1:74880737-74881236	0.355019501630528	.	.
chr1	75124760	75125259	chr1	75218312	75218811	Nhej1|chr1:75218312-75218811	0.136821248344629	.	.
chr1	75124760	75125259	chr1	75381822	75382321	Nhej1|chr1:75381822-75382321	0.259619027969732	.	.
chr1	75124760	75125259	chr1	75413640	75414139	Nhej1|chr1:75413640-75414139	0.149295790470635	.	.
chr1	75124760	75125259	chr1	75445116	75445615	Nhej1|chr1:75445116-75445615	0.167850608416459	.	.
chr1	75124760	75125259	chr1	75445624	75446123	Nhej1|chr1:75445624-75446123	0.251714246272595	.	.
chr1	75124760	75125259	chr1	75458368	75458867	Nhej1|chr1:75458368-75458867	0.172008748045165	.	.
chr1	75124760	75125259	chr1	75471079	75471578	Nhej1|chr1:75471079-75471578	0.158807793599754	.	.
chr1	75142499	75142998	chr1	74858307	74858806	Cnppd1|chr1:74858307-74858806	0.204643377803454	.	.
chr1	75142499	75142998	chr1	74858307	74858806	Retreg2|chr1:74858307-74858806	0.204643377803454	.	.
chr1	75142499	75142998	chr1	74880737	74881236	Cnppd1|chr1:74880737-74881236	0.151033233687155	.	.
chr1	75142499	75142998	chr1	74880737	74881236	Retreg2|chr1:74880737-74881236	0.151033233687155	.	.
chr1	75142499	75142998	chr1	75413640	75414139	Cnppd1|chr1:75413640-75414139	0.321160919275371	.	.
chr1	75142499	75142998	chr1	75413640	75414139	Retreg2|chr1:75413640-75414139	0.321160919275371	.	.
chr1	75142499	75142998	chr1	75445116	75445615	Cnppd1|chr1:75445116-75445615	0.249981769172174	.	.
chr1	75142499	75142998	chr1	75445116	75445615	Retreg2|chr1:75445116-75445615	0.249981769172174	.	.
chr1	75142499	75142998	chr1	75445624	75446123	Cnppd1|chr1:75445624-75446123	0.140272268150647	.	.
chr1	75142499	75142998	chr1	75445624	75446123	Retreg2|chr1:75445624-75446123	0.140272268150647	.	.
chr1	75142499	75142998	chr1	75477362	75477861	Cnppd1|chr1:75477362-75477861	0.142512063918939	.	.
chr1	75142499	75142998	chr1	75477362	75477861	Retreg2|chr1:75477362-75477861	0.142512063918939	.	.
chr1	75168424	75168923	chr1	74824729	74825228	Zfand2b|chr1:74824729-74825228	0.308745241300312	.	.
chr1	75168424	75168923	chr1	74898623	74899122	Zfand2b|chr1:74898623-74899122	0.131560671384678	.	.
chr1	75168424	75168923	chr1	75487302	75487801	Zfand2b|chr1:75487302-75487801	0.163904001532592	.	.
chr1	75168424	75168923	chr1	75487834	75488333	Zfand2b|chr1:75487834-75488333	0.298204111407471	.	.
chr1	75168424	75168923	chr1	75495129	75495628	Zfand2b|chr1:75495129-75495628	0.178930287507891	.	.
chr1	75180079	75180578	chr1	74802933	74803432	Abcb6|chr1:74802933-74803432	0.217458714272809	.	.
chr1	75180079	75180578	chr1	74948735	74949234	Abcb6|chr1:74948735-74949234	0.180704926025611	.	.
chr1	75180079	75180578	chr1	75001124	75001623	Abcb6|chr1:75001124-75001623	0.162681888016051	.	.
chr1	75180079	75180578	chr1	75487302	75487801	Abcb6|chr1:75487302-75487801	0.291376348722928	.	.
chr1	75180079	75180578	chr1	75495129	75495628	Abcb6|chr1:75495129-75495628	0.140685937136604	.	.
chr1	75191753	75192252	chr1	74964428	74964927	Ankzf1|chr1:74964428-74964927	0.216437009747889	.	.
chr1	75191753	75192252	chr1	74964428	74964927	Atg9a|chr1:74964428-74964927	0.216437009747889	.	.
chr1	75191753	75192252	chr1	75001124	75001623	Ankzf1|chr1:75001124-75001623	0.149488898806119	.	.
chr1	75191753	75192252	chr1	75001124	75001623	Atg9a|chr1:75001124-75001623	0.149488898806119	.	.
chr1	75191753	75192252	chr1	75016818	75017317	Ankzf1|chr1:75016818-75017317	0.238926251062949	.	.
chr1	75191753	75192252	chr1	75016818	75017317	Atg9a|chr1:75016818-75017317	0.238926251062949	.	.
chr1	75191753	75192252	chr1	75234571	75235070	Ankzf1|chr1:75234571-75235070	0.259509649444235	.	.
chr1	75191753	75192252	chr1	75234571	75235070	Atg9a|chr1:75234571-75235070	0.259509649444235	.	.
chr1	75191753	75192252	chr1	75254226	75254725	Ankzf1|chr1:75254226-75254725	0.230079775363835	.	.
chr1	75191753	75192252	chr1	75254226	75254725	Atg9a|chr1:75254226-75254725	0.230079775363835	.	.
chr1	75191753	75192252	chr1	75263237	75263736	Ankzf1|chr1:75263237-75263736	0.209421893074937	.	.
chr1	75191753	75192252	chr1	75263237	75263736	Atg9a|chr1:75263237-75263736	0.209421893074937	.	.
chr1	75191753	75192252	chr1	75289342	75289841	Ankzf1|chr1:75289342-75289841	0.216741294102166	.	.
chr1	75191753	75192252	chr1	75289342	75289841	Atg9a|chr1:75289342-75289841	0.216741294102166	.	.
chr1	75192415	75192914	chr1	75289342	75289841	Ankzf1|chr1:75289342-75289841	0.213572364610627	.	.
chr1	75192415	75192914	chr1	75289342	75289841	Atg9a|chr1:75289342-75289841	0.213572364610627	.	.
chr1	75192415	75192914	chr1	75487302	75487801	Ankzf1|chr1:75487302-75487801	0.28621685065578	.	.
chr1	75192415	75192914	chr1	75487302	75487801	Atg9a|chr1:75487302-75487801	0.28621685065578	.	.
chr1	75210546	75211045	chr1	74858307	74858806	Glb1l|chr1:74858307-74858806	0.244365077602773	.	.
chr1	75210546	75211045	chr1	74858307	74858806	Stk16|chr1:74858307-74858806	0.244365077602773	.	.
chr1	75210546	75211045	chr1	75445116	75445615	Glb1l|chr1:75445116-75445615	0.229500417793163	.	.
chr1	75210546	75211045	chr1	75445116	75445615	Stk16|chr1:75445116-75445615	0.229500417793163	.	.
chr1	75210546	75211045	chr1	75445624	75446123	Glb1l|chr1:75445624-75446123	0.149997432765592	.	.
chr1	75210546	75211045	chr1	75445624	75446123	Stk16|chr1:75445624-75446123	0.149997432765592	.	.
chr1	75210546	75211045	chr1	75459319	75459818	Glb1l|chr1:75459319-75459818	0.265810107201832	.	.
chr1	75210546	75211045	chr1	75459319	75459818	Stk16|chr1:75459319-75459818	0.265810107201832	.	.
chr1	75219086	75219585	chr1	75370249	75370748	Tuba4a|chr1:75370249-75370748	0.143074275907443	.	.
chr1	75219086	75219585	chr1	75444608	75445107	Tuba4a|chr1:75444608-75445107	0.160153938956038	.	.
chr1	75219086	75219585	chr1	75487302	75487801	Tuba4a|chr1:75487302-75487801	0.242284203747622	.	.
chr1	75236144	75236643	chr1	74948735	74949234	Dnajb2|chr1:74948735-74949234	0.157107010078492	.	.
chr1	75236144	75236643	chr1	75445116	75445615	Dnajb2|chr1:75445116-75445615	0.138915869828223	.	.
chr1	75236144	75236643	chr1	75487302	75487801	Dnajb2|chr1:75487302-75487801	0.145819921057384	.	.
chr1	75236651	75237150	chr1	75001124	75001623	Dnajb2|chr1:75001124-75001623	0.138963072586132	.	.
chr1	75236651	75237150	chr1	75016818	75017317	Dnajb2|chr1:75016818-75017317	0.207681718445562	.	.
chr1	75236651	75237150	chr1	75234571	75235070	Dnajb2|chr1:75234571-75235070	0.432264716152377	.	.
chr1	75236651	75237150	chr1	75459319	75459818	Dnajb2|chr1:75459319-75459818	0.160608312113472	.	.
chr1	75251521	75252020	chr1	75141393	75141892	Gm28294|chr1:75141393-75141892	0.223765217050563	.	.
chr1	75251521	75252020	chr1	75218312	75218811	Gm28294|chr1:75218312-75218811	0.212809588932041	.	.
chr1	75251521	75252020	chr1	75234571	75235070	Gm28294|chr1:75234571-75235070	0.147150988762428	.	.
chr1	75251521	75252020	chr1	75263237	75263736	Gm28294|chr1:75263237-75263736	0.138098556397347	.	.
chr1	75251521	75252020	chr1	75282920	75283419	Gm28294|chr1:75282920-75283419	0.135274825890095	.	.
chr1	75251521	75252020	chr1	75289342	75289841	Gm28294|chr1:75289342-75289841	0.136832791231409	.	.
chr1	75251521	75252020	chr1	75381822	75382321	Gm28294|chr1:75381822-75382321	0.161939438591434	.	.
chr1	75251521	75252020	chr1	75467494	75467993	Gm28294|chr1:75467494-75467993	0.158650614462219	.	.
chr1	75251521	75252020	chr1	75477362	75477861	Gm28294|chr1:75477362-75477861	0.171700049767157	.	.
chr1	75264008	75264507	chr1	75263237	75263736	Ptprn|chr1:75263237-75263736	0.172359919696189	.	.
chr1	75264008	75264507	chr1	75381822	75382321	Ptprn|chr1:75381822-75382321	0.25642858797014	.	.
chr1	75264008	75264507	chr1	75444608	75445107	Ptprn|chr1:75444608-75445107	0.141067020972709	.	.
chr1	75277375	75277874	chr1	75393088	75393587	Resp18|chr1:75393088-75393587	0.134964803370361	.	.
chr1	75277375	75277874	chr1	75487302	75487801	Resp18|chr1:75487302-75487801	0.220937149611161	.	.
chr1	75278167	75278666	chr1	75001124	75001623	Resp18|chr1:75001124-75001623	0.251861596266568	.	.
chr1	75317346	75317845	chr1	75263237	75263736	Dnpep|chr1:75263237-75263736	0.232734776920171	.	.
chr1	75317346	75317845	chr1	75289342	75289841	Dnpep|chr1:75289342-75289841	0.192403069738061	.	.
chr1	75317346	75317845	chr1	75381822	75382321	Dnpep|chr1:75381822-75382321	0.132490567085569	.	.
chr1	75317346	75317845	chr1	75445116	75445615	Dnpep|chr1:75445116-75445615	0.149330661968138	.	.
chr1	75317346	75317845	chr1	75487302	75487801	Dnpep|chr1:75487302-75487801	0.353834410527445	.	.
chr1	75359259	75359758	chr1	75001124	75001623	Des|chr1:75001124-75001623	0.193208144273557	.	.
chr1	75359259	75359758	chr1	75290547	75291046	Des|chr1:75290547-75291046	0.237787685378562	.	.
chr1	75359259	75359758	chr1	75459319	75459818	Des|chr1:75459319-75459818	0.163171795677575	.	.
chr1	75435709	75436208	chr1	75141393	75141892	Gmppa|chr1:75141393-75141892	0.164067966100157	.	.
chr1	75435709	75436208	chr1	75263237	75263736	Gmppa|chr1:75263237-75263736	0.16105878568181	.	.
chr1	75435709	75436208	chr1	75444608	75445107	Gmppa|chr1:75444608-75445107	0.152794763817793	.	.
chr1	75478598	75479097	chr1	75016818	75017317	Chpf|chr1:75016818-75017317	0.131525012540737	.	.
chr1	75478598	75479097	chr1	75016818	75017317	Tmem198|chr1:75016818-75017317	0.131525012540737	.	.
chr1	75478598	75479097	chr1	75234571	75235070	Chpf|chr1:75234571-75235070	0.153551797063497	.	.
chr1	75478598	75479097	chr1	75234571	75235070	Tmem198|chr1:75234571-75235070	0.153551797063497	.	.
chr1	75478598	75479097	chr1	75381822	75382321	Chpf|chr1:75381822-75382321	0.185785140503743	.	.
chr1	75478598	75479097	chr1	75381822	75382321	Tmem198|chr1:75381822-75382321	0.185785140503743	.	.
chr1	75479156	75479655	chr1	75001124	75001623	Chpf|chr1:75001124-75001623	0.239625345899921	.	.
chr1	75479156	75479655	chr1	75001124	75001623	Tmem198|chr1:75001124-75001623	0.239625345899921	.	.
chr1	75479156	75479655	chr1	75234571	75235070	Chpf|chr1:75234571-75235070	0.222650714176082	.	.
chr1	75479156	75479655	chr1	75234571	75235070	Tmem198|chr1:75234571-75235070	0.222650714176082	.	.
chr1	75479156	75479655	chr1	75487302	75487801	Chpf|chr1:75487302-75487801	0.293194588138956	.	.
chr1	75479156	75479655	chr1	75487302	75487801	Tmem198|chr1:75487302-75487801	0.293194588138956	.	.
chr1	75505376	75505875	chr1	75812571	75813070	Obsl1|chr1:75812571-75813070	0.14799969986159	.	.
chr1	75505376	75505875	chr1	75925739	75926238	Obsl1|chr1:75925739-75926238	0.180707237678643	.	.
chr1	75506139	75506638	chr1	75561782	75562281	Inha|chr1:75561782-75562281	0.204154254443767	.	.
chr1	75506139	75506638	chr1	75561782	75562281	Obsl1|chr1:75561782-75562281	0.204154254443767	.	.
chr1	75506139	75506638	chr1	75812571	75813070	Inha|chr1:75812571-75813070	0.146927551779778	.	.
chr1	75506139	75506638	chr1	75812571	75813070	Obsl1|chr1:75812571-75813070	0.146927551779778	.	.
chr1	75521240	75521739	chr1	75559353	75559852	Stk11ip|chr1:75559353-75559852	0.232176940571515	.	.
chr1	75521240	75521739	chr1	75565391	75565890	Stk11ip|chr1:75565391-75565890	0.192557585323881	.	.
chr1	75521240	75521739	chr1	75573724	75574223	Stk11ip|chr1:75573724-75574223	0.203073350097805	.	.
chr1	75521240	75521739	chr1	75582243	75582742	Stk11ip|chr1:75582243-75582742	0.26023578082652	.	.
chr1	75521240	75521739	chr1	75588323	75588822	Stk11ip|chr1:75588323-75588822	0.132118807222636	.	.
chr1	75521240	75521739	chr1	75588851	75589350	Stk11ip|chr1:75588851-75589350	0.182100922362932	.	.
chr1	75521240	75521739	chr1	75652505	75653004	Stk11ip|chr1:75652505-75653004	0.165974431134692	.	.
chr1	75521240	75521739	chr1	75662554	75663053	Stk11ip|chr1:75662554-75663053	0.322865420514263	.	.
chr1	75521240	75521739	chr1	75761703	75762202	Stk11ip|chr1:75761703-75762202	0.144640989598924	.	.
chr1	75521240	75521739	chr1	75843313	75843812	Stk11ip|chr1:75843313-75843812	0.171866040592537	.	.
chr1	75521240	75521739	chr1	75925739	75926238	Stk11ip|chr1:75925739-75926238	0.337849347839261	.	.
chr1	75546261	75546760	chr1	75559353	75559852	Slc4a3|chr1:75559353-75559852	0.165471374990695	.	.
chr1	75546261	75546760	chr1	75652505	75653004	Slc4a3|chr1:75652505-75653004	0.206964635648077	.	.
chr1	75546261	75546760	chr1	75812571	75813070	Slc4a3|chr1:75812571-75813070	0.231399239673025	.	.
chr1	77514939	77515438	chr1	77513554	77514053	Epha4|chr1:77513554-77514053	0.29071044397087	.	.
chr1	77514939	77515438	chr1	77513554	77514053	Gm28386|chr1:77513554-77514053	0.29071044397087	.	.
chr1	77514939	77515438	chr1	77532146	77532645	Epha4|chr1:77532146-77532645	0.158268230709222	.	.
chr1	77514939	77515438	chr1	77532146	77532645	Gm28386|chr1:77532146-77532645	0.158268230709222	.	.
chr1	77514939	77515438	chr1	77567985	77568484	Epha4|chr1:77567985-77568484	0.238002999152805	.	.
chr1	77514939	77515438	chr1	77567985	77568484	Gm28386|chr1:77567985-77568484	0.238002999152805	.	.
chr1	77514939	77515438	chr1	77929486	77929985	Epha4|chr1:77929486-77929985	0.23488194048544	.	.
chr1	77514939	77515438	chr1	77929486	77929985	Gm28386|chr1:77929486-77929985	0.23488194048544	.	.
chr1	77516009	77516508	chr1	77682348	77682847	Gm28386|chr1:77682348-77682847	0.143779165538854	.	.
chr1	78310032	78310531	chr1	78322420	78322919	Sgpp2|chr1:78322420-78322919	0.166641620005428	.	.
chr1	78310032	78310531	chr1	78371610	78372109	Sgpp2|chr1:78371610-78372109	0.182603220971959	.	.
chr1	78310032	78310531	chr1	78454635	78455134	Sgpp2|chr1:78454635-78455134	0.14040635731998	.	.
chr1	78310931	78311430	chr1	78380921	78381420	Sgpp2|chr1:78380921-78381420	0.213791779578958	.	.
chr1	78488387	78488886	chr1	78371610	78372109	Farsb|chr1:78371610-78372109	0.133843415872001	.	.
chr1	79439807	79440306	chr1	79007195	79007694	Scg2|chr1:79007195-79007694	0.135374101864743	.	.
chr1	79439807	79440306	chr1	79029320	79029819	Scg2|chr1:79029320-79029819	0.151957970010842	.	.
chr1	79439807	79440306	chr1	79459257	79459756	Scg2|chr1:79459257-79459756	0.191692009658693	.	.
chr1	79439807	79440306	chr1	79464620	79465119	Scg2|chr1:79464620-79465119	0.165397975578783	.	.
chr1	84839165	84839664	chr1	84838531	84839030	Fbxo36|chr1:84838531-84839030	0.17923834887574	.	.
chr1	84839165	84839664	chr1	84838531	84839030	Fbxo36|chr1:84838531-84839030	0.179238348875741	.	.
chr1	84839808	84840307	chr1	84922481	84922980	Fbxo36|chr1:84922481-84922980	0.20401691853341	.	.
chr1	84839808	84840307	chr1	84922481	84922980	Trip12|chr1:84922481-84922980	0.20401691853341	.	.
chr1	84934371	84934870	chr1	84881481	84881980	Slc16a14|chr1:84881481-84881980	0.144455783595382	.	.
chr1	84934371	84934870	chr1	84922481	84922980	Slc16a14|chr1:84922481-84922980	0.342554824198395	.	.
chr1	84934883	84935382	chr1	84910388	84910887	Slc16a14|chr1:84910388-84910887	0.332192645362616	.	.
chr1	84934883	84935382	chr1	84922481	84922980	Slc16a14|chr1:84922481-84922980	0.227869992518219	.	.
chr1	84935649	84936148	chr1	84855742	84856241	Slc16a14|chr1:84855742-84856241	0.189572548283268	.	.
chr1	84935649	84936148	chr1	84881481	84881980	Slc16a14|chr1:84881481-84881980	0.175266911316702	.	.
chr1	85774994	85775493	chr1	85716450	85716949	9930111H07Rik|chr1:85716450-85716949	0.526048512317165	.	.
chr1	85774994	85775493	chr1	85720188	85720687	9930111H07Rik|chr1:85720188-85720687	0.132562284093838	.	.
chr1	85774994	85775493	chr1	85736435	85736934	9930111H07Rik|chr1:85736435-85736934	0.195510002084037	.	.
chr1	85774994	85775493	chr1	85827089	85827588	9930111H07Rik|chr1:85827089-85827588	0.240327895719977	.	.
chr1	85774994	85775493	chr1	85895455	85895954	9930111H07Rik|chr1:85895455-85895954	0.221241740109298	.	.
chr1	85774994	85775493	chr1	85922384	85922883	9930111H07Rik|chr1:85922384-85922883	0.282813375590442	.	.
chr1	85774994	85775493	chr1	85934828	85935327	9930111H07Rik|chr1:85934828-85935327	0.437590495168116	.	.
chr1	85774994	85775493	chr1	85935397	85935896	9930111H07Rik|chr1:85935397-85935896	0.326873857551623	.	.
chr1	85793160	85793659	chr1	85822289	85822788	Cab39|chr1:85822289-85822788	0.143532217373962	.	.
chr1	85793160	85793659	chr1	85922384	85922883	Cab39|chr1:85922384-85922883	0.31257595678201	.	.
chr1	85894274	85894773	chr1	85810332	85810831	Itm2c|chr1:85810332-85810831	0.15540675917385	.	.
chr1	85894274	85894773	chr1	85869875	85870374	Itm2c|chr1:85869875-85870374	0.188578964261877	.	.
chr1	85894274	85894773	chr1	85916833	85917332	Itm2c|chr1:85916833-85917332	0.254925979853965	.	.
chr1	85894274	85894773	chr1	85958147	85958646	Itm2c|chr1:85958147-85958646	0.180757063017416	.	.
chr1	85894955	85895454	chr1	85736435	85736934	Itm2c|chr1:85736435-85736934	0.198704171474179	.	.
chr1	85894955	85895454	chr1	85821789	85822288	Itm2c|chr1:85821789-85822288	0.150373266563414	.	.
chr1	85894955	85895454	chr1	85895455	85895954	Itm2c|chr1:85895455-85895954	0.309885804432667	.	.
chr1	85894955	85895454	chr1	85934828	85935327	Itm2c|chr1:85934828-85935327	0.196768201059137	.	.
chr1	85928201	85928700	chr1	85716450	85716949	4933407L21Rik|chr1:85716450-85716949	0.288664947027173	.	.
chr1	85928201	85928700	chr1	85720188	85720687	4933407L21Rik|chr1:85720188-85720687	0.212697284743684	.	.
chr1	85928201	85928700	chr1	85736435	85736934	4933407L21Rik|chr1:85736435-85736934	0.198306153394765	.	.
chr1	85928201	85928700	chr1	85821789	85822288	4933407L21Rik|chr1:85821789-85822288	0.190040532888213	.	.
chr1	85928201	85928700	chr1	85827089	85827588	4933407L21Rik|chr1:85827089-85827588	0.143704424416341	.	.
chr1	85928201	85928700	chr1	85922384	85922883	4933407L21Rik|chr1:85922384-85922883	0.190484377835073	.	.
chr1	85928201	85928700	chr1	85934828	85935327	4933407L21Rik|chr1:85934828-85935327	0.365564300780593	.	.
chr1	85928201	85928700	chr1	85999484	85999983	4933407L21Rik|chr1:85999484-85999983	0.139235775335494	.	.
chr1	85936216	85936715	chr1	85716450	85716949	Gm28884|chr1:85716450-85716949	0.200634025612946	.	.
chr1	85936216	85936715	chr1	85720188	85720687	Gm28884|chr1:85720188-85720687	0.286321693412908	.	.
chr1	85936216	85936715	chr1	85827089	85827588	Gm28884|chr1:85827089-85827588	0.304424981530076	.	.
chr1	85936216	85936715	chr1	85895455	85895954	Gm28884|chr1:85895455-85895954	0.168256795085055	.	.
chr1	85936216	85936715	chr1	85922384	85922883	Gm28884|chr1:85922384-85922883	0.199569493713964	.	.
chr1	85936216	85936715	chr1	85934828	85935327	Gm28884|chr1:85934828-85935327	0.195316057792911	.	.
chr1	85936216	85936715	chr1	85935397	85935896	Gm28884|chr1:85935397-85935896	0.198046696452717	.	.
chr1	85936743	85937242	chr1	85958147	85958646	Gm28884|chr1:85958147-85958646	0.140706632978919	.	.
chr1	87755700	87756199	chr1	87982239	87982738	Atg16l1|chr1:87982239-87982738	0.160305948360788	.	.
chr1	87755700	87756199	chr1	88128000	88128499	Atg16l1|chr1:88128000-88128499	0.187625808203366	.	.
chr1	87853009	87853508	chr1	87798300	87798799	Dgkd|chr1:87798300-87798799	0.350795633992231	.	.
chr1	88008031	88008530	chr1	87798300	87798799	Usp40|chr1:87798300-87798799	0.500479816924716	.	.
chr1	88008031	88008530	chr1	87798300	87798799	Usp40|chr1:87798300-87798799	0.500479816924717	.	.
chr1	88008031	88008530	chr1	88321196	88321695	Usp40|chr1:88321196-88321695	0.303215833923401	.	.
chr1	88008031	88008530	chr1	88461073	88461572	Usp40|chr1:88461073-88461572	0.139849394468031	.	.
chr1	88102279	88102778	chr1	87798300	87798799	Ugt1a6b|chr1:87798300-87798799	0.249337231989827	.	.
chr1	88102279	88102778	chr1	87879632	87880131	Ugt1a6b|chr1:87879632-87880131	0.310145050739922	.	.
chr1	88102279	88102778	chr1	87880181	87880680	Ugt1a6b|chr1:87880181-87880680	0.33318450122442	.	.
chr1	88102279	88102778	chr1	87925537	87926036	Ugt1a6b|chr1:87925537-87926036	0.17880923366393	.	.
chr1	88102279	88102778	chr1	88456267	88456766	Ugt1a6b|chr1:88456267-88456766	0.223297258910961	.	.
chr1	88199650	88200149	chr1	87779367	87779866	Ugt1a2|chr1:87779367-87779866	0.41960547628697	.	.
chr1	88199650	88200149	chr1	87786247	87786746	Ugt1a2|chr1:87786247-87786746	0.523089963391051	.	.
chr1	88199650	88200149	chr1	87828156	87828655	Ugt1a2|chr1:87828156-87828655	0.489972370553779	.	.
chr1	88199650	88200149	chr1	87846806	87847305	Ugt1a2|chr1:87846806-87847305	0.718291620618614	.	.
chr1	88199650	88200149	chr1	87935966	87936465	Ugt1a2|chr1:87935966-87936465	0.425966805731274	.	.
chr1	88199650	88200149	chr1	87936469	87936968	Ugt1a2|chr1:87936469-87936968	0.266341442300245	.	.
chr1	88199650	88200149	chr1	87962901	87963400	Ugt1a2|chr1:87962901-87963400	0.397917964902397	.	.
chr1	88199650	88200149	chr1	88259138	88259637	Ugt1a2|chr1:88259138-88259637	0.368718991561921	.	.
chr1	88199650	88200149	chr1	88357393	88357892	Ugt1a2|chr1:88357393-88357892	0.173596657116953	.	.
chr1	88199650	88200149	chr1	88424541	88425040	Ugt1a2|chr1:88424541-88425040	0.408695780715484	.	.
chr1	88205505	88206004	chr1	87779367	87779866	Dnajb3|chr1:87779367-87779866	0.20329664015649	.	.
chr1	88205505	88206004	chr1	87786247	87786746	Dnajb3|chr1:87786247-87786746	0.248032147474102	.	.
chr1	88205505	88206004	chr1	87828156	87828655	Dnajb3|chr1:87828156-87828655	0.199333826490825	.	.
chr1	88205505	88206004	chr1	87846806	87847305	Dnajb3|chr1:87846806-87847305	0.312961262473083	.	.
chr1	88205505	88206004	chr1	87935966	87936465	Dnajb3|chr1:87935966-87936465	0.182304985071852	.	.
chr1	88205505	88206004	chr1	88259138	88259637	Dnajb3|chr1:88259138-88259637	0.141469331835825	.	.
chr1	88205505	88206004	chr1	88321196	88321695	Dnajb3|chr1:88321196-88321695	0.248277407924271	.	.
chr1	88205505	88206004	chr1	88424541	88425040	Dnajb3|chr1:88424541-88425040	0.14178854757532	.	.
chr1	88277410	88277909	chr1	88437694	88438193	Hjurp|chr1:88437694-88438193	0.132937142850218	.	.
chr1	88277410	88277909	chr1	88437694	88438193	Trpm8|chr1:88437694-88438193	0.132937142850218	.	.
chr1	88277410	88277909	chr1	88456267	88456766	Hjurp|chr1:88456267-88456766	0.235661617969208	.	.
chr1	88277410	88277909	chr1	88456267	88456766	Trpm8|chr1:88456267-88456766	0.235661617969208	.	.
chr1	88277410	88277909	chr1	88461073	88461572	Hjurp|chr1:88461073-88461572	0.135353402053937	.	.
chr1	88277410	88277909	chr1	88461073	88461572	Trpm8|chr1:88461073-88461572	0.135353402053937	.	.
chr1	92641129	92641628	chr1	92539059	92539558	Cops9|chr1:92539059-92539558	0.216186741419924	.	.
chr1	92641129	92641628	chr1	92610875	92611374	Cops9|chr1:92610875-92611374	0.190863450057046	.	.
chr1	92641129	92641628	chr1	92680503	92681002	Cops9|chr1:92680503-92681002	0.133716615142288	.	.
chr1	92641129	92641628	chr1	92861384	92861883	Cops9|chr1:92861384-92861883	0.28086791132578	.	.
chr1	92641129	92641628	chr1	92895020	92895519	Cops9|chr1:92895020-92895519	0.14196824135767	.	.
chr1	92641765	92642264	chr1	92521236	92521735	Cops9|chr1:92521236-92521735	0.1525592818958	.	.
chr1	92641765	92642264	chr1	92730498	92730997	Cops9|chr1:92730498-92730997	0.244568326742785	.	.
chr1	92648213	92648712	chr1	92680503	92681002	Otos|chr1:92680503-92681002	0.139529715127964	.	.
chr1	92648213	92648712	chr1	92861384	92861883	Otos|chr1:92861384-92861883	0.3028881938	.	.
chr1	92648213	92648712	chr1	92895020	92895519	Otos|chr1:92895020-92895519	0.137784150506756	.	.
chr1	92831030	92831529	chr1	92539059	92539558	Gpc1|chr1:92539059-92539558	0.213704338776167	.	.
chr1	92831030	92831529	chr1	92730498	92730997	Gpc1|chr1:92730498-92730997	0.336920469245563	.	.
chr1	92831030	92831529	chr1	92861384	92861883	Gpc1|chr1:92861384-92861883	0.194881640467012	.	.
chr1	92831616	92832115	chr1	92861384	92861883	Gpc1|chr1:92861384-92861883	0.128762604225959	.	.
chr1	92831616	92832115	chr1	92956591	92957090	Gpc1|chr1:92956591-92957090	0.300208191535553	.	.
chr1	92848463	92848962	chr1	92521236	92521735	Gm29480|chr1:92521236-92521735	0.205979277897182	.	.
chr1	92848463	92848962	chr1	92539059	92539558	Gm29480|chr1:92539059-92539558	0.285476085099993	.	.
chr1	92848463	92848962	chr1	92610875	92611374	Gm29480|chr1:92610875-92611374	0.2227283188129	.	.
chr1	92848463	92848962	chr1	92861384	92861883	Gm29480|chr1:92861384-92861883	0.265581402580645	.	.
chr1	92849473	92849972	chr1	92521236	92521735	Gm29480|chr1:92521236-92521735	0.203314712069984	.	.
chr1	92849473	92849972	chr1	92610875	92611374	Gm29480|chr1:92610875-92611374	0.159203863228806	.	.
chr1	92849473	92849972	chr1	92680503	92681002	Gm29480|chr1:92680503-92681002	0.202913184030123	.	.
chr1	92849473	92849972	chr1	92861384	92861883	Gm29480|chr1:92861384-92861883	0.270601930508342	.	.
chr1	92849473	92849972	chr1	92956591	92957090	Gm29480|chr1:92956591-92957090	0.142666255334557	.	.
chr1	92902753	92903252	chr1	92539059	92539558	Ankmy1|chr1:92539059-92539558	0.174856316398853	.	.
chr1	92902753	92903252	chr1	92680503	92681002	Ankmy1|chr1:92680503-92681002	0.157064013324376	.	.
chr1	92902753	92903252	chr1	92895020	92895519	Ankmy1|chr1:92895020-92895519	0.13151752673317	.	.
chr1	92902753	92903252	chr1	92956591	92957090	Ankmy1|chr1:92956591-92957090	0.141005982332049	.	.
chr1	92906632	92907131	chr1	92956591	92957090	Dusp28|chr1:92956591-92957090	0.250802708785158	.	.
chr1	92907215	92907714	chr1	92730498	92730997	Dusp28|chr1:92730498-92730997	0.289576635086769	.	.
chr1	92907215	92907714	chr1	92730498	92730997	Dusp28|chr1:92730498-92730997	0.28957663508677	.	.
chr1	92907215	92907714	chr1	92956591	92957090	Dusp28|chr1:92956591-92957090	0.151615397342538	.	.
chr1	92910422	92910921	chr1	92861384	92861883	5033417F24Rik|chr1:92861384-92861883	0.158594021756335	.	.
chr1	92910422	92910921	chr1	92861384	92861883	Rnpepl1|chr1:92861384-92861883	0.158594021756335	.	.
chr1	92910422	92910921	chr1	92956591	92957090	5033417F24Rik|chr1:92956591-92957090	0.209813874275283	.	.
chr1	92910422	92910921	chr1	92956591	92957090	Rnpepl1|chr1:92956591-92957090	0.209813874275283	.	.
chr1	92910928	92911427	chr1	92683124	92683623	5033417F24Rik|chr1:92683124-92683623	0.168433975685463	.	.
chr1	92910928	92911427	chr1	92683124	92683623	Rnpepl1|chr1:92683124-92683623	0.168433975685463	.	.
chr1	92910928	92911427	chr1	92895020	92895519	5033417F24Rik|chr1:92895020-92895519	0.203919066753316	.	.
chr1	92910928	92911427	chr1	92895020	92895519	Rnpepl1|chr1:92895020-92895519	0.203919066753316	.	.
chr1	92934435	92934934	chr1	92521236	92521735	Capn10|chr1:92521236-92521735	0.178503290789122	.	.
chr1	92934435	92934934	chr1	92730498	92730997	Capn10|chr1:92730498-92730997	0.224298405084846	.	.
chr1	93342619	93343118	chr1	93740606	93741105	Pask|chr1:93740606-93741105	0.15858743645649	.	.
chr1	93342619	93343118	chr1	93740606	93741105	Ppp1r7|chr1:93740606-93741105	0.15858743645649	.	.
chr1	93343358	93343857	chr1	93445454	93445953	Pask|chr1:93445454-93445953	0.202883441603514	.	.
chr1	93343358	93343857	chr1	93445454	93445953	Ppp1r7|chr1:93445454-93445953	0.202883441603514	.	.
chr1	93478107	93478606	chr1	93349690	93350189	Hdlbp|chr1:93349690-93350189	0.248822326508286	.	.
chr1	93478107	93478606	chr1	93349690	93350189	Sept2|chr1:93349690-93350189	0.248822326508286	.	.
chr1	93478107	93478606	chr1	93444675	93445174	Hdlbp|chr1:93444675-93445174	0.247975945999513	.	.
chr1	93478107	93478606	chr1	93444675	93445174	Sept2|chr1:93444675-93445174	0.247975945999513	.	.
chr1	93478107	93478606	chr1	93445454	93445953	Hdlbp|chr1:93445454-93445953	0.344345918722131	.	.
chr1	93478107	93478606	chr1	93445454	93445953	Sept2|chr1:93445454-93445953	0.344345918722131	.	.
chr1	93478107	93478606	chr1	93691752	93692251	Hdlbp|chr1:93691752-93692251	0.303045554488752	.	.
chr1	93478107	93478606	chr1	93691752	93692251	Sept2|chr1:93691752-93692251	0.303045554488752	.	.
chr1	93478622	93479121	chr1	93445454	93445953	Hdlbp|chr1:93445454-93445953	0.144439583359309	.	.
chr1	93478622	93479121	chr1	93445454	93445953	Sept2|chr1:93445454-93445953	0.144439583359309	.	.
chr1	93511801	93512300	chr1	93444675	93445174	Farp2|chr1:93444675-93445174	0.437347019475518	.	.
chr1	93634975	93635474	chr1	93691752	93692251	Gm28536|chr1:93691752-93692251	0.160353421400707	.	.
chr1	93635550	93636049	chr1	93444675	93445174	Gm28536|chr1:93444675-93445174	0.283264907870424	.	.
chr1	93635550	93636049	chr1	93445454	93445953	Gm28536|chr1:93445454-93445953	0.222539969599998	.	.
chr1	93635550	93636049	chr1	93691752	93692251	Gm28536|chr1:93691752-93692251	0.315856988194878	.	.
chr1	93686360	93686859	chr1	93506953	93507452	Bok|chr1:93506953-93507452	0.180231979301391	.	.
chr1	93731754	93732253	chr1	93506953	93507452	Gm10550|chr1:93506953-93507452	0.228761389177762	.	.
chr1	93731754	93732253	chr1	93761646	93762145	Gm10550|chr1:93761646-93762145	0.323058181537896	.	.
chr1	93754617	93755116	chr1	93691752	93692251	Thap4|chr1:93691752-93692251	0.494005441563962	.	.
chr1	93754617	93755116	chr1	94024336	94024835	Thap4|chr1:94024336-94024835	0.459065677575458	.	.
chr1	93754617	93755116	chr1	94053474	94053973	Thap4|chr1:94053474-94053973	0.537405930439976	.	.
chr1	93754617	93755116	chr1	94188060	94188559	Thap4|chr1:94188060-94188559	0.334357387858913	.	.
chr1	93801756	93802255	chr1	94139409	94139908	Dtymk|chr1:94139409-94139908	0.209490873128091	.	.
chr1	93803720	93804219	chr1	93691752	93692251	Ing5|chr1:93691752-93692251	0.173549552818203	.	.
chr1	93803720	93804219	chr1	94024336	94024835	Ing5|chr1:94024336-94024835	0.133808344745351	.	.
chr1	93803720	93804219	chr1	94035198	94035697	Ing5|chr1:94035198-94035697	0.173373391441849	.	.
chr1	93803720	93804219	chr1	94053474	94053973	Ing5|chr1:94053474-94053973	0.193284421558848	.	.
chr1	95313333	95313832	chr1	95055277	95055776	Fam174a|chr1:95055277-95055776	0.318197875235528	.	.
chr1	95313333	95313832	chr1	95110436	95110935	Fam174a|chr1:95110436-95110935	0.164843914464714	.	.
chr1	95313851	95314350	chr1	95218827	95219326	Fam174a|chr1:95218827-95219326	0.161952984579471	.	.
chr1	95667921	95668420	chr1	95616979	95617478	St8sia4|chr1:95616979-95617478	0.248793580096074	.	.
chr1	95667921	95668420	chr1	95950365	95950864	St8sia4|chr1:95950365-95950864	0.175193020511646	.	.
chr1	96871948	96872447	chr1	96599860	96600359	Slco4c1|chr1:96599860-96600359	0.405138706236885	.	.
chr1	96871948	96872447	chr1	96600369	96600868	Slco4c1|chr1:96600369-96600868	0.264204297464811	.	.
chr1	96871948	96872447	chr1	96849064	96849563	Slco4c1|chr1:96849064-96849563	0.281240894628704	.	.
chr1	96871948	96872447	chr1	96965254	96965753	Slco4c1|chr1:96965254-96965753	0.246077039379835	.	.
chr1	97661204	97661703	chr1	97650037	97650536	D1Ertd622e|chr1:97650037-97650536	0.17764157839621	.	.
chr1	97661800	97662299	chr1	97614601	97615100	D1Ertd622e|chr1:97614601-97615100	0.25107092772472	.	.
chr1	97661800	97662299	chr1	97650037	97650536	D1Ertd622e|chr1:97650037-97650536	0.202828197263534	.	.
chr1	98094805	98095304	chr1	98002080	98002579	Pam|chr1:98002080-98002579	0.169925402499276	.	.
chr1	98094805	98095304	chr1	98077325	98077824	Pam|chr1:98077325-98077824	0.179345840248672	.	.
chr1	98094805	98095304	chr1	98078407	98078906	Pam|chr1:98078407-98078906	0.180663272067603	.	.
chr1	98094805	98095304	chr1	98086978	98087477	Pam|chr1:98086978-98087477	0.283175277893142	.	.
chr1	98094805	98095304	chr1	98167061	98167560	Pam|chr1:98167061-98167560	0.257065402236464	.	.
chr1	98094805	98095304	chr1	98192084	98192583	Pam|chr1:98192084-98192583	0.172118469664772	.	.
chr1	98094805	98095304	chr1	98273832	98274331	Pam|chr1:98273832-98274331	0.197492029481704	.	.
chr1	98095430	98095929	chr1	98002767	98003266	Pam|chr1:98002767-98003266	0.202206551851068	.	.
chr1	98095430	98095929	chr1	98167061	98167560	Pam|chr1:98167061-98167560	0.208228779179111	.	.
chr1	98095430	98095929	chr1	98190632	98191131	Pam|chr1:98190632-98191131	0.133367373797419	.	.
chr1	98420349	98420848	chr1	98011051	98011550	Slco6d1|chr1:98011051-98011550	0.303817080656731	.	.
chr1	98420349	98420848	chr1	98031757	98032256	Slco6d1|chr1:98031757-98032256	0.157203933437269	.	.
chr1	98420349	98420848	chr1	98077325	98077824	Slco6d1|chr1:98077325-98077824	0.598658534626836	.	.
chr1	98420349	98420848	chr1	98078407	98078906	Slco6d1|chr1:98078407-98078906	0.177238717697893	.	.
chr1	98420349	98420848	chr1	98085445	98085944	Slco6d1|chr1:98085445-98085944	0.699788729423501	.	.
chr1	98420349	98420848	chr1	98192084	98192583	Slco6d1|chr1:98192084-98192583	0.149393304173309	.	.
chr1	98420349	98420848	chr1	98200059	98200558	Slco6d1|chr1:98200059-98200558	0.538930358324286	.	.
chr1	98420349	98420848	chr1	98273832	98274331	Slco6d1|chr1:98273832-98274331	0.26646482287415	.	.
chr1	98420349	98420848	chr1	98745596	98746095	Slco6d1|chr1:98745596-98746095	0.754791128231043	.	.
chr1	99772082	99772581	chr1	99499551	99500050	Cntnap5b|chr1:99499551-99500050	0.172346487570133	.	.
chr1	99772082	99772581	chr1	99670120	99670619	Cntnap5b|chr1:99670120-99670619	0.15123941231259	.	.
chr1	99772082	99772581	chr1	99774058	99774557	Cntnap5b|chr1:99774058-99774557	0.311812258929255	.	.
chr1	99772082	99772581	chr1	99813227	99813726	Cntnap5b|chr1:99813227-99813726	0.212001850846647	.	.
chr1	99772082	99772581	chr1	99813731	99814230	Cntnap5b|chr1:99813731-99814230	0.205686892880535	.	.
chr1	105663536	105664035	chr1	105993776	105994275	Pign|chr1:105993776-105994275	0.152578982703856	.	.
chr1	105663536	105664035	chr1	105993776	105994275	Relch|chr1:105993776-105994275	0.152578982703856	.	.
chr1	105780395	105780894	chr1	105501623	105502122	Tnfrsf11a|chr1:105501623-105502122	0.265123133629571	.	.
chr1	105780395	105780894	chr1	105944466	105944965	Tnfrsf11a|chr1:105944466-105944965	0.130677295596941	.	.
chr1	105780395	105780894	chr1	105944975	105945474	Tnfrsf11a|chr1:105944975-105945474	0.210829097351284	.	.
chr1	105990273	105990772	chr1	105813150	105813649	Gm7160|chr1:105813150-105813649	0.289226889126709	.	.
chr1	105990273	105990772	chr1	105813150	105813649	Zcchc2|chr1:105813150-105813649	0.289226889126709	.	.
chr1	106759529	106760028	chr1	106750624	106751123	Kdsr|chr1:106750624-106751123	0.278132043677712	.	.
chr1	106796474	106796973	chr1	106818348	106818847	Vps4b|chr1:106818348-106818847	0.149622414503848	.	.
chr1	106796474	106796973	chr1	107127397	107127896	Vps4b|chr1:107127397-107127896	0.14837243714604	.	.
chr1	109982394	109982893	chr1	109512625	109513124	Cdh7|chr1:109512625-109513124	0.132561580699476	.	.
chr1	109982994	109983493	chr1	109901428	109901927	Cdh7|chr1:109901428-109901927	0.17032947692029	.	.
chr1	111864757	111865256	chr1	111754425	111754924	Dsel|chr1:111754425-111754924	0.272866349140631	.	.
chr1	115684447	115684946	chr1	115543868	115544367	Cntnap5a|chr1:115543868-115544367	0.139825832118324	.	.
chr1	115684447	115684946	chr1	115685774	115686273	Cntnap5a|chr1:115685774-115686273	0.190768074652092	.	.
chr1	115684447	115684946	chr1	115735074	115735573	Cntnap5a|chr1:115735074-115735573	0.132634384652926	.	.
chr1	118310992	118311491	chr1	118434883	118435382	Tsn|chr1:118434883-118435382	0.166911125892645	.	.
chr1	118310992	118311491	chr1	118480456	118480955	Tsn|chr1:118480456-118480955	0.269842056812233	.	.
chr1	118321592	118322091	chr1	118492751	118493250	Nifk|chr1:118492751-118493250	0.260484286865281	.	.
chr1	118388537	118389036	chr1	118480456	118480955	Clasp1|chr1:118480456-118480955	0.145583363918918	.	.
chr1	118459308	118459807	chr1	118294981	118295480	2900060B14Rik|chr1:118294981-118295480	0.275613963415268	.	.
chr1	118459308	118459807	chr1	118498277	118498776	2900060B14Rik|chr1:118498277-118498776	0.188877686721923	.	.
chr1	119053430	119053929	chr1	119099914	119100413	Gli2|chr1:119099914-119100413	0.140056404401848	.	.
chr1	119053430	119053929	chr1	119287322	119287821	Gli2|chr1:119287322-119287821	0.34943640743997	.	.
chr1	119053430	119053929	chr1	119308720	119309219	Gli2|chr1:119308720-119309219	0.193703117847637	.	.
chr1	119053430	119053929	chr1	119367458	119367957	Gli2|chr1:119367458-119367957	0.372993810300565	.	.
chr1	119053430	119053929	chr1	119419998	119420497	Gli2|chr1:119419998-119420497	0.1639065654795	.	.
chr1	119053430	119053929	chr1	119420927	119421426	Gli2|chr1:119420927-119421426	0.239826605981263	.	.
chr1	119053430	119053929	chr1	119456664	119457163	Gli2|chr1:119456664-119457163	0.261826950502022	.	.
chr1	119053430	119053929	chr1	119472020	119472519	Gli2|chr1:119472020-119472519	0.271112718201021	.	.
chr1	119328885	119329384	chr1	119093671	119094170	Gm29455|chr1:119093671-119094170	0.172123451397839	.	.
chr1	119328885	119329384	chr1	119093671	119094170	Gm29455|chr1:119093671-119094170	0.17212345139784	.	.
chr1	119328885	119329384	chr1	119201888	119202387	Gm29455|chr1:119201888-119202387	0.372892981761645	.	.
chr1	119328885	119329384	chr1	119202438	119202937	Gm29455|chr1:119202438-119202937	0.409990735623173	.	.
chr1	119328885	119329384	chr1	119292201	119292700	Gm29455|chr1:119292201-119292700	0.321073591635408	.	.
chr1	119328885	119329384	chr1	119420927	119421426	Gm29455|chr1:119420927-119421426	0.193026089094191	.	.
chr1	119421524	119422023	chr1	119093671	119094170	Inhbb|chr1:119093671-119094170	0.176421901994949	.	.
chr1	119421524	119422023	chr1	119202438	119202937	Inhbb|chr1:119202438-119202937	0.188553233799525	.	.
chr1	119421524	119422023	chr1	119287322	119287821	Inhbb|chr1:119287322-119287821	0.249309182405538	.	.
chr1	119421524	119422023	chr1	119292201	119292700	Inhbb|chr1:119292201-119292700	0.171143324548155	.	.
chr1	119421524	119422023	chr1	119367458	119367957	Inhbb|chr1:119367458-119367957	0.161037856485193	.	.
chr1	119421524	119422023	chr1	119388650	119389149	Inhbb|chr1:119388650-119389149	0.138618999340762	.	.
chr1	119421524	119422023	chr1	119419998	119420497	Inhbb|chr1:119419998-119420497	0.310667224439166	.	.
chr1	119421524	119422023	chr1	119420927	119421426	Inhbb|chr1:119420927-119421426	0.428351753469753	.	.
chr1	119421524	119422023	chr1	119456664	119457163	Inhbb|chr1:119456664-119457163	0.188915004754288	.	.
chr1	119421524	119422023	chr1	119458164	119458663	Inhbb|chr1:119458164-119458663	0.197225461041053	.	.
chr1	119421524	119422023	chr1	119472020	119472519	Inhbb|chr1:119472020-119472519	0.136113212059146	.	.
chr1	119422101	119422600	chr1	119099914	119100413	Inhbb|chr1:119099914-119100413	0.218017913145397	.	.
chr1	119422101	119422600	chr1	119287322	119287821	Inhbb|chr1:119287322-119287821	0.303815441284887	.	.
chr1	119422101	119422600	chr1	119367458	119367957	Inhbb|chr1:119367458-119367957	0.351692466441897	.	.
chr1	119422101	119422600	chr1	119420927	119421426	Inhbb|chr1:119420927-119421426	0.406727918121973	.	.
chr1	119422101	119422600	chr1	119456664	119457163	Inhbb|chr1:119456664-119457163	0.335967802682957	.	.
chr1	119422101	119422600	chr1	119472020	119472519	Inhbb|chr1:119472020-119472519	0.334251734922521	.	.
chr1	120340287	120340786	chr1	120297822	120298321	C1ql2|chr1:120297822-120298321	0.175570339898942	.	.
chr1	120340287	120340786	chr1	120301685	120302184	C1ql2|chr1:120301685-120302184	0.28227413621837	.	.
chr1	120340287	120340786	chr1	120594518	120595017	C1ql2|chr1:120594518-120595017	0.148821973834313	.	.
chr1	121430778	121431277	chr1	121315049	121315548	Ccdc93|chr1:121315049-121315548	0.17891999759659	.	.
chr1	121430778	121431277	chr1	121327621	121328120	Ccdc93|chr1:121327621-121328120	0.220309024250587	.	.
chr1	121430778	121431277	chr1	121450962	121451461	Ccdc93|chr1:121450962-121451461	0.156399360127283	.	.
chr1	121431333	121431832	chr1	121013496	121013995	Ccdc93|chr1:121013496-121013995	0.26559924728241	.	.
chr1	121431333	121431832	chr1	121390922	121391421	Ccdc93|chr1:121390922-121391421	0.148590679932607	.	.
chr1	121493659	121494158	chr1	121014059	121014558	Gm15392|chr1:121014059-121014558	0.452227676382074	.	.
chr1	121493659	121494158	chr1	121111820	121112319	Gm15392|chr1:121111820-121112319	0.277770893296519	.	.
chr1	121493659	121494158	chr1	121343848	121344347	Gm15392|chr1:121343848-121344347	0.321553221123087	.	.
chr1	121493659	121494158	chr1	121390369	121390868	Gm15392|chr1:121390369-121390868	0.177884765500299	.	.
chr1	121493659	121494158	chr1	121390922	121391421	Gm15392|chr1:121390922-121391421	0.29865039657441	.	.
chr1	121493659	121494158	chr1	121440527	121441026	Gm15392|chr1:121440527-121441026	0.222355209047686	.	.
chr1	121493659	121494158	chr1	121450962	121451461	Gm15392|chr1:121450962-121451461	0.246701164662906	.	.
chr1	121493659	121494158	chr1	121452337	121452836	Gm15392|chr1:121452337-121452836	0.278488192771986	.	.
chr1	125435289	125435788	chr1	125607368	125607867	Actr3|chr1:125607368-125607867	0.160383739721894	.	.
chr1	125435289	125435788	chr1	125639307	125639806	Actr3|chr1:125639307-125639806	0.156326451695941	.	.
chr1	125560306	125560805	chr1	125370731	125371230	Slc35f5|chr1:125370731-125371230	0.285600692036803	.	.
chr1	125560306	125560805	chr1	125542200	125542699	Slc35f5|chr1:125542200-125542699	0.201126800308025	.	.
chr1	125560306	125560805	chr1	125906237	125906736	Slc35f5|chr1:125906237-125906736	0.132957247440724	.	.
chr1	125560306	125560805	chr1	125911387	125911886	Slc35f5|chr1:125911387-125911886	0.134438580224673	.	.
chr1	125561216	125561715	chr1	125808323	125808822	Slc35f5|chr1:125808323-125808822	0.132263585705448	.	.
chr1	125561216	125561715	chr1	125911387	125911886	Slc35f5|chr1:125911387-125911886	0.145034544117675	.	.
chr1	125561216	125561715	chr1	125945114	125945613	Slc35f5|chr1:125945114-125945613	0.142653254117768	.	.
chr1	125911894	125912393	chr1	125591772	125592271	Lypd1|chr1:125591772-125592271	0.370227249417442	.	.
chr1	125911894	125912393	chr1	125626692	125627191	Lypd1|chr1:125626692-125627191	0.321356804405392	.	.
chr1	125911894	125912393	chr1	125657433	125657932	Lypd1|chr1:125657433-125657932	0.208747812769276	.	.
chr1	125911894	125912393	chr1	125808323	125808822	Lypd1|chr1:125808323-125808822	0.271439159232021	.	.
chr1	125911894	125912393	chr1	125906237	125906736	Lypd1|chr1:125906237-125906736	0.141751015661208	.	.
chr1	125911894	125912393	chr1	125911387	125911886	Lypd1|chr1:125911387-125911886	0.559714764240078	.	.
chr1	125911894	125912393	chr1	125924786	125925285	Lypd1|chr1:125924786-125925285	0.460287978087053	.	.
chr1	125911894	125912393	chr1	125945114	125945613	Lypd1|chr1:125945114-125945613	0.280680695656679	.	.
chr1	125911894	125912393	chr1	125969882	125970381	Lypd1|chr1:125969882-125970381	0.260753695076427	.	.
chr1	130462505	130463004	chr1	130192564	130193063	Cd55|chr1:130192564-130193063	0.229543500233722	.	.
chr1	130462505	130463004	chr1	130192564	130193063	Gm16083|chr1:130192564-130193063	0.229543500233722	.	.
chr1	130462505	130463004	chr1	130504810	130505309	Cd55|chr1:130504810-130505309	0.20173311674527	.	.
chr1	130462505	130463004	chr1	130504810	130505309	Gm16083|chr1:130504810-130505309	0.20173311674527	.	.
chr1	130462505	130463004	chr1	130633945	130634444	Cd55|chr1:130633945-130634444	0.238536535180462	.	.
chr1	130462505	130463004	chr1	130633945	130634444	Gm16083|chr1:130633945-130634444	0.238536535180462	.	.
chr1	130462505	130463004	chr1	130699887	130700386	Cd55|chr1:130699887-130700386	0.137187588605685	.	.
chr1	130462505	130463004	chr1	130699887	130700386	Gm16083|chr1:130699887-130700386	0.137187588605685	.	.
chr1	130717229	130717728	chr1	130715647	130716146	Yod1|chr1:130715647-130716146	0.164859081538708	.	.
chr1	130717229	130717728	chr1	130835444	130835943	Yod1|chr1:130835444-130835943	0.214865547859048	.	.
chr1	139376823	139377322	chr1	139296114	139296613	Crb1|chr1:139296114-139296613	0.418999496292719	.	.
chr1	139376823	139377322	chr1	139438315	139438814	Crb1|chr1:139438315-139438814	0.201010414597307	.	.
chr1	139421972	139422471	chr1	139368610	139369109	Zbtb41|chr1:139368610-139369109	0.272092479867582	.	.
chr1	139421972	139422471	chr1	139481086	139481585	Zbtb41|chr1:139481086-139481585	0.149162230355007	.	.
chr1	139454477	139454976	chr1	139296114	139296613	Aspm|chr1:139296114-139296613	0.328707934452255	.	.
chr1	139454477	139454976	chr1	139438315	139438814	Aspm|chr1:139438315-139438814	0.307363662643819	.	.
chr1	139454477	139454976	chr1	139481086	139481585	Aspm|chr1:139481086-139481585	0.2310113930265	.	.
chr1	140245186	140245685	chr1	140179977	140180476	Kcnt2|chr1:140179977-140180476	0.130540043797999	.	.
chr1	140245761	140246260	chr1	140179977	140180476	Kcnt2|chr1:140179977-140180476	0.211515150789313	.	.
chr1	140246413	140246912	chr1	140434703	140435202	Kcnt2|chr1:140434703-140435202	0.181987942546361	.	.
chr1	143640493	143640992	chr1	143265853	143266352	B3galt2|chr1:143265853-143266352	0.136814161898999	.	.
chr1	143641020	143641519	chr1	143644121	143644620	B3galt2|chr1:143644121-143644620	0.14259418096947	.	.
chr1	143702603	143703102	chr1	143477798	143478297	Cdc73|chr1:143477798-143478297	0.146090381537618	.	.
chr1	143702603	143703102	chr1	143739248	143739747	Cdc73|chr1:143739248-143739747	0.228594285600575	.	.
chr1	144004041	144004540	chr1	144018543	144019042	Rgs2|chr1:144018543-144019042	0.222601726769928	.	.
chr1	144004041	144004540	chr1	144431447	144431946	Rgs2|chr1:144431447-144431946	0.150042079580771	.	.
chr1	144177193	144177692	chr1	144085761	144086260	Rgs13|chr1:144085761-144086260	0.209865605415025	.	.
chr1	144177193	144177692	chr1	144090405	144090904	Rgs13|chr1:144090405-144090904	0.144689301111589	.	.
chr1	144177193	144177692	chr1	144098856	144099355	Rgs13|chr1:144098856-144099355	0.207098150170242	.	.
chr1	144177193	144177692	chr1	144151764	144152263	Rgs13|chr1:144151764-144152263	0.273465493508909	.	.
chr1	144177193	144177692	chr1	144152265	144152764	Rgs13|chr1:144152265-144152764	0.288792632912833	.	.
chr1	144177193	144177692	chr1	144367467	144367966	Rgs13|chr1:144367467-144367966	0.247711932938745	.	.
chr1	144774475	144774974	chr1	144563976	144564475	Rgs18|chr1:144563976-144564475	0.556038662720493	.	.
chr1	144774475	144774974	chr1	144601731	144602230	Rgs18|chr1:144601731-144602230	0.395277690922493	.	.
chr1	144774475	144774974	chr1	144603068	144603567	Rgs18|chr1:144603068-144603567	0.372381585659792	.	.
chr1	144774475	144774974	chr1	144710539	144711038	Rgs18|chr1:144710539-144711038	0.317519403914512	.	.
chr1	144774475	144774974	chr1	144821960	144822459	Rgs18|chr1:144821960-144822459	0.380062162424241	.	.
chr1	144774475	144774974	chr1	144882916	144883415	Rgs18|chr1:144882916-144883415	0.139892068518425	.	.
chr1	144774475	144774974	chr1	144952520	144953019	Rgs18|chr1:144952520-144953019	0.487416610427561	.	.
chr1	144774475	144774974	chr1	145045324	145045823	Rgs18|chr1:145045324-145045823	0.348996947633943	.	.
chr1	144774475	144774974	chr1	145146736	145147235	Rgs18|chr1:145146736-145147235	0.234445355137887	.	.
chr1	144774475	144774974	chr1	145147333	145147832	Rgs18|chr1:145147333-145147832	0.262122948072566	.	.
chr1	144774475	144774974	chr1	145190069	145190568	Rgs18|chr1:145190069-145190568	0.34534315081548	.	.
chr1	144774475	144774974	chr1	145190623	145191122	Rgs18|chr1:145190623-145191122	0.303094630686318	.	.
chr1	150099643	150100142	chr1	149758331	149758830	Ptgs2|chr1:149758331-149758830	0.136741432616176	.	.
chr1	150099643	150100142	chr1	149758331	149758830	Ptgs2os|chr1:149758331-149758830	0.136741432616176	.	.
chr1	150099643	150100142	chr1	149795670	149796169	Ptgs2|chr1:149795670-149796169	0.198125799626615	.	.
chr1	150099643	150100142	chr1	149795670	149796169	Ptgs2os|chr1:149795670-149796169	0.198125799626615	.	.
chr1	150099643	150100142	chr1	150071537	150072036	Ptgs2|chr1:150071537-150072036	0.179649960606343	.	.
chr1	150099643	150100142	chr1	150071537	150072036	Ptgs2os|chr1:150071537-150072036	0.179649960606343	.	.
chr1	150099643	150100142	chr1	150089246	150089745	Ptgs2|chr1:150089246-150089745	0.422334155831359	.	.
chr1	150099643	150100142	chr1	150089246	150089745	Ptgs2os|chr1:150089246-150089745	0.422334155831359	.	.
chr1	150099643	150100142	chr1	150496816	150497315	Ptgs2|chr1:150496816-150497315	0.379305171670425	.	.
chr1	150099643	150100142	chr1	150496816	150497315	Ptgs2os|chr1:150496816-150497315	0.379305171670425	.	.
chr1	150392883	150393382	chr1	150266492	150266991	Odr4|chr1:150266492-150266991	0.134824647295843	.	.
chr1	150392883	150393382	chr1	150266492	150266991	Tpr|chr1:150266492-150266991	0.134824647295843	.	.
chr1	150392883	150393382	chr1	150695851	150696350	Odr4|chr1:150695851-150696350	0.187801727144319	.	.
chr1	150392883	150393382	chr1	150695851	150696350	Tpr|chr1:150695851-150696350	0.187801727144319	.	.
chr1	155973115	155973614	chr1	155855451	155855950	Cep350|chr1:155855451-155855950	0.211834705887015	.	.
chr1	156035878	156036377	chr1	155757880	155758379	Tor1aip1|chr1:155757880-155758379	0.203319833519105	.	.
chr1	156035878	156036377	chr1	155757880	155758379	Tor1aip2|chr1:155757880-155758379	0.203319833519105	.	.
chr1	156035878	156036377	chr1	156108321	156108820	Tor1aip1|chr1:156108321-156108820	0.134092760794904	.	.
chr1	156035878	156036377	chr1	156108321	156108820	Tor1aip2|chr1:156108321-156108820	0.134092760794904	.	.
chr1	156035878	156036377	chr1	156179815	156180314	Tor1aip1|chr1:156179815-156180314	0.298510504657896	.	.
chr1	156035878	156036377	chr1	156179815	156180314	Tor1aip2|chr1:156179815-156180314	0.298510504657896	.	.
chr1	156303125	156303624	chr1	156040577	156041076	4930518J20Rik|chr1:156040577-156041076	0.225414200025729	.	.
chr1	156303125	156303624	chr1	156040577	156041076	Tdrd5|chr1:156040577-156041076	0.225414200025729	.	.
chr1	156303125	156303624	chr1	156667513	156668012	4930518J20Rik|chr1:156667513-156668012	0.261825150725775	.	.
chr1	156303125	156303624	chr1	156667513	156668012	Tdrd5|chr1:156667513-156668012	0.261825150725775	.	.
chr1	156303125	156303624	chr1	156703298	156703797	4930518J20Rik|chr1:156703298-156703797	0.176491903376977	.	.
chr1	156303125	156303624	chr1	156703298	156703797	Tdrd5|chr1:156703298-156703797	0.176491903376977	.	.
chr1	156420903	156421402	chr1	156494994	156495493	Axdnd1|chr1:156494994-156495493	0.242762147259318	.	.
chr1	156420903	156421402	chr1	156569564	156570063	Axdnd1|chr1:156569564-156570063	0.129412915035046	.	.
chr1	156420903	156421402	chr1	156642349	156642848	Axdnd1|chr1:156642349-156642848	0.138655193090366	.	.
chr1	156420903	156421402	chr1	156667513	156668012	Axdnd1|chr1:156667513-156668012	0.143965487869099	.	.
chr1	156420903	156421402	chr1	156703298	156703797	Axdnd1|chr1:156703298-156703797	0.204473091555654	.	.
chr1	156420903	156421402	chr1	156741799	156742298	Axdnd1|chr1:156741799-156742298	0.190037157633709	.	.
chr1	156474061	156474560	chr1	156040577	156041076	Soat1|chr1:156040577-156041076	0.132342845322816	.	.
chr1	156474061	156474560	chr1	156085751	156086250	Soat1|chr1:156085751-156086250	0.145599777209245	.	.
chr1	156474061	156474560	chr1	156581092	156581591	Soat1|chr1:156581092-156581591	0.220924557652509	.	.
chr1	156474061	156474560	chr1	156667513	156668012	Soat1|chr1:156667513-156668012	0.243030351097666	.	.
chr1	156474061	156474560	chr1	156703298	156703797	Soat1|chr1:156703298-156703797	0.255113307883882	.	.
chr1	156558476	156558975	chr1	156667513	156668012	Abl2|chr1:156667513-156668012	0.195939129512297	.	.
chr1	156559155	156559654	chr1	156593173	156593672	Abl2|chr1:156593173-156593672	0.186476701179508	.	.
chr1	156674112	156674611	chr1	156569564	156570063	Tor3a|chr1:156569564-156570063	0.221244014220875	.	.
chr1	156674112	156674611	chr1	156642349	156642848	Tor3a|chr1:156642349-156642848	0.152892445945354	.	.
chr1	156674112	156674611	chr1	156667513	156668012	Tor3a|chr1:156667513-156668012	0.143031090727353	.	.
chr1	156674112	156674611	chr1	156703298	156703797	Tor3a|chr1:156703298-156703797	0.382702529412875	.	.
chr1	156674619	156675118	chr1	156703298	156703797	Tor3a|chr1:156703298-156703797	0.162182010797721	.	.
chr1	156718854	156719353	chr1	156703298	156703797	Fam20b|chr1:156703298-156703797	0.140946546538528	.	.
chr1	156718854	156719353	chr1	156741799	156742298	Fam20b|chr1:156741799-156742298	0.208391447529066	.	.
chr1	160906055	160906554	chr1	160878465	160878964	Rc3h1|chr1:160878465-160878964	0.201347700556729	.	.
chr1	160906055	160906554	chr1	161195428	161195927	Rc3h1|chr1:161195428-161195927	0.134153184913426	.	.
chr1	160906592	160907091	chr1	160878465	160878964	Rc3h1|chr1:160878465-160878964	0.323055577957388	.	.
chr1	160906592	160907091	chr1	161195428	161195927	Rc3h1|chr1:161195428-161195927	0.13755111356531	.	.
chr1	161034786	161035285	chr1	160968584	160969083	Gas5|chr1:160968584-160969083	0.166466666284364	.	.
chr1	161034786	161035285	chr1	160968584	160969083	Zbtb37|chr1:160968584-160969083	0.166466666284364	.	.
chr1	161034786	161035285	chr1	161197522	161198021	Gas5|chr1:161197522-161198021	0.13332527078266	.	.
chr1	161034786	161035285	chr1	161197522	161198021	Zbtb37|chr1:161197522-161198021	0.13332527078266	.	.
chr1	161034786	161035285	chr1	161463592	161464091	Gas5|chr1:161463592-161464091	0.287727967904464	.	.
chr1	161034786	161035285	chr1	161463592	161464091	Zbtb37|chr1:161463592-161464091	0.287727967904464	.	.
chr1	161070536	161071035	chr1	161197522	161198021	Cenpl|chr1:161197522-161198021	0.130043384463676	.	.
chr1	161070536	161071035	chr1	161197522	161198021	Dars2|chr1:161197522-161198021	0.130043384463676	.	.
chr1	161131254	161131753	chr1	160935496	160935995	Klhl20|chr1:160935496-160935995	0.129037776883972	.	.
chr1	161131254	161131753	chr1	160939769	160940268	Klhl20|chr1:160939769-160940268	0.20542754744536	.	.
chr1	161131254	161131753	chr1	160968584	160969083	Klhl20|chr1:160968584-160969083	0.211473453563331	.	.
chr1	161131254	161131753	chr1	161195428	161195927	Klhl20|chr1:161195428-161195927	0.220968772027955	.	.
chr1	161131254	161131753	chr1	161197522	161198021	Klhl20|chr1:161197522-161198021	0.185309686778509	.	.
chr1	161131254	161131753	chr1	161400084	161400583	Klhl20|chr1:161400084-161400583	0.24302869399265	.	.
chr1	161131254	161131753	chr1	161463592	161464091	Klhl20|chr1:161463592-161464091	0.256316350987503	.	.
chr1	161142436	161142935	chr1	160935496	160935995	Ankrd45|chr1:160935496-160935995	0.133521697335512	.	.
chr1	161142436	161142935	chr1	161327198	161327697	Ankrd45|chr1:161327198-161327697	0.14822534339949	.	.
chr1	161143255	161143754	chr1	161087772	161088271	Ankrd45|chr1:161087772-161088271	0.216777976301283	.	.
chr1	161143255	161143754	chr1	161327198	161327697	Ankrd45|chr1:161327198-161327697	0.161488273765576	.	.
chr1	161250941	161251440	chr1	161087772	161088271	Prdx6|chr1:161087772-161088271	0.200073120834826	.	.
chr1	161250941	161251440	chr1	161431296	161431795	Prdx6|chr1:161431296-161431795	0.220509467682013	.	.
chr1	161876197	161876696	chr1	161962922	161963421	Suco|chr1:161962922-161963421	0.192467918828613	.	.
chr1	161876715	161877214	chr1	161736817	161737316	Suco|chr1:161736817-161737316	0.164416532551331	.	.
chr1	161876715	161877214	chr1	161962922	161963421	Suco|chr1:161962922-161963421	0.206590357420227	.	.
chr1	161968972	161969471	chr1	161662342	161662841	Gm38304|chr1:161662342-161662841	0.191048948332739	.	.
chr1	161968972	161969471	chr1	161662342	161662841	Pigc|chr1:161662342-161662841	0.191048948332739	.	.
chr1	163403421	163403920	chr1	163070445	163070944	Gorab|chr1:163070445-163070944	0.172062401022081	.	.
chr1	163403421	163403920	chr1	163599927	163600426	Gorab|chr1:163599927-163600426	0.161559837019865	.	.
chr1	163403421	163403920	chr1	163600459	163600958	Gorab|chr1:163600459-163600958	0.162590532953529	.	.
chr1	163725017	163725516	chr1	163281583	163282082	Mettl11b|chr1:163281583-163282082	0.188633419219158	.	.
chr1	163725017	163725516	chr1	163383703	163384202	Mettl11b|chr1:163383703-163384202	0.375022371275383	.	.
chr1	163725017	163725516	chr1	163658422	163658921	Mettl11b|chr1:163658422-163658921	0.151565940169789	.	.
chr1	163929752	163930251	chr1	163599927	163600426	Scyl3|chr1:163599927-163600426	0.147009785549337	.	.
chr1	163929752	163930251	chr1	163600459	163600958	Scyl3|chr1:163600459-163600958	0.279096371512678	.	.
chr1	163929752	163930251	chr1	163658422	163658921	Scyl3|chr1:163658422-163658921	0.234332188185039	.	.
chr1	163994642	163995141	chr1	163599927	163600426	BC055324|chr1:163599927-163600426	0.221098803093232	.	.
chr1	163994642	163995141	chr1	163599927	163600426	Mettl18|chr1:163599927-163600426	0.221098803093232	.	.
chr1	163994642	163995141	chr1	163600459	163600958	BC055324|chr1:163600459-163600958	0.436701938477491	.	.
chr1	163994642	163995141	chr1	163600459	163600958	Mettl18|chr1:163600459-163600958	0.436701938477491	.	.
chr1	166253817	166254316	chr1	166271819	166272318	Ildr2|chr1:166271819-166272318	0.356910297032097	.	.
chr1	166253817	166254316	chr1	166286172	166286671	Ildr2|chr1:166286172-166286671	0.15285061844658	.	.
chr1	166253817	166254316	chr1	166428926	166429425	Ildr2|chr1:166428926-166429425	0.145181244947049	.	.
chr1	166254415	166254914	chr1	166360121	166360620	Ildr2|chr1:166360121-166360620	0.150984637275313	.	.
chr1	166308696	166309195	chr1	166282640	166283139	5330438I03Rik|chr1:166282640-166283139	0.14018465032759	.	.
chr1	166308696	166309195	chr1	166286172	166286671	5330438I03Rik|chr1:166286172-166286671	0.163996213791557	.	.
chr1	166409578	166410077	chr1	166271819	166272318	Pogk|chr1:166271819-166272318	0.237170321379349	.	.
chr1	166409578	166410077	chr1	166311141	166311640	Pogk|chr1:166311141-166311640	0.223467159946654	.	.
chr1	166409578	166410077	chr1	166330745	166331244	Pogk|chr1:166330745-166331244	0.19551037641604	.	.
chr1	166409578	166410077	chr1	166360121	166360620	Pogk|chr1:166360121-166360620	0.200121967002216	.	.
chr1	166681166	166681665	chr1	166282640	166283139	Fmo9|chr1:166282640-166283139	0.191799370869806	.	.
chr1	166681166	166681665	chr1	166301382	166301881	Fmo9|chr1:166301382-166301881	0.353215902690603	.	.
chr1	166681166	166681665	chr1	166302681	166303180	Fmo9|chr1:166302681-166303180	0.325688717992363	.	.
chr1	166681166	166681665	chr1	166330745	166331244	Fmo9|chr1:166330745-166331244	0.281933736109805	.	.
chr1	166681166	166681665	chr1	166700760	166701259	Fmo9|chr1:166700760-166701259	0.35706341186602	.	.
chr1	166681166	166681665	chr1	166794555	166795054	Fmo9|chr1:166794555-166795054	0.142780716645751	.	.
chr1	166681166	166681665	chr1	166841044	166841543	Fmo9|chr1:166841044-166841543	0.3068667077878	.	.
chr1	166681166	166681665	chr1	166948667	166949166	Fmo9|chr1:166948667-166949166	0.268361581377128	.	.
chr1	171281054	171281553	chr1	171262470	171262969	Ppox|chr1:171262470-171262969	0.250449151031587	.	.
chr1	171281054	171281553	chr1	171263038	171263537	Ppox|chr1:171263038-171263537	0.194651835034433	.	.
chr1	171287719	171288218	chr1	171293772	171294271	Usp21|chr1:171293772-171294271	0.258338795978335	.	.
chr1	171294566	171295065	chr1	171631372	171631871	Ufc1|chr1:171631372-171631871	0.184062665472992	.	.
chr1	171294566	171295065	chr1	171672998	171673497	Ufc1|chr1:171672998-171673497	0.170834073126773	.	.
chr1	171328705	171329204	chr1	171379865	171380364	Dedd|chr1:171379865-171380364	0.182358048574657	.	.
chr1	171329206	171329705	chr1	171379865	171380364	Dedd|chr1:171379865-171380364	0.269165812593996	.	.
chr1	171329206	171329705	chr1	171631372	171631871	Dedd|chr1:171631372-171631871	0.208843070874433	.	.
chr1	171329206	171329705	chr1	171672998	171673497	Dedd|chr1:171672998-171673497	0.252054406765736	.	.
chr1	171360576	171361075	chr1	171379865	171380364	Klhdc9|chr1:171379865-171380364	0.180994904184847	.	.
chr1	171361088	171361587	chr1	171379865	171380364	Klhdc9|chr1:171379865-171380364	0.163120480382567	.	.
chr1	171411068	171411567	chr1	171262470	171262969	Usf1|chr1:171262470-171262969	0.183926312678023	.	.
chr1	171411068	171411567	chr1	171672998	171673497	Usf1|chr1:171672998-171673497	0.168469820380219	.	.
chr1	171503198	171503697	chr1	171379865	171380364	Alyref2|chr1:171379865-171380364	0.181013075474928	.	.
chr1	171503198	171503697	chr1	171379865	171380364	B930036N10Rik|chr1:171379865-171380364	0.181013075474928	.	.
chr1	171503198	171503697	chr1	171478928	171479427	Alyref2|chr1:171478928-171479427	0.164128710503667	.	.
chr1	171503198	171503697	chr1	171478928	171479427	B930036N10Rik|chr1:171478928-171479427	0.164128710503667	.	.
chr1	171503848	171504347	chr1	171930253	171930752	Alyref2|chr1:171930253-171930752	0.160856670930116	.	.
chr1	171503848	171504347	chr1	171930253	171930752	B930036N10Rik|chr1:171930253-171930752	0.160856670930116	.	.
chr1	172027641	172028140	chr1	172025967	172026466	Vangl2|chr1:172025967-172026466	0.272353034412557	.	.
chr1	172027641	172028140	chr1	172026509	172027008	Vangl2|chr1:172026509-172027008	0.285396240539303	.	.
chr1	172027641	172028140	chr1	172027134	172027633	Vangl2|chr1:172027134-172027633	0.468580452455102	.	.
chr1	172027641	172028140	chr1	172053841	172054340	Vangl2|chr1:172053841-172054340	0.13126232319499	.	.
chr1	172029023	172029522	chr1	171782369	171782868	Vangl2|chr1:171782369-171782868	0.326038114840182	.	.
chr1	172029023	172029522	chr1	171815706	171816205	Vangl2|chr1:171815706-171816205	0.316999140829785	.	.
chr1	172029023	172029522	chr1	172010180	172010679	Vangl2|chr1:172010180-172010679	0.140007532531912	.	.
chr1	172029023	172029522	chr1	172119644	172120143	Vangl2|chr1:172119644-172120143	0.227680413649636	.	.
chr1	172082460	172082959	chr1	171930253	171930752	Copa|chr1:171930253-171930752	0.265133785206475	.	.
chr1	172082460	172082959	chr1	171930253	171930752	Ncstn|chr1:171930253-171930752	0.265133785206475	.	.
chr1	172082460	172082959	chr1	172012325	172012824	Copa|chr1:172012325-172012824	0.287177419028933	.	.
chr1	172082460	172082959	chr1	172012325	172012824	Ncstn|chr1:172012325-172012824	0.287177419028933	.	.
chr1	172082460	172082959	chr1	172025967	172026466	Copa|chr1:172025967-172026466	0.208803667613086	.	.
chr1	172082460	172082959	chr1	172025967	172026466	Ncstn|chr1:172025967-172026466	0.208803667613086	.	.
chr1	172082460	172082959	chr1	172027134	172027633	Copa|chr1:172027134-172027633	0.191240080914611	.	.
chr1	172082460	172082959	chr1	172027134	172027633	Ncstn|chr1:172027134-172027633	0.191240080914611	.	.
chr1	172126494	172126993	chr1	172200733	172201232	Pex19|chr1:172200733-172201232	0.138880781157797	.	.
chr1	172147848	172148347	chr1	171930253	171930752	Dcaf8|chr1:171930253-171930752	0.275942302840611	.	.
chr1	172147848	172148347	chr1	172046349	172046848	Dcaf8|chr1:172046349-172046848	0.173644336781711	.	.
chr1	172206038	172206537	chr1	172046349	172046848	Pea15a|chr1:172046349-172046848	0.275975108020933	.	.
chr1	172206038	172206537	chr1	172191347	172191846	Pea15a|chr1:172191347-172191846	0.130920786736817	.	.
chr1	172206562	172207061	chr1	172001585	172002084	Pea15a|chr1:172001585-172002084	0.153862532890643	.	.
chr1	172206562	172207061	chr1	172046349	172046848	Pea15a|chr1:172046349-172046848	0.142683764280259	.	.
chr1	172206562	172207061	chr1	172191347	172191846	Pea15a|chr1:172191347-172191846	0.144759019102025	.	.
chr1	172520879	172521378	chr1	172513885	172514384	Cfap45|chr1:172513885-172514384	0.247217184990747	.	.
chr1	172520879	172521378	chr1	172532487	172532986	Cfap45|chr1:172532487-172532986	0.179058031053408	.	.
chr1	172520879	172521378	chr1	172550479	172550978	Cfap45|chr1:172550479-172550978	0.152727317176332	.	.
chr1	172520879	172521378	chr1	172562878	172563377	Cfap45|chr1:172562878-172563377	0.325616693822563	.	.
chr1	172520879	172521378	chr1	172563382	172563881	Cfap45|chr1:172563382-172563881	0.245937627659173	.	.
chr1	172520879	172521378	chr1	172667603	172668102	Cfap45|chr1:172667603-172668102	0.407051307390796	.	.
chr1	172520879	172521378	chr1	172866627	172867126	Cfap45|chr1:172866627-172867126	0.24372490607892	.	.
chr1	172520879	172521378	chr1	172885984	172886483	Cfap45|chr1:172885984-172886483	0.289680018927379	.	.
chr1	172520879	172521378	chr1	172955186	172955685	Cfap45|chr1:172955186-172955685	0.265317361491863	.	.
chr1	172520879	172521378	chr1	172991232	172991731	Cfap45|chr1:172991232-172991731	0.155661700563624	.	.
chr1	172632827	172633326	chr1	172550479	172550978	Dusp23|chr1:172550479-172550978	0.129425004236839	.	.
chr1	172632827	172633326	chr1	172563382	172563881	Dusp23|chr1:172563382-172563881	0.285874906079493	.	.
chr1	172632827	172633326	chr1	172885984	172886483	Dusp23|chr1:172885984-172886483	0.19312047973948	.	.
chr1	172632827	172633326	chr1	172960383	172960882	Dusp23|chr1:172960383-172960882	0.219630769751199	.	.
chr1	172632827	172633326	chr1	172991232	172991731	Dusp23|chr1:172991232-172991731	0.178855393717337	.	.
chr1	173367390	173367889	chr1	173390016	173390515	Cadm3|chr1:173390016-173390515	0.133109715528481	.	.
chr1	173367390	173367889	chr1	173398534	173399033	Cadm3|chr1:173398534-173399033	0.161660781781278	.	.
chr1	174501578	174502077	chr1	174528853	174529352	Fmn2|chr1:174528853-174529352	0.184936465409282	.	.
chr1	174501578	174502077	chr1	174536949	174537448	Fmn2|chr1:174536949-174537448	0.217924770981755	.	.
chr1	174501578	174502077	chr1	174558393	174558892	Fmn2|chr1:174558393-174558892	0.232841222752425	.	.
chr1	174501578	174502077	chr1	174564571	174565070	Fmn2|chr1:174564571-174565070	0.213181840484422	.	.
chr1	174502434	174502933	chr1	174536949	174537448	Fmn2|chr1:174536949-174537448	0.23791710872636	.	.
chr1	174502434	174502933	chr1	174537532	174538031	Fmn2|chr1:174537532-174538031	0.317437088352385	.	.
chr1	177982967	177983466	chr1	177640159	177640658	Catspere2|chr1:177640159-177640658	0.141030647344705	.	.
chr1	177982967	177983466	chr1	177700592	177701091	Catspere2|chr1:177700592-177701091	0.232258010712639	.	.
chr1	177982967	177983466	chr1	177702809	177703308	Catspere2|chr1:177702809-177703308	0.195888140892936	.	.
chr1	177982967	177983466	chr1	177718378	177718877	Catspere2|chr1:177718378-177718877	0.155938348965272	.	.
chr1	178187311	178187810	chr1	178290989	178291488	Desi2|chr1:178290989-178291488	0.189862740747826	.	.
chr1	178187311	178187810	chr1	178357754	178358253	Desi2|chr1:178357754-178358253	0.160205795863468	.	.
chr1	178187311	178187810	chr1	178368821	178369320	Desi2|chr1:178368821-178369320	0.233697079345503	.	.
chr1	178276142	178276641	chr1	178368821	178369320	4930527J03Rik|chr1:178368821-178369320	0.157006984096189	.	.
chr1	178276142	178276641	chr1	178447830	178448329	4930527J03Rik|chr1:178447830-178448329	0.191459039401058	.	.
chr1	178276142	178276641	chr1	178448418	178448917	4930527J03Rik|chr1:178448418-178448917	0.287105357202816	.	.
chr1	178317988	178318487	chr1	178290989	178291488	B230369F24Rik|chr1:178290989-178291488	0.193016822341634	.	.
chr1	178317988	178318487	chr1	178290989	178291488	Cox20|chr1:178290989-178291488	0.193016822341634	.	.
chr1	178317988	178318487	chr1	178357754	178358253	B230369F24Rik|chr1:178357754-178358253	0.371108389188951	.	.
chr1	178317988	178318487	chr1	178357754	178358253	Cox20|chr1:178357754-178358253	0.371108389188951	.	.
chr1	178318532	178319031	chr1	178309472	178309971	B230369F24Rik|chr1:178309472-178309971	0.148771357007518	.	.
chr1	178318532	178319031	chr1	178309472	178309971	Cox20|chr1:178309472-178309971	0.148771357007518	.	.
chr1	178318532	178319031	chr1	178357754	178358253	B230369F24Rik|chr1:178357754-178358253	0.133011264712449	.	.
chr1	178318532	178319031	chr1	178357754	178358253	Cox20|chr1:178357754-178358253	0.133011264712449	.	.
chr1	178337559	178338058	chr1	178290989	178291488	Hnrnpu|chr1:178290989-178291488	0.513625484814397	.	.
chr1	178337559	178338058	chr1	178309472	178309971	Hnrnpu|chr1:178309472-178309971	0.140462276320745	.	.
chr1	178337559	178338058	chr1	178368821	178369320	Hnrnpu|chr1:178368821-178369320	0.225384001240317	.	.
chr1	178337559	178338058	chr1	178448418	178448917	Hnrnpu|chr1:178448418-178448917	0.153230077219377	.	.
chr1	178337559	178338058	chr1	178449116	178449615	Hnrnpu|chr1:178449116-178449615	0.325922943873292	.	.
chr1	178405450	178405949	chr1	178290989	178291488	Efcab2|chr1:178290989-178291488	0.301259257112836	.	.
chr1	178405450	178405949	chr1	178368821	178369320	Efcab2|chr1:178368821-178369320	0.158502120514792	.	.
chr1	178405450	178405949	chr1	178449116	178449615	Efcab2|chr1:178449116-178449615	0.259775604584634	.	.
chr1	178406170	178406669	chr1	178290989	178291488	Efcab2|chr1:178290989-178291488	0.505276403697776	.	.
chr1	178406170	178406669	chr1	178368821	178369320	Efcab2|chr1:178368821-178369320	0.17246027211614	.	.
chr1	178406170	178406669	chr1	178449116	178449615	Efcab2|chr1:178449116-178449615	0.1346824334949	.	.
chr1	180520142	180520641	chr1	180777540	180778039	Gm37267|chr1:180777540-180778039	0.295467700052452	.	.
chr1	180520142	180520641	chr1	180848038	180848537	Gm37267|chr1:180848038-180848537	0.142622235826538	.	.
chr1	180520142	180520641	chr1	180987738	180988237	Gm37267|chr1:180987738-180988237	0.181391975810884	.	.
chr1	180568576	180569075	chr1	180763866	180764365	Parp1|chr1:180763866-180764365	0.270071999603946	.	.
chr1	180568576	180569075	chr1	180777540	180778039	Parp1|chr1:180777540-180778039	0.213256101267868	.	.
chr1	180641033	180641532	chr1	180777540	180778039	Lin9|chr1:180777540-180778039	0.183449941955797	.	.
chr1	180725789	180726288	chr1	180848038	180848537	Acbd3|chr1:180848038-180848537	0.308348503538404	.	.
chr1	180813365	180813864	chr1	180763866	180764365	H3f3a|chr1:180763866-180764365	0.171495399351864	.	.
chr1	180813365	180813864	chr1	180763866	180764365	H3f3aos|chr1:180763866-180764365	0.171495399351864	.	.
chr1	180813365	180813864	chr1	180777540	180778039	H3f3a|chr1:180777540-180778039	0.396343934711317	.	.
chr1	180813365	180813864	chr1	180777540	180778039	H3f3aos|chr1:180777540-180778039	0.396343934711317	.	.
chr1	180813365	180813864	chr1	180870181	180870680	H3f3a|chr1:180870181-180870680	0.159402996674429	.	.
chr1	180813365	180813864	chr1	180870181	180870680	H3f3aos|chr1:180870181-180870680	0.159402996674429	.	.
chr1	180813365	180813864	chr1	180976276	180976775	H3f3a|chr1:180976276-180976775	0.2261546439557	.	.
chr1	180813365	180813864	chr1	180976276	180976775	H3f3aos|chr1:180976276-180976775	0.2261546439557	.	.
chr1	180813365	180813864	chr1	181017318	181017817	H3f3a|chr1:181017318-181017817	0.163071185570804	.	.
chr1	180813365	180813864	chr1	181017318	181017817	H3f3aos|chr1:181017318-181017817	0.163071185570804	.	.
chr1	180813365	180813864	chr1	181032639	181033138	H3f3a|chr1:181032639-181033138	0.144142388351372	.	.
chr1	180813365	180813864	chr1	181032639	181033138	H3f3aos|chr1:181032639-181033138	0.144142388351372	.	.
chr1	180850639	180851138	chr1	180976276	180976775	Sde2|chr1:180976276-180976775	0.193793764739201	.	.
chr1	180850639	180851138	chr1	181150665	181151164	Sde2|chr1:181150665-181151164	0.253478587733423	.	.
chr1	180903944	180904443	chr1	180540642	180541141	Pycr2|chr1:180540642-180541141	0.162978021206527	.	.
chr1	180903944	180904443	chr1	180550703	180551202	Pycr2|chr1:180550703-180551202	0.149623713847318	.	.
chr1	181143487	181143986	chr1	180976276	180976775	Cnih4|chr1:180976276-180976775	0.135974353183666	.	.
chr1	181143487	181143986	chr1	180976276	180976775	Nvl|chr1:180976276-180976775	0.135974353183666	.	.
chr1	181144061	181144560	chr1	180777540	180778039	Cnih4|chr1:180777540-180778039	0.328891778095808	.	.
chr1	181144061	181144560	chr1	180777540	180778039	Nvl|chr1:180777540-180778039	0.328891778095808	.	.
chr1	181144061	181144560	chr1	180778088	180778587	Cnih4|chr1:180778088-180778587	0.19572333207674	.	.
chr1	181144061	181144560	chr1	180778088	180778587	Nvl|chr1:180778088-180778587	0.19572333207674	.	.
chr1	181144061	181144560	chr1	180870181	180870680	Cnih4|chr1:180870181-180870680	0.193255436443052	.	.
chr1	181144061	181144560	chr1	180870181	180870680	Nvl|chr1:180870181-180870680	0.193255436443052	.	.
chr1	181144061	181144560	chr1	180976276	180976775	Cnih4|chr1:180976276-180976775	0.200649607560355	.	.
chr1	181144061	181144560	chr1	180976276	180976775	Nvl|chr1:180976276-180976775	0.200649607560355	.	.
chr1	181211237	181211736	chr1	180777540	180778039	Wdr26|chr1:180777540-180778039	0.218899177219764	.	.
chr1	181211237	181211736	chr1	180778088	180778587	Wdr26|chr1:180778088-180778587	0.27668607511713	.	.
chr1	181211237	181211736	chr1	180870181	180870680	Wdr26|chr1:180870181-180870680	0.28066061086321	.	.
chr1	181211237	181211736	chr1	180976276	180976775	Wdr26|chr1:180976276-180976775	0.222533161697269	.	.
chr1	181211764	181212263	chr1	180911000	180911499	Wdr26|chr1:180911000-180911499	0.181434622559317	.	.
chr1	181211764	181212263	chr1	181023497	181023996	Wdr26|chr1:181023497-181023996	0.198197811025758	.	.
chr1	181842237	181842736	chr1	181923286	181923785	Lbr|chr1:181923286-181923785	0.133335861881144	.	.
chr1	181842237	181842736	chr1	182140320	182140819	Lbr|chr1:182140320-182140819	0.24467141604155	.	.
chr1	182019253	182019752	chr1	181832503	181833002	Enah|chr1:181832503-181833002	0.180793390979557	.	.
chr1	182019253	182019752	chr1	181833072	181833571	Enah|chr1:181833072-181833571	0.200870895357355	.	.
chr1	182019253	182019752	chr1	181923286	181923785	Enah|chr1:181923286-181923785	0.166685748132185	.	.
chr1	182019253	182019752	chr1	182210439	182210938	Enah|chr1:182210439-182210938	0.326807741775569	.	.
chr1	182019822	182020321	chr1	182045244	182045743	Enah|chr1:182045244-182045743	0.162047969896465	.	.
chr1	182019822	182020321	chr1	182095032	182095531	Enah|chr1:182095032-182095531	0.393988026020955	.	.
chr1	182019822	182020321	chr1	182140320	182140819	Enah|chr1:182140320-182140819	0.191909233663908	.	.
chr1	182020341	182020840	chr1	181873371	181873870	Enah|chr1:181873371-181873870	0.223929392072999	.	.
chr1	182020341	182020840	chr1	181888749	181889248	Enah|chr1:181888749-181889248	0.21499597541239	.	.
chr1	182020341	182020840	chr1	182095032	182095531	Enah|chr1:182095032-182095531	0.140632904696576	.	.
chr1	182020341	182020840	chr1	182140320	182140819	Enah|chr1:182140320-182140819	0.198389548038082	.	.
chr1	182124497	182124996	chr1	181851472	181851971	Srp9|chr1:181851472-181851971	0.196159665668307	.	.
chr1	182124497	182124996	chr1	182081947	182082446	Srp9|chr1:182081947-182082446	0.217945565698557	.	.
chr1	182125000	182125499	chr1	181832503	181833002	Srp9|chr1:181832503-181833002	0.192319153537057	.	.
chr1	182125000	182125499	chr1	181833072	181833571	Srp9|chr1:181833072-181833571	0.132458174465283	.	.
chr1	182125000	182125499	chr1	181923286	181923785	Srp9|chr1:181923286-181923785	0.293099698725343	.	.
chr1	182125000	182125499	chr1	182115179	182115678	Srp9|chr1:182115179-182115678	0.21575969300229	.	.
chr1	182125000	182125499	chr1	182115848	182116347	Srp9|chr1:182115848-182116347	0.166634631599896	.	.
chr1	182125000	182125499	chr1	182210439	182210938	Srp9|chr1:182210439-182210938	0.176751523535574	.	.
chr1	183296308	183296807	chr1	183252386	183252885	Aida|chr1:183252386-183252885	0.277201677602202	.	.
chr1	183296308	183296807	chr1	183252386	183252885	Brox|chr1:183252386-183252885	0.277201677602202	.	.
chr1	183296308	183296807	chr1	183669579	183670078	Aida|chr1:183669579-183670078	0.167923086855623	.	.
chr1	183296308	183296807	chr1	183669579	183670078	Brox|chr1:183669579-183670078	0.167923086855623	.	.
chr1	183296824	183297323	chr1	183316300	183316799	Aida|chr1:183316300-183316799	0.202089911506201	.	.
chr1	183296824	183297323	chr1	183316300	183316799	Brox|chr1:183316300-183316799	0.202089911506201	.	.
chr1	183296824	183297323	chr1	183345255	183345754	Aida|chr1:183345255-183345754	0.248527340483027	.	.
chr1	183296824	183297323	chr1	183345255	183345754	Brox|chr1:183345255-183345754	0.248527340483027	.	.
chr1	183296824	183297323	chr1	183636894	183637393	Aida|chr1:183636894-183637393	0.150343485852865	.	.
chr1	183296824	183297323	chr1	183636894	183637393	Brox|chr1:183636894-183637393	0.150343485852865	.	.
chr1	183369413	183369912	chr1	183316300	183316799	Mia3|chr1:183316300-183316799	0.143169272302737	.	.
chr1	183369413	183369912	chr1	183345255	183345754	Mia3|chr1:183345255-183345754	0.148478813751703	.	.
chr1	183369413	183369912	chr1	183594731	183595230	Mia3|chr1:183594731-183595230	0.143921725779446	.	.
chr1	183369413	183369912	chr1	183612246	183612745	Mia3|chr1:183612246-183612745	0.192870127664291	.	.
chr1	183369413	183369912	chr1	183669579	183670078	Mia3|chr1:183669579-183670078	0.167036972425649	.	.
chr1	183414033	183414532	chr1	183052556	183053055	Gm37986|chr1:183052556-183053055	0.150951109439243	.	.
chr1	183414033	183414532	chr1	183059621	183060120	Gm37986|chr1:183059621-183060120	0.1579315340431	.	.
chr1	183414033	183414532	chr1	183067764	183068263	Gm37986|chr1:183067764-183068263	0.165096529737366	.	.
chr1	183414033	183414532	chr1	183193925	183194424	Gm37986|chr1:183193925-183194424	0.158047775693994	.	.
chr1	183414033	183414532	chr1	183397384	183397883	Gm37986|chr1:183397384-183397883	0.162840780325705	.	.
chr1	183414033	183414532	chr1	183573573	183574072	Gm37986|chr1:183573573-183574072	0.172070484195141	.	.
chr1	183419689	183420188	chr1	183059621	183060120	Gm37214|chr1:183059621-183060120	0.397908625052097	.	.
chr1	183420257	183420756	chr1	183252386	183252885	Gm37214|chr1:183252386-183252885	0.255128138222282	.	.
chr1	183420257	183420756	chr1	183442295	183442794	Gm37214|chr1:183442295-183442794	0.135699824063303	.	.
chr1	183420257	183420756	chr1	183556027	183556526	Gm37214|chr1:183556027-183556526	0.205389493955864	.	.
chr1	183420257	183420756	chr1	183669579	183670078	Gm37214|chr1:183669579-183670078	0.204901386412032	.	.
chr1	183420257	183420756	chr1	183709187	183709686	Gm37214|chr1:183709187-183709686	0.37145666869658	.	.
chr1	183420257	183420756	chr1	183718053	183718552	Gm37214|chr1:183718053-183718552	0.144723394501423	.	.
chr1	184033370	184033869	chr1	184090481	184090980	1700056E22Rik|chr1:184090481-184090980	0.172378332047845	.	.
chr1	184033370	184033869	chr1	184111103	184111602	1700056E22Rik|chr1:184111103-184111602	0.264963039376744	.	.
chr1	184033370	184033869	chr1	184235529	184236028	1700056E22Rik|chr1:184235529-184236028	0.156874073549944	.	.
chr1	184033370	184033869	chr1	184302301	184302800	1700056E22Rik|chr1:184302301-184302800	0.151558194155062	.	.
chr1	184034061	184034560	chr1	184066018	184066517	1700056E22Rik|chr1:184066018-184066517	0.182368477536894	.	.
chr1	184034061	184034560	chr1	184111103	184111602	1700056E22Rik|chr1:184111103-184111602	0.289346184502018	.	.
chr1	184034061	184034560	chr1	184235529	184236028	1700056E22Rik|chr1:184235529-184236028	0.285274361174665	.	.
chr1	184034061	184034560	chr1	184241034	184241533	1700056E22Rik|chr1:184241034-184241533	0.373306234290399	.	.
chr1	184034061	184034560	chr1	184302301	184302800	1700056E22Rik|chr1:184302301-184302800	0.341379121295809	.	.
chr1	187215277	187215776	chr1	187031729	187032228	Gpatch2|chr1:187031729-187032228	0.270179393413727	.	.
chr1	187215277	187215776	chr1	187031729	187032228	Spata17|chr1:187031729-187032228	0.270179393413727	.	.
chr1	194976111	194976610	chr1	195021765	195022264	A330023F24Rik|chr1:195021765-195022264	0.135836007365463	.	.
chr1	194976111	194976610	chr1	195021765	195022264	Gm16897|chr1:195021765-195022264	0.135836007365463	.	.
chr1	194976725	194977224	chr1	194816816	194817315	A330023F24Rik|chr1:194816816-194817315	0.167494426885333	.	.
chr1	194976725	194977224	chr1	194816816	194817315	Gm16897|chr1:194816816-194817315	0.167494426885333	.	.
chr1	194976725	194977224	chr1	195033930	195034429	A330023F24Rik|chr1:195033930-195034429	0.359587585559806	.	.
chr1	194976725	194977224	chr1	195033930	195034429	Gm16897|chr1:195033930-195034429	0.359587585559806	.	.
chr1	195018071	195018570	chr1	194879521	194880020	Gm37027|chr1:194879521-194880020	0.197237415904644	.	.
chr1	195018071	195018570	chr1	195016706	195017205	Gm37027|chr1:195016706-195017205	0.215584429828851	.	.
chr1	195018071	195018570	chr1	195232530	195233029	Gm37027|chr1:195232530-195233029	0.144641109419419	.	.
chr1	195130829	195131328	chr1	195016706	195017205	Cr1l|chr1:195016706-195017205	0.192568496883485	.	.
chr1	195176500	195176999	chr1	194962131	194962630	Cr2|chr1:194962131-194962630	0.218936124020267	.	.
chr1	195176500	195176999	chr1	195040386	195040885	Cr2|chr1:195040386-195040885	0.222654942158233	.	.
chr1	195176500	195176999	chr1	195047420	195047919	Cr2|chr1:195047420-195047919	0.195521645729004	.	.
chr10	3366298	3366797	chr10	3366890	3367389	Ppp1r14c|chr10:3366890-3367389	0.355108714712176	.	.
chr10	3366298	3366797	chr10	3509705	3510204	Ppp1r14c|chr10:3509705-3510204	0.185171335822512	.	.
chr10	3366298	3366797	chr10	3536280	3536779	Ppp1r14c|chr10:3536280-3536779	0.175375496288551	.	.
chr10	3740116	3740615	chr10	3396361	3396860	Plekhg1|chr10:3396361-3396860	0.192530764522636	.	.
chr10	3740116	3740615	chr10	3531321	3531820	Plekhg1|chr10:3531321-3531820	0.145961127792826	.	.
chr10	3740116	3740615	chr10	3717813	3718312	Plekhg1|chr10:3717813-3718312	0.309565494723512	.	.
chr10	3740116	3740615	chr10	3718362	3718861	Plekhg1|chr10:3718362-3718861	0.273686023909998	.	.
chr10	3741065	3741564	chr10	3396361	3396860	Plekhg1|chr10:3396361-3396860	0.180332485963549	.	.
chr10	3741065	3741564	chr10	3507729	3508228	Plekhg1|chr10:3507729-3508228	0.134408959985254	.	.
chr10	3741065	3741564	chr10	3717813	3718312	Plekhg1|chr10:3717813-3718312	0.256823439105006	.	.
chr10	3741065	3741564	chr10	3718362	3718861	Plekhg1|chr10:3718362-3718861	0.373173246676483	.	.
chr10	3972861	3973360	chr10	3509705	3510204	Mthfd1l|chr10:3509705-3510204	0.15595288903018	.	.
chr10	3972861	3973360	chr10	3818652	3819151	Mthfd1l|chr10:3818652-3819151	0.268273774566859	.	.
chr10	3972861	3973360	chr10	3854713	3855212	Mthfd1l|chr10:3854713-3855212	0.189271742171195	.	.
chr10	3972861	3973360	chr10	3920389	3920888	Mthfd1l|chr10:3920389-3920888	0.244143874623442	.	.
chr10	3972861	3973360	chr10	3943811	3944310	Mthfd1l|chr10:3943811-3944310	0.149828963190114	.	.
chr10	3972861	3973360	chr10	3996387	3996886	Mthfd1l|chr10:3996387-3996886	0.198694207481837	.	.
chr10	3973553	3974052	chr10	3818652	3819151	Mthfd1l|chr10:3818652-3819151	0.15514073668875	.	.
chr10	3973553	3974052	chr10	3818652	3819151	Mthfd1l|chr10:3818652-3819151	0.155140736688751	.	.
chr10	3973553	3974052	chr10	3823741	3824240	Mthfd1l|chr10:3823741-3824240	0.19476831153228	.	.
chr10	3973553	3974052	chr10	3920389	3920888	Mthfd1l|chr10:3920389-3920888	0.156461159610301	.	.
chr10	3973553	3974052	chr10	3943811	3944310	Mthfd1l|chr10:3943811-3944310	0.157260146671337	.	.
chr10	3973553	3974052	chr10	3996387	3996886	Mthfd1l|chr10:3996387-3996886	0.190254236463224	.	.
chr10	4265552	4266051	chr10	4346705	4347204	Akap12|chr10:4346705-4347204	0.256776161700932	.	.
chr10	4265552	4266051	chr10	4386733	4387232	Akap12|chr10:4386733-4387232	0.183825954693453	.	.
chr10	4265552	4266051	chr10	4598223	4598722	Akap12|chr10:4598223-4598722	0.168070128545023	.	.
chr10	4265552	4266051	chr10	4665331	4665830	Akap12|chr10:4665331-4665830	0.28821757362278	.	.
chr10	4265552	4266051	chr10	4726053	4726552	Akap12|chr10:4726053-4726552	0.164881352410727	.	.
chr10	4266269	4266768	chr10	4371868	4372367	Akap12|chr10:4371868-4372367	0.144579056382361	.	.
chr10	4266269	4266768	chr10	4379477	4379976	Akap12|chr10:4379477-4379976	0.493732072278809	.	.
chr10	4266269	4266768	chr10	4424016	4424515	Akap12|chr10:4424016-4424515	0.191899061239121	.	.
chr10	4266269	4266768	chr10	4618978	4619477	Akap12|chr10:4618978-4619477	0.420336436380945	.	.
chr10	4266269	4266768	chr10	4663650	4664149	Akap12|chr10:4663650-4664149	0.144356717766838	.	.
chr10	4266269	4266768	chr10	4664188	4664687	Akap12|chr10:4664188-4664687	0.190354202111057	.	.
chr10	4387235	4387734	chr10	4386733	4387232	Zbtb2|chr10:4386733-4387232	0.141130189072837	.	.
chr10	4387235	4387734	chr10	4475712	4476211	Zbtb2|chr10:4475712-4476211	0.140529458289069	.	.
chr10	4387235	4387734	chr10	4548803	4549302	Zbtb2|chr10:4548803-4549302	0.169275496320563	.	.
chr10	4387235	4387734	chr10	4549389	4549888	Zbtb2|chr10:4549389-4549888	0.161824407673628	.	.
chr10	4387235	4387734	chr10	4647535	4648034	Zbtb2|chr10:4647535-4648034	0.142133731084506	.	.
chr10	4387235	4387734	chr10	4726861	4727360	Zbtb2|chr10:4726861-4727360	0.204396615005632	.	.
chr10	4432192	4432691	chr10	4346705	4347204	Armt1|chr10:4346705-4347204	0.203952232165771	.	.
chr10	4432192	4432691	chr10	4346705	4347204	Rmnd1|chr10:4346705-4347204	0.203952232165771	.	.
chr10	4432192	4432691	chr10	4386733	4387232	Armt1|chr10:4386733-4387232	0.341644794215977	.	.
chr10	4432192	4432691	chr10	4386733	4387232	Rmnd1|chr10:4386733-4387232	0.341644794215977	.	.
chr10	4432192	4432691	chr10	4404832	4405331	Armt1|chr10:4404832-4405331	0.297363916758103	.	.
chr10	4432192	4432691	chr10	4404832	4405331	Rmnd1|chr10:4404832-4405331	0.297363916758103	.	.
chr10	4432192	4432691	chr10	4650158	4650657	Armt1|chr10:4650158-4650657	0.220234906165674	.	.
chr10	4432192	4432691	chr10	4650158	4650657	Rmnd1|chr10:4650158-4650657	0.220234906165674	.	.
chr10	4432192	4432691	chr10	4665331	4665830	Armt1|chr10:4665331-4665830	0.166191709415067	.	.
chr10	4432192	4432691	chr10	4665331	4665830	Rmnd1|chr10:4665331-4665830	0.166191709415067	.	.
chr10	4432192	4432691	chr10	4712513	4713012	Armt1|chr10:4712513-4713012	0.19930020109334	.	.
chr10	4432192	4432691	chr10	4712513	4713012	Rmnd1|chr10:4712513-4713012	0.19930020109334	.	.
chr10	4432192	4432691	chr10	4726053	4726552	Armt1|chr10:4726053-4726552	0.180942860406037	.	.
chr10	4432192	4432691	chr10	4726053	4726552	Rmnd1|chr10:4726053-4726552	0.180942860406037	.	.
chr10	4432192	4432691	chr10	4726861	4727360	Armt1|chr10:4726861-4727360	0.225316585811017	.	.
chr10	4432192	4432691	chr10	4726861	4727360	Rmnd1|chr10:4726861-4727360	0.225316585811017	.	.
chr10	4611722	4612221	chr10	4386733	4387232	Esr1|chr10:4386733-4387232	0.203988081241014	.	.
chr10	4611722	4612221	chr10	4469074	4469573	Esr1|chr10:4469074-4469573	0.197875943966989	.	.
chr10	4611722	4612221	chr10	4549389	4549888	Esr1|chr10:4549389-4549888	0.221750506739298	.	.
chr10	4611722	4612221	chr10	4647535	4648034	Esr1|chr10:4647535-4648034	0.140899964710302	.	.
chr10	4611722	4612221	chr10	4650158	4650657	Esr1|chr10:4650158-4650657	0.196115500187415	.	.
chr10	4611722	4612221	chr10	4663650	4664149	Esr1|chr10:4663650-4664149	0.176826961513013	.	.
chr10	4611722	4612221	chr10	4664188	4664687	Esr1|chr10:4664188-4664687	0.142362554952275	.	.
chr10	4611722	4612221	chr10	4709785	4710284	Esr1|chr10:4709785-4710284	0.173986534882142	.	.
chr10	4611722	4612221	chr10	4726861	4727360	Esr1|chr10:4726861-4727360	0.333777445490598	.	.
chr10	4611722	4612221	chr10	4839866	4840365	Esr1|chr10:4839866-4840365	0.156916176459319	.	.
chr10	4611722	4612221	chr10	4943971	4944470	Esr1|chr10:4943971-4944470	0.406394819864621	.	.
chr10	5550504	5551003	chr10	5549987	5550486	Syne1|chr10:5549987-5550486	0.216168436695196	.	.
chr10	5550504	5551003	chr10	5786848	5787347	Syne1|chr10:5786848-5787347	0.139799120524047	.	.
chr10	5550504	5551003	chr10	5849767	5850266	Syne1|chr10:5849767-5850266	0.168583333194068	.	.
chr10	5550504	5551003	chr10	5849767	5850266	Syne1|chr10:5849767-5850266	0.168583333194069	.	.
chr10	5805395	5805894	chr10	5507539	5508038	Fbxo5|chr10:5507539-5508038	0.133750076404501	.	.
chr10	5805395	5805894	chr10	5549987	5550486	Fbxo5|chr10:5549987-5550486	0.272473287488499	.	.
chr10	5805395	5805894	chr10	5886106	5886605	Fbxo5|chr10:5886106-5886605	0.371688419961412	.	.
chr10	5805395	5805894	chr10	5904251	5904750	Fbxo5|chr10:5904251-5904750	0.190221935706781	.	.
chr10	5823844	5824343	chr10	5761300	5761799	Mtrf1l|chr10:5761300-5761799	0.216162379432885	.	.
chr10	5823844	5824343	chr10	5849767	5850266	Mtrf1l|chr10:5849767-5850266	0.199028367719497	.	.
chr10	5823844	5824343	chr10	5868026	5868525	Mtrf1l|chr10:5868026-5868525	0.241774437196117	.	.
chr10	5823844	5824343	chr10	5871468	5871967	Mtrf1l|chr10:5871468-5871967	0.156046077498478	.	.
chr10	5823844	5824343	chr10	5904251	5904750	Mtrf1l|chr10:5904251-5904750	0.167119368257698	.	.
chr10	5921342	5921841	chr10	5650700	5651199	Rgs17|chr10:5650700-5651199	0.211235107014864	.	.
chr10	5921342	5921841	chr10	5868026	5868525	Rgs17|chr10:5868026-5868525	0.152997509391343	.	.
chr10	5921342	5921841	chr10	5871468	5871967	Rgs17|chr10:5871468-5871967	0.181705223571729	.	.
chr10	5921342	5921841	chr10	6027545	6028044	Rgs17|chr10:6027545-6028044	0.195302222218372	.	.
chr10	5921342	5921841	chr10	6035780	6036279	Rgs17|chr10:6035780-6036279	0.202206986045061	.	.
chr10	5921342	5921841	chr10	6043839	6044338	Rgs17|chr10:6043839-6044338	0.172678374769366	.	.
chr10	5921342	5921841	chr10	6156925	6157424	Rgs17|chr10:6156925-6157424	0.137358016495908	.	.
chr10	5922199	5922698	chr10	5650700	5651199	Rgs17|chr10:5650700-5651199	0.279859093388725	.	.
chr10	5922199	5922698	chr10	5849767	5850266	Rgs17|chr10:5849767-5850266	0.183588069946642	.	.
chr10	5922199	5922698	chr10	5853238	5853737	Rgs17|chr10:5853238-5853737	0.152490983988311	.	.
chr10	5922199	5922698	chr10	5904861	5905360	Rgs17|chr10:5904861-5905360	0.233117401866045	.	.
chr10	5923047	5923546	chr10	5735115	5735614	Rgs17|chr10:5735115-5735614	0.147764184981452	.	.
chr10	5923047	5923546	chr10	5761300	5761799	Rgs17|chr10:5761300-5761799	0.226883435498062	.	.
chr10	5923047	5923546	chr10	5858076	5858575	Rgs17|chr10:5858076-5858575	0.273161785845995	.	.
chr10	5923047	5923546	chr10	5858076	5858575	Rgs17|chr10:5858076-5858575	0.273161785845996	.	.
chr10	5923047	5923546	chr10	5871468	5871967	Rgs17|chr10:5871468-5871967	0.162497524911042	.	.
chr10	5923047	5923546	chr10	5904251	5904750	Rgs17|chr10:5904251-5904750	0.196475074141763	.	.
chr10	5923047	5923546	chr10	6011475	6011974	Rgs17|chr10:6011475-6011974	0.16243206246848	.	.
chr10	5923047	5923546	chr10	6039726	6040225	Rgs17|chr10:6039726-6040225	0.341404062980904	.	.
chr10	5923047	5923546	chr10	6114626	6115125	Rgs17|chr10:6114626-6115125	0.1295561277906	.	.
chr10	6759034	6759533	chr10	6551492	6551991	Oprm1|chr10:6551492-6551991	0.249653741946439	.	.
chr10	6759034	6759533	chr10	6618459	6618958	Oprm1|chr10:6618459-6618958	0.322964702713081	.	.
chr10	6759034	6759533	chr10	6700026	6700525	Oprm1|chr10:6700026-6700525	0.159521327165982	.	.
chr10	6759034	6759533	chr10	6871403	6871902	Oprm1|chr10:6871403-6871902	0.288518244652106	.	.
chr10	6759034	6759533	chr10	6885128	6885627	Oprm1|chr10:6885128-6885627	0.207109517912595	.	.
chr10	6759034	6759533	chr10	6895718	6896217	Oprm1|chr10:6895718-6896217	0.285233520726503	.	.
chr10	6759034	6759533	chr10	6916488	6916987	Oprm1|chr10:6916488-6916987	0.161170728649879	.	.
chr10	7053150	7053649	chr10	7025349	7025848	Ipcef1|chr10:7025349-7025848	0.311076284931075	.	.
chr10	7053150	7053649	chr10	7046685	7047184	Ipcef1|chr10:7046685-7047184	0.207369875514869	.	.
chr10	7053150	7053649	chr10	7175341	7175840	Ipcef1|chr10:7175341-7175840	0.169870018442275	.	.
chr10	7212004	7212503	chr10	7111549	7112048	Cnksr3|chr10:7111549-7112048	0.375513951599347	.	.
chr10	7212004	7212503	chr10	7124937	7125436	Cnksr3|chr10:7124937-7125436	0.172594034749838	.	.
chr10	7212004	7212503	chr10	7194062	7194561	Cnksr3|chr10:7194062-7194561	0.154910998639185	.	.
chr10	7212518	7213017	chr10	7111549	7112048	Cnksr3|chr10:7111549-7112048	0.168563532705168	.	.
chr10	7590117	7590616	chr10	7883479	7883978	Lrp11|chr10:7883479-7883978	0.136855521429778	.	.
chr10	7667254	7667753	chr10	7333209	7333708	Nup43|chr10:7333209-7333708	0.150659189384373	.	.
chr10	7667254	7667753	chr10	7861153	7861652	Nup43|chr10:7861153-7861652	0.129308933318716	.	.
chr10	7680943	7681442	chr10	7260251	7260750	Lats1|chr10:7260251-7260750	0.260843503077031	.	.
chr10	7680943	7681442	chr10	7260251	7260750	Pcmt1|chr10:7260251-7260750	0.260843503077031	.	.
chr10	7680943	7681442	chr10	7390606	7391105	Lats1|chr10:7390606-7391105	0.151732805615895	.	.
chr10	7680943	7681442	chr10	7390606	7391105	Lats1|chr10:7390606-7391105	0.151732805615896	.	.
chr10	7680943	7681442	chr10	7390606	7391105	Pcmt1|chr10:7390606-7391105	0.151732805615895	.	.
chr10	7680943	7681442	chr10	7390606	7391105	Pcmt1|chr10:7390606-7391105	0.151732805615896	.	.
chr10	7680943	7681442	chr10	7820802	7821301	Lats1|chr10:7820802-7821301	0.198960188186789	.	.
chr10	7680943	7681442	chr10	7820802	7821301	Lats1|chr10:7820802-7821301	0.19896018818679	.	.
chr10	7680943	7681442	chr10	7820802	7821301	Pcmt1|chr10:7820802-7821301	0.198960188186789	.	.
chr10	7680943	7681442	chr10	7820802	7821301	Pcmt1|chr10:7820802-7821301	0.19896018818679	.	.
chr10	7680943	7681442	chr10	7861153	7861652	Lats1|chr10:7861153-7861652	0.326144542854943	.	.
chr10	7680943	7681442	chr10	7861153	7861652	Pcmt1|chr10:7861153-7861652	0.326144542854943	.	.
chr10	7681670	7682169	chr10	7663092	7663591	Lats1|chr10:7663092-7663591	0.254070747957065	.	.
chr10	7681670	7682169	chr10	7663092	7663591	Lats1|chr10:7663092-7663591	0.254070747957066	.	.
chr10	7681670	7682169	chr10	7663092	7663591	Pcmt1|chr10:7663092-7663591	0.254070747957065	.	.
chr10	7681670	7682169	chr10	7663092	7663591	Pcmt1|chr10:7663092-7663591	0.254070747957066	.	.
chr10	7681670	7682169	chr10	7709691	7710190	Lats1|chr10:7709691-7710190	0.163071759769516	.	.
chr10	7681670	7682169	chr10	7709691	7710190	Pcmt1|chr10:7709691-7710190	0.163071759769516	.	.
chr10	7681670	7682169	chr10	7820802	7821301	Lats1|chr10:7820802-7821301	0.153736626987301	.	.
chr10	7681670	7682169	chr10	7820802	7821301	Pcmt1|chr10:7820802-7821301	0.153736626987301	.	.
chr10	7681670	7682169	chr10	7839497	7839996	Lats1|chr10:7839497-7839996	0.171854455181232	.	.
chr10	7681670	7682169	chr10	7839497	7839996	Pcmt1|chr10:7839497-7839996	0.171854455181232	.	.
chr10	7780721	7781220	chr10	7959016	7959515	B430219N15Rik|chr10:7959016-7959515	0.243832754910634	.	.
chr10	7792631	7793130	chr10	7662484	7662983	Ginm1|chr10:7662484-7662983	0.136008880046118	.	.
chr10	7792631	7793130	chr10	7662484	7662983	Ppil4|chr10:7662484-7662983	0.136008880046118	.	.
chr10	7792631	7793130	chr10	7694146	7694645	Ginm1|chr10:7694146-7694645	0.144927330439155	.	.
chr10	7792631	7793130	chr10	7694146	7694645	Ppil4|chr10:7694146-7694645	0.144927330439155	.	.
chr10	7792631	7793130	chr10	7839497	7839996	Ginm1|chr10:7839497-7839996	0.387376164443343	.	.
chr10	7792631	7793130	chr10	7839497	7839996	Ppil4|chr10:7839497-7839996	0.387376164443343	.	.
chr10	7956090	7956589	chr10	7582125	7582624	Tab2|chr10:7582125-7582624	0.137027630562791	.	.
chr10	7956090	7956589	chr10	7662484	7662983	Tab2|chr10:7662484-7662983	0.130581865978222	.	.
chr10	10472118	10472617	chr10	10133803	10134302	Adgb|chr10:10133803-10134302	0.169536322526578	.	.
chr10	10472118	10472617	chr10	10216867	10217366	Adgb|chr10:10216867-10217366	0.183047804985896	.	.
chr10	10472118	10472617	chr10	10236853	10237352	Adgb|chr10:10236853-10237352	0.152168135656442	.	.
chr10	10472118	10472617	chr10	10252058	10252557	Adgb|chr10:10252058-10252557	0.201434423257462	.	.
chr10	10472118	10472617	chr10	10252780	10253279	Adgb|chr10:10252780-10253279	0.207634430548052	.	.
chr10	10472118	10472617	chr10	10492654	10493153	Adgb|chr10:10492654-10493153	0.164373354444054	.	.
chr10	10557986	10558485	chr10	10266917	10267416	Rab32|chr10:10266917-10267416	0.312105478917467	.	.
chr10	11280524	11281023	chr10	11364730	11365229	4930432B10Rik|chr10:11364730-11365229	0.157103511142274	.	.
chr10	11280524	11281023	chr10	11364730	11365229	Fbxo30|chr10:11364730-11365229	0.157103511142274	.	.
chr10	11280524	11281023	chr10	11407181	11407680	4930432B10Rik|chr10:11407181-11407680	0.133625742792306	.	.
chr10	11280524	11281023	chr10	11407181	11407680	Fbxo30|chr10:11407181-11407680	0.133625742792306	.	.
chr10	11280524	11281023	chr10	11429309	11429808	4930432B10Rik|chr10:11429309-11429808	0.241506251232322	.	.
chr10	11280524	11281023	chr10	11429309	11429808	Fbxo30|chr10:11429309-11429808	0.241506251232322	.	.
chr10	11281047	11281546	chr10	11364730	11365229	4930432B10Rik|chr10:11364730-11365229	0.1583226717233	.	.
chr10	11281047	11281546	chr10	11364730	11365229	Fbxo30|chr10:11364730-11365229	0.1583226717233	.	.
chr10	11343450	11343949	chr10	11362273	11362772	Epm2a|chr10:11362273-11362772	0.250461517942865	.	.
chr10	11343450	11343949	chr10	11407181	11407680	Epm2a|chr10:11407181-11407680	0.283453557234181	.	.
chr10	11343450	11343949	chr10	11428697	11429196	Epm2a|chr10:11428697-11429196	0.302489890582609	.	.
chr10	11343450	11343949	chr10	11429309	11429808	Epm2a|chr10:11429309-11429808	0.322852018244684	.	.
chr10	11343450	11343949	chr10	11449856	11450355	Epm2a|chr10:11449856-11450355	0.198002061304698	.	.
chr10	11343450	11343949	chr10	11491884	11492383	Epm2a|chr10:11491884-11492383	0.325653644795134	.	.
chr10	11343450	11343949	chr10	11664009	11664508	Epm2a|chr10:11664009-11664508	0.234220977383326	.	.
chr10	11343450	11343949	chr10	11707108	11707607	Epm2a|chr10:11707108-11707607	0.323330505576842	.	.
chr10	11343450	11343949	chr10	11746555	11747054	Epm2a|chr10:11746555-11747054	0.186018008880134	.	.
chr10	11841343	11841842	chr10	11646748	11647247	Gm48697|chr10:11646748-11647247	0.160094976337189	.	.
chr10	11841343	11841842	chr10	11808986	11809485	Gm48697|chr10:11808986-11809485	0.198766710779154	.	.
chr10	14705323	14705822	chr10	14315229	14315728	Nmbr|chr10:14315229-14315728	0.181273595441237	.	.
chr10	14705323	14705822	chr10	14315229	14315728	Vta1|chr10:14315229-14315728	0.181273595441237	.	.
chr10	14705323	14705822	chr10	14321485	14321984	Nmbr|chr10:14321485-14321984	0.139250266733272	.	.
chr10	14705323	14705822	chr10	14321485	14321984	Vta1|chr10:14321485-14321984	0.139250266733272	.	.
chr10	14705323	14705822	chr10	14818680	14819179	Nmbr|chr10:14818680-14819179	0.27399847669133	.	.
chr10	14705323	14705822	chr10	14818680	14819179	Vta1|chr10:14818680-14819179	0.27399847669133	.	.
chr10	14759884	14760383	chr10	14734220	14734719	B230364G03Rik|chr10:14734220-14734719	0.272914530163533	.	.
chr10	14759884	14760383	chr10	14795319	14795818	B230364G03Rik|chr10:14795319-14795818	0.547548655524703	.	.
chr10	14759884	14760383	chr10	14861307	14861806	B230364G03Rik|chr10:14861307-14861806	0.222624537939065	.	.
chr10	14759884	14760383	chr10	14861307	14861806	B230364G03Rik|chr10:14861307-14861806	0.222624537939066	.	.
chr10	14759884	14760383	chr10	14881999	14882498	B230364G03Rik|chr10:14881999-14882498	0.174908850937092	.	.
chr10	14759884	14760383	chr10	14900418	14900917	B230364G03Rik|chr10:14900418-14900917	0.30972851681622	.	.
chr10	15300071	15300570	chr10	15249904	15250403	Gm47710|chr10:15249904-15250403	0.143432139787984	.	.
chr10	15759897	15760396	chr10	15758520	15759019	Gm40604|chr10:15758520-15759019	0.141267853013761	.	.
chr10	15759897	15760396	chr10	15790455	15790954	Gm40604|chr10:15790455-15790954	0.156044437332396	.	.
chr10	15759897	15760396	chr10	15885965	15886464	Gm40604|chr10:15885965-15886464	0.151095603592717	.	.
chr10	15759897	15760396	chr10	15999402	15999901	Gm40604|chr10:15999402-15999901	0.170324908063433	.	.
chr10	15759897	15760396	chr10	16123901	16124400	Gm40604|chr10:16123901-16124400	0.142504086461399	.	.
chr10	15760590	15761089	chr10	15540994	15541493	Gm40604|chr10:15540994-15541493	0.237645680399921	.	.
chr10	15760590	15761089	chr10	15758520	15759019	Gm40604|chr10:15758520-15759019	0.150457335834501	.	.
chr10	15760590	15761089	chr10	15999402	15999901	Gm40604|chr10:15999402-15999901	0.164379966211968	.	.
chr10	17331923	17332422	chr10	17022126	17022625	Gm47760|chr10:17022126-17022625	0.246650991790013	.	.
chr10	17331923	17332422	chr10	17330872	17331371	Gm47760|chr10:17330872-17331371	0.247400614873518	.	.
chr10	17331923	17332422	chr10	17331372	17331871	Gm47760|chr10:17331372-17331871	0.305840376748924	.	.
chr10	18844729	18845228	chr10	18894206	18894705	Perp|chr10:18894206-18894705	0.212962122461956	.	.
chr10	18844729	18845228	chr10	18894708	18895207	Perp|chr10:18894708-18895207	0.385897403720843	.	.
chr10	18844729	18845228	chr10	18910908	18911407	Perp|chr10:18910908-18911407	0.219742484841135	.	.
chr10	19015270	19015769	chr10	18894708	18895207	Tnfaip3|chr10:18894708-18895207	0.157106590948829	.	.
chr10	19015270	19015769	chr10	19122099	19122598	Tnfaip3|chr10:19122099-19122598	0.309148802187238	.	.
chr10	19015270	19015769	chr10	19491443	19491942	Tnfaip3|chr10:19491443-19491942	0.192408540089692	.	.
chr10	19591671	19592170	chr10	19491443	19491942	Ifngr1|chr10:19491443-19491942	0.128793354693896	.	.
chr10	19591671	19592170	chr10	19599506	19600005	Ifngr1|chr10:19599506-19600005	0.32827880674718	.	.
chr10	19591671	19592170	chr10	19600017	19600516	Ifngr1|chr10:19600017-19600516	0.265807934121481	.	.
chr10	21881933	21882432	chr10	21832246	21832745	Sgk1|chr10:21832246-21832745	0.255640963680204	.	.
chr10	21881933	21882432	chr10	21916633	21917132	Sgk1|chr10:21916633-21917132	0.293563352266476	.	.
chr10	21881933	21882432	chr10	21917145	21917644	Sgk1|chr10:21917145-21917644	0.150564438058696	.	.
chr10	21881933	21882432	chr10	21949058	21949557	Sgk1|chr10:21949058-21949557	0.133098590490867	.	.
chr10	21881933	21882432	chr10	21998737	21999236	Sgk1|chr10:21998737-21999236	0.348172490309326	.	.
chr10	22645129	22645628	chr10	22629180	22629679	Slc2a12|chr10:22629180-22629679	0.168059154382414	.	.
chr10	22731152	22731651	chr10	22579377	22579876	AC166256.1|chr10:22579377-22579876	0.185618743903329	.	.
chr10	22731152	22731651	chr10	22579377	22579876	Tbpl1|chr10:22579377-22579876	0.185618743903329	.	.
chr10	22731152	22731651	chr10	22609034	22609533	AC166256.1|chr10:22609034-22609533	0.131706431810662	.	.
chr10	22731152	22731651	chr10	22609034	22609533	Tbpl1|chr10:22609034-22609533	0.131706431810662	.	.
chr10	22731152	22731651	chr10	22714849	22715348	AC166256.1|chr10:22714849-22715348	0.189402587317657	.	.
chr10	22731152	22731651	chr10	22714849	22715348	Tbpl1|chr10:22714849-22715348	0.189402587317657	.	.
chr10	23349982	23350481	chr10	23236856	23237355	Eya4|chr10:23236856-23237355	0.197986910374723	.	.
chr10	23349982	23350481	chr10	23413895	23414394	Eya4|chr10:23413895-23414394	0.345269092531611	.	.
chr10	23349982	23350481	chr10	23413895	23414394	Eya4|chr10:23413895-23414394	0.345269092531612	.	.
chr10	23349982	23350481	chr10	23427604	23428103	Eya4|chr10:23427604-23428103	0.266055253173774	.	.
chr10	23349982	23350481	chr10	23512546	23513045	Eya4|chr10:23512546-23513045	0.345932446785052	.	.
chr10	23349982	23350481	chr10	23513194	23513693	Eya4|chr10:23513194-23513693	0.285517179384713	.	.
chr10	23609518	23610017	chr10	23686955	23687454	Gm47843|chr10:23686955-23687454	0.347933792202654	.	.
chr10	23796314	23796813	chr10	23611986	23612485	Slc18b1|chr10:23611986-23612485	0.169192877516503	.	.
chr10	23796314	23796813	chr10	23704051	23704550	Slc18b1|chr10:23704051-23704550	0.258636325199892	.	.
chr10	23796314	23796813	chr10	23802871	23803370	Slc18b1|chr10:23802871-23803370	0.144970497683988	.	.
chr10	23796314	23796813	chr10	24067038	24067537	Slc18b1|chr10:24067038-24067537	0.142170400683347	.	.
chr10	23796314	23796813	chr10	24173171	24173670	Slc18b1|chr10:24173171-24173670	0.142745070118598	.	.
chr10	23796314	23796813	chr10	24235554	24236053	Slc18b1|chr10:24235554-24236053	0.222073866883117	.	.
chr10	23796872	23797371	chr10	23512546	23513045	Slc18b1|chr10:23512546-23513045	0.207743779562222	.	.
chr10	23796872	23797371	chr10	23611986	23612485	Slc18b1|chr10:23611986-23612485	0.225544482868335	.	.
chr10	23796872	23797371	chr10	23704051	23704550	Slc18b1|chr10:23704051-23704550	0.161181391540719	.	.
chr10	23796872	23797371	chr10	23802871	23803370	Slc18b1|chr10:23802871-23803370	0.193594329882209	.	.
chr10	23796872	23797371	chr10	23812077	23812576	Slc18b1|chr10:23812077-23812576	0.134778765912925	.	.
chr10	23796872	23797371	chr10	24173171	24173670	Slc18b1|chr10:24173171-24173670	0.21059326931201	.	.
chr10	23796872	23797371	chr10	24235554	24236053	Slc18b1|chr10:24235554-24236053	0.150670237111884	.	.
chr10	23851179	23851678	chr10	24244483	24244982	Vnn3|chr10:24244483-24244982	0.148281361927499	.	.
chr10	24027748	24028247	chr10	24080130	24080629	Taar7d|chr10:24080130-24080629	0.239930588929864	.	.
chr10	24027748	24028247	chr10	24244483	24244982	Taar7d|chr10:24244483-24244982	0.26309527948055	.	.
chr10	24131389	24131888	chr10	24191919	24192418	Gm40614|chr10:24191919-24192418	0.145178284250823	.	.
chr10	24131389	24131888	chr10	24244483	24244982	Gm40614|chr10:24244483-24244982	0.138155888799001	.	.
chr10	24149016	24149515	chr10	23802871	23803370	Stx7|chr10:23802871-23803370	0.296198797945689	.	.
chr10	24149016	24149515	chr10	23812077	23812576	Stx7|chr10:23812077-23812576	0.162552215510021	.	.
chr10	24149016	24149515	chr10	24191919	24192418	Stx7|chr10:24191919-24192418	0.187934350347751	.	.
chr10	24223272	24223771	chr10	24244483	24244982	Moxd1|chr10:24244483-24244982	0.482823935426159	.	.
chr10	26374914	26375413	chr10	26302271	26302770	L3mbtl3|chr10:26302271-26302770	0.22661382478143	.	.
chr10	26374914	26375413	chr10	26562747	26563246	L3mbtl3|chr10:26562747-26563246	0.139930188920726	.	.
chr10	26374914	26375413	chr10	26564421	26564920	L3mbtl3|chr10:26564421-26564920	0.172201609335612	.	.
chr10	26375759	26376258	chr10	26374170	26374669	L3mbtl3|chr10:26374170-26374669	0.141847561944385	.	.
chr10	26375759	26376258	chr10	26562747	26563246	L3mbtl3|chr10:26562747-26563246	0.299196418975507	.	.
chr10	26375759	26376258	chr10	26679772	26680271	L3mbtl3|chr10:26679772-26680271	0.137546852060676	.	.
chr10	26375759	26376258	chr10	26687116	26687615	L3mbtl3|chr10:26687116-26687615	0.19703501074572	.	.
chr10	26695050	26695549	chr10	26297176	26297675	Gm48893|chr10:26297176-26297675	0.161423349714326	.	.
chr10	26695050	26695549	chr10	26302271	26302770	Gm48893|chr10:26302271-26302770	0.161704810960128	.	.
chr10	26695050	26695549	chr10	26564421	26564920	Gm48893|chr10:26564421-26564920	0.154091839068425	.	.
chr10	26695050	26695549	chr10	26687116	26687615	Gm48893|chr10:26687116-26687615	0.361259740740826	.	.
chr10	28074020	28074519	chr10	27901793	27902292	Ptprk|chr10:27901793-27902292	0.196761165496703	.	.
chr10	28074020	28074519	chr10	28097623	28098122	Ptprk|chr10:28097623-28098122	0.216286808291217	.	.
chr10	28074536	28075035	chr10	27891754	27892253	Ptprk|chr10:27891754-27892253	0.291589891444789	.	.
chr10	28074536	28075035	chr10	27891754	27892253	Ptprk|chr10:27891754-27892253	0.29158989144479	.	.
chr10	28074536	28075035	chr10	27901793	27902292	Ptprk|chr10:27901793-27902292	0.228032438916316	.	.
chr10	28074536	28075035	chr10	28097623	28098122	Ptprk|chr10:28097623-28098122	0.185366700790019	.	.
chr10	28074536	28075035	chr10	28107682	28108181	Ptprk|chr10:28107682-28108181	0.241607292849937	.	.
chr10	28074536	28075035	chr10	28108190	28108689	Ptprk|chr10:28108190-28108689	0.220718981654321	.	.
chr10	29361838	29362337	chr10	29147547	29148046	Rnf146|chr10:29147547-29148046	0.155143435564898	.	.
chr10	29361838	29362337	chr10	29213681	29214180	Rnf146|chr10:29213681-29214180	0.237654100074492	.	.
chr10	29535581	29536080	chr10	29823180	29823679	Rspo3|chr10:29823180-29823679	0.19157578777361	.	.
chr10	30200346	30200845	chr10	29864033	29864532	Cenpw|chr10:29864033-29864532	0.181683873709421	.	.
chr10	30842620	30843119	chr10	31025841	31026340	Hey2|chr10:31025841-31026340	0.1524725127641	.	.
chr10	31313140	31313639	chr10	31026379	31026878	Hddc2|chr10:31026379-31026878	0.151286268836956	.	.
chr10	31313140	31313639	chr10	31328731	31329230	Hddc2|chr10:31328731-31329230	0.240382889681108	.	.
chr10	31313140	31313639	chr10	31351695	31352194	Hddc2|chr10:31351695-31352194	0.164757079968127	.	.
chr10	31313140	31313639	chr10	31352342	31352841	Hddc2|chr10:31352342-31352841	0.339483454054326	.	.
chr10	31313140	31313639	chr10	31540697	31541196	Hddc2|chr10:31540697-31541196	0.21394197998091	.	.
chr10	31313140	31313639	chr10	31647067	31647566	Hddc2|chr10:31647067-31647566	0.203629674356715	.	.
chr10	31313140	31313639	chr10	31690067	31690566	Hddc2|chr10:31690067-31690566	0.185579595772032	.	.
chr10	31445701	31446200	chr10	31053848	31054347	Tpd52l1|chr10:31053848-31054347	0.1626588661632	.	.
chr10	31445701	31446200	chr10	31252553	31253052	Tpd52l1|chr10:31252553-31253052	0.145804727812733	.	.
chr10	31445701	31446200	chr10	31253055	31253554	Tpd52l1|chr10:31253055-31253554	0.254610816464772	.	.
chr10	31445701	31446200	chr10	31299140	31299639	Tpd52l1|chr10:31299140-31299639	0.139595781954708	.	.
chr10	31445701	31446200	chr10	31424441	31424940	Tpd52l1|chr10:31424441-31424940	0.303224871716344	.	.
chr10	31445701	31446200	chr10	31465773	31466272	Tpd52l1|chr10:31465773-31466272	0.171008908143007	.	.
chr10	31445701	31446200	chr10	31501632	31502131	Tpd52l1|chr10:31501632-31502131	0.217293340817565	.	.
chr10	31608520	31609019	chr10	31397013	31397512	Rnf217|chr10:31397013-31397512	0.190885456975061	.	.
chr10	31608520	31609019	chr10	31592665	31593164	Rnf217|chr10:31592665-31593164	0.156794850305439	.	.
chr10	31608520	31609019	chr10	31788511	31789010	Rnf217|chr10:31788511-31789010	0.178567637383364	.	.
chr10	31609486	31609985	chr10	31397013	31397512	Rnf217|chr10:31397013-31397512	0.179719581150041	.	.
chr10	31609486	31609985	chr10	31504123	31504622	Rnf217|chr10:31504123-31504622	0.219380741987936	.	.
chr10	31609486	31609985	chr10	31784977	31785476	Rnf217|chr10:31784977-31785476	0.143746417187162	.	.
chr10	31609486	31609985	chr10	31788511	31789010	Rnf217|chr10:31788511-31789010	0.179899506759916	.	.
chr10	32889817	32890316	chr10	32952517	32953016	Nkain2|chr10:32952517-32953016	0.163515398748239	.	.
chr10	33623953	33624452	chr10	33558095	33558594	Clvs2|chr10:33558095-33558594	0.17201634672568	.	.
chr10	33623953	33624452	chr10	33558095	33558594	Gm15939|chr10:33558095-33558594	0.17201634672568	.	.
chr10	33623953	33624452	chr10	33703373	33703872	Clvs2|chr10:33703373-33703872	0.150967043820352	.	.
chr10	33623953	33624452	chr10	33703373	33703872	Gm15939|chr10:33703373-33703872	0.150967043820352	.	.
chr10	33623953	33624452	chr10	33914866	33915365	Clvs2|chr10:33914866-33915365	0.146554517281827	.	.
chr10	33623953	33624452	chr10	33914866	33915365	Gm15939|chr10:33914866-33915365	0.146554517281827	.	.
chr10	33904718	33905217	chr10	33558095	33558594	Rsph4a|chr10:33558095-33558594	0.2363577696867	.	.
chr10	33904718	33905217	chr10	33914866	33915365	Rsph4a|chr10:33914866-33915365	0.129114404193285	.	.
chr10	33904718	33905217	chr10	33996648	33997147	Rsph4a|chr10:33996648-33997147	0.185713006370091	.	.
chr10	33904718	33905217	chr10	34068703	34069202	Rsph4a|chr10:34068703-34069202	0.149963608714666	.	.
chr10	33904718	33905217	chr10	34070989	34071488	Rsph4a|chr10:34070989-34071488	0.170137406693673	.	.
chr10	33904718	33905217	chr10	34137998	34138497	Rsph4a|chr10:34137998-34138497	0.15874398894167	.	.
chr10	33904718	33905217	chr10	34154843	34155342	Rsph4a|chr10:34154843-34155342	0.142620583829695	.	.
chr10	33904718	33905217	chr10	34244726	34245225	Rsph4a|chr10:34244726-34245225	0.160183709088517	.	.
chr10	33951019	33951518	chr10	33996648	33997147	Zup1|chr10:33996648-33997147	0.196696513838831	.	.
chr10	34018867	34019366	chr10	34316872	34317371	Gm48045|chr10:34316872-34317371	0.16546936127414	.	.
chr10	34018867	34019366	chr10	34316872	34317371	Rwdd1|chr10:34316872-34317371	0.16546936127414	.	.
chr10	34036511	34037010	chr10	34091720	34092219	Trappc3l|chr10:34091720-34092219	0.188320572074295	.	.
chr10	34036511	34037010	chr10	34280491	34280990	Trappc3l|chr10:34280491-34280990	0.274524469499367	.	.
chr10	34037079	34037578	chr10	34091720	34092219	Trappc3l|chr10:34091720-34092219	0.213422107836866	.	.
chr10	34037079	34037578	chr10	34316363	34316862	Trappc3l|chr10:34316363-34316862	0.156173779001704	.	.
chr10	34096225	34096724	chr10	34137998	34138497	Calhm5|chr10:34137998-34138497	0.168787112570908	.	.
chr10	34096225	34096724	chr10	34328221	34328720	Calhm5|chr10:34328221-34328720	0.187680005150729	.	.
chr10	34127449	34127948	chr10	33996648	33997147	Calhm6|chr10:33996648-33997147	0.187122050951197	.	.
chr10	34127449	34127948	chr10	34068703	34069202	Calhm6|chr10:34068703-34069202	0.228360460444717	.	.
chr10	34127449	34127948	chr10	34070989	34071488	Calhm6|chr10:34070989-34071488	0.246795354628744	.	.
chr10	34127449	34127948	chr10	34280491	34280990	Calhm6|chr10:34280491-34280990	0.162761943741686	.	.
chr10	34127449	34127948	chr10	34328221	34328720	Calhm6|chr10:34328221-34328720	0.144812630136056	.	.
chr10	34127449	34127948	chr10	34368075	34368574	Calhm6|chr10:34368075-34368574	0.197994750509878	.	.
chr10	34206579	34207078	chr10	34280491	34280990	Dse|chr10:34280491-34280990	0.179043914534695	.	.
chr10	34207257	34207756	chr10	34033850	34034349	Dse|chr10:34033850-34034349	0.15292734905891	.	.
chr10	34207257	34207756	chr10	34091720	34092219	Dse|chr10:34091720-34092219	0.129019798679704	.	.
chr10	34207759	34208258	chr10	34070989	34071488	Dse|chr10:34070989-34071488	0.220282590257189	.	.
chr10	34207759	34208258	chr10	34091720	34092219	Dse|chr10:34091720-34092219	0.198723751090574	.	.
chr10	34281970	34282469	chr10	34068703	34069202	Tspyl1|chr10:34068703-34069202	0.253638001454812	.	.
chr10	34281970	34282469	chr10	34098443	34098942	Tspyl1|chr10:34098443-34098942	0.193861437320403	.	.
chr10	34281970	34282469	chr10	34328221	34328720	Tspyl1|chr10:34328221-34328720	0.344095501796878	.	.
chr10	34281970	34282469	chr10	34512501	34513000	Tspyl1|chr10:34512501-34513000	0.225294919072662	.	.
chr10	34281970	34282469	chr10	34608756	34609255	Tspyl1|chr10:34608756-34609255	0.235150545887063	.	.
chr10	34297174	34297673	chr10	34137998	34138497	Tspyl4|chr10:34137998-34138497	0.169285422318955	.	.
chr10	34297174	34297673	chr10	34280491	34280990	Tspyl4|chr10:34280491-34280990	0.397098515328592	.	.
chr10	34297174	34297673	chr10	34576069	34576568	Tspyl4|chr10:34576069-34576568	0.207895913257114	.	.
chr10	34297174	34297673	chr10	34608756	34609255	Tspyl4|chr10:34608756-34609255	0.3290594862136	.	.
chr10	34418335	34418834	chr10	34033850	34034349	Nt5dc1|chr10:34033850-34034349	0.298731893076642	.	.
chr10	34418335	34418834	chr10	34544624	34545123	Nt5dc1|chr10:34544624-34545123	0.334915438515828	.	.
chr10	34418335	34418834	chr10	34547152	34547651	Nt5dc1|chr10:34547152-34547651	0.414686650975238	.	.
chr10	34418335	34418834	chr10	34569964	34570463	Nt5dc1|chr10:34569964-34570463	0.313272090849841	.	.
chr10	34418335	34418834	chr10	34576069	34576568	Nt5dc1|chr10:34576069-34576568	0.164054540512081	.	.
chr10	34418335	34418834	chr10	34576069	34576568	Nt5dc1|chr10:34576069-34576568	0.164054540512082	.	.
chr10	34418335	34418834	chr10	34657504	34658003	Nt5dc1|chr10:34657504-34658003	0.415487757832209	.	.
chr10	36505968	36506467	chr10	36390070	36390569	Hs3st5|chr10:36390070-36390569	0.304172397852523	.	.
chr10	36505968	36506467	chr10	36390070	36390569	Hs3st5|chr10:36390070-36390569	0.304172397852524	.	.
chr10	36505968	36506467	chr10	36629720	36630219	Hs3st5|chr10:36629720-36630219	0.527644270271377	.	.
chr10	36506584	36507083	chr10	36390070	36390569	Hs3st5|chr10:36390070-36390569	0.245332119733957	.	.
chr10	36506584	36507083	chr10	36629720	36630219	Hs3st5|chr10:36629720-36630219	0.478001022762194	.	.
chr10	36974002	36974501	chr10	37136922	37137421	Hdac2|chr10:37136922-37137421	0.153213081200074	.	.
chr10	36974613	36975112	chr10	36811738	36812237	Hdac2|chr10:36811738-36812237	0.22711175016223	.	.
chr10	36974613	36975112	chr10	37047820	37048319	Hdac2|chr10:37047820-37048319	0.233063470430224	.	.
chr10	36974613	36975112	chr10	37109270	37109769	Hdac2|chr10:37109270-37109769	0.15083414771206	.	.
chr10	36974613	36975112	chr10	37115237	37115736	Hdac2|chr10:37115237-37115736	0.191936122971626	.	.
chr10	36974613	36975112	chr10	37136922	37137421	Hdac2|chr10:37136922-37137421	0.178661715808317	.	.
chr10	36974613	36975112	chr10	37140760	37141259	Hdac2|chr10:37140760-37141259	0.26093150412387	.	.
chr10	36975153	36975652	chr10	37140760	37141259	Hdac2|chr10:37140760-37141259	0.208334232738981	.	.
chr10	37138712	37139211	chr10	36812362	36812861	5930403N24Rik|chr10:36812362-36812861	0.165180722490728	.	.
chr10	37138712	37139211	chr10	36812362	36812861	Marcks|chr10:36812362-36812861	0.165180722490728	.	.
chr10	37138712	37139211	chr10	37348355	37348854	5930403N24Rik|chr10:37348355-37348854	0.194687087303976	.	.
chr10	37138712	37139211	chr10	37348355	37348854	Marcks|chr10:37348355-37348854	0.194687087303976	.	.
chr10	37138712	37139211	chr10	37357673	37358172	5930403N24Rik|chr10:37357673-37358172	0.205442571063126	.	.
chr10	37138712	37139211	chr10	37357673	37358172	Marcks|chr10:37357673-37358172	0.205442571063126	.	.
chr10	38121886	38122385	chr10	37880810	37881309	Gm31378|chr10:37880810-37881309	0.331365588985158	.	.
chr10	38121886	38122385	chr10	38153703	38154202	Gm31378|chr10:38153703-38154202	0.393991593208114	.	.
chr10	38121886	38122385	chr10	38153703	38154202	Gm31378|chr10:38153703-38154202	0.393991593208115	.	.
chr10	38964761	38965260	chr10	38925533	38926032	Lama4|chr10:38925533-38926032	0.2139571923705	.	.
chr10	38964761	38965260	chr10	38990108	38990607	Lama4|chr10:38990108-38990607	0.184545764889986	.	.
chr10	38964761	38965260	chr10	39005428	39005927	Lama4|chr10:39005428-39005927	0.306406919013176	.	.
chr10	38964761	38965260	chr10	39006058	39006557	Lama4|chr10:39006058-39006557	0.279046846519182	.	.
chr10	38964761	38965260	chr10	39019133	39019632	Lama4|chr10:39019133-39019632	0.267413941849656	.	.
chr10	38964761	38965260	chr10	39106799	39107298	Lama4|chr10:39106799-39107298	0.163277534197377	.	.
chr10	38964761	38965260	chr10	39136359	39136858	Lama4|chr10:39136359-39136858	0.175967726284117	.	.
chr10	38965296	38965795	chr10	38553660	38554159	Lama4|chr10:38553660-38554159	0.145046039141577	.	.
chr10	38965296	38965795	chr10	38849073	38849572	Lama4|chr10:38849073-38849572	0.205894391931044	.	.
chr10	38965296	38965795	chr10	38875813	38876312	Lama4|chr10:38875813-38876312	0.183224653772993	.	.
chr10	38965296	38965795	chr10	38925533	38926032	Lama4|chr10:38925533-38926032	0.347647167358375	.	.
chr10	38965296	38965795	chr10	38990108	38990607	Lama4|chr10:38990108-38990607	0.502149155904746	.	.
chr10	38965296	38965795	chr10	39005428	39005927	Lama4|chr10:39005428-39005927	0.55474763613596	.	.
chr10	38965296	38965795	chr10	39006058	39006557	Lama4|chr10:39006058-39006557	0.508480836005708	.	.
chr10	38965296	38965795	chr10	39019133	39019632	Lama4|chr10:39019133-39019632	0.579692397426303	.	.
chr10	38965296	38965795	chr10	39026601	39027100	Lama4|chr10:39026601-39027100	0.216395085440716	.	.
chr10	38965296	38965795	chr10	39039529	39040028	Lama4|chr10:39039529-39040028	0.161301960343855	.	.
chr10	38965296	38965795	chr10	39106799	39107298	Lama4|chr10:39106799-39107298	0.333031747851243	.	.
chr10	38965296	38965795	chr10	39121395	39121894	Lama4|chr10:39121395-39121894	0.149515926799338	.	.
chr10	38965296	38965795	chr10	39136359	39136858	Lama4|chr10:39136359-39136858	0.234623681931687	.	.
chr10	38965296	38965795	chr10	39166215	39166714	Lama4|chr10:39166215-39166714	0.243919552871052	.	.
chr10	38965924	38966423	chr10	38553660	38554159	Lama4|chr10:38553660-38554159	0.251203741553928	.	.
chr10	38965924	38966423	chr10	38554167	38554666	Lama4|chr10:38554167-38554666	0.180879562867482	.	.
chr10	38965924	38966423	chr10	38849073	38849572	Lama4|chr10:38849073-38849572	0.268671640067082	.	.
chr10	38965924	38966423	chr10	38875813	38876312	Lama4|chr10:38875813-38876312	0.240069806964115	.	.
chr10	38965924	38966423	chr10	38925533	38926032	Lama4|chr10:38925533-38926032	0.395506838533546	.	.
chr10	38965924	38966423	chr10	38990108	38990607	Lama4|chr10:38990108-38990607	0.644072998227553	.	.
chr10	38965924	38966423	chr10	39005428	39005927	Lama4|chr10:39005428-39005927	0.596438992856751	.	.
chr10	38965924	38966423	chr10	39006058	39006557	Lama4|chr10:39006058-39006557	0.462992235855197	.	.
chr10	38965924	38966423	chr10	39018609	39019108	Lama4|chr10:39018609-39019108	0.150851630225511	.	.
chr10	38965924	38966423	chr10	39019133	39019632	Lama4|chr10:39019133-39019632	0.634928403696015	.	.
chr10	38965924	38966423	chr10	39026601	39027100	Lama4|chr10:39026601-39027100	0.297656852800593	.	.
chr10	38965924	38966423	chr10	39039529	39040028	Lama4|chr10:39039529-39040028	0.140181721263393	.	.
chr10	38965924	38966423	chr10	39106799	39107298	Lama4|chr10:39106799-39107298	0.357154498439252	.	.
chr10	38965924	38966423	chr10	39121395	39121894	Lama4|chr10:39121395-39121894	0.211138106717195	.	.
chr10	38965924	38966423	chr10	39136359	39136858	Lama4|chr10:39136359-39136858	0.180774149964311	.	.
chr10	38965924	38966423	chr10	39165450	39165949	Lama4|chr10:39165450-39165949	0.210160170387146	.	.
chr10	38965924	38966423	chr10	39166215	39166714	Lama4|chr10:39166215-39166714	0.266134382470693	.	.
chr10	41071321	41071820	chr10	41100073	41100572	Gpr6|chr10:41100073-41100572	0.241208822164534	.	.
chr10	41071321	41071820	chr10	41223469	41223968	Gpr6|chr10:41223469-41223968	0.167153261043068	.	.
chr10	41072083	41072582	chr10	41015647	41016146	Gpr6|chr10:41015647-41016146	0.234456819285949	.	.
chr10	41072083	41072582	chr10	41037761	41038260	Gpr6|chr10:41037761-41038260	0.417798873365801	.	.
chr10	41072083	41072582	chr10	41042198	41042697	Gpr6|chr10:41042198-41042697	0.174388849915323	.	.
chr10	41072083	41072582	chr10	41100073	41100572	Gpr6|chr10:41100073-41100572	0.350793581102554	.	.
chr10	41072083	41072582	chr10	41288740	41289239	Gpr6|chr10:41288740-41289239	0.164552880703336	.	.
chr10	41303028	41303527	chr10	41004323	41004822	Ak9|chr10:41004323-41004822	0.157939812405105	.	.
chr10	41303028	41303527	chr10	41004323	41004822	Fig4|chr10:41004323-41004822	0.157939812405105	.	.
chr10	41303028	41303527	chr10	41223469	41223968	Ak9|chr10:41223469-41223968	0.211797352444801	.	.
chr10	41303028	41303527	chr10	41223469	41223968	Fig4|chr10:41223469-41223968	0.211797352444801	.	.
chr10	41303028	41303527	chr10	41295019	41295518	Ak9|chr10:41295019-41295518	0.177259491633081	.	.
chr10	41303028	41303527	chr10	41295019	41295518	Fig4|chr10:41295019-41295518	0.177259491633081	.	.
chr10	41303028	41303527	chr10	41505407	41505906	Ak9|chr10:41505407-41505906	0.15768566814194	.	.
chr10	41303028	41303527	chr10	41505407	41505906	Fig4|chr10:41505407-41505906	0.15768566814194	.	.
chr10	41303669	41304168	chr10	41238585	41239084	Ak9|chr10:41238585-41239084	0.209371800166973	.	.
chr10	41303669	41304168	chr10	41238585	41239084	Fig4|chr10:41238585-41239084	0.209371800166973	.	.
chr10	41303669	41304168	chr10	41552367	41552866	Ak9|chr10:41552367-41552866	0.179453726281208	.	.
chr10	41303669	41304168	chr10	41552367	41552866	Fig4|chr10:41552367-41552866	0.179453726281208	.	.
chr10	41303669	41304168	chr10	41598076	41598575	Ak9|chr10:41598076-41598575	0.175273446523408	.	.
chr10	41303669	41304168	chr10	41598076	41598575	Fig4|chr10:41598076-41598575	0.175273446523408	.	.
chr10	41303669	41304168	chr10	41601964	41602463	Ak9|chr10:41601964-41602463	0.193391911337011	.	.
chr10	41303669	41304168	chr10	41601964	41602463	Fig4|chr10:41601964-41602463	0.193391911337011	.	.
chr10	41303669	41304168	chr10	41689835	41690334	Ak9|chr10:41689835-41690334	0.373872455578723	.	.
chr10	41303669	41304168	chr10	41689835	41690334	Fig4|chr10:41689835-41690334	0.373872455578723	.	.
chr10	41303669	41304168	chr10	41719495	41719994	Ak9|chr10:41719495-41719994	0.154632728949221	.	.
chr10	41303669	41304168	chr10	41719495	41719994	Fig4|chr10:41719495-41719994	0.154632728949221	.	.
chr10	41303669	41304168	chr10	41734709	41735208	Ak9|chr10:41734709-41735208	0.21426295685958	.	.
chr10	41303669	41304168	chr10	41734709	41735208	Fig4|chr10:41734709-41735208	0.21426295685958	.	.
chr10	41450048	41450547	chr10	41100073	41100572	Zbtb24|chr10:41100073-41100572	0.155808862334129	.	.
chr10	41450048	41450547	chr10	41223469	41223968	Zbtb24|chr10:41223469-41223968	0.210276028565959	.	.
chr10	41476206	41476705	chr10	41098111	41098610	Mical1|chr10:41098111-41098610	0.15821025462195	.	.
chr10	41476206	41476705	chr10	41635221	41635720	Mical1|chr10:41635221-41635720	0.189269541863305	.	.
chr10	41476206	41476705	chr10	41682610	41683109	Mical1|chr10:41682610-41683109	0.156871327263138	.	.
chr10	41476206	41476705	chr10	41734709	41735208	Mical1|chr10:41734709-41735208	0.334901694031862	.	.
chr10	41476206	41476705	chr10	41734709	41735208	Mical1|chr10:41734709-41735208	0.334901694031863	.	.
chr10	41490156	41490655	chr10	41016487	41016986	Ppil6|chr10:41016487-41016986	0.133069688395041	.	.
chr10	41490156	41490655	chr10	41016487	41016986	Smpd2|chr10:41016487-41016986	0.133069688395041	.	.
chr10	41490156	41490655	chr10	41037761	41038260	Ppil6|chr10:41037761-41038260	0.141344104337707	.	.
chr10	41490156	41490655	chr10	41037761	41038260	Smpd2|chr10:41037761-41038260	0.141344104337707	.	.
chr10	41490156	41490655	chr10	41042198	41042697	Ppil6|chr10:41042198-41042697	0.136811746084984	.	.
chr10	41490156	41490655	chr10	41042198	41042697	Smpd2|chr10:41042198-41042697	0.136811746084984	.	.
chr10	41490156	41490655	chr10	41505407	41505906	Ppil6|chr10:41505407-41505906	0.256021245752295	.	.
chr10	41490156	41490655	chr10	41505407	41505906	Smpd2|chr10:41505407-41505906	0.256021245752295	.	.
chr10	41518902	41519401	chr10	41734709	41735208	Cd164|chr10:41734709-41735208	0.156821847292168	.	.
chr10	41519685	41520184	chr10	41288740	41289239	Cd164|chr10:41288740-41289239	0.158335861888478	.	.
chr10	41746516	41747015	chr10	41719495	41719994	BC048559|chr10:41719495-41719994	0.136736127423933	.	.
chr10	42276537	42277036	chr10	42277563	42278062	Foxo3|chr10:42277563-42278062	0.403927066875748	.	.
chr10	42276537	42277036	chr10	42325865	42326364	Foxo3|chr10:42325865-42326364	0.154242108283162	.	.
chr10	42276537	42277036	chr10	42416860	42417359	Foxo3|chr10:42416860-42417359	0.133363018798538	.	.
chr10	42276537	42277036	chr10	42636134	42636633	Foxo3|chr10:42636134-42636633	0.195457993961915	.	.
chr10	42478381	42478880	chr10	42278179	42278678	Afg1l|chr10:42278179-42278678	0.205653430785066	.	.
chr10	42478381	42478880	chr10	42294980	42295479	Afg1l|chr10:42294980-42295479	0.216693484059157	.	.
chr10	42478381	42478880	chr10	42613919	42614418	Afg1l|chr10:42613919-42614418	0.30853718110125	.	.
chr10	42501588	42502087	chr10	42485945	42486444	Snx3|chr10:42485945-42486444	0.163144285498403	.	.
chr10	42501588	42502087	chr10	42678656	42679155	Snx3|chr10:42678656-42679155	0.160759527709903	.	.
chr10	42501588	42502087	chr10	42696935	42697434	Snx3|chr10:42696935-42697434	0.217363318823487	.	.
chr10	42502326	42502825	chr10	42278179	42278678	Snx3|chr10:42278179-42278678	0.270799129331051	.	.
chr10	42502326	42502825	chr10	42294980	42295479	Snx3|chr10:42294980-42295479	0.139678336754074	.	.
chr10	42502326	42502825	chr10	42325865	42326364	Snx3|chr10:42325865-42326364	0.241497550364835	.	.
chr10	42502326	42502825	chr10	42327531	42328030	Snx3|chr10:42327531-42328030	0.15409057285012	.	.
chr10	42502326	42502825	chr10	42339635	42340134	Snx3|chr10:42339635-42340134	0.142009642995736	.	.
chr10	42502326	42502825	chr10	42350676	42351175	Snx3|chr10:42350676-42351175	0.23776976823689	.	.
chr10	42502326	42502825	chr10	42446182	42446681	Snx3|chr10:42446182-42446681	0.197265065655196	.	.
chr10	42502326	42502825	chr10	42567187	42567686	Snx3|chr10:42567187-42567686	0.240036423177958	.	.
chr10	42502326	42502825	chr10	42613919	42614418	Snx3|chr10:42613919-42614418	0.336878811085532	.	.
chr10	42502326	42502825	chr10	42678656	42679155	Snx3|chr10:42678656-42679155	0.372384328887959	.	.
chr10	42583441	42583940	chr10	42278179	42278678	Nr2e1|chr10:42278179-42278678	0.225290397364377	.	.
chr10	42583441	42583940	chr10	42278179	42278678	Ostm1|chr10:42278179-42278678	0.225290397364377	.	.
chr10	42583441	42583940	chr10	42364723	42365222	Nr2e1|chr10:42364723-42365222	0.185455874672712	.	.
chr10	42583441	42583940	chr10	42364723	42365222	Ostm1|chr10:42364723-42365222	0.185455874672712	.	.
chr10	42583441	42583940	chr10	42636134	42636633	Nr2e1|chr10:42636134-42636633	0.171937073534558	.	.
chr10	42583441	42583940	chr10	42636134	42636633	Ostm1|chr10:42636134-42636633	0.171937073534558	.	.
chr10	42583441	42583940	chr10	42690476	42690975	Nr2e1|chr10:42690476-42690975	0.17841017655282	.	.
chr10	42583441	42583940	chr10	42690476	42690975	Ostm1|chr10:42690476-42690975	0.17841017655282	.	.
chr10	42584044	42584543	chr10	42278179	42278678	Nr2e1|chr10:42278179-42278678	0.202450921454896	.	.
chr10	42584044	42584543	chr10	42278179	42278678	Ostm1|chr10:42278179-42278678	0.202450921454896	.	.
chr10	42584044	42584543	chr10	42294980	42295479	Nr2e1|chr10:42294980-42295479	0.330195025085311	.	.
chr10	42584044	42584543	chr10	42294980	42295479	Ostm1|chr10:42294980-42295479	0.330195025085311	.	.
chr10	42584044	42584543	chr10	42325865	42326364	Nr2e1|chr10:42325865-42326364	0.549608874200026	.	.
chr10	42584044	42584543	chr10	42325865	42326364	Ostm1|chr10:42325865-42326364	0.549608874200026	.	.
chr10	42584044	42584543	chr10	42350676	42351175	Nr2e1|chr10:42350676-42351175	0.540511351595082	.	.
chr10	42584044	42584543	chr10	42350676	42351175	Ostm1|chr10:42350676-42351175	0.540511351595082	.	.
chr10	42584044	42584543	chr10	42446182	42446681	Nr2e1|chr10:42446182-42446681	0.362001758642628	.	.
chr10	42584044	42584543	chr10	42446182	42446681	Ostm1|chr10:42446182-42446681	0.362001758642628	.	.
chr10	42584044	42584543	chr10	42486713	42487212	Nr2e1|chr10:42486713-42487212	0.323397054214425	.	.
chr10	42584044	42584543	chr10	42486713	42487212	Ostm1|chr10:42486713-42487212	0.323397054214425	.	.
chr10	42584044	42584543	chr10	42567187	42567686	Nr2e1|chr10:42567187-42567686	0.136492218363251	.	.
chr10	42584044	42584543	chr10	42567187	42567686	Ostm1|chr10:42567187-42567686	0.136492218363251	.	.
chr10	42584044	42584543	chr10	42613919	42614418	Nr2e1|chr10:42613919-42614418	0.471476389908365	.	.
chr10	42584044	42584543	chr10	42613919	42614418	Ostm1|chr10:42613919-42614418	0.471476389908365	.	.
chr10	42584044	42584543	chr10	42637134	42637633	Nr2e1|chr10:42637134-42637633	0.291829704246262	.	.
chr10	42584044	42584543	chr10	42637134	42637633	Ostm1|chr10:42637134-42637633	0.291829704246262	.	.
chr10	42584044	42584543	chr10	42678656	42679155	Nr2e1|chr10:42678656-42679155	0.235806339186993	.	.
chr10	42584044	42584543	chr10	42678656	42679155	Ostm1|chr10:42678656-42679155	0.235806339186993	.	.
chr10	42584044	42584543	chr10	42696935	42697434	Nr2e1|chr10:42696935-42697434	0.138833955037282	.	.
chr10	42584044	42584543	chr10	42696935	42697434	Ostm1|chr10:42696935-42697434	0.138833955037282	.	.
chr10	42584044	42584543	chr10	42734482	42734981	Nr2e1|chr10:42734482-42734981	0.201232149393217	.	.
chr10	42584044	42584543	chr10	42734482	42734981	Ostm1|chr10:42734482-42734981	0.201232149393217	.	.
chr10	44148721	44149220	chr10	43759163	43759662	Crybg1|chr10:43759163-43759662	0.214423535421742	.	.
chr10	44148721	44149220	chr10	43775645	43776144	Crybg1|chr10:43775645-43776144	0.220426496089505	.	.
chr10	44148721	44149220	chr10	44079184	44079683	Crybg1|chr10:44079184-44079683	0.175917656178254	.	.
chr10	44148721	44149220	chr10	44328279	44328778	Crybg1|chr10:44328279-44328778	0.181972869153278	.	.
chr10	44148721	44149220	chr10	44380404	44380903	Crybg1|chr10:44380404-44380903	0.141934703902876	.	.
chr10	44148721	44149220	chr10	44444315	44444814	Crybg1|chr10:44444315-44444814	0.348313717311546	.	.
chr10	44268090	44268589	chr10	44304949	44305448	Atg5|chr10:44304949-44305448	0.142523910012226	.	.
chr10	44268090	44268589	chr10	44328279	44328778	Atg5|chr10:44328279-44328778	0.130497131139887	.	.
chr10	44268090	44268589	chr10	44434693	44435192	Atg5|chr10:44434693-44435192	0.142497269347592	.	.
chr10	44268090	44268589	chr10	44599874	44600373	Atg5|chr10:44599874-44600373	0.246888804494469	.	.
chr10	45066851	45067350	chr10	45061666	45062165	Prep|chr10:45061666-45062165	0.261237696081677	.	.
chr10	45066851	45067350	chr10	45092118	45092617	Prep|chr10:45092118-45092617	0.136402201747479	.	.
chr10	45067426	45067925	chr10	45045177	45045676	Prep|chr10:45045177-45045676	0.197710944841768	.	.
chr10	45067426	45067925	chr10	45061666	45062165	Prep|chr10:45061666-45062165	0.425544780793815	.	.
chr10	45067426	45067925	chr10	45092118	45092617	Prep|chr10:45092118-45092617	0.304388308837233	.	.
chr10	45067426	45067925	chr10	45114384	45114883	Prep|chr10:45114384-45114883	0.230884248687315	.	.
chr10	45067426	45067925	chr10	45126174	45126673	Prep|chr10:45126174-45126673	0.157514529516407	.	.
chr10	45289129	45289628	chr10	45320930	45321429	Gm15934|chr10:45320930-45321429	0.167093411463054	.	.
chr10	45289129	45289628	chr10	45446148	45446647	Gm15934|chr10:45446148-45446647	0.31848102051407	.	.
chr10	45289129	45289628	chr10	45473543	45474042	Gm15934|chr10:45473543-45474042	0.166277478039282	.	.
chr10	45289129	45289628	chr10	45711324	45711823	Gm15934|chr10:45711324-45711823	0.242164000626996	.	.
chr10	45335421	45335920	chr10	45711324	45711823	Bves|chr10:45711324-45711823	0.145296315609652	.	.
chr10	45485562	45486061	chr10	45320930	45321429	Lin28b|chr10:45320930-45321429	0.166720942917659	.	.
chr10	45485562	45486061	chr10	45446148	45446647	Lin28b|chr10:45446148-45446647	0.460444684341646	.	.
chr10	45485562	45486061	chr10	45473543	45474042	Lin28b|chr10:45473543-45474042	0.283673922771928	.	.
chr10	45485562	45486061	chr10	45711324	45711823	Lin28b|chr10:45711324-45711823	0.307271598834166	.	.
chr10	45486237	45486736	chr10	45320930	45321429	Lin28b|chr10:45320930-45321429	0.385681380826389	.	.
chr10	45486237	45486736	chr10	45391169	45391668	Lin28b|chr10:45391169-45391668	0.195048227607052	.	.
chr10	45486237	45486736	chr10	45446148	45446647	Lin28b|chr10:45446148-45446647	0.483534682234053	.	.
chr10	45486237	45486736	chr10	45473543	45474042	Lin28b|chr10:45473543-45474042	0.388323605733362	.	.
chr10	45486237	45486736	chr10	45711324	45711823	Lin28b|chr10:45711324-45711823	0.307859192227238	.	.
chr10	45577590	45578089	chr10	45763392	45763891	Hace1|chr10:45763392-45763891	0.130410069094539	.	.
chr10	45577590	45578089	chr10	45800078	45800577	Hace1|chr10:45800078-45800577	0.327653136337144	.	.
chr10	45806958	45807457	chr10	45723448	45723947	D030045P18Rik|chr10:45723448-45723947	0.263602901912629	.	.
chr10	49788557	49789056	chr10	49627248	49627747	Grik2|chr10:49627248-49627747	0.155368919010929	.	.
chr10	49788557	49789056	chr10	49673321	49673820	Grik2|chr10:49673321-49673820	0.13191081410915	.	.
chr10	49788557	49789056	chr10	49714926	49715425	Grik2|chr10:49714926-49715425	0.153561575995547	.	.
chr10	49788557	49789056	chr10	49807924	49808423	Grik2|chr10:49807924-49808423	0.225997531694851	.	.
chr10	50592385	50592884	chr10	50679911	50680410	Ascc3|chr10:50679911-50680410	0.138909689061136	.	.
chr10	52233867	52234366	chr10	51775757	51776256	Dcbld1|chr10:51775757-51776256	0.134159473593259	.	.
chr10	52233867	52234366	chr10	52274336	52274835	Dcbld1|chr10:52274336-52274835	0.224069582586921	.	.
chr10	52233867	52234366	chr10	52288420	52288919	Dcbld1|chr10:52288420-52288919	0.231823297647291	.	.
chr10	52381975	52382474	chr10	52274336	52274835	Gopc|chr10:52274336-52274835	0.145916802627063	.	.
chr10	52381975	52382474	chr10	52287914	52288413	Gopc|chr10:52287914-52288413	0.13135248895139	.	.
chr10	52381975	52382474	chr10	52288420	52288919	Gopc|chr10:52288420-52288919	0.180829753592263	.	.
chr10	52417238	52417737	chr10	52274336	52274835	Nus1|chr10:52274336-52274835	0.395525890567933	.	.
chr10	52417238	52417737	chr10	52704503	52705002	Nus1|chr10:52704503-52705002	0.286909203442231	.	.
chr10	52417238	52417737	chr10	52705014	52705513	Nus1|chr10:52705014-52705513	0.182453513877552	.	.
chr10	52690218	52690717	chr10	52274336	52274835	Slc35f1|chr10:52274336-52274835	0.342692687602883	.	.
chr10	52690218	52690717	chr10	52287914	52288413	Slc35f1|chr10:52287914-52288413	0.279702252251732	.	.
chr10	52690218	52690717	chr10	52288420	52288919	Slc35f1|chr10:52288420-52288919	0.160879854948603	.	.
chr10	52690218	52690717	chr10	52330961	52331460	Slc35f1|chr10:52330961-52331460	0.135400657416131	.	.
chr10	52690218	52690717	chr10	52704503	52705002	Slc35f1|chr10:52704503-52705002	0.216932096994048	.	.
chr10	52690801	52691300	chr10	52274336	52274835	Slc35f1|chr10:52274336-52274835	0.199952023210293	.	.
chr10	52690801	52691300	chr10	52691301	52691800	Slc35f1|chr10:52691301-52691800	0.479840360442011	.	.
chr10	54075590	54076089	chr10	54090068	54090567	Gm16998|chr10:54090068-54090567	0.246123635548385	.	.
chr10	54075590	54076089	chr10	54090068	54090567	Man1a|chr10:54090068-54090567	0.246123635548385	.	.
chr10	54075590	54076089	chr10	54090574	54091073	Gm16998|chr10:54090574-54091073	0.367555677694063	.	.
chr10	54075590	54076089	chr10	54090574	54091073	Man1a|chr10:54090574-54091073	0.367555677694063	.	.
chr10	54075590	54076089	chr10	54169400	54169899	Gm16998|chr10:54169400-54169899	0.14028801078138	.	.
chr10	54075590	54076089	chr10	54169400	54169899	Man1a|chr10:54169400-54169899	0.14028801078138	.	.
chr10	54075590	54076089	chr10	54365260	54365759	Gm16998|chr10:54365260-54365759	0.346071181953137	.	.
chr10	54075590	54076089	chr10	54365260	54365759	Man1a|chr10:54365260-54365759	0.346071181953137	.	.
chr10	54075590	54076089	chr10	54449323	54449822	Gm16998|chr10:54449323-54449822	0.139329439782289	.	.
chr10	54075590	54076089	chr10	54449323	54449822	Man1a|chr10:54449323-54449822	0.139329439782289	.	.
chr10	56106501	56107000	chr10	55767473	55767972	Msl3l2|chr10:55767473-55767972	0.133743594686522	.	.
chr10	56106501	56107000	chr10	55819170	55819669	Msl3l2|chr10:55819170-55819669	0.330387614068125	.	.
chr10	56106501	56107000	chr10	56003343	56003842	Msl3l2|chr10:56003343-56003842	0.232038492022547	.	.
chr10	56106501	56107000	chr10	56369070	56369569	Msl3l2|chr10:56369070-56369569	0.131954345972764	.	.
chr10	56106501	56107000	chr10	56480432	56480931	Msl3l2|chr10:56480432-56480931	0.180364435874862	.	.
chr10	56228732	56229231	chr10	55848187	55848686	Tbc1d32|chr10:55848187-55848686	0.161063568616592	.	.
chr10	56228732	56229231	chr10	55980066	55980565	Tbc1d32|chr10:55980066-55980565	0.261521629148425	.	.
chr10	56228732	56229231	chr10	55987895	55988394	Tbc1d32|chr10:55987895-55988394	0.154897490857513	.	.
chr10	56228732	56229231	chr10	56058855	56059354	Tbc1d32|chr10:56058855-56059354	0.305825829364405	.	.
chr10	56228732	56229231	chr10	56059425	56059924	Tbc1d32|chr10:56059425-56059924	0.140564955012089	.	.
chr10	56228732	56229231	chr10	56162040	56162539	Tbc1d32|chr10:56162040-56162539	0.159630389289037	.	.
chr10	56228732	56229231	chr10	56480973	56481472	Tbc1d32|chr10:56480973-56481472	0.168905920462292	.	.
chr10	57486588	57487087	chr10	57741653	57742152	4930467K11Rik|chr10:57741653-57742152	0.462317434809641	.	.
[truncated: 31,881 more rows]
