# Supplementary material for: Single-cell analysis of chromatin accessibility in the adult mouse brain
Source: Nature. 2023 Dec 13;624(7991):378–89. doi: 10.1038/s41586-023-06824-9 (PMC10719105; doi:10.1038/s41586-023-06824-9)
Supplement: Supplementary file 3 — Supplementary Tables 1–25 and their legends. [file 41586_2023_6824_MOESM3_ESM.zip › 2023-03-05453B-s3/SI Tables/SI Table 13 Summary of all the gene-cCRE correlations/sa2subclass.MEA-BST_Lhx6_Nr2e1_Gaba.pdc.bedpe]

chr1	3671529	3672028	chr1	3399705	3400204	Xkr4|chr1:3399705-3400204	0.683715589756838	.	.
chr1	4857480	4857979	chr1	5170387	5170886	Tcea1|chr1:5170387-5170886	0.244489739425434	.	.
chr1	4858123	4858622	chr1	5019201	5019700	Tcea1|chr1:5019201-5019700	0.524806681321844	.	.
chr1	7088594	7089093	chr1	7206575	7207074	Pcmtd1|chr1:7206575-7207074	0.292911740236303	.	.
chr1	9748256	9748755	chr1	9772700	9773199	1700034P13Rik|chr1:9772700-9773199	0.270433846391462	.	.
chr1	9748256	9748755	chr1	9772700	9773199	Vcpip1|chr1:9772700-9773199	0.270433846391462	.	.
chr1	9943920	9944419	chr1	10039501	10040000	Snhg6|chr1:10039501-10040000	0.360531923212211	.	.
chr1	9943920	9944419	chr1	9772700	9773199	Snhg6|chr1:9772700-9773199	0.340610160552403	.	.
chr1	10037697	10038196	chr1	10062205	10062704	Cops5|chr1:10062205-10062704	0.35933542835312	.	.
chr1	10037697	10038196	chr1	10062205	10062704	Cspp1|chr1:10062205-10062704	0.35933542835312	.	.
chr1	10232855	10233354	chr1	10039501	10040000	Arfgef1|chr1:10039501-10040000	0.715830789024674	.	.
chr1	10993243	10993742	chr1	10835602	10836101	Prex2|chr1:10835602-10836101	0.298727018904796	.	.
chr1	12991973	12992472	chr1	12978278	12978777	Slco5a1|chr1:12978278-12978777	0.268848007104901	.	.
chr1	12992497	12992996	chr1	12978278	12978777	Slco5a1|chr1:12978278-12978777	0.396050745700972	.	.
chr1	12992497	12992996	chr1	13134273	13134772	Slco5a1|chr1:13134273-13134772	0.275610314641185	.	.
chr1	13373516	13374015	chr1	13360608	13361107	Ncoa2|chr1:13360608-13361107	0.459620930774855	.	.
chr1	13660314	13660813	chr1	13561529	13562028	Lactb2|chr1:13561529-13562028	0.283372984424925	.	.
chr1	15286608	15287107	chr1	15603087	15603586	Kcnb2|chr1:15603087-15603586	0.360187373877439	.	.
chr1	15805340	15805839	chr1	15683532	15684031	Terf1|chr1:15683532-15684031	0.250644609141465	.	.
chr1	16104453	16104952	chr1	15849109	15849608	Rpl7|chr1:15849109-15849608	0.437233404555224	.	.
chr1	16104453	16104952	chr1	16440142	16440641	Rpl7|chr1:16440142-16440641	0.498406826768545	.	.
chr1	16104999	16105498	chr1	15849109	15849608	Rdh10|chr1:15849109-15849608	0.479116981328359	.	.
chr1	16104999	16105498	chr1	15849109	15849608	Rpl7|chr1:15849109-15849608	0.479116981328359	.	.
chr1	16104999	16105498	chr1	16440142	16440641	Rdh10|chr1:16440142-16440641	0.694301268663834	.	.
chr1	16104999	16105498	chr1	16440142	16440641	Rpl7|chr1:16440142-16440641	0.694301268663834	.	.
chr1	18057998	18058497	chr1	18106146	18106645	Gm28756|chr1:18106146-18106645	0.444512666227157	.	.
chr1	20820187	20820686	chr1	21166203	21166702	Mcm3|chr1:21166203-21166702	0.28664223052873	.	.
chr1	20890857	20891356	chr1	21166203	21166702	6720483E21Rik|chr1:21166203-21166702	0.388412874653744	.	.
chr1	20890857	20891356	chr1	21166203	21166702	Paqr8|chr1:21166203-21166702	0.388412874653744	.	.
chr1	20951400	20951899	chr1	21232056	21232555	Efhc1|chr1:21232056-21232555	0.255593164718168	.	.
chr1	21079134	21079633	chr1	21305379	21305878	Gm28287|chr1:21305379-21305878	0.329714981908611	.	.
chr1	21079134	21079633	chr1	21305379	21305878	Tram2|chr1:21305379-21305878	0.329714981908611	.	.
chr1	21079134	21079633	chr1	21461025	21461524	Gm28287|chr1:21461025-21461524	0.412781189153265	.	.
chr1	21079134	21079633	chr1	21461025	21461524	Tram2|chr1:21461025-21461524	0.412781189153265	.	.
chr1	21218543	21219042	chr1	21166719	21167218	Tmem14a|chr1:21166719-21167218	0.439726941355463	.	.
chr1	21218543	21219042	chr1	21461025	21461524	Tmem14a|chr1:21461025-21461524	0.243673280938257	.	.
chr1	22805771	22806270	chr1	22615551	22616050	Rims1|chr1:22615551-22616050	0.25046290610834	.	.
chr1	22805771	22806270	chr1	23202343	23202842	Rims1|chr1:23202343-23202842	0.433407174966381	.	.
chr1	24100186	24100685	chr1	24171412	24171911	Fam135a|chr1:24171412-24171911	0.280462538852971	.	.
chr1	24678265	24678764	chr1	24611656	24612155	Lmbrd1|chr1:24611656-24612155	0.682548320291967	.	.
chr1	24678265	24678764	chr1	24613347	24613846	Lmbrd1|chr1:24613347-24613846	0.770200243447503	.	.
chr1	24678265	24678764	chr1	24614093	24614592	Lmbrd1|chr1:24614093-24614592	0.673768307299709	.	.
chr1	24678265	24678764	chr1	24614797	24615296	Lmbrd1|chr1:24614797-24615296	0.65808255650608	.	.
chr1	24678265	24678764	chr1	24615721	24616220	Lmbrd1|chr1:24615721-24616220	0.701487778197434	.	.
chr1	30873942	30874441	chr1	31153918	31154417	Phf3|chr1:31153918-31154417	0.282452845930257	.	.
chr1	33669575	33670074	chr1	33350279	33350778	Prim2|chr1:33350279-33350778	0.357354731179867	.	.
chr1	33670156	33670655	chr1	33271662	33272161	Prim2|chr1:33271662-33272161	0.356756179458949	.	.
chr1	33670156	33670655	chr1	33350279	33350778	Prim2|chr1:33350279-33350778	0.371532094961451	.	.
chr1	33670156	33670655	chr1	33931715	33932214	Prim2|chr1:33931715-33932214	0.481605432477951	.	.
chr1	33814360	33814859	chr1	33531569	33532068	Zfp451|chr1:33531569-33532068	0.325808351954485	.	.
chr1	33814360	33814859	chr1	33739270	33739769	Zfp451|chr1:33739270-33739769	0.308215280288683	.	.
chr1	33814360	33814859	chr1	33883321	33883820	Zfp451|chr1:33883321-33883820	0.274347509142943	.	.
chr1	33907935	33908434	chr1	33931715	33932214	Bend6|chr1:33931715-33932214	0.539708531749419	.	.
chr1	33907935	33908434	chr1	33931715	33932214	Dst|chr1:33931715-33932214	0.539708531749419	.	.
chr1	34439491	34439990	chr1	34005632	34006131	Ccdc115|chr1:34005632-34006131	0.373588705108291	.	.
chr1	34439491	34439990	chr1	34005632	34006131	Imp4|chr1:34005632-34006131	0.373588705108291	.	.
chr1	34439491	34439990	chr1	34006210	34006709	Ccdc115|chr1:34006210-34006709	0.280201652696683	.	.
chr1	34439491	34439990	chr1	34006210	34006709	Imp4|chr1:34006210-34006709	0.280201652696683	.	.
chr1	34439491	34439990	chr1	34011301	34011800	Ccdc115|chr1:34011301-34011800	0.33254492162197	.	.
chr1	34439491	34439990	chr1	34011301	34011800	Imp4|chr1:34011301-34011800	0.33254492162197	.	.
chr1	34439491	34439990	chr1	34542638	34543137	Ccdc115|chr1:34542638-34543137	0.30421479830105	.	.
chr1	34439491	34439990	chr1	34542638	34543137	Imp4|chr1:34542638-34543137	0.30421479830105	.	.
chr1	34579442	34579941	chr1	34752832	34753331	1700101I19Rik|chr1:34752832-34753331	0.35524416774034	.	.
chr1	34579442	34579941	chr1	34752832	34753331	Amer3|chr1:34752832-34753331	0.35524416774034	.	.
chr1	34842804	34843303	chr1	34542638	34543137	Fam168b|chr1:34542638-34543137	0.286794607613357	.	.
chr1	34842804	34843303	chr1	34863292	34863791	Fam168b|chr1:34863292-34863791	0.347407135692484	.	.
chr1	34849768	34850267	chr1	34602327	34602826	Plekhb2|chr1:34602327-34602826	0.24827474195818	.	.
chr1	34849768	34850267	chr1	34793414	34793913	Plekhb2|chr1:34793414-34793913	0.33821767237439	.	.
chr1	34849768	34850267	chr1	34793992	34794491	Plekhb2|chr1:34793992-34794491	0.256237351548628	.	.
chr1	34849768	34850267	chr1	35242908	35243407	Plekhb2|chr1:35242908-35243407	0.279867086417779	.	.
chr1	36068061	36068560	chr1	36401491	36401990	Hs6st1|chr1:36401491-36401990	0.246584294194283	.	.
chr1	36368438	36368937	chr1	36401491	36401990	Kansl3|chr1:36401491-36401990	0.319499984085762	.	.
chr1	36445084	36445583	chr1	36401491	36401990	Lman2l|chr1:36401491-36401990	0.270914965364855	.	.
chr1	36471319	36471818	chr1	36684036	36684535	Cnnm4|chr1:36684036-36684535	0.318905825571316	.	.
chr1	36511549	36512048	chr1	36401491	36401990	Cnnm3|chr1:36401491-36401990	0.467404670820699	.	.
chr1	36511549	36512048	chr1	36939937	36940436	Cnnm3|chr1:36939937-36940436	0.382008333698521	.	.
chr1	37334295	37334794	chr1	37097283	37097782	4930439A04Rik|chr1:37097283-37097782	0.309227626225499	.	.
chr1	37429364	37429863	chr1	37288051	37288550	Coa5|chr1:37288051-37288550	0.393841521019151	.	.
chr1	37429364	37429863	chr1	37288051	37288550	Unc50|chr1:37288051-37288550	0.393841521019151	.	.
chr1	37429877	37430376	chr1	37288051	37288550	Coa5|chr1:37288051-37288550	0.301334209978047	.	.
chr1	37429877	37430376	chr1	37288051	37288550	Unc50|chr1:37288051-37288550	0.301334209978047	.	.
chr1	37429877	37430376	chr1	37678238	37678737	Coa5|chr1:37678238-37678737	0.422343568279643	.	.
chr1	37429877	37430376	chr1	37678238	37678737	Unc50|chr1:37678238-37678737	0.422343568279643	.	.
chr1	37540864	37541363	chr1	37872597	37873096	Mgat4a|chr1:37872597-37873096	0.293859614907454	.	.
chr1	37864699	37865198	chr1	37872597	37873096	Gm26805|chr1:37872597-37873096	0.35690208317074	.	.
chr1	37997778	37998277	chr1	37725725	37726224	Eif5b|chr1:37725725-37726224	0.26539677188357	.	.
chr1	37997778	37998277	chr1	37725725	37726224	Txndc9|chr1:37725725-37726224	0.26539677188357	.	.
chr1	38129526	38130025	chr1	37872597	37873096	Rev1|chr1:37872597-37873096	0.310062155419939	.	.
chr1	38836359	38836858	chr1	38626826	38627325	Lonrf2|chr1:38626826-38627325	0.261093269908877	.	.
chr1	38836359	38836858	chr1	39029625	39030124	Lonrf2|chr1:39029625-39030124	0.372083082807957	.	.
chr1	39367561	39368060	chr1	39029078	39029577	Rpl31|chr1:39029078-39029577	0.502304488097689	.	.
chr1	39367561	39368060	chr1	39251625	39252124	Rpl31|chr1:39251625-39252124	0.371200981870589	.	.
chr1	39535425	39535924	chr1	39268826	39269325	Cnot11|chr1:39268826-39269325	0.314205407596745	.	.
chr1	39900537	39901036	chr1	39832210	39832709	Map4k4|chr1:39832210-39832709	0.338949743119365	.	.
chr1	39900537	39901036	chr1	39832777	39833276	Map4k4|chr1:39832777-39833276	0.396357556398219	.	.
chr1	39900537	39901036	chr1	39936433	39936932	Map4k4|chr1:39936433-39936932	0.268025133295331	.	.
chr1	40681063	40681562	chr1	40266363	40266862	Slc9a2|chr1:40266363-40266862	0.286976971253063	.	.
chr1	40681063	40681562	chr1	40300227	40300726	Slc9a2|chr1:40300227-40300726	0.495959064802688	.	.
chr1	40681063	40681562	chr1	40681655	40682154	Slc9a2|chr1:40681655-40682154	0.644315659906526	.	.
chr1	40681063	40681562	chr1	40967788	40968287	Slc9a2|chr1:40967788-40968287	0.319241793802459	.	.
chr1	40790447	40790946	chr1	41158010	41158509	Mfsd9|chr1:41158010-41158509	0.29614491363098	.	.
chr1	40790447	40790946	chr1	41166420	41166919	Mfsd9|chr1:41166420-41166919	0.282423811849893	.	.
chr1	42850995	42851494	chr1	42606310	42606809	Mrps9|chr1:42606310-42606809	0.33187617684255	.	.
chr1	42850995	42851494	chr1	43005906	43006405	Mrps9|chr1:43005906-43006405	0.276910564587979	.	.
chr1	42952608	42953107	chr1	42861088	42861587	Gpr45|chr1:42861088-42861587	0.410976839883219	.	.
chr1	42952608	42953107	chr1	43005906	43006405	Gpr45|chr1:43005906-43006405	0.518029528597473	.	.
chr1	42952608	42953107	chr1	43065778	43066277	Gpr45|chr1:43065778-43066277	0.531155265789212	.	.
chr1	42952608	42953107	chr1	43139589	43140088	Gpr45|chr1:43139589-43140088	0.56512649268241	.	.
chr1	42952608	42953107	chr1	43163711	43164210	Gpr45|chr1:43163711-43164210	0.345705379748825	.	.
chr1	42953132	42953631	chr1	43005906	43006405	Gpr45|chr1:43005906-43006405	0.38012732773435	.	.
chr1	42953132	42953631	chr1	43065778	43066277	Gpr45|chr1:43065778-43066277	0.490562524437257	.	.
chr1	42953132	42953631	chr1	43139589	43140088	Gpr45|chr1:43139589-43140088	0.583044277857057	.	.
chr1	42953132	42953631	chr1	43163711	43164210	Gpr45|chr1:43163711-43164210	0.337704024680072	.	.
chr1	43098457	43098956	chr1	43005906	43006405	AI597479|chr1:43005906-43006405	0.34565430874761	.	.
chr1	43098457	43098956	chr1	43005906	43006405	Tgfbrap1|chr1:43005906-43006405	0.34565430874761	.	.
chr1	43933698	43934197	chr1	43898955	43899454	Tpp2|chr1:43898955-43899454	0.272555248367096	.	.
chr1	44119144	44119643	chr1	44339295	44339794	Bivm|chr1:44339295-44339794	0.339848913134602	.	.
chr1	44119144	44119643	chr1	44339295	44339794	Poglut2|chr1:44339295-44339794	0.339848913134602	.	.
chr1	44119663	44120162	chr1	44339295	44339794	Bivm|chr1:44339295-44339794	0.3782759080788	.	.
chr1	52726267	52726766	chr1	52527619	52528118	Mfsd6|chr1:52527619-52528118	0.339959684735734	.	.
chr1	52726267	52726766	chr1	52928117	52928616	Mfsd6|chr1:52928117-52928616	0.291524355905527	.	.
chr1	52726931	52727430	chr1	52928117	52928616	Mfsd6|chr1:52928117-52928616	0.381710598604771	.	.
chr1	54250459	54250958	chr1	54585255	54585754	Ccdc150|chr1:54585255-54585754	0.402872867926604	.	.
chr1	54557443	54557942	chr1	54578469	54578968	Pgap1|chr1:54578469-54578968	0.421262922669757	.	.
chr1	54557443	54557942	chr1	54707058	54707557	Pgap1|chr1:54707058-54707557	0.281246472187054	.	.
chr1	54925473	54925972	chr1	55215276	55215775	Ankrd44|chr1:55215276-55215775	0.560175689771854	.	.
chr1	54926155	54926654	chr1	55215276	55215775	Ankrd44|chr1:55215276-55215775	0.343931926689294	.	.
chr1	55130908	55131407	chr1	55474267	55474766	Mob4|chr1:55474267-55474766	0.249187275950297	.	.
chr1	55405572	55406071	chr1	55474267	55474766	Plcl1|chr1:55474267-55474766	0.378528294422497	.	.
chr1	55405572	55406071	chr1	55501309	55501808	Plcl1|chr1:55501309-55501808	0.276898210996321	.	.
chr1	57377374	57377873	chr1	57642139	57642638	1700066M21Rik|chr1:57642139-57642638	0.282556954244265	.	.
chr1	57377374	57377873	chr1	57642139	57642638	4930558J18Rik|chr1:57642139-57642638	0.282556954244265	.	.
chr1	57406257	57406756	chr1	57394001	57394500	Maip1|chr1:57394001-57394500	0.29241841406743	.	.
chr1	57406257	57406756	chr1	57394001	57394500	Tyw5|chr1:57394001-57394500	0.29241841406743	.	.
chr1	57773916	57774415	chr1	57861904	57862403	Spats2l|chr1:57861904-57862403	0.306735409931306	.	.
chr1	57774846	57775345	chr1	57642139	57642638	Spats2l|chr1:57642139-57642638	0.474006757873016	.	.
chr1	57995689	57996188	chr1	57642139	57642638	Sgo2a|chr1:57642139-57642638	0.333806711886386	.	.
chr1	58392818	58393317	chr1	58296260	58296759	Bzw1|chr1:58296260-58296759	0.429548267493438	.	.
chr1	58392818	58393317	chr1	58422814	58423313	Bzw1|chr1:58422814-58423313	0.352345113655162	.	.
chr1	58504734	58505233	chr1	58422814	58423313	Gm15834|chr1:58422814-58423313	0.260099663647296	.	.
chr1	58504734	58505233	chr1	58422814	58423313	Orc2|chr1:58422814-58423313	0.260099663647296	.	.
chr1	58504734	58505233	chr1	58897489	58897988	Gm15834|chr1:58897489-58897988	0.294436226318124	.	.
chr1	58504734	58505233	chr1	58897489	58897988	Orc2|chr1:58897489-58897988	0.294436226318124	.	.
chr1	59670565	59671064	chr1	59949873	59950372	Sumo1|chr1:59949873-59950372	0.528694146702574	.	.
chr1	59762644	59763143	chr1	60087028	60087527	Bmpr2|chr1:60087028-60087527	0.468499386811694	.	.
chr1	59763159	59763658	chr1	59574808	59575307	Bmpr2|chr1:59574808-59575307	0.39160158422865	.	.
chr1	59763159	59763658	chr1	60087028	60087527	Bmpr2|chr1:60087028-60087527	0.253134370614089	.	.
chr1	59912662	59913161	chr1	60087028	60087527	Fam117b|chr1:60087028-60087527	0.257343403225135	.	.
chr1	60042935	60043434	chr1	60087028	60087527	Ica1l|chr1:60087028-60087527	0.301742238107734	.	.
chr1	60097980	60098479	chr1	60087028	60087527	Carf|chr1:60087028-60087527	0.43412377171933	.	.
chr1	60097980	60098479	chr1	60087028	60087527	Wdr12|chr1:60087028-60087527	0.43412377171933	.	.
chr1	60409462	60409961	chr1	60087028	60087527	Abi2|chr1:60087028-60087527	0.260317724531515	.	.
chr1	61638558	61639057	chr1	61369017	61369516	Pard3b|chr1:61369017-61369516	0.257175724381685	.	.
chr1	61638558	61639057	chr1	61458075	61458574	Pard3b|chr1:61458075-61458574	0.25926807133372	.	.
chr1	62703034	62703533	chr1	62706634	62707133	Nrp2|chr1:62706634-62707133	0.290871157854709	.	.
chr1	62832360	62832859	chr1	62696913	62697412	Gm4208|chr1:62696913-62697412	0.523501512960283	.	.
chr1	62832360	62832859	chr1	62727141	62727640	Gm4208|chr1:62727141-62727640	0.296250341942835	.	.
chr1	63114071	63114570	chr1	62749641	62750140	Ino80d|chr1:62749641-62750140	0.311071081664372	.	.
chr1	63445671	63446170	chr1	63153005	63153504	Adam23|chr1:63153005-63153504	0.442052585450022	.	.
chr1	63445671	63446170	chr1	63579208	63579707	Adam23|chr1:63579208-63579707	0.25441688612168	.	.
chr1	63730384	63730883	chr1	63851513	63852012	Fastkd2|chr1:63851513-63852012	0.256007264876297	.	.
chr1	63730384	63730883	chr1	63851513	63852012	Mdh1b|chr1:63851513-63852012	0.256007264876297	.	.
chr1	63730384	63730883	chr1	63953367	63953866	Fastkd2|chr1:63953367-63953866	0.416863925265282	.	.
chr1	63730384	63730883	chr1	63953367	63953866	Fastkd2|chr1:63953367-63953866	0.416863925265283	.	.
chr1	63730384	63730883	chr1	63953367	63953866	Mdh1b|chr1:63953367-63953866	0.416863925265282	.	.
chr1	63730384	63730883	chr1	63953367	63953866	Mdh1b|chr1:63953367-63953866	0.416863925265283	.	.
chr1	64532547	64533046	chr1	64421081	64421580	Creb1|chr1:64421081-64421580	0.354334917205092	.	.
chr1	64532547	64533046	chr1	64421081	64421580	Creb1|chr1:64421081-64421580	0.354334917205093	.	.
chr1	64532547	64533046	chr1	64445949	64446448	Creb1|chr1:64445949-64446448	0.43594034899822	.	.
chr1	64616950	64617449	chr1	64445949	64446448	Gm28982|chr1:64445949-64446448	0.513531711672145	.	.
chr1	64616950	64617449	chr1	64445949	64446448	Mettl21a|chr1:64445949-64446448	0.513531711672145	.	.
chr1	64616950	64617449	chr1	64509644	64510143	Gm28982|chr1:64509644-64510143	0.287355741399292	.	.
chr1	64616950	64617449	chr1	64509644	64510143	Mettl21a|chr1:64509644-64510143	0.287355741399292	.	.
chr1	64617495	64617994	chr1	64445949	64446448	Gm28982|chr1:64445949-64446448	0.31360694127743	.	.
chr1	64617495	64617994	chr1	64445949	64446448	Mettl21a|chr1:64445949-64446448	0.31360694127743	.	.
chr1	64690474	64690973	chr1	64421081	64421580	2810408I11Rik|chr1:64421081-64421580	0.255690949457765	.	.
chr1	64690474	64690973	chr1	64421081	64421580	Ccnyl1|chr1:64421081-64421580	0.255690949457765	.	.
chr1	64956569	64957068	chr1	64509644	64510143	Plekhm3|chr1:64509644-64510143	0.383543136917266	.	.
chr1	64956569	64957068	chr1	64785078	64785577	Plekhm3|chr1:64785078-64785577	0.346161746228972	.	.
chr1	64956569	64957068	chr1	65179041	65179540	Plekhm3|chr1:65179041-65179540	0.260781190746259	.	.
chr1	65063338	65063837	chr1	64982322	64982821	Crygd|chr1:64982322-64982821	0.252178468188663	.	.
chr1	65063338	65063837	chr1	65179041	65179540	Crygd|chr1:65179041-65179540	0.282939970293943	.	.
chr1	65063338	65063837	chr1	65431052	65431551	Crygd|chr1:65431052-65431551	0.340731537407649	.	.
chr1	66174880	66175379	chr1	66320710	66321209	Map2|chr1:66320710-66321209	0.251075502926848	.	.
chr1	66467921	66468420	chr1	66654987	66655486	Unc80|chr1:66654987-66655486	0.250410832484625	.	.
chr1	66816734	66817233	chr1	67061456	67061955	Kansl1l|chr1:67061456-67061955	0.386780287784878	.	.
chr1	67038596	67039095	chr1	67273199	67273698	Lancl1|chr1:67273199-67273698	0.279723729886773	.	.
chr1	72211757	72212256	chr1	72236179	72236678	Mreg|chr1:72236179-72236678	0.281753102152082	.	.
chr1	72536444	72536943	chr1	72871694	72872193	March4|chr1:72871694-72872193	0.333156289683847	.	.
chr1	72536972	72537471	chr1	72764613	72765112	March4|chr1:72764613-72765112	0.332448330026608	.	.
chr1	72582908	72583407	chr1	72254545	72255044	Smarcal1|chr1:72254545-72255044	0.323550985751915	.	.
chr1	72582908	72583407	chr1	72871694	72872193	Smarcal1|chr1:72871694-72872193	0.265376599442459	.	.
chr1	74236196	74236695	chr1	74332262	74332761	Arpc2|chr1:74332262-74332761	0.28454533438153	.	.
chr1	74236196	74236695	chr1	74397348	74397847	Arpc2|chr1:74397348-74397847	0.414805406685354	.	.
chr1	74284588	74285087	chr1	74332262	74332761	Aamp|chr1:74332262-74332761	0.411826567888498	.	.
chr1	74284588	74285087	chr1	74332262	74332761	Pnkd|chr1:74332262-74332761	0.411826567888498	.	.
chr1	74284588	74285087	chr1	74386756	74387255	Aamp|chr1:74386756-74387255	0.353233404950043	.	.
chr1	74284588	74285087	chr1	74386756	74387255	Pnkd|chr1:74386756-74387255	0.353233404950043	.	.
chr1	74284588	74285087	chr1	74397348	74397847	Aamp|chr1:74397348-74397847	0.512192002697915	.	.
chr1	74284588	74285087	chr1	74397348	74397847	Pnkd|chr1:74397348-74397847	0.512192002697915	.	.
chr1	74391301	74391800	chr1	74397348	74397847	Ctdsp1|chr1:74397348-74397847	0.417241798739618	.	.
chr1	74505730	74506229	chr1	74386756	74387255	Cnot9|chr1:74386756-74387255	0.309044137946394	.	.
chr1	74505730	74506229	chr1	74816731	74817230	Cnot9|chr1:74816731-74817230	0.406126458177137	.	.
chr1	74587962	74588461	chr1	74332262	74332761	Bcs1l|chr1:74332262-74332761	0.278818669057449	.	.
chr1	74587962	74588461	chr1	74332262	74332761	Zfp142|chr1:74332262-74332761	0.278818669057449	.	.
chr1	74587962	74588461	chr1	74397348	74397847	Bcs1l|chr1:74397348-74397847	0.606602909456058	.	.
chr1	74587962	74588461	chr1	74397348	74397847	Zfp142|chr1:74397348-74397847	0.606602909456058	.	.
chr1	74587962	74588461	chr1	74806444	74806943	Bcs1l|chr1:74806444-74806943	0.350666409992237	.	.
chr1	74587962	74588461	chr1	74806444	74806943	Zfp142|chr1:74806444-74806943	0.350666409992237	.	.
chr1	74587962	74588461	chr1	74808065	74808564	Bcs1l|chr1:74808065-74808564	0.450128154134388	.	.
chr1	74587962	74588461	chr1	74808065	74808564	Zfp142|chr1:74808065-74808564	0.450128154134388	.	.
chr1	74587962	74588461	chr1	74858307	74858806	Bcs1l|chr1:74858307-74858806	0.366789596478522	.	.
chr1	74587962	74588461	chr1	74858307	74858806	Zfp142|chr1:74858307-74858806	0.366789596478522	.	.
chr1	74601175	74601674	chr1	74332262	74332761	Rnf25|chr1:74332262-74332761	0.322797687786308	.	.
chr1	74601175	74601674	chr1	74332262	74332761	Stk36|chr1:74332262-74332761	0.322797687786308	.	.
chr1	74661495	74661994	chr1	74332262	74332761	Ttll4|chr1:74332262-74332761	0.407240236927639	.	.
chr1	74661495	74661994	chr1	74386756	74387255	Ttll4|chr1:74386756-74387255	0.25374694275681	.	.
chr1	74661495	74661994	chr1	74397348	74397847	Ttll4|chr1:74397348-74397847	0.642996032482354	.	.
chr1	74661495	74661994	chr1	74808065	74808564	Ttll4|chr1:74808065-74808564	0.353760007607936	.	.
chr1	74661495	74661994	chr1	74858307	74858806	Ttll4|chr1:74858307-74858806	0.559853627774359	.	.
chr1	75142499	75142998	chr1	74808065	74808564	Cnppd1|chr1:74808065-74808564	0.350866585517876	.	.
chr1	75142499	75142998	chr1	74808065	74808564	Retreg2|chr1:74808065-74808564	0.350866585517876	.	.
chr1	75142499	75142998	chr1	74816731	74817230	Cnppd1|chr1:74816731-74817230	0.381614717899136	.	.
chr1	75142499	75142998	chr1	74816731	74817230	Retreg2|chr1:74816731-74817230	0.381614717899136	.	.
chr1	75168424	75168923	chr1	74858307	74858806	Zfand2b|chr1:74858307-74858806	0.540001027493352	.	.
chr1	75168424	75168923	chr1	75381822	75382321	Zfand2b|chr1:75381822-75382321	0.361507060785415	.	.
chr1	75180079	75180578	chr1	74806444	74806943	Abcb6|chr1:74806444-74806943	0.331512978591658	.	.
chr1	75180079	75180578	chr1	74806952	74807451	Abcb6|chr1:74806952-74807451	0.273614584244874	.	.
chr1	75180079	75180578	chr1	74858307	74858806	Abcb6|chr1:74858307-74858806	0.331708085339438	.	.
chr1	75191753	75192252	chr1	75381822	75382321	Ankzf1|chr1:75381822-75382321	0.290479968676287	.	.
chr1	75191753	75192252	chr1	75381822	75382321	Atg9a|chr1:75381822-75382321	0.290479968676287	.	.
chr1	75191753	75192252	chr1	75487834	75488333	Ankzf1|chr1:75487834-75488333	0.294436007046561	.	.
chr1	75191753	75192252	chr1	75487834	75488333	Atg9a|chr1:75487834-75488333	0.294436007046561	.	.
chr1	75210546	75211045	chr1	74858307	74858806	Glb1l|chr1:74858307-74858806	0.544971361661642	.	.
chr1	75210546	75211045	chr1	74858307	74858806	Stk16|chr1:74858307-74858806	0.544971361661642	.	.
chr1	75219086	75219585	chr1	74806444	74806943	Tuba4a|chr1:74806444-74806943	0.336616437704595	.	.
chr1	75219086	75219585	chr1	74808065	74808564	Tuba4a|chr1:74808065-74808564	0.396621284372189	.	.
chr1	75219086	75219585	chr1	75381822	75382321	Tuba4a|chr1:75381822-75382321	0.317681318393665	.	.
chr1	75219086	75219585	chr1	75487302	75487801	Tuba4a|chr1:75487302-75487801	0.264137477843648	.	.
chr1	75236144	75236643	chr1	74808065	74808564	Dnajb2|chr1:74808065-74808564	0.435317592121668	.	.
chr1	75236144	75236643	chr1	74858307	74858806	Dnajb2|chr1:74858307-74858806	0.611434347039268	.	.
chr1	75236144	75236643	chr1	75381822	75382321	Dnajb2|chr1:75381822-75382321	0.299122288307304	.	.
chr1	75236651	75237150	chr1	74808065	74808564	Dnajb2|chr1:74808065-74808564	0.330013952428033	.	.
chr1	75236651	75237150	chr1	74858307	74858806	Dnajb2|chr1:74858307-74858806	0.530201452992191	.	.
chr1	75236651	75237150	chr1	74858307	74858806	Dnajb2|chr1:74858307-74858806	0.530201452992192	.	.
chr1	75264008	75264507	chr1	75559353	75559852	Ptprn|chr1:75559353-75559852	0.605670470407273	.	.
chr1	75316812	75317311	chr1	75381822	75382321	Dnpep|chr1:75381822-75382321	0.328094462753329	.	.
chr1	75316812	75317311	chr1	75559353	75559852	Dnpep|chr1:75559353-75559852	0.39099275634149	.	.
chr1	75317346	75317845	chr1	75559353	75559852	Dnpep|chr1:75559353-75559852	0.668930275346523	.	.
chr1	75479156	75479655	chr1	75487834	75488333	Chpf|chr1:75487834-75488333	0.270512721516078	.	.
chr1	75479156	75479655	chr1	75487834	75488333	Tmem198|chr1:75487834-75488333	0.270512721516078	.	.
chr1	75505376	75505875	chr1	75370249	75370748	Obsl1|chr1:75370249-75370748	0.2697129317354	.	.
chr1	75505376	75505875	chr1	75381822	75382321	Obsl1|chr1:75381822-75382321	0.296304682224937	.	.
chr1	75521240	75521739	chr1	75487834	75488333	Stk11ip|chr1:75487834-75488333	0.425687658917845	.	.
chr1	78488900	78489399	chr1	78649277	78649776	Farsb|chr1:78649277-78649776	0.255763644739169	.	.
chr1	78488900	78489399	chr1	78649277	78649776	Farsb|chr1:78649277-78649776	0.25576364473917	.	.
chr1	78657540	78658039	chr1	78649277	78649776	Acsl3|chr1:78649277-78649776	0.336147452121158	.	.
chr1	78657540	78658039	chr1	78649277	78649776	Utp14b|chr1:78649277-78649776	0.336147452121158	.	.
chr1	79671948	79672447	chr1	79357260	79357759	Ap1s3|chr1:79357260-79357759	0.452844737428345	.	.
chr1	79671948	79672447	chr1	79858406	79858905	Ap1s3|chr1:79858406-79858905	0.347348393118596	.	.
chr1	80340736	80341235	chr1	80021514	80022013	Cul3|chr1:80021514-80022013	0.604569520364821	.	.
chr1	80340736	80341235	chr1	80154812	80155311	Cul3|chr1:80154812-80155311	0.618024883724821	.	.
chr1	80340736	80341235	chr1	80520396	80520895	Cul3|chr1:80520396-80520895	0.632763926600345	.	.
chr1	80340736	80341235	chr1	80520396	80520895	Cul3|chr1:80520396-80520895	0.632763926600346	.	.
chr1	80758332	80758831	chr1	81219000	81219499	Dock10|chr1:81219000-81219499	0.251058833327691	.	.
chr1	81076879	81077378	chr1	81219000	81219499	Nyap2|chr1:81219000-81219499	0.291802350209911	.	.
chr1	82290681	82291180	chr1	82292699	82293198	Irs1|chr1:82292699-82293198	0.283670112596494	.	.
chr1	82291243	82291742	chr1	82199924	82200423	Irs1|chr1:82199924-82200423	0.248338283295558	.	.
chr1	82724600	82725099	chr1	82433306	82433805	C430014B12Rik|chr1:82433306-82433805	0.484149009358492	.	.
chr1	82724600	82725099	chr1	82433306	82433805	Mff|chr1:82433306-82433805	0.484149009358492	.	.
chr1	82724600	82725099	chr1	82904687	82905186	C430014B12Rik|chr1:82904687-82905186	0.397765107744897	.	.
chr1	82724600	82725099	chr1	82904687	82905186	Mff|chr1:82904687-82905186	0.397765107744897	.	.
chr1	82725115	82725614	chr1	82433306	82433805	C430014B12Rik|chr1:82433306-82433805	0.323148025617889	.	.
chr1	82725115	82725614	chr1	82433306	82433805	Mff|chr1:82433306-82433805	0.323148025617889	.	.
chr1	82839194	82839693	chr1	82647821	82648320	Agfg1|chr1:82647821-82648320	0.442543854306868	.	.
chr1	84695613	84696112	chr1	84284342	84284841	Dner|chr1:84284342-84284841	0.31278654743781	.	.
chr1	84839165	84839664	chr1	84838531	84839030	Fbxo36|chr1:84838531-84839030	0.366229280421398	.	.
chr1	85793160	85793659	chr1	85916833	85917332	Cab39|chr1:85916833-85917332	0.368467715555665	.	.
chr1	85793160	85793659	chr1	86178901	86179400	Cab39|chr1:86178901-86179400	0.252280817917531	.	.
chr1	85793160	85793659	chr1	86245670	86246169	Cab39|chr1:86245670-86246169	0.285207136323561	.	.
chr1	86046083	86046582	chr1	86434501	86435000	2810459M11Rik|chr1:86434501-86435000	0.3676894572771	.	.
chr1	86046083	86046582	chr1	86487143	86487642	2810459M11Rik|chr1:86487143-86487642	0.30252333125384	.	.
chr1	86064385	86064884	chr1	86487143	86487642	Psmd1|chr1:86487143-86487642	0.305204700060878	.	.
chr1	86154471	86154970	chr1	86059359	86059858	Armc9|chr1:86059359-86059858	0.285886328343664	.	.
chr1	86154471	86154970	chr1	86178901	86179400	Armc9|chr1:86178901-86179400	0.332799260366373	.	.
chr1	86154471	86154970	chr1	86339345	86339844	Armc9|chr1:86339345-86339844	0.427075724105212	.	.
chr1	86358737	86359236	chr1	86441795	86442294	C130036L24Rik|chr1:86441795-86442294	0.391269018556163	.	.
chr1	86358737	86359236	chr1	86441795	86442294	Ncl|chr1:86441795-86442294	0.391269018556163	.	.
chr1	86358737	86359236	chr1	86442428	86442927	C130036L24Rik|chr1:86442428-86442927	0.379367995594279	.	.
chr1	86358737	86359236	chr1	86442428	86442927	Ncl|chr1:86442428-86442927	0.379367995594279	.	.
chr1	86358737	86359236	chr1	86525204	86525703	C130036L24Rik|chr1:86525204-86525703	0.245205559183144	.	.
chr1	86358737	86359236	chr1	86525204	86525703	Ncl|chr1:86525204-86525703	0.245205559183144	.	.
chr1	86359268	86359767	chr1	86434501	86435000	C130036L24Rik|chr1:86434501-86435000	0.363508355522264	.	.
chr1	86359268	86359767	chr1	86434501	86435000	Ncl|chr1:86434501-86435000	0.363508355522264	.	.
chr1	86359268	86359767	chr1	86441795	86442294	C130036L24Rik|chr1:86441795-86442294	0.33859014466292	.	.
chr1	86359268	86359767	chr1	86441795	86442294	Ncl|chr1:86441795-86442294	0.33859014466292	.	.
chr1	86359268	86359767	chr1	86487143	86487642	C130036L24Rik|chr1:86487143-86487642	0.300355765665442	.	.
chr1	86359268	86359767	chr1	86487143	86487642	Ncl|chr1:86487143-86487642	0.300355765665442	.	.
chr1	86526360	86526859	chr1	86433961	86434460	Ptma|chr1:86433961-86434460	0.295548317679868	.	.
chr1	86526360	86526859	chr1	86434501	86435000	Ptma|chr1:86434501-86435000	0.334844037778501	.	.
chr1	86526360	86526859	chr1	86503968	86504467	Ptma|chr1:86503968-86504467	0.525124495878159	.	.
chr1	86582078	86582577	chr1	86625636	86626135	Cops7b|chr1:86625636-86626135	0.408620779350365	.	.
chr1	86582078	86582577	chr1	86625636	86626135	Cops7b|chr1:86625636-86626135	0.408620779350366	.	.
chr1	86582078	86582577	chr1	86625636	86626135	Pde6d|chr1:86625636-86626135	0.408620779350365	.	.
chr1	86582078	86582577	chr1	86625636	86626135	Pde6d|chr1:86625636-86626135	0.408620779350366	.	.
chr1	86582078	86582577	chr1	86633770	86634269	Cops7b|chr1:86633770-86634269	0.505648375250759	.	.
chr1	86582078	86582577	chr1	86633770	86634269	Pde6d|chr1:86633770-86634269	0.505648375250759	.	.
chr1	86582078	86582577	chr1	86834941	86835440	Cops7b|chr1:86834941-86835440	0.383553413610757	.	.
chr1	86582078	86582577	chr1	86834941	86835440	Pde6d|chr1:86834941-86835440	0.383553413610757	.	.
chr1	86582603	86583102	chr1	86633770	86634269	Cops7b|chr1:86633770-86634269	0.399279298887936	.	.
chr1	86582603	86583102	chr1	86633770	86634269	Pde6d|chr1:86633770-86634269	0.399279298887936	.	.
chr1	86670393	86670892	chr1	86625636	86626135	Nppc|chr1:86625636-86626135	0.511433549715762	.	.
chr1	86670393	86670892	chr1	86633770	86634269	Nppc|chr1:86633770-86634269	0.41435393891685	.	.
chr1	86670393	86670892	chr1	86834941	86835440	Nppc|chr1:86834941-86835440	0.305676268656658	.	.
chr1	87213673	87214172	chr1	86834429	86834928	Eif4e2|chr1:86834429-86834928	0.249701180058899	.	.
chr1	87510023	87510522	chr1	87721301	87721800	Neu2|chr1:87721301-87721800	0.256667154617666	.	.
chr1	89069980	89070479	chr1	89183479	89183978	Sh3bp4|chr1:89183479-89183978	0.323248113840779	.	.
chr1	89069980	89070479	chr1	89381895	89382394	Sh3bp4|chr1:89381895-89382394	0.331240472597754	.	.
chr1	89454554	89455053	chr1	89579987	89580486	Agap1|chr1:89579987-89580486	0.300993293299636	.	.
chr1	90203739	90204238	chr1	89750774	89751273	Ackr3|chr1:89750774-89751273	0.588311342005873	.	.
chr1	91398520	91399019	chr1	91052819	91053318	Ilkap|chr1:91052819-91053318	0.282051724029201	.	.
chr1	91413043	91413542	chr1	91428588	91429087	Hes6|chr1:91428588-91429087	0.358298402753249	.	.
chr1	92473544	92474043	chr1	92180079	92180578	Ndufa10|chr1:92180079-92180578	0.267847747695552	.	.
chr1	92641765	92642264	chr1	92737648	92738147	Cops9|chr1:92737648-92738147	0.324189392528741	.	.
chr1	92831030	92831529	chr1	93115042	93115541	Gpc1|chr1:93115042-93115541	0.492665022317279	.	.
chr1	92831616	92832115	chr1	93051466	93051965	Gpc1|chr1:93051466-93051965	0.474950550799705	.	.
chr1	92848463	92848962	chr1	93051466	93051965	Gm29480|chr1:93051466-93051965	0.284604390842938	.	.
chr1	92910928	92911427	chr1	93115042	93115541	5033417F24Rik|chr1:93115042-93115541	0.254511425810871	.	.
chr1	92910928	92911427	chr1	93115042	93115541	Rnpepl1|chr1:93115042-93115541	0.254511425810871	.	.
chr1	92934435	92934934	chr1	92737648	92738147	Capn10|chr1:92737648-92738147	0.487303242866425	.	.
chr1	93101696	93102195	chr1	93051466	93051965	Kif1a|chr1:93051466-93051965	0.336200276970069	.	.
chr1	93101696	93102195	chr1	93128625	93129124	Kif1a|chr1:93128625-93129124	0.245698161031364	.	.
chr1	93101696	93102195	chr1	93129136	93129635	Kif1a|chr1:93129136-93129635	0.244306252723393	.	.
chr1	93342619	93343118	chr1	93115042	93115541	Pask|chr1:93115042-93115541	0.258502715987128	.	.
chr1	93342619	93343118	chr1	93115042	93115541	Ppp1r7|chr1:93115042-93115541	0.258502715987128	.	.
chr1	93478622	93479121	chr1	93051466	93051965	Hdlbp|chr1:93051466-93051965	0.25939143215285	.	.
chr1	93478622	93479121	chr1	93051466	93051965	Sept2|chr1:93051466-93051965	0.25939143215285	.	.
chr1	96871195	96871694	chr1	96693239	96693738	Panct2|chr1:96693239-96693738	0.406104888418567	.	.
chr1	96871195	96871694	chr1	96693239	96693738	Slco4c1|chr1:96693239-96693738	0.406104888418567	.	.
chr1	96871195	96871694	chr1	96773607	96774106	Panct2|chr1:96773607-96774106	0.301780432027406	.	.
chr1	96871195	96871694	chr1	96773607	96774106	Slco4c1|chr1:96773607-96774106	0.301780432027406	.	.
chr1	97661204	97661703	chr1	97900523	97901022	D1Ertd622e|chr1:97900523-97901022	0.350250073798757	.	.
chr1	97661800	97662299	chr1	97263185	97263684	D1Ertd622e|chr1:97263185-97263684	0.404322576712249	.	.
chr1	97661800	97662299	chr1	97900523	97901022	D1Ertd622e|chr1:97900523-97901022	0.339237415193072	.	.
chr1	97769886	97770385	chr1	97851694	97852193	Gin1|chr1:97851694-97852193	0.459865576441656	.	.
chr1	97769886	97770385	chr1	97851694	97852193	Ppip5k2|chr1:97851694-97852193	0.459865576441656	.	.
chr1	98095430	98095929	chr1	97900523	97901022	Pam|chr1:97900523-97901022	0.416830071935131	.	.
chr1	99772082	99772581	chr1	99538216	99538715	Cntnap5b|chr1:99538216-99538715	0.331172071366469	.	.
chr1	105990273	105990772	chr1	105561015	105561514	Gm7160|chr1:105561015-105561514	0.255353405899328	.	.
chr1	105990273	105990772	chr1	105561015	105561514	Zcchc2|chr1:105561015-105561514	0.255353405899328	.	.
chr1	105990273	105990772	chr1	105630478	105630977	Gm7160|chr1:105630478-105630977	0.460266735943366	.	.
chr1	105990273	105990772	chr1	105630478	105630977	Zcchc2|chr1:105630478-105630977	0.460266735943366	.	.
chr1	118321592	118322091	chr1	118275095	118275594	Nifk|chr1:118275095-118275594	0.548545697553921	.	.
chr1	118389052	118389551	chr1	118492751	118493250	Clasp1|chr1:118492751-118493250	0.387316722259123	.	.
chr1	119421524	119422023	chr1	119548633	119549132	Inhbb|chr1:119548633-119549132	0.394597135596567	.	.
chr1	119504531	119505030	chr1	119388650	119389149	Ralb|chr1:119388650-119389149	0.279740930460856	.	.
chr1	119912947	119913446	chr1	119548633	119549132	Tmem177|chr1:119548633-119549132	0.383558719595785	.	.
chr1	121430778	121431277	chr1	121096477	121096976	Ccdc93|chr1:121096477-121096976	0.29864364657486	.	.
chr1	121430778	121431277	chr1	121441031	121441530	Ccdc93|chr1:121441031-121441530	0.459047424483405	.	.
chr1	125435289	125435788	chr1	125375547	125376046	Actr3|chr1:125375547-125376046	0.271445076113975	.	.
chr1	125435289	125435788	chr1	125607368	125607867	Actr3|chr1:125607368-125607867	0.354115214905135	.	.
chr1	128102952	128103451	chr1	128016021	128016520	R3hdm1|chr1:128016021-128016520	0.264546122065938	.	.
chr1	128102952	128103451	chr1	128016021	128016520	Zranb3|chr1:128016021-128016520	0.264546122065938	.	.
chr1	128417141	128417640	chr1	128539454	128539953	Dars|chr1:128539454-128539953	0.276166407269835	.	.
chr1	128417141	128417640	chr1	128539454	128539953	Dars|chr1:128539454-128539953	0.276166407269836	.	.
chr1	128417141	128417640	chr1	128623496	128623995	Dars|chr1:128623496-128623995	0.3588640322293	.	.
chr1	130462505	130463004	chr1	130715647	130716146	Cd55|chr1:130715647-130716146	0.534869294533509	.	.
chr1	130462505	130463004	chr1	130715647	130716146	Gm16083|chr1:130715647-130716146	0.534869294533509	.	.
chr1	130717229	130717728	chr1	130715647	130716146	Yod1|chr1:130715647-130716146	0.647282709064057	.	.
chr1	131152939	131153438	chr1	131060706	131061205	Eif2d|chr1:131060706-131061205	0.272250384040408	.	.
chr1	131827667	131828166	chr1	132144172	132144671	Slc41a1|chr1:132144172-132144671	0.372896599508504	.	.
chr1	131866958	131867457	chr1	132046327	132046826	Rab29|chr1:132046327-132046826	0.503604439058986	.	.
chr1	131866958	131867457	chr1	132200622	132201121	Rab29|chr1:132200622-132201121	0.255832785763215	.	.
chr1	131866958	131867457	chr1	132222145	132222644	Rab29|chr1:132222145-132222644	0.322368239892659	.	.
chr1	131910162	131910661	chr1	132222145	132222644	Nucks1|chr1:132222145-132222644	0.351468469627491	.	.
chr1	132007294	132007793	chr1	132046327	132046826	Elk4|chr1:132046327-132046826	0.345484727985272	.	.
chr1	132007294	132007793	chr1	132200622	132201121	Elk4|chr1:132200622-132201121	0.348097320068709	.	.
chr1	132007294	132007793	chr1	132222145	132222644	Elk4|chr1:132222145-132222644	0.329667134297529	.	.
chr1	132007294	132007793	chr1	132437097	132437596	Elk4|chr1:132437097-132437596	0.269837452308575	.	.
chr1	132007800	132008299	chr1	132046327	132046826	Elk4|chr1:132046327-132046826	0.404823988513223	.	.
chr1	132007800	132008299	chr1	132200622	132201121	Elk4|chr1:132200622-132201121	0.524646669463842	.	.
chr1	132007800	132008299	chr1	132222145	132222644	Elk4|chr1:132222145-132222644	0.366173385801465	.	.
chr1	132007800	132008299	chr1	132437097	132437596	Elk4|chr1:132437097-132437596	0.286361466639855	.	.
chr1	132067653	132068152	chr1	132046327	132046826	Mfsd4a|chr1:132046327-132046826	0.493721299765557	.	.
chr1	132298673	132299172	chr1	132200622	132201121	Klhdc8a|chr1:132200622-132201121	0.488396323675015	.	.
chr1	132298673	132299172	chr1	132222145	132222644	Klhdc8a|chr1:132222145-132222644	0.413844140892956	.	.
chr1	132298673	132299172	chr1	132367533	132368032	Klhdc8a|chr1:132367533-132368032	0.262391640000602	.	.
chr1	132315820	132316319	chr1	132046327	132046826	Nuak2|chr1:132046327-132046826	0.515204522729248	.	.
chr1	132315820	132316319	chr1	132200622	132201121	Nuak2|chr1:132200622-132201121	0.403621965467132	.	.
chr1	132315820	132316319	chr1	132222145	132222644	Nuak2|chr1:132222145-132222644	0.279719310948752	.	.
chr1	132315820	132316319	chr1	132437097	132437596	Nuak2|chr1:132437097-132437596	0.27292342315057	.	.
chr1	132391552	132392051	chr1	132200622	132201121	Tmcc2|chr1:132200622-132201121	0.662800420306399	.	.
chr1	132391552	132392051	chr1	132437097	132437596	Tmcc2|chr1:132437097-132437596	0.305553821478586	.	.
chr1	132880112	132880611	chr1	132866940	132867439	Lrrn2|chr1:132866940-132867439	0.287456553059268	.	.
chr1	132880112	132880611	chr1	132866940	132867439	Lrrn2|chr1:132866940-132867439	0.287456553059269	.	.
chr1	133045916	133046415	chr1	132758468	132758967	Pik3c2b|chr1:132758468-132758967	0.247078740866164	.	.
chr1	133130962	133131461	chr1	132758468	132758967	Ppp1r15b|chr1:132758468-132758967	0.287713082154072	.	.
chr1	133130962	133131461	chr1	132758968	132759467	Ppp1r15b|chr1:132758968-132759467	0.317349964054324	.	.
chr1	133130962	133131461	chr1	132866940	132867439	Ppp1r15b|chr1:132866940-132867439	0.733926333160986	.	.
chr1	133130962	133131461	chr1	133242189	133242688	Ppp1r15b|chr1:133242189-133242688	0.577225985486477	.	.
chr1	133363199	133363698	chr1	133242189	133242688	Etnk2|chr1:133242189-133242688	0.253232049591443	.	.
chr1	133800824	133801323	chr1	134099100	134099599	Atp2b4|chr1:134099100-134099599	0.247270529547475	.	.
chr1	133800824	133801323	chr1	134099100	134099599	Atp2b4|chr1:134099100-134099599	0.247270529547476	.	.
chr1	133800824	133801323	chr1	134120037	134120536	Atp2b4|chr1:134120037-134120536	0.245886325284024	.	.
chr1	133908258	133908757	chr1	134234151	134234650	Optc|chr1:134234151-134234650	0.254184281389518	.	.
chr1	134078899	134079398	chr1	133873351	133873850	Btg2|chr1:133873351-133873850	0.333222320756648	.	.
chr1	134078899	134079398	chr1	134048675	134049174	Btg2|chr1:134048675-134049174	0.245226644695699	.	.
chr1	134234747	134235246	chr1	134234151	134234650	Adora1|chr1:134234151-134234650	0.409684752344773	.	.
chr1	134361764	134362263	chr1	134045877	134046376	Tmem183a|chr1:134045877-134046376	0.286349054229972	.	.
chr1	134361764	134362263	chr1	134048675	134049174	Tmem183a|chr1:134048675-134049174	0.280412844786356	.	.
chr1	134361764	134362263	chr1	134556182	134556681	Tmem183a|chr1:134556182-134556681	0.695260654674205	.	.
chr1	134361764	134362263	chr1	134556771	134557270	Tmem183a|chr1:134556771-134557270	0.488186999839901	.	.
chr1	134405737	134406236	chr1	134556182	134556681	Cyb5r1|chr1:134556182-134556681	0.406211399404405	.	.
chr1	134455268	134455767	chr1	134120037	134120536	Klhl12|chr1:134120037-134120536	0.549808194488192	.	.
chr1	134455268	134455767	chr1	134280744	134281243	Klhl12|chr1:134280744-134281243	0.427625454355736	.	.
chr1	134494334	134494833	chr1	134120037	134120536	Rabif|chr1:134120037-134120536	0.447511506987494	.	.
chr1	134494334	134494833	chr1	134280744	134281243	Rabif|chr1:134280744-134281243	0.364951237229612	.	.
chr1	134955755	134956254	chr1	134556771	134557270	Ppp1r12b|chr1:134556771-134557270	0.334868225557571	.	.
chr1	134955755	134956254	chr1	135181227	135181726	Ppp1r12b|chr1:135181227-135181726	0.435289237004369	.	.
chr1	134962267	134962766	chr1	135181227	135181726	Ube2t|chr1:135181227-135181726	0.353376935572356	.	.
chr1	135146503	135147002	chr1	135181227	135181726	Arl8a|chr1:135181227-135181726	0.623018600033993	.	.
chr1	135146503	135147002	chr1	135385135	135385634	Arl8a|chr1:135385135-135385634	0.254836209405934	.	.
chr1	135248334	135248833	chr1	135462633	135463132	Gm26642|chr1:135462633-135463132	0.425139831013454	.	.
chr1	135313568	135314067	chr1	135181227	135181726	Timm17a|chr1:135181227-135181726	0.262096072827671	.	.
chr1	135430227	135430726	chr1	135013617	135014116	Ipo9|chr1:135013617-135014116	0.616616286971813	.	.
chr1	135430227	135430726	chr1	135181227	135181726	Ipo9|chr1:135181227-135181726	0.333187337257539	.	.
chr1	135430227	135430726	chr1	135385135	135385634	Ipo9|chr1:135385135-135385634	0.335907076952637	.	.
chr1	135430227	135430726	chr1	135585530	135586029	Ipo9|chr1:135585530-135586029	0.415403228718054	.	.
chr1	135430227	135430726	chr1	135659542	135660041	Ipo9|chr1:135659542-135660041	0.263268981828794	.	.
chr1	135585020	135585519	chr1	135462633	135463132	Gm4793|chr1:135462633-135463132	0.30236594835477	.	.
chr1	135585020	135585519	chr1	135585530	135586029	Gm4793|chr1:135585530-135586029	0.621431233298144	.	.
chr1	135585020	135585519	chr1	135670341	135670840	Gm4793|chr1:135670341-135670840	0.324838379848795	.	.
chr1	135585020	135585519	chr1	135752912	135753411	Gm4793|chr1:135752912-135753411	0.501940298993474	.	.
chr1	135766118	135766617	chr1	135930067	135930566	Phlda3|chr1:135930067-135930566	0.266821814077611	.	.
chr1	136260203	136260702	chr1	136612909	136613408	Gpr25|chr1:136612909-136613408	0.331608904308459	.	.
chr1	136260203	136260702	chr1	136613430	136613929	Gpr25|chr1:136613430-136613929	0.397205096823968	.	.
chr1	136415292	136415791	chr1	136017772	136018271	9230116N13Rik|chr1:136017772-136018271	0.308907104520162	.	.
chr1	136415292	136415791	chr1	136017772	136018271	Ddx59|chr1:136017772-136018271	0.308907104520162	.	.
chr1	136466035	136466534	chr1	136143421	136143920	Kif14|chr1:136143421-136143920	0.308078320891026	.	.
chr1	139421972	139422471	chr1	139267783	139268282	Zbtb41|chr1:139267783-139268282	0.350655221458292	.	.
chr1	143776839	143777338	chr1	144151764	144152263	Gm29170|chr1:144151764-144152263	0.307066999734022	.	.
chr1	143776839	143777338	chr1	144151764	144152263	Ro60|chr1:144151764-144152263	0.307066999734022	.	.
chr1	143776839	143777338	chr1	144151764	144152263	Uchl5|chr1:144151764-144152263	0.307066999734022	.	.
chr1	144004041	144004540	chr1	144085761	144086260	Rgs2|chr1:144085761-144086260	0.363854620267839	.	.
chr1	151344167	151344666	chr1	151706042	151706541	Gm10138|chr1:151706042-151706541	0.436210217796678	.	.
chr1	151344167	151344666	chr1	151706042	151706541	Ivns1abp|chr1:151706042-151706541	0.436210217796678	.	.
chr1	151499981	151500480	chr1	151078846	151079345	Rnf2|chr1:151078846-151079345	0.474179321003468	.	.
chr1	151499981	151500480	chr1	151706042	151706541	Rnf2|chr1:151706042-151706541	0.443705915838074	.	.
chr1	151500739	151501238	chr1	151706042	151706541	Rnf2|chr1:151706042-151706541	0.287317369932301	.	.
chr1	152766246	152766745	chr1	153132512	153133011	Arpc5|chr1:153132512-153133011	0.411176330980984	.	.
chr1	152766246	152766745	chr1	153132512	153133011	Rgl1|chr1:153132512-153133011	0.411176330980984	.	.
chr1	152902988	152903487	chr1	152624446	152624945	Smg7|chr1:152624446-152624945	0.265392163863187	.	.
chr1	152902988	152903487	chr1	152624959	152625458	Smg7|chr1:152624959-152625458	0.344954882740511	.	.
chr1	152902988	152903487	chr1	153075080	153075579	Smg7|chr1:153075080-153075579	0.271194495079941	.	.
chr1	153332786	153333285	chr1	153132512	153133011	Lamc1|chr1:153132512-153133011	0.322780121817659	.	.
chr1	153332786	153333285	chr1	153567727	153568226	Lamc1|chr1:153567727-153568226	0.486013600505226	.	.
chr1	153332786	153333285	chr1	153683332	153683831	Lamc1|chr1:153683332-153683831	0.714930021936584	.	.
chr1	153332786	153333285	chr1	153683332	153683831	Lamc1|chr1:153683332-153683831	0.714930021936585	.	.
chr1	153424875	153425374	chr1	153132512	153133011	Shcbp1l|chr1:153132512-153133011	0.275183062367592	.	.
chr1	153424875	153425374	chr1	153567727	153568226	Shcbp1l|chr1:153567727-153568226	0.366933672305231	.	.
chr1	153424875	153425374	chr1	153683332	153683831	Shcbp1l|chr1:153683332-153683831	0.452060631171004	.	.
chr1	153487484	153487983	chr1	153386660	153387159	Dhx9|chr1:153386660-153387159	0.262569144649935	.	.
chr1	153652792	153653291	chr1	153683332	153683831	Rgs8|chr1:153683332-153683831	0.298595223156343	.	.
chr1	153652792	153653291	chr1	153935866	153936365	Rgs8|chr1:153935866-153936365	0.304860844768862	.	.
chr1	153652792	153653291	chr1	153935866	153936365	Rgs8|chr1:153935866-153936365	0.304860844768863	.	.
chr1	153899574	153900073	chr1	153567727	153568226	Glul|chr1:153567727-153568226	0.642955459193335	.	.
chr1	153899574	153900073	chr1	153567727	153568226	Teddm2|chr1:153567727-153568226	0.642955459193335	.	.
chr1	153899574	153900073	chr1	153683332	153683831	Glul|chr1:153683332-153683831	0.59869843762278	.	.
chr1	153899574	153900073	chr1	153683332	153683831	Teddm2|chr1:153683332-153683831	0.59869843762278	.	.
chr1	153899574	153900073	chr1	153935866	153936365	Glul|chr1:153935866-153936365	0.45768824687444	.	.
chr1	153899574	153900073	chr1	153935866	153936365	Teddm2|chr1:153935866-153936365	0.45768824687444	.	.
chr1	153899574	153900073	chr1	154150104	154150603	Glul|chr1:154150104-154150603	0.517147206746447	.	.
chr1	153899574	153900073	chr1	154150104	154150603	Teddm2|chr1:154150104-154150603	0.517147206746447	.	.
chr1	155083298	155083797	chr1	155433797	155434296	Gm9530|chr1:155433797-155434296	0.552228644977382	.	.
chr1	155158401	155158900	chr1	155224024	155224523	Stx6|chr1:155224024-155224523	0.346688506168111	.	.
chr1	155158401	155158900	chr1	155433797	155434296	Stx6|chr1:155433797-155434296	0.593458939612035	.	.
chr1	155416705	155417204	chr1	155516450	155516949	Xpr1|chr1:155516450-155516949	0.256549695841201	.	.
chr1	155557936	155558435	chr1	155281431	155281930	Acbd6|chr1:155281431-155281930	0.371692901226333	.	.
chr1	155812620	155813119	chr1	156197615	156198114	Qsox1|chr1:156197615-156198114	0.356211883704149	.	.
chr1	156035878	156036377	chr1	156229365	156229864	Tor1aip1|chr1:156229365-156229864	0.343482961837885	.	.
chr1	156035878	156036377	chr1	156229365	156229864	Tor1aip2|chr1:156229365-156229864	0.343482961837885	.	.
chr1	156036379	156036878	chr1	156229365	156229864	Tor1aip1|chr1:156229365-156229864	0.371233682409946	.	.
chr1	157412497	157412996	chr1	157745571	157746070	Rasal2|chr1:157745571-157746070	0.2714865408085	.	.
chr1	158362285	158362784	chr1	158161508	158162007	Astn1|chr1:158161508-158162007	0.384414520764314	.	.
chr1	159523530	159524029	chr1	159705505	159706004	Tnr|chr1:159705505-159706004	0.348383467837103	.	.
chr1	160212750	160213249	chr1	160474549	160475048	Cacybp|chr1:160474549-160475048	0.501147179727178	.	.
chr1	160212750	160213249	chr1	160474549	160475048	Cacybp|chr1:160474549-160475048	0.501147179727179	.	.
chr1	160792667	160793166	chr1	160717685	160718184	Rabgap1l|chr1:160717685-160718184	0.291191325121332	.	.
chr1	160792667	160793166	chr1	161195428	161195927	Rabgap1l|chr1:161195428-161195927	0.26881120079921	.	.
chr1	160792667	160793166	chr1	161196029	161196528	Rabgap1l|chr1:161196029-161196528	0.482333489706318	.	.
chr1	160906055	160906554	chr1	160620312	160620811	Rc3h1|chr1:160620312-160620811	0.261353445393678	.	.
chr1	160906055	160906554	chr1	160881265	160881764	Rc3h1|chr1:160881265-160881764	0.247798947649217	.	.
chr1	160906592	160907091	chr1	160620312	160620811	Rc3h1|chr1:160620312-160620811	0.310778040774065	.	.
chr1	161034286	161034785	chr1	160881265	160881764	Gas5|chr1:160881265-160881764	0.27179251631964	.	.
chr1	161034286	161034785	chr1	160881265	160881764	Zbtb37|chr1:160881265-160881764	0.27179251631964	.	.
chr1	161034286	161034785	chr1	161196029	161196528	Gas5|chr1:161196029-161196528	0.28176681319849	.	.
chr1	161034286	161034785	chr1	161196029	161196528	Zbtb37|chr1:161196029-161196528	0.28176681319849	.	.
chr1	161070536	161071035	chr1	160881265	160881764	Cenpl|chr1:160881265-160881764	0.42317676342327	.	.
chr1	161070536	161071035	chr1	160881265	160881764	Dars2|chr1:160881265-160881764	0.42317676342327	.	.
chr1	161070536	161071035	chr1	161196029	161196528	Cenpl|chr1:161196029-161196528	0.477771200499013	.	.
chr1	161070536	161071035	chr1	161196029	161196528	Dars2|chr1:161196029-161196528	0.477771200499013	.	.
chr1	161250941	161251440	chr1	161196029	161196528	Prdx6|chr1:161196029-161196528	0.564545783612421	.	.
chr1	162548386	162548885	chr1	162665061	162665560	Eef1aknmt|chr1:162665061-162665560	0.341791253109351	.	.
chr1	162548386	162548885	chr1	162745954	162746453	Eef1aknmt|chr1:162745954-162746453	0.288425403778542	.	.
chr1	162548386	162548885	chr1	162746484	162746983	Eef1aknmt|chr1:162746484-162746983	0.251223669801718	.	.
chr1	162739851	162740350	chr1	162589449	162589948	Prrc2c|chr1:162589449-162589948	0.364743619796682	.	.
chr1	163403421	163403920	chr1	163150346	163150845	Gorab|chr1:163150346-163150845	0.472370511818666	.	.
chr1	163403421	163403920	chr1	163640558	163641057	Gorab|chr1:163640558-163641057	0.432992982119437	.	.
chr1	163725017	163725516	chr1	163640558	163641057	Mettl11b|chr1:163640558-163641057	0.338660614758607	.	.
chr1	163779331	163779830	chr1	163641141	163641640	Kifap3|chr1:163641141-163641640	0.309150122545417	.	.
chr1	163929752	163930251	chr1	164180743	164181242	Scyl3|chr1:164180743-164181242	0.420776400694724	.	.
chr1	163994642	163995141	chr1	163640558	163641057	BC055324|chr1:163640558-163641057	0.472314559783916	.	.
chr1	163994642	163995141	chr1	163640558	163641057	Mettl18|chr1:163640558-163641057	0.472314559783916	.	.
chr1	163994642	163995141	chr1	163641141	163641640	BC055324|chr1:163641141-163641640	0.263212074112265	.	.
chr1	163994642	163995141	chr1	163641141	163641640	Mettl18|chr1:163641141-163641640	0.263212074112265	.	.
chr1	164275346	164275845	chr1	164232118	164232617	Ccdc181|chr1:164232118-164232617	0.24476554712621	.	.
chr1	164307370	164307869	chr1	164474792	164475291	Blzf1|chr1:164474792-164475291	0.310294732025829	.	.
chr1	164457803	164458302	chr1	164232118	164232617	Atp1b1|chr1:164232118-164232617	0.304537390149293	.	.
chr1	164457803	164458302	chr1	164605842	164606341	Atp1b1|chr1:164605842-164606341	0.302056609461906	.	.
chr1	164898957	164899456	chr1	165075909	165076408	Gm32569|chr1:165075909-165076408	0.315851377979408	.	.
chr1	164898957	164899456	chr1	165084130	165084629	Gm32569|chr1:165084130-165084629	0.341054143727241	.	.
chr1	165091724	165092223	chr1	164988183	164988682	4930568G15Rik|chr1:164988183-164988682	0.267076255479201	.	.
chr1	165091724	165092223	chr1	165281633	165282132	4930568G15Rik|chr1:165281633-165282132	0.260276526330847	.	.
chr1	165236724	165237223	chr1	164804968	164805467	Tiprl|chr1:164804968-164805467	0.420861529217133	.	.
chr1	165236724	165237223	chr1	165281633	165282132	Tiprl|chr1:165281633-165282132	0.356299981425767	.	.
chr1	165460313	165460812	chr1	165583511	165584010	Dcaf6|chr1:165583511-165584010	0.255570501511539	.	.
chr1	165460313	165460812	chr1	165583511	165584010	Mpc2|chr1:165583511-165584010	0.255570501511539	.	.
chr1	165634316	165634815	chr1	165583511	165584010	Mpzl1|chr1:165583511-165584010	0.248739619751795	.	.
chr1	165763500	165763999	chr1	165641351	165641850	Creg1|chr1:165641351-165641850	0.402888391972793	.	.
chr1	165763500	165763999	chr1	166160566	166161065	Creg1|chr1:166160566-166161065	0.470226817041512	.	.
chr1	166003176	166003675	chr1	166343030	166343529	Gm26665|chr1:166343030-166343529	0.252982918788893	.	.
chr1	166003176	166003675	chr1	166343030	166343529	Pou2f1|chr1:166343030-166343529	0.252982918788893	.	.
chr1	166254415	166254914	chr1	166244127	166244626	Ildr2|chr1:166244127-166244626	0.468275217401383	.	.
chr1	166254415	166254914	chr1	166428926	166429425	Ildr2|chr1:166428926-166429425	0.379217827404657	.	.
chr1	166309200	166309699	chr1	166343030	166343529	5330438I03Rik|chr1:166343030-166343529	0.325181625273843	.	.
chr1	166309200	166309699	chr1	166700760	166701259	5330438I03Rik|chr1:166700760-166701259	0.252908906724568	.	.
chr1	166379002	166379501	chr1	166700760	166701259	Tada1|chr1:166700760-166701259	0.434316151865378	.	.
chr1	167000534	167001033	chr1	167082689	167083188	Fam78b|chr1:167082689-167083188	0.347925947761306	.	.
chr1	167000534	167001033	chr1	167082689	167083188	Gm16701|chr1:167082689-167083188	0.347925947761306	.	.
chr1	167000534	167001033	chr1	167083194	167083693	Fam78b|chr1:167083194-167083693	0.38238675167102	.	.
chr1	167000534	167001033	chr1	167083194	167083693	Gm16701|chr1:167083194-167083693	0.38238675167102	.	.
chr1	167000534	167001033	chr1	167447969	167448468	Fam78b|chr1:167447969-167448468	0.274138987104041	.	.
chr1	167000534	167001033	chr1	167447969	167448468	Gm16701|chr1:167447969-167448468	0.274138987104041	.	.
chr1	167308418	167308917	chr1	167220489	167220988	Tmco1|chr1:167220489-167220988	0.353389781349962	.	.
chr1	167394156	167394655	chr1	167337334	167337833	Mgst3|chr1:167337334-167337833	0.436948552706772	.	.
chr1	168432123	168432622	chr1	168275761	168276260	Pbx1|chr1:168275761-168276260	0.408905291155906	.	.
chr1	168432123	168432622	chr1	168676717	168677216	Pbx1|chr1:168676717-168677216	0.47770165518799	.	.
chr1	169531254	169531753	chr1	169569052	169569551	Nuf2|chr1:169569052-169569551	0.604347910012623	.	.
chr1	169747461	169747960	chr1	169932271	169932770	Rgs4|chr1:169932271-169932770	0.351436903329689	.	.
chr1	170174840	170175339	chr1	169932271	169932770	Gm37748|chr1:169932271-169932770	0.413798523165784	.	.
chr1	170174840	170175339	chr1	169932271	169932770	Uap1|chr1:169932271-169932770	0.413798523165784	.	.
chr1	170215136	170215635	chr1	169955106	169955605	4930500M09Rik|chr1:169955106-169955605	0.418176292613447	.	.
chr1	170215136	170215635	chr1	169955106	169955605	Uhmk1|chr1:169955106-169955605	0.418176292613447	.	.
chr1	170215136	170215635	chr1	170387197	170387696	4930500M09Rik|chr1:170387197-170387696	0.252368065887628	.	.
chr1	170215136	170215635	chr1	170387197	170387696	Uhmk1|chr1:170387197-170387696	0.252368065887628	.	.
chr1	170867571	170868070	chr1	171037809	171038308	Atf6|chr1:171037809-171038308	0.29977018041455	.	.
chr1	170867571	170868070	chr1	171037809	171038308	Gm9929|chr1:171037809-171038308	0.29977018041455	.	.
chr1	170867571	170868070	chr1	171038357	171038856	Atf6|chr1:171038357-171038856	0.313363818779776	.	.
chr1	170867571	170868070	chr1	171038357	171038856	Gm9929|chr1:171038357-171038856	0.313363818779776	.	.
chr1	170867571	170868070	chr1	171102488	171102987	Atf6|chr1:171102488-171102987	0.397814272945665	.	.
chr1	170867571	170868070	chr1	171102488	171102987	Gm9929|chr1:171102488-171102987	0.397814272945665	.	.
chr1	170867571	170868070	chr1	171103099	171103598	Atf6|chr1:171103099-171103598	0.366960262041704	.	.
chr1	170867571	170868070	chr1	171103099	171103598	Gm9929|chr1:171103099-171103598	0.366960262041704	.	.
chr1	170867571	170868070	chr1	171247027	171247526	Atf6|chr1:171247027-171247526	0.444084810991613	.	.
chr1	170867571	170868070	chr1	171247027	171247526	Gm9929|chr1:171247027-171247526	0.444084810991613	.	.
chr1	170868410	170868909	chr1	171044266	171044765	Atf6|chr1:171044266-171044765	0.258468140792062	.	.
chr1	170868410	170868909	chr1	171044266	171044765	Gm9929|chr1:171044266-171044765	0.258468140792062	.	.
chr1	170885252	170885751	chr1	171044266	171044765	Dusp12|chr1:171044266-171044765	0.271299945266735	.	.
chr1	170885252	170885751	chr1	171044266	171044765	Gm26620|chr1:171044266-171044765	0.271299945266735	.	.
chr1	171196077	171196576	chr1	171262470	171262969	Pcp4l1|chr1:171262470-171262969	0.280797980747266	.	.
chr1	171222404	171222903	chr1	171038357	171038856	Tomm40l|chr1:171038357-171038856	0.533037098753248	.	.
chr1	171222404	171222903	chr1	171101659	171102158	Tomm40l|chr1:171101659-171102158	0.360240372111966	.	.
chr1	171222404	171222903	chr1	171247027	171247526	Tomm40l|chr1:171247027-171247526	0.553378326070227	.	.
chr1	171222404	171222903	chr1	171365864	171366363	Tomm40l|chr1:171365864-171366363	0.435451598746	.	.
chr1	171222404	171222903	chr1	171379865	171380364	Tomm40l|chr1:171379865-171380364	0.309289938527247	.	.
chr1	171270057	171270556	chr1	171103099	171103598	B4galt3|chr1:171103099-171103598	0.359075906951222	.	.
chr1	171270057	171270556	chr1	171103099	171103598	B4galt3|chr1:171103099-171103598	0.359075906951223	.	.
chr1	171270057	171270556	chr1	171110922	171111421	B4galt3|chr1:171110922-171111421	0.560338022808605	.	.
chr1	171270057	171270556	chr1	171262470	171262969	B4galt3|chr1:171262470-171262969	0.351474878808518	.	.
chr1	171281054	171281553	chr1	171037809	171038308	Ppox|chr1:171037809-171038308	0.533950887093943	.	.
chr1	171281054	171281553	chr1	171038357	171038856	Ppox|chr1:171038357-171038856	0.368025778829587	.	.
chr1	171281054	171281553	chr1	171102488	171102987	Ppox|chr1:171102488-171102987	0.668038370360481	.	.
chr1	171281054	171281553	chr1	171103099	171103598	Ppox|chr1:171103099-171103598	0.456755085706407	.	.
chr1	171281054	171281553	chr1	171247027	171247526	Ppox|chr1:171247027-171247526	0.612150006926195	.	.
chr1	171281054	171281553	chr1	171263038	171263537	Ppox|chr1:171263038-171263537	0.380866396335328	.	.
chr1	171281054	171281553	chr1	171379865	171380364	Ppox|chr1:171379865-171380364	0.366491160806217	.	.
chr1	171281054	171281553	chr1	171379865	171380364	Ppox|chr1:171379865-171380364	0.366491160806218	.	.
chr1	171287719	171288218	chr1	171044776	171045275	Usp21|chr1:171044776-171045275	0.431966864061344	.	.
chr1	171287719	171288218	chr1	171103099	171103598	Usp21|chr1:171103099-171103598	0.402227919762835	.	.
chr1	171294566	171295065	chr1	171037809	171038308	Ufc1|chr1:171037809-171038308	0.574868090325961	.	.
chr1	171294566	171295065	chr1	171038357	171038856	Ufc1|chr1:171038357-171038856	0.252412061521089	.	.
chr1	171294566	171295065	chr1	171102488	171102987	Ufc1|chr1:171102488-171102987	0.681313053610675	.	.
chr1	171294566	171295065	chr1	171247027	171247526	Ufc1|chr1:171247027-171247526	0.411058918579212	.	.
chr1	171294566	171295065	chr1	171379865	171380364	Ufc1|chr1:171379865-171380364	0.271580978921018	.	.
chr1	171328705	171329204	chr1	171044266	171044765	Dedd|chr1:171044266-171044765	0.439192396323757	.	.
chr1	171328705	171329204	chr1	171044776	171045275	Dedd|chr1:171044776-171045275	0.326283543618057	.	.
chr1	171329206	171329705	chr1	171044266	171044765	Dedd|chr1:171044266-171044765	0.48868700067018	.	.
chr1	171360576	171361075	chr1	171038357	171038856	Klhdc9|chr1:171038357-171038856	0.264246202430716	.	.
chr1	171360576	171361075	chr1	171044266	171044765	Klhdc9|chr1:171044266-171044765	0.274048374754039	.	.
chr1	171360576	171361075	chr1	171365864	171366363	Klhdc9|chr1:171365864-171366363	0.448747191064181	.	.
chr1	171360576	171361075	chr1	171379865	171380364	Klhdc9|chr1:171379865-171380364	0.252871321636347	.	.
chr1	171361088	171361587	chr1	171038357	171038856	Klhdc9|chr1:171038357-171038856	0.261068964903581	.	.
chr1	171361088	171361587	chr1	171110922	171111421	Klhdc9|chr1:171110922-171111421	0.553042327193796	.	.
chr1	171361088	171361587	chr1	171262470	171262969	Klhdc9|chr1:171262470-171262969	0.312983946244749	.	.
chr1	171361088	171361587	chr1	171263038	171263537	Klhdc9|chr1:171263038-171263537	0.352913000037343	.	.
chr1	171361088	171361587	chr1	171365864	171366363	Klhdc9|chr1:171365864-171366363	0.341774742100608	.	.
chr1	171411068	171411567	chr1	171379865	171380364	Usf1|chr1:171379865-171380364	0.283236761479362	.	.
chr1	171437234	171437733	chr1	171101659	171102158	F11r|chr1:171101659-171102158	0.397235236617065	.	.
chr1	171437234	171437733	chr1	171365864	171366363	F11r|chr1:171365864-171366363	0.24750885593945	.	.
chr1	171503198	171503697	chr1	171263038	171263537	Alyref2|chr1:171263038-171263537	0.257022970057436	.	.
chr1	171503198	171503697	chr1	171263038	171263537	B930036N10Rik|chr1:171263038-171263537	0.257022970057436	.	.
chr1	171503198	171503697	chr1	171365864	171366363	Alyref2|chr1:171365864-171366363	0.408178333485038	.	.
chr1	171503198	171503697	chr1	171365864	171366363	B930036N10Rik|chr1:171365864-171366363	0.408178333485038	.	.
chr1	171503198	171503697	chr1	171379865	171380364	Alyref2|chr1:171379865-171380364	0.523383365732922	.	.
chr1	171503198	171503697	chr1	171379865	171380364	B930036N10Rik|chr1:171379865-171380364	0.523383365732922	.	.
chr1	171503198	171503697	chr1	171815706	171816205	Alyref2|chr1:171815706-171816205	0.304200077122525	.	.
chr1	171503198	171503697	chr1	171815706	171816205	B930036N10Rik|chr1:171815706-171816205	0.304200077122525	.	.
chr1	172082460	172082959	chr1	172053841	172054340	Copa|chr1:172053841-172054340	0.381668295795199	.	.
chr1	172082460	172082959	chr1	172053841	172054340	Ncstn|chr1:172053841-172054340	0.381668295795199	.	.
chr1	172126494	172126993	chr1	172312070	172312569	Pex19|chr1:172312070-172312569	0.605634992755893	.	.
chr1	172376174	172376673	chr1	172027134	172027633	Pigm|chr1:172027134-172027633	0.434387283506808	.	.
chr1	172376174	172376673	chr1	172309560	172310059	Pigm|chr1:172309560-172310059	0.308480550007779	.	.
chr1	172376174	172376673	chr1	172312070	172312569	Pigm|chr1:172312070-172312569	0.433807743799263	.	.
chr1	172376174	172376673	chr1	172562878	172563377	Pigm|chr1:172562878-172563377	0.316123054022833	.	.
chr1	172376174	172376673	chr1	172586057	172586556	Pigm|chr1:172586057-172586556	0.318936495317976	.	.
chr1	172481873	172482372	chr1	172550479	172550978	Igsf9|chr1:172550479-172550978	0.249216369620819	.	.
chr1	172481873	172482372	chr1	172586057	172586556	Igsf9|chr1:172586057-172586556	0.388618103372011	.	.
chr1	172520879	172521378	chr1	172292785	172293284	Cfap45|chr1:172292785-172293284	0.290324941336858	.	.
chr1	173367390	173367889	chr1	173390016	173390515	Cadm3|chr1:173390016-173390515	0.376826540551498	.	.
chr1	174921518	174922017	chr1	174503374	174503873	Grem2|chr1:174503374-174503873	0.265367774330096	.	.
chr1	174921518	174922017	chr1	174503374	174503873	Grem2|chr1:174503374-174503873	0.265367774330097	.	.
chr1	174921518	174922017	chr1	174594902	174595401	Grem2|chr1:174594902-174595401	0.457930468438936	.	.
chr1	175625436	175625935	chr1	175441945	175442444	Fh1|chr1:175441945-175442444	0.492912980450863	.	.
chr1	175691964	175692463	chr1	175355547	175356046	Chml|chr1:175355547-175356046	0.451408412231012	.	.
chr1	175691964	175692463	chr1	175355547	175356046	Opn3|chr1:175355547-175356046	0.451408412231012	.	.
chr1	175691964	175692463	chr1	175356119	175356618	Chml|chr1:175356119-175356618	0.424489311056131	.	.
chr1	175691964	175692463	chr1	175356119	175356618	Opn3|chr1:175356119-175356618	0.424489311056131	.	.
chr1	175692503	175693002	chr1	175355547	175356046	Chml|chr1:175355547-175356046	0.248161496731353	.	.
chr1	175692503	175693002	chr1	175355547	175356046	Opn3|chr1:175355547-175356046	0.248161496731353	.	.
chr1	175692503	175693002	chr1	175385580	175386079	Chml|chr1:175385580-175386079	0.387455975248773	.	.
chr1	175692503	175693002	chr1	175385580	175386079	Opn3|chr1:175385580-175386079	0.387455975248773	.	.
chr1	175693049	175693548	chr1	175441945	175442444	Chml|chr1:175441945-175442444	0.408144037634431	.	.
chr1	175693049	175693548	chr1	175441945	175442444	Opn3|chr1:175441945-175442444	0.408144037634431	.	.
chr1	176275192	176275691	chr1	176484399	176484898	Gm38101|chr1:176484399-176484898	0.323186447275091	.	.
chr1	176275192	176275691	chr1	176484399	176484898	Pld5|chr1:176484399-176484898	0.323186447275091	.	.
chr1	176814465	176814964	chr1	176615542	176616041	Cep170|chr1:176615542-176616041	0.30462306423087	.	.
chr1	176814465	176814964	chr1	176615542	176616041	Sdccag8|chr1:176615542-176616041	0.30462306423087	.	.
chr1	177258176	177258675	chr1	177027924	177028423	Akt3|chr1:177027924-177028423	0.349301547743149	.	.
chr1	177441840	177442339	chr1	177027924	177028423	Zbtb18|chr1:177027924-177028423	0.399670943231165	.	.
chr1	177441840	177442339	chr1	177322779	177323278	Zbtb18|chr1:177322779-177323278	0.317900418454166	.	.
chr1	177982967	177983466	chr1	177700592	177701091	Catspere2|chr1:177700592-177701091	0.367823170991579	.	.
chr1	178187311	178187810	chr1	178368821	178369320	Desi2|chr1:178368821-178369320	0.744494233666418	.	.
chr1	178187311	178187810	chr1	178368821	178369320	Desi2|chr1:178368821-178369320	0.744494233666419	.	.
chr1	178187311	178187810	chr1	178463658	178464157	Desi2|chr1:178463658-178464157	0.334745666907814	.	.
chr1	178317988	178318487	chr1	178336353	178336852	B230369F24Rik|chr1:178336353-178336852	0.418671449625041	.	.
chr1	178317988	178318487	chr1	178336353	178336852	Cox20|chr1:178336353-178336852	0.418671449625041	.	.
chr1	178317988	178318487	chr1	178673021	178673520	B230369F24Rik|chr1:178673021-178673520	0.273127959682605	.	.
chr1	178317988	178318487	chr1	178673021	178673520	Cox20|chr1:178673021-178673520	0.273127959682605	.	.
chr1	178318532	178319031	chr1	178368821	178369320	B230369F24Rik|chr1:178368821-178369320	0.50698680766823	.	.
chr1	178318532	178319031	chr1	178368821	178369320	Cox20|chr1:178368821-178369320	0.50698680766823	.	.
chr1	178318532	178319031	chr1	178463658	178464157	B230369F24Rik|chr1:178463658-178464157	0.586727449023192	.	.
chr1	178318532	178319031	chr1	178463658	178464157	Cox20|chr1:178463658-178464157	0.586727449023192	.	.
chr1	178337559	178338058	chr1	178290989	178291488	Hnrnpu|chr1:178290989-178291488	0.622137461874126	.	.
chr1	178337559	178338058	chr1	178530448	178530947	Hnrnpu|chr1:178530448-178530947	0.477219843642815	.	.
chr1	178405450	178405949	chr1	178336353	178336852	Efcab2|chr1:178336353-178336852	0.313361660499518	.	.
chr1	178405450	178405949	chr1	178673021	178673520	Efcab2|chr1:178673021-178673520	0.367044993447826	.	.
chr1	178406170	178406669	chr1	178368821	178369320	Efcab2|chr1:178368821-178369320	0.373726055462144	.	.
chr1	179546057	179546556	chr1	179262573	179263072	Cnst|chr1:179262573-179263072	0.354060331841968	.	.
chr1	179546057	179546556	chr1	179262573	179263072	Tfb2m|chr1:179262573-179263072	0.354060331841968	.	.
chr1	179546057	179546556	chr1	179477101	179477600	Cnst|chr1:179477101-179477600	0.432695453478426	.	.
chr1	179546057	179546556	chr1	179477101	179477600	Tfb2m|chr1:179477101-179477600	0.432695453478426	.	.
chr1	179667997	179668496	chr1	179477101	179477600	Sccpdh|chr1:179477101-179477600	0.304621615766435	.	.
chr1	179803447	179803946	chr1	179645628	179646127	Ahctf1|chr1:179645628-179646127	0.328911337579755	.	.
chr1	179803447	179803946	chr1	179645628	179646127	Gm10518|chr1:179645628-179646127	0.328911337579755	.	.
chr1	179959653	179960152	chr1	180195828	180196327	Cdc42bpa|chr1:180195828-180196327	0.257053515451112	.	.
chr1	180255556	180256055	chr1	180387432	180387931	Gm31728|chr1:180387432-180387931	0.358723637022955	.	.
chr1	180255556	180256055	chr1	180387432	180387931	Gm31728|chr1:180387432-180387931	0.358723637022956	.	.
chr1	180256056	180256555	chr1	180195828	180196327	Gm31728|chr1:180195828-180196327	0.44938640007942	.	.
chr1	180256056	180256555	chr1	180387432	180387931	Gm31728|chr1:180387432-180387931	0.54761529770387	.	.
chr1	180568576	180569075	chr1	180387432	180387931	Parp1|chr1:180387432-180387931	0.483243649878733	.	.
chr1	180813365	180813864	chr1	181017318	181017817	H3f3a|chr1:181017318-181017817	0.362419442489757	.	.
chr1	180813365	180813864	chr1	181017318	181017817	H3f3aos|chr1:181017318-181017817	0.362419442489757	.	.
chr1	181143487	181143986	chr1	181433203	181433702	Cnih4|chr1:181433203-181433702	0.367735068171921	.	.
chr1	181143487	181143986	chr1	181433203	181433702	Nvl|chr1:181433203-181433702	0.367735068171921	.	.
chr1	181144061	181144560	chr1	181433203	181433702	Cnih4|chr1:181433203-181433702	0.259540647120559	.	.
chr1	181144061	181144560	chr1	181433203	181433702	Nvl|chr1:181433203-181433702	0.259540647120559	.	.
chr1	181144061	181144560	chr1	181473602	181474101	Cnih4|chr1:181473602-181474101	0.334447970585854	.	.
chr1	181144061	181144560	chr1	181473602	181474101	Nvl|chr1:181473602-181474101	0.334447970585854	.	.
chr1	181211764	181212263	chr1	181433203	181433702	Wdr26|chr1:181433203-181433702	0.348892596386678	.	.
chr1	181352331	181352830	chr1	181150665	181151164	Cnih3|chr1:181150665-181151164	0.318381990191101	.	.
chr1	182019822	182020321	chr1	181888749	181889248	Enah|chr1:181888749-181889248	0.383934167451364	.	.
chr1	182020341	182020840	chr1	182045244	182045743	Enah|chr1:182045244-182045743	0.361594772805637	.	.
chr1	182124497	182124996	chr1	182489705	182490204	Srp9|chr1:182489705-182490204	0.401882053013107	.	.
chr1	182282007	182282506	chr1	182553927	182554426	Degs1|chr1:182553927-182554426	0.414044911425726	.	.
chr1	182282007	182282506	chr1	182588981	182589480	Degs1|chr1:182588981-182589480	0.461017318849703	.	.
chr1	182282007	182282506	chr1	182698917	182699416	Degs1|chr1:182698917-182699416	0.406939366754364	.	.
chr1	182282558	182283057	chr1	182698917	182699416	Degs1|chr1:182698917-182699416	0.268686863346363	.	.
chr1	182341398	182341897	chr1	182539280	182539779	Fbxo28|chr1:182539280-182539779	0.411119256398162	.	.
chr1	182517320	182517819	chr1	182553927	182554426	Capn2|chr1:182553927-182554426	0.306734639350654	.	.
chr1	182517320	182517819	chr1	182698917	182699416	Capn2|chr1:182698917-182699416	0.255516190782972	.	.
chr1	182517320	182517819	chr1	182982880	182983379	Capn2|chr1:182982880-182983379	0.316334241165078	.	.
chr1	182763734	182764233	chr1	182539280	182539779	Susd4|chr1:182539280-182539779	0.270735771285474	.	.
chr1	182763734	182764233	chr1	182539280	182539779	Susd4|chr1:182539280-182539779	0.270735771285475	.	.
chr1	183221261	183221760	chr1	182982880	182983379	Disp1|chr1:182982880-182983379	0.246778392943013	.	.
chr1	183221261	183221760	chr1	183344755	183345254	Disp1|chr1:183344755-183345254	0.399139080730139	.	.
chr1	183296824	183297323	chr1	183345255	183345754	Aida|chr1:183345255-183345754	0.333912024623153	.	.
chr1	183296824	183297323	chr1	183345255	183345754	Brox|chr1:183345255-183345754	0.333912024623153	.	.
chr1	183297516	183298015	chr1	183345255	183345754	Brox|chr1:183345255-183345754	0.413273132805392	.	.
chr1	183369413	183369912	chr1	183345255	183345754	Mia3|chr1:183345255-183345754	0.286062383266396	.	.
chr1	183388644	183389143	chr1	183345255	183345754	Taf1a|chr1:183345255-183345754	0.358378945310437	.	.
chr1	184034061	184034560	chr1	184054678	184055177	1700056E22Rik|chr1:184054678-184055177	0.429961812803664	.	.
chr1	184845644	184846143	chr1	184852137	184852636	Marc2|chr1:184852137-184852636	0.317382697417796	.	.
chr1	184999545	185000044	chr1	184825051	184825550	Mark1|chr1:184825051-184825550	0.30044839162165	.	.
chr1	184999545	185000044	chr1	185193502	185194001	Mark1|chr1:185193502-185194001	0.389843390560494	.	.
chr1	185203864	185204363	chr1	185185526	185186025	Rab3gap2|chr1:185185526-185186025	0.278473141822054	.	.
chr1	185329129	185329628	chr1	185193502	185194001	Iars2|chr1:185193502-185194001	0.344777487286288	.	.
chr1	185331876	185332375	chr1	185185526	185186025	Bpnt1|chr1:185185526-185186025	0.529610072816564	.	.
chr1	186117016	186117515	chr1	185928324	185928823	Lyplal1|chr1:185928324-185928823	0.376670042279487	.	.
chr1	186117016	186117515	chr1	185928907	185929406	Lyplal1|chr1:185928907-185929406	0.261334945685077	.	.
chr1	187378054	187378553	chr1	187278017	187278516	Gm38155|chr1:187278017-187278516	0.327151213329004	.	.
chr1	189343635	189344134	chr1	189107469	189107968	A430027H14Rik|chr1:189107469-189107968	0.302243245055038	.	.
chr1	189343635	189344134	chr1	189228632	189229131	A430027H14Rik|chr1:189228632-189229131	0.391468720805918	.	.
chr1	189343635	189344134	chr1	189645268	189645767	A430027H14Rik|chr1:189645268-189645767	0.270370213151865	.	.
chr1	189922073	189922572	chr1	190152571	190153070	Smyd2|chr1:190152571-190153070	0.37018957569116	.	.
chr1	190911562	190912061	chr1	190928315	190928814	Rps6kc1|chr1:190928315-190928814	0.259728702321964	.	.
chr1	191026045	191026544	chr1	191397049	191397548	A230020J21Rik|chr1:191397049-191397548	0.363964282239668	.	.
chr1	191026045	191026544	chr1	191397049	191397548	Flvcr1|chr1:191397049-191397548	0.363964282239668	.	.
chr1	191062684	191063183	chr1	191397049	191397548	Nsl1|chr1:191397049-191397548	0.449576681120196	.	.
chr1	191062684	191063183	chr1	191397049	191397548	Tatdn3|chr1:191397049-191397548	0.449576681120196	.	.
chr1	191132201	191132700	chr1	191397049	191397548	Gm38161|chr1:191397049-191397548	0.48861411001612	.	.
chr1	191132201	191132700	chr1	191397049	191397548	Gm38161|chr1:191397049-191397548	0.488614110016121	.	.
chr1	191132201	191132700	chr1	191470543	191471042	Gm38161|chr1:191470543-191471042	0.271065267771283	.	.
chr1	191224177	191224676	chr1	190928315	190928814	D730003I15Rik|chr1:190928315-190928814	0.275989765084104	.	.
chr1	191317662	191318161	chr1	191397049	191397548	Nenf|chr1:191397049-191397548	0.519211171778492	.	.
chr1	191317662	191318161	chr1	191470543	191471042	Nenf|chr1:191470543-191471042	0.370435425318333	.	.
chr1	191325660	191326159	chr1	191397049	191397548	Pacc1|chr1:191397049-191397548	0.304582001331455	.	.
chr1	191326162	191326661	chr1	191397049	191397548	Pacc1|chr1:191397049-191397548	0.288446843167965	.	.
chr1	191575408	191575907	chr1	191397049	191397548	Dtl|chr1:191397049-191397548	0.392713104727594	.	.
chr1	191575408	191575907	chr1	191397049	191397548	Ints7|chr1:191397049-191397548	0.392713104727594	.	.
chr1	191575408	191575907	chr1	191894316	191894815	Dtl|chr1:191894316-191894815	0.270349487973403	.	.
chr1	191575408	191575907	chr1	191894316	191894815	Ints7|chr1:191894316-191894815	0.270349487973403	.	.
chr1	191717568	191718067	chr1	191397049	191397548	Lpgat1|chr1:191397049-191397548	0.268216820060472	.	.
chr1	191717568	191718067	chr1	191894316	191894815	Lpgat1|chr1:191894316-191894815	0.370587414740334	.	.
chr1	191718068	191718567	chr1	191397049	191397548	Lpgat1|chr1:191397049-191397548	0.318317209576659	.	.
chr1	191718068	191718567	chr1	191894316	191894815	Lpgat1|chr1:191894316-191894815	0.438450297551339	.	.
chr1	192137818	192138317	chr1	192439352	192439851	Rcor3|chr1:192439352-192439851	0.501350442780559	.	.
chr1	192770423	192770922	chr1	192651585	192652084	Hhat|chr1:192651585-192652084	0.250685795546434	.	.
chr1	192770423	192770922	chr1	192709068	192709567	Hhat|chr1:192709068-192709567	0.425530152615536	.	.
chr1	192770423	192770922	chr1	192834606	192835105	Hhat|chr1:192834606-192835105	0.364018137884992	.	.
chr1	192770423	192770922	chr1	193173244	193173743	Hhat|chr1:193173244-193173743	0.303304051146112	.	.
chr1	192854936	192855435	chr1	192651585	192652084	Gm15867|chr1:192651585-192652084	0.457740378645464	.	.
chr1	192854936	192855435	chr1	192651585	192652084	Sertad4|chr1:192651585-192652084	0.457740378645464	.	.
chr1	192854936	192855435	chr1	192834606	192835105	Gm15867|chr1:192834606-192835105	0.293153608413933	.	.
chr1	192854936	192855435	chr1	192834606	192835105	Sertad4|chr1:192834606-192835105	0.293153608413933	.	.
chr1	192854936	192855435	chr1	193173244	193173743	Gm15867|chr1:193173244-193173743	0.335919860846381	.	.
chr1	192854936	192855435	chr1	193173244	193173743	Sertad4|chr1:193173244-193173743	0.335919860846381	.	.
chr1	193035812	193036311	chr1	193367999	193368498	Syt14|chr1:193367999-193368498	0.246466969949313	.	.
chr1	193130022	193130521	chr1	192834606	192835105	Utp25|chr1:192834606-192835105	0.370582813653872	.	.
chr1	193208153	193208652	chr1	192834606	192835105	Lamb3|chr1:192834606-192835105	0.321003142001189	.	.
chr1	193208153	193208652	chr1	192834606	192835105	Lamb3|chr1:192834606-192835105	0.32100314200119	.	.
chr1	194976111	194976610	chr1	194619599	194620098	A330023F24Rik|chr1:194619599-194620098	0.297726932447128	.	.
chr1	194976111	194976610	chr1	194619599	194620098	Gm16897|chr1:194619599-194620098	0.297726932447128	.	.
chr10	4265552	4266051	chr10	4346705	4347204	Akap12|chr10:4346705-4347204	0.244956480451131	.	.
chr10	4266269	4266768	chr10	4346705	4347204	Akap12|chr10:4346705-4347204	0.363652823691485	.	.
chr10	4266269	4266768	chr10	4371868	4372367	Akap12|chr10:4371868-4372367	0.26533089246856	.	.
chr10	4266269	4266768	chr10	4386733	4387232	Akap12|chr10:4386733-4387232	0.450684638295637	.	.
chr10	4387235	4387734	chr10	4386733	4387232	Zbtb2|chr10:4386733-4387232	0.352001374905632	.	.
chr10	4432192	4432691	chr10	4346705	4347204	Armt1|chr10:4346705-4347204	0.310580956225836	.	.
chr10	4432192	4432691	chr10	4346705	4347204	Armt1|chr10:4346705-4347204	0.310580956225837	.	.
chr10	4432192	4432691	chr10	4346705	4347204	Rmnd1|chr10:4346705-4347204	0.310580956225836	.	.
chr10	4432192	4432691	chr10	4346705	4347204	Rmnd1|chr10:4346705-4347204	0.310580956225837	.	.
chr10	5550504	5551003	chr10	5453801	5454300	Syne1|chr10:5453801-5454300	0.272222275481189	.	.
chr10	5805395	5805894	chr10	6103229	6103728	Fbxo5|chr10:6103229-6103728	0.725898640014117	.	.
chr10	5823844	5824343	chr10	6103229	6103728	Mtrf1l|chr10:6103229-6103728	0.44732775634144	.	.
chr10	5922199	5922698	chr10	6103229	6103728	Rgs17|chr10:6103229-6103728	0.632036525880418	.	.
chr10	7956090	7956589	chr10	7663092	7663591	Tab2|chr10:7663092-7663591	0.286554127117591	.	.
chr10	9675019	9675518	chr10	9525684	9526183	Samd5|chr10:9525684-9526183	0.296048795387077	.	.
chr10	9901024	9901523	chr10	9845029	9845528	Gm46210|chr10:9845029-9845528	0.410340955681862	.	.
chr10	9901024	9901523	chr10	9845029	9845528	Stxbp5|chr10:9845029-9845528	0.410340955681862	.	.
chr10	9901801	9902300	chr10	9844441	9844940	Gm46210|chr10:9844441-9844940	0.330316271438956	.	.
chr10	9901801	9902300	chr10	9844441	9844940	Stxbp5|chr10:9844441-9844940	0.330316271438956	.	.
chr10	10557986	10558485	chr10	10847331	10847830	Rab32|chr10:10847331-10847830	0.273955645754816	.	.
chr10	10557986	10558485	chr10	10847836	10848335	Rab32|chr10:10847836-10848335	0.246380566240727	.	.
chr10	11082083	11082582	chr10	10847331	10847830	Grm1|chr10:10847331-10847830	0.30085425511399	.	.
chr10	11149164	11149663	chr10	10847331	10847830	Shprh|chr10:10847331-10847830	0.44087694545587	.	.
chr10	11149164	11149663	chr10	10847836	10848335	Shprh|chr10:10847836-10848335	0.629290134370475	.	.
chr10	11149164	11149663	chr10	11025782	11026281	Shprh|chr10:11025782-11026281	0.261335664110121	.	.
chr10	11149164	11149663	chr10	11429309	11429808	Shprh|chr10:11429309-11429808	0.272025758092585	.	.
chr10	11149164	11149663	chr10	11491884	11492383	Shprh|chr10:11491884-11492383	0.310578957502148	.	.
chr10	11280524	11281023	chr10	11110876	11111375	4930432B10Rik|chr10:11110876-11111375	0.437083437575639	.	.
chr10	11280524	11281023	chr10	11110876	11111375	Fbxo30|chr10:11110876-11111375	0.437083437575639	.	.
chr10	11841343	11841842	chr10	12210125	12210624	Gm48697|chr10:12210125-12210624	0.327486321615018	.	.
chr10	12922385	12922884	chr10	12631961	12632460	B230208H11Rik|chr10:12631961-12632460	0.277561542631206	.	.
chr10	12922385	12922884	chr10	13090439	13090938	B230208H11Rik|chr10:13090439-13090938	0.261193968158193	.	.
chr10	12922927	12923426	chr10	13008121	13008620	B230208H11Rik|chr10:13008121-13008620	0.329771668564332	.	.
chr10	12922927	12923426	chr10	13090439	13090938	B230208H11Rik|chr10:13090439-13090938	0.289801523449851	.	.
chr10	12922927	12923426	chr10	13111286	13111785	B230208H11Rik|chr10:13111286-13111785	0.349073718462131	.	.
chr10	13060194	13060693	chr10	13289540	13290039	Plagl1|chr10:13289540-13290039	0.281269643275271	.	.
chr10	13552855	13553354	chr10	13388671	13389170	Adat2|chr10:13388671-13389170	0.253102892045849	.	.
chr10	13552855	13553354	chr10	13388671	13389170	Pex3|chr10:13388671-13389170	0.253102892045849	.	.
chr10	13552855	13553354	chr10	13982789	13983288	Adat2|chr10:13982789-13983288	0.311029140199113	.	.
chr10	13552855	13553354	chr10	13982789	13983288	Pex3|chr10:13982789-13983288	0.311029140199113	.	.
chr10	13868703	13869202	chr10	13779159	13779658	Aig1|chr10:13779159-13779658	0.322405832989929	.	.
chr10	13965511	13966010	chr10	13982789	13983288	Hivep2|chr10:13982789-13983288	0.310492479939623	.	.
chr10	17947167	17947666	chr10	17724226	17724725	Heca|chr10:17724226-17724725	0.302529718399199	.	.
chr10	17947841	17948340	chr10	17614997	17615496	Heca|chr10:17614997-17615496	0.364839798330189	.	.
chr10	18022923	18023422	chr10	18407368	18407867	Abracl|chr10:18407368-18407867	0.320181446579961	.	.
chr10	18022923	18023422	chr10	18453347	18453846	Abracl|chr10:18453347-18453846	0.387059103604764	.	.
chr10	18210578	18211077	chr10	18407368	18407867	Ect2l|chr10:18407368-18407867	0.272483384877288	.	.
chr10	18545704	18546203	chr10	18453347	18453846	Hebp2|chr10:18453347-18453846	0.275393089406206	.	.
chr10	18545704	18546203	chr10	18916956	18917455	Hebp2|chr10:18916956-18917455	0.264747826193316	.	.
chr10	18743491	18743990	chr10	18453347	18453846	Arfgef3|chr10:18453347-18453846	0.36601824803076	.	.
chr10	18743491	18743990	chr10	18453347	18453846	Gm32926|chr10:18453347-18453846	0.36601824803076	.	.
chr10	18743491	18743990	chr10	18549428	18549927	Arfgef3|chr10:18549428-18549927	0.265992813314433	.	.
chr10	18743491	18743990	chr10	18549428	18549927	Gm32926|chr10:18549428-18549927	0.265992813314433	.	.
chr10	18743491	18743990	chr10	18916956	18917455	Arfgef3|chr10:18916956-18917455	0.777851001214249	.	.
chr10	18743491	18743990	chr10	18916956	18917455	Gm32926|chr10:18916956-18917455	0.777851001214249	.	.
chr10	19015270	19015769	chr10	19185903	19186402	Tnfaip3|chr10:19185903-19186402	0.327616569985553	.	.
chr10	19591671	19592170	chr10	19835817	19836316	Ifngr1|chr10:19835817-19836316	0.323630431467314	.	.
chr10	19907191	19907690	chr10	19835817	19836316	Pex7|chr10:19835817-19836316	0.297458359468632	.	.
chr10	19933466	19933965	chr10	20018793	20019292	Map3k5|chr10:20018793-20019292	0.269234824962651	.	.
chr10	19933991	19934490	chr10	19790969	19791468	Map3k5|chr10:19790969-19791468	0.261322100612163	.	.
chr10	19933991	19934490	chr10	19835817	19836316	Map3k5|chr10:19835817-19836316	0.488053946846949	.	.
chr10	19933991	19934490	chr10	20018243	20018742	Map3k5|chr10:20018243-20018742	0.401923062500227	.	.
chr10	19933991	19934490	chr10	20125124	20125623	Map3k5|chr10:20125124-20125623	0.275607263396868	.	.
chr10	19934494	19934993	chr10	19835817	19836316	Map3k5|chr10:19835817-19836316	0.343626534331771	.	.
chr10	19934494	19934993	chr10	20018243	20018742	Map3k5|chr10:20018243-20018742	0.313656268574977	.	.
chr10	19934494	19934993	chr10	20018793	20019292	Map3k5|chr10:20018793-20019292	0.294345662210853	.	.
chr10	19934494	19934993	chr10	20125124	20125623	Map3k5|chr10:20125124-20125623	0.401260502607721	.	.
chr10	20148657	20149156	chr10	19790969	19791468	Map7|chr10:19790969-19791468	0.279547348499166	.	.
chr10	20149202	20149701	chr10	19790969	19791468	Map7|chr10:19790969-19791468	0.256194882321412	.	.
chr10	20149202	20149701	chr10	20382773	20383272	Map7|chr10:20382773-20383272	0.283340841995556	.	.
chr10	20149202	20149701	chr10	20474716	20475215	Map7|chr10:20474716-20475215	0.273276918717313	.	.
chr10	20286480	20286979	chr10	20125124	20125623	Gm48249|chr10:20125124-20125623	0.325709976868401	.	.
chr10	20312122	20312621	chr10	20073190	20073689	4933406P04Rik|chr10:20073190-20073689	0.312464586123947	.	.
chr10	20312122	20312621	chr10	20073190	20073689	Bclaf1|chr10:20073190-20073689	0.312464586123947	.	.
chr10	20312122	20312621	chr10	20382773	20383272	4933406P04Rik|chr10:20382773-20383272	0.258988641700389	.	.
chr10	20312122	20312621	chr10	20382773	20383272	Bclaf1|chr10:20382773-20383272	0.258988641700389	.	.
chr10	20312122	20312621	chr10	20547953	20548452	4933406P04Rik|chr10:20547953-20548452	0.258962636290996	.	.
chr10	20312122	20312621	chr10	20547953	20548452	Bclaf1|chr10:20547953-20548452	0.258962636290996	.	.
chr10	20312656	20313155	chr10	20018243	20018742	4933406P04Rik|chr10:20018243-20018742	0.264207612374912	.	.
chr10	20312656	20313155	chr10	20018243	20018742	Bclaf1|chr10:20018243-20018742	0.264207612374912	.	.
chr10	20312656	20313155	chr10	20547953	20548452	4933406P04Rik|chr10:20547953-20548452	0.253091937735718	.	.
chr10	20312656	20313155	chr10	20547953	20548452	Bclaf1|chr10:20547953-20548452	0.253091937735718	.	.
chr10	20347497	20347996	chr10	20556392	20556891	Mtfr2|chr10:20556392-20556891	0.444101474038659	.	.
chr10	20724806	20725305	chr10	20382773	20383272	Pde7b|chr10:20382773-20383272	0.398110774907712	.	.
chr10	20952322	20952821	chr10	20758121	20758620	Ahi1|chr10:20758121-20758620	0.334688440544357	.	.
chr10	21144872	21145371	chr10	20954126	20954625	Gm26577|chr10:20954126-20954625	0.38454404894154	.	.
chr10	22731152	22731651	chr10	22609034	22609533	AC166256.1|chr10:22609034-22609533	0.430200929309923	.	.
chr10	22731152	22731651	chr10	22609034	22609533	Tbpl1|chr10:22609034-22609533	0.430200929309923	.	.
chr10	22731681	22732180	chr10	22609034	22609533	AC166256.1|chr10:22609034-22609533	0.257910344394371	.	.
chr10	22731681	22732180	chr10	22609034	22609533	Tbpl1|chr10:22609034-22609533	0.257910344394371	.	.
chr10	23349982	23350481	chr10	23323984	23324483	Eya4|chr10:23323984-23324483	0.368733480710393	.	.
chr10	23349982	23350481	chr10	23413895	23414394	Eya4|chr10:23413895-23414394	0.342890192657583	.	.
chr10	23349982	23350481	chr10	23513805	23514304	Eya4|chr10:23513805-23514304	0.405306829109306	.	.
chr10	23349982	23350481	chr10	23684082	23684581	Eya4|chr10:23684082-23684581	0.586323642268906	.	.
chr10	24869684	24870183	chr10	25028250	25028749	Med23|chr10:25028250-25028749	0.356618165216523	.	.
chr10	25621404	25621903	chr10	25331609	25332108	Gm36908|chr10:25331609-25332108	0.324538080439864	.	.
chr10	26374914	26375413	chr10	26139363	26139862	L3mbtl3|chr10:26139363-26139862	0.307344482078083	.	.
chr10	26752501	26753000	chr10	26912402	26912901	Arhgap18|chr10:26912402-26912901	0.510417220857514	.	.
chr10	26752501	26753000	chr10	27045012	27045511	Arhgap18|chr10:27045012-27045511	0.358784813471265	.	.
chr10	28074020	28074519	chr10	27901793	27902292	Ptprk|chr10:27901793-27902292	0.311251081175179	.	.
chr10	28074536	28075035	chr10	27901793	27902292	Ptprk|chr10:27901793-27902292	0.415079624177274	.	.
chr10	29361838	29362337	chr10	29532753	29533252	Rnf146|chr10:29532753-29533252	0.254935967508815	.	.
chr10	30802619	30803118	chr10	30618199	30618698	Ncoa7|chr10:30618199-30618698	0.568540122576379	.	.
chr10	31445701	31446200	chr10	31647067	31647566	Tpd52l1|chr10:31647067-31647566	0.427670345625967	.	.
chr10	33904718	33905217	chr10	34091720	34092219	Rsph4a|chr10:34091720-34092219	0.433477075768013	.	.
chr10	34019491	34019990	chr10	34033850	34034349	Gm48045|chr10:34033850-34034349	0.247470421777569	.	.
chr10	34019491	34019990	chr10	34033850	34034349	Rwdd1|chr10:34033850-34034349	0.247470421777569	.	.
chr10	34019491	34019990	chr10	34316872	34317371	Gm48045|chr10:34316872-34317371	0.252399901010836	.	.
chr10	34019491	34019990	chr10	34316872	34317371	Rwdd1|chr10:34316872-34317371	0.252399901010836	.	.
chr10	34036511	34037010	chr10	34091720	34092219	Trappc3l|chr10:34091720-34092219	0.292786959185609	.	.
chr10	34207257	34207756	chr10	34091720	34092219	Dse|chr10:34091720-34092219	0.530015164970279	.	.
chr10	34207257	34207756	chr10	34155737	34156236	Dse|chr10:34155737-34156236	0.286741103719983	.	.
chr10	39133692	39134191	chr10	39169960	39170459	Fam229b|chr10:39169960-39170459	0.307779864646906	.	.
chr10	39133692	39134191	chr10	39169960	39170459	Tube1|chr10:39169960-39170459	0.307779864646906	.	.
chr10	39133692	39134191	chr10	39171094	39171593	Fam229b|chr10:39171094-39171593	0.326875307208459	.	.
chr10	39133692	39134191	chr10	39171094	39171593	Tube1|chr10:39171094-39171593	0.326875307208459	.	.
chr10	39732127	39732626	chr10	39541024	39541523	E130307A14Rik|chr10:39541024-39541523	0.464528215498369	.	.
chr10	39732127	39732626	chr10	39541024	39541523	Rev3l|chr10:39541024-39541523	0.464528215498369	.	.
chr10	40142083	40142582	chr10	40132803	40133302	Slc16a10|chr10:40132803-40133302	0.329129628466199	.	.
chr10	40142083	40142582	chr10	40300650	40301149	Slc16a10|chr10:40300650-40301149	0.312531241939911	.	.
chr10	40246833	40247332	chr10	40132803	40133302	Rpf2|chr10:40132803-40133302	0.39132855337542	.	.
chr10	40257484	40257983	chr10	40711193	40711692	Gtf3c6|chr10:40711193-40711692	0.380999865620706	.	.
chr10	40301997	40302496	chr10	40212385	40212884	Amd1|chr10:40212385-40212884	0.395856436407064	.	.
chr10	40883216	40883715	chr10	41004323	41004822	Cdc40|chr10:41004323-41004822	0.29646253094678	.	.
chr10	40883216	40883715	chr10	41004323	41004822	Wasf1|chr10:41004323-41004822	0.29646253094678	.	.
chr10	40883975	40884474	chr10	40711193	40711692	Cdc40|chr10:40711193-40711692	0.245600842007836	.	.
chr10	40883975	40884474	chr10	40711193	40711692	Wasf1|chr10:40711193-40711692	0.245600842007836	.	.
chr10	41071321	41071820	chr10	41288740	41289239	Gpr6|chr10:41288740-41289239	0.436826060614757	.	.
chr10	41303028	41303527	chr10	41004323	41004822	Ak9|chr10:41004323-41004822	0.45278106994016	.	.
chr10	41303028	41303527	chr10	41004323	41004822	Fig4|chr10:41004323-41004822	0.45278106994016	.	.
chr10	41303028	41303527	chr10	41360636	41361135	Ak9|chr10:41360636-41361135	0.314958339818866	.	.
chr10	41303028	41303527	chr10	41360636	41361135	Fig4|chr10:41360636-41361135	0.314958339818866	.	.
chr10	41450048	41450547	chr10	41004323	41004822	Zbtb24|chr10:41004323-41004822	0.503219686601165	.	.
chr10	41518902	41519401	chr10	41887125	41887624	Cd164|chr10:41887125-41887624	0.447939754891377	.	.
chr10	41809843	41810342	chr10	41887125	41887624	Cep57l1|chr10:41887125-41887624	0.274618018266498	.	.
chr10	41809843	41810342	chr10	41887125	41887624	Sesn1|chr10:41887125-41887624	0.274618018266498	.	.
chr10	41809843	41810342	chr10	41914780	41915279	Cep57l1|chr10:41914780-41915279	0.395143960892442	.	.
chr10	41809843	41810342	chr10	41914780	41915279	Sesn1|chr10:41914780-41915279	0.395143960892442	.	.
chr10	42018185	42018684	chr10	41887125	41887624	1700016J18Rik|chr10:41887125-41887624	0.342359917145173	.	.
chr10	42018185	42018684	chr10	41887125	41887624	Armc2|chr10:41887125-41887624	0.342359917145173	.	.
chr10	42018185	42018684	chr10	41914780	41915279	1700016J18Rik|chr10:41914780-41915279	0.465774672308578	.	.
chr10	42018185	42018684	chr10	41914780	41915279	Armc2|chr10:41914780-41915279	0.465774672308578	.	.
chr10	42018185	42018684	chr10	42277563	42278062	1700016J18Rik|chr10:42277563-42278062	0.749308730571446	.	.
chr10	42018185	42018684	chr10	42277563	42278062	Armc2|chr10:42277563-42278062	0.749308730571446	.	.
chr10	42276537	42277036	chr10	42277563	42278062	Foxo3|chr10:42277563-42278062	0.368754404405794	.	.
chr10	42478381	42478880	chr10	42277563	42278062	Afg1l|chr10:42277563-42278062	0.421726189562396	.	.
chr10	42478381	42478880	chr10	42308048	42308547	Afg1l|chr10:42308048-42308547	0.382446423057912	.	.
chr10	42501588	42502087	chr10	42325865	42326364	Snx3|chr10:42325865-42326364	0.328645433366418	.	.
chr10	42502326	42502825	chr10	42251261	42251760	Snx3|chr10:42251261-42251760	0.315649030662112	.	.
chr10	42502326	42502825	chr10	42277563	42278062	Snx3|chr10:42277563-42278062	0.261174638071257	.	.
chr10	42502326	42502825	chr10	42678656	42679155	Snx3|chr10:42678656-42679155	0.395875346464314	.	.
chr10	42583441	42583940	chr10	42251261	42251760	Nr2e1|chr10:42251261-42251760	0.358116444466793	.	.
chr10	42583441	42583940	chr10	42251261	42251760	Ostm1|chr10:42251261-42251760	0.358116444466793	.	.
chr10	42583441	42583940	chr10	42277563	42278062	Nr2e1|chr10:42277563-42278062	0.737029920402523	.	.
chr10	42583441	42583940	chr10	42277563	42278062	Ostm1|chr10:42277563-42278062	0.737029920402523	.	.
chr10	42583441	42583940	chr10	42325865	42326364	Nr2e1|chr10:42325865-42326364	0.363577367394001	.	.
chr10	42583441	42583940	chr10	42325865	42326364	Ostm1|chr10:42325865-42326364	0.363577367394001	.	.
chr10	42584044	42584543	chr10	42251261	42251760	Nr2e1|chr10:42251261-42251760	0.67696785825094	.	.
chr10	42584044	42584543	chr10	42251261	42251760	Ostm1|chr10:42251261-42251760	0.67696785825094	.	.
chr10	42584044	42584543	chr10	42325865	42326364	Nr2e1|chr10:42325865-42326364	0.486707700878917	.	.
chr10	42584044	42584543	chr10	42325865	42326364	Ostm1|chr10:42325865-42326364	0.486707700878917	.	.
chr10	42584044	42584543	chr10	42678656	42679155	Nr2e1|chr10:42678656-42679155	0.53348641207466	.	.
chr10	42584044	42584543	chr10	42678656	42679155	Ostm1|chr10:42678656-42679155	0.53348641207466	.	.
chr10	42761268	42761767	chr10	42935113	42935612	Sec63|chr10:42935113-42935612	0.374029203858582	.	.
chr10	43174324	43174823	chr10	43276233	43276732	9030612E09Rik|chr10:43276233-43276732	0.303719194636833	.	.
chr10	43174324	43174823	chr10	43276233	43276732	Sobp|chr10:43276233-43276732	0.303719194636833	.	.
chr10	43479312	43479811	chr10	43276233	43276732	Bend3|chr10:43276233-43276732	0.435389455921425	.	.
chr10	45486237	45486736	chr10	45320930	45321429	Lin28b|chr10:45320930-45321429	0.423250165665163	.	.
chr10	45486739	45487238	chr10	45320930	45321429	Lin28b|chr10:45320930-45321429	0.268104970310009	.	.
chr10	45486739	45487238	chr10	45373235	45373734	Lin28b|chr10:45373235-45373734	0.583153756814022	.	.
chr10	52381975	52382474	chr10	52723900	52724399	Gopc|chr10:52723900-52724399	0.567679494579467	.	.
chr10	52417238	52417737	chr10	52723900	52724399	Nus1|chr10:52723900-52724399	0.441911931254225	.	.
chr10	52690218	52690717	chr10	52848958	52849457	Slc35f1|chr10:52848958-52849457	0.266310914446115	.	.
chr10	53596436	53596935	chr10	53528299	53528798	Asf1a|chr10:53528299-53528798	0.266394563485762	.	.
chr10	53629199	53629698	chr10	53528299	53528798	Mcm9|chr10:53528299-53528798	0.401823923685883	.	.
chr10	56228732	56229231	chr10	56086711	56087210	Tbc1d32|chr10:56086711-56087210	0.258653275578772	.	.
chr10	57486054	57486553	chr10	57524737	57525236	4930467K11Rik|chr10:57524737-57525236	0.269264556973794	.	.
chr10	57486054	57486553	chr10	57524737	57525236	Hsf2|chr10:57524737-57525236	0.269264556973794	.	.
chr10	57486054	57486553	chr10	57608052	57608551	4930467K11Rik|chr10:57608052-57608551	0.243652261481451	.	.
chr10	57486054	57486553	chr10	57608052	57608551	Hsf2|chr10:57608052-57608551	0.243652261481451	.	.
chr10	57532304	57532803	chr10	57524737	57525236	Serinc1|chr10:57524737-57525236	0.385306763483475	.	.
chr10	57631815	57632314	chr10	57322669	57323168	Pkib|chr10:57322669-57323168	0.278243911928391	.	.
chr10	57631815	57632314	chr10	57608052	57608551	Pkib|chr10:57608052-57608551	0.358426036654464	.	.
chr10	58255194	58255693	chr10	58477133	58477632	Gcc2|chr10:58477133-58477632	0.252689718054963	.	.
chr10	59221544	59222043	chr10	58788747	58789246	Sept10|chr10:58788747-58789246	0.32686080016014	.	.
chr10	59221544	59222043	chr10	58788747	58789246	Sowahc|chr10:58788747-58789246	0.32686080016014	.	.
chr10	59221544	59222043	chr10	58812094	58812593	Sept10|chr10:58812094-58812593	0.245467812439169	.	.
chr10	59221544	59222043	chr10	58812094	58812593	Sowahc|chr10:58812094-58812593	0.245467812439169	.	.
chr10	59221544	59222043	chr10	59090890	59091389	Sept10|chr10:59090890-59091389	0.394639058257646	.	.
chr10	59221544	59222043	chr10	59090890	59091389	Sowahc|chr10:59090890-59091389	0.394639058257646	.	.
chr10	59322979	59323478	chr10	59090237	59090736	P4ha1|chr10:59090237-59090736	0.273696113462806	.	.
chr10	59322979	59323478	chr10	59090890	59091389	P4ha1|chr10:59090890-59091389	0.335334682571169	.	.
chr10	59616480	59616979	chr10	59921034	59921533	Gm10322|chr10:59921034-59921533	0.497225777637522	.	.
chr10	59616480	59616979	chr10	59921034	59921533	Mcu|chr10:59921034-59921533	0.497225777637522	.	.
chr10	59616480	59616979	chr10	59970079	59970578	Gm10322|chr10:59970079-59970578	0.527135991487926	.	.
chr10	59616480	59616979	chr10	59970079	59970578	Mcu|chr10:59970079-59970578	0.527135991487926	.	.
chr10	59702220	59702719	chr10	59258631	59259130	Micu1|chr10:59258631-59259130	0.514556476097204	.	.
chr10	59702220	59702719	chr10	59897556	59898055	Micu1|chr10:59897556-59898055	0.46109701264934	.	.
chr10	59879326	59879825	chr10	60115485	60115984	Dnajb12|chr10:60115485-60115984	0.383345542991799	.	.
chr10	59951690	59952189	chr10	59899607	59900106	Ddit4|chr10:59899607-59900106	0.402265988688862	.	.
chr10	59951690	59952189	chr10	59921034	59921533	Ddit4|chr10:59921034-59921533	0.253131454376662	.	.
chr10	59951690	59952189	chr10	59930864	59931363	Ddit4|chr10:59930864-59931363	0.544873158722067	.	.
chr10	59951690	59952189	chr10	59970079	59970578	Ddit4|chr10:59970079-59970578	0.447691350409572	.	.
chr10	60002334	60002833	chr10	59859219	59859718	Anapc16|chr10:59859219-59859718	0.320000291121559	.	.
chr10	60002334	60002833	chr10	59859219	59859718	Ascc1|chr10:59859219-59859718	0.320000291121559	.	.
chr10	60002334	60002833	chr10	59897556	59898055	Anapc16|chr10:59897556-59898055	0.402853142360121	.	.
chr10	60002334	60002833	chr10	59897556	59898055	Ascc1|chr10:59897556-59898055	0.402853142360121	.	.
chr10	60002334	60002833	chr10	59899607	59900106	Anapc16|chr10:59899607-59900106	0.382121078874562	.	.
chr10	60002334	60002833	chr10	59899607	59900106	Ascc1|chr10:59899607-59900106	0.382121078874562	.	.
chr10	60002852	60003351	chr10	59859219	59859718	Anapc16|chr10:59859219-59859718	0.320311234287638	.	.
chr10	60002852	60003351	chr10	59859219	59859718	Ascc1|chr10:59859219-59859718	0.320311234287638	.	.
chr10	60002852	60003351	chr10	59864987	59865486	Anapc16|chr10:59864987-59865486	0.257422417550529	.	.
chr10	60002852	60003351	chr10	59864987	59865486	Ascc1|chr10:59864987-59865486	0.257422417550529	.	.
chr10	60002852	60003351	chr10	59897556	59898055	Anapc16|chr10:59897556-59898055	0.342046608636993	.	.
chr10	60002852	60003351	chr10	59897556	59898055	Ascc1|chr10:59897556-59898055	0.342046608636993	.	.
chr10	60002852	60003351	chr10	59899607	59900106	Anapc16|chr10:59899607-59900106	0.42774437924954	.	.
chr10	60002852	60003351	chr10	59899607	59900106	Ascc1|chr10:59899607-59900106	0.42774437924954	.	.
chr10	60002852	60003351	chr10	59921034	59921533	Anapc16|chr10:59921034-59921533	0.333796001463915	.	.
chr10	60002852	60003351	chr10	59921034	59921533	Ascc1|chr10:59921034-59921533	0.333796001463915	.	.
chr10	60002852	60003351	chr10	59930864	59931363	Anapc16|chr10:59930864-59931363	0.477324559039676	.	.
chr10	60002852	60003351	chr10	59930864	59931363	Ascc1|chr10:59930864-59931363	0.477324559039676	.	.
chr10	60002852	60003351	chr10	59970079	59970578	Anapc16|chr10:59970079-59970578	0.378438381024062	.	.
chr10	60002852	60003351	chr10	59970079	59970578	Ascc1|chr10:59970079-59970578	0.378438381024062	.	.
chr10	60105854	60106353	chr10	59897556	59898055	Spock2|chr10:59897556-59898055	0.269561350036606	.	.
chr10	61383246	61383745	chr10	61491985	61492484	Pald1|chr10:61491985-61492484	0.369543080652336	.	.
chr10	61475458	61475957	chr10	61625504	61626003	Lrrc20|chr10:61625504-61626003	0.276817652093035	.	.
chr10	61648322	61648821	chr10	61491985	61492484	Ppa1|chr10:61491985-61492484	0.302291733670696	.	.
chr10	61648322	61648821	chr10	61625504	61626003	Ppa1|chr10:61625504-61626003	0.272501618320678	.	.
chr10	61680030	61680529	chr10	61491985	61492484	1700022H01Rik|chr10:61491985-61492484	0.339791774853158	.	.
chr10	61680030	61680529	chr10	61491985	61492484	Sar1a|chr10:61491985-61492484	0.339791774853158	.	.
chr10	61680030	61680529	chr10	61625504	61626003	1700022H01Rik|chr10:61625504-61626003	0.345640793978462	.	.
chr10	61680030	61680529	chr10	61625504	61626003	Sar1a|chr10:61625504-61626003	0.345640793978462	.	.
chr10	61695204	61695703	chr10	61625504	61626003	Tysnd1|chr10:61625504-61626003	0.387575785047544	.	.
chr10	61714894	61715393	chr10	61491985	61492484	Aifm2|chr10:61491985-61492484	0.442767729909515	.	.
chr10	61714894	61715393	chr10	61625504	61626003	Aifm2|chr10:61625504-61626003	0.342496121484946	.	.
chr10	61783689	61784188	chr10	61736535	61737034	H2afy2|chr10:61736535-61737034	0.425591207459175	.	.
chr10	61783689	61784188	chr10	62110799	62111298	H2afy2|chr10:62110799-62111298	0.255772969662882	.	.
chr10	62340040	62340539	chr10	62110799	62111298	Hk1os|chr10:62110799-62111298	0.418210691450577	.	.
chr10	62340040	62340539	chr10	62110799	62111298	Hk1os|chr10:62110799-62111298	0.418210691450578	.	.
chr10	62340040	62340539	chr10	62590203	62590702	Hk1os|chr10:62590203-62590702	0.596332582371729	.	.
chr10	62449224	62449723	chr10	62590203	62590702	4930507D05Rik|chr10:62590203-62590702	0.3960047541758	.	.
chr10	62449224	62449723	chr10	62590203	62590702	Supv3l1|chr10:62590203-62590702	0.3960047541758	.	.
chr10	62651098	62651597	chr10	62332391	62332890	Ddx50|chr10:62332391-62332890	0.287532468334949	.	.
chr10	62651098	62651597	chr10	62590203	62590702	Ddx50|chr10:62590203-62590702	0.36888069749263	.	.
chr10	62651098	62651597	chr10	62865210	62865709	Ddx50|chr10:62865210-62865709	0.297400636171292	.	.
chr10	62792172	62792671	chr10	62856650	62857149	Ccar1|chr10:62856650-62857149	0.334818895647294	.	.
chr10	62920395	62920894	chr10	62856650	62857149	Slc25a16|chr10:62856650-62857149	0.342192870865948	.	.
chr10	63023688	63024187	chr10	62856650	62857149	Hnrnph3|chr10:62856650-62857149	0.335036859275497	.	.
chr10	63023688	63024187	chr10	62856650	62857149	Pbld2|chr10:62856650-62857149	0.335036859275497	.	.
chr10	63382558	63383057	chr10	63338211	63338710	Dnajc12|chr10:63338211-63338710	0.267313424638758	.	.
chr10	63429957	63430456	chr10	63338814	63339313	Ctnna3|chr10:63338814-63339313	0.6260551180455	.	.
chr10	63429957	63430456	chr10	63607782	63608281	Ctnna3|chr10:63607782-63608281	0.497669215070141	.	.
chr10	67096187	67096686	chr10	67185423	67185922	Jmjd1c|chr10:67185423-67185922	0.302525802165636	.	.
chr10	67096187	67096686	chr10	67185423	67185922	Reep3|chr10:67185423-67185922	0.302525802165636	.	.
chr10	67096187	67096686	chr10	67458578	67459077	Jmjd1c|chr10:67458578-67459077	0.309130955193707	.	.
chr10	67096187	67096686	chr10	67458578	67459077	Reep3|chr10:67458578-67459077	0.309130955193707	.	.
chr10	67285073	67285572	chr10	67076445	67076944	Nrbf2|chr10:67076445-67076944	0.359968394484025	.	.
chr10	67285073	67285572	chr10	67458578	67459077	Nrbf2|chr10:67458578-67459077	0.539070059412451	.	.
chr10	67285073	67285572	chr10	67537526	67538025	Nrbf2|chr10:67537526-67538025	0.359819249294413	.	.
chr10	67285073	67285572	chr10	67729197	67729696	Nrbf2|chr10:67729197-67729696	0.323738465820059	.	.
chr10	67548797	67549296	chr10	67807582	67808081	Ado|chr10:67807582-67808081	0.390918423898622	.	.
chr10	67912421	67912920	chr10	67871517	67872016	Zfp365|chr10:67871517-67872016	0.427311680101762	.	.
chr10	67912421	67912920	chr10	67998042	67998541	Zfp365|chr10:67998042-67998541	0.355088475069154	.	.
chr10	69213312	69213811	chr10	69335096	69335595	A930033H14Rik|chr10:69335096-69335595	0.267029302294781	.	.
chr10	69213312	69213811	chr10	69465475	69465974	A930033H14Rik|chr10:69465475-69465974	0.308864446922819	.	.
chr10	70440127	70440626	chr10	70328002	70328501	Fam13c|chr10:70328002-70328501	0.25282974166085	.	.
chr10	70440631	70441130	chr10	70328002	70328501	Fam13c|chr10:70328002-70328501	0.530907114558068	.	.
chr10	70440631	70441130	chr10	70395921	70396420	Fam13c|chr10:70395921-70396420	0.264880762047337	.	.
chr10	75036948	75037447	chr10	75151144	75151643	Rab36|chr10:75151144-75151643	0.25331565912201	.	.
chr10	75060294	75060793	chr10	75151144	75151643	Bcr|chr10:75151144-75151643	0.249448172720557	.	.
chr10	75060880	75061379	chr10	75059275	75059774	Bcr|chr10:75059275-75059774	0.32981279082351	.	.
chr10	75060880	75061379	chr10	75059275	75059774	Bcr|chr10:75059275-75059774	0.329812790823511	.	.
chr10	75644158	75644657	chr10	75680443	75680942	Susd2|chr10:75680443-75680942	0.397539058524046	.	.
chr10	75764120	75764619	chr10	75684124	75684623	Cabin1|chr10:75684124-75684623	0.320164508959202	.	.
chr10	75921379	75921878	chr10	75684124	75684623	Smarcb1|chr10:75684124-75684623	0.466706070591386	.	.
chr10	76345090	76345589	chr10	76397747	76398246	Dip2a|chr10:76397747-76398246	0.613520593309818	.	.
chr10	76345090	76345589	chr10	76733248	76733747	Dip2a|chr10:76733248-76733747	0.308483369818442	.	.
chr10	76468680	76469179	chr10	76733248	76733747	Mcm3ap|chr10:76733248-76733747	0.318250246223878	.	.
chr10	76468680	76469179	chr10	76733248	76733747	Ybey|chr10:76733248-76733747	0.318250246223878	.	.
chr10	76961928	76962427	chr10	76733248	76733747	Pcbp3|chr10:76733248-76733747	0.289591685754517	.	.
chr10	77605769	77606268	chr10	77627481	77627980	Sumo3|chr10:77627481-77627980	0.277381234341501	.	.
chr10	77605769	77606268	chr10	77864325	77864824	Sumo3|chr10:77864325-77864824	0.384980886143664	.	.
chr10	77902300	77902799	chr10	77864325	77864824	Lrrc3|chr10:77864325-77864824	0.345189518148989	.	.
chr10	77902814	77903313	chr10	77864325	77864824	Lrrc3|chr10:77864325-77864824	0.282586334323896	.	.
chr10	77978313	77978812	chr10	77864325	77864824	Cfap410|chr10:77864325-77864824	0.244115457402193	.	.
chr10	78009528	78010027	chr10	77864325	77864824	Pfkl|chr10:77864325-77864824	0.371506030056462	.	.
chr10	78009528	78010027	chr10	78399195	78399694	Pfkl|chr10:78399195-78399694	0.332536480951407	.	.
chr10	78169521	78170020	chr10	78396201	78396700	Gatd3a|chr10:78396201-78396700	0.268089687250571	.	.
chr10	78169521	78170020	chr10	78399195	78399694	Gatd3a|chr10:78399195-78399694	0.290151831144497	.	.
chr10	78184961	78185460	chr10	77864325	77864824	Pwp2|chr10:77864325-77864824	0.526341400177413	.	.
chr10	78184961	78185460	chr10	78399195	78399694	Pwp2|chr10:78399195-78399694	0.478827759961312	.	.
chr10	78244489	78244988	chr10	77864325	77864824	Trappc10|chr10:77864325-77864824	0.380596419734479	.	.
chr10	78244489	78244988	chr10	78396201	78396700	Trappc10|chr10:78396201-78396700	0.372588338303311	.	.
chr10	78244489	78244988	chr10	78457906	78458405	Trappc10|chr10:78457906-78458405	0.428266174318462	.	.
chr10	78352152	78352651	chr10	78399195	78399694	Agpat3|chr10:78399195-78399694	0.49037574045604	.	.
chr10	78352152	78352651	chr10	78399195	78399694	Gm40709|chr10:78399195-78399694	0.49037574045604	.	.
chr10	78464708	78465207	chr10	78399195	78399694	Pdxk|chr10:78399195-78399694	0.27395316922599	.	.
chr10	78574691	78575190	chr10	78396201	78396700	Ilvbl|chr10:78396201-78396700	0.281157615957708	.	.
chr10	78574691	78575190	chr10	78686751	78687250	Ilvbl|chr10:78686751-78687250	0.347833903108835	.	.
chr10	78747414	78747913	chr10	78399195	78399694	Gm30400|chr10:78399195-78399694	0.358684248730124	.	.
chr10	78752339	78752838	chr10	78787724	78788223	Ccdc105|chr10:78787724-78788223	0.350025467596531	.	.
chr10	78752863	78753362	chr10	78686751	78687250	Ccdc105|chr10:78686751-78687250	0.343499980832289	.	.
chr10	78752863	78753362	chr10	78787724	78788223	Ccdc105|chr10:78787724-78788223	0.468941431027727	.	.
chr10	78780051	78780550	chr10	78686751	78687250	Slc1a6|chr10:78686751-78687250	0.324967692696	.	.
chr10	79554879	79555378	chr10	79780004	79780503	Mier2|chr10:79780004-79780503	0.455838641466002	.	.
chr10	79554879	79555378	chr10	79780596	79781095	Mier2|chr10:79780596-79781095	0.46617640871073	.	.
chr10	79637007	79637506	chr10	79780004	79780503	Gm47163|chr10:79780004-79780503	0.434581412989169	.	.
chr10	79637007	79637506	chr10	79780004	79780503	Shc2|chr10:79780004-79780503	0.434581412989169	.	.
chr10	79637658	79638157	chr10	79780004	79780503	Gm47163|chr10:79780004-79780503	0.555336953642256	.	.
chr10	79637658	79638157	chr10	79780004	79780503	Shc2|chr10:79780004-79780503	0.555336953642256	.	.
chr10	79637658	79638157	chr10	79780596	79781095	Gm47163|chr10:79780596-79781095	0.445059198829733	.	.
chr10	79637658	79638157	chr10	79780596	79781095	Shc2|chr10:79780596-79781095	0.445059198829733	.	.
chr10	79669185	79669684	chr10	79780004	79780503	Tpgs1|chr10:79780004-79780503	0.298215361325501	.	.
chr10	79669185	79669684	chr10	79780596	79781095	Tpgs1|chr10:79780596-79781095	0.260402263278065	.	.
chr10	79681760	79682259	chr10	79780004	79780503	Cdc34|chr10:79780004-79780503	0.310083443956737	.	.
chr10	79681760	79682259	chr10	79780596	79781095	Cdc34|chr10:79780596-79781095	0.535288727966224	.	.
chr10	79716415	79716914	chr10	79649318	79649817	Hcn2|chr10:79649318-79649817	0.320925583465448	.	.
chr10	79716415	79716914	chr10	79780004	79780503	Hcn2|chr10:79780004-79780503	0.464964087223101	.	.
chr10	79716415	79716914	chr10	79780596	79781095	Hcn2|chr10:79780596-79781095	0.643952071663417	.	.
chr10	79746371	79746870	chr10	79780004	79780503	Polrmt|chr10:79780004-79780503	0.328946817275	.	.
chr10	79754800	79755299	chr10	80142013	80142512	Fgf22|chr10:80142013-80142512	0.259029323201432	.	.
chr10	79754800	79755299	chr10	80149272	80149771	Fgf22|chr10:80149272-80149771	0.495890784165005	.	.
chr10	79754800	79755299	chr10	80208672	80209171	Fgf22|chr10:80208672-80209171	0.252948040946477	.	.
chr10	79766337	79766836	chr10	79803556	79804055	Rnf126|chr10:79803556-79804055	0.340620395239305	.	.
chr10	79766337	79766836	chr10	80131664	80132163	Rnf126|chr10:80131664-80132163	0.339978340269658	.	.
chr10	79766873	79767372	chr10	79655302	79655801	Rnf126|chr10:79655302-79655801	0.349479142504313	.	.
chr10	79767373	79767872	chr10	79654793	79655292	Rnf126|chr10:79654793-79655292	0.292472919291362	.	.
chr10	79767373	79767872	chr10	79655302	79655801	Rnf126|chr10:79655302-79655801	0.296328258100708	.	.
chr10	79767373	79767872	chr10	80130998	80131497	Rnf126|chr10:80130998-80131497	0.399515830787875	.	.
chr10	79767373	79767872	chr10	80159857	80160356	Rnf126|chr10:80159857-80160356	0.245873433044683	.	.
chr10	79793406	79793905	chr10	79654793	79655292	Palm|chr10:79654793-79655292	0.382650036160723	.	.
chr10	79793406	79793905	chr10	79655302	79655801	Palm|chr10:79655302-79655801	0.486359387880114	.	.
chr10	79793406	79793905	chr10	80159857	80160356	Palm|chr10:80159857-80160356	0.311264313999121	.	.
chr10	79854078	79854577	chr10	79780004	79780503	E130317F20Rik|chr10:79780004-79780503	0.450517324975025	.	.
chr10	79854078	79854577	chr10	79780004	79780503	Ptbp1|chr10:79780004-79780503	0.450517324975025	.	.
chr10	79854078	79854577	chr10	80159857	80160356	E130317F20Rik|chr10:80159857-80160356	0.28459860428714	.	.
chr10	79854078	79854577	chr10	80159857	80160356	Ptbp1|chr10:80159857-80160356	0.28459860428714	.	.
chr10	79874174	79874673	chr10	79649318	79649817	Plppr3|chr10:79649318-79649817	0.27590538375944	.	.
chr10	79874174	79874673	chr10	79649318	79649817	Prtn3|chr10:79649318-79649817	0.27590538375944	.	.
chr10	79874174	79874673	chr10	79780004	79780503	Plppr3|chr10:79780004-79780503	0.431844191329988	.	.
chr10	79874174	79874673	chr10	79780004	79780503	Prtn3|chr10:79780004-79780503	0.431844191329988	.	.
chr10	79874174	79874673	chr10	79780596	79781095	Plppr3|chr10:79780596-79781095	0.546211448972322	.	.
chr10	79874174	79874673	chr10	79780596	79781095	Prtn3|chr10:79780596-79781095	0.546211448972322	.	.
chr10	79874174	79874673	chr10	80142013	80142512	Plppr3|chr10:80142013-80142512	0.495201088629118	.	.
chr10	79874174	79874673	chr10	80142013	80142512	Prtn3|chr10:80142013-80142512	0.495201088629118	.	.
chr10	79874174	79874673	chr10	80208672	80209171	Plppr3|chr10:80208672-80209171	0.328929710389315	.	.
chr10	79874174	79874673	chr10	80208672	80209171	Prtn3|chr10:80208672-80209171	0.328929710389315	.	.
chr10	79908430	79908929	chr10	79780004	79780503	Med16|chr10:79780004-79780503	0.537261527802955	.	.
chr10	79908430	79908929	chr10	79780596	79781095	Med16|chr10:79780596-79781095	0.550593851337247	.	.
chr10	79908430	79908929	chr10	80142013	80142512	Med16|chr10:80142013-80142512	0.539072410417382	.	.
chr10	79908430	79908929	chr10	80208672	80209171	Med16|chr10:80208672-80209171	0.275789963261488	.	.
chr10	79916697	79917196	chr10	80149272	80149771	Kiss1r|chr10:80149272-80149771	0.38003536153734	.	.
chr10	79926703	79927202	chr10	79654793	79655292	Arid3a|chr10:79654793-79655292	0.411676472976107	.	.
chr10	79926703	79927202	chr10	80149272	80149771	Arid3a|chr10:80149272-80149771	0.618230132910369	.	.
chr10	79959680	79960179	chr10	79649318	79649817	Wdr18|chr10:79649318-79649817	0.470604886284729	.	.
chr10	79959680	79960179	chr10	79780596	79781095	Wdr18|chr10:79780596-79781095	0.58627622409435	.	.
chr10	79959680	79960179	chr10	80053303	80053802	Wdr18|chr10:80053303-80053802	0.325438809560793	.	.
chr10	79959680	79960179	chr10	80142013	80142512	Wdr18|chr10:80142013-80142512	0.285782779121767	.	.
chr10	79959680	79960179	chr10	80142013	80142512	Wdr18|chr10:80142013-80142512	0.285782779121768	.	.
chr10	79959680	79960179	chr10	80208672	80209171	Wdr18|chr10:80208672-80209171	0.306568006345365	.	.
chr10	79984727	79985226	chr10	79649318	79649817	Tmem259|chr10:79649318-79649817	0.377659271243549	.	.
chr10	79984727	79985226	chr10	79780004	79780503	Tmem259|chr10:79780004-79780503	0.269398841805528	.	.
chr10	79984727	79985226	chr10	79780596	79781095	Tmem259|chr10:79780596-79781095	0.459545906996571	.	.
chr10	79984727	79985226	chr10	80053303	80053802	Tmem259|chr10:80053303-80053802	0.29322365200708	.	.
chr10	79984727	79985226	chr10	80142013	80142512	Tmem259|chr10:80142013-80142512	0.285651298768748	.	.
chr10	79984727	79985226	chr10	80208672	80209171	Tmem259|chr10:80208672-80209171	0.381150343241834	.	.
chr10	79996251	79996750	chr10	79803556	79804055	Abca7|chr10:79803556-79804055	0.293876925567928	.	.
chr10	79996251	79996750	chr10	80131664	80132163	Abca7|chr10:80131664-80132163	0.415109956881584	.	.
chr10	80039610	80040109	chr10	80130998	80131497	Polr2e|chr10:80130998-80131497	0.422745055851362	.	.
chr10	80039610	80040109	chr10	80142013	80142512	Polr2e|chr10:80142013-80142512	0.269434455706544	.	.
chr10	80039610	80040109	chr10	80149272	80149771	Polr2e|chr10:80149272-80149771	0.276730403616842	.	.
chr10	80039610	80040109	chr10	80475205	80475704	Polr2e|chr10:80475205-80475704	0.428787651197206	.	.
chr10	80115299	80115798	chr10	80142013	80142512	Stk11|chr10:80142013-80142512	0.30568462168133	.	.
chr10	80115299	80115798	chr10	80167470	80167969	Stk11|chr10:80167470-80167969	0.263107855461384	.	.
chr10	80115299	80115798	chr10	80298753	80299252	Stk11|chr10:80298753-80299252	0.259059257354182	.	.
chr10	80141214	80141713	chr10	80053303	80053802	Cbarp|chr10:80053303-80053802	0.403618894153469	.	.
chr10	80141214	80141713	chr10	80131664	80132163	Cbarp|chr10:80131664-80132163	0.40992754304931	.	.
chr10	80141214	80141713	chr10	80167470	80167969	Cbarp|chr10:80167470-80167969	0.269838076295424	.	.
chr10	80148538	80149037	chr10	80131664	80132163	Midn|chr10:80131664-80132163	0.33390065069174	.	.
chr10	80148538	80149037	chr10	80264751	80265250	Midn|chr10:80264751-80265250	0.369580085591183	.	.
chr10	80164965	80165464	chr10	79803556	79804055	Cirbp|chr10:79803556-79804055	0.355869601987407	.	.
chr10	80179406	80179905	chr10	80149272	80149771	Efna2|chr10:80149272-80149771	0.305992353196637	.	.
chr10	80226253	80226752	chr10	79780004	79780503	Pwwp3a|chr10:79780004-79780503	0.334410831011869	.	.
chr10	80226253	80226752	chr10	80130998	80131497	Pwwp3a|chr10:80130998-80131497	0.406374559980571	.	.
chr10	80226253	80226752	chr10	80159857	80160356	Pwwp3a|chr10:80159857-80160356	0.442128259354557	.	.
chr10	80226253	80226752	chr10	80167470	80167969	Pwwp3a|chr10:80167470-80167969	0.362449242992539	.	.
chr10	80226253	80226752	chr10	80298753	80299252	Pwwp3a|chr10:80298753-80299252	0.390507884257773	.	.
chr10	80226757	80227256	chr10	80130998	80131497	Pwwp3a|chr10:80130998-80131497	0.281176463656772	.	.
chr10	80226757	80227256	chr10	80159857	80160356	Pwwp3a|chr10:80159857-80160356	0.395394533869652	.	.
chr10	80226757	80227256	chr10	80167470	80167969	Pwwp3a|chr10:80167470-80167969	0.324379952425273	.	.
chr10	80249168	80249667	chr10	79780004	79780503	Ndufs7|chr10:79780004-79780503	0.249478890652841	.	.
chr10	80249168	80249667	chr10	79780596	79781095	Ndufs7|chr10:79780596-79781095	0.359692235921411	.	.
chr10	80249168	80249667	chr10	80167470	80167969	Ndufs7|chr10:80167470-80167969	0.35587460502233	.	.
chr10	80260827	80261326	chr10	80130998	80131497	Dazap1|chr10:80130998-80131497	0.260386123184104	.	.
chr10	80260827	80261326	chr10	80130998	80131497	Gamt|chr10:80130998-80131497	0.260386123184104	.	.
chr10	80260827	80261326	chr10	80142013	80142512	Dazap1|chr10:80142013-80142512	0.403273007256677	.	.
chr10	80260827	80261326	chr10	80142013	80142512	Gamt|chr10:80142013-80142512	0.403273007256677	.	.
chr10	80260827	80261326	chr10	80167470	80167969	Dazap1|chr10:80167470-80167969	0.249105833156802	.	.
chr10	80260827	80261326	chr10	80167470	80167969	Gamt|chr10:80167470-80167969	0.249105833156802	.	.
chr10	80260827	80261326	chr10	80298753	80299252	Dazap1|chr10:80298753-80299252	0.539823130811255	.	.
chr10	80260827	80261326	chr10	80298753	80299252	Gamt|chr10:80298753-80299252	0.539823130811255	.	.
chr10	80292185	80292684	chr10	80131664	80132163	Rps15|chr10:80131664-80132163	0.324420025846308	.	.
chr10	80292185	80292684	chr10	80167470	80167969	Rps15|chr10:80167470-80167969	0.295538253075374	.	.
chr10	80292185	80292684	chr10	80264751	80265250	Rps15|chr10:80264751-80265250	0.495281341600766	.	.
chr10	80292185	80292684	chr10	80298753	80299252	Rps15|chr10:80298753-80299252	0.286466880868191	.	.
chr10	80292185	80292684	chr10	80676201	80676700	Rps15|chr10:80676201-80676700	0.424030098426014	.	.
chr10	80320339	80320838	chr10	80053303	80053802	2310011J03Rik|chr10:80053303-80053802	0.421300629475686	.	.
chr10	80320339	80320838	chr10	80167470	80167969	2310011J03Rik|chr10:80167470-80167969	0.272671515247032	.	.
chr10	80329684	80330183	chr10	80149272	80149771	Pcsk4|chr10:80149272-80149771	0.309275913335136	.	.
chr10	80329684	80330183	chr10	80149272	80149771	Reep6|chr10:80149272-80149771	0.309275913335136	.	.
chr10	80329684	80330183	chr10	80167470	80167969	Pcsk4|chr10:80167470-80167969	0.346376937066699	.	.
chr10	80329684	80330183	chr10	80167470	80167969	Reep6|chr10:80167470-80167969	0.346376937066699	.	.
chr10	80387533	80388032	chr10	80131664	80132163	Mex3d|chr10:80131664-80132163	0.302093913362359	.	.
chr10	80387533	80388032	chr10	80264751	80265250	Mex3d|chr10:80264751-80265250	0.525255292724399	.	.
chr10	80387533	80388032	chr10	80676201	80676700	Mex3d|chr10:80676201-80676700	0.331406158598101	.	.
chr10	80398776	80399275	chr10	80130998	80131497	Mbd3|chr10:80130998-80131497	0.547762135251755	.	.
chr10	80398776	80399275	chr10	80159857	80160356	Mbd3|chr10:80159857-80160356	0.252304674608503	.	.
chr10	80398776	80399275	chr10	80475205	80475704	Mbd3|chr10:80475205-80475704	0.32827653267186	.	.
chr10	80399367	80399866	chr10	80130998	80131497	Mbd3|chr10:80130998-80131497	0.331746996101131	.	.
chr10	80399367	80399866	chr10	80475205	80475704	Mbd3|chr10:80475205-80475704	0.254560832750836	.	.
chr10	80406595	80407094	chr10	80149272	80149771	Uqcr11|chr10:80149272-80149771	0.532556424020291	.	.
chr10	80433205	80433704	chr10	80167470	80167969	Tcf3|chr10:80167470-80167969	0.496640461764706	.	.
chr10	80433205	80433704	chr10	80298753	80299252	Tcf3|chr10:80298753-80299252	0.248991447168744	.	.
chr10	80433784	80434283	chr10	80142013	80142512	Tcf3|chr10:80142013-80142512	0.578346519877316	.	.
chr10	80433784	80434283	chr10	80298753	80299252	Tcf3|chr10:80298753-80299252	0.501002217934345	.	.
chr10	80433784	80434283	chr10	80676201	80676700	Tcf3|chr10:80676201-80676700	0.32986392685367	.	.
chr10	80561055	80561554	chr10	80264751	80265250	Rexo1|chr10:80264751-80265250	0.391486277952667	.	.
chr10	80561055	80561554	chr10	80774521	80775020	Rexo1|chr10:80774521-80775020	0.400330899469637	.	.
chr10	80561559	80562058	chr10	80676201	80676700	Rexo1|chr10:80676201-80676700	0.436784501913285	.	.
chr10	80561559	80562058	chr10	80774521	80775020	Rexo1|chr10:80774521-80775020	0.329300436134208	.	.
chr10	80561559	80562058	chr10	80807167	80807666	Rexo1|chr10:80807167-80807666	0.261517829551927	.	.
chr10	80561559	80562058	chr10	80939597	80940096	Rexo1|chr10:80939597-80940096	0.498413543317099	.	.
chr10	80577192	80577691	chr10	80298753	80299252	Klf16|chr10:80298753-80299252	0.254187220256716	.	.
chr10	80577192	80577691	chr10	80676201	80676700	Klf16|chr10:80676201-80676700	0.601426672094118	.	.
chr10	80577192	80577691	chr10	80939597	80940096	Klf16|chr10:80939597-80940096	0.697016400093329	.	.
chr10	80577707	80578206	chr10	80298753	80299252	Klf16|chr10:80298753-80299252	0.385574958857653	.	.
chr10	80577707	80578206	chr10	80676201	80676700	Klf16|chr10:80676201-80676700	0.705374998662829	.	.
chr10	80577707	80578206	chr10	80774521	80775020	Klf16|chr10:80774521-80775020	0.285227589861982	.	.
chr10	80577707	80578206	chr10	80939597	80940096	Klf16|chr10:80939597-80940096	0.613079917325243	.	.
chr10	80590198	80590697	chr10	80676201	80676700	Abhd17a|chr10:80676201-80676700	0.537429212813597	.	.
chr10	80590198	80590697	chr10	80676201	80676700	Gm29093|chr10:80676201-80676700	0.537429212813597	.	.
chr10	80590198	80590697	chr10	80774521	80775020	Abhd17a|chr10:80774521-80775020	0.399246115378198	.	.
chr10	80590198	80590697	chr10	80774521	80775020	Gm29093|chr10:80774521-80775020	0.399246115378198	.	.
chr10	80590198	80590697	chr10	80807167	80807666	Abhd17a|chr10:80807167-80807666	0.383118462171954	.	.
chr10	80590198	80590697	chr10	80807167	80807666	Gm29093|chr10:80807167-80807666	0.383118462171954	.	.
chr10	80590198	80590697	chr10	80939597	80940096	Abhd17a|chr10:80939597-80940096	0.294099117679377	.	.
chr10	80590198	80590697	chr10	80939597	80940096	Gm29093|chr10:80939597-80940096	0.294099117679377	.	.
chr10	80602614	80603113	chr10	80774521	80775020	Adat3|chr10:80774521-80775020	0.278066063260738	.	.
chr10	80602614	80603113	chr10	80774521	80775020	Scamp4|chr10:80774521-80775020	0.278066063260738	.	.
chr10	80602614	80603113	chr10	80807167	80807666	Adat3|chr10:80807167-80807666	0.379385163531639	.	.
chr10	80602614	80603113	chr10	80807167	80807666	Scamp4|chr10:80807167-80807666	0.379385163531639	.	.
chr10	80602614	80603113	chr10	80928413	80928912	Adat3|chr10:80928413-80928912	0.306504924046859	.	.
chr10	80602614	80603113	chr10	80928413	80928912	Scamp4|chr10:80928413-80928912	0.306504924046859	.	.
chr10	80621853	80622352	chr10	80357849	80358348	Csnk1g2|chr10:80357849-80358348	0.348697716956769	.	.
chr10	80621853	80622352	chr10	80475205	80475704	Csnk1g2|chr10:80475205-80475704	0.427367590758746	.	.
chr10	80622360	80622859	chr10	80264751	80265250	Csnk1g2|chr10:80264751-80265250	0.341109932659392	.	.
chr10	80622360	80622859	chr10	80807167	80807666	Csnk1g2|chr10:80807167-80807666	0.331898287787252	.	.
chr10	80702062	80702561	chr10	80807167	80807666	Izumo4|chr10:80807167-80807666	0.313000655721289	.	.
chr10	80702062	80702561	chr10	80807167	80807666	Mob3a|chr10:80807167-80807666	0.313000655721289	.	.
chr10	80702062	80702561	chr10	80928413	80928912	Izumo4|chr10:80928413-80928912	0.380124158516961	.	.
chr10	80702062	80702561	chr10	80928413	80928912	Mob3a|chr10:80928413-80928912	0.380124158516961	.	.
chr10	80702672	80703171	chr10	80264751	80265250	Izumo4|chr10:80264751-80265250	0.327418739322051	.	.
chr10	80702672	80703171	chr10	80264751	80265250	Mob3a|chr10:80264751-80265250	0.327418739322051	.	.
chr10	80702672	80703171	chr10	80676201	80676700	Izumo4|chr10:80676201-80676700	0.286081114757505	.	.
chr10	80702672	80703171	chr10	80676201	80676700	Mob3a|chr10:80676201-80676700	0.286081114757505	.	.
chr10	80702672	80703171	chr10	80928413	80928912	Izumo4|chr10:80928413-80928912	0.254031576201483	.	.
chr10	80702672	80703171	chr10	80928413	80928912	Mob3a|chr10:80928413-80928912	0.254031576201483	.	.
chr10	80702672	80703171	chr10	80939597	80940096	Izumo4|chr10:80939597-80940096	0.365941009015565	.	.
chr10	80702672	80703171	chr10	80939597	80940096	Mob3a|chr10:80939597-80940096	0.365941009015565	.	.
chr10	80742110	80742609	chr10	80298753	80299252	Ap3d1|chr10:80298753-80299252	0.352232186395116	.	.
chr10	80754853	80755352	chr10	80676201	80676700	Dot1l|chr10:80676201-80676700	0.356113969419867	.	.
chr10	80754853	80755352	chr10	80939597	80940096	Dot1l|chr10:80939597-80940096	0.303697544088475	.	.
chr10	80754853	80755352	chr10	81001173	81001672	Dot1l|chr10:81001173-81001672	0.491880077157207	.	.
chr10	80754853	80755352	chr10	81001173	81001672	Dot1l|chr10:81001173-81001672	0.491880077157208	.	.
chr10	80826143	80826642	chr10	81137227	81137726	Oaz1|chr10:81137227-81137726	0.267696924218855	.	.
chr10	80826780	80827279	chr10	81137227	81137726	Oaz1|chr10:81137227-81137726	0.261517132188534	.	.
chr10	80843833	80844332	chr10	81244521	81245020	Lingo3|chr10:81244521-81245020	0.325976061780211	.	.
chr10	80854995	80855494	chr10	81001173	81001672	Lsm7|chr10:81001173-81001672	0.28668024634666	.	.
chr10	80854995	80855494	chr10	81001173	81001672	Sppl2b|chr10:81001173-81001672	0.28668024634666	.	.
chr10	80900697	80901196	chr10	80676201	80676700	Timm13|chr10:80676201-80676700	0.472867148602595	.	.
chr10	80900697	80901196	chr10	80939597	80940096	Timm13|chr10:80939597-80940096	0.36957227442537	.	.
chr10	80900697	80901196	chr10	81174893	81175392	Timm13|chr10:81174893-81175392	0.273636262154146	.	.
chr10	80918033	80918532	chr10	80676201	80676700	Lmnb2|chr10:80676201-80676700	0.411386966288232	.	.
chr10	80918033	80918532	chr10	80807167	80807666	Lmnb2|chr10:80807167-80807666	0.283606709107668	.	.
chr10	80918033	80918532	chr10	80939597	80940096	Lmnb2|chr10:80939597-80940096	0.394103686063702	.	.
chr10	80918033	80918532	chr10	81137227	81137726	Lmnb2|chr10:81137227-81137726	0.524666255087244	.	.
chr10	80918033	80918532	chr10	81174893	81175392	Lmnb2|chr10:81174893-81175392	0.415843385138308	.	.
chr10	80918033	80918532	chr10	81244521	81245020	Lmnb2|chr10:81244521-81245020	0.374146265529989	.	.
chr10	80929771	80930270	chr10	81001173	81001672	Gadd45b|chr10:81001173-81001672	0.270674775164858	.	.
chr10	81014811	81015310	chr10	81192202	81192701	Gng7|chr10:81192202-81192701	0.318176398603547	.	.
chr10	81014811	81015310	chr10	81413787	81414286	Gng7|chr10:81413787-81414286	0.250825294362675	.	.
chr10	81014811	81015310	chr10	81472805	81473304	Gng7|chr10:81472805-81473304	0.245067835966653	.	.
chr10	81025158	81025657	chr10	80939597	80940096	Diras1|chr10:80939597-80940096	0.44080352972462	.	.
chr10	81025158	81025657	chr10	80939597	80940096	Gm16099|chr10:80939597-80940096	0.44080352972462	.	.
chr10	81025158	81025657	chr10	81137227	81137726	Diras1|chr10:81137227-81137726	0.329397883983508	.	.
chr10	81025158	81025657	chr10	81137227	81137726	Gm16099|chr10:81137227-81137726	0.329397883983508	.	.
chr10	81025158	81025657	chr10	81174893	81175392	Diras1|chr10:81174893-81175392	0.371620396748354	.	.
chr10	81025158	81025657	chr10	81174893	81175392	Gm16099|chr10:81174893-81175392	0.371620396748354	.	.
chr10	81025158	81025657	chr10	81346675	81347174	Diras1|chr10:81346675-81347174	0.369660568861283	.	.
chr10	81025158	81025657	chr10	81346675	81347174	Gm16099|chr10:81346675-81347174	0.369660568861283	.	.
chr10	81025158	81025657	chr10	81413787	81414286	Diras1|chr10:81413787-81414286	0.466634675329227	.	.
chr10	81025158	81025657	chr10	81413787	81414286	Gm16099|chr10:81413787-81414286	0.466634675329227	.	.
chr10	81025158	81025657	chr10	81430826	81431325	Diras1|chr10:81430826-81431325	0.402723549505225	.	.
chr10	81025158	81025657	chr10	81430826	81431325	Gm16099|chr10:81430826-81431325	0.402723549505225	.	.
chr10	81025158	81025657	chr10	81432821	81433320	Diras1|chr10:81432821-81433320	0.298381195085713	.	.
chr10	81025158	81025657	chr10	81432821	81433320	Gm16099|chr10:81432821-81433320	0.298381195085713	.	.
chr10	81025158	81025657	chr10	81472805	81473304	Diras1|chr10:81472805-81473304	0.514369070186872	.	.
chr10	81025158	81025657	chr10	81472805	81473304	Gm16099|chr10:81472805-81473304	0.514369070186872	.	.
chr10	81037087	81037586	chr10	80774521	80775020	Slc39a3|chr10:80774521-80775020	0.279126003977371	.	.
chr10	81037087	81037586	chr10	81244521	81245020	Slc39a3|chr10:81244521-81245020	0.431156937045965	.	.
chr10	81037087	81037586	chr10	81267945	81268444	Slc39a3|chr10:81267945-81268444	0.34427266007027	.	.
chr10	81037087	81037586	chr10	81430157	81430656	Slc39a3|chr10:81430157-81430656	0.38256221237422	.	.
chr10	81037087	81037586	chr10	81430826	81431325	Slc39a3|chr10:81430826-81431325	0.324287765720128	.	.
chr10	81060133	81060632	chr10	81244521	81245020	Sgta|chr10:81244521-81245020	0.333771460904515	.	.
chr10	81060133	81060632	chr10	81285670	81286169	Sgta|chr10:81285670-81286169	0.33214454724664	.	.
chr10	81060133	81060632	chr10	81346675	81347174	Sgta|chr10:81346675-81347174	0.289046921958026	.	.
chr10	81060133	81060632	chr10	81413787	81414286	Sgta|chr10:81413787-81414286	0.271917080104832	.	.
chr10	81060133	81060632	chr10	81430826	81431325	Sgta|chr10:81430826-81431325	0.378932556780034	.	.
chr10	81069721	81070220	chr10	80774521	80775020	Thop1|chr10:80774521-80775020	0.268848809375344	.	.
chr10	81069721	81070220	chr10	80807167	80807666	Thop1|chr10:80807167-80807666	0.26878394340046	.	.
chr10	81105647	81106146	chr10	81430826	81431325	Map2k2|chr10:81430826-81431325	0.246653971541225	.	.
chr10	81182587	81183086	chr10	80807167	80807666	Dapk3|chr10:80807167-80807666	0.331315763159068	.	.
chr10	81182587	81183086	chr10	80807167	80807666	Dapk3|chr10:80807167-80807666	0.331315763159069	.	.
chr10	81182587	81183086	chr10	80928413	80928912	Dapk3|chr10:80928413-80928912	0.296288159203178	.	.
chr10	81182587	81183086	chr10	81137227	81137726	Dapk3|chr10:81137227-81137726	0.44387489724974	.	.
chr10	81182587	81183086	chr10	81244521	81245020	Dapk3|chr10:81244521-81245020	0.392528156711163	.	.
chr10	81182587	81183086	chr10	81267945	81268444	Dapk3|chr10:81267945-81268444	0.544734471694055	.	.
chr10	81182587	81183086	chr10	81285670	81286169	Dapk3|chr10:81285670-81286169	0.352478454601885	.	.
chr10	81232829	81233328	chr10	81432821	81433320	Zfr2|chr10:81432821-81433320	0.377949627633517	.	.
chr10	81232829	81233328	chr10	81472805	81473304	Zfr2|chr10:81472805-81473304	0.288836437969442	.	.
chr10	81252204	81252703	chr10	81267945	81268444	Matk|chr10:81267945-81268444	0.295523168366892	.	.
chr10	81252204	81252703	chr10	81633421	81633920	Matk|chr10:81633421-81633920	0.362744762703763	.	.
chr10	81253019	81253518	chr10	81137227	81137726	Matk|chr10:81137227-81137726	0.324886274230678	.	.
chr10	81253019	81253518	chr10	81285670	81286169	Matk|chr10:81285670-81286169	0.259337766547897	.	.
chr10	81253019	81253518	chr10	81643405	81643904	Matk|chr10:81643405-81643904	0.438770153431411	.	.
chr10	81292618	81293117	chr10	81174893	81175392	Pip5k1c|chr10:81174893-81175392	0.435545379714233	.	.
chr10	81292618	81293117	chr10	81244521	81245020	Pip5k1c|chr10:81244521-81245020	0.455842306249712	.	.
chr10	81292618	81293117	chr10	81346675	81347174	Pip5k1c|chr10:81346675-81347174	0.416713498158801	.	.
chr10	81292618	81293117	chr10	81413787	81414286	Pip5k1c|chr10:81413787-81414286	0.328280788676641	.	.
chr10	81292618	81293117	chr10	81430826	81431325	Pip5k1c|chr10:81430826-81431325	0.346925288428512	.	.
chr10	81292618	81293117	chr10	81551522	81552021	Pip5k1c|chr10:81551522-81552021	0.279440552856455	.	.
chr10	81292618	81293117	chr10	81643405	81643904	Pip5k1c|chr10:81643405-81643904	0.281596778401448	.	.
chr10	81320497	81320996	chr10	81137227	81137726	Cactin|chr10:81137227-81137726	0.569089671710589	.	.
chr10	81320497	81320996	chr10	81174893	81175392	Cactin|chr10:81174893-81175392	0.415836715546591	.	.
chr10	81320497	81320996	chr10	81244521	81245020	Cactin|chr10:81244521-81245020	0.554644955640595	.	.
chr10	81320497	81320996	chr10	81267945	81268444	Cactin|chr10:81267945-81268444	0.386716429444825	.	.
chr10	81320497	81320996	chr10	81346675	81347174	Cactin|chr10:81346675-81347174	0.269975179959011	.	.
chr10	81320497	81320996	chr10	81472805	81473304	Cactin|chr10:81472805-81473304	0.251562813945803	.	.
chr10	81320497	81320996	chr10	81551522	81552021	Cactin|chr10:81551522-81552021	0.310884866150403	.	.
chr10	81320497	81320996	chr10	81633421	81633920	Cactin|chr10:81633421-81633920	0.249763176539572	.	.
chr10	81320497	81320996	chr10	81643405	81643904	Cactin|chr10:81643405-81643904	0.660195057201805	.	.
chr10	81350327	81350826	chr10	81137227	81137726	Hmg20b|chr10:81137227-81137726	0.410859530215296	.	.
chr10	81350327	81350826	chr10	81267945	81268444	Hmg20b|chr10:81267945-81268444	0.389370518189652	.	.
chr10	81350327	81350826	chr10	81633421	81633920	Hmg20b|chr10:81633421-81633920	0.458631967461911	.	.
chr10	81350327	81350826	chr10	81643405	81643904	Hmg20b|chr10:81643405-81643904	0.26976163653335	.	.
chr10	81357211	81357710	chr10	81633421	81633920	Mfsd12|chr10:81633421-81633920	0.356552032990206	.	.
chr10	81357211	81357710	chr10	81643405	81643904	Mfsd12|chr10:81643405-81643904	0.409178948032944	.	.
chr10	81378395	81378894	chr10	81137227	81137726	Fzr1|chr10:81137227-81137726	0.503561330148642	.	.
chr10	81378395	81378894	chr10	81285670	81286169	Fzr1|chr10:81285670-81286169	0.303188418607474	.	.
chr10	81378395	81378894	chr10	81551522	81552021	Fzr1|chr10:81551522-81552021	0.25786872860069	.	.
chr10	81378395	81378894	chr10	81633421	81633920	Fzr1|chr10:81633421-81633920	0.5128423303233	.	.
chr10	81378395	81378894	chr10	81643405	81643904	Fzr1|chr10:81643405-81643904	0.546600010580356	.	.
chr10	81384063	81384562	chr10	81137227	81137726	Dohh|chr10:81137227-81137726	0.311744250913799	.	.
chr10	81384063	81384562	chr10	81267945	81268444	Dohh|chr10:81267945-81268444	0.269854328049882	.	.
chr10	81384063	81384562	chr10	81285670	81286169	Dohh|chr10:81285670-81286169	0.302800049478095	.	.
chr10	81482441	81482940	chr10	81244521	81245020	Celf5|chr10:81244521-81245020	0.325392990265041	.	.
chr10	81482441	81482940	chr10	81267945	81268444	Celf5|chr10:81267945-81268444	0.271632432754354	.	.
chr10	81482441	81482940	chr10	81430157	81430656	Celf5|chr10:81430157-81430656	0.402791319957603	.	.
chr10	81482441	81482940	chr10	81430826	81431325	Celf5|chr10:81430826-81431325	0.302615237770368	.	.
chr10	81496231	81496730	chr10	81285670	81286169	Ncln|chr10:81285670-81286169	0.247116416160281	.	.
chr10	81496231	81496730	chr10	81432821	81433320	Ncln|chr10:81432821-81433320	0.328666657660695	.	.
chr10	81496231	81496730	chr10	81633421	81633920	Ncln|chr10:81633421-81633920	0.287095766070841	.	.
chr10	81545004	81545503	chr10	81267945	81268444	Gna11|chr10:81267945-81268444	0.585398791732437	.	.
chr10	81545004	81545503	chr10	81285670	81286169	Gna11|chr10:81285670-81286169	0.418703811564533	.	.
chr10	81545004	81545503	chr10	81643405	81643904	Gna11|chr10:81643405-81643904	0.533871634689282	.	.
chr10	81559200	81559699	chr10	81267945	81268444	Tle5|chr10:81267945-81268444	0.51162736585662	.	.
chr10	81559200	81559699	chr10	81285670	81286169	Tle5|chr10:81285670-81286169	0.3845411934659	.	.
chr10	81559200	81559699	chr10	81643405	81643904	Tle5|chr10:81643405-81643904	0.292974859741998	.	.
chr10	81605948	81606447	chr10	81285670	81286169	BC025920|chr10:81285670-81286169	0.281010794727285	.	.
chr10	81627379	81627878	chr10	81267945	81268444	Ankrd24|chr10:81267945-81268444	0.254679816922605	.	.
chr10	81627379	81627878	chr10	81267945	81268444	Sirt6|chr10:81267945-81268444	0.254679816922605	.	.
chr10	81627379	81627878	chr10	81502626	81503125	Ankrd24|chr10:81502626-81503125	0.340531497750455	.	.
chr10	81627379	81627878	chr10	81502626	81503125	Sirt6|chr10:81502626-81503125	0.340531497750455	.	.
chr10	81648748	81649247	chr10	81346675	81347174	Gm10778|chr10:81346675-81347174	0.407166842283614	.	.
chr10	81648748	81649247	chr10	81413787	81414286	Gm10778|chr10:81413787-81414286	0.310750959550629	.	.
chr10	81648748	81649247	chr10	81643405	81643904	Gm10778|chr10:81643405-81643904	0.348210987689584	.	.
chr10	82629507	82630006	chr10	82666399	82666898	Tdg|chr10:82666399-82666898	0.257987458546524	.	.
chr10	82763879	82764378	chr10	83206146	83206645	Nfyb|chr10:83206146-83206645	0.261362871757558	.	.
chr10	82811778	82812277	chr10	82698823	82699322	1700028I16Rik|chr10:82698823-82699322	0.68075881097231	.	.
chr10	82811778	82812277	chr10	82698823	82699322	1700028I16Rik|chr10:82698823-82699322	0.680758810972311	.	.
chr10	82858893	82859392	chr10	82698823	82699322	Gm38560|chr10:82698823-82699322	0.647520254454756	.	.
chr10	82985064	82985563	chr10	82666399	82666898	Chst11|chr10:82666399-82666898	0.383160950401417	.	.
chr10	82985064	82985563	chr10	83149149	83149648	Chst11|chr10:83149149-83149648	0.506112389109023	.	.
chr10	83359854	83360353	chr10	83106030	83106529	D10Wsu102e|chr10:83106030-83106529	0.390776992395923	.	.
chr10	83359854	83360353	chr10	83206146	83206645	D10Wsu102e|chr10:83206146-83206645	0.438077556574073	.	.
chr10	84440510	84441009	chr10	84238584	84239083	Gm47962|chr10:84238584-84239083	0.272807010255666	.	.
chr10	84440510	84441009	chr10	84238584	84239083	Nuak1|chr10:84238584-84239083	0.272807010255666	.	.
chr10	85102355	85102854	chr10	84772797	84773296	Fhl4|chr10:84772797-84773296	0.407421369492825	.	.
chr10	85102355	85102854	chr10	84772797	84773296	Tmem263|chr10:84772797-84773296	0.407421369492825	.	.
chr10	85102355	85102854	chr10	84862995	84863494	Fhl4|chr10:84862995-84863494	0.398231072268054	.	.
chr10	85102355	85102854	chr10	84862995	84863494	Tmem263|chr10:84862995-84863494	0.398231072268054	.	.
chr10	85102355	85102854	chr10	85013410	85013909	Fhl4|chr10:85013410-85013909	0.470106760036454	.	.
chr10	85102355	85102854	chr10	85013410	85013909	Tmem263|chr10:85013410-85013909	0.470106760036454	.	.
chr10	85102355	85102854	chr10	85026062	85026561	Fhl4|chr10:85026062-85026561	0.606952678496594	.	.
chr10	85102355	85102854	chr10	85026062	85026561	Tmem263|chr10:85026062-85026561	0.606952678496594	.	.
chr10	85102355	85102854	chr10	85387744	85388243	Fhl4|chr10:85387744-85388243	0.517410990381926	.	.
chr10	85102355	85102854	chr10	85387744	85388243	Tmem263|chr10:85387744-85388243	0.517410990381926	.	.
chr10	85127846	85128345	chr10	84772293	84772792	Mterf2|chr10:84772293-84772792	0.26264902173909	.	.
chr10	85185139	85185638	chr10	85013410	85013909	Cry1|chr10:85013410-85013909	0.264122637994742	.	.
chr10	85185139	85185638	chr10	85026062	85026561	Cry1|chr10:85026062-85026561	0.413204511139471	.	.
chr10	85185139	85185638	chr10	85387744	85388243	Cry1|chr10:85387744-85388243	0.258175404298622	.	.
chr10	85386593	85387092	chr10	85026062	85026561	Btbd11|chr10:85026062-85026561	0.518857760783307	.	.
chr10	85386593	85387092	chr10	85387744	85388243	Btbd11|chr10:85387744-85388243	0.387453850651593	.	.
chr10	85387145	85387644	chr10	85387744	85388243	Btbd11|chr10:85387744-85388243	0.36041327422586	.	.
chr10	85387145	85387644	chr10	85624915	85625414	Btbd11|chr10:85624915-85625414	0.3852408074556	.	.
chr10	85829194	85829693	chr10	85664986	85665485	Pwp1|chr10:85664986-85665485	0.258746431084237	.	.
chr10	85829194	85829693	chr10	85871543	85872042	Pwp1|chr10:85871543-85872042	0.310248720609729	.	.
chr10	85916334	85916833	chr10	85928481	85928980	Prdm4|chr10:85928481-85928980	0.335549191051461	.	.
chr10	85916334	85916833	chr10	85928481	85928980	Prdm4|chr10:85928481-85928980	0.335549191051462	.	.
chr10	85916334	85916833	chr10	86064837	86065336	Prdm4|chr10:86064837-86065336	0.26513569671872	.	.
chr10	85957553	85958052	chr10	85664986	85665485	Rtcb|chr10:85664986-85665485	0.292513711179485	.	.
chr10	85957553	85958052	chr10	85871543	85872042	Rtcb|chr10:85871543-85872042	0.342188527620914	.	.
chr10	85957553	85958052	chr10	85928481	85928980	Rtcb|chr10:85928481-85928980	0.573857311435682	.	.
chr10	85957553	85958052	chr10	86064837	86065336	Rtcb|chr10:86064837-86065336	0.332768643902537	.	.
chr10	86021662	86022161	chr10	86279555	86280054	A230060F14Rik|chr10:86279555-86280054	0.44184900442098	.	.
chr10	86021662	86022161	chr10	86279555	86280054	Fbxo7|chr10:86279555-86280054	0.44184900442098	.	.
chr10	86498647	86499146	chr10	86390075	86390574	Syn3|chr10:86390075-86390574	0.454062846619802	.	.
chr10	86498647	86499146	chr10	86410589	86411088	Syn3|chr10:86410589-86411088	0.265461464990488	.	.
chr10	86705281	86705780	chr10	86390075	86390574	Hsp90b1|chr10:86390075-86390574	0.245451744847773	.	.
chr10	86705281	86705780	chr10	86390075	86390574	Ttc41|chr10:86390075-86390574	0.245451744847773	.	.
chr10	86705281	86705780	chr10	86417820	86418319	Hsp90b1|chr10:86417820-86418319	0.306632598673647	.	.
chr10	86705281	86705780	chr10	86417820	86418319	Ttc41|chr10:86417820-86418319	0.306632598673647	.	.
chr10	86705281	86705780	chr10	86474401	86474900	Hsp90b1|chr10:86474401-86474900	0.418021092313879	.	.
chr10	86705281	86705780	chr10	86474401	86474900	Ttc41|chr10:86474401-86474900	0.418021092313879	.	.
chr10	86705281	86705780	chr10	86491743	86492242	Hsp90b1|chr10:86491743-86492242	0.411186979629086	.	.
chr10	86705281	86705780	chr10	86491743	86492242	Ttc41|chr10:86491743-86492242	0.411186979629086	.	.
chr10	86705281	86705780	chr10	86897791	86898290	Hsp90b1|chr10:86897791-86898290	0.408595926897287	.	.
chr10	86705281	86705780	chr10	86897791	86898290	Ttc41|chr10:86897791-86898290	0.408595926897287	.	.
chr10	86779348	86779847	chr10	86685259	86685758	Nt5dc3|chr10:86685259-86685758	0.402999256620253	.	.
chr10	86779348	86779847	chr10	86897791	86898290	Nt5dc3|chr10:86897791-86898290	0.300022618657225	.	.
chr10	87058237	87058736	chr10	87389241	87389740	1700113H08Rik|chr10:87389241-87389740	0.420251527770699	.	.
chr10	87493100	87493599	chr10	87046398	87046897	Ascl1|chr10:87046398-87046897	0.430966499214161	.	.
chr10	87493609	87494108	chr10	87046398	87046897	Ascl1|chr10:87046398-87046897	0.39444513183996	.	.
chr10	88378931	88379430	chr10	88627039	88627538	Dram1|chr10:88627039-88627538	0.587361493488082	.	.
chr10	88378931	88379430	chr10	88627039	88627538	Gnptab|chr10:88627039-88627538	0.587361493488082	.	.
chr10	88378931	88379430	chr10	88738951	88739450	Dram1|chr10:88738951-88739450	0.27523141259524	.	.
chr10	88378931	88379430	chr10	88738951	88739450	Gnptab|chr10:88738951-88739450	0.27523141259524	.	.
chr10	88503789	88504288	chr10	88627039	88627538	Chpt1|chr10:88627039-88627538	0.49090394546392	.	.
chr10	88503789	88504288	chr10	88738951	88739450	Chpt1|chr10:88738951-88739450	0.484823152409788	.	.
chr10	88731569	88732068	chr10	88627039	88627538	Arl1|chr10:88627039-88627538	0.385441731092901	.	.
chr10	88731569	88732068	chr10	88738951	88739450	Arl1|chr10:88738951-88739450	0.614209109411861	.	.
chr10	89443677	89444176	chr10	89424694	89425193	Gas2l3|chr10:89424694-89425193	0.366450009067155	.	.
chr10	89685571	89686070	chr10	89424694	89425193	1500026H17Rik|chr10:89424694-89425193	0.304543670305393	.	.
chr10	89685571	89686070	chr10	89424694	89425193	Scyl2|chr10:89424694-89425193	0.304543670305393	.	.
chr10	89685571	89686070	chr10	89547988	89548487	1500026H17Rik|chr10:89547988-89548487	0.27284267147873	.	.
chr10	89685571	89686070	chr10	89547988	89548487	Scyl2|chr10:89547988-89548487	0.27284267147873	.	.
chr10	89685571	89686070	chr10	89772510	89773009	1500026H17Rik|chr10:89772510-89773009	0.425915773074763	.	.
chr10	89685571	89686070	chr10	89772510	89773009	Scyl2|chr10:89772510-89773009	0.425915773074763	.	.
chr10	89872634	89873133	chr10	89547988	89548487	Anks1b|chr10:89547988-89548487	0.270538110220377	.	.
chr10	89872634	89873133	chr10	90081501	90082000	Anks1b|chr10:90081501-90082000	0.256417661190947	.	.
chr10	89872634	89873133	chr10	90093247	90093746	Anks1b|chr10:90093247-90093746	0.281915872069976	.	.
chr10	91082684	91083183	chr10	91171389	91171888	Apaf1|chr10:91171389-91171888	0.424593787916195	.	.
chr10	91082684	91083183	chr10	91171389	91171888	Ikbip|chr10:91171389-91171888	0.424593787916195	.	.
chr10	91123779	91124278	chr10	91033918	91034417	Slc25a3|chr10:91033918-91034417	0.329287993601787	.	.
chr10	91123779	91124278	chr10	91271099	91271598	Slc25a3|chr10:91271099-91271598	0.350211045054034	.	.
chr10	91181390	91181889	chr10	91171389	91171888	Tmpo|chr10:91171389-91171888	0.433040836326115	.	.
chr10	91181909	91182408	chr10	91171389	91171888	Tmpo|chr10:91171389-91171888	0.290541373486592	.	.
chr10	93589426	93589925	chr10	93777327	93777826	4933408J17Rik|chr10:93777327-93777826	0.261328859968393	.	.
chr10	93589426	93589925	chr10	93777327	93777826	Snrpf|chr10:93777327-93777826	0.261328859968393	.	.
chr10	94035618	94036117	chr10	93818609	93819108	Fgd6|chr10:93818609-93819108	0.360667114172055	.	.
chr10	94035618	94036117	chr10	93818609	93819108	Vezt|chr10:93818609-93819108	0.360667114172055	.	.
chr10	94035618	94036117	chr10	94116175	94116674	Fgd6|chr10:94116175-94116674	0.261469593339936	.	.
chr10	94035618	94036117	chr10	94116175	94116674	Vezt|chr10:94116175-94116674	0.261469593339936	.	.
chr10	94035618	94036117	chr10	94378423	94378922	Fgd6|chr10:94378423-94378922	0.291916232018335	.	.
chr10	94035618	94036117	chr10	94378423	94378922	Vezt|chr10:94378423-94378922	0.291916232018335	.	.
chr10	94147608	94148107	chr10	94378423	94378922	Nr2c1|chr10:94378423-94378922	0.333768840820977	.	.
chr10	94408822	94409321	chr10	94378423	94378922	Gm16155|chr10:94378423-94378922	0.316566665860048	.	.
chr10	94408822	94409321	chr10	94515096	94515595	Gm16155|chr10:94515096-94515595	0.551677563060008	.	.
chr10	94408822	94409321	chr10	94609131	94609630	Gm16155|chr10:94609131-94609630	0.268090997515995	.	.
chr10	94408822	94409321	chr10	94623572	94624071	Gm16155|chr10:94623572-94624071	0.262121116660168	.	.
chr10	94688424	94688923	chr10	94254462	94254961	Cep83|chr10:94254462-94254961	0.298351206983248	.	.
chr10	94688424	94688923	chr10	94254462	94254961	Cep83os|chr10:94254462-94254961	0.298351206983248	.	.
chr10	94688424	94688923	chr10	94879872	94880371	Cep83|chr10:94879872-94880371	0.347895328355965	.	.
chr10	94688424	94688923	chr10	94879872	94880371	Cep83os|chr10:94879872-94880371	0.347895328355965	.	.
chr10	94944520	94945019	chr10	94569425	94569924	Plxnc1|chr10:94569425-94569924	0.29368202073437	.	.
chr10	95501703	95502202	chr10	95453646	95454145	Mrpl42|chr10:95453646-95454145	0.312368145641379	.	.
chr10	95563534	95564033	chr10	95894652	95895151	Nudt4|chr10:95894652-95895151	0.323057297148297	.	.
chr10	95564087	95564586	chr10	95894652	95895151	Nudt4|chr10:95894652-95895151	0.277944898434898	.	.
chr10	96616678	96617177	chr10	96751447	96751946	Btg1|chr10:96751447-96751946	0.527994715689574	.	.
chr10	98914146	98914645	chr10	99084839	99085338	Atp2b1|chr10:99084839-99085338	0.538518610998219	.	.
chr10	98914847	98915346	chr10	99084839	99085338	Atp2b1|chr10:99084839-99085338	0.584911566119968	.	.
chr10	99262970	99263469	chr10	99330197	99330696	Dusp6|chr10:99330197-99330696	0.314910190342558	.	.
chr10	99262970	99263469	chr10	99330197	99330696	Dusp6|chr10:99330197-99330696	0.314910190342559	.	.
chr10	99262970	99263469	chr10	99419403	99419902	Dusp6|chr10:99419403-99419902	0.429684761796549	.	.
chr10	100487126	100487625	chr10	100589041	100589540	Cep290|chr10:100589041-100589540	0.359677744641183	.	.
chr10	100487126	100487625	chr10	100589041	100589540	Tmtc3|chr10:100589041-100589540	0.359677744641183	.	.
chr10	103236075	103236574	chr10	103443007	103443506	Lrriq1|chr10:103443007-103443506	0.254421357285658	.	.
chr10	105574222	105574721	chr10	105479663	105480162	Gm15663|chr10:105479663-105480162	0.324943442832112	.	.
chr10	105574222	105574721	chr10	105479663	105480162	Tmtc2|chr10:105479663-105480162	0.324943442832112	.	.
chr10	105574222	105574721	chr10	105800991	105801490	Gm15663|chr10:105800991-105801490	0.462880176065705	.	.
chr10	105574222	105574721	chr10	105800991	105801490	Tmtc2|chr10:105800991-105801490	0.462880176065705	.	.
chr10	106469497	106469996	chr10	106468917	106469416	Ppfia2|chr10:106468917-106469416	0.342294338231733	.	.
chr10	106469497	106469996	chr10	106585642	106586141	Ppfia2|chr10:106585642-106586141	0.297010376389416	.	.
chr10	108161813	108162312	chr10	107834873	107835372	Ppp1r12a|chr10:107834873-107835372	0.329897442078972	.	.
chr10	110456117	110456616	chr10	110373003	110373502	Nav3|chr10:110373003-110373502	0.369278421468589	.	.
chr10	110745112	110745611	chr10	110621234	110621733	E2f7|chr10:110621234-110621733	0.371734905209839	.	.
chr10	110919959	110920458	chr10	110931611	110932110	Csrp2|chr10:110931611-110932110	0.342493054576673	.	.
chr10	111506260	111506759	chr10	111711463	111711962	Phlda1|chr10:111711463-111711962	0.294129385155794	.	.
chr10	111506260	111506759	chr10	111723891	111724390	Phlda1|chr10:111723891-111724390	0.300444771428302	.	.
chr10	111972408	111972907	chr10	111838481	111838980	Krr1|chr10:111838481-111838980	0.410092472391975	.	.
chr10	112270038	112270537	chr10	112524752	112525251	Kcnc2|chr10:112524752-112525251	0.273447441243612	.	.
chr10	112270038	112270537	chr10	112562107	112562606	Kcnc2|chr10:112562107-112562606	0.28996626989235	.	.
chr10	112270038	112270537	chr10	112572585	112573084	Kcnc2|chr10:112572585-112573084	0.354687261658462	.	.
chr10	115362040	115362539	chr10	115348997	115349496	Tmem19|chr10:115348997-115349496	0.37910124806935	.	.
chr10	115384626	115385125	chr10	115068150	115068649	Thap2|chr10:115068150-115068649	0.357050663909971	.	.
chr10	115384626	115385125	chr10	115068150	115068649	Zfc3h1|chr10:115068150-115068649	0.357050663909971	.	.
chr10	116580969	116581468	chr10	116319147	116319646	Cnot2|chr10:116319147-116319646	0.476468095343474	.	.
chr10	116581609	116582108	chr10	116319147	116319646	Cnot2|chr10:116319147-116319646	0.413423551785937	.	.
chr10	117063671	117064170	chr10	117376790	117377289	Cct2|chr10:117376790-117377289	0.3213488222065	.	.
chr10	117063671	117064170	chr10	117417892	117418391	Cct2|chr10:117417892-117418391	0.640556763796769	.	.
chr10	117063671	117064170	chr10	117425802	117426301	Cct2|chr10:117425802-117426301	0.320286870949936	.	.
chr10	117148327	117148826	chr10	117417892	117418391	Frs2|chr10:117417892-117418391	0.285651727332083	.	.
chr10	117148327	117148826	chr10	117425802	117426301	Frs2|chr10:117425802-117426301	0.454533424627913	.	.
chr10	117223978	117224477	chr10	117417892	117418391	Gm48772|chr10:117417892-117418391	0.328446160564271	.	.
chr10	117223978	117224477	chr10	117417892	117418391	Yeats4|chr10:117417892-117418391	0.328446160564271	.	.
chr10	117224521	117225020	chr10	117417892	117418391	Gm48772|chr10:117417892-117418391	0.27379890477168	.	.
chr10	117224521	117225020	chr10	117417892	117418391	Yeats4|chr10:117417892-117418391	0.27379890477168	.	.
chr10	117710592	117711091	chr10	117415791	117416290	Mdm2|chr10:117415791-117416290	0.396796639798076	.	.
chr10	117792609	117793108	chr10	117675641	117676140	Nup107|chr10:117675641-117676140	0.53053214634937	.	.
chr10	119453212	119453711	chr10	119328198	119328697	Grip1|chr10:119328198-119328697	0.269844650185996	.	.
chr10	119453212	119453711	chr10	119483707	119484206	Grip1|chr10:119483707-119484206	0.380119692056153	.	.
chr10	119453726	119454225	chr10	119328198	119328697	Grip1|chr10:119328198-119328697	0.249002997171943	.	.
chr10	119453726	119454225	chr10	119483707	119484206	Grip1|chr10:119483707-119484206	0.369771406499479	.	.
chr10	120227259	120227758	chr10	120208568	120209067	Llph|chr10:120208568-120209067	0.380712269421949	.	.
chr10	121364796	121365295	chr10	121192302	121192801	Gns|chr10:121192302-121192801	0.256443718401901	.	.
chr10	121476095	121476594	chr10	121310802	121311301	Rassf3|chr10:121310802-121311301	0.271454904058676	.	.
chr10	121476095	121476594	chr10	121532053	121532552	Rassf3|chr10:121532053-121532552	0.464042430675913	.	.
chr10	121586575	121587074	chr10	121310046	121310545	Tbk1|chr10:121310046-121310545	0.388615528341818	.	.
chr10	121586575	121587074	chr10	121765098	121765597	Tbk1|chr10:121765098-121765597	0.380827713482207	.	.
chr10	121626329	121626828	chr10	121532053	121532552	Xpot|chr10:121532053-121532552	0.371059927319112	.	.
chr10	122047655	122048154	chr10	121958626	121959125	Srgap1|chr10:121958626-121959125	0.391751758409195	.	.
chr10	122047655	122048154	chr10	122051767	122052266	Srgap1|chr10:122051767-122052266	0.263631783373272	.	.
chr10	122678469	122678968	chr10	122680271	122680770	Ppm1h|chr10:122680271-122680770	0.357884649894149	.	.
chr10	123076214	123076713	chr10	122985315	122985814	Mon2|chr10:122985315-122985814	0.317372008541875	.	.
chr10	123196699	123197198	chr10	122985918	122986417	Gm4129|chr10:122985918-122986417	0.293058081442739	.	.
chr10	123196699	123197198	chr10	122985918	122986417	Usp15|chr10:122985918-122986417	0.293058081442739	.	.
chr10	126957144	126957643	chr10	126869603	126870102	Gm49335|chr10:126869603-126870102	0.332757425947293	.	.
chr10	126957144	126957643	chr10	126919031	126919530	Gm49335|chr10:126919031-126919530	0.370773209811789	.	.
chr10	126957144	126957643	chr10	127078611	127079110	Gm49335|chr10:127078611-127079110	0.411834335865665	.	.
chr10	126957144	126957643	chr10	127188571	127189070	Gm49335|chr10:127188571-127189070	0.556882272935621	.	.
chr10	126957645	126958144	chr10	127188571	127189070	Gm49335|chr10:127188571-127189070	0.316301650533386	.	.
chr10	126978303	126978802	chr10	127078611	127079110	Ctdsp2|chr10:127078611-127079110	0.477262094292329	.	.
chr10	127030601	127031100	chr10	126869603	126870102	Tsfm|chr10:126869603-126870102	0.250772446605026	.	.
chr10	127030601	127031100	chr10	126919031	126919530	Tsfm|chr10:126919031-126919530	0.29667395147154	.	.
chr10	127030601	127031100	chr10	127078611	127079110	Tsfm|chr10:127078611-127079110	0.422522497789737	.	.
chr10	127030601	127031100	chr10	127188571	127189070	Tsfm|chr10:127188571-127189070	0.585433622001946	.	.
chr10	127041685	127042184	chr10	126919031	126919530	Eef1akmt3|chr10:126919031-126919530	0.507872890276433	.	.
chr10	127041685	127042184	chr10	126919031	126919530	Mettl1|chr10:126919031-126919530	0.507872890276433	.	.
chr10	127041685	127042184	chr10	127078611	127079110	Eef1akmt3|chr10:127078611-127079110	0.305874179827322	.	.
chr10	127041685	127042184	chr10	127078611	127079110	Mettl1|chr10:127078611-127079110	0.305874179827322	.	.
chr10	127041685	127042184	chr10	127188571	127189070	Eef1akmt3|chr10:127188571-127189070	0.256316293735581	.	.
chr10	127041685	127042184	chr10	127188571	127189070	Mettl1|chr10:127188571-127189070	0.256316293735581	.	.
chr10	127060121	127060620	chr10	127078611	127079110	March9|chr10:127078611-127079110	0.424098007018039	.	.
chr10	127063299	127063798	chr10	127165979	127166478	Cdk4|chr10:127165979-127166478	0.291726974214696	.	.
chr10	127070111	127070610	chr10	127078611	127079110	A730063M14Rik|chr10:127078611-127079110	0.581164792361076	.	.
chr10	127070111	127070610	chr10	127078611	127079110	Tspan31|chr10:127078611-127079110	0.581164792361076	.	.
chr10	127121077	127121576	chr10	126905735	126906234	Os9|chr10:126905735-126906234	0.660825695706412	.	.
chr10	127121077	127121576	chr10	126990312	126990811	Os9|chr10:126990312-126990811	0.248122872013516	.	.
chr10	127164869	127165368	chr10	126752667	126753166	B4galnt1|chr10:126752667-126753166	0.344130398733923	.	.
chr10	127164869	127165368	chr10	126928205	126928704	B4galnt1|chr10:126928205-126928704	0.302214066749792	.	.
chr10	127164869	127165368	chr10	127079575	127080074	B4galnt1|chr10:127079575-127080074	0.264587246845247	.	.
chr10	127165472	127165971	chr10	126905735	126906234	B4galnt1|chr10:126905735-126906234	0.274478235750002	.	.
chr10	127165472	127165971	chr10	127165979	127166478	B4galnt1|chr10:127165979-127166478	0.344068658687706	.	.
chr10	127194977	127195476	chr10	127165979	127166478	Dtx3|chr10:127165979-127166478	0.264274510413306	.	.
chr10	127194977	127195476	chr10	127165979	127166478	F420014N23Rik|chr10:127165979-127166478	0.264274510413306	.	.
chr10	127211362	127211861	chr10	127078611	127079110	Pip4k2c|chr10:127078611-127079110	0.420546031583338	.	.
chr10	127262383	127262882	chr10	127188571	127189070	Kif5a|chr10:127188571-127189070	0.274400222256734	.	.
chr10	127262383	127262882	chr10	127508905	127509404	Kif5a|chr10:127508905-127509404	0.258158648899282	.	.
chr10	127262910	127263409	chr10	127165979	127166478	Kif5a|chr10:127165979-127166478	0.258914694354065	.	.
chr10	127262910	127263409	chr10	127508905	127509404	Kif5a|chr10:127508905-127509404	0.329734143781784	.	.
chr10	127266068	127266567	chr10	127508905	127509404	Dctn2|chr10:127508905-127509404	0.280093666095221	.	.
chr10	127266068	127266567	chr10	127511500	127511999	Dctn2|chr10:127511500-127511999	0.384746903900716	.	.
chr10	127288891	127289390	chr10	127511500	127511999	Gm20492|chr10:127511500-127511999	0.625784795546788	.	.
chr10	127288891	127289390	chr10	127511500	127511999	Mbd6|chr10:127511500-127511999	0.625784795546788	.	.
chr10	127290344	127290843	chr10	127165979	127166478	Ddit3|chr10:127165979-127166478	0.338420042640944	.	.
chr10	127290344	127290843	chr10	127165979	127166478	Gm4189|chr10:127165979-127166478	0.338420042640944	.	.
chr10	127290344	127290843	chr10	127511500	127511999	Ddit3|chr10:127511500-127511999	0.45575663632056	.	.
chr10	127290344	127290843	chr10	127511500	127511999	Gm4189|chr10:127511500-127511999	0.45575663632056	.	.
chr10	127311513	127312012	chr10	127079575	127080074	Mars|chr10:127079575-127080074	0.270375564902809	.	.
chr10	127380330	127380829	chr10	127188571	127189070	R3hdm2|chr10:127188571-127189070	0.398080501355451	.	.
chr10	127380330	127380829	chr10	127188571	127189070	R3hdm2|chr10:127188571-127189070	0.398080501355452	.	.
chr10	127620933	127621432	chr10	127508905	127509404	Lrp1|chr10:127508905-127509404	0.588222907091785	.	.
chr10	127620933	127621432	chr10	127511500	127511999	Lrp1|chr10:127511500-127511999	0.380600372995336	.	.
chr10	127676744	127677243	chr10	127508905	127509404	Gm16230|chr10:127508905-127509404	0.309764179135451	.	.
chr10	127676744	127677243	chr10	127511500	127511999	Gm16230|chr10:127511500-127511999	0.344139719357173	.	.
chr10	127739752	127740251	chr10	127511500	127511999	Zbtb39|chr10:127511500-127511999	0.393411870377629	.	.
chr10	128082998	128083497	chr10	127927705	127928204	Atp5b|chr10:127927705-127928204	0.33097328873754	.	.
chr10	128082998	128083497	chr10	127927705	127928204	Gm47438|chr10:127927705-127928204	0.33097328873754	.	.
chr10	128082998	128083497	chr10	128096604	128097103	Atp5b|chr10:128096604-128097103	0.289970839644227	.	.
chr10	128082998	128083497	chr10	128096604	128097103	Gm47438|chr10:128096604-128097103	0.289970839644227	.	.
chr10	128082998	128083497	chr10	128349568	128350067	Atp5b|chr10:128349568-128350067	0.275806728170941	.	.
chr10	128082998	128083497	chr10	128349568	128350067	Gm47438|chr10:128349568-128350067	0.275806728170941	.	.
chr10	128082998	128083497	chr10	128409597	128410096	Atp5b|chr10:128409597-128410096	0.330330119969656	.	.
chr10	128082998	128083497	chr10	128409597	128410096	Gm47438|chr10:128409597-128410096	0.330330119969656	.	.
chr10	128194133	128194632	chr10	128092468	128092967	Gls2|chr10:128092468-128092967	0.265854079362897	.	.
chr10	128194133	128194632	chr10	128349568	128350067	Gls2|chr10:128349568-128350067	0.30954809115655	.	.
chr10	128211581	128212080	chr10	128096604	128097103	Spryd4|chr10:128096604-128097103	0.25047676244731	.	.
chr10	128232067	128232566	chr10	127927705	127928204	Timeless|chr10:127927705-127928204	0.481947124916219	.	.
chr10	128232067	128232566	chr10	128096604	128097103	Timeless|chr10:128096604-128097103	0.304698129858431	.	.
chr10	128270187	128270686	chr10	128092468	128092967	Stat2|chr10:128092468-128092967	0.472735371145319	.	.
chr10	128270187	128270686	chr10	128133921	128134420	Stat2|chr10:128133921-128134420	0.341781899139716	.	.
chr10	128322161	128322660	chr10	128092468	128092967	Cnpy2|chr10:128092468-128092967	0.392952247772427	.	.
chr10	128322161	128322660	chr10	128349568	128350067	Cnpy2|chr10:128349568-128350067	0.355794956348324	.	.
chr10	128368518	128369017	chr10	128349568	128350067	Coq10a|chr10:128349568-128350067	0.247832652952277	.	.
chr10	128376834	128377333	chr10	128092468	128092967	Ankrd52|chr10:128092468-128092967	0.38743640901317	.	.
chr10	128411355	128411854	chr10	128092468	128092967	Nabp2|chr10:128092468-128092967	0.382860458677544	.	.
chr10	128411355	128411854	chr10	128092468	128092967	Rnf41|chr10:128092468-128092967	0.382860458677544	.	.
chr10	128411355	128411854	chr10	128133921	128134420	Nabp2|chr10:128133921-128134420	0.247844732407871	.	.
chr10	128411355	128411854	chr10	128133921	128134420	Rnf41|chr10:128133921-128134420	0.247844732407871	.	.
chr10	128493613	128494112	chr10	128092468	128092967	Myl6|chr10:128092468-128092967	0.540637705389822	.	.
chr10	128493613	128494112	chr10	128349568	128350067	Myl6|chr10:128349568-128350067	0.25859435576757	.	.
chr10	128525706	128526205	chr10	128536166	128536665	Esyt1|chr10:128536166-128536665	0.253386479426942	.	.
chr10	128547478	128547977	chr10	128805195	128805694	Zc3h10|chr10:128805195-128805694	0.375003610770613	.	.
chr10	128548928	128549427	chr10	128409597	128410096	Rpl41|chr10:128409597-128410096	0.352987215428376	.	.
chr10	128548928	128549427	chr10	128536166	128536665	Rpl41|chr10:128536166-128536665	0.402916213081792	.	.
chr10	128548928	128549427	chr10	128536166	128536665	Rpl41|chr10:128536166-128536665	0.402916213081793	.	.
chr10	128626582	128627081	chr10	128805195	128805694	Rps26|chr10:128805195-128805694	0.372000499213802	.	.
chr10	128646026	128646525	chr10	128349568	128350067	Gm26876|chr10:128349568-128350067	0.319535138665162	.	.
chr10	128646026	128646525	chr10	128409597	128410096	Gm26876|chr10:128409597-128410096	0.303017324449412	.	.
chr10	128668336	128668835	chr10	128805195	128805694	Ikzf4|chr10:128805195-128805694	0.283747848462454	.	.
chr10	128696211	128696710	chr10	128349568	128350067	Rab5b|chr10:128349568-128350067	0.31677265788068	.	.
chr10	128803676	128804175	chr10	128805195	128805694	Dnajc14|chr10:128805195-128805694	0.539028423601508	.	.
chr10	128803676	128804175	chr10	128805195	128805694	Tmem198b|chr10:128805195-128805694	0.539028423601508	.	.
chr11	3202390	3202889	chr11	3123799	3124298	Eif4enif1|chr11:3123799-3124298	0.295186665213263	.	.
chr11	3202390	3202889	chr11	3221479	3221978	Eif4enif1|chr11:3221479-3221978	0.411321848832485	.	.
chr11	3202390	3202889	chr11	3371193	3371692	Eif4enif1|chr11:3371193-3371692	0.44369506436318	.	.
chr11	3266213	3266712	chr11	3123799	3124298	Drg1|chr11:3123799-3124298	0.267394872757243	.	.
chr11	3266213	3266712	chr11	3332133	3332632	Drg1|chr11:3332133-3332632	0.331898361941359	.	.
chr11	3289366	3289865	chr11	3371193	3371692	Patz1|chr11:3371193-3371692	0.349250208114625	.	.
chr11	3408986	3409485	chr11	3123799	3124298	Limk2|chr11:3123799-3124298	0.398320647025863	.	.
chr11	3408986	3409485	chr11	3289935	3290434	Limk2|chr11:3289935-3290434	0.297304360229362	.	.
chr11	3408986	3409485	chr11	3332133	3332632	Limk2|chr11:3332133-3332632	0.25619240842648	.	.
chr11	3408986	3409485	chr11	3471531	3472030	Limk2|chr11:3471531-3472030	0.622607498328843	.	.
chr11	3452086	3452585	chr11	3371193	3371692	8430429K09Rik|chr11:3371193-3371692	0.483697787978627	.	.
chr11	3452086	3452585	chr11	3371193	3371692	Rnf185|chr11:3371193-3371692	0.483697787978627	.	.
chr11	3504555	3505054	chr11	3371193	3371692	Inpp5j|chr11:3371193-3371692	0.419983638635127	.	.
chr11	3504555	3505054	chr11	3774253	3774752	Inpp5j|chr11:3774253-3774752	0.247300211692662	.	.
chr11	3514597	3515096	chr11	3332133	3332632	Selenom|chr11:3332133-3332632	0.320502585236999	.	.
chr11	3648877	3649376	chr11	3371193	3371692	Morc2a|chr11:3371193-3371692	0.365933076214173	.	.
chr11	3648877	3649376	chr11	3371193	3371692	Tug1|chr11:3371193-3371692	0.365933076214173	.	.
chr11	3648877	3649376	chr11	3386996	3387495	Morc2a|chr11:3386996-3387495	0.386920114810684	.	.
chr11	3648877	3649376	chr11	3386996	3387495	Tug1|chr11:3386996-3387495	0.386920114810684	.	.
chr11	3648877	3649376	chr11	3471531	3472030	Morc2a|chr11:3471531-3472030	0.256544748220175	.	.
chr11	3648877	3649376	chr11	3471531	3472030	Tug1|chr11:3471531-3472030	0.256544748220175	.	.
chr11	3648877	3649376	chr11	3774785	3775284	Morc2a|chr11:3774785-3775284	0.277893181082388	.	.
chr11	3648877	3649376	chr11	3774785	3775284	Tug1|chr11:3774785-3775284	0.277893181082388	.	.
chr11	3863689	3864188	chr11	4096446	4096945	Osbp2|chr11:4096446-4096945	0.330430341414392	.	.
chr11	3913534	3914033	chr11	3774253	3774752	Slc35e4|chr11:3774253-3774752	0.460192308844766	.	.
chr11	3913534	3914033	chr11	4096446	4096945	Slc35e4|chr11:4096446-4096945	0.455415708617523	.	.
chr11	3963478	3963977	chr11	3774253	3774752	Pes1|chr11:3774253-3774752	0.249962552017519	.	.
chr11	3963478	3963977	chr11	4096446	4096945	Pes1|chr11:4096446-4096945	0.44087996194906	.	.
chr11	4160019	4160518	chr11	3774253	3774752	Ccdc157|chr11:3774253-3774752	0.333187908034239	.	.
chr11	4160019	4160518	chr11	3774253	3774752	Sf3a1|chr11:3774253-3774752	0.333187908034239	.	.
chr11	4186479	4186978	chr11	3774253	3774752	Tbc1d10a|chr11:3774253-3774752	0.373988833083163	.	.
chr11	4186479	4186978	chr11	4096446	4096945	Tbc1d10a|chr11:4096446-4096945	0.514071688780324	.	.
chr11	4594654	4595153	chr11	4827824	4828323	Mtmr3|chr11:4827824-4828323	0.291709669316485	.	.
chr11	4703851	4704350	chr11	4827824	4828323	Uqcr10|chr11:4827824-4828323	0.261720305757275	.	.
chr11	4703851	4704350	chr11	4827824	4828323	Zmat5|chr11:4827824-4828323	0.261720305757275	.	.
chr11	4704399	4704898	chr11	4827824	4828323	Uqcr10|chr11:4827824-4828323	0.355863095727913	.	.
chr11	4704399	4704898	chr11	4827824	4828323	Zmat5|chr11:4827824-4828323	0.355863095727913	.	.
chr11	4849280	4849779	chr11	4973169	4973668	Nf2|chr11:4973169-4973668	0.259559009819114	.	.
chr11	4873773	4874272	chr11	5167306	5167805	Nipsnap1|chr11:5167306-5167805	0.387065381977574	.	.
chr11	4873773	4874272	chr11	5172906	5173405	Nipsnap1|chr11:5172906-5173405	0.400930914222307	.	.
chr11	4947019	4947518	chr11	4761995	4762494	Nefh|chr11:4761995-4762494	0.323077623373039	.	.
chr11	4947019	4947518	chr11	4973169	4973668	Nefh|chr11:4973169-4973668	0.323089195544048	.	.
chr11	4947019	4947518	chr11	5172906	5173405	Nefh|chr11:5172906-5173405	0.271924507712776	.	.
chr11	4986587	4987086	chr11	4827824	4828323	Ap1b1|chr11:4827824-4828323	0.378681266736792	.	.
chr11	4986587	4987086	chr11	5167306	5167805	Ap1b1|chr11:5167306-5167805	0.509131150384433	.	.
chr11	4986587	4987086	chr11	5172906	5173405	Ap1b1|chr11:5172906-5173405	0.290034612620986	.	.
chr11	5099145	5099644	chr11	5356208	5356707	Ewsr1|chr11:5356208-5356707	0.349296125958248	.	.
chr11	5099145	5099644	chr11	5356208	5356707	Rhbdd3|chr11:5356208-5356707	0.349296125958248	.	.
chr11	5261501	5262000	chr11	5356208	5356707	Kremen1|chr11:5356208-5356707	0.257873817721677	.	.
chr11	5261501	5262000	chr11	5740921	5741420	Kremen1|chr11:5740921-5741420	0.274943396581158	.	.
chr11	5444680	5445179	chr11	5167306	5167805	Znrf3|chr11:5167306-5167805	0.538783512850291	.	.
chr11	5444680	5445179	chr11	5172906	5173405	Znrf3|chr11:5172906-5173405	0.408452637222136	.	.
chr11	5444680	5445179	chr11	5707491	5707990	Znrf3|chr11:5707491-5707990	0.413831518103528	.	.
chr11	5444680	5445179	chr11	5740921	5741420	Znrf3|chr11:5740921-5741420	0.424868086507899	.	.
chr11	5542005	5542504	chr11	5707491	5707990	Ccdc117|chr11:5707491-5707990	0.272308232829539	.	.
chr11	5788237	5788736	chr11	5707491	5707990	Dbnl|chr11:5707491-5707990	0.404016640943568	.	.
chr11	5788237	5788736	chr11	6187730	6188229	Dbnl|chr11:6187730-6188229	0.402808993869384	.	.
chr11	5837806	5838305	chr11	5707491	5707990	Polm|chr11:5707491-5707990	0.565715501089404	.	.
chr11	5837806	5838305	chr11	6187730	6188229	Polm|chr11:6187730-6188229	0.518662765987763	.	.
chr11	5878079	5878578	chr11	5707491	5707990	Pold2|chr11:5707491-5707990	0.272448951580057	.	.
chr11	5878079	5878578	chr11	5740921	5741420	Pold2|chr11:5740921-5741420	0.443935195726631	.	.
chr11	5878079	5878578	chr11	5901921	5902420	Pold2|chr11:5901921-5902420	0.639921712976303	.	.
chr11	5955521	5956020	chr11	5707491	5707990	Ykt6|chr11:5707491-5707990	0.385538044422278	.	.
chr11	5955521	5956020	chr11	6187730	6188229	Ykt6|chr11:6187730-6188229	0.479962850374534	.	.
chr11	6065410	6065909	chr11	5901921	5902420	Camk2b|chr11:5901921-5902420	0.453971325581563	.	.
chr11	6065410	6065909	chr11	6187730	6188229	Camk2b|chr11:6187730-6188229	0.25206518347039	.	.
chr11	6267557	6268056	chr11	6187730	6188229	Ddx56|chr11:6187730-6188229	0.49989443568862	.	.
chr11	6291660	6292159	chr11	6107743	6108242	Ogdh|chr11:6107743-6108242	0.260900950334851	.	.
chr11	6389069	6389568	chr11	6187730	6188229	Zmiz2|chr11:6187730-6188229	0.341266500569659	.	.
chr11	6546638	6547137	chr11	6329503	6330002	Ccm2|chr11:6329503-6330002	0.460568604673077	.	.
chr11	6546638	6547137	chr11	6831863	6832362	Ccm2|chr11:6831863-6832362	0.500383098542768	.	.
chr11	6625867	6626366	chr11	6329503	6330002	Tbrg4|chr11:6329503-6330002	0.295682435272363	.	.
chr11	6625867	6626366	chr11	6831863	6832362	Tbrg4|chr11:6831863-6832362	0.368690474074739	.	.
chr11	7213380	7213879	chr11	7183168	7183667	Igfbp3|chr11:7183168-7183667	0.346852500375049	.	.
chr11	11867820	11868319	chr11	11788618	11789117	1700042O10Rik|chr11:11788618-11789117	0.280964777825028	.	.
chr11	11867820	11868319	chr11	11820195	11820694	1700042O10Rik|chr11:11820195-11820694	0.648112440035197	.	.
chr11	12464705	12465204	chr11	12367859	12368358	Cobl|chr11:12367859-12368358	0.399860169092724	.	.
chr11	16257496	16257995	chr11	16366737	16367236	Vstm2a|chr11:16366737-16367236	0.326793609639158	.	.
chr11	17158989	17159488	chr11	17460010	17460509	Ppp3r1|chr11:17460010-17460509	0.298059817951628	.	.
chr11	19018819	19019318	chr11	19020212	19020711	Meis1|chr11:19020212-19020711	0.334214799628562	.	.
chr11	20112677	20113176	chr11	19925308	19925807	Actr2|chr11:19925308-19925807	0.244898914963394	.	.
chr11	20201041	20201540	chr11	19920034	19920533	Rab1a|chr11:19920034-19920533	0.255655693542164	.	.
chr11	20201041	20201540	chr11	19925308	19925807	Rab1a|chr11:19925308-19925807	0.414863545798205	.	.
chr11	20201041	20201540	chr11	19925308	19925807	Rab1a|chr11:19925308-19925807	0.414863545798206	.	.
chr11	20201041	20201540	chr11	20134061	20134560	Rab1a|chr11:20134061-20134560	0.382972990283538	.	.
chr11	20249230	20249729	chr11	20445850	20446349	Cep68|chr11:20445850-20446349	0.310313905858699	.	.
chr11	20332570	20333069	chr11	20631609	20632108	Slc1a4|chr11:20631609-20632108	0.244494079400582	.	.
chr11	20333072	20333571	chr11	20132900	20133399	Slc1a4|chr11:20132900-20133399	0.305298946159566	.	.
chr11	20542743	20543242	chr11	20794149	20794648	Sertad2|chr11:20794149-20794648	0.275179652217427	.	.
chr11	20741392	20741891	chr11	20561218	20561717	Aftph|chr11:20561218-20561717	0.479035372160941	.	.
chr11	20741392	20741891	chr11	20794149	20794648	Aftph|chr11:20794149-20794648	0.303582583923066	.	.
chr11	22512298	22512797	chr11	22286837	22287336	Tmem17|chr11:22286837-22287336	0.438352203796519	.	.
chr11	22512298	22512797	chr11	22864228	22864727	Tmem17|chr11:22864228-22864727	0.310248681405996	.	.
chr11	22990297	22990796	chr11	22864228	22864727	Cct4|chr11:22864228-22864727	0.358009417025119	.	.
chr11	22990804	22991303	chr11	22864228	22864727	Cct4|chr11:22864228-22864727	0.272738439951922	.	.
chr11	22990804	22991303	chr11	23201665	23202164	Cct4|chr11:23201665-23202164	0.281386715040384	.	.
chr11	23008099	23008598	chr11	22864228	22864727	Fam161a|chr11:22864228-22864727	0.344832867222047	.	.
chr11	23306661	23307160	chr11	23201665	23202164	Usp34|chr11:23201665-23202164	0.370122828954295	.	.
chr11	23770813	23771312	chr11	24080350	24080849	Rel|chr11:24080350-24080849	0.293068834060608	.	.
chr11	23895039	23895538	chr11	24080853	24081352	Gm12061|chr11:24080853-24081352	0.244920862359322	.	.
chr11	23895039	23895538	chr11	24080853	24081352	Papolg|chr11:24080853-24081352	0.244920862359322	.	.
chr11	23895039	23895538	chr11	24095621	24096120	Gm12061|chr11:24095621-24096120	0.315686685912426	.	.
chr11	23895039	23895538	chr11	24095621	24096120	Papolg|chr11:24095621-24096120	0.315686685912426	.	.
chr11	28583291	28583790	chr11	28530603	28531102	Ccdc85a|chr11:28530603-28531102	0.314953600712972	.	.
chr11	29172618	29173117	chr11	29314660	29315159	A630052C17Rik|chr11:29314660-29315159	0.557592300015372	.	.
chr11	29172618	29173117	chr11	29314660	29315159	Ppp4r3b|chr11:29314660-29315159	0.557592300015372	.	.
chr11	29514834	29515333	chr11	29909241	29909740	Gm12089|chr11:29909241-29909740	0.687231280383657	.	.
chr11	29514834	29515333	chr11	29909241	29909740	Prorsd1|chr11:29909241-29909740	0.687231280383657	.	.
chr11	29547417	29547916	chr11	29909241	29909740	Clhc1|chr11:29909241-29909740	0.4798410151697	.	.
chr11	29547417	29547916	chr11	29909241	29909740	Rps27a|chr11:29909241-29909740	0.4798410151697	.	.
chr11	29547982	29548481	chr11	29694010	29694509	Clhc1|chr11:29694010-29694509	0.27103992408643	.	.
chr11	29547982	29548481	chr11	29694010	29694509	Rps27a|chr11:29694010-29694509	0.27103992408643	.	.
chr11	29547982	29548481	chr11	29909241	29909740	Clhc1|chr11:29909241-29909740	0.367719679047478	.	.
chr11	29547982	29548481	chr11	29909241	29909740	Rps27a|chr11:29909241-29909740	0.367719679047478	.	.
chr11	29692664	29693163	chr11	29314660	29315159	Rtn4|chr11:29314660-29315159	0.252998834664095	.	.
chr11	29692664	29693163	chr11	29626533	29627032	Rtn4|chr11:29626533-29627032	0.411567211147989	.	.
chr11	29692664	29693163	chr11	29788745	29789244	Rtn4|chr11:29788745-29789244	0.387784650344898	.	.
chr11	29692664	29693163	chr11	29909241	29909740	Rtn4|chr11:29909241-29909740	0.305111731318093	.	.
chr11	29692664	29693163	chr11	29909743	29910242	Rtn4|chr11:29909743-29910242	0.489690066705723	.	.
chr11	29692664	29693163	chr11	29909743	29910242	Rtn4|chr11:29909743-29910242	0.489690066705724	.	.
chr11	29693483	29693982	chr11	29694010	29694509	Rtn4|chr11:29694010-29694509	0.500650650862406	.	.
chr11	30025915	30026414	chr11	29788745	29789244	Eml6|chr11:29788745-29789244	0.308642132174592	.	.
chr11	30025915	30026414	chr11	29909241	29909740	Eml6|chr11:29909241-29909740	0.442464773876116	.	.
chr11	30025915	30026414	chr11	29909743	29910242	Eml6|chr11:29909743-29910242	0.428790167009597	.	.
chr11	30953645	30954144	chr11	31248449	31248948	Erlec1|chr11:31248449-31248948	0.275925264643551	.	.
chr11	30954161	30954660	chr11	31169173	31169672	Erlec1|chr11:31169173-31169672	0.340002266920238	.	.
chr11	31369857	31370356	chr11	31637979	31638478	Stc2|chr11:31637979-31638478	0.255310743158218	.	.
chr11	31671728	31672227	chr11	31870507	31871006	Bod1|chr11:31870507-31871006	0.295420435022215	.	.
chr11	32000129	32000628	chr11	31759900	31760399	Nsg2|chr11:31759900-31760399	0.482991846261977	.	.
chr11	32000129	32000628	chr11	31870507	31871006	Nsg2|chr11:31870507-31871006	0.427539331107873	.	.
chr11	32000129	32000628	chr11	32303026	32303525	Nsg2|chr11:32303026-32303525	0.301123912962051	.	.
chr11	32205089	32205588	chr11	31759900	31760399	Snrnp25|chr11:31759900-31760399	0.370307123676925	.	.
chr11	32205089	32205588	chr11	31870507	31871006	Snrnp25|chr11:31870507-31871006	0.638890861381853	.	.
chr11	32205089	32205588	chr11	32303026	32303525	Snrnp25|chr11:32303026-32303525	0.380667485613864	.	.
chr11	32226228	32226727	chr11	31759900	31760399	Mpg|chr11:31759900-31760399	0.292386112372185	.	.
chr11	32226228	32226727	chr11	31870507	31871006	Mpg|chr11:31870507-31871006	0.331113668680121	.	.
chr11	32226228	32226727	chr11	32303026	32303525	Mpg|chr11:32303026-32303525	0.268266326060059	.	.
chr11	32267425	32267924	chr11	32687468	32687967	Nprl3|chr11:32687468-32687967	0.29172000270787	.	.
chr11	32286727	32287226	chr11	32002586	32003085	Hbq1b|chr11:32002586-32003085	0.276144436714691	.	.
chr11	32347593	32348092	chr11	32687468	32687967	Sh3pxd2b|chr11:32687468-32687967	0.557003418735226	.	.
chr11	32454804	32455303	chr11	32687468	32687967	Ubtd2|chr11:32687468-32687967	0.364523103079449	.	.
chr11	32642247	32642746	chr11	32303026	32303525	Fbxw11|chr11:32303026-32303525	0.291869286678409	.	.
chr11	33513514	33514013	chr11	33736054	33736553	Ranbp17|chr11:33736054-33736553	0.249277897859013	.	.
chr11	34314478	34314977	chr11	34228929	34229428	Insyn2b|chr11:34228929-34229428	0.379167132498098	.	.
chr11	35798359	35798858	chr11	36037625	36038124	Fbll1|chr11:36037625-36038124	0.254635498411182	.	.
chr11	35834336	35834835	chr11	36037625	36038124	Rars|chr11:36037625-36038124	0.294198619248988	.	.
chr11	37236194	37236693	chr11	36969963	36970462	Tenm2|chr11:36969963-36970462	0.53844872285874	.	.
chr11	37236194	37236693	chr11	37077191	37077690	Tenm2|chr11:37077191-37077690	0.319111581417103	.	.
chr11	37236194	37236693	chr11	37077746	37078245	Tenm2|chr11:37077746-37078245	0.467208326080008	.	.
chr11	40733291	40733790	chr11	40692427	40692926	Hmmr|chr11:40692427-40692926	0.320584832792485	.	.
chr11	40733291	40733790	chr11	40692427	40692926	Nudcd2|chr11:40692427-40692926	0.320584832792485	.	.
chr11	42182046	42182545	chr11	41867729	41868228	Gabra1|chr11:41867729-41868228	0.28486200336837	.	.
chr11	43433432	43433931	chr11	43492607	43493106	Slu7|chr11:43492607-43493106	0.33107691467252	.	.
chr11	43528548	43529047	chr11	43263738	43264237	Ccnjl|chr11:43263738-43264237	0.312459979712714	.	.
chr11	43681550	43682049	chr11	43613025	43613524	Pwwp2a|chr11:43613025-43613524	0.254561185745216	.	.
chr11	43747756	43748255	chr11	43613025	43613524	Ttc1|chr11:43613025-43613524	0.256828150004036	.	.
chr11	44470279	44470778	chr11	44273127	44273626	Ublcp1|chr11:44273127-44273626	0.415248351527444	.	.
chr11	45979888	45980387	chr11	45926729	45927228	Sox30|chr11:45926729-45927228	0.324689399013212	.	.
chr11	45980458	45980957	chr11	45926729	45927228	Sox30|chr11:45926729-45927228	0.294335194467576	.	.
chr11	46235226	46235725	chr11	45835807	45836306	Fndc9|chr11:45835807-45836306	0.370203865684171	.	.
chr11	46235226	46235725	chr11	46421033	46421532	Fndc9|chr11:46421033-46421532	0.577454806677023	.	.
chr11	46312118	46312617	chr11	46275280	46275779	Cyfip2|chr11:46275280-46275779	0.360624876561591	.	.
chr11	46436683	46437182	chr11	46421033	46421532	Med7|chr11:46421033-46421532	0.308819767940837	.	.
chr11	48799792	48800291	chr11	48874421	48874920	Rack1|chr11:48874421-48874920	0.300750803102998	.	.
chr11	48799792	48800291	chr11	49169250	49169749	Rack1|chr11:49169250-49169749	0.340817847999392	.	.
chr11	48816857	48817356	chr11	49049350	49049849	Trim41|chr11:49049350-49049849	0.393383413596793	.	.
chr11	49203185	49203684	chr11	48834168	48834667	Zfp62|chr11:48834168-48834667	0.444900841383506	.	.
chr11	49793905	49794404	chr11	49918721	49919220	Gfpt2|chr11:49918721-49919220	0.352684252944646	.	.
chr11	49846412	49846911	chr11	49818795	49819294	Mapk9|chr11:49818795-49819294	0.590109313464393	.	.
chr11	49901955	49902454	chr11	49918721	49919220	Rasgef1c|chr11:49918721-49919220	0.416235840797879	.	.
chr11	49901955	49902454	chr11	49931077	49931576	Rasgef1c|chr11:49931077-49931576	0.248047262389532	.	.
chr11	49901955	49902454	chr11	50225066	50225565	Rasgef1c|chr11:50225066-50225565	0.379506101222005	.	.
chr11	50025016	50025515	chr11	49918721	49919220	Rnf130|chr11:49918721-49919220	0.389610946004047	.	.
chr11	50025016	50025515	chr11	49931077	49931576	Rnf130|chr11:49931077-49931576	0.366412517317792	.	.
chr11	50025016	50025515	chr11	50225066	50225565	Rnf130|chr11:50225066-50225565	0.417641827923096	.	.
chr11	50025016	50025515	chr11	50359542	50360041	Rnf130|chr11:50359542-50360041	0.244588959323672	.	.
chr11	50025016	50025515	chr11	50421849	50422348	Rnf130|chr11:50421849-50422348	0.316985913931206	.	.
chr11	50130638	50131137	chr11	50359542	50360041	Tbc1d9b|chr11:50359542-50360041	0.358310311538378	.	.
chr11	50130638	50131137	chr11	50371278	50371777	Tbc1d9b|chr11:50371278-50371777	0.244873491055872	.	.
chr11	50174553	50175052	chr11	50371278	50371777	Mrnip|chr11:50371278-50371777	0.27097416256866	.	.
chr11	50209885	50210384	chr11	49918721	49919220	Mgat4b|chr11:49918721-49919220	0.481076936023128	.	.
chr11	50209885	50210384	chr11	49918721	49919220	Sqstm1|chr11:49918721-49919220	0.481076936023128	.	.
chr11	50209885	50210384	chr11	49931077	49931576	Mgat4b|chr11:49931077-49931576	0.272712680247271	.	.
chr11	50209885	50210384	chr11	49931077	49931576	Sqstm1|chr11:49931077-49931576	0.272712680247271	.	.
chr11	50209885	50210384	chr11	50297556	50298055	Mgat4b|chr11:50297556-50298055	0.449825576739899	.	.
chr11	50209885	50210384	chr11	50297556	50298055	Sqstm1|chr11:50297556-50298055	0.449825576739899	.	.
chr11	50209885	50210384	chr11	50359542	50360041	Mgat4b|chr11:50359542-50360041	0.53375503592335	.	.
chr11	50209885	50210384	chr11	50359542	50360041	Sqstm1|chr11:50359542-50360041	0.53375503592335	.	.
chr11	50210588	50211087	chr11	50297556	50298055	Mgat4b|chr11:50297556-50298055	0.292972722119995	.	.
chr11	50210588	50211087	chr11	50297556	50298055	Sqstm1|chr11:50297556-50298055	0.292972722119995	.	.
chr11	50210588	50211087	chr11	50358779	50359278	Mgat4b|chr11:50358779-50359278	0.277105967939996	.	.
chr11	50210588	50211087	chr11	50358779	50359278	Sqstm1|chr11:50358779-50359278	0.277105967939996	.	.
chr11	50236581	50237080	chr11	49818795	49819294	Gm26542|chr11:49818795-49819294	0.293097171540859	.	.
chr11	50236581	50237080	chr11	50358779	50359278	Gm26542|chr11:50358779-50359278	0.439765842802272	.	.
chr11	50236581	50237080	chr11	50450669	50451168	Gm26542|chr11:50450669-50451168	0.44418052952856	.	.
chr11	50292140	50292639	chr11	50359542	50360041	Maml1|chr11:50359542-50360041	0.254207081092459	.	.
chr11	50325563	50326062	chr11	50297556	50298055	Canx|chr11:50297556-50298055	0.313622583551391	.	.
chr11	50325563	50326062	chr11	50358779	50359278	Canx|chr11:50358779-50359278	0.473858896197536	.	.
chr11	50325563	50326062	chr11	50450669	50451168	Canx|chr11:50450669-50451168	0.2552853978641	.	.
chr11	50377343	50377842	chr11	50297556	50298055	Hnrnph1|chr11:50297556-50298055	0.374917606474044	.	.
chr11	50377343	50377842	chr11	50358779	50359278	Hnrnph1|chr11:50358779-50359278	0.257539145919452	.	.
chr11	50430591	50431090	chr11	50358779	50359278	Rufy1|chr11:50358779-50359278	0.512183289276039	.	.
chr11	50430591	50431090	chr11	50421849	50422348	Rufy1|chr11:50421849-50422348	0.462393578959438	.	.
chr11	50430591	50431090	chr11	50450164	50450663	Rufy1|chr11:50450164-50450663	0.274955125893539	.	.
chr11	50430591	50431090	chr11	50450669	50451168	Rufy1|chr11:50450669-50451168	0.553616574147568	.	.
chr11	50601732	50602231	chr11	50359542	50360041	Adamts2|chr11:50359542-50360041	0.494022174022527	.	.
chr11	50601732	50602231	chr11	50359542	50360041	Gm12198|chr11:50359542-50360041	0.494022174022527	.	.
chr11	50601732	50602231	chr11	50421849	50422348	Adamts2|chr11:50421849-50422348	0.271138433052018	.	.
chr11	50601732	50602231	chr11	50421849	50422348	Gm12198|chr11:50421849-50422348	0.271138433052018	.	.
chr11	50887467	50887966	chr11	50769375	50769874	Zfp454|chr11:50769375-50769874	0.380397615974402	.	.
chr11	50915869	50916368	chr11	50769375	50769874	Zfp2|chr11:50769375-50769874	0.253099647243712	.	.
chr11	51583993	51584492	chr11	51539560	51540059	Phykpl|chr11:51539560-51540059	0.303838310837722	.	.
chr11	51584494	51584993	chr11	51539560	51540059	Phykpl|chr11:51539560-51540059	0.45896708361744	.	.
chr11	51619481	51619980	chr11	51539560	51540059	Nhp2|chr11:51539560-51540059	0.391932917499686	.	.
chr11	51635626	51636125	chr11	51539560	51540059	Rmnd5b|chr11:51539560-51540059	0.278816083252463	.	.
chr11	51857661	51858160	chr11	51756283	51756782	Jade2|chr11:51756283-51756782	0.433674504512844	.	.
chr11	52231721	52232220	chr11	51755773	51756272	Skp1a|chr11:51755773-51756272	0.35391647137363	.	.
chr11	52283195	52283694	chr11	52661152	52661651	Tcf7|chr11:52661152-52661651	0.275190623879616	.	.
chr11	52396175	52396674	chr11	52297304	52297803	9530068E07Rik|chr11:52297304-52297803	0.378260440559475	.	.
chr11	52764443	52764942	chr11	52511785	52512284	Fstl4|chr11:52511785-52512284	0.389037938464897	.	.
chr11	52764443	52764942	chr11	52661152	52661651	Fstl4|chr11:52661152-52661651	0.548020028314059	.	.
chr11	52764443	52764942	chr11	52857183	52857682	Fstl4|chr11:52857183-52857682	0.28364671439905	.	.
chr11	52764443	52764942	chr11	53079245	53079744	Fstl4|chr11:53079245-53079744	0.260553972871023	.	.
chr11	53519552	53520051	chr11	53520056	53520555	Sept8|chr11:53520056-53520555	0.421667019547286	.	.
chr11	53769713	53770212	chr11	53520056	53520555	Irf1|chr11:53520056-53520555	0.289645159588954	.	.
chr11	53769713	53770212	chr11	53627817	53628316	Irf1|chr11:53627817-53628316	0.4223261950418	.	.
chr11	54437826	54438325	chr11	54122826	54123325	Fnip1|chr11:54122826-54123325	0.45098495512975	.	.
chr11	54438352	54438851	chr11	54122826	54123325	Fnip1|chr11:54122826-54123325	0.293697493379889	.	.
chr11	54787443	54787942	chr11	54955884	54956383	Cdc42se2|chr11:54955884-54956383	0.456019478984389	.	.
chr11	54860391	54860890	chr11	54955884	54956383	Lyrm7|chr11:54955884-54956383	0.396760394719284	.	.
chr11	55033230	55033729	chr11	55446542	55447041	Anxa6|chr11:55446542-55447041	0.299583588242219	.	.
chr11	55097594	55098093	chr11	54955884	54956383	Gm2a|chr11:54955884-54956383	0.448088505171458	.	.
chr11	55204077	55204576	chr11	54776650	54777149	Slc36a1|chr11:54776650-54777149	0.365273528873857	.	.
chr11	57011489	57011988	chr11	57041973	57042472	Gria1|chr11:57041973-57042472	0.377749359322621	.	.
chr11	57011489	57011988	chr11	57139717	57140216	Gria1|chr11:57139717-57140216	0.395982798611171	.	.
chr11	57011489	57011988	chr11	57140229	57140728	Gria1|chr11:57140229-57140728	0.591546158564763	.	.
chr11	57518411	57518910	chr11	57760299	57760798	Fam114a2|chr11:57760299-57760798	0.381526061308065	.	.
chr11	57518411	57518910	chr11	57760299	57760798	Mfap3|chr11:57760299-57760798	0.381526061308065	.	.
chr11	57644906	57645405	chr11	57419557	57420056	Galnt10|chr11:57419557-57420056	0.366587466430484	.	.
chr11	57644906	57645405	chr11	57467692	57468191	Galnt10|chr11:57467692-57468191	0.396125330328531	.	.
chr11	57644906	57645405	chr11	57651424	57651923	Galnt10|chr11:57651424-57651923	0.264403673737121	.	.
chr11	57644906	57645405	chr11	57760299	57760798	Galnt10|chr11:57760299-57760798	0.497899093613998	.	.
chr11	57644906	57645405	chr11	57962745	57963244	Galnt10|chr11:57962745-57963244	0.421671518054452	.	.
chr11	58008513	58009012	chr11	58302580	58303079	Larp1|chr11:58302580-58303079	0.278969677098266	.	.
chr11	58008513	58009012	chr11	58302580	58303079	Larp1|chr11:58302580-58303079	0.278969677098267	.	.
chr11	58168278	58168777	chr11	58302580	58303079	Gemin5|chr11:58302580-58303079	0.458226960222378	.	.
chr11	58866990	58867489	chr11	58994394	58994893	2810021J22Rik|chr11:58994394-58994893	0.42014611927701	.	.
chr11	59163194	59163693	chr11	58994394	58994893	Iba57|chr11:58994394-58994893	0.282739456988038	.	.
chr11	59472277	59472776	chr11	59662147	59662646	Zfp867|chr11:59662147-59662646	0.279660443672782	.	.
chr11	59506099	59506598	chr11	59506686	59507185	4933439C10Rik|chr11:59506686-59507185	0.443946059340175	.	.
chr11	59506099	59506598	chr11	59614016	59614515	4933439C10Rik|chr11:59614016-59614515	0.401205167582607	.	.
chr11	59810041	59810540	chr11	60106127	60106626	Flcn|chr11:60106127-60106626	0.252480983172984	.	.
chr11	59810041	59810540	chr11	60106127	60106626	Gm16062|chr11:60106127-60106626	0.252480983172984	.	.
chr11	59810041	59810540	chr11	60210264	60210763	Flcn|chr11:60210264-60210763	0.410350567533741	.	.
chr11	59810041	59810540	chr11	60210264	60210763	Gm16062|chr11:60210264-60210763	0.410350567533741	.	.
chr11	59839142	59839641	chr11	59614016	59614515	Cops3|chr11:59614016-59614515	0.32835224726156	.	.
chr11	59839142	59839641	chr11	59614016	59614515	Nt5m|chr11:59614016-59614515	0.32835224726156	.	.
chr11	59839142	59839641	chr11	60199609	60200108	Cops3|chr11:60199609-60200108	0.287661053659615	.	.
chr11	59839142	59839641	chr11	60199609	60200108	Nt5m|chr11:60199609-60200108	0.287661053659615	.	.
chr11	59839142	59839641	chr11	60210264	60210763	Cops3|chr11:60210264-60210763	0.544921456646408	.	.
chr11	59839142	59839641	chr11	60210264	60210763	Nt5m|chr11:60210264-60210763	0.544921456646408	.	.
chr11	59947944	59948443	chr11	59848097	59848596	Med9|chr11:59848097-59848596	0.537719272812022	.	.
chr11	59947944	59948443	chr11	59848097	59848596	Med9os|chr11:59848097-59848596	0.537719272812022	.	.
chr11	59947944	59948443	chr11	60106127	60106626	Med9|chr11:60106127-60106626	0.275155265706832	.	.
chr11	59947944	59948443	chr11	60106127	60106626	Med9os|chr11:60106127-60106626	0.275155265706832	.	.
chr11	59947944	59948443	chr11	60175844	60176343	Med9|chr11:60175844-60176343	0.294211676611674	.	.
chr11	59947944	59948443	chr11	60175844	60176343	Med9os|chr11:60175844-60176343	0.294211676611674	.	.
chr11	59947944	59948443	chr11	60220386	60220885	Med9|chr11:60220386-60220885	0.246134367172988	.	.
chr11	59947944	59948443	chr11	60220386	60220885	Med9os|chr11:60220386-60220885	0.246134367172988	.	.
chr11	60046269	60046768	chr11	60384581	60385080	Pemt|chr11:60384581-60385080	0.462652935626727	.	.
chr11	60046269	60046768	chr11	60385093	60385592	Pemt|chr11:60385093-60385592	0.416312192122567	.	.
chr11	60104659	60105158	chr11	60140073	60140572	Rai1|chr11:60140073-60140572	0.440982137748193	.	.
chr11	60104659	60105158	chr11	60385093	60385592	Rai1|chr11:60385093-60385592	0.268411948670199	.	.
chr11	60115103	60115602	chr11	60106127	60106626	4930412M03Rik|chr11:60106127-60106626	0.334333643748523	.	.
chr11	60115103	60115602	chr11	60210264	60210763	4930412M03Rik|chr11:60210264-60210763	0.612346966096374	.	.
chr11	60222655	60223154	chr11	60106127	60106626	Srebf1|chr11:60106127-60106626	0.350715870002137	.	.
chr11	60222655	60223154	chr11	60199609	60200108	Srebf1|chr11:60199609-60200108	0.286559871627905	.	.
chr11	60222655	60223154	chr11	60210264	60210763	Srebf1|chr11:60210264-60210763	0.547252918831793	.	.
chr11	60352835	60353334	chr11	60088929	60089428	Drc3|chr11:60088929-60089428	0.295680454616127	.	.
chr11	60352835	60353334	chr11	60088929	60089428	Tom1l2|chr11:60088929-60089428	0.295680454616127	.	.
chr11	60352835	60353334	chr11	60384581	60385080	Drc3|chr11:60384581-60385080	0.387821018900115	.	.
chr11	60352835	60353334	chr11	60384581	60385080	Tom1l2|chr11:60384581-60385080	0.387821018900115	.	.
chr11	60352835	60353334	chr11	60385093	60385592	Drc3|chr11:60385093-60385592	0.299883578079474	.	.
chr11	60352835	60353334	chr11	60385093	60385592	Tom1l2|chr11:60385093-60385592	0.299883578079474	.	.
chr11	60416982	60417481	chr11	60140073	60140572	Gid4|chr11:60140073-60140572	0.257696773948837	.	.
chr11	60416982	60417481	chr11	60176595	60177094	Gid4|chr11:60176595-60177094	0.309384227348041	.	.
chr11	60416982	60417481	chr11	60537735	60538234	Gid4|chr11:60537735-60538234	0.478085040214194	.	.
chr11	60454364	60454863	chr11	60220386	60220885	Drg2|chr11:60220386-60220885	0.320948422183882	.	.
chr11	60536988	60537487	chr11	60384581	60385080	Alkbh5|chr11:60384581-60385080	0.288157870335204	.	.
chr11	60536988	60537487	chr11	60537735	60538234	Alkbh5|chr11:60537735-60538234	0.437097642996299	.	.
chr11	60536988	60537487	chr11	60953740	60954239	Alkbh5|chr11:60953740-60954239	0.249697347841878	.	.
chr11	60699509	60700008	chr11	60927207	60927706	Llgl1|chr11:60927207-60927706	0.326104747155369	.	.
chr11	60811047	60811546	chr11	60927207	60927706	Shmt1|chr11:60927207-60927706	0.47909099046673	.	.
chr11	60811047	60811546	chr11	61193331	61193830	Shmt1|chr11:61193331-61193830	0.26785668132487	.	.
chr11	60878582	60879081	chr11	60927207	60927706	Tmem11|chr11:60927207-60927706	0.314678431493893	.	.
chr11	60878582	60879081	chr11	60953740	60954239	Tmem11|chr11:60953740-60954239	0.257788337285094	.	.
chr11	60931712	60932211	chr11	60537735	60538234	Map2k3|chr11:60537735-60538234	0.47077416084197	.	.
chr11	60931712	60932211	chr11	60537735	60538234	Map2k3os|chr11:60537735-60538234	0.47077416084197	.	.
chr11	61174850	61175349	chr11	60927207	60927706	Usp22|chr11:60927207-60927706	0.364100948192412	.	.
chr11	61174850	61175349	chr11	61193331	61193830	Usp22|chr11:61193331-61193830	0.447560773233057	.	.
chr11	61267431	61267930	chr11	61193331	61193830	Aldh3a2|chr11:61193331-61193830	0.283387122540345	.	.
chr11	61453844	61454343	chr11	61193331	61193830	Rnf112|chr11:61193331-61193830	0.52420839825661	.	.
chr11	61761895	61762394	chr11	62076613	62077112	Prpsap2|chr11:62076613-62077112	0.259141618632299	.	.
chr11	62281160	62281659	chr11	62613558	62614057	Ttc19|chr11:62613558-62614057	0.470309472335164	.	.
chr11	62281160	62281659	chr11	62613558	62614057	Zswim7|chr11:62613558-62614057	0.470309472335164	.	.
chr11	62538999	62539498	chr11	62613558	62614057	Cenpv|chr11:62613558-62614057	0.27925902544911	.	.
chr11	62602541	62603040	chr11	62613558	62614057	2410006H16Rik|chr11:62613558-62614057	0.248768392739843	.	.
chr11	62602541	62603040	chr11	62756738	62757237	2410006H16Rik|chr11:62756738-62757237	0.37280420725794	.	.
chr11	62879159	62879658	chr11	62613558	62614057	Tvp23b|chr11:62613558-62614057	0.451573614303653	.	.
chr11	62879159	62879658	chr11	62756738	62757237	Tvp23b|chr11:62756738-62757237	0.49045659186778	.	.
chr11	62920993	62921492	chr11	62712295	62712794	Tvp23bos|chr11:62712295-62712794	0.48277971689951	.	.
chr11	62920993	62921492	chr11	63027049	63027548	Tvp23bos|chr11:63027049-63027548	0.30365026938983	.	.
chr11	64978771	64979270	chr11	64555021	64555520	Elac2|chr11:64555021-64555520	0.291278280473876	.	.
chr11	65162720	65163219	chr11	65125059	65125558	Arhgap44|chr11:65125059-65125558	0.264507595382194	.	.
chr11	67024826	67025325	chr11	67176330	67176829	Tmem220|chr11:67176330-67176829	0.332371474652874	.	.
chr11	68691203	68691702	chr11	68852821	68853320	Myh10|chr11:68852821-68853320	0.300301303325003	.	.
chr11	68691741	68692240	chr11	68761291	68761790	Myh10|chr11:68761291-68761790	0.268423205165517	.	.
chr11	68691741	68692240	chr11	68973672	68974171	Myh10|chr11:68973672-68974171	0.286646751876762	.	.
chr11	68901248	68901747	chr11	68761291	68761790	Rpl26|chr11:68761291-68761790	0.317464960865059	.	.
chr11	68901248	68901747	chr11	68973171	68973670	Rpl26|chr11:68973171-68973670	0.267662149692853	.	.
chr11	68901248	68901747	chr11	68973672	68974171	Rpl26|chr11:68973672-68974171	0.324629484026491	.	.
chr11	68901248	68901747	chr11	69040826	69041325	Rpl26|chr11:69040826-69041325	0.281569949967072	.	.
chr11	68901248	68901747	chr11	69099868	69100367	Rpl26|chr11:69099868-69100367	0.428530862722549	.	.
chr11	68901248	68901747	chr11	69133869	69134368	Rpl26|chr11:69133869-69134368	0.395650410375658	.	.
chr11	68901248	68901747	chr11	69211362	69211861	Rpl26|chr11:69211362-69211861	0.37061261704411	.	.
chr11	68967887	68968386	chr11	68852821	68853320	Slc25a35|chr11:68852821-68853320	0.300337291295371	.	.
chr11	68967887	68968386	chr11	68939581	68940080	Slc25a35|chr11:68939581-68940080	0.244180888398568	.	.
chr11	68967887	68968386	chr11	68973171	68973670	Slc25a35|chr11:68973171-68973670	0.409445227277357	.	.
chr11	68967887	68968386	chr11	68973672	68974171	Slc25a35|chr11:68973672-68974171	0.285877984824316	.	.
chr11	68967887	68968386	chr11	69099868	69100367	Slc25a35|chr11:69099868-69100367	0.269040837543497	.	.
chr11	68967887	68968386	chr11	69235119	69235618	Slc25a35|chr11:69235119-69235618	0.364131113794464	.	.
chr11	69008204	69008703	chr11	68761291	68761790	Pfas|chr11:68761291-68761790	0.309669462952233	.	.
chr11	69008204	69008703	chr11	69133869	69134368	Pfas|chr11:69133869-69134368	0.298493742348492	.	.
chr11	69008204	69008703	chr11	69418783	69419282	Pfas|chr11:69418783-69419282	0.280653771381967	.	.
chr11	69015807	69016306	chr11	69040826	69041325	Ctc1|chr11:69040826-69041325	0.557033331854165	.	.
chr11	69015807	69016306	chr11	69133869	69134368	Ctc1|chr11:69133869-69134368	0.320095021017874	.	.
chr11	69015807	69016306	chr11	69266287	69266786	Ctc1|chr11:69266287-69266786	0.259382946611262	.	.
chr11	69015807	69016306	chr11	69408494	69408993	Ctc1|chr11:69408494-69408993	0.492197842128639	.	.
chr11	69015807	69016306	chr11	69411079	69411578	Ctc1|chr11:69411079-69411578	0.51471368247658	.	.
chr11	69059376	69059875	chr11	68973672	68974171	9330160F10Rik|chr11:68973672-68974171	0.289210519657642	.	.
chr11	69059376	69059875	chr11	68973672	68974171	Borcs6|chr11:68973672-68974171	0.289210519657642	.	.
chr11	69059376	69059875	chr11	69133869	69134368	9330160F10Rik|chr11:69133869-69134368	0.626904110761339	.	.
chr11	69059376	69059875	chr11	69133869	69134368	Borcs6|chr11:69133869-69134368	0.626904110761339	.	.
chr11	69059376	69059875	chr11	69211362	69211861	9330160F10Rik|chr11:69211362-69211861	0.468027584221629	.	.
chr11	69059376	69059875	chr11	69211362	69211861	Borcs6|chr11:69211362-69211861	0.468027584221629	.	.
chr11	69059376	69059875	chr11	69418783	69419282	9330160F10Rik|chr11:69418783-69419282	0.306858383178957	.	.
chr11	69059376	69059875	chr11	69418783	69419282	Borcs6|chr11:69418783-69419282	0.306858383178957	.	.
chr11	69070533	69071032	chr11	68761291	68761790	Tmem107|chr11:68761291-68761790	0.274348687291489	.	.
chr11	69070533	69071032	chr11	68852821	68853320	Tmem107|chr11:68852821-68853320	0.427001649718589	.	.
chr11	69070533	69071032	chr11	68939581	68940080	Tmem107|chr11:68939581-68940080	0.304239483876288	.	.
chr11	69070533	69071032	chr11	68973672	68974171	Tmem107|chr11:68973672-68974171	0.416458070365586	.	.
chr11	69070533	69071032	chr11	69099868	69100367	Tmem107|chr11:69099868-69100367	0.450111474156088	.	.
chr11	69070533	69071032	chr11	69133869	69134368	Tmem107|chr11:69133869-69134368	0.608428334605214	.	.
chr11	69070533	69071032	chr11	69211362	69211861	Tmem107|chr11:69211362-69211861	0.525907626421792	.	.
chr11	69070533	69071032	chr11	69235119	69235618	Tmem107|chr11:69235119-69235618	0.310374375777145	.	.
chr11	69070533	69071032	chr11	69418783	69419282	Tmem107|chr11:69418783-69419282	0.259450467409873	.	.
chr11	69088264	69088763	chr11	68973672	68974171	Vamp2|chr11:68973672-68974171	0.382702145517613	.	.
chr11	69088264	69088763	chr11	69235119	69235618	Vamp2|chr11:69235119-69235618	0.287559996266353	.	.
chr11	69094565	69095064	chr11	68761291	68761790	Per1|chr11:68761291-68761790	0.613998629332644	.	.
chr11	69094565	69095064	chr11	68973672	68974171	Per1|chr11:68973672-68974171	0.294505564159665	.	.
chr11	69094565	69095064	chr11	69133869	69134368	Per1|chr11:69133869-69134368	0.325842167135008	.	.
chr11	69094565	69095064	chr11	69235119	69235618	Per1|chr11:69235119-69235618	0.445818361393727	.	.
chr11	69094565	69095064	chr11	69418783	69419282	Per1|chr11:69418783-69419282	0.364736826711534	.	.
chr11	69323667	69324166	chr11	69235119	69235618	Cntrob|chr11:69235119-69235618	0.572120402655403	.	.
chr11	69323667	69324166	chr11	69235119	69235618	Cntrob|chr11:69235119-69235618	0.572120402655404	.	.
chr11	69323667	69324166	chr11	69235119	69235618	Trappc1|chr11:69235119-69235618	0.572120402655403	.	.
chr11	69323667	69324166	chr11	69235119	69235618	Trappc1|chr11:69235119-69235618	0.572120402655404	.	.
chr11	69323667	69324166	chr11	69671079	69671578	Cntrob|chr11:69671079-69671578	0.26595880336003	.	.
chr11	69323667	69324166	chr11	69671079	69671578	Trappc1|chr11:69671079-69671578	0.26595880336003	.	.
chr11	69325977	69326476	chr11	69411079	69411578	Kcnab3|chr11:69411079-69411578	0.29105154938967	.	.
chr11	69325977	69326476	chr11	69671079	69671578	Kcnab3|chr11:69671079-69671578	0.338294809799958	.	.
chr11	69340459	69340958	chr11	69133869	69134368	Rnf227|chr11:69133869-69134368	0.432199155239556	.	.
chr11	69340459	69340958	chr11	69408494	69408993	Rnf227|chr11:69408494-69408993	0.369937216903014	.	.
chr11	69340459	69340958	chr11	69411079	69411578	Rnf227|chr11:69411079-69411578	0.388766909040768	.	.
chr11	69340459	69340958	chr11	69418783	69419282	Rnf227|chr11:69418783-69419282	0.289002921795676	.	.
chr11	69395511	69396010	chr11	69235119	69235618	Cyb5d1|chr11:69235119-69235618	0.542110453956621	.	.
chr11	69395511	69396010	chr11	69235119	69235618	Naa38|chr11:69235119-69235618	0.542110453956621	.	.
chr11	69395511	69396010	chr11	69671079	69671578	Cyb5d1|chr11:69671079-69671578	0.428798812028168	.	.
chr11	69395511	69396010	chr11	69671079	69671578	Naa38|chr11:69671079-69671578	0.428798812028168	.	.
chr11	69401215	69401714	chr11	69099868	69100367	Kdm6bos|chr11:69099868-69100367	0.453409747783519	.	.
chr11	69401215	69401714	chr11	69133869	69134368	Kdm6bos|chr11:69133869-69134368	0.572146532880947	.	.
chr11	69401215	69401714	chr11	69211362	69211861	Kdm6bos|chr11:69211362-69211861	0.303543668566329	.	.
chr11	69401215	69401714	chr11	69408494	69408993	Kdm6bos|chr11:69408494-69408993	0.275589319858923	.	.
chr11	69401215	69401714	chr11	69411079	69411578	Kdm6bos|chr11:69411079-69411578	0.318373271769173	.	.
chr11	69401215	69401714	chr11	69418783	69419282	Kdm6bos|chr11:69418783-69419282	0.3387730100169	.	.
chr11	69401215	69401714	chr11	69671079	69671578	Kdm6bos|chr11:69671079-69671578	0.514723271400476	.	.
chr11	69579124	69579623	chr11	69266287	69266786	Trp53|chr11:69266287-69266786	0.246259927817552	.	.
chr11	69579124	69579623	chr11	69266287	69266786	Wrap53|chr11:69266287-69266786	0.246259927817552	.	.
chr11	69579124	69579623	chr11	69411079	69411578	Trp53|chr11:69411079-69411578	0.263973591302651	.	.
chr11	69579124	69579623	chr11	69411079	69411578	Wrap53|chr11:69411079-69411578	0.263973591302651	.	.
chr11	69632563	69633062	chr11	69417439	69417938	Fxr2|chr11:69417439-69417938	0.418613576771798	.	.
chr11	69632563	69633062	chr11	69526867	69527366	Fxr2|chr11:69526867-69527366	0.25915946746649	.	.
chr11	69662430	69662929	chr11	69410578	69411077	Mpdu1|chr11:69410578-69411077	0.274510765703621	.	.
chr11	69662430	69662929	chr11	69417439	69417938	Mpdu1|chr11:69417439-69417938	0.299955062079558	.	.
chr11	69672170	69672669	chr11	69920678	69921177	Eif4a1|chr11:69920678-69921177	0.245046291689206	.	.
chr11	69681799	69682298	chr11	69418783	69419282	Senp3|chr11:69418783-69419282	0.332743040701278	.	.
chr11	69681799	69682298	chr11	69418783	69419282	Tnfsf13os|chr11:69418783-69419282	0.332743040701278	.	.
chr11	69681799	69682298	chr11	69671079	69671578	Senp3|chr11:69671079-69671578	0.535919739700889	.	.
chr11	69681799	69682298	chr11	69671079	69671578	Tnfsf13os|chr11:69671079-69671578	0.535919739700889	.	.
chr11	69758467	69758966	chr11	69671079	69671578	Polr2a|chr11:69671079-69671578	0.44795805270261	.	.
chr11	69758467	69758966	chr11	70029418	70029917	Polr2a|chr11:70029418-70029917	0.403109082085708	.	.
chr11	69766253	69766752	chr11	69527407	69527906	Zbtb4|chr11:69527407-69527906	0.357283723062404	.	.
chr11	69766253	69766752	chr11	70021350	70021849	Zbtb4|chr11:70021350-70021849	0.473679167575337	.	.
chr11	69766253	69766752	chr11	70214169	70214668	Zbtb4|chr11:70214169-70214668	0.329779237363103	.	.
chr11	69795264	69795763	chr11	70020642	70021141	Chrnb1|chr11:70020642-70021141	0.321979373381029	.	.
[truncated: 11,869 more rows]
