# Supplementary material for: Single-cell analysis of chromatin accessibility in the adult mouse brain
Source: Nature. 2023 Dec 13;624(7991):378–89. doi: 10.1038/s41586-023-06824-9 (PMC10719105; doi:10.1038/s41586-023-06824-9)
Supplement: Supplementary file 3 — Supplementary Tables 1–25 and their legends. [file 41586_2023_6824_MOESM3_ESM.zip › 2023-03-05453B-s3/SI Tables/SI Table 13 Summary of all the gene-cCRE correlations/sa2subclass.MEA-BST_Lhx6_Sp9_Gaba.pdc.bedpe]

chr1	4785497	4785996	chr1	4571692	4572191	Mrpl15|chr1:4571692-4572191	0.266026871094652	.	.
chr1	4807592	4808091	chr1	4571692	4572191	Lypla1|chr1:4571692-4572191	0.155176497054429	.	.
chr1	4857480	4857979	chr1	4819527	4820026	Tcea1|chr1:4819527-4820026	0.310142149796062	.	.
chr1	4857480	4857979	chr1	5233031	5233530	Tcea1|chr1:5233031-5233530	0.194236806075338	.	.
chr1	4858123	4858622	chr1	5233031	5233530	Tcea1|chr1:5233031-5233530	0.209801227773457	.	.
chr1	4970513	4971012	chr1	4926263	4926762	Gm16041|chr1:4926263-4926762	0.318451410697285	.	.
chr1	4970513	4971012	chr1	4934807	4935306	Gm16041|chr1:4934807-4935306	0.451466680887977	.	.
chr1	4970513	4971012	chr1	5018611	5019110	Gm16041|chr1:5018611-5019110	0.365486916605963	.	.
chr1	4970513	4971012	chr1	5019201	5019700	Gm16041|chr1:5019201-5019700	0.175043748131331	.	.
chr1	5588179	5588678	chr1	5285112	5285611	Oprk1|chr1:5285112-5285611	0.248738769256052	.	.
chr1	5588179	5588678	chr1	5408202	5408701	Oprk1|chr1:5408202-5408701	0.228226128431588	.	.
chr1	5588179	5588678	chr1	5829504	5830003	Oprk1|chr1:5829504-5830003	0.249200754717818	.	.
chr1	5588179	5588678	chr1	5943917	5944416	Oprk1|chr1:5943917-5944416	0.303948274581724	.	.
chr1	6214386	6214885	chr1	5753339	5753838	4732440D04Rik|chr1:5753339-5753838	0.278829222911856	.	.
chr1	6214386	6214885	chr1	6188376	6188875	4732440D04Rik|chr1:6188376-6188875	0.211058075175941	.	.
chr1	6214899	6215398	chr1	5943917	5944416	4732440D04Rik|chr1:5943917-5944416	0.20915116254575	.	.
chr1	6214899	6215398	chr1	6188376	6188875	4732440D04Rik|chr1:6188376-6188875	0.207355843952562	.	.
chr1	7088594	7089093	chr1	6819846	6820345	Pcmtd1|chr1:6819846-6820345	0.153991584733182	.	.
chr1	7088594	7089093	chr1	6858934	6859433	Pcmtd1|chr1:6858934-6859433	0.229398541496297	.	.
chr1	7088594	7089093	chr1	7161739	7162238	Pcmtd1|chr1:7161739-7162238	0.225531702551556	.	.
chr1	7088594	7089093	chr1	7218866	7219365	Pcmtd1|chr1:7218866-7219365	0.239316768655828	.	.
chr1	7397174	7397673	chr1	7543474	7543973	Gm26901|chr1:7543474-7543973	0.170234407959561	.	.
chr1	7397174	7397673	chr1	7548128	7548627	Gm26901|chr1:7548128-7548627	0.158209537346396	.	.
chr1	7397837	7398336	chr1	7514043	7514542	Gm26901|chr1:7514043-7514542	0.176331307040413	.	.
chr1	7397837	7398336	chr1	7548128	7548627	Gm26901|chr1:7548128-7548627	0.231374172770302	.	.
chr1	9299496	9299995	chr1	9528313	9528812	Sntg1|chr1:9528313-9528812	0.176449266583677	.	.
chr1	9299496	9299995	chr1	9541113	9541612	Sntg1|chr1:9541113-9541612	0.154221931054319	.	.
chr1	9545042	9545541	chr1	9289706	9290205	Rrs1|chr1:9289706-9290205	0.167733151370357	.	.
chr1	9545042	9545541	chr1	9510098	9510597	Rrs1|chr1:9510098-9510597	0.206640244911715	.	.
chr1	9630048	9630547	chr1	9815710	9816209	2610203C22Rik|chr1:9815710-9816209	0.59915945283434	.	.
chr1	9630048	9630547	chr1	9849537	9850036	2610203C22Rik|chr1:9849537-9850036	0.554566068451065	.	.
chr1	9747574	9748073	chr1	9815710	9816209	1700034P13Rik|chr1:9815710-9816209	0.153432688311295	.	.
chr1	9747574	9748073	chr1	9815710	9816209	Vcpip1|chr1:9815710-9816209	0.153432688311295	.	.
chr1	9748256	9748755	chr1	9289706	9290205	1700034P13Rik|chr1:9289706-9290205	0.161695603256892	.	.
chr1	9748256	9748755	chr1	9289706	9290205	Vcpip1|chr1:9289706-9290205	0.161695603256892	.	.
chr1	9798078	9798577	chr1	9848033	9848532	Sgk3|chr1:9848033-9848532	0.2706449766894	.	.
chr1	9943920	9944419	chr1	9848033	9848532	Snhg6|chr1:9848033-9848532	0.196404365521473	.	.
chr1	10037697	10038196	chr1	10486751	10487250	Cops5|chr1:10486751-10487250	0.225656034543449	.	.
chr1	10037697	10038196	chr1	10486751	10487250	Cspp1|chr1:10486751-10487250	0.225656034543449	.	.
chr1	10232855	10233354	chr1	10089475	10089974	Arfgef1|chr1:10089475-10089974	0.230995015447969	.	.
chr1	10232855	10233354	chr1	10486186	10486685	Arfgef1|chr1:10486186-10486685	0.161172745875299	.	.
chr1	10232855	10233354	chr1	10486751	10487250	Arfgef1|chr1:10486751-10487250	0.196123261297476	.	.
chr1	10232855	10233354	chr1	10486751	10487250	Arfgef1|chr1:10486751-10487250	0.196123261297477	.	.
chr1	10993243	10993742	chr1	10759501	10760000	Prex2|chr1:10759501-10760000	0.198278768413845	.	.
chr1	10993243	10993742	chr1	10799182	10799681	Prex2|chr1:10799182-10799681	0.156617798504561	.	.
chr1	10993243	10993742	chr1	10814151	10814650	Prex2|chr1:10814151-10814650	0.212205607008617	.	.
chr1	10993243	10993742	chr1	10874715	10875214	Prex2|chr1:10874715-10875214	0.251855692341138	.	.
chr1	10993243	10993742	chr1	10942845	10943344	Prex2|chr1:10942845-10943344	0.195340398655038	.	.
chr1	10993243	10993742	chr1	11044131	11044630	Prex2|chr1:11044131-11044630	0.150443333834494	.	.
chr1	10993243	10993742	chr1	11144417	11144916	Prex2|chr1:11144417-11144916	0.145643970769784	.	.
chr1	10993772	10994271	chr1	10874715	10875214	Prex2|chr1:10874715-10875214	0.394188507939015	.	.
chr1	10993772	10994271	chr1	10942845	10943344	Prex2|chr1:10942845-10943344	0.156749927030642	.	.
chr1	11413910	11414409	chr1	11044131	11044630	A830018L16Rik|chr1:11044131-11044630	0.354222180460232	.	.
chr1	11413910	11414409	chr1	11175747	11176246	A830018L16Rik|chr1:11175747-11176246	0.363758791046778	.	.
chr1	11413910	11414409	chr1	11279999	11280498	A830018L16Rik|chr1:11279999-11280498	0.387986790376509	.	.
chr1	11413910	11414409	chr1	11538859	11539358	A830018L16Rik|chr1:11538859-11539358	0.231165878075419	.	.
chr1	11413910	11414409	chr1	11558624	11559123	A830018L16Rik|chr1:11558624-11559123	0.273270371329911	.	.
chr1	12692874	12693373	chr1	12495087	12495586	Sulf1|chr1:12495087-12495586	0.216307535914806	.	.
chr1	12692874	12693373	chr1	12718098	12718597	Sulf1|chr1:12718098-12718597	0.218699121036582	.	.
chr1	12692874	12693373	chr1	12729118	12729617	Sulf1|chr1:12729118-12729617	0.337232848783757	.	.
chr1	13588843	13589342	chr1	13706254	13706753	Tram1|chr1:13706254-13706753	0.202592854458584	.	.
chr1	13588843	13589342	chr1	13752366	13752865	Tram1|chr1:13752366-13752865	0.159056397538919	.	.
chr1	13588843	13589342	chr1	13864805	13865304	Tram1|chr1:13864805-13865304	0.180453341697831	.	.
chr1	13588843	13589342	chr1	13870553	13871052	Tram1|chr1:13870553-13871052	0.156517875453482	.	.
chr1	13589563	13590062	chr1	13706254	13706753	Tram1|chr1:13706254-13706753	0.150651367462049	.	.
chr1	13589563	13590062	chr1	13752366	13752865	Tram1|chr1:13752366-13752865	0.168874393566217	.	.
chr1	13659706	13660205	chr1	13938390	13938889	Lactb2|chr1:13938390-13938889	0.284558961524703	.	.
chr1	13660314	13660813	chr1	13706254	13706753	Lactb2|chr1:13706254-13706753	0.257214204016904	.	.
chr1	13660314	13660813	chr1	13752366	13752865	Lactb2|chr1:13752366-13752865	0.155245243358883	.	.
chr1	13660314	13660813	chr1	13938390	13938889	Lactb2|chr1:13938390-13938889	0.361990198325098	.	.
chr1	14309549	14310048	chr1	14204214	14204713	Eya1|chr1:14204214-14204713	0.289945729957233	.	.
chr1	14309549	14310048	chr1	14728986	14729485	Eya1|chr1:14728986-14729485	0.212132221548047	.	.
chr1	15286608	15287107	chr1	15007624	15008123	Kcnb2|chr1:15007624-15008123	0.162546689215984	.	.
chr1	15286608	15287107	chr1	15057507	15058006	Kcnb2|chr1:15057507-15058006	0.214279197371378	.	.
chr1	15286608	15287107	chr1	15250518	15251017	Kcnb2|chr1:15250518-15251017	0.269192413240775	.	.
chr1	15286608	15287107	chr1	15358408	15358907	Kcnb2|chr1:15358408-15358907	0.144175788352382	.	.
chr1	15286608	15287107	chr1	15483457	15483956	Kcnb2|chr1:15483457-15483956	0.152002935599125	.	.
chr1	15286608	15287107	chr1	15487782	15488281	Kcnb2|chr1:15487782-15488281	0.257736434407567	.	.
chr1	15287268	15287767	chr1	15439517	15440016	Kcnb2|chr1:15439517-15440016	0.422148745171951	.	.
chr1	15805340	15805839	chr1	16129906	16130405	Terf1|chr1:16129906-16130405	0.15145316448437	.	.
chr1	16093096	16093595	chr1	16129906	16130405	4930444P10Rik|chr1:16129906-16130405	0.144002920418358	.	.
chr1	16103947	16104446	chr1	16249569	16250068	Rpl7|chr1:16249569-16250068	0.159349606770995	.	.
chr1	16104453	16104952	chr1	15899561	15900060	Rpl7|chr1:15899561-15900060	0.215472059765094	.	.
chr1	16104999	16105498	chr1	16248932	16249431	Rdh10|chr1:16248932-16249431	0.152498544049784	.	.
chr1	16104999	16105498	chr1	16248932	16249431	Rpl7|chr1:16248932-16249431	0.152498544049784	.	.
chr1	16104999	16105498	chr1	16249569	16250068	Rdh10|chr1:16249569-16250068	0.154384476793027	.	.
chr1	16104999	16105498	chr1	16249569	16250068	Rpl7|chr1:16249569-16250068	0.154384476793027	.	.
chr1	16105563	16106062	chr1	15899561	15900060	Rdh10|chr1:15899561-15900060	0.156990924025989	.	.
chr1	16519761	16520260	chr1	16599023	16599522	Stau2|chr1:16599023-16599522	0.160679632633353	.	.
chr1	16656744	16657243	chr1	16599023	16599522	D030040B21Rik|chr1:16599023-16599522	0.199569793911458	.	.
chr1	16656744	16657243	chr1	16599023	16599522	Eloc|chr1:16599023-16599522	0.199569793911458	.	.
chr1	17097665	17098164	chr1	16798252	16798751	Jph1|chr1:16798252-16798751	0.266322882725364	.	.
chr1	17145142	17145641	chr1	17163496	17163995	Gdap1|chr1:17163496-17163995	0.145124486775038	.	.
chr1	18057998	18058497	chr1	18106689	18107188	Gm28756|chr1:18106689-18107188	0.178832838466678	.	.
chr1	18058553	18059052	chr1	18030112	18030611	Gm28756|chr1:18030112-18030611	0.200793848976353	.	.
chr1	18264913	18265412	chr1	18286881	18287380	Defb41|chr1:18286881-18287380	0.330051140378344	.	.
chr1	18264913	18265412	chr1	18292480	18292979	Defb41|chr1:18292480-18292979	0.219093296265528	.	.
chr1	18264913	18265412	chr1	18687410	18687909	Defb41|chr1:18687410-18687909	0.331886389772724	.	.
chr1	20820187	20820686	chr1	21014419	21014918	Mcm3|chr1:21014419-21014918	0.240215903141839	.	.
chr1	20890311	20890810	chr1	20620512	20621011	6720483E21Rik|chr1:20620512-20621011	0.254412798273688	.	.
chr1	20890311	20890810	chr1	20620512	20621011	Paqr8|chr1:20620512-20621011	0.254412798273688	.	.
chr1	20890311	20890810	chr1	20738421	20738920	6720483E21Rik|chr1:20738421-20738920	0.174658751976175	.	.
chr1	20890311	20890810	chr1	20738421	20738920	Paqr8|chr1:20738421-20738920	0.174658751976175	.	.
chr1	20890857	20891356	chr1	20554332	20554831	6720483E21Rik|chr1:20554332-20554831	0.158750183970798	.	.
chr1	20890857	20891356	chr1	20554332	20554831	Paqr8|chr1:20554332-20554831	0.158750183970798	.	.
chr1	20890857	20891356	chr1	20620512	20621011	6720483E21Rik|chr1:20620512-20621011	0.282668153385342	.	.
chr1	20890857	20891356	chr1	20620512	20621011	Paqr8|chr1:20620512-20621011	0.282668153385342	.	.
chr1	20890857	20891356	chr1	20738421	20738920	6720483E21Rik|chr1:20738421-20738920	0.201283756779192	.	.
chr1	20890857	20891356	chr1	20738421	20738920	Paqr8|chr1:20738421-20738920	0.201283756779192	.	.
chr1	20890857	20891356	chr1	20877410	20877909	6720483E21Rik|chr1:20877410-20877909	0.312613241353444	.	.
chr1	20890857	20891356	chr1	20877410	20877909	Paqr8|chr1:20877410-20877909	0.312613241353444	.	.
chr1	20890857	20891356	chr1	21028976	21029475	6720483E21Rik|chr1:21028976-21029475	0.327341759983997	.	.
chr1	20890857	20891356	chr1	21028976	21029475	Paqr8|chr1:21028976-21029475	0.327341759983997	.	.
chr1	20890857	20891356	chr1	21246260	21246759	6720483E21Rik|chr1:21246260-21246759	0.399297440062455	.	.
chr1	20890857	20891356	chr1	21246260	21246759	Paqr8|chr1:21246260-21246759	0.399297440062455	.	.
chr1	20951400	20951899	chr1	20938964	20939463	Efhc1|chr1:20938964-20939463	0.201744370199975	.	.
chr1	21079134	21079633	chr1	21014419	21014918	Gm28287|chr1:21014419-21014918	0.281245228253414	.	.
chr1	21079134	21079633	chr1	21014419	21014918	Tram2|chr1:21014419-21014918	0.281245228253414	.	.
chr1	21079134	21079633	chr1	21028976	21029475	Gm28287|chr1:21028976-21029475	0.351186831432686	.	.
chr1	21079134	21079633	chr1	21028976	21029475	Tram2|chr1:21028976-21029475	0.351186831432686	.	.
chr1	21079134	21079633	chr1	21246260	21246759	Gm28287|chr1:21246260-21246759	0.284161317858502	.	.
chr1	21079134	21079633	chr1	21246260	21246759	Tram2|chr1:21246260-21246759	0.284161317858502	.	.
chr1	24586286	24586785	chr1	24369043	24369542	Col19a1|chr1:24369043-24369542	0.372266033881756	.	.
chr1	24586286	24586785	chr1	24621600	24622099	Col19a1|chr1:24621600-24622099	0.323371895737231	.	.
chr1	24587149	24587648	chr1	24369043	24369542	Col19a1|chr1:24369043-24369542	0.177185757828628	.	.
chr1	24587149	24587648	chr1	24611656	24612155	Col19a1|chr1:24611656-24612155	0.176869432551142	.	.
chr1	24587149	24587648	chr1	24621600	24622099	Col19a1|chr1:24621600-24622099	0.17762415715427	.	.
chr1	24678265	24678764	chr1	24611656	24612155	Lmbrd1|chr1:24611656-24612155	0.227081620691153	.	.
chr1	24678265	24678764	chr1	24613347	24613846	Lmbrd1|chr1:24613347-24613846	0.203547477697917	.	.
chr1	24678265	24678764	chr1	24614797	24615296	Lmbrd1|chr1:24614797-24615296	0.213279995325486	.	.
chr1	24678265	24678764	chr1	24621600	24622099	Lmbrd1|chr1:24621600-24622099	0.252353350725262	.	.
chr1	24678265	24678764	chr1	24665940	24666439	Lmbrd1|chr1:24665940-24666439	0.286390947523054	.	.
chr1	24679014	24679513	chr1	24665940	24666439	Lmbrd1|chr1:24665940-24666439	0.440250330344558	.	.
chr1	24679014	24679513	chr1	24778050	24778549	Lmbrd1|chr1:24778050-24778549	0.290011512415015	.	.
chr1	30872795	30873294	chr1	30502671	30503170	Phf3|chr1:30502671-30503170	0.162741305041657	.	.
chr1	30872795	30873294	chr1	30656202	30656701	Phf3|chr1:30656202-30656701	0.195897981064064	.	.
chr1	30872795	30873294	chr1	30716282	30716781	Phf3|chr1:30716282-30716781	0.212001989255078	.	.
chr1	30873430	30873929	chr1	30561112	30561611	Phf3|chr1:30561112-30561611	0.19142795380665	.	.
chr1	30873430	30873929	chr1	30656202	30656701	Phf3|chr1:30656202-30656701	0.446192047595891	.	.
chr1	30873430	30873929	chr1	30716282	30716781	Phf3|chr1:30716282-30716781	0.171668443705234	.	.
chr1	30873430	30873929	chr1	30740784	30741283	Phf3|chr1:30740784-30741283	0.212304328721555	.	.
chr1	30873430	30873929	chr1	31072896	31073395	Phf3|chr1:31072896-31073395	0.162671878054265	.	.
chr1	30873430	30873929	chr1	31153918	31154417	Phf3|chr1:31153918-31154417	0.228228818013164	.	.
chr1	30873942	30874441	chr1	30656202	30656701	Phf3|chr1:30656202-30656701	0.358950332342574	.	.
chr1	30873942	30874441	chr1	30716282	30716781	Phf3|chr1:30716282-30716781	0.172288029300884	.	.
chr1	30873942	30874441	chr1	30740784	30741283	Phf3|chr1:30740784-30741283	0.273916258672367	.	.
chr1	30873942	30874441	chr1	31072896	31073395	Phf3|chr1:31072896-31073395	0.268850624989521	.	.
chr1	30873942	30874441	chr1	31148778	31149277	Phf3|chr1:31148778-31149277	0.145671991318325	.	.
chr1	30873942	30874441	chr1	31153918	31154417	Phf3|chr1:31153918-31154417	0.276135353470468	.	.
chr1	30949080	30949579	chr1	30632686	30633185	Ptp4a1|chr1:30632686-30633185	0.183099823650861	.	.
chr1	30949080	30949579	chr1	30792858	30793357	Ptp4a1|chr1:30792858-30793357	0.212312624336717	.	.
chr1	30949080	30949579	chr1	30841779	30842278	Ptp4a1|chr1:30841779-30842278	0.199523088740278	.	.
chr1	30949582	30950081	chr1	30502671	30503170	Ptp4a1|chr1:30502671-30503170	0.148468228209894	.	.
chr1	30949582	30950081	chr1	30656202	30656701	Ptp4a1|chr1:30656202-30656701	0.426330341997828	.	.
chr1	30949582	30950081	chr1	31072896	31073395	Ptp4a1|chr1:31072896-31073395	0.157065050182326	.	.
chr1	30949582	30950081	chr1	31148778	31149277	Ptp4a1|chr1:31148778-31149277	0.146252846135719	.	.
chr1	32172459	32172958	chr1	32443860	32444359	Khdrbs2|chr1:32443860-32444359	0.369099585328686	.	.
chr1	34439491	34439990	chr1	34571342	34571841	Ccdc115|chr1:34571342-34571841	0.162734251586977	.	.
chr1	34439491	34439990	chr1	34571342	34571841	Imp4|chr1:34571342-34571841	0.162734251586977	.	.
chr1	34459438	34459937	chr1	34325453	34325952	Ptpn18|chr1:34325453-34325952	0.332687462519269	.	.
chr1	34459438	34459937	chr1	34571342	34571841	Ptpn18|chr1:34571342-34571841	0.218348210807001	.	.
chr1	34459438	34459937	chr1	34571342	34571841	Ptpn18|chr1:34571342-34571841	0.218348210807002	.	.
chr1	34459438	34459937	chr1	34602327	34602826	Ptpn18|chr1:34602327-34602826	0.253216797677758	.	.
chr1	34485782	34486281	chr1	34325453	34325952	4930568A12Rik|chr1:34325453-34325952	0.348138804125618	.	.
chr1	34579442	34579941	chr1	34775909	34776408	1700101I19Rik|chr1:34775909-34776408	0.239785092183879	.	.
chr1	34579442	34579941	chr1	34775909	34776408	Amer3|chr1:34775909-34776408	0.239785092183879	.	.
chr1	34801460	34801959	chr1	34824212	34824711	Arhgef4|chr1:34824212-34824711	0.167136614288949	.	.
chr1	34802224	34802723	chr1	34571342	34571841	Arhgef4|chr1:34571342-34571841	0.321481951432288	.	.
chr1	34802224	34802723	chr1	34775909	34776408	Arhgef4|chr1:34775909-34776408	0.173585192393567	.	.
chr1	34802224	34802723	chr1	34793414	34793913	Arhgef4|chr1:34793414-34793913	0.188891923420637	.	.
chr1	35806166	35806665	chr1	35586219	35586718	Gm28415|chr1:35586219-35586718	0.197699989457511	.	.
chr1	35806708	35807207	chr1	35869575	35870074	Gm28415|chr1:35869575-35870074	0.177906660531254	.	.
chr1	37540864	37541363	chr1	37639092	37639591	Mgat4a|chr1:37639092-37639591	0.192282079203435	.	.
chr1	37614024	37614523	chr1	37639092	37639591	4930556I23Rik|chr1:37639092-37639591	0.162436525009431	.	.
chr1	37614024	37614523	chr1	37694121	37694620	4930556I23Rik|chr1:37694121-37694620	0.160770261505069	.	.
chr1	37614024	37614523	chr1	37959295	37959794	4930556I23Rik|chr1:37959295-37959794	0.156431746171073	.	.
chr1	37864699	37865198	chr1	37662322	37662821	Gm26805|chr1:37662322-37662821	0.239217832151409	.	.
chr1	37864699	37865198	chr1	37725725	37726224	Gm26805|chr1:37725725-37726224	0.160481469894004	.	.
chr1	37864699	37865198	chr1	37872597	37873096	Gm26805|chr1:37872597-37873096	0.153872522758829	.	.
chr1	37864699	37865198	chr1	37931762	37932261	Gm26805|chr1:37931762-37932261	0.177826903123538	.	.
chr1	37864699	37865198	chr1	38038858	38039357	Gm26805|chr1:38038858-38039357	0.146204843038608	.	.
chr1	37865263	37865762	chr1	37872597	37873096	Gm26805|chr1:37872597-37873096	0.342119561601486	.	.
chr1	37865263	37865762	chr1	37872597	37873096	Tsga10|chr1:37872597-37873096	0.342119561601486	.	.
chr1	37865263	37865762	chr1	38221304	38221803	Gm26805|chr1:38221304-38221803	0.261420926769197	.	.
chr1	37865263	37865762	chr1	38221304	38221803	Tsga10|chr1:38221304-38221803	0.261420926769197	.	.
chr1	37865263	37865762	chr1	38239358	38239857	Gm26805|chr1:38239358-38239857	0.250285972510309	.	.
chr1	37865263	37865762	chr1	38239358	38239857	Tsga10|chr1:38239358-38239857	0.250285972510309	.	.
chr1	37871955	37872454	chr1	37698123	37698622	Lipt1|chr1:37698123-37698622	0.144352186506608	.	.
chr1	37871955	37872454	chr1	37872597	37873096	Lipt1|chr1:37872597-37873096	0.149332731486769	.	.
chr1	37871955	37872454	chr1	37922522	37923021	Lipt1|chr1:37922522-37923021	0.237447753337987	.	.
chr1	37871955	37872454	chr1	37959295	37959794	Lipt1|chr1:37959295-37959794	0.231064927161563	.	.
chr1	37871955	37872454	chr1	38239358	38239857	Lipt1|chr1:38239358-38239857	0.185046252513139	.	.
chr1	37890241	37890740	chr1	38185452	38185951	Mitd1|chr1:38185452-38185951	0.157270210963228	.	.
chr1	37890241	37890740	chr1	38185452	38185951	Mrpl30|chr1:38185452-38185951	0.157270210963228	.	.
chr1	37890241	37890740	chr1	38199949	38200448	Mitd1|chr1:38199949-38200448	0.173306230766208	.	.
chr1	37890241	37890740	chr1	38199949	38200448	Mrpl30|chr1:38199949-38200448	0.173306230766208	.	.
chr1	37890241	37890740	chr1	38200663	38201162	Mitd1|chr1:38200663-38201162	0.149890806535156	.	.
chr1	37890241	37890740	chr1	38200663	38201162	Mrpl30|chr1:38200663-38201162	0.149890806535156	.	.
chr1	37890241	37890740	chr1	38221304	38221803	Mitd1|chr1:38221304-38221803	0.150827630261478	.	.
chr1	37890241	37890740	chr1	38221304	38221803	Mrpl30|chr1:38221304-38221803	0.150827630261478	.	.
chr1	37997082	37997581	chr1	37662322	37662821	Eif5b|chr1:37662322-37662821	0.15458333945992	.	.
chr1	37997082	37997581	chr1	37662322	37662821	Txndc9|chr1:37662322-37662821	0.15458333945992	.	.
chr1	37997082	37997581	chr1	37694121	37694620	Eif5b|chr1:37694121-37694620	0.32944592518143	.	.
chr1	37997082	37997581	chr1	37694121	37694620	Txndc9|chr1:37694121-37694620	0.32944592518143	.	.
chr1	37997082	37997581	chr1	37742623	37743122	Eif5b|chr1:37742623-37743122	0.147163727936007	.	.
chr1	37997082	37997581	chr1	37742623	37743122	Txndc9|chr1:37742623-37743122	0.147163727936007	.	.
chr1	37997082	37997581	chr1	37872597	37873096	Eif5b|chr1:37872597-37873096	0.259341400780624	.	.
chr1	37997082	37997581	chr1	37872597	37873096	Txndc9|chr1:37872597-37873096	0.259341400780624	.	.
chr1	37997082	37997581	chr1	37902397	37902896	Eif5b|chr1:37902397-37902896	0.308803692858493	.	.
chr1	37997082	37997581	chr1	37902397	37902896	Txndc9|chr1:37902397-37902896	0.308803692858493	.	.
chr1	37997082	37997581	chr1	37922522	37923021	Eif5b|chr1:37922522-37923021	0.209112855902345	.	.
chr1	37997082	37997581	chr1	37922522	37923021	Txndc9|chr1:37922522-37923021	0.209112855902345	.	.
chr1	37997082	37997581	chr1	38071282	38071781	Eif5b|chr1:38071282-38071781	0.247391173668618	.	.
chr1	37997082	37997581	chr1	38071282	38071781	Txndc9|chr1:38071282-38071781	0.247391173668618	.	.
chr1	37997082	37997581	chr1	38239358	38239857	Eif5b|chr1:38239358-38239857	0.206033520838573	.	.
chr1	37997082	37997581	chr1	38239358	38239857	Txndc9|chr1:38239358-38239857	0.206033520838573	.	.
chr1	37997778	37998277	chr1	37662322	37662821	Eif5b|chr1:37662322-37662821	0.294368793752967	.	.
chr1	37997778	37998277	chr1	37662322	37662821	Txndc9|chr1:37662322-37662821	0.294368793752967	.	.
chr1	37997778	37998277	chr1	37872597	37873096	Eif5b|chr1:37872597-37873096	0.321733901907143	.	.
chr1	37997778	37998277	chr1	37872597	37873096	Txndc9|chr1:37872597-37873096	0.321733901907143	.	.
chr1	37997778	37998277	chr1	37922522	37923021	Eif5b|chr1:37922522-37923021	0.288479034780816	.	.
chr1	37997778	37998277	chr1	37922522	37923021	Txndc9|chr1:37922522-37923021	0.288479034780816	.	.
chr1	38129526	38130025	chr1	37872597	37873096	Rev1|chr1:37872597-37873096	0.144971577258877	.	.
chr1	38129526	38130025	chr1	38038858	38039357	Rev1|chr1:38038858-38039357	0.157395290589897	.	.
chr1	40324275	40324774	chr1	40266363	40266862	Il1rl2|chr1:40266363-40266862	0.15680268167488	.	.
chr1	40680467	40680966	chr1	40378676	40379175	Slc9a2|chr1:40378676-40379175	0.152078598174943	.	.
chr1	40680467	40680966	chr1	40874280	40874779	Slc9a2|chr1:40874280-40874779	0.242129354344961	.	.
chr1	40681063	40681562	chr1	40266363	40266862	Slc9a2|chr1:40266363-40266862	0.218426027628156	.	.
chr1	40681063	40681562	chr1	40874280	40874779	Slc9a2|chr1:40874280-40874779	0.291281430395112	.	.
chr1	40790447	40790946	chr1	40874280	40874779	Mfsd9|chr1:40874280-40874779	0.168244297566363	.	.
chr1	40790447	40790946	chr1	40887752	40888251	Mfsd9|chr1:40887752-40888251	0.218359657121111	.	.
chr1	40790447	40790946	chr1	41157469	41157968	Mfsd9|chr1:41157469-41157968	0.351315303999681	.	.
chr1	40790447	40790946	chr1	41158010	41158509	Mfsd9|chr1:41158010-41158509	0.303387958405475	.	.
chr1	40790447	40790946	chr1	41166420	41166919	Mfsd9|chr1:41166420-41166919	0.350897568530495	.	.
chr1	43827102	43827601	chr1	43871504	43872003	Uxs1|chr1:43871504-43872003	0.147347271189141	.	.
chr1	43827102	43827601	chr1	44064570	44065069	Uxs1|chr1:44064570-44065069	0.172695551836533	.	.
chr1	43827615	43828114	chr1	43797839	43798338	Uxs1|chr1:43797839-43798338	0.168586153622214	.	.
chr1	43827615	43828114	chr1	43864657	43865156	Uxs1|chr1:43864657-43865156	0.156235833898474	.	.
chr1	43827615	43828114	chr1	43967659	43968158	Uxs1|chr1:43967659-43968158	0.331622096350445	.	.
chr1	43827615	43828114	chr1	44214428	44214927	Uxs1|chr1:44214428-44214927	0.152708266535063	.	.
chr1	43933698	43934197	chr1	43967659	43968158	Tpp2|chr1:43967659-43968158	0.145518863028918	.	.
chr1	43933698	43934197	chr1	44041766	44042265	Tpp2|chr1:44041766-44042265	0.171050455279329	.	.
chr1	43933698	43934197	chr1	44214428	44214927	Tpp2|chr1:44214428-44214927	0.197856921710956	.	.
chr1	44102213	44102712	chr1	44214428	44214927	Tex30|chr1:44214428-44214927	0.161455610624282	.	.
chr1	44102213	44102712	chr1	44278510	44279009	Tex30|chr1:44278510-44279009	0.156765176740354	.	.
chr1	44118638	44119137	chr1	43798365	43798864	Bivm|chr1:43798365-43798864	0.200296353643604	.	.
chr1	44118638	44119137	chr1	43798365	43798864	Poglut2|chr1:43798365-43798864	0.200296353643604	.	.
chr1	44118638	44119137	chr1	43864657	43865156	Bivm|chr1:43864657-43865156	0.302264020982647	.	.
chr1	44118638	44119137	chr1	43864657	43865156	Poglut2|chr1:43864657-43865156	0.302264020982647	.	.
chr1	44118638	44119137	chr1	44041766	44042265	Bivm|chr1:44041766-44042265	0.144340592526672	.	.
chr1	44118638	44119137	chr1	44041766	44042265	Poglut2|chr1:44041766-44042265	0.144340592526672	.	.
chr1	44119144	44119643	chr1	43898955	43899454	Bivm|chr1:43898955-43899454	0.171415583869241	.	.
chr1	44119144	44119643	chr1	43898955	43899454	Poglut2|chr1:43898955-43899454	0.171415583869241	.	.
chr1	44119144	44119643	chr1	44041766	44042265	Bivm|chr1:44041766-44042265	0.165645604814103	.	.
chr1	44119144	44119643	chr1	44041766	44042265	Poglut2|chr1:44041766-44042265	0.165645604814103	.	.
chr1	44119663	44120162	chr1	43898955	43899454	Bivm|chr1:43898955-43899454	0.168124100248857	.	.
chr1	44119663	44120162	chr1	44242103	44242602	Bivm|chr1:44242103-44242602	0.439907112085032	.	.
chr1	44119663	44120162	chr1	44278510	44279009	Bivm|chr1:44278510-44279009	0.165759939841349	.	.
chr1	44147693	44148192	chr1	43818286	43818785	Ercc5|chr1:43818286-43818785	0.239742730466412	.	.
chr1	44147693	44148192	chr1	44041766	44042265	Ercc5|chr1:44041766-44042265	0.244293003838679	.	.
chr1	44147693	44148192	chr1	44198134	44198633	Ercc5|chr1:44198134-44198633	0.352024918455068	.	.
chr1	44147693	44148192	chr1	44242103	44242602	Ercc5|chr1:44242103-44242602	0.260273847585555	.	.
chr1	44551396	44551895	chr1	44277960	44278459	Gulp1|chr1:44277960-44278459	0.193441220771788	.	.
chr1	44551396	44551895	chr1	44566988	44567487	Gulp1|chr1:44566988-44567487	0.150474948420729	.	.
chr1	44551396	44551895	chr1	44576553	44577052	Gulp1|chr1:44576553-44577052	0.285228904812545	.	.
chr1	44551396	44551895	chr1	44577064	44577563	Gulp1|chr1:44577064-44577563	0.188192577067457	.	.
chr1	44551396	44551895	chr1	44586754	44587253	Gulp1|chr1:44586754-44587253	0.182721393138856	.	.
chr1	44551396	44551895	chr1	44589518	44590017	Gulp1|chr1:44589518-44590017	0.206875662743725	.	.
chr1	44551396	44551895	chr1	44645161	44645660	Gulp1|chr1:44645161-44645660	0.177783724877503	.	.
chr1	44551396	44551895	chr1	44645681	44646180	Gulp1|chr1:44645681-44646180	0.599928453886647	.	.
chr1	44551396	44551895	chr1	44646260	44646759	Gulp1|chr1:44646260-44646759	0.231245123562055	.	.
chr1	44551396	44551895	chr1	44669372	44669871	Gulp1|chr1:44669372-44669871	0.355243397464673	.	.
chr1	44551396	44551895	chr1	44669372	44669871	Gulp1|chr1:44669372-44669871	0.355243397464674	.	.
chr1	44551396	44551895	chr1	44699482	44699981	Gulp1|chr1:44699482-44699981	0.169233090041323	.	.
chr1	44551396	44551895	chr1	44792427	44792926	Gulp1|chr1:44792427-44792926	0.289838406744665	.	.
chr1	44551396	44551895	chr1	44862846	44863345	Gulp1|chr1:44862846-44863345	0.294841732416171	.	.
chr1	44745649	44746148	chr1	44566988	44567487	4930521E06Rik|chr1:44566988-44567487	0.247125984510649	.	.
chr1	44745649	44746148	chr1	44589006	44589505	4930521E06Rik|chr1:44589006-44589505	0.145014425695513	.	.
chr1	44745649	44746148	chr1	44589518	44590017	4930521E06Rik|chr1:44589518-44590017	0.385413359516974	.	.
chr1	44745649	44746148	chr1	44699482	44699981	4930521E06Rik|chr1:44699482-44699981	0.292330517728923	.	.
chr1	45795197	45795696	chr1	45691893	45692392	Wdr75|chr1:45691893-45692392	0.169249960788472	.	.
chr1	45795197	45795696	chr1	46141346	46141845	Wdr75|chr1:46141346-46141845	0.199446985573643	.	.
chr1	45795197	45795696	chr1	46141862	46142361	Wdr75|chr1:46141862-46142361	0.209233110998247	.	.
chr1	45795197	45795696	chr1	46222543	46223042	Wdr75|chr1:46222543-46223042	0.227904051740207	.	.
chr1	46425176	46425675	chr1	46654824	46655323	Dnah7c|chr1:46654824-46655323	0.223802523633881	.	.
chr1	52816845	52817344	chr1	52799343	52799842	Inpp1|chr1:52799343-52799842	0.175852363163795	.	.
chr1	52817513	52818012	chr1	52759326	52759825	Inpp1|chr1:52759326-52759825	0.175069244767877	.	.
chr1	52817513	52818012	chr1	52759326	52759825	Inpp1|chr1:52759326-52759825	0.175069244767878	.	.
chr1	52817513	52818012	chr1	52951973	52952472	Inpp1|chr1:52951973-52952472	0.22643849561193	.	.
chr1	52844734	52845233	chr1	52951973	52952472	Hibch|chr1:52951973-52952472	0.324863735401463	.	.
chr1	53296806	53297305	chr1	53328587	53329086	Ormdl1|chr1:53328587-53329086	0.145137188775835	.	.
chr1	53296806	53297305	chr1	53328587	53329086	Pms1|chr1:53328587-53329086	0.145137188775835	.	.
chr1	53296806	53297305	chr1	53581290	53581789	Ormdl1|chr1:53581290-53581789	0.272197974930251	.	.
chr1	53296806	53297305	chr1	53581290	53581789	Pms1|chr1:53581290-53581789	0.272197974930251	.	.
chr1	53297308	53297807	chr1	53053006	53053505	Ormdl1|chr1:53053006-53053505	0.248307976161979	.	.
chr1	53297308	53297807	chr1	53053006	53053505	Ormdl1|chr1:53053006-53053505	0.24830797616198	.	.
chr1	53297308	53297807	chr1	53053006	53053505	Pms1|chr1:53053006-53053505	0.248307976161979	.	.
chr1	53297308	53297807	chr1	53053006	53053505	Pms1|chr1:53053006-53053505	0.24830797616198	.	.
chr1	53706596	53707095	chr1	53328587	53329086	Dnah7a|chr1:53328587-53329086	0.194838642803698	.	.
chr1	53706596	53707095	chr1	53986572	53987071	Dnah7a|chr1:53986572-53987071	0.145423976705202	.	.
chr1	53707111	53707610	chr1	53328587	53329086	Dnah7a|chr1:53328587-53329086	0.149396876063858	.	.
chr1	53785040	53785539	chr1	53986572	53987071	Stk17b|chr1:53986572-53987071	0.18810078255773	.	.
chr1	54194329	54194828	chr1	54193770	54194269	Hecw2|chr1:54193770-54194269	0.269618887564453	.	.
chr1	54250459	54250958	chr1	54065961	54066460	Ccdc150|chr1:54065961-54066460	0.282669225414799	.	.
chr1	54250459	54250958	chr1	54381234	54381733	Ccdc150|chr1:54381234-54381733	0.295277632848861	.	.
chr1	54250459	54250958	chr1	54585255	54585754	Ccdc150|chr1:54585255-54585754	0.235650572948887	.	.
chr1	54250459	54250958	chr1	54732758	54733257	Ccdc150|chr1:54732758-54733257	0.176515148623059	.	.
chr1	54438767	54439266	chr1	54065961	54066460	Gtf3c3|chr1:54065961-54066460	0.196454804217323	.	.
chr1	54438767	54439266	chr1	54381234	54381733	Gtf3c3|chr1:54381234-54381733	0.209567137632378	.	.
chr1	54438767	54439266	chr1	54597614	54598113	Gtf3c3|chr1:54597614-54598113	0.193220841738872	.	.
chr1	54438767	54439266	chr1	54717584	54718083	Gtf3c3|chr1:54717584-54718083	0.297157929074567	.	.
chr1	54438767	54439266	chr1	54732758	54733257	Gtf3c3|chr1:54732758-54733257	0.214150677951873	.	.
chr1	54438767	54439266	chr1	54734870	54735369	Gtf3c3|chr1:54734870-54735369	0.214788251902996	.	.
chr1	54438767	54439266	chr1	54735435	54735934	Gtf3c3|chr1:54735435-54735934	0.148368325056089	.	.
chr1	54557443	54557942	chr1	54732758	54733257	Pgap1|chr1:54732758-54733257	0.170464183849302	.	.
chr1	55363229	55363728	chr1	55215276	55215775	Boll|chr1:55215276-55215775	0.209654035878344	.	.
chr1	55363229	55363728	chr1	55442451	55442950	Boll|chr1:55442451-55442950	0.165650395992516	.	.
chr1	55405572	55406071	chr1	55215276	55215775	Plcl1|chr1:55215276-55215775	0.160207009823789	.	.
chr1	55405572	55406071	chr1	55442451	55442950	Plcl1|chr1:55442451-55442950	0.204014464941208	.	.
chr1	56972152	56972651	chr1	56905216	56905715	9130024F11Rik|chr1:56905216-56905715	0.166715813992744	.	.
chr1	58112727	58113226	chr1	58271090	58271589	Aox3|chr1:58271090-58271589	0.180478341283474	.	.
chr1	58112727	58113226	chr1	58296260	58296759	Aox3|chr1:58296260-58296759	0.343424535521179	.	.
chr1	58112727	58113226	chr1	58359437	58359936	Aox3|chr1:58359437-58359936	0.287270766603787	.	.
chr1	58392818	58393317	chr1	58652543	58653042	Bzw1|chr1:58652543-58653042	0.182180277228533	.	.
chr1	58423825	58424324	chr1	58070079	58070578	Clk1|chr1:58070079-58070578	0.156800388717947	.	.
chr1	58423825	58424324	chr1	58081240	58081739	Clk1|chr1:58081240-58081739	0.258514535084847	.	.
chr1	58423825	58424324	chr1	58090152	58090651	Clk1|chr1:58090152-58090651	0.187898692489901	.	.
chr1	58423825	58424324	chr1	58343766	58344265	Clk1|chr1:58343766-58344265	0.179543207861589	.	.
chr1	58423825	58424324	chr1	58603665	58604164	Clk1|chr1:58603665-58604164	0.197754782698995	.	.
chr1	58423825	58424324	chr1	58614393	58614892	Clk1|chr1:58614393-58614892	0.159119496670268	.	.
chr1	58423825	58424324	chr1	58663285	58663784	Clk1|chr1:58663285-58663784	0.167875884024678	.	.
chr1	58423825	58424324	chr1	58746853	58747352	Clk1|chr1:58746853-58747352	0.262529129311263	.	.
chr1	58445384	58445883	chr1	58271090	58271589	Nif3l1|chr1:58271090-58271589	0.190561456829394	.	.
chr1	58445384	58445883	chr1	58271090	58271589	Ppil3|chr1:58271090-58271589	0.190561456829394	.	.
chr1	58445384	58445883	chr1	58296260	58296759	Nif3l1|chr1:58296260-58296759	0.176343268870886	.	.
chr1	58445384	58445883	chr1	58296260	58296759	Ppil3|chr1:58296260-58296759	0.176343268870886	.	.
chr1	58504734	58505233	chr1	58271090	58271589	Gm15834|chr1:58271090-58271589	0.299317148401726	.	.
chr1	58504734	58505233	chr1	58271090	58271589	Orc2|chr1:58271090-58271589	0.299317148401726	.	.
chr1	58504734	58505233	chr1	58524838	58525337	Gm15834|chr1:58524838-58525337	0.228695870771839	.	.
chr1	58504734	58505233	chr1	58524838	58525337	Orc2|chr1:58524838-58525337	0.228695870771839	.	.
chr1	58586034	58586533	chr1	58697550	58698049	Fam126b|chr1:58697550-58698049	0.331774439047297	.	.
chr1	58586034	58586533	chr1	58697550	58698049	Ndufb3|chr1:58697550-58698049	0.331774439047297	.	.
chr1	58586552	58587051	chr1	58289826	58290325	Fam126b|chr1:58289826-58290325	0.147713180286168	.	.
chr1	58586552	58587051	chr1	58289826	58290325	Ndufb3|chr1:58289826-58290325	0.147713180286168	.	.
chr1	58711489	58711988	chr1	58343766	58344265	Cflar|chr1:58343766-58344265	0.17460032814828	.	.
chr1	58972763	58973262	chr1	58610099	58610598	Stradb|chr1:58610099-58610598	0.192992617830197	.	.
chr1	58972763	58973262	chr1	58610099	58610598	Trak2|chr1:58610099-58610598	0.192992617830197	.	.
chr1	58972763	58973262	chr1	58617236	58617735	Stradb|chr1:58617236-58617735	0.15617148202812	.	.
chr1	58972763	58973262	chr1	58617236	58617735	Trak2|chr1:58617236-58617735	0.15617148202812	.	.
chr1	58972763	58973262	chr1	58652543	58653042	Stradb|chr1:58652543-58653042	0.233177154914909	.	.
chr1	58972763	58973262	chr1	58652543	58653042	Trak2|chr1:58652543-58653042	0.233177154914909	.	.
chr1	58972763	58973262	chr1	58746853	58747352	Stradb|chr1:58746853-58747352	0.184828832369344	.	.
chr1	58972763	58973262	chr1	58746853	58747352	Trak2|chr1:58746853-58747352	0.184828832369344	.	.
chr1	58973284	58973783	chr1	58524838	58525337	Stradb|chr1:58524838-58525337	0.187197158144226	.	.
chr1	58973284	58973783	chr1	58524838	58525337	Trak2|chr1:58524838-58525337	0.187197158144226	.	.
chr1	58973284	58973783	chr1	58610099	58610598	Stradb|chr1:58610099-58610598	0.349540131552354	.	.
chr1	58973284	58973783	chr1	58610099	58610598	Trak2|chr1:58610099-58610598	0.349540131552354	.	.
chr1	58973284	58973783	chr1	59140824	59141323	Stradb|chr1:59140824-59141323	0.155053699461253	.	.
chr1	58973284	58973783	chr1	59140824	59141323	Trak2|chr1:59140824-59141323	0.155053699461253	.	.
chr1	58973886	58974385	chr1	58614393	58614892	Stradb|chr1:58614393-58614892	0.314256148554666	.	.
chr1	58973886	58974385	chr1	58614393	58614892	Stradb|chr1:58614393-58614892	0.314256148554667	.	.
chr1	58973886	58974385	chr1	58614393	58614892	Trak2|chr1:58614393-58614892	0.314256148554666	.	.
chr1	58973886	58974385	chr1	58614393	58614892	Trak2|chr1:58614393-58614892	0.314256148554667	.	.
chr1	58973886	58974385	chr1	58856761	58857260	Stradb|chr1:58856761-58857260	0.190033822647335	.	.
chr1	58973886	58974385	chr1	58856761	58857260	Trak2|chr1:58856761-58857260	0.190033822647335	.	.
chr1	58973886	58974385	chr1	58937261	58937760	Stradb|chr1:58937261-58937760	0.187279251998456	.	.
chr1	58973886	58974385	chr1	58937261	58937760	Trak2|chr1:58937261-58937760	0.187279251998456	.	.
chr1	59119578	59120077	chr1	59312429	59312928	G730003C15Rik|chr1:59312429-59312928	0.199579627747476	.	.
chr1	59119578	59120077	chr1	59312429	59312928	Tmem237|chr1:59312429-59312928	0.199579627747476	.	.
chr1	59119578	59120077	chr1	59394461	59394960	G730003C15Rik|chr1:59394461-59394960	0.1445662413252	.	.
chr1	59119578	59120077	chr1	59394461	59394960	Tmem237|chr1:59394461-59394960	0.1445662413252	.	.
chr1	59119578	59120077	chr1	59488927	59489426	G730003C15Rik|chr1:59488927-59489426	0.349333597269673	.	.
chr1	59119578	59120077	chr1	59488927	59489426	Tmem237|chr1:59488927-59489426	0.349333597269673	.	.
chr1	59120147	59120646	chr1	59140824	59141323	G730003C15Rik|chr1:59140824-59141323	0.157972309198347	.	.
chr1	59120147	59120646	chr1	59140824	59141323	Tmem237|chr1:59140824-59141323	0.157972309198347	.	.
chr1	59120147	59120646	chr1	59318812	59319311	G730003C15Rik|chr1:59318812-59319311	0.319419668059091	.	.
chr1	59120147	59120646	chr1	59318812	59319311	Tmem237|chr1:59318812-59319311	0.319419668059091	.	.
chr1	59120147	59120646	chr1	59386985	59387484	G730003C15Rik|chr1:59386985-59387484	0.280108092124553	.	.
chr1	59120147	59120646	chr1	59386985	59387484	Tmem237|chr1:59386985-59387484	0.280108092124553	.	.
chr1	59120147	59120646	chr1	59387510	59388009	G730003C15Rik|chr1:59387510-59388009	0.452495944065719	.	.
chr1	59120147	59120646	chr1	59387510	59388009	Tmem237|chr1:59387510-59388009	0.452495944065719	.	.
chr1	59120147	59120646	chr1	59394461	59394960	G730003C15Rik|chr1:59394461-59394960	0.430661296185435	.	.
chr1	59120147	59120646	chr1	59394461	59394960	Tmem237|chr1:59394461-59394960	0.430661296185435	.	.
chr1	59120147	59120646	chr1	59488927	59489426	G730003C15Rik|chr1:59488927-59489426	0.198614100433665	.	.
chr1	59120147	59120646	chr1	59488927	59489426	Tmem237|chr1:59488927-59489426	0.198614100433665	.	.
chr1	59162341	59162840	chr1	58856761	58857260	Mpp4|chr1:58856761-58857260	0.403597132312747	.	.
chr1	59162883	59163382	chr1	58856761	58857260	Mpp4|chr1:58856761-58857260	0.673547669292435	.	.
chr1	59162883	59163382	chr1	58937261	58937760	Mpp4|chr1:58937261-58937760	0.161542314760361	.	.
chr1	59237006	59237505	chr1	59140824	59141323	Als2|chr1:59140824-59141323	0.148080054023006	.	.
chr1	59516242	59516741	chr1	59318812	59319311	Gm973|chr1:59318812-59319311	0.146867378896653	.	.
chr1	59516242	59516741	chr1	59386985	59387484	Gm973|chr1:59386985-59387484	0.392724605048564	.	.
chr1	59516242	59516741	chr1	59387510	59388009	Gm973|chr1:59387510-59388009	0.255855806304629	.	.
chr1	59516242	59516741	chr1	59574808	59575307	Gm973|chr1:59574808-59575307	0.160311104046829	.	.
chr1	59669977	59670476	chr1	59312429	59312928	Sumo1|chr1:59312429-59312928	0.273275856270743	.	.
chr1	59670565	59671064	chr1	59623298	59623797	Sumo1|chr1:59623298-59623797	0.210169579809704	.	.
chr1	59684706	59685205	chr1	59312429	59312928	Nop58|chr1:59312429-59312928	0.206150489587379	.	.
chr1	59684706	59685205	chr1	59488927	59489426	Nop58|chr1:59488927-59489426	0.145098752845766	.	.
chr1	60098487	60098986	chr1	60353258	60353757	Carf|chr1:60353258-60353757	0.290884557416185	.	.
chr1	60098487	60098986	chr1	60353258	60353757	Wdr12|chr1:60353258-60353757	0.290884557416185	.	.
chr1	60180257	60180756	chr1	59899192	59899691	Nbeal1|chr1:59899192-59899691	0.355533052253407	.	.
chr1	60343314	60343813	chr1	60396111	60396610	Cyp20a1|chr1:60396111-60396610	0.24350982799775	.	.
chr1	61377723	61378222	chr1	61139140	61139639	9530026F06Rik|chr1:61139140-61139639	0.181604390950703	.	.
chr1	61377723	61378222	chr1	61187935	61188434	9530026F06Rik|chr1:61187935-61188434	0.199250120261005	.	.
chr1	61377723	61378222	chr1	61290798	61291297	9530026F06Rik|chr1:61290798-61291297	0.29527803242707	.	.
chr1	61377723	61378222	chr1	61377060	61377559	9530026F06Rik|chr1:61377060-61377559	0.216691274449273	.	.
chr1	61377723	61378222	chr1	61692134	61692633	9530026F06Rik|chr1:61692134-61692633	0.17568558814065	.	.
chr1	63176509	63177008	chr1	63087111	63087610	Eef1b2|chr1:63087111-63087610	0.226306465787426	.	.
chr1	63176509	63177008	chr1	63087111	63087610	Ndufs1|chr1:63087111-63087610	0.226306465787426	.	.
chr1	63176509	63177008	chr1	63248065	63248564	Eef1b2|chr1:63248065-63248564	0.231865362446153	.	.
chr1	63176509	63177008	chr1	63248065	63248564	Ndufs1|chr1:63248065-63248564	0.231865362446153	.	.
chr1	63176509	63177008	chr1	63389173	63389672	Eef1b2|chr1:63389173-63389672	0.145516078069012	.	.
chr1	63176509	63177008	chr1	63389173	63389672	Ndufs1|chr1:63389173-63389672	0.145516078069012	.	.
chr1	63176509	63177008	chr1	63483564	63484063	Eef1b2|chr1:63483564-63484063	0.165385164586145	.	.
chr1	63176509	63177008	chr1	63483564	63484063	Ndufs1|chr1:63483564-63484063	0.165385164586145	.	.
chr1	63272985	63273484	chr1	63490973	63491472	Gm11608|chr1:63490973-63491472	0.395754799874914	.	.
chr1	63272985	63273484	chr1	63490973	63491472	Zdbf2|chr1:63490973-63491472	0.395754799874914	.	.
chr1	63445105	63445604	chr1	63203844	63204343	Adam23|chr1:63203844-63204343	0.158701835990539	.	.
chr1	63445105	63445604	chr1	63490973	63491472	Adam23|chr1:63490973-63491472	0.284033805100687	.	.
chr1	63445671	63446170	chr1	63153005	63153504	Adam23|chr1:63153005-63153504	0.28704430062659	.	.
chr1	63445671	63446170	chr1	63248065	63248564	Adam23|chr1:63248065-63248564	0.234697395017124	.	.
chr1	63445671	63446170	chr1	63367905	63368404	Adam23|chr1:63367905-63368404	0.182722262468452	.	.
chr1	63445671	63446170	chr1	63490973	63491472	Adam23|chr1:63490973-63491472	0.232188565325357	.	.
chr1	63446419	63446918	chr1	63153005	63153504	Adam23|chr1:63153005-63153504	0.192402985907052	.	.
chr1	63730384	63730883	chr1	63659557	63660056	Fastkd2|chr1:63659557-63660056	0.207364763908659	.	.
chr1	63730384	63730883	chr1	63659557	63660056	Mdh1b|chr1:63659557-63660056	0.207364763908659	.	.
chr1	64531893	64532392	chr1	64361902	64362401	Creb1|chr1:64361902-64362401	0.188902770105289	.	.
chr1	64532547	64533046	chr1	64361902	64362401	Creb1|chr1:64361902-64362401	0.19635485074391	.	.
chr1	64616950	64617449	chr1	64361902	64362401	Gm28982|chr1:64361902-64362401	0.336103059987254	.	.
chr1	64616950	64617449	chr1	64361902	64362401	Mettl21a|chr1:64361902-64362401	0.336103059987254	.	.
chr1	64616950	64617449	chr1	64509644	64510143	Gm28982|chr1:64509644-64510143	0.15479634937475	.	.
chr1	64616950	64617449	chr1	64509644	64510143	Mettl21a|chr1:64509644-64510143	0.15479634937475	.	.
chr1	64617495	64617994	chr1	64509644	64510143	Gm28982|chr1:64509644-64510143	0.202329646626047	.	.
chr1	64617495	64617994	chr1	64509644	64510143	Mettl21a|chr1:64509644-64510143	0.202329646626047	.	.
chr1	64690474	64690973	chr1	64705213	64705712	2810408I11Rik|chr1:64705213-64705712	0.254326019756653	.	.
chr1	64690474	64690973	chr1	64705213	64705712	Ccnyl1|chr1:64705213-64705712	0.254326019756653	.	.
chr1	64690474	64690973	chr1	64735964	64736463	2810408I11Rik|chr1:64735964-64736463	0.195839528631358	.	.
chr1	64690474	64690973	chr1	64735964	64736463	Ccnyl1|chr1:64735964-64736463	0.195839528631358	.	.
chr1	64691008	64691507	chr1	64509644	64510143	2810408I11Rik|chr1:64509644-64510143	0.180854437660992	.	.
chr1	64691008	64691507	chr1	64509644	64510143	Ccnyl1|chr1:64509644-64510143	0.180854437660992	.	.
chr1	65122893	65123392	chr1	65129584	65130083	D630023F18Rik|chr1:65129584-65130083	0.232037773474902	.	.
chr1	65122893	65123392	chr1	65179041	65179540	D630023F18Rik|chr1:65179041-65179540	0.3095641242415	.	.
chr1	65186396	65186895	chr1	65010101	65010600	Idh1|chr1:65010101-65010600	0.147604175444766	.	.
chr1	65186396	65186895	chr1	65010101	65010600	Pikfyve|chr1:65010101-65010600	0.147604175444766	.	.
chr1	65186396	65186895	chr1	65118003	65118502	Idh1|chr1:65118003-65118502	0.15851102556376	.	.
chr1	65186396	65186895	chr1	65118003	65118502	Pikfyve|chr1:65118003-65118502	0.15851102556376	.	.
chr1	66174880	66175379	chr1	65825345	65825844	Map2|chr1:65825345-65825844	0.154260204609833	.	.
chr1	66174880	66175379	chr1	65843757	65844256	Map2|chr1:65843757-65844256	0.174877134361441	.	.
chr1	66174880	66175379	chr1	65952887	65953386	Map2|chr1:65952887-65953386	0.440644093295685	.	.
chr1	66174880	66175379	chr1	66104487	66104986	Map2|chr1:66104487-66104986	0.172611967526156	.	.
chr1	66174880	66175379	chr1	66111450	66111949	Map2|chr1:66111450-66111949	0.161908631585366	.	.
chr1	66174880	66175379	chr1	66148756	66149255	Map2|chr1:66148756-66149255	0.241524152236839	.	.
chr1	66174880	66175379	chr1	66206834	66207333	Map2|chr1:66206834-66207333	0.284783163388291	.	.
chr1	68024722	68025221	chr1	67795532	67796031	Gm15671|chr1:67795532-67796031	0.214281557020435	.	.
chr1	68024722	68025221	chr1	67946870	67947369	Gm15671|chr1:67946870-67947369	0.193448054547718	.	.
chr1	68024722	68025221	chr1	68247879	68248378	Gm15671|chr1:68247879-68248378	0.1508922176204	.	.
chr1	69106800	69107299	chr1	69165136	69165635	Gm16076|chr1:69165136-69165635	0.239965065463766	.	.
chr1	69106800	69107299	chr1	69428567	69429066	Gm16076|chr1:69428567-69429066	0.417379855540471	.	.
chr1	69107780	69108279	chr1	69428567	69429066	Erbb4|chr1:69428567-69429066	0.175296344029199	.	.
chr1	69108309	69108808	chr1	69165136	69165635	Erbb4|chr1:69165136-69165635	0.181100476743377	.	.
chr1	69108309	69108808	chr1	69241684	69242183	Erbb4|chr1:69241684-69242183	0.216242149331873	.	.
chr1	69108309	69108808	chr1	69428567	69429066	Erbb4|chr1:69428567-69429066	0.380153309502164	.	.
chr1	69687151	69687650	chr1	69267233	69267732	Ikzf2|chr1:69267233-69267732	0.201238755767486	.	.
chr1	69687151	69687650	chr1	69591806	69592305	Ikzf2|chr1:69591806-69592305	0.562417856607684	.	.
chr1	70724978	70725477	chr1	70683376	70683875	Vwc2l|chr1:70683376-70683875	0.23081297988764	.	.
chr1	70724978	70725477	chr1	70838998	70839497	Vwc2l|chr1:70838998-70839497	0.267171948551167	.	.
chr1	70725497	70725996	chr1	70317483	70317982	Vwc2l|chr1:70317483-70317982	0.453230085357234	.	.
chr1	70725497	70725996	chr1	70683376	70683875	Vwc2l|chr1:70683376-70683875	0.536146952554359	.	.
chr1	70725497	70725996	chr1	70684092	70684591	Vwc2l|chr1:70684092-70684591	0.305341018594898	.	.
chr1	70725497	70725996	chr1	70684750	70685249	Vwc2l|chr1:70684750-70685249	0.278460497318319	.	.
chr1	70725497	70725996	chr1	70838998	70839497	Vwc2l|chr1:70838998-70839497	0.234324025530659	.	.
chr1	70725497	70725996	chr1	70868867	70869366	Vwc2l|chr1:70868867-70869366	0.190626032266201	.	.
chr1	70725497	70725996	chr1	70869372	70869871	Vwc2l|chr1:70869372-70869871	0.297492499036279	.	.
chr1	70725497	70725996	chr1	70923113	70923612	Vwc2l|chr1:70923113-70923612	0.228822338340867	.	.
chr1	71102248	71102747	chr1	71117293	71117792	Bard1|chr1:71117293-71117792	0.187515710805711	.	.
chr1	71102861	71103360	chr1	70861723	70862222	Bard1|chr1:70861723-70862222	0.246133625989205	.	.
chr1	71557407	71557906	chr1	71775797	71776296	Atic|chr1:71775797-71776296	0.229414875993413	.	.
chr1	74295004	74295503	chr1	74432579	74433078	Gm29358|chr1:74432579-74433078	0.211359424312535	.	.
chr1	74295004	74295503	chr1	74433084	74433583	Gm29358|chr1:74433084-74433583	0.360452500940229	.	.
chr1	74295004	74295503	chr1	74437955	74438454	Gm29358|chr1:74437955-74438454	0.151517415382219	.	.
chr1	74295004	74295503	chr1	74452541	74453040	Gm29358|chr1:74452541-74453040	0.148190736780567	.	.
chr1	74295625	74296124	chr1	74433084	74433583	Gm29358|chr1:74433084-74433583	0.231408039990512	.	.
chr1	74361763	74362262	chr1	74313260	74313759	Catip|chr1:74313260-74313759	0.156513298156585	.	.
chr1	74361763	74362262	chr1	74433084	74433583	Catip|chr1:74433084-74433583	0.162558261015153	.	.
chr1	74408176	74408675	chr1	74313260	74313759	Vil1|chr1:74313260-74313759	0.26686831234529	.	.
chr1	74408176	74408675	chr1	74332262	74332761	Vil1|chr1:74332262-74332761	0.280692984960229	.	.
chr1	74408176	74408675	chr1	74432579	74433078	Vil1|chr1:74432579-74433078	0.374265779240134	.	.
chr1	74408176	74408675	chr1	74433084	74433583	Vil1|chr1:74433084-74433583	0.408630624854637	.	.
chr1	74408176	74408675	chr1	74437955	74438454	Vil1|chr1:74437955-74438454	0.271890284369173	.	.
chr1	74408176	74408675	chr1	74452541	74453040	Vil1|chr1:74452541-74453040	0.428474859516502	.	.
chr1	74505730	74506229	chr1	74386756	74387255	Cnot9|chr1:74386756-74387255	0.290128417984124	.	.
chr1	74505730	74506229	chr1	74802933	74803432	Cnot9|chr1:74802933-74803432	0.246018808399217	.	.
chr1	74505730	74506229	chr1	74872216	74872715	Cnot9|chr1:74872216-74872715	0.148509088164438	.	.
chr1	74542596	74543095	chr1	74397348	74397847	Plcd4|chr1:74397348-74397847	0.151759706860866	.	.
chr1	74542596	74543095	chr1	74808065	74808564	Plcd4|chr1:74808065-74808564	0.2314687327251	.	.
chr1	74587962	74588461	chr1	74332262	74332761	Bcs1l|chr1:74332262-74332761	0.145707451315383	.	.
chr1	74587962	74588461	chr1	74332262	74332761	Zfp142|chr1:74332262-74332761	0.145707451315383	.	.
chr1	74587962	74588461	chr1	74397348	74397847	Bcs1l|chr1:74397348-74397847	0.229179996263819	.	.
chr1	74587962	74588461	chr1	74397348	74397847	Zfp142|chr1:74397348-74397847	0.229179996263819	.	.
chr1	74587962	74588461	chr1	74433084	74433583	Bcs1l|chr1:74433084-74433583	0.19122890229172	.	.
chr1	74587962	74588461	chr1	74433084	74433583	Zfp142|chr1:74433084-74433583	0.19122890229172	.	.
chr1	74587962	74588461	chr1	74452541	74453040	Bcs1l|chr1:74452541-74453040	0.247924268317773	.	.
chr1	74587962	74588461	chr1	74452541	74453040	Zfp142|chr1:74452541-74453040	0.247924268317773	.	.
chr1	74587962	74588461	chr1	74802933	74803432	Bcs1l|chr1:74802933-74803432	0.27641436436995	.	.
chr1	74587962	74588461	chr1	74802933	74803432	Zfp142|chr1:74802933-74803432	0.27641436436995	.	.
chr1	74587962	74588461	chr1	74806444	74806943	Bcs1l|chr1:74806444-74806943	0.197736868601404	.	.
chr1	74587962	74588461	chr1	74806444	74806943	Zfp142|chr1:74806444-74806943	0.197736868601404	.	.
chr1	74587962	74588461	chr1	74858307	74858806	Bcs1l|chr1:74858307-74858806	0.216478945490525	.	.
chr1	74587962	74588461	chr1	74858307	74858806	Zfp142|chr1:74858307-74858806	0.216478945490525	.	.
chr1	74587962	74588461	chr1	74872216	74872715	Bcs1l|chr1:74872216-74872715	0.175696419996404	.	.
chr1	74587962	74588461	chr1	74872216	74872715	Zfp142|chr1:74872216-74872715	0.175696419996404	.	.
chr1	74601175	74601674	chr1	74786284	74786783	Rnf25|chr1:74786284-74786783	0.183789527955252	.	.
chr1	74601175	74601674	chr1	74786284	74786783	Stk36|chr1:74786284-74786783	0.183789527955252	.	.
chr1	74601175	74601674	chr1	74894978	74895477	Rnf25|chr1:74894978-74895477	0.172438582770529	.	.
chr1	74601175	74601674	chr1	74894978	74895477	Stk36|chr1:74894978-74895477	0.172438582770529	.	.
chr1	74661495	74661994	chr1	74802933	74803432	Ttll4|chr1:74802933-74803432	0.323724248254835	.	.
chr1	74661495	74661994	chr1	74806444	74806943	Ttll4|chr1:74806444-74806943	0.357714710057669	.	.
chr1	74661495	74661994	chr1	74806952	74807451	Ttll4|chr1:74806952-74807451	0.19127049002551	.	.
chr1	74661495	74661994	chr1	74808065	74808564	Ttll4|chr1:74808065-74808564	0.234150040662633	.	.
chr1	74661495	74661994	chr1	74816731	74817230	Ttll4|chr1:74816731-74817230	0.262928423346526	.	.
chr1	74661495	74661994	chr1	74872216	74872715	Ttll4|chr1:74872216-74872715	0.181732870615306	.	.
chr1	75124760	75125259	chr1	74802933	74803432	Nhej1|chr1:74802933-74803432	0.362151910618594	.	.
chr1	75124760	75125259	chr1	74872216	74872715	Nhej1|chr1:74872216-74872715	0.214268229471352	.	.
chr1	75124760	75125259	chr1	75001124	75001623	Nhej1|chr1:75001124-75001623	0.286040928714599	.	.
chr1	75124760	75125259	chr1	75370249	75370748	Nhej1|chr1:75370249-75370748	0.201743223856592	.	.
chr1	75124760	75125259	chr1	75403081	75403580	Nhej1|chr1:75403081-75403580	0.227041575477318	.	.
chr1	75142499	75142998	chr1	74802933	74803432	Cnppd1|chr1:74802933-74803432	0.265282822534992	.	.
chr1	75142499	75142998	chr1	74802933	74803432	Retreg2|chr1:74802933-74803432	0.265282822534992	.	.
chr1	75142499	75142998	chr1	74806444	74806943	Cnppd1|chr1:74806444-74806943	0.282878375982362	.	.
chr1	75142499	75142998	chr1	74806444	74806943	Retreg2|chr1:74806444-74806943	0.282878375982362	.	.
chr1	75142499	75142998	chr1	74858307	74858806	Cnppd1|chr1:74858307-74858806	0.256902994239756	.	.
chr1	75142499	75142998	chr1	74858307	74858806	Retreg2|chr1:74858307-74858806	0.256902994239756	.	.
chr1	75142499	75142998	chr1	75001124	75001623	Cnppd1|chr1:75001124-75001623	0.242523440942903	.	.
chr1	75142499	75142998	chr1	75001124	75001623	Retreg2|chr1:75001124-75001623	0.242523440942903	.	.
chr1	75142499	75142998	chr1	75381822	75382321	Cnppd1|chr1:75381822-75382321	0.207670609565811	.	.
chr1	75142499	75142998	chr1	75381822	75382321	Retreg2|chr1:75381822-75382321	0.207670609565811	.	.
chr1	75168424	75168923	chr1	74802933	74803432	Zfand2b|chr1:74802933-74803432	0.208934765629865	.	.
chr1	75168424	75168923	chr1	74808065	74808564	Zfand2b|chr1:74808065-74808564	0.273307519496223	.	.
chr1	75168424	75168923	chr1	74858307	74858806	Zfand2b|chr1:74858307-74858806	0.205461946744055	.	.
chr1	75168424	75168923	chr1	75487302	75487801	Zfand2b|chr1:75487302-75487801	0.158849691568412	.	.
chr1	75180079	75180578	chr1	74872216	74872715	Abcb6|chr1:74872216-74872715	0.212812796304562	.	.
chr1	75180079	75180578	chr1	75289342	75289841	Abcb6|chr1:75289342-75289841	0.152458233182902	.	.
chr1	75180079	75180578	chr1	75342805	75343304	Abcb6|chr1:75342805-75343304	0.176573479729698	.	.
chr1	75180079	75180578	chr1	75381822	75382321	Abcb6|chr1:75381822-75382321	0.145547889879407	.	.
chr1	75180079	75180578	chr1	75487834	75488333	Abcb6|chr1:75487834-75488333	0.24856376415332	.	.
chr1	75191753	75192252	chr1	74802933	74803432	Ankzf1|chr1:74802933-74803432	0.273316829312761	.	.
chr1	75191753	75192252	chr1	74802933	74803432	Atg9a|chr1:74802933-74803432	0.273316829312761	.	.
chr1	75191753	75192252	chr1	74806444	74806943	Ankzf1|chr1:74806444-74806943	0.152098037406497	.	.
chr1	75191753	75192252	chr1	74806444	74806943	Atg9a|chr1:74806444-74806943	0.152098037406497	.	.
chr1	75191753	75192252	chr1	74808065	74808564	Ankzf1|chr1:74808065-74808564	0.281906926705901	.	.
chr1	75191753	75192252	chr1	74808065	74808564	Atg9a|chr1:74808065-74808564	0.281906926705901	.	.
chr1	75191753	75192252	chr1	74816731	74817230	Ankzf1|chr1:74816731-74817230	0.173946475020205	.	.
chr1	75191753	75192252	chr1	74816731	74817230	Atg9a|chr1:74816731-74817230	0.173946475020205	.	.
chr1	75191753	75192252	chr1	74872216	74872715	Ankzf1|chr1:74872216-74872715	0.24083198904932	.	.
chr1	75191753	75192252	chr1	74872216	74872715	Atg9a|chr1:74872216-74872715	0.24083198904932	.	.
chr1	75191753	75192252	chr1	75001124	75001623	Ankzf1|chr1:75001124-75001623	0.23115947169847	.	.
chr1	75191753	75192252	chr1	75001124	75001623	Atg9a|chr1:75001124-75001623	0.23115947169847	.	.
chr1	75191753	75192252	chr1	75244823	75245322	Ankzf1|chr1:75244823-75245322	0.21672461908121	.	.
chr1	75191753	75192252	chr1	75244823	75245322	Atg9a|chr1:75244823-75245322	0.21672461908121	.	.
chr1	75191753	75192252	chr1	75381822	75382321	Ankzf1|chr1:75381822-75382321	0.239533738557268	.	.
chr1	75191753	75192252	chr1	75381822	75382321	Atg9a|chr1:75381822-75382321	0.239533738557268	.	.
chr1	75192415	75192914	chr1	74802933	74803432	Ankzf1|chr1:74802933-74803432	0.169407110970785	.	.
chr1	75192415	75192914	chr1	74802933	74803432	Atg9a|chr1:74802933-74803432	0.169407110970785	.	.
chr1	75192415	75192914	chr1	74894978	74895477	Ankzf1|chr1:74894978-74895477	0.185999456395354	.	.
chr1	75192415	75192914	chr1	74894978	74895477	Atg9a|chr1:74894978-74895477	0.185999456395354	.	.
chr1	75192415	75192914	chr1	75234571	75235070	Ankzf1|chr1:75234571-75235070	0.246145055360474	.	.
chr1	75192415	75192914	chr1	75234571	75235070	Atg9a|chr1:75234571-75235070	0.246145055360474	.	.
chr1	75192415	75192914	chr1	75370249	75370748	Ankzf1|chr1:75370249-75370748	0.203792087684561	.	.
chr1	75192415	75192914	chr1	75370249	75370748	Atg9a|chr1:75370249-75370748	0.203792087684561	.	.
chr1	75210546	75211045	chr1	74806444	74806943	Glb1l|chr1:74806444-74806943	0.239001765873592	.	.
chr1	75210546	75211045	chr1	74806444	74806943	Stk16|chr1:74806444-74806943	0.239001765873592	.	.
chr1	75210546	75211045	chr1	74806952	74807451	Glb1l|chr1:74806952-74807451	0.233148843696919	.	.
chr1	75210546	75211045	chr1	74806952	74807451	Stk16|chr1:74806952-74807451	0.233148843696919	.	.
chr1	75210546	75211045	chr1	75001124	75001623	Glb1l|chr1:75001124-75001623	0.197828321984346	.	.
chr1	75210546	75211045	chr1	75001124	75001623	Stk16|chr1:75001124-75001623	0.197828321984346	.	.
chr1	75210546	75211045	chr1	75289342	75289841	Glb1l|chr1:75289342-75289841	0.236245183016568	.	.
chr1	75210546	75211045	chr1	75289342	75289841	Stk16|chr1:75289342-75289841	0.236245183016568	.	.
chr1	75210546	75211045	chr1	75381822	75382321	Glb1l|chr1:75381822-75382321	0.172667087888574	.	.
chr1	75210546	75211045	chr1	75381822	75382321	Stk16|chr1:75381822-75382321	0.172667087888574	.	.
chr1	75210546	75211045	chr1	75403081	75403580	Glb1l|chr1:75403081-75403580	0.159401963339313	.	.
chr1	75210546	75211045	chr1	75403081	75403580	Stk16|chr1:75403081-75403580	0.159401963339313	.	.
chr1	75210546	75211045	chr1	75467494	75467993	Glb1l|chr1:75467494-75467993	0.339456602895678	.	.
chr1	75210546	75211045	chr1	75467494	75467993	Stk16|chr1:75467494-75467993	0.339456602895678	.	.
chr1	75219086	75219585	chr1	74802933	74803432	Tuba4a|chr1:74802933-74803432	0.18690707297612	.	.
chr1	75219086	75219585	chr1	75282920	75283419	Tuba4a|chr1:75282920-75283419	0.214370596767228	.	.
chr1	75219086	75219585	chr1	75403081	75403580	Tuba4a|chr1:75403081-75403580	0.192552417333621	.	.
chr1	75236144	75236643	chr1	75234571	75235070	Dnajb2|chr1:75234571-75235070	0.210022349658824	.	.
chr1	75236144	75236643	chr1	75289342	75289841	Dnajb2|chr1:75289342-75289841	0.278910046652814	.	.
chr1	75236144	75236643	chr1	75487302	75487801	Dnajb2|chr1:75487302-75487801	0.194107776340654	.	.
chr1	75236651	75237150	chr1	74816731	74817230	Dnajb2|chr1:74816731-74817230	0.156474506090038	.	.
chr1	75236651	75237150	chr1	74858307	74858806	Dnajb2|chr1:74858307-74858806	0.143910328371625	.	.
chr1	75236651	75237150	chr1	75370249	75370748	Dnajb2|chr1:75370249-75370748	0.202110258679609	.	.
chr1	75236651	75237150	chr1	75381822	75382321	Dnajb2|chr1:75381822-75382321	0.361728649722424	.	.
chr1	75236651	75237150	chr1	75467494	75467993	Dnajb2|chr1:75467494-75467993	0.172434046787901	.	.
chr1	75251521	75252020	chr1	75263237	75263736	Gm28294|chr1:75263237-75263736	0.212239255391591	.	.
chr1	75251521	75252020	chr1	75282920	75283419	Gm28294|chr1:75282920-75283419	0.188650417403483	.	.
chr1	75251521	75252020	chr1	75381822	75382321	Gm28294|chr1:75381822-75382321	0.167848137808919	.	.
chr1	75251521	75252020	chr1	75487834	75488333	Gm28294|chr1:75487834-75488333	0.266413807614911	.	.
chr1	75264008	75264507	chr1	75244823	75245322	Ptprn|chr1:75244823-75245322	0.222005094472476	.	.
chr1	75264008	75264507	chr1	75244823	75245322	Ptprn|chr1:75244823-75245322	0.222005094472477	.	.
chr1	75264008	75264507	chr1	75263237	75263736	Ptprn|chr1:75263237-75263736	0.253144949843531	.	.
chr1	75264008	75264507	chr1	75289342	75289841	Ptprn|chr1:75289342-75289841	0.216103391412857	.	.
chr1	75264008	75264507	chr1	75381822	75382321	Ptprn|chr1:75381822-75382321	0.195540726894087	.	.
chr1	75277375	75277874	chr1	75467494	75467993	Resp18|chr1:75467494-75467993	0.20981473759014	.	.
chr1	75317346	75317845	chr1	75381822	75382321	Dnpep|chr1:75381822-75382321	0.409956886735247	.	.
chr1	75317346	75317845	chr1	75467494	75467993	Dnpep|chr1:75467494-75467993	0.245193342910329	.	.
chr1	75479156	75479655	chr1	75234571	75235070	Chpf|chr1:75234571-75235070	0.160553995056637	.	.
chr1	75479156	75479655	chr1	75234571	75235070	Tmem198|chr1:75234571-75235070	0.160553995056637	.	.
chr1	75479156	75479655	chr1	75289342	75289841	Chpf|chr1:75289342-75289841	0.292253622108718	.	.
chr1	75479156	75479655	chr1	75289342	75289841	Tmem198|chr1:75289342-75289841	0.292253622108718	.	.
chr1	75479156	75479655	chr1	75381822	75382321	Chpf|chr1:75381822-75382321	0.16911649823552	.	.
chr1	75479156	75479655	chr1	75381822	75382321	Tmem198|chr1:75381822-75382321	0.16911649823552	.	.
chr1	75479156	75479655	chr1	75487302	75487801	Chpf|chr1:75487302-75487801	0.1445254374841	.	.
chr1	75479156	75479655	chr1	75487302	75487801	Tmem198|chr1:75487302-75487801	0.1445254374841	.	.
chr1	75479156	75479655	chr1	75487834	75488333	Chpf|chr1:75487834-75488333	0.213838197361849	.	.
chr1	75479156	75479655	chr1	75487834	75488333	Tmem198|chr1:75487834-75488333	0.213838197361849	.	.
chr1	75505376	75505875	chr1	75559353	75559852	Obsl1|chr1:75559353-75559852	0.207788753978821	.	.
chr1	75505376	75505875	chr1	75689437	75689936	Obsl1|chr1:75689437-75689936	0.345956369642741	.	.
chr1	75546261	75546760	chr1	75559353	75559852	Slc4a3|chr1:75559353-75559852	0.219093294749352	.	.
chr1	75546261	75546760	chr1	75689437	75689936	Slc4a3|chr1:75689437-75689936	0.168587844339285	.	.
chr1	77514939	77515438	chr1	77513554	77514053	Epha4|chr1:77513554-77514053	0.243246570641711	.	.
chr1	77514939	77515438	chr1	77513554	77514053	Gm28386|chr1:77513554-77514053	0.243246570641711	.	.
chr1	77514939	77515438	chr1	77896157	77896656	Epha4|chr1:77896157-77896656	0.179825244639974	.	.
chr1	77514939	77515438	chr1	77896157	77896656	Gm28386|chr1:77896157-77896656	0.179825244639974	.	.
chr1	77516009	77516508	chr1	77525516	77526015	Gm28386|chr1:77525516-77526015	0.30084599960227	.	.
chr1	77516009	77516508	chr1	77545710	77546209	Gm28386|chr1:77545710-77546209	0.246982691144162	.	.
chr1	77516009	77516508	chr1	77708622	77709121	Gm28386|chr1:77708622-77709121	0.323181004272169	.	.
chr1	77516009	77516508	chr1	77811569	77812068	Gm28386|chr1:77811569-77812068	0.321591062142474	.	.
chr1	77516009	77516508	chr1	77811569	77812068	Gm28386|chr1:77811569-77812068	0.321591062142475	.	.
chr1	77516009	77516508	chr1	77872166	77872665	Gm28386|chr1:77872166-77872665	0.303333145941966	.	.
chr1	77516009	77516508	chr1	77896157	77896656	Gm28386|chr1:77896157-77896656	0.375720686955588	.	.
chr1	77516009	77516508	chr1	77929486	77929985	Gm28386|chr1:77929486-77929985	0.326277558606636	.	.
chr1	79439807	79440306	chr1	79066409	79066908	Scg2|chr1:79066409-79066908	0.32681893635945	.	.
chr1	79439807	79440306	chr1	79078793	79079292	Scg2|chr1:79078793-79079292	0.235180648756506	.	.
chr1	79439807	79440306	chr1	79303543	79304042	Scg2|chr1:79303543-79304042	0.152185965043334	.	.
chr1	80339971	80340470	chr1	80052971	80053470	Cul3|chr1:80052971-80053470	0.185238460021189	.	.
chr1	80340736	80341235	chr1	80021514	80022013	Cul3|chr1:80021514-80022013	0.291525574602976	.	.
chr1	80340736	80341235	chr1	80115871	80116370	Cul3|chr1:80115871-80116370	0.218026725474826	.	.
chr1	80340736	80341235	chr1	80459424	80459923	Cul3|chr1:80459424-80459923	0.174607359827184	.	.
chr1	80340736	80341235	chr1	80459974	80460473	Cul3|chr1:80459974-80460473	0.214830781775245	.	.
chr1	80340736	80341235	chr1	80493834	80494333	Cul3|chr1:80493834-80494333	0.270048353402947	.	.
chr1	82290681	82291180	chr1	82156946	82157445	Irs1|chr1:82156946-82157445	0.358747031945722	.	.
chr1	82290681	82291180	chr1	82158379	82158878	Irs1|chr1:82158379-82158878	0.175360443025144	.	.
chr1	82290681	82291180	chr1	82188471	82188970	Irs1|chr1:82188471-82188970	0.30542119339343	.	.
chr1	82290681	82291180	chr1	82201432	82201931	Irs1|chr1:82201432-82201931	0.154577980276062	.	.
chr1	82290681	82291180	chr1	82395457	82395956	Irs1|chr1:82395457-82395956	0.224575349836156	.	.
chr1	82290681	82291180	chr1	82433306	82433805	Irs1|chr1:82433306-82433805	0.339821764411101	.	.
chr1	82291243	82291742	chr1	82433306	82433805	Irs1|chr1:82433306-82433805	0.197931438646658	.	.
chr1	82316361	82316860	chr1	82156946	82157445	Rhbdd1|chr1:82156946-82157445	0.335600464931097	.	.
chr1	82316361	82316860	chr1	82158379	82158878	Rhbdd1|chr1:82158379-82158878	0.461567777386815	.	.
chr1	82316361	82316860	chr1	82188471	82188970	Rhbdd1|chr1:82188471-82188970	0.199187526951191	.	.
chr1	82316361	82316860	chr1	82201432	82201931	Rhbdd1|chr1:82201432-82201931	0.210281871802532	.	.
chr1	82316361	82316860	chr1	82283141	82283640	Rhbdd1|chr1:82283141-82283640	0.318829979542214	.	.
chr1	82316361	82316860	chr1	82395457	82395956	Rhbdd1|chr1:82395457-82395956	0.164079953284474	.	.
chr1	82316361	82316860	chr1	82433306	82433805	Rhbdd1|chr1:82433306-82433805	0.253543903339535	.	.
chr1	82316361	82316860	chr1	82554287	82554786	Rhbdd1|chr1:82554287-82554786	0.320604764898922	.	.
chr1	82724600	82725099	chr1	82451862	82452361	C430014B12Rik|chr1:82451862-82452361	0.190611486933334	.	.
chr1	82724600	82725099	chr1	82451862	82452361	Mff|chr1:82451862-82452361	0.190611486933334	.	.
chr1	82725115	82725614	chr1	82717668	82718167	C430014B12Rik|chr1:82717668-82718167	0.216786552570492	.	.
chr1	82725115	82725614	chr1	82717668	82718167	Mff|chr1:82717668-82718167	0.216786552570492	.	.
chr1	83037972	83038471	chr1	83228055	83228554	Slc19a3|chr1:83228055-83228554	0.144273393756895	.	.
chr1	83037972	83038471	chr1	83455292	83455791	Slc19a3|chr1:83455292-83455791	0.251463800882606	.	.
chr1	83159481	83159980	chr1	83332169	83332668	Daw1|chr1:83332169-83332668	0.197956240638676	.	.
chr1	83159481	83159980	chr1	83332860	83333359	Daw1|chr1:83332860-83333359	0.301742551620587	.	.
chr1	83159481	83159980	chr1	83340775	83341274	Daw1|chr1:83340775-83341274	0.182610809359978	.	.
chr1	83407918	83408417	chr1	83228055	83228554	Sphkap|chr1:83228055-83228554	0.145499551399741	.	.
chr1	84839165	84839664	chr1	84838531	84839030	Fbxo36|chr1:84838531-84839030	0.224300210727517	.	.
chr1	84839808	84840307	chr1	84838531	84839030	Fbxo36|chr1:84838531-84839030	0.241394711466848	.	.
chr1	84839808	84840307	chr1	84838531	84839030	Trip12|chr1:84838531-84839030	0.241394711466848	.	.
chr1	84934883	84935382	chr1	84881481	84881980	Slc16a14|chr1:84881481-84881980	0.196062811378861	.	.
chr1	85793160	85793659	chr1	85822289	85822788	Cab39|chr1:85822289-85822788	0.168531435350747	.	.
chr1	85793160	85793659	chr1	85958147	85958646	Cab39|chr1:85958147-85958646	0.22882268674089	.	.
chr1	85894274	85894773	chr1	85809713	85810212	Itm2c|chr1:85809713-85810212	0.189993758904225	.	.
chr1	85894274	85894773	chr1	85853262	85853761	Itm2c|chr1:85853262-85853761	0.205056685425334	.	.
chr1	85928201	85928700	chr1	85720188	85720687	4933407L21Rik|chr1:85720188-85720687	0.354672558164789	.	.
chr1	85928201	85928700	chr1	85810332	85810831	4933407L21Rik|chr1:85810332-85810831	0.267781703541277	.	.
chr1	85928201	85928700	chr1	85822289	85822788	4933407L21Rik|chr1:85822289-85822788	0.161515596232479	.	.
chr1	85928201	85928700	chr1	85822289	85822788	4933407L21Rik|chr1:85822289-85822788	0.16151559623248	.	.
chr1	85928201	85928700	chr1	85833145	85833644	4933407L21Rik|chr1:85833145-85833644	0.155441406235194	.	.
chr1	85928201	85928700	chr1	85999484	85999983	4933407L21Rik|chr1:85999484-85999983	0.185613488956217	.	.
chr1	86358737	86359236	chr1	86434501	86435000	C130036L24Rik|chr1:86434501-86435000	0.155459845789378	.	.
chr1	86358737	86359236	chr1	86434501	86435000	Ncl|chr1:86434501-86435000	0.155459845789378	.	.
chr1	86359268	86359767	chr1	86253292	86253791	C130036L24Rik|chr1:86253292-86253791	0.230469238468567	.	.
chr1	86359268	86359767	chr1	86253292	86253791	Ncl|chr1:86253292-86253791	0.230469238468567	.	.
chr1	86359268	86359767	chr1	86339345	86339844	C130036L24Rik|chr1:86339345-86339844	0.151562290462173	.	.
chr1	86359268	86359767	chr1	86339345	86339844	Ncl|chr1:86339345-86339844	0.151562290462173	.	.
chr1	86359268	86359767	chr1	86434501	86435000	C130036L24Rik|chr1:86434501-86435000	0.195409711492954	.	.
chr1	86359268	86359767	chr1	86434501	86435000	Ncl|chr1:86434501-86435000	0.195409711492954	.	.
chr1	86359268	86359767	chr1	86441795	86442294	C130036L24Rik|chr1:86441795-86442294	0.237955721154319	.	.
chr1	86359268	86359767	chr1	86441795	86442294	Ncl|chr1:86441795-86442294	0.237955721154319	.	.
chr1	86359268	86359767	chr1	86487143	86487642	C130036L24Rik|chr1:86487143-86487642	0.290580513839373	.	.
chr1	86359268	86359767	chr1	86487143	86487642	Ncl|chr1:86487143-86487642	0.290580513839373	.	.
chr1	86359268	86359767	chr1	86634632	86635131	C130036L24Rik|chr1:86634632-86635131	0.175586121632641	.	.
chr1	86359268	86359767	chr1	86634632	86635131	Ncl|chr1:86634632-86635131	0.175586121632641	.	.
chr1	86526360	86526859	chr1	86339345	86339844	Ptma|chr1:86339345-86339844	0.221245571975759	.	.
chr1	86526360	86526859	chr1	86440464	86440963	Ptma|chr1:86440464-86440963	0.285112583474934	.	.
chr1	86526360	86526859	chr1	86487725	86488224	Ptma|chr1:86487725-86488224	0.217601620352639	.	.
chr1	86526360	86526859	chr1	86487725	86488224	Ptma|chr1:86487725-86488224	0.21760162035264	.	.
chr1	86526360	86526859	chr1	86546750	86547249	Ptma|chr1:86546750-86547249	0.183754950409783	.	.
chr1	86526360	86526859	chr1	86586879	86587378	Ptma|chr1:86586879-86587378	0.219309976700658	.	.
chr1	86582078	86582577	chr1	86487143	86487642	Cops7b|chr1:86487143-86487642	0.223330251483911	.	.
chr1	86582078	86582577	chr1	86487143	86487642	Pde6d|chr1:86487143-86487642	0.223330251483911	.	.
chr1	86582078	86582577	chr1	86600149	86600648	Cops7b|chr1:86600149-86600648	0.150624148259595	.	.
chr1	86582078	86582577	chr1	86600149	86600648	Pde6d|chr1:86600149-86600648	0.150624148259595	.	.
chr1	86582603	86583102	chr1	86371911	86372410	Cops7b|chr1:86371911-86372410	0.263271510412775	.	.
chr1	86582603	86583102	chr1	86371911	86372410	Pde6d|chr1:86371911-86372410	0.263271510412775	.	.
chr1	86582603	86583102	chr1	86378305	86378804	Cops7b|chr1:86378305-86378804	0.313185539511282	.	.
chr1	86582603	86583102	chr1	86378305	86378804	Pde6d|chr1:86378305-86378804	0.313185539511282	.	.
chr1	86582603	86583102	chr1	86528114	86528613	Cops7b|chr1:86528114-86528613	0.146525983128179	.	.
chr1	86582603	86583102	chr1	86528114	86528613	Pde6d|chr1:86528114-86528613	0.146525983128179	.	.
chr1	86582603	86583102	chr1	86600149	86600648	Cops7b|chr1:86600149-86600648	0.169144784503435	.	.
chr1	86582603	86583102	chr1	86600149	86600648	Pde6d|chr1:86600149-86600648	0.169144784503435	.	.
chr1	86582603	86583102	chr1	86834941	86835440	Cops7b|chr1:86834941-86835440	0.170956960561745	.	.
chr1	86582603	86583102	chr1	86834941	86835440	Pde6d|chr1:86834941-86835440	0.170956960561745	.	.
chr1	86582603	86583102	chr1	86931540	86932039	Cops7b|chr1:86931540-86932039	0.213744379973677	.	.
chr1	86582603	86583102	chr1	86931540	86932039	Pde6d|chr1:86931540-86932039	0.213744379973677	.	.
chr1	86670393	86670892	chr1	86378305	86378804	Nppc|chr1:86378305-86378804	0.154068033571137	.	.
chr1	86670393	86670892	chr1	86600149	86600648	Nppc|chr1:86600149-86600648	0.249902283774453	.	.
chr1	86670393	86670892	chr1	86618411	86618910	Nppc|chr1:86618411-86618910	0.160422924795898	.	.
chr1	86670393	86670892	chr1	86634632	86635131	Nppc|chr1:86634632-86635131	0.146295547811668	.	.
chr1	86670393	86670892	chr1	86771680	86772179	Nppc|chr1:86771680-86772179	0.187118913652911	.	.
chr1	86670393	86670892	chr1	86834429	86834928	Nppc|chr1:86834429-86834928	0.179890997831906	.	.
chr1	86670393	86670892	chr1	86885549	86886048	Nppc|chr1:86885549-86886048	0.23472819013681	.	.
chr1	86670393	86670892	chr1	86918040	86918539	Nppc|chr1:86918040-86918539	0.23385880556406	.	.
chr1	86670393	86670892	chr1	86931540	86932039	Nppc|chr1:86931540-86932039	0.344554748326186	.	.
chr1	86703565	86704064	chr1	86253292	86253791	Dis3l2|chr1:86253292-86253791	0.163562038433158	.	.
chr1	86703565	86704064	chr1	86371911	86372410	Dis3l2|chr1:86371911-86372410	0.257148992402369	.	.
chr1	86703565	86704064	chr1	86440464	86440963	Dis3l2|chr1:86440464-86440963	0.207331820475858	.	.
chr1	86703565	86704064	chr1	86487143	86487642	Dis3l2|chr1:86487143-86487642	0.183360714159217	.	.
chr1	86703565	86704064	chr1	86834941	86835440	Dis3l2|chr1:86834941-86835440	0.277845418701971	.	.
chr1	87155856	87156355	chr1	87171254	87171753	Ecel1|chr1:87171254-87171753	0.304065793662655	.	.
chr1	87155856	87156355	chr1	87184750	87185249	Ecel1|chr1:87184750-87185249	0.246787915033861	.	.
chr1	87213673	87214172	chr1	87008793	87009292	Eif4e2|chr1:87008793-87009292	0.277482943838479	.	.
chr1	87213673	87214172	chr1	87184750	87185249	Eif4e2|chr1:87184750-87185249	0.206971019202497	.	.
chr1	87326698	87327197	chr1	87475311	87475810	Gigyf2|chr1:87475311-87475810	0.160939009514122	.	.
chr1	87853009	87853508	chr1	87766169	87766668	Dgkd|chr1:87766169-87766668	0.263277064611539	.	.
chr1	88008031	88008530	chr1	88320520	88321019	Usp40|chr1:88320520-88321019	0.238739451787374	.	.
chr1	88008031	88008530	chr1	88332510	88333009	Usp40|chr1:88332510-88333009	0.182317902589592	.	.
chr1	88205505	88206004	chr1	88320520	88321019	Dnajb3|chr1:88320520-88321019	0.309698200410168	.	.
chr1	88205505	88206004	chr1	88332510	88333009	Dnajb3|chr1:88332510-88333009	0.160136004722684	.	.
chr1	88277410	88277909	chr1	88320520	88321019	Hjurp|chr1:88320520-88321019	0.222904376966066	.	.
chr1	88277410	88277909	chr1	88320520	88321019	Trpm8|chr1:88320520-88321019	0.222904376966066	.	.
chr1	88277410	88277909	chr1	88337745	88338244	Hjurp|chr1:88337745-88338244	0.220593039515162	.	.
chr1	88277410	88277909	chr1	88337745	88338244	Trpm8|chr1:88337745-88338244	0.220593039515162	.	.
chr1	88277410	88277909	chr1	88456267	88456766	Hjurp|chr1:88456267-88456766	0.193422598706142	.	.
chr1	88277410	88277909	chr1	88456267	88456766	Trpm8|chr1:88456267-88456766	0.193422598706142	.	.
chr1	88277410	88277909	chr1	88461073	88461572	Hjurp|chr1:88461073-88461572	0.203942009048123	.	.
chr1	88277410	88277909	chr1	88461073	88461572	Trpm8|chr1:88461073-88461572	0.203942009048123	.	.
chr1	88277410	88277909	chr1	88478160	88478659	Hjurp|chr1:88478160-88478659	0.301039208254818	.	.
chr1	88277410	88277909	chr1	88478160	88478659	Trpm8|chr1:88478160-88478659	0.301039208254818	.	.
chr1	90603129	90603628	chr1	90691103	90691602	Cops8|chr1:90691103-90691602	0.146631316472046	.	.
chr1	90603129	90603628	chr1	90754075	90754574	Cops8|chr1:90754075-90754574	0.27812323165298	.	.
chr1	90603129	90603628	chr1	90855785	90856284	Cops8|chr1:90855785-90856284	0.155818452012245	.	.
chr1	90603129	90603628	chr1	90980416	90980915	Cops8|chr1:90980416-90980915	0.160200778235027	.	.
chr1	90998483	90998982	chr1	90650774	90651273	Lrrfip1|chr1:90650774-90651273	0.412793511127015	.	.
chr1	90998483	90998982	chr1	90822472	90822971	Lrrfip1|chr1:90822472-90822971	0.419574059601361	.	.
chr1	90998483	90998982	chr1	90845250	90845749	Lrrfip1|chr1:90845250-90845749	0.211951683682343	.	.
chr1	90998483	90998982	chr1	90956622	90957121	Lrrfip1|chr1:90956622-90957121	0.164291476863032	.	.
chr1	91249940	91250439	chr1	91380402	91380901	Ube2f|chr1:91380402-91380901	0.234373644520734	.	.
chr1	91249940	91250439	chr1	91428588	91429087	Ube2f|chr1:91428588-91429087	0.174968849134429	.	.
chr1	91249940	91250439	chr1	91457672	91458171	Ube2f|chr1:91457672-91458171	0.242054861812367	.	.
chr1	91298026	91298525	chr1	91532926	91533425	Scly|chr1:91532926-91533425	0.265184130549454	.	.
chr1	91398520	91399019	chr1	91428588	91429087	Ilkap|chr1:91428588-91429087	0.180647899721565	.	.
chr1	91398520	91399019	chr1	91457672	91458171	Ilkap|chr1:91457672-91458171	0.167378654330746	.	.
chr1	91413043	91413542	chr1	91532926	91533425	Hes6|chr1:91532926-91533425	0.21551633675517	.	.
chr1	91458220	91458719	chr1	91457672	91458171	Per2|chr1:91457672-91458171	0.328838018297865	.	.
chr1	91459292	91459791	chr1	91380402	91380901	Per2|chr1:91380402-91380901	0.176866901549336	.	.
chr1	91459292	91459791	chr1	91457672	91458171	Per2|chr1:91457672-91458171	0.297856111642801	.	.
chr1	91540218	91540717	chr1	91532386	91532885	Asb1|chr1:91532386-91532885	0.367386884152945	.	.
chr1	91540218	91540717	chr1	91532926	91533425	Asb1|chr1:91532926-91533425	0.17073754399626	.	.
chr1	92641765	92642264	chr1	92269455	92269954	Cops9|chr1:92269455-92269954	0.292246892874965	.	.
chr1	92641765	92642264	chr1	92840219	92840718	Cops9|chr1:92840219-92840718	0.153394336539615	.	.
chr1	92647708	92648207	chr1	92393046	92393545	Otos|chr1:92393046-92393545	0.157708676438318	.	.
chr1	92647708	92648207	chr1	92840219	92840718	Otos|chr1:92840219-92840718	0.148476373580961	.	.
chr1	92648213	92648712	chr1	92424613	92425112	Otos|chr1:92424613-92425112	0.168930978089072	.	.
chr1	92648213	92648712	chr1	92895020	92895519	Otos|chr1:92895020-92895519	0.172486032686919	.	.
chr1	92831616	92832115	chr1	92799618	92800117	Gpc1|chr1:92799618-92800117	0.173231043019165	.	.
chr1	92831616	92832115	chr1	92895020	92895519	Gpc1|chr1:92895020-92895519	0.225405771410117	.	.
chr1	92848463	92848962	chr1	92895020	92895519	Gm29480|chr1:92895020-92895519	0.223028104659367	.	.
chr1	92902753	92903252	chr1	92799618	92800117	Ankmy1|chr1:92799618-92800117	0.200655561743092	.	.
chr1	92910928	92911427	chr1	92793767	92794266	5033417F24Rik|chr1:92793767-92794266	0.245922564226396	.	.
chr1	92910928	92911427	chr1	92793767	92794266	Rnpepl1|chr1:92793767-92794266	0.245922564226396	.	.
chr1	93100965	93101464	chr1	93056784	93057283	Kif1a|chr1:93056784-93057283	0.200436454658663	.	.
chr1	93100965	93101464	chr1	93100465	93100964	Kif1a|chr1:93100465-93100964	0.329665668443308	.	.
chr1	93100965	93101464	chr1	93206492	93206991	Kif1a|chr1:93206492-93206991	0.144126748323598	.	.
chr1	93100965	93101464	chr1	93347074	93347573	Kif1a|chr1:93347074-93347573	0.330711234090808	.	.
chr1	93101696	93102195	chr1	93173564	93174063	Kif1a|chr1:93173564-93174063	0.177929783510346	.	.
chr1	93168197	93168696	chr1	93347074	93347573	Crocc2|chr1:93347074-93347573	0.226045540139394	.	.
chr1	93168197	93168696	chr1	93444675	93445174	Crocc2|chr1:93444675-93445174	0.158371031760496	.	.
chr1	93235496	93235995	chr1	93174394	93174893	Sned1|chr1:93174394-93174893	0.181870794707437	.	.
chr1	93235496	93235995	chr1	93347074	93347573	Sned1|chr1:93347074-93347573	0.23383186326452	.	.
chr1	93305687	93306186	chr1	93056784	93057283	Gm28535|chr1:93056784-93057283	0.181808153683758	.	.
chr1	93305687	93306186	chr1	93056784	93057283	Mterf4|chr1:93056784-93057283	0.181808153683758	.	.
chr1	93305687	93306186	chr1	93445454	93445953	Gm28535|chr1:93445454-93445953	0.231417485146368	.	.
chr1	93305687	93306186	chr1	93445454	93445953	Mterf4|chr1:93445454-93445953	0.231417485146368	.	.
chr1	93342619	93343118	chr1	93057285	93057784	Pask|chr1:93057285-93057784	0.145028423306437	.	.
chr1	93342619	93343118	chr1	93057285	93057784	Ppp1r7|chr1:93057285-93057784	0.145028423306437	.	.
chr1	93342619	93343118	chr1	93100465	93100964	Pask|chr1:93100465-93100964	0.162309420045007	.	.
chr1	93342619	93343118	chr1	93100465	93100964	Ppp1r7|chr1:93100465-93100964	0.162309420045007	.	.
chr1	93342619	93343118	chr1	93506953	93507452	Pask|chr1:93506953-93507452	0.254540501540541	.	.
chr1	93342619	93343118	chr1	93506953	93507452	Ppp1r7|chr1:93506953-93507452	0.254540501540541	.	.
chr1	93343358	93343857	chr1	93115042	93115541	Pask|chr1:93115042-93115541	0.164972670659761	.	.
chr1	93343358	93343857	chr1	93115042	93115541	Ppp1r7|chr1:93115042-93115541	0.164972670659761	.	.
chr1	93343358	93343857	chr1	93347074	93347573	Pask|chr1:93347074-93347573	0.234941096158302	.	.
chr1	93343358	93343857	chr1	93347074	93347573	Ppp1r7|chr1:93347074-93347573	0.234941096158302	.	.
chr1	93478107	93478606	chr1	93206492	93206991	Hdlbp|chr1:93206492-93206991	0.189156556069944	.	.
chr1	93478107	93478606	chr1	93206492	93206991	Sept2|chr1:93206492-93206991	0.189156556069944	.	.
chr1	93478622	93479121	chr1	93173564	93174063	Hdlbp|chr1:93173564-93174063	0.221258331233011	.	.
chr1	93478622	93479121	chr1	93173564	93174063	Sept2|chr1:93173564-93174063	0.221258331233011	.	.
chr1	93478622	93479121	chr1	93444675	93445174	Hdlbp|chr1:93444675-93445174	0.153988117681604	.	.
chr1	93478622	93479121	chr1	93444675	93445174	Sept2|chr1:93444675-93445174	0.153988117681604	.	.
chr1	93478622	93479121	chr1	93705324	93705823	Hdlbp|chr1:93705324-93705823	0.178680166590813	.	.
chr1	93478622	93479121	chr1	93705324	93705823	Sept2|chr1:93705324-93705823	0.178680166590813	.	.
chr1	93635550	93636049	chr1	93445454	93445953	Gm28536|chr1:93445454-93445953	0.170717501821299	.	.
chr1	93635550	93636049	chr1	93705324	93705823	Gm28536|chr1:93705324-93705823	0.145930219900455	.	.
chr1	93754078	93754577	chr1	94147120	94147619	Thap4|chr1:94147120-94147619	0.180687971774907	.	.
chr1	93803720	93804219	chr1	94035198	94035697	Ing5|chr1:94035198-94035697	0.311369872083631	.	.
chr1	94795859	94796358	chr1	94581938	94582437	4930440C22Rik|chr1:94581938-94582437	0.168973992822409	.	.
chr1	94795859	94796358	chr1	94672665	94673164	4930440C22Rik|chr1:94672665-94673164	0.288579004506283	.	.
chr1	94795859	94796358	chr1	94785402	94785901	4930440C22Rik|chr1:94785402-94785901	0.223485879310669	.	.
chr1	94795859	94796358	chr1	94990010	94990509	4930440C22Rik|chr1:94990010-94990509	0.41569300571007	.	.
chr1	95313333	95313832	chr1	95110436	95110935	Fam174a|chr1:95110436-95110935	0.612612975219223	.	.
chr1	95313333	95313832	chr1	95210494	95210993	Fam174a|chr1:95210494-95210993	0.210580327609946	.	.
chr1	95313333	95313832	chr1	95445483	95445982	Fam174a|chr1:95445483-95445982	0.258806456051233	.	.
chr1	95667416	95667915	chr1	95476426	95476925	St8sia4|chr1:95476426-95476925	0.457780327593945	.	.
chr1	95667416	95667915	chr1	95476426	95476925	St8sia4|chr1:95476426-95476925	0.457780327593946	.	.
chr1	95667921	95668420	chr1	95329316	95329815	St8sia4|chr1:95329316-95329815	0.299163377617599	.	.
chr1	95667921	95668420	chr1	95476426	95476925	St8sia4|chr1:95476426-95476925	0.192788815735322	.	.
chr1	96871948	96872447	chr1	96541943	96542442	Slco4c1|chr1:96541943-96542442	0.312220401432798	.	.
chr1	96871948	96872447	chr1	96693239	96693738	Slco4c1|chr1:96693239-96693738	0.201420550907728	.	.
chr1	96871948	96872447	chr1	96773607	96774106	Slco4c1|chr1:96773607-96774106	0.181388870301498	.	.
chr1	96871948	96872447	chr1	97004732	97005231	Slco4c1|chr1:97004732-97005231	0.230437739255737	.	.
chr1	96871948	96872447	chr1	97018908	97019407	Slco4c1|chr1:97018908-97019407	0.191888156670872	.	.
chr1	97661204	97661703	chr1	97623122	97623621	D1Ertd622e|chr1:97623122-97623621	0.280111997319038	.	.
chr1	97661204	97661703	chr1	97656119	97656618	D1Ertd622e|chr1:97656119-97656618	0.355567507245976	.	.
chr1	97661800	97662299	chr1	97624341	97624840	D1Ertd622e|chr1:97624341-97624840	0.174679546753555	.	.
chr1	98095430	98095929	chr1	98190632	98191131	Pam|chr1:98190632-98191131	0.173044852516961	.	.
chr1	98095430	98095929	chr1	98457479	98457978	Pam|chr1:98457479-98457978	0.217028345880543	.	.
chr1	104769230	104769729	chr1	104838076	104838575	Cdh20|chr1:104838076-104838575	0.206198150487333	.	.
chr1	104769230	104769729	chr1	104880375	104880874	Cdh20|chr1:104880375-104880874	0.16091210059117	.	.
chr1	104769230	104769729	chr1	104986174	104986673	Cdh20|chr1:104986174-104986673	0.165880115427076	.	.
chr1	105355193	105355692	chr1	105256443	105256942	Gm17634|chr1:105256443-105256942	0.35981682006897	.	.
chr1	105355193	105355692	chr1	105257052	105257551	Gm17634|chr1:105257052-105257551	0.177940165400817	.	.
chr1	105355193	105355692	chr1	105342243	105342742	Gm17634|chr1:105342243-105342742	0.159327188657046	.	.
chr1	105355193	105355692	chr1	105561015	105561514	Gm17634|chr1:105561015-105561514	0.238557543596163	.	.
chr1	105355774	105356273	chr1	105256443	105256942	Gm17634|chr1:105256443-105256942	0.216155817719727	.	.
chr1	105355774	105356273	chr1	105256443	105256942	Rnf152|chr1:105256443-105256942	0.216155817719727	.	.
chr1	105355774	105356273	chr1	105257052	105257551	Gm17634|chr1:105257052-105257551	0.302522493975082	.	.
chr1	105355774	105356273	chr1	105257052	105257551	Rnf152|chr1:105257052-105257551	0.302522493975082	.	.
chr1	105355774	105356273	chr1	105302240	105302739	Gm17634|chr1:105302240-105302739	0.191375513530741	.	.
chr1	105355774	105356273	chr1	105302240	105302739	Rnf152|chr1:105302240-105302739	0.191375513530741	.	.
chr1	105355774	105356273	chr1	105561015	105561514	Gm17634|chr1:105561015-105561514	0.212179141328215	.	.
chr1	105355774	105356273	chr1	105561015	105561514	Rnf152|chr1:105561015-105561514	0.212179141328215	.	.
chr1	105356312	105356811	chr1	105256443	105256942	Gm17634|chr1:105256443-105256942	0.310620477174361	.	.
chr1	105356312	105356811	chr1	105256443	105256942	Rnf152|chr1:105256443-105256942	0.310620477174361	.	.
chr1	105356312	105356811	chr1	105257052	105257551	Gm17634|chr1:105257052-105257551	0.16315611835873	.	.
chr1	105356312	105356811	chr1	105257052	105257551	Rnf152|chr1:105257052-105257551	0.16315611835873	.	.
chr1	105356312	105356811	chr1	105342243	105342742	Gm17634|chr1:105342243-105342742	0.437092636967939	.	.
chr1	105356312	105356811	chr1	105342243	105342742	Rnf152|chr1:105342243-105342742	0.437092636967939	.	.
chr1	105356312	105356811	chr1	105561015	105561514	Gm17634|chr1:105561015-105561514	0.262440390823161	.	.
chr1	105356312	105356811	chr1	105561015	105561514	Rnf152|chr1:105561015-105561514	0.262440390823161	.	.
chr1	105356312	105356811	chr1	105685455	105685954	Gm17634|chr1:105685455-105685954	0.159798861894883	.	.
chr1	105356312	105356811	chr1	105685455	105685954	Rnf152|chr1:105685455-105685954	0.159798861894883	.	.
chr1	105663536	105664035	chr1	105342243	105342742	Pign|chr1:105342243-105342742	0.205123858306334	.	.
chr1	105663536	105664035	chr1	105342243	105342742	Relch|chr1:105342243-105342742	0.205123858306334	.	.
chr1	105663536	105664035	chr1	105742425	105742924	Pign|chr1:105742425-105742924	0.173333677305007	.	.
chr1	105663536	105664035	chr1	105742425	105742924	Pign|chr1:105742425-105742924	0.173333677305008	.	.
chr1	105663536	105664035	chr1	105742425	105742924	Relch|chr1:105742425-105742924	0.173333677305007	.	.
chr1	105663536	105664035	chr1	105742425	105742924	Relch|chr1:105742425-105742924	0.173333677305008	.	.
chr1	105780395	105780894	chr1	105561015	105561514	Tnfrsf11a|chr1:105561015-105561514	0.282219383455024	.	.
chr1	105780395	105780894	chr1	105742425	105742924	Tnfrsf11a|chr1:105742425-105742924	0.148451160298583	.	.
chr1	105990273	105990772	chr1	105907913	105908412	Gm7160|chr1:105907913-105908412	0.257604325488124	.	.
chr1	105990273	105990772	chr1	105907913	105908412	Zcchc2|chr1:105907913-105908412	0.257604325488124	.	.
chr1	106759529	106760028	chr1	107003460	107003959	Kdsr|chr1:107003460-107003959	0.193004508962924	.	.
chr1	106759529	106760028	chr1	107108340	107108839	Kdsr|chr1:107108340-107108839	0.172692993719595	.	.
chr1	106759529	106760028	chr1	107159524	107160023	Kdsr|chr1:107159524-107160023	0.25236556857378	.	.
chr1	106796474	106796973	chr1	107003460	107003959	Vps4b|chr1:107003460-107003959	0.209097647490515	.	.
chr1	107511229	107511728	chr1	107598444	107598943	Serpinb2|chr1:107598444-107598943	0.150452883286337	.	.
chr1	109982994	109983493	chr1	110078415	110078914	Cdh7|chr1:110078415-110078914	0.165747860326791	.	.
chr1	111864757	111865256	chr1	111781940	111782439	Dsel|chr1:111781940-111782439	0.197662383367941	.	.
chr1	118389052	118389551	chr1	118492751	118493250	Clasp1|chr1:118492751-118493250	0.187054507902201	.	.
chr1	118458765	118459264	chr1	118492751	118493250	2900060B14Rik|chr1:118492751-118493250	0.144718026652421	.	.
chr1	118459308	118459807	chr1	118481738	118482237	2900060B14Rik|chr1:118481738-118482237	0.163881857199273	.	.
chr1	118459308	118459807	chr1	118488135	118488634	2900060B14Rik|chr1:118488135-118488634	0.215898691025357	.	.
chr1	119053430	119053929	chr1	119082542	119083041	Gli2|chr1:119082542-119083041	0.252745128305546	.	.
chr1	119421524	119422023	chr1	119548633	119549132	Inhbb|chr1:119548633-119549132	0.16266119844851	.	.
chr1	119422101	119422600	chr1	119183455	119183954	Inhbb|chr1:119183455-119183954	0.160886634464182	.	.
chr1	119422101	119422600	chr1	119667316	119667815	Inhbb|chr1:119667316-119667815	0.21503645203154	.	.
chr1	119648754	119649253	chr1	119667316	119667815	Epb41l5|chr1:119667316-119667815	0.341466626835502	.	.
chr1	120340287	120340786	chr1	120265100	120265599	C1ql2|chr1:120265100-120265599	0.1470776369766	.	.
chr1	120340287	120340786	chr1	120320868	120321367	C1ql2|chr1:120320868-120321367	0.242663127856884	.	.
chr1	121360471	121360970	chr1	121313749	121314248	2210011K15Rik|chr1:121313749-121314248	0.377843376770445	.	.
chr1	121360471	121360970	chr1	121452337	121452836	2210011K15Rik|chr1:121452337-121452836	0.168614462093288	.	.
chr1	121430778	121431277	chr1	121452337	121452836	Ccdc93|chr1:121452337-121452836	0.297851219578068	.	.
chr1	121527520	121528019	chr1	121527010	121527509	Htr5b|chr1:121527010-121527509	0.289763510774454	.	.
chr1	121527520	121528019	chr1	121550823	121551322	Htr5b|chr1:121550823-121551322	0.279763488419309	.	.
chr1	121527520	121528019	chr1	121653809	121654308	Htr5b|chr1:121653809-121654308	0.364875376609735	.	.
chr1	121527520	121528019	chr1	121798489	121798988	Htr5b|chr1:121798489-121798988	0.180812183998802	.	.
chr1	121527520	121528019	chr1	121908867	121909366	Htr5b|chr1:121908867-121909366	0.20750759179903	.	.
chr1	121567757	121568256	chr1	121540334	121540833	Ddx18|chr1:121540334-121540833	0.297001984324398	.	.
chr1	121567757	121568256	chr1	121549397	121549896	Ddx18|chr1:121549397-121549896	0.299051584758248	.	.
chr1	121567757	121568256	chr1	121577687	121578186	Ddx18|chr1:121577687-121578186	0.26176660641389	.	.
chr1	121567757	121568256	chr1	121596927	121597426	Ddx18|chr1:121596927-121597426	0.364170776438584	.	.
chr1	121567757	121568256	chr1	121893081	121893580	Ddx18|chr1:121893081-121893580	0.300011404307302	.	.
chr1	121567757	121568256	chr1	121910411	121910910	Ddx18|chr1:121910411-121910910	0.163530231447139	.	.
chr1	125435289	125435788	chr1	125187153	125187652	Actr3|chr1:125187153-125187652	0.152503143977299	.	.
chr1	125560306	125560805	chr1	125314130	125314629	Slc35f5|chr1:125314130-125314629	0.167938885437616	.	.
chr1	125560306	125560805	chr1	125343550	125344049	Slc35f5|chr1:125343550-125344049	0.352563114042668	.	.
chr1	125560306	125560805	chr1	125858542	125859041	Slc35f5|chr1:125858542-125859041	0.183051805478766	.	.
chr1	125560306	125560805	chr1	125942270	125942769	Slc35f5|chr1:125942270-125942769	0.159375871125989	.	.
chr1	125561216	125561715	chr1	125314130	125314629	Slc35f5|chr1:125314130-125314629	0.175469133292405	.	.
chr1	125561216	125561715	chr1	125576896	125577395	Slc35f5|chr1:125576896-125577395	0.17012331666861	.	.
chr1	125561216	125561715	chr1	125592284	125592783	Slc35f5|chr1:125592284-125592783	0.313432363055539	.	.
chr1	125561216	125561715	chr1	125607368	125607867	Slc35f5|chr1:125607368-125607867	0.155706978308789	.	.
chr1	125561216	125561715	chr1	125969882	125970381	Slc35f5|chr1:125969882-125970381	0.264578004299446	.	.
chr1	125911894	125912393	chr1	125626692	125627191	Lypd1|chr1:125626692-125627191	0.25324814275716	.	.
chr1	125911894	125912393	chr1	125819143	125819642	Lypd1|chr1:125819143-125819642	0.148306262855008	.	.
chr1	125911894	125912393	chr1	125858542	125859041	Lypd1|chr1:125858542-125859041	0.273722384321983	.	.
chr1	125911894	125912393	chr1	125911387	125911886	Lypd1|chr1:125911387-125911886	0.511945482793273	.	.
chr1	125911894	125912393	chr1	125924786	125925285	Lypd1|chr1:125924786-125925285	0.28486563033848	.	.
chr1	127204681	127205180	chr1	126931680	126932179	Mgat5|chr1:126931680-126932179	0.199325777135451	.	.
chr1	127204681	127205180	chr1	127105889	127106388	Mgat5|chr1:127105889-127106388	0.209358449358826	.	.
chr1	128416641	128417140	chr1	128659882	128660381	Dars|chr1:128659882-128660381	0.180791258925305	.	.
chr1	128417141	128417640	chr1	128659882	128660381	Dars|chr1:128659882-128660381	0.210654597493003	.	.
chr1	129273649	129274148	chr1	129253796	129254295	Thsd7b|chr1:129253796-129254295	0.228531996092987	.	.
chr1	129273649	129274148	chr1	129401331	129401830	Thsd7b|chr1:129401331-129401830	0.169670016904857	.	.
chr1	129273649	129274148	chr1	129402161	129402660	Thsd7b|chr1:129402161-129402660	0.316886181113973	.	.
chr1	130462505	130463004	chr1	130180278	130180777	Cd55|chr1:130180278-130180777	0.411739951317552	.	.
chr1	130462505	130463004	chr1	130180278	130180777	Gm16083|chr1:130180278-130180777	0.411739951317552	.	.
chr1	130462505	130463004	chr1	130507966	130508465	Cd55|chr1:130507966-130508465	0.199451408854067	.	.
chr1	130462505	130463004	chr1	130507966	130508465	Gm16083|chr1:130507966-130508465	0.199451408854067	.	.
chr1	130717229	130717728	chr1	130995515	130996014	Yod1|chr1:130995515-130996014	0.168352765847016	.	.
chr1	130800022	130800521	chr1	130507966	130508465	Fcamr|chr1:130507966-130508465	0.47781530723662	.	.
chr1	130800022	130800521	chr1	130995515	130996014	Fcamr|chr1:130995515-130996014	0.15170643343154	.	.
chr1	131526753	131527252	chr1	131548296	131548795	Fam72a|chr1:131548296-131548795	0.268576061015821	.	.
chr1	131526753	131527252	chr1	131548296	131548795	Srgap2|chr1:131548296-131548795	0.268576061015821	.	.
chr1	131526753	131527252	chr1	131703369	131703868	Fam72a|chr1:131703369-131703868	0.265464367895383	.	.
chr1	131526753	131527252	chr1	131703369	131703868	Srgap2|chr1:131703369-131703868	0.265464367895383	.	.
chr1	131526753	131527252	chr1	131703886	131704385	Fam72a|chr1:131703886-131704385	0.174173805174641	.	.
chr1	131526753	131527252	chr1	131703886	131704385	Srgap2|chr1:131703886-131704385	0.174173805174641	.	.
chr1	131526753	131527252	chr1	131981607	131982106	Fam72a|chr1:131981607-131982106	0.15075320106212	.	.
chr1	131526753	131527252	chr1	131981607	131982106	Srgap2|chr1:131981607-131982106	0.15075320106212	.	.
chr1	131527318	131527817	chr1	131981607	131982106	Fam72a|chr1:131981607-131982106	0.165583407919371	.	.
chr1	131527318	131527817	chr1	131981607	131982106	Srgap2|chr1:131981607-131982106	0.165583407919371	.	.
chr1	131827667	131828166	chr1	131548296	131548795	Slc41a1|chr1:131548296-131548795	0.235317974234989	.	.
chr1	131866958	131867457	chr1	131548296	131548795	Rab29|chr1:131548296-131548795	0.158181756378039	.	.
chr1	131866958	131867457	chr1	131586783	131587282	Rab29|chr1:131586783-131587282	0.294495685984859	.	.
chr1	131866958	131867457	chr1	131703369	131703868	Rab29|chr1:131703369-131703868	0.395795068206693	.	.
chr1	131866958	131867457	chr1	131703886	131704385	Rab29|chr1:131703886-131704385	0.173526790771731	.	.
chr1	131866958	131867457	chr1	131981607	131982106	Rab29|chr1:131981607-131982106	0.262814879976087	.	.
chr1	131910162	131910661	chr1	131981607	131982106	Nucks1|chr1:131981607-131982106	0.158841174644215	.	.
chr1	133363199	133363698	chr1	133454959	133455458	Etnk2|chr1:133454959-133455458	0.192206223583271	.	.
chr1	133363199	133363698	chr1	133641114	133641613	Etnk2|chr1:133641114-133641613	0.154226063996422	.	.
chr1	133363199	133363698	chr1	133739372	133739871	Etnk2|chr1:133739372-133739871	0.242261065114039	.	.
chr1	133610089	133610588	chr1	133454959	133455458	Snrpe|chr1:133454959-133455458	0.164800567397122	.	.
chr1	133660660	133661159	chr1	133291782	133292281	Gm38394|chr1:133291782-133292281	0.191409633820039	.	.
chr1	133660660	133661159	chr1	133291782	133292281	Zbed6|chr1:133291782-133292281	0.191409633820039	.	.
chr1	133660660	133661159	chr1	133291782	133292281	Zc3h11a|chr1:133291782-133292281	0.191409633820039	.	.
chr1	133661173	133661672	chr1	133254802	133255301	Gm38394|chr1:133254802-133255301	0.179548211676457	.	.
chr1	133661173	133661672	chr1	133254802	133255301	Zbed6|chr1:133254802-133255301	0.179548211676457	.	.
chr1	133661173	133661672	chr1	133254802	133255301	Zc3h11a|chr1:133254802-133255301	0.179548211676457	.	.
chr1	133661173	133661672	chr1	133323390	133323889	Gm38394|chr1:133323390-133323889	0.221916436842099	.	.
chr1	133661173	133661672	chr1	133323390	133323889	Zbed6|chr1:133323390-133323889	0.221916436842099	.	.
chr1	133661173	133661672	chr1	133323390	133323889	Zc3h11a|chr1:133323390-133323889	0.221916436842099	.	.
chr1	134332671	134333170	chr1	134280744	134281243	Ppfia4|chr1:134280744-134281243	0.163349794470597	.	.
chr1	134332671	134333170	chr1	134381781	134382280	Ppfia4|chr1:134381781-134382280	0.251260072981567	.	.
chr1	134332671	134333170	chr1	134719601	134720100	Ppfia4|chr1:134719601-134720100	0.464547427357173	.	.
chr1	134361764	134362263	chr1	134344509	134345008	Tmem183a|chr1:134344509-134345008	0.21633472270197	.	.
chr1	134405737	134406236	chr1	134280744	134281243	Cyb5r1|chr1:134280744-134281243	0.260298603230702	.	.
chr1	134405737	134406236	chr1	134719601	134720100	Cyb5r1|chr1:134719601-134720100	0.1667341616541	.	.
chr1	134415089	134415588	chr1	134556182	134556681	Adipor1|chr1:134556182-134556681	0.178882144673601	.	.
chr1	134494334	134494833	chr1	134556182	134556681	Rabif|chr1:134556182-134556681	0.158172651617044	.	.
chr1	134494927	134495426	chr1	134344509	134345008	Rabif|chr1:134344509-134345008	0.340541442539868	.	.
chr1	134560674	134561173	chr1	134556771	134557270	Kdm5b|chr1:134556771-134557270	0.305799718794306	.	.
chr1	134646329	134646828	chr1	134556182	134556681	Gm26783|chr1:134556182-134556681	0.201820468417182	.	.
chr1	134646329	134646828	chr1	134556182	134556681	Syt2|chr1:134556182-134556681	0.201820468417182	.	.
chr1	136624093	136624592	chr1	136656448	136656947	Platr23|chr1:136656448-136656947	0.171514860504385	.	.
chr1	136624093	136624592	chr1	136656448	136656947	Zfp281|chr1:136656448-136656947	0.171514860504385	.	.
chr1	136624613	136625112	chr1	136590311	136590810	Platr23|chr1:136590311-136590810	0.155703838377125	.	.
chr1	136624613	136625112	chr1	136590311	136590810	Zfp281|chr1:136590311-136590810	0.155703838377125	.	.
chr1	136624613	136625112	chr1	136714150	136714649	Platr23|chr1:136714150-136714649	0.303063502778127	.	.
chr1	136624613	136625112	chr1	136714150	136714649	Zfp281|chr1:136714150-136714649	0.303063502778127	.	.
chr1	136624613	136625112	chr1	136781440	136781939	Platr23|chr1:136781440-136781939	0.29074552262041	.	.
chr1	136624613	136625112	chr1	136781440	136781939	Zfp281|chr1:136781440-136781939	0.29074552262041	.	.
chr1	137898255	137898754	chr1	137499959	137500458	Gm4258|chr1:137499959-137500458	0.174771807486093	.	.
chr1	137898255	137898754	chr1	137545628	137546127	Gm4258|chr1:137545628-137546127	0.197224597139642	.	.
chr1	137898255	137898754	chr1	137881632	137882131	Gm4258|chr1:137881632-137882131	0.198824593461404	.	.
chr1	137898255	137898754	chr1	137914459	137914958	Gm4258|chr1:137914459-137914958	0.220581807269244	.	.
chr1	137898255	137898754	chr1	138106644	138107143	Gm4258|chr1:138106644-138107143	0.210403345839859	.	.
chr1	137898255	137898754	chr1	138148897	138149396	Gm4258|chr1:138148897-138149396	0.260256636086265	.	.
chr1	137898255	137898754	chr1	138167623	138168122	Gm4258|chr1:138167623-138168122	0.195109853344821	.	.
chr1	138515350	138515849	chr1	138506964	138507463	Gm28501|chr1:138506964-138507463	0.279313579376046	.	.
chr1	138515350	138515849	chr1	138657024	138657523	Gm28501|chr1:138657024-138657523	0.273951222983191	.	.
chr1	138515350	138515849	chr1	138835336	138835835	Gm28501|chr1:138835336-138835835	0.251703130935748	.	.
chr1	138618987	138619486	chr1	138328198	138328697	Nek7|chr1:138328198-138328697	0.191492107599267	.	.
chr1	138618987	138619486	chr1	138657024	138657523	Nek7|chr1:138657024-138657523	0.157570502462279	.	.
chr1	138618987	138619486	chr1	138835336	138835835	Nek7|chr1:138835336-138835835	0.205283887280207	.	.
chr1	138619514	138620013	chr1	138345972	138346471	Nek7|chr1:138345972-138346471	0.147404784972514	.	.
chr1	139421972	139422471	chr1	139308889	139309388	Zbtb41|chr1:139308889-139309388	0.284153140362327	.	.
chr1	143640493	143640992	chr1	143644121	143644620	B3galt2|chr1:143644121-143644620	0.256208747043106	.	.
chr1	143702603	143703102	chr1	143644121	143644620	Cdc73|chr1:143644121-143644620	0.243713267258286	.	.
chr1	144004041	144004540	chr1	144085761	144086260	Rgs2|chr1:144085761-144086260	0.182210443784368	.	.
chr1	144004041	144004540	chr1	144125046	144125545	Rgs2|chr1:144125046-144125545	0.169806961544207	.	.
chr1	144004041	144004540	chr1	144125609	144126108	Rgs2|chr1:144125609-144126108	0.179198253173026	.	.
chr1	144004041	144004540	chr1	144406592	144407091	Rgs2|chr1:144406592-144407091	0.203165710295492	.	.
chr1	144004041	144004540	chr1	144431447	144431946	Rgs2|chr1:144431447-144431946	0.170004875729773	.	.
chr1	144177193	144177692	chr1	144018543	144019042	Rgs13|chr1:144018543-144019042	0.216473645212019	.	.
chr1	144177193	144177692	chr1	144151764	144152263	Rgs13|chr1:144151764-144152263	0.284184175730653	.	.
chr1	144177193	144177692	chr1	144152265	144152764	Rgs13|chr1:144152265-144152764	0.218305463952448	.	.
chr1	144177193	144177692	chr1	144306249	144306748	Rgs13|chr1:144306249-144306748	0.206785826495596	.	.
chr1	144177193	144177692	chr1	144330204	144330703	Rgs13|chr1:144330204-144330703	0.216964636253542	.	.
chr1	144774475	144774974	chr1	144601731	144602230	Rgs18|chr1:144601731-144602230	0.315738107934998	.	.
chr1	144774475	144774974	chr1	144650990	144651489	Rgs18|chr1:144650990-144651489	0.301311373545671	.	.
chr1	144774475	144774974	chr1	144710539	144711038	Rgs18|chr1:144710539-144711038	0.147600461538795	.	.
chr1	144774475	144774974	chr1	144821960	144822459	Rgs18|chr1:144821960-144822459	0.191537006577929	.	.
chr1	144774475	144774974	chr1	144883539	144884038	Rgs18|chr1:144883539-144884038	0.193742517925348	.	.
chr1	144774475	144774974	chr1	144922277	144922776	Rgs18|chr1:144922277-144922776	0.224882603632405	.	.
chr1	146495368	146495867	chr1	146498409	146498908	Brinp3|chr1:146498409-146498908	0.416273044129898	.	.
chr1	146495368	146495867	chr1	146498409	146498908	Gm29514|chr1:146498409-146498908	0.416273044129898	.	.
chr1	150099643	150100142	chr1	149862610	149863109	Ptgs2|chr1:149862610-149863109	0.521858486448645	.	.
chr1	150099643	150100142	chr1	149862610	149863109	Ptgs2os|chr1:149862610-149863109	0.521858486448645	.	.
chr1	150099643	150100142	chr1	150003392	150003891	Ptgs2|chr1:150003392-150003891	0.388484831864385	.	.
chr1	150099643	150100142	chr1	150003392	150003891	Ptgs2os|chr1:150003392-150003891	0.388484831864385	.	.
chr1	150099643	150100142	chr1	150134995	150135494	Ptgs2|chr1:150134995-150135494	0.53310874710405	.	.
chr1	150099643	150100142	chr1	150134995	150135494	Ptgs2os|chr1:150134995-150135494	0.53310874710405	.	.
chr1	150099643	150100142	chr1	150256196	150256695	Ptgs2|chr1:150256196-150256695	0.231117722359245	.	.
chr1	150099643	150100142	chr1	150256196	150256695	Ptgs2os|chr1:150256196-150256695	0.231117722359245	.	.
chr1	150099643	150100142	chr1	150256782	150257281	Ptgs2|chr1:150256782-150257281	0.482232765803554	.	.
chr1	150099643	150100142	chr1	150256782	150257281	Ptgs2|chr1:150256782-150257281	0.482232765803555	.	.
chr1	150099643	150100142	chr1	150256782	150257281	Ptgs2os|chr1:150256782-150257281	0.482232765803554	.	.
chr1	150099643	150100142	chr1	150256782	150257281	Ptgs2os|chr1:150256782-150257281	0.482232765803555	.	.
chr1	150392883	150393382	chr1	150256196	150256695	Odr4|chr1:150256196-150256695	0.203680608770884	.	.
chr1	150392883	150393382	chr1	150256196	150256695	Tpr|chr1:150256196-150256695	0.203680608770884	.	.
chr1	150993205	150993704	chr1	150681421	150681920	Hmcn1|chr1:150681421-150681920	0.159949981900272	.	.
chr1	150993205	150993704	chr1	151053041	151053540	Hmcn1|chr1:151053041-151053540	0.20039163522748	.	.
chr1	150993205	150993704	chr1	151081707	151082206	Hmcn1|chr1:151081707-151082206	0.191444541646867	.	.
chr1	151138226	151138725	chr1	151087826	151088325	C730036E19Rik|chr1:151087826-151088325	0.250015178331797	.	.
chr1	151138226	151138725	chr1	151168610	151169109	C730036E19Rik|chr1:151168610-151169109	0.512228339419234	.	.
chr1	151345057	151345556	chr1	151301826	151302325	Gm10138|chr1:151301826-151302325	0.144649804857147	.	.
chr1	151345057	151345556	chr1	151301826	151302325	Ivns1abp|chr1:151301826-151302325	0.144649804857147	.	.
chr1	151345057	151345556	chr1	151706042	151706541	Gm10138|chr1:151706042-151706541	0.196695459166744	.	.
chr1	151345057	151345556	chr1	151706042	151706541	Ivns1abp|chr1:151706042-151706541	0.196695459166744	.	.
chr1	153899574	153900073	chr1	153935866	153936365	Glul|chr1:153935866-153936365	0.204185603628697	.	.
chr1	153899574	153900073	chr1	153935866	153936365	Teddm2|chr1:153935866-153936365	0.204185603628697	.	.
chr1	153899574	153900073	chr1	154103491	154103990	Glul|chr1:154103491-154103990	0.22222899370807	.	.
chr1	153899574	153900073	chr1	154103491	154103990	Teddm2|chr1:154103491-154103990	0.22222899370807	.	.
chr1	153899574	153900073	chr1	154150104	154150603	Glul|chr1:154150104-154150603	0.266445328683193	.	.
chr1	153899574	153900073	chr1	154150104	154150603	Teddm2|chr1:154150104-154150603	0.266445328683193	.	.
chr1	153899574	153900073	chr1	154180893	154181392	Glul|chr1:154180893-154181392	0.161211771608403	.	.
chr1	153899574	153900073	chr1	154180893	154181392	Teddm2|chr1:154180893-154181392	0.161211771608403	.	.
chr1	153900327	153900826	chr1	153935866	153936365	Glul|chr1:153935866-153936365	0.200239857257473	.	.
chr1	153900327	153900826	chr1	153935866	153936365	Teddm2|chr1:153935866-153936365	0.200239857257473	.	.
chr1	155557936	155558435	chr1	155537177	155537676	Acbd6|chr1:155537177-155537676	0.262724580571463	.	.
chr1	155558466	155558965	chr1	155537177	155537676	Acbd6|chr1:155537177-155537676	0.181300829193226	.	.
chr1	155812620	155813119	chr1	156009832	156010331	Qsox1|chr1:156009832-156010331	0.286814677316644	.	.
chr1	155812620	155813119	chr1	156009832	156010331	Qsox1|chr1:156009832-156010331	0.286814677316645	.	.
chr1	155812620	155813119	chr1	156040577	156041076	Qsox1|chr1:156040577-156041076	0.209279958230217	.	.
chr1	155973115	155973614	chr1	156085751	156086250	Cep350|chr1:156085751-156086250	0.256919276008149	.	.
chr1	156035878	156036377	chr1	156260902	156261401	Tor1aip1|chr1:156260902-156261401	0.155179740700165	.	.
chr1	156035878	156036377	chr1	156260902	156261401	Tor1aip2|chr1:156260902-156261401	0.155179740700165	.	.
chr1	156035878	156036377	chr1	156494994	156495493	Tor1aip1|chr1:156494994-156495493	0.257796521572764	.	.
chr1	156035878	156036377	chr1	156494994	156495493	Tor1aip2|chr1:156494994-156495493	0.257796521572764	.	.
chr1	156204775	156205274	chr1	156009832	156010331	Fam163a|chr1:156009832-156010331	0.285530763169334	.	.
chr1	156204775	156205274	chr1	156064049	156064548	Fam163a|chr1:156064049-156064548	0.322211806385457	.	.
chr1	156420903	156421402	chr1	156040577	156041076	Axdnd1|chr1:156040577-156041076	0.214344730868145	.	.
chr1	156420903	156421402	chr1	156593173	156593672	Axdnd1|chr1:156593173-156593672	0.254052965156021	.	.
chr1	156474061	156474560	chr1	156009832	156010331	Soat1|chr1:156009832-156010331	0.211579693203373	.	.
chr1	156674112	156674611	chr1	156260902	156261401	Tor3a|chr1:156260902-156261401	0.259392851053724	.	.
chr1	156718854	156719353	chr1	156260902	156261401	Fam20b|chr1:156260902-156261401	0.207505652200501	.	.
chr1	159231910	159232409	chr1	158850330	158850829	Cop1|chr1:158850330-158850829	0.186244818773478	.	.
chr1	159231910	159232409	chr1	159211646	159212145	Cop1|chr1:159211646-159212145	0.274847899717694	.	.
chr1	159231910	159232409	chr1	159221631	159222130	Cop1|chr1:159221631-159222130	0.233078391163012	.	.
chr1	159231910	159232409	chr1	159222256	159222755	Cop1|chr1:159222256-159222755	0.192814431116542	.	.
chr1	159231910	159232409	chr1	159424215	159424714	Cop1|chr1:159424215-159424714	0.168750129049548	.	.
chr1	160792667	160793166	chr1	161195428	161195927	Rabgap1l|chr1:161195428-161195927	0.166482583980267	.	.
chr1	160906055	160906554	chr1	160750247	160750746	Rc3h1|chr1:160750247-160750746	0.25263242377722	.	.
chr1	160906592	160907091	chr1	160881265	160881764	Rc3h1|chr1:160881265-160881764	0.299051301788387	.	.
chr1	161034286	161034785	chr1	161327198	161327697	Gas5|chr1:161327198-161327697	0.299935769188009	.	.
chr1	161034286	161034785	chr1	161327198	161327697	Zbtb37|chr1:161327198-161327697	0.299935769188009	.	.
chr1	161070536	161071035	chr1	160974564	160975063	Cenpl|chr1:160974564-160975063	0.252885840580591	.	.
chr1	161070536	161071035	chr1	160974564	160975063	Dars2|chr1:160974564-160975063	0.252885840580591	.	.
chr1	161070536	161071035	chr1	161170609	161171108	Cenpl|chr1:161170609-161171108	0.180486853418066	.	.
chr1	161070536	161071035	chr1	161170609	161171108	Dars2|chr1:161170609-161171108	0.180486853418066	.	.
chr1	161131254	161131753	chr1	160750247	160750746	Klhl20|chr1:160750247-160750746	0.216893075521105	.	.
chr1	161142436	161142935	chr1	161311579	161312078	Ankrd45|chr1:161311579-161312078	0.188894665601974	.	.
chr1	161142436	161142935	chr1	161445503	161446002	Ankrd45|chr1:161445503-161446002	0.150480290030876	.	.
chr1	161142436	161142935	chr1	161465124	161465623	Ankrd45|chr1:161465124-161465623	0.187302175632174	.	.
chr1	161250941	161251440	chr1	161327198	161327697	Prdx6|chr1:161327198-161327697	0.164806785835762	.	.
chr1	161968972	161969471	chr1	161551187	161551686	Gm38304|chr1:161551187-161551686	0.263663373740585	.	.
chr1	161968972	161969471	chr1	161551187	161551686	Pigc|chr1:161551187-161551686	0.263663373740585	.	.
chr1	161979553	161980052	chr1	161551187	161551686	4930558K02Rik|chr1:161551187-161551686	0.24199587245866	.	.
chr1	162548386	162548885	chr1	162762917	162763416	Eef1aknmt|chr1:162762917-162763416	0.188641869316439	.	.
chr1	162570372	162570871	chr1	162891784	162892283	Vamp4|chr1:162891784-162892283	0.156525300264385	.	.
chr1	162570372	162570871	chr1	162895808	162896307	Vamp4|chr1:162895808-162896307	0.167234304607361	.	.
chr1	162739851	162740350	chr1	162891784	162892283	Prrc2c|chr1:162891784-162892283	0.22807656341014	.	.
chr1	162739851	162740350	chr1	162895808	162896307	Prrc2c|chr1:162895808-162896307	0.195255307054183	.	.
chr1	162739851	162740350	chr1	162910619	162911118	Prrc2c|chr1:162910619-162911118	0.312879171429666	.	.
chr1	162740352	162740851	chr1	162832165	162832664	Prrc2c|chr1:162832165-162832664	0.148613149207583	.	.
chr1	162740352	162740851	chr1	162955320	162955819	Prrc2c|chr1:162955320-162955819	0.282235788386641	.	.
chr1	163313515	163314014	chr1	163091295	163091794	Prrx1|chr1:163091295-163091794	0.197454079888913	.	.
chr1	163314016	163314515	chr1	163365733	163366232	Prrx1|chr1:163365733-163366232	0.216134056785854	.	.
chr1	163779331	163779830	chr1	163554320	163554819	Kifap3|chr1:163554320-163554819	0.296318775791662	.	.
chr1	163779331	163779830	chr1	163821870	163822369	Kifap3|chr1:163821870-163822369	0.302334245596733	.	.
chr1	163779331	163779830	chr1	163874814	163875313	Kifap3|chr1:163874814-163875313	0.152819378465702	.	.
chr1	163929752	163930251	chr1	163554320	163554819	Scyl3|chr1:163554320-163554819	0.144822060547222	.	.
chr1	163929752	163930251	chr1	164184474	164184973	Scyl3|chr1:164184474-164184973	0.323719720027946	.	.
chr1	163994642	163995141	chr1	164184474	164184973	BC055324|chr1:164184474-164184973	0.259528137916324	.	.
chr1	163994642	163995141	chr1	164184474	164184973	Mettl18|chr1:164184474-164184973	0.259528137916324	.	.
chr1	164248686	164249185	chr1	163821870	163822369	Slc19a2|chr1:163821870-163822369	0.243436591071269	.	.
chr1	164248686	164249185	chr1	163874814	163875313	Slc19a2|chr1:163874814-163875313	0.291864260153132	.	.
chr1	164248686	164249185	chr1	164232118	164232617	Slc19a2|chr1:164232118-164232617	0.375654604649644	.	.
chr1	165763500	165763999	chr1	165822391	165822890	Creg1|chr1:165822391-165822890	0.245674473630292	.	.
chr1	165763500	165763999	chr1	165913969	165914468	Creg1|chr1:165913969-165914468	0.179442499390455	.	.
chr1	165763500	165763999	chr1	165948176	165948675	Creg1|chr1:165948176-165948675	0.262027678307579	.	.
chr1	165763500	165763999	chr1	166183366	166183865	Creg1|chr1:166183366-166183865	0.20243152653821	.	.
chr1	166002418	166002917	chr1	166183366	166183865	Gm26665|chr1:166183366-166183865	0.286802321511099	.	.
chr1	166002418	166002917	chr1	166183366	166183865	Pou2f1|chr1:166183366-166183865	0.286802321511099	.	.
chr1	166003176	166003675	chr1	165948176	165948675	Gm26665|chr1:165948176-165948675	0.216055365401019	.	.
chr1	166003176	166003675	chr1	165948176	165948675	Pou2f1|chr1:165948176-165948675	0.216055365401019	.	.
chr1	166003176	166003675	chr1	165973651	165974150	Gm26665|chr1:165973651-165974150	0.178454955151093	.	.
chr1	166003176	166003675	chr1	165973651	165974150	Pou2f1|chr1:165973651-165974150	0.178454955151093	.	.
chr1	166003176	166003675	chr1	166183366	166183865	Gm26665|chr1:166183366-166183865	0.161594295655792	.	.
chr1	166003176	166003675	chr1	166183366	166183865	Pou2f1|chr1:166183366-166183865	0.161594295655792	.	.
chr1	166253817	166254316	chr1	166279985	166280484	Ildr2|chr1:166279985-166280484	0.211703853563573	.	.
chr1	166253817	166254316	chr1	166299784	166300283	Ildr2|chr1:166299784-166300283	0.219421948119914	.	.
chr1	166254415	166254914	chr1	166279985	166280484	Ildr2|chr1:166279985-166280484	0.313248350218147	.	.
chr1	166254415	166254914	chr1	166299784	166300283	Ildr2|chr1:166299784-166300283	0.3228450737907	.	.
chr1	166254415	166254914	chr1	166313555	166314054	Ildr2|chr1:166313555-166314054	0.29214454529056	.	.
chr1	166254415	166254914	chr1	166343030	166343529	Ildr2|chr1:166343030-166343529	0.235819689237195	.	.
chr1	166254415	166254914	chr1	166428926	166429425	Ildr2|chr1:166428926-166429425	0.173945635612076	.	.
chr1	166308696	166309195	chr1	166344303	166344802	5330438I03Rik|chr1:166344303-166344802	0.270368792458843	.	.
chr1	166309200	166309699	chr1	166282640	166283139	5330438I03Rik|chr1:166282640-166283139	0.569060140637331	.	.
chr1	166309200	166309699	chr1	166301382	166301881	5330438I03Rik|chr1:166301382-166301881	0.216587956319015	.	.
chr1	166309200	166309699	chr1	166302681	166303180	5330438I03Rik|chr1:166302681-166303180	0.289273606198012	.	.
chr1	166309200	166309699	chr1	166319038	166319537	5330438I03Rik|chr1:166319038-166319537	0.329223794818844	.	.
chr1	166309200	166309699	chr1	166344303	166344802	5330438I03Rik|chr1:166344303-166344802	0.442338390519061	.	.
chr1	166309200	166309699	chr1	166443517	166444016	5330438I03Rik|chr1:166443517-166444016	0.157304009148336	.	.
chr1	166309200	166309699	chr1	166736418	166736917	5330438I03Rik|chr1:166736418-166736917	0.161971918008798	.	.
chr1	166379002	166379501	chr1	166282640	166283139	Tada1|chr1:166282640-166283139	0.407983717108617	.	.
chr1	166379002	166379501	chr1	166319038	166319537	Tada1|chr1:166319038-166319537	0.16064144099693	.	.
chr1	166379002	166379501	chr1	166443517	166444016	Tada1|chr1:166443517-166444016	0.197037929507239	.	.
chr1	166379002	166379501	chr1	166736418	166736917	Tada1|chr1:166736418-166736917	0.165575497210514	.	.
chr1	166409578	166410077	chr1	166282640	166283139	Pogk|chr1:166282640-166283139	0.197067530249496	.	.
chr1	166409578	166410077	chr1	166443517	166444016	Pogk|chr1:166443517-166444016	0.159709428765397	.	.
chr1	166681166	166681665	chr1	166282640	166283139	Fmo9|chr1:166282640-166283139	0.255705474907567	.	.
chr1	166681166	166681665	chr1	166344303	166344802	Fmo9|chr1:166344303-166344802	0.251623737668729	.	.
chr1	166681166	166681665	chr1	166443517	166444016	Fmo9|chr1:166443517-166444016	0.328965262255933	.	.
chr1	166681166	166681665	chr1	166736418	166736917	Fmo9|chr1:166736418-166736917	0.240691398125227	.	.
chr1	167597755	167598254	chr1	167802530	167803029	Rxrg|chr1:167802530-167803029	0.163040334854297	.	.
chr1	167598393	167598892	chr1	167802530	167803029	Rxrg|chr1:167802530-167803029	0.195757795653459	.	.
chr1	169532064	169532563	chr1	169283276	169283775	Nuf2|chr1:169283276-169283775	0.493317834055207	.	.
chr1	169532064	169532563	chr1	169458835	169459334	Nuf2|chr1:169458835-169459334	0.148493190166858	.	.
chr1	170867049	170867548	chr1	170853519	170854018	Atf6|chr1:170853519-170854018	0.15640909620515	.	.
chr1	170867049	170867548	chr1	171096067	171096566	Atf6|chr1:171096067-171096566	0.213305917742348	.	.
chr1	170867049	170867548	chr1	171171103	171171602	Atf6|chr1:171171103-171171602	0.354480957360114	.	.
chr1	170867049	170867548	chr1	171220747	171221246	Atf6|chr1:171220747-171221246	0.164357426877557	.	.
chr1	170868410	170868909	chr1	170784527	170785026	Atf6|chr1:170784527-170785026	0.250956417260694	.	.
chr1	170868410	170868909	chr1	170784527	170785026	Gm9929|chr1:170784527-170785026	0.250956417260694	.	.
chr1	170868410	170868909	chr1	170907216	170907715	Atf6|chr1:170907216-170907715	0.174862549814809	.	.
chr1	170868410	170868909	chr1	170907216	170907715	Gm9929|chr1:170907216-170907715	0.174862549814809	.	.
chr1	170868410	170868909	chr1	170908240	170908739	Atf6|chr1:170908240-170908739	0.190044839952209	.	.
chr1	170868410	170868909	chr1	170908240	170908739	Gm9929|chr1:170908240-170908739	0.190044839952209	.	.
chr1	170868410	170868909	chr1	171118208	171118707	Atf6|chr1:171118208-171118707	0.174482796908403	.	.
chr1	170868410	170868909	chr1	171118208	171118707	Gm9929|chr1:171118208-171118707	0.174482796908403	.	.
chr1	170868410	170868909	chr1	171247027	171247526	Atf6|chr1:171247027-171247526	0.202375442302196	.	.
chr1	170868410	170868909	chr1	171247027	171247526	Gm9929|chr1:171247027-171247526	0.202375442302196	.	.
chr1	170885252	170885751	chr1	170784527	170785026	Dusp12|chr1:170784527-170785026	0.226397885417524	.	.
chr1	170885252	170885751	chr1	170784527	170785026	Gm26620|chr1:170784527-170785026	0.226397885417524	.	.
chr1	170885252	170885751	chr1	170907216	170907715	Dusp12|chr1:170907216-170907715	0.21400498373238	.	.
chr1	170885252	170885751	chr1	170907216	170907715	Gm26620|chr1:170907216-170907715	0.21400498373238	.	.
chr1	170885252	170885751	chr1	170907734	170908233	Dusp12|chr1:170907734-170908233	0.215963675643292	.	.
chr1	170885252	170885751	chr1	170907734	170908233	Gm26620|chr1:170907734-170908233	0.215963675643292	.	.
chr1	170885252	170885751	chr1	170908240	170908739	Dusp12|chr1:170908240-170908739	0.306640001166195	.	.
chr1	170885252	170885751	chr1	170908240	170908739	Gm26620|chr1:170908240-170908739	0.306640001166195	.	.
chr1	170885252	170885751	chr1	171102488	171102987	Dusp12|chr1:171102488-171102987	0.171597042558154	.	.
chr1	170885252	170885751	chr1	171102488	171102987	Gm26620|chr1:171102488-171102987	0.171597042558154	.	.
chr1	170885252	170885751	chr1	171103099	171103598	Dusp12|chr1:171103099-171103598	0.219008505920461	.	.
chr1	170885252	170885751	chr1	171103099	171103598	Gm26620|chr1:171103099-171103598	0.219008505920461	.	.
chr1	170885252	170885751	chr1	171118208	171118707	Dusp12|chr1:171118208-171118707	0.285976392914371	.	.
chr1	170885252	170885751	chr1	171118208	171118707	Gm26620|chr1:171118208-171118707	0.285976392914371	.	.
chr1	170885252	170885751	chr1	171220747	171221246	Dusp12|chr1:171220747-171221246	0.269242569847919	.	.
chr1	170885252	170885751	chr1	171220747	171221246	Gm26620|chr1:171220747-171221246	0.269242569847919	.	.
chr1	171150371	171150870	chr1	170901528	170902027	Mpz|chr1:170901528-170902027	0.214449491464644	.	.
chr1	171150371	171150870	chr1	170901528	170902027	Sdhc|chr1:170901528-170902027	0.214449491464644	.	.
chr1	171150371	171150870	chr1	170907734	170908233	Mpz|chr1:170907734-170908233	0.174465091356253	.	.
chr1	171150371	171150870	chr1	170907734	170908233	Sdhc|chr1:170907734-170908233	0.174465091356253	.	.
chr1	171150371	171150870	chr1	171033681	171034180	Mpz|chr1:171033681-171034180	0.27776254706149	.	.
chr1	171150371	171150870	chr1	171033681	171034180	Sdhc|chr1:171033681-171034180	0.27776254706149	.	.
chr1	171150371	171150870	chr1	171037809	171038308	Mpz|chr1:171037809-171038308	0.154707566467557	.	.
chr1	171150371	171150870	chr1	171037809	171038308	Sdhc|chr1:171037809-171038308	0.154707566467557	.	.
chr1	171150371	171150870	chr1	171101659	171102158	Mpz|chr1:171101659-171102158	0.147642535417342	.	.
chr1	171150371	171150870	chr1	171101659	171102158	Sdhc|chr1:171101659-171102158	0.147642535417342	.	.
chr1	171150371	171150870	chr1	171171103	171171602	Mpz|chr1:171171103-171171602	0.301537771917273	.	.
chr1	171150371	171150870	chr1	171171103	171171602	Sdhc|chr1:171171103-171171602	0.301537771917273	.	.
chr1	171222404	171222903	chr1	170784527	170785026	Tomm40l|chr1:170784527-170785026	0.150766215530146	.	.
chr1	171222404	171222903	chr1	170907216	170907715	Tomm40l|chr1:170907216-170907715	0.21721398165144	.	.
chr1	171222404	171222903	chr1	170908240	170908739	Tomm40l|chr1:170908240-170908739	0.148394653893099	.	.
chr1	171222404	171222903	chr1	171038357	171038856	Tomm40l|chr1:171038357-171038856	0.196543762151333	.	.
chr1	171222404	171222903	chr1	171044266	171044765	Tomm40l|chr1:171044266-171044765	0.184159825181979	.	.
chr1	171222404	171222903	chr1	171044776	171045275	Tomm40l|chr1:171044776-171045275	0.20284295313431	.	.
chr1	171222404	171222903	chr1	171102488	171102987	Tomm40l|chr1:171102488-171102987	0.176296053837292	.	.
chr1	171270057	171270556	chr1	171037809	171038308	B4galt3|chr1:171037809-171038308	0.228059054676131	.	.
chr1	171270057	171270556	chr1	171044776	171045275	B4galt3|chr1:171044776-171045275	0.221292644891569	.	.
chr1	171270057	171270556	chr1	171102488	171102987	B4galt3|chr1:171102488-171102987	0.181374602669867	.	.
chr1	171270057	171270556	chr1	171118208	171118707	B4galt3|chr1:171118208-171118707	0.185560252499518	.	.
chr1	171270057	171270556	chr1	171238441	171238940	B4galt3|chr1:171238441-171238940	0.362873769507097	.	.
chr1	171270057	171270556	chr1	171658362	171658861	B4galt3|chr1:171658362-171658861	0.28159704867713	.	.
chr1	171281054	171281553	chr1	171038357	171038856	Ppox|chr1:171038357-171038856	0.200811541881649	.	.
chr1	171281054	171281553	chr1	171038357	171038856	Ppox|chr1:171038357-171038856	0.20081154188165	.	.
chr1	171281054	171281553	chr1	171044266	171044765	Ppox|chr1:171044266-171044765	0.2607338389699	.	.
chr1	171281054	171281553	chr1	171263038	171263537	Ppox|chr1:171263038-171263537	0.152239388209939	.	.
chr1	171281054	171281553	chr1	171470192	171470691	Ppox|chr1:171470192-171470691	0.154518845263545	.	.
chr1	171287719	171288218	chr1	171379865	171380364	Usp21|chr1:171379865-171380364	0.168337546235842	.	.
chr1	171294566	171295065	chr1	171101659	171102158	Ufc1|chr1:171101659-171102158	0.164583455227768	.	.
chr1	171294566	171295065	chr1	171102488	171102987	Ufc1|chr1:171102488-171102987	0.281681181516131	.	.
chr1	171294566	171295065	chr1	171238441	171238940	Ufc1|chr1:171238441-171238940	0.367580379442175	.	.
chr1	171294566	171295065	chr1	171470192	171470691	Ufc1|chr1:171470192-171470691	0.187838778722968	.	.
chr1	171294566	171295065	chr1	171470192	171470691	Ufc1|chr1:171470192-171470691	0.187838778722969	.	.
chr1	171328705	171329204	chr1	171038357	171038856	Dedd|chr1:171038357-171038856	0.310190665379791	.	.
chr1	171328705	171329204	chr1	171247027	171247526	Dedd|chr1:171247027-171247526	0.253538153095741	.	.
chr1	171328705	171329204	chr1	171379865	171380364	Dedd|chr1:171379865-171380364	0.327392535407036	.	.
chr1	171329206	171329705	chr1	171038357	171038856	Dedd|chr1:171038357-171038856	0.271258590499703	.	.
chr1	171329206	171329705	chr1	171110922	171111421	Dedd|chr1:171110922-171111421	0.161821358627588	.	.
chr1	171329206	171329705	chr1	171247027	171247526	Dedd|chr1:171247027-171247526	0.321084846756211	.	.
chr1	171329206	171329705	chr1	171379865	171380364	Dedd|chr1:171379865-171380364	0.187571687345964	.	.
chr1	171345437	171345936	chr1	171037809	171038308	Nit1|chr1:171037809-171038308	0.33969283106896	.	.
chr1	171345437	171345936	chr1	171037809	171038308	Pfdn2|chr1:171037809-171038308	0.33969283106896	.	.
chr1	171345437	171345936	chr1	171044266	171044765	Nit1|chr1:171044266-171044765	0.226001068872958	.	.
chr1	171345437	171345936	chr1	171044266	171044765	Pfdn2|chr1:171044266-171044765	0.226001068872958	.	.
chr1	171345437	171345936	chr1	171044776	171045275	Nit1|chr1:171044776-171045275	0.277930966628377	.	.
chr1	171345437	171345936	chr1	171044776	171045275	Pfdn2|chr1:171044776-171045275	0.277930966628377	.	.
chr1	171345437	171345936	chr1	171102488	171102987	Nit1|chr1:171102488-171102987	0.23350331869146	.	.
chr1	171345437	171345936	chr1	171102488	171102987	Pfdn2|chr1:171102488-171102987	0.23350331869146	.	.
chr1	171345437	171345936	chr1	171238441	171238940	Nit1|chr1:171238441-171238940	0.215875168001836	.	.
chr1	171345437	171345936	chr1	171238441	171238940	Pfdn2|chr1:171238441-171238940	0.215875168001836	.	.
chr1	171345437	171345936	chr1	171263038	171263537	Nit1|chr1:171263038-171263537	0.161034288752592	.	.
chr1	171345437	171345936	chr1	171263038	171263537	Pfdn2|chr1:171263038-171263537	0.161034288752592	.	.
chr1	171345437	171345936	chr1	171470192	171470691	Nit1|chr1:171470192-171470691	0.225529728341704	.	.
chr1	171345437	171345936	chr1	171470192	171470691	Pfdn2|chr1:171470192-171470691	0.225529728341704	.	.
chr1	171360576	171361075	chr1	171044266	171044765	Klhdc9|chr1:171044266-171044765	0.214265230625097	.	.
chr1	171360576	171361075	chr1	171247027	171247526	Klhdc9|chr1:171247027-171247526	0.218812854184139	.	.
chr1	171360576	171361075	chr1	171379865	171380364	Klhdc9|chr1:171379865-171380364	0.172552178499516	.	.
chr1	171360576	171361075	chr1	171553589	171554088	Klhdc9|chr1:171553589-171554088	0.22379060141817	.	.
chr1	171361088	171361587	chr1	171037809	171038308	Klhdc9|chr1:171037809-171038308	0.221006355930176	.	.
chr1	171361088	171361587	chr1	171101659	171102158	Klhdc9|chr1:171101659-171102158	0.157162854132559	.	.
chr1	171361088	171361587	chr1	171102488	171102987	Klhdc9|chr1:171102488-171102987	0.254201068133904	.	.
chr1	171361088	171361587	chr1	171220747	171221246	Klhdc9|chr1:171220747-171221246	0.144682814871405	.	.
chr1	171361088	171361587	chr1	171238441	171238940	Klhdc9|chr1:171238441-171238940	0.190290609638777	.	.
chr1	171361088	171361587	chr1	171470192	171470691	Klhdc9|chr1:171470192-171470691	0.28120903339989	.	.
chr1	171361088	171361587	chr1	171478928	171479427	Klhdc9|chr1:171478928-171479427	0.211324916773048	.	.
chr1	171411068	171411567	chr1	171038357	171038856	Usf1|chr1:171038357-171038856	0.164382312749244	.	.
chr1	171411068	171411567	chr1	171038357	171038856	Usf1|chr1:171038357-171038856	0.164382312749245	.	.
chr1	171411068	171411567	chr1	171110922	171111421	Usf1|chr1:171110922-171111421	0.254203790152655	.	.
chr1	171411068	171411567	chr1	171247027	171247526	Usf1|chr1:171247027-171247526	0.337960162420831	.	.
chr1	171411068	171411567	chr1	171379865	171380364	Usf1|chr1:171379865-171380364	0.149813146694279	.	.
chr1	171437234	171437733	chr1	171096067	171096566	F11r|chr1:171096067-171096566	0.263218852837634	.	.
chr1	171437234	171437733	chr1	171171103	171171602	F11r|chr1:171171103-171171602	0.185196614930011	.	.
chr1	171437234	171437733	chr1	171209296	171209795	F11r|chr1:171209296-171209795	0.25965470046379	.	.
chr1	171437234	171437733	chr1	171379865	171380364	F11r|chr1:171379865-171380364	0.348293257473342	.	.
chr1	171437234	171437733	chr1	171459736	171460235	F11r|chr1:171459736-171460235	0.184907458590819	.	.
chr1	171503198	171503697	chr1	171379865	171380364	Alyref2|chr1:171379865-171380364	0.385576072296805	.	.
chr1	171503198	171503697	chr1	171379865	171380364	B930036N10Rik|chr1:171379865-171380364	0.385576072296805	.	.
chr1	171503198	171503697	chr1	171815706	171816205	Alyref2|chr1:171815706-171816205	0.183790098162967	.	.
chr1	171503198	171503697	chr1	171815706	171816205	B930036N10Rik|chr1:171815706-171816205	0.183790098162967	.	.
chr1	172027641	172028140	chr1	171815706	171816205	Vangl2|chr1:171815706-171816205	0.177528781313031	.	.
chr1	172027641	172028140	chr1	172027134	172027633	Vangl2|chr1:172027134-172027633	0.321288468462777	.	.
chr1	172082460	172082959	chr1	172119644	172120143	Copa|chr1:172119644-172120143	0.17282799424066	.	.
chr1	172082460	172082959	chr1	172119644	172120143	Ncstn|chr1:172119644-172120143	0.17282799424066	.	.
chr1	172126494	172126993	chr1	171815706	171816205	Pex19|chr1:171815706-171816205	0.209668404096382	.	.
chr1	172126494	172126993	chr1	172012325	172012824	Pex19|chr1:172012325-172012824	0.213582576243735	.	.
chr1	172147848	172148347	chr1	172027134	172027633	Dcaf8|chr1:172027134-172027633	0.146278491119178	.	.
chr1	172147848	172148347	chr1	172161857	172162356	Dcaf8|chr1:172161857-172162356	0.290280266180685	.	.
chr1	172147848	172148347	chr1	172200733	172201232	Dcaf8|chr1:172200733-172201232	0.21805965331529	.	.
chr1	172147848	172148347	chr1	172217086	172217585	Dcaf8|chr1:172217086-172217585	0.154684580929597	.	.
chr1	172206038	172206537	chr1	171815706	171816205	Pea15a|chr1:171815706-171816205	0.210757465862362	.	.
chr1	172206038	172206537	chr1	172027134	172027633	Pea15a|chr1:172027134-172027633	0.223193627919981	.	.
chr1	172206038	172206537	chr1	172200733	172201232	Pea15a|chr1:172200733-172201232	0.214252636882242	.	.
chr1	172206038	172206537	chr1	172217086	172217585	Pea15a|chr1:172217086-172217585	0.227276753090205	.	.
chr1	172206562	172207061	chr1	172200733	172201232	Pea15a|chr1:172200733-172201232	0.161738820959832	.	.
chr1	172520879	172521378	chr1	172532487	172532986	Cfap45|chr1:172532487-172532986	0.156275181223628	.	.
chr1	172520879	172521378	chr1	172562878	172563377	Cfap45|chr1:172562878-172563377	0.169292194363343	.	.
chr1	172520879	172521378	chr1	172563382	172563881	Cfap45|chr1:172563382-172563881	0.179875677567565	.	.
chr1	172520879	172521378	chr1	172714967	172715466	Cfap45|chr1:172714967-172715466	0.191531065713443	.	.
chr1	172520879	172521378	chr1	172755291	172755790	Cfap45|chr1:172755291-172755790	0.339391462638217	.	.
chr1	172520879	172521378	chr1	172885984	172886483	Cfap45|chr1:172885984-172886483	0.220926708736635	.	.
chr1	172632827	172633326	chr1	172532487	172532986	Dusp23|chr1:172532487-172532986	0.150249465702906	.	.
chr1	172632827	172633326	chr1	172667603	172668102	Dusp23|chr1:172667603-172668102	0.194249565269604	.	.
chr1	172632827	172633326	chr1	172886498	172886997	Dusp23|chr1:172886498-172886997	0.158881920852057	.	.
chr1	172895271	172895770	chr1	172960383	172960882	Apcs|chr1:172960383-172960882	0.448430087053709	.	.
chr1	172895271	172895770	chr1	173027422	173027921	Apcs|chr1:173027422-173027921	0.408710286722828	.	.
chr1	173197967	173198466	chr1	172960383	172960882	Olfr218|chr1:172960383-172960882	0.412508895727454	.	.
chr1	173197967	173198466	chr1	173027422	173027921	Olfr218|chr1:173027422-173027921	0.281424228981659	.	.
chr1	173197967	173198466	chr1	173329676	173330175	Olfr218|chr1:173329676-173330175	0.275792356002898	.	.
chr1	173197967	173198466	chr1	173337000	173337499	Olfr218|chr1:173337000-173337499	0.592621739345866	.	.
chr1	173197967	173198466	chr1	173355088	173355587	Olfr218|chr1:173355088-173355587	0.261760458529248	.	.
chr1	173367390	173367889	chr1	173390016	173390515	Cadm3|chr1:173390016-173390515	0.152324194228196	.	.
chr1	174501578	174502077	chr1	174469688	174470187	Fmn2|chr1:174469688-174470187	0.189316450327911	.	.
chr1	174502434	174502933	chr1	174513291	174513790	Fmn2|chr1:174513291-174513790	0.20390018582149	.	.
chr1	174502434	174502933	chr1	174513810	174514309	Fmn2|chr1:174513810-174514309	0.23557201252294	.	.
chr1	175625436	175625935	chr1	175639332	175639831	Fh1|chr1:175639332-175639831	0.401231854131397	.	.
chr1	175625436	175625935	chr1	175719153	175719652	Fh1|chr1:175719153-175719652	0.145276972852014	.	.
chr1	175625436	175625935	chr1	175867509	175868008	Fh1|chr1:175867509-175868008	0.17788612287543	.	.
chr1	175625436	175625935	chr1	175961981	175962480	Fh1|chr1:175961981-175962480	0.350351262565518	.	.
chr1	175625436	175625935	chr1	175995354	175995853	Fh1|chr1:175995354-175995853	0.407919862262859	.	.
chr1	175691964	175692463	chr1	175579406	175579905	Chml|chr1:175579406-175579905	0.173142207253041	.	.
chr1	175691964	175692463	chr1	175579406	175579905	Opn3|chr1:175579406-175579905	0.173142207253041	.	.
chr1	175691964	175692463	chr1	175851334	175851833	Chml|chr1:175851334-175851833	0.237403435151394	.	.
chr1	175691964	175692463	chr1	175851334	175851833	Opn3|chr1:175851334-175851833	0.237403435151394	.	.
chr1	175693049	175693548	chr1	175579406	175579905	Chml|chr1:175579406-175579905	0.157939775317555	.	.
chr1	175693049	175693548	chr1	175579406	175579905	Opn3|chr1:175579406-175579905	0.157939775317555	.	.
chr1	175693049	175693548	chr1	175851334	175851833	Chml|chr1:175851334-175851833	0.180792522182705	.	.
chr1	175693049	175693548	chr1	175851334	175851833	Opn3|chr1:175851334-175851833	0.180792522182705	.	.
chr1	175880538	175881037	chr1	175823962	175824461	Exo1|chr1:175823962-175824461	0.147941906071045	.	.
chr1	176275192	176275691	chr1	176355276	176355775	Gm38101|chr1:176355276-176355775	0.15640184678748	.	.
chr1	176275192	176275691	chr1	176355276	176355775	Pld5|chr1:176355276-176355775	0.15640184678748	.	.
chr1	176275192	176275691	chr1	176408145	176408644	Gm38101|chr1:176408145-176408644	0.197672168510778	.	.
chr1	176275192	176275691	chr1	176408145	176408644	Pld5|chr1:176408145-176408644	0.197672168510778	.	.
chr1	176526772	176527271	chr1	176357259	176357758	Gm36536|chr1:176357259-176357758	0.162725912502232	.	.
chr1	176526772	176527271	chr1	176446686	176447185	Gm36536|chr1:176446686-176447185	0.365867296614757	.	.
chr1	176526772	176527271	chr1	176622111	176622610	Gm36536|chr1:176622111-176622610	0.252143011909933	.	.
chr1	177258176	177258675	chr1	177322779	177323278	Akt3|chr1:177322779-177323278	0.155469981525795	.	.
chr1	177258678	177259177	chr1	177516930	177517429	Akt3|chr1:177516930-177517429	0.178858340022974	.	.
chr1	177441840	177442339	chr1	177322779	177323278	Zbtb18|chr1:177322779-177323278	0.155669761262519	.	.
chr1	177441840	177442339	chr1	177420156	177420655	Zbtb18|chr1:177420156-177420655	0.196892663049482	.	.
chr1	178187311	178187810	chr1	178336353	178336852	Desi2|chr1:178336353-178336852	0.158740121724778	.	.
chr1	178187311	178187810	chr1	178463658	178464157	Desi2|chr1:178463658-178464157	0.19830523219193	.	.
chr1	178276142	178276641	chr1	178294017	178294516	4930527J03Rik|chr1:178294017-178294516	0.208535859287766	.	.
chr1	178276142	178276641	chr1	178336353	178336852	4930527J03Rik|chr1:178336353-178336852	0.205981502439397	.	.
chr1	178276142	178276641	chr1	178463658	178464157	4930527J03Rik|chr1:178463658-178464157	0.192451684492126	.	.
chr1	178317988	178318487	chr1	178336353	178336852	B230369F24Rik|chr1:178336353-178336852	0.26658042350991	.	.
chr1	178317988	178318487	chr1	178336353	178336852	Cox20|chr1:178336353-178336852	0.26658042350991	.	.
chr1	178317988	178318487	chr1	178463658	178464157	B230369F24Rik|chr1:178463658-178464157	0.175014324828198	.	.
chr1	178317988	178318487	chr1	178463658	178464157	Cox20|chr1:178463658-178464157	0.175014324828198	.	.
chr1	178317988	178318487	chr1	178486689	178487188	B230369F24Rik|chr1:178486689-178487188	0.345361278187049	.	.
chr1	178317988	178318487	chr1	178486689	178487188	Cox20|chr1:178486689-178487188	0.345361278187049	.	.
chr1	178318532	178319031	chr1	178336353	178336852	B230369F24Rik|chr1:178336353-178336852	0.153821616399982	.	.
chr1	178318532	178319031	chr1	178336353	178336852	Cox20|chr1:178336353-178336852	0.153821616399982	.	.
chr1	178337559	178338058	chr1	178336353	178336852	Hnrnpu|chr1:178336353-178336852	0.27655781525653	.	.
chr1	178337559	178338058	chr1	178368821	178369320	Hnrnpu|chr1:178368821-178369320	0.20259209585234	.	.
chr1	178337559	178338058	chr1	178463658	178464157	Hnrnpu|chr1:178463658-178464157	0.369249155843951	.	.
chr1	178405450	178405949	chr1	178449116	178449615	Efcab2|chr1:178449116-178449615	0.274244869642377	.	.
chr1	178405450	178405949	chr1	178463658	178464157	Efcab2|chr1:178463658-178464157	0.150227800926179	.	.
chr1	178406170	178406669	chr1	178291559	178292058	Efcab2|chr1:178291559-178292058	0.156585425369466	.	.
chr1	178406170	178406669	chr1	178294017	178294516	Efcab2|chr1:178294017-178294516	0.251712299533088	.	.
chr1	178406170	178406669	chr1	178463658	178464157	Efcab2|chr1:178463658-178464157	0.163240560211406	.	.
chr1	179959653	179960152	chr1	180140927	180141426	Cdc42bpa|chr1:180140927-180141426	0.151099594054058	.	.
chr1	179959653	179960152	chr1	180225780	180226279	Cdc42bpa|chr1:180225780-180226279	0.320087036507028	.	.
chr1	180568576	180569075	chr1	180530440	180530939	Parp1|chr1:180530440-180530939	0.164684891248504	.	.
chr1	180568576	180569075	chr1	180540642	180541141	Parp1|chr1:180540642-180541141	0.158248490944059	.	.
chr1	180568576	180569075	chr1	180763866	180764365	Parp1|chr1:180763866-180764365	0.206024762330152	.	.
chr1	180641033	180641532	chr1	180507456	180507955	Lin9|chr1:180507456-180507955	0.200214548972548	.	.
chr1	180725789	180726288	chr1	180507456	180507955	Acbd3|chr1:180507456-180507955	0.243479370049863	.	.
chr1	180768387	180768886	chr1	180550703	180551202	Gm38293|chr1:180550703-180551202	0.173968581503417	.	.
chr1	180768387	180768886	chr1	180929597	180930096	Gm38293|chr1:180929597-180930096	0.146715226731737	.	.
chr1	180813365	180813864	chr1	181024024	181024523	H3f3a|chr1:181024024-181024523	0.20179282356661	.	.
chr1	180813365	180813864	chr1	181024024	181024523	H3f3aos|chr1:181024024-181024523	0.20179282356661	.	.
chr1	180813365	180813864	chr1	181096926	181097425	H3f3a|chr1:181096926-181097425	0.155555350695222	.	.
chr1	180813365	180813864	chr1	181096926	181097425	H3f3aos|chr1:181096926-181097425	0.155555350695222	.	.
chr1	180850639	180851138	chr1	180778088	180778587	Sde2|chr1:180778088-180778587	0.281493736525715	.	.
chr1	180850639	180851138	chr1	181024024	181024523	Sde2|chr1:181024024-181024523	0.191197386733868	.	.
chr1	180850639	180851138	chr1	181096926	181097425	Sde2|chr1:181096926-181097425	0.191697248862077	.	.
chr1	180850639	180851138	chr1	181230687	181231186	Sde2|chr1:181230687-181231186	0.171182724478714	.	.
chr1	180903944	180904443	chr1	180564919	180565418	Pycr2|chr1:180564919-180565418	0.157724514683113	.	.
chr1	180903944	180904443	chr1	180763866	180764365	Pycr2|chr1:180763866-180764365	0.158142663652272	.	.
chr1	181144061	181144560	chr1	180778088	180778587	Cnih4|chr1:180778088-180778587	0.165319206435038	.	.
chr1	181144061	181144560	chr1	180778088	180778587	Nvl|chr1:180778088-180778587	0.165319206435038	.	.
chr1	181211764	181212263	chr1	180778088	180778587	Wdr26|chr1:180778088-180778587	0.144616033343401	.	.
chr1	181211764	181212263	chr1	181150665	181151164	Wdr26|chr1:181150665-181151164	0.368064388503067	.	.
chr1	182019253	182019752	chr1	182323060	182323559	Enah|chr1:182323060-182323559	0.154783887976947	.	.
chr1	182019822	182020321	chr1	181923286	181923785	Enah|chr1:181923286-181923785	0.181637681778083	.	.
chr1	182019822	182020321	chr1	182045244	182045743	Enah|chr1:182045244-182045743	0.159309062141372	.	.
chr1	182020341	182020840	chr1	181997756	181998255	Enah|chr1:181997756-181998255	0.174674935488507	.	.
chr1	182020341	182020840	chr1	182197171	182197670	Enah|chr1:182197171-182197670	0.33936336638345	.	.
chr1	182020341	182020840	chr1	182234938	182235437	Enah|chr1:182234938-182235437	0.238520753283898	.	.
chr1	182020341	182020840	chr1	182323060	182323559	Enah|chr1:182323060-182323559	0.235684746886061	.	.
chr1	182124497	182124996	chr1	181975524	181976023	Srp9|chr1:181975524-181976023	0.183778492296502	.	.
chr1	182124497	182124996	chr1	182045244	182045743	Srp9|chr1:182045244-182045743	0.221075987824619	.	.
chr1	182124497	182124996	chr1	182323060	182323559	Srp9|chr1:182323060-182323559	0.297215657256638	.	.
chr1	182282558	182283057	chr1	182021087	182021586	Degs1|chr1:182021087-182021586	0.401650997036651	.	.
chr1	182282558	182283057	chr1	182081947	182082446	Degs1|chr1:182081947-182082446	0.267658502214883	.	.
chr1	183296308	183296807	chr1	183316300	183316799	Aida|chr1:183316300-183316799	0.152688722719068	.	.
chr1	183296308	183296807	chr1	183316300	183316799	Brox|chr1:183316300-183316799	0.152688722719068	.	.
chr1	183296308	183296807	chr1	183344755	183345254	Aida|chr1:183344755-183345254	0.188477683513612	.	.
chr1	183296308	183296807	chr1	183344755	183345254	Brox|chr1:183344755-183345254	0.188477683513612	.	.
chr1	183296308	183296807	chr1	183397384	183397883	Aida|chr1:183397384-183397883	0.187850705628285	.	.
chr1	183296308	183296807	chr1	183397384	183397883	Brox|chr1:183397384-183397883	0.187850705628285	.	.
chr1	183296824	183297323	chr1	183600424	183600923	Aida|chr1:183600424-183600923	0.219368166732903	.	.
chr1	183296824	183297323	chr1	183600424	183600923	Brox|chr1:183600424-183600923	0.219368166732903	.	.
chr1	183369413	183369912	chr1	183397384	183397883	Mia3|chr1:183397384-183397883	0.263879179337934	.	.
chr1	183388644	183389143	chr1	183344755	183345254	Taf1a|chr1:183344755-183345254	0.231289763207408	.	.
chr1	183388644	183389143	chr1	183397384	183397883	Taf1a|chr1:183397384-183397883	0.181399781774406	.	.
chr1	183414033	183414532	chr1	183573573	183574072	Gm37986|chr1:183573573-183574072	0.577025881366051	.	.
chr1	183414033	183414532	chr1	183600424	183600923	Gm37986|chr1:183600424-183600923	0.430716093828589	.	.
chr1	183414033	183414532	chr1	183669579	183670078	Gm37986|chr1:183669579-183670078	0.453027977755987	.	.
chr1	184034061	184034560	chr1	184090481	184090980	1700056E22Rik|chr1:184090481-184090980	0.212286210392548	.	.
chr1	184810589	184811088	chr1	184500677	184501176	Marc1|chr1:184500677-184501176	0.344874766211133	.	.
chr1	184810589	184811088	chr1	184504594	184505093	Marc1|chr1:184504594-184505093	0.239399330320911	.	.
chr1	184810589	184811088	chr1	184852137	184852636	Marc1|chr1:184852137-184852636	0.265889643473731	.	.
chr1	184810589	184811088	chr1	184862587	184863086	Marc1|chr1:184862587-184863086	0.34829658763633	.	.
chr1	184811160	184811659	chr1	184500677	184501176	Marc1|chr1:184500677-184501176	0.23696716390257	.	.
chr1	184811160	184811659	chr1	184824501	184825000	Marc1|chr1:184824501-184825000	0.153955023629022	.	.
chr1	184811160	184811659	chr1	184862587	184863086	Marc1|chr1:184862587-184863086	0.200496944803894	.	.
chr1	184845644	184846143	chr1	184504594	184505093	Marc2|chr1:184504594-184505093	0.153194115689746	.	.
chr1	184882837	184883336	chr1	184938758	184939257	C130074G19Rik|chr1:184938758-184939257	0.145888015896638	.	.
chr1	184999022	184999521	chr1	184737758	184738257	Mark1|chr1:184737758-184738257	0.238015841818613	.	.
chr1	184999022	184999521	chr1	184752563	184753062	Mark1|chr1:184752563-184753062	0.169341474619867	.	.
chr1	184999022	184999521	chr1	184852137	184852636	Mark1|chr1:184852137-184852636	0.178620232126768	.	.
chr1	184999545	185000044	chr1	184752563	184753062	Mark1|chr1:184752563-184753062	0.150720389972313	.	.
chr1	184999545	185000044	chr1	184825051	184825550	Mark1|chr1:184825051-184825550	0.324074590092577	.	.
chr1	186117016	186117515	chr1	186055166	186055665	Lyplal1|chr1:186055166-186055665	0.339891161478725	.	.
chr1	186117016	186117515	chr1	186182555	186183054	Lyplal1|chr1:186182555-186183054	0.22019963907888	.	.
chr1	186117016	186117515	chr1	186271413	186271912	Lyplal1|chr1:186271413-186271912	0.153888081692904	.	.
chr1	186117016	186117515	chr1	186424917	186425416	Lyplal1|chr1:186424917-186425416	0.275663986732581	.	.
chr1	186117016	186117515	chr1	186425470	186425969	Lyplal1|chr1:186425470-186425969	0.154537684889317	.	.
chr1	186117016	186117515	chr1	186434697	186435196	Lyplal1|chr1:186434697-186435196	0.156542048663381	.	.
chr1	187215277	187215776	chr1	186808514	186809013	Gpatch2|chr1:186808514-186809013	0.196578334791274	.	.
chr1	187215277	187215776	chr1	186808514	186809013	Spata17|chr1:186808514-186809013	0.196578334791274	.	.
chr1	187215277	187215776	chr1	186848235	186848734	Gpatch2|chr1:186848235-186848734	0.24567684448371	.	.
chr1	187215277	187215776	chr1	186848235	186848734	Spata17|chr1:186848235-186848734	0.24567684448371	.	.
chr1	187215277	187215776	chr1	186854371	186854870	Gpatch2|chr1:186854371-186854870	0.276048623193882	.	.
chr1	187215277	187215776	chr1	186854371	186854870	Spata17|chr1:186854371-186854870	0.276048623193882	.	.
chr1	190170441	190170940	chr1	190191472	190191971	Prox1|chr1:190191472-190191971	0.391923206603439	.	.
chr1	190170441	190170940	chr1	190191472	190191971	Prox1os|chr1:190191472-190191971	0.391923206603439	.	.
chr1	190170441	190170940	chr1	190291808	190292307	Prox1|chr1:190291808-190292307	0.229087796006043	.	.
chr1	190170441	190170940	chr1	190291808	190292307	Prox1os|chr1:190291808-190292307	0.229087796006043	.	.
chr1	190170441	190170940	chr1	190384561	190385060	Prox1|chr1:190384561-190385060	0.193799945990409	.	.
chr1	190170441	190170940	chr1	190384561	190385060	Prox1os|chr1:190384561-190385060	0.193799945990409	.	.
chr1	191821104	191821603	chr1	192107306	192107805	Gm38037|chr1:192107306-192107805	0.160481324161201	.	.
chr1	191821104	191821603	chr1	192107306	192107805	Nek2|chr1:192107306-192107805	0.160481324161201	.	.
chr1	191821104	191821603	chr1	192207934	192208433	Gm38037|chr1:192207934-192208433	0.177729906768028	.	.
chr1	191821104	191821603	chr1	192207934	192208433	Nek2|chr1:192207934-192208433	0.177729906768028	.	.
chr1	191906374	191906873	chr1	191834767	191835266	1700034H15Rik|chr1:191834767-191835266	0.216240616643138	.	.
chr1	191906374	191906873	chr1	191834767	191835266	Slc30a1|chr1:191834767-191835266	0.216240616643138	.	.
chr1	191906374	191906873	chr1	192107306	192107805	1700034H15Rik|chr1:192107306-192107805	0.247200828543718	.	.
chr1	191906374	191906873	chr1	192107306	192107805	Slc30a1|chr1:192107306-192107805	0.247200828543718	.	.
chr1	191906374	191906873	chr1	192207934	192208433	1700034H15Rik|chr1:192207934-192208433	0.174093394636553	.	.
chr1	191906374	191906873	chr1	192207934	192208433	Slc30a1|chr1:192207934-192208433	0.174093394636553	.	.
chr1	191907383	191907882	chr1	191894316	191894815	1700034H15Rik|chr1:191894316-191894815	0.214357065005107	.	.
chr1	191907383	191907882	chr1	191894316	191894815	Slc30a1|chr1:191894316-191894815	0.214357065005107	.	.
chr1	191977150	191977649	chr1	192107306	192107805	Rd3|chr1:192107306-192107805	0.182488732512979	.	.
chr1	191977150	191977649	chr1	192207934	192208433	Rd3|chr1:192207934-192208433	0.156972443356099	.	.
chr1	191989950	191990449	chr1	191894316	191894815	Gm26670|chr1:191894316-191894815	0.228113878256657	.	.
chr1	191989950	191990449	chr1	191952914	191953413	Gm26670|chr1:191952914-191953413	0.227198639364979	.	.
chr1	191989950	191990449	chr1	192101352	192101851	Gm26670|chr1:192101352-192101851	0.2050396719715	.	.
chr1	191989950	191990449	chr1	192198509	192199008	Gm26670|chr1:192198509-192199008	0.235434403237855	.	.
chr1	192092422	192092921	chr1	192101352	192101851	Gm26879|chr1:192101352-192101851	0.211795596095794	.	.
chr1	192092422	192092921	chr1	192101352	192101851	Traf5|chr1:192101352-192101851	0.211795596095794	.	.
chr1	192092422	192092921	chr1	192198509	192199008	Gm26879|chr1:192198509-192199008	0.222378265118173	.	.
chr1	192092422	192092921	chr1	192198509	192199008	Traf5|chr1:192198509-192199008	0.222378265118173	.	.
chr1	192092422	192092921	chr1	192207934	192208433	Gm26879|chr1:192207934-192208433	0.199831133320761	.	.
chr1	192092422	192092921	chr1	192207934	192208433	Traf5|chr1:192207934-192208433	0.199831133320761	.	.
chr1	192136426	192136925	chr1	191834767	191835266	Gm10516|chr1:191834767-191835266	0.351706664426941	.	.
chr1	192136426	192136925	chr1	192107306	192107805	Gm10516|chr1:192107306-192107805	0.158992422832938	.	.
chr1	192137818	192138317	chr1	192107306	192107805	Rcor3|chr1:192107306-192107805	0.180125804716549	.	.
chr1	192137818	192138317	chr1	192207934	192208433	Rcor3|chr1:192207934-192208433	0.21682622565054	.	.
chr1	192190456	192190955	chr1	192101352	192101851	Kcnh1|chr1:192101352-192101851	0.214346095887207	.	.
chr1	194222981	194223480	chr1	193847855	193848354	4930503O07Rik|chr1:193847855-193848354	0.38849651122662	.	.
chr1	194222981	194223480	chr1	194148705	194149204	4930503O07Rik|chr1:194148705-194149204	0.14579171869789	.	.
chr1	194976111	194976610	chr1	194879521	194880020	A330023F24Rik|chr1:194879521-194880020	0.19831981758454	.	.
chr1	194976111	194976610	chr1	194879521	194880020	Gm16897|chr1:194879521-194880020	0.19831981758454	.	.
chr1	194976111	194976610	chr1	194977967	194978466	A330023F24Rik|chr1:194977967-194978466	0.320042542456698	.	.
chr1	194976111	194976610	chr1	194977967	194978466	Gm16897|chr1:194977967-194978466	0.320042542456698	.	.
chr1	194976111	194976610	chr1	195040386	195040885	A330023F24Rik|chr1:195040386-195040885	0.294242026570764	.	.
chr1	194976111	194976610	chr1	195040386	195040885	Gm16897|chr1:195040386-195040885	0.294242026570764	.	.
chr1	195018071	195018570	chr1	194977967	194978466	Gm37027|chr1:194977967-194978466	0.206943948575278	.	.
chr1	195176500	195176999	chr1	194852257	194852756	Cr2|chr1:194852257-194852756	0.269207652807587	.	.
chr1	195176500	195176999	chr1	194852896	194853395	Cr2|chr1:194852896-194853395	0.187610446528755	.	.
chr1	195176500	195176999	chr1	195169068	195169567	Cr2|chr1:195169068-195169567	0.206591935917819	.	.
chr10	3740116	3740615	chr10	3505975	3506474	Plekhg1|chr10:3505975-3506474	0.205162974736332	.	.
chr10	3741065	3741564	chr10	3534487	3534986	Plekhg1|chr10:3534487-3534986	0.167917920863403	.	.
chr10	4387235	4387734	chr10	4386733	4387232	Zbtb2|chr10:4386733-4387232	0.380392511902889	.	.
chr10	4432192	4432691	chr10	4087483	4087982	Armt1|chr10:4087483-4087982	0.222519036116305	.	.
chr10	4432192	4432691	chr10	4087483	4087982	Rmnd1|chr10:4087483-4087982	0.222519036116305	.	.
chr10	4432192	4432691	chr10	4386733	4387232	Armt1|chr10:4386733-4387232	0.213025639549126	.	.
chr10	4432192	4432691	chr10	4386733	4387232	Rmnd1|chr10:4386733-4387232	0.213025639549126	.	.
chr10	5550504	5551003	chr10	5368266	5368765	Syne1|chr10:5368266-5368765	0.145431963047202	.	.
chr10	5550504	5551003	chr10	5479997	5480496	Syne1|chr10:5479997-5480496	0.238424033795404	.	.
chr10	5550504	5551003	chr10	5509787	5510286	Syne1|chr10:5509787-5510286	0.249899601567274	.	.
chr10	5550504	5551003	chr10	5549987	5550486	Syne1|chr10:5549987-5550486	0.25647911885954	.	.
chr10	5550504	5551003	chr10	5707825	5708324	Syne1|chr10:5707825-5708324	0.288340518766649	.	.
chr10	5550504	5551003	chr10	5853238	5853737	Syne1|chr10:5853238-5853737	0.2956908342883	.	.
chr10	5805395	5805894	chr10	5522228	5522727	Fbxo5|chr10:5522228-5522727	0.204645327666708	.	.
chr10	5805395	5805894	chr10	5868026	5868525	Fbxo5|chr10:5868026-5868525	0.212898421843174	.	.
chr10	5805395	5805894	chr10	5886106	5886605	Fbxo5|chr10:5886106-5886605	0.144007864155223	.	.
chr10	5805395	5805894	chr10	6035780	6036279	Fbxo5|chr10:6035780-6036279	0.185693179274691	.	.
chr10	5805395	5805894	chr10	6115148	6115647	Fbxo5|chr10:6115148-6115647	0.367062856610482	.	.
chr10	5823844	5824343	chr10	5549987	5550486	Mtrf1l|chr10:5549987-5550486	0.194425358270455	.	.
chr10	5823844	5824343	chr10	5615299	5615798	Mtrf1l|chr10:5615299-5615798	0.258919795861841	.	.
chr10	5823844	5824343	chr10	6168672	6169171	Mtrf1l|chr10:6168672-6169171	0.152899769995544	.	.
chr10	5921342	5921841	chr10	5509787	5510286	Rgs17|chr10:5509787-5510286	0.158324191364611	.	.
chr10	5922199	5922698	chr10	5522228	5522727	Rgs17|chr10:5522228-5522727	0.403458822554333	.	.
chr10	5922199	5922698	chr10	5707825	5708324	Rgs17|chr10:5707825-5708324	0.158079654947182	.	.
chr10	5922199	5922698	chr10	5868026	5868525	Rgs17|chr10:5868026-5868525	0.42836767306453	.	.
chr10	5922199	5922698	chr10	5868026	5868525	Rgs17|chr10:5868026-5868525	0.428367673064531	.	.
chr10	5922199	5922698	chr10	6115148	6115647	Rgs17|chr10:6115148-6115647	0.15913268044229	.	.
chr10	5922199	5922698	chr10	6124365	6124864	Rgs17|chr10:6124365-6124864	0.205625570185235	.	.
chr10	6759034	6759533	chr10	6685540	6686039	Oprm1|chr10:6685540-6686039	0.293222414609186	.	.
chr10	6759034	6759533	chr10	6718926	6719425	Oprm1|chr10:6718926-6719425	0.380731661270455	.	.
chr10	6759034	6759533	chr10	6825003	6825502	Oprm1|chr10:6825003-6825502	0.155714864681864	.	.
chr10	6759034	6759533	chr10	6871403	6871902	Oprm1|chr10:6871403-6871902	0.183852159965144	.	.
chr10	6759034	6759533	chr10	6916488	6916987	Oprm1|chr10:6916488-6916987	0.164128160369925	.	.
chr10	6759034	6759533	chr10	6953052	6953551	Oprm1|chr10:6953052-6953551	0.37401712946801	.	.
chr10	7053150	7053649	chr10	7066954	7067453	Ipcef1|chr10:7066954-7067453	0.307451439617363	.	.
chr10	7053150	7053649	chr10	7070014	7070513	Ipcef1|chr10:7070014-7070513	0.217637203638548	.	.
chr10	7053150	7053649	chr10	7076118	7076617	Ipcef1|chr10:7076118-7076617	0.158247212043177	.	.
chr10	7211500	7211999	chr10	7289523	7290022	Cnksr3|chr10:7289523-7290022	0.383273786065595	.	.
chr10	7589567	7590066	chr10	7333209	7333708	Lrp11|chr10:7333209-7333708	0.270624135830359	.	.
chr10	7589567	7590066	chr10	7600611	7601110	Lrp11|chr10:7600611-7601110	0.163957961655729	.	.
chr10	7667254	7667753	chr10	7900869	7901368	Nup43|chr10:7900869-7901368	0.199363657986351	.	.
chr10	7680943	7681442	chr10	7289523	7290022	Lats1|chr10:7289523-7290022	0.195431460266421	.	.
chr10	7680943	7681442	chr10	7289523	7290022	Pcmt1|chr10:7289523-7290022	0.195431460266421	.	.
chr10	7780721	7781220	chr10	7622308	7622807	B430219N15Rik|chr10:7622308-7622807	0.23072980012883	.	.
chr10	7780721	7781220	chr10	8041629	8042128	B430219N15Rik|chr10:8041629-8042128	0.172595590079791	.	.
chr10	7792631	7793130	chr10	7622308	7622807	Ginm1|chr10:7622308-7622807	0.17806392455359	.	.
chr10	7792631	7793130	chr10	7622308	7622807	Ppil4|chr10:7622308-7622807	0.17806392455359	.	.
chr10	7792631	7793130	chr10	8196246	8196745	Ginm1|chr10:8196246-8196745	0.207164235567913	.	.
chr10	7792631	7793130	chr10	8196246	8196745	Ppil4|chr10:8196246-8196745	0.207164235567913	.	.
chr10	7792631	7793130	chr10	8198993	8199492	Ginm1|chr10:8198993-8199492	0.219149621082707	.	.
chr10	7792631	7793130	chr10	8198993	8199492	Ppil4|chr10:8198993-8199492	0.219149621082707	.	.
chr10	7956090	7956589	chr10	8174112	8174611	Tab2|chr10:8174112-8174611	0.162490682001399	.	.
chr10	7956090	7956589	chr10	8236748	8237247	Tab2|chr10:8236748-8237247	0.283648292242451	.	.
chr10	8176197	8176696	chr10	7900869	7901368	Gm30906|chr10:7900869-7901368	0.284703118338244	.	.
chr10	8176197	8176696	chr10	8041629	8042128	Gm30906|chr10:8041629-8042128	0.462227533504099	.	.
chr10	8176701	8177200	chr10	7900869	7901368	Gm30906|chr10:7900869-7901368	0.203133349028465	.	.
chr10	8176701	8177200	chr10	8041629	8042128	Gm30906|chr10:8041629-8042128	0.253264069656281	.	.
chr10	8176701	8177200	chr10	8041629	8042128	Gm30906|chr10:8041629-8042128	0.253264069656282	.	.
chr10	8518075	8518574	chr10	8506812	8507311	Ust|chr10:8506812-8507311	0.316666930119649	.	.
chr10	8518648	8519147	chr10	8297111	8297610	Ust|chr10:8297111-8297610	0.225307029883904	.	.
chr10	10472118	10472617	chr10	10513122	10513621	Adgb|chr10:10513122-10513621	0.207355943086285	.	.
chr10	10472118	10472617	chr10	10610880	10611379	Adgb|chr10:10610880-10611379	0.229638341620534	.	.
chr10	11082083	11082582	chr10	11362273	11362772	Grm1|chr10:11362273-11362772	0.153465064496363	.	.
chr10	11082083	11082582	chr10	11442023	11442522	Grm1|chr10:11442023-11442522	0.169857931390021	.	.
chr10	11082083	11082582	chr10	11449856	11450355	Grm1|chr10:11449856-11450355	0.173448811137536	.	.
chr10	11149164	11149663	chr10	11013630	11014129	Shprh|chr10:11013630-11014129	0.16563784016665	.	.
chr10	11149164	11149663	chr10	11226338	11226837	Shprh|chr10:11226338-11226837	0.168992702870117	.	.
chr10	11149164	11149663	chr10	11362273	11362772	Shprh|chr10:11362273-11362772	0.157052684328089	.	.
chr10	11281047	11281546	chr10	11614066	11614565	4930432B10Rik|chr10:11614066-11614565	0.174544208434918	.	.
chr10	11281047	11281546	chr10	11614066	11614565	Fbxo30|chr10:11614066-11614565	0.174544208434918	.	.
chr10	11343450	11343949	chr10	11052668	11053167	Epm2a|chr10:11052668-11053167	0.329220116081072	.	.
chr10	11343450	11343949	chr10	11090325	11090824	Epm2a|chr10:11090325-11090824	0.153614837271998	.	.
chr10	11343450	11343949	chr10	11305709	11306208	Epm2a|chr10:11305709-11306208	0.383194284896999	.	.
chr10	11343450	11343949	chr10	11441518	11442017	Epm2a|chr10:11441518-11442017	0.276634511921722	.	.
chr10	11343450	11343949	chr10	11442023	11442522	Epm2a|chr10:11442023-11442522	0.330652065648122	.	.
chr10	11343450	11343949	chr10	11449856	11450355	Epm2a|chr10:11449856-11450355	0.162313613470287	.	.
chr10	11343450	11343949	chr10	11491884	11492383	Epm2a|chr10:11491884-11492383	0.287774614590393	.	.
chr10	11841343	11841842	chr10	11761812	11762311	Gm48697|chr10:11761812-11762311	0.198102510196928	.	.
chr10	14705323	14705822	chr10	14881999	14882498	Nmbr|chr10:14881999-14882498	0.151748365272598	.	.
chr10	14705323	14705822	chr10	14881999	14882498	Vta1|chr10:14881999-14882498	0.151748365272598	.	.
chr10	14760583	14761082	chr10	14881999	14882498	B230364G03Rik|chr10:14881999-14882498	0.148493428562274	.	.
chr10	14760583	14761082	chr10	15141432	15141931	B230364G03Rik|chr10:15141432-15141931	0.172780540319004	.	.
chr10	14760583	14761082	chr10	15249385	15249884	B230364G03Rik|chr10:15249385-15249884	0.29423927726175	.	.
chr10	14760583	14761082	chr10	15249904	15250403	B230364G03Rik|chr10:15249904-15250403	0.154105192660327	.	.
chr10	15300071	15300570	chr10	15249904	15250403	Gm47710|chr10:15249904-15250403	0.186902400358608	.	.
chr10	15300071	15300570	chr10	15699584	15700083	Gm47710|chr10:15699584-15700083	0.259348249365478	.	.
chr10	15759897	15760396	chr10	15699584	15700083	Gm40604|chr10:15699584-15700083	0.361298927722018	.	.
chr10	15759897	15760396	chr10	15848755	15849254	Gm40604|chr10:15848755-15849254	0.200811486496107	.	.
chr10	15759897	15760396	chr10	15885965	15886464	Gm40604|chr10:15885965-15886464	0.288598827067756	.	.
chr10	15759897	15760396	chr10	15886545	15887044	Gm40604|chr10:15886545-15887044	0.449363543029934	.	.
chr10	15759897	15760396	chr10	16171253	16171752	Gm40604|chr10:16171253-16171752	0.154810793029886	.	.
chr10	17331923	17332422	chr10	17331372	17331871	Gm47760|chr10:17331372-17331871	0.336129779086373	.	.
chr10	17795966	17796465	chr10	17518823	17519322	Txlnb|chr10:17518823-17519322	0.328491995296566	.	.
chr10	17795966	17796465	chr10	17575757	17576256	Txlnb|chr10:17575757-17576256	0.197729417972378	.	.
chr10	17795966	17796465	chr10	17841990	17842489	Txlnb|chr10:17841990-17842489	0.209584397271606	.	.
chr10	17795966	17796465	chr10	17860985	17861484	Txlnb|chr10:17860985-17861484	0.329194854452743	.	.
chr10	17795966	17796465	chr10	17869893	17870392	Txlnb|chr10:17869893-17870392	0.278956362456667	.	.
chr10	17795966	17796465	chr10	18197247	18197746	Txlnb|chr10:18197247-18197746	0.258099446468164	.	.
chr10	17947167	17947666	chr10	17518823	17519322	Heca|chr10:17518823-17519322	0.148086096122644	.	.
chr10	17947167	17947666	chr10	17575757	17576256	Heca|chr10:17575757-17576256	0.199633962733346	.	.
chr10	17947167	17947666	chr10	17841990	17842489	Heca|chr10:17841990-17842489	0.212217066473882	.	.
chr10	17947167	17947666	chr10	17860985	17861484	Heca|chr10:17860985-17861484	0.169264562961155	.	.
chr10	17947167	17947666	chr10	18197247	18197746	Heca|chr10:18197247-18197746	0.150153068416501	.	.
chr10	17947841	17948340	chr10	17575757	17576256	Heca|chr10:17575757-17576256	0.190281157920717	.	.
chr10	17947841	17948340	chr10	17841990	17842489	Heca|chr10:17841990-17842489	0.187537103214427	.	.
chr10	17947841	17948340	chr10	17860985	17861484	Heca|chr10:17860985-17861484	0.164307367268734	.	.
chr10	17948344	17948843	chr10	17518823	17519322	Heca|chr10:17518823-17519322	0.249978813957751	.	.
chr10	17948344	17948843	chr10	17562845	17563344	Heca|chr10:17562845-17563344	0.194562916090769	.	.
chr10	17948344	17948843	chr10	17563432	17563931	Heca|chr10:17563432-17563931	0.340923468678439	.	.
chr10	17948344	17948843	chr10	17575757	17576256	Heca|chr10:17575757-17576256	0.285726245291716	.	.
chr10	17948344	17948843	chr10	17653276	17653775	Heca|chr10:17653276-17653775	0.276077861512958	.	.
chr10	17948344	17948843	chr10	17841990	17842489	Heca|chr10:17841990-17842489	0.176599343657832	.	.
chr10	17948344	17948843	chr10	17860985	17861484	Heca|chr10:17860985-17861484	0.252808011538611	.	.
chr10	17948344	17948843	chr10	17869893	17870392	Heca|chr10:17869893-17870392	0.170109239758001	.	.
chr10	17948344	17948843	chr10	18197247	18197746	Heca|chr10:18197247-18197746	0.227085146079744	.	.
chr10	18022923	18023422	chr10	17860985	17861484	Abracl|chr10:17860985-17861484	0.148876591747371	.	.
chr10	18022923	18023422	chr10	17869893	17870392	Abracl|chr10:17869893-17870392	0.165244649243557	.	.
chr10	18022923	18023422	chr10	18197247	18197746	Abracl|chr10:18197247-18197746	0.212901914958334	.	.
chr10	18022923	18023422	chr10	18214199	18214698	Abracl|chr10:18214199-18214698	0.186948229100816	.	.
chr10	18022923	18023422	chr10	18453347	18453846	Abracl|chr10:18453347-18453846	0.174125857328963	.	.
chr10	18055292	18055791	chr10	17860985	17861484	Reps1|chr10:17860985-17861484	0.151941568607854	.	.
chr10	18055292	18055791	chr10	18214199	18214698	Reps1|chr10:18214199-18214698	0.205152814254591	.	.
chr10	18055292	18055791	chr10	18358367	18358866	Reps1|chr10:18358367-18358866	0.274731579733228	.	.
chr10	18234496	18234995	chr10	17869893	17870392	Ccdc28a|chr10:17869893-17870392	0.348397623299264	.	.
chr10	18234496	18234995	chr10	17869893	17870392	Gm10827|chr10:17869893-17870392	0.348397623299264	.	.
chr10	18234496	18234995	chr10	18197247	18197746	Ccdc28a|chr10:18197247-18197746	0.183511347995676	.	.
chr10	18234496	18234995	chr10	18197247	18197746	Gm10827|chr10:18197247-18197746	0.183511347995676	.	.
chr10	18235012	18235511	chr10	17841990	17842489	Ccdc28a|chr10:17841990-17842489	0.178174016969337	.	.
chr10	18235012	18235511	chr10	17841990	17842489	Gm10827|chr10:17841990-17842489	0.178174016969337	.	.
chr10	18235012	18235511	chr10	17869893	17870392	Ccdc28a|chr10:17869893-17870392	0.256627784454803	.	.
chr10	18235012	18235511	chr10	17869893	17870392	Gm10827|chr10:17869893-17870392	0.256627784454803	.	.
chr10	18235012	18235511	chr10	18197247	18197746	Ccdc28a|chr10:18197247-18197746	0.411884388429368	.	.
chr10	18235012	18235511	chr10	18197247	18197746	Gm10827|chr10:18197247-18197746	0.411884388429368	.	.
chr10	18235012	18235511	chr10	18214199	18214698	Ccdc28a|chr10:18214199-18214698	0.170929123556562	.	.
chr10	18235012	18235511	chr10	18214199	18214698	Gm10827|chr10:18214199-18214698	0.170929123556562	.	.
chr10	18235012	18235511	chr10	18453347	18453846	Ccdc28a|chr10:18453347-18453846	0.194005281757883	.	.
chr10	18235012	18235511	chr10	18453347	18453846	Gm10827|chr10:18453347-18453846	0.194005281757883	.	.
chr10	18844729	18845228	chr10	18819973	18820472	Perp|chr10:18819973-18820472	0.237749885571928	.	.
chr10	18844729	18845228	chr10	19067584	19068083	Perp|chr10:19067584-19068083	0.196280260944548	.	.
chr10	19015270	19015769	chr10	18772723	18773222	Tnfaip3|chr10:18772723-18773222	0.214554125006879	.	.
chr10	19015270	19015769	chr10	18894206	18894705	Tnfaip3|chr10:18894206-18894705	0.335829718109397	.	.
chr10	19015270	19015769	chr10	19185903	19186402	Tnfaip3|chr10:19185903-19186402	0.167165136333107	.	.
chr10	19591671	19592170	chr10	19617566	19618065	Ifngr1|chr10:19617566-19618065	0.28086933819774	.	.
chr10	21881933	21882432	chr10	21933759	21934258	Sgk1|chr10:21933759-21934258	0.143884069606666	.	.
chr10	21881933	21882432	chr10	21994360	21994859	Sgk1|chr10:21994360-21994859	0.255162871678545	.	.
chr10	22731681	22732180	chr10	22720803	22721302	AC166256.1|chr10:22720803-22721302	0.28060920252228	.	.
chr10	22731681	22732180	chr10	22720803	22721302	Tbpl1|chr10:22720803-22721302	0.28060920252228	.	.
chr10	23349982	23350481	chr10	23615806	23616305	Eya4|chr10:23615806-23616305	0.14443787406186	.	.
chr10	23786514	23787013	chr10	23569394	23569893	Rps12|chr10:23569394-23569893	0.154178553595444	.	.
chr10	23786514	23787013	chr10	24067038	24067537	Rps12|chr10:24067038-24067537	0.165622866901019	.	.
chr10	23786514	23787013	chr10	24080130	24080629	Rps12|chr10:24080130-24080629	0.257569593590119	.	.
chr10	23786514	23787013	chr10	24173171	24173670	Rps12|chr10:24173171-24173670	0.175804363742316	.	.
chr10	23786514	23787013	chr10	24191919	24192418	Rps12|chr10:24191919-24192418	0.224846288531598	.	.
chr10	23787039	23787538	chr10	23815121	23815620	Rps12|chr10:23815121-23815620	0.198315629010065	.	.
chr10	23787039	23787538	chr10	24175051	24175550	Rps12|chr10:24175051-24175550	0.144628508033175	.	.
chr10	23787039	23787538	chr10	24244483	24244982	Rps12|chr10:24244483-24244982	0.268312410832146	.	.
chr10	23949561	23950060	chr10	24067038	24067537	Taar3|chr10:24067038-24067537	0.180952514522428	.	.
chr10	23949561	23950060	chr10	24175051	24175550	Taar3|chr10:24175051-24175550	0.37221273883888	.	.
chr10	23949561	23950060	chr10	24191919	24192418	Taar3|chr10:24191919-24192418	0.2279366878959	.	.
chr10	23949561	23950060	chr10	24244483	24244982	Taar3|chr10:24244483-24244982	0.157132549696023	.	.
chr10	24131389	24131888	chr10	24311997	24312496	Gm40614|chr10:24311997-24312496	0.15293551675255	.	.
chr10	24131389	24131888	chr10	24396269	24396768	Gm40614|chr10:24396269-24396768	0.329863633083737	.	.
chr10	24131389	24131888	chr10	24404820	24405319	Gm40614|chr10:24404820-24405319	0.204930194109785	.	.
chr10	24149016	24149515	chr10	24244483	24244982	Stx7|chr10:24244483-24244982	0.229307907196661	.	.
chr10	24149016	24149515	chr10	24381828	24382327	Stx7|chr10:24381828-24382327	0.242188191421225	.	.
chr10	24223272	24223771	chr10	23815121	23815620	Moxd1|chr10:23815121-23815620	0.212082185432055	.	.
chr10	24223272	24223771	chr10	24080130	24080629	Moxd1|chr10:24080130-24080629	0.243026160068225	.	.
chr10	24223272	24223771	chr10	24235554	24236053	Moxd1|chr10:24235554-24236053	0.225796249041753	.	.
chr10	24223272	24223771	chr10	24298500	24298999	Moxd1|chr10:24298500-24298999	0.236289322033156	.	.
chr10	24223272	24223771	chr10	24298500	24298999	Moxd1|chr10:24298500-24298999	0.236289322033157	.	.
chr10	24223272	24223771	chr10	24311997	24312496	Moxd1|chr10:24311997-24312496	0.170761948335164	.	.
chr10	24223272	24223771	chr10	24381828	24382327	Moxd1|chr10:24381828-24382327	0.186763785580209	.	.
chr10	24711736	24712235	chr10	24509263	24509762	Enpp1|chr10:24509263-24509762	0.149091854597031	.	.
chr10	26374914	26375413	chr10	26328164	26328663	L3mbtl3|chr10:26328164-26328663	0.199308874989975	.	.
chr10	26375759	26376258	chr10	26249702	26250201	L3mbtl3|chr10:26249702-26250201	0.168908234263286	.	.
chr10	26375759	26376258	chr10	26264016	26264515	L3mbtl3|chr10:26264016-26264515	0.145230469066919	.	.
chr10	26375759	26376258	chr10	26500511	26501010	L3mbtl3|chr10:26500511-26501010	0.233303738742438	.	.
chr10	26695050	26695549	chr10	26287084	26287583	Gm48893|chr10:26287084-26287583	0.186860534604456	.	.
chr10	26695050	26695549	chr10	26328164	26328663	Gm48893|chr10:26328164-26328663	0.186672757505212	.	.
chr10	26695050	26695549	chr10	26630133	26630632	Gm48893|chr10:26630133-26630632	0.237080029248623	.	.
chr10	26695050	26695549	chr10	26870771	26871270	Gm48893|chr10:26870771-26871270	0.205233559212742	.	.
chr10	26695050	26695549	chr10	26890045	26890544	Gm48893|chr10:26890045-26890544	0.159083972400024	.	.
chr10	26695050	26695549	chr10	26913094	26913593	Gm48893|chr10:26913094-26913593	0.177151843031381	.	.
chr10	26695617	26696116	chr10	26287084	26287583	Gm48893|chr10:26287084-26287583	0.177435072487885	.	.
chr10	26695617	26696116	chr10	26630133	26630632	Gm48893|chr10:26630133-26630632	0.166578898645547	.	.
chr10	26695617	26696116	chr10	26772164	26772663	Gm48893|chr10:26772164-26772663	0.243400728757321	.	.
chr10	26695617	26696116	chr10	26870771	26871270	Gm48893|chr10:26870771-26871270	0.154681811660604	.	.
chr10	26752501	26753000	chr10	26630133	26630632	Arhgap18|chr10:26630133-26630632	0.190900263085537	.	.
chr10	26752501	26753000	chr10	26870771	26871270	Arhgap18|chr10:26870771-26871270	0.156276570610706	.	.
chr10	26752501	26753000	chr10	26890045	26890544	Arhgap18|chr10:26890045-26890544	0.204077708945183	.	.
chr10	26753106	26753605	chr10	26870771	26871270	Arhgap18|chr10:26870771-26871270	0.246233224942318	.	.
chr10	28074020	28074519	chr10	27933135	27933634	Ptprk|chr10:27933135-27933634	0.213319088568283	.	.
chr10	28074536	28075035	chr10	28173001	28173500	Ptprk|chr10:28173001-28173500	0.169255864284932	.	.
chr10	29313161	29313660	chr10	29213681	29214180	Echdc1|chr10:29213681-29214180	0.145885749689985	.	.
chr10	29313161	29313660	chr10	29213681	29214180	Gm46218|chr10:29213681-29214180	0.145885749689985	.	.
chr10	29361838	29362337	chr10	29213681	29214180	Rnf146|chr10:29213681-29214180	0.336033031092388	.	.
chr10	30200346	30200845	chr10	29855735	29856234	Cenpw|chr10:29855735-29856234	0.220859243342474	.	.
chr10	30600453	30600952	chr10	30278912	30279411	Trmt11|chr10:30278912-30279411	0.169446267882369	.	.
chr10	30600453	30600952	chr10	30639160	30639659	Trmt11|chr10:30639160-30639659	0.169297619294043	.	.
chr10	30600453	30600952	chr10	30733461	30733960	Trmt11|chr10:30733461-30733960	0.276819049821547	.	.
chr10	30802619	30803118	chr10	30618199	30618698	Ncoa7|chr10:30618199-30618698	0.420578294205726	.	.
chr10	30803126	30803625	chr10	30618199	30618698	Ncoa7|chr10:30618199-30618698	0.184343540086035	.	.
chr10	30803126	30803625	chr10	30810769	30811268	Ncoa7|chr10:30810769-30811268	0.190055813182978	.	.
chr10	30803126	30803625	chr10	30926761	30927260	Ncoa7|chr10:30926761-30927260	0.184549806250644	.	.
chr10	30842620	30843119	chr10	30639160	30639659	Hey2|chr10:30639160-30639659	0.263280051344049	.	.
chr10	30842620	30843119	chr10	30706249	30706748	Hey2|chr10:30706249-30706748	0.317933222427906	.	.
chr10	30842620	30843119	chr10	30824988	30825487	Hey2|chr10:30824988-30825487	0.35889498587829	.	.
chr10	31313140	31313639	chr10	31426619	31427118	Hddc2|chr10:31426619-31427118	0.164531394444407	.	.
chr10	31313140	31313639	chr10	31517553	31518052	Hddc2|chr10:31517553-31518052	0.258470470145081	.	.
chr10	31445701	31446200	chr10	31426619	31427118	Tpd52l1|chr10:31426619-31427118	0.223613147785427	.	.
chr10	31445701	31446200	chr10	31517553	31518052	Tpd52l1|chr10:31517553-31518052	0.425926785069632	.	.
chr10	31445701	31446200	chr10	31647067	31647566	Tpd52l1|chr10:31647067-31647566	0.295665590031885	.	.
chr10	31608520	31609019	chr10	31336375	31336874	Rnf217|chr10:31336375-31336874	0.147658929868796	.	.
chr10	31609486	31609985	chr10	31517553	31518052	Rnf217|chr10:31517553-31518052	0.278165277729117	.	.
chr10	32890706	32891205	chr10	32952517	32953016	Nkain2|chr10:32952517-32953016	0.17647058944458	.	.
chr10	33623953	33624452	chr10	33558095	33558594	Clvs2|chr10:33558095-33558594	0.271451405374656	.	.
chr10	33623953	33624452	chr10	33558095	33558594	Gm15939|chr10:33558095-33558594	0.271451405374656	.	.
chr10	33904718	33905217	chr10	34033850	34034349	Rsph4a|chr10:34033850-34034349	0.29900320491501	.	.
chr10	33904718	33905217	chr10	34137998	34138497	Rsph4a|chr10:34137998-34138497	0.149943882578044	.	.
chr10	33904718	33905217	chr10	34230653	34231152	Rsph4a|chr10:34230653-34231152	0.262751925648774	.	.
chr10	33904718	33905217	chr10	34240153	34240652	Rsph4a|chr10:34240153-34240652	0.202915174998963	.	.
chr10	33951019	33951518	chr10	34070989	34071488	Zup1|chr10:34070989-34071488	0.256127901295636	.	.
chr10	33951019	33951518	chr10	34230653	34231152	Zup1|chr10:34230653-34231152	0.202972916983856	.	.
chr10	34019491	34019990	chr10	34280491	34280990	Gm48045|chr10:34280491-34280990	0.159227285548071	.	.
chr10	34019491	34019990	chr10	34280491	34280990	Rwdd1|chr10:34280491-34280990	0.159227285548071	.	.
chr10	34019491	34019990	chr10	34309823	34310322	Gm48045|chr10:34309823-34310322	0.179165783786794	.	.
chr10	34019491	34019990	chr10	34309823	34310322	Rwdd1|chr10:34309823-34310322	0.179165783786794	.	.
chr10	34036511	34037010	chr10	34033850	34034349	Trappc3l|chr10:34033850-34034349	0.377854533876548	.	.
chr10	34036511	34037010	chr10	34070989	34071488	Trappc3l|chr10:34070989-34071488	0.263987380901597	.	.
chr10	34036511	34037010	chr10	34115549	34116048	Trappc3l|chr10:34115549-34116048	0.172664992174551	.	.
chr10	34036511	34037010	chr10	34240153	34240652	Trappc3l|chr10:34240153-34240652	0.516024413698832	.	.
chr10	34036511	34037010	chr10	34280491	34280990	Trappc3l|chr10:34280491-34280990	0.254979065821218	.	.
chr10	34036511	34037010	chr10	34310378	34310877	Trappc3l|chr10:34310378-34310877	0.257808893167844	.	.
chr10	34036511	34037010	chr10	34316872	34317371	Trappc3l|chr10:34316872-34317371	0.152179024937651	.	.
chr10	34036511	34037010	chr10	34431742	34432241	Trappc3l|chr10:34431742-34432241	0.151631387015354	.	.
chr10	34096225	34096724	chr10	33986736	33987235	Calhm5|chr10:33986736-33987235	0.323117118412462	.	.
chr10	34096225	34096724	chr10	34033850	34034349	Calhm5|chr10:34033850-34034349	0.146246244989012	.	.
chr10	34096225	34096724	chr10	34240153	34240652	Calhm5|chr10:34240153-34240652	0.219906384503122	.	.
chr10	34206579	34207078	chr10	34280491	34280990	Dse|chr10:34280491-34280990	0.266776124558706	.	.
chr10	34206579	34207078	chr10	34310378	34310877	Dse|chr10:34310378-34310877	0.192279036440661	.	.
chr10	34206579	34207078	chr10	34328221	34328720	Dse|chr10:34328221-34328720	0.31745583104443	.	.
chr10	34281970	34282469	chr10	34033850	34034349	Tspyl1|chr10:34033850-34034349	0.1982531821651	.	.
chr10	34281970	34282469	chr10	34070989	34071488	Tspyl1|chr10:34070989-34071488	0.159393133037484	.	.
chr10	34281970	34282469	chr10	34137998	34138497	Tspyl1|chr10:34137998-34138497	0.215602959241613	.	.
chr10	34281970	34282469	chr10	34280491	34280990	Tspyl1|chr10:34280491-34280990	0.417117934320039	.	.
chr10	34281970	34282469	chr10	34328221	34328720	Tspyl1|chr10:34328221-34328720	0.168856411193475	.	.
chr10	34281970	34282469	chr10	34431742	34432241	Tspyl1|chr10:34431742-34432241	0.237527128558382	.	.
chr10	34297174	34297673	chr10	34070989	34071488	Tspyl4|chr10:34070989-34071488	0.261490791073781	.	.
chr10	34297174	34297673	chr10	34115549	34116048	Tspyl4|chr10:34115549-34116048	0.33865106442947	.	.
chr10	34297174	34297673	chr10	34240153	34240652	Tspyl4|chr10:34240153-34240652	0.160175477546758	.	.
chr10	34297174	34297673	chr10	34316872	34317371	Tspyl4|chr10:34316872-34317371	0.402480496048516	.	.
chr10	34297174	34297673	chr10	34431742	34432241	Tspyl4|chr10:34431742-34432241	0.208707838119229	.	.
chr10	34297174	34297673	chr10	34592283	34592782	Tspyl4|chr10:34592283-34592782	0.329706469278982	.	.
chr10	34297174	34297673	chr10	34608756	34609255	Tspyl4|chr10:34608756-34609255	0.304876412672103	.	.
chr10	34418335	34418834	chr10	34033850	34034349	Nt5dc1|chr10:34033850-34034349	0.195473934332087	.	.
chr10	34418335	34418834	chr10	34137998	34138497	Nt5dc1|chr10:34137998-34138497	0.15478940031036	.	.
chr10	34418335	34418834	chr10	34240153	34240652	Nt5dc1|chr10:34240153-34240652	0.179442008695673	.	.
chr10	34418335	34418834	chr10	34280491	34280990	Nt5dc1|chr10:34280491-34280990	0.166045973191941	.	.
chr10	34418335	34418834	chr10	34431742	34432241	Nt5dc1|chr10:34431742-34432241	0.269294582785547	.	.
chr10	34418335	34418834	chr10	34608756	34609255	Nt5dc1|chr10:34608756-34609255	0.235590696391331	.	.
chr10	34418335	34418834	chr10	34667107	34667606	Nt5dc1|chr10:34667107-34667606	0.188456286215907	.	.
chr10	36506584	36507083	chr10	36692859	36693358	Hs3st5|chr10:36692859-36693358	0.177152007701479	.	.
chr10	36506584	36507083	chr10	36791758	36792257	Hs3st5|chr10:36791758-36792257	0.236945551632778	.	.
chr10	36507177	36507676	chr10	36692859	36693358	Hs3st5|chr10:36692859-36693358	0.163413743642502	.	.
chr10	36974002	36974501	chr10	36692859	36693358	Hdac2|chr10:36692859-36693358	0.237772959232952	.	.
chr10	36974002	36974501	chr10	37014232	37014731	Hdac2|chr10:37014232-37014731	0.232377401369514	.	.
chr10	36974002	36974501	chr10	37072777	37073276	Hdac2|chr10:37072777-37073276	0.215700229611942	.	.
chr10	36974002	36974501	chr10	37136922	37137421	Hdac2|chr10:37136922-37137421	0.196588392319815	.	.
chr10	36974002	36974501	chr10	37140760	37141259	Hdac2|chr10:37140760-37141259	0.153634843079174	.	.
chr10	36974613	36975112	chr10	36692859	36693358	Hdac2|chr10:36692859-36693358	0.319838212919677	.	.
chr10	36974613	36975112	chr10	37014232	37014731	Hdac2|chr10:37014232-37014731	0.234468335459714	.	.
chr10	36974613	36975112	chr10	37072777	37073276	Hdac2|chr10:37072777-37073276	0.157150718385418	.	.
chr10	36974613	36975112	chr10	37140760	37141259	Hdac2|chr10:37140760-37141259	0.247365538499982	.	.
chr10	37138712	37139211	chr10	37140760	37141259	5930403N24Rik|chr10:37140760-37141259	0.242944132474803	.	.
chr10	37138712	37139211	chr10	37140760	37141259	Marcks|chr10:37140760-37141259	0.242944132474803	.	.
chr10	37138712	37139211	chr10	37357673	37358172	5930403N24Rik|chr10:37357673-37358172	0.174888431915401	.	.
chr10	37138712	37139211	chr10	37357673	37358172	Marcks|chr10:37357673-37358172	0.174888431915401	.	.
chr10	37337259	37337758	chr10	37677825	37678324	Gm26535|chr10:37677825-37678324	0.199665536354248	.	.
chr10	39899007	39899506	chr10	40094691	40095190	4930547M16Rik|chr10:40094691-40095190	0.27383029387215	.	.
chr10	39899007	39899506	chr10	40094691	40095190	Mfsd4b4|chr10:40094691-40095190	0.27383029387215	.	.
chr10	39899007	39899506	chr10	40128452	40128951	4930547M16Rik|chr10:40128452-40128951	0.220173114944584	.	.
chr10	39899007	39899506	chr10	40128452	40128951	Mfsd4b4|chr10:40128452-40128951	0.220173114944584	.	.
chr10	40025041	40025540	chr10	39840007	39840506	Mfsd4b1|chr10:39840007-39840506	0.225528699535347	.	.
chr10	40025041	40025540	chr10	40053272	40053771	Mfsd4b1|chr10:40053272-40053771	0.215845576570823	.	.
chr10	41071321	41071820	chr10	41016487	41016986	Gpr6|chr10:41016487-41016986	0.182540466378362	.	.
chr10	41071321	41071820	chr10	41042198	41042697	Gpr6|chr10:41042198-41042697	0.170576178469842	.	.
chr10	41071321	41071820	chr10	41042198	41042697	Gpr6|chr10:41042198-41042697	0.170576178469843	.	.
chr10	41071321	41071820	chr10	41182288	41182787	Gpr6|chr10:41182288-41182787	0.276209344837447	.	.
chr10	41071321	41071820	chr10	41218727	41219226	Gpr6|chr10:41218727-41219226	0.189132276641908	.	.
chr10	41071321	41071820	chr10	41295019	41295518	Gpr6|chr10:41295019-41295518	0.283276987503467	.	.
chr10	41071321	41071820	chr10	41403885	41404384	Gpr6|chr10:41403885-41404384	0.388539029700513	.	.
chr10	41072083	41072582	chr10	41004323	41004822	Gpr6|chr10:41004323-41004822	0.252065354939156	.	.
chr10	41072083	41072582	chr10	41042198	41042697	Gpr6|chr10:41042198-41042697	0.196737198537822	.	.
chr10	41072083	41072582	chr10	41182288	41182787	Gpr6|chr10:41182288-41182787	0.611539259677668	.	.
chr10	41072083	41072582	chr10	41218727	41219226	Gpr6|chr10:41218727-41219226	0.24311757907167	.	.
chr10	41072083	41072582	chr10	41218727	41219226	Gpr6|chr10:41218727-41219226	0.243117579071671	.	.
chr10	41072083	41072582	chr10	41294398	41294897	Gpr6|chr10:41294398-41294897	0.158482582272753	.	.
chr10	41072083	41072582	chr10	41295019	41295518	Gpr6|chr10:41295019-41295518	0.422564845904049	.	.
chr10	41072083	41072582	chr10	41403885	41404384	Gpr6|chr10:41403885-41404384	0.194318078207391	.	.
chr10	41303028	41303527	chr10	41016487	41016986	Ak9|chr10:41016487-41016986	0.189039412647112	.	.
chr10	41303028	41303527	chr10	41016487	41016986	Fig4|chr10:41016487-41016986	0.189039412647112	.	.
chr10	41303028	41303527	chr10	41218727	41219226	Ak9|chr10:41218727-41219226	0.151356986970452	.	.
chr10	41303028	41303527	chr10	41218727	41219226	Fig4|chr10:41218727-41219226	0.151356986970452	.	.
chr10	41303669	41304168	chr10	41100073	41100572	Ak9|chr10:41100073-41100572	0.178484755748152	.	.
chr10	41303669	41304168	chr10	41100073	41100572	Fig4|chr10:41100073-41100572	0.178484755748152	.	.
chr10	41303669	41304168	chr10	41403885	41404384	Ak9|chr10:41403885-41404384	0.156952350630141	.	.
chr10	41303669	41304168	chr10	41403885	41404384	Fig4|chr10:41403885-41404384	0.156952350630141	.	.
chr10	41303669	41304168	chr10	41682610	41683109	Ak9|chr10:41682610-41683109	0.197535223111479	.	.
chr10	41303669	41304168	chr10	41682610	41683109	Fig4|chr10:41682610-41683109	0.197535223111479	.	.
chr10	41303669	41304168	chr10	41719495	41719994	Ak9|chr10:41719495-41719994	0.202676766956645	.	.
chr10	41303669	41304168	chr10	41719495	41719994	Fig4|chr10:41719495-41719994	0.202676766956645	.	.
chr10	41450048	41450547	chr10	41118178	41118677	Zbtb24|chr10:41118178-41118677	0.172008340652656	.	.
chr10	41450048	41450547	chr10	41606738	41607237	Zbtb24|chr10:41606738-41607237	0.17202700533171	.	.
chr10	41490156	41490655	chr10	41100073	41100572	Ppil6|chr10:41100073-41100572	0.225684475886727	.	.
chr10	41490156	41490655	chr10	41100073	41100572	Smpd2|chr10:41100073-41100572	0.225684475886727	.	.
chr10	41518902	41519401	chr10	41403885	41404384	Cd164|chr10:41403885-41404384	0.212187790111547	.	.
chr10	41519685	41520184	chr10	41822298	41822797	Cd164|chr10:41822298-41822797	0.293252660885744	.	.
chr10	41519685	41520184	chr10	41822835	41823334	Cd164|chr10:41822835-41823334	0.155353054644156	.	.
chr10	42276537	42277036	chr10	42278179	42278678	Foxo3|chr10:42278179-42278678	0.156156072777428	.	.
chr10	42276537	42277036	chr10	42312935	42313434	Foxo3|chr10:42312935-42313434	0.172872030057587	.	.
chr10	42276537	42277036	chr10	42364188	42364687	Foxo3|chr10:42364188-42364687	0.151109655582072	.	.
chr10	42478381	42478880	chr10	42312935	42313434	Afg1l|chr10:42312935-42313434	0.177508953121861	.	.
chr10	42478381	42478880	chr10	42339635	42340134	Afg1l|chr10:42339635-42340134	0.161472601149086	.	.
chr10	42478381	42478880	chr10	42678656	42679155	Afg1l|chr10:42678656-42679155	0.149161769214967	.	.
chr10	42501588	42502087	chr10	42278179	42278678	Snx3|chr10:42278179-42278678	0.293165235186571	.	.
chr10	42501588	42502087	chr10	42312935	42313434	Snx3|chr10:42312935-42313434	0.351935821359251	.	.
chr10	42502326	42502825	chr10	42339635	42340134	Snx3|chr10:42339635-42340134	0.230686287745092	.	.
chr10	42583441	42583940	chr10	42312935	42313434	Nr2e1|chr10:42312935-42313434	0.350555535734255	.	.
chr10	42583441	42583940	chr10	42312935	42313434	Ostm1|chr10:42312935-42313434	0.350555535734255	.	.
chr10	42583441	42583940	chr10	42364188	42364687	Nr2e1|chr10:42364188-42364687	0.316400323189705	.	.
chr10	42583441	42583940	chr10	42364188	42364687	Ostm1|chr10:42364188-42364687	0.316400323189705	.	.
chr10	43540736	43541235	chr10	43527432	43527931	1700021F05Rik|chr10:43527432-43527931	0.176924173745493	.	.
chr10	43901492	43901991	chr10	44078672	44079171	Qrsl1|chr10:44078672-44079171	0.262451746021383	.	.
chr10	43901492	43901991	chr10	44078672	44079171	Rtn4ip1|chr10:44078672-44079171	0.262451746021383	.	.
chr10	43901492	43901991	chr10	44079184	44079683	Qrsl1|chr10:44079184-44079683	0.155917315575015	.	.
chr10	43901492	43901991	chr10	44079184	44079683	Rtn4ip1|chr10:44079184-44079683	0.155917315575015	.	.
chr10	43901492	43901991	chr10	44245960	44246459	Qrsl1|chr10:44245960-44246459	0.164859475503863	.	.
chr10	43901492	43901991	chr10	44245960	44246459	Rtn4ip1|chr10:44245960-44246459	0.164859475503863	.	.
chr10	44268090	44268589	chr10	44529273	44529772	Atg5|chr10:44529273-44529772	0.155523774891667	.	.
chr10	45066851	45067350	chr10	44945275	44945774	Prep|chr10:44945275-44945774	0.204090789631408	.	.
chr10	45485562	45486061	chr10	45098718	45099217	Lin28b|chr10:45098718-45099217	0.192854406302937	.	.
chr10	45485562	45486061	chr10	45640507	45641006	Lin28b|chr10:45640507-45641006	0.148458494770284	.	.
chr10	45486237	45486736	chr10	45098718	45099217	Lin28b|chr10:45098718-45099217	0.20467636065377	.	.
chr10	45577590	45578089	chr10	45951667	45952166	Hace1|chr10:45951667-45952166	0.229315692996754	.	.
chr10	46228076	46228575	chr10	46006296	46006795	Gm35430|chr10:46006296-46006795	0.395722197771112	.	.
chr10	46228076	46228575	chr10	46006296	46006795	Gm35430|chr10:46006296-46006795	0.395722197771113	.	.
chr10	46228076	46228575	chr10	46045510	46046009	Gm35430|chr10:46045510-46046009	0.235571091773521	.	.
chr10	46228076	46228575	chr10	46047559	46048058	Gm35430|chr10:46047559-46048058	0.335267879035863	.	.
chr10	46228076	46228575	chr10	46048070	46048569	Gm35430|chr10:46048070-46048569	0.317939637667806	.	.
chr10	46228076	46228575	chr10	46065025	46065524	Gm35430|chr10:46065025-46065524	0.369250351913285	.	.
chr10	46228076	46228575	chr10	46201527	46202026	Gm35430|chr10:46201527-46202026	0.433014067267947	.	.
chr10	49788557	49789056	chr10	49586722	49587221	Grik2|chr10:49586722-49587221	0.194898118335756	.	.
chr10	49788557	49789056	chr10	49627248	49627747	Grik2|chr10:49627248-49627747	0.162644713751577	.	.
chr10	49788557	49789056	chr10	49638609	49639108	Grik2|chr10:49638609-49639108	0.205091144035544	.	.
chr10	49788557	49789056	chr10	49748731	49749230	Grik2|chr10:49748731-49749230	0.280632516858425	.	.
chr10	49788557	49789056	chr10	49812819	49813318	Grik2|chr10:49812819-49813318	0.191937329759491	.	.
chr10	49788557	49789056	chr10	50120255	50120754	Grik2|chr10:50120255-50120754	0.244784818608157	.	.
chr10	50592385	50592884	chr10	50981846	50982345	Ascc3|chr10:50981846-50982345	0.19692992357883	.	.
chr10	52022446	52022945	chr10	51940232	51940731	Vgll2|chr10:51940232-51940731	0.210865681668491	.	.
chr10	52233366	52233865	chr10	51940232	51940731	Dcbld1|chr10:51940232-51940731	0.199654129127234	.	.
chr10	52381180	52381679	chr10	52287914	52288413	Gopc|chr10:52287914-52288413	0.264165497428101	.	.
chr10	52381180	52381679	chr10	52288420	52288919	Gopc|chr10:52288420-52288919	0.236059211094625	.	.
chr10	52381180	52381679	chr10	52537919	52538418	Gopc|chr10:52537919-52538418	0.253221115114436	.	.
chr10	52381975	52382474	chr10	52537919	52538418	Gopc|chr10:52537919-52538418	0.230640341925065	.	.
chr10	52417238	52417737	chr10	52537919	52538418	Nus1|chr10:52537919-52538418	0.183083901834613	.	.
chr10	52690218	52690717	chr10	52691301	52691800	Slc35f1|chr10:52691301-52691800	0.266849452287357	.	.
chr10	52690218	52690717	chr10	52715107	52715606	Slc35f1|chr10:52715107-52715606	0.416990199847299	.	.
chr10	52690801	52691300	chr10	52691301	52691800	Slc35f1|chr10:52691301-52691800	0.33050922087806	.	.
chr10	54075590	54076089	chr10	54090068	54090567	Gm16998|chr10:54090068-54090567	0.155201817424584	.	.
chr10	54075590	54076089	chr10	54090068	54090567	Man1a|chr10:54090068-54090567	0.155201817424584	.	.
chr10	54075590	54076089	chr10	54090574	54091073	Gm16998|chr10:54090574-54091073	0.226190443282286	.	.
chr10	54075590	54076089	chr10	54090574	54091073	Man1a|chr10:54090574-54091073	0.226190443282286	.	.
chr10	54075590	54076089	chr10	54132700	54133199	Gm16998|chr10:54132700-54133199	0.397740788493958	.	.
chr10	54075590	54076089	chr10	54132700	54133199	Man1a|chr10:54132700-54133199	0.397740788493958	.	.
chr10	54075590	54076089	chr10	54188829	54189328	Gm16998|chr10:54188829-54189328	0.304868772329544	.	.
chr10	54075590	54076089	chr10	54188829	54189328	Man1a|chr10:54188829-54189328	0.304868772329544	.	.
chr10	56106501	56107000	chr10	56115133	56115632	Msl3l2|chr10:56115133-56115632	0.269989279601801	.	.
chr10	56106501	56107000	chr10	56115644	56116143	Msl3l2|chr10:56115644-56116143	0.174248145087303	.	.
chr10	56106501	56107000	chr10	56339053	56339552	Msl3l2|chr10:56339053-56339552	0.158859072017535	.	.
chr10	56106501	56107000	chr10	56417967	56418466	Msl3l2|chr10:56417967-56418466	0.146714520065572	.	.
chr10	56228732	56229231	chr10	55835195	55835694	Tbc1d32|chr10:55835195-55835694	0.21668481514018	.	.
chr10	56228732	56229231	chr10	56417967	56418466	Tbc1d32|chr10:56417967-56418466	0.201859732122688	.	.
chr10	57794436	57794935	chr10	57608052	57608551	Smpdl3a|chr10:57608052-57608551	0.327299534900097	.	.
chr10	58323065	58323564	chr10	58338241	58338740	Lims1|chr10:58338241-58338740	0.159528522364199	.	.
chr10	58323065	58323564	chr10	58523463	58523962	Lims1|chr10:58523463-58523962	0.218543049919779	.	.
chr10	58323065	58323564	chr10	58524007	58524506	Lims1|chr10:58524007-58524506	0.37285080145059	.	.
chr10	60277677	60278176	chr10	60305203	60305702	Psap|chr10:60305203-60305702	0.348361917740267	.	.
chr10	60277677	60278176	chr10	60361737	60362236	Psap|chr10:60361737-60362236	0.178948307614629	.	.
chr10	60277677	60278176	chr10	60379381	60379880	Psap|chr10:60379381-60379880	0.178523167908236	.	.
chr10	60752559	60753058	chr10	60934266	60934765	Slc29a3|chr10:60934266-60934765	0.197506676121075	.	.
chr10	60831386	60831885	chr10	60760360	60760859	Unc5b|chr10:60760360-60760859	0.327664056372521	.	.
chr10	60831386	60831885	chr10	60794324	60794823	Unc5b|chr10:60794324-60794823	0.313177986516591	.	.
chr10	60831386	60831885	chr10	60842031	60842530	Unc5b|chr10:60842031-60842530	0.457282596712786	.	.
chr10	60831386	60831885	chr10	60885923	60886422	Unc5b|chr10:60885923-60886422	0.29795564489192	.	.
chr10	60831386	60831885	chr10	60912560	60913059	Unc5b|chr10:60912560-60913059	0.205945690982575	.	.
chr10	60831386	60831885	chr10	60913510	60914009	Unc5b|chr10:60913510-60914009	0.222290597085561	.	.
chr10	60831386	60831885	chr10	60925083	60925582	Unc5b|chr10:60925083-60925582	0.406796988228393	.	.
chr10	60831386	60831885	chr10	60977108	60977607	Unc5b|chr10:60977108-60977607	0.397956834163904	.	.
chr10	61052138	61052637	chr10	61012235	61012734	Gm20610|chr10:61012235-61012734	0.185533774492572	.	.
chr10	61146924	61147423	chr10	61258075	61258574	Sgpl1|chr10:61258075-61258574	0.337428925483097	.	.
chr10	61146924	61147423	chr10	61486506	61487005	Sgpl1|chr10:61486506-61487005	0.192658444736528	.	.
chr10	61146924	61147423	chr10	61491985	61492484	Sgpl1|chr10:61491985-61492484	0.159170042869066	.	.
chr10	61147435	61147934	chr10	61486506	61487005	Sgpl1|chr10:61486506-61487005	0.242326386467175	.	.
chr10	61452044	61452543	chr10	61068463	61068962	Eif4ebp2|chr10:61068463-61068962	0.237938827361941	.	.
chr10	61452613	61453112	chr10	61012235	61012734	Eif4ebp2|chr10:61012235-61012734	0.222520442416107	.	.
chr10	61452613	61453112	chr10	61072270	61072769	Eif4ebp2|chr10:61072270-61072769	0.146747607091135	.	.
chr10	61475458	61475957	chr10	61028713	61029212	Lrrc20|chr10:61028713-61029212	0.211531161705139	.	.
chr10	61475965	61476464	chr10	61012235	61012734	D830039M14Rik|chr10:61012235-61012734	0.317724925832135	.	.
chr10	61475965	61476464	chr10	61012235	61012734	Lrrc20|chr10:61012235-61012734	0.317724925832135	.	.
chr10	61475965	61476464	chr10	61012742	61013241	D830039M14Rik|chr10:61012742-61013241	0.144838349564054	.	.
chr10	61475965	61476464	chr10	61012742	61013241	Lrrc20|chr10:61012742-61013241	0.144838349564054	.	.
chr10	61475965	61476464	chr10	61028713	61029212	D830039M14Rik|chr10:61028713-61029212	0.236964601735193	.	.
chr10	61475965	61476464	chr10	61028713	61029212	Lrrc20|chr10:61028713-61029212	0.236964601735193	.	.
chr10	61783021	61783520	chr10	62110799	62111298	H2afy2|chr10:62110799-62111298	0.188275626462335	.	.
chr10	61783689	61784188	chr10	62202512	62203011	H2afy2|chr10:62202512-62203011	0.160505796323144	.	.
chr10	61783689	61784188	chr10	62238649	62239148	H2afy2|chr10:62238649-62239148	0.197455416673586	.	.
chr10	62231026	62231525	chr10	62202512	62203011	Tspan15|chr10:62202512-62203011	0.308565802207294	.	.
chr10	62340040	62340539	chr10	62300269	62300768	Hk1os|chr10:62300269-62300768	0.279261309716409	.	.
chr10	62340040	62340539	chr10	62313106	62313605	Hk1os|chr10:62313106-62313605	0.289584018294464	.	.
chr10	62449224	62449723	chr10	62173293	62173792	4930507D05Rik|chr10:62173293-62173792	0.174408678832175	.	.
chr10	62449224	62449723	chr10	62173293	62173792	Supv3l1|chr10:62173293-62173792	0.174408678832175	.	.
chr10	62449224	62449723	chr10	62530393	62530892	4930507D05Rik|chr10:62530393-62530892	0.160039618877205	.	.
chr10	62449224	62449723	chr10	62530393	62530892	Supv3l1|chr10:62530393-62530892	0.160039618877205	.	.
chr10	62449766	62450265	chr10	62055333	62055832	4930507D05Rik|chr10:62055333-62055832	0.16485574102692	.	.
chr10	62449766	62450265	chr10	62055333	62055832	Supv3l1|chr10:62055333-62055832	0.16485574102692	.	.
chr10	62449766	62450265	chr10	62182988	62183487	4930507D05Rik|chr10:62182988-62183487	0.163392964949066	.	.
chr10	62449766	62450265	chr10	62182988	62183487	Supv3l1|chr10:62182988-62183487	0.163392964949066	.	.
chr10	62449766	62450265	chr10	62202512	62203011	4930507D05Rik|chr10:62202512-62203011	0.144089349471679	.	.
chr10	62449766	62450265	chr10	62202512	62203011	Supv3l1|chr10:62202512-62203011	0.144089349471679	.	.
chr10	62449766	62450265	chr10	62300269	62300768	4930507D05Rik|chr10:62300269-62300768	0.171290231480515	.	.
chr10	62449766	62450265	chr10	62300269	62300768	Supv3l1|chr10:62300269-62300768	0.171290231480515	.	.
chr10	62449766	62450265	chr10	62313106	62313605	4930507D05Rik|chr10:62313106-62313605	0.333971140662716	.	.
chr10	62449766	62450265	chr10	62313106	62313605	Supv3l1|chr10:62313106-62313605	0.333971140662716	.	.
chr10	62486129	62486628	chr10	62006403	62006902	Vps26a|chr10:62006403-62006902	0.18182231158772	.	.
chr10	62486129	62486628	chr10	62173293	62173792	Vps26a|chr10:62173293-62173792	0.212073766661096	.	.
chr10	62486629	62487128	chr10	62173293	62173792	Vps26a|chr10:62173293-62173792	0.18060126648884	.	.
chr10	62577623	62578122	chr10	62530393	62530892	4933428P19Rik|chr10:62530393-62530892	0.154942919834647	.	.
chr10	62577623	62578122	chr10	62530393	62530892	Kif1bp|chr10:62530393-62530892	0.154942919834647	.	.
chr10	62578211	62578710	chr10	62831702	62832201	4933428P19Rik|chr10:62831702-62832201	0.227127959280704	.	.
chr10	62578211	62578710	chr10	62831702	62832201	Kif1bp|chr10:62831702-62832201	0.227127959280704	.	.
chr10	62578211	62578710	chr10	62857169	62857668	4933428P19Rik|chr10:62857169-62857668	0.235210836300038	.	.
chr10	62578211	62578710	chr10	62857169	62857668	Kif1bp|chr10:62857169-62857668	0.235210836300038	.	.
chr10	62602059	62602558	chr10	62300269	62300768	Ddx21|chr10:62300269-62300768	0.23554274963918	.	.
chr10	62602059	62602558	chr10	62300269	62300768	Gm47257|chr10:62300269-62300768	0.23554274963918	.	.
chr10	62602059	62602558	chr10	62550757	62551256	Ddx21|chr10:62550757-62551256	0.28071367250389	.	.
chr10	62602059	62602558	chr10	62550757	62551256	Gm47257|chr10:62550757-62551256	0.28071367250389	.	.
chr10	62602059	62602558	chr10	62590203	62590702	Ddx21|chr10:62590203-62590702	0.260109176106498	.	.
chr10	62602059	62602558	chr10	62590203	62590702	Gm47257|chr10:62590203-62590702	0.260109176106498	.	.
chr10	62602059	62602558	chr10	62857169	62857668	Ddx21|chr10:62857169-62857668	0.146521581262817	.	.
chr10	62602059	62602558	chr10	62857169	62857668	Gm47257|chr10:62857169-62857668	0.146521581262817	.	.
chr10	62602590	62603089	chr10	62300269	62300768	Ddx21|chr10:62300269-62300768	0.414763545801218	.	.
chr10	62602590	62603089	chr10	62300269	62300768	Gm47257|chr10:62300269-62300768	0.414763545801218	.	.
chr10	62602590	62603089	chr10	62550757	62551256	Ddx21|chr10:62550757-62551256	0.182225668595375	.	.
chr10	62602590	62603089	chr10	62550757	62551256	Gm47257|chr10:62550757-62551256	0.182225668595375	.	.
chr10	62651098	62651597	chr10	62590203	62590702	Ddx50|chr10:62590203-62590702	0.293558683789168	.	.
chr10	62651098	62651597	chr10	62830770	62831269	Ddx50|chr10:62830770-62831269	0.220919357988007	.	.
chr10	62651098	62651597	chr10	62831702	62832201	Ddx50|chr10:62831702-62832201	0.262058556247536	.	.
chr10	62651098	62651597	chr10	62856650	62857149	Ddx50|chr10:62856650-62857149	0.476472639789929	.	.
chr10	62725538	62726037	chr10	62857169	62857668	Stox1|chr10:62857169-62857668	0.226747208778635	.	.
chr10	62725538	62726037	chr10	62865210	62865709	Stox1|chr10:62865210-62865709	0.154554920626889	.	.
chr10	62725538	62726037	chr10	62865795	62866294	Stox1|chr10:62865795-62866294	0.249403084856573	.	.
chr10	62725538	62726037	chr10	62866298	62866797	Stox1|chr10:62866298-62866797	0.208445431255017	.	.
chr10	62792172	62792671	chr10	62500120	62500619	Ccar1|chr10:62500120-62500619	0.263575702970134	.	.
chr10	62792172	62792671	chr10	63179317	63179816	Ccar1|chr10:63179317-63179816	0.180917109722482	.	.
chr10	62919701	62920200	chr10	62830770	62831269	Slc25a16|chr10:62830770-62831269	0.143944841816283	.	.
chr10	62919701	62920200	chr10	62865795	62866294	Slc25a16|chr10:62865795-62866294	0.253612388581441	.	.
chr10	62919701	62920200	chr10	62866298	62866797	Slc25a16|chr10:62866298-62866797	0.250898046959841	.	.
chr10	62920395	62920894	chr10	62865210	62865709	Slc25a16|chr10:62865210-62865709	0.220365369694347	.	.
chr10	62920395	62920894	chr10	62865795	62866294	Slc25a16|chr10:62865795-62866294	0.148493628294323	.	.
chr10	62920395	62920894	chr10	62866298	62866797	Slc25a16|chr10:62866298-62866797	0.194215172851365	.	.
chr10	63023688	63024187	chr10	62830770	62831269	Hnrnph3|chr10:62830770-62831269	0.271434829056267	.	.
chr10	63023688	63024187	chr10	62830770	62831269	Pbld2|chr10:62830770-62831269	0.271434829056267	.	.
chr10	63023688	63024187	chr10	62856650	62857149	Hnrnph3|chr10:62856650-62857149	0.238098688609552	.	.
chr10	63023688	63024187	chr10	62856650	62857149	Pbld2|chr10:62856650-62857149	0.238098688609552	.	.
chr10	63023688	63024187	chr10	63179317	63179816	Hnrnph3|chr10:63179317-63179816	0.188302086516484	.	.
chr10	63023688	63024187	chr10	63179317	63179816	Pbld2|chr10:63179317-63179816	0.188302086516484	.	.
chr10	63023688	63024187	chr10	63338814	63339313	Hnrnph3|chr10:63338814-63339313	0.16937640887716	.	.
chr10	63023688	63024187	chr10	63338814	63339313	Pbld2|chr10:63338814-63339313	0.16937640887716	.	.
chr10	63099999	63100498	chr10	62856650	62857149	Atoh7|chr10:62856650-62857149	0.16641848177625	.	.
chr10	63099999	63100498	chr10	62865210	62865709	Atoh7|chr10:62865210-62865709	0.181781970360743	.	.
chr10	63243618	63244117	chr10	62857169	62857668	1700120B22Rik|chr10:62857169-62857668	0.173234528404952	.	.
chr10	63243618	63244117	chr10	62857169	62857668	Herc4|chr10:62857169-62857668	0.173234528404952	.	.
chr10	63382558	63383057	chr10	63338814	63339313	Dnajc12|chr10:63338814-63339313	0.166910510517426	.	.
chr10	63429313	63429812	chr10	63338814	63339313	Ctnna3|chr10:63338814-63339313	0.413812887693977	.	.
chr10	63429957	63430456	chr10	63377381	63377880	Ctnna3|chr10:63377381-63377880	0.174817958821843	.	.
chr10	63429957	63430456	chr10	63386349	63386848	Ctnna3|chr10:63386349-63386848	0.28361728629763	.	.
chr10	63429957	63430456	chr10	63685981	63686480	Ctnna3|chr10:63685981-63686480	0.162641702585397	.	.
chr10	66920360	66920859	chr10	66852637	66853136	1110002J07Rik|chr10:66852637-66853136	0.185233805694443	.	.
chr10	66920360	66920859	chr10	66852637	66853136	Gm26576|chr10:66852637-66853136	0.185233805694443	.	.
chr10	66920360	66920859	chr10	66853159	66853658	1110002J07Rik|chr10:66853159-66853658	0.149892851778337	.	.
chr10	66920360	66920859	chr10	66853159	66853658	Gm26576|chr10:66853159-66853658	0.149892851778337	.	.
chr10	66920360	66920859	chr10	66889668	66890167	1110002J07Rik|chr10:66889668-66890167	0.229371280152897	.	.
chr10	66920360	66920859	chr10	66889668	66890167	Gm26576|chr10:66889668-66890167	0.229371280152897	.	.
chr10	66920360	66920859	chr10	66928198	66928697	1110002J07Rik|chr10:66928198-66928697	0.174966886584657	.	.
chr10	66920360	66920859	chr10	66928198	66928697	Gm26576|chr10:66928198-66928697	0.174966886584657	.	.
chr10	67548797	67549296	chr10	67537526	67538025	Ado|chr10:67537526-67538025	0.152879651372035	.	.
chr10	67717458	67717957	chr10	67320344	67320843	1700030E10Rik|chr10:67320344-67320843	0.214940413802472	.	.
chr10	67717458	67717957	chr10	67487414	67487913	1700030E10Rik|chr10:67487414-67487913	0.647815454307237	.	.
chr10	67717458	67717957	chr10	67492035	67492534	1700030E10Rik|chr10:67492035-67492534	0.623087052861851	.	.
chr10	67717458	67717957	chr10	67523969	67524468	1700030E10Rik|chr10:67523969-67524468	0.604506294433693	.	.
chr10	67717458	67717957	chr10	67614985	67615484	1700030E10Rik|chr10:67614985-67615484	0.465221303588218	.	.
chr10	67717458	67717957	chr10	67729197	67729696	1700030E10Rik|chr10:67729197-67729696	0.314902540793811	.	.
chr10	67717458	67717957	chr10	67737327	67737826	1700030E10Rik|chr10:67737327-67737826	0.238507702327188	.	.
chr10	68541629	68542128	chr10	68318609	68319108	Cabcoco1|chr10:68318609-68319108	0.151770614210408	.	.
chr10	68541629	68542128	chr10	68443038	68443537	Cabcoco1|chr10:68443038-68443537	0.258016999089229	.	.
chr10	68541629	68542128	chr10	68456224	68456723	Cabcoco1|chr10:68456224-68456723	0.221218997806231	.	.
chr10	68541629	68542128	chr10	68659333	68659832	Cabcoco1|chr10:68659333-68659832	0.204658850192773	.	.
chr10	68541629	68542128	chr10	68974714	68975213	Cabcoco1|chr10:68974714-68975213	0.145945431755306	.	.
chr10	69212738	69213237	chr10	68882728	68883227	A930033H14Rik|chr10:68882728-68883227	0.151878620621553	.	.
chr10	69212738	69213237	chr10	68933966	68934465	A930033H14Rik|chr10:68933966-68934465	0.208698148706591	.	.
chr10	69212738	69213237	chr10	69086131	69086630	A930033H14Rik|chr10:69086131-69086630	0.319632429311683	.	.
chr10	69212738	69213237	chr10	69099630	69100129	A930033H14Rik|chr10:69099630-69100129	0.41953809609584	.	.
chr10	69213312	69213811	chr10	68882141	68882640	A930033H14Rik|chr10:68882141-68882640	0.158748234496552	.	.
chr10	69213312	69213811	chr10	68882728	68883227	A930033H14Rik|chr10:68882728-68883227	0.198279331789423	.	.
chr10	69213312	69213811	chr10	68933966	68934465	A930033H14Rik|chr10:68933966-68934465	0.3357502613068	.	.
chr10	69213312	69213811	chr10	69086131	69086630	A930033H14Rik|chr10:69086131-69086630	0.314980589738377	.	.
chr10	69213312	69213811	chr10	69099630	69100129	A930033H14Rik|chr10:69099630-69100129	0.53225143552352	.	.
chr10	69213312	69213811	chr10	69185817	69186316	A930033H14Rik|chr10:69185817-69186316	0.245021310629594	.	.
chr10	69352755	69353254	chr10	69099630	69100129	Cdk1|chr10:69099630-69100129	0.245488644652059	.	.
chr10	69352755	69353254	chr10	69465475	69465974	Cdk1|chr10:69465475-69465974	0.295584130463755	.	.
chr10	71285013	71285512	chr10	71266062	71266561	Ube2d1|chr10:71266062-71266561	0.178662095518495	.	.
chr10	71285013	71285512	chr10	71371839	71372338	Ube2d1|chr10:71371839-71372338	0.292831168092623	.	.
chr10	71285013	71285512	chr10	71469169	71469668	Ube2d1|chr10:71469169-71469668	0.185870731354678	.	.
chr10	71285013	71285512	chr10	71502197	71502696	Ube2d1|chr10:71502197-71502696	0.243675938348639	.	.
chr10	71285013	71285512	chr10	71525239	71525738	Ube2d1|chr10:71525239-71525738	0.396868568317192	.	.
chr10	71344660	71345159	chr10	71326740	71327239	Cisd1|chr10:71326740-71327239	0.179957008027887	.	.
chr10	71347030	71347529	chr10	71371839	71372338	Ipmk|chr10:71371839-71372338	0.161574634739141	.	.
chr10	71347030	71347529	chr10	71381557	71382056	Ipmk|chr10:71381557-71382056	0.227373571412431	.	.
chr10	71347030	71347529	chr10	71525239	71525738	Ipmk|chr10:71525239-71525738	0.263079114348362	.	.
chr10	71347532	71348031	chr10	71267993	71268492	Ipmk|chr10:71267993-71268492	0.265249377077224	.	.
chr10	71347532	71348031	chr10	71268499	71268998	Ipmk|chr10:71268499-71268998	0.262376649978997	.	.
chr10	71347532	71348031	chr10	71479864	71480363	Ipmk|chr10:71479864-71480363	0.272322098214353	.	.
chr10	71484423	71484922	chr10	71363194	71363693	4930551I15Rik|chr10:71363194-71363693	0.174014045378509	.	.
[truncated: 24,720 more rows]
