# Supplementary material for: Single-cell analysis of chromatin accessibility in the adult mouse brain
Source: Nature. 2023 Dec 13;624(7991):378–89. doi: 10.1038/s41586-023-06824-9 (PMC10719105; doi:10.1038/s41586-023-06824-9)
Supplement: Supplementary file 3 — Supplementary Tables 1–25 and their legends. [file 41586_2023_6824_MOESM3_ESM.zip › 2023-03-05453B-s3/SI Tables/SI Table 13 Summary of all the gene-cCRE correlations/sa2subclass.MEA-BST_Otp_Zic2_Glut.pdc.bedpe]

chr1	3671529	3672028	chr1	3399705	3400204	Xkr4|chr1:3399705-3400204	0.410697418084785	.	.
chr1	4807592	4808091	chr1	5103120	5103619	Lypla1|chr1:5103120-5103619	0.379918750592504	.	.
chr1	4857480	4857979	chr1	5103120	5103619	Tcea1|chr1:5103120-5103619	0.731684602178276	.	.
chr1	6214386	6214885	chr1	5915307	5915806	4732440D04Rik|chr1:5915307-5915806	0.243254405079659	.	.
chr1	6214386	6214885	chr1	5949766	5950265	4732440D04Rik|chr1:5949766-5950265	0.323804012630251	.	.
chr1	6214386	6214885	chr1	6441268	6441767	4732440D04Rik|chr1:6441268-6441767	0.269193324056129	.	.
chr1	7088594	7089093	chr1	6786886	6787385	Pcmtd1|chr1:6786886-6787385	0.383146181098655	.	.
chr1	7397837	7398336	chr1	7543474	7543973	Gm26901|chr1:7543474-7543973	0.362199381658151	.	.
chr1	9545042	9545541	chr1	9772700	9773199	Rrs1|chr1:9772700-9773199	0.267896863976282	.	.
chr1	9545042	9545541	chr1	9848033	9848532	Rrs1|chr1:9848033-9848532	0.311005365748062	.	.
chr1	9545042	9545541	chr1	9848581	9849080	Rrs1|chr1:9848581-9849080	0.486012673687994	.	.
chr1	9545042	9545541	chr1	9993716	9994215	Rrs1|chr1:9993716-9994215	0.522083188295235	.	.
chr1	9545042	9545541	chr1	9993716	9994215	Rrs1|chr1:9993716-9994215	0.522083188295236	.	.
chr1	9798078	9798577	chr1	9790223	9790722	Sgk3|chr1:9790223-9790722	0.433168339555686	.	.
chr1	9908384	9908883	chr1	9847510	9848009	Mcmdc2|chr1:9847510-9848009	0.341081593391586	.	.
chr1	9943920	9944419	chr1	10039501	10040000	Snhg6|chr1:10039501-10040000	0.252825689161067	.	.
chr1	9943920	9944419	chr1	9848581	9849080	Snhg6|chr1:9848581-9849080	0.321373307967409	.	.
chr1	10037697	10038196	chr1	10039501	10040000	Cops5|chr1:10039501-10040000	0.540006641065747	.	.
chr1	10037697	10038196	chr1	10039501	10040000	Cspp1|chr1:10039501-10040000	0.540006641065747	.	.
chr1	10037697	10038196	chr1	9848581	9849080	Cops5|chr1:9848581-9849080	0.384834240454299	.	.
chr1	10037697	10038196	chr1	9848581	9849080	Cspp1|chr1:9848581-9849080	0.384834240454299	.	.
chr1	10993243	10993742	chr1	11105223	11105722	Prex2|chr1:11105223-11105722	0.501816872055586	.	.
chr1	10993243	10993742	chr1	11179847	11180346	Prex2|chr1:11179847-11180346	0.323296039374717	.	.
chr1	10993772	10994271	chr1	11105223	11105722	Prex2|chr1:11105223-11105722	0.276079439841352	.	.
chr1	11413910	11414409	chr1	11451649	11452148	A830018L16Rik|chr1:11451649-11452148	0.448356165174467	.	.
chr1	12692265	12692764	chr1	12955928	12956427	Sulf1|chr1:12955928-12956427	0.248772947936879	.	.
chr1	12692874	12693373	chr1	12576886	12577385	Sulf1|chr1:12576886-12577385	0.538170026850733	.	.
chr1	12692874	12693373	chr1	12784404	12784903	Sulf1|chr1:12784404-12784903	0.346410129017057	.	.
chr1	12692874	12693373	chr1	12947508	12948007	Sulf1|chr1:12947508-12948007	0.396357478655153	.	.
chr1	12991973	12992472	chr1	12576886	12577385	Slco5a1|chr1:12576886-12577385	0.515486088169623	.	.
chr1	12991973	12992472	chr1	12718098	12718597	Slco5a1|chr1:12718098-12718597	0.281555692116482	.	.
chr1	12991973	12992472	chr1	12784404	12784903	Slco5a1|chr1:12784404-12784903	0.269005821217773	.	.
chr1	12991973	12992472	chr1	12947508	12948007	Slco5a1|chr1:12947508-12948007	0.369452211128791	.	.
chr1	12991973	12992472	chr1	13009723	13010222	Slco5a1|chr1:13009723-13010222	0.294411298319208	.	.
chr1	12991973	12992472	chr1	13100316	13100815	Slco5a1|chr1:13100316-13100815	0.289798625578486	.	.
chr1	12991973	12992472	chr1	13188362	13188861	Slco5a1|chr1:13188362-13188861	0.326756252534565	.	.
chr1	12992497	12992996	chr1	12729118	12729617	Slco5a1|chr1:12729118-12729617	0.243463168702721	.	.
chr1	12992497	12992996	chr1	12792875	12793374	Slco5a1|chr1:12792875-12793374	0.537595448041984	.	.
chr1	12992497	12992996	chr1	12836746	12837245	Slco5a1|chr1:12836746-12837245	0.263397813033722	.	.
chr1	12992497	12992996	chr1	12864005	12864504	Slco5a1|chr1:12864005-12864504	0.381728618345958	.	.
chr1	13069058	13069557	chr1	13069594	13070093	Gm29283|chr1:13069594-13070093	0.336215715075155	.	.
chr1	13372876	13373375	chr1	13009723	13010222	Ncoa2|chr1:13009723-13010222	0.511436940299319	.	.
chr1	13372876	13373375	chr1	13188362	13188861	Ncoa2|chr1:13188362-13188861	0.576583870004011	.	.
chr1	13372876	13373375	chr1	13706254	13706753	Ncoa2|chr1:13706254-13706753	0.249299874141039	.	.
chr1	13589563	13590062	chr1	13372290	13372789	Tram1|chr1:13372290-13372789	0.564430102362284	.	.
chr1	13589563	13590062	chr1	13789111	13789610	Tram1|chr1:13789111-13789610	0.292965153610607	.	.
chr1	13660314	13660813	chr1	13372290	13372789	Lactb2|chr1:13372290-13372789	0.318152906581413	.	.
chr1	14309549	14310048	chr1	14016748	14017247	Eya1|chr1:14016748-14017247	0.318334692267532	.	.
chr1	14309549	14310048	chr1	14204214	14204713	Eya1|chr1:14204214-14204713	0.268051711519619	.	.
chr1	14309549	14310048	chr1	14204214	14204713	Eya1|chr1:14204214-14204713	0.26805171151962	.	.
chr1	14309549	14310048	chr1	14564866	14565365	Eya1|chr1:14564866-14565365	0.319350215143575	.	.
chr1	15286608	15287107	chr1	15155037	15155536	Kcnb2|chr1:15155037-15155536	0.333213950678822	.	.
chr1	15286608	15287107	chr1	15358408	15358907	Kcnb2|chr1:15358408-15358907	0.338595475309583	.	.
chr1	15286608	15287107	chr1	15580106	15580605	Kcnb2|chr1:15580106-15580605	0.251321659538463	.	.
chr1	15286608	15287107	chr1	15610392	15610891	Kcnb2|chr1:15610392-15610891	0.330656383953672	.	.
chr1	16104453	16104952	chr1	16058539	16059038	Rpl7|chr1:16058539-16059038	0.411911919231888	.	.
chr1	16104999	16105498	chr1	16127735	16128234	Rdh10|chr1:16127735-16128234	0.296738958735063	.	.
chr1	16104999	16105498	chr1	16127735	16128234	Rpl7|chr1:16127735-16128234	0.296738958735063	.	.
chr1	16519761	16520260	chr1	16433354	16433853	Stau2|chr1:16433354-16433853	0.266378408005264	.	.
chr1	16619102	16619601	chr1	16546643	16547142	Ube2w|chr1:16546643-16547142	0.240526971611716	.	.
chr1	16656744	16657243	chr1	16440142	16440641	D030040B21Rik|chr1:16440142-16440641	0.376562548555971	.	.
chr1	16656744	16657243	chr1	16440142	16440641	Eloc|chr1:16440142-16440641	0.376562548555971	.	.
chr1	16657258	16657757	chr1	16399221	16399720	D030040B21Rik|chr1:16399221-16399720	0.31222667035314	.	.
chr1	16657258	16657757	chr1	16399221	16399720	Eloc|chr1:16399221-16399720	0.31222667035314	.	.
chr1	16664905	16665404	chr1	16798252	16798751	Tmem70|chr1:16798252-16798751	0.558826078611021	.	.
chr1	17727070	17727569	chr1	17406304	17406803	Crispld1|chr1:17406304-17406803	0.251408011119243	.	.
chr1	17727070	17727569	chr1	17406304	17406803	Gm16070|chr1:17406304-17406803	0.251408011119243	.	.
chr1	18057998	18058497	chr1	17980561	17981060	Gm28756|chr1:17980561-17981060	0.524199737688024	.	.
chr1	18058553	18059052	chr1	17980561	17981060	Gm28756|chr1:17980561-17981060	0.355307229260044	.	.
chr1	20951400	20951899	chr1	20905651	20906150	Efhc1|chr1:20905651-20906150	0.254707132874541	.	.
chr1	20951400	20951899	chr1	21161761	21162260	Efhc1|chr1:21161761-21162260	0.24406843522716	.	.
chr1	21079134	21079633	chr1	21166203	21166702	Gm28287|chr1:21166203-21166702	0.373365846974102	.	.
chr1	21079134	21079633	chr1	21166203	21166702	Tram2|chr1:21166203-21166702	0.373365846974102	.	.
chr1	21079134	21079633	chr1	21166719	21167218	Gm28287|chr1:21166719-21167218	0.302160898565886	.	.
chr1	21079134	21079633	chr1	21166719	21167218	Tram2|chr1:21166719-21167218	0.302160898565886	.	.
chr1	21079134	21079633	chr1	21411526	21412025	Gm28287|chr1:21411526-21412025	0.442102675351969	.	.
chr1	21079134	21079633	chr1	21411526	21412025	Tram2|chr1:21411526-21412025	0.442102675351969	.	.
chr1	21218543	21219042	chr1	21232056	21232555	Tmem14a|chr1:21232056-21232555	0.287415093716037	.	.
chr1	21218543	21219042	chr1	21436666	21437165	Tmem14a|chr1:21436666-21437165	0.2941533306796	.	.
chr1	21961224	21961723	chr1	21900968	21901467	Kcnq5|chr1:21900968-21901467	0.274664471698668	.	.
chr1	21961224	21961723	chr1	22111096	22111595	Kcnq5|chr1:22111096-22111595	0.485163080674617	.	.
chr1	23762292	23762791	chr1	24249074	24249573	B3gat2|chr1:24249074-24249573	0.357476627817313	.	.
chr1	23922128	23922627	chr1	23648824	23649323	Smap1|chr1:23648824-23649323	0.250428482073425	.	.
chr1	23922128	23922627	chr1	23827010	23827509	Smap1|chr1:23827010-23827509	0.370886886851712	.	.
chr1	24005456	24005955	chr1	23827010	23827509	Sdhaf4|chr1:23827010-23827509	0.642202376815966	.	.
chr1	24099649	24100148	chr1	23827010	23827509	Fam135a|chr1:23827010-23827509	0.267729077082473	.	.
chr1	24099649	24100148	chr1	24249074	24249573	Fam135a|chr1:24249074-24249573	0.29614431801251	.	.
chr1	24100186	24100685	chr1	23827010	23827509	Fam135a|chr1:23827010-23827509	0.280187638123025	.	.
chr1	24100186	24100685	chr1	24218975	24219474	Fam135a|chr1:24218975-24219474	0.278971798971893	.	.
chr1	24586286	24586785	chr1	24293874	24294373	Col19a1|chr1:24293874-24294373	0.270064223833003	.	.
chr1	24586286	24586785	chr1	24349664	24350163	Col19a1|chr1:24349664-24350163	0.267023430542031	.	.
chr1	24586286	24586785	chr1	24379405	24379904	Col19a1|chr1:24379405-24379904	0.24366701999046	.	.
chr1	24587149	24587648	chr1	24615721	24616220	Col19a1|chr1:24615721-24616220	0.244573308320008	.	.
chr1	24678265	24678764	chr1	24349664	24350163	Lmbrd1|chr1:24349664-24350163	0.275500650317914	.	.
chr1	24678265	24678764	chr1	24611656	24612155	Lmbrd1|chr1:24611656-24612155	0.31372893250035	.	.
chr1	24678265	24678764	chr1	24613347	24613846	Lmbrd1|chr1:24613347-24613846	0.253073396125518	.	.
chr1	24678265	24678764	chr1	24614093	24614592	Lmbrd1|chr1:24614093-24614592	0.295125933049222	.	.
chr1	24678265	24678764	chr1	24614797	24615296	Lmbrd1|chr1:24614797-24615296	0.339189862753757	.	.
chr1	24678265	24678764	chr1	24615721	24616220	Lmbrd1|chr1:24615721-24616220	0.347782289809428	.	.
chr1	24678265	24678764	chr1	24793958	24794457	Lmbrd1|chr1:24793958-24794457	0.489847880147184	.	.
chr1	24678265	24678764	chr1	24818379	24818878	Lmbrd1|chr1:24818379-24818878	0.268126183501084	.	.
chr1	25829930	25830429	chr1	25526925	25527424	Adgrb3|chr1:25526925-25527424	0.325143890521454	.	.
chr1	30873430	30873929	chr1	30561112	30561611	Phf3|chr1:30561112-30561611	0.429019532495287	.	.
chr1	30873430	30873929	chr1	31210103	31210602	Phf3|chr1:31210103-31210602	0.259546360534521	.	.
chr1	30873942	30874441	chr1	30639815	30640314	Phf3|chr1:30639815-30640314	0.255353651658697	.	.
chr1	30873942	30874441	chr1	30700382	30700881	Phf3|chr1:30700382-30700881	0.424602865143341	.	.
chr1	30873942	30874441	chr1	30755349	30755848	Phf3|chr1:30755349-30755848	0.435306050386882	.	.
chr1	30873942	30874441	chr1	31034591	31035090	Phf3|chr1:31034591-31035090	0.326143417988445	.	.
chr1	30949080	30949579	chr1	30502671	30503170	Ptp4a1|chr1:30502671-30503170	0.295470626309793	.	.
chr1	30949080	30949579	chr1	30740784	30741283	Ptp4a1|chr1:30740784-30741283	0.493851044402885	.	.
chr1	30949582	30950081	chr1	30685293	30685792	Ptp4a1|chr1:30685293-30685792	0.475104535746562	.	.
chr1	30949582	30950081	chr1	30740784	30741283	Ptp4a1|chr1:30740784-30741283	0.284734835480189	.	.
chr1	30949582	30950081	chr1	30751054	30751553	Ptp4a1|chr1:30751054-30751553	0.614874561669095	.	.
chr1	33669575	33670074	chr1	33286945	33287444	Prim2|chr1:33286945-33287444	0.24981060882798	.	.
chr1	33669575	33670074	chr1	33531569	33532068	Prim2|chr1:33531569-33532068	0.293779813412457	.	.
chr1	33670156	33670655	chr1	33271662	33272161	Prim2|chr1:33271662-33272161	0.264090573507582	.	.
chr1	33719875	33720374	chr1	33590969	33591468	Rab23|chr1:33590969-33591468	0.359363221020362	.	.
chr1	33756879	33757378	chr1	33531569	33532068	Bag2|chr1:33531569-33532068	0.242909021284263	.	.
chr1	33907308	33907807	chr1	33531569	33532068	Bend6|chr1:33531569-33532068	0.263000968110952	.	.
chr1	33907308	33907807	chr1	33531569	33532068	Dst|chr1:33531569-33532068	0.263000968110952	.	.
chr1	33907308	33907807	chr1	33897408	33897907	Bend6|chr1:33897408-33897907	0.336083699573465	.	.
chr1	33907308	33907807	chr1	33897408	33897907	Dst|chr1:33897408-33897907	0.336083699573465	.	.
chr1	33907935	33908434	chr1	33531569	33532068	Bend6|chr1:33531569-33532068	0.390003521301485	.	.
chr1	33907935	33908434	chr1	33531569	33532068	Dst|chr1:33531569-33532068	0.390003521301485	.	.
chr1	34178794	34179293	chr1	34005632	34006131	Gm26788|chr1:34005632-34006131	0.321975740158999	.	.
chr1	34178794	34179293	chr1	34011301	34011800	Gm26788|chr1:34011301-34011800	0.418764745305981	.	.
chr1	34439491	34439990	chr1	34005632	34006131	Ccdc115|chr1:34005632-34006131	0.522251879946933	.	.
chr1	34439491	34439990	chr1	34005632	34006131	Imp4|chr1:34005632-34006131	0.522251879946933	.	.
chr1	34439491	34439990	chr1	34011301	34011800	Ccdc115|chr1:34011301-34011800	0.314216965957935	.	.
chr1	34439491	34439990	chr1	34011301	34011800	Imp4|chr1:34011301-34011800	0.314216965957935	.	.
chr1	34439491	34439990	chr1	34325453	34325952	Ccdc115|chr1:34325453-34325952	0.30969572157007	.	.
chr1	34439491	34439990	chr1	34325453	34325952	Imp4|chr1:34325453-34325952	0.30969572157007	.	.
chr1	34439491	34439990	chr1	34738307	34738806	Ccdc115|chr1:34738307-34738806	0.285244869769725	.	.
chr1	34439491	34439990	chr1	34738307	34738806	Imp4|chr1:34738307-34738806	0.285244869769725	.	.
chr1	34459438	34459937	chr1	34571342	34571841	Ptpn18|chr1:34571342-34571841	0.431698141716496	.	.
chr1	34459438	34459937	chr1	34642414	34642913	Ptpn18|chr1:34642414-34642913	0.29082429874181	.	.
chr1	34485782	34486281	chr1	34005632	34006131	4930568A12Rik|chr1:34005632-34006131	0.410131949766377	.	.
chr1	34485782	34486281	chr1	34011301	34011800	4930568A12Rik|chr1:34011301-34011800	0.414319355267568	.	.
chr1	34485782	34486281	chr1	34434650	34435149	4930568A12Rik|chr1:34434650-34435149	0.321573122279571	.	.
chr1	34579442	34579941	chr1	34742213	34742712	1700101I19Rik|chr1:34742213-34742712	0.286063124544002	.	.
chr1	34579442	34579941	chr1	34742213	34742712	Amer3|chr1:34742213-34742712	0.286063124544002	.	.
chr1	34801460	34801959	chr1	34867150	34867649	Arhgef4|chr1:34867150-34867649	0.284265885656134	.	.
chr1	34801460	34801959	chr1	34891506	34892005	Arhgef4|chr1:34891506-34892005	0.353991862983839	.	.
chr1	34842804	34843303	chr1	35003146	35003645	Fam168b|chr1:35003146-35003645	0.411637177787967	.	.
chr1	34849768	34850267	chr1	34602327	34602826	Plekhb2|chr1:34602327-34602826	0.317143582054632	.	.
chr1	34849768	34850267	chr1	34665018	34665517	Plekhb2|chr1:34665018-34665517	0.360108554526346	.	.
chr1	34849768	34850267	chr1	34738307	34738806	Plekhb2|chr1:34738307-34738806	0.257276505435664	.	.
chr1	34849768	34850267	chr1	34742213	34742712	Plekhb2|chr1:34742213-34742712	0.569485331494606	.	.
chr1	34849768	34850267	chr1	34750293	34750792	Plekhb2|chr1:34750293-34750792	0.276829654284585	.	.
chr1	34849768	34850267	chr1	35003146	35003645	Plekhb2|chr1:35003146-35003645	0.278498514199713	.	.
chr1	34849768	34850267	chr1	35202533	35203032	Plekhb2|chr1:35202533-35203032	0.247822034934399	.	.
chr1	36244101	36244600	chr1	35843530	35844029	Uggt1|chr1:35843530-35844029	0.4601113314152	.	.
chr1	36244101	36244600	chr1	36401491	36401990	Uggt1|chr1:36401491-36401990	0.32582406258933	.	.
chr1	36511549	36512048	chr1	36785283	36785782	Cnnm3|chr1:36785283-36785782	0.356431945006839	.	.
chr1	36512158	36512657	chr1	36784670	36785169	Cnnm3|chr1:36784670-36785169	0.575242387211173	.	.
chr1	36512158	36512657	chr1	36813445	36813944	Cnnm3|chr1:36813445-36813944	0.272512817088177	.	.
chr1	36512158	36512657	chr1	36860288	36860787	Cnnm3|chr1:36860288-36860787	0.257034517537202	.	.
chr1	36512158	36512657	chr1	36939937	36940436	Cnnm3|chr1:36939937-36940436	0.381012972845304	.	.
chr1	36537484	36537983	chr1	36785283	36785782	Ankrd23|chr1:36785283-36785782	0.358611961831992	.	.
chr1	36537484	36537983	chr1	36847242	36847741	Ankrd23|chr1:36847242-36847741	0.369290823359938	.	.
chr1	36547105	36547604	chr1	36784670	36785169	Ankrd39|chr1:36784670-36785169	0.385435373510461	.	.
chr1	36547105	36547604	chr1	36785283	36785782	Ankrd39|chr1:36785283-36785782	0.280193692960829	.	.
chr1	36557336	36557835	chr1	36737259	36737758	D430040D24Rik|chr1:36737259-36737758	0.362081392157724	.	.
chr1	36557336	36557835	chr1	36737259	36737758	Sema4c|chr1:36737259-36737758	0.362081392157724	.	.
chr1	36557336	36557835	chr1	36784670	36785169	D430040D24Rik|chr1:36784670-36785169	0.419690921118904	.	.
chr1	36557336	36557835	chr1	36784670	36785169	D430040D24Rik|chr1:36784670-36785169	0.419690921118905	.	.
chr1	36557336	36557835	chr1	36784670	36785169	Sema4c|chr1:36784670-36785169	0.419690921118904	.	.
chr1	36557336	36557835	chr1	36784670	36785169	Sema4c|chr1:36784670-36785169	0.419690921118905	.	.
chr1	36557336	36557835	chr1	36860288	36860787	D430040D24Rik|chr1:36860288-36860787	0.431415681121575	.	.
chr1	36557336	36557835	chr1	36860288	36860787	Sema4c|chr1:36860288-36860787	0.431415681121575	.	.
chr1	36709882	36710381	chr1	36785283	36785782	4933424G06Rik|chr1:36785283-36785782	0.274322091143742	.	.
chr1	37299595	37300094	chr1	37097283	37097782	Inpp4a|chr1:37097283-37097782	0.389200347097594	.	.
chr1	37299595	37300094	chr1	37097979	37098478	Inpp4a|chr1:37097979-37098478	0.247198678192896	.	.
chr1	37299595	37300094	chr1	37117971	37118470	Inpp4a|chr1:37117971-37118470	0.496043479156976	.	.
chr1	37299595	37300094	chr1	37220072	37220571	Inpp4a|chr1:37220072-37220571	0.376103146757849	.	.
chr1	37299595	37300094	chr1	37239241	37239740	Inpp4a|chr1:37239241-37239740	0.358078982087259	.	.
chr1	37299595	37300094	chr1	37288051	37288550	Inpp4a|chr1:37288051-37288550	0.411489119817317	.	.
chr1	37540354	37540853	chr1	37662322	37662821	Mgat4a|chr1:37662322-37662821	0.283861018627717	.	.
chr1	37540864	37541363	chr1	37639092	37639591	Mgat4a|chr1:37639092-37639591	0.460668153391993	.	.
chr1	37540864	37541363	chr1	37662322	37662821	Mgat4a|chr1:37662322-37662821	0.319610559924555	.	.
chr1	37614024	37614523	chr1	37518686	37519185	4930556I23Rik|chr1:37518686-37519185	0.462005025143331	.	.
chr1	37614024	37614523	chr1	37726317	37726816	4930556I23Rik|chr1:37726317-37726816	0.264968941848505	.	.
chr1	37719678	37720177	chr1	37639092	37639591	2010300C02Rik|chr1:37639092-37639591	0.328520712579093	.	.
chr1	37719678	37720177	chr1	37698784	37699283	2010300C02Rik|chr1:37698784-37699283	0.349165925803351	.	.
chr1	37864699	37865198	chr1	37600786	37601285	Gm26805|chr1:37600786-37601285	0.303698333304424	.	.
chr1	37864699	37865198	chr1	37639092	37639591	Gm26805|chr1:37639092-37639591	0.280151154523188	.	.
chr1	37865263	37865762	chr1	37600786	37601285	Gm26805|chr1:37600786-37601285	0.283683826697684	.	.
chr1	37865263	37865762	chr1	37600786	37601285	Tsga10|chr1:37600786-37601285	0.283683826697684	.	.
chr1	37871955	37872454	chr1	37639092	37639591	Lipt1|chr1:37639092-37639591	0.352752098610644	.	.
chr1	37890241	37890740	chr1	37518686	37519185	Mitd1|chr1:37518686-37519185	0.48317814345616	.	.
chr1	37890241	37890740	chr1	37518686	37519185	Mrpl30|chr1:37518686-37519185	0.48317814345616	.	.
chr1	37890241	37890740	chr1	38140699	38141198	Mitd1|chr1:38140699-38141198	0.267859136146719	.	.
chr1	37890241	37890740	chr1	38140699	38141198	Mrpl30|chr1:38140699-38141198	0.267859136146719	.	.
chr1	37890241	37890740	chr1	38172650	38173149	Mitd1|chr1:38172650-38173149	0.261804220643476	.	.
chr1	37890241	37890740	chr1	38172650	38173149	Mrpl30|chr1:38172650-38173149	0.261804220643476	.	.
chr1	37890241	37890740	chr1	38173244	38173743	Mitd1|chr1:38173244-38173743	0.587850921057132	.	.
chr1	37890241	37890740	chr1	38173244	38173743	Mitd1|chr1:38173244-38173743	0.587850921057133	.	.
chr1	37890241	37890740	chr1	38173244	38173743	Mrpl30|chr1:38173244-38173743	0.587850921057132	.	.
chr1	37890241	37890740	chr1	38173244	38173743	Mrpl30|chr1:38173244-38173743	0.587850921057133	.	.
chr1	37890241	37890740	chr1	38239358	38239857	Mitd1|chr1:38239358-38239857	0.410549321110038	.	.
chr1	37890241	37890740	chr1	38239358	38239857	Mrpl30|chr1:38239358-38239857	0.410549321110038	.	.
chr1	37997082	37997581	chr1	37698123	37698622	Eif5b|chr1:37698123-37698622	0.320233416712327	.	.
chr1	37997082	37997581	chr1	37698123	37698622	Txndc9|chr1:37698123-37698622	0.320233416712327	.	.
chr1	37997778	37998277	chr1	37511522	37512021	Eif5b|chr1:37511522-37512021	0.282553599981877	.	.
chr1	37997778	37998277	chr1	37511522	37512021	Txndc9|chr1:37511522-37512021	0.282553599981877	.	.
chr1	37997778	37998277	chr1	37512048	37512547	Eif5b|chr1:37512048-37512547	0.454128180178293	.	.
chr1	37997778	37998277	chr1	37512048	37512547	Txndc9|chr1:37512048-37512547	0.454128180178293	.	.
chr1	38129526	38130025	chr1	38292844	38293343	Rev1|chr1:38292844-38293343	0.247669383459442	.	.
chr1	38129526	38130025	chr1	38390780	38391279	Rev1|chr1:38390780-38391279	0.354664465478079	.	.
chr1	38897724	38898223	chr1	38511505	38512004	Chst10|chr1:38511505-38512004	0.354218780922153	.	.
chr1	38897724	38898223	chr1	38847818	38848317	Chst10|chr1:38847818-38848317	0.306502124391675	.	.
chr1	38897724	38898223	chr1	38987477	38987976	Chst10|chr1:38987477-38987976	0.308589505321177	.	.
chr1	39193901	39194400	chr1	39001085	39001584	Npas2|chr1:39001085-39001584	0.391565738566838	.	.
chr1	39193901	39194400	chr1	39042033	39042532	Npas2|chr1:39042033-39042532	0.275262867693947	.	.
chr1	39193901	39194400	chr1	39063984	39064483	Npas2|chr1:39063984-39064483	0.311149170549555	.	.
chr1	39193901	39194400	chr1	39084481	39084980	Npas2|chr1:39084481-39084980	0.288820101777787	.	.
chr1	39193901	39194400	chr1	39439552	39440051	Npas2|chr1:39439552-39440051	0.472750194226343	.	.
chr1	39367561	39368060	chr1	39010677	39011176	Rpl31|chr1:39010677-39011176	0.530334760447524	.	.
chr1	39367561	39368060	chr1	39185782	39186281	Rpl31|chr1:39185782-39186281	0.264629377787039	.	.
chr1	39367561	39368060	chr1	39274587	39275086	Rpl31|chr1:39274587-39275086	0.377641851663743	.	.
chr1	39367561	39368060	chr1	39392125	39392624	Rpl31|chr1:39392125-39392624	0.359817106113843	.	.
chr1	39367561	39368060	chr1	39528074	39528573	Rpl31|chr1:39528074-39528573	0.552712994808695	.	.
chr1	39478529	39479028	chr1	39010677	39011176	Tbc1d8|chr1:39010677-39011176	0.642176260943905	.	.
chr1	39478529	39479028	chr1	39185782	39186281	Tbc1d8|chr1:39185782-39186281	0.33828848380678	.	.
chr1	39478529	39479028	chr1	39288265	39288764	Tbc1d8|chr1:39288265-39288764	0.40255140931295	.	.
chr1	39478529	39479028	chr1	39392125	39392624	Tbc1d8|chr1:39392125-39392624	0.455193961934873	.	.
chr1	39478529	39479028	chr1	39527404	39527903	Tbc1d8|chr1:39527404-39527903	0.255095207653705	.	.
chr1	39478529	39479028	chr1	39528074	39528573	Tbc1d8|chr1:39528074-39528573	0.752277763756963	.	.
chr1	39478529	39479028	chr1	39535964	39536463	Tbc1d8|chr1:39535964-39536463	0.313535106809447	.	.
chr1	39535425	39535924	chr1	39535964	39536463	Cnot11|chr1:39535964-39536463	0.44349013401488	.	.
chr1	39535425	39535924	chr1	39832777	39833276	Cnot11|chr1:39832777-39833276	0.366666433571102	.	.
chr1	39535425	39535924	chr1	39936433	39936932	Cnot11|chr1:39936433-39936932	0.272288633677664	.	.
chr1	39535425	39535924	chr1	39939063	39939562	Cnot11|chr1:39939063-39939562	0.337766615074592	.	.
chr1	39577299	39577798	chr1	39340678	39341177	Rnf149|chr1:39340678-39341177	0.349230934340458	.	.
chr1	39577299	39577798	chr1	39440068	39440567	Rnf149|chr1:39440068-39440567	0.288438393923319	.	.
chr1	39577299	39577798	chr1	39939063	39939562	Rnf149|chr1:39939063-39939562	0.260014333018442	.	.
chr1	39577299	39577798	chr1	39939063	39939562	Rnf149|chr1:39939063-39939562	0.260014333018443	.	.
chr1	39900537	39901036	chr1	39832210	39832709	Map4k4|chr1:39832210-39832709	0.252180736073268	.	.
chr1	39900537	39901036	chr1	39936433	39936932	Map4k4|chr1:39936433-39936932	0.286209750316759	.	.
chr1	39900537	39901036	chr1	40063512	40064011	Map4k4|chr1:40063512-40064011	0.272260511305981	.	.
chr1	39900537	39901036	chr1	40189922	40190421	Map4k4|chr1:40189922-40190421	0.344535489651768	.	.
chr1	39901076	39901575	chr1	39527404	39527903	Map4k4|chr1:39527404-39527903	0.390053092135716	.	.
chr1	39901076	39901575	chr1	39535964	39536463	Map4k4|chr1:39535964-39536463	0.258814865356907	.	.
chr1	39901076	39901575	chr1	39832777	39833276	Map4k4|chr1:39832777-39833276	0.327891415839348	.	.
chr1	39901076	39901575	chr1	39939063	39939562	Map4k4|chr1:39939063-39939562	0.454084221129822	.	.
chr1	39901076	39901575	chr1	40189922	40190421	Map4k4|chr1:40189922-40190421	0.280932882864587	.	.
chr1	40085635	40086134	chr1	39964655	39965154	Gm16894|chr1:39964655-39965154	0.416045807087309	.	.
chr1	40085635	40086134	chr1	39983022	39983521	Gm16894|chr1:39983022-39983521	0.370471488905139	.	.
chr1	40085635	40086134	chr1	40000871	40001370	Gm16894|chr1:40000871-40001370	0.401125082412741	.	.
chr1	40579713	40580212	chr1	40297204	40297703	Gm35801|chr1:40297204-40297703	0.311015875823045	.	.
chr1	40579713	40580212	chr1	40297204	40297703	Slc9a4|chr1:40297204-40297703	0.311015875823045	.	.
chr1	40790447	40790946	chr1	40544608	40545107	Mfsd9|chr1:40544608-40545107	0.416634886150224	.	.
chr1	40790447	40790946	chr1	41026905	41027404	Mfsd9|chr1:41026905-41027404	0.33686779838116	.	.
chr1	42850995	42851494	chr1	43139589	43140088	Mrps9|chr1:43139589-43140088	0.251415222950545	.	.
chr1	42953132	42953631	chr1	42508480	42508979	Gpr45|chr1:42508480-42508979	0.318765130392893	.	.
chr1	43092237	43092736	chr1	42923764	42924263	8430432A02Rik|chr1:42923764-42924263	0.371360014887487	.	.
chr1	43092237	43092736	chr1	42924382	42924881	8430432A02Rik|chr1:42924382-42924881	0.338547820895461	.	.
chr1	43092237	43092736	chr1	43005906	43006405	8430432A02Rik|chr1:43005906-43006405	0.651218911208665	.	.
chr1	43092237	43092736	chr1	43299423	43299922	8430432A02Rik|chr1:43299423-43299922	0.257848398909535	.	.
chr1	43098457	43098956	chr1	43445482	43445981	AI597479|chr1:43445482-43445981	0.25975410568739	.	.
chr1	43098457	43098956	chr1	43445482	43445981	Tgfbrap1|chr1:43445482-43445981	0.25975410568739	.	.
chr1	43827102	43827601	chr1	43564394	43564893	Uxs1|chr1:43564394-43564893	0.327240602589321	.	.
chr1	43827102	43827601	chr1	43710097	43710596	Uxs1|chr1:43710097-43710596	0.309725423098513	.	.
chr1	43827102	43827601	chr1	43782609	43783108	Uxs1|chr1:43782609-43783108	0.351912496980072	.	.
chr1	43827102	43827601	chr1	44198134	44198633	Uxs1|chr1:44198134-44198633	0.460160347307082	.	.
chr1	43827615	43828114	chr1	43564394	43564893	Uxs1|chr1:43564394-43564893	0.564370634763346	.	.
chr1	43827615	43828114	chr1	43710097	43710596	Uxs1|chr1:43710097-43710596	0.275730518280482	.	.
chr1	43933698	43934197	chr1	44041766	44042265	Tpp2|chr1:44041766-44042265	0.24789758750969	.	.
chr1	44118638	44119137	chr1	43782609	43783108	Bivm|chr1:43782609-43783108	0.466082127006993	.	.
chr1	44118638	44119137	chr1	43782609	43783108	Poglut2|chr1:43782609-43783108	0.466082127006993	.	.
chr1	44118638	44119137	chr1	44198134	44198633	Bivm|chr1:44198134-44198633	0.410456136486852	.	.
chr1	44118638	44119137	chr1	44198134	44198633	Poglut2|chr1:44198134-44198633	0.410456136486852	.	.
chr1	44119144	44119643	chr1	43782609	43783108	Bivm|chr1:43782609-43783108	0.272298650516262	.	.
chr1	44119144	44119643	chr1	43782609	43783108	Poglut2|chr1:43782609-43783108	0.272298650516262	.	.
chr1	44119144	44119643	chr1	44198134	44198633	Bivm|chr1:44198134-44198633	0.540277255615133	.	.
chr1	44119144	44119643	chr1	44198134	44198633	Poglut2|chr1:44198134-44198633	0.540277255615133	.	.
chr1	44551396	44551895	chr1	44720979	44721478	Gulp1|chr1:44720979-44721478	0.288145221053265	.	.
chr1	44745649	44746148	chr1	44630299	44630798	4930521E06Rik|chr1:44630299-44630798	0.354403267590097	.	.
chr1	45795197	45795696	chr1	45891940	45892439	Wdr75|chr1:45891940-45892439	0.475594252911175	.	.
chr1	45795197	45795696	chr1	46067115	46067614	Wdr75|chr1:46067115-46067614	0.308889473592429	.	.
chr1	45925424	45925923	chr1	46067115	46067614	Slc40a1|chr1:46067115-46067614	0.349676614177305	.	.
chr1	46065930	46066429	chr1	45891940	45892439	Dnah7b|chr1:45891940-45892439	0.397209420696466	.	.
chr1	46065930	46066429	chr1	46067115	46067614	Dnah7b|chr1:46067115-46067614	0.278585095312924	.	.
chr1	46066566	46067065	chr1	45891940	45892439	Dnah7b|chr1:45891940-45892439	0.681738453190118	.	.
chr1	46066566	46067065	chr1	46067115	46067614	Dnah7b|chr1:46067115-46067614	0.461510943752294	.	.
chr1	46425176	46425675	chr1	46022239	46022738	Dnah7c|chr1:46022239-46022738	0.31773802459171	.	.
chr1	46425176	46425675	chr1	46580384	46580883	Dnah7c|chr1:46580384-46580883	0.278153538566349	.	.
chr1	51333906	51334405	chr1	51307687	51308186	9330175M20Rik|chr1:51307687-51308186	0.310412730449577	.	.
chr1	51333906	51334405	chr1	51697655	51698154	9330175M20Rik|chr1:51697655-51698154	0.346130506878892	.	.
chr1	51478239	51478738	chr1	51307687	51308186	Nabp1|chr1:51307687-51308186	0.345095989280163	.	.
chr1	51478239	51478738	chr1	51450834	51451333	Nabp1|chr1:51450834-51451333	0.252335405812382	.	.
chr1	51478239	51478738	chr1	51622902	51623401	Nabp1|chr1:51622902-51623401	0.340039531330526	.	.
chr1	51478239	51478738	chr1	51671353	51671852	Nabp1|chr1:51671353-51671852	0.349217304645591	.	.
chr1	51478239	51478738	chr1	51687799	51688298	Nabp1|chr1:51687799-51688298	0.314605845151075	.	.
chr1	51478239	51478738	chr1	51720202	51720701	Nabp1|chr1:51720202-51720701	0.317808968005952	.	.
chr1	51596911	51597410	chr1	51820523	51821022	Gm17767|chr1:51820523-51821022	0.271411469158131	.	.
chr1	51596911	51597410	chr1	51998489	51998988	Gm17767|chr1:51998489-51998988	0.399247469015639	.	.
chr1	51915731	51916230	chr1	51669912	51670411	Myo1b|chr1:51669912-51670411	0.39950049448104	.	.
chr1	51915731	51916230	chr1	51808204	51808703	Myo1b|chr1:51808204-51808703	0.377730998002003	.	.
chr1	51915731	51916230	chr1	51823510	51824009	Myo1b|chr1:51823510-51824009	0.320176249602673	.	.
chr1	51915731	51916230	chr1	51881125	51881624	Myo1b|chr1:51881125-51881624	0.359651478652254	.	.
chr1	51915731	51916230	chr1	52034850	52035349	Myo1b|chr1:52034850-52035349	0.25588767019879	.	.
chr1	51915731	51916230	chr1	52035360	52035859	Myo1b|chr1:52035360-52035859	0.303378124592861	.	.
chr1	52119152	52119651	chr1	51809180	51809679	Stat1|chr1:51809180-51809679	0.274666986221465	.	.
chr1	52119152	52119651	chr1	51998489	51998988	Stat1|chr1:51998489-51998988	0.257376338679787	.	.
chr1	52119152	52119651	chr1	52363554	52364053	Stat1|chr1:52363554-52364053	0.258481236447513	.	.
chr1	52233098	52233597	chr1	52363554	52364053	Gls|chr1:52363554-52364053	0.520897108703363	.	.
chr1	52500159	52500658	chr1	52748935	52749434	Nab1|chr1:52748935-52749434	0.319271718424178	.	.
chr1	52500159	52500658	chr1	52951973	52952472	Nab1|chr1:52951973-52952472	0.406858509197355	.	.
chr1	52630383	52630882	chr1	52598245	52598744	Nemp2|chr1:52598245-52598744	0.280983425350851	.	.
chr1	52726931	52727430	chr1	52363554	52364053	Mfsd6|chr1:52363554-52364053	0.289759497781724	.	.
chr1	52726931	52727430	chr1	52388093	52388592	Mfsd6|chr1:52388093-52388592	0.405992798638942	.	.
chr1	52726931	52727430	chr1	52598245	52598744	Mfsd6|chr1:52598245-52598744	0.278392093721272	.	.
chr1	52727486	52727985	chr1	52712037	52712536	Mfsd6|chr1:52712037-52712536	0.250787501835745	.	.
chr1	52727486	52727985	chr1	52952486	52952985	Mfsd6|chr1:52952486-52952985	0.342182650984346	.	.
chr1	52817513	52818012	chr1	52564231	52564730	Inpp1|chr1:52564231-52564730	0.252700961878674	.	.
chr1	52844734	52845233	chr1	52563621	52564120	Hibch|chr1:52563621-52564120	0.24483924072104	.	.
chr1	52844734	52845233	chr1	52564231	52564730	Hibch|chr1:52564231-52564730	0.28065727250388	.	.
chr1	52844734	52845233	chr1	52712037	52712536	Hibch|chr1:52712037-52712536	0.288193303418477	.	.
chr1	53352482	53352981	chr1	53032502	53033001	Asdurf|chr1:53032502-53033001	0.265150725907929	.	.
chr1	53352482	53352981	chr1	53032502	53033001	Asnsd1|chr1:53032502-53033001	0.265150725907929	.	.
chr1	53706596	53707095	chr1	53979156	53979655	Dnah7a|chr1:53979156-53979655	0.390778025298315	.	.
chr1	53785040	53785539	chr1	53733927	53734426	Stk17b|chr1:53733927-53734426	0.379383288837054	.	.
chr1	54194329	54194828	chr1	54193770	54194269	Hecw2|chr1:54193770-54194269	0.33721328741848	.	.
chr1	54194947	54195446	chr1	53986057	53986556	Hecw2|chr1:53986057-53986556	0.247461934642568	.	.
chr1	54194947	54195446	chr1	53986572	53987071	Hecw2|chr1:53986572-53987071	0.350329615639727	.	.
chr1	54557443	54557942	chr1	54381234	54381733	Pgap1|chr1:54381234-54381733	0.354454339498822	.	.
chr1	54557443	54557942	chr1	54584699	54585198	Pgap1|chr1:54584699-54585198	0.349038195721638	.	.
chr1	54557443	54557942	chr1	54665931	54666430	Pgap1|chr1:54665931-54666430	0.402534027122519	.	.
chr1	54557443	54557942	chr1	54734870	54735369	Pgap1|chr1:54734870-54735369	0.258767302526966	.	.
chr1	54925473	54925972	chr1	54832673	54833172	Ankrd44|chr1:54832673-54833172	0.244544918378595	.	.
chr1	54926155	54926654	chr1	54578469	54578968	Ankrd44|chr1:54578469-54578968	0.255598995198146	.	.
chr1	54926155	54926654	chr1	54898507	54899006	Ankrd44|chr1:54898507-54899006	0.261872892730391	.	.
chr1	55026688	55027187	chr1	55383081	55383580	Sf3b1|chr1:55383081-55383580	0.350761831236014	.	.
chr1	55027198	55027697	chr1	54832673	54833172	Sf3b1|chr1:54832673-54833172	0.300536685708458	.	.
chr1	55052491	55052990	chr1	54898507	54899006	Coq10b|chr1:54898507-54899006	0.295733208206326	.	.
chr1	55053010	55053509	chr1	54794960	54795459	Coq10b|chr1:54794960-54795459	0.428229718078441	.	.
chr1	55053010	55053509	chr1	55383081	55383580	Coq10b|chr1:55383081-55383580	0.272999640260066	.	.
chr1	55053010	55053509	chr1	55433603	55434102	Coq10b|chr1:55433603-55434102	0.331539723078752	.	.
chr1	55087908	55088407	chr1	54832673	54833172	Hspd1|chr1:54832673-54833172	0.272888930183279	.	.
chr1	55087908	55088407	chr1	54832673	54833172	Hspe1|chr1:54832673-54833172	0.272888930183279	.	.
chr1	55405572	55406071	chr1	55640787	55641286	Plcl1|chr1:55640787-55641286	0.300226315674712	.	.
chr1	57377374	57377873	chr1	57537218	57537717	1700066M21Rik|chr1:57537218-57537717	0.410884154690112	.	.
chr1	57377374	57377873	chr1	57537218	57537717	4930558J18Rik|chr1:57537218-57537717	0.410884154690112	.	.
chr1	57377374	57377873	chr1	57632476	57632975	1700066M21Rik|chr1:57632476-57632975	0.422795963681083	.	.
chr1	57377374	57377873	chr1	57632476	57632975	4930558J18Rik|chr1:57632476-57632975	0.422795963681083	.	.
chr1	57406257	57406756	chr1	57085942	57086441	Maip1|chr1:57085942-57086441	0.432963581852011	.	.
chr1	57406257	57406756	chr1	57085942	57086441	Tyw5|chr1:57085942-57086441	0.432963581852011	.	.
chr1	57406257	57406756	chr1	57423605	57424104	Maip1|chr1:57423605-57424104	0.261566756370993	.	.
chr1	57406257	57406756	chr1	57423605	57424104	Tyw5|chr1:57423605-57424104	0.261566756370993	.	.
chr1	57406257	57406756	chr1	57428877	57429376	Maip1|chr1:57428877-57429376	0.251075441096766	.	.
chr1	57406257	57406756	chr1	57428877	57429376	Tyw5|chr1:57428877-57429376	0.251075441096766	.	.
chr1	57406257	57406756	chr1	57436901	57437400	Maip1|chr1:57436901-57437400	0.380092465810571	.	.
chr1	57406257	57406756	chr1	57436901	57437400	Tyw5|chr1:57436901-57437400	0.380092465810571	.	.
chr1	57406257	57406756	chr1	57643007	57643506	Maip1|chr1:57643007-57643506	0.321234367208492	.	.
chr1	57406257	57406756	chr1	57643007	57643506	Tyw5|chr1:57643007-57643506	0.321234367208492	.	.
chr1	57406257	57406756	chr1	57643609	57644108	Maip1|chr1:57643609-57644108	0.399265924796146	.	.
chr1	57406257	57406756	chr1	57643609	57644108	Tyw5|chr1:57643609-57644108	0.399265924796146	.	.
chr1	57774846	57775345	chr1	57764815	57765314	Spats2l|chr1:57764815-57765314	0.591121571724909	.	.
chr1	57774846	57775345	chr1	57873997	57874496	Spats2l|chr1:57873997-57874496	0.262980614114289	.	.
chr1	57995689	57996188	chr1	57632476	57632975	Sgo2a|chr1:57632476-57632975	0.464549824409906	.	.
chr1	57995689	57996188	chr1	57775384	57775883	Sgo2a|chr1:57775384-57775883	0.379423148470127	.	.
chr1	58112727	58113226	chr1	57775384	57775883	Aox3|chr1:57775384-57775883	0.31144684513382	.	.
chr1	58112727	58113226	chr1	57873997	57874496	Aox3|chr1:57873997-57874496	0.251155667110246	.	.
chr1	58112727	58113226	chr1	57969827	57970326	Aox3|chr1:57969827-57970326	0.25925606186147	.	.
chr1	58392818	58393317	chr1	58341563	58342062	Bzw1|chr1:58341563-58342062	0.326450675217808	.	.
chr1	58423825	58424324	chr1	58144639	58145138	Clk1|chr1:58144639-58145138	0.254437239319081	.	.
chr1	58445384	58445883	chr1	58271090	58271589	Nif3l1|chr1:58271090-58271589	0.473367706147431	.	.
chr1	58445384	58445883	chr1	58271090	58271589	Ppil3|chr1:58271090-58271589	0.473367706147431	.	.
chr1	58504734	58505233	chr1	58621956	58622455	Gm15834|chr1:58621956-58622455	0.388229382150208	.	.
chr1	58504734	58505233	chr1	58621956	58622455	Orc2|chr1:58621956-58622455	0.388229382150208	.	.
chr1	58586552	58587051	chr1	58621956	58622455	Fam126b|chr1:58621956-58622455	0.361807354380707	.	.
chr1	58586552	58587051	chr1	58621956	58622455	Ndufb3|chr1:58621956-58622455	0.361807354380707	.	.
chr1	58586552	58587051	chr1	58937261	58937760	Fam126b|chr1:58937261-58937760	0.38408171751922	.	.
chr1	58586552	58587051	chr1	58937261	58937760	Ndufb3|chr1:58937261-58937760	0.38408171751922	.	.
chr1	58972763	58973262	chr1	58621956	58622455	Stradb|chr1:58621956-58622455	0.344329449647443	.	.
chr1	58972763	58973262	chr1	58621956	58622455	Trak2|chr1:58621956-58622455	0.344329449647443	.	.
chr1	58973284	58973783	chr1	58621956	58622455	Stradb|chr1:58621956-58622455	0.294027566601238	.	.
chr1	58973284	58973783	chr1	58621956	58622455	Trak2|chr1:58621956-58622455	0.294027566601238	.	.
chr1	59119578	59120077	chr1	59181832	59182331	G730003C15Rik|chr1:59181832-59182331	0.343530621793298	.	.
chr1	59119578	59120077	chr1	59181832	59182331	Tmem237|chr1:59181832-59182331	0.343530621793298	.	.
chr1	59120147	59120646	chr1	59311861	59312360	G730003C15Rik|chr1:59311861-59312360	0.256917460731162	.	.
chr1	59120147	59120646	chr1	59311861	59312360	Tmem237|chr1:59311861-59312360	0.256917460731162	.	.
chr1	59162341	59162840	chr1	58937261	58937760	Mpp4|chr1:58937261-58937760	0.258398297406382	.	.
chr1	59162341	59162840	chr1	59181832	59182331	Mpp4|chr1:59181832-59182331	0.484334911139132	.	.
chr1	59162341	59162840	chr1	59386985	59387484	Mpp4|chr1:59386985-59387484	0.348405168904726	.	.
chr1	59162341	59162840	chr1	59387510	59388009	Mpp4|chr1:59387510-59388009	0.370797633356293	.	.
chr1	59162883	59163382	chr1	59386985	59387484	Mpp4|chr1:59386985-59387484	0.315709535988519	.	.
chr1	59237006	59237505	chr1	59312429	59312928	Als2|chr1:59312429-59312928	0.378797841929603	.	.
chr1	59481835	59482334	chr1	59312429	59312928	Fzd7|chr1:59312429-59312928	0.48741829774463	.	.
chr1	59481835	59482334	chr1	59719849	59720348	Fzd7|chr1:59719849-59720348	0.476540130720652	.	.
chr1	59516242	59516741	chr1	59311861	59312360	Gm973|chr1:59311861-59312360	0.292752178682941	.	.
chr1	59516242	59516741	chr1	59524068	59524567	Gm973|chr1:59524068-59524567	0.498619698698761	.	.
chr1	59684706	59685205	chr1	59311861	59312360	Nop58|chr1:59311861-59312360	0.480653289262535	.	.
chr1	59684706	59685205	chr1	59312429	59312928	Nop58|chr1:59312429-59312928	0.307807990625481	.	.
chr1	59684706	59685205	chr1	59524068	59524567	Nop58|chr1:59524068-59524567	0.339692215582995	.	.
chr1	59684706	59685205	chr1	59574272	59574771	Nop58|chr1:59574272-59574771	0.271776352368316	.	.
chr1	59762644	59763143	chr1	59574272	59574771	Bmpr2|chr1:59574272-59574771	0.296918574356071	.	.
chr1	59762644	59763143	chr1	59574808	59575307	Bmpr2|chr1:59574808-59575307	0.242895987328564	.	.
chr1	59762644	59763143	chr1	59958040	59958539	Bmpr2|chr1:59958040-59958539	0.25177442934596	.	.
chr1	59912662	59913161	chr1	59719849	59720348	Fam117b|chr1:59719849-59720348	0.261624393091445	.	.
chr1	59913211	59913710	chr1	59524068	59524567	Fam117b|chr1:59524068-59524567	0.254601796367807	.	.
chr1	60042424	60042923	chr1	60227957	60228456	Ica1l|chr1:60227957-60228456	0.538168251478336	.	.
chr1	60042424	60042923	chr1	60228487	60228986	Ica1l|chr1:60228487-60228986	0.469480129239242	.	.
chr1	60042935	60043434	chr1	60227957	60228456	Ica1l|chr1:60227957-60228456	0.421372122522052	.	.
chr1	60042935	60043434	chr1	60228487	60228986	Ica1l|chr1:60228487-60228986	0.355592840006049	.	.
chr1	60097393	60097892	chr1	60460635	60461134	Carf|chr1:60460635-60461134	0.458448597739729	.	.
chr1	60097980	60098479	chr1	60227957	60228456	Carf|chr1:60227957-60228456	0.415380124710836	.	.
chr1	60097980	60098479	chr1	60227957	60228456	Wdr12|chr1:60227957-60228456	0.415380124710836	.	.
chr1	60097980	60098479	chr1	60228487	60228986	Carf|chr1:60228487-60228986	0.368550794234623	.	.
chr1	60097980	60098479	chr1	60228487	60228986	Wdr12|chr1:60228487-60228986	0.368550794234623	.	.
chr1	60180257	60180756	chr1	59958040	59958539	Nbeal1|chr1:59958040-59958539	0.303602799591088	.	.
chr1	60343314	60343813	chr1	60625969	60626468	Cyp20a1|chr1:60625969-60626468	0.44864110790933	.	.
chr1	60343314	60343813	chr1	60709156	60709655	Cyp20a1|chr1:60709156-60709655	0.252638069237528	.	.
chr1	60566593	60567092	chr1	60861285	60861784	Raph1|chr1:60861285-60861784	0.422749630627942	.	.
chr1	60566593	60567092	chr1	60920395	60920894	Raph1|chr1:60920395-60920894	0.299001106877747	.	.
chr1	60566593	60567092	chr1	60936138	60936637	Raph1|chr1:60936138-60936637	0.253339861602281	.	.
chr1	60778539	60779038	chr1	61187935	61188434	2310016D23Rik|chr1:61187935-61188434	0.243116785975373	.	.
chr1	61638558	61639057	chr1	61288154	61288653	Pard3b|chr1:61288154-61288653	0.269056135453918	.	.
chr1	61638558	61639057	chr1	61377060	61377559	Pard3b|chr1:61377060-61377559	0.315715769517576	.	.
chr1	62703034	62703533	chr1	62774814	62775313	Nrp2|chr1:62774814-62775313	0.378350642661317	.	.
chr1	62703034	62703533	chr1	62794447	62794946	Nrp2|chr1:62794447-62794946	0.280177652917873	.	.
chr1	62717818	62718317	chr1	62696913	62697412	Gm29083|chr1:62696913-62697412	0.333091122875089	.	.
chr1	62717818	62718317	chr1	62783340	62783839	Gm29083|chr1:62783340-62783839	0.480272955630521	.	.
chr1	62717818	62718317	chr1	62872753	62873252	Gm29083|chr1:62872753-62873252	0.302096339314075	.	.
chr1	62717818	62718317	chr1	62947095	62947594	Gm29083|chr1:62947095-62947594	0.319282869635394	.	.
chr1	63176509	63177008	chr1	63182811	63183310	Eef1b2|chr1:63182811-63183310	0.244952686786056	.	.
chr1	63176509	63177008	chr1	63182811	63183310	Ndufs1|chr1:63182811-63183310	0.244952686786056	.	.
chr1	63272985	63273484	chr1	63153005	63153504	Gm11608|chr1:63153005-63153504	0.340157979788919	.	.
chr1	63272985	63273484	chr1	63153005	63153504	Zdbf2|chr1:63153005-63153504	0.340157979788919	.	.
chr1	63272985	63273484	chr1	63203844	63204343	Gm11608|chr1:63203844-63204343	0.299796877824323	.	.
chr1	63272985	63273484	chr1	63203844	63204343	Zdbf2|chr1:63203844-63204343	0.299796877824323	.	.
chr1	63445671	63446170	chr1	63490973	63491472	Adam23|chr1:63490973-63491472	0.246468101735858	.	.
chr1	63730384	63730883	chr1	63995057	63995556	Fastkd2|chr1:63995057-63995556	0.264592727757748	.	.
chr1	63730384	63730883	chr1	63995057	63995556	Mdh1b|chr1:63995057-63995556	0.264592727757748	.	.
chr1	64121506	64122005	chr1	63882576	63883075	Klf7|chr1:63882576-63883075	0.270311521388273	.	.
chr1	64121506	64122005	chr1	64018645	64019144	Klf7|chr1:64018645-64019144	0.250821892551019	.	.
chr1	64121506	64122005	chr1	64066331	64066830	Klf7|chr1:64066331-64066830	0.292658546048518	.	.
chr1	64121506	64122005	chr1	64066856	64067355	Klf7|chr1:64066856-64067355	0.465844049297795	.	.
chr1	64121506	64122005	chr1	64121000	64121499	Klf7|chr1:64121000-64121499	0.416556852725649	.	.
chr1	64121506	64122005	chr1	64187458	64187957	Klf7|chr1:64187458-64187957	0.346492312001459	.	.
chr1	64122089	64122588	chr1	64195280	64195779	Klf7|chr1:64195280-64195779	0.244569227825567	.	.
chr1	64122089	64122588	chr1	64361902	64362401	Klf7|chr1:64361902-64362401	0.246581107360019	.	.
chr1	64122089	64122588	chr1	64445949	64446448	Klf7|chr1:64445949-64446448	0.361937102073246	.	.
chr1	64302882	64303381	chr1	64066856	64067355	Gm28981|chr1:64066856-64067355	0.444016435564891	.	.
chr1	64302882	64303381	chr1	64581117	64581616	Gm28981|chr1:64581117-64581616	0.351330158158127	.	.
chr1	64532547	64533046	chr1	64255139	64255638	Creb1|chr1:64255139-64255638	0.336661476742217	.	.
chr1	64532547	64533046	chr1	64361902	64362401	Creb1|chr1:64361902-64362401	0.330284182959134	.	.
chr1	64532547	64533046	chr1	64581669	64582168	Creb1|chr1:64581669-64582168	0.410332410323085	.	.
chr1	64532547	64533046	chr1	64631516	64632015	Creb1|chr1:64631516-64632015	0.397800797458477	.	.
chr1	64532547	64533046	chr1	64918638	64919137	Creb1|chr1:64918638-64919137	0.557216728765302	.	.
chr1	64616950	64617449	chr1	64361902	64362401	Gm28982|chr1:64361902-64362401	0.299552340144866	.	.
chr1	64616950	64617449	chr1	64361902	64362401	Mettl21a|chr1:64361902-64362401	0.299552340144866	.	.
chr1	64616950	64617449	chr1	64445949	64446448	Gm28982|chr1:64445949-64446448	0.337912366525026	.	.
chr1	64616950	64617449	chr1	64445949	64446448	Mettl21a|chr1:64445949-64446448	0.337912366525026	.	.
chr1	64616950	64617449	chr1	64631516	64632015	Gm28982|chr1:64631516-64632015	0.452308299276971	.	.
chr1	64616950	64617449	chr1	64631516	64632015	Mettl21a|chr1:64631516-64632015	0.452308299276971	.	.
chr1	64617495	64617994	chr1	64581117	64581616	Gm28982|chr1:64581117-64581616	0.331336359672845	.	.
chr1	64617495	64617994	chr1	64581117	64581616	Mettl21a|chr1:64581117-64581616	0.331336359672845	.	.
chr1	64617495	64617994	chr1	64631516	64632015	Gm28982|chr1:64631516-64632015	0.276047739813624	.	.
chr1	64617495	64617994	chr1	64631516	64632015	Mettl21a|chr1:64631516-64632015	0.276047739813624	.	.
chr1	64690474	64690973	chr1	64254573	64255072	2810408I11Rik|chr1:64254573-64255072	0.354714026145261	.	.
chr1	64690474	64690973	chr1	64254573	64255072	Ccnyl1|chr1:64254573-64255072	0.354714026145261	.	.
chr1	64690474	64690973	chr1	64255139	64255638	2810408I11Rik|chr1:64255139-64255638	0.55827647660487	.	.
chr1	64690474	64690973	chr1	64255139	64255638	Ccnyl1|chr1:64255139-64255638	0.55827647660487	.	.
chr1	64690474	64690973	chr1	64683045	64683544	2810408I11Rik|chr1:64683045-64683544	0.360248592061592	.	.
chr1	64690474	64690973	chr1	64683045	64683544	Ccnyl1|chr1:64683045-64683544	0.360248592061592	.	.
chr1	64690474	64690973	chr1	64924290	64924789	2810408I11Rik|chr1:64924290-64924789	0.280386213930057	.	.
chr1	64690474	64690973	chr1	64924290	64924789	Ccnyl1|chr1:64924290-64924789	0.280386213930057	.	.
chr1	64691008	64691507	chr1	64978383	64978882	2810408I11Rik|chr1:64978383-64978882	0.243948183970171	.	.
chr1	64691008	64691507	chr1	64978383	64978882	Ccnyl1|chr1:64978383-64978882	0.243948183970171	.	.
chr1	64956569	64957068	chr1	65178123	65178622	Plekhm3|chr1:65178123-65178622	0.273669037655971	.	.
chr1	65122893	65123392	chr1	65010101	65010600	D630023F18Rik|chr1:65010101-65010600	0.26639687765645	.	.
chr1	66174880	66175379	chr1	66104487	66104986	Map2|chr1:66104487-66104986	0.345561251300193	.	.
chr1	66174880	66175379	chr1	66148756	66149255	Map2|chr1:66148756-66149255	0.241010143890841	.	.
chr1	66174880	66175379	chr1	66187006	66187505	Map2|chr1:66187006-66187505	0.417948707839982	.	.
chr1	66468592	66469091	chr1	66264124	66264623	Unc80|chr1:66264124-66264623	0.507669639519036	.	.
chr1	66816734	66817233	chr1	66838431	66838930	Kansl1l|chr1:66838431-66838930	0.427670369302166	.	.
chr1	66816734	66817233	chr1	67218806	67219305	Kansl1l|chr1:67218806-67219305	0.338096289961127	.	.
chr1	66817441	66817940	chr1	66838431	66838930	Kansl1l|chr1:66838431-66838930	0.252176977975883	.	.
chr1	66817441	66817940	chr1	67218806	67219305	Kansl1l|chr1:67218806-67219305	0.332617834977785	.	.
chr1	68024722	68025221	chr1	67819730	67820229	Gm15671|chr1:67819730-67820229	0.255983183100625	.	.
chr1	68024722	68025221	chr1	67872349	67872848	Gm15671|chr1:67872349-67872848	0.250325133524316	.	.
chr1	68024722	68025221	chr1	67872349	67872848	Gm15671|chr1:67872349-67872848	0.250325133524317	.	.
chr1	68024722	68025221	chr1	67926762	67927261	Gm15671|chr1:67926762-67927261	0.585025282424716	.	.
chr1	68024722	68025221	chr1	67961505	67962004	Gm15671|chr1:67961505-67962004	0.256762442435447	.	.
chr1	68024722	68025221	chr1	68098510	68099009	Gm15671|chr1:68098510-68099009	0.292790066526597	.	.
chr1	68024722	68025221	chr1	68106789	68107288	Gm15671|chr1:68106789-68107288	0.365589565271651	.	.
chr1	70725497	70725996	chr1	70907277	70907776	Vwc2l|chr1:70907277-70907776	0.278912176657768	.	.
chr1	71102248	71102747	chr1	70857367	70857866	Bard1|chr1:70857367-70857866	0.282323971181283	.	.
chr1	71102248	71102747	chr1	70857914	70858413	Bard1|chr1:70857914-70858413	0.392183765393794	.	.
chr1	71102248	71102747	chr1	70907277	70907776	Bard1|chr1:70907277-70907776	0.319396411119361	.	.
chr1	71102248	71102747	chr1	71190716	71191215	Bard1|chr1:71190716-71191215	0.359968506059589	.	.
chr1	71102248	71102747	chr1	71257584	71258083	Bard1|chr1:71257584-71258083	0.547268294821018	.	.
chr1	71102248	71102747	chr1	71400644	71401143	Bard1|chr1:71400644-71401143	0.399537034969532	.	.
chr1	71556874	71557373	chr1	71256840	71257339	Atic|chr1:71256840-71257339	0.521810935616594	.	.
chr1	71556874	71557373	chr1	71428602	71429101	Atic|chr1:71428602-71429101	0.270827198420745	.	.
chr1	71556874	71557373	chr1	71429112	71429611	Atic|chr1:71429112-71429611	0.345907838603916	.	.
chr1	71556874	71557373	chr1	71579535	71580034	Atic|chr1:71579535-71580034	0.25718741232875	.	.
chr1	71556874	71557373	chr1	71824595	71825094	Atic|chr1:71824595-71825094	0.272331628690194	.	.
chr1	72211757	72212256	chr1	71971818	71972317	Mreg|chr1:71971818-71972317	0.269889436527128	.	.
chr1	72212372	72212871	chr1	72182830	72183329	Mreg|chr1:72182830-72183329	0.251041849556673	.	.
chr1	72284104	72284603	chr1	72002354	72002853	Pecr|chr1:72002354-72002853	0.261670527396776	.	.
chr1	72284104	72284603	chr1	72002354	72002853	Tmem169|chr1:72002354-72002853	0.261670527396776	.	.
chr1	72284104	72284603	chr1	72236869	72237368	Pecr|chr1:72236869-72237368	0.252671669683427	.	.
chr1	72284104	72284603	chr1	72236869	72237368	Tmem169|chr1:72236869-72237368	0.252671669683427	.	.
chr1	72284104	72284603	chr1	72254545	72255044	Pecr|chr1:72254545-72255044	0.361937424906563	.	.
chr1	72284104	72284603	chr1	72254545	72255044	Tmem169|chr1:72254545-72255044	0.361937424906563	.	.
chr1	72284104	72284603	chr1	72255113	72255612	Pecr|chr1:72255113-72255612	0.338203685444231	.	.
chr1	72284104	72284603	chr1	72255113	72255612	Tmem169|chr1:72255113-72255612	0.338203685444231	.	.
chr1	72284104	72284603	chr1	72372565	72373064	Pecr|chr1:72372565-72373064	0.40184623489169	.	.
chr1	72284104	72284603	chr1	72372565	72373064	Tmem169|chr1:72372565-72373064	0.40184623489169	.	.
chr1	72307199	72307698	chr1	72123622	72124121	Xrcc5|chr1:72123622-72124121	0.356834109055082	.	.
chr1	72307199	72307698	chr1	72236179	72236678	Xrcc5|chr1:72236179-72236678	0.505292977843638	.	.
chr1	72307199	72307698	chr1	72372565	72373064	Xrcc5|chr1:72372565-72373064	0.287017179499019	.	.
chr1	72307199	72307698	chr1	72457606	72458105	Xrcc5|chr1:72457606-72458105	0.388598839579302	.	.
chr1	72307199	72307698	chr1	72606142	72606641	Xrcc5|chr1:72606142-72606641	0.347980387081747	.	.
chr1	72536444	72536943	chr1	72372565	72373064	March4|chr1:72372565-72373064	0.260499414351016	.	.
chr1	72582908	72583407	chr1	72254545	72255044	Smarcal1|chr1:72254545-72255044	0.266136376767898	.	.
chr1	72582908	72583407	chr1	72457606	72458105	Smarcal1|chr1:72457606-72458105	0.330446288194133	.	.
chr1	72582908	72583407	chr1	72606142	72606641	Smarcal1|chr1:72606142-72606641	0.339619946901656	.	.
chr1	72582908	72583407	chr1	72870991	72871490	Smarcal1|chr1:72870991-72871490	0.316646115997036	.	.
chr1	72583546	72584045	chr1	72254545	72255044	Smarcal1|chr1:72254545-72255044	0.302898714816745	.	.
chr1	72583546	72584045	chr1	72372565	72373064	Smarcal1|chr1:72372565-72373064	0.332717230443025	.	.
chr1	72583546	72584045	chr1	72457606	72458105	Smarcal1|chr1:72457606-72458105	0.264132608806976	.	.
chr1	72583546	72584045	chr1	72506132	72506631	Smarcal1|chr1:72506132-72506631	0.245623967452698	.	.
chr1	72583546	72584045	chr1	72606142	72606641	Smarcal1|chr1:72606142-72606641	0.468173282684306	.	.
chr1	72583546	72584045	chr1	72865766	72866265	Smarcal1|chr1:72865766-72866265	0.245162295664983	.	.
chr1	72640885	72641384	chr1	72254025	72254524	Gm39662|chr1:72254025-72254524	0.253292600938359	.	.
chr1	72710446	72710945	chr1	72254545	72255044	Rpl37a|chr1:72254545-72255044	0.431611377836575	.	.
chr1	72710446	72710945	chr1	72255113	72255612	Rpl37a|chr1:72255113-72255612	0.490869000640588	.	.
chr1	72710446	72710945	chr1	72858747	72859246	Rpl37a|chr1:72858747-72859246	0.265292675451775	.	.
chr1	72711014	72711513	chr1	72254545	72255044	Rpl37a|chr1:72254545-72255044	0.411839665231202	.	.
chr1	72711014	72711513	chr1	72858747	72859246	Rpl37a|chr1:72858747-72859246	0.462321936004603	.	.
chr1	74125051	74125550	chr1	74386756	74387255	Rufy4|chr1:74386756-74387255	0.274773508727855	.	.
chr1	74125051	74125550	chr1	74386756	74387255	Tns1|chr1:74386756-74387255	0.274773508727855	.	.
chr1	74236196	74236695	chr1	73902299	73902798	Arpc2|chr1:73902299-73902798	0.259528810817623	.	.
chr1	74236196	74236695	chr1	73902299	73902798	Arpc2|chr1:73902299-73902798	0.259528810817624	.	.
chr1	74236196	74236695	chr1	73986631	73987130	Arpc2|chr1:73986631-73987130	0.281603521184104	.	.
chr1	74284588	74285087	chr1	74397348	74397847	Aamp|chr1:74397348-74397847	0.608683882281155	.	.
chr1	74284588	74285087	chr1	74397348	74397847	Pnkd|chr1:74397348-74397847	0.608683882281155	.	.
chr1	74361763	74362262	chr1	74397348	74397847	Catip|chr1:74397348-74397847	0.358610106703566	.	.
chr1	74505730	74506229	chr1	74397348	74397847	Cnot9|chr1:74397348-74397847	0.38986466477599	.	.
chr1	74505730	74506229	chr1	74802933	74803432	Cnot9|chr1:74802933-74803432	0.341652890321219	.	.
chr1	74505730	74506229	chr1	74858307	74858806	Cnot9|chr1:74858307-74858806	0.541929647058291	.	.
chr1	74542596	74543095	chr1	74332262	74332761	Plcd4|chr1:74332262-74332761	0.267794313472173	.	.
chr1	74542596	74543095	chr1	74784124	74784623	Plcd4|chr1:74784124-74784623	0.248802116096013	.	.
chr1	74542596	74543095	chr1	74802933	74803432	Plcd4|chr1:74802933-74803432	0.241577408977961	.	.
chr1	74542596	74543095	chr1	74802933	74803432	Plcd4|chr1:74802933-74803432	0.241577408977962	.	.
chr1	74542596	74543095	chr1	74816731	74817230	Plcd4|chr1:74816731-74817230	0.385071558681119	.	.
chr1	74542596	74543095	chr1	74858307	74858806	Plcd4|chr1:74858307-74858806	0.340839180661755	.	.
chr1	74587962	74588461	chr1	74397348	74397847	Bcs1l|chr1:74397348-74397847	0.484385417900481	.	.
chr1	74587962	74588461	chr1	74397348	74397847	Zfp142|chr1:74397348-74397847	0.484385417900481	.	.
chr1	74587962	74588461	chr1	74806444	74806943	Bcs1l|chr1:74806444-74806943	0.40278322801947	.	.
chr1	74587962	74588461	chr1	74806444	74806943	Zfp142|chr1:74806444-74806943	0.40278322801947	.	.
chr1	74587962	74588461	chr1	74806952	74807451	Bcs1l|chr1:74806952-74807451	0.255836707768211	.	.
chr1	74587962	74588461	chr1	74806952	74807451	Zfp142|chr1:74806952-74807451	0.255836707768211	.	.
chr1	74587962	74588461	chr1	74880737	74881236	Bcs1l|chr1:74880737-74881236	0.27243224067641	.	.
chr1	74587962	74588461	chr1	74880737	74881236	Zfp142|chr1:74880737-74881236	0.27243224067641	.	.
chr1	74587962	74588461	chr1	74882110	74882609	Bcs1l|chr1:74882110-74882609	0.294515550151782	.	.
chr1	74587962	74588461	chr1	74882110	74882609	Zfp142|chr1:74882110-74882609	0.294515550151782	.	.
chr1	74601175	74601674	chr1	74332262	74332761	Rnf25|chr1:74332262-74332761	0.263409031038511	.	.
chr1	74601175	74601674	chr1	74332262	74332761	Stk36|chr1:74332262-74332761	0.263409031038511	.	.
chr1	74601175	74601674	chr1	74437955	74438454	Rnf25|chr1:74437955-74438454	0.398228733421019	.	.
chr1	74601175	74601674	chr1	74437955	74438454	Stk36|chr1:74437955-74438454	0.398228733421019	.	.
chr1	74601175	74601674	chr1	74824729	74825228	Rnf25|chr1:74824729-74825228	0.346908212985312	.	.
chr1	74601175	74601674	chr1	74824729	74825228	Stk36|chr1:74824729-74825228	0.346908212985312	.	.
chr1	74601175	74601674	chr1	74872216	74872715	Rnf25|chr1:74872216-74872715	0.440877797819361	.	.
chr1	74601175	74601674	chr1	74872216	74872715	Stk36|chr1:74872216-74872715	0.440877797819361	.	.
chr1	74601175	74601674	chr1	74880737	74881236	Rnf25|chr1:74880737-74881236	0.403351266717328	.	.
chr1	74601175	74601674	chr1	74880737	74881236	Stk36|chr1:74880737-74881236	0.403351266717328	.	.
chr1	74661495	74661994	chr1	74332262	74332761	Ttll4|chr1:74332262-74332761	0.571558028330316	.	.
chr1	74661495	74661994	chr1	74802933	74803432	Ttll4|chr1:74802933-74803432	0.28762560195801	.	.
chr1	74661495	74661994	chr1	74808065	74808564	Ttll4|chr1:74808065-74808564	0.493485589619983	.	.
chr1	74661495	74661994	chr1	74858307	74858806	Ttll4|chr1:74858307-74858806	0.324571908616965	.	.
chr1	74661495	74661994	chr1	74926640	74927139	Ttll4|chr1:74926640-74927139	0.261399068146246	.	.
chr1	74850152	74850651	chr1	74794449	74794948	Gm16582|chr1:74794449-74794948	0.453715536605344	.	.
chr1	74850152	74850651	chr1	74806952	74807451	Gm16582|chr1:74806952-74807451	0.611087819448024	.	.
chr1	74854708	74855207	chr1	74808065	74808564	Cdk5r2|chr1:74808065-74808564	0.38353079095149	.	.
chr1	74854708	74855207	chr1	74816731	74817230	Cdk5r2|chr1:74816731-74817230	0.303746556068071	.	.
chr1	74854708	74855207	chr1	75052015	75052514	Cdk5r2|chr1:75052015-75052514	0.257730166613998	.	.
chr1	75124760	75125259	chr1	74794449	74794948	Nhej1|chr1:74794449-74794948	0.550319063271123	.	.
chr1	75124760	75125259	chr1	74806952	74807451	Nhej1|chr1:74806952-74807451	0.564777399478468	.	.
chr1	75124760	75125259	chr1	75001124	75001623	Nhej1|chr1:75001124-75001623	0.255156894434353	.	.
chr1	75124760	75125259	chr1	75282920	75283419	Nhej1|chr1:75282920-75283419	0.393551387305254	.	.
chr1	75124760	75125259	chr1	75289342	75289841	Nhej1|chr1:75289342-75289841	0.485289609449792	.	.
chr1	75124760	75125259	chr1	75464863	75465362	Nhej1|chr1:75464863-75465362	0.255573273718828	.	.
chr1	75124760	75125259	chr1	75464863	75465362	Nhej1|chr1:75464863-75465362	0.255573273718829	.	.
chr1	75124760	75125259	chr1	75495129	75495628	Nhej1|chr1:75495129-75495628	0.481489191013376	.	.
chr1	75142499	75142998	chr1	74784124	74784623	Cnppd1|chr1:74784124-74784623	0.287825466398284	.	.
chr1	75142499	75142998	chr1	74784124	74784623	Retreg2|chr1:74784124-74784623	0.287825466398284	.	.
chr1	75142499	75142998	chr1	74802933	74803432	Cnppd1|chr1:74802933-74803432	0.473849483838823	.	.
chr1	75142499	75142998	chr1	74802933	74803432	Retreg2|chr1:74802933-74803432	0.473849483838823	.	.
chr1	75142499	75142998	chr1	74808065	74808564	Cnppd1|chr1:74808065-74808564	0.2988049023769	.	.
chr1	75142499	75142998	chr1	74808065	74808564	Retreg2|chr1:74808065-74808564	0.2988049023769	.	.
chr1	75142499	75142998	chr1	74858307	74858806	Cnppd1|chr1:74858307-74858806	0.562871400502075	.	.
chr1	75142499	75142998	chr1	74858307	74858806	Retreg2|chr1:74858307-74858806	0.562871400502075	.	.
chr1	75142499	75142998	chr1	75001124	75001623	Cnppd1|chr1:75001124-75001623	0.370248553607572	.	.
chr1	75142499	75142998	chr1	75001124	75001623	Retreg2|chr1:75001124-75001623	0.370248553607572	.	.
chr1	75142499	75142998	chr1	75052015	75052514	Cnppd1|chr1:75052015-75052514	0.313683182653557	.	.
chr1	75142499	75142998	chr1	75052015	75052514	Retreg2|chr1:75052015-75052514	0.313683182653557	.	.
chr1	75142499	75142998	chr1	75263237	75263736	Cnppd1|chr1:75263237-75263736	0.354229451435912	.	.
chr1	75142499	75142998	chr1	75263237	75263736	Retreg2|chr1:75263237-75263736	0.354229451435912	.	.
chr1	75168424	75168923	chr1	74794449	74794948	Zfand2b|chr1:74794449-74794948	0.285359156001481	.	.
chr1	75168424	75168923	chr1	74806444	74806943	Zfand2b|chr1:74806444-74806943	0.617713284515669	.	.
chr1	75168424	75168923	chr1	74882110	74882609	Zfand2b|chr1:74882110-74882609	0.387994251607101	.	.
chr1	75168424	75168923	chr1	75282920	75283419	Zfand2b|chr1:75282920-75283419	0.341817329772813	.	.
chr1	75180079	75180578	chr1	74816731	74817230	Abcb6|chr1:74816731-74817230	0.251068087252828	.	.
chr1	75180079	75180578	chr1	75477362	75477861	Abcb6|chr1:75477362-75477861	0.30612976363906	.	.
chr1	75191753	75192252	chr1	74802933	74803432	Ankzf1|chr1:74802933-74803432	0.361492696943305	.	.
chr1	75191753	75192252	chr1	74802933	74803432	Atg9a|chr1:74802933-74803432	0.361492696943305	.	.
chr1	75191753	75192252	chr1	74808065	74808564	Ankzf1|chr1:74808065-74808564	0.507223751754126	.	.
chr1	75191753	75192252	chr1	74808065	74808564	Atg9a|chr1:74808065-74808564	0.507223751754126	.	.
chr1	75191753	75192252	chr1	74858307	74858806	Ankzf1|chr1:74858307-74858806	0.384664423424734	.	.
chr1	75191753	75192252	chr1	74858307	74858806	Atg9a|chr1:74858307-74858806	0.384664423424734	.	.
chr1	75191753	75192252	chr1	74872216	74872715	Ankzf1|chr1:74872216-74872715	0.267379824804695	.	.
chr1	75191753	75192252	chr1	74872216	74872715	Atg9a|chr1:74872216-74872715	0.267379824804695	.	.
chr1	75191753	75192252	chr1	74880737	74881236	Ankzf1|chr1:74880737-74881236	0.320960617471355	.	.
chr1	75191753	75192252	chr1	74880737	74881236	Atg9a|chr1:74880737-74881236	0.320960617471355	.	.
chr1	75191753	75192252	chr1	75263237	75263736	Ankzf1|chr1:75263237-75263736	0.403624003809859	.	.
chr1	75191753	75192252	chr1	75263237	75263736	Atg9a|chr1:75263237-75263736	0.403624003809859	.	.
chr1	75210546	75211045	chr1	74784124	74784623	Glb1l|chr1:74784124-74784623	0.251286950989778	.	.
chr1	75210546	75211045	chr1	74784124	74784623	Stk16|chr1:74784124-74784623	0.251286950989778	.	.
chr1	75210546	75211045	chr1	74806444	74806943	Glb1l|chr1:74806444-74806943	0.310227907525064	.	.
chr1	75210546	75211045	chr1	74806444	74806943	Stk16|chr1:74806444-74806943	0.310227907525064	.	.
chr1	75210546	75211045	chr1	74816731	74817230	Glb1l|chr1:74816731-74817230	0.249706643882168	.	.
chr1	75210546	75211045	chr1	74816731	74817230	Stk16|chr1:74816731-74817230	0.249706643882168	.	.
chr1	75219086	75219585	chr1	74794449	74794948	Tuba4a|chr1:74794449-74794948	0.268607878606915	.	.
chr1	75219086	75219585	chr1	74824729	74825228	Tuba4a|chr1:74824729-74825228	0.29467174404534	.	.
chr1	75219086	75219585	chr1	74825966	74826465	Tuba4a|chr1:74825966-74826465	0.24688874006196	.	.
chr1	75219086	75219585	chr1	74894978	74895477	Tuba4a|chr1:74894978-74895477	0.391557366009547	.	.
chr1	75219086	75219585	chr1	75282920	75283419	Tuba4a|chr1:75282920-75283419	0.354441204049534	.	.
chr1	75219086	75219585	chr1	75342805	75343304	Tuba4a|chr1:75342805-75343304	0.32766625167883	.	.
chr1	75236144	75236643	chr1	74794449	74794948	Dnajb2|chr1:74794449-74794948	0.363014369421461	.	.
chr1	75236144	75236643	chr1	74806952	74807451	Dnajb2|chr1:74806952-74807451	0.455516476794559	.	.
chr1	75236144	75236643	chr1	74858307	74858806	Dnajb2|chr1:74858307-74858806	0.244308964220589	.	.
chr1	75236144	75236643	chr1	74894978	74895477	Dnajb2|chr1:74894978-74895477	0.242812211037029	.	.
chr1	75236144	75236643	chr1	75001124	75001623	Dnajb2|chr1:75001124-75001623	0.25454921861153	.	.
chr1	75236144	75236643	chr1	75282920	75283419	Dnajb2|chr1:75282920-75283419	0.44866352628996	.	.
chr1	75236144	75236643	chr1	75495129	75495628	Dnajb2|chr1:75495129-75495628	0.293629536082007	.	.
chr1	75236651	75237150	chr1	74784124	74784623	Dnajb2|chr1:74784124-74784623	0.245338312333746	.	.
chr1	75236651	75237150	chr1	75381822	75382321	Dnajb2|chr1:75381822-75382321	0.368651034113013	.	.
chr1	75236651	75237150	chr1	75477362	75477861	Dnajb2|chr1:75477362-75477861	0.426833835365221	.	.
chr1	75251521	75252020	chr1	75342805	75343304	Gm28294|chr1:75342805-75343304	0.266674284199413	.	.
chr1	75264008	75264507	chr1	75282920	75283419	Ptprn|chr1:75282920-75283419	0.45354000182712	.	.
chr1	75264008	75264507	chr1	75289342	75289841	Ptprn|chr1:75289342-75289841	0.416877292137577	.	.
chr1	75264008	75264507	chr1	75464863	75465362	Ptprn|chr1:75464863-75465362	0.364894562967745	.	.
chr1	75264008	75264507	chr1	75495129	75495628	Ptprn|chr1:75495129-75495628	0.254241160631399	.	.
chr1	75278167	75278666	chr1	75001124	75001623	Resp18|chr1:75001124-75001623	0.289452912583127	.	.
chr1	75317346	75317845	chr1	75487834	75488333	Dnpep|chr1:75487834-75488333	0.254559244923777	.	.
chr1	75435709	75436208	chr1	75381822	75382321	Gmppa|chr1:75381822-75382321	0.362802223458456	.	.
chr1	75435709	75436208	chr1	75477362	75477861	Gmppa|chr1:75477362-75477861	0.324375842662452	.	.
chr1	75479156	75479655	chr1	75282920	75283419	Chpf|chr1:75282920-75283419	0.470244908468174	.	.
chr1	75479156	75479655	chr1	75282920	75283419	Tmem198|chr1:75282920-75283419	0.470244908468174	.	.
chr1	75479156	75479655	chr1	75289342	75289841	Chpf|chr1:75289342-75289841	0.37246047888364	.	.
chr1	75479156	75479655	chr1	75289342	75289841	Tmem198|chr1:75289342-75289841	0.37246047888364	.	.
chr1	75479156	75479655	chr1	75464863	75465362	Chpf|chr1:75464863-75465362	0.276588194808624	.	.
chr1	75479156	75479655	chr1	75464863	75465362	Tmem198|chr1:75464863-75465362	0.276588194808624	.	.
chr1	75479156	75479655	chr1	75467494	75467993	Chpf|chr1:75467494-75467993	0.406748838224346	.	.
chr1	75479156	75479655	chr1	75467494	75467993	Tmem198|chr1:75467494-75467993	0.406748838224346	.	.
chr1	75546261	75546760	chr1	75282920	75283419	Slc4a3|chr1:75282920-75283419	0.268240054412279	.	.
chr1	75546261	75546760	chr1	75813127	75813626	Slc4a3|chr1:75813127-75813626	0.266891122642787	.	.
chr1	75546261	75546760	chr1	75925157	75925656	Slc4a3|chr1:75925157-75925656	0.263075141521047	.	.
chr1	77514939	77515438	chr1	77513554	77514053	Epha4|chr1:77513554-77514053	0.484719041051173	.	.
chr1	77514939	77515438	chr1	77513554	77514053	Gm28386|chr1:77513554-77514053	0.484719041051173	.	.
chr1	77516009	77516508	chr1	77513554	77514053	Gm28386|chr1:77513554-77514053	0.492612366150784	.	.
chr1	77516009	77516508	chr1	77545710	77546209	Gm28386|chr1:77545710-77546209	0.291041331053802	.	.
chr1	77516009	77516508	chr1	77688376	77688875	Gm28386|chr1:77688376-77688875	0.277507643609619	.	.
chr1	78310032	78310531	chr1	78217089	78217588	Sgpp2|chr1:78217089-78217588	0.332064390572133	.	.
chr1	78310931	78311430	chr1	78525118	78525617	Sgpp2|chr1:78525118-78525617	0.272558335685094	.	.
chr1	78310931	78311430	chr1	78740643	78741142	Sgpp2|chr1:78740643-78741142	0.264529979610577	.	.
chr1	78488900	78489399	chr1	78537485	78537984	Farsb|chr1:78537485-78537984	0.406447936725887	.	.
chr1	78657540	78658039	chr1	78979996	78980495	Acsl3|chr1:78979996-78980495	0.299232872689075	.	.
chr1	78657540	78658039	chr1	78979996	78980495	Utp14b|chr1:78979996-78980495	0.299232872689075	.	.
chr1	78657540	78658039	chr1	78980510	78981009	Acsl3|chr1:78980510-78981009	0.309576227094296	.	.
chr1	78657540	78658039	chr1	78980510	78981009	Utp14b|chr1:78980510-78981009	0.309576227094296	.	.
chr1	79439807	79440306	chr1	79207311	79207810	Scg2|chr1:79207311-79207810	0.370611479014127	.	.
chr1	79439807	79440306	chr1	79458498	79458997	Scg2|chr1:79458498-79458997	0.466784391944147	.	.
chr1	79439807	79440306	chr1	79496352	79496851	Scg2|chr1:79496352-79496851	0.35500595338595	.	.
chr1	79439807	79440306	chr1	79730874	79731373	Scg2|chr1:79730874-79731373	0.288914473994595	.	.
chr1	79671948	79672447	chr1	79415433	79415932	Ap1s3|chr1:79415433-79415932	0.332204513081194	.	.
chr1	79671948	79672447	chr1	79450145	79450644	Ap1s3|chr1:79450145-79450644	0.287614643757466	.	.
chr1	79671948	79672447	chr1	79580908	79581407	Ap1s3|chr1:79580908-79581407	0.371777119957637	.	.
chr1	79671948	79672447	chr1	79598719	79599218	Ap1s3|chr1:79598719-79599218	0.325726376595003	.	.
chr1	79671948	79672447	chr1	79857905	79858404	Ap1s3|chr1:79857905-79858404	0.245084422009845	.	.
chr1	79775809	79776308	chr1	79598719	79599218	Mrpl44|chr1:79598719-79599218	0.252818692269913	.	.
chr1	79775809	79776308	chr1	79598719	79599218	Wdfy1|chr1:79598719-79599218	0.252818692269913	.	.
chr1	79775809	79776308	chr1	79640097	79640596	Mrpl44|chr1:79640097-79640596	0.327049737973315	.	.
chr1	79775809	79776308	chr1	79640097	79640596	Wdfy1|chr1:79640097-79640596	0.327049737973315	.	.
chr1	79775809	79776308	chr1	79995624	79996123	Mrpl44|chr1:79995624-79996123	0.435454056246974	.	.
chr1	79775809	79776308	chr1	79995624	79996123	Wdfy1|chr1:79995624-79996123	0.435454056246974	.	.
chr1	80339971	80340470	chr1	80630513	80631012	Cul3|chr1:80630513-80631012	0.308044657494204	.	.
chr1	80339971	80340470	chr1	80656299	80656798	Cul3|chr1:80656299-80656798	0.291928735485446	.	.
chr1	80339971	80340470	chr1	80657082	80657581	Cul3|chr1:80657082-80657581	0.272507287876822	.	.
chr1	80340736	80341235	chr1	80115871	80116370	Cul3|chr1:80115871-80116370	0.312876131449191	.	.
chr1	80340736	80341235	chr1	80238658	80239157	Cul3|chr1:80238658-80239157	0.326058504796942	.	.
chr1	80340736	80341235	chr1	80239229	80239728	Cul3|chr1:80239229-80239728	0.359795907242513	.	.
chr1	80340736	80341235	chr1	80456613	80457112	Cul3|chr1:80456613-80457112	0.435398384857187	.	.
chr1	80340736	80341235	chr1	80519680	80520179	Cul3|chr1:80519680-80520179	0.574697111955586	.	.
chr1	80340736	80341235	chr1	80561771	80562270	Cul3|chr1:80561771-80562270	0.300807356246994	.	.
chr1	80340736	80341235	chr1	80630513	80631012	Cul3|chr1:80630513-80631012	0.491844228368587	.	.
chr1	80340736	80341235	chr1	80654195	80654694	Cul3|chr1:80654195-80654694	0.700543214472594	.	.
chr1	80757286	80757785	chr1	80519007	80519506	Dock10|chr1:80519007-80519506	0.636022177175351	.	.
chr1	80757286	80757785	chr1	80621494	80621993	Dock10|chr1:80621494-80621993	0.360491921563203	.	.
chr1	80757286	80757785	chr1	80772609	80773108	Dock10|chr1:80772609-80773108	0.270764658894187	.	.
chr1	80757286	80757785	chr1	80773181	80773680	Dock10|chr1:80773181-80773680	0.400162740526456	.	.
chr1	80757803	80758302	chr1	80541470	80541969	Dock10|chr1:80541470-80541969	0.245601918063071	.	.
chr1	80758332	80758831	chr1	80697723	80698222	Dock10|chr1:80697723-80698222	0.335849090441013	.	.
chr1	80758332	80758831	chr1	81111077	81111576	Dock10|chr1:81111077-81111576	0.264229552239671	.	.
chr1	80758332	80758831	chr1	81111632	81112131	Dock10|chr1:81111632-81112131	0.325718292061373	.	.
chr1	81076879	81077378	chr1	80772609	80773108	Nyap2|chr1:80772609-80773108	0.380774542679643	.	.
chr1	81076879	81077378	chr1	80793598	80794097	Nyap2|chr1:80793598-80794097	0.370229110592844	.	.
chr1	81076879	81077378	chr1	80900705	80901204	Nyap2|chr1:80900705-80901204	0.414930864043812	.	.
chr1	82290681	82291180	chr1	82168437	82168936	Irs1|chr1:82168437-82168936	0.510589756956158	.	.
chr1	82290681	82291180	chr1	82292699	82293198	Irs1|chr1:82292699-82293198	0.557381615026114	.	.
chr1	82290681	82291180	chr1	82433306	82433805	Irs1|chr1:82433306-82433805	0.313988879278792	.	.
chr1	82291243	82291742	chr1	82109861	82110360	Irs1|chr1:82109861-82110360	0.406932941345683	.	.
chr1	82291243	82291742	chr1	82156946	82157445	Irs1|chr1:82156946-82157445	0.365947285734371	.	.
chr1	82291243	82291742	chr1	82283141	82283640	Irs1|chr1:82283141-82283640	0.307753656944136	.	.
chr1	82291243	82291742	chr1	82472836	82473335	Irs1|chr1:82472836-82473335	0.544966291763664	.	.
chr1	82724600	82725099	chr1	82292699	82293198	C430014B12Rik|chr1:82292699-82293198	0.443983959082962	.	.
chr1	82724600	82725099	chr1	82292699	82293198	Mff|chr1:82292699-82293198	0.443983959082962	.	.
chr1	82725115	82725614	chr1	82292699	82293198	C430014B12Rik|chr1:82292699-82293198	0.523000962634893	.	.
chr1	82725115	82725614	chr1	82292699	82293198	Mff|chr1:82292699-82293198	0.523000962634893	.	.
chr1	82839194	82839693	chr1	83101829	83102328	Agfg1|chr1:83101829-83102328	0.241501847000398	.	.
chr1	83407918	83408417	chr1	83345462	83345961	Sphkap|chr1:83345462-83345961	0.281117624683655	.	.
chr1	84695000	84695499	chr1	84668432	84668931	Dner|chr1:84668432-84668931	0.319033565183885	.	.
chr1	84695000	84695499	chr1	84838531	84839030	Dner|chr1:84838531-84839030	0.271479012972496	.	.
chr1	84695613	84696112	chr1	84710164	84710663	Dner|chr1:84710164-84710663	0.331628083177736	.	.
chr1	84695613	84696112	chr1	84910388	84910887	Dner|chr1:84910388-84910887	0.473966898297816	.	.
chr1	84839165	84839664	chr1	84643997	84644496	Fbxo36|chr1:84643997-84644496	0.420073962045403	.	.
chr1	84839165	84839664	chr1	84838531	84839030	Fbxo36|chr1:84838531-84839030	0.361178121475963	.	.
chr1	84934371	84934870	chr1	84668432	84668931	Slc16a14|chr1:84668432-84668931	0.446920866038797	.	.
chr1	84934883	84935382	chr1	84581779	84582278	Slc16a14|chr1:84581779-84582278	0.280837637162632	.	.
chr1	85793160	85793659	chr1	85802435	85802934	Cab39|chr1:85802435-85802934	0.621195705403388	.	.
chr1	85793160	85793659	chr1	85822289	85822788	Cab39|chr1:85822289-85822788	0.252964883951679	.	.
chr1	85894274	85894773	chr1	85802435	85802934	Itm2c|chr1:85802435-85802934	0.342643017801302	.	.
chr1	86046083	86046582	chr1	86442428	86442927	2810459M11Rik|chr1:86442428-86442927	0.242821742754225	.	.
chr1	86064385	86064884	chr1	86018323	86018822	Psmd1|chr1:86018323-86018822	0.410308456197868	.	.
chr1	86064385	86064884	chr1	86178901	86179400	Psmd1|chr1:86178901-86179400	0.288327299886532	.	.
chr1	86064385	86064884	chr1	86348689	86349188	Psmd1|chr1:86348689-86349188	0.29947581564979	.	.
chr1	86064385	86064884	chr1	86433961	86434460	Psmd1|chr1:86433961-86434460	0.412604053579706	.	.
chr1	86064385	86064884	chr1	86434501	86435000	Psmd1|chr1:86434501-86435000	0.472077052047924	.	.
chr1	86064385	86064884	chr1	86440464	86440963	Psmd1|chr1:86440464-86440963	0.31075355070002	.	.
chr1	86064930	86065429	chr1	86018323	86018822	Psmd1|chr1:86018323-86018822	0.309933509127341	.	.
chr1	86064930	86065429	chr1	86106470	86106969	Psmd1|chr1:86106470-86106969	0.328057886264182	.	.
chr1	86064930	86065429	chr1	86106470	86106969	Psmd1|chr1:86106470-86106969	0.328057886264183	.	.
chr1	86064930	86065429	chr1	86348689	86349188	Psmd1|chr1:86348689-86349188	0.306233285615885	.	.
chr1	86154471	86154970	chr1	86178901	86179400	Armc9|chr1:86178901-86179400	0.242835719029262	.	.
chr1	86154471	86154970	chr1	86348689	86349188	Armc9|chr1:86348689-86349188	0.255390824648262	.	.
chr1	86154471	86154970	chr1	86440464	86440963	Armc9|chr1:86440464-86440963	0.335513096724331	.	.
chr1	86154471	86154970	chr1	86442428	86442927	Armc9|chr1:86442428-86442927	0.313602365547559	.	.
chr1	86358737	86359236	chr1	86487725	86488224	C130036L24Rik|chr1:86487725-86488224	0.395492410323388	.	.
chr1	86358737	86359236	chr1	86487725	86488224	Ncl|chr1:86487725-86488224	0.395492410323388	.	.
chr1	86358737	86359236	chr1	86532333	86532832	C130036L24Rik|chr1:86532333-86532832	0.388772756586833	.	.
chr1	86358737	86359236	chr1	86532333	86532832	Ncl|chr1:86532333-86532832	0.388772756586833	.	.
chr1	86359268	86359767	chr1	86106470	86106969	C130036L24Rik|chr1:86106470-86106969	0.397547888742816	.	.
chr1	86359268	86359767	chr1	86106470	86106969	Ncl|chr1:86106470-86106969	0.397547888742816	.	.
chr1	86359268	86359767	chr1	86442428	86442927	C130036L24Rik|chr1:86442428-86442927	0.388701969057518	.	.
chr1	86359268	86359767	chr1	86442428	86442927	Ncl|chr1:86442428-86442927	0.388701969057518	.	.
chr1	86359268	86359767	chr1	86525204	86525703	C130036L24Rik|chr1:86525204-86525703	0.312872306638423	.	.
chr1	86359268	86359767	chr1	86525204	86525703	Ncl|chr1:86525204-86525703	0.312872306638423	.	.
chr1	86359268	86359767	chr1	86532333	86532832	C130036L24Rik|chr1:86532333-86532832	0.241471322168233	.	.
chr1	86359268	86359767	chr1	86532333	86532832	Ncl|chr1:86532333-86532832	0.241471322168233	.	.
chr1	86359268	86359767	chr1	86546750	86547249	C130036L24Rik|chr1:86546750-86547249	0.393140457441795	.	.
chr1	86359268	86359767	chr1	86546750	86547249	Ncl|chr1:86546750-86547249	0.393140457441795	.	.
chr1	86526360	86526859	chr1	86348689	86349188	Ptma|chr1:86348689-86349188	0.306442187916589	.	.
chr1	86526360	86526859	chr1	86440464	86440963	Ptma|chr1:86440464-86440963	0.458098694669021	.	.
chr1	86526360	86526859	chr1	86442428	86442927	Ptma|chr1:86442428-86442927	0.485834754868732	.	.
chr1	86526360	86526859	chr1	86487143	86487642	Ptma|chr1:86487143-86487642	0.286354366188854	.	.
chr1	86526360	86526859	chr1	86487725	86488224	Ptma|chr1:86487725-86488224	0.533154019317599	.	.
chr1	86526360	86526859	chr1	86532333	86532832	Ptma|chr1:86532333-86532832	0.325039120865543	.	.
chr1	86526360	86526859	chr1	86546750	86547249	Ptma|chr1:86546750-86547249	0.546854866859269	.	.
chr1	86582078	86582577	chr1	86434501	86435000	Cops7b|chr1:86434501-86435000	0.328200261608985	.	.
chr1	86582078	86582577	chr1	86434501	86435000	Pde6d|chr1:86434501-86435000	0.328200261608985	.	.
chr1	86582078	86582577	chr1	86440464	86440963	Cops7b|chr1:86440464-86440963	0.273091177351912	.	.
chr1	86582078	86582577	chr1	86440464	86440963	Pde6d|chr1:86440464-86440963	0.273091177351912	.	.
chr1	86582078	86582577	chr1	86442428	86442927	Cops7b|chr1:86442428-86442927	0.421496139297843	.	.
chr1	86582078	86582577	chr1	86442428	86442927	Pde6d|chr1:86442428-86442927	0.421496139297843	.	.
chr1	86582078	86582577	chr1	86546750	86547249	Cops7b|chr1:86546750-86547249	0.319923462898589	.	.
chr1	86582078	86582577	chr1	86546750	86547249	Pde6d|chr1:86546750-86547249	0.319923462898589	.	.
chr1	86582603	86583102	chr1	86650000	86650499	Cops7b|chr1:86650000-86650499	0.246312213989297	.	.
chr1	86582603	86583102	chr1	86650000	86650499	Pde6d|chr1:86650000-86650499	0.246312213989297	.	.
chr1	86582603	86583102	chr1	86834941	86835440	Cops7b|chr1:86834941-86835440	0.589180733477508	.	.
chr1	86582603	86583102	chr1	86834941	86835440	Pde6d|chr1:86834941-86835440	0.589180733477508	.	.
chr1	86670393	86670892	chr1	86834429	86834928	Nppc|chr1:86834429-86834928	0.561241184023458	.	.
chr1	86670393	86670892	chr1	86931540	86932039	Nppc|chr1:86931540-86932039	0.342377281764003	.	.
chr1	86703565	86704064	chr1	86834429	86834928	Dis3l2|chr1:86834429-86834928	0.377816797569479	.	.
chr1	86703565	86704064	chr1	86931540	86932039	Dis3l2|chr1:86931540-86932039	0.354975585647158	.	.
chr1	87155856	87156355	chr1	87164346	87164845	Ecel1|chr1:87164346-87164845	0.469931750967001	.	.
chr1	87213673	87214172	chr1	86834429	86834928	Eif4e2|chr1:86834429-86834928	0.366501825026708	.	.
chr1	87213673	87214172	chr1	87186473	87186972	Eif4e2|chr1:87186473-87186972	0.341195373853778	.	.
chr1	87213673	87214172	chr1	87186978	87187477	Eif4e2|chr1:87186978-87187477	0.320550451720002	.	.
chr1	87326698	87327197	chr1	87533950	87534449	Gigyf2|chr1:87533950-87534449	0.268254755703917	.	.
chr1	87326698	87327197	chr1	87700059	87700558	Gigyf2|chr1:87700059-87700558	0.275772572405581	.	.
chr1	87326698	87327197	chr1	87722190	87722689	Gigyf2|chr1:87722190-87722689	0.351142481988763	.	.
chr1	87510023	87510522	chr1	87721301	87721800	Neu2|chr1:87721301-87721800	0.344661293867379	.	.
chr1	87574215	87574714	chr1	87533950	87534449	Ngef|chr1:87533950-87534449	0.308401939224662	.	.
chr1	87574215	87574714	chr1	87574769	87575268	Ngef|chr1:87574769-87575268	0.511674748965128	.	.
chr1	88008031	88008530	chr1	88424541	88425040	Usp40|chr1:88424541-88425040	0.24378606946603	.	.
chr1	88008031	88008530	chr1	88429538	88430037	Usp40|chr1:88429538-88430037	0.330638854675408	.	.
chr1	88205505	88206004	chr1	87925537	87926036	Dnajb3|chr1:87925537-87926036	0.272059351755435	.	.
chr1	88205505	88206004	chr1	88357393	88357892	Dnajb3|chr1:88357393-88357892	0.242689467923852	.	.
chr1	88205505	88206004	chr1	88429538	88430037	Dnajb3|chr1:88429538-88430037	0.34839175562506	.	.
chr1	88277410	88277909	chr1	88330580	88331079	Hjurp|chr1:88330580-88331079	0.395446839137523	.	.
chr1	88277410	88277909	chr1	88330580	88331079	Trpm8|chr1:88330580-88331079	0.395446839137523	.	.
chr1	88277410	88277909	chr1	88708347	88708846	Hjurp|chr1:88708347-88708846	0.378470678721615	.	.
chr1	88277410	88277909	chr1	88708347	88708846	Trpm8|chr1:88708347-88708846	0.378470678721615	.	.
chr1	88701430	88701929	chr1	88357393	88357892	Arl4c|chr1:88357393-88357892	0.342245856724964	.	.
chr1	88701430	88701929	chr1	88468444	88468943	Arl4c|chr1:88468444-88468943	0.276769910170998	.	.
chr1	88701430	88701929	chr1	88504625	88505124	Arl4c|chr1:88504625-88505124	0.343341439023548	.	.
chr1	88701944	88702443	chr1	88357393	88357892	Arl4c|chr1:88357393-88357892	0.387927398934484	.	.
chr1	88701944	88702443	chr1	88757160	88757659	Arl4c|chr1:88757160-88757659	0.278616792074393	.	.
chr1	89069411	89069910	chr1	88931134	88931633	Sh3bp4|chr1:88931134-88931633	0.283410175205214	.	.
chr1	89069411	89069910	chr1	89470632	89471131	Sh3bp4|chr1:89470632-89471131	0.500703793904365	.	.
chr1	89069980	89070479	chr1	88931134	88931633	Sh3bp4|chr1:88931134-88931633	0.551799173268966	.	.
chr1	89069980	89070479	chr1	89045302	89045801	Sh3bp4|chr1:89045302-89045801	0.320687484611918	.	.
chr1	89069980	89070479	chr1	89235275	89235774	Sh3bp4|chr1:89235275-89235774	0.334467510656559	.	.
chr1	89069980	89070479	chr1	89350642	89351141	Sh3bp4|chr1:89350642-89351141	0.276336256437604	.	.
chr1	89069980	89070479	chr1	89470632	89471131	Sh3bp4|chr1:89470632-89471131	0.554742993690682	.	.
chr1	89454554	89455053	chr1	89302546	89303045	Agap1|chr1:89302546-89303045	0.362898100291155	.	.
chr1	90153403	90153902	chr1	89943148	89943647	4930434B07Rik|chr1:89943148-89943647	0.309953808783317	.	.
chr1	90153403	90153902	chr1	89943148	89943647	Iqca|chr1:89943148-89943647	0.309953808783317	.	.
chr1	90153403	90153902	chr1	90174223	90174722	4930434B07Rik|chr1:90174223-90174722	0.441829912330841	.	.
chr1	90153403	90153902	chr1	90174223	90174722	Iqca|chr1:90174223-90174722	0.441829912330841	.	.
chr1	90153403	90153902	chr1	90283515	90284014	4930434B07Rik|chr1:90283515-90284014	0.398570267127567	.	.
chr1	90153403	90153902	chr1	90283515	90284014	Iqca|chr1:90283515-90284014	0.398570267127567	.	.
chr1	90153403	90153902	chr1	90289752	90290251	4930434B07Rik|chr1:90289752-90290251	0.353336445754888	.	.
chr1	90153403	90153902	chr1	90289752	90290251	Iqca|chr1:90289752-90290251	0.353336445754888	.	.
chr1	90603129	90603628	chr1	90488982	90489481	Cops8|chr1:90488982-90489481	0.482539797205536	.	.
chr1	90603129	90603628	chr1	90896594	90897093	Cops8|chr1:90896594-90897093	0.338300282150933	.	.
chr1	90998483	90998982	chr1	90973173	90973672	Lrrfip1|chr1:90973173-90973672	0.290527952466318	.	.
chr1	90998483	90998982	chr1	91199687	91200186	Lrrfip1|chr1:91199687-91200186	0.27916739251162	.	.
chr1	91178975	91179474	chr1	91062300	91062799	Ramp1|chr1:91062300-91062799	0.360593823490487	.	.
chr1	91178975	91179474	chr1	91140295	91140794	Ramp1|chr1:91140295-91140794	0.242453508115579	.	.
chr1	91249940	91250439	chr1	90973173	90973672	Ube2f|chr1:90973173-90973672	0.566100209566807	.	.
chr1	91249940	91250439	chr1	90980416	90980915	Ube2f|chr1:90980416-90980915	0.445184430558694	.	.
chr1	91249940	91250439	chr1	91199687	91200186	Ube2f|chr1:91199687-91200186	0.465203451482303	.	.
chr1	91249940	91250439	chr1	91199687	91200186	Ube2f|chr1:91199687-91200186	0.465203451482304	.	.
chr1	91250445	91250944	chr1	91052819	91053318	Ube2f|chr1:91052819-91053318	0.317237968314964	.	.
chr1	91398520	91399019	chr1	91062300	91062799	Ilkap|chr1:91062300-91062799	0.369401555836484	.	.
chr1	91398520	91399019	chr1	91605228	91605727	Ilkap|chr1:91605228-91605727	0.240252772039454	.	.
chr1	91398520	91399019	chr1	91605976	91606475	Ilkap|chr1:91605976-91606475	0.269566251109785	.	.
chr1	91413043	91413542	chr1	91140295	91140794	Hes6|chr1:91140295-91140794	0.298721252079286	.	.
chr1	91458220	91458719	chr1	91457672	91458171	Per2|chr1:91457672-91458171	0.391025138893131	.	.
chr1	91540218	91540717	chr1	91920066	91920565	Asb1|chr1:91920066-91920565	0.378150728099774	.	.
chr1	91801092	91801591	chr1	92030563	92031062	Twist2|chr1:92030563-92031062	0.532822727030517	.	.
chr1	91801092	91801591	chr1	92030563	92031062	Twist2|chr1:92030563-92031062	0.532822727030518	.	.
chr1	91801092	91801591	chr1	92069880	92070379	Twist2|chr1:92069880-92070379	0.357398085928964	.	.
chr1	91801092	91801591	chr1	92180079	92180578	Twist2|chr1:92180079-92180578	0.534274962654764	.	.
chr1	91801092	91801591	chr1	92180626	92181125	Twist2|chr1:92180626-92181125	0.370678465186763	.	.
chr1	92473544	92474043	chr1	92030563	92031062	Ndufa10|chr1:92030563-92031062	0.320198367600152	.	.
chr1	92473544	92474043	chr1	92180079	92180578	Ndufa10|chr1:92180079-92180578	0.317776357410824	.	.
chr1	92648213	92648712	chr1	92361655	92362154	Otos|chr1:92361655-92362154	0.24084599537469	.	.
chr1	92648213	92648712	chr1	92405237	92405736	Otos|chr1:92405237-92405736	0.358583160656924	.	.
chr1	92648720	92649219	chr1	92405237	92405736	Otos|chr1:92405237-92405736	0.443471073212759	.	.
chr1	92831616	92832115	chr1	92799618	92800117	Gpc1|chr1:92799618-92800117	0.374594028648823	.	.
chr1	92831616	92832115	chr1	92866110	92866609	Gpc1|chr1:92866110-92866609	0.27372484803719	.	.
chr1	92848463	92848962	chr1	93014431	93014930	Gm29480|chr1:93014431-93014930	0.394170711957996	.	.
chr1	92907215	92907714	chr1	92866110	92866609	Dusp28|chr1:92866110-92866609	0.279008896743426	.	.
chr1	92907215	92907714	chr1	93206492	93206991	Dusp28|chr1:93206492-93206991	0.28352634633432	.	.
chr1	92910928	92911427	chr1	93014431	93014930	5033417F24Rik|chr1:93014431-93014930	0.35180660319689	.	.
chr1	92910928	92911427	chr1	93014431	93014930	Rnpepl1|chr1:93014431-93014930	0.35180660319689	.	.
chr1	92934435	92934934	chr1	93014431	93014930	Capn10|chr1:93014431-93014930	0.39324665643312	.	.
chr1	93168197	93168696	chr1	93115042	93115541	Crocc2|chr1:93115042-93115541	0.278741386162813	.	.
chr1	93168197	93168696	chr1	93444675	93445174	Crocc2|chr1:93444675-93445174	0.493505461966579	.	.
chr1	93305687	93306186	chr1	93014431	93014930	Gm28535|chr1:93014431-93014930	0.464114143547979	.	.
chr1	93305687	93306186	chr1	93014431	93014930	Mterf4|chr1:93014431-93014930	0.464114143547979	.	.
chr1	93343358	93343857	chr1	93115042	93115541	Pask|chr1:93115042-93115541	0.352353608311468	.	.
chr1	93343358	93343857	chr1	93115042	93115541	Ppp1r7|chr1:93115042-93115541	0.352353608311468	.	.
chr1	93343358	93343857	chr1	93444675	93445174	Pask|chr1:93444675-93445174	0.614898802935604	.	.
chr1	93343358	93343857	chr1	93444675	93445174	Ppp1r7|chr1:93444675-93445174	0.614898802935604	.	.
chr1	93511801	93512300	chr1	93625904	93626403	Farp2|chr1:93625904-93626403	0.388527759417435	.	.
chr1	93635550	93636049	chr1	93445454	93445953	Gm28536|chr1:93445454-93445953	0.308332182795653	.	.
chr1	93658470	93658969	chr1	93444675	93445174	Stk25|chr1:93444675-93445174	0.3280900471204	.	.
chr1	93685241	93685740	chr1	93686883	93687382	Bok|chr1:93686883-93687382	0.316346451801774	.	.
chr1	93754617	93755116	chr1	93625904	93626403	Thap4|chr1:93625904-93626403	0.295156151697477	.	.
chr1	93825281	93825780	chr1	93686883	93687382	D2hgdh|chr1:93686883-93687382	0.39803948405015	.	.
chr1	93825281	93825780	chr1	94053474	94053973	D2hgdh|chr1:94053474-94053973	0.415450648541435	.	.
chr1	93825281	93825780	chr1	94079039	94079538	D2hgdh|chr1:94079039-94079538	0.274471026807171	.	.
chr1	93825281	93825780	chr1	94147120	94147619	D2hgdh|chr1:94147120-94147619	0.403496268570335	.	.
chr1	95667416	95667915	chr1	95293062	95293561	St8sia4|chr1:95293062-95293561	0.279639798975925	.	.
chr1	95667921	95668420	chr1	95293062	95293561	St8sia4|chr1:95293062-95293561	0.360650042449659	.	.
chr1	97661204	97661703	chr1	97872455	97872954	D1Ertd622e|chr1:97872455-97872954	0.458354068600906	.	.
chr1	97661800	97662299	chr1	97833669	97834168	D1Ertd622e|chr1:97833669-97834168	0.442092248279684	.	.
chr1	97661800	97662299	chr1	97887089	97887588	D1Ertd622e|chr1:97887089-97887588	0.423501481267712	.	.
chr1	97661800	97662299	chr1	97966493	97966992	D1Ertd622e|chr1:97966493-97966992	0.545499959159371	.	.
chr1	97661800	97662299	chr1	97976856	97977355	D1Ertd622e|chr1:97976856-97977355	0.579728948558304	.	.
chr1	97661800	97662299	chr1	97980721	97981220	D1Ertd622e|chr1:97980721-97981220	0.470177402639622	.	.
chr1	97769186	97769685	chr1	97553622	97554121	Gin1|chr1:97553622-97554121	0.353570010480764	.	.
chr1	97769186	97769685	chr1	97553622	97554121	Ppip5k2|chr1:97553622-97554121	0.353570010480764	.	.
chr1	97769186	97769685	chr1	97660435	97660934	Gin1|chr1:97660435-97660934	0.270858947951734	.	.
chr1	97769186	97769685	chr1	97660435	97660934	Ppip5k2|chr1:97660435-97660934	0.270858947951734	.	.
chr1	97769186	97769685	chr1	97726669	97727168	Gin1|chr1:97726669-97727168	0.307591857001815	.	.
chr1	97769186	97769685	chr1	97726669	97727168	Ppip5k2|chr1:97726669-97727168	0.307591857001815	.	.
chr1	97769186	97769685	chr1	97887801	97888300	Gin1|chr1:97887801-97888300	0.269730873745208	.	.
chr1	97769186	97769685	chr1	97887801	97888300	Ppip5k2|chr1:97887801-97888300	0.269730873745208	.	.
chr1	97769186	97769685	chr1	97928950	97929449	Gin1|chr1:97928950-97929449	0.249693677529481	.	.
chr1	97769186	97769685	chr1	97928950	97929449	Ppip5k2|chr1:97928950-97929449	0.249693677529481	.	.
chr1	97769186	97769685	chr1	97929570	97930069	Gin1|chr1:97929570-97930069	0.279212350245851	.	.
chr1	97769186	97769685	chr1	97929570	97930069	Ppip5k2|chr1:97929570-97930069	0.279212350245851	.	.
chr1	97769886	97770385	chr1	97872455	97872954	Gin1|chr1:97872455-97872954	0.480354535764663	.	.
chr1	97769886	97770385	chr1	97872455	97872954	Ppip5k2|chr1:97872455-97872954	0.480354535764663	.	.
chr1	97769886	97770385	chr1	97966493	97966992	Gin1|chr1:97966493-97966992	0.332423700288067	.	.
chr1	97769886	97770385	chr1	97966493	97966992	Ppip5k2|chr1:97966493-97966992	0.332423700288067	.	.
chr1	97770428	97770927	chr1	97980165	97980664	Gin1|chr1:97980165-97980664	0.30744295021002	.	.
chr1	97770428	97770927	chr1	97980165	97980664	Ppip5k2|chr1:97980165-97980664	0.30744295021002	.	.
chr1	98094805	98095304	chr1	98047553	98048052	Pam|chr1:98047553-98048052	0.259885620563724	.	.
chr1	98095430	98095929	chr1	98277053	98277552	Pam|chr1:98277053-98277552	0.382836994845283	.	.
chr1	98095430	98095929	chr1	98277569	98278068	Pam|chr1:98277569-98278068	0.242093899639258	.	.
chr1	98095430	98095929	chr1	98406635	98407134	Pam|chr1:98406635-98407134	0.29350694247086	.	.
chr1	98095430	98095929	chr1	98422175	98422674	Pam|chr1:98422175-98422674	0.244718795131707	.	.
chr1	99772082	99772581	chr1	99611835	99612334	Cntnap5b|chr1:99611835-99612334	0.381277694413417	.	.
chr1	105355193	105355692	chr1	105246114	105246613	Gm17634|chr1:105246114-105246613	0.347858282038478	.	.
chr1	105355774	105356273	chr1	105246114	105246613	Gm17634|chr1:105246114-105246613	0.243554669808205	.	.
chr1	105355774	105356273	chr1	105246114	105246613	Rnf152|chr1:105246114-105246613	0.243554669808205	.	.
chr1	105356312	105356811	chr1	105630478	105630977	Gm17634|chr1:105630478-105630977	0.379083709266575	.	.
chr1	105356312	105356811	chr1	105630478	105630977	Rnf152|chr1:105630478-105630977	0.379083709266575	.	.
chr1	105663536	105664035	chr1	105895033	105895532	Pign|chr1:105895033-105895532	0.35222090828006	.	.
chr1	105663536	105664035	chr1	105895033	105895532	Relch|chr1:105895033-105895532	0.35222090828006	.	.
chr1	105990273	105990772	chr1	105895033	105895532	Gm7160|chr1:105895033-105895532	0.339905129351976	.	.
chr1	105990273	105990772	chr1	105895033	105895532	Zcchc2|chr1:105895033-105895532	0.339905129351976	.	.
chr1	106171270	106171769	chr1	106354312	106354811	Gm20753|chr1:106354312-106354811	0.283432860463739	.	.
chr1	106171270	106171769	chr1	106354312	106354811	Phlpp1|chr1:106354312-106354811	0.283432860463739	.	.
chr1	106171937	106172436	chr1	105890977	105891476	Gm20753|chr1:105890977-105891476	0.33603487092491	.	.
chr1	106171937	106172436	chr1	105890977	105891476	Phlpp1|chr1:105890977-105891476	0.33603487092491	.	.
chr1	106171937	106172436	chr1	105947093	105947592	Gm20753|chr1:105947093-105947592	0.470064445725583	.	.
chr1	106171937	106172436	chr1	105947093	105947592	Phlpp1|chr1:105947093-105947592	0.470064445725583	.	.
chr1	106171937	106172436	chr1	105993776	105994275	Gm20753|chr1:105993776-105994275	0.342042686796799	.	.
chr1	106171937	106172436	chr1	105993776	105994275	Phlpp1|chr1:105993776-105994275	0.342042686796799	.	.
chr1	109982394	109982893	chr1	110118767	110119266	Cdh7|chr1:110118767-110119266	0.345140095567061	.	.
chr1	109982994	109983493	chr1	109929801	109930300	Cdh7|chr1:109929801-109930300	0.493808703207116	.	.
chr1	109982994	109983493	chr1	110118767	110119266	Cdh7|chr1:110118767-110119266	0.69152543977328	.	.
chr1	109982994	109983493	chr1	110118767	110119266	Cdh7|chr1:110118767-110119266	0.691525439773281	.	.
chr1	111863863	111864362	chr1	112157223	112157722	Dsel|chr1:112157223-112157722	0.361133864437766	.	.
chr1	111864757	111865256	chr1	112157223	112157722	Dsel|chr1:112157223-112157722	0.268622828831547	.	.
chr1	118388537	118389036	chr1	118493288	118493787	Clasp1|chr1:118493288-118493787	0.291871087812723	.	.
chr1	118388537	118389036	chr1	118493288	118493787	Clasp1|chr1:118493288-118493787	0.291871087812724	.	.
chr1	119053430	119053929	chr1	118759505	118760004	Gli2|chr1:118759505-118760004	0.272254285111686	.	.
chr1	119422101	119422600	chr1	119419998	119420497	Inhbb|chr1:119419998-119420497	0.297198343383404	.	.
chr1	119504531	119505030	chr1	119894904	119895403	Ralb|chr1:119894904-119895403	0.247783856680004	.	.
chr1	119648156	119648655	chr1	119548633	119549132	Epb41l5|chr1:119548633-119549132	0.326378159808824	.	.
chr1	119912947	119913446	chr1	120190992	120191491	Tmem177|chr1:120190992-120191491	0.302153881607188	.	.
chr1	119996954	119997453	chr1	120033031	120033530	Cfap221|chr1:120033031-120033530	0.316654340947128	.	.
chr1	120120898	120121397	chr1	120190992	120191491	3110009E18Rik|chr1:120190992-120191491	0.437857596522193	.	.
chr1	120120898	120121397	chr1	120190992	120191491	Dbi|chr1:120190992-120191491	0.437857596522193	.	.
chr1	121430778	121431277	chr1	121441031	121441530	Ccdc93|chr1:121441031-121441530	0.40494830649047	.	.
chr1	121430778	121431277	chr1	121596927	121597426	Ccdc93|chr1:121596927-121597426	0.249833519120117	.	.
chr1	121431333	121431832	chr1	121047371	121047870	Ccdc93|chr1:121047371-121047870	0.440936179667386	.	.
chr1	121431333	121431832	chr1	121390369	121390868	Ccdc93|chr1:121390369-121390868	0.460053808356379	.	.
chr1	121431333	121431832	chr1	121390922	121391421	Ccdc93|chr1:121390922-121391421	0.526621118322445	.	.
chr1	121431333	121431832	chr1	121450962	121451461	Ccdc93|chr1:121450962-121451461	0.669934597945164	.	.
chr1	121431333	121431832	chr1	121546769	121547268	Ccdc93|chr1:121546769-121547268	0.500000686185854	.	.
chr1	121431333	121431832	chr1	121549397	121549896	Ccdc93|chr1:121549397-121549896	0.368652223270001	.	.
chr1	121431333	121431832	chr1	121662528	121663027	Ccdc93|chr1:121662528-121663027	0.461521312232861	.	.
chr1	121431333	121431832	chr1	121679624	121680123	Ccdc93|chr1:121679624-121680123	0.458532977768201	.	.
chr1	121567757	121568256	chr1	121399414	121399913	Ddx18|chr1:121399414-121399913	0.244972315565868	.	.
chr1	121567757	121568256	chr1	121400188	121400687	Ddx18|chr1:121400188-121400687	0.299327616392071	.	.
chr1	121567757	121568256	chr1	121596927	121597426	Ddx18|chr1:121596927-121597426	0.407818616494123	.	.
chr1	125435289	125435788	chr1	125370731	125371230	Actr3|chr1:125370731-125371230	0.365782899899559	.	.
chr1	125435289	125435788	chr1	125482904	125483403	Actr3|chr1:125482904-125483403	0.26708940506527	.	.
chr1	125561216	125561715	chr1	125482904	125483403	Slc35f5|chr1:125482904-125483403	0.254859910825364	.	.
chr1	125911894	125912393	chr1	125699335	125699834	Lypd1|chr1:125699335-125699834	0.497715467313046	.	.
chr1	125911894	125912393	chr1	125736048	125736547	Lypd1|chr1:125736048-125736547	0.375908039713145	.	.
chr1	125911894	125912393	chr1	125746586	125747085	Lypd1|chr1:125746586-125747085	0.577448754794262	.	.
chr1	125911894	125912393	chr1	125778094	125778593	Lypd1|chr1:125778094-125778593	0.525004754699254	.	.
chr1	125911894	125912393	chr1	125789319	125789818	Lypd1|chr1:125789319-125789818	0.769458420607952	.	.
chr1	125911894	125912393	chr1	125858542	125859041	Lypd1|chr1:125858542-125859041	0.503855017601537	.	.
chr1	125911894	125912393	chr1	125892748	125893247	Lypd1|chr1:125892748-125893247	0.32420270953214	.	.
chr1	125911894	125912393	chr1	125974609	125975108	Lypd1|chr1:125974609-125975108	0.446274155524073	.	.
chr1	126830233	126830732	chr1	126681319	126681818	Nckap5|chr1:126681319-126681818	0.54488367278799	.	.
chr1	126830233	126830732	chr1	126681837	126682336	Nckap5|chr1:126681837-126682336	0.304763161464183	.	.
chr1	126830233	126830732	chr1	126985822	126986321	Nckap5|chr1:126985822-126986321	0.285864271666582	.	.
chr1	127204681	127205180	chr1	126985822	126986321	Mgat5|chr1:126985822-126986321	0.312919866055233	.	.
chr1	127204681	127205180	chr1	127370603	127371102	Mgat5|chr1:127370603-127371102	0.512435461391577	.	.
chr1	127205210	127205709	chr1	127152769	127153268	Mgat5|chr1:127152769-127153268	0.36529879325487	.	.
chr1	127205210	127205709	chr1	127231508	127232007	Mgat5|chr1:127231508-127232007	0.27573086104766	.	.
chr1	127205210	127205709	chr1	127370603	127371102	Mgat5|chr1:127370603-127371102	0.454945206448842	.	.
chr1	127773884	127774383	chr1	127537091	127537590	2900009J06Rik|chr1:127537091-127537590	0.412578624797297	.	.
chr1	127773884	127774383	chr1	127537091	127537590	Ccnt2|chr1:127537091-127537590	0.412578624797297	.	.
chr1	127773884	127774383	chr1	127677563	127678062	2900009J06Rik|chr1:127677563-127678062	0.291233756210559	.	.
chr1	127773884	127774383	chr1	127677563	127678062	Ccnt2|chr1:127677563-127678062	0.291233756210559	.	.
chr1	127773884	127774383	chr1	127696471	127696970	2900009J06Rik|chr1:127696471-127696970	0.512991500349968	.	.
chr1	127773884	127774383	chr1	127696471	127696970	Ccnt2|chr1:127696471-127696970	0.512991500349968	.	.
chr1	127773884	127774383	chr1	127706287	127706786	2900009J06Rik|chr1:127706287-127706786	0.385156999180397	.	.
chr1	127773884	127774383	chr1	127706287	127706786	Ccnt2|chr1:127706287-127706786	0.385156999180397	.	.
chr1	127773884	127774383	chr1	128148547	128149046	2900009J06Rik|chr1:128148547-128149046	0.292444465210165	.	.
chr1	127773884	127774383	chr1	128148547	128149046	Ccnt2|chr1:128148547-128149046	0.292444465210165	.	.
chr1	127868495	127868994	chr1	127677563	127678062	Rab3gap1|chr1:127677563-127678062	0.335189737455715	.	.
chr1	127868495	127868994	chr1	128003957	128004456	Rab3gap1|chr1:128003957-128004456	0.280441337355307	.	.
chr1	127868495	127868994	chr1	128009728	128010227	Rab3gap1|chr1:128009728-128010227	0.339115585963359	.	.
chr1	128102952	128103451	chr1	127967439	127967938	R3hdm1|chr1:127967439-127967938	0.536142236899215	.	.
chr1	128102952	128103451	chr1	127967439	127967938	Zranb3|chr1:127967439-127967938	0.536142236899215	.	.
chr1	128102952	128103451	chr1	127980932	127981431	R3hdm1|chr1:127980932-127981431	0.543438396217455	.	.
chr1	128102952	128103451	chr1	127980932	127981431	Zranb3|chr1:127980932-127981431	0.543438396217455	.	.
chr1	128243885	128244384	chr1	127993826	127994325	Ubxn4|chr1:127993826-127994325	0.248187967653088	.	.
chr1	128243885	128244384	chr1	128471858	128472357	Ubxn4|chr1:128471858-128472357	0.309036123897091	.	.
chr1	128243885	128244384	chr1	128472408	128472907	Ubxn4|chr1:128472408-128472907	0.350743141068893	.	.
chr1	128359460	128359959	chr1	128009728	128010227	Mcm6|chr1:128009728-128010227	0.343516300045333	.	.
chr1	128359460	128359959	chr1	128472408	128472907	Mcm6|chr1:128472408-128472907	0.335698562580953	.	.
chr1	128416641	128417140	chr1	128032080	128032579	Dars|chr1:128032080-128032579	0.38178778214146	.	.
chr1	128417141	128417640	chr1	128003957	128004456	Dars|chr1:128003957-128004456	0.315979783157184	.	.
chr1	128417141	128417640	chr1	128303860	128304359	Dars|chr1:128303860-128304359	0.378052436899758	.	.
chr1	129273649	129274148	chr1	129373222	129373721	Thsd7b|chr1:129373222-129373721	0.270364763917815	.	.
chr1	130717229	130717728	chr1	130425481	130425980	Yod1|chr1:130425481-130425980	0.357632633359885	.	.
chr1	130717229	130717728	chr1	130425481	130425980	Yod1|chr1:130425481-130425980	0.357632633359886	.	.
chr1	130717229	130717728	chr1	130644077	130644576	Yod1|chr1:130644077-130644576	0.312663102970977	.	.
chr1	130717229	130717728	chr1	130715647	130716146	Yod1|chr1:130715647-130716146	0.583507242418568	.	.
chr1	131097580	131098079	chr1	130995515	130996014	Mapkapk2|chr1:130995515-130996014	0.2582647612264	.	.
chr1	131152939	131153438	chr1	130995515	130996014	Eif2d|chr1:130995515-130996014	0.331347959502644	.	.
chr1	131152939	131153438	chr1	131053153	131053652	Eif2d|chr1:131053153-131053652	0.424212738865113	.	.
chr1	131152939	131153438	chr1	131053153	131053652	Eif2d|chr1:131053153-131053652	0.424212738865114	.	.
chr1	131152939	131153438	chr1	131181934	131182433	Eif2d|chr1:131181934-131182433	0.304193743781121	.	.
chr1	131244461	131244960	chr1	131053153	131053652	Rassf5|chr1:131053153-131053652	0.321031561147563	.	.
chr1	131244461	131244960	chr1	131228094	131228593	Rassf5|chr1:131228094-131228593	0.50536650167882	.	.
chr1	131244461	131244960	chr1	131228094	131228593	Rassf5|chr1:131228094-131228593	0.505366501678821	.	.
chr1	131259797	131260296	chr1	131448340	131448839	Gm28914|chr1:131448340-131448839	0.269193367844833	.	.
chr1	131259797	131260296	chr1	131712339	131712838	Gm28914|chr1:131712339-131712838	0.454899998801546	.	.
chr1	131526753	131527252	chr1	131555074	131555573	Fam72a|chr1:131555074-131555573	0.353452360635377	.	.
chr1	131526753	131527252	chr1	131555074	131555573	Srgap2|chr1:131555074-131555573	0.353452360635377	.	.
chr1	131527318	131527817	chr1	131460880	131461379	Fam72a|chr1:131460880-131461379	0.285989944358462	.	.
chr1	131527318	131527817	chr1	131460880	131461379	Srgap2|chr1:131460880-131461379	0.285989944358462	.	.
chr1	131527318	131527817	chr1	131555074	131555573	Fam72a|chr1:131555074-131555573	0.290238239864536	.	.
chr1	131527318	131527817	chr1	131555074	131555573	Srgap2|chr1:131555074-131555573	0.290238239864536	.	.
chr1	131827667	131828166	chr1	131712339	131712838	Slc41a1|chr1:131712339-131712838	0.25902862356716	.	.
chr1	131827667	131828166	chr1	132200622	132201121	Slc41a1|chr1:132200622-132201121	0.46837802668979	.	.
chr1	131827667	131828166	chr1	132208097	132208596	Slc41a1|chr1:132208097-132208596	0.3348974982871	.	.
chr1	131866958	131867457	chr1	132144172	132144671	Rab29|chr1:132144172-132144671	0.299756236073202	.	.
chr1	131910162	131910661	chr1	132200622	132201121	Nucks1|chr1:132200622-132201121	0.587328637400468	.	.
chr1	131910666	131911165	chr1	131555074	131555573	Nucks1|chr1:131555074-131555573	0.344215325199057	.	.
chr1	131910666	131911165	chr1	132200622	132201121	Nucks1|chr1:132200622-132201121	0.655711502762205	.	.
chr1	132007294	132007793	chr1	132190118	132190617	Elk4|chr1:132190118-132190617	0.264299007834578	.	.
chr1	132007294	132007793	chr1	132200622	132201121	Elk4|chr1:132200622-132201121	0.291805011373379	.	.
chr1	132007800	132008299	chr1	132144172	132144671	Elk4|chr1:132144172-132144671	0.345913951339384	.	.
chr1	132067653	132068152	chr1	132038510	132039009	Mfsd4a|chr1:132038510-132039009	0.351977188420577	.	.
chr1	132067653	132068152	chr1	132123531	132124030	Mfsd4a|chr1:132123531-132124030	0.252800025720635	.	.
chr1	132067653	132068152	chr1	132190118	132190617	Mfsd4a|chr1:132190118-132190617	0.51932203290263	.	.
chr1	132191587	132192086	chr1	132123531	132124030	Gm29695|chr1:132123531-132124030	0.327702669285235	.	.
chr1	132191587	132192086	chr1	132123531	132124030	Lemd1|chr1:132123531-132124030	0.327702669285235	.	.
chr1	132191587	132192086	chr1	132208097	132208596	Gm29695|chr1:132208097-132208596	0.315357480051472	.	.
chr1	132191587	132192086	chr1	132208097	132208596	Lemd1|chr1:132208097-132208596	0.315357480051472	.	.
chr1	132298673	132299172	chr1	132144172	132144671	Klhdc8a|chr1:132144172-132144671	0.373885763856449	.	.
chr1	132315820	132316319	chr1	132367533	132368032	Nuak2|chr1:132367533-132368032	0.330998813570231	.	.
chr1	132316328	132316827	chr1	132367533	132368032	Nuak2|chr1:132367533-132368032	0.27125133688554	.	.
chr1	132391552	132392051	chr1	132038510	132039009	Tmcc2|chr1:132038510-132039009	0.333991322297787	.	.
chr1	132391552	132392051	chr1	132122975	132123474	Tmcc2|chr1:132122975-132123474	0.243429520391507	.	.
chr1	132391552	132392051	chr1	132123531	132124030	Tmcc2|chr1:132123531-132124030	0.440916142708662	.	.
chr1	132391552	132392051	chr1	132190118	132190617	Tmcc2|chr1:132190118-132190617	0.377563509924868	.	.
chr1	132417199	132417698	chr1	132200622	132201121	Dstyk|chr1:132200622-132201121	0.316400881564089	.	.
chr1	132417199	132417698	chr1	132389958	132390457	Dstyk|chr1:132389958-132390457	0.293346084631345	.	.
chr1	132417706	132418205	chr1	132123531	132124030	Dstyk|chr1:132123531-132124030	0.371878070968786	.	.
chr1	132417706	132418205	chr1	132208097	132208596	Dstyk|chr1:132208097-132208596	0.262844672272836	.	.
chr1	132417706	132418205	chr1	132389958	132390457	Dstyk|chr1:132389958-132390457	0.496599472434377	.	.
chr1	132477175	132477674	chr1	132389958	132390457	6030442K20Rik|chr1:132389958-132390457	0.477993303433164	.	.
chr1	132477175	132477674	chr1	132389958	132390457	Rbbp5|chr1:132389958-132390457	0.477993303433164	.	.
chr1	132880112	132880611	chr1	132881272	132881771	Lrrn2|chr1:132881272-132881771	0.298132827829814	.	.
chr1	132880112	132880611	chr1	133046636	133047135	Lrrn2|chr1:133046636-133047135	0.323274018537371	.	.
chr1	132880112	132880611	chr1	133180923	133181422	Lrrn2|chr1:133180923-133181422	0.359041788385753	.	.
chr1	132880112	132880611	chr1	133209951	133210450	Lrrn2|chr1:133209951-133210450	0.290689252636525	.	.
chr1	132880112	132880611	chr1	133215126	133215625	Lrrn2|chr1:133215126-133215625	0.252932278102375	.	.
chr1	133045916	133046415	chr1	132890244	132890743	Pik3c2b|chr1:132890244-132890743	0.266448992563535	.	.
chr1	133130962	133131461	chr1	132982662	132983161	Ppp1r15b|chr1:132982662-132983161	0.295536362051064	.	.
chr1	133130962	133131461	chr1	133033695	133034194	Ppp1r15b|chr1:133033695-133034194	0.279151489059527	.	.
chr1	133130962	133131461	chr1	133209401	133209900	Ppp1r15b|chr1:133209401-133209900	0.302026084621994	.	.
chr1	133363199	133363698	chr1	133187868	133188367	Etnk2|chr1:133187868-133188367	0.373357566505835	.	.
chr1	133363199	133363698	chr1	133322866	133323365	Etnk2|chr1:133322866-133323365	0.417699919781841	.	.
chr1	133609585	133610084	chr1	133322866	133323365	Snrpe|chr1:133322866-133323365	0.248085168946072	.	.
chr1	133609585	133610084	chr1	133368643	133369142	Snrpe|chr1:133368643-133369142	0.25621383565148	.	.
chr1	133610089	133610588	chr1	133333921	133334420	Snrpe|chr1:133333921-133334420	0.269212773382392	.	.
chr1	133610089	133610588	chr1	133855214	133855713	Snrpe|chr1:133855214-133855713	0.347933010633337	.	.
chr1	133610089	133610588	chr1	133863630	133864129	Snrpe|chr1:133863630-133864129	0.317989339296205	.	.
chr1	133610089	133610588	chr1	133886411	133886910	Snrpe|chr1:133886411-133886910	0.278308586389466	.	.
chr1	133660660	133661159	chr1	133333921	133334420	Gm38394|chr1:133333921-133334420	0.279472010118938	.	.
chr1	133660660	133661159	chr1	133333921	133334420	Zbed6|chr1:133333921-133334420	0.279472010118938	.	.
chr1	133660660	133661159	chr1	133333921	133334420	Zc3h11a|chr1:133333921-133334420	0.279472010118938	.	.
chr1	133660660	133661159	chr1	133842250	133842749	Gm38394|chr1:133842250-133842749	0.386557085398974	.	.
chr1	133660660	133661159	chr1	133842250	133842749	Gm38394|chr1:133842250-133842749	0.386557085398975	.	.
chr1	133660660	133661159	chr1	133842250	133842749	Zbed6|chr1:133842250-133842749	0.386557085398974	.	.
chr1	133660660	133661159	chr1	133842250	133842749	Zbed6|chr1:133842250-133842749	0.386557085398975	.	.
chr1	133660660	133661159	chr1	133842250	133842749	Zc3h11a|chr1:133842250-133842749	0.386557085398974	.	.
chr1	133660660	133661159	chr1	133842250	133842749	Zc3h11a|chr1:133842250-133842749	0.386557085398975	.	.
chr1	133660660	133661159	chr1	133855214	133855713	Gm38394|chr1:133855214-133855713	0.306061415817079	.	.
chr1	133660660	133661159	chr1	133855214	133855713	Zbed6|chr1:133855214-133855713	0.306061415817079	.	.
chr1	133660660	133661159	chr1	133855214	133855713	Zc3h11a|chr1:133855214-133855713	0.306061415817079	.	.
chr1	133660660	133661159	chr1	133863630	133864129	Gm38394|chr1:133863630-133864129	0.262394777748286	.	.
chr1	133660660	133661159	chr1	133863630	133864129	Zbed6|chr1:133863630-133864129	0.262394777748286	.	.
chr1	133660660	133661159	chr1	133863630	133864129	Zc3h11a|chr1:133863630-133864129	0.262394777748286	.	.
chr1	133660660	133661159	chr1	133886411	133886910	Gm38394|chr1:133886411-133886910	0.437930249358219	.	.
chr1	133660660	133661159	chr1	133886411	133886910	Zbed6|chr1:133886411-133886910	0.437930249358219	.	.
chr1	133660660	133661159	chr1	133886411	133886910	Zc3h11a|chr1:133886411-133886910	0.437930249358219	.	.
chr1	133661173	133661672	chr1	133333921	133334420	Gm38394|chr1:133333921-133334420	0.261334245650247	.	.
chr1	133661173	133661672	chr1	133333921	133334420	Zbed6|chr1:133333921-133334420	0.261334245650247	.	.
chr1	133661173	133661672	chr1	133333921	133334420	Zc3h11a|chr1:133333921-133334420	0.261334245650247	.	.
chr1	133908258	133908757	chr1	133886923	133887422	Optc|chr1:133886923-133887422	0.298989148492685	.	.
chr1	133908258	133908757	chr1	134082899	134083398	Optc|chr1:134082899-134083398	0.244779853062395	.	.
chr1	133908258	133908757	chr1	134092834	134093333	Optc|chr1:134092834-134093333	0.271447739136865	.	.
chr1	133920748	133921247	chr1	133762854	133763353	Prelp|chr1:133762854-133763353	0.372515534825414	.	.
chr1	133920748	133921247	chr1	133842250	133842749	Prelp|chr1:133842250-133842749	0.317485742204792	.	.
chr1	133920748	133921247	chr1	133855214	133855713	Prelp|chr1:133855214-133855713	0.351951741193618	.	.
chr1	133920748	133921247	chr1	133886411	133886910	Prelp|chr1:133886411-133886910	0.339259673041033	.	.
chr1	133920748	133921247	chr1	134120037	134120536	Prelp|chr1:134120037-134120536	0.255486622540632	.	.
chr1	134078899	134079398	chr1	133842250	133842749	Btg2|chr1:133842250-133842749	0.279019040035175	.	.
chr1	134078899	134079398	chr1	133886411	133886910	Btg2|chr1:133886411-133886910	0.322624985986433	.	.
chr1	134078899	134079398	chr1	134045877	134046376	Btg2|chr1:134045877-134046376	0.252560372683147	.	.
chr1	134078899	134079398	chr1	134381781	134382280	Btg2|chr1:134381781-134382280	0.321247521956573	.	.
chr1	134078899	134079398	chr1	134382497	134382996	Btg2|chr1:134382497-134382996	0.245279493235804	.	.
chr1	134361764	134362263	chr1	134092834	134093333	Tmem183a|chr1:134092834-134093333	0.344371325721633	.	.
chr1	134405737	134406236	chr1	134729107	134729606	Cyb5r1|chr1:134729107-134729606	0.357580382935105	.	.
chr1	134415089	134415588	chr1	134045877	134046376	Adipor1|chr1:134045877-134046376	0.274014751852405	.	.
chr1	134455268	134455767	chr1	134092834	134093333	Klhl12|chr1:134092834-134093333	0.363879787708134	.	.
chr1	134455268	134455767	chr1	134729107	134729606	Klhl12|chr1:134729107-134729606	0.421947483133844	.	.
chr1	134455268	134455767	chr1	134729107	134729606	Klhl12|chr1:134729107-134729606	0.421947483133845	.	.
chr1	134494334	134494833	chr1	134719601	134720100	Rabif|chr1:134719601-134720100	0.364510196515327	.	.
chr1	134494927	134495426	chr1	134099100	134099599	Rabif|chr1:134099100-134099599	0.292210990057699	.	.
chr1	134494927	134495426	chr1	134120037	134120536	Rabif|chr1:134120037-134120536	0.417850948234934	.	.
chr1	134494927	134495426	chr1	134120587	134121086	Rabif|chr1:134120587-134121086	0.327372826743869	.	.
chr1	134494927	134495426	chr1	134381781	134382280	Rabif|chr1:134381781-134382280	0.258270335036634	.	.
chr1	134494927	134495426	chr1	134382497	134382996	Rabif|chr1:134382497-134382996	0.659125752917384	.	.
chr1	134494927	134495426	chr1	134719601	134720100	Rabif|chr1:134719601-134720100	0.476360728142504	.	.
chr1	134955755	134956254	chr1	134860519	134861018	Ppp1r12b|chr1:134860519-134861018	0.292167134692126	.	.
chr1	134955755	134956254	chr1	134861071	134861570	Ppp1r12b|chr1:134861071-134861570	0.668467925998552	.	.
chr1	135105913	135106412	chr1	134860519	134861018	Lgr6|chr1:134860519-134861018	0.321367476736806	.	.
chr1	135105913	135106412	chr1	134861071	134861570	Lgr6|chr1:134861071-134861570	0.292937935155169	.	.
chr1	135105913	135106412	chr1	135368172	135368671	Lgr6|chr1:135368172-135368671	0.453154694398844	.	.
chr1	135105913	135106412	chr1	135385135	135385634	Lgr6|chr1:135385135-135385634	0.246944754092707	.	.
chr1	135146503	135147002	chr1	134861071	134861570	Arl8a|chr1:134861071-134861570	0.277571668531391	.	.
chr1	135248334	135248833	chr1	134860519	134861018	Gm26642|chr1:134860519-134861018	0.320331863674776	.	.
chr1	135248334	135248833	chr1	135368172	135368671	Gm26642|chr1:135368172-135368671	0.342528112449702	.	.
chr1	135248334	135248833	chr1	135385135	135385634	Gm26642|chr1:135385135-135385634	0.362073514937681	.	.
chr1	135284244	135284743	chr1	135385135	135385634	Rnpep|chr1:135385135-135385634	0.250425996199359	.	.
chr1	135313568	135314067	chr1	135126553	135127052	Timm17a|chr1:135126553-135127052	0.259472683032117	.	.
chr1	135313568	135314067	chr1	135368172	135368671	Timm17a|chr1:135368172-135368671	0.392728245148144	.	.
chr1	135313568	135314067	chr1	135385135	135385634	Timm17a|chr1:135385135-135385634	0.576924632575002	.	.
chr1	135374611	135375110	chr1	135003356	135003855	Shisa4|chr1:135003356-135003855	0.386825774888188	.	.
chr1	135585020	135585519	chr1	135550893	135551392	Gm4793|chr1:135550893-135551392	0.32367512549076	.	.
chr1	135585020	135585519	chr1	135582896	135583395	Gm4793|chr1:135582896-135583395	0.242863051656781	.	.
chr1	135585020	135585519	chr1	135583495	135583994	Gm4793|chr1:135583495-135583994	0.381219948846881	.	.
chr1	135585020	135585519	chr1	135858806	135859305	Gm4793|chr1:135858806-135859305	0.297830481258999	.	.
chr1	135585020	135585519	chr1	135977891	135978390	Gm4793|chr1:135977891-135978390	0.302846337336572	.	.
chr1	135687906	135688405	chr1	135593566	135594065	Nav1|chr1:135593566-135594065	0.466509732312803	.	.
chr1	135687906	135688405	chr1	135675410	135675909	Nav1|chr1:135675410-135675909	0.451311979426246	.	.
chr1	135687906	135688405	chr1	135752912	135753411	Nav1|chr1:135752912-135753411	0.62937553827998	.	.
chr1	135687906	135688405	chr1	135865550	135866049	Nav1|chr1:135865550-135866049	0.280047137855785	.	.
chr1	135766118	135766617	chr1	135510265	135510764	Phlda3|chr1:135510265-135510764	0.252585291842165	.	.
chr1	135766118	135766617	chr1	135565073	135565572	Phlda3|chr1:135565073-135565572	0.315085039021523	.	.
chr1	135766118	135766617	chr1	135593566	135594065	Phlda3|chr1:135593566-135594065	0.293749167942795	.	.
chr1	135766118	135766617	chr1	135600302	135600801	Phlda3|chr1:135600302-135600801	0.296024978978744	.	.
chr1	135766118	135766617	chr1	135670341	135670840	Phlda3|chr1:135670341-135670840	0.288637729082364	.	.
chr1	135766118	135766617	chr1	135929500	135929999	Phlda3|chr1:135929500-135929999	0.288501346313751	.	.
chr1	135766118	135766617	chr1	136017772	136018271	Phlda3|chr1:136017772-136018271	0.252306674472088	.	.
chr1	135778593	135779092	chr1	135518552	135519051	Tnni1|chr1:135518552-135519051	0.295159400326966	.	.
chr1	135778593	135779092	chr1	135858806	135859305	Tnni1|chr1:135858806-135859305	0.350872161749124	.	.
chr1	135778593	135779092	chr1	135858806	135859305	Tnni1|chr1:135858806-135859305	0.350872161749125	.	.
chr1	135778593	135779092	chr1	135865550	135866049	Tnni1|chr1:135865550-135866049	0.29505434439864	.	.
chr1	135778593	135779092	chr1	136089713	136090212	Tnni1|chr1:136089713-136090212	0.292761760625785	.	.
chr1	135778593	135779092	chr1	136141468	136141967	Tnni1|chr1:136141468-136141967	0.428210590660071	.	.
chr1	135779134	135779633	chr1	136089713	136090212	Tnni1|chr1:136089713-136090212	0.449234635563539	.	.
chr1	135818607	135819106	chr1	136225194	136225693	Lad1|chr1:136225194-136225693	0.254620879076468	.	.
chr1	136131078	136131577	chr1	135929500	135929999	Gm15850|chr1:135929500-135929999	0.421923715409258	.	.
chr1	136131078	136131577	chr1	135929500	135929999	Kif21b|chr1:135929500-135929999	0.421923715409258	.	.
chr1	136131078	136131577	chr1	136017772	136018271	Gm15850|chr1:136017772-136018271	0.289323440927991	.	.
chr1	136131078	136131577	chr1	136017772	136018271	Kif21b|chr1:136017772-136018271	0.289323440927991	.	.
chr1	136259695	136260194	chr1	136055738	136056237	Gm26781|chr1:136055738-136056237	0.292561611100452	.	.
chr1	136259695	136260194	chr1	136055738	136056237	Gpr25|chr1:136055738-136056237	0.292561611100452	.	.
chr1	136259695	136260194	chr1	136141468	136141967	Gm26781|chr1:136141468-136141967	0.315570806846555	.	.
chr1	136259695	136260194	chr1	136141468	136141967	Gpr25|chr1:136141468-136141967	0.315570806846555	.	.
chr1	136259695	136260194	chr1	136165350	136165849	Gm26781|chr1:136165350-136165849	0.438299777773087	.	.
chr1	136259695	136260194	chr1	136165350	136165849	Gpr25|chr1:136165350-136165849	0.438299777773087	.	.
chr1	136259695	136260194	chr1	136462320	136462819	Gm26781|chr1:136462320-136462819	0.360568403252674	.	.
chr1	136259695	136260194	chr1	136462320	136462819	Gpr25|chr1:136462320-136462819	0.360568403252674	.	.
chr1	136259695	136260194	chr1	136596145	136596644	Gm26781|chr1:136596145-136596644	0.323015376276135	.	.
chr1	136259695	136260194	chr1	136596145	136596644	Gpr25|chr1:136596145-136596644	0.323015376276135	.	.
chr1	136260203	136260702	chr1	136045692	136046191	Gpr25|chr1:136045692-136046191	0.369102837705849	.	.
chr1	136260203	136260702	chr1	136143421	136143920	Gpr25|chr1:136143421-136143920	0.320267902853896	.	.
chr1	136260203	136260702	chr1	136612909	136613408	Gpr25|chr1:136612909-136613408	0.284603030923286	.	.
chr1	136345905	136346404	chr1	136017772	136018271	Camsap2|chr1:136017772-136018271	0.363130641562527	.	.
chr1	136345905	136346404	chr1	136143421	136143920	Camsap2|chr1:136143421-136143920	0.35339890674469	.	.
chr1	136415292	136415791	chr1	136055738	136056237	9230116N13Rik|chr1:136055738-136056237	0.313360017447524	.	.
chr1	136415292	136415791	chr1	136055738	136056237	Ddx59|chr1:136055738-136056237	0.313360017447524	.	.
chr1	136466035	136466534	chr1	136055738	136056237	Kif14|chr1:136055738-136056237	0.447820517209602	.	.
chr1	136466035	136466534	chr1	136141468	136141967	Kif14|chr1:136141468-136141967	0.487347216563666	.	.
chr1	136466035	136466534	chr1	136325874	136326373	Kif14|chr1:136325874-136326373	0.313837187292294	.	.
chr1	136466035	136466534	chr1	136462320	136462819	Kif14|chr1:136462320-136462819	0.282745763068117	.	.
chr1	136466035	136466534	chr1	136590311	136590810	Kif14|chr1:136590311-136590810	0.433661591385778	.	.
chr1	136466035	136466534	chr1	136613430	136613929	Kif14|chr1:136613430-136613929	0.322448726913369	.	.
chr1	136466035	136466534	chr1	136613430	136613929	Kif14|chr1:136613430-136613929	0.32244872691337	.	.
chr1	136466035	136466534	chr1	136714150	136714649	Kif14|chr1:136714150-136714649	0.323853951574435	.	.
chr1	136624093	136624592	chr1	136888743	136889242	Platr23|chr1:136888743-136889242	0.269698019611574	.	.
chr1	136624093	136624592	chr1	136888743	136889242	Zfp281|chr1:136888743-136889242	0.269698019611574	.	.
chr1	136625345	136625844	chr1	136325874	136326373	Platr23|chr1:136325874-136326373	0.265114124241247	.	.
chr1	136625345	136625844	chr1	136325874	136326373	Zfp281|chr1:136325874-136326373	0.265114124241247	.	.
chr1	136625345	136625844	chr1	136462320	136462819	Platr23|chr1:136462320-136462819	0.299339567683827	.	.
chr1	136625345	136625844	chr1	136462320	136462819	Zfp281|chr1:136462320-136462819	0.299339567683827	.	.
chr1	137898255	137898754	chr1	138136448	138136947	Gm4258|chr1:138136448-138136947	0.347353608742295	.	.
chr1	138515350	138515849	chr1	138328198	138328697	Gm28501|chr1:138328198-138328697	0.283714722586895	.	.
chr1	138515350	138515849	chr1	138448834	138449333	Gm28501|chr1:138448834-138449333	0.349278211021032	.	.
chr1	138515350	138515849	chr1	138496863	138497362	Gm28501|chr1:138496863-138497362	0.511937405138392	.	.
chr1	138618987	138619486	chr1	138448834	138449333	Nek7|chr1:138448834-138449333	0.311540560141494	.	.
chr1	138618987	138619486	chr1	138496863	138497362	Nek7|chr1:138496863-138497362	0.273299975938265	.	.
chr1	138618987	138619486	chr1	138617900	138618399	Nek7|chr1:138617900-138618399	0.409656651314316	.	.
chr1	138619514	138620013	chr1	138448834	138449333	Nek7|chr1:138448834-138449333	0.251013180683986	.	.
chr1	138619514	138620013	chr1	138496863	138497362	Nek7|chr1:138496863-138497362	0.544165177579691	.	.
chr1	138619514	138620013	chr1	138617900	138618399	Nek7|chr1:138617900-138618399	0.253608879842327	.	.
chr1	138856629	138857128	chr1	138591660	138592159	2310009B15Rik|chr1:138591660-138592159	0.290068650255934	.	.
chr1	138856629	138857128	chr1	138983421	138983920	2310009B15Rik|chr1:138983421-138983920	0.273192167941263	.	.
chr1	138856629	138857128	chr1	139101680	139102179	2310009B15Rik|chr1:139101680-139102179	0.294077420090678	.	.
chr1	138963206	138963705	chr1	138506964	138507463	Dennd1b|chr1:138506964-138507463	0.302899367680417	.	.
chr1	138963206	138963705	chr1	139202973	139203472	Dennd1b|chr1:139202973-139203472	0.614626362347792	.	.
chr1	138963206	138963705	chr1	139236784	139237283	Dennd1b|chr1:139236784-139237283	0.411770453856564	.	.
chr1	139421972	139422471	chr1	139371385	139371884	Zbtb41|chr1:139371385-139371884	0.497566676979	.	.
chr1	139454477	139454976	chr1	139202973	139203472	Aspm|chr1:139202973-139203472	0.306771940103365	.	.
chr1	140245761	140246260	chr1	140179977	140180476	Kcnt2|chr1:140179977-140180476	0.284716079045845	.	.
chr1	140245761	140246260	chr1	140471594	140472093	Kcnt2|chr1:140471594-140472093	0.467600965684189	.	.
chr1	143640493	143640992	chr1	143299057	143299556	B3galt2|chr1:143299057-143299556	0.265005989110946	.	.
chr1	143640493	143640992	chr1	143739932	143740431	B3galt2|chr1:143739932-143740431	0.278287362351857	.	.
chr1	143640493	143640992	chr1	143830603	143831102	B3galt2|chr1:143830603-143831102	0.297234826632376	.	.
chr1	143640493	143640992	chr1	143919533	143920032	B3galt2|chr1:143919533-143920032	0.249824762759288	.	.
chr1	143641020	143641519	chr1	143299057	143299556	B3galt2|chr1:143299057-143299556	0.435618867263403	.	.
chr1	143641020	143641519	chr1	143739932	143740431	B3galt2|chr1:143739932-143740431	0.298160286745073	.	.
chr1	143641020	143641519	chr1	143830603	143831102	B3galt2|chr1:143830603-143831102	0.539727745728694	.	.
chr1	143641020	143641519	chr1	143919533	143920032	B3galt2|chr1:143919533-143920032	0.280301153209618	.	.
chr1	143641020	143641519	chr1	143938546	143939045	B3galt2|chr1:143938546-143939045	0.41098569996311	.	.
chr1	143776839	143777338	chr1	143739248	143739747	Gm29170|chr1:143739248-143739747	0.294450365280058	.	.
chr1	143776839	143777338	chr1	143739248	143739747	Ro60|chr1:143739248-143739747	0.294450365280058	.	.
chr1	143776839	143777338	chr1	143739248	143739747	Uchl5|chr1:143739248-143739747	0.294450365280058	.	.
chr1	143776839	143777338	chr1	144151764	144152263	Gm29170|chr1:144151764-144152263	0.240970946556616	.	.
chr1	143776839	143777338	chr1	144151764	144152263	Ro60|chr1:144151764-144152263	0.240970946556616	.	.
chr1	143776839	143777338	chr1	144151764	144152263	Uchl5|chr1:144151764-144152263	0.240970946556616	.	.
chr1	143777394	143777893	chr1	143813845	143814344	Gm29170|chr1:143813845-143814344	0.264727414934211	.	.
chr1	143777394	143777893	chr1	143813845	143814344	Ro60|chr1:143813845-143814344	0.264727414934211	.	.
chr1	143777394	143777893	chr1	143813845	143814344	Uchl5|chr1:143813845-143814344	0.264727414934211	.	.
chr1	143777394	143777893	chr1	143830603	143831102	Gm29170|chr1:143830603-143831102	0.335805439472258	.	.
chr1	143777394	143777893	chr1	143830603	143831102	Ro60|chr1:143830603-143831102	0.335805439472258	.	.
chr1	143777394	143777893	chr1	143830603	143831102	Uchl5|chr1:143830603-143831102	0.335805439472258	.	.
chr1	143777394	143777893	chr1	143938546	143939045	Gm29170|chr1:143938546-143939045	0.289845721954963	.	.
chr1	143777394	143777893	chr1	143938546	143939045	Ro60|chr1:143938546-143939045	0.289845721954963	.	.
chr1	143777394	143777893	chr1	143938546	143939045	Uchl5|chr1:143938546-143939045	0.289845721954963	.	.
chr1	143777394	143777893	chr1	144197633	144198132	Gm29170|chr1:144197633-144198132	0.328568375163889	.	.
chr1	143777394	143777893	chr1	144197633	144198132	Ro60|chr1:144197633-144198132	0.328568375163889	.	.
chr1	143777394	143777893	chr1	144197633	144198132	Uchl5|chr1:144197633-144198132	0.328568375163889	.	.
chr1	144003472	144003971	chr1	143830603	143831102	Rgs2|chr1:143830603-143831102	0.277761482046287	.	.
chr1	144003472	144003971	chr1	144112547	144113046	Rgs2|chr1:144112547-144113046	0.277688652591674	.	.
chr1	144003472	144003971	chr1	144151764	144152263	Rgs2|chr1:144151764-144152263	0.348149680249872	.	.
chr1	144003472	144003971	chr1	144197633	144198132	Rgs2|chr1:144197633-144198132	0.265531020540497	.	.
chr1	144003472	144003971	chr1	144367467	144367966	Rgs2|chr1:144367467-144367966	0.40957587716678	.	.
chr1	144004041	144004540	chr1	143820018	143820517	Rgs2|chr1:143820018-143820517	0.470124248019989	.	.
chr1	144774475	144774974	chr1	144921522	144922021	Rgs18|chr1:144921522-144922021	0.266112645396748	.	.
chr1	149960676	149961175	chr1	149797228	149797727	Pla2g4a|chr1:149797228-149797727	0.247011375663639	.	.
chr1	150392883	150393382	chr1	150540218	150540717	Odr4|chr1:150540218-150540717	0.287472262135535	.	.
chr1	150392883	150393382	chr1	150540218	150540717	Tpr|chr1:150540218-150540717	0.287472262135535	.	.
chr1	150392883	150393382	chr1	150593588	150594087	Odr4|chr1:150593588-150594087	0.489175828708591	.	.
chr1	150392883	150393382	chr1	150593588	150594087	Tpr|chr1:150593588-150594087	0.489175828708591	.	.
chr1	151428762	151429261	chr1	151095486	151095985	Swt1|chr1:151095486-151095985	0.287900013112303	.	.
chr1	151428762	151429261	chr1	151095486	151095985	Trmt1l|chr1:151095486-151095985	0.287900013112303	.	.
chr1	151428762	151429261	chr1	151095986	151096485	Swt1|chr1:151095986-151096485	0.465411530732562	.	.
chr1	151428762	151429261	chr1	151095986	151096485	Trmt1l|chr1:151095986-151096485	0.465411530732562	.	.
chr1	151428762	151429261	chr1	151564412	151564911	Swt1|chr1:151564412-151564911	0.280776000268173	.	.
chr1	151428762	151429261	chr1	151564412	151564911	Trmt1l|chr1:151564412-151564911	0.280776000268173	.	.
chr1	151754914	151755413	chr1	152071304	152071803	2810414N06Rik|chr1:152071304-152071803	0.527975620844709	.	.
chr1	151754914	151755413	chr1	152071304	152071803	Edem3|chr1:152071304-152071803	0.527975620844709	.	.
chr1	151754914	151755413	chr1	152219683	152220182	2810414N06Rik|chr1:152219683-152220182	0.339578142011712	.	.
chr1	151754914	151755413	chr1	152219683	152220182	Edem3|chr1:152219683-152220182	0.339578142011712	.	.
chr1	152386383	152386882	chr1	152234497	152234996	Tsen15|chr1:152234497-152234996	0.306800043907936	.	.
chr1	152399881	152400380	chr1	152290716	152291215	Colgalt2|chr1:152290716-152291215	0.290704892320853	.	.
chr1	152766246	152766745	chr1	152768039	152768538	Arpc5|chr1:152768039-152768538	0.249727002890113	.	.
chr1	152766246	152766745	chr1	152768039	152768538	Rgl1|chr1:152768039-152768538	0.249727002890113	.	.
chr1	152954713	152955212	chr1	152768039	152768538	Nmnat2|chr1:152768039-152768538	0.258996445906597	.	.
chr1	152954713	152955212	chr1	153011511	153012010	Nmnat2|chr1:153011511-153012010	0.240601273597675	.	.
chr1	152955617	152956116	chr1	152872002	152872501	Nmnat2|chr1:152872002-152872501	0.407306913319242	.	.
chr1	152955617	152956116	chr1	153208839	153209338	Nmnat2|chr1:153208839-153209338	0.284751442079614	.	.
chr1	153332222	153332721	chr1	153208839	153209338	Lamc1|chr1:153208839-153209338	0.671003947866147	.	.
chr1	153332222	153332721	chr1	153266792	153267291	Lamc1|chr1:153266792-153267291	0.283512801906946	.	.
chr1	153332222	153332721	chr1	153598738	153599237	Lamc1|chr1:153598738-153599237	0.240537443726054	.	.
chr1	153332222	153332721	chr1	153679607	153680106	Lamc1|chr1:153679607-153680106	0.261056190672471	.	.
chr1	153332786	153333285	chr1	153280331	153280830	Lamc1|chr1:153280331-153280830	0.311964889248589	.	.
chr1	153332786	153333285	chr1	153280883	153281382	Lamc1|chr1:153280883-153281382	0.45959823489359	.	.
chr1	153332786	153333285	chr1	153287990	153288489	Lamc1|chr1:153287990-153288489	0.588110763304717	.	.
chr1	153332786	153333285	chr1	153451161	153451660	Lamc1|chr1:153451161-153451660	0.367191007000129	.	.
chr1	153424875	153425374	chr1	153011511	153012010	Shcbp1l|chr1:153011511-153012010	0.259946293162427	.	.
chr1	153424875	153425374	chr1	153717908	153718407	Shcbp1l|chr1:153717908-153718407	0.42810141159212	.	.
chr1	153487484	153487983	chr1	153208839	153209338	Dhx9|chr1:153208839-153209338	0.490563542884549	.	.
chr1	153487484	153487983	chr1	153266792	153267291	Dhx9|chr1:153266792-153267291	0.291117691118913	.	.
chr1	153487484	153487983	chr1	153683332	153683831	Dhx9|chr1:153683332-153683831	0.300410737256869	.	.
chr1	153652792	153653291	chr1	153280331	153280830	Rgs8|chr1:153280331-153280830	0.299689251049555	.	.
chr1	153652792	153653291	chr1	153280883	153281382	Rgs8|chr1:153280883-153281382	0.599886333021384	.	.
chr1	153652792	153653291	chr1	153287990	153288489	Rgs8|chr1:153287990-153288489	0.501650847950154	.	.
chr1	153737285	153737784	chr1	153556864	153557363	C230024C17Rik|chr1:153556864-153557363	0.284666583821161	.	.
chr1	153737285	153737784	chr1	153679079	153679578	C230024C17Rik|chr1:153679079-153679578	0.256780611511891	.	.
chr1	153737285	153737784	chr1	153679607	153680106	C230024C17Rik|chr1:153679607-153680106	0.313139196116763	.	.
chr1	153737796	153738295	chr1	153280331	153280830	C230024C17Rik|chr1:153280331-153280830	0.348016898541258	.	.
chr1	153737796	153738295	chr1	153953748	153954247	C230024C17Rik|chr1:153953748-153954247	0.330394150949384	.	.
chr1	153899574	153900073	chr1	154103491	154103990	Glul|chr1:154103491-154103990	0.24329337611128	.	.
chr1	153899574	153900073	chr1	154103491	154103990	Teddm2|chr1:154103491-154103990	0.24329337611128	.	.
chr1	153899574	153900073	chr1	154150104	154150603	Glul|chr1:154150104-154150603	0.512373474162561	.	.
chr1	153899574	153900073	chr1	154150104	154150603	Teddm2|chr1:154150104-154150603	0.512373474162561	.	.
chr1	155082733	155083232	chr1	155006491	155006990	Gm9530|chr1:155006491-155006990	0.282368177801882	.	.
chr1	155099441	155099940	chr1	155013422	155013921	Ier5|chr1:155013422-155013921	0.273034602248248	.	.
chr1	155158401	155158900	chr1	155201280	155201779	Stx6|chr1:155201280-155201779	0.595815812638495	.	.
chr1	155158998	155159497	chr1	155201280	155201779	Stx6|chr1:155201280-155201779	0.431075522734442	.	.
chr1	155416705	155417204	chr1	155442623	155443122	Xpr1|chr1:155442623-155443122	0.465864386078557	.	.
chr1	155417226	155417725	chr1	155013422	155013921	Xpr1|chr1:155013422-155013921	0.312526932612887	.	.
chr1	155417226	155417725	chr1	155224024	155224523	Xpr1|chr1:155224024-155224523	0.279089232825958	.	.
chr1	155557936	155558435	chr1	155293378	155293877	Acbd6|chr1:155293378-155293877	0.353470427458059	.	.
chr1	155557936	155558435	chr1	155306700	155307199	Acbd6|chr1:155306700-155307199	0.364152352027987	.	.
chr1	155973115	155973614	chr1	155784767	155785266	Cep350|chr1:155784767-155785266	0.249786481789513	.	.
chr1	155973115	155973614	chr1	156040577	156041076	Cep350|chr1:156040577-156041076	0.297135029789638	.	.
chr1	156303125	156303624	chr1	156241652	156242151	4930518J20Rik|chr1:156241652-156242151	0.333539221377426	.	.
chr1	156303125	156303624	chr1	156241652	156242151	Tdrd5|chr1:156241652-156242151	0.333539221377426	.	.
chr1	156474061	156474560	chr1	156540096	156540595	Soat1|chr1:156540096-156540595	0.290320524900249	.	.
chr1	156718854	156719353	chr1	156494994	156495493	Fam20b|chr1:156494994-156495493	0.273217937829372	.	.
chr1	156718854	156719353	chr1	156784246	156784745	Fam20b|chr1:156784246-156784745	0.612448663155549	.	.
chr1	156938775	156939274	chr1	157180953	157181452	4930439D14Rik|chr1:157180953-157181452	0.248226436061839	.	.
chr1	156938775	156939274	chr1	157180953	157181452	Ralgps2|chr1:157180953-157181452	0.248226436061839	.	.
chr1	157411887	157412386	chr1	157182999	157183498	Rasal2|chr1:157182999-157183498	0.258534755679673	.	.
chr1	157411887	157412386	chr1	157687830	157688329	Rasal2|chr1:157687830-157688329	0.259808151519044	.	.
chr1	157411887	157412386	chr1	157708244	157708743	Rasal2|chr1:157708244-157708743	0.317607512054735	.	.
chr1	157411887	157412386	chr1	157745571	157746070	Rasal2|chr1:157745571-157746070	0.308976446548121	.	.
chr1	157412497	157412996	chr1	157182999	157183498	Rasal2|chr1:157182999-157183498	0.286058522375785	.	.
chr1	157412497	157412996	chr1	157286507	157287006	Rasal2|chr1:157286507-157287006	0.270455185824052	.	.
chr1	157412497	157412996	chr1	157553000	157553499	Rasal2|chr1:157553000-157553499	0.309279117668461	.	.
chr1	157412497	157412996	chr1	157555637	157556136	Rasal2|chr1:157555637-157556136	0.334273527773664	.	.
chr1	157412497	157412996	chr1	157687830	157688329	Rasal2|chr1:157687830-157688329	0.370323049828443	.	.
chr1	157412497	157412996	chr1	157717571	157718070	Rasal2|chr1:157717571-157718070	0.453115026246835	.	.
chr1	159231910	159232409	chr1	159290160	159290659	Cop1|chr1:159290160-159290659	0.457715421327527	.	.
chr1	159231910	159232409	chr1	159415579	159416078	Cop1|chr1:159415579-159416078	0.252813218800344	.	.
chr1	159231910	159232409	chr1	159423675	159424174	Cop1|chr1:159423675-159424174	0.244331585411248	.	.
chr1	159231910	159232409	chr1	159424215	159424714	Cop1|chr1:159424215-159424714	0.245894108519973	.	.
chr1	160194792	160195291	chr1	159848373	159848872	Mrps14|chr1:159848373-159848872	0.36157805094417	.	.
chr1	160194792	160195291	chr1	159854244	159854743	Mrps14|chr1:159854244-159854743	0.251957684413761	.	.
chr1	160194792	160195291	chr1	160259812	160260311	Mrps14|chr1:160259812-160260311	0.495414816000222	.	.
chr1	160194792	160195291	chr1	160351869	160352368	Mrps14|chr1:160351869-160352368	0.513641836680745	.	.
chr1	160194792	160195291	chr1	160377596	160378095	Mrps14|chr1:160377596-160378095	0.577829470773044	.	.
chr1	160194792	160195291	chr1	160430658	160431157	Mrps14|chr1:160430658-160431157	0.28606322331321	.	.
chr1	160194792	160195291	chr1	160431196	160431695	Mrps14|chr1:160431196-160431695	0.266911631886659	.	.
chr1	160194792	160195291	chr1	160496833	160497332	Mrps14|chr1:160496833-160497332	0.314921353849165	.	.
chr1	160195415	160195914	chr1	159848373	159848872	Mrps14|chr1:159848373-159848872	0.396167084053219	.	.
chr1	160195415	160195914	chr1	159848373	159848872	Mrps14|chr1:159848373-159848872	0.39616708405322	.	.
chr1	160195415	160195914	chr1	160351869	160352368	Mrps14|chr1:160351869-160352368	0.273571124493944	.	.
chr1	160195415	160195914	chr1	160430658	160431157	Mrps14|chr1:160430658-160431157	0.259250127789432	.	.
chr1	160212234	160212733	chr1	159773720	159774219	Cacybp|chr1:159773720-159774219	0.382348999661317	.	.
chr1	160212234	160212733	chr1	159773720	159774219	Cacybp|chr1:159773720-159774219	0.382348999661318	.	.
chr1	160212234	160212733	chr1	160259812	160260311	Cacybp|chr1:160259812-160260311	0.438237812483529	.	.
chr1	160212234	160212733	chr1	160377596	160378095	Cacybp|chr1:160377596-160378095	0.278925309655992	.	.
chr1	160212750	160213249	chr1	159853692	159854191	Cacybp|chr1:159853692-159854191	0.305723850317139	.	.
chr1	160212750	160213249	chr1	159854244	159854743	Cacybp|chr1:159854244-159854743	0.320846897252191	.	.
chr1	160212750	160213249	chr1	160259812	160260311	Cacybp|chr1:160259812-160260311	0.559522405054406	.	.
chr1	160212750	160213249	chr1	160351869	160352368	Cacybp|chr1:160351869-160352368	0.366305974910644	.	.
chr1	160212750	160213249	chr1	160377596	160378095	Cacybp|chr1:160377596-160378095	0.438104921271042	.	.
chr1	160212750	160213249	chr1	160496833	160497332	Cacybp|chr1:160496833-160497332	0.294488952146057	.	.
chr1	160792667	160793166	chr1	161195428	161195927	Rabgap1l|chr1:161195428-161195927	0.322409004866881	.	.
chr1	160906055	160906554	chr1	160579562	160580061	Rc3h1|chr1:160579562-160580061	0.275639249615721	.	.
chr1	160906055	160906554	chr1	161170609	161171108	Rc3h1|chr1:161170609-161171108	0.502540822201653	.	.
chr1	161034786	161035285	chr1	160878465	160878964	Gas5|chr1:160878465-160878964	0.345352542017537	.	.
chr1	161034786	161035285	chr1	160878465	160878964	Zbtb37|chr1:160878465-160878964	0.345352542017537	.	.
chr1	161034786	161035285	chr1	161170609	161171108	Gas5|chr1:161170609-161171108	0.354632778761092	.	.
chr1	161034786	161035285	chr1	161170609	161171108	Zbtb37|chr1:161170609-161171108	0.354632778761092	.	.
chr1	161034786	161035285	chr1	161360198	161360697	Gas5|chr1:161360198-161360697	0.518948363824173	.	.
chr1	161034786	161035285	chr1	161360198	161360697	Zbtb37|chr1:161360198-161360697	0.518948363824173	.	.
chr1	161070536	161071035	chr1	160878465	160878964	Cenpl|chr1:160878465-160878964	0.518656640698933	.	.
chr1	161070536	161071035	chr1	160878465	160878964	Dars2|chr1:160878465-160878964	0.518656640698933	.	.
chr1	161070536	161071035	chr1	161360198	161360697	Cenpl|chr1:161360198-161360697	0.345244399114888	.	.
chr1	161070536	161071035	chr1	161360198	161360697	Dars2|chr1:161360198-161360697	0.345244399114888	.	.
chr1	161131254	161131753	chr1	161170609	161171108	Klhl20|chr1:161170609-161171108	0.288610101015322	.	.
chr1	161876197	161876696	chr1	162074640	162075139	Suco|chr1:162074640-162075139	0.343069375838298	.	.
chr1	161876197	161876696	chr1	162231046	162231545	Suco|chr1:162231046-162231545	0.254763432329912	.	.
chr1	161968972	161969471	chr1	162037790	162038289	Gm38304|chr1:162037790-162038289	0.454527982731758	.	.
chr1	161968972	161969471	chr1	162037790	162038289	Pigc|chr1:162037790-162038289	0.454527982731758	.	.
chr1	162477766	162478265	chr1	162305282	162305781	Dnm3|chr1:162305282-162305781	0.307147412015017	.	.
chr1	162548386	162548885	chr1	162832165	162832664	Eef1aknmt|chr1:162832165-162832664	0.374608187636312	.	.
chr1	162570372	162570871	chr1	162621772	162622271	Vamp4|chr1:162621772-162622271	0.311206871594851	.	.
chr1	162570372	162570871	chr1	162910619	162911118	Vamp4|chr1:162910619-162911118	0.429488361707204	.	.
chr1	162739851	162740350	chr1	162313830	162314329	Prrc2c|chr1:162313830-162314329	0.280030125530031	.	.
chr1	162739851	162740350	chr1	162359724	162360223	Prrc2c|chr1:162359724-162360223	0.323494779017774	.	.
chr1	162739851	162740350	chr1	162832165	162832664	Prrc2c|chr1:162832165-162832664	0.268515247328836	.	.
chr1	162739851	162740350	chr1	162891784	162892283	Prrc2c|chr1:162891784-162892283	0.544680733627843	.	.
chr1	162740352	162740851	chr1	162891784	162892283	Prrc2c|chr1:162891784-162892283	0.585665039476083	.	.
chr1	163929752	163930251	chr1	163629872	163630371	Scyl3|chr1:163629872-163630371	0.491149394812827	.	.
chr1	164248686	164249185	chr1	164454697	164455196	Slc19a2|chr1:164454697-164455196	0.511683234430596	.	.
chr1	164275346	164275845	chr1	164217833	164218332	Ccdc181|chr1:164217833-164218332	0.323107806090058	.	.
chr1	164275346	164275845	chr1	164231500	164231999	Ccdc181|chr1:164231500-164231999	0.252192405209673	.	.
chr1	164275346	164275845	chr1	164395042	164395541	Ccdc181|chr1:164395042-164395541	0.366009746630821	.	.
chr1	164275346	164275845	chr1	164474792	164475291	Ccdc181|chr1:164474792-164475291	0.564872760288308	.	.
chr1	164275346	164275845	chr1	164606514	164607013	Ccdc181|chr1:164606514-164607013	0.284310914450477	.	.
chr1	164307370	164307869	chr1	164454697	164455196	Blzf1|chr1:164454697-164455196	0.243128726276818	.	.
chr1	164457803	164458302	chr1	164474792	164475291	Atp1b1|chr1:164474792-164475291	0.417498638224254	.	.
chr1	164457803	164458302	chr1	164606514	164607013	Atp1b1|chr1:164606514-164607013	0.320672500827739	.	.
chr1	164631669	164632168	chr1	164268145	164268644	Gm37754|chr1:164268145-164268644	0.284094224314536	.	.
chr1	164631669	164632168	chr1	164366670	164367169	Gm37754|chr1:164366670-164367169	0.341726591857059	.	.
chr1	164631669	164632168	chr1	164395042	164395541	Gm37754|chr1:164395042-164395541	0.359092749616379	.	.
chr1	164631669	164632168	chr1	164475965	164476464	Gm37754|chr1:164475965-164476464	0.422127437834159	.	.
chr1	164631669	164632168	chr1	164585910	164586409	Gm37754|chr1:164585910-164586409	0.379093975881937	.	.
chr1	164631669	164632168	chr1	164683734	164684233	Gm37754|chr1:164683734-164684233	0.371489098082511	.	.
chr1	164631669	164632168	chr1	164804328	164804827	Gm37754|chr1:164804328-164804827	0.356969648483763	.	.
chr1	164898957	164899456	chr1	164585910	164586409	Gm32569|chr1:164585910-164586409	0.301825222635593	.	.
chr1	164898957	164899456	chr1	165033088	165033587	Gm32569|chr1:165033088-165033587	0.242368053348465	.	.
chr1	164898957	164899456	chr1	165075909	165076408	Gm32569|chr1:165075909-165076408	0.457475027964881	.	.
chr1	164898957	164899456	chr1	165109197	165109696	Gm32569|chr1:165109197-165109696	0.326349600129629	.	.
chr1	165194197	165194696	chr1	165042018	165042517	Sft2d2|chr1:165042018-165042517	0.240128467010834	.	.
chr1	165460313	165460812	chr1	165033088	165033587	Dcaf6|chr1:165033088-165033587	0.45547334376291	.	.
chr1	165460313	165460812	chr1	165033088	165033587	Mpc2|chr1:165033088-165033587	0.45547334376291	.	.
chr1	165460313	165460812	chr1	165114250	165114749	Dcaf6|chr1:165114250-165114749	0.308688079052543	.	.
chr1	165460313	165460812	chr1	165114250	165114749	Mpc2|chr1:165114250-165114749	0.308688079052543	.	.
chr1	165460922	165461421	chr1	165120312	165120811	Dcaf6|chr1:165120312-165120811	0.274434444326138	.	.
chr1	165460922	165461421	chr1	165120312	165120811	Mpc2|chr1:165120312-165120811	0.274434444326138	.	.
chr1	165460922	165461421	chr1	165282295	165282794	Dcaf6|chr1:165282295-165282794	0.255290531646471	.	.
chr1	165460922	165461421	chr1	165282295	165282794	Mpc2|chr1:165282295-165282794	0.255290531646471	.	.
chr1	165634316	165634815	chr1	165642102	165642601	Mpzl1|chr1:165642102-165642601	0.306973592518477	.	.
chr1	165634316	165634815	chr1	165948176	165948675	Mpzl1|chr1:165948176-165948675	0.25673317748431	.	.
chr1	165763500	165763999	chr1	165583511	165584010	Creg1|chr1:165583511-165584010	0.406133407386359	.	.
chr1	165763500	165763999	chr1	165822391	165822890	Creg1|chr1:165822391-165822890	0.312857674338107	.	.
chr1	165763500	165763999	chr1	165948176	165948675	Creg1|chr1:165948176-165948675	0.385222443404391	.	.
chr1	165763500	165763999	chr1	166160566	166161065	Creg1|chr1:166160566-166161065	0.265657902742715	.	.
chr1	166002418	166002917	chr1	165966957	165967456	Gm26665|chr1:165966957-165967456	0.302565556985322	.	.
chr1	166002418	166002917	chr1	165966957	165967456	Pou2f1|chr1:165966957-165967456	0.302565556985322	.	.
chr1	166002418	166002917	chr1	166154109	166154608	Gm26665|chr1:166154109-166154608	0.268903837631188	.	.
chr1	166002418	166002917	chr1	166154109	166154608	Pou2f1|chr1:166154109-166154608	0.268903837631188	.	.
chr1	166002418	166002917	chr1	166301382	166301881	Gm26665|chr1:166301382-166301881	0.524119562106789	.	.
chr1	166002418	166002917	chr1	166301382	166301881	Pou2f1|chr1:166301382-166301881	0.524119562106789	.	.
chr1	166002418	166002917	chr1	166344303	166344802	Gm26665|chr1:166344303-166344802	0.349697042425611	.	.
chr1	166002418	166002917	chr1	166344303	166344802	Pou2f1|chr1:166344303-166344802	0.349697042425611	.	.
chr1	166003176	166003675	chr1	165935010	165935509	Gm26665|chr1:165935010-165935509	0.349574046447094	.	.
chr1	166003176	166003675	chr1	165935010	165935509	Pou2f1|chr1:165935010-165935509	0.349574046447094	.	.
chr1	166003176	166003675	chr1	165948176	165948675	Gm26665|chr1:165948176-165948675	0.247754886672953	.	.
chr1	166003176	166003675	chr1	165948176	165948675	Pou2f1|chr1:165948176-165948675	0.247754886672953	.	.
chr1	166003176	166003675	chr1	166301382	166301881	Gm26665|chr1:166301382-166301881	0.3140453950074	.	.
chr1	166003176	166003675	chr1	166301382	166301881	Pou2f1|chr1:166301382-166301881	0.3140453950074	.	.
chr1	166308696	166309195	chr1	166192340	166192839	5330438I03Rik|chr1:166192340-166192839	0.27030332074755	.	.
chr1	166308696	166309195	chr1	166302681	166303180	5330438I03Rik|chr1:166302681-166303180	0.312875251004585	.	.
chr1	166309200	166309699	chr1	166160566	166161065	5330438I03Rik|chr1:166160566-166161065	0.341568468706517	.	.
chr1	166309200	166309699	chr1	166280533	166281032	5330438I03Rik|chr1:166280533-166281032	0.396530569774715	.	.
chr1	166309200	166309699	chr1	166302681	166303180	5330438I03Rik|chr1:166302681-166303180	0.490147716110514	.	.
chr1	166309200	166309699	chr1	166319038	166319537	5330438I03Rik|chr1:166319038-166319537	0.35490602523631	.	.
chr1	166309200	166309699	chr1	166325692	166326191	5330438I03Rik|chr1:166325692-166326191	0.309624682142822	.	.
chr1	166309200	166309699	chr1	166737948	166738447	5330438I03Rik|chr1:166737948-166738447	0.248049125792105	.	.
chr1	166379002	166379501	chr1	166344303	166344802	Tada1|chr1:166344303-166344802	0.356251303268844	.	.
chr1	166379002	166379501	chr1	166360121	166360620	Tada1|chr1:166360121-166360620	0.261479528826784	.	.
chr1	166379002	166379501	chr1	166695126	166695625	Tada1|chr1:166695126-166695625	0.263826807852046	.	.
chr1	166681166	166681665	chr1	166301382	166301881	Fmo9|chr1:166301382-166301881	0.394981980574805	.	.
chr1	166681166	166681665	chr1	166344303	166344802	Fmo9|chr1:166344303-166344802	0.465563826157522	.	.
chr1	166681166	166681665	chr1	166360121	166360620	Fmo9|chr1:166360121-166360620	0.324634714173951	.	.
chr1	167000534	167001033	chr1	167032192	167032691	Fam78b|chr1:167032192-167032691	0.249731182703714	.	.
chr1	167000534	167001033	chr1	167032192	167032691	Gm16701|chr1:167032192-167032691	0.249731182703714	.	.
chr1	167001208	167001707	chr1	167259638	167260137	Fam78b|chr1:167259638-167260137	0.25466787732261	.	.
chr1	167001208	167001707	chr1	167259638	167260137	Gm16701|chr1:167259638-167260137	0.25466787732261	.	.
chr1	167001208	167001707	chr1	167369851	167370350	Fam78b|chr1:167369851-167370350	0.242652221260892	.	.
chr1	167001208	167001707	chr1	167369851	167370350	Gm16701|chr1:167369851-167370350	0.242652221260892	.	.
chr1	167001208	167001707	chr1	167447969	167448468	Fam78b|chr1:167447969-167448468	0.259364217274879	.	.
chr1	167001208	167001707	chr1	167447969	167448468	Gm16701|chr1:167447969-167448468	0.259364217274879	.	.
chr1	167284924	167285423	chr1	167031584	167032083	Gm2453|chr1:167031584-167032083	0.287132948140551	.	.
chr1	167284924	167285423	chr1	167031584	167032083	Uck2|chr1:167031584-167032083	0.287132948140551	.	.
chr1	167284924	167285423	chr1	167259638	167260137	Gm2453|chr1:167259638-167260137	0.321507983551006	.	.
chr1	167284924	167285423	chr1	167259638	167260137	Uck2|chr1:167259638-167260137	0.321507983551006	.	.
chr1	167284924	167285423	chr1	167506546	167507045	Gm2453|chr1:167506546-167507045	0.47447212546102	.	.
chr1	167284924	167285423	chr1	167506546	167507045	Uck2|chr1:167506546-167507045	0.47447212546102	.	.
chr1	167284924	167285423	chr1	167608411	167608910	Gm2453|chr1:167608411-167608910	0.412182785770066	.	.
chr1	167284924	167285423	chr1	167608411	167608910	Uck2|chr1:167608411-167608910	0.412182785770066	.	.
chr1	167308418	167308917	chr1	167032192	167032691	Tmco1|chr1:167032192-167032691	0.385575573664672	.	.
chr1	167308418	167308917	chr1	167283517	167284016	Tmco1|chr1:167283517-167284016	0.31788306422631	.	.
chr1	167308418	167308917	chr1	167328654	167329153	Tmco1|chr1:167328654-167329153	0.503285741266211	.	.
chr1	167308418	167308917	chr1	167441268	167441767	Tmco1|chr1:167441268-167441767	0.567129683667703	.	.
chr1	167308418	167308917	chr1	167636947	167637446	Tmco1|chr1:167636947-167637446	0.3172654264685	.	.
chr1	167349707	167350206	chr1	167369851	167370350	Aldh9a1|chr1:167369851-167370350	0.269905459832324	.	.
chr1	167393588	167394087	chr1	167369851	167370350	Mgst3|chr1:167369851-167370350	0.338259011677944	.	.
chr1	167393588	167394087	chr1	167448541	167449040	Mgst3|chr1:167448541-167449040	0.257234212748127	.	.
chr1	167394156	167394655	chr1	167031584	167032083	Mgst3|chr1:167031584-167032083	0.257908868528631	.	.
chr1	167394156	167394655	chr1	167506546	167507045	Mgst3|chr1:167506546-167507045	0.413219236940511	.	.
chr1	167394156	167394655	chr1	167608411	167608910	Mgst3|chr1:167608411-167608910	0.380976867246217	.	.
chr1	167597755	167598254	chr1	167259638	167260137	Rxrg|chr1:167259638-167260137	0.325098964761934	.	.
chr1	167597755	167598254	chr1	167447969	167448468	Rxrg|chr1:167447969-167448468	0.254381022119542	.	.
chr1	167597755	167598254	chr1	167473481	167473980	Rxrg|chr1:167473481-167473980	0.355058158971009	.	.
chr1	167597755	167598254	chr1	167583702	167584201	Rxrg|chr1:167583702-167584201	0.403517821842227	.	.
chr1	167597755	167598254	chr1	167584213	167584712	Rxrg|chr1:167584213-167584712	0.329713859873714	.	.
chr1	167598393	167598892	chr1	167254507	167255006	Rxrg|chr1:167254507-167255006	0.353744290161037	.	.
chr1	167598393	167598892	chr1	167259638	167260137	Rxrg|chr1:167259638-167260137	0.295783771063454	.	.
chr1	167598393	167598892	chr1	167447969	167448468	Rxrg|chr1:167447969-167448468	0.257424562358737	.	.
chr1	167598393	167598892	chr1	167448541	167449040	Rxrg|chr1:167448541-167449040	0.274763810854046	.	.
chr1	167598393	167598892	chr1	167506546	167507045	Rxrg|chr1:167506546-167507045	0.32943961569273	.	.
chr1	167598393	167598892	chr1	167532428	167532927	Rxrg|chr1:167532428-167532927	0.26380833325875	.	.
chr1	167598393	167598892	chr1	167583702	167584201	Rxrg|chr1:167583702-167584201	0.390064449388802	.	.
chr1	167598393	167598892	chr1	167584213	167584712	Rxrg|chr1:167584213-167584712	0.367859030789918	.	.
chr1	167598393	167598892	chr1	167608411	167608910	Rxrg|chr1:167608411-167608910	0.269338797340602	.	.
chr1	168432123	168432622	chr1	168271482	168271981	Pbx1|chr1:168271482-168271981	0.567715005112656	.	.
chr1	168432123	168432622	chr1	168271482	168271981	Pbx1|chr1:168271482-168271981	0.567715005112657	.	.
chr1	168432123	168432622	chr1	168341850	168342349	Pbx1|chr1:168341850-168342349	0.315206374474992	.	.
chr1	168432123	168432622	chr1	168385551	168386050	Pbx1|chr1:168385551-168386050	0.329613150034018	.	.
chr1	169531254	169531753	chr1	169459343	169459842	Nuf2|chr1:169459343-169459842	0.327207270688907	.	.
chr1	169531254	169531753	chr1	169868607	169869106	Nuf2|chr1:169868607-169869106	0.311930883551708	.	.
chr1	169933784	169934283	chr1	169764373	169764872	Gm15852|chr1:169764373-169764872	0.316337128174618	.	.
chr1	169933784	169934283	chr1	169803920	169804419	Gm15852|chr1:169803920-169804419	0.31964118832992	.	.
chr1	169933784	169934283	chr1	169817032	169817531	Gm15852|chr1:169817032-169817531	0.310167199528518	.	.
chr1	169934305	169934804	chr1	169817032	169817531	Gm15852|chr1:169817032-169817531	0.343544059237982	.	.
chr1	170174259	170174758	chr1	170351023	170351522	Gm37748|chr1:170351023-170351522	0.273249726846441	.	.
chr1	170174259	170174758	chr1	170351023	170351522	Uap1|chr1:170351023-170351522	0.273249726846441	.	.
chr1	170174259	170174758	chr1	170383483	170383982	Gm37748|chr1:170383483-170383982	0.440306705082193	.	.
chr1	170174259	170174758	chr1	170383483	170383982	Uap1|chr1:170383483-170383982	0.440306705082193	.	.
chr1	170174840	170175339	chr1	170351023	170351522	Gm37748|chr1:170351023-170351522	0.32730825247727	.	.
chr1	170174840	170175339	chr1	170351023	170351522	Uap1|chr1:170351023-170351522	0.32730825247727	.	.
chr1	170174840	170175339	chr1	170383483	170383982	Gm37748|chr1:170383483-170383982	0.27531069771391	.	.
chr1	170174840	170175339	chr1	170383483	170383982	Uap1|chr1:170383483-170383982	0.27531069771391	.	.
chr1	170174840	170175339	chr1	170424484	170424983	Gm37748|chr1:170424484-170424983	0.285465582227864	.	.
chr1	170174840	170175339	chr1	170424484	170424983	Uap1|chr1:170424484-170424983	0.285465582227864	.	.
chr1	170215136	170215635	chr1	169831684	169832183	4930500M09Rik|chr1:169831684-169832183	0.347986803353845	.	.
chr1	170215136	170215635	chr1	169831684	169832183	Uhmk1|chr1:169831684-169832183	0.347986803353845	.	.
chr1	170215136	170215635	chr1	170255487	170255986	4930500M09Rik|chr1:170255487-170255986	0.368626169952416	.	.
chr1	170215136	170215635	chr1	170255487	170255986	Uhmk1|chr1:170255487-170255986	0.368626169952416	.	.
chr1	170215136	170215635	chr1	170408945	170409444	4930500M09Rik|chr1:170408945-170409444	0.260607987832439	.	.
chr1	170215136	170215635	chr1	170408945	170409444	Uhmk1|chr1:170408945-170409444	0.260607987832439	.	.
chr1	170215136	170215635	chr1	170489379	170489878	4930500M09Rik|chr1:170489379-170489878	0.337049977871437	.	.
chr1	170215136	170215635	chr1	170489379	170489878	Uhmk1|chr1:170489379-170489878	0.337049977871437	.	.
chr1	170215136	170215635	chr1	170489898	170490397	4930500M09Rik|chr1:170489898-170490397	0.40781402980757	.	.
chr1	170215136	170215635	chr1	170489898	170490397	Uhmk1|chr1:170489898-170490397	0.40781402980757	.	.
chr1	170589545	170590044	chr1	170573058	170573557	Nos1ap|chr1:170573058-170573557	0.35865221717365	.	.
chr1	170589545	170590044	chr1	170613130	170613629	Nos1ap|chr1:170613130-170613629	0.260221614424142	.	.
chr1	170589545	170590044	chr1	170907216	170907715	Nos1ap|chr1:170907216-170907715	0.343232606202384	.	.
chr1	170589545	170590044	chr1	170907734	170908233	Nos1ap|chr1:170907734-170908233	0.243038139236867	.	.
chr1	170644224	170644723	chr1	170613130	170613629	Olfml2b|chr1:170613130-170613629	0.369605701493784	.	.
chr1	170644224	170644723	chr1	170907734	170908233	Olfml2b|chr1:170907734-170908233	0.376026336902199	.	.
chr1	170867049	170867548	chr1	171110922	171111421	Atf6|chr1:171110922-171111421	0.361447008765413	.	.
chr1	170867571	170868070	chr1	170573058	170573557	Atf6|chr1:170573058-170573557	0.366857102696501	.	.
chr1	170867571	170868070	chr1	170573058	170573557	Gm9929|chr1:170573058-170573557	0.366857102696501	.	.
chr1	170867571	170868070	chr1	170907734	170908233	Atf6|chr1:170907734-170908233	0.37387939127429	.	.
chr1	170867571	170868070	chr1	170907734	170908233	Gm9929|chr1:170907734-170908233	0.37387939127429	.	.
chr1	170867571	170868070	chr1	170908240	170908739	Atf6|chr1:170908240-170908739	0.267523699013706	.	.
chr1	170867571	170868070	chr1	170908240	170908739	Gm9929|chr1:170908240-170908739	0.267523699013706	.	.
chr1	170867571	170868070	chr1	171110922	171111421	Atf6|chr1:171110922-171111421	0.336852888805653	.	.
chr1	170867571	170868070	chr1	171110922	171111421	Gm9929|chr1:171110922-171111421	0.336852888805653	.	.
chr1	170868410	170868909	chr1	170506318	170506817	Atf6|chr1:170506318-170506817	0.280397514494884	.	.
chr1	170868410	170868909	chr1	170506318	170506817	Gm9929|chr1:170506318-170506817	0.280397514494884	.	.
chr1	170868410	170868909	chr1	170917386	170917885	Atf6|chr1:170917386-170917885	0.320870210661719	.	.
chr1	170868410	170868909	chr1	170917386	170917885	Gm9929|chr1:170917386-170917885	0.320870210661719	.	.
chr1	170885252	170885751	chr1	170549051	170549550	Dusp12|chr1:170549051-170549550	0.31652815113801	.	.
chr1	170885252	170885751	chr1	170549051	170549550	Gm26620|chr1:170549051-170549550	0.31652815113801	.	.
chr1	170885252	170885751	chr1	170613130	170613629	Dusp12|chr1:170613130-170613629	0.260981871090168	.	.
chr1	170885252	170885751	chr1	170613130	170613629	Gm26620|chr1:170613130-170613629	0.260981871090168	.	.
chr1	170885252	170885751	chr1	170907216	170907715	Dusp12|chr1:170907216-170907715	0.359590524204904	.	.
chr1	170885252	170885751	chr1	170907216	170907715	Gm26620|chr1:170907216-170907715	0.359590524204904	.	.
chr1	170885252	170885751	chr1	170907734	170908233	Dusp12|chr1:170907734-170908233	0.255867223226434	.	.
chr1	170885252	170885751	chr1	170907734	170908233	Gm26620|chr1:170907734-170908233	0.255867223226434	.	.
chr1	170885252	170885751	chr1	170908240	170908739	Dusp12|chr1:170908240-170908739	0.391327136141221	.	.
chr1	170885252	170885751	chr1	170908240	170908739	Gm26620|chr1:170908240-170908739	0.391327136141221	.	.
chr1	170885252	170885751	chr1	171036880	171037379	Dusp12|chr1:171036880-171037379	0.272773313973033	.	.
chr1	170885252	170885751	chr1	171036880	171037379	Gm26620|chr1:171036880-171037379	0.272773313973033	.	.
chr1	170885252	170885751	chr1	171038357	171038856	Dusp12|chr1:171038357-171038856	0.498519406811477	.	.
chr1	170885252	170885751	chr1	171038357	171038856	Gm26620|chr1:171038357-171038856	0.498519406811477	.	.
chr1	170885252	170885751	chr1	171101659	171102158	Dusp12|chr1:171101659-171102158	0.25003391262423	.	.
chr1	170885252	170885751	chr1	171101659	171102158	Gm26620|chr1:171101659-171102158	0.25003391262423	.	.
chr1	170885252	170885751	chr1	171247027	171247526	Dusp12|chr1:171247027-171247526	0.531628956230203	.	.
chr1	170885252	170885751	chr1	171247027	171247526	Gm26620|chr1:171247027-171247526	0.531628956230203	.	.
chr1	171150371	171150870	chr1	171044266	171044765	Mpz|chr1:171044266-171044765	0.323951595676639	.	.
chr1	171150371	171150870	chr1	171044266	171044765	Sdhc|chr1:171044266-171044765	0.323951595676639	.	.
chr1	171150371	171150870	chr1	171412450	171412949	Mpz|chr1:171412450-171412949	0.242423407398898	.	.
chr1	171150371	171150870	chr1	171412450	171412949	Sdhc|chr1:171412450-171412949	0.242423407398898	.	.
chr1	171196077	171196576	chr1	170917386	170917885	Pcp4l1|chr1:170917386-170917885	0.380496772154818	.	.
chr1	171196077	171196576	chr1	170992548	170993047	Pcp4l1|chr1:170992548-170993047	0.409042255973944	.	.
chr1	171196077	171196576	chr1	171358351	171358850	Pcp4l1|chr1:171358351-171358850	0.29604697631779	.	.
chr1	171222404	171222903	chr1	171044266	171044765	Tomm40l|chr1:171044266-171044765	0.321322018423252	.	.
chr1	171222404	171222903	chr1	171044776	171045275	Tomm40l|chr1:171044776-171045275	0.259250795618069	.	.
chr1	171222404	171222903	chr1	171118208	171118707	Tomm40l|chr1:171118208-171118707	0.353038925123106	.	.
chr1	171222404	171222903	chr1	171263038	171263537	Tomm40l|chr1:171263038-171263537	0.325903200689997	.	.
chr1	171281054	171281553	chr1	171037809	171038308	Ppox|chr1:171037809-171038308	0.478933632360434	.	.
chr1	171281054	171281553	chr1	171101659	171102158	Ppox|chr1:171101659-171102158	0.274246373741927	.	.
chr1	171281054	171281553	chr1	171672998	171673497	Ppox|chr1:171672998-171673497	0.296635811935803	.	.
chr1	171328705	171329204	chr1	171038357	171038856	Dedd|chr1:171038357-171038856	0.263305207962707	.	.
chr1	171328705	171329204	chr1	171101659	171102158	Dedd|chr1:171101659-171102158	0.260633920780477	.	.
chr1	171328705	171329204	chr1	171102488	171102987	Dedd|chr1:171102488-171102987	0.322875665421894	.	.
chr1	171328705	171329204	chr1	171122872	171123371	Dedd|chr1:171122872-171123371	0.267282066024278	.	.
chr1	171328705	171329204	chr1	171247027	171247526	Dedd|chr1:171247027-171247526	0.244785272094845	.	.
chr1	171329206	171329705	chr1	171036880	171037379	Dedd|chr1:171036880-171037379	0.246075362757878	.	.
chr1	171329206	171329705	chr1	171037809	171038308	Dedd|chr1:171037809-171038308	0.345428785325653	.	.
chr1	171329206	171329705	chr1	171038357	171038856	Dedd|chr1:171038357-171038856	0.392710756624062	.	.
chr1	171329206	171329705	chr1	171101659	171102158	Dedd|chr1:171101659-171102158	0.289330681846407	.	.
chr1	171329206	171329705	chr1	171412450	171412949	Dedd|chr1:171412450-171412949	0.259722087292977	.	.
chr1	171329206	171329705	chr1	171658362	171658861	Dedd|chr1:171658362-171658861	0.307416514147783	.	.
chr1	171345437	171345936	chr1	171096067	171096566	Nit1|chr1:171096067-171096566	0.345286001744621	.	.
chr1	171345437	171345936	chr1	171096067	171096566	Pfdn2|chr1:171096067-171096566	0.345286001744621	.	.
chr1	171345437	171345936	chr1	171102488	171102987	Nit1|chr1:171102488-171102987	0.358908220012751	.	.
chr1	171345437	171345936	chr1	171102488	171102987	Pfdn2|chr1:171102488-171102987	0.358908220012751	.	.
chr1	171345437	171345936	chr1	171263038	171263537	Nit1|chr1:171263038-171263537	0.25895349045753	.	.
chr1	171345437	171345936	chr1	171263038	171263537	Pfdn2|chr1:171263038-171263537	0.25895349045753	.	.
chr1	171345437	171345936	chr1	171412450	171412949	Nit1|chr1:171412450-171412949	0.256591440001329	.	.
chr1	171345437	171345936	chr1	171412450	171412949	Pfdn2|chr1:171412450-171412949	0.256591440001329	.	.
chr1	171360576	171361075	chr1	171102488	171102987	Klhdc9|chr1:171102488-171102987	0.243858882119293	.	.
chr1	171360576	171361075	chr1	171262470	171262969	Klhdc9|chr1:171262470-171262969	0.250853790525159	.	.
chr1	171361088	171361587	chr1	171358351	171358850	Klhdc9|chr1:171358351-171358850	0.317473543180093	.	.
chr1	171411068	171411567	chr1	171044776	171045275	Usf1|chr1:171044776-171045275	0.280559429515765	.	.
chr1	171411068	171411567	chr1	171639554	171640053	Usf1|chr1:171639554-171640053	0.453268131959691	.	.
chr1	171503198	171503697	chr1	171412450	171412949	Alyref2|chr1:171412450-171412949	0.374440469504736	.	.
chr1	171503198	171503697	chr1	171412450	171412949	B930036N10Rik|chr1:171412450-171412949	0.374440469504736	.	.
chr1	171503198	171503697	chr1	171553589	171554088	Alyref2|chr1:171553589-171554088	0.332398284083258	.	.
chr1	171503198	171503697	chr1	171553589	171554088	B930036N10Rik|chr1:171553589-171554088	0.332398284083258	.	.
chr1	171503198	171503697	chr1	171774677	171775176	Alyref2|chr1:171774677-171775176	0.3202651248863	.	.
chr1	171503198	171503697	chr1	171774677	171775176	B930036N10Rik|chr1:171774677-171775176	0.3202651248863	.	.
chr1	172027641	172028140	chr1	172129041	172129540	Vangl2|chr1:172129041-172129540	0.557070647631932	.	.
chr1	172027641	172028140	chr1	172271554	172272053	Vangl2|chr1:172271554-172272053	0.342183324553851	.	.
chr1	172082460	172082959	chr1	172129041	172129540	Copa|chr1:172129041-172129540	0.325377244868136	.	.
chr1	172082460	172082959	chr1	172129041	172129540	Ncstn|chr1:172129041-172129540	0.325377244868136	.	.
chr1	172082460	172082959	chr1	172309560	172310059	Copa|chr1:172309560-172310059	0.468474734205744	.	.
chr1	172082460	172082959	chr1	172309560	172310059	Ncstn|chr1:172309560-172310059	0.468474734205744	.	.
chr1	172082460	172082959	chr1	172311471	172311970	Copa|chr1:172311471-172311970	0.5107437363802	.	.
chr1	172082460	172082959	chr1	172311471	172311970	Ncstn|chr1:172311471-172311970	0.5107437363802	.	.
chr1	172082460	172082959	chr1	172312070	172312569	Copa|chr1:172312070-172312569	0.424898638625373	.	.
chr1	172082460	172082959	chr1	172312070	172312569	Ncstn|chr1:172312070-172312569	0.424898638625373	.	.
chr1	172082460	172082959	chr1	172412167	172412666	Copa|chr1:172412167-172412666	0.352338529969814	.	.
chr1	172082460	172082959	chr1	172412167	172412666	Ncstn|chr1:172412167-172412666	0.352338529969814	.	.
chr1	172126494	172126993	chr1	172280086	172280585	Pex19|chr1:172280086-172280585	0.281229706895789	.	.
chr1	172126494	172126993	chr1	172309560	172310059	Pex19|chr1:172309560-172310059	0.342255799516759	.	.
chr1	172126494	172126993	chr1	172310068	172310567	Pex19|chr1:172310068-172310567	0.324282967284004	.	.
chr1	172126494	172126993	chr1	172311471	172311970	Pex19|chr1:172311471-172311970	0.361371202973564	.	.
chr1	172147848	172148347	chr1	172280086	172280585	Dcaf8|chr1:172280086-172280585	0.515349861728657	.	.
chr1	172147848	172148347	chr1	172309560	172310059	Dcaf8|chr1:172309560-172310059	0.253405005420356	.	.
chr1	172147848	172148347	chr1	172310068	172310567	Dcaf8|chr1:172310068-172310567	0.438849700934923	.	.
chr1	172147848	172148347	chr1	172310068	172310567	Dcaf8|chr1:172310068-172310567	0.438849700934924	.	.
chr1	172147848	172148347	chr1	172311471	172311970	Dcaf8|chr1:172311471-172311970	0.313520052991322	.	.
chr1	172206562	172207061	chr1	171774677	171775176	Pea15a|chr1:171774677-171775176	0.28573400415861	.	.
chr1	172206562	172207061	chr1	172309560	172310059	Pea15a|chr1:172309560-172310059	0.606313224718783	.	.
chr1	172206562	172207061	chr1	172310068	172310567	Pea15a|chr1:172310068-172310567	0.25954967575933	.	.
chr1	172206562	172207061	chr1	172311471	172311970	Pea15a|chr1:172311471-172311970	0.643629576179046	.	.
chr1	172206562	172207061	chr1	172312070	172312569	Pea15a|chr1:172312070-172312569	0.402669771524886	.	.
chr1	172206562	172207061	chr1	172323800	172324299	Pea15a|chr1:172323800-172324299	0.248361352120669	.	.
chr1	172329099	172329598	chr1	172309560	172310059	Kcnj9|chr1:172309560-172310059	0.505109670139239	.	.
chr1	172329099	172329598	chr1	172310068	172310567	Kcnj9|chr1:172310068-172310567	0.379794684338159	.	.
chr1	172329099	172329598	chr1	172311471	172311970	Kcnj9|chr1:172311471-172311970	0.374225376276662	.	.
chr1	172376174	172376673	chr1	172280086	172280585	Pigm|chr1:172280086-172280585	0.365654671311815	.	.
chr1	172376174	172376673	chr1	172309560	172310059	Pigm|chr1:172309560-172310059	0.500139559140205	.	.
chr1	172376174	172376673	chr1	172310068	172310567	Pigm|chr1:172310068-172310567	0.473395913884587	.	.
chr1	172376174	172376673	chr1	172311471	172311970	Pigm|chr1:172311471-172311970	0.606827923565274	.	.
chr1	172376174	172376673	chr1	172312070	172312569	Pigm|chr1:172312070-172312569	0.423344234555085	.	.
chr1	172376174	172376673	chr1	172357467	172357966	Pigm|chr1:172357467-172357966	0.351008177824371	.	.
chr1	172376174	172376673	chr1	172550479	172550978	Pigm|chr1:172550479-172550978	0.323439956806458	.	.
chr1	172475027	172475526	chr1	172412167	172412666	Slamf9|chr1:172412167-172412666	0.274911436534712	.	.
chr1	172475027	172475526	chr1	172667603	172668102	Slamf9|chr1:172667603-172668102	0.255189452787543	.	.
chr1	172481873	172482372	chr1	172311471	172311970	Igsf9|chr1:172311471-172311970	0.302594936033174	.	.
chr1	172481873	172482372	chr1	172493416	172493915	Igsf9|chr1:172493416-172493915	0.269685850130658	.	.
chr1	172481873	172482372	chr1	172528665	172529164	Igsf9|chr1:172528665-172529164	0.255521274359917	.	.
chr1	172481873	172482372	chr1	172562878	172563377	Igsf9|chr1:172562878-172563377	0.409796713234528	.	.
chr1	172520879	172521378	chr1	172412167	172412666	Cfap45|chr1:172412167-172412666	0.364394650255181	.	.
chr1	172520879	172521378	chr1	172550479	172550978	Cfap45|chr1:172550479-172550978	0.301449710777262	.	.
chr1	172520879	172521378	chr1	172591461	172591960	Cfap45|chr1:172591461-172591960	0.268690890218377	.	.
chr1	172520879	172521378	chr1	172647715	172648214	Cfap45|chr1:172647715-172648214	0.296474696121392	.	.
chr1	172632295	172632794	chr1	172311471	172311970	Dusp23|chr1:172311471-172311970	0.243147990415095	.	.
chr1	172632295	172632794	chr1	172501616	172502115	Dusp23|chr1:172501616-172502115	0.367094525366341	.	.
chr1	172632295	172632794	chr1	172528665	172529164	Dusp23|chr1:172528665-172529164	0.26117955288301	.	.
chr1	172632827	172633326	chr1	172309560	172310059	Dusp23|chr1:172309560-172310059	0.382127039056986	.	.
chr1	172632827	172633326	chr1	172310068	172310567	Dusp23|chr1:172310068-172310567	0.47842874471183	.	.
chr1	172632827	172633326	chr1	172311471	172311970	Dusp23|chr1:172311471-172311970	0.29713031891063	.	.
chr1	172632827	172633326	chr1	172755291	172755790	Dusp23|chr1:172755291-172755790	0.375345931961336	.	.
chr1	172632827	172633326	chr1	172946464	172946963	Dusp23|chr1:172946464-172946963	0.314967670179105	.	.
chr1	173367390	173367889	chr1	173390016	173390515	Cadm3|chr1:173390016-173390515	0.364428031412716	.	.
chr1	174921518	174922017	chr1	175053879	175054378	Grem2|chr1:175053879-175054378	0.446884503771068	.	.
chr1	175625436	175625935	chr1	175550508	175551007	Fh1|chr1:175550508-175551007	0.297245246606204	.	.
chr1	175691964	175692463	chr1	175550508	175551007	Chml|chr1:175550508-175551007	0.338704007382966	.	.
chr1	175691964	175692463	chr1	175550508	175551007	Opn3|chr1:175550508-175551007	0.338704007382966	.	.
chr1	175691964	175692463	chr1	175579406	175579905	Chml|chr1:175579406-175579905	0.372440856880943	.	.
chr1	175691964	175692463	chr1	175579406	175579905	Opn3|chr1:175579406-175579905	0.372440856880943	.	.
chr1	175691964	175692463	chr1	175601769	175602268	Chml|chr1:175601769-175602268	0.276178889245938	.	.
chr1	175691964	175692463	chr1	175601769	175602268	Opn3|chr1:175601769-175602268	0.276178889245938	.	.
chr1	175691964	175692463	chr1	175772910	175773409	Chml|chr1:175772910-175773409	0.519114903250379	.	.
chr1	175691964	175692463	chr1	175772910	175773409	Opn3|chr1:175772910-175773409	0.519114903250379	.	.
chr1	175692503	175693002	chr1	175550508	175551007	Chml|chr1:175550508-175551007	0.297240734236213	.	.
chr1	175692503	175693002	chr1	175550508	175551007	Opn3|chr1:175550508-175551007	0.297240734236213	.	.
chr1	175692503	175693002	chr1	175995354	175995853	Chml|chr1:175995354-175995853	0.440374939074818	.	.
chr1	175692503	175693002	chr1	175995354	175995853	Opn3|chr1:175995354-175995853	0.440374939074818	.	.
chr1	175880538	175881037	chr1	175555071	175555570	Exo1|chr1:175555071-175555570	0.418969160131697	.	.
chr1	176275192	176275691	chr1	176154197	176154696	Gm38101|chr1:176154197-176154696	0.248579616421039	.	.
chr1	176275192	176275691	chr1	176154197	176154696	Pld5|chr1:176154197-176154696	0.248579616421039	.	.
chr1	176275192	176275691	chr1	176154760	176155259	Gm38101|chr1:176154760-176155259	0.427972148218436	.	.
chr1	176275192	176275691	chr1	176154760	176155259	Pld5|chr1:176154760-176155259	0.427972148218436	.	.
chr1	176275192	176275691	chr1	176191445	176191944	Gm38101|chr1:176191445-176191944	0.366026980679548	.	.
chr1	176275192	176275691	chr1	176191445	176191944	Pld5|chr1:176191445-176191944	0.366026980679548	.	.
chr1	176275192	176275691	chr1	176357259	176357758	Gm38101|chr1:176357259-176357758	0.557951978879693	.	.
chr1	176275192	176275691	chr1	176357259	176357758	Pld5|chr1:176357259-176357758	0.557951978879693	.	.
chr1	176275192	176275691	chr1	176446686	176447185	Gm38101|chr1:176446686-176447185	0.434030923796204	.	.
chr1	176275192	176275691	chr1	176446686	176447185	Pld5|chr1:176446686-176447185	0.434030923796204	.	.
chr1	176275192	176275691	chr1	176615542	176616041	Gm38101|chr1:176615542-176616041	0.506857314005472	.	.
chr1	176275192	176275691	chr1	176615542	176616041	Pld5|chr1:176615542-176616041	0.506857314005472	.	.
chr1	177257580	177258079	chr1	177702809	177703308	Akt3|chr1:177702809-177703308	0.35841512259972	.	.
chr1	177258176	177258675	chr1	177322779	177323278	Akt3|chr1:177322779-177323278	0.552327291058675	.	.
chr1	177258176	177258675	chr1	177362426	177362925	Akt3|chr1:177362426-177362925	0.386423440996431	.	.
chr1	177258176	177258675	chr1	177382086	177382585	Akt3|chr1:177382086-177382585	0.393737154392606	.	.
chr1	177258176	177258675	chr1	177382596	177383095	Akt3|chr1:177382596-177383095	0.338557181964356	.	.
chr1	177258176	177258675	chr1	177640159	177640658	Akt3|chr1:177640159-177640658	0.319969336375737	.	.
chr1	177258678	177259177	chr1	177516930	177517429	Akt3|chr1:177516930-177517429	0.290862020457764	.	.
chr1	177441840	177442339	chr1	177382596	177383095	Zbtb18|chr1:177382596-177383095	0.301825011551079	.	.
chr1	177796375	177796874	chr1	177684862	177685361	Adss|chr1:177684862-177685361	0.244849012023284	.	.
chr1	177982967	177983466	chr1	177516930	177517429	Catspere2|chr1:177516930-177517429	0.29718625750794	.	.
chr1	177982967	177983466	chr1	177640159	177640658	Catspere2|chr1:177640159-177640658	0.369508271641526	.	.
chr1	178187311	178187810	chr1	178291559	178292058	Desi2|chr1:178291559-178292058	0.348360356472394	.	.
chr1	178187311	178187810	chr1	178336353	178336852	Desi2|chr1:178336353-178336852	0.276276573130383	.	.
chr1	178187311	178187810	chr1	178449116	178449615	Desi2|chr1:178449116-178449615	0.514128670580119	.	.
chr1	178317988	178318487	chr1	178291559	178292058	B230369F24Rik|chr1:178291559-178292058	0.245578372236381	.	.
chr1	178317988	178318487	chr1	178291559	178292058	Cox20|chr1:178291559-178292058	0.245578372236381	.	.
chr1	178318532	178319031	chr1	178336353	178336852	B230369F24Rik|chr1:178336353-178336852	0.392740810908859	.	.
chr1	178318532	178319031	chr1	178336353	178336852	Cox20|chr1:178336353-178336852	0.392740810908859	.	.
chr1	178337559	178338058	chr1	178290989	178291488	Hnrnpu|chr1:178290989-178291488	0.341218607764871	.	.
chr1	178337559	178338058	chr1	178291559	178292058	Hnrnpu|chr1:178291559-178292058	0.703839826176168	.	.
chr1	178337559	178338058	chr1	178449116	178449615	Hnrnpu|chr1:178449116-178449615	0.489698149887062	.	.
chr1	178337559	178338058	chr1	178721059	178721558	Hnrnpu|chr1:178721059-178721558	0.255480781816679	.	.
chr1	178406170	178406669	chr1	178449116	178449615	Efcab2|chr1:178449116-178449615	0.305720730478633	.	.
chr1	178528774	178529273	chr1	178290989	178291488	Kif26b|chr1:178290989-178291488	0.256789096443582	.	.
chr1	178528774	178529273	chr1	178829426	178829925	Kif26b|chr1:178829426-178829925	0.326904785946289	.	.
chr1	179517784	179518283	chr1	179351749	179352248	Smyd3|chr1:179351749-179352248	0.370709768460516	.	.
chr1	179517784	179518283	chr1	179709356	179709855	Smyd3|chr1:179709356-179709855	0.249216220648126	.	.
chr1	179546057	179546556	chr1	179390223	179390722	Cnst|chr1:179390223-179390722	0.572422041010787	.	.
chr1	179546057	179546556	chr1	179390223	179390722	Tfb2m|chr1:179390223-179390722	0.572422041010787	.	.
chr1	179802857	179803356	chr1	179709356	179709855	Ahctf1|chr1:179709356-179709855	0.398177126944759	.	.
chr1	179802857	179803356	chr1	179709356	179709855	Gm10518|chr1:179709356-179709855	0.398177126944759	.	.
chr1	179803447	179803946	chr1	179709356	179709855	Ahctf1|chr1:179709356-179709855	0.431417471826837	.	.
chr1	179803447	179803946	chr1	179709356	179709855	Gm10518|chr1:179709356-179709855	0.431417471826837	.	.
chr1	179803447	179803946	chr1	180225780	180226279	Ahctf1|chr1:180225780-180226279	0.35343664345502	.	.
chr1	179803447	179803946	chr1	180225780	180226279	Gm10518|chr1:180225780-180226279	0.35343664345502	.	.
chr1	180255556	180256055	chr1	180268550	180269049	Gm31728|chr1:180268550-180269049	0.358404784432588	.	.
chr1	180255556	180256055	chr1	180465556	180466055	Gm31728|chr1:180465556-180466055	0.285390106784037	.	.
chr1	180256056	180256555	chr1	180465556	180466055	Gm31728|chr1:180465556-180466055	0.322127036233667	.	.
chr1	180256056	180256555	chr1	180550703	180551202	Gm31728|chr1:180550703-180551202	0.423261494495546	.	.
chr1	180483264	180483763	chr1	180247989	180248488	Stum|chr1:180247989-180248488	0.392369020626424	.	.
chr1	180483264	180483763	chr1	180249956	180250455	Stum|chr1:180249956-180250455	0.341464864386193	.	.
chr1	180483264	180483763	chr1	180283992	180284491	Stum|chr1:180283992-180284491	0.340240340314076	.	.
chr1	180483264	180483763	chr1	180460553	180461052	Stum|chr1:180460553-180461052	0.350036021246949	.	.
chr1	180483264	180483763	chr1	180464727	180465226	Stum|chr1:180464727-180465226	0.388113536027725	.	.
chr1	180568576	180569075	chr1	180465556	180466055	Parp1|chr1:180465556-180466055	0.386475636476941	.	.
chr1	180568576	180569075	chr1	180530440	180530939	Parp1|chr1:180530440-180530939	0.414515235513007	.	.
chr1	180568576	180569075	chr1	180763866	180764365	Parp1|chr1:180763866-180764365	0.24886046799157	.	.
chr1	180568576	180569075	chr1	180777540	180778039	Parp1|chr1:180777540-180778039	0.310236119993809	.	.
chr1	180725789	180726288	chr1	180268550	180269049	Acbd3|chr1:180268550-180269049	0.422300473330434	.	.
chr1	180725789	180726288	chr1	180283992	180284491	Acbd3|chr1:180283992-180284491	0.539491996589289	.	.
chr1	180725789	180726288	chr1	180460553	180461052	Acbd3|chr1:180460553-180461052	0.477728634367003	.	.
chr1	180813365	180813864	chr1	180530440	180530939	H3f3a|chr1:180530440-180530939	0.417396527390462	.	.
chr1	180813365	180813864	chr1	180530440	180530939	H3f3aos|chr1:180530440-180530939	0.417396527390462	.	.
chr1	180813365	180813864	chr1	180763866	180764365	H3f3a|chr1:180763866-180764365	0.415652252435059	.	.
chr1	180813365	180813864	chr1	180763866	180764365	H3f3aos|chr1:180763866-180764365	0.415652252435059	.	.
chr1	180813365	180813864	chr1	181016358	181016857	H3f3a|chr1:181016358-181016857	0.301547358793939	.	.
chr1	180813365	180813864	chr1	181016358	181016857	H3f3aos|chr1:181016358-181016857	0.301547358793939	.	.
chr1	180813365	180813864	chr1	181150665	181151164	H3f3a|chr1:181150665-181151164	0.261623317641568	.	.
chr1	180813365	180813864	chr1	181150665	181151164	H3f3aos|chr1:181150665-181151164	0.261623317641568	.	.
chr1	180850639	180851138	chr1	180550703	180551202	Sde2|chr1:180550703-180551202	0.25178667010025	.	.
chr1	180850639	180851138	chr1	180848038	180848537	Sde2|chr1:180848038-180848537	0.270911375286167	.	.
chr1	180903944	180904443	chr1	180987738	180988237	Pycr2|chr1:180987738-180988237	0.542626789666073	.	.
chr1	181143487	181143986	chr1	180763866	180764365	Cnih4|chr1:180763866-180764365	0.377665934749943	.	.
chr1	181143487	181143986	chr1	180763866	180764365	Nvl|chr1:180763866-180764365	0.377665934749943	.	.
chr1	181143487	181143986	chr1	181016358	181016857	Cnih4|chr1:181016358-181016857	0.491305272075537	.	.
chr1	181143487	181143986	chr1	181016358	181016857	Nvl|chr1:181016358-181016857	0.491305272075537	.	.
chr1	181143487	181143986	chr1	181492202	181492701	Cnih4|chr1:181492202-181492701	0.3357356821967	.	.
chr1	181143487	181143986	chr1	181492202	181492701	Nvl|chr1:181492202-181492701	0.3357356821967	.	.
chr1	181144061	181144560	chr1	181016358	181016857	Cnih4|chr1:181016358-181016857	0.666900815708757	.	.
chr1	181144061	181144560	chr1	181016358	181016857	Nvl|chr1:181016358-181016857	0.666900815708757	.	.
chr1	181144061	181144560	chr1	181492202	181492701	Cnih4|chr1:181492202-181492701	0.322413141511833	.	.
chr1	181144061	181144560	chr1	181492202	181492701	Nvl|chr1:181492202-181492701	0.322413141511833	.	.
chr1	181211764	181212263	chr1	180763866	180764365	Wdr26|chr1:180763866-180764365	0.320889219188234	.	.
chr1	181211764	181212263	chr1	180848038	180848537	Wdr26|chr1:180848038-180848537	0.39437998035082	.	.
chr1	181211764	181212263	chr1	181150665	181151164	Wdr26|chr1:181150665-181151164	0.261510859575397	.	.
chr1	181352331	181352830	chr1	181535452	181535951	Cnih3|chr1:181535452-181535951	0.260147351615127	.	.
chr1	182019822	182020321	chr1	181960315	181960814	Enah|chr1:181960315-181960814	0.265059991877702	.	.
chr1	182020341	182020840	chr1	181959782	181960281	Enah|chr1:181959782-181960281	0.309095780485476	.	.
chr1	182020341	182020840	chr1	181960315	181960814	Enah|chr1:181960315-181960814	0.410785146302759	.	.
chr1	182124497	182124996	chr1	182115179	182115678	Srp9|chr1:182115179-182115678	0.343756388179427	.	.
chr1	182124497	182124996	chr1	182419477	182419976	Srp9|chr1:182419477-182419976	0.589956740938765	.	.
chr1	182124497	182124996	chr1	182479632	182480131	Srp9|chr1:182479632-182480131	0.381312083943899	.	.
chr1	182125000	182125499	chr1	182419477	182419976	Srp9|chr1:182419477-182419976	0.289696187375394	.	.
chr1	182282007	182282506	chr1	182711332	182711831	Degs1|chr1:182711332-182711831	0.341392700078583	.	.
chr1	182282558	182283057	chr1	182054943	182055442	Degs1|chr1:182054943-182055442	0.386799260692392	.	.
chr1	182282558	182283057	chr1	182489705	182490204	Degs1|chr1:182489705-182490204	0.327218019770717	.	.
chr1	182282558	182283057	chr1	182561761	182562260	Degs1|chr1:182561761-182562260	0.388072151968373	.	.
chr1	182282558	182283057	chr1	182582223	182582722	Degs1|chr1:182582223-182582722	0.549617081700749	.	.
chr1	182282558	182283057	chr1	182582742	182583241	Degs1|chr1:182582742-182583241	0.249435113388015	.	.
chr1	182282558	182283057	chr1	182638922	182639421	Degs1|chr1:182638922-182639421	0.382999421612218	.	.
chr1	182341398	182341897	chr1	182711332	182711831	Fbxo28|chr1:182711332-182711831	0.424999797498325	.	.
chr1	182408896	182409395	chr1	182054943	182055442	Trp53bp2|chr1:182054943-182055442	0.262148667821539	.	.
chr1	182408896	182409395	chr1	182489705	182490204	Trp53bp2|chr1:182489705-182490204	0.263935816180678	.	.
chr1	182408896	182409395	chr1	182561761	182562260	Trp53bp2|chr1:182561761-182562260	0.367184472568141	.	.
chr1	182408896	182409395	chr1	182582223	182582722	Trp53bp2|chr1:182582223-182582722	0.318108397147603	.	.
chr1	182408896	182409395	chr1	182582742	182583241	Trp53bp2|chr1:182582742-182583241	0.458999938622218	.	.
chr1	182408896	182409395	chr1	182582742	182583241	Trp53bp2|chr1:182582742-182583241	0.458999938622219	.	.
chr1	182517320	182517819	chr1	182618501	182619000	Capn2|chr1:182618501-182619000	0.26377074973549	.	.
chr1	182763734	182764233	chr1	182753731	182754230	Susd4|chr1:182753731-182754230	0.336359215531198	.	.
chr1	182763734	182764233	chr1	182951203	182951702	Susd4|chr1:182951203-182951702	0.265595058526412	.	.
chr1	183296824	183297323	chr1	183078998	183079497	Aida|chr1:183078998-183079497	0.636578602947296	.	.
chr1	183296824	183297323	chr1	183078998	183079497	Brox|chr1:183078998-183079497	0.636578602947296	.	.
chr1	183296824	183297323	chr1	183344755	183345254	Aida|chr1:183344755-183345254	0.38596339162985	.	.
chr1	183296824	183297323	chr1	183344755	183345254	Brox|chr1:183344755-183345254	0.38596339162985	.	.
chr1	183296824	183297323	chr1	183345255	183345754	Aida|chr1:183345255-183345754	0.719882803656274	.	.
chr1	183296824	183297323	chr1	183345255	183345754	Brox|chr1:183345255-183345754	0.719882803656274	.	.
chr1	183388644	183389143	chr1	183052556	183053055	Taf1a|chr1:183052556-183053055	0.280170407758089	.	.
chr1	183388644	183389143	chr1	183344755	183345254	Taf1a|chr1:183344755-183345254	0.326665029842032	.	.
chr1	184810589	184811088	chr1	184958757	184959256	Marc1|chr1:184958757-184959256	0.315883177590611	.	.
chr1	184810589	184811088	chr1	185173402	185173901	Marc1|chr1:185173402-185173901	0.418066019794659	.	.
chr1	184810589	184811088	chr1	185193502	185194001	Marc1|chr1:185193502-185194001	0.313401017120812	.	.
chr1	184845644	184846143	chr1	184958757	184959256	Marc2|chr1:184958757-184959256	0.263330774180421	.	.
chr1	184845644	184846143	chr1	184965579	184966078	Marc2|chr1:184965579-184966078	0.311663244568442	.	.
chr1	184999545	185000044	chr1	185117250	185117749	Mark1|chr1:185117250-185117749	0.242515136552944	.	.
chr1	184999545	185000044	chr1	185148484	185148983	Mark1|chr1:185148484-185148983	0.325595306618848	.	.
chr1	184999545	185000044	chr1	185236142	185236641	Mark1|chr1:185236142-185236641	0.445577035594081	.	.
chr1	184999545	185000044	chr1	185253181	185253680	Mark1|chr1:185253181-185253680	0.401891783746612	.	.
chr1	185203864	185204363	chr1	185229664	185230163	Rab3gap2|chr1:185229664-185230163	0.388515089577147	.	.
chr1	185203864	185204363	chr1	185463527	185464026	Rab3gap2|chr1:185463527-185464026	0.264397506859639	.	.
chr1	185203864	185204363	chr1	185472885	185473384	Rab3gap2|chr1:185472885-185473384	0.3328010186543	.	.
chr1	185329129	185329628	chr1	185229664	185230163	Iars2|chr1:185229664-185230163	0.36717506189348	.	.
chr1	185329129	185329628	chr1	185463527	185464026	Iars2|chr1:185463527-185464026	0.408013723985324	.	.
chr1	185329129	185329628	chr1	185472885	185473384	Iars2|chr1:185472885-185473384	0.368456091737447	.	.
chr1	185362697	185363196	chr1	185173402	185173901	4930532G15Rik|chr1:185173402-185173901	0.4233446160884	.	.
chr1	185362697	185363196	chr1	185173402	185173901	Eprs|chr1:185173402-185173901	0.4233446160884	.	.
chr1	185454649	185455148	chr1	185229664	185230163	Gm2061|chr1:185229664-185230163	0.429711193599894	.	.
chr1	185454649	185455148	chr1	185229664	185230163	Slc30a10|chr1:185229664-185230163	0.429711193599894	.	.
chr1	185454649	185455148	chr1	185463527	185464026	Gm2061|chr1:185463527-185464026	0.438288747526961	.	.
chr1	185454649	185455148	chr1	185463527	185464026	Slc30a10|chr1:185463527-185464026	0.438288747526961	.	.
chr1	185454649	185455148	chr1	185472155	185472654	Gm2061|chr1:185472155-185472654	0.347754834768366	.	.
chr1	185454649	185455148	chr1	185472155	185472654	Slc30a10|chr1:185472155-185472654	0.347754834768366	.	.
chr1	185454649	185455148	chr1	185472885	185473384	Gm2061|chr1:185472885-185473384	0.452220941156722	.	.
chr1	185454649	185455148	chr1	185472885	185473384	Slc30a10|chr1:185472885-185473384	0.452220941156722	.	.
chr1	185455175	185455674	chr1	185117250	185117749	Gm2061|chr1:185117250-185117749	0.296153634685125	.	.
chr1	185455175	185455674	chr1	185117250	185117749	Slc30a10|chr1:185117250-185117749	0.296153634685125	.	.
chr1	185455175	185455674	chr1	185229664	185230163	Gm2061|chr1:185229664-185230163	0.35532906100218	.	.
chr1	185455175	185455674	chr1	185229664	185230163	Slc30a10|chr1:185229664-185230163	0.35532906100218	.	.
chr1	185455175	185455674	chr1	185463527	185464026	Gm2061|chr1:185463527-185464026	0.411672217457397	.	.
chr1	185455175	185455674	chr1	185463527	185464026	Slc30a10|chr1:185463527-185464026	0.411672217457397	.	.
chr1	185455175	185455674	chr1	185472155	185472654	Gm2061|chr1:185472155-185472654	0.279683354730957	.	.
chr1	185455175	185455674	chr1	185472155	185472654	Slc30a10|chr1:185472155-185472654	0.279683354730957	.	.
chr1	185455175	185455674	chr1	185472885	185473384	Gm2061|chr1:185472885-185473384	0.331520722308001	.	.
chr1	185455175	185455674	chr1	185472885	185473384	Slc30a10|chr1:185472885-185473384	0.331520722308001	.	.
chr1	186117016	186117515	chr1	185808474	185808973	Lyplal1|chr1:185808474-185808973	0.358943180422541	.	.
chr1	186705696	186706195	chr1	186474810	186475309	Gm29491|chr1:186474810-186475309	0.444030486303433	.	.
chr1	186705696	186706195	chr1	186474810	186475309	Tgfb2|chr1:186474810-186475309	0.444030486303433	.	.
chr1	186749156	186749655	chr1	186278183	186278682	A430105J06Rik|chr1:186278183-186278682	0.816778264286109	.	.
chr1	186749156	186749655	chr1	186278183	186278682	Rrp15|chr1:186278183-186278682	0.816778264286109	.	.
chr1	186749156	186749655	chr1	186474810	186475309	A430105J06Rik|chr1:186474810-186475309	0.636970686687093	.	.
chr1	186749156	186749655	chr1	186474810	186475309	A430105J06Rik|chr1:186474810-186475309	0.636970686687094	.	.
chr1	186749156	186749655	chr1	186474810	186475309	Rrp15|chr1:186474810-186475309	0.636970686687093	.	.
chr1	186749156	186749655	chr1	186474810	186475309	Rrp15|chr1:186474810-186475309	0.636970686687094	.	.
chr1	186749156	186749655	chr1	186721882	186722381	A430105J06Rik|chr1:186721882-186722381	0.599521274345631	.	.
chr1	186749156	186749655	chr1	186721882	186722381	Rrp15|chr1:186721882-186722381	0.599521274345631	.	.
chr1	186749156	186749655	chr1	186997673	186998172	A430105J06Rik|chr1:186997673-186998172	0.515585844896708	.	.
chr1	186749156	186749655	chr1	186997673	186998172	Rrp15|chr1:186997673-186998172	0.515585844896708	.	.
chr1	187215277	187215776	chr1	186848235	186848734	Gpatch2|chr1:186848235-186848734	0.576437945313159	.	.
chr1	187215277	187215776	chr1	186848235	186848734	Spata17|chr1:186848235-186848734	0.576437945313159	.	.
chr1	187215277	187215776	chr1	186997673	186998172	Gpatch2|chr1:186997673-186998172	0.304814816496387	.	.
chr1	187215277	187215776	chr1	186997673	186998172	Spata17|chr1:186997673-186998172	0.304814816496387	.	.
chr1	187651190	187651689	chr1	187712532	187713031	Gm36388|chr1:187712532-187713031	0.428832414459468	.	.
chr1	189007615	189008114	chr1	189028185	189028684	Kctd3|chr1:189028185-189028684	0.424393653966393	.	.
chr1	189007615	189008114	chr1	189028687	189029186	Kctd3|chr1:189028687-189029186	0.482065601027024	.	.
chr1	189007615	189008114	chr1	189228632	189229131	Kctd3|chr1:189228632-189229131	0.553096422734376	.	.
chr1	189007615	189008114	chr1	189373972	189374471	Kctd3|chr1:189373972-189374471	0.609784624097305	.	.
chr1	189007615	189008114	chr1	189419851	189420350	Kctd3|chr1:189419851-189420350	0.279348449386943	.	.
chr1	189007615	189008114	chr1	189431196	189431695	Kctd3|chr1:189431196-189431695	0.42786972143942	.	.
chr1	189007615	189008114	chr1	189479682	189480181	Kctd3|chr1:189479682-189480181	0.265692709115184	.	.
chr1	189343635	189344134	chr1	189373972	189374471	A430027H14Rik|chr1:189373972-189374471	0.30107807786252	.	.
chr1	189343635	189344134	chr1	189509493	189509992	A430027H14Rik|chr1:189509493-189509992	0.284704208483087	.	.
chr1	189343635	189344134	chr1	189555027	189555526	A430027H14Rik|chr1:189555027-189555526	0.395121049831305	.	.
chr1	189343635	189344134	chr1	189633736	189634235	A430027H14Rik|chr1:189633736-189634235	0.440375397706653	.	.
chr1	189343635	189344134	chr1	189645268	189645767	A430027H14Rik|chr1:189645268-189645767	0.393810619109542	.	.
chr1	189922073	189922572	chr1	189864775	189865274	Smyd2|chr1:189864775-189865274	0.261169075379735	.	.
chr1	189922073	189922572	chr1	189890962	189891461	Smyd2|chr1:189890962-189891461	0.292619719033973	.	.
chr1	190911562	190912061	chr1	190570527	190571026	Rps6kc1|chr1:190570527-190571026	0.404324642592903	.	.
chr1	190911562	190912061	chr1	190928315	190928814	Rps6kc1|chr1:190928315-190928814	0.412966966693182	.	.
chr1	190979086	190979585	chr1	190885167	190885666	Vash2|chr1:190885167-190885666	0.283319533371873	.	.
chr1	190979086	190979585	chr1	190928315	190928814	Vash2|chr1:190928315-190928814	0.346530345900116	.	.
chr1	190979086	190979585	chr1	190944268	190944767	Vash2|chr1:190944268-190944767	0.297775564179223	.	.
chr1	191026045	191026544	chr1	190885167	190885666	A230020J21Rik|chr1:190885167-190885666	0.28403004802102	.	.
chr1	191026045	191026544	chr1	190885167	190885666	Flvcr1|chr1:190885167-190885666	0.28403004802102	.	.
chr1	191026045	191026544	chr1	191397049	191397548	A230020J21Rik|chr1:191397049-191397548	0.331201831225114	.	.
chr1	191026045	191026544	chr1	191397049	191397548	Flvcr1|chr1:191397049-191397548	0.331201831225114	.	.
chr1	191026045	191026544	chr1	191470543	191471042	A230020J21Rik|chr1:191470543-191471042	0.243807739562946	.	.
chr1	191026045	191026544	chr1	191470543	191471042	Flvcr1|chr1:191470543-191471042	0.243807739562946	.	.
chr1	191026045	191026544	chr1	191494893	191495392	A230020J21Rik|chr1:191494893-191495392	0.272446411752715	.	.
chr1	191026045	191026544	chr1	191494893	191495392	Flvcr1|chr1:191494893-191495392	0.272446411752715	.	.
chr1	191035624	191036123	chr1	190846243	190846742	Spata45|chr1:190846243-190846742	0.355925576092397	.	.
chr1	191035624	191036123	chr1	190868730	190869229	Spata45|chr1:190868730-190869229	0.426919015808816	.	.
chr1	191035624	191036123	chr1	191075634	191076133	Spata45|chr1:191075634-191076133	0.310214043472248	.	.
chr1	191035624	191036123	chr1	191372397	191372896	Spata45|chr1:191372397-191372896	0.383176676026835	.	.
chr1	191035624	191036123	chr1	191374959	191375458	Spata45|chr1:191374959-191375458	0.275709367234577	.	.
chr1	191062684	191063183	chr1	190846243	190846742	Nsl1|chr1:190846243-190846742	0.510361398118495	.	.
chr1	191062684	191063183	chr1	190846243	190846742	Tatdn3|chr1:190846243-190846742	0.510361398118495	.	.
chr1	191062684	191063183	chr1	190868730	190869229	Nsl1|chr1:190868730-190869229	0.378619509760842	.	.
chr1	191062684	191063183	chr1	190868730	190869229	Tatdn3|chr1:190868730-190869229	0.378619509760842	.	.
chr1	191062684	191063183	chr1	191075634	191076133	Nsl1|chr1:191075634-191076133	0.335340308755884	.	.
chr1	191062684	191063183	chr1	191075634	191076133	Tatdn3|chr1:191075634-191076133	0.335340308755884	.	.
chr1	191062684	191063183	chr1	191372397	191372896	Nsl1|chr1:191372397-191372896	0.298350901533754	.	.
chr1	191062684	191063183	chr1	191372397	191372896	Tatdn3|chr1:191372397-191372896	0.298350901533754	.	.
chr1	191062684	191063183	chr1	191374959	191375458	Nsl1|chr1:191374959-191375458	0.277091404489517	.	.
chr1	191062684	191063183	chr1	191374959	191375458	Tatdn3|chr1:191374959-191375458	0.277091404489517	.	.
chr1	191224177	191224676	chr1	191494893	191495392	D730003I15Rik|chr1:191494893-191495392	0.327001907717171	.	.
chr1	191224697	191225196	chr1	191312626	191313125	D730003I15Rik|chr1:191312626-191313125	0.462378268137735	.	.
chr1	191224697	191225196	chr1	191397049	191397548	D730003I15Rik|chr1:191397049-191397548	0.275486410166064	.	.
chr1	191224697	191225196	chr1	191494893	191495392	D730003I15Rik|chr1:191494893-191495392	0.389135041383102	.	.
chr1	191317662	191318161	chr1	191470543	191471042	Nenf|chr1:191470543-191471042	0.242944578453947	.	.
chr1	191317662	191318161	chr1	191645829	191646328	Nenf|chr1:191645829-191646328	0.311417387841969	.	.
chr1	191325660	191326159	chr1	191470543	191471042	Pacc1|chr1:191470543-191471042	0.623740895901957	.	.
chr1	191325660	191326159	chr1	191592326	191592825	Pacc1|chr1:191592326-191592825	0.377300582143698	.	.
chr1	191325660	191326159	chr1	191645829	191646328	Pacc1|chr1:191645829-191646328	0.365893162920546	.	.
chr1	191326162	191326661	chr1	191374959	191375458	Pacc1|chr1:191374959-191375458	0.247344300319754	.	.
chr1	191326162	191326661	chr1	191447336	191447835	Pacc1|chr1:191447336-191447835	0.482797888195404	.	.
chr1	191326162	191326661	chr1	191447336	191447835	Pacc1|chr1:191447336-191447835	0.482797888195405	.	.
chr1	191326162	191326661	chr1	191527042	191527541	Pacc1|chr1:191527042-191527541	0.642633023873513	.	.
chr1	191326162	191326661	chr1	191592326	191592825	Pacc1|chr1:191592326-191592825	0.405676585268815	.	.
chr1	191326162	191326661	chr1	191704914	191705413	Pacc1|chr1:191704914-191705413	0.296859936236854	.	.
chr1	191575408	191575907	chr1	191447336	191447835	Dtl|chr1:191447336-191447835	0.26084774412629	.	.
chr1	191575408	191575907	chr1	191447336	191447835	Ints7|chr1:191447336-191447835	0.26084774412629	.	.
chr1	191575408	191575907	chr1	191470543	191471042	Dtl|chr1:191470543-191471042	0.27880283074791	.	.
chr1	191575408	191575907	chr1	191470543	191471042	Ints7|chr1:191470543-191471042	0.27880283074791	.	.
chr1	191575408	191575907	chr1	191592326	191592825	Dtl|chr1:191592326-191592825	0.259206960717732	.	.
chr1	191575408	191575907	chr1	191592326	191592825	Ints7|chr1:191592326-191592825	0.259206960717732	.	.
chr1	191717568	191718067	chr1	191372397	191372896	Lpgat1|chr1:191372397-191372896	0.515089225525007	.	.
chr1	191717568	191718067	chr1	191374959	191375458	Lpgat1|chr1:191374959-191375458	0.358212284031595	.	.
chr1	191717568	191718067	chr1	191817776	191818275	Lpgat1|chr1:191817776-191818275	0.346045696650228	.	.
chr1	191718068	191718567	chr1	191372397	191372896	Lpgat1|chr1:191372397-191372896	0.350302816605679	.	.
chr1	191718068	191718567	chr1	191470543	191471042	Lpgat1|chr1:191470543-191471042	0.263206650855318	.	.
chr1	191718068	191718567	chr1	191645829	191646328	Lpgat1|chr1:191645829-191646328	0.277197477325511	.	.
chr1	191718068	191718567	chr1	191817776	191818275	Lpgat1|chr1:191817776-191818275	0.280421134645895	.	.
chr1	191989950	191990449	chr1	191657705	191658204	Gm26670|chr1:191657705-191658204	0.430131945023258	.	.
chr1	191989950	191990449	chr1	191834767	191835266	Gm26670|chr1:191834767-191835266	0.344595199990108	.	.
chr1	192136426	192136925	chr1	191834767	191835266	Gm10516|chr1:191834767-191835266	0.341453914588551	.	.
chr1	192137056	192137555	chr1	191834767	191835266	Gm10516|chr1:191834767-191835266	0.41831906953248	.	.
chr1	192137056	192137555	chr1	191834767	191835266	Rcor3|chr1:191834767-191835266	0.41831906953248	.	.
chr1	192137056	192137555	chr1	192079346	192079845	Gm10516|chr1:192079346-192079845	0.389154630495873	.	.
chr1	192137056	192137555	chr1	192079346	192079845	Rcor3|chr1:192079346-192079845	0.389154630495873	.	.
chr1	192137818	192138317	chr1	192070199	192070698	Rcor3|chr1:192070199-192070698	0.315695791666387	.	.
chr1	192770423	192770922	chr1	192587374	192587873	Hhat|chr1:192587374-192587873	0.322506586058418	.	.
chr1	192770423	192770922	chr1	192762876	192763375	Hhat|chr1:192762876-192763375	0.376278723827572	.	.
chr1	192854936	192855435	chr1	192755653	192756152	Gm15867|chr1:192755653-192756152	0.338838709854039	.	.
chr1	192854936	192855435	chr1	192755653	192756152	Sertad4|chr1:192755653-192756152	0.338838709854039	.	.
chr1	192854936	192855435	chr1	192947120	192947619	Gm15867|chr1:192947120-192947619	0.434529598076797	.	.
chr1	192854936	192855435	chr1	192947120	192947619	Sertad4|chr1:192947120-192947619	0.434529598076797	.	.
chr1	193035210	193035709	chr1	193487851	193488350	Syt14|chr1:193487851-193488350	0.416023735637607	.	.
chr1	193035812	193036311	chr1	193433550	193434049	Syt14|chr1:193433550-193434049	0.438696864622893	.	.
chr1	193035812	193036311	chr1	193480767	193481266	Syt14|chr1:193480767-193481266	0.266772363635728	.	.
chr1	193042742	193043241	chr1	192755099	192755598	Gm31406|chr1:192755099-192755598	0.242999521008493	.	.
chr1	193042742	193043241	chr1	193334610	193335109	Gm31406|chr1:193334610-193335109	0.519808182036375	.	.
chr1	193042742	193043241	chr1	193480767	193481266	Gm31406|chr1:193480767-193481266	0.414972350642735	.	.
chr1	193130022	193130521	chr1	192835357	192835856	Utp25|chr1:192835357-192835856	0.315332284969723	.	.
chr1	193130022	193130521	chr1	192947120	192947619	Utp25|chr1:192947120-192947619	0.320090999306413	.	.
chr1	193130022	193130521	chr1	193102535	193103034	Utp25|chr1:193102535-193103034	0.486927654235339	.	.
chr1	193130022	193130521	chr1	193169827	193170326	Utp25|chr1:193169827-193170326	0.334100256867764	.	.
chr1	193130022	193130521	chr1	193433550	193434049	Utp25|chr1:193433550-193434049	0.30556712755451	.	.
chr1	193130022	193130521	chr1	193487851	193488350	Utp25|chr1:193487851-193488350	0.437387077701803	.	.
chr1	193273416	193273915	chr1	193169827	193170326	G0s2|chr1:193169827-193170326	0.272450757593655	.	.
chr1	193273416	193273915	chr1	193433550	193434049	G0s2|chr1:193433550-193434049	0.475009957663366	.	.
chr1	193370052	193370551	chr1	193334610	193335109	Camk1g|chr1:193334610-193335109	0.532520224383594	.	.
chr1	194222981	194223480	chr1	194049645	194050144	4930503O07Rik|chr1:194049645-194050144	0.27560354732197	.	.
chr1	194222981	194223480	chr1	194124745	194125244	4930503O07Rik|chr1:194124745-194125244	0.296403269300592	.	.
chr1	194976111	194976610	chr1	194736693	194737192	A330023F24Rik|chr1:194736693-194737192	0.386172449373316	.	.
chr1	194976111	194976610	chr1	194736693	194737192	Gm16897|chr1:194736693-194737192	0.386172449373316	.	.
chr1	194976111	194976610	chr1	194777569	194778068	A330023F24Rik|chr1:194777569-194778068	0.268882448305058	.	.
chr1	194976111	194976610	chr1	194777569	194778068	Gm16897|chr1:194777569-194778068	0.268882448305058	.	.
chr1	194977431	194977930	chr1	194607417	194607916	Gm16897|chr1:194607417-194607916	0.612056943721988	.	.
chr1	194977431	194977930	chr1	194619599	194620098	Gm16897|chr1:194619599-194620098	0.268650775367629	.	.
chr1	194977431	194977930	chr1	194777569	194778068	Gm16897|chr1:194777569-194778068	0.291980055103593	.	.
chr1	194977431	194977930	chr1	194816816	194817315	Gm16897|chr1:194816816-194817315	0.416343760110151	.	.
chr1	194977431	194977930	chr1	194839176	194839675	Gm16897|chr1:194839176-194839675	0.262505689275573	.	.
chr1	194977431	194977930	chr1	194852257	194852756	Gm16897|chr1:194852257-194852756	0.36283998077534	.	.
chr1	194977431	194977930	chr1	194950868	194951367	Gm16897|chr1:194950868-194951367	0.258254615362134	.	.
chr1	195018071	195018570	chr1	194777569	194778068	Gm37027|chr1:194777569-194778068	0.269344908354024	.	.
chr1	195018071	195018570	chr1	194816816	194817315	Gm37027|chr1:194816816-194817315	0.441470310633377	.	.
chr1	195018071	195018570	chr1	194852257	194852756	Gm37027|chr1:194852257-194852756	0.339573695900887	.	.
chr1	195018071	195018570	chr1	194950868	194951367	Gm37027|chr1:194950868-194951367	0.337873907308497	.	.
chr1	195130829	195131328	chr1	194816816	194817315	Cr1l|chr1:194816816-194817315	0.508413680217625	.	.
chr1	195130829	195131328	chr1	194852257	194852756	Cr1l|chr1:194852257-194852756	0.330412143236942	.	.
chr1	195130829	195131328	chr1	194950868	194951367	Cr1l|chr1:194950868-194951367	0.485785020316394	.	.
chr1	195176500	195176999	chr1	194879521	194880020	Cr2|chr1:194879521-194880020	0.333267141477282	.	.
chr1	195176500	195176999	chr1	194962131	194962630	Cr2|chr1:194962131-194962630	0.336077697784278	.	.
chr10	3365487	3365986	chr10	3514570	3515069	Ppp1r14c|chr10:3514570-3515069	0.304651717298596	.	.
chr10	3740116	3740615	chr10	3514570	3515069	Plekhg1|chr10:3514570-3515069	0.451216642862764	.	.
chr10	3740116	3740615	chr10	3883660	3884159	Plekhg1|chr10:3883660-3884159	0.247418044644134	.	.
chr10	3972861	3973360	chr10	3514570	3515069	Mthfd1l|chr10:3514570-3515069	0.283750053076383	.	.
chr10	3972861	3973360	chr10	3883660	3884159	Mthfd1l|chr10:3883660-3884159	0.240398948930746	.	.
chr10	3973553	3974052	chr10	3531321	3531820	Mthfd1l|chr10:3531321-3531820	0.320033446490656	.	.
chr10	4266269	4266768	chr10	4113189	4113688	Akap12|chr10:4113189-4113688	0.367260077771336	.	.
chr10	4387235	4387734	chr10	4386733	4387232	Zbtb2|chr10:4386733-4387232	0.610828648252622	.	.
chr10	4387909	4388408	chr10	4002133	4002632	Zbtb2|chr10:4002133-4002632	0.305007508610075	.	.
chr10	4387909	4388408	chr10	4002674	4003173	Zbtb2|chr10:4002674-4003173	0.248735183834506	.	.
chr10	4432192	4432691	chr10	4386733	4387232	Armt1|chr10:4386733-4387232	0.651002294644915	.	.
chr10	4432192	4432691	chr10	4386733	4387232	Rmnd1|chr10:4386733-4387232	0.651002294644915	.	.
chr10	4432192	4432691	chr10	4598223	4598722	Armt1|chr10:4598223-4598722	0.26253894269878	.	.
chr10	4432192	4432691	chr10	4598223	4598722	Rmnd1|chr10:4598223-4598722	0.26253894269878	.	.
chr10	5550504	5551003	chr10	5488101	5488600	Syne1|chr10:5488101-5488600	0.303785069072723	.	.
chr10	5550504	5551003	chr10	5549987	5550486	Syne1|chr10:5549987-5550486	0.357224736048477	.	.
chr10	5550504	5551003	chr10	5886106	5886605	Syne1|chr10:5886106-5886605	0.3517285734955	.	.
chr10	5805395	5805894	chr10	5568911	5569410	Fbxo5|chr10:5568911-5569410	0.445948727536193	.	.
chr10	5805395	5805894	chr10	5634278	5634777	Fbxo5|chr10:5634278-5634777	0.352968707412891	.	.
chr10	5805395	5805894	chr10	5886106	5886605	Fbxo5|chr10:5886106-5886605	0.400087087831573	.	.
chr10	5823844	5824343	chr10	6035780	6036279	Mtrf1l|chr10:6035780-6036279	0.343798041789909	.	.
chr10	7211500	7211999	chr10	7333209	7333708	Cnksr3|chr10:7333209-7333708	0.251132484344448	.	.
chr10	7212004	7212503	chr10	6855763	6856262	Cnksr3|chr10:6855763-6856262	0.262750064705993	.	.
chr10	7589567	7590066	chr10	7333209	7333708	Lrp11|chr10:7333209-7333708	0.326646155960472	.	.
chr10	7590117	7590616	chr10	7663092	7663591	Lrp11|chr10:7663092-7663591	0.363672631009682	.	.
chr10	7667254	7667753	chr10	7662484	7662983	Nup43|chr10:7662484-7662983	0.383904480127208	.	.
chr10	7725685	7726184	chr10	7333209	7333708	Katna1|chr10:7333209-7333708	0.575304238680699	.	.
chr10	7956090	7956589	chr10	8196246	8196745	Tab2|chr10:8196246-8196745	0.260011230946289	.	.
chr10	8176197	8176696	chr10	8479972	8480471	Gm30906|chr10:8479972-8480471	0.255020483876418	.	.
chr10	8518075	8518574	chr10	8391186	8391685	Ust|chr10:8391186-8391685	0.247177577339264	.	.
chr10	8518075	8518574	chr10	8624083	8624582	Ust|chr10:8624083-8624582	0.427138229687738	.	.
chr10	8518075	8518574	chr10	8928948	8929447	Ust|chr10:8928948-8929447	0.274412624456797	.	.
chr10	8518648	8519147	chr10	8479972	8480471	Ust|chr10:8479972-8480471	0.349650548732237	.	.
chr10	8518648	8519147	chr10	8801066	8801565	Ust|chr10:8801066-8801565	0.397998032034696	.	.
chr10	9674500	9674999	chr10	9291494	9291993	Samd5|chr10:9291494-9291993	0.287779825312674	.	.
chr10	9674500	9674999	chr10	9537113	9537612	Samd5|chr10:9537113-9537612	0.304927912475089	.	.
chr10	9674500	9674999	chr10	9569013	9569512	Samd5|chr10:9569013-9569512	0.255451783728318	.	.
chr10	9674500	9674999	chr10	9676891	9677390	Samd5|chr10:9676891-9677390	0.322932759715077	.	.
chr10	9674500	9674999	chr10	9842143	9842642	Samd5|chr10:9842143-9842642	0.282287981532277	.	.
chr10	9675019	9675518	chr10	9291494	9291993	Samd5|chr10:9291494-9291993	0.411274647541703	.	.
chr10	9675019	9675518	chr10	9676891	9677390	Samd5|chr10:9676891-9677390	0.347915458419929	.	.
chr10	9675019	9675518	chr10	9754751	9755250	Samd5|chr10:9754751-9755250	0.485024983821114	.	.
chr10	9901024	9901523	chr10	9633177	9633676	Gm46210|chr10:9633177-9633676	0.322808973809429	.	.
[truncated: 27,935 more rows]
