# Supplementary material for: Single-cell analysis of chromatin accessibility in the adult mouse brain
Source: Nature. 2023 Dec 13;624(7991):378–89. doi: 10.1038/s41586-023-06824-9 (PMC10719105; doi:10.1038/s41586-023-06824-9)
Supplement: Supplementary file 3 — Supplementary Tables 1–25 and their legends. [file 41586_2023_6824_MOESM3_ESM.zip › 2023-03-05453B-s3/SI Tables/SI Table 13 Summary of all the gene-cCRE correlations/sa2subclass.MEA-BST_Sox6_Gaba.pdc.bedpe]

chr1	3466260	3466759	chr1	3121216	3121715	Gm1992|chr1:3121216-3121715	0.256760948519023	.	.
chr1	3466260	3466759	chr1	3205008	3205507	Gm1992|chr1:3205008-3205507	0.146773503454823	.	.
chr1	3466260	3466759	chr1	3292503	3293002	Gm1992|chr1:3292503-3293002	0.222144831383446	.	.
chr1	3466260	3466759	chr1	3388310	3388809	Gm1992|chr1:3388310-3388809	0.131967236057891	.	.
chr1	3466260	3466759	chr1	3427910	3428409	Gm1992|chr1:3427910-3428409	0.129819320367781	.	.
chr1	3466260	3466759	chr1	3458394	3458893	Gm1992|chr1:3458394-3458893	0.220022140941213	.	.
chr1	3670775	3671274	chr1	3710087	3710586	Xkr4|chr1:3710087-3710586	0.167755785959434	.	.
chr1	3671529	3672028	chr1	3710087	3710586	Xkr4|chr1:3710087-3710586	0.175537142587953	.	.
chr1	4785497	4785996	chr1	4571692	4572191	Mrpl15|chr1:4571692-4572191	0.110872219727352	.	.
chr1	4785497	4785996	chr1	4766696	4767195	Mrpl15|chr1:4766696-4767195	0.240076749052572	.	.
chr1	4785497	4785996	chr1	4819527	4820026	Mrpl15|chr1:4819527-4820026	0.2266389710775	.	.
chr1	4785497	4785996	chr1	4934807	4935306	Mrpl15|chr1:4934807-4935306	0.162431880226003	.	.
chr1	4785497	4785996	chr1	4977220	4977719	Mrpl15|chr1:4977220-4977719	0.124573247470278	.	.
chr1	4785497	4785996	chr1	5220605	5221104	Mrpl15|chr1:5220605-5221104	0.13743102688949	.	.
chr1	4807592	4808091	chr1	4571692	4572191	Lypla1|chr1:4571692-4572191	0.163937404333433	.	.
chr1	4807592	4808091	chr1	4819527	4820026	Lypla1|chr1:4819527-4820026	0.197474549050575	.	.
chr1	4807592	4808091	chr1	5170387	5170886	Lypla1|chr1:5170387-5170886	0.31280451221813	.	.
chr1	4807592	4808091	chr1	5233031	5233530	Lypla1|chr1:5233031-5233530	0.222372796261486	.	.
chr1	4857480	4857979	chr1	4571692	4572191	Tcea1|chr1:4571692-4572191	0.205789811917166	.	.
chr1	4857480	4857979	chr1	4571692	4572191	Tcea1|chr1:4571692-4572191	0.205789811917167	.	.
chr1	4857480	4857979	chr1	4766696	4767195	Tcea1|chr1:4766696-4767195	0.321737283693365	.	.
chr1	4857480	4857979	chr1	4819527	4820026	Tcea1|chr1:4819527-4820026	0.191650355705801	.	.
chr1	4857480	4857979	chr1	4926263	4926762	Tcea1|chr1:4926263-4926762	0.111167257679979	.	.
chr1	4857480	4857979	chr1	5170387	5170886	Tcea1|chr1:5170387-5170886	0.256341930088524	.	.
chr1	4857480	4857979	chr1	5230650	5231149	Tcea1|chr1:5230650-5231149	0.163833356225891	.	.
chr1	4857480	4857979	chr1	5233031	5233530	Tcea1|chr1:5233031-5233530	0.282281929255493	.	.
chr1	4858123	4858622	chr1	4819527	4820026	Tcea1|chr1:4819527-4820026	0.118181541411097	.	.
chr1	4858123	4858622	chr1	5022621	5023120	Tcea1|chr1:5022621-5023120	0.170941262847286	.	.
chr1	4970513	4971012	chr1	4766696	4767195	Gm16041|chr1:4766696-4767195	0.393611974319688	.	.
chr1	4970513	4971012	chr1	4819527	4820026	Gm16041|chr1:4819527-4820026	0.537314608704968	.	.
chr1	4970513	4971012	chr1	4934807	4935306	Gm16041|chr1:4934807-4935306	0.199571811889786	.	.
chr1	4970513	4971012	chr1	5103120	5103619	Gm16041|chr1:5103120-5103619	0.215262608302508	.	.
chr1	4970513	4971012	chr1	5230650	5231149	Gm16041|chr1:5230650-5231149	0.481452329864435	.	.
chr1	4970513	4971012	chr1	5233031	5233530	Gm16041|chr1:5233031-5233530	0.564109294117103	.	.
chr1	5070122	5070621	chr1	4926263	4926762	Atp6v1h|chr1:4926263-4926762	0.137317560137917	.	.
chr1	5070122	5070621	chr1	4926263	4926762	Rgs20|chr1:4926263-4926762	0.137317560137917	.	.
chr1	5070122	5070621	chr1	4934807	4935306	Atp6v1h|chr1:4934807-4935306	0.110911520045648	.	.
chr1	5070122	5070621	chr1	4934807	4935306	Rgs20|chr1:4934807-4935306	0.110911520045648	.	.
chr1	5070122	5070621	chr1	4977220	4977719	Atp6v1h|chr1:4977220-4977719	0.285496718864227	.	.
chr1	5070122	5070621	chr1	4977220	4977719	Rgs20|chr1:4977220-4977719	0.285496718864227	.	.
chr1	5070122	5070621	chr1	5017828	5018327	Atp6v1h|chr1:5017828-5018327	0.183295596221287	.	.
chr1	5070122	5070621	chr1	5017828	5018327	Rgs20|chr1:5017828-5018327	0.183295596221287	.	.
chr1	5070122	5070621	chr1	5103120	5103619	Atp6v1h|chr1:5103120-5103619	0.209888450629765	.	.
chr1	5070122	5070621	chr1	5103120	5103619	Rgs20|chr1:5103120-5103619	0.209888450629765	.	.
chr1	5070122	5070621	chr1	5285112	5285611	Atp6v1h|chr1:5285112-5285611	0.310626349834241	.	.
chr1	5070122	5070621	chr1	5285112	5285611	Rgs20|chr1:5285112-5285611	0.310626349834241	.	.
chr1	5070122	5070621	chr1	5378998	5379497	Atp6v1h|chr1:5378998-5379497	0.147241059534874	.	.
chr1	5070122	5070621	chr1	5378998	5379497	Rgs20|chr1:5378998-5379497	0.147241059534874	.	.
chr1	5588179	5588678	chr1	5285112	5285611	Oprk1|chr1:5285112-5285611	0.124816937692979	.	.
chr1	5588179	5588678	chr1	5362280	5362779	Oprk1|chr1:5362280-5362779	0.159093480496261	.	.
chr1	5588179	5588678	chr1	5408202	5408701	Oprk1|chr1:5408202-5408701	0.266564052064186	.	.
chr1	5588179	5588678	chr1	5572750	5573249	Oprk1|chr1:5572750-5573249	0.257040260358615	.	.
chr1	5588179	5588678	chr1	5655516	5656015	Oprk1|chr1:5655516-5656015	0.208924872269324	.	.
chr1	5588179	5588678	chr1	5656057	5656556	Oprk1|chr1:5656057-5656556	0.170538366109778	.	.
chr1	5588179	5588678	chr1	5703027	5703526	Oprk1|chr1:5703027-5703526	0.25985072093978	.	.
chr1	5588179	5588678	chr1	5703564	5704063	Oprk1|chr1:5703564-5704063	0.163627802931743	.	.
chr1	5588179	5588678	chr1	5725071	5725570	Oprk1|chr1:5725071-5725570	0.163946323824688	.	.
chr1	5588179	5588678	chr1	5753339	5753838	Oprk1|chr1:5753339-5753838	0.290200424934478	.	.
chr1	5588179	5588678	chr1	5780081	5780580	Oprk1|chr1:5780081-5780580	0.353410994508419	.	.
chr1	5588179	5588678	chr1	5829504	5830003	Oprk1|chr1:5829504-5830003	0.427581838566385	.	.
chr1	5588179	5588678	chr1	5829504	5830003	Oprk1|chr1:5829504-5830003	0.427581838566386	.	.
chr1	5588179	5588678	chr1	5894403	5894902	Oprk1|chr1:5894403-5894902	0.425871609738164	.	.
chr1	5588179	5588678	chr1	5915307	5915806	Oprk1|chr1:5915307-5915806	0.182217959056845	.	.
chr1	5588820	5589319	chr1	5362280	5362779	Oprk1|chr1:5362280-5362779	0.303078646056036	.	.
chr1	5588820	5589319	chr1	5408202	5408701	Oprk1|chr1:5408202-5408701	0.303738256967752	.	.
chr1	5588820	5589319	chr1	5572750	5573249	Oprk1|chr1:5572750-5573249	0.323031675766106	.	.
chr1	5588820	5589319	chr1	5655516	5656015	Oprk1|chr1:5655516-5656015	0.228550217461159	.	.
chr1	5588820	5589319	chr1	5656057	5656556	Oprk1|chr1:5656057-5656556	0.230263680195143	.	.
chr1	5588820	5589319	chr1	5703027	5703526	Oprk1|chr1:5703027-5703526	0.404203308918819	.	.
chr1	5588820	5589319	chr1	5703564	5704063	Oprk1|chr1:5703564-5704063	0.381682262296514	.	.
chr1	5588820	5589319	chr1	5725071	5725570	Oprk1|chr1:5725071-5725570	0.227021739354803	.	.
chr1	5588820	5589319	chr1	5753339	5753838	Oprk1|chr1:5753339-5753838	0.304000558864042	.	.
chr1	5588820	5589319	chr1	5780081	5780580	Oprk1|chr1:5780081-5780580	0.297236325227815	.	.
chr1	5588820	5589319	chr1	5829504	5830003	Oprk1|chr1:5829504-5830003	0.36310464278649	.	.
chr1	5588820	5589319	chr1	5894403	5894902	Oprk1|chr1:5894403-5894902	0.31694481527772	.	.
chr1	5916575	5917074	chr1	5655516	5656015	Npbwr1|chr1:5655516-5656015	0.197515889525844	.	.
chr1	5916575	5917074	chr1	5915307	5915806	Npbwr1|chr1:5915307-5915806	0.184153514348972	.	.
chr1	5916575	5917074	chr1	5950762	5951261	Npbwr1|chr1:5950762-5951261	0.146651320355383	.	.
chr1	5916575	5917074	chr1	6134983	6135482	Npbwr1|chr1:6134983-6135482	0.187445853711676	.	.
chr1	5917179	5917678	chr1	5950762	5951261	Npbwr1|chr1:5950762-5951261	0.30071886310015	.	.
chr1	6214386	6214885	chr1	5753339	5753838	4732440D04Rik|chr1:5753339-5753838	0.126644691611652	.	.
chr1	6214386	6214885	chr1	5829504	5830003	4732440D04Rik|chr1:5829504-5830003	0.220036268745281	.	.
chr1	6214386	6214885	chr1	5894403	5894902	4732440D04Rik|chr1:5894403-5894902	0.337159040597378	.	.
chr1	6214386	6214885	chr1	6134983	6135482	4732440D04Rik|chr1:6134983-6135482	0.211173685397509	.	.
chr1	6214386	6214885	chr1	6272212	6272711	4732440D04Rik|chr1:6272212-6272711	0.221402826623475	.	.
chr1	6214386	6214885	chr1	6389694	6390193	4732440D04Rik|chr1:6389694-6390193	0.208250021221514	.	.
chr1	6214386	6214885	chr1	6441268	6441767	4732440D04Rik|chr1:6441268-6441767	0.320917232240944	.	.
chr1	6214899	6215398	chr1	5753339	5753838	4732440D04Rik|chr1:5753339-5753838	0.209095261030762	.	.
chr1	6214899	6215398	chr1	5780081	5780580	4732440D04Rik|chr1:5780081-5780580	0.132008171362597	.	.
chr1	6214899	6215398	chr1	5829504	5830003	4732440D04Rik|chr1:5829504-5830003	0.140416183097761	.	.
chr1	6214899	6215398	chr1	5894403	5894902	4732440D04Rik|chr1:5894403-5894902	0.163390898469083	.	.
chr1	6214899	6215398	chr1	5915307	5915806	4732440D04Rik|chr1:5915307-5915806	0.158419783906639	.	.
chr1	6214899	6215398	chr1	6272212	6272711	4732440D04Rik|chr1:6272212-6272711	0.116124915250864	.	.
chr1	7088594	7089093	chr1	6751716	6752215	Pcmtd1|chr1:6751716-6752215	0.132058090871316	.	.
chr1	7088594	7089093	chr1	6819846	6820345	Pcmtd1|chr1:6819846-6820345	0.201753410464583	.	.
chr1	7088594	7089093	chr1	6905234	6905733	Pcmtd1|chr1:6905234-6905733	0.337786645380005	.	.
chr1	7088594	7089093	chr1	7025612	7026111	Pcmtd1|chr1:7025612-7026111	0.183358006342734	.	.
chr1	7088594	7089093	chr1	7204719	7205218	Pcmtd1|chr1:7204719-7205218	0.113026078592839	.	.
chr1	7397837	7398336	chr1	7025612	7026111	Gm26901|chr1:7025612-7026111	0.122873428244576	.	.
chr1	7397837	7398336	chr1	7535148	7535647	Gm26901|chr1:7535148-7535647	0.187374216457048	.	.
chr1	9298975	9299474	chr1	9152691	9153190	Sntg1|chr1:9152691-9153190	0.132197164683982	.	.
chr1	9298975	9299474	chr1	9528313	9528812	Sntg1|chr1:9528313-9528812	0.13830414000223	.	.
chr1	9298975	9299474	chr1	9541113	9541612	Sntg1|chr1:9541113-9541612	0.110880947714381	.	.
chr1	9299496	9299995	chr1	9152691	9153190	Sntg1|chr1:9152691-9153190	0.206926648798858	.	.
chr1	9299496	9299995	chr1	9435619	9436118	Sntg1|chr1:9435619-9436118	0.111530989338201	.	.
chr1	9299496	9299995	chr1	9528313	9528812	Sntg1|chr1:9528313-9528812	0.162218409640652	.	.
chr1	9545042	9545541	chr1	9848033	9848532	Rrs1|chr1:9848033-9848532	0.164568212329297	.	.
chr1	9600949	9601448	chr1	9253984	9254483	Vxn|chr1:9253984-9254483	0.336925876103741	.	.
chr1	9600949	9601448	chr1	9541113	9541612	Vxn|chr1:9541113-9541612	0.13301498215822	.	.
chr1	9600949	9601448	chr1	9609186	9609685	Vxn|chr1:9609186-9609685	0.457599784813251	.	.
chr1	9600949	9601448	chr1	9815710	9816209	Vxn|chr1:9815710-9816209	0.11328861192689	.	.
chr1	9601474	9601973	chr1	9253984	9254483	Vxn|chr1:9253984-9254483	0.150203330241827	.	.
chr1	9601474	9601973	chr1	9541113	9541612	Vxn|chr1:9541113-9541612	0.112219071031297	.	.
chr1	9601474	9601973	chr1	9609186	9609685	Vxn|chr1:9609186-9609685	0.227786576209499	.	.
chr1	9601474	9601973	chr1	9815710	9816209	Vxn|chr1:9815710-9816209	0.131039712193323	.	.
chr1	9601474	9601973	chr1	9849537	9850036	Vxn|chr1:9849537-9850036	0.141677851751349	.	.
chr1	9630048	9630547	chr1	9253984	9254483	2610203C22Rik|chr1:9253984-9254483	0.347424480197187	.	.
chr1	9630048	9630547	chr1	9609186	9609685	2610203C22Rik|chr1:9609186-9609685	0.345022562626608	.	.
chr1	9630048	9630547	chr1	9815710	9816209	2610203C22Rik|chr1:9815710-9816209	0.142001354451207	.	.
chr1	9700259	9700758	chr1	9253984	9254483	Mybl1|chr1:9253984-9254483	0.229329645101978	.	.
chr1	9700259	9700758	chr1	9289706	9290205	Mybl1|chr1:9289706-9290205	0.138023612323398	.	.
chr1	9700259	9700758	chr1	9541113	9541612	Mybl1|chr1:9541113-9541612	0.151139471314236	.	.
chr1	9700259	9700758	chr1	9609186	9609685	Mybl1|chr1:9609186-9609685	0.338127794163997	.	.
chr1	9747574	9748073	chr1	9528313	9528812	1700034P13Rik|chr1:9528313-9528812	0.156230807401199	.	.
chr1	9747574	9748073	chr1	9528313	9528812	Vcpip1|chr1:9528313-9528812	0.156230807401199	.	.
chr1	9747574	9748073	chr1	9772700	9773199	1700034P13Rik|chr1:9772700-9773199	0.158859272003413	.	.
chr1	9747574	9748073	chr1	9772700	9773199	Vcpip1|chr1:9772700-9773199	0.158859272003413	.	.
chr1	9747574	9748073	chr1	9848033	9848532	1700034P13Rik|chr1:9848033-9848532	0.134783841139264	.	.
chr1	9747574	9748073	chr1	9848033	9848532	Vcpip1|chr1:9848033-9848532	0.134783841139264	.	.
chr1	9747574	9748073	chr1	9848581	9849080	1700034P13Rik|chr1:9848581-9849080	0.185540648876744	.	.
chr1	9747574	9748073	chr1	9848581	9849080	Vcpip1|chr1:9848581-9849080	0.185540648876744	.	.
chr1	9798078	9798577	chr1	9772700	9773199	Sgk3|chr1:9772700-9773199	0.191420222329998	.	.
chr1	9798078	9798577	chr1	9848033	9848532	Sgk3|chr1:9848033-9848532	0.291976587594401	.	.
chr1	9798078	9798577	chr1	9848581	9849080	Sgk3|chr1:9848581-9849080	0.223537612923929	.	.
chr1	9908384	9908883	chr1	9528313	9528812	Mcmdc2|chr1:9528313-9528812	0.145995431143375	.	.
chr1	9908384	9908883	chr1	9541113	9541612	Mcmdc2|chr1:9541113-9541612	0.139457924777519	.	.
chr1	9908384	9908883	chr1	9993716	9994215	Mcmdc2|chr1:9993716-9994215	0.124356695061045	.	.
chr1	9943920	9944419	chr1	9541113	9541612	Snhg6|chr1:9541113-9541612	0.174727382644198	.	.
chr1	9943920	9944419	chr1	9849537	9850036	Snhg6|chr1:9849537-9850036	0.275732016280556	.	.
chr1	10993243	10993742	chr1	10799182	10799681	Prex2|chr1:10799182-10799681	0.190940665668323	.	.
chr1	10993243	10993742	chr1	10837136	10837635	Prex2|chr1:10837136-10837635	0.28315322611622	.	.
chr1	10993243	10993742	chr1	10949060	10949559	Prex2|chr1:10949060-10949559	0.303722702003095	.	.
chr1	10993243	10993742	chr1	11045682	11046181	Prex2|chr1:11045682-11046181	0.178605156229526	.	.
chr1	10993772	10994271	chr1	10744175	10744674	Prex2|chr1:10744175-10744674	0.144198311381142	.	.
chr1	10993772	10994271	chr1	10759501	10760000	Prex2|chr1:10759501-10760000	0.258220673380923	.	.
chr1	10993772	10994271	chr1	10764267	10764766	Prex2|chr1:10764267-10764766	0.194765770406833	.	.
chr1	10993772	10994271	chr1	10764816	10765315	Prex2|chr1:10764816-10765315	0.127343786608891	.	.
chr1	10993772	10994271	chr1	10771716	10772215	Prex2|chr1:10771716-10772215	0.131000995897366	.	.
chr1	10993772	10994271	chr1	10799182	10799681	Prex2|chr1:10799182-10799681	0.197816869415704	.	.
chr1	10993772	10994271	chr1	10835602	10836101	Prex2|chr1:10835602-10836101	0.197782919800181	.	.
chr1	10993772	10994271	chr1	10943346	10943845	Prex2|chr1:10943346-10943845	0.114579388593527	.	.
chr1	11413910	11414409	chr1	11322695	11323194	A830018L16Rik|chr1:11322695-11323194	0.25820957206201	.	.
chr1	11413910	11414409	chr1	11558624	11559123	A830018L16Rik|chr1:11558624-11559123	0.223352174586537	.	.
chr1	11413910	11414409	chr1	11594948	11595447	A830018L16Rik|chr1:11594948-11595447	0.154582913801573	.	.
chr1	12692265	12692764	chr1	12259500	12259999	Sulf1|chr1:12259500-12259999	0.228072459645924	.	.
chr1	12692265	12692764	chr1	12410053	12410552	Sulf1|chr1:12410053-12410552	0.334460947865119	.	.
chr1	12692265	12692764	chr1	12465220	12465719	Sulf1|chr1:12465220-12465719	0.243677771107	.	.
chr1	12692265	12692764	chr1	12495087	12495586	Sulf1|chr1:12495087-12495586	0.294263139910562	.	.
chr1	12692265	12692764	chr1	12539880	12540379	Sulf1|chr1:12539880-12540379	0.167045179639563	.	.
chr1	12692265	12692764	chr1	12555862	12556361	Sulf1|chr1:12555862-12556361	0.126791905426423	.	.
chr1	12692265	12692764	chr1	12576886	12577385	Sulf1|chr1:12576886-12577385	0.333154328863195	.	.
chr1	12692265	12692764	chr1	12689464	12689963	Sulf1|chr1:12689464-12689963	0.281722530850617	.	.
chr1	12692265	12692764	chr1	12718098	12718597	Sulf1|chr1:12718098-12718597	0.275745165284537	.	.
chr1	12692874	12693373	chr1	12539880	12540379	Sulf1|chr1:12539880-12540379	0.119747754391887	.	.
chr1	12692874	12693373	chr1	12576886	12577385	Sulf1|chr1:12576886-12577385	0.128809902369171	.	.
chr1	13588843	13589342	chr1	13752366	13752865	Tram1|chr1:13752366-13752865	0.180540955503791	.	.
chr1	13588843	13589342	chr1	13752366	13752865	Tram1|chr1:13752366-13752865	0.180540955503792	.	.
chr1	13589563	13590062	chr1	13706254	13706753	Tram1|chr1:13706254-13706753	0.205581771695805	.	.
chr1	13659706	13660205	chr1	13631678	13632177	Lactb2|chr1:13631678-13632177	0.111567621042427	.	.
chr1	13659706	13660205	chr1	13771623	13772122	Lactb2|chr1:13771623-13772122	0.150972111716825	.	.
chr1	13659706	13660205	chr1	13789111	13789610	Lactb2|chr1:13789111-13789610	0.328428949421412	.	.
chr1	13659706	13660205	chr1	13870553	13871052	Lactb2|chr1:13870553-13871052	0.119019294855354	.	.
chr1	13660314	13660813	chr1	13573930	13574429	Lactb2|chr1:13573930-13574429	0.115280454992534	.	.
chr1	13660314	13660813	chr1	13706254	13706753	Lactb2|chr1:13706254-13706753	0.128831615578965	.	.
chr1	14309549	14310048	chr1	14635842	14636341	Eya1|chr1:14635842-14636341	0.274450397854699	.	.
chr1	14755218	14755717	chr1	14517652	14518151	Msc|chr1:14517652-14518151	0.137865796368548	.	.
chr1	14755218	14755717	chr1	15121824	15122323	Msc|chr1:15121824-15122323	0.124120436052537	.	.
chr1	15286608	15287107	chr1	15057507	15058006	Kcnb2|chr1:15057507-15058006	0.194052456362274	.	.
chr1	15286608	15287107	chr1	15121824	15122323	Kcnb2|chr1:15121824-15122323	0.233331972383972	.	.
chr1	15286608	15287107	chr1	15180076	15180575	Kcnb2|chr1:15180076-15180575	0.135302473658893	.	.
chr1	15286608	15287107	chr1	15358408	15358907	Kcnb2|chr1:15358408-15358907	0.356343377117313	.	.
chr1	15286608	15287107	chr1	15439517	15440016	Kcnb2|chr1:15439517-15440016	0.177699163128442	.	.
chr1	15286608	15287107	chr1	15487782	15488281	Kcnb2|chr1:15487782-15488281	0.161835008637523	.	.
chr1	15805340	15805839	chr1	15898765	15899264	Terf1|chr1:15898765-15899264	0.298552070678391	.	.
chr1	15805340	15805839	chr1	15993491	15993990	Terf1|chr1:15993491-15993990	0.218294633027292	.	.
chr1	15805340	15805839	chr1	16007767	16008266	Terf1|chr1:16007767-16008266	0.142894742924832	.	.
chr1	15892493	15892992	chr1	15791827	15792326	Sbspon|chr1:15791827-15792326	0.128196524250672	.	.
chr1	15892493	15892992	chr1	15898765	15899264	Sbspon|chr1:15898765-15899264	0.416452698092166	.	.
chr1	15892493	15892992	chr1	15942994	15943493	Sbspon|chr1:15942994-15943493	0.237232165364012	.	.
chr1	15892493	15892992	chr1	16007767	16008266	Sbspon|chr1:16007767-16008266	0.28275077166715	.	.
chr1	16093096	16093595	chr1	15898765	15899264	4930444P10Rik|chr1:15898765-15899264	0.204250237623168	.	.
chr1	16093096	16093595	chr1	16007767	16008266	4930444P10Rik|chr1:16007767-16008266	0.272231647968205	.	.
chr1	16093096	16093595	chr1	16120540	16121039	4930444P10Rik|chr1:16120540-16121039	0.124456676105861	.	.
chr1	16103947	16104446	chr1	15899561	15900060	Rpl7|chr1:15899561-15900060	0.123376879800836	.	.
chr1	16104453	16104952	chr1	16007767	16008266	Rpl7|chr1:16007767-16008266	0.120876575547508	.	.
chr1	16104453	16104952	chr1	16120540	16121039	Rpl7|chr1:16120540-16121039	0.179318475725386	.	.
chr1	16105563	16106062	chr1	15791827	15792326	Rdh10|chr1:15791827-15792326	0.157455173477356	.	.
chr1	16519761	16520260	chr1	16846410	16846909	Stau2|chr1:16846410-16846909	0.11127632909453	.	.
chr1	16618483	16618982	chr1	16745945	16746444	Ube2w|chr1:16745945-16746444	0.130229537769837	.	.
chr1	16618483	16618982	chr1	16916592	16917091	Ube2w|chr1:16916592-16917091	0.193148610550571	.	.
chr1	16656744	16657243	chr1	16846410	16846909	D030040B21Rik|chr1:16846410-16846909	0.176371991656695	.	.
chr1	16656744	16657243	chr1	16846410	16846909	Eloc|chr1:16846410-16846909	0.176371991656695	.	.
chr1	16664905	16665404	chr1	16745945	16746444	Tmem70|chr1:16745945-16746444	0.256933697210617	.	.
chr1	16664905	16665404	chr1	16846410	16846909	Tmem70|chr1:16846410-16846909	0.294838357507762	.	.
chr1	17097665	17098164	chr1	16798252	16798751	Jph1|chr1:16798252-16798751	0.165393108004109	.	.
chr1	17097665	17098164	chr1	17413910	17414409	Jph1|chr1:17413910-17414409	0.130724141987127	.	.
chr1	17145142	17145641	chr1	16798252	16798751	Gdap1|chr1:16798252-16798751	0.162353276155087	.	.
chr1	17145142	17145641	chr1	16846410	16846909	Gdap1|chr1:16846410-16846909	0.20131100868238	.	.
chr1	17145142	17145641	chr1	17123369	17123868	Gdap1|chr1:17123369-17123868	0.316746778073316	.	.
chr1	17727070	17727569	chr1	17725121	17725620	Crispld1|chr1:17725121-17725620	0.250286920880809	.	.
chr1	17727070	17727569	chr1	17725121	17725620	Gm16070|chr1:17725121-17725620	0.250286920880809	.	.
chr1	17727070	17727569	chr1	17980561	17981060	Crispld1|chr1:17980561-17981060	0.111250154539784	.	.
chr1	17727070	17727569	chr1	17980561	17981060	Gm16070|chr1:17980561-17981060	0.111250154539784	.	.
chr1	18057998	18058497	chr1	17856305	17856804	Gm28756|chr1:17856305-17856804	0.208396118994378	.	.
chr1	18057998	18058497	chr1	17856927	17857426	Gm28756|chr1:17856927-17857426	0.16584259477631	.	.
chr1	18057998	18058497	chr1	18292480	18292979	Gm28756|chr1:18292480-18292979	0.293260693559102	.	.
chr1	18057998	18058497	chr1	18333760	18334259	Gm28756|chr1:18333760-18334259	0.191517899439741	.	.
chr1	18058553	18059052	chr1	17856305	17856804	Gm28756|chr1:17856305-17856804	0.191077091618901	.	.
chr1	18058553	18059052	chr1	17856927	17857426	Gm28756|chr1:17856927-17857426	0.166531424590082	.	.
chr1	18058553	18059052	chr1	17985675	17986174	Gm28756|chr1:17985675-17986174	0.132276026227344	.	.
chr1	18058553	18059052	chr1	18292480	18292979	Gm28756|chr1:18292480-18292979	0.191133800196828	.	.
chr1	18058553	18059052	chr1	18333760	18334259	Gm28756|chr1:18333760-18334259	0.22994904054191	.	.
chr1	20820187	20820686	chr1	20620512	20621011	Mcm3|chr1:20620512-20621011	0.111215618611432	.	.
chr1	20820187	20820686	chr1	20683820	20684319	Mcm3|chr1:20683820-20684319	0.14761160105756	.	.
chr1	20820187	20820686	chr1	20801628	20802127	Mcm3|chr1:20801628-20802127	0.223688143809075	.	.
chr1	20890311	20890810	chr1	20502781	20503280	6720483E21Rik|chr1:20502781-20503280	0.195453431239254	.	.
chr1	20890311	20890810	chr1	20502781	20503280	Paqr8|chr1:20502781-20503280	0.195453431239254	.	.
chr1	20890311	20890810	chr1	20620512	20621011	6720483E21Rik|chr1:20620512-20621011	0.182361918320779	.	.
chr1	20890311	20890810	chr1	20620512	20621011	Paqr8|chr1:20620512-20621011	0.182361918320779	.	.
chr1	20890311	20890810	chr1	21166203	21166702	6720483E21Rik|chr1:21166203-21166702	0.13524144650814	.	.
chr1	20890311	20890810	chr1	21166203	21166702	Paqr8|chr1:21166203-21166702	0.13524144650814	.	.
chr1	20951400	20951899	chr1	20502781	20503280	Efhc1|chr1:20502781-20503280	0.158539724196996	.	.
chr1	20951400	20951899	chr1	20933361	20933860	Efhc1|chr1:20933361-20933860	0.208759673589663	.	.
chr1	21079134	21079633	chr1	20941260	20941759	Gm28287|chr1:20941260-20941759	0.15748004187801	.	.
chr1	21079134	21079633	chr1	20941260	20941759	Tram2|chr1:20941260-20941759	0.15748004187801	.	.
chr1	21079134	21079633	chr1	21166203	21166702	Gm28287|chr1:21166203-21166702	0.254167913411469	.	.
chr1	21079134	21079633	chr1	21166203	21166702	Tram2|chr1:21166203-21166702	0.254167913411469	.	.
chr1	21218543	21219042	chr1	20905651	20906150	Tmem14a|chr1:20905651-20906150	0.142571202502493	.	.
chr1	21218543	21219042	chr1	20933361	20933860	Tmem14a|chr1:20933361-20933860	0.232407365549875	.	.
chr1	24587149	24587648	chr1	24621600	24622099	Col19a1|chr1:24621600-24622099	0.124779256892385	.	.
chr1	24587149	24587648	chr1	24633681	24634180	Col19a1|chr1:24633681-24634180	0.201249986493991	.	.
chr1	24587149	24587648	chr1	24719568	24720067	Col19a1|chr1:24719568-24720067	0.132050369929509	.	.
chr1	24678265	24678764	chr1	24611656	24612155	Lmbrd1|chr1:24611656-24612155	0.273701775314993	.	.
chr1	24678265	24678764	chr1	24613347	24613846	Lmbrd1|chr1:24613347-24613846	0.239579615723536	.	.
chr1	24678265	24678764	chr1	24614093	24614592	Lmbrd1|chr1:24614093-24614592	0.279897856487353	.	.
chr1	24678265	24678764	chr1	24614797	24615296	Lmbrd1|chr1:24614797-24615296	0.215821449235894	.	.
chr1	24678265	24678764	chr1	24615721	24616220	Lmbrd1|chr1:24615721-24616220	0.134613267174336	.	.
chr1	24678265	24678764	chr1	24621600	24622099	Lmbrd1|chr1:24621600-24622099	0.161992402775117	.	.
chr1	25829930	25830429	chr1	25763303	25763802	Adgrb3|chr1:25763303-25763802	0.206417735285476	.	.
chr1	25829930	25830429	chr1	25875141	25875640	Adgrb3|chr1:25875141-25875640	0.285756402980459	.	.
chr1	30872795	30873294	chr1	30503190	30503689	Phf3|chr1:30503190-30503689	0.133170864790364	.	.
chr1	30872795	30873294	chr1	30595347	30595846	Phf3|chr1:30595347-30595846	0.122970695358838	.	.
chr1	30873942	30874441	chr1	30632686	30633185	Phf3|chr1:30632686-30633185	0.241408391040041	.	.
chr1	30949080	30949579	chr1	30561112	30561611	Ptp4a1|chr1:30561112-30561611	0.143005485883659	.	.
chr1	30949080	30949579	chr1	30561640	30562139	Ptp4a1|chr1:30561640-30562139	0.181442579360199	.	.
chr1	30949080	30949579	chr1	30740784	30741283	Ptp4a1|chr1:30740784-30741283	0.204732954583436	.	.
chr1	30949582	30950081	chr1	30561112	30561611	Ptp4a1|chr1:30561112-30561611	0.303939159294054	.	.
chr1	30949582	30950081	chr1	30561640	30562139	Ptp4a1|chr1:30561640-30562139	0.298069406139369	.	.
chr1	30949582	30950081	chr1	30639815	30640314	Ptp4a1|chr1:30639815-30640314	0.175007107565728	.	.
chr1	30949582	30950081	chr1	30656202	30656701	Ptp4a1|chr1:30656202-30656701	0.145556282883585	.	.
chr1	30950354	30950853	chr1	30561640	30562139	Ptp4a1|chr1:30561640-30562139	0.123980439964622	.	.
chr1	30950354	30950853	chr1	30700382	30700881	Ptp4a1|chr1:30700382-30700881	0.191269601174576	.	.
chr1	32172459	32172958	chr1	31811421	31811920	Khdrbs2|chr1:31811421-31811920	0.126189635133111	.	.
chr1	34802224	34802723	chr1	34752832	34753331	Arhgef4|chr1:34752832-34753331	0.153173107661362	.	.
chr1	34802224	34802723	chr1	34919081	34919580	Arhgef4|chr1:34919081-34919580	0.125438446496306	.	.
chr1	34842804	34843303	chr1	34793992	34794491	Fam168b|chr1:34793992-34794491	0.143375169030139	.	.
chr1	34842804	34843303	chr1	34863292	34863791	Fam168b|chr1:34863292-34863791	0.206134856220285	.	.
chr1	34849768	34850267	chr1	34752832	34753331	Plekhb2|chr1:34752832-34753331	0.112594377921237	.	.
chr1	34849768	34850267	chr1	34896857	34897356	Plekhb2|chr1:34896857-34897356	0.213859952085198	.	.
chr1	37540354	37540853	chr1	37696888	37697387	Mgat4a|chr1:37696888-37697387	0.130734615558515	.	.
chr1	37540354	37540853	chr1	37698123	37698622	Mgat4a|chr1:37698123-37698622	0.172069706112939	.	.
chr1	37540354	37540853	chr1	37872597	37873096	Mgat4a|chr1:37872597-37873096	0.207096770633702	.	.
chr1	37540864	37541363	chr1	37639092	37639591	Mgat4a|chr1:37639092-37639591	0.197109261333481	.	.
chr1	37540864	37541363	chr1	37678238	37678737	Mgat4a|chr1:37678238-37678737	0.154025205081513	.	.
chr1	37540864	37541363	chr1	37709652	37710151	Mgat4a|chr1:37709652-37710151	0.131024390361006	.	.
chr1	37614024	37614523	chr1	37628704	37629203	4930556I23Rik|chr1:37628704-37629203	0.118813522895353	.	.
chr1	37614024	37614523	chr1	37663494	37663993	4930556I23Rik|chr1:37663494-37663993	0.160567726536613	.	.
chr1	37614024	37614523	chr1	37725725	37726224	4930556I23Rik|chr1:37725725-37726224	0.21927479740911	.	.
chr1	37614024	37614523	chr1	37726317	37726816	4930556I23Rik|chr1:37726317-37726816	0.430592433576734	.	.
chr1	37864699	37865198	chr1	37639092	37639591	Gm26805|chr1:37639092-37639591	0.162183608787126	.	.
chr1	37864699	37865198	chr1	37742623	37743122	Gm26805|chr1:37742623-37743122	0.170421887509909	.	.
chr1	37864699	37865198	chr1	37872597	37873096	Gm26805|chr1:37872597-37873096	0.130348374272926	.	.
chr1	37865263	37865762	chr1	37678238	37678737	Gm26805|chr1:37678238-37678737	0.141810510748668	.	.
chr1	37865263	37865762	chr1	37678238	37678737	Tsga10|chr1:37678238-37678737	0.141810510748668	.	.
chr1	37865263	37865762	chr1	37872597	37873096	Gm26805|chr1:37872597-37873096	0.329596219379776	.	.
chr1	37865263	37865762	chr1	37872597	37873096	Tsga10|chr1:37872597-37873096	0.329596219379776	.	.
chr1	37865263	37865762	chr1	37931762	37932261	Gm26805|chr1:37931762-37932261	0.159085431389831	.	.
chr1	37865263	37865762	chr1	37931762	37932261	Tsga10|chr1:37931762-37932261	0.159085431389831	.	.
chr1	37871955	37872454	chr1	37639092	37639591	Lipt1|chr1:37639092-37639591	0.111828559990362	.	.
chr1	37871955	37872454	chr1	37872597	37873096	Lipt1|chr1:37872597-37873096	0.298535801983351	.	.
chr1	37890241	37890740	chr1	37639092	37639591	Mitd1|chr1:37639092-37639591	0.198540830202845	.	.
chr1	37890241	37890740	chr1	37639092	37639591	Mrpl30|chr1:37639092-37639591	0.198540830202845	.	.
chr1	37890241	37890740	chr1	37678238	37678737	Mitd1|chr1:37678238-37678737	0.325236326412735	.	.
chr1	37890241	37890740	chr1	37678238	37678737	Mrpl30|chr1:37678238-37678737	0.325236326412735	.	.
chr1	37890241	37890740	chr1	37872597	37873096	Mitd1|chr1:37872597-37873096	0.236717499973923	.	.
chr1	37890241	37890740	chr1	37872597	37873096	Mrpl30|chr1:37872597-37873096	0.236717499973923	.	.
chr1	37890241	37890740	chr1	37931762	37932261	Mitd1|chr1:37931762-37932261	0.196028076177306	.	.
chr1	37890241	37890740	chr1	37931762	37932261	Mrpl30|chr1:37931762-37932261	0.196028076177306	.	.
chr1	37997082	37997581	chr1	37678238	37678737	Eif5b|chr1:37678238-37678737	0.15845336456465	.	.
chr1	37997082	37997581	chr1	37678238	37678737	Txndc9|chr1:37678238-37678737	0.15845336456465	.	.
chr1	37997082	37997581	chr1	37872597	37873096	Eif5b|chr1:37872597-37873096	0.168198461533157	.	.
chr1	37997082	37997581	chr1	37872597	37873096	Txndc9|chr1:37872597-37873096	0.168198461533157	.	.
chr1	37997778	37998277	chr1	37744846	37745345	Eif5b|chr1:37744846-37745345	0.281138287128715	.	.
chr1	37997778	37998277	chr1	37744846	37745345	Txndc9|chr1:37744846-37745345	0.281138287128715	.	.
chr1	37997778	37998277	chr1	37745347	37745846	Eif5b|chr1:37745347-37745846	0.18829425306749	.	.
chr1	37997778	37998277	chr1	37745347	37745846	Txndc9|chr1:37745347-37745846	0.18829425306749	.	.
chr1	37997778	37998277	chr1	37931762	37932261	Eif5b|chr1:37931762-37932261	0.138209358993035	.	.
chr1	37997778	37998277	chr1	37931762	37932261	Txndc9|chr1:37931762-37932261	0.138209358993035	.	.
chr1	44102213	44102712	chr1	44445890	44446389	Tex30|chr1:44445890-44446389	0.119550393690831	.	.
chr1	44118638	44119137	chr1	44198840	44199339	Bivm|chr1:44198840-44199339	0.215353359527221	.	.
chr1	44118638	44119137	chr1	44198840	44199339	Poglut2|chr1:44198840-44199339	0.215353359527221	.	.
chr1	44118638	44119137	chr1	44217086	44217585	Bivm|chr1:44217086-44217585	0.137889264432424	.	.
chr1	44118638	44119137	chr1	44217086	44217585	Poglut2|chr1:44217086-44217585	0.137889264432424	.	.
chr1	44118638	44119137	chr1	44445890	44446389	Bivm|chr1:44445890-44446389	0.222095319611404	.	.
chr1	44118638	44119137	chr1	44445890	44446389	Poglut2|chr1:44445890-44446389	0.222095319611404	.	.
chr1	44119663	44120162	chr1	44041766	44042265	Bivm|chr1:44041766-44042265	0.119836047496578	.	.
chr1	44119663	44120162	chr1	44445890	44446389	Bivm|chr1:44445890-44446389	0.196088197968567	.	.
chr1	44551396	44551895	chr1	44445890	44446389	Gulp1|chr1:44445890-44446389	0.246918355154246	.	.
chr1	44551396	44551895	chr1	44533522	44534021	Gulp1|chr1:44533522-44534021	0.409582381379071	.	.
chr1	44551396	44551895	chr1	44561380	44561879	Gulp1|chr1:44561380-44561879	0.324010622952544	.	.
chr1	44551396	44551895	chr1	44575894	44576393	Gulp1|chr1:44575894-44576393	0.321420745742879	.	.
chr1	44551396	44551895	chr1	44621921	44622420	Gulp1|chr1:44621921-44622420	0.378837889358351	.	.
chr1	44551396	44551895	chr1	44646260	44646759	Gulp1|chr1:44646260-44646759	0.202489169084958	.	.
chr1	44551396	44551895	chr1	44669372	44669871	Gulp1|chr1:44669372-44669871	0.179687028267863	.	.
chr1	44551396	44551895	chr1	44720979	44721478	Gulp1|chr1:44720979-44721478	0.292815709136431	.	.
chr1	44551396	44551895	chr1	44778555	44779054	Gulp1|chr1:44778555-44779054	0.118357987589173	.	.
chr1	44551396	44551895	chr1	44792427	44792926	Gulp1|chr1:44792427-44792926	0.219161427533701	.	.
chr1	44551396	44551895	chr1	44862846	44863345	Gulp1|chr1:44862846-44863345	0.220793416866607	.	.
chr1	44552204	44552703	chr1	44445890	44446389	Gulp1|chr1:44445890-44446389	0.27857449064052	.	.
chr1	44552204	44552703	chr1	44533522	44534021	Gulp1|chr1:44533522-44534021	0.335761333414341	.	.
chr1	44552204	44552703	chr1	44561380	44561879	Gulp1|chr1:44561380-44561879	0.308121610985519	.	.
chr1	44552204	44552703	chr1	44575894	44576393	Gulp1|chr1:44575894-44576393	0.272740204872155	.	.
chr1	44552204	44552703	chr1	44621921	44622420	Gulp1|chr1:44621921-44622420	0.244241411206719	.	.
chr1	44552204	44552703	chr1	44645681	44646180	Gulp1|chr1:44645681-44646180	0.295756814949073	.	.
chr1	44552204	44552703	chr1	44646260	44646759	Gulp1|chr1:44646260-44646759	0.454335941497567	.	.
chr1	44552204	44552703	chr1	44669372	44669871	Gulp1|chr1:44669372-44669871	0.198795085448592	.	.
chr1	44552204	44552703	chr1	44720979	44721478	Gulp1|chr1:44720979-44721478	0.532110214420032	.	.
chr1	44552204	44552703	chr1	44750744	44751243	Gulp1|chr1:44750744-44751243	0.151845408646965	.	.
chr1	44552204	44552703	chr1	44778555	44779054	Gulp1|chr1:44778555-44779054	0.201961154120931	.	.
chr1	44552204	44552703	chr1	44792427	44792926	Gulp1|chr1:44792427-44792926	0.315117275367373	.	.
chr1	44552204	44552703	chr1	44862846	44863345	Gulp1|chr1:44862846-44863345	0.216354915705807	.	.
chr1	44552204	44552703	chr1	44863368	44863867	Gulp1|chr1:44863368-44863867	0.117086377228028	.	.
chr1	44745649	44746148	chr1	44277124	44277623	4930521E06Rik|chr1:44277124-44277623	0.156523604937664	.	.
chr1	44745649	44746148	chr1	44589518	44590017	4930521E06Rik|chr1:44589518-44590017	0.120592908601447	.	.
chr1	44745649	44746148	chr1	44645681	44646180	4930521E06Rik|chr1:44645681-44646180	0.291491937743383	.	.
chr1	44745649	44746148	chr1	44646260	44646759	4930521E06Rik|chr1:44646260-44646759	0.206648718242176	.	.
chr1	45794689	45795188	chr1	45626729	45627228	Wdr75|chr1:45626729-45627228	0.152365287753072	.	.
chr1	45794689	45795188	chr1	45825095	45825594	Wdr75|chr1:45825095-45825594	0.172850973316186	.	.
chr1	45794689	45795188	chr1	46222543	46223042	Wdr75|chr1:46222543-46223042	0.226683797796906	.	.
chr1	45795197	45795696	chr1	45816821	45817320	Wdr75|chr1:45816821-45817320	0.161602778603148	.	.
chr1	45795197	45795696	chr1	46067115	46067614	Wdr75|chr1:46067115-46067614	0.163224881036499	.	.
chr1	45795197	45795696	chr1	46222543	46223042	Wdr75|chr1:46222543-46223042	0.137733209262841	.	.
chr1	45925424	45925923	chr1	46018316	46018815	Slc40a1|chr1:46018316-46018815	0.228636449674477	.	.
chr1	45925424	45925923	chr1	46222543	46223042	Slc40a1|chr1:46222543-46223042	0.290754067548159	.	.
chr1	46066566	46067065	chr1	45766100	45766599	Dnah7b|chr1:45766100-45766599	0.268974990005619	.	.
chr1	46066566	46067065	chr1	45780721	45781220	Dnah7b|chr1:45780721-45781220	0.115148148524706	.	.
chr1	46066566	46067065	chr1	45891201	45891700	Dnah7b|chr1:45891201-45891700	0.310654265377148	.	.
chr1	46066566	46067065	chr1	46067115	46067614	Dnah7b|chr1:46067115-46067614	0.428991532974025	.	.
chr1	46425176	46425675	chr1	46067115	46067614	Dnah7c|chr1:46067115-46067614	0.161588758850589	.	.
chr1	53296806	53297305	chr1	53330650	53331149	Ormdl1|chr1:53330650-53331149	0.111313055620738	.	.
chr1	53296806	53297305	chr1	53330650	53331149	Pms1|chr1:53330650-53331149	0.111313055620738	.	.
chr1	53296806	53297305	chr1	53426037	53426536	Ormdl1|chr1:53426037-53426536	0.263777512162874	.	.
chr1	53296806	53297305	chr1	53426037	53426536	Pms1|chr1:53426037-53426536	0.263777512162874	.	.
chr1	53296806	53297305	chr1	53647863	53648362	Ormdl1|chr1:53647863-53648362	0.346044771852754	.	.
chr1	53296806	53297305	chr1	53647863	53648362	Pms1|chr1:53647863-53648362	0.346044771852754	.	.
chr1	53313399	53313898	chr1	53157813	53158312	Osgepl1|chr1:53157813-53158312	0.235253287883054	.	.
chr1	53313399	53313898	chr1	53546977	53547476	Osgepl1|chr1:53546977-53547476	0.155664463598037	.	.
chr1	53352482	53352981	chr1	53647863	53648362	Asdurf|chr1:53647863-53648362	0.348902123387207	.	.
chr1	53352482	53352981	chr1	53647863	53648362	Asnsd1|chr1:53647863-53648362	0.348902123387207	.	.
chr1	53706596	53707095	chr1	53330650	53331149	Dnah7a|chr1:53330650-53331149	0.150640174745462	.	.
chr1	54194947	54195446	chr1	54065359	54065858	Hecw2|chr1:54065359-54065858	0.118754234933069	.	.
chr1	54194947	54195446	chr1	54122415	54122914	Hecw2|chr1:54122415-54122914	0.112682566528364	.	.
chr1	54250459	54250958	chr1	54584699	54585198	Ccdc150|chr1:54584699-54585198	0.149292408448228	.	.
chr1	54250459	54250958	chr1	54585255	54585754	Ccdc150|chr1:54585255-54585754	0.127232128856001	.	.
chr1	54250459	54250958	chr1	54665931	54666430	Ccdc150|chr1:54665931-54666430	0.190175001241977	.	.
chr1	54438767	54439266	chr1	54122415	54122914	Gtf3c3|chr1:54122415-54122914	0.172865063238779	.	.
chr1	54438767	54439266	chr1	54578469	54578968	Gtf3c3|chr1:54578469-54578968	0.13921062390627	.	.
chr1	54438767	54439266	chr1	54707058	54707557	Gtf3c3|chr1:54707058-54707557	0.309283290191752	.	.
chr1	54557443	54557942	chr1	54597614	54598113	Pgap1|chr1:54597614-54598113	0.146218848545477	.	.
chr1	54557443	54557942	chr1	54707058	54707557	Pgap1|chr1:54707058-54707557	0.146411073496227	.	.
chr1	55026688	55027187	chr1	55383081	55383580	Sf3b1|chr1:55383081-55383580	0.18350501008219	.	.
chr1	55027198	55027697	chr1	55215276	55215775	Sf3b1|chr1:55215276-55215775	0.193840326505649	.	.
chr1	55087908	55088407	chr1	55215276	55215775	Hspd1|chr1:55215276-55215775	0.237260796070764	.	.
chr1	55087908	55088407	chr1	55215276	55215775	Hspe1|chr1:55215276-55215775	0.237260796070764	.	.
chr1	55087908	55088407	chr1	55383081	55383580	Hspd1|chr1:55383081-55383580	0.164816893283411	.	.
chr1	55087908	55088407	chr1	55383081	55383580	Hspe1|chr1:55383081-55383580	0.164816893283411	.	.
chr1	55130908	55131407	chr1	55215276	55215775	Mob4|chr1:55215276-55215775	0.119024562287986	.	.
chr1	55405572	55406071	chr1	55383081	55383580	Plcl1|chr1:55383081-55383580	0.233967943302818	.	.
chr1	56972152	56972651	chr1	56972961	56973460	9130024F11Rik|chr1:56972961-56973460	0.191303583195957	.	.
chr1	56972152	56972651	chr1	57205521	57206020	9130024F11Rik|chr1:57205521-57206020	0.137246599580515	.	.
chr1	57377374	57377873	chr1	57083035	57083534	1700066M21Rik|chr1:57083035-57083534	0.129140614330812	.	.
chr1	57377374	57377873	chr1	57083035	57083534	4930558J18Rik|chr1:57083035-57083534	0.129140614330812	.	.
chr1	57377374	57377873	chr1	57295035	57295534	1700066M21Rik|chr1:57295035-57295534	0.227961658215071	.	.
chr1	57377374	57377873	chr1	57295035	57295534	4930558J18Rik|chr1:57295035-57295534	0.227961658215071	.	.
chr1	57377988	57378487	chr1	57269706	57270205	1700066M21Rik|chr1:57269706-57270205	0.137282668653918	.	.
chr1	57377988	57378487	chr1	57269706	57270205	4930558J18Rik|chr1:57269706-57270205	0.137282668653918	.	.
chr1	57377988	57378487	chr1	57428877	57429376	1700066M21Rik|chr1:57428877-57429376	0.177951540079338	.	.
chr1	57377988	57378487	chr1	57428877	57429376	4930558J18Rik|chr1:57428877-57429376	0.177951540079338	.	.
chr1	58392818	58393317	chr1	58400623	58401122	Bzw1|chr1:58400623-58401122	0.115428824392439	.	.
chr1	58392818	58393317	chr1	58746853	58747352	Bzw1|chr1:58746853-58747352	0.207923934937746	.	.
chr1	58393482	58393981	chr1	58400623	58401122	Bzw1|chr1:58400623-58401122	0.128042943204399	.	.
chr1	58393482	58393981	chr1	58422814	58423313	Bzw1|chr1:58422814-58423313	0.131734681557104	.	.
chr1	58393482	58393981	chr1	58622546	58623045	Bzw1|chr1:58622546-58623045	0.31576496386105	.	.
chr1	58393482	58393981	chr1	58652543	58653042	Bzw1|chr1:58652543-58653042	0.136876625194285	.	.
chr1	58423825	58424324	chr1	58296260	58296759	Clk1|chr1:58296260-58296759	0.191590907718213	.	.
chr1	58445384	58445883	chr1	58400623	58401122	Nif3l1|chr1:58400623-58401122	0.323604607322955	.	.
chr1	58445384	58445883	chr1	58400623	58401122	Ppil3|chr1:58400623-58401122	0.323604607322955	.	.
chr1	58445384	58445883	chr1	58746853	58747352	Nif3l1|chr1:58746853-58747352	0.19047418518017	.	.
chr1	58445384	58445883	chr1	58746853	58747352	Ppil3|chr1:58746853-58747352	0.19047418518017	.	.
chr1	58504734	58505233	chr1	58271090	58271589	Gm15834|chr1:58271090-58271589	0.134460931895163	.	.
chr1	58504734	58505233	chr1	58271090	58271589	Orc2|chr1:58271090-58271589	0.134460931895163	.	.
chr1	58504734	58505233	chr1	58289826	58290325	Gm15834|chr1:58289826-58290325	0.112534314810573	.	.
chr1	58504734	58505233	chr1	58289826	58290325	Orc2|chr1:58289826-58290325	0.112534314810573	.	.
chr1	58504734	58505233	chr1	58770010	58770509	Gm15834|chr1:58770010-58770509	0.186092702652358	.	.
chr1	58504734	58505233	chr1	58770010	58770509	Gm15834|chr1:58770010-58770509	0.186092702652359	.	.
chr1	58504734	58505233	chr1	58770010	58770509	Orc2|chr1:58770010-58770509	0.186092702652358	.	.
chr1	58504734	58505233	chr1	58770010	58770509	Orc2|chr1:58770010-58770509	0.186092702652359	.	.
chr1	58710970	58711469	chr1	58622546	58623045	Cflar|chr1:58622546-58623045	0.137332711099661	.	.
chr1	58710970	58711469	chr1	58652543	58653042	Cflar|chr1:58652543-58653042	0.233745716781713	.	.
chr1	58710970	58711469	chr1	58770010	58770509	Cflar|chr1:58770010-58770509	0.173237395257696	.	.
chr1	58711489	58711988	chr1	58400623	58401122	Cflar|chr1:58400623-58401122	0.140953128883737	.	.
chr1	58711489	58711988	chr1	58652543	58653042	Cflar|chr1:58652543-58653042	0.114648750952816	.	.
chr1	58711489	58711988	chr1	58770010	58770509	Cflar|chr1:58770010-58770509	0.243673219775055	.	.
chr1	58973284	58973783	chr1	58746853	58747352	Stradb|chr1:58746853-58747352	0.226948550090333	.	.
chr1	58973284	58973783	chr1	58746853	58747352	Trak2|chr1:58746853-58747352	0.226948550090333	.	.
chr1	58973284	58973783	chr1	58770010	58770509	Stradb|chr1:58770010-58770509	0.139552811118713	.	.
chr1	58973284	58973783	chr1	58770010	58770509	Trak2|chr1:58770010-58770509	0.139552811118713	.	.
chr1	58973886	58974385	chr1	58603665	58604164	Stradb|chr1:58603665-58604164	0.148211057598699	.	.
chr1	58973886	58974385	chr1	58603665	58604164	Trak2|chr1:58603665-58604164	0.148211057598699	.	.
chr1	58973886	58974385	chr1	58614393	58614892	Stradb|chr1:58614393-58614892	0.15877555239154	.	.
chr1	58973886	58974385	chr1	58614393	58614892	Trak2|chr1:58614393-58614892	0.15877555239154	.	.
chr1	58973886	58974385	chr1	58617236	58617735	Stradb|chr1:58617236-58617735	0.131039131074955	.	.
chr1	58973886	58974385	chr1	58617236	58617735	Trak2|chr1:58617236-58617735	0.131039131074955	.	.
chr1	58973886	58974385	chr1	58745798	58746297	Stradb|chr1:58745798-58746297	0.189116673018708	.	.
chr1	58973886	58974385	chr1	58745798	58746297	Trak2|chr1:58745798-58746297	0.189116673018708	.	.
chr1	58973886	58974385	chr1	58746853	58747352	Stradb|chr1:58746853-58747352	0.211975278264939	.	.
chr1	58973886	58974385	chr1	58746853	58747352	Stradb|chr1:58746853-58747352	0.21197527826494	.	.
chr1	58973886	58974385	chr1	58746853	58747352	Trak2|chr1:58746853-58747352	0.211975278264939	.	.
chr1	58973886	58974385	chr1	58746853	58747352	Trak2|chr1:58746853-58747352	0.21197527826494	.	.
chr1	58973886	58974385	chr1	58937261	58937760	Stradb|chr1:58937261-58937760	0.155454967680105	.	.
chr1	58973886	58974385	chr1	58937261	58937760	Trak2|chr1:58937261-58937760	0.155454967680105	.	.
chr1	58973886	58974385	chr1	58949448	58949947	Stradb|chr1:58949448-58949947	0.125886586396505	.	.
chr1	58973886	58974385	chr1	58949448	58949947	Trak2|chr1:58949448-58949947	0.125886586396505	.	.
chr1	59120147	59120646	chr1	58937261	58937760	G730003C15Rik|chr1:58937261-58937760	0.129937537135523	.	.
chr1	59120147	59120646	chr1	58937261	58937760	Tmem237|chr1:58937261-58937760	0.129937537135523	.	.
chr1	59162883	59163382	chr1	58937261	58937760	Mpp4|chr1:58937261-58937760	0.513413684397484	.	.
chr1	59237006	59237505	chr1	58770010	58770509	Als2|chr1:58770010-58770509	0.254470959262534	.	.
chr1	59237895	59238394	chr1	59067948	59068447	Als2|chr1:59067948-59068447	0.120555889699399	.	.
chr1	60097393	60097892	chr1	60228487	60228986	Carf|chr1:60228487-60228986	0.179403884632456	.	.
chr1	60097393	60097892	chr1	60488668	60489167	Carf|chr1:60488668-60489167	0.163281244144423	.	.
chr1	60097980	60098479	chr1	60228487	60228986	Carf|chr1:60228487-60228986	0.179262318667253	.	.
chr1	60097980	60098479	chr1	60228487	60228986	Wdr12|chr1:60228487-60228986	0.179262318667253	.	.
chr1	65122893	65123392	chr1	65111968	65112467	D630023F18Rik|chr1:65111968-65112467	0.173617179214961	.	.
chr1	65122893	65123392	chr1	65178123	65178622	D630023F18Rik|chr1:65178123-65178622	0.18101622818633	.	.
chr1	65122893	65123392	chr1	65280343	65280842	D630023F18Rik|chr1:65280343-65280842	0.167263322961662	.	.
chr1	65186396	65186895	chr1	65010101	65010600	Idh1|chr1:65010101-65010600	0.173130220885736	.	.
chr1	65186396	65186895	chr1	65010101	65010600	Pikfyve|chr1:65010101-65010600	0.173130220885736	.	.
chr1	65186396	65186895	chr1	65178123	65178622	Idh1|chr1:65178123-65178622	0.137967740239393	.	.
chr1	65186396	65186895	chr1	65178123	65178622	Pikfyve|chr1:65178123-65178622	0.137967740239393	.	.
chr1	66174880	66175379	chr1	66206834	66207333	Map2|chr1:66206834-66207333	0.16814823305808	.	.
chr1	69687151	69687650	chr1	69331656	69332155	Ikzf2|chr1:69331656-69332155	0.211984896066138	.	.
chr1	69687151	69687650	chr1	69359507	69360006	Ikzf2|chr1:69359507-69360006	0.238129720017623	.	.
chr1	69687151	69687650	chr1	69498874	69499373	Ikzf2|chr1:69498874-69499373	0.189676560834094	.	.
chr1	69687151	69687650	chr1	69785070	69785569	Ikzf2|chr1:69785070-69785569	0.241419256804906	.	.
chr1	69687151	69687650	chr1	69854213	69854712	Ikzf2|chr1:69854213-69854712	0.196966518949419	.	.
chr1	70725497	70725996	chr1	70684750	70685249	Vwc2l|chr1:70684750-70685249	0.169598132842686	.	.
chr1	74284057	74284556	chr1	74313260	74313759	Aamp|chr1:74313260-74313759	0.135861496836421	.	.
chr1	74284057	74284556	chr1	74313260	74313759	Pnkd|chr1:74313260-74313759	0.135861496836421	.	.
chr1	74284588	74285087	chr1	74332262	74332761	Aamp|chr1:74332262-74332761	0.201969884844666	.	.
chr1	74284588	74285087	chr1	74332262	74332761	Pnkd|chr1:74332262-74332761	0.201969884844666	.	.
chr1	74361763	74362262	chr1	74332815	74333314	Catip|chr1:74332815-74333314	0.121210504767719	.	.
chr1	74361763	74362262	chr1	74439093	74439592	Catip|chr1:74439093-74439592	0.294787383942767	.	.
chr1	74361763	74362262	chr1	74455553	74456052	Catip|chr1:74455553-74456052	0.172820440425878	.	.
chr1	74391301	74391800	chr1	74332815	74333314	Ctdsp1|chr1:74332815-74333314	0.128717216102416	.	.
chr1	74391301	74391800	chr1	74386756	74387255	Ctdsp1|chr1:74386756-74387255	0.159782656769727	.	.
chr1	74391301	74391800	chr1	74397348	74397847	Ctdsp1|chr1:74397348-74397847	0.193457462106067	.	.
chr1	74408176	74408675	chr1	74332815	74333314	Vil1|chr1:74332815-74333314	0.203209682489155	.	.
chr1	74408176	74408675	chr1	74415126	74415625	Vil1|chr1:74415126-74415625	0.474161973213111	.	.
chr1	74408176	74408675	chr1	74439093	74439592	Vil1|chr1:74439093-74439592	0.187523985881332	.	.
chr1	74505730	74506229	chr1	74313260	74313759	Cnot9|chr1:74313260-74313759	0.175001173619989	.	.
chr1	74505730	74506229	chr1	74332262	74332761	Cnot9|chr1:74332262-74332761	0.147495819238261	.	.
chr1	74505730	74506229	chr1	74386756	74387255	Cnot9|chr1:74386756-74387255	0.131304948498702	.	.
chr1	74505730	74506229	chr1	74397348	74397847	Cnot9|chr1:74397348-74397847	0.151207101856341	.	.
chr1	74505730	74506229	chr1	74415126	74415625	Cnot9|chr1:74415126-74415625	0.16195925918005	.	.
chr1	74505730	74506229	chr1	74806952	74807451	Cnot9|chr1:74806952-74807451	0.239177789330984	.	.
chr1	74506443	74506942	chr1	74313260	74313759	Cnot9|chr1:74313260-74313759	0.151878234314051	.	.
chr1	74541923	74542422	chr1	74784124	74784623	Plcd4|chr1:74784124-74784623	0.149908183975691	.	.
chr1	74542596	74543095	chr1	74784124	74784623	Plcd4|chr1:74784124-74784623	0.357477420659499	.	.
chr1	74542596	74543095	chr1	74787775	74788274	Plcd4|chr1:74787775-74788274	0.153201705391046	.	.
chr1	74542596	74543095	chr1	74858307	74858806	Plcd4|chr1:74858307-74858806	0.173331323732723	.	.
chr1	74542596	74543095	chr1	74872216	74872715	Plcd4|chr1:74872216-74872715	0.201996957306807	.	.
chr1	74587962	74588461	chr1	74332262	74332761	Bcs1l|chr1:74332262-74332761	0.206694444277933	.	.
chr1	74587962	74588461	chr1	74332262	74332761	Zfp142|chr1:74332262-74332761	0.206694444277933	.	.
chr1	74587962	74588461	chr1	74397348	74397847	Bcs1l|chr1:74397348-74397847	0.130211809166462	.	.
chr1	74587962	74588461	chr1	74397348	74397847	Zfp142|chr1:74397348-74397847	0.130211809166462	.	.
chr1	74587962	74588461	chr1	74786284	74786783	Bcs1l|chr1:74786284-74786783	0.119186457455214	.	.
chr1	74587962	74588461	chr1	74786284	74786783	Zfp142|chr1:74786284-74786783	0.119186457455214	.	.
chr1	74587962	74588461	chr1	74787775	74788274	Bcs1l|chr1:74787775-74788274	0.210937607607506	.	.
chr1	74587962	74588461	chr1	74787775	74788274	Zfp142|chr1:74787775-74788274	0.210937607607506	.	.
chr1	74587962	74588461	chr1	74802933	74803432	Bcs1l|chr1:74802933-74803432	0.152258324642793	.	.
chr1	74587962	74588461	chr1	74802933	74803432	Zfp142|chr1:74802933-74803432	0.152258324642793	.	.
chr1	74587962	74588461	chr1	74806444	74806943	Bcs1l|chr1:74806444-74806943	0.174977289909678	.	.
chr1	74587962	74588461	chr1	74806444	74806943	Zfp142|chr1:74806444-74806943	0.174977289909678	.	.
chr1	74587962	74588461	chr1	74806952	74807451	Bcs1l|chr1:74806952-74807451	0.246903631608784	.	.
chr1	74587962	74588461	chr1	74806952	74807451	Zfp142|chr1:74806952-74807451	0.246903631608784	.	.
chr1	74587962	74588461	chr1	74808065	74808564	Bcs1l|chr1:74808065-74808564	0.140732474644364	.	.
chr1	74587962	74588461	chr1	74808065	74808564	Zfp142|chr1:74808065-74808564	0.140732474644364	.	.
chr1	74587962	74588461	chr1	74816731	74817230	Bcs1l|chr1:74816731-74817230	0.142670945395724	.	.
chr1	74587962	74588461	chr1	74816731	74817230	Zfp142|chr1:74816731-74817230	0.142670945395724	.	.
chr1	74587962	74588461	chr1	74880737	74881236	Bcs1l|chr1:74880737-74881236	0.260075592279184	.	.
chr1	74587962	74588461	chr1	74880737	74881236	Zfp142|chr1:74880737-74881236	0.260075592279184	.	.
chr1	74587962	74588461	chr1	74882110	74882609	Bcs1l|chr1:74882110-74882609	0.139577524438394	.	.
chr1	74587962	74588461	chr1	74882110	74882609	Zfp142|chr1:74882110-74882609	0.139577524438394	.	.
chr1	74601175	74601674	chr1	74787775	74788274	Rnf25|chr1:74787775-74788274	0.204589108681468	.	.
chr1	74601175	74601674	chr1	74787775	74788274	Stk36|chr1:74787775-74788274	0.204589108681468	.	.
chr1	74601175	74601674	chr1	74880737	74881236	Rnf25|chr1:74880737-74881236	0.117777892210901	.	.
chr1	74601175	74601674	chr1	74880737	74881236	Stk36|chr1:74880737-74881236	0.117777892210901	.	.
chr1	74601175	74601674	chr1	74882110	74882609	Rnf25|chr1:74882110-74882609	0.125856211979668	.	.
chr1	74601175	74601674	chr1	74882110	74882609	Stk36|chr1:74882110-74882609	0.125856211979668	.	.
chr1	74661495	74661994	chr1	74787775	74788274	Ttll4|chr1:74787775-74788274	0.255432818077548	.	.
chr1	74661495	74661994	chr1	74806444	74806943	Ttll4|chr1:74806444-74806943	0.350185246319568	.	.
chr1	74661495	74661994	chr1	74806952	74807451	Ttll4|chr1:74806952-74807451	0.344579332065293	.	.
chr1	74661495	74661994	chr1	74808065	74808564	Ttll4|chr1:74808065-74808564	0.126046335056869	.	.
chr1	74661495	74661994	chr1	74824729	74825228	Ttll4|chr1:74824729-74825228	0.129769151513653	.	.
chr1	74661495	74661994	chr1	74872216	74872715	Ttll4|chr1:74872216-74872715	0.115805070201772	.	.
chr1	74661495	74661994	chr1	74880737	74881236	Ttll4|chr1:74880737-74881236	0.206242989506026	.	.
chr1	74661495	74661994	chr1	74882110	74882609	Ttll4|chr1:74882110-74882609	0.197685365892366	.	.
chr1	74850152	74850651	chr1	74784124	74784623	Gm16582|chr1:74784124-74784623	0.18015018763921	.	.
chr1	74854708	74855207	chr1	74802933	74803432	Cdk5r2|chr1:74802933-74803432	0.132359746096783	.	.
chr1	74854708	74855207	chr1	74872216	74872715	Cdk5r2|chr1:74872216-74872715	0.18301462082466	.	.
chr1	74935357	74935856	chr1	74784124	74784623	Cfap65|chr1:74784124-74784623	0.130492690207683	.	.
chr1	74935357	74935856	chr1	74824729	74825228	Cfap65|chr1:74824729-74825228	0.128511968661912	.	.
chr1	74935357	74935856	chr1	75244823	75245322	Cfap65|chr1:75244823-75245322	0.155923939301472	.	.
chr1	75124760	75125259	chr1	74786284	74786783	Nhej1|chr1:74786284-74786783	0.116145808434871	.	.
chr1	75124760	75125259	chr1	74808065	74808564	Nhej1|chr1:74808065-74808564	0.233545592553125	.	.
chr1	75124760	75125259	chr1	75218312	75218811	Nhej1|chr1:75218312-75218811	0.117240835896729	.	.
chr1	75124760	75125259	chr1	75263237	75263736	Nhej1|chr1:75263237-75263736	0.308055744859795	.	.
chr1	75124760	75125259	chr1	75342805	75343304	Nhej1|chr1:75342805-75343304	0.261800191851177	.	.
chr1	75124760	75125259	chr1	75342805	75343304	Nhej1|chr1:75342805-75343304	0.261800191851178	.	.
chr1	75124760	75125259	chr1	75381822	75382321	Nhej1|chr1:75381822-75382321	0.162431652312473	.	.
chr1	75124760	75125259	chr1	75445624	75446123	Nhej1|chr1:75445624-75446123	0.158668276325043	.	.
chr1	75124760	75125259	chr1	75487302	75487801	Nhej1|chr1:75487302-75487801	0.182006723299262	.	.
chr1	75142499	75142998	chr1	74894978	74895477	Cnppd1|chr1:74894978-74895477	0.152481594920638	.	.
chr1	75142499	75142998	chr1	74894978	74895477	Retreg2|chr1:74894978-74895477	0.152481594920638	.	.
chr1	75142499	75142998	chr1	75218312	75218811	Cnppd1|chr1:75218312-75218811	0.211523042587246	.	.
chr1	75142499	75142998	chr1	75218312	75218811	Retreg2|chr1:75218312-75218811	0.211523042587246	.	.
chr1	75142499	75142998	chr1	75342805	75343304	Cnppd1|chr1:75342805-75343304	0.119656191812419	.	.
chr1	75142499	75142998	chr1	75342805	75343304	Retreg2|chr1:75342805-75343304	0.119656191812419	.	.
chr1	75142499	75142998	chr1	75381822	75382321	Cnppd1|chr1:75381822-75382321	0.121570395093723	.	.
chr1	75142499	75142998	chr1	75381822	75382321	Retreg2|chr1:75381822-75382321	0.121570395093723	.	.
chr1	75142499	75142998	chr1	75445624	75446123	Cnppd1|chr1:75445624-75446123	0.127195844871009	.	.
chr1	75142499	75142998	chr1	75445624	75446123	Retreg2|chr1:75445624-75446123	0.127195844871009	.	.
chr1	75142499	75142998	chr1	75487302	75487801	Cnppd1|chr1:75487302-75487801	0.156695169123079	.	.
chr1	75142499	75142998	chr1	75487302	75487801	Retreg2|chr1:75487302-75487801	0.156695169123079	.	.
chr1	75168424	75168923	chr1	74802933	74803432	Zfand2b|chr1:74802933-74803432	0.249743612593859	.	.
chr1	75168424	75168923	chr1	74806444	74806943	Zfand2b|chr1:74806444-74806943	0.185248185486577	.	.
chr1	75168424	75168923	chr1	74824729	74825228	Zfand2b|chr1:74824729-74825228	0.154715169854915	.	.
chr1	75168424	75168923	chr1	74880737	74881236	Zfand2b|chr1:74880737-74881236	0.130764330632237	.	.
chr1	75168424	75168923	chr1	74882110	74882609	Zfand2b|chr1:74882110-74882609	0.116894290786574	.	.
chr1	75168424	75168923	chr1	74894978	74895477	Zfand2b|chr1:74894978-74895477	0.118156378505493	.	.
chr1	75168424	75168923	chr1	74948735	74949234	Zfand2b|chr1:74948735-74949234	0.142023529452725	.	.
chr1	75168424	75168923	chr1	75218312	75218811	Zfand2b|chr1:75218312-75218811	0.11865526534031	.	.
chr1	75168424	75168923	chr1	75244823	75245322	Zfand2b|chr1:75244823-75245322	0.214226534829017	.	.
chr1	75168424	75168923	chr1	75445624	75446123	Zfand2b|chr1:75445624-75446123	0.141202097025541	.	.
chr1	75168424	75168923	chr1	75459319	75459818	Zfand2b|chr1:75459319-75459818	0.172494532883518	.	.
chr1	75168424	75168923	chr1	75487302	75487801	Zfand2b|chr1:75487302-75487801	0.159184270053113	.	.
chr1	75180079	75180578	chr1	74786284	74786783	Abcb6|chr1:74786284-74786783	0.121360229017011	.	.
chr1	75180079	75180578	chr1	74806952	74807451	Abcb6|chr1:74806952-74807451	0.117371558755915	.	.
chr1	75180079	75180578	chr1	75263237	75263736	Abcb6|chr1:75263237-75263736	0.130340261270427	.	.
chr1	75180079	75180578	chr1	75381822	75382321	Abcb6|chr1:75381822-75382321	0.151886946922439	.	.
chr1	75180079	75180578	chr1	75477362	75477861	Abcb6|chr1:75477362-75477861	0.132321809521722	.	.
chr1	75191753	75192252	chr1	74786284	74786783	Ankzf1|chr1:74786284-74786783	0.11315040826111	.	.
chr1	75191753	75192252	chr1	74786284	74786783	Atg9a|chr1:74786284-74786783	0.11315040826111	.	.
chr1	75191753	75192252	chr1	74806952	74807451	Ankzf1|chr1:74806952-74807451	0.24939601350415	.	.
chr1	75191753	75192252	chr1	74806952	74807451	Atg9a|chr1:74806952-74807451	0.24939601350415	.	.
chr1	75191753	75192252	chr1	74808065	74808564	Ankzf1|chr1:74808065-74808564	0.342075941634964	.	.
chr1	75191753	75192252	chr1	74808065	74808564	Atg9a|chr1:74808065-74808564	0.342075941634964	.	.
chr1	75191753	75192252	chr1	75001124	75001623	Ankzf1|chr1:75001124-75001623	0.124292354113405	.	.
chr1	75191753	75192252	chr1	75001124	75001623	Atg9a|chr1:75001124-75001623	0.124292354113405	.	.
chr1	75191753	75192252	chr1	75289342	75289841	Ankzf1|chr1:75289342-75289841	0.250280679846721	.	.
chr1	75191753	75192252	chr1	75289342	75289841	Atg9a|chr1:75289342-75289841	0.250280679846721	.	.
chr1	75191753	75192252	chr1	75290547	75291046	Ankzf1|chr1:75290547-75291046	0.216905164916822	.	.
chr1	75191753	75192252	chr1	75290547	75291046	Atg9a|chr1:75290547-75291046	0.216905164916822	.	.
chr1	75191753	75192252	chr1	75342805	75343304	Ankzf1|chr1:75342805-75343304	0.126725972760441	.	.
chr1	75191753	75192252	chr1	75342805	75343304	Atg9a|chr1:75342805-75343304	0.126725972760441	.	.
chr1	75191753	75192252	chr1	75495129	75495628	Ankzf1|chr1:75495129-75495628	0.19568930194104	.	.
chr1	75191753	75192252	chr1	75495129	75495628	Atg9a|chr1:75495129-75495628	0.19568930194104	.	.
chr1	75192415	75192914	chr1	74806444	74806943	Ankzf1|chr1:74806444-74806943	0.199509205548655	.	.
chr1	75192415	75192914	chr1	74806444	74806943	Atg9a|chr1:74806444-74806943	0.199509205548655	.	.
chr1	75192415	75192914	chr1	74806952	74807451	Ankzf1|chr1:74806952-74807451	0.281156897890955	.	.
chr1	75192415	75192914	chr1	74806952	74807451	Atg9a|chr1:74806952-74807451	0.281156897890955	.	.
chr1	75192415	75192914	chr1	74808065	74808564	Ankzf1|chr1:74808065-74808564	0.14442843816431	.	.
chr1	75192415	75192914	chr1	74808065	74808564	Atg9a|chr1:74808065-74808564	0.14442843816431	.	.
chr1	75192415	75192914	chr1	74816731	74817230	Ankzf1|chr1:74816731-74817230	0.192074448285478	.	.
chr1	75192415	75192914	chr1	74816731	74817230	Atg9a|chr1:74816731-74817230	0.192074448285478	.	.
chr1	75192415	75192914	chr1	74880737	74881236	Ankzf1|chr1:74880737-74881236	0.213534948401909	.	.
chr1	75192415	75192914	chr1	74880737	74881236	Atg9a|chr1:74880737-74881236	0.213534948401909	.	.
chr1	75192415	75192914	chr1	74882110	74882609	Ankzf1|chr1:74882110-74882609	0.239632816022337	.	.
chr1	75192415	75192914	chr1	74882110	74882609	Atg9a|chr1:74882110-74882609	0.239632816022337	.	.
chr1	75192415	75192914	chr1	75234571	75235070	Ankzf1|chr1:75234571-75235070	0.163679389587671	.	.
chr1	75192415	75192914	chr1	75234571	75235070	Atg9a|chr1:75234571-75235070	0.163679389587671	.	.
chr1	75192415	75192914	chr1	75263237	75263736	Ankzf1|chr1:75263237-75263736	0.21095755020774	.	.
chr1	75192415	75192914	chr1	75263237	75263736	Atg9a|chr1:75263237-75263736	0.21095755020774	.	.
chr1	75192415	75192914	chr1	75289342	75289841	Ankzf1|chr1:75289342-75289841	0.127857312459576	.	.
chr1	75192415	75192914	chr1	75289342	75289841	Atg9a|chr1:75289342-75289841	0.127857312459576	.	.
chr1	75192415	75192914	chr1	75381822	75382321	Ankzf1|chr1:75381822-75382321	0.213620998839319	.	.
chr1	75192415	75192914	chr1	75381822	75382321	Atg9a|chr1:75381822-75382321	0.213620998839319	.	.
chr1	75192415	75192914	chr1	75445624	75446123	Ankzf1|chr1:75445624-75446123	0.141628038764566	.	.
chr1	75192415	75192914	chr1	75445624	75446123	Atg9a|chr1:75445624-75446123	0.141628038764566	.	.
chr1	75192415	75192914	chr1	75495129	75495628	Ankzf1|chr1:75495129-75495628	0.204704513620207	.	.
chr1	75192415	75192914	chr1	75495129	75495628	Atg9a|chr1:75495129-75495628	0.204704513620207	.	.
chr1	75210546	75211045	chr1	74786284	74786783	Glb1l|chr1:74786284-74786783	0.196207004811882	.	.
chr1	75210546	75211045	chr1	74786284	74786783	Stk16|chr1:74786284-74786783	0.196207004811882	.	.
chr1	75210546	75211045	chr1	74808065	74808564	Glb1l|chr1:74808065-74808564	0.202607768057578	.	.
chr1	75210546	75211045	chr1	74808065	74808564	Stk16|chr1:74808065-74808564	0.202607768057578	.	.
chr1	75210546	75211045	chr1	74948735	74949234	Glb1l|chr1:74948735-74949234	0.146772984099394	.	.
chr1	75210546	75211045	chr1	74948735	74949234	Stk16|chr1:74948735-74949234	0.146772984099394	.	.
chr1	75210546	75211045	chr1	75263237	75263736	Glb1l|chr1:75263237-75263736	0.146190317459098	.	.
chr1	75210546	75211045	chr1	75263237	75263736	Stk16|chr1:75263237-75263736	0.146190317459098	.	.
chr1	75219086	75219585	chr1	74802933	74803432	Tuba4a|chr1:74802933-74803432	0.279497127951584	.	.
chr1	75219086	75219585	chr1	74806952	74807451	Tuba4a|chr1:74806952-74807451	0.1348085531818	.	.
chr1	75219086	75219585	chr1	74808065	74808564	Tuba4a|chr1:74808065-74808564	0.151908718429321	.	.
chr1	75219086	75219585	chr1	74872216	74872715	Tuba4a|chr1:74872216-74872715	0.120809163462473	.	.
chr1	75219086	75219585	chr1	75218312	75218811	Tuba4a|chr1:75218312-75218811	0.263505886049364	.	.
chr1	75219086	75219585	chr1	75234571	75235070	Tuba4a|chr1:75234571-75235070	0.146439022753291	.	.
chr1	75236144	75236643	chr1	74802933	74803432	Dnajb2|chr1:74802933-74803432	0.138276518075295	.	.
chr1	75236144	75236643	chr1	74808065	74808564	Dnajb2|chr1:74808065-74808564	0.251001626007018	.	.
chr1	75236144	75236643	chr1	74808065	74808564	Dnajb2|chr1:74808065-74808564	0.251001626007019	.	.
chr1	75236144	75236643	chr1	75290547	75291046	Dnajb2|chr1:75290547-75291046	0.152465632712425	.	.
chr1	75236144	75236643	chr1	75342805	75343304	Dnajb2|chr1:75342805-75343304	0.188696930939022	.	.
chr1	75236144	75236643	chr1	75381822	75382321	Dnajb2|chr1:75381822-75382321	0.189338952347797	.	.
chr1	75236144	75236643	chr1	75445624	75446123	Dnajb2|chr1:75445624-75446123	0.173399256674406	.	.
chr1	75236651	75237150	chr1	74824729	74825228	Dnajb2|chr1:74824729-74825228	0.117261417367324	.	.
chr1	75236651	75237150	chr1	74872216	74872715	Dnajb2|chr1:74872216-74872715	0.134669756782728	.	.
chr1	75236651	75237150	chr1	74872216	74872715	Dnajb2|chr1:74872216-74872715	0.134669756782729	.	.
chr1	75236651	75237150	chr1	75218312	75218811	Dnajb2|chr1:75218312-75218811	0.22259412310083	.	.
chr1	75236651	75237150	chr1	75342805	75343304	Dnajb2|chr1:75342805-75343304	0.273863191532836	.	.
chr1	75236651	75237150	chr1	75445624	75446123	Dnajb2|chr1:75445624-75446123	0.191521591346902	.	.
chr1	75251521	75252020	chr1	75263237	75263736	Gm28294|chr1:75263237-75263736	0.122242327964858	.	.
chr1	75251521	75252020	chr1	75289342	75289841	Gm28294|chr1:75289342-75289841	0.235228011238523	.	.
chr1	75251521	75252020	chr1	75445624	75446123	Gm28294|chr1:75445624-75446123	0.144623510365957	.	.
chr1	75251521	75252020	chr1	75467494	75467993	Gm28294|chr1:75467494-75467993	0.111639474226223	.	.
chr1	75251521	75252020	chr1	75477362	75477861	Gm28294|chr1:75477362-75477861	0.138599992449403	.	.
chr1	75264008	75264507	chr1	75218312	75218811	Ptprn|chr1:75218312-75218811	0.240710069366706	.	.
chr1	75264008	75264507	chr1	75263237	75263736	Ptprn|chr1:75263237-75263736	0.116378829363946	.	.
chr1	75264008	75264507	chr1	75445116	75445615	Ptprn|chr1:75445116-75445615	0.299617187239184	.	.
chr1	75264008	75264507	chr1	75445624	75446123	Ptprn|chr1:75445624-75446123	0.13512858032178	.	.
chr1	75264008	75264507	chr1	75459319	75459818	Ptprn|chr1:75459319-75459818	0.125952920695596	.	.
chr1	75264008	75264507	chr1	75487302	75487801	Ptprn|chr1:75487302-75487801	0.200057037471217	.	.
chr1	75277375	75277874	chr1	75289342	75289841	Resp18|chr1:75289342-75289841	0.198152150069268	.	.
chr1	75277375	75277874	chr1	75290547	75291046	Resp18|chr1:75290547-75291046	0.124407940308921	.	.
chr1	75278167	75278666	chr1	75218312	75218811	Resp18|chr1:75218312-75218811	0.217909556468444	.	.
chr1	75278167	75278666	chr1	75487302	75487801	Resp18|chr1:75487302-75487801	0.278874174318832	.	.
chr1	75317346	75317845	chr1	75289342	75289841	Dnpep|chr1:75289342-75289841	0.26823595726037	.	.
chr1	75317346	75317845	chr1	75381822	75382321	Dnpep|chr1:75381822-75382321	0.120979845648589	.	.
chr1	75317346	75317845	chr1	75495129	75495628	Dnpep|chr1:75495129-75495628	0.123113758171453	.	.
chr1	75435709	75436208	chr1	75001124	75001623	Gmppa|chr1:75001124-75001623	0.163243992768095	.	.
chr1	75435709	75436208	chr1	75495129	75495628	Gmppa|chr1:75495129-75495628	0.149791751452796	.	.
chr1	75478598	75479097	chr1	75218312	75218811	Chpf|chr1:75218312-75218811	0.150863950595551	.	.
chr1	75478598	75479097	chr1	75218312	75218811	Tmem198|chr1:75218312-75218811	0.150863950595551	.	.
chr1	75478598	75479097	chr1	75234571	75235070	Chpf|chr1:75234571-75235070	0.202110504057458	.	.
chr1	75478598	75479097	chr1	75234571	75235070	Tmem198|chr1:75234571-75235070	0.202110504057458	.	.
chr1	75478598	75479097	chr1	75445116	75445615	Chpf|chr1:75445116-75445615	0.267140084339275	.	.
chr1	75478598	75479097	chr1	75445116	75445615	Tmem198|chr1:75445116-75445615	0.267140084339275	.	.
chr1	75478598	75479097	chr1	75459319	75459818	Chpf|chr1:75459319-75459818	0.133050626428086	.	.
chr1	75478598	75479097	chr1	75459319	75459818	Tmem198|chr1:75459319-75459818	0.133050626428086	.	.
chr1	75478598	75479097	chr1	75487302	75487801	Chpf|chr1:75487302-75487801	0.216462206870205	.	.
chr1	75478598	75479097	chr1	75487302	75487801	Tmem198|chr1:75487302-75487801	0.216462206870205	.	.
chr1	75479156	75479655	chr1	75342805	75343304	Chpf|chr1:75342805-75343304	0.117737544100724	.	.
chr1	75479156	75479655	chr1	75342805	75343304	Tmem198|chr1:75342805-75343304	0.117737544100724	.	.
chr1	75479156	75479655	chr1	75381822	75382321	Chpf|chr1:75381822-75382321	0.278855255793076	.	.
chr1	75479156	75479655	chr1	75381822	75382321	Tmem198|chr1:75381822-75382321	0.278855255793076	.	.
chr1	75479156	75479655	chr1	75445624	75446123	Chpf|chr1:75445624-75446123	0.146386794466712	.	.
chr1	75479156	75479655	chr1	75445624	75446123	Tmem198|chr1:75445624-75446123	0.146386794466712	.	.
chr1	75479156	75479655	chr1	75467494	75467993	Chpf|chr1:75467494-75467993	0.135412438414732	.	.
chr1	75479156	75479655	chr1	75467494	75467993	Tmem198|chr1:75467494-75467993	0.135412438414732	.	.
chr1	75479156	75479655	chr1	75495129	75495628	Chpf|chr1:75495129-75495628	0.207946788677294	.	.
chr1	75479156	75479655	chr1	75495129	75495628	Tmem198|chr1:75495129-75495628	0.207946788677294	.	.
chr1	75505376	75505875	chr1	75689437	75689936	Obsl1|chr1:75689437-75689936	0.171692757222186	.	.
chr1	75521240	75521739	chr1	75653752	75654251	Stk11ip|chr1:75653752-75654251	0.17700765391448	.	.
chr1	75521240	75521739	chr1	75689437	75689936	Stk11ip|chr1:75689437-75689936	0.192684344052869	.	.
chr1	78310032	78310531	chr1	78217089	78217588	Sgpp2|chr1:78217089-78217588	0.225564695482695	.	.
chr1	78310032	78310531	chr1	78328605	78329104	Sgpp2|chr1:78328605-78329104	0.131965545546745	.	.
chr1	78310032	78310531	chr1	78419495	78419994	Sgpp2|chr1:78419495-78419994	0.23715021708321	.	.
chr1	78310032	78310531	chr1	78426741	78427240	Sgpp2|chr1:78426741-78427240	0.297590811377117	.	.
chr1	78310931	78311430	chr1	78217089	78217588	Sgpp2|chr1:78217089-78217588	0.169106255548887	.	.
chr1	78310931	78311430	chr1	78419495	78419994	Sgpp2|chr1:78419495-78419994	0.112789469745456	.	.
chr1	78310931	78311430	chr1	78426741	78427240	Sgpp2|chr1:78426741-78427240	0.138185799959546	.	.
chr1	78488387	78488886	chr1	78217089	78217588	Farsb|chr1:78217089-78217588	0.2238127342924	.	.
chr1	78488387	78488886	chr1	78328605	78329104	Farsb|chr1:78328605-78329104	0.165487158589718	.	.
chr1	79439807	79440306	chr1	79007195	79007694	Scg2|chr1:79007195-79007694	0.237013069015724	.	.
chr1	79439807	79440306	chr1	79055233	79055732	Scg2|chr1:79055233-79055732	0.275624207858845	.	.
chr1	79439807	79440306	chr1	79056656	79057155	Scg2|chr1:79056656-79057155	0.251110911953737	.	.
chr1	79439807	79440306	chr1	79066409	79066908	Scg2|chr1:79066409-79066908	0.205988386512771	.	.
chr1	79439807	79440306	chr1	79078793	79079292	Scg2|chr1:79078793-79079292	0.159221612862025	.	.
chr1	79439807	79440306	chr1	79303543	79304042	Scg2|chr1:79303543-79304042	0.124493560548735	.	.
chr1	79439807	79440306	chr1	79312113	79312612	Scg2|chr1:79312113-79312612	0.182660735147515	.	.
chr1	84839165	84839664	chr1	84838531	84839030	Fbxo36|chr1:84838531-84839030	0.236275913275336	.	.
chr1	84839165	84839664	chr1	84855742	84856241	Fbxo36|chr1:84855742-84856241	0.245430590174788	.	.
chr1	84839808	84840307	chr1	84855742	84856241	Fbxo36|chr1:84855742-84856241	0.193047939407414	.	.
chr1	84839808	84840307	chr1	84855742	84856241	Trip12|chr1:84855742-84856241	0.193047939407414	.	.
chr1	84839808	84840307	chr1	84910388	84910887	Fbxo36|chr1:84910388-84910887	0.207239602437218	.	.
chr1	84839808	84840307	chr1	84910388	84910887	Trip12|chr1:84910388-84910887	0.207239602437218	.	.
chr1	84934371	84934870	chr1	84810386	84810885	Slc16a14|chr1:84810386-84810885	0.121845005046425	.	.
chr1	84934883	84935382	chr1	84810386	84810885	Slc16a14|chr1:84810386-84810885	0.286078157197354	.	.
chr1	84934883	84935382	chr1	84838531	84839030	Slc16a14|chr1:84838531-84839030	0.14153163450553	.	.
chr1	84935649	84936148	chr1	84838531	84839030	Slc16a14|chr1:84838531-84839030	0.134232438899623	.	.
chr1	84935649	84936148	chr1	84855235	84855734	Slc16a14|chr1:84855235-84855734	0.321908914130638	.	.
chr1	84935649	84936148	chr1	84881481	84881980	Slc16a14|chr1:84881481-84881980	0.145347910523193	.	.
chr1	85793160	85793659	chr1	85720188	85720687	Cab39|chr1:85720188-85720687	0.192664711624605	.	.
chr1	85793160	85793659	chr1	85810332	85810831	Cab39|chr1:85810332-85810831	0.116347892543858	.	.
chr1	85793160	85793659	chr1	85965753	85966252	Cab39|chr1:85965753-85966252	0.289349871810826	.	.
chr1	85793728	85794227	chr1	85853262	85853761	Cab39|chr1:85853262-85853761	0.389476772112643	.	.
chr1	85793728	85794227	chr1	85965753	85966252	Cab39|chr1:85965753-85966252	0.252145647042854	.	.
chr1	85793728	85794227	chr1	85999484	85999983	Cab39|chr1:85999484-85999983	0.274956956126547	.	.
chr1	85894274	85894773	chr1	85776113	85776612	Itm2c|chr1:85776113-85776612	0.322059775545106	.	.
chr1	85894274	85894773	chr1	85810332	85810831	Itm2c|chr1:85810332-85810831	0.196928728765889	.	.
chr1	85894274	85894773	chr1	85869875	85870374	Itm2c|chr1:85869875-85870374	0.291199834220745	.	.
chr1	85894274	85894773	chr1	85895455	85895954	Itm2c|chr1:85895455-85895954	0.11228268765885	.	.
chr1	85894274	85894773	chr1	85916833	85917332	Itm2c|chr1:85916833-85917332	0.27455013778849	.	.
chr1	85894274	85894773	chr1	85958147	85958646	Itm2c|chr1:85958147-85958646	0.182695705214713	.	.
chr1	85894955	85895454	chr1	85776113	85776612	Itm2c|chr1:85776113-85776612	0.184198063162414	.	.
chr1	85894955	85895454	chr1	85869875	85870374	Itm2c|chr1:85869875-85870374	0.212170992077685	.	.
chr1	85894955	85895454	chr1	85895455	85895954	Itm2c|chr1:85895455-85895954	0.335586450971448	.	.
chr1	85894955	85895454	chr1	85916833	85917332	Itm2c|chr1:85916833-85917332	0.252459806579968	.	.
chr1	85894955	85895454	chr1	85958147	85958646	Itm2c|chr1:85958147-85958646	0.119539070836837	.	.
chr1	85928201	85928700	chr1	85776113	85776612	4933407L21Rik|chr1:85776113-85776612	0.118692925130566	.	.
chr1	85928201	85928700	chr1	85821789	85822288	4933407L21Rik|chr1:85821789-85822288	0.110443303025072	.	.
chr1	85928201	85928700	chr1	85869875	85870374	4933407L21Rik|chr1:85869875-85870374	0.160788499745912	.	.
chr1	85928201	85928700	chr1	85916833	85917332	4933407L21Rik|chr1:85916833-85917332	0.319164984763269	.	.
chr1	85928201	85928700	chr1	85958147	85958646	4933407L21Rik|chr1:85958147-85958646	0.132682405470975	.	.
chr1	87755700	87756199	chr1	87786247	87786746	Atg16l1|chr1:87786247-87786746	0.117729076686242	.	.
chr1	87755700	87756199	chr1	87848618	87849117	Atg16l1|chr1:87848618-87849117	0.115631979644948	.	.
chr1	87755700	87756199	chr1	87913212	87913711	Atg16l1|chr1:87913212-87913711	0.259619425095655	.	.
chr1	87755700	87756199	chr1	87925537	87926036	Atg16l1|chr1:87925537-87926036	0.184960259463391	.	.
chr1	87853009	87853508	chr1	87798300	87798799	Dgkd|chr1:87798300-87798799	0.205892712458873	.	.
chr1	87853009	87853508	chr1	87913212	87913711	Dgkd|chr1:87913212-87913711	0.206850317733973	.	.
chr1	87853009	87853508	chr1	87925537	87926036	Dgkd|chr1:87925537-87926036	0.111338245515215	.	.
chr1	87853973	87854472	chr1	87798300	87798799	Dgkd|chr1:87798300-87798799	0.354223625698176	.	.
chr1	87853973	87854472	chr1	87798300	87798799	Gm19582|chr1:87798300-87798799	0.354223625698176	.	.
chr1	87853973	87854472	chr1	87813063	87813562	Dgkd|chr1:87813063-87813562	0.147426749580223	.	.
chr1	87853973	87854472	chr1	87813063	87813562	Gm19582|chr1:87813063-87813562	0.147426749580223	.	.
chr1	87853973	87854472	chr1	87925537	87926036	Dgkd|chr1:87925537-87926036	0.236502770376063	.	.
chr1	87853973	87854472	chr1	87925537	87926036	Gm19582|chr1:87925537-87926036	0.236502770376063	.	.
chr1	88008031	88008530	chr1	87813063	87813562	Usp40|chr1:87813063-87813562	0.122319187024657	.	.
chr1	88205505	88206004	chr1	88320520	88321019	Dnajb3|chr1:88320520-88321019	0.110219922340853	.	.
chr1	88277410	88277909	chr1	88293718	88294217	Hjurp|chr1:88293718-88294217	0.127467335231272	.	.
chr1	88277410	88277909	chr1	88293718	88294217	Trpm8|chr1:88293718-88294217	0.127467335231272	.	.
chr1	88462457	88462956	chr1	88262730	88263229	Gm29538|chr1:88262730-88263229	0.127344727409429	.	.
chr1	88462457	88462956	chr1	88411957	88412456	Gm29538|chr1:88411957-88412456	0.145132832535971	.	.
chr1	88462457	88462956	chr1	88461073	88461572	Gm29538|chr1:88461073-88461572	0.222125874881176	.	.
chr1	92641765	92642264	chr1	92895020	92895519	Cops9|chr1:92895020-92895519	0.117318729787595	.	.
chr1	92647708	92648207	chr1	92866110	92866609	Otos|chr1:92866110-92866609	0.110794750678256	.	.
chr1	92647708	92648207	chr1	92895020	92895519	Otos|chr1:92895020-92895519	0.172536727876556	.	.
chr1	92648720	92649219	chr1	92737648	92738147	Otos|chr1:92737648-92738147	0.284939925736202	.	.
chr1	92831030	92831529	chr1	92737648	92738147	Gpc1|chr1:92737648-92738147	0.448747314886163	.	.
chr1	92831616	92832115	chr1	92521236	92521735	Gpc1|chr1:92521236-92521735	0.147245489481809	.	.
chr1	92831616	92832115	chr1	92737648	92738147	Gpc1|chr1:92737648-92738147	0.228374989629475	.	.
chr1	92848463	92848962	chr1	92737648	92738147	Gm29480|chr1:92737648-92738147	0.38153969259196	.	.
chr1	92902753	92903252	chr1	92866110	92866609	Ankmy1|chr1:92866110-92866609	0.173559213729043	.	.
chr1	92907215	92907714	chr1	92712294	92712793	Dusp28|chr1:92712294-92712793	0.136929931454404	.	.
chr1	92934435	92934934	chr1	92799618	92800117	Capn10|chr1:92799618-92800117	0.13416588452166	.	.
chr1	93342619	93343118	chr1	93347074	93347573	Pask|chr1:93347074-93347573	0.117584590700856	.	.
chr1	93342619	93343118	chr1	93347074	93347573	Ppp1r7|chr1:93347074-93347573	0.117584590700856	.	.
chr1	93478107	93478606	chr1	93445454	93445953	Hdlbp|chr1:93445454-93445953	0.143381907645009	.	.
chr1	93478107	93478606	chr1	93445454	93445953	Sept2|chr1:93445454-93445953	0.143381907645009	.	.
chr1	93478107	93478606	chr1	93560595	93561094	Hdlbp|chr1:93560595-93561094	0.139784599380458	.	.
chr1	93478107	93478606	chr1	93560595	93561094	Sept2|chr1:93560595-93561094	0.139784599380458	.	.
chr1	93478622	93479121	chr1	93347074	93347573	Hdlbp|chr1:93347074-93347573	0.136765708189666	.	.
chr1	93478622	93479121	chr1	93347074	93347573	Sept2|chr1:93347074-93347573	0.136765708189666	.	.
chr1	93478622	93479121	chr1	93560595	93561094	Hdlbp|chr1:93560595-93561094	0.325095531868735	.	.
chr1	93478622	93479121	chr1	93560595	93561094	Sept2|chr1:93560595-93561094	0.325095531868735	.	.
chr1	93511801	93512300	chr1	93445454	93445953	Farp2|chr1:93445454-93445953	0.135877897629325	.	.
chr1	93511801	93512300	chr1	93560595	93561094	Farp2|chr1:93560595-93561094	0.11366536897999	.	.
chr1	93635550	93636049	chr1	93560595	93561094	Gm28536|chr1:93560595-93561094	0.14304051329403	.	.
chr1	93754078	93754577	chr1	94060902	94061401	Thap4|chr1:94060902-94061401	0.112299825486318	.	.
chr1	93754078	93754577	chr1	94188060	94188559	Thap4|chr1:94188060-94188559	0.165025308317324	.	.
chr1	93754617	93755116	chr1	93560595	93561094	Thap4|chr1:93560595-93561094	0.267221870210603	.	.
chr1	93754617	93755116	chr1	94035198	94035697	Thap4|chr1:94035198-94035697	0.132887200109708	.	.
chr1	93754617	93755116	chr1	94100693	94101192	Thap4|chr1:94100693-94101192	0.244349564248121	.	.
chr1	93754617	93755116	chr1	94139409	94139908	Thap4|chr1:94139409-94139908	0.215951633206777	.	.
chr1	93803720	93804219	chr1	94079039	94079538	Ing5|chr1:94079039-94079538	0.118397919557954	.	.
chr1	93803720	93804219	chr1	94100693	94101192	Ing5|chr1:94100693-94101192	0.128800471806923	.	.
chr1	93825281	93825780	chr1	94060902	94061401	D2hgdh|chr1:94060902-94061401	0.122544837198482	.	.
chr1	93825281	93825780	chr1	94079039	94079538	D2hgdh|chr1:94079039-94079538	0.23958132097285	.	.
chr1	95313333	95313832	chr1	95110436	95110935	Fam174a|chr1:95110436-95110935	0.175129332349086	.	.
chr1	95313333	95313832	chr1	95445483	95445982	Fam174a|chr1:95445483-95445982	0.111597734622129	.	.
chr1	95313333	95313832	chr1	95450351	95450850	Fam174a|chr1:95450351-95450850	0.118566188373525	.	.
chr1	95313333	95313832	chr1	95485486	95485985	Fam174a|chr1:95485486-95485985	0.197347763988286	.	.
chr1	95313851	95314350	chr1	95048995	95049494	Fam174a|chr1:95048995-95049494	0.203960979768343	.	.
chr1	95313851	95314350	chr1	95268183	95268682	Fam174a|chr1:95268183-95268682	0.181882385837632	.	.
chr1	95667416	95667915	chr1	95450351	95450850	St8sia4|chr1:95450351-95450850	0.199470811717141	.	.
chr1	95667416	95667915	chr1	95462905	95463404	St8sia4|chr1:95462905-95463404	0.280826907554086	.	.
chr1	95667416	95667915	chr1	95569172	95569671	St8sia4|chr1:95569172-95569671	0.215280673945931	.	.
chr1	95667416	95667915	chr1	95644176	95644675	St8sia4|chr1:95644176-95644675	0.229359572607812	.	.
chr1	95667921	95668420	chr1	95450351	95450850	St8sia4|chr1:95450351-95450850	0.232428181448273	.	.
chr1	95667921	95668420	chr1	95569172	95569671	St8sia4|chr1:95569172-95569671	0.20143774754492	.	.
chr1	95667921	95668420	chr1	95950365	95950864	St8sia4|chr1:95950365-95950864	0.153023149259196	.	.
chr1	96871948	96872447	chr1	96685582	96686081	Slco4c1|chr1:96685582-96686081	0.121352408517078	.	.
chr1	96871948	96872447	chr1	96693239	96693738	Slco4c1|chr1:96693239-96693738	0.175853127741163	.	.
chr1	96871948	96872447	chr1	96773607	96774106	Slco4c1|chr1:96773607-96774106	0.186879963292296	.	.
chr1	96871948	96872447	chr1	96794656	96795155	Slco4c1|chr1:96794656-96795155	0.281494374900896	.	.
chr1	97661204	97661703	chr1	97263185	97263684	D1Ertd622e|chr1:97263185-97263684	0.23925790519177	.	.
chr1	97661204	97661703	chr1	97263939	97264438	D1Ertd622e|chr1:97263939-97264438	0.297057381159964	.	.
chr1	97661204	97661703	chr1	97629914	97630413	D1Ertd622e|chr1:97629914-97630413	0.172862000175197	.	.
chr1	97661204	97661703	chr1	97630417	97630916	D1Ertd622e|chr1:97630417-97630916	0.174990395447439	.	.
chr1	97661800	97662299	chr1	97263185	97263684	D1Ertd622e|chr1:97263185-97263684	0.147000213780859	.	.
chr1	97661800	97662299	chr1	97263939	97264438	D1Ertd622e|chr1:97263939-97264438	0.220166997055098	.	.
chr1	98058023	98058522	chr1	98190086	98190585	B230216N24Rik|chr1:98190086-98190585	0.258693950220383	.	.
chr1	98058023	98058522	chr1	98277053	98277552	B230216N24Rik|chr1:98277053-98277552	0.487365021616118	.	.
chr1	98058023	98058522	chr1	98277569	98278068	B230216N24Rik|chr1:98277569-98278068	0.346473086962304	.	.
chr1	98058023	98058522	chr1	98304289	98304788	B230216N24Rik|chr1:98304289-98304788	0.699207628275101	.	.
chr1	98058023	98058522	chr1	98349951	98350450	B230216N24Rik|chr1:98349951-98350450	0.269758287132171	.	.
chr1	98058023	98058522	chr1	98457479	98457978	B230216N24Rik|chr1:98457479-98457978	0.355820588637709	.	.
chr1	98094805	98095304	chr1	98031757	98032256	Pam|chr1:98031757-98032256	0.205461285311001	.	.
chr1	98094805	98095304	chr1	98047553	98048052	Pam|chr1:98047553-98048052	0.256481884214758	.	.
chr1	98095430	98095929	chr1	98190632	98191131	Pam|chr1:98190632-98191131	0.179747303560901	.	.
chr1	98095430	98095929	chr1	98277569	98278068	Pam|chr1:98277569-98278068	0.145284504903575	.	.
chr1	98095430	98095929	chr1	98432532	98433031	Pam|chr1:98432532-98433031	0.192046334284981	.	.
chr1	98173889	98174388	chr1	98002767	98003266	Gm29461|chr1:98002767-98003266	0.267880834425093	.	.
chr1	98173889	98174388	chr1	98190632	98191131	Gm29461|chr1:98190632-98191131	0.147390529049529	.	.
chr1	98173889	98174388	chr1	98303055	98303554	Gm29461|chr1:98303055-98303554	0.161896333200885	.	.
chr1	105663536	105664035	chr1	105510732	105511231	Pign|chr1:105510732-105511231	0.145503196567108	.	.
chr1	105663536	105664035	chr1	105510732	105511231	Relch|chr1:105510732-105511231	0.145503196567108	.	.
chr1	105780395	105780894	chr1	105844184	105844683	Tnfrsf11a|chr1:105844184-105844683	0.160719602346372	.	.
chr1	105990273	105990772	chr1	105510732	105511231	Gm7160|chr1:105510732-105511231	0.361626401514883	.	.
chr1	105990273	105990772	chr1	105510732	105511231	Zcchc2|chr1:105510732-105511231	0.361626401514883	.	.
chr1	105991031	105991530	chr1	105742425	105742924	Gm7160|chr1:105742425-105742924	0.119508803420949	.	.
chr1	105991031	105991530	chr1	105742425	105742924	Zcchc2|chr1:105742425-105742924	0.119508803420949	.	.
chr1	105991031	105991530	chr1	105832752	105833251	Gm7160|chr1:105832752-105833251	0.153560208526465	.	.
chr1	105991031	105991530	chr1	105832752	105833251	Zcchc2|chr1:105832752-105833251	0.153560208526465	.	.
chr1	106796474	106796973	chr1	107159524	107160023	Vps4b|chr1:107159524-107160023	0.180927351679536	.	.
chr1	109982394	109982893	chr1	109929300	109929799	Cdh7|chr1:109929300-109929799	0.210570094779649	.	.
chr1	109982394	109982893	chr1	109929801	109930300	Cdh7|chr1:109929801-109930300	0.185082636453091	.	.
chr1	109982394	109982893	chr1	109949148	109949647	Cdh7|chr1:109949148-109949647	0.324950808994191	.	.
chr1	109982994	109983493	chr1	109929300	109929799	Cdh7|chr1:109929300-109929799	0.203477794671162	.	.
chr1	109982994	109983493	chr1	109929801	109930300	Cdh7|chr1:109929801-109930300	0.154849587276187	.	.
chr1	109982994	109983493	chr1	109949148	109949647	Cdh7|chr1:109949148-109949647	0.295135520544282	.	.
chr1	111863863	111864362	chr1	111660215	111660714	Dsel|chr1:111660215-111660714	0.286077949802022	.	.
chr1	111864757	111865256	chr1	111634029	111634528	Dsel|chr1:111634029-111634528	0.141268541884486	.	.
chr1	111864757	111865256	chr1	111712857	111713356	Dsel|chr1:111712857-111713356	0.205453812479596	.	.
chr1	111864757	111865256	chr1	111765674	111766173	Dsel|chr1:111765674-111766173	0.275333971182014	.	.
chr1	111864757	111865256	chr1	111781940	111782439	Dsel|chr1:111781940-111782439	0.154162711634095	.	.
chr1	111864757	111865256	chr1	111847476	111847975	Dsel|chr1:111847476-111847975	0.142919331322724	.	.
chr1	111864757	111865256	chr1	112089968	112090467	Dsel|chr1:112089968-112090467	0.303166820919252	.	.
chr1	111864757	111865256	chr1	112184967	112185466	Dsel|chr1:112184967-112185466	0.177315521694731	.	.
chr1	115684447	115684946	chr1	115677949	115678448	Cntnap5a|chr1:115677949-115678448	0.134437789206672	.	.
chr1	115684447	115684946	chr1	115744993	115745492	Cntnap5a|chr1:115744993-115745492	0.27720901625008	.	.
chr1	118321592	118322091	chr1	118475682	118476181	Nifk|chr1:118475682-118476181	0.114986598595063	.	.
chr1	118388537	118389036	chr1	118475682	118476181	Clasp1|chr1:118475682-118476181	0.179369215323833	.	.
chr1	118388537	118389036	chr1	118488135	118488634	Clasp1|chr1:118488135-118488634	0.116827137309426	.	.
chr1	118389052	118389551	chr1	118488135	118488634	Clasp1|chr1:118488135-118488634	0.112187034406262	.	.
chr1	118458765	118459264	chr1	118481184	118481683	2900060B14Rik|chr1:118481184-118481683	0.117307708933088	.	.
chr1	118459308	118459807	chr1	118488135	118488634	2900060B14Rik|chr1:118488135-118488634	0.248139963421983	.	.
chr1	119421524	119422023	chr1	119189552	119190051	Inhbb|chr1:119189552-119190051	0.413467804140292	.	.
chr1	119421524	119422023	chr1	119388650	119389149	Inhbb|chr1:119388650-119389149	0.204078568780775	.	.
chr1	119421524	119422023	chr1	119419998	119420497	Inhbb|chr1:119419998-119420497	0.277486503746202	.	.
chr1	119421524	119422023	chr1	119458164	119458663	Inhbb|chr1:119458164-119458663	0.12123134486164	.	.
chr1	119422101	119422600	chr1	119189552	119190051	Inhbb|chr1:119189552-119190051	0.151742136696272	.	.
chr1	125435289	125435788	chr1	125372763	125373262	Actr3|chr1:125372763-125373262	0.14287729670291	.	.
chr1	125435289	125435788	chr1	125454913	125455412	Actr3|chr1:125454913-125455412	0.186514176221244	.	.
chr1	125560306	125560805	chr1	125372763	125373262	Slc35f5|chr1:125372763-125373262	0.275182899692755	.	.
chr1	125560306	125560805	chr1	125454913	125455412	Slc35f5|chr1:125454913-125455412	0.15189568003869	.	.
chr1	125560306	125560805	chr1	125639307	125639806	Slc35f5|chr1:125639307-125639806	0.273723365818624	.	.
chr1	125560306	125560805	chr1	125639826	125640325	Slc35f5|chr1:125639826-125640325	0.274084693940344	.	.
chr1	125561216	125561715	chr1	125482904	125483403	Slc35f5|chr1:125482904-125483403	0.214608143518161	.	.
chr1	125561216	125561715	chr1	125626692	125627191	Slc35f5|chr1:125626692-125627191	0.170005200825821	.	.
chr1	130462505	130463004	chr1	130350205	130350704	Cd55|chr1:130350205-130350704	0.241921381997848	.	.
chr1	130462505	130463004	chr1	130350205	130350704	Gm16083|chr1:130350205-130350704	0.241921381997848	.	.
chr1	130462505	130463004	chr1	130633945	130634444	Cd55|chr1:130633945-130634444	0.224376018837992	.	.
chr1	130462505	130463004	chr1	130633945	130634444	Gm16083|chr1:130633945-130634444	0.224376018837992	.	.
chr1	130462505	130463004	chr1	130715647	130716146	Cd55|chr1:130715647-130716146	0.293772551338266	.	.
chr1	130462505	130463004	chr1	130715647	130716146	Gm16083|chr1:130715647-130716146	0.293772551338266	.	.
chr1	130717229	130717728	chr1	130576286	130576785	Yod1|chr1:130576286-130576785	0.195730800677428	.	.
chr1	139376823	139377322	chr1	139308889	139309388	Crb1|chr1:139308889-139309388	0.164111028923737	.	.
chr1	139421972	139422471	chr1	139328265	139328764	Zbtb41|chr1:139328265-139328764	0.18333813206337	.	.
chr1	139421972	139422471	chr1	139481086	139481585	Zbtb41|chr1:139481086-139481585	0.3458522320104	.	.
chr1	139454477	139454976	chr1	139308889	139309388	Aspm|chr1:139308889-139309388	0.291693147591309	.	.
chr1	140245186	140245685	chr1	140468290	140468789	Kcnt2|chr1:140468290-140468789	0.190133603842801	.	.
chr1	140245186	140245685	chr1	140471594	140472093	Kcnt2|chr1:140471594-140472093	0.21215839363055	.	.
chr1	140245761	140246260	chr1	140468290	140468789	Kcnt2|chr1:140468290-140468789	0.14427363349568	.	.
chr1	140245761	140246260	chr1	140471594	140472093	Kcnt2|chr1:140471594-140472093	0.122727861957196	.	.
chr1	143640493	143640992	chr1	143541402	143541901	B3galt2|chr1:143541402-143541901	0.199782637687845	.	.
chr1	143640493	143640992	chr1	143644121	143644620	B3galt2|chr1:143644121-143644620	0.138159009648552	.	.
chr1	143640493	143640992	chr1	143739248	143739747	B3galt2|chr1:143739248-143739747	0.158160638180472	.	.
chr1	143640493	143640992	chr1	143739932	143740431	B3galt2|chr1:143739932-143740431	0.140567532102496	.	.
chr1	143702603	143703102	chr1	143644121	143644620	Cdc73|chr1:143644121-143644620	0.182924328215013	.	.
chr1	144003472	144003971	chr1	144085761	144086260	Rgs2|chr1:144085761-144086260	0.131600032015842	.	.
chr1	144003472	144003971	chr1	144197633	144198132	Rgs2|chr1:144197633-144198132	0.130280106696767	.	.
chr1	144004041	144004540	chr1	144406592	144407091	Rgs2|chr1:144406592-144407091	0.130895030034931	.	.
chr1	144774475	144774974	chr1	144572936	144573435	Rgs18|chr1:144572936-144573435	0.125255112316638	.	.
chr1	144774475	144774974	chr1	144601731	144602230	Rgs18|chr1:144601731-144602230	0.179846287667471	.	.
chr1	144774475	144774974	chr1	144903001	144903500	Rgs18|chr1:144903001-144903500	0.145106513266624	.	.
chr1	144774475	144774974	chr1	144921522	144922021	Rgs18|chr1:144921522-144922021	0.179755728618524	.	.
chr1	144774475	144774974	chr1	144922277	144922776	Rgs18|chr1:144922277-144922776	0.237973946549434	.	.
chr1	144774475	144774974	chr1	145045324	145045823	Rgs18|chr1:145045324-145045823	0.373711946474711	.	.
chr1	146495368	146495867	chr1	146724743	146725242	Brinp3|chr1:146724743-146725242	0.154301411234444	.	.
chr1	146495368	146495867	chr1	146724743	146725242	Gm29514|chr1:146724743-146725242	0.154301411234444	.	.
chr1	150099643	150100142	chr1	149832907	149833406	Ptgs2|chr1:149832907-149833406	0.128077864558593	.	.
chr1	150099643	150100142	chr1	149832907	149833406	Ptgs2os|chr1:149832907-149833406	0.128077864558593	.	.
chr1	150392883	150393382	chr1	150003392	150003891	Odr4|chr1:150003392-150003891	0.323416449948659	.	.
chr1	150392883	150393382	chr1	150003392	150003891	Tpr|chr1:150003392-150003891	0.323416449948659	.	.
chr1	150392883	150393382	chr1	150540218	150540717	Odr4|chr1:150540218-150540717	0.117712297130974	.	.
chr1	150392883	150393382	chr1	150540218	150540717	Tpr|chr1:150540218-150540717	0.117712297130974	.	.
chr1	150392883	150393382	chr1	150574831	150575330	Odr4|chr1:150574831-150575330	0.130599494218605	.	.
chr1	150392883	150393382	chr1	150574831	150575330	Tpr|chr1:150574831-150575330	0.130599494218605	.	.
chr1	150393401	150393900	chr1	150374128	150374627	Odr4|chr1:150374128-150374627	0.147675086830818	.	.
chr1	150393401	150393900	chr1	150374128	150374627	Tpr|chr1:150374128-150374627	0.147675086830818	.	.
chr1	155973115	155973614	chr1	156040577	156041076	Cep350|chr1:156040577-156041076	0.136641962849605	.	.
chr1	156035878	156036377	chr1	156040577	156041076	Tor1aip1|chr1:156040577-156041076	0.138208643033866	.	.
chr1	156035878	156036377	chr1	156040577	156041076	Tor1aip2|chr1:156040577-156041076	0.138208643033866	.	.
chr1	156035878	156036377	chr1	156085751	156086250	Tor1aip1|chr1:156085751-156086250	0.146745621867387	.	.
chr1	156035878	156036377	chr1	156085751	156086250	Tor1aip2|chr1:156085751-156086250	0.146745621867387	.	.
chr1	156303125	156303624	chr1	156241652	156242151	4930518J20Rik|chr1:156241652-156242151	0.137644004426075	.	.
chr1	156303125	156303624	chr1	156241652	156242151	Tdrd5|chr1:156241652-156242151	0.137644004426075	.	.
chr1	156303125	156303624	chr1	156260902	156261401	4930518J20Rik|chr1:156260902-156261401	0.15052122537186	.	.
chr1	156303125	156303624	chr1	156260902	156261401	Tdrd5|chr1:156260902-156261401	0.15052122537186	.	.
chr1	156303125	156303624	chr1	156263255	156263754	4930518J20Rik|chr1:156263255-156263754	0.169767484325634	.	.
chr1	156303125	156303624	chr1	156263255	156263754	Tdrd5|chr1:156263255-156263754	0.169767484325634	.	.
chr1	156303125	156303624	chr1	156707846	156708345	4930518J20Rik|chr1:156707846-156708345	0.23357973930845	.	.
chr1	156303125	156303624	chr1	156707846	156708345	Tdrd5|chr1:156707846-156708345	0.23357973930845	.	.
chr1	156474061	156474560	chr1	156040577	156041076	Soat1|chr1:156040577-156041076	0.126051727540199	.	.
chr1	156474061	156474560	chr1	156241652	156242151	Soat1|chr1:156241652-156242151	0.142347208490311	.	.
chr1	156474061	156474560	chr1	156260902	156261401	Soat1|chr1:156260902-156261401	0.136771372900828	.	.
chr1	156474061	156474560	chr1	156445069	156445568	Soat1|chr1:156445069-156445568	0.121034391539609	.	.
chr1	156558476	156558975	chr1	156270379	156270878	Abl2|chr1:156270379-156270878	0.127371156817298	.	.
chr1	156674112	156674611	chr1	156260902	156261401	Tor3a|chr1:156260902-156261401	0.259280355597853	.	.
chr1	156674112	156674611	chr1	156494994	156495493	Tor3a|chr1:156494994-156495493	0.228144345879911	.	.
chr1	156674112	156674611	chr1	156629969	156630468	Tor3a|chr1:156629969-156630468	0.215376930560965	.	.
chr1	156674619	156675118	chr1	156271559	156272058	Tor3a|chr1:156271559-156272058	0.279028788637118	.	.
chr1	156674619	156675118	chr1	156494994	156495493	Tor3a|chr1:156494994-156495493	0.124483248588392	.	.
chr1	156674619	156675118	chr1	156540096	156540595	Tor3a|chr1:156540096-156540595	0.13191539162399	.	.
chr1	156674619	156675118	chr1	156593173	156593672	Tor3a|chr1:156593173-156593672	0.147652302212281	.	.
chr1	156718854	156719353	chr1	156707846	156708345	Fam20b|chr1:156707846-156708345	0.251095962850231	.	.
chr1	163725017	163725516	chr1	163910292	163910791	Mettl11b|chr1:163910292-163910791	0.167149529579233	.	.
chr1	163779331	163779830	chr1	163853005	163853504	Kifap3|chr1:163853005-163853504	0.217340519970587	.	.
chr1	163779331	163779830	chr1	163914884	163915383	Kifap3|chr1:163914884-163915383	0.185800105530615	.	.
chr1	163929752	163930251	chr1	163616560	163617059	Scyl3|chr1:163616560-163617059	0.195870558941284	.	.
chr1	163929752	163930251	chr1	163627951	163628450	Scyl3|chr1:163627951-163628450	0.243811709602009	.	.
chr1	163929752	163930251	chr1	163873172	163873671	Scyl3|chr1:163873172-163873671	0.197792033264013	.	.
chr1	166253817	166254316	chr1	166271819	166272318	Ildr2|chr1:166271819-166272318	0.231130448026405	.	.
chr1	166253817	166254316	chr1	166301382	166301881	Ildr2|chr1:166301382-166301881	0.179328432472556	.	.
chr1	166253817	166254316	chr1	166302681	166303180	Ildr2|chr1:166302681-166303180	0.160488541092284	.	.
chr1	166253817	166254316	chr1	166343030	166343529	Ildr2|chr1:166343030-166343529	0.149994654218763	.	.
chr1	166253817	166254316	chr1	166360121	166360620	Ildr2|chr1:166360121-166360620	0.282987218066406	.	.
chr1	166253817	166254316	chr1	166428926	166429425	Ildr2|chr1:166428926-166429425	0.243150325316091	.	.
chr1	166254415	166254914	chr1	166344303	166344802	Ildr2|chr1:166344303-166344802	0.153786370412123	.	.
chr1	166254415	166254914	chr1	166710816	166711315	Ildr2|chr1:166710816-166711315	0.113037867907219	.	.
chr1	166308696	166309195	chr1	166271819	166272318	5330438I03Rik|chr1:166271819-166272318	0.130793930122634	.	.
chr1	166309200	166309699	chr1	166302681	166303180	5330438I03Rik|chr1:166302681-166303180	0.153188444120867	.	.
chr1	166309200	166309699	chr1	166313555	166314054	5330438I03Rik|chr1:166313555-166314054	0.251090316967924	.	.
chr1	166309200	166309699	chr1	166317072	166317571	5330438I03Rik|chr1:166317072-166317571	0.14957914537235	.	.
chr1	166309200	166309699	chr1	166319038	166319537	5330438I03Rik|chr1:166319038-166319537	0.206175142113302	.	.
chr1	166379002	166379501	chr1	166282640	166283139	Tada1|chr1:166282640-166283139	0.15804513997278	.	.
chr1	166379002	166379501	chr1	166736418	166736917	Tada1|chr1:166736418-166736917	0.1182238340411	.	.
chr1	166379863	166380362	chr1	166271819	166272318	Gm15853|chr1:166271819-166272318	0.162659382607436	.	.
chr1	166379863	166380362	chr1	166302681	166303180	Gm15853|chr1:166302681-166303180	0.235570874206101	.	.
chr1	166409578	166410077	chr1	166428926	166429425	Pogk|chr1:166428926-166429425	0.267956287073555	.	.
chr1	166409578	166410077	chr1	166633807	166634306	Pogk|chr1:166633807-166634306	0.179115464754066	.	.
chr1	166409578	166410077	chr1	166736418	166736917	Pogk|chr1:166736418-166736917	0.117765124098283	.	.
chr1	166681166	166681665	chr1	166301382	166301881	Fmo9|chr1:166301382-166301881	0.189324129261106	.	.
chr1	166681166	166681665	chr1	166344303	166344802	Fmo9|chr1:166344303-166344802	0.120416636182208	.	.
chr1	166681166	166681665	chr1	166443517	166444016	Fmo9|chr1:166443517-166444016	0.176702760075113	.	.
chr1	166681166	166681665	chr1	166700760	166701259	Fmo9|chr1:166700760-166701259	0.168331712043158	.	.
chr1	166681166	166681665	chr1	166710816	166711315	Fmo9|chr1:166710816-166711315	0.12045358629391	.	.
chr1	166681166	166681665	chr1	166736418	166736917	Fmo9|chr1:166736418-166736917	0.173304090228684	.	.
chr1	171270057	171270556	chr1	171257104	171257603	B4galt3|chr1:171257104-171257603	0.11998138727146	.	.
chr1	171270057	171270556	chr1	171262470	171262969	B4galt3|chr1:171262470-171262969	0.148144850850931	.	.
chr1	171270057	171270556	chr1	171263038	171263537	B4galt3|chr1:171263038-171263537	0.191295937281409	.	.
chr1	171270057	171270556	chr1	171379865	171380364	B4galt3|chr1:171379865-171380364	0.327425334188991	.	.
chr1	171270057	171270556	chr1	171412450	171412949	B4galt3|chr1:171412450-171412949	0.128558684948648	.	.
chr1	171270057	171270556	chr1	171449639	171450138	B4galt3|chr1:171449639-171450138	0.137505059781068	.	.
chr1	171270057	171270556	chr1	171478928	171479427	B4galt3|chr1:171478928-171479427	0.135428487129107	.	.
chr1	171270057	171270556	chr1	171553589	171554088	B4galt3|chr1:171553589-171554088	0.142224742644459	.	.
chr1	171270057	171270556	chr1	171672998	171673497	B4galt3|chr1:171672998-171673497	0.170735506023979	.	.
chr1	171281054	171281553	chr1	171449639	171450138	Ppox|chr1:171449639-171450138	0.27966098580926	.	.
chr1	171281054	171281553	chr1	171553589	171554088	Ppox|chr1:171553589-171554088	0.121446371326067	.	.
chr1	171281054	171281553	chr1	171638729	171639228	Ppox|chr1:171638729-171639228	0.131472148428303	.	.
chr1	171360576	171361075	chr1	171262470	171262969	Klhdc9|chr1:171262470-171262969	0.184722989000532	.	.
chr1	171360576	171361075	chr1	171263038	171263537	Klhdc9|chr1:171263038-171263537	0.138866692732989	.	.
chr1	171360576	171361075	chr1	171379865	171380364	Klhdc9|chr1:171379865-171380364	0.229965337250557	.	.
chr1	171360576	171361075	chr1	171478928	171479427	Klhdc9|chr1:171478928-171479427	0.121171129930596	.	.
chr1	171360576	171361075	chr1	171553589	171554088	Klhdc9|chr1:171553589-171554088	0.225712843014745	.	.
chr1	171361088	171361587	chr1	171262470	171262969	Klhdc9|chr1:171262470-171262969	0.156246392437953	.	.
chr1	171361088	171361587	chr1	171263038	171263537	Klhdc9|chr1:171263038-171263537	0.192916307316554	.	.
chr1	171361088	171361587	chr1	171379865	171380364	Klhdc9|chr1:171379865-171380364	0.383124455401865	.	.
chr1	171361088	171361587	chr1	171379865	171380364	Klhdc9|chr1:171379865-171380364	0.383124455401866	.	.
chr1	171361088	171361587	chr1	171672998	171673497	Klhdc9|chr1:171672998-171673497	0.228891513648466	.	.
chr1	171411068	171411567	chr1	171379865	171380364	Usf1|chr1:171379865-171380364	0.154453078877931	.	.
chr1	171411891	171412390	chr1	171262470	171262969	Usf1|chr1:171262470-171262969	0.227556788501576	.	.
chr1	171411891	171412390	chr1	171263038	171263537	Usf1|chr1:171263038-171263537	0.148552765040288	.	.
chr1	171411891	171412390	chr1	171412450	171412949	Usf1|chr1:171412450-171412949	0.328294357503073	.	.
chr1	171411891	171412390	chr1	171449639	171450138	Usf1|chr1:171449639-171450138	0.188671260946093	.	.
chr1	171411891	171412390	chr1	171724611	171725110	Usf1|chr1:171724611-171725110	0.223374512770186	.	.
chr1	171503198	171503697	chr1	171379865	171380364	Alyref2|chr1:171379865-171380364	0.249562221342796	.	.
chr1	171503198	171503697	chr1	171379865	171380364	B930036N10Rik|chr1:171379865-171380364	0.249562221342796	.	.
chr1	171503198	171503697	chr1	171380549	171381048	Alyref2|chr1:171380549-171381048	0.147028113842423	.	.
chr1	171503198	171503697	chr1	171380549	171381048	B930036N10Rik|chr1:171380549-171381048	0.147028113842423	.	.
chr1	171503198	171503697	chr1	171553589	171554088	Alyref2|chr1:171553589-171554088	0.112821431827999	.	.
chr1	171503198	171503697	chr1	171553589	171554088	B930036N10Rik|chr1:171553589-171554088	0.112821431827999	.	.
chr1	171503198	171503697	chr1	171672998	171673497	Alyref2|chr1:171672998-171673497	0.177429878202322	.	.
chr1	171503198	171503697	chr1	171672998	171673497	B930036N10Rik|chr1:171672998-171673497	0.177429878202322	.	.
chr1	171503198	171503697	chr1	171815706	171816205	Alyref2|chr1:171815706-171816205	0.139298133313339	.	.
chr1	171503198	171503697	chr1	171815706	171816205	B930036N10Rik|chr1:171815706-171816205	0.139298133313339	.	.
chr1	171503848	171504347	chr1	171262470	171262969	Alyref2|chr1:171262470-171262969	0.264336426029531	.	.
chr1	171503848	171504347	chr1	171262470	171262969	B930036N10Rik|chr1:171262470-171262969	0.264336426029531	.	.
chr1	171503848	171504347	chr1	171263038	171263537	Alyref2|chr1:171263038-171263537	0.336545593791931	.	.
chr1	171503848	171504347	chr1	171263038	171263537	B930036N10Rik|chr1:171263038-171263537	0.336545593791931	.	.
chr1	171503848	171504347	chr1	171379865	171380364	Alyref2|chr1:171379865-171380364	0.202174893497566	.	.
chr1	171503848	171504347	chr1	171379865	171380364	B930036N10Rik|chr1:171379865-171380364	0.202174893497566	.	.
chr1	171503848	171504347	chr1	171478928	171479427	Alyref2|chr1:171478928-171479427	0.133317152249339	.	.
chr1	171503848	171504347	chr1	171478928	171479427	B930036N10Rik|chr1:171478928-171479427	0.133317152249339	.	.
chr1	171503848	171504347	chr1	171553589	171554088	Alyref2|chr1:171553589-171554088	0.166047594701167	.	.
chr1	171503848	171504347	chr1	171553589	171554088	B930036N10Rik|chr1:171553589-171554088	0.166047594701167	.	.
chr1	171503848	171504347	chr1	171762134	171762633	Alyref2|chr1:171762134-171762633	0.170669833828794	.	.
chr1	171503848	171504347	chr1	171762134	171762633	B930036N10Rik|chr1:171762134-171762633	0.170669833828794	.	.
chr1	172082460	172082959	chr1	171775740	171776239	Copa|chr1:171775740-171776239	0.115964388086908	.	.
chr1	172082460	172082959	chr1	171775740	171776239	Ncstn|chr1:171775740-171776239	0.115964388086908	.	.
chr1	172082460	172082959	chr1	172200733	172201232	Copa|chr1:172200733-172201232	0.216373522102473	.	.
chr1	172082460	172082959	chr1	172200733	172201232	Ncstn|chr1:172200733-172201232	0.216373522102473	.	.
chr1	172082460	172082959	chr1	172217086	172217585	Copa|chr1:172217086-172217585	0.162488562838994	.	.
chr1	172082460	172082959	chr1	172217086	172217585	Ncstn|chr1:172217086-172217585	0.162488562838994	.	.
chr1	172126494	172126993	chr1	172161857	172162356	Pex19|chr1:172161857-172162356	0.196116650812742	.	.
chr1	172147848	172148347	chr1	172119644	172120143	Dcaf8|chr1:172119644-172120143	0.120825437336242	.	.
chr1	172206038	172206537	chr1	172026509	172027008	Pea15a|chr1:172026509-172027008	0.132370732588998	.	.
chr1	172206562	172207061	chr1	172012325	172012824	Pea15a|chr1:172012325-172012824	0.188797127549813	.	.
chr1	172206562	172207061	chr1	172026509	172027008	Pea15a|chr1:172026509-172027008	0.256138924854683	.	.
chr1	172206562	172207061	chr1	172027134	172027633	Pea15a|chr1:172027134-172027633	0.114872431398953	.	.
chr1	173366644	173367143	chr1	173329676	173330175	Cadm3|chr1:173329676-173330175	0.143819798744513	.	.
chr1	173366644	173367143	chr1	173410833	173411332	Cadm3|chr1:173410833-173411332	0.124159993445007	.	.
chr1	173367390	173367889	chr1	173390016	173390515	Cadm3|chr1:173390016-173390515	0.191717155667572	.	.
chr1	177795766	177796265	chr1	177700592	177701091	Adss|chr1:177700592-177701091	0.131650686313672	.	.
chr1	178187311	178187810	chr1	178290989	178291488	Desi2|chr1:178290989-178291488	0.188699771380923	.	.
chr1	178187311	178187810	chr1	178336353	178336852	Desi2|chr1:178336353-178336852	0.170900622134032	.	.
chr1	178276142	178276641	chr1	178309472	178309971	4930527J03Rik|chr1:178309472-178309971	0.194204536031089	.	.
chr1	178276142	178276641	chr1	178449116	178449615	4930527J03Rik|chr1:178449116-178449615	0.223199267690422	.	.
chr1	178276142	178276641	chr1	178463658	178464157	4930527J03Rik|chr1:178463658-178464157	0.194088363626995	.	.
chr1	178317988	178318487	chr1	178357754	178358253	B230369F24Rik|chr1:178357754-178358253	0.169926003396217	.	.
chr1	178317988	178318487	chr1	178357754	178358253	Cox20|chr1:178357754-178358253	0.169926003396217	.	.
chr1	178318532	178319031	chr1	178336353	178336852	B230369F24Rik|chr1:178336353-178336852	0.194394816015753	.	.
chr1	178318532	178319031	chr1	178336353	178336852	Cox20|chr1:178336353-178336852	0.194394816015753	.	.
chr1	178318532	178319031	chr1	178447830	178448329	B230369F24Rik|chr1:178447830-178448329	0.121650414584008	.	.
chr1	178318532	178319031	chr1	178447830	178448329	Cox20|chr1:178447830-178448329	0.121650414584008	.	.
chr1	178318532	178319031	chr1	178463658	178464157	B230369F24Rik|chr1:178463658-178464157	0.134605743976271	.	.
chr1	178318532	178319031	chr1	178463658	178464157	Cox20|chr1:178463658-178464157	0.134605743976271	.	.
chr1	178337559	178338058	chr1	178291559	178292058	Hnrnpu|chr1:178291559-178292058	0.118821046025279	.	.
chr1	178337559	178338058	chr1	178463658	178464157	Hnrnpu|chr1:178463658-178464157	0.140757784998758	.	.
chr1	178405450	178405949	chr1	178336353	178336852	Efcab2|chr1:178336353-178336852	0.123175873129468	.	.
chr1	178406170	178406669	chr1	178336353	178336852	Efcab2|chr1:178336353-178336852	0.117660069156062	.	.
chr1	180768387	180768886	chr1	180777540	180778039	Gm38293|chr1:180777540-180778039	0.213126665934704	.	.
chr1	180850639	180851138	chr1	181150665	181151164	Sde2|chr1:181150665-181151164	0.332098245531026	.	.
chr1	180903944	180904443	chr1	180763866	180764365	Pycr2|chr1:180763866-180764365	0.173689041815047	.	.
chr1	180903944	180904443	chr1	180777540	180778039	Pycr2|chr1:180777540-180778039	0.130771889469258	.	.
chr1	181143487	181143986	chr1	180763866	180764365	Cnih4|chr1:180763866-180764365	0.168672142445084	.	.
chr1	181143487	181143986	chr1	180763866	180764365	Nvl|chr1:180763866-180764365	0.168672142445084	.	.
chr1	181143487	181143986	chr1	181023497	181023996	Cnih4|chr1:181023497-181023996	0.19873463156083	.	.
chr1	181143487	181143986	chr1	181023497	181023996	Nvl|chr1:181023497-181023996	0.19873463156083	.	.
chr1	181143487	181143986	chr1	181024024	181024523	Cnih4|chr1:181024024-181024523	0.144914106438728	.	.
chr1	181143487	181143986	chr1	181024024	181024523	Nvl|chr1:181024024-181024523	0.144914106438728	.	.
chr1	181143487	181143986	chr1	181150665	181151164	Cnih4|chr1:181150665-181151164	0.112423975941347	.	.
chr1	181143487	181143986	chr1	181150665	181151164	Nvl|chr1:181150665-181151164	0.112423975941347	.	.
chr1	181144061	181144560	chr1	180763866	180764365	Cnih4|chr1:180763866-180764365	0.178527987604472	.	.
chr1	181144061	181144560	chr1	180763866	180764365	Nvl|chr1:180763866-180764365	0.178527987604472	.	.
chr1	181144061	181144560	chr1	180777540	180778039	Cnih4|chr1:180777540-180778039	0.143616136138846	.	.
chr1	181144061	181144560	chr1	180777540	180778039	Nvl|chr1:180777540-180778039	0.143616136138846	.	.
chr1	181144061	181144560	chr1	181023497	181023996	Cnih4|chr1:181023497-181023996	0.110905851867689	.	.
chr1	181144061	181144560	chr1	181023497	181023996	Nvl|chr1:181023497-181023996	0.110905851867689	.	.
chr1	181211764	181212263	chr1	180777540	180778039	Wdr26|chr1:180777540-180778039	0.123098907082997	.	.
chr1	181211764	181212263	chr1	181017318	181017817	Wdr26|chr1:181017318-181017817	0.227279470836741	.	.
chr1	181211764	181212263	chr1	181023497	181023996	Wdr26|chr1:181023497-181023996	0.281439304413377	.	.
chr1	181211764	181212263	chr1	181024024	181024523	Wdr26|chr1:181024024-181024523	0.144066468611097	.	.
chr1	184033370	184033869	chr1	184066018	184066517	1700056E22Rik|chr1:184066018-184066517	0.203035411618121	.	.
chr1	184033370	184033869	chr1	184100118	184100617	1700056E22Rik|chr1:184100118-184100617	0.222613997158097	.	.
chr1	184033370	184033869	chr1	184146782	184147281	1700056E22Rik|chr1:184146782-184147281	0.203073337758541	.	.
chr1	184033370	184033869	chr1	184168571	184169070	1700056E22Rik|chr1:184168571-184169070	0.19502956511246	.	.
chr1	184034061	184034560	chr1	184066018	184066517	1700056E22Rik|chr1:184066018-184066517	0.209789677136646	.	.
chr1	184034061	184034560	chr1	184100118	184100617	1700056E22Rik|chr1:184100118-184100617	0.452779377271766	.	.
chr1	184034061	184034560	chr1	184146782	184147281	1700056E22Rik|chr1:184146782-184147281	0.461489312722447	.	.
chr1	184034061	184034560	chr1	184168571	184169070	1700056E22Rik|chr1:184168571-184169070	0.314202498095838	.	.
chr1	185745039	185745538	chr1	185634059	185634558	Gm38093|chr1:185634059-185634558	0.210358253883645	.	.
chr1	185745039	185745538	chr1	185687705	185688204	Gm38093|chr1:185687705-185688204	0.140644525580016	.	.
chr1	185745039	185745538	chr1	185808474	185808973	Gm38093|chr1:185808474-185808973	0.185919019754699	.	.
chr1	185745039	185745538	chr1	185884556	185885055	Gm38093|chr1:185884556-185885055	0.122342941448843	.	.
chr1	187215277	187215776	chr1	187076423	187076922	Gpatch2|chr1:187076423-187076922	0.14407235792636	.	.
chr1	187215277	187215776	chr1	187076423	187076922	Spata17|chr1:187076423-187076922	0.14407235792636	.	.
chr1	187215277	187215776	chr1	187076923	187077422	Gpatch2|chr1:187076923-187077422	0.133814183477431	.	.
chr1	187215277	187215776	chr1	187076923	187077422	Spata17|chr1:187076923-187077422	0.133814183477431	.	.
chr1	194976111	194976610	chr1	194754581	194755080	A330023F24Rik|chr1:194754581-194755080	0.20353092604149	.	.
chr1	194976111	194976610	chr1	194754581	194755080	Gm16897|chr1:194754581-194755080	0.20353092604149	.	.
chr1	194976111	194976610	chr1	194816816	194817315	A330023F24Rik|chr1:194816816-194817315	0.123168376680522	.	.
chr1	194976111	194976610	chr1	194816816	194817315	Gm16897|chr1:194816816-194817315	0.123168376680522	.	.
chr1	194976111	194976610	chr1	194962131	194962630	A330023F24Rik|chr1:194962131-194962630	0.138274704658308	.	.
chr1	194976111	194976610	chr1	194962131	194962630	Gm16897|chr1:194962131-194962630	0.138274704658308	.	.
chr1	194976725	194977224	chr1	194962131	194962630	A330023F24Rik|chr1:194962131-194962630	0.248508237259691	.	.
chr1	194976725	194977224	chr1	194962131	194962630	Gm16897|chr1:194962131-194962630	0.248508237259691	.	.
chr1	194977431	194977930	chr1	194754581	194755080	Gm16897|chr1:194754581-194755080	0.214292745884873	.	.
chr1	195018071	195018570	chr1	194851569	194852068	Gm37027|chr1:194851569-194852068	0.163341981220303	.	.
chr1	195018071	195018570	chr1	194962131	194962630	Gm37027|chr1:194962131-194962630	0.111706219252511	.	.
chr1	195018071	195018570	chr1	194977967	194978466	Gm37027|chr1:194977967-194978466	0.170365873209243	.	.
chr1	195130829	195131328	chr1	194754581	194755080	Cr1l|chr1:194754581-194755080	0.196069212450305	.	.
chr1	195130829	195131328	chr1	194851569	194852068	Cr1l|chr1:194851569-194852068	0.363196031443649	.	.
chr1	195130829	195131328	chr1	195033930	195034429	Cr1l|chr1:195033930-195034429	0.189546283911285	.	.
chr1	195131381	195131880	chr1	194777569	194778068	Cr1l|chr1:194777569-194778068	0.116622348631161	.	.
chr1	195131381	195131880	chr1	194962131	194962630	Cr1l|chr1:194962131-194962630	0.25214297961168	.	.
chr1	195131381	195131880	chr1	195040386	195040885	Cr1l|chr1:195040386-195040885	0.122544978486354	.	.
chr1	195176500	195176999	chr1	194795310	194795809	Cr2|chr1:194795310-194795809	0.142543118096308	.	.
chr1	195176500	195176999	chr1	194846983	194847482	Cr2|chr1:194846983-194847482	0.191208930516873	.	.
chr1	195176500	195176999	chr1	195169068	195169567	Cr2|chr1:195169068-195169567	0.164290189883095	.	.
chr10	3366298	3366797	chr10	3307677	3308176	Ppp1r14c|chr10:3307677-3308176	0.259597169558858	.	.
chr10	3366298	3366797	chr10	3332842	3333341	Ppp1r14c|chr10:3332842-3333341	0.140272916627985	.	.
chr10	3366298	3366797	chr10	3366890	3367389	Ppp1r14c|chr10:3366890-3367389	0.259452419175435	.	.
chr10	3366298	3366797	chr10	3477576	3478075	Ppp1r14c|chr10:3477576-3478075	0.203628794181982	.	.
chr10	3740116	3740615	chr10	3883660	3884159	Plekhg1|chr10:3883660-3884159	0.110415316524822	.	.
chr10	3740116	3740615	chr10	3890602	3891101	Plekhg1|chr10:3890602-3891101	0.25952738853146	.	.
chr10	3740116	3740615	chr10	3920389	3920888	Plekhg1|chr10:3920389-3920888	0.469596356330322	.	.
chr10	3741065	3741564	chr10	3366890	3367389	Plekhg1|chr10:3366890-3367389	0.170929719353593	.	.
chr10	3741065	3741564	chr10	3391710	3392209	Plekhg1|chr10:3391710-3392209	0.147128202839669	.	.
chr10	3741065	3741564	chr10	3531321	3531820	Plekhg1|chr10:3531321-3531820	0.139150659124473	.	.
chr10	3741065	3741564	chr10	3920389	3920888	Plekhg1|chr10:3920389-3920888	0.149407794807098	.	.
chr10	3972861	3973360	chr10	3920389	3920888	Mthfd1l|chr10:3920389-3920888	0.272311330340682	.	.
chr10	3973553	3974052	chr10	3658561	3659060	Mthfd1l|chr10:3658561-3659060	0.150070828981917	.	.
chr10	3973553	3974052	chr10	3658561	3659060	Mthfd1l|chr10:3658561-3659060	0.150070828981918	.	.
chr10	3973553	3974052	chr10	3823741	3824240	Mthfd1l|chr10:3823741-3824240	0.27098611276533	.	.
chr10	3973553	3974052	chr10	3883660	3884159	Mthfd1l|chr10:3883660-3884159	0.167909957719095	.	.
chr10	3973553	3974052	chr10	3890602	3891101	Mthfd1l|chr10:3890602-3891101	0.195619464117884	.	.
chr10	3973553	3974052	chr10	3920389	3920888	Mthfd1l|chr10:3920389-3920888	0.361040526329605	.	.
chr10	5550504	5551003	chr10	5549987	5550486	Syne1|chr10:5549987-5550486	0.583294442546456	.	.
chr10	5550504	5551003	chr10	5786848	5787347	Syne1|chr10:5786848-5787347	0.112267182913255	.	.
chr10	5550504	5551003	chr10	5786848	5787347	Syne1|chr10:5786848-5787347	0.112267182913256	.	.
chr10	5550504	5551003	chr10	5886106	5886605	Syne1|chr10:5886106-5886605	0.251210909767641	.	.
chr10	5805395	5805894	chr10	5646862	5647361	Fbxo5|chr10:5646862-5647361	0.230180152359935	.	.
chr10	5805395	5805894	chr10	5730683	5731182	Fbxo5|chr10:5730683-5731182	0.251286685316073	.	.
chr10	5805395	5805894	chr10	5886106	5886605	Fbxo5|chr10:5886106-5886605	0.131907778209195	.	.
chr10	5805395	5805894	chr10	5912713	5913212	Fbxo5|chr10:5912713-5913212	0.165424930557955	.	.
chr10	5805395	5805894	chr10	5974422	5974921	Fbxo5|chr10:5974422-5974921	0.12707772866342	.	.
chr10	5805395	5805894	chr10	5999579	6000078	Fbxo5|chr10:5999579-6000078	0.340080506527849	.	.
chr10	5805395	5805894	chr10	6072134	6072633	Fbxo5|chr10:6072134-6072633	0.183036878627184	.	.
chr10	5805395	5805894	chr10	6133252	6133751	Fbxo5|chr10:6133252-6133751	0.400846717614593	.	.
chr10	5805395	5805894	chr10	6133252	6133751	Fbxo5|chr10:6133252-6133751	0.400846717614594	.	.
chr10	5805395	5805894	chr10	6144372	6144871	Fbxo5|chr10:6144372-6144871	0.130836379454861	.	.
chr10	5823844	5824343	chr10	5549987	5550486	Mtrf1l|chr10:5549987-5550486	0.119286008942415	.	.
chr10	5823844	5824343	chr10	5868026	5868525	Mtrf1l|chr10:5868026-5868525	0.154157573885643	.	.
chr10	5823844	5824343	chr10	6035780	6036279	Mtrf1l|chr10:6035780-6036279	0.118294934857683	.	.
chr10	5921342	5921841	chr10	5868026	5868525	Rgs17|chr10:5868026-5868525	0.18361780135534	.	.
chr10	5922199	5922698	chr10	5646862	5647361	Rgs17|chr10:5646862-5647361	0.13273892050911	.	.
chr10	5922199	5922698	chr10	5912713	5913212	Rgs17|chr10:5912713-5913212	0.159713000284202	.	.
chr10	5922199	5922698	chr10	6115148	6115647	Rgs17|chr10:6115148-6115647	0.111960576476414	.	.
chr10	7211500	7211999	chr10	7004868	7005367	Cnksr3|chr10:7004868-7005367	0.152186228308234	.	.
chr10	7211500	7211999	chr10	7124937	7125436	Cnksr3|chr10:7124937-7125436	0.143852782498451	.	.
chr10	7211500	7211999	chr10	7175341	7175840	Cnksr3|chr10:7175341-7175840	0.18974991802663	.	.
chr10	7212004	7212503	chr10	7004868	7005367	Cnksr3|chr10:7004868-7005367	0.246863841338548	.	.
chr10	7212004	7212503	chr10	7124937	7125436	Cnksr3|chr10:7124937-7125436	0.320253723451332	.	.
chr10	7212004	7212503	chr10	7260251	7260750	Cnksr3|chr10:7260251-7260750	0.122602929698183	.	.
chr10	7589567	7590066	chr10	7581361	7581860	Lrp11|chr10:7581361-7581860	0.1103847424836	.	.
chr10	7589567	7590066	chr10	7663092	7663591	Lrp11|chr10:7663092-7663591	0.307621825769172	.	.
chr10	7589567	7590066	chr10	7743723	7744222	Lrp11|chr10:7743723-7744222	0.231618278586426	.	.
chr10	7589567	7590066	chr10	7883479	7883978	Lrp11|chr10:7883479-7883978	0.115847204956833	.	.
chr10	7590117	7590616	chr10	7743723	7744222	Lrp11|chr10:7743723-7744222	0.32779563542489	.	.
chr10	7667254	7667753	chr10	7581361	7581860	Nup43|chr10:7581361-7581860	0.153060092478581	.	.
chr10	7680943	7681442	chr10	7260251	7260750	Lats1|chr10:7260251-7260750	0.118024608758323	.	.
chr10	7680943	7681442	chr10	7260251	7260750	Pcmt1|chr10:7260251-7260750	0.118024608758323	.	.
chr10	7680943	7681442	chr10	7600611	7601110	Lats1|chr10:7600611-7601110	0.146327867555115	.	.
chr10	7680943	7681442	chr10	7600611	7601110	Pcmt1|chr10:7600611-7601110	0.146327867555115	.	.
chr10	7680943	7681442	chr10	7743723	7744222	Lats1|chr10:7743723-7744222	0.382458640011066	.	.
chr10	7680943	7681442	chr10	7743723	7744222	Pcmt1|chr10:7743723-7744222	0.382458640011066	.	.
chr10	7725685	7726184	chr10	7663092	7663591	Katna1|chr10:7663092-7663591	0.11807358623105	.	.
chr10	7725685	7726184	chr10	7883479	7883978	Katna1|chr10:7883479-7883978	0.148575089198456	.	.
chr10	7955534	7956033	chr10	7581361	7581860	Tab2|chr10:7581361-7581860	0.124532958242789	.	.
chr10	7955534	7956033	chr10	7663092	7663591	Tab2|chr10:7663092-7663591	0.112965832142558	.	.
chr10	7956090	7956589	chr10	7600611	7601110	Tab2|chr10:7600611-7601110	0.1482113731368	.	.
chr10	7956090	7956589	chr10	7663092	7663591	Tab2|chr10:7663092-7663591	0.162145843871909	.	.
chr10	7956090	7956589	chr10	7743723	7744222	Tab2|chr10:7743723-7744222	0.222214554218163	.	.
chr10	7956090	7956589	chr10	7883479	7883978	Tab2|chr10:7883479-7883978	0.139357300154079	.	.
chr10	10472118	10472617	chr10	10319845	10320344	Adgb|chr10:10319845-10320344	0.192809789861423	.	.
chr10	10472118	10472617	chr10	10333139	10333638	Adgb|chr10:10333139-10333638	0.219760748629607	.	.
chr10	10472118	10472617	chr10	10492654	10493153	Adgb|chr10:10492654-10493153	0.429759101373808	.	.
chr10	10472118	10472617	chr10	10699737	10700236	Adgb|chr10:10699737-10700236	0.189308238722835	.	.
chr10	10557986	10558485	chr10	10492654	10493153	Rab32|chr10:10492654-10493153	0.167704820911366	.	.
chr10	10557986	10558485	chr10	10699737	10700236	Rab32|chr10:10699737-10700236	0.241689517901758	.	.
chr10	11280524	11281023	chr10	11364730	11365229	4930432B10Rik|chr10:11364730-11365229	0.135524643755065	.	.
chr10	11280524	11281023	chr10	11364730	11365229	Fbxo30|chr10:11364730-11365229	0.135524643755065	.	.
chr10	11281047	11281546	chr10	11441518	11442017	4930432B10Rik|chr10:11441518-11442017	0.132553527451629	.	.
chr10	11281047	11281546	chr10	11441518	11442017	Fbxo30|chr10:11441518-11442017	0.132553527451629	.	.
chr10	11281047	11281546	chr10	11491884	11492383	4930432B10Rik|chr10:11491884-11492383	0.138409873219125	.	.
chr10	11281047	11281546	chr10	11491884	11492383	Fbxo30|chr10:11491884-11492383	0.138409873219125	.	.
chr10	11343450	11343949	chr10	11362273	11362772	Epm2a|chr10:11362273-11362772	0.209208137740496	.	.
chr10	11343450	11343949	chr10	11442023	11442522	Epm2a|chr10:11442023-11442522	0.126581610174444	.	.
chr10	11841343	11841842	chr10	11752198	11752697	Gm48697|chr10:11752198-11752697	0.11415548394698	.	.
chr10	11841343	11841842	chr10	11890190	11890689	Gm48697|chr10:11890190-11890689	0.117337299430322	.	.
chr10	14705323	14705822	chr10	14302096	14302595	Nmbr|chr10:14302096-14302595	0.169447305145735	.	.
chr10	14705323	14705822	chr10	14302096	14302595	Vta1|chr10:14302096-14302595	0.169447305145735	.	.
chr10	14759884	14760383	chr10	14792042	14792541	B230364G03Rik|chr10:14792042-14792541	0.1186097876814	.	.
chr10	14759884	14760383	chr10	14937000	14937499	B230364G03Rik|chr10:14937000-14937499	0.11100814195935	.	.
chr10	14759884	14760383	chr10	14937519	14938018	B230364G03Rik|chr10:14937519-14938018	0.212627004953285	.	.
chr10	14759884	14760383	chr10	15122990	15123489	B230364G03Rik|chr10:15122990-15123489	0.234541543413262	.	.
chr10	15759897	15760396	chr10	15663427	15663926	Gm40604|chr10:15663427-15663926	0.119477558409521	.	.
chr10	15759897	15760396	chr10	15699584	15700083	Gm40604|chr10:15699584-15700083	0.125679464978885	.	.
chr10	15759897	15760396	chr10	16123901	16124400	Gm40604|chr10:16123901-16124400	0.120376387167771	.	.
chr10	18844729	18845228	chr10	18894206	18894705	Perp|chr10:18894206-18894705	0.20651237033707	.	.
chr10	18844729	18845228	chr10	18894708	18895207	Perp|chr10:18894708-18895207	0.287011070302942	.	.
chr10	18844729	18845228	chr10	18904039	18904538	Perp|chr10:18904039-18904538	0.152369049894343	.	.
chr10	18844729	18845228	chr10	18918755	18919254	Perp|chr10:18918755-18919254	0.29406468281815	.	.
chr10	18844729	18845228	chr10	19185903	19186402	Perp|chr10:19185903-19186402	0.126422403013291	.	.
chr10	19014684	19015183	chr10	18894206	18894705	Tnfaip3|chr10:18894206-18894705	0.248846292112073	.	.
chr10	19014684	19015183	chr10	18918755	18919254	Tnfaip3|chr10:18918755-18919254	0.127145053104853	.	.
chr10	19014684	19015183	chr10	18973001	18973500	Tnfaip3|chr10:18973001-18973500	0.131256903488595	.	.
chr10	19014684	19015183	chr10	19002085	19002584	Tnfaip3|chr10:19002085-19002584	0.186560429570139	.	.
chr10	19015270	19015769	chr10	18894206	18894705	Tnfaip3|chr10:18894206-18894705	0.149079251900006	.	.
chr10	19015270	19015769	chr10	18904039	18904538	Tnfaip3|chr10:18904039-18904538	0.208533611873601	.	.
chr10	19015270	19015769	chr10	18918755	18919254	Tnfaip3|chr10:18918755-18919254	0.333512504557962	.	.
chr10	19015270	19015769	chr10	19157996	19158495	Tnfaip3|chr10:19157996-19158495	0.110341313679401	.	.
chr10	21881933	21882432	chr10	21754936	21755435	Sgk1|chr10:21754936-21755435	0.130528799011667	.	.
chr10	21881933	21882432	chr10	21853854	21854353	Sgk1|chr10:21853854-21854353	0.132148072915444	.	.
chr10	21881933	21882432	chr10	21957803	21958302	Sgk1|chr10:21957803-21958302	0.117407156049127	.	.
chr10	21881933	21882432	chr10	22010076	22010575	Sgk1|chr10:22010076-22010575	0.124655043615062	.	.
chr10	21881933	21882432	chr10	22058487	22058986	Sgk1|chr10:22058487-22058986	0.160690965550581	.	.
chr10	22645129	22645628	chr10	22479767	22480266	Slc2a12|chr10:22479767-22480266	0.186442742182269	.	.
chr10	22645129	22645628	chr10	22701532	22702031	Slc2a12|chr10:22701532-22702031	0.24005161318008	.	.
chr10	22730224	22730723	chr10	22598819	22599318	AC166256.1|chr10:22598819-22599318	0.264545398670651	.	.
chr10	22731152	22731651	chr10	22701532	22702031	AC166256.1|chr10:22701532-22702031	0.20872782973644	.	.
chr10	22731152	22731651	chr10	22701532	22702031	Tbpl1|chr10:22701532-22702031	0.20872782973644	.	.
chr10	22731681	22732180	chr10	22609034	22609533	AC166256.1|chr10:22609034-22609533	0.150405081450703	.	.
chr10	22731681	22732180	chr10	22609034	22609533	Tbpl1|chr10:22609034-22609533	0.150405081450703	.	.
chr10	23349982	23350481	chr10	23413895	23414394	Eya4|chr10:23413895-23414394	0.181540615680514	.	.
chr10	23349982	23350481	chr10	23686955	23687454	Eya4|chr10:23686955-23687454	0.160528798142869	.	.
chr10	23609518	23610017	chr10	23489050	23489549	Gm47843|chr10:23489050-23489549	0.119008381636387	.	.
chr10	23609518	23610017	chr10	23603675	23604174	Gm47843|chr10:23603675-23604174	0.283296122607819	.	.
chr10	23787039	23787538	chr10	23812077	23812576	Rps12|chr10:23812077-23812576	0.238564943753551	.	.
chr10	23787039	23787538	chr10	23815121	23815620	Rps12|chr10:23815121-23815620	0.166272229177422	.	.
chr10	23787039	23787538	chr10	24191919	24192418	Rps12|chr10:24191919-24192418	0.132090701991982	.	.
chr10	23796872	23797371	chr10	23979250	23979749	Slc18b1|chr10:23979250-23979749	0.197796601613949	.	.
chr10	23796872	23797371	chr10	24166116	24166615	Slc18b1|chr10:24166116-24166615	0.314721194635086	.	.
chr10	23796872	23797371	chr10	24175051	24175550	Slc18b1|chr10:24175051-24175550	0.169349751723242	.	.
chr10	23949561	23950060	chr10	23686955	23687454	Taar3|chr10:23686955-23687454	0.149951540785296	.	.
chr10	23949561	23950060	chr10	24067038	24067537	Taar3|chr10:24067038-24067537	0.198708178139261	.	.
chr10	23949561	23950060	chr10	24235554	24236053	Taar3|chr10:24235554-24236053	0.111420528439463	.	.
chr10	24223272	24223771	chr10	24067038	24067537	Moxd1|chr10:24067038-24067537	0.162013959051975	.	.
chr10	24223272	24223771	chr10	24166116	24166615	Moxd1|chr10:24166116-24166615	0.135215679900934	.	.
chr10	24223272	24223771	chr10	24175051	24175550	Moxd1|chr10:24175051-24175550	0.128107715195955	.	.
chr10	24223272	24223771	chr10	24235554	24236053	Moxd1|chr10:24235554-24236053	0.152633126997914	.	.
chr10	26374914	26375413	chr10	26679772	26680271	L3mbtl3|chr10:26679772-26680271	0.11043939607881	.	.
chr10	26375759	26376258	chr10	26372894	26373393	L3mbtl3|chr10:26372894-26373393	0.128417636152318	.	.
chr10	26375759	26376258	chr10	26679772	26680271	L3mbtl3|chr10:26679772-26680271	0.166218819360749	.	.
chr10	26695050	26695549	chr10	26302271	26302770	Gm48893|chr10:26302271-26302770	0.156162026328672	.	.
chr10	26695050	26695549	chr10	26679772	26680271	Gm48893|chr10:26679772-26680271	0.152233773611846	.	.
chr10	26695050	26695549	chr10	26703221	26703720	Gm48893|chr10:26703221-26703720	0.271433679606227	.	.
chr10	29313161	29313660	chr10	29160849	29161348	Echdc1|chr10:29160849-29161348	0.133155582570627	.	.
chr10	29313161	29313660	chr10	29160849	29161348	Gm46218|chr10:29160849-29161348	0.133155582570627	.	.
chr10	29313161	29313660	chr10	29206679	29207178	Echdc1|chr10:29206679-29207178	0.160931394976164	.	.
chr10	29313161	29313660	chr10	29206679	29207178	Gm46218|chr10:29206679-29207178	0.160931394976164	.	.
chr10	29361838	29362337	chr10	29198641	29199140	Rnf146|chr10:29198641-29199140	0.218741487460175	.	.
chr10	29361838	29362337	chr10	29213681	29214180	Rnf146|chr10:29213681-29214180	0.252765090259667	.	.
chr10	29361838	29362337	chr10	29338603	29339102	Rnf146|chr10:29338603-29339102	0.180259447119935	.	.
chr10	29361838	29362337	chr10	29532753	29533252	Rnf146|chr10:29532753-29533252	0.118082711220023	.	.
chr10	29361838	29362337	chr10	29661715	29662214	Rnf146|chr10:29661715-29662214	0.113802838628007	.	.
chr10	30003142	30003641	chr10	29823180	29823679	Gm48215|chr10:29823180-29823679	0.294707309620224	.	.
chr10	30003142	30003641	chr10	29824860	29825359	Gm48215|chr10:29824860-29825359	0.203224195590478	.	.
chr10	30600453	30600952	chr10	30509544	30510043	Trmt11|chr10:30509544-30510043	0.120096114668316	.	.
chr10	30842620	30843119	chr10	30824988	30825487	Hey2|chr10:30824988-30825487	0.262212119706104	.	.
chr10	31313140	31313639	chr10	31026379	31026878	Hddc2|chr10:31026379-31026878	0.142178560998078	.	.
chr10	31445112	31445611	chr10	31252553	31253052	Tpd52l1|chr10:31252553-31253052	0.142100563297349	.	.
chr10	31445112	31445611	chr10	31253055	31253554	Tpd52l1|chr10:31253055-31253554	0.230343250248934	.	.
chr10	31445112	31445611	chr10	31299140	31299639	Tpd52l1|chr10:31299140-31299639	0.122137052167237	.	.
chr10	31445112	31445611	chr10	31353060	31353559	Tpd52l1|chr10:31353060-31353559	0.219668932747476	.	.
chr10	31445112	31445611	chr10	31426619	31427118	Tpd52l1|chr10:31426619-31427118	0.116954769526368	.	.
chr10	31445701	31446200	chr10	31252553	31253052	Tpd52l1|chr10:31252553-31253052	0.229589070967906	.	.
chr10	31445701	31446200	chr10	31253055	31253554	Tpd52l1|chr10:31253055-31253554	0.189142020393966	.	.
chr10	31445701	31446200	chr10	31299140	31299639	Tpd52l1|chr10:31299140-31299639	0.194834202195485	.	.
chr10	31445701	31446200	chr10	31353060	31353559	Tpd52l1|chr10:31353060-31353559	0.255554419142	.	.
chr10	31445701	31446200	chr10	31424441	31424940	Tpd52l1|chr10:31424441-31424940	0.194211642178572	.	.
chr10	31445701	31446200	chr10	31426619	31427118	Tpd52l1|chr10:31426619-31427118	0.134359522607505	.	.
chr10	31608520	31609019	chr10	31517553	31518052	Rnf217|chr10:31517553-31518052	0.141159419630988	.	.
chr10	31608520	31609019	chr10	31647067	31647566	Rnf217|chr10:31647067-31647566	0.154333514866261	.	.
chr10	31609486	31609985	chr10	31517553	31518052	Rnf217|chr10:31517553-31518052	0.16470147805992	.	.
chr10	31609486	31609985	chr10	31784977	31785476	Rnf217|chr10:31784977-31785476	0.197515048639628	.	.
chr10	31609486	31609985	chr10	31868273	31868772	Rnf217|chr10:31868273-31868772	0.283392972318147	.	.
chr10	31609486	31609985	chr10	31874174	31874673	Rnf217|chr10:31874174-31874673	0.131029569396241	.	.
chr10	32890706	32891205	chr10	32599966	32600465	Nkain2|chr10:32599966-32600465	0.17125404689951	.	.
chr10	32890706	32891205	chr10	32638998	32639497	Nkain2|chr10:32638998-32639497	0.350567106925968	.	.
chr10	32890706	32891205	chr10	32716048	32716547	Nkain2|chr10:32716048-32716547	0.144416146055309	.	.
chr10	32890706	32891205	chr10	32952517	32953016	Nkain2|chr10:32952517-32953016	0.128354635257618	.	.
chr10	33623953	33624452	chr10	33986736	33987235	Clvs2|chr10:33986736-33987235	0.282307158940322	.	.
chr10	33623953	33624452	chr10	33986736	33987235	Gm15939|chr10:33986736-33987235	0.282307158940322	.	.
chr10	33904718	33905217	chr10	33499693	33500192	Rsph4a|chr10:33499693-33500192	0.440782589268498	.	.
chr10	33904718	33905217	chr10	33663946	33664445	Rsph4a|chr10:33663946-33664445	0.369105428426398	.	.
chr10	33904718	33905217	chr10	33703373	33703872	Rsph4a|chr10:33703373-33703872	0.147787443818126	.	.
chr10	33904718	33905217	chr10	33707135	33707634	Rsph4a|chr10:33707135-33707634	0.134717654310979	.	.
chr10	33904718	33905217	chr10	33986736	33987235	Rsph4a|chr10:33986736-33987235	0.174886247643064	.	.
chr10	33904718	33905217	chr10	34033850	34034349	Rsph4a|chr10:34033850-34034349	0.396518805348275	.	.
chr10	33904718	33905217	chr10	34070989	34071488	Rsph4a|chr10:34070989-34071488	0.171172521033511	.	.
chr10	33904718	33905217	chr10	34115549	34116048	Rsph4a|chr10:34115549-34116048	0.204330197957398	.	.
chr10	33904718	33905217	chr10	34137998	34138497	Rsph4a|chr10:34137998-34138497	0.132284718896172	.	.
chr10	33951019	33951518	chr10	33914866	33915365	Zup1|chr10:33914866-33915365	0.115515680570387	.	.
chr10	34018867	34019366	chr10	34316872	34317371	Gm48045|chr10:34316872-34317371	0.179817672299198	.	.
chr10	34018867	34019366	chr10	34316872	34317371	Rwdd1|chr10:34316872-34317371	0.179817672299198	.	.
chr10	34019491	34019990	chr10	34137998	34138497	Gm48045|chr10:34137998-34138497	0.122629691414085	.	.
chr10	34019491	34019990	chr10	34137998	34138497	Rwdd1|chr10:34137998-34138497	0.122629691414085	.	.
chr10	34036511	34037010	chr10	33986736	33987235	Trappc3l|chr10:33986736-33987235	0.177059939925998	.	.
chr10	34037079	34037578	chr10	33919748	33920247	Trappc3l|chr10:33919748-33920247	0.136576587713605	.	.
chr10	34037079	34037578	chr10	34115549	34116048	Trappc3l|chr10:34115549-34116048	0.247589254296055	.	.
chr10	34037079	34037578	chr10	34431742	34432241	Trappc3l|chr10:34431742-34432241	0.162478080441274	.	.
chr10	34096225	34096724	chr10	33919748	33920247	Calhm5|chr10:33919748-33920247	0.267003470764352	.	.
chr10	34096225	34096724	chr10	34033850	34034349	Calhm5|chr10:34033850-34034349	0.148192367361446	.	.
chr10	34096225	34096724	chr10	34091720	34092219	Calhm5|chr10:34091720-34092219	0.132903449050612	.	.
chr10	34096225	34096724	chr10	34115549	34116048	Calhm5|chr10:34115549-34116048	0.134893347464913	.	.
chr10	34096225	34096724	chr10	34280491	34280990	Calhm5|chr10:34280491-34280990	0.179466915194732	.	.
chr10	34206579	34207078	chr10	34033850	34034349	Dse|chr10:34033850-34034349	0.181117381143118	.	.
chr10	34206579	34207078	chr10	34070989	34071488	Dse|chr10:34070989-34071488	0.124909505501541	.	.
chr10	34206579	34207078	chr10	34137998	34138497	Dse|chr10:34137998-34138497	0.37668064087429	.	.
chr10	34206579	34207078	chr10	34280491	34280990	Dse|chr10:34280491-34280990	0.223803924773416	.	.
chr10	34207257	34207756	chr10	33914866	33915365	Dse|chr10:33914866-33915365	0.205005082867773	.	.
chr10	34207257	34207756	chr10	34033850	34034349	Dse|chr10:34033850-34034349	0.149252793484148	.	.
chr10	34207257	34207756	chr10	34137998	34138497	Dse|chr10:34137998-34138497	0.230317209266732	.	.
chr10	34281970	34282469	chr10	34137998	34138497	Tspyl1|chr10:34137998-34138497	0.250657784490381	.	.
chr10	34281970	34282469	chr10	34328221	34328720	Tspyl1|chr10:34328221-34328720	0.156170865518128	.	.
chr10	34281970	34282469	chr10	34709473	34709972	Tspyl1|chr10:34709473-34709972	0.13405533932212	.	.
chr10	34282484	34282983	chr10	34091720	34092219	Tspyl1|chr10:34091720-34092219	0.22896657176905	.	.
chr10	34282484	34282983	chr10	34316872	34317371	Tspyl1|chr10:34316872-34317371	0.150153632846276	.	.
chr10	34282484	34282983	chr10	34328221	34328720	Tspyl1|chr10:34328221-34328720	0.160059095812088	.	.
chr10	34282484	34282983	chr10	34667107	34667606	Tspyl1|chr10:34667107-34667606	0.236001956810276	.	.
chr10	34297174	34297673	chr10	34033850	34034349	Tspyl4|chr10:34033850-34034349	0.115524222409719	.	.
chr10	34297174	34297673	chr10	34316872	34317371	Tspyl4|chr10:34316872-34317371	0.14984407094441	.	.
chr10	34418335	34418834	chr10	34137998	34138497	Nt5dc1|chr10:34137998-34138497	0.135179264852264	.	.
chr10	34418335	34418834	chr10	34280491	34280990	Nt5dc1|chr10:34280491-34280990	0.196161526133105	.	.
chr10	34418335	34418834	chr10	34316872	34317371	Nt5dc1|chr10:34316872-34317371	0.188931315944223	.	.
chr10	34418335	34418834	chr10	34328221	34328720	Nt5dc1|chr10:34328221-34328720	0.195194330151104	.	.
chr10	34418335	34418834	chr10	34667107	34667606	Nt5dc1|chr10:34667107-34667606	0.157674978920727	.	.
chr10	34418335	34418834	chr10	34709473	34709972	Nt5dc1|chr10:34709473-34709972	0.361786667215359	.	.
chr10	36506584	36507083	chr10	36520563	36521062	Hs3st5|chr10:36520563-36521062	0.199898257068531	.	.
chr10	36506584	36507083	chr10	36557602	36558101	Hs3st5|chr10:36557602-36558101	0.176016397241708	.	.
chr10	36506584	36507083	chr10	36718129	36718628	Hs3st5|chr10:36718129-36718628	0.225021619239886	.	.
chr10	36974002	36974501	chr10	36791758	36792257	Hdac2|chr10:36791758-36792257	0.158109264362822	.	.
chr10	36974613	36975112	chr10	36812362	36812861	Hdac2|chr10:36812362-36812861	0.155898061576576	.	.
chr10	36975153	36975652	chr10	36791758	36792257	Hdac2|chr10:36791758-36792257	0.21861777716617	.	.
chr10	36975153	36975652	chr10	36834200	36834699	Hdac2|chr10:36834200-36834699	0.237170692613333	.	.
chr10	36975153	36975652	chr10	36834200	36834699	Hdac2|chr10:36834200-36834699	0.237170692613334	.	.
chr10	36975153	36975652	chr10	37072777	37073276	Hdac2|chr10:37072777-37073276	0.134038816604931	.	.
chr10	37138712	37139211	chr10	36812362	36812861	5930403N24Rik|chr10:36812362-36812861	0.135973280630985	.	.
chr10	37138712	37139211	chr10	36812362	36812861	Marcks|chr10:36812362-36812861	0.135973280630985	.	.
chr10	37138712	37139211	chr10	36862471	36862970	5930403N24Rik|chr10:36862471-36862970	0.247724555477627	.	.
chr10	37138712	37139211	chr10	36862471	36862970	Marcks|chr10:36862471-36862970	0.247724555477627	.	.
chr10	37138712	37139211	chr10	37014232	37014731	5930403N24Rik|chr10:37014232-37014731	0.235204382856896	.	.
chr10	37138712	37139211	chr10	37014232	37014731	Marcks|chr10:37014232-37014731	0.235204382856896	.	.
chr10	39133692	39134191	chr10	38849073	38849572	Fam229b|chr10:38849073-38849572	0.175579202213432	.	.
chr10	39133692	39134191	chr10	38849073	38849572	Tube1|chr10:38849073-38849572	0.175579202213432	.	.
chr10	39133692	39134191	chr10	38906687	38907186	Fam229b|chr10:38906687-38907186	0.167002650266372	.	.
chr10	39133692	39134191	chr10	38906687	38907186	Tube1|chr10:38906687-38907186	0.167002650266372	.	.
chr10	39133692	39134191	chr10	39028333	39028832	Fam229b|chr10:39028333-39028832	0.223700326070419	.	.
chr10	39133692	39134191	chr10	39028333	39028832	Tube1|chr10:39028333-39028832	0.223700326070419	.	.
chr10	39133692	39134191	chr10	39171636	39172135	Fam229b|chr10:39171636-39172135	0.167976962824487	.	.
chr10	39133692	39134191	chr10	39171636	39172135	Tube1|chr10:39171636-39172135	0.167976962824487	.	.
chr10	39133692	39134191	chr10	39209125	39209624	Fam229b|chr10:39209125-39209624	0.267248430182621	.	.
chr10	39133692	39134191	chr10	39209125	39209624	Tube1|chr10:39209125-39209624	0.267248430182621	.	.
chr10	39133692	39134191	chr10	39209663	39210162	Fam229b|chr10:39209663-39210162	0.286588001061941	.	.
chr10	39133692	39134191	chr10	39209663	39210162	Tube1|chr10:39209663-39210162	0.286588001061941	.	.
chr10	41071321	41071820	chr10	41016487	41016986	Gpr6|chr10:41016487-41016986	0.192903764058201	.	.
chr10	41071321	41071820	chr10	41095285	41095784	Gpr6|chr10:41095285-41095784	0.167454760307719	.	.
chr10	41071321	41071820	chr10	41095905	41096404	Gpr6|chr10:41095905-41096404	0.150692345794519	.	.
chr10	41071321	41071820	chr10	41182288	41182787	Gpr6|chr10:41182288-41182787	0.250105715565829	.	.
chr10	41071321	41071820	chr10	41295019	41295518	Gpr6|chr10:41295019-41295518	0.17141744965016	.	.
chr10	41072083	41072582	chr10	41015647	41016146	Gpr6|chr10:41015647-41016146	0.118308967225022	.	.
chr10	41072083	41072582	chr10	41016487	41016986	Gpr6|chr10:41016487-41016986	0.23879957587206	.	.
chr10	41072083	41072582	chr10	41095285	41095784	Gpr6|chr10:41095285-41095784	0.226377565244914	.	.
chr10	41072083	41072582	chr10	41095905	41096404	Gpr6|chr10:41095905-41096404	0.35385579795	.	.
chr10	41072083	41072582	chr10	41142665	41143164	Gpr6|chr10:41142665-41143164	0.189928235520703	.	.
chr10	41072083	41072582	chr10	41182288	41182787	Gpr6|chr10:41182288-41182787	0.256858504653767	.	.
chr10	41072083	41072582	chr10	41195525	41196024	Gpr6|chr10:41195525-41196024	0.140773494777738	.	.
chr10	41072083	41072582	chr10	41218727	41219226	Gpr6|chr10:41218727-41219226	0.146840602273068	.	.
chr10	41072083	41072582	chr10	41245017	41245516	Gpr6|chr10:41245017-41245516	0.198884819708538	.	.
chr10	41072083	41072582	chr10	41295019	41295518	Gpr6|chr10:41295019-41295518	0.251728320954746	.	.
chr10	41303028	41303527	chr10	41295019	41295518	Ak9|chr10:41295019-41295518	0.237625243322268	.	.
chr10	41303028	41303527	chr10	41295019	41295518	Fig4|chr10:41295019-41295518	0.237625243322268	.	.
chr10	41303669	41304168	chr10	41015647	41016146	Ak9|chr10:41015647-41016146	0.143914076821306	.	.
chr10	41303669	41304168	chr10	41015647	41016146	Fig4|chr10:41015647-41016146	0.143914076821306	.	.
chr10	41303669	41304168	chr10	41016487	41016986	Ak9|chr10:41016487-41016986	0.139773384311886	.	.
chr10	41303669	41304168	chr10	41016487	41016986	Fig4|chr10:41016487-41016986	0.139773384311886	.	.
chr10	41303669	41304168	chr10	41142665	41143164	Ak9|chr10:41142665-41143164	0.183985724984967	.	.
chr10	41303669	41304168	chr10	41142665	41143164	Fig4|chr10:41142665-41143164	0.183985724984967	.	.
chr10	41303669	41304168	chr10	41182288	41182787	Ak9|chr10:41182288-41182787	0.221964902135021	.	.
chr10	41303669	41304168	chr10	41182288	41182787	Fig4|chr10:41182288-41182787	0.221964902135021	.	.
chr10	41303669	41304168	chr10	41195525	41196024	Ak9|chr10:41195525-41196024	0.165031475857559	.	.
chr10	41303669	41304168	chr10	41195525	41196024	Fig4|chr10:41195525-41196024	0.165031475857559	.	.
chr10	41303669	41304168	chr10	41218727	41219226	Ak9|chr10:41218727-41219226	0.169455523177417	.	.
chr10	41303669	41304168	chr10	41218727	41219226	Fig4|chr10:41218727-41219226	0.169455523177417	.	.
chr10	41303669	41304168	chr10	41246073	41246572	Ak9|chr10:41246073-41246572	0.131221300033874	.	.
chr10	41303669	41304168	chr10	41246073	41246572	Fig4|chr10:41246073-41246572	0.131221300033874	.	.
chr10	41303669	41304168	chr10	41295019	41295518	Ak9|chr10:41295019-41295518	0.344500137391547	.	.
chr10	41303669	41304168	chr10	41295019	41295518	Fig4|chr10:41295019-41295518	0.344500137391547	.	.
chr10	41450048	41450547	chr10	41095285	41095784	Zbtb24|chr10:41095285-41095784	0.351264402088254	.	.
chr10	41450048	41450547	chr10	41095905	41096404	Zbtb24|chr10:41095905-41096404	0.276334961360792	.	.
chr10	41450048	41450547	chr10	41142665	41143164	Zbtb24|chr10:41142665-41143164	0.209793760914138	.	.
chr10	41450048	41450547	chr10	41182288	41182787	Zbtb24|chr10:41182288-41182787	0.281587830416692	.	.
chr10	41450048	41450547	chr10	41245017	41245516	Zbtb24|chr10:41245017-41245516	0.254596879698176	.	.
chr10	41450048	41450547	chr10	41295019	41295518	Zbtb24|chr10:41295019-41295518	0.174654443198345	.	.
chr10	41490156	41490655	chr10	41142665	41143164	Ppil6|chr10:41142665-41143164	0.234844344705184	.	.
chr10	41490156	41490655	chr10	41142665	41143164	Smpd2|chr10:41142665-41143164	0.234844344705184	.	.
chr10	41490156	41490655	chr10	41182288	41182787	Ppil6|chr10:41182288-41182787	0.333098376484871	.	.
chr10	41490156	41490655	chr10	41182288	41182787	Smpd2|chr10:41182288-41182787	0.333098376484871	.	.
chr10	41490156	41490655	chr10	41238585	41239084	Ppil6|chr10:41238585-41239084	0.251490575712237	.	.
chr10	41490156	41490655	chr10	41238585	41239084	Smpd2|chr10:41238585-41239084	0.251490575712237	.	.
chr10	41490156	41490655	chr10	41288740	41289239	Ppil6|chr10:41288740-41289239	0.159270786588896	.	.
chr10	41490156	41490655	chr10	41288740	41289239	Smpd2|chr10:41288740-41289239	0.159270786588896	.	.
chr10	41490156	41490655	chr10	41678789	41679288	Ppil6|chr10:41678789-41679288	0.134039750761107	.	.
chr10	41490156	41490655	chr10	41678789	41679288	Smpd2|chr10:41678789-41679288	0.134039750761107	.	.
chr10	41518902	41519401	chr10	41288740	41289239	Cd164|chr10:41288740-41289239	0.122648278340149	.	.
chr10	41518902	41519401	chr10	41295019	41295518	Cd164|chr10:41295019-41295518	0.167916397098171	.	.
chr10	41553207	41553706	chr10	41601964	41602463	Gm17196|chr10:41601964-41602463	0.134904696803738	.	.
chr10	41553207	41553706	chr10	41682610	41683109	Gm17196|chr10:41682610-41683109	0.124787336705386	.	.
chr10	41553207	41553706	chr10	41719495	41719994	Gm17196|chr10:41719495-41719994	0.13180521478868	.	.
chr10	41716064	41716563	chr10	41295019	41295518	Ccdc162|chr10:41295019-41295518	0.166472243503688	.	.
chr10	41716564	41717063	chr10	41295019	41295518	Ccdc162|chr10:41295019-41295518	0.191370776471687	.	.
chr10	41716564	41717063	chr10	41682610	41683109	Ccdc162|chr10:41682610-41683109	0.162223673965305	.	.
chr10	41746516	41747015	chr10	41682610	41683109	BC048559|chr10:41682610-41683109	0.167294900555513	.	.
chr10	41746516	41747015	chr10	41719495	41719994	BC048559|chr10:41719495-41719994	0.192977877758013	.	.
chr10	42276537	42277036	chr10	42277563	42278062	Foxo3|chr10:42277563-42278062	0.163839083465595	.	.
chr10	42276537	42277036	chr10	42278179	42278678	Foxo3|chr10:42278179-42278678	0.161825606310171	.	.
chr10	42478381	42478880	chr10	42277563	42278062	Afg1l|chr10:42277563-42278062	0.22131455356659	.	.
chr10	42478381	42478880	chr10	42308048	42308547	Afg1l|chr10:42308048-42308547	0.129688990823373	.	.
chr10	42478381	42478880	chr10	42308548	42309047	Afg1l|chr10:42308548-42309047	0.134158093166222	.	.
chr10	42478381	42478880	chr10	42723482	42723981	Afg1l|chr10:42723482-42723981	0.12285001960871	.	.
chr10	42501588	42502087	chr10	42258293	42258792	Snx3|chr10:42258293-42258792	0.190607493479561	.	.
chr10	42501588	42502087	chr10	42277563	42278062	Snx3|chr10:42277563-42278062	0.383008936065115	.	.
chr10	42501588	42502087	chr10	42696935	42697434	Snx3|chr10:42696935-42697434	0.208234107204632	.	.
chr10	42501588	42502087	chr10	42723482	42723981	Snx3|chr10:42723482-42723981	0.132725494414025	.	.
chr10	42502326	42502825	chr10	42308048	42308547	Snx3|chr10:42308048-42308547	0.264194583126033	.	.
chr10	42502326	42502825	chr10	42339635	42340134	Snx3|chr10:42339635-42340134	0.163155891794857	.	.
chr10	42502326	42502825	chr10	42446182	42446681	Snx3|chr10:42446182-42446681	0.252425571628435	.	.
chr10	42502326	42502825	chr10	42599056	42599555	Snx3|chr10:42599056-42599555	0.215512712654419	.	.
chr10	42502326	42502825	chr10	42613919	42614418	Snx3|chr10:42613919-42614418	0.129349889858359	.	.
chr10	44268090	44268589	chr10	44328279	44328778	Atg5|chr10:44328279-44328778	0.11196598852706	.	.
chr10	44268090	44268589	chr10	44696820	44697319	Atg5|chr10:44696820-44697319	0.179397947404891	.	.
chr10	45289129	45289628	chr10	45320930	45321429	Gm15934|chr10:45320930-45321429	0.156749091933837	.	.
chr10	45335958	45336457	chr10	45542681	45543180	Bves|chr10:45542681-45543180	0.159903700081453	.	.
chr10	45485562	45486061	chr10	45320930	45321429	Lin28b|chr10:45320930-45321429	0.282382892873248	.	.
chr10	45486237	45486736	chr10	45373235	45373734	Lin28b|chr10:45373235-45373734	0.112694146871271	.	.
chr10	49788557	49789056	chr10	49546809	49547308	Grik2|chr10:49546809-49547308	0.277055439385268	.	.
chr10	49788557	49789056	chr10	49627248	49627747	Grik2|chr10:49627248-49627747	0.171225725193397	.	.
chr10	49788557	49789056	chr10	49627248	49627747	Grik2|chr10:49627248-49627747	0.171225725193398	.	.
chr10	49788557	49789056	chr10	49638609	49639108	Grik2|chr10:49638609-49639108	0.24485172862916	.	.
chr10	49788557	49789056	chr10	49748731	49749230	Grik2|chr10:49748731-49749230	0.161024959506746	.	.
chr10	49788557	49789056	chr10	49782586	49783085	Grik2|chr10:49782586-49783085	0.17543869657765	.	.
chr10	51631430	51631929	chr10	51945733	51946232	Gprc6a|chr10:51945733-51946232	0.29571100298763	.	.
chr10	52233366	52233865	chr10	52216726	52217225	Dcbld1|chr10:52216726-52217225	0.190890017536548	.	.
chr10	52233867	52234366	chr10	52216726	52217225	Dcbld1|chr10:52216726-52217225	0.355544730750312	.	.
chr10	52381975	52382474	chr10	52590161	52590660	Gopc|chr10:52590161-52590660	0.172613990940929	.	.
chr10	52381975	52382474	chr10	52691301	52691800	Gopc|chr10:52691301-52691800	0.196001733392905	.	.
chr10	52381975	52382474	chr10	52704503	52705002	Gopc|chr10:52704503-52705002	0.188902104735501	.	.
chr10	52381975	52382474	chr10	52705014	52705513	Gopc|chr10:52705014-52705513	0.298984342668468	.	.
chr10	52417238	52417737	chr10	52106115	52106614	Nus1|chr10:52106115-52106614	0.205340253893807	.	.
chr10	52417238	52417737	chr10	52590161	52590660	Nus1|chr10:52590161-52590660	0.302765635301697	.	.
chr10	52417238	52417737	chr10	52704503	52705002	Nus1|chr10:52704503-52705002	0.206782579637981	.	.
chr10	52417238	52417737	chr10	52705014	52705513	Nus1|chr10:52705014-52705513	0.173001124182826	.	.
chr10	52418019	52418518	chr10	52216726	52217225	Nus1|chr10:52216726-52217225	0.455772095371012	.	.
chr10	52418019	52418518	chr10	52590161	52590660	Nus1|chr10:52590161-52590660	0.120443345825117	.	.
chr10	52418019	52418518	chr10	52705014	52705513	Nus1|chr10:52705014-52705513	0.134607937218599	.	.
chr10	52690218	52690717	chr10	52704503	52705002	Slc35f1|chr10:52704503-52705002	0.154606418143618	.	.
chr10	52690218	52690717	chr10	52705014	52705513	Slc35f1|chr10:52705014-52705513	0.155699619128589	.	.
chr10	52690218	52690717	chr10	52718115	52718614	Slc35f1|chr10:52718115-52718614	0.206772947291281	.	.
chr10	52690801	52691300	chr10	52287914	52288413	Slc35f1|chr10:52287914-52288413	0.124517797893792	.	.
chr10	52690801	52691300	chr10	52288420	52288919	Slc35f1|chr10:52288420-52288919	0.181423384168354	.	.
chr10	52690801	52691300	chr10	52590161	52590660	Slc35f1|chr10:52590161-52590660	0.1775546299711	.	.
chr10	52690801	52691300	chr10	52691301	52691800	Slc35f1|chr10:52691301-52691800	0.431213677785541	.	.
chr10	52690801	52691300	chr10	52704503	52705002	Slc35f1|chr10:52704503-52705002	0.221243395542396	.	.
chr10	52690801	52691300	chr10	52705014	52705513	Slc35f1|chr10:52705014-52705513	0.300785987682879	.	.
chr10	52690801	52691300	chr10	52718115	52718614	Slc35f1|chr10:52718115-52718614	0.204288969883634	.	.
chr10	56106501	56107000	chr10	56007087	56007586	Msl3l2|chr10:56007087-56007586	0.11193791702025	.	.
chr10	56106501	56107000	chr10	56369070	56369569	Msl3l2|chr10:56369070-56369569	0.164177359184591	.	.
chr10	56106501	56107000	chr10	56480432	56480931	Msl3l2|chr10:56480432-56480931	0.141780258639549	.	.
chr10	56228732	56229231	chr10	56019668	56020167	Tbc1d32|chr10:56019668-56020167	0.121656448043102	.	.
chr10	56228732	56229231	chr10	56058855	56059354	Tbc1d32|chr10:56058855-56059354	0.175530327200123	.	.
chr10	57486588	57487087	chr10	57009469	57009968	4930467K11Rik|chr10:57009469-57009968	0.138282666318697	.	.
chr10	57486588	57487087	chr10	57009469	57009968	Hsf2|chr10:57009469-57009968	0.138282666318697	.	.
chr10	57486588	57487087	chr10	57474117	57474616	4930467K11Rik|chr10:57474117-57474616	0.120214350728864	.	.
chr10	57486588	57487087	chr10	57474117	57474616	Hsf2|chr10:57474117-57474616	0.120214350728864	.	.
chr10	57486588	57487087	chr10	57744060	57744559	4930467K11Rik|chr10:57744060-57744559	0.2096524043846	.	.
chr10	57486588	57487087	chr10	57744060	57744559	Hsf2|chr10:57744060-57744559	0.2096524043846	.	.
chr10	57631815	57632314	chr10	57608052	57608551	Pkib|chr10:57608052-57608551	0.301223278522909	.	.
chr10	57794436	57794935	chr10	57822486	57822985	Smpdl3a|chr10:57822486-57822985	0.114765625770575	.	.
chr10	58255194	58255693	chr10	58401851	58402350	Gcc2|chr10:58401851-58402350	0.221871198902628	.	.
chr10	58323065	58323564	chr10	58377737	58378236	Lims1|chr10:58377737-58378236	0.223562989296126	.	.
chr10	58446597	58447096	chr10	58370187	58370686	Ranbp2|chr10:58370187-58370686	0.201180085931376	.	.
chr10	58446597	58447096	chr10	58383254	58383753	Ranbp2|chr10:58383254-58383753	0.196501296202747	.	.
chr10	58497623	58498122	chr10	58476600	58477099	Ccdc138|chr10:58476600-58477099	0.114582980835217	.	.
chr10	61089138	61089637	chr10	61012235	61012734	Pcbd1|chr10:61012235-61012734	0.125156363740876	.	.
chr10	61089138	61089637	chr10	61015260	61015759	Pcbd1|chr10:61015260-61015759	0.120524484527298	.	.
chr10	61089138	61089637	chr10	61015260	61015759	Pcbd1|chr10:61015260-61015759	0.120524484527299	.	.
chr10	61147435	61147934	chr10	61068463	61068962	Sgpl1|chr10:61068463-61068962	0.171471310339898	.	.
chr10	61147435	61147934	chr10	61199543	61200042	Sgpl1|chr10:61199543-61200042	0.207825467680413	.	.
chr10	61383246	61383745	chr10	61068463	61068962	Pald1|chr10:61068463-61068962	0.215426802849223	.	.
chr10	61383246	61383745	chr10	61199543	61200042	Pald1|chr10:61199543-61200042	0.142988164561915	.	.
chr10	61418612	61419111	chr10	61015260	61015759	Nodal|chr10:61015260-61015759	0.166239976717119	.	.
chr10	61475458	61475957	chr10	61012235	61012734	Lrrc20|chr10:61012235-61012734	0.155401972022499	.	.
chr10	61475458	61475957	chr10	61341474	61341973	Lrrc20|chr10:61341474-61341973	0.154668930073897	.	.
chr10	61783021	61783520	chr10	62110799	62111298	H2afy2|chr10:62110799-62111298	0.153279553434559	.	.
chr10	61783021	61783520	chr10	62182988	62183487	H2afy2|chr10:62182988-62183487	0.205907012055185	.	.
chr10	61783689	61784188	chr10	62102023	62102522	H2afy2|chr10:62102023-62102522	0.196698338361769	.	.
chr10	61978216	61978715	chr10	62055333	62055832	Col13a1|chr10:62055333-62055832	0.188618295468369	.	.
chr10	62231026	62231525	chr10	62055333	62055832	Tspan15|chr10:62055333-62055832	0.148186710031331	.	.
chr10	62231026	62231525	chr10	62260971	62261470	Tspan15|chr10:62260971-62261470	0.179381823106947	.	.
chr10	62340040	62340539	chr10	62101434	62101933	Hk1os|chr10:62101434-62101933	0.200299652846291	.	.
chr10	62340040	62340539	chr10	62260971	62261470	Hk1os|chr10:62260971-62261470	0.193483573380448	.	.
chr10	62340040	62340539	chr10	62712275	62712774	Hk1os|chr10:62712275-62712774	0.173712668305237	.	.
chr10	62449224	62449723	chr10	62194384	62194883	4930507D05Rik|chr10:62194384-62194883	0.24838489681662	.	.
chr10	62449224	62449723	chr10	62194384	62194883	Supv3l1|chr10:62194384-62194883	0.24838489681662	.	.
chr10	62449224	62449723	chr10	62202512	62203011	4930507D05Rik|chr10:62202512-62203011	0.121168470068515	.	.
chr10	62449224	62449723	chr10	62202512	62203011	Supv3l1|chr10:62202512-62203011	0.121168470068515	.	.
chr10	62449766	62450265	chr10	62182988	62183487	4930507D05Rik|chr10:62182988-62183487	0.204216096824184	.	.
chr10	62449766	62450265	chr10	62182988	62183487	Supv3l1|chr10:62182988-62183487	0.204216096824184	.	.
chr10	62486129	62486628	chr10	62055333	62055832	Vps26a|chr10:62055333-62055832	0.162440203270209	.	.
chr10	62486629	62487128	chr10	62110799	62111298	Vps26a|chr10:62110799-62111298	0.206086095795716	.	.
chr10	62486629	62487128	chr10	62332391	62332890	Vps26a|chr10:62332391-62332890	0.163133410357219	.	.
chr10	62486629	62487128	chr10	62590203	62590702	Vps26a|chr10:62590203-62590702	0.131140902753192	.	.
chr10	62577623	62578122	chr10	62590203	62590702	4933428P19Rik|chr10:62590203-62590702	0.134734811557101	.	.
chr10	62577623	62578122	chr10	62590203	62590702	Kif1bp|chr10:62590203-62590702	0.134734811557101	.	.
chr10	62577623	62578122	chr10	62856650	62857149	4933428P19Rik|chr10:62856650-62857149	0.156942623030243	.	.
chr10	62577623	62578122	chr10	62856650	62857149	Kif1bp|chr10:62856650-62857149	0.156942623030243	.	.
chr10	62578211	62578710	chr10	62850934	62851433	4933428P19Rik|chr10:62850934-62851433	0.198260547973759	.	.
chr10	62578211	62578710	chr10	62850934	62851433	Kif1bp|chr10:62850934-62851433	0.198260547973759	.	.
chr10	62578211	62578710	chr10	62865210	62865709	4933428P19Rik|chr10:62865210-62865709	0.116969137162283	.	.
chr10	62578211	62578710	chr10	62865210	62865709	Kif1bp|chr10:62865210-62865709	0.116969137162283	.	.
chr10	62602059	62602558	chr10	62300269	62300768	Ddx21|chr10:62300269-62300768	0.111628906766967	.	.
chr10	62602059	62602558	chr10	62300269	62300768	Gm47257|chr10:62300269-62300768	0.111628906766967	.	.
chr10	62602059	62602558	chr10	62550757	62551256	Ddx21|chr10:62550757-62551256	0.23961403238732	.	.
chr10	62602059	62602558	chr10	62550757	62551256	Gm47257|chr10:62550757-62551256	0.23961403238732	.	.
chr10	62602059	62602558	chr10	62830770	62831269	Ddx21|chr10:62830770-62831269	0.118054393656419	.	.
chr10	62602059	62602558	chr10	62830770	62831269	Gm47257|chr10:62830770-62831269	0.118054393656419	.	.
chr10	62602059	62602558	chr10	62856650	62857149	Ddx21|chr10:62856650-62857149	0.11268113169791	.	.
chr10	62602059	62602558	chr10	62856650	62857149	Gm47257|chr10:62856650-62857149	0.11268113169791	.	.
chr10	62651098	62651597	chr10	62865210	62865709	Ddx50|chr10:62865210-62865709	0.12191135054266	.	.
chr10	62725538	62726037	chr10	62590203	62590702	Stox1|chr10:62590203-62590702	0.184789032602502	.	.
chr10	62725538	62726037	chr10	62830770	62831269	Stox1|chr10:62830770-62831269	0.116404306391849	.	.
chr10	62792172	62792671	chr10	63179317	63179816	Ccar1|chr10:63179317-63179816	0.209012848616599	.	.
chr10	62919701	62920200	chr10	62590203	62590702	Slc25a16|chr10:62590203-62590702	0.128779039740875	.	.
chr10	62919701	62920200	chr10	62830770	62831269	Slc25a16|chr10:62830770-62831269	0.127285849812225	.	.
chr10	62920395	62920894	chr10	62850934	62851433	Slc25a16|chr10:62850934-62851433	0.170858661222491	.	.
chr10	62946840	62947339	chr10	62712275	62712774	Dna2|chr10:62712275-62712774	0.144470409914832	.	.
chr10	62946840	62947339	chr10	62850934	62851433	Dna2|chr10:62850934-62851433	0.16972324026499	.	.
chr10	62946840	62947339	chr10	62856650	62857149	Dna2|chr10:62856650-62857149	0.152399110450054	.	.
chr10	62979983	62980482	chr10	62590203	62590702	Rufy2|chr10:62590203-62590702	0.206324530767597	.	.
chr10	62979983	62980482	chr10	62850934	62851433	Rufy2|chr10:62850934-62851433	0.163334952782217	.	.
chr10	62980587	62981086	chr10	62550757	62551256	Rufy2|chr10:62550757-62551256	0.139682848316196	.	.
chr10	62980587	62981086	chr10	62850934	62851433	Rufy2|chr10:62850934-62851433	0.134522143744842	.	.
chr10	62980587	62981086	chr10	62865210	62865709	Rufy2|chr10:62865210-62865709	0.1915798281649	.	.
chr10	62980587	62981086	chr10	62865795	62866294	Rufy2|chr10:62865795-62866294	0.169968139941583	.	.
chr10	63023030	63023529	chr10	62830770	62831269	Hnrnph3|chr10:62830770-62831269	0.121871907517893	.	.
chr10	63023688	63024187	chr10	62850934	62851433	Hnrnph3|chr10:62850934-62851433	0.112810202548773	.	.
chr10	63023688	63024187	chr10	62850934	62851433	Pbld2|chr10:62850934-62851433	0.112810202548773	.	.
chr10	63023688	63024187	chr10	63179317	63179816	Hnrnph3|chr10:63179317-63179816	0.160593628140807	.	.
chr10	63023688	63024187	chr10	63179317	63179816	Pbld2|chr10:63179317-63179816	0.160593628140807	.	.
chr10	63023688	63024187	chr10	63338211	63338710	Hnrnph3|chr10:63338211-63338710	0.301216733620514	.	.
chr10	63023688	63024187	chr10	63338211	63338710	Pbld2|chr10:63338211-63338710	0.301216733620514	.	.
chr10	63023688	63024187	chr10	63338814	63339313	Hnrnph3|chr10:63338814-63339313	0.177380541980962	.	.
chr10	63023688	63024187	chr10	63338814	63339313	Pbld2|chr10:63338814-63339313	0.177380541980962	.	.
chr10	63023688	63024187	chr10	63377381	63377880	Hnrnph3|chr10:63377381-63377880	0.169348886856785	.	.
chr10	63023688	63024187	chr10	63377381	63377880	Pbld2|chr10:63377381-63377880	0.169348886856785	.	.
chr10	63023688	63024187	chr10	63386349	63386848	Hnrnph3|chr10:63386349-63386848	0.138113009641148	.	.
chr10	63023688	63024187	chr10	63386349	63386848	Pbld2|chr10:63386349-63386848	0.138113009641148	.	.
chr10	63099999	63100498	chr10	62856650	62857149	Atoh7|chr10:62856650-62857149	0.224169543877409	.	.
chr10	63099999	63100498	chr10	62865210	62865709	Atoh7|chr10:62865210-62865709	0.119142262914191	.	.
chr10	63099999	63100498	chr10	63308515	63309014	Atoh7|chr10:63308515-63309014	0.260257260986467	.	.
chr10	63099999	63100498	chr10	63338814	63339313	Atoh7|chr10:63338814-63339313	0.2217206184639	.	.
chr10	63099999	63100498	chr10	63377381	63377880	Atoh7|chr10:63377381-63377880	0.26674102598459	.	.
chr10	63243618	63244117	chr10	62850934	62851433	1700120B22Rik|chr10:62850934-62851433	0.187295719395902	.	.
chr10	63243618	63244117	chr10	62850934	62851433	Herc4|chr10:62850934-62851433	0.187295719395902	.	.
chr10	63243618	63244117	chr10	62865210	62865709	1700120B22Rik|chr10:62865210-62865709	0.186726786283075	.	.
chr10	63243618	63244117	chr10	62865210	62865709	Herc4|chr10:62865210-62865709	0.186726786283075	.	.
chr10	63243618	63244117	chr10	63338814	63339313	1700120B22Rik|chr10:63338814-63339313	0.288492944951964	.	.
chr10	63243618	63244117	chr10	63338814	63339313	Herc4|chr10:63338814-63339313	0.288492944951964	.	.
chr10	63382558	63383057	chr10	63089243	63089742	Dnajc12|chr10:63089243-63089742	0.200693645957971	.	.
chr10	63382558	63383057	chr10	63338814	63339313	Dnajc12|chr10:63338814-63339313	0.126331946628273	.	.
chr10	63382558	63383057	chr10	63748731	63749230	Dnajc12|chr10:63748731-63749230	0.164298049683958	.	.
chr10	63429313	63429812	chr10	63065948	63066447	Ctnna3|chr10:63065948-63066447	0.204240541146188	.	.
chr10	63429313	63429812	chr10	63179317	63179816	Ctnna3|chr10:63179317-63179816	0.241849129268197	.	.
chr10	63429313	63429812	chr10	63338814	63339313	Ctnna3|chr10:63338814-63339313	0.242062499333975	.	.
chr10	63429957	63430456	chr10	63338814	63339313	Ctnna3|chr10:63338814-63339313	0.27789413947903	.	.
chr10	72654602	72655101	chr10	72484283	72484782	Zwint|chr10:72484283-72484782	0.194380640553441	.	.
chr10	72654602	72655101	chr10	72714098	72714597	Zwint|chr10:72714098-72714597	0.162663022502255	.	.
chr10	72655128	72655627	chr10	72280533	72281032	Zwint|chr10:72280533-72281032	0.116466359404749	.	.
chr10	72655128	72655627	chr10	72530355	72530854	Zwint|chr10:72530355-72530854	0.119423753746447	.	.
chr10	72655128	72655627	chr10	72714098	72714597	Zwint|chr10:72714098-72714597	0.14165751269991	.	.
chr10	72655128	72655627	chr10	72745144	72745643	Zwint|chr10:72745144-72745643	0.129192923808461	.	.
chr10	72655128	72655627	chr10	72763691	72764190	Zwint|chr10:72763691-72764190	0.156733257668115	.	.
chr10	72655128	72655627	chr10	72764206	72764705	Zwint|chr10:72764206-72764705	0.199055608871052	.	.
chr10	74966773	74967272	chr10	74920811	74921310	Gnaz|chr10:74920811-74921310	0.163613280659608	.	.
chr10	74966773	74967272	chr10	74936945	74937444	Gnaz|chr10:74936945-74937444	0.326832553734061	.	.
chr10	75764120	75764619	chr10	75872865	75873364	Cabin1|chr10:75872865-75873364	0.147300114820966	.	.
chr10	75764120	75764619	chr10	76203887	76204386	Cabin1|chr10:76203887-76204386	0.183852610355016	.	.
chr10	75773277	75773776	chr10	75872865	75873364	Ddt|chr10:75872865-75873364	0.194457535608894	.	.
chr10	75797531	75798030	chr10	76203887	76204386	Gstt1|chr10:76203887-76204386	0.141350512232371	.	.
chr10	75798331	75798830	chr10	75872865	75873364	Gstt1|chr10:75872865-75873364	0.22486952698117	.	.
chr10	75837242	75837741	chr10	75951750	75952249	Gstt2|chr10:75951750-75952249	0.166138155118039	.	.
chr10	75859343	75859842	chr10	75858827	75859326	Mif|chr10:75858827-75859326	0.261072162814898	.	.
chr10	75859343	75859842	chr10	76132547	76133046	Mif|chr10:76132547-76133046	0.21727564701369	.	.
chr10	75859343	75859842	chr10	76203887	76204386	Mif|chr10:76203887-76204386	0.140928809776404	.	.
chr10	75893088	75893587	chr10	75872865	75873364	Derl3|chr10:75872865-75873364	0.179705760367595	.	.
chr10	75893088	75893587	chr10	75873531	75874030	Derl3|chr10:75873531-75874030	0.118507136729852	.	.
chr10	75935571	75936070	chr10	75858827	75859326	Mmp11|chr10:75858827-75859326	0.133616902581288	.	.
chr10	75940978	75941477	chr10	75872865	75873364	Gm867|chr10:75872865-75873364	0.405946134027398	.	.
chr10	75940978	75941477	chr10	75873531	75874030	Gm867|chr10:75873531-75874030	0.387618272363381	.	.
chr10	76032290	76032789	chr10	75872865	75873364	Zfp280b|chr10:75872865-75873364	0.199582725187096	.	.
chr10	76237626	76238125	chr10	75951750	75952249	Prmt2|chr10:75951750-75952249	0.148996089747935	.	.
chr10	76237626	76238125	chr10	76203887	76204386	Prmt2|chr10:76203887-76204386	0.162860597689077	.	.
chr10	76237626	76238125	chr10	76316560	76317059	Prmt2|chr10:76316560-76317059	0.251784007512006	.	.
chr10	76237626	76238125	chr10	76371687	76372186	Prmt2|chr10:76371687-76372186	0.150626859183768	.	.
chr10	76253541	76254040	chr10	76132547	76133046	S100b|chr10:76132547-76133046	0.211437346218082	.	.
chr10	76253541	76254040	chr10	76203887	76204386	S100b|chr10:76203887-76204386	0.137324676630856	.	.
chr10	76253541	76254040	chr10	76316560	76317059	S100b|chr10:76316560-76317059	0.15394719439859	.	.
chr10	76253541	76254040	chr10	76371687	76372186	S100b|chr10:76371687-76372186	0.272273847253621	.	.
chr10	76253541	76254040	chr10	76416772	76417271	S100b|chr10:76416772-76417271	0.159854984948084	.	.
chr10	76345090	76345589	chr10	76203887	76204386	Dip2a|chr10:76203887-76204386	0.167635608859921	.	.
chr10	76345090	76345589	chr10	76416772	76417271	Dip2a|chr10:76416772-76417271	0.142714496683512	.	.
chr10	76442556	76443055	chr10	76416772	76417271	Pcnt|chr10:76416772-76417271	0.114357117955419	.	.
chr10	76468680	76469179	chr10	76416772	76417271	Mcm3ap|chr10:76416772-76417271	0.243435160223733	.	.
chr10	76468680	76469179	chr10	76416772	76417271	Ybey|chr10:76416772-76417271	0.243435160223733	.	.
chr10	78352152	78352651	chr10	78457906	78458405	Agpat3|chr10:78457906-78458405	0.157071127438347	.	.
chr10	78352152	78352651	chr10	78457906	78458405	Gm40709|chr10:78457906-78458405	0.157071127438347	.	.
chr10	78412126	78412625	chr10	78457906	78458405	Rrp1|chr10:78457906-78458405	0.161186378868945	.	.
chr10	78412843	78413342	chr10	78457906	78458405	Rrp1|chr10:78457906-78458405	0.117952470727098	.	.
chr10	78425391	78425890	chr10	78457906	78458405	Cstb|chr10:78457906-78458405	0.282149142225094	.	.
chr10	78425391	78425890	chr10	78632261	78632760	Cstb|chr10:78632261-78632760	0.19759831689068	.	.
chr10	78464708	78465207	chr10	78457906	78458405	Pdxk|chr10:78457906-78458405	0.220578266683897	.	.
chr10	78464708	78465207	chr10	78632261	78632760	Pdxk|chr10:78632261-78632760	0.157008660683489	.	.
chr10	78574182	78574681	chr10	78396201	78396700	Ilvbl|chr10:78396201-78396700	0.281881628270482	.	.
chr10	78574182	78574681	chr10	78457906	78458405	Ilvbl|chr10:78457906-78458405	0.141413971158149	.	.
chr10	78574691	78575190	chr10	78399195	78399694	Ilvbl|chr10:78399195-78399694	0.167835275127707	.	.
chr10	78574691	78575190	chr10	78632261	78632760	Ilvbl|chr10:78632261-78632760	0.224070638387074	.	.
chr10	78746859	78747358	chr10	78787724	78788223	Gm30400|chr10:78787724-78788223	0.207781208941367	.	.
chr10	78747414	78747913	chr10	78300068	78300567	Gm30400|chr10:78300068-78300567	0.259127219126416	.	.
chr10	78747414	78747913	chr10	78396201	78396700	Gm30400|chr10:78396201-78396700	0.178010125641064	.	.
chr10	78747414	78747913	chr10	78632261	78632760	Gm30400|chr10:78632261-78632760	0.157836877413478	.	.
chr10	78752339	78752838	chr10	78787724	78788223	Ccdc105|chr10:78787724-78788223	0.11688408854333	.	.
chr10	79554879	79555378	chr10	79597022	79597521	Mier2|chr10:79597022-79597521	0.19993343548751	.	.
chr10	79637658	79638157	chr10	79655302	79655801	Gm47163|chr10:79655302-79655801	0.171475005669756	.	.
chr10	79637658	79638157	chr10	79655302	79655801	Shc2|chr10:79655302-79655801	0.171475005669756	.	.
chr10	79668658	79669157	chr10	79654793	79655292	Tpgs1|chr10:79654793-79655292	0.132388599843364	.	.
chr10	79681760	79682259	chr10	79654793	79655292	Cdc34|chr10:79654793-79655292	0.123123090696871	.	.
chr10	79704113	79704612	chr10	79607942	79608441	Bsg|chr10:79607942-79608441	0.110914190872016	.	.
chr10	79746371	79746870	chr10	79595188	79595687	Polrmt|chr10:79595188-79595687	0.147008905992194	.	.
chr10	79746371	79746870	chr10	79655302	79655801	Polrmt|chr10:79655302-79655801	0.158586012235138	.	.
chr10	81253019	81253518	chr10	81285670	81286169	Matk|chr10:81285670-81286169	0.217103785276065	.	.
chr10	81253019	81253518	chr10	81430826	81431325	Matk|chr10:81430826-81431325	0.110725836949679	.	.
chr10	81253019	81253518	chr10	81570705	81571204	Matk|chr10:81570705-81571204	0.196311154946784	.	.
chr10	81266395	81266894	chr10	81346675	81347174	Apba3|chr10:81346675-81347174	0.117152177844727	.	.
chr10	81266395	81266894	chr10	81346675	81347174	Mrpl54|chr10:81346675-81347174	0.117152177844727	.	.
chr10	81266395	81266894	chr10	81430826	81431325	Apba3|chr10:81430826-81431325	0.147109549157902	.	.
chr10	81266395	81266894	chr10	81430826	81431325	Mrpl54|chr10:81430826-81431325	0.147109549157902	.	.
chr10	81266395	81266894	chr10	81432821	81433320	Apba3|chr10:81432821-81433320	0.152279821755684	.	.
chr10	81266395	81266894	chr10	81432821	81433320	Mrpl54|chr10:81432821-81433320	0.152279821755684	.	.
chr10	81266395	81266894	chr10	81551522	81552021	Apba3|chr10:81551522-81552021	0.174378162981649	.	.
chr10	81266395	81266894	chr10	81551522	81552021	Mrpl54|chr10:81551522-81552021	0.174378162981649	.	.
chr10	81266395	81266894	chr10	81570705	81571204	Apba3|chr10:81570705-81571204	0.191552600232769	.	.
chr10	81266395	81266894	chr10	81570705	81571204	Mrpl54|chr10:81570705-81571204	0.191552600232769	.	.
chr10	81266395	81266894	chr10	81571498	81571997	Apba3|chr10:81571498-81571997	0.156266397191879	.	.
chr10	81266395	81266894	chr10	81571498	81571997	Mrpl54|chr10:81571498-81571997	0.156266397191879	.	.
chr10	81266395	81266894	chr10	81633421	81633920	Apba3|chr10:81633421-81633920	0.197461913199631	.	.
chr10	81266395	81266894	chr10	81633421	81633920	Mrpl54|chr10:81633421-81633920	0.197461913199631	.	.
chr10	81292618	81293117	chr10	81430157	81430656	Pip5k1c|chr10:81430157-81430656	0.170954242705702	.	.
chr10	81292618	81293117	chr10	81430826	81431325	Pip5k1c|chr10:81430826-81431325	0.228914212669129	.	.
chr10	81292618	81293117	chr10	81432821	81433320	Pip5k1c|chr10:81432821-81433320	0.190198667115079	.	.
chr10	81292618	81293117	chr10	81551522	81552021	Pip5k1c|chr10:81551522-81552021	0.263609621954385	.	.
chr10	81292618	81293117	chr10	81605015	81605514	Pip5k1c|chr10:81605015-81605514	0.174406111212888	.	.
chr10	81292618	81293117	chr10	81633421	81633920	Pip5k1c|chr10:81633421-81633920	0.314615896356515	.	.
chr10	81292618	81293117	chr10	81643405	81643904	Pip5k1c|chr10:81643405-81643904	0.17524648312894	.	.
chr10	81293278	81293777	chr10	81430157	81430656	Pip5k1c|chr10:81430157-81430656	0.19166844721163	.	.
chr10	81293278	81293777	chr10	81472805	81473304	Pip5k1c|chr10:81472805-81473304	0.167901345404596	.	.
chr10	81302735	81303234	chr10	81430157	81430656	Gm16315|chr10:81430157-81430656	0.112161659554075	.	.
chr10	81302735	81303234	chr10	81430826	81431325	Gm16315|chr10:81430826-81431325	0.127467190481317	.	.
chr10	81302735	81303234	chr10	81570705	81571204	Gm16315|chr10:81570705-81571204	0.160952851240331	.	.
chr10	81302735	81303234	chr10	81571498	81571997	Gm16315|chr10:81571498-81571997	0.184841264182726	.	.
chr10	81320497	81320996	chr10	81430157	81430656	Cactin|chr10:81430157-81430656	0.171913348575352	.	.
chr10	81320497	81320996	chr10	81432821	81433320	Cactin|chr10:81432821-81433320	0.221452543227403	.	.
chr10	81320497	81320996	chr10	81472805	81473304	Cactin|chr10:81472805-81473304	0.149059528780706	.	.
chr10	81320497	81320996	chr10	81551522	81552021	Cactin|chr10:81551522-81552021	0.182673777609482	.	.
chr10	81320497	81320996	chr10	81633421	81633920	Cactin|chr10:81633421-81633920	0.180801561043061	.	.
chr10	81320497	81320996	chr10	81643405	81643904	Cactin|chr10:81643405-81643904	0.15571720232883	.	.
chr10	81350327	81350826	chr10	81432821	81433320	Hmg20b|chr10:81432821-81433320	0.160990987235814	.	.
chr10	81350327	81350826	chr10	81472805	81473304	Hmg20b|chr10:81472805-81473304	0.153123650028872	.	.
chr10	81350327	81350826	chr10	81551522	81552021	Hmg20b|chr10:81551522-81552021	0.307304537523715	.	.
chr10	81350327	81350826	chr10	81633421	81633920	Hmg20b|chr10:81633421-81633920	0.175327728074517	.	.
chr10	81350327	81350826	chr10	81643405	81643904	Hmg20b|chr10:81643405-81643904	0.150007868737039	.	.
chr10	81357211	81357710	chr10	81413787	81414286	Mfsd12|chr10:81413787-81414286	0.113387559308124	.	.
chr10	81357211	81357710	chr10	81430157	81430656	Mfsd12|chr10:81430157-81430656	0.236535865606763	.	.
chr10	81357211	81357710	chr10	81430826	81431325	Mfsd12|chr10:81430826-81431325	0.138279309356345	.	.
chr10	81378395	81378894	chr10	81432821	81433320	Fzr1|chr10:81432821-81433320	0.156079894344653	.	.
chr10	81378395	81378894	chr10	81551522	81552021	Fzr1|chr10:81551522-81552021	0.181090476991953	.	.
chr10	81378395	81378894	chr10	81571498	81571997	Fzr1|chr10:81571498-81571997	0.134580974195558	.	.
chr10	81378395	81378894	chr10	81633421	81633920	Fzr1|chr10:81633421-81633920	0.294360048270233	.	.
chr10	81378395	81378894	chr10	81643405	81643904	Fzr1|chr10:81643405-81643904	0.302198956425845	.	.
chr10	81384063	81384562	chr10	81430157	81430656	Dohh|chr10:81430157-81430656	0.164188691623781	.	.
chr10	81384063	81384562	chr10	81472805	81473304	Dohh|chr10:81472805-81473304	0.222352156310803	.	.
chr10	81384063	81384562	chr10	81633421	81633920	Dohh|chr10:81633421-81633920	0.179431167916295	.	.
chr10	81389740	81390239	chr10	81285670	81286169	Gm48552|chr10:81285670-81286169	0.164128658272879	.	.
chr10	81389740	81390239	chr10	81430826	81431325	Gm48552|chr10:81430826-81431325	0.137317813206004	.	.
chr10	81482441	81482940	chr10	81285670	81286169	Celf5|chr10:81285670-81286169	0.137159648724856	.	.
chr10	81482441	81482940	chr10	81407442	81407941	Celf5|chr10:81407442-81407941	0.136393027235006	.	.
chr10	81496231	81496730	chr10	81430157	81430656	Ncln|chr10:81430157-81430656	0.136804809467579	.	.
chr10	81496231	81496730	chr10	81472805	81473304	Ncln|chr10:81472805-81473304	0.145748088280798	.	.
chr10	81496231	81496730	chr10	81643405	81643904	Ncln|chr10:81643405-81643904	0.158530186713768	.	.
chr10	81544468	81544967	chr10	81285670	81286169	Gna11|chr10:81285670-81286169	0.128374625852478	.	.
chr10	81544468	81544967	chr10	81413787	81414286	Gna11|chr10:81413787-81414286	0.262880925664626	.	.
chr10	81544468	81544967	chr10	81430157	81430656	Gna11|chr10:81430157-81430656	0.167767641264084	.	.
chr10	81544468	81544967	chr10	81430826	81431325	Gna11|chr10:81430826-81431325	0.205755465047631	.	.
chr10	81545004	81545503	chr10	81285670	81286169	Gna11|chr10:81285670-81286169	0.1755376023912	.	.
chr10	81545004	81545503	chr10	81413787	81414286	Gna11|chr10:81413787-81414286	0.175338035193261	.	.
chr10	81545004	81545503	chr10	81430157	81430656	Gna11|chr10:81430157-81430656	0.260657777674422	.	.
chr10	81545004	81545503	chr10	81430826	81431325	Gna11|chr10:81430826-81431325	0.260043781926576	.	.
chr10	81545004	81545503	chr10	81432821	81433320	Gna11|chr10:81432821-81433320	0.110323713860709	.	.
chr10	81545004	81545503	chr10	81472805	81473304	Gna11|chr10:81472805-81473304	0.130241287827007	.	.
chr10	81545004	81545503	chr10	81570705	81571204	Gna11|chr10:81570705-81571204	0.126394992084444	.	.
chr10	81545004	81545503	chr10	81633421	81633920	Gna11|chr10:81633421-81633920	0.119665061590239	.	.
chr10	81545004	81545503	chr10	81643405	81643904	Gna11|chr10:81643405-81643904	0.148652542413378	.	.
chr10	81559200	81559699	chr10	81430157	81430656	Tle5|chr10:81430157-81430656	0.112780560504655	.	.
chr10	81559200	81559699	chr10	81472805	81473304	Tle5|chr10:81472805-81473304	0.159032316488028	.	.
chr10	81559200	81559699	chr10	81571498	81571997	Tle5|chr10:81571498-81571997	0.149455165295407	.	.
chr10	81559200	81559699	chr10	81633421	81633920	Tle5|chr10:81633421-81633920	0.26388898133476	.	.
chr10	81560176	81560675	chr10	81267945	81268444	Tle5|chr10:81267945-81268444	0.170040730692332	.	.
chr10	81560176	81560675	chr10	81430826	81431325	Tle5|chr10:81430826-81431325	0.218966555420159	.	.
chr10	81560176	81560675	chr10	81551522	81552021	Tle5|chr10:81551522-81552021	0.152659270180957	.	.
chr10	81560176	81560675	chr10	81997141	81997640	Tle5|chr10:81997141-81997640	0.236941905533881	.	.
chr10	81600731	81601230	chr10	81267945	81268444	Tle6|chr10:81267945-81268444	0.1216400440582	.	.
chr10	81600731	81601230	chr10	81346675	81347174	Tle6|chr10:81346675-81347174	0.111100994594952	.	.
chr10	81600731	81601230	chr10	81413787	81414286	Tle6|chr10:81413787-81414286	0.120246406220933	.	.
chr10	81600731	81601230	chr10	81430157	81430656	Tle6|chr10:81430157-81430656	0.188339513300478	.	.
chr10	81600731	81601230	chr10	81430826	81431325	Tle6|chr10:81430826-81431325	0.192768534720807	.	.
chr10	81600731	81601230	chr10	81643405	81643904	Tle6|chr10:81643405-81643904	0.154737038671131	.	.
chr10	81605948	81606447	chr10	81257213	81257712	BC025920|chr10:81257213-81257712	0.131454933263733	.	.
chr10	81605948	81606447	chr10	81432821	81433320	BC025920|chr10:81432821-81433320	0.170587963027531	.	.
chr10	81605948	81606447	chr10	81502626	81503125	BC025920|chr10:81502626-81503125	0.115325917118816	.	.
chr10	81627379	81627878	chr10	81430157	81430656	Ankrd24|chr10:81430157-81430656	0.129798631245229	.	.
chr10	81627379	81627878	chr10	81430157	81430656	Sirt6|chr10:81430157-81430656	0.129798631245229	.	.
chr10	81627379	81627878	chr10	81472805	81473304	Ankrd24|chr10:81472805-81473304	0.179291069637279	.	.
chr10	81627379	81627878	chr10	81472805	81473304	Sirt6|chr10:81472805-81473304	0.179291069637279	.	.
chr10	81648748	81649247	chr10	81267945	81268444	Gm10778|chr10:81267945-81268444	0.171248629304921	.	.
chr10	81648748	81649247	chr10	81432821	81433320	Gm10778|chr10:81432821-81433320	0.120451772344739	.	.
chr10	81648748	81649247	chr10	81633421	81633920	Gm10778|chr10:81633421-81633920	0.181636072810146	.	.
chr10	81648748	81649247	chr10	81997141	81997640	Gm10778|chr10:81997141-81997640	0.245470318522348	.	.
chr10	82241066	82241565	chr10	81997141	81997640	Zfp938|chr10:81997141-81997640	0.171339875580289	.	.
chr10	82353950	82354449	chr10	82698823	82699322	Gm4924|chr10:82698823-82699322	0.169250716071432	.	.
chr10	82622905	82623404	chr10	82860253	82860752	1190007I07Rik|chr10:82860253-82860752	0.208441230990728	.	.
chr10	82622905	82623404	chr10	82900594	82901093	1190007I07Rik|chr10:82900594-82901093	0.13915081270812	.	.
chr10	82690486	82690985	chr10	82900594	82901093	Glt8d2|chr10:82900594-82901093	0.167915579934227	.	.
chr10	82763879	82764378	chr10	82698823	82699322	Nfyb|chr10:82698823-82699322	0.122287879252598	.	.
chr10	82763879	82764378	chr10	82901365	82901864	Nfyb|chr10:82901365-82901864	0.141976783182526	.	.
chr10	82811778	82812277	chr10	82661757	82662256	1700028I16Rik|chr10:82661757-82662256	0.119915344653818	.	.
chr10	82811778	82812277	chr10	82795313	82795812	1700028I16Rik|chr10:82795313-82795812	0.154268428398617	.	.
chr10	82985064	82985563	chr10	82698823	82699322	Chst11|chr10:82698823-82699322	0.190198601745471	.	.
chr10	82985064	82985563	chr10	82860253	82860752	Chst11|chr10:82860253-82860752	0.202251216517958	.	.
chr10	82985064	82985563	chr10	82929182	82929681	Chst11|chr10:82929182-82929681	0.307480384870837	.	.
chr10	82985754	82986253	chr10	82860253	82860752	Chst11|chr10:82860253-82860752	0.137095525637638	.	.
chr10	83337299	83337798	chr10	83590872	83591371	Slc41a2|chr10:83590872-83591371	0.133810761106868	.	.
chr10	83359854	83360353	chr10	83729443	83729942	D10Wsu102e|chr10:83729443-83729942	0.200322733300565	.	.
chr10	83533226	83533725	chr10	83353944	83354443	Aldh1l2|chr10:83353944-83354443	0.121205886253212	.	.
chr10	83533226	83533725	chr10	83745208	83745707	Aldh1l2|chr10:83745208-83745707	0.176972406542261	.	.
chr10	83533859	83534358	chr10	83729443	83729942	Aldh1l2|chr10:83729443-83729942	0.186875968522628	.	.
chr10	83648475	83648974	chr10	83590872	83591371	Appl2|chr10:83590872-83591371	0.182779595129375	.	.
chr10	85916863	85917362	chr10	85678556	85679055	Prdm4|chr10:85678556-85679055	0.135954308334943	.	.
chr10	85957553	85958052	chr10	85502616	85503115	Rtcb|chr10:85502616-85503115	0.115028559281294	.	.
chr10	85957553	85958052	chr10	85565190	85565689	Rtcb|chr10:85565190-85565689	0.286487182609117	.	.
chr10	85957553	85958052	chr10	85565715	85566214	Rtcb|chr10:85565715-85566214	0.266506157082754	.	.
chr10	85957553	85958052	chr10	85599059	85599558	Rtcb|chr10:85599059-85599558	0.273319892089735	.	.
chr10	85957553	85958052	chr10	85624915	85625414	Rtcb|chr10:85624915-85625414	0.126283740081342	.	.
chr10	86656997	86657496	chr10	86513706	86514205	Gm48485|chr10:86513706-86514205	0.132024521151703	.	.
chr10	86656997	86657496	chr10	86539728	86540227	Gm48485|chr10:86539728-86540227	0.464635509821861	.	.
chr10	86656997	86657496	chr10	86794607	86795106	Gm48485|chr10:86794607-86795106	0.336921304294743	.	.
chr10	86656997	86657496	chr10	86795182	86795681	Gm48485|chr10:86795182-86795681	0.155633352626809	.	.
chr10	86656997	86657496	chr10	86833203	86833702	Gm48485|chr10:86833203-86833702	0.135821269111639	.	.
chr10	86656997	86657496	chr10	86902573	86903072	Gm48485|chr10:86902573-86903072	0.291024974435568	.	.
chr10	86656997	86657496	chr10	86903094	86903593	Gm48485|chr10:86903094-86903593	0.216258595746731	.	.
chr10	86656997	86657496	chr10	86992100	86992599	Gm48485|chr10:86992100-86992599	0.458087026992261	.	.
chr10	86705281	86705780	chr10	86730664	86731163	Hsp90b1|chr10:86730664-86731163	0.1678773710837	.	.
chr10	86705281	86705780	chr10	86730664	86731163	Ttc41|chr10:86730664-86731163	0.1678773710837	.	.
chr10	86705281	86705780	chr10	86770050	86770549	Hsp90b1|chr10:86770050-86770549	0.134250861039461	.	.
chr10	86705281	86705780	chr10	86770050	86770549	Ttc41|chr10:86770050-86770549	0.134250861039461	.	.
chr10	86705281	86705780	chr10	86836755	86837254	Hsp90b1|chr10:86836755-86837254	0.17067408083184	.	.
chr10	86705281	86705780	chr10	86836755	86837254	Ttc41|chr10:86836755-86837254	0.17067408083184	.	.
chr10	86705281	86705780	chr10	86933093	86933592	Hsp90b1|chr10:86933093-86933592	0.170890648813063	.	.
chr10	86705281	86705780	chr10	86933093	86933592	Ttc41|chr10:86933093-86933592	0.170890648813063	.	.
chr10	86705811	86706310	chr10	86730664	86731163	Hsp90b1|chr10:86730664-86731163	0.113193409409808	.	.
chr10	86705811	86706310	chr10	86730664	86731163	Ttc41|chr10:86730664-86731163	0.113193409409808	.	.
chr10	86705811	86706310	chr10	86933093	86933592	Hsp90b1|chr10:86933093-86933592	0.196404252157688	.	.
chr10	86705811	86706310	chr10	86933093	86933592	Ttc41|chr10:86933093-86933592	0.196404252157688	.	.
chr10	86778694	86779193	chr10	86685259	86685758	Nt5dc3|chr10:86685259-86685758	0.198319044555281	.	.
chr10	86778694	86779193	chr10	86730664	86731163	Nt5dc3|chr10:86730664-86731163	0.171872950944993	.	.
chr10	86971914	86972413	chr10	86513706	86514205	Gm16271|chr10:86513706-86514205	0.194146489214443	.	.
chr10	86971914	86972413	chr10	86513706	86514205	Gm16271|chr10:86513706-86514205	0.194146489214444	.	.
chr10	86971914	86972413	chr10	86539728	86540227	Gm16271|chr10:86539728-86540227	0.130341246167396	.	.
chr10	86971914	86972413	chr10	86685259	86685758	Gm16271|chr10:86685259-86685758	0.218627230305577	.	.
chr10	86971914	86972413	chr10	86794607	86795106	Gm16271|chr10:86794607-86795106	0.198616215037551	.	.
chr10	86971914	86972413	chr10	86833203	86833702	Gm16271|chr10:86833203-86833702	0.17255126094723	.	.
chr10	86971914	86972413	chr10	86833203	86833702	Gm16271|chr10:86833203-86833702	0.172551260947231	.	.
chr10	86971914	86972413	chr10	86902573	86903072	Gm16271|chr10:86902573-86903072	0.197597011594129	.	.
chr10	86971914	86972413	chr10	86903094	86903593	Gm16271|chr10:86903094-86903593	0.228533884855401	.	.
chr10	86971914	86972413	chr10	86992100	86992599	Gm16271|chr10:86992100-86992599	0.5068375316415	.	.
chr10	87058237	87058736	chr10	87388523	87389022	1700113H08Rik|chr10:87388523-87389022	0.145496429713116	.	.
chr10	87058237	87058736	chr10	87389241	87389740	1700113H08Rik|chr10:87389241-87389740	0.111787057627177	.	.
chr10	87058237	87058736	chr10	87446767	87447266	1700113H08Rik|chr10:87446767-87447266	0.175134190809197	.	.
chr10	87492598	87493097	chr10	87110994	87111493	Ascl1|chr10:87110994-87111493	0.275253804466297	.	.
chr10	87492598	87493097	chr10	87159749	87160248	Ascl1|chr10:87159749-87160248	0.318677056324218	.	.
chr10	87492598	87493097	chr10	87388523	87389022	Ascl1|chr10:87388523-87389022	0.188263996175438	.	.
chr10	87492598	87493097	chr10	87432209	87432708	Ascl1|chr10:87432209-87432708	0.154834966391611	.	.
chr10	87492598	87493097	chr10	87446767	87447266	Ascl1|chr10:87446767-87447266	0.269752394268428	.	.
chr10	87492598	87493097	chr10	87485409	87485908	Ascl1|chr10:87485409-87485908	0.228176582351517	.	.
chr10	87492598	87493097	chr10	87486178	87486677	Ascl1|chr10:87486178-87486677	0.165452980133477	.	.
chr10	87493100	87493599	chr10	87110994	87111493	Ascl1|chr10:87110994-87111493	0.294515428074462	.	.
chr10	87493100	87493599	chr10	87159749	87160248	Ascl1|chr10:87159749-87160248	0.215588720448348	.	.
chr10	87493100	87493599	chr10	87388523	87389022	Ascl1|chr10:87388523-87389022	0.241349863861031	.	.
chr10	87493100	87493599	chr10	87432209	87432708	Ascl1|chr10:87432209-87432708	0.237115769223682	.	.
chr10	87493100	87493599	chr10	87446767	87447266	Ascl1|chr10:87446767-87447266	0.273702079125457	.	.
chr10	87493100	87493599	chr10	87485409	87485908	Ascl1|chr10:87485409-87485908	0.205685395090344	.	.
chr10	87493100	87493599	chr10	87486178	87486677	Ascl1|chr10:87486178-87486677	0.241925659254398	.	.
chr10	87493609	87494108	chr10	87110994	87111493	Ascl1|chr10:87110994-87111493	0.216421442531977	.	.
chr10	87493609	87494108	chr10	87159749	87160248	Ascl1|chr10:87159749-87160248	0.201773075582541	.	.
chr10	87493609	87494108	chr10	87388523	87389022	Ascl1|chr10:87388523-87389022	0.224862557815577	.	.
chr10	87493609	87494108	chr10	87432209	87432708	Ascl1|chr10:87432209-87432708	0.462916494606408	.	.
chr10	87493609	87494108	chr10	87446767	87447266	Ascl1|chr10:87446767-87447266	0.127923944404398	.	.
chr10	87493609	87494108	chr10	87485409	87485908	Ascl1|chr10:87485409-87485908	0.32286680027794	.	.
chr10	87493609	87494108	chr10	87486178	87486677	Ascl1|chr10:87486178-87486677	0.410028686263002	.	.
chr10	88146664	88147163	chr10	87927276	87927775	Nup37|chr10:87927276-87927775	0.23042415487617	.	.
chr10	88146664	88147163	chr10	87927276	87927775	Parpbp|chr10:87927276-87927775	0.23042415487617	.	.
chr10	88146664	88147163	chr10	88326830	88327329	Nup37|chr10:88326830-88327329	0.225888123909386	.	.
chr10	88146664	88147163	chr10	88326830	88327329	Parpbp|chr10:88326830-88327329	0.225888123909386	.	.
chr10	88200852	88201351	chr10	87813119	87813618	Washc3|chr10:87813119-87813618	0.158612880199585	.	.
chr10	88200852	88201351	chr10	87813631	87814130	Washc3|chr10:87813631-87814130	0.194292041113346	.	.
chr10	88200852	88201351	chr10	88304248	88304747	Washc3|chr10:88304248-88304747	0.137888927222111	.	.
chr10	88201358	88201857	chr10	87813631	87814130	Washc3|chr10:87813631-87814130	0.18977652175042	.	.
chr10	88201358	88201857	chr10	88304248	88304747	Washc3|chr10:88304248-88304747	0.168215364414628	.	.
chr10	88201358	88201857	chr10	88327377	88327876	Washc3|chr10:88327377-88327876	0.134585931517259	.	.
chr10	88378931	88379430	chr10	88356902	88357401	Dram1|chr10:88356902-88357401	0.153235989785948	.	.
chr10	88378931	88379430	chr10	88356902	88357401	Gnptab|chr10:88356902-88357401	0.153235989785948	.	.
chr10	88503789	88504288	chr10	88738951	88739450	Chpt1|chr10:88738951-88739450	0.210318641820963	.	.
chr10	88730714	88731213	chr10	88669648	88670147	Arl1|chr10:88669648-88670147	0.181047517600372	.	.
chr10	97966895	97967394	chr10	97974814	97975313	Gm10754|chr10:97974814-97975313	0.163234199412342	.	.
chr10	97966895	97967394	chr10	98006188	98006687	Gm10754|chr10:98006188-98006687	0.400948788867422	.	.
chr10	97966895	97967394	chr10	98006982	98007481	Gm10754|chr10:98006982-98007481	0.172783078102582	.	.
chr10	97966895	97967394	chr10	98014701	98015200	Gm10754|chr10:98014701-98015200	0.123191148969502	.	.
chr10	97966895	97967394	chr10	98016519	98017018	Gm10754|chr10:98016519-98017018	0.245223308604854	.	.
chr10	97966895	97967394	chr10	98028848	98029347	Gm10754|chr10:98028848-98029347	0.637331916309149	.	.
chr10	97966895	97967394	chr10	98136065	98136564	Gm10754|chr10:98136065-98136564	0.436589407585056	.	.
chr10	97966895	97967394	chr10	98232283	98232782	Gm10754|chr10:98232283-98232782	0.210800239170567	.	.
chr10	100015452	100015951	chr10	100186234	100186733	Kitl|chr10:100186234-100186733	0.187646253193673	.	.
chr10	100016298	100016797	chr10	100054115	100054614	Kitl|chr10:100054115-100054614	0.179944908544869	.	.
chr10	100016298	100016797	chr10	100153300	100153799	Kitl|chr10:100153300-100153799	0.117291644136553	.	.
chr10	100487126	100487625	chr10	100186790	100187289	Cep290|chr10:100186790-100187289	0.155754269204275	.	.
chr10	100487126	100487625	chr10	100186790	100187289	Tmtc3|chr10:100186790-100187289	0.155754269204275	.	.
chr10	100741264	100741763	chr10	100629708	100630207	Gm35722|chr10:100629708-100630207	0.127228461869664	.	.
chr10	100741264	100741763	chr10	100754500	100754999	Gm35722|chr10:100754500-100754999	0.183784462145424	.	.
chr10	100741264	100741763	chr10	100755023	100755522	Gm35722|chr10:100755023-100755522	0.163059548259783	.	.
chr10	100741264	100741763	chr10	100937162	100937661	Gm35722|chr10:100937162-100937661	0.219501894076052	.	.
chr10	100742024	100742523	chr10	100754500	100754999	Gm35722|chr10:100754500-100754999	0.114359047648006	.	.
chr10	100742024	100742523	chr10	100974014	100974513	Gm35722|chr10:100974014-100974513	0.163978045987758	.	.
chr10	101681454	101681953	chr10	101437434	101437933	Mgat4c|chr10:101437434-101437933	0.22677687138196	.	.
chr10	101681454	101681953	chr10	101516912	101517411	Mgat4c|chr10:101516912-101517411	0.404775623789531	.	.
chr10	101681454	101681953	chr10	101517419	101517918	Mgat4c|chr10:101517419-101517918	0.352925773434761	.	.
chr10	101681454	101681953	chr10	101614213	101614712	Mgat4c|chr10:101614213-101614712	0.163549696206387	.	.
chr10	101681454	101681953	chr10	101816863	101817362	Mgat4c|chr10:101816863-101817362	0.247351144369988	.	.
chr10	103236075	103236574	chr10	103181572	103182071	Lrriq1|chr10:103181572-103182071	0.25966452574674	.	.
chr10	103236075	103236574	chr10	103369009	103369508	Lrriq1|chr10:103369009-103369508	0.123463310143052	.	.
chr10	103367473	103367972	chr10	103181572	103182071	Slc6a15|chr10:103181572-103182071	0.169727868840053	.	.
chr10	103367473	103367972	chr10	103194864	103195363	Slc6a15|chr10:103194864-103195363	0.122308711702161	.	.
chr10	103367473	103367972	chr10	103299724	103300223	Slc6a15|chr10:103299724-103300223	0.118130748120728	.	.
chr10	103367473	103367972	chr10	103369009	103369508	Slc6a15|chr10:103369009-103369508	0.132582659468839	.	.
chr10	105841096	105841595	chr10	105910030	105910529	Ccdc59|chr10:105910030-105910529	0.15972028622184	.	.
chr10	105841096	105841595	chr10	105910030	105910529	Mettl25|chr10:105910030-105910529	0.15972028622184	.	.
chr10	105841096	105841595	chr10	106238665	106239164	Ccdc59|chr10:106238665-106239164	0.138955310736753	.	.
chr10	105841096	105841595	chr10	106238665	106239164	Mettl25|chr10:106238665-106239164	0.138955310736753	.	.
chr10	106469497	106469996	chr10	106322593	106323092	Ppfia2|chr10:106322593-106323092	0.282653563557366	.	.
chr10	106469497	106469996	chr10	106468917	106469416	Ppfia2|chr10:106468917-106469416	0.19883492912452	.	.
chr10	106470005	106470504	chr10	106179672	106180171	Ppfia2|chr10:106179672-106180171	0.226369324874332	.	.
chr10	106470005	106470504	chr10	106322593	106323092	Ppfia2|chr10:106322593-106323092	0.136870395807732	.	.
chr10	112160072	112160571	chr10	112138513	112139012	Glipr1l3|chr10:112138513-112139012	0.211716676666266	.	.
chr10	112160072	112160571	chr10	112203407	112203906	Glipr1l3|chr10:112203407-112203906	0.14108121898887	.	.
chr10	112160072	112160571	chr10	112277963	112278462	Glipr1l3|chr10:112277963-112278462	0.150834424124841	.	.
chr10	112270038	112270537	chr10	112203407	112203906	Kcnc2|chr10:112203407-112203906	0.198204130207528	.	.
chr10	112928298	112928797	chr10	112571763	112572262	Atxn7l3b|chr10:112571763-112572262	0.127661910752661	.	.
chr10	112928298	112928797	chr10	112572585	112573084	Atxn7l3b|chr10:112572585-112573084	0.120188356618666	.	.
chr10	112928298	112928797	chr10	112626686	112627185	Atxn7l3b|chr10:112626686-112627185	0.16074918213999	.	.
chr10	112928298	112928797	chr10	113203019	113203518	Atxn7l3b|chr10:113203019-113203518	0.141720496158677	.	.
chr10	112928805	112929304	chr10	112572585	112573084	Atxn7l3b|chr10:112572585-112573084	0.137831303686882	.	.
chr10	112928805	112929304	chr10	112626686	112627185	Atxn7l3b|chr10:112626686-112627185	0.263598267927135	.	.
chr10	112928805	112929304	chr10	113240690	113241189	Atxn7l3b|chr10:113240690-113241189	0.121189484878594	.	.
chr10	115251206	115251705	chr10	115430301	115430800	Tbc1d15|chr10:115430301-115430800	0.203775923247749	.	.
chr10	115251206	115251705	chr10	115561060	115561559	Tbc1d15|chr10:115561060-115561559	0.205763241463074	.	.
chr10	115362040	115362539	chr10	115348997	115349496	Tmem19|chr10:115348997-115349496	0.206681323082191	.	.
chr10	115362040	115362539	chr10	115470560	115471059	Tmem19|chr10:115470560-115471059	0.11476748610536	.	.
chr10	115384020	115384519	chr10	115430301	115430800	Thap2|chr10:115430301-115430800	0.11283227005484	.	.
chr10	115384020	115384519	chr10	115430301	115430800	Zfc3h1|chr10:115430301-115430800	0.11283227005484	.	.
chr10	115384020	115384519	chr10	115511945	115512444	Thap2|chr10:115511945-115512444	0.124232462103893	.	.
chr10	115384020	115384519	chr10	115511945	115512444	Zfc3h1|chr10:115511945-115512444	0.124232462103893	.	.
chr10	115384626	115385125	chr10	115348997	115349496	Thap2|chr10:115348997-115349496	0.110545217768836	.	.
chr10	115384626	115385125	chr10	115348997	115349496	Zfc3h1|chr10:115348997-115349496	0.110545217768836	.	.
chr10	115384626	115385125	chr10	115511945	115512444	Thap2|chr10:115511945-115512444	0.128487588357036	.	.
chr10	115384626	115385125	chr10	115511945	115512444	Zfc3h1|chr10:115511945-115512444	0.128487588357036	.	.
chr10	115587608	115588107	chr10	115323235	115323734	Lgr5|chr10:115323235-115323734	0.242502122292638	.	.
chr10	115587608	115588107	chr10	115561060	115561559	Lgr5|chr10:115561060-115561559	0.180600154999983	.	.
chr10	115587608	115588107	chr10	115792417	115792916	Lgr5|chr10:115792417-115792916	0.452510428626482	.	.
chr10	117792609	117793108	chr10	118088383	118088882	Nup107|chr10:118088383-118088882	0.132761438090853	.	.
chr10	117845286	117845785	chr10	117997357	117997856	Rap1b|chr10:117997357-117997856	0.307487984066916	.	.
chr10	117845286	117845785	chr10	118121841	118122340	Rap1b|chr10:118121841-118122340	0.137776237743073	.	.
chr10	117845812	117846311	chr10	117997357	117997856	Rap1b|chr10:117997357-117997856	0.252054608514572	.	.
chr10	118141391	118141890	chr10	117944537	117945036	Mdm1|chr10:117944537-117945036	0.157116036418425	.	.
chr10	120112717	120113216	chr10	120051162	120051661	Helb|chr10:120051162-120051661	0.120813886212613	.	.
chr10	120112717	120113216	chr10	120197022	120197521	Helb|chr10:120197022-120197521	0.158002662488799	.	.
chr10	120226758	120227257	chr10	120257286	120257785	Llph|chr10:120257286-120257785	0.122941972003143	.	.
chr10	120227259	120227758	chr10	120125069	120125568	Llph|chr10:120125069-120125568	0.173782644249212	.	.
chr10	120227259	120227758	chr10	120257286	120257785	Llph|chr10:120257286-120257785	0.139754864661701	.	.
chr10	120898763	120899262	chr10	120920615	120921114	Gm4473|chr10:120920615-120921114	0.122814998430571	.	.
chr10	120898763	120899262	chr10	120920615	120921114	Msrb3|chr10:120920615-120921114	0.122814998430571	.	.
chr10	120898763	120899262	chr10	121188392	121188891	Gm4473|chr10:121188392-121188891	0.193962511022827	.	.
chr10	120898763	120899262	chr10	121188392	121188891	Msrb3|chr10:121188392-121188891	0.193962511022827	.	.
chr10	120978656	120979155	chr10	120701799	120702298	Lemd3|chr10:120701799-120702298	0.168236780565148	.	.
chr10	120978656	120979155	chr10	120920067	120920566	Lemd3|chr10:120920067-120920566	0.182098536324635	.	.
chr10	120978656	120979155	chr10	120993972	120994471	Lemd3|chr10:120993972-120994471	0.209389787618193	.	.
chr10	120978656	120979155	chr10	121205957	121206456	Lemd3|chr10:121205957-121206456	0.138224851419074	.	.
chr10	120978656	120979155	chr10	121206515	121207014	Lemd3|chr10:121206515-121207014	0.131381685357998	.	.
chr10	120978656	120979155	chr10	121206515	121207014	Lemd3|chr10:121206515-121207014	0.131381685357999	.	.
chr10	121033677	121034176	chr10	120882734	120883233	Wif1|chr10:120882734-120883233	0.196024552227294	.	.
chr10	121033677	121034176	chr10	120920067	120920566	Wif1|chr10:120920067-120920566	0.119158448790429	.	.
chr10	122047655	122048154	chr10	122145600	122146099	Srgap1|chr10:122145600-122146099	0.119038027568498	.	.
chr10	122047655	122048154	chr10	122182979	122183478	Srgap1|chr10:122182979-122183478	0.157409797992296	.	.
chr10	122047655	122048154	chr10	122222977	122223476	Srgap1|chr10:122222977-122223476	0.248375668524046	.	.
chr10	122096429	122096928	chr10	122120828	122121327	Rxylt1|chr10:122120828-122121327	0.158445178967316	.	.
chr10	122096429	122096928	chr10	122145600	122146099	Rxylt1|chr10:122145600-122146099	0.112098267393649	.	.
chr10	122096429	122096928	chr10	122219125	122219624	Rxylt1|chr10:122219125-122219624	0.139390326272954	.	.
chr10	122448406	122448905	chr10	122145600	122146099	Avpr1a|chr10:122145600-122146099	0.13912071547593	.	.
chr10	122448406	122448905	chr10	122192749	122193248	Avpr1a|chr10:122192749-122193248	0.161695993557237	.	.
chr10	122448406	122448905	chr10	122193288	122193787	Avpr1a|chr10:122193288-122193787	0.129209976689296	.	.
chr10	122448406	122448905	chr10	122241741	122242240	Avpr1a|chr10:122241741-122242240	0.117748656256948	.	.
chr10	122448406	122448905	chr10	122418418	122418917	Avpr1a|chr10:122418418-122418917	0.13543043428174	.	.
chr10	122449084	122449583	chr10	122193288	122193787	Avpr1a|chr10:122193288-122193787	0.116897329850225	.	.
chr10	122449084	122449583	chr10	122248000	122248499	Avpr1a|chr10:122248000-122248499	0.201603628733635	.	.
chr10	128014912	128015411	chr10	128409597	128410096	Prim1|chr10:128409597-128410096	0.116023025184187	.	.
chr10	128035316	128035815	chr10	128092468	128092967	Naca|chr10:128092468-128092967	0.186776665037793	.	.
chr10	128059140	128059639	chr10	128092468	128092967	Ptges3|chr10:128092468-128092967	0.16328966258478	.	.
chr10	128082998	128083497	chr10	128409597	128410096	Atp5b|chr10:128409597-128410096	0.186175658463695	.	.
chr10	128082998	128083497	chr10	128409597	128410096	Gm47438|chr10:128409597-128410096	0.186175658463695	.	.
chr10	128194133	128194632	chr10	128409597	128410096	Gls2|chr10:128409597-128410096	0.185555067295391	.	.
chr10	128195155	128195654	chr10	128176400	128176899	AC135859.1|chr10:128176400-128176899	0.214895015446966	.	.
chr10	128195155	128195654	chr10	128176400	128176899	Gls2|chr10:128176400-128176899	0.214895015446966	.	.
chr10	128270187	128270686	chr10	128536166	128536665	Stat2|chr10:128536166-128536665	0.163305934583768	.	.
chr10	128303050	128303549	chr10	128612569	128613068	Pan2|chr10:128612569-128613068	0.201455001146481	.	.
chr10	128322161	128322660	chr10	128188437	128188936	Cnpy2|chr10:128188437-128188936	0.191872786666079	.	.
chr10	128322161	128322660	chr10	128612569	128613068	Cnpy2|chr10:128612569-128613068	0.160555492934007	.	.
chr10	128322676	128323175	chr10	128536166	128536665	Cnpy2|chr10:128536166-128536665	0.148482793030438	.	.
chr10	128337438	128337937	chr10	128092468	128092967	Cs|chr10:128092468-128092967	0.132015007121044	.	.
chr10	128368518	128369017	chr10	128409597	128410096	Coq10a|chr10:128409597-128410096	0.268270356968864	.	.
chr10	128376834	128377333	chr10	128092468	128092967	Ankrd52|chr10:128092468-128092967	0.11561823471325	.	.
chr10	128376834	128377333	chr10	128176400	128176899	Ankrd52|chr10:128176400-128176899	0.176257666443391	.	.
chr10	128376834	128377333	chr10	128409597	128410096	Ankrd52|chr10:128409597-128410096	0.135278548634921	.	.
chr10	128458309	128458808	chr10	128409597	128410096	Smarcc2|chr10:128409597-128410096	0.166751602126647	.	.
chr10	128493613	128494112	chr10	128612569	128613068	Myl6|chr10:128612569-128613068	0.113677674800265	.	.
chr10	128525706	128526205	chr10	128536166	128536665	Esyt1|chr10:128536166-128536665	0.223852210342324	.	.
chr10	128547478	128547977	chr10	128612569	128613068	Zc3h10|chr10:128612569-128613068	0.22896865700776	.	.
chr10	128548928	128549427	chr10	128612569	128613068	Rpl41|chr10:128612569-128613068	0.140173694069935	.	.
chr10	128548928	128549427	chr10	128977436	128977935	Rpl41|chr10:128977436-128977935	0.211946061868	.	.
chr10	128626582	128627081	chr10	128977436	128977935	Rps26|chr10:128977436-128977935	0.197077738216061	.	.
chr10	128645519	128646018	chr10	128409597	128410096	Gm26876|chr10:128409597-128410096	0.225863264761199	.	.
chr10	128645519	128646018	chr10	128612569	128613068	Gm26876|chr10:128612569-128613068	0.301359049685517	.	.
chr10	128668336	128668835	chr10	128536166	128536665	Ikzf4|chr10:128536166-128536665	0.121859703038335	.	.
chr10	128669128	128669627	chr10	128409597	128410096	Ikzf4|chr10:128409597-128410096	0.143836849753666	.	.
chr10	128673679	128674178	chr10	128536166	128536665	Suox|chr10:128536166-128536665	0.251077196769441	.	.
chr10	128696211	128696710	chr10	128409597	128410096	Rab5b|chr10:128409597-128410096	0.150579127159333	.	.
chr10	128696211	128696710	chr10	128612569	128613068	Rab5b|chr10:128612569-128613068	0.128738847574093	.	.
chr10	128696211	128696710	chr10	128977436	128977935	Rab5b|chr10:128977436-128977935	0.198246453736647	.	.
chr10	128704864	128705363	chr10	128536166	128536665	Cdk2|chr10:128536166-128536665	0.156843712872925	.	.
chr10	128704864	128705363	chr10	128536166	128536665	Pmel|chr10:128536166-128536665	0.156843712872925	.	.
chr10	128704864	128705363	chr10	128805195	128805694	Cdk2|chr10:128805195-128805694	0.190727676609167	.	.
chr10	128704864	128705363	chr10	128805195	128805694	Cdk2|chr10:128805195-128805694	0.190727676609168	.	.
chr10	128704864	128705363	chr10	128805195	128805694	Pmel|chr10:128805195-128805694	0.190727676609167	.	.
chr10	128704864	128705363	chr10	128805195	128805694	Pmel|chr10:128805195-128805694	0.190727676609168	.	.
chr10	128748233	128748732	chr10	128409597	128410096	Pym1|chr10:128409597-128410096	0.12001080014722	.	.
chr10	128804210	128804709	chr10	128612569	128613068	Dnajc14|chr10:128612569-128613068	0.191283447417191	.	.
chr10	128804210	128804709	chr10	128612569	128613068	Tmem198b|chr10:128612569-128613068	0.191283447417191	.	.
chr10	128804210	128804709	chr10	128805195	128805694	Dnajc14|chr10:128805195-128805694	0.224067066910367	.	.
chr10	128804210	128804709	chr10	128805195	128805694	Tmem198b|chr10:128805195-128805694	0.224067066910367	.	.
chr10	128821529	128822028	chr10	128536166	128536665	Ormdl2|chr10:128536166-128536665	0.132342032687365	.	.
chr10	128821529	128822028	chr10	128612569	128613068	Ormdl2|chr10:128612569-128613068	0.184234005385891	.	.
chr10	128891683	128892182	chr10	128536166	128536665	Gdf11|chr10:128536166-128536665	0.123491346269288	.	.
chr10	128922870	128923369	chr10	128536166	128536665	Bloc1s1|chr10:128536166-128536665	0.149567071844165	.	.
chr10	128922870	128923369	chr10	128536166	128536665	Rdh5|chr10:128536166-128536665	0.149567071844165	.	.
chr10	128923385	128923884	chr10	128536166	128536665	Bloc1s1|chr10:128536166-128536665	0.164946672472038	.	.
chr10	128923385	128923884	chr10	128536166	128536665	Rdh5|chr10:128536166-128536665	0.164946672472038	.	.
chr11	3202390	3202889	chr11	3123799	3124298	Eif4enif1|chr11:3123799-3124298	0.232848914179687	.	.
chr11	3202390	3202889	chr11	3221479	3221978	Eif4enif1|chr11:3221479-3221978	0.175748759986543	.	.
chr11	3202390	3202889	chr11	3289935	3290434	Eif4enif1|chr11:3289935-3290434	0.151672695733795	.	.
chr11	3266213	3266712	chr11	3386996	3387495	Drg1|chr11:3386996-3387495	0.176976631524588	.	.
chr11	3289366	3289865	chr11	3289935	3290434	Patz1|chr11:3289935-3290434	0.18970971445778	.	.
chr11	3289366	3289865	chr11	3332133	3332632	Patz1|chr11:3332133-3332632	0.197180543197507	.	.
chr11	3289366	3289865	chr11	3371193	3371692	Patz1|chr11:3371193-3371692	0.126436053181077	.	.
chr11	3408986	3409485	chr11	3152377	3152876	Limk2|chr11:3152377-3152876	0.145966765399985	.	.
chr11	3408986	3409485	chr11	3332133	3332632	Limk2|chr11:3332133-3332632	0.115118481498185	.	.
chr11	3408986	3409485	chr11	3337608	3338107	Limk2|chr11:3337608-3338107	0.248031232155942	.	.
chr11	3452086	3452585	chr11	3123799	3124298	8430429K09Rik|chr11:3123799-3124298	0.111754753619768	.	.
chr11	3452086	3452585	chr11	3123799	3124298	Rnf185|chr11:3123799-3124298	0.111754753619768	.	.
chr11	3452086	3452585	chr11	3221479	3221978	8430429K09Rik|chr11:3221479-3221978	0.233977155706092	.	.
chr11	3452086	3452585	chr11	3221479	3221978	Rnf185|chr11:3221479-3221978	0.233977155706092	.	.
chr11	5261501	5262000	chr11	5352877	5353376	Kremen1|chr11:5352877-5353376	0.172408659653119	.	.
chr11	5261501	5262000	chr11	5421777	5422276	Kremen1|chr11:5421777-5422276	0.264717852211575	.	.
chr11	5444680	5445179	chr11	5415504	5416003	Znrf3|chr11:5415504-5416003	0.170398533914443	.	.
chr11	5444680	5445179	chr11	5421777	5422276	Znrf3|chr11:5421777-5422276	0.123497789582157	.	.
chr11	5444680	5445179	chr11	5485226	5485725	Znrf3|chr11:5485226-5485725	0.168163052161739	.	.
[truncated: 20,928 more rows]
