# Supplementary material for: Single-cell analysis of chromatin accessibility in the adult mouse brain
Source: Nature. 2023 Dec 13;624(7991):378–89. doi: 10.1038/s41586-023-06824-9 (PMC10719105; doi:10.1038/s41586-023-06824-9)
Supplement: Supplementary file 3 — Supplementary Tables 1–25 and their legends. [file 41586_2023_6824_MOESM3_ESM.zip › 2023-03-05453B-s3/SI Tables/SI Table 13 Summary of all the gene-cCRE correlations/sa2subclass.MEA-COA-BMA_Ccdc42_Glut.pdc.bedpe]

chr1	3466260	3466759	chr1	3360848	3361347	Gm1992|chr1:3360848-3361347	0.247915710719649	.	.
chr1	3466260	3466759	chr1	3399705	3400204	Gm1992|chr1:3399705-3400204	0.0738493445507599	.	.
chr1	3466260	3466759	chr1	3427910	3428409	Gm1992|chr1:3427910-3428409	0.27411394613714	.	.
chr1	3466260	3466759	chr1	3440921	3441420	Gm1992|chr1:3440921-3441420	0.0939015082868038	.	.
chr1	3466260	3466759	chr1	3441447	3441946	Gm1992|chr1:3441447-3441946	0.292700090138452	.	.
chr1	3670775	3671274	chr1	3812999	3813498	Xkr4|chr1:3812999-3813498	0.175706798220392	.	.
chr1	3670775	3671274	chr1	3900262	3900761	Xkr4|chr1:3900262-3900761	0.140162659000316	.	.
chr1	3670775	3671274	chr1	3902351	3902850	Xkr4|chr1:3902351-3902850	0.175943282070723	.	.
chr1	3671529	3672028	chr1	3587276	3587775	Xkr4|chr1:3587276-3587775	0.222977363817205	.	.
chr1	3671529	3672028	chr1	3692963	3693462	Xkr4|chr1:3692963-3693462	0.166579186539941	.	.
chr1	3672048	3672547	chr1	3587276	3587775	Xkr4|chr1:3587276-3587775	0.168143337828204	.	.
chr1	3672048	3672547	chr1	3692963	3693462	Xkr4|chr1:3692963-3693462	0.110386941775024	.	.
chr1	4785497	4785996	chr1	4689112	4689611	Mrpl15|chr1:4689112-4689611	0.133527587817608	.	.
chr1	4785497	4785996	chr1	4873266	4873765	Mrpl15|chr1:4873266-4873765	0.0914115841924596	.	.
chr1	4785497	4785996	chr1	4926263	4926762	Mrpl15|chr1:4926263-4926762	0.23298606791608	.	.
chr1	4785497	4785996	chr1	4934807	4935306	Mrpl15|chr1:4934807-4935306	0.0961446682577374	.	.
chr1	4785497	4785996	chr1	4974959	4975458	Mrpl15|chr1:4974959-4975458	0.178727208282172	.	.
chr1	4785497	4785996	chr1	5117195	5117694	Mrpl15|chr1:5117195-5117694	0.0745086024877665	.	.
chr1	4785497	4785996	chr1	5117195	5117694	Mrpl15|chr1:5117195-5117694	0.0745086024877666	.	.
chr1	4785497	4785996	chr1	5170387	5170886	Mrpl15|chr1:5170387-5170886	0.0757734096198745	.	.
chr1	4807592	4808091	chr1	4996147	4996646	Lypla1|chr1:4996147-4996646	0.137747873458335	.	.
chr1	4807592	4808091	chr1	5082818	5083317	Lypla1|chr1:5082818-5083317	0.0881629291463561	.	.
chr1	4807592	4808091	chr1	5233031	5233530	Lypla1|chr1:5233031-5233530	0.111662395590433	.	.
chr1	4857480	4857979	chr1	4819527	4820026	Tcea1|chr1:4819527-4820026	0.11806588150921	.	.
chr1	4857480	4857979	chr1	5017828	5018327	Tcea1|chr1:5017828-5018327	0.156390981352627	.	.
chr1	4857480	4857979	chr1	5018611	5019110	Tcea1|chr1:5018611-5019110	0.102349765945528	.	.
chr1	4857480	4857979	chr1	5022621	5023120	Tcea1|chr1:5022621-5023120	0.0889598142212889	.	.
chr1	4857480	4857979	chr1	5082818	5083317	Tcea1|chr1:5082818-5083317	0.246390231841172	.	.
chr1	4857480	4857979	chr1	5103120	5103619	Tcea1|chr1:5103120-5103619	0.122166260945231	.	.
chr1	4858123	4858622	chr1	4926263	4926762	Tcea1|chr1:4926263-4926762	0.202938496783507	.	.
chr1	4858123	4858622	chr1	5071134	5071633	Tcea1|chr1:5071134-5071633	0.157645340255398	.	.
chr1	4858123	4858622	chr1	5082818	5083317	Tcea1|chr1:5082818-5083317	0.0757864400560135	.	.
chr1	4858123	4858622	chr1	5220605	5221104	Tcea1|chr1:5220605-5221104	0.13245034207853	.	.
chr1	4858123	4858622	chr1	5222238	5222737	Tcea1|chr1:5222238-5222737	0.0771884260376102	.	.
chr1	4970513	4971012	chr1	4770615	4771114	Gm16041|chr1:4770615-4771114	0.0755199698367548	.	.
chr1	4970513	4971012	chr1	4819527	4820026	Gm16041|chr1:4819527-4820026	0.160828322536723	.	.
chr1	4970513	4971012	chr1	4934807	4935306	Gm16041|chr1:4934807-4935306	0.173498254870893	.	.
chr1	4970513	4971012	chr1	4961760	4962259	Gm16041|chr1:4961760-4962259	0.208012313536395	.	.
chr1	4970513	4971012	chr1	5007260	5007759	Gm16041|chr1:5007260-5007759	0.0760695166656375	.	.
chr1	4970513	4971012	chr1	5015264	5015763	Gm16041|chr1:5015264-5015763	0.219973122309898	.	.
chr1	4970513	4971012	chr1	5017828	5018327	Gm16041|chr1:5017828-5018327	0.111518915754324	.	.
chr1	4970513	4971012	chr1	5018611	5019110	Gm16041|chr1:5018611-5019110	0.220598682233787	.	.
chr1	4970513	4971012	chr1	5019201	5019700	Gm16041|chr1:5019201-5019700	0.0920574182258085	.	.
chr1	4970513	4971012	chr1	5117195	5117694	Gm16041|chr1:5117195-5117694	0.168934602482165	.	.
chr1	4970513	4971012	chr1	5127403	5127902	Gm16041|chr1:5127403-5127902	0.132778198024683	.	.
chr1	4970513	4971012	chr1	5208080	5208579	Gm16041|chr1:5208080-5208579	0.111724712913488	.	.
chr1	4970513	4971012	chr1	5230650	5231149	Gm16041|chr1:5230650-5231149	0.0840699658338915	.	.
chr1	4970513	4971012	chr1	5233031	5233530	Gm16041|chr1:5233031-5233530	0.190677579905612	.	.
chr1	4971076	4971575	chr1	4671676	4672175	Gm16041|chr1:4671676-4672175	0.127816437596542	.	.
chr1	4971076	4971575	chr1	4819527	4820026	Gm16041|chr1:4819527-4820026	0.171903054952118	.	.
chr1	4971076	4971575	chr1	4961760	4962259	Gm16041|chr1:4961760-4962259	0.09287086660986	.	.
chr1	4971076	4971575	chr1	5170387	5170886	Gm16041|chr1:5170387-5170886	0.0730250558351942	.	.
chr1	4971076	4971575	chr1	5233031	5233530	Gm16041|chr1:5233031-5233530	0.1124594518168	.	.
chr1	5070122	5070621	chr1	4926263	4926762	Atp6v1h|chr1:4926263-4926762	0.1215268140227	.	.
chr1	5070122	5070621	chr1	4926263	4926762	Rgs20|chr1:4926263-4926762	0.1215268140227	.	.
chr1	5070122	5070621	chr1	4934807	4935306	Atp6v1h|chr1:4934807-4935306	0.162977564435742	.	.
chr1	5070122	5070621	chr1	4934807	4935306	Rgs20|chr1:4934807-4935306	0.162977564435742	.	.
chr1	5070122	5070621	chr1	4974959	4975458	Atp6v1h|chr1:4974959-4975458	0.16978813113965	.	.
chr1	5070122	5070621	chr1	4974959	4975458	Rgs20|chr1:4974959-4975458	0.16978813113965	.	.
chr1	5070122	5070621	chr1	5018611	5019110	Atp6v1h|chr1:5018611-5019110	0.0763674209131074	.	.
chr1	5070122	5070621	chr1	5018611	5019110	Rgs20|chr1:5018611-5019110	0.0763674209131074	.	.
chr1	5070122	5070621	chr1	5019201	5019700	Atp6v1h|chr1:5019201-5019700	0.0734454482755845	.	.
chr1	5070122	5070621	chr1	5019201	5019700	Rgs20|chr1:5019201-5019700	0.0734454482755845	.	.
chr1	5070122	5070621	chr1	5117195	5117694	Atp6v1h|chr1:5117195-5117694	0.131259827877577	.	.
chr1	5070122	5070621	chr1	5117195	5117694	Rgs20|chr1:5117195-5117694	0.131259827877577	.	.
chr1	5070122	5070621	chr1	5170387	5170886	Atp6v1h|chr1:5170387-5170886	0.0950547217902961	.	.
chr1	5070122	5070621	chr1	5170387	5170886	Rgs20|chr1:5170387-5170886	0.0950547217902961	.	.
chr1	5070122	5070621	chr1	5222238	5222737	Atp6v1h|chr1:5222238-5222737	0.140416278324883	.	.
chr1	5070122	5070621	chr1	5222238	5222737	Rgs20|chr1:5222238-5222737	0.140416278324883	.	.
chr1	5070122	5070621	chr1	5273937	5274436	Atp6v1h|chr1:5273937-5274436	0.122179885210948	.	.
chr1	5070122	5070621	chr1	5273937	5274436	Rgs20|chr1:5273937-5274436	0.122179885210948	.	.
chr1	5588179	5588678	chr1	5273937	5274436	Oprk1|chr1:5273937-5274436	0.172381153631534	.	.
chr1	5588179	5588678	chr1	5297535	5298034	Oprk1|chr1:5297535-5298034	0.202161859779447	.	.
chr1	5588179	5588678	chr1	5382329	5382828	Oprk1|chr1:5382329-5382828	0.215916228287898	.	.
chr1	5588179	5588678	chr1	5411537	5412036	Oprk1|chr1:5411537-5412036	0.114976620431548	.	.
chr1	5588179	5588678	chr1	5412368	5412867	Oprk1|chr1:5412368-5412867	0.142456619840668	.	.
chr1	5588179	5588678	chr1	5510483	5510982	Oprk1|chr1:5510483-5510982	0.113185236047432	.	.
chr1	5588179	5588678	chr1	5523694	5524193	Oprk1|chr1:5523694-5524193	0.163756172103018	.	.
chr1	5588179	5588678	chr1	5751857	5752356	Oprk1|chr1:5751857-5752356	0.465812328518978	.	.
chr1	5588179	5588678	chr1	5763460	5763959	Oprk1|chr1:5763460-5763959	0.192867330563431	.	.
chr1	5588179	5588678	chr1	5764011	5764510	Oprk1|chr1:5764011-5764510	0.153944841588988	.	.
chr1	5588179	5588678	chr1	5814930	5815429	Oprk1|chr1:5814930-5815429	0.174209952060835	.	.
chr1	5588179	5588678	chr1	5829504	5830003	Oprk1|chr1:5829504-5830003	0.274847333018852	.	.
chr1	5588179	5588678	chr1	5858390	5858889	Oprk1|chr1:5858390-5858889	0.226629924631879	.	.
chr1	5588179	5588678	chr1	5866185	5866684	Oprk1|chr1:5866185-5866684	0.226719711185833	.	.
chr1	5588820	5589319	chr1	5273937	5274436	Oprk1|chr1:5273937-5274436	0.147244666654729	.	.
chr1	5588820	5589319	chr1	5297535	5298034	Oprk1|chr1:5297535-5298034	0.074741229525896	.	.
chr1	5588820	5589319	chr1	5382329	5382828	Oprk1|chr1:5382329-5382828	0.230277690089171	.	.
chr1	5588820	5589319	chr1	5523694	5524193	Oprk1|chr1:5523694-5524193	0.0880607623292283	.	.
chr1	5588820	5589319	chr1	5655516	5656015	Oprk1|chr1:5655516-5656015	0.164527276902299	.	.
chr1	5588820	5589319	chr1	5656057	5656556	Oprk1|chr1:5656057-5656556	0.212434712710309	.	.
chr1	5588820	5589319	chr1	5712783	5713282	Oprk1|chr1:5712783-5713282	0.108319599033921	.	.
chr1	5588820	5589319	chr1	5751857	5752356	Oprk1|chr1:5751857-5752356	0.18064039964604	.	.
chr1	5588820	5589319	chr1	5753339	5753838	Oprk1|chr1:5753339-5753838	0.185807999166315	.	.
chr1	5588820	5589319	chr1	5814930	5815429	Oprk1|chr1:5814930-5815429	0.117296517916477	.	.
chr1	5588820	5589319	chr1	5866185	5866684	Oprk1|chr1:5866185-5866684	0.0785145311907346	.	.
chr1	5916575	5917074	chr1	5523694	5524193	Npbwr1|chr1:5523694-5524193	0.356696713142795	.	.
chr1	5916575	5917074	chr1	5751857	5752356	Npbwr1|chr1:5751857-5752356	0.29136658973546	.	.
chr1	5916575	5917074	chr1	5763460	5763959	Npbwr1|chr1:5763460-5763959	0.0906277564502741	.	.
chr1	5916575	5917074	chr1	5829504	5830003	Npbwr1|chr1:5829504-5830003	0.198862851258466	.	.
chr1	5916575	5917074	chr1	5829504	5830003	Npbwr1|chr1:5829504-5830003	0.198862851258467	.	.
chr1	5916575	5917074	chr1	5858390	5858889	Npbwr1|chr1:5858390-5858889	0.101297284471857	.	.
chr1	5916575	5917074	chr1	5866185	5866684	Npbwr1|chr1:5866185-5866684	0.166728509381032	.	.
chr1	5916575	5917074	chr1	6188376	6188875	Npbwr1|chr1:6188376-6188875	0.267345962308257	.	.
chr1	5916575	5917074	chr1	6188907	6189406	Npbwr1|chr1:6188907-6189406	0.125124178610802	.	.
chr1	5917179	5917678	chr1	5510483	5510982	Npbwr1|chr1:5510483-5510982	0.204265026498111	.	.
chr1	5917179	5917678	chr1	5751857	5752356	Npbwr1|chr1:5751857-5752356	0.106302225865932	.	.
chr1	5917179	5917678	chr1	5763460	5763959	Npbwr1|chr1:5763460-5763959	0.0806463384264246	.	.
chr1	5917179	5917678	chr1	5763460	5763959	Npbwr1|chr1:5763460-5763959	0.0806463384264247	.	.
chr1	5917179	5917678	chr1	5764011	5764510	Npbwr1|chr1:5764011-5764510	0.189278804854631	.	.
chr1	5917179	5917678	chr1	5829504	5830003	Npbwr1|chr1:5829504-5830003	0.130992469905197	.	.
chr1	5917179	5917678	chr1	5858390	5858889	Npbwr1|chr1:5858390-5858889	0.0898492261822642	.	.
chr1	5917179	5917678	chr1	5866185	5866684	Npbwr1|chr1:5866185-5866684	0.103292772143329	.	.
chr1	5917179	5917678	chr1	5915307	5915806	Npbwr1|chr1:5915307-5915806	0.080857728698529	.	.
chr1	5917179	5917678	chr1	6118968	6119467	Npbwr1|chr1:6118968-6119467	0.179731805885383	.	.
chr1	6214386	6214885	chr1	5904738	5905237	4732440D04Rik|chr1:5904738-5905237	0.0885048715389491	.	.
chr1	6214386	6214885	chr1	6118968	6119467	4732440D04Rik|chr1:6118968-6119467	0.0903905449017814	.	.
chr1	6214386	6214885	chr1	6134983	6135482	4732440D04Rik|chr1:6134983-6135482	0.176639801395106	.	.
chr1	6214899	6215398	chr1	5814930	5815429	4732440D04Rik|chr1:5814930-5815429	0.0955816603501411	.	.
chr1	6214899	6215398	chr1	5829504	5830003	4732440D04Rik|chr1:5829504-5830003	0.07903727013295	.	.
chr1	6214899	6215398	chr1	5915307	5915806	4732440D04Rik|chr1:5915307-5915806	0.106131090632922	.	.
chr1	6214899	6215398	chr1	6094097	6094596	4732440D04Rik|chr1:6094097-6094596	0.101716406933881	.	.
chr1	6214899	6215398	chr1	6118968	6119467	4732440D04Rik|chr1:6118968-6119467	0.159671878734001	.	.
chr1	6214899	6215398	chr1	6382628	6383127	4732440D04Rik|chr1:6382628-6383127	0.144872499565879	.	.
chr1	6214899	6215398	chr1	6449547	6450046	4732440D04Rik|chr1:6449547-6450046	0.0703491987415226	.	.
chr1	7088594	7089093	chr1	6804479	6804978	Pcmtd1|chr1:6804479-6804978	0.0942891321542858	.	.
chr1	7088594	7089093	chr1	6819846	6820345	Pcmtd1|chr1:6819846-6820345	0.29617386915506	.	.
chr1	7088594	7089093	chr1	7205959	7206458	Pcmtd1|chr1:7205959-7206458	0.134392677695692	.	.
chr1	7397174	7397673	chr1	7205959	7206458	Gm26901|chr1:7205959-7206458	0.156183205965117	.	.
chr1	7397174	7397673	chr1	7206575	7207074	Gm26901|chr1:7206575-7207074	0.172191279323263	.	.
chr1	7397174	7397673	chr1	7495295	7495794	Gm26901|chr1:7495295-7495794	0.0812892072644105	.	.
chr1	7397174	7397673	chr1	7514043	7514542	Gm26901|chr1:7514043-7514542	0.206871667496287	.	.
chr1	7397174	7397673	chr1	7646885	7647384	Gm26901|chr1:7646885-7647384	0.120315918070897	.	.
chr1	7397837	7398336	chr1	7244513	7245012	Gm26901|chr1:7244513-7245012	0.0945621697106257	.	.
chr1	7397837	7398336	chr1	7543474	7543973	Gm26901|chr1:7543474-7543973	0.240959181832946	.	.
chr1	7397837	7398336	chr1	7577858	7578357	Gm26901|chr1:7577858-7578357	0.113176926802799	.	.
chr1	7398342	7398841	chr1	7138562	7139061	Gm26901|chr1:7138562-7139061	0.0937382071905585	.	.
chr1	7398342	7398841	chr1	7518148	7518647	Gm26901|chr1:7518148-7518647	0.160118084333315	.	.
chr1	7398342	7398841	chr1	7543474	7543973	Gm26901|chr1:7543474-7543973	0.0752821089048129	.	.
chr1	9298975	9299474	chr1	9100719	9101218	Sntg1|chr1:9100719-9101218	0.0870588297610906	.	.
chr1	9298975	9299474	chr1	9152691	9153190	Sntg1|chr1:9152691-9153190	0.113338282303773	.	.
chr1	9298975	9299474	chr1	9333871	9334370	Sntg1|chr1:9333871-9334370	0.119971710135629	.	.
chr1	9298975	9299474	chr1	9408897	9409396	Sntg1|chr1:9408897-9409396	0.11491560011222	.	.
chr1	9298975	9299474	chr1	9438422	9438921	Sntg1|chr1:9438422-9438921	0.126769249518568	.	.
chr1	9298975	9299474	chr1	9569900	9570399	Sntg1|chr1:9569900-9570399	0.0937333461013691	.	.
chr1	9298975	9299474	chr1	9570415	9570914	Sntg1|chr1:9570415-9570914	0.142760172562874	.	.
chr1	9299496	9299995	chr1	9152691	9153190	Sntg1|chr1:9152691-9153190	0.152900989720749	.	.
chr1	9299496	9299995	chr1	9333871	9334370	Sntg1|chr1:9333871-9334370	0.100689857257223	.	.
chr1	9299496	9299995	chr1	9333871	9334370	Sntg1|chr1:9333871-9334370	0.100689857257224	.	.
chr1	9299496	9299995	chr1	9408897	9409396	Sntg1|chr1:9408897-9409396	0.0861083371702749	.	.
chr1	9299496	9299995	chr1	9438422	9438921	Sntg1|chr1:9438422-9438921	0.0722726696796121	.	.
chr1	9299496	9299995	chr1	9569900	9570399	Sntg1|chr1:9569900-9570399	0.164799792626713	.	.
chr1	9299496	9299995	chr1	9570415	9570914	Sntg1|chr1:9570415-9570914	0.261009656854127	.	.
chr1	9545042	9545541	chr1	9333871	9334370	Rrs1|chr1:9333871-9334370	0.0822403473514553	.	.
chr1	9545042	9545541	chr1	9333871	9334370	Rrs1|chr1:9333871-9334370	0.0822403473514554	.	.
chr1	9545042	9545541	chr1	9408897	9409396	Rrs1|chr1:9408897-9409396	0.0762783410461125	.	.
chr1	9545042	9545541	chr1	9528313	9528812	Rrs1|chr1:9528313-9528812	0.148259025618026	.	.
chr1	9545042	9545541	chr1	9609186	9609685	Rrs1|chr1:9609186-9609685	0.0795981067365251	.	.
chr1	9600949	9601448	chr1	9253984	9254483	Vxn|chr1:9253984-9254483	0.105386707382623	.	.
chr1	9600949	9601448	chr1	9541113	9541612	Vxn|chr1:9541113-9541612	0.083632182708676	.	.
chr1	9600949	9601448	chr1	9609186	9609685	Vxn|chr1:9609186-9609685	0.0793868246932258	.	.
chr1	9600949	9601448	chr1	9609186	9609685	Vxn|chr1:9609186-9609685	0.0793868246932259	.	.
chr1	9601474	9601973	chr1	9253984	9254483	Vxn|chr1:9253984-9254483	0.141880170583081	.	.
chr1	9601474	9601973	chr1	9298270	9298769	Vxn|chr1:9298270-9298769	0.0883743515365744	.	.
chr1	9601474	9601973	chr1	9541113	9541612	Vxn|chr1:9541113-9541612	0.160723378522498	.	.
chr1	9601474	9601973	chr1	9609186	9609685	Vxn|chr1:9609186-9609685	0.182731227133716	.	.
chr1	9601474	9601973	chr1	9615198	9615697	Vxn|chr1:9615198-9615697	0.0944861554240588	.	.
chr1	9630048	9630547	chr1	9253984	9254483	2610203C22Rik|chr1:9253984-9254483	0.114979904856466	.	.
chr1	9630048	9630547	chr1	9609186	9609685	2610203C22Rik|chr1:9609186-9609685	0.142695009521632	.	.
chr1	9700259	9700758	chr1	9333871	9334370	Mybl1|chr1:9333871-9334370	0.177701905950513	.	.
chr1	9700259	9700758	chr1	9510098	9510597	Mybl1|chr1:9510098-9510597	0.201684326621869	.	.
chr1	9700259	9700758	chr1	9528313	9528812	Mybl1|chr1:9528313-9528812	0.172324865018909	.	.
chr1	9700259	9700758	chr1	9570415	9570914	Mybl1|chr1:9570415-9570914	0.08017954299098	.	.
chr1	9700259	9700758	chr1	9609186	9609685	Mybl1|chr1:9609186-9609685	0.210123251075844	.	.
chr1	9747574	9748073	chr1	9298270	9298769	1700034P13Rik|chr1:9298270-9298769	0.171221309140749	.	.
chr1	9747574	9748073	chr1	9298270	9298769	Vcpip1|chr1:9298270-9298769	0.171221309140749	.	.
chr1	9747574	9748073	chr1	9615198	9615697	1700034P13Rik|chr1:9615198-9615697	0.0779277897339889	.	.
chr1	9747574	9748073	chr1	9615198	9615697	Vcpip1|chr1:9615198-9615697	0.0779277897339889	.	.
chr1	10993243	10993742	chr1	10937667	10938166	Prex2|chr1:10937667-10938166	0.098437218272511	.	.
chr1	10993243	10993742	chr1	10943346	10943845	Prex2|chr1:10943346-10943845	0.0820310017982633	.	.
chr1	10993243	10993742	chr1	11045682	11046181	Prex2|chr1:11045682-11046181	0.154663622818273	.	.
chr1	10993243	10993742	chr1	11139848	11140347	Prex2|chr1:11139848-11140347	0.151293301061687	.	.
chr1	10993243	10993742	chr1	11175747	11176246	Prex2|chr1:11175747-11176246	0.0920585909895394	.	.
chr1	10993772	10994271	chr1	10835602	10836101	Prex2|chr1:10835602-10836101	0.0820847834154754	.	.
chr1	10993772	10994271	chr1	11231148	11231647	Prex2|chr1:11231148-11231647	0.12419976035096	.	.
chr1	11413910	11414409	chr1	11591145	11591644	A830018L16Rik|chr1:11591145-11591644	0.093692615300463	.	.
chr1	11413910	11414409	chr1	11748273	11748772	A830018L16Rik|chr1:11748273-11748772	0.0847180469843797	.	.
chr1	13588843	13589342	chr1	13500447	13500946	Tram1|chr1:13500447-13500946	0.152570415446328	.	.
chr1	13588843	13589342	chr1	13738820	13739319	Tram1|chr1:13738820-13739319	0.0891987166154206	.	.
chr1	13659706	13660205	chr1	13619870	13620369	Lactb2|chr1:13619870-13620369	0.14679428285189	.	.
chr1	13659706	13660205	chr1	13631678	13632177	Lactb2|chr1:13631678-13632177	0.0910656090032731	.	.
chr1	13659706	13660205	chr1	13682912	13683411	Lactb2|chr1:13682912-13683411	0.10599366045832	.	.
chr1	13660314	13660813	chr1	13561529	13562028	Lactb2|chr1:13561529-13562028	0.0759268611465195	.	.
chr1	13660314	13660813	chr1	13615825	13616324	Lactb2|chr1:13615825-13616324	0.138462455713201	.	.
chr1	13660314	13660813	chr1	13639420	13639919	Lactb2|chr1:13639420-13639919	0.189248988148373	.	.
chr1	14309549	14310048	chr1	14513458	14513957	Eya1|chr1:14513458-14513957	0.10760678764189	.	.
chr1	14309549	14310048	chr1	14570645	14571144	Eya1|chr1:14570645-14571144	0.0963922347248663	.	.
chr1	14755218	14755717	chr1	14862298	14862797	Msc|chr1:14862298-14862797	0.159523002800983	.	.
chr1	14755218	14755717	chr1	15122351	15122850	Msc|chr1:15122351-15122850	0.0942457262592176	.	.
chr1	14918622	14919121	chr1	14513458	14513957	Trpa1|chr1:14513458-14513957	0.194364462145141	.	.
chr1	14918622	14919121	chr1	14662272	14662771	Trpa1|chr1:14662272-14662771	0.0814830640052364	.	.
chr1	14918622	14919121	chr1	14885779	14886278	Trpa1|chr1:14885779-14886278	0.0713075672662933	.	.
chr1	14918622	14919121	chr1	15121824	15122323	Trpa1|chr1:15121824-15122323	0.128682275604964	.	.
chr1	14918622	14919121	chr1	15179557	15180056	Trpa1|chr1:15179557-15180056	0.0777313349797392	.	.
chr1	15805340	15805839	chr1	15905034	15905533	Terf1|chr1:15905034-15905533	0.256049168801121	.	.
chr1	15805340	15805839	chr1	16248932	16249431	Terf1|chr1:16248932-16249431	0.0877338959469152	.	.
chr1	15892493	15892992	chr1	16120540	16121039	Sbspon|chr1:16120540-16121039	0.128467078568069	.	.
chr1	15892493	15892992	chr1	16127735	16128234	Sbspon|chr1:16127735-16128234	0.107919924120586	.	.
chr1	15892493	15892992	chr1	16182436	16182935	Sbspon|chr1:16182436-16182935	0.0805652835628266	.	.
chr1	16093096	16093595	chr1	16007767	16008266	4930444P10Rik|chr1:16007767-16008266	0.139636050673792	.	.
chr1	16093096	16093595	chr1	16237212	16237711	4930444P10Rik|chr1:16237212-16237711	0.104170130394155	.	.
chr1	16103947	16104446	chr1	15943655	15944154	Rpl7|chr1:15943655-15944154	0.111065200307998	.	.
chr1	16103947	16104446	chr1	16127077	16127576	Rpl7|chr1:16127077-16127576	0.113522482509483	.	.
chr1	16103947	16104446	chr1	16127735	16128234	Rpl7|chr1:16127735-16128234	0.0851400144230391	.	.
chr1	16104453	16104952	chr1	15943655	15944154	Rpl7|chr1:15943655-15944154	0.164184090987346	.	.
chr1	16104999	16105498	chr1	15899561	15900060	Rdh10|chr1:15899561-15900060	0.0757995773410136	.	.
chr1	16104999	16105498	chr1	15899561	15900060	Rpl7|chr1:15899561-15900060	0.0757995773410136	.	.
chr1	16104999	16105498	chr1	15943655	15944154	Rdh10|chr1:15943655-15944154	0.123090248420645	.	.
chr1	16104999	16105498	chr1	15943655	15944154	Rpl7|chr1:15943655-15944154	0.123090248420645	.	.
chr1	16104999	16105498	chr1	16127735	16128234	Rdh10|chr1:16127735-16128234	0.158940614825521	.	.
chr1	16104999	16105498	chr1	16127735	16128234	Rpl7|chr1:16127735-16128234	0.158940614825521	.	.
chr1	16105563	16106062	chr1	15899561	15900060	Rdh10|chr1:15899561-15900060	0.113522494246361	.	.
chr1	16105563	16106062	chr1	16007767	16008266	Rdh10|chr1:16007767-16008266	0.0847976349649869	.	.
chr1	16105563	16106062	chr1	16127735	16128234	Rdh10|chr1:16127735-16128234	0.181630230187618	.	.
chr1	16105563	16106062	chr1	16182436	16182935	Rdh10|chr1:16182436-16182935	0.121881822745943	.	.
chr1	16105563	16106062	chr1	16229492	16229991	Rdh10|chr1:16229492-16229991	0.131136014116466	.	.
chr1	16519035	16519534	chr1	16636459	16636958	Stau2|chr1:16636459-16636958	0.169838386085212	.	.
chr1	16519035	16519534	chr1	16810255	16810754	Stau2|chr1:16810255-16810754	0.108474975330573	.	.
chr1	16519035	16519534	chr1	16846410	16846909	Stau2|chr1:16846410-16846909	0.124467635248917	.	.
chr1	16519035	16519534	chr1	16878603	16879102	Stau2|chr1:16878603-16879102	0.0869325681122213	.	.
chr1	16519761	16520260	chr1	16557621	16558120	Stau2|chr1:16557621-16558120	0.0843081811516077	.	.
chr1	16519761	16520260	chr1	16846410	16846909	Stau2|chr1:16846410-16846909	0.0750432015902365	.	.
chr1	16618483	16618982	chr1	16545111	16545610	Ube2w|chr1:16545111-16545610	0.139031901059119	.	.
chr1	16618483	16618982	chr1	16798252	16798751	Ube2w|chr1:16798252-16798751	0.146627195441728	.	.
chr1	16619102	16619601	chr1	16798252	16798751	Ube2w|chr1:16798252-16798751	0.117604366194529	.	.
chr1	16656744	16657243	chr1	16512456	16512955	D030040B21Rik|chr1:16512456-16512955	0.10890284365976	.	.
chr1	16656744	16657243	chr1	16512456	16512955	Eloc|chr1:16512456-16512955	0.10890284365976	.	.
chr1	16656744	16657243	chr1	16557621	16558120	D030040B21Rik|chr1:16557621-16558120	0.130302303494863	.	.
chr1	16656744	16657243	chr1	16557621	16558120	Eloc|chr1:16557621-16558120	0.130302303494863	.	.
chr1	16656744	16657243	chr1	16798252	16798751	D030040B21Rik|chr1:16798252-16798751	0.10820514828033	.	.
chr1	16656744	16657243	chr1	16798252	16798751	Eloc|chr1:16798252-16798751	0.10820514828033	.	.
chr1	16657258	16657757	chr1	16636459	16636958	D030040B21Rik|chr1:16636459-16636958	0.0901920083598465	.	.
chr1	16657258	16657757	chr1	16636459	16636958	Eloc|chr1:16636459-16636958	0.0901920083598465	.	.
chr1	16657258	16657757	chr1	16846410	16846909	D030040B21Rik|chr1:16846410-16846909	0.107158454502431	.	.
chr1	16657258	16657757	chr1	16846410	16846909	Eloc|chr1:16846410-16846909	0.107158454502431	.	.
chr1	16664905	16665404	chr1	16696542	16697041	Tmem70|chr1:16696542-16697041	0.0782130520403537	.	.
chr1	16664905	16665404	chr1	16745945	16746444	Tmem70|chr1:16745945-16746444	0.153845526450165	.	.
chr1	16664905	16665404	chr1	16810255	16810754	Tmem70|chr1:16810255-16810754	0.0937864949208641	.	.
chr1	16687901	16688400	chr1	16809716	16810215	Ly96|chr1:16809716-16810215	0.127925093697593	.	.
chr1	16687901	16688400	chr1	16810255	16810754	Ly96|chr1:16810255-16810754	0.209731342299736	.	.
chr1	16688506	16689005	chr1	16636459	16636958	Ly96|chr1:16636459-16636958	0.112382704365299	.	.
chr1	17097078	17097577	chr1	16810255	16810754	Jph1|chr1:16810255-16810754	0.095640018961404	.	.
chr1	17097078	17097577	chr1	16846410	16846909	Jph1|chr1:16846410-16846909	0.116970665066819	.	.
chr1	17097078	17097577	chr1	17339607	17340106	Jph1|chr1:17339607-17340106	0.116958703709184	.	.
chr1	17097078	17097577	chr1	17406304	17406803	Jph1|chr1:17406304-17406803	0.089814215996824	.	.
chr1	17098192	17098691	chr1	17406884	17407383	Jph1|chr1:17406884-17407383	0.10420959885535	.	.
chr1	17145142	17145641	chr1	17085061	17085560	Gdap1|chr1:17085061-17085560	0.116128655944932	.	.
chr1	17145142	17145641	chr1	17123369	17123868	Gdap1|chr1:17123369-17123868	0.166613215066352	.	.
chr1	17145142	17145641	chr1	17163496	17163995	Gdap1|chr1:17163496-17163995	0.0706093941565195	.	.
chr1	17145142	17145641	chr1	17310755	17311254	Gdap1|chr1:17310755-17311254	0.147445621210855	.	.
chr1	17145142	17145641	chr1	17326347	17326846	Gdap1|chr1:17326347-17326846	0.071474689708558	.	.
chr1	17727070	17727569	chr1	17310755	17311254	Crispld1|chr1:17310755-17311254	0.146204327464156	.	.
chr1	17727070	17727569	chr1	17310755	17311254	Gm16070|chr1:17310755-17311254	0.146204327464156	.	.
chr1	17727070	17727569	chr1	17311278	17311777	Crispld1|chr1:17311278-17311777	0.072426034815425	.	.
chr1	17727070	17727569	chr1	17311278	17311777	Gm16070|chr1:17311278-17311777	0.072426034815425	.	.
chr1	17727070	17727569	chr1	17406304	17406803	Crispld1|chr1:17406304-17406803	0.115077532973525	.	.
chr1	17727070	17727569	chr1	17406304	17406803	Gm16070|chr1:17406304-17406803	0.115077532973525	.	.
chr1	17727070	17727569	chr1	17406884	17407383	Crispld1|chr1:17406884-17407383	0.130933282913522	.	.
chr1	17727070	17727569	chr1	17406884	17407383	Gm16070|chr1:17406884-17407383	0.130933282913522	.	.
chr1	17727070	17727569	chr1	17663400	17663899	Crispld1|chr1:17663400-17663899	0.138561867282627	.	.
chr1	17727070	17727569	chr1	17663400	17663899	Gm16070|chr1:17663400-17663899	0.138561867282627	.	.
chr1	17727070	17727569	chr1	17838342	17838841	Crispld1|chr1:17838342-17838841	0.157354250269042	.	.
chr1	17727070	17727569	chr1	17838342	17838841	Gm16070|chr1:17838342-17838841	0.157354250269042	.	.
chr1	17727608	17728107	chr1	17310755	17311254	Crispld1|chr1:17310755-17311254	0.0964726105269693	.	.
chr1	17727608	17728107	chr1	17310755	17311254	Crispld1|chr1:17310755-17311254	0.0964726105269694	.	.
chr1	17727608	17728107	chr1	17310755	17311254	Gm16070|chr1:17310755-17311254	0.0964726105269693	.	.
chr1	17727608	17728107	chr1	17310755	17311254	Gm16070|chr1:17310755-17311254	0.0964726105269694	.	.
chr1	17727608	17728107	chr1	17406304	17406803	Crispld1|chr1:17406304-17406803	0.0797625275763388	.	.
chr1	17727608	17728107	chr1	17406304	17406803	Gm16070|chr1:17406304-17406803	0.0797625275763388	.	.
chr1	17727608	17728107	chr1	17718466	17718965	Crispld1|chr1:17718466-17718965	0.0710432665083385	.	.
chr1	17727608	17728107	chr1	17718466	17718965	Gm16070|chr1:17718466-17718965	0.0710432665083385	.	.
chr1	17727608	17728107	chr1	17838342	17838841	Crispld1|chr1:17838342-17838841	0.101965442375735	.	.
chr1	17727608	17728107	chr1	17838342	17838841	Gm16070|chr1:17838342-17838841	0.101965442375735	.	.
chr1	18057998	18058497	chr1	17838342	17838841	Gm28756|chr1:17838342-17838841	0.0993162336942257	.	.
chr1	18057998	18058497	chr1	18106146	18106645	Gm28756|chr1:18106146-18106645	0.108156331807103	.	.
chr1	18057998	18058497	chr1	18359936	18360435	Gm28756|chr1:18359936-18360435	0.104109213719786	.	.
chr1	18057998	18058497	chr1	18364489	18364988	Gm28756|chr1:18364489-18364988	0.140763518024468	.	.
chr1	18057998	18058497	chr1	18458716	18459215	Gm28756|chr1:18458716-18459215	0.217054251581458	.	.
chr1	18057998	18058497	chr1	18461035	18461534	Gm28756|chr1:18461035-18461534	0.236247750916925	.	.
chr1	18057998	18058497	chr1	18498640	18499139	Gm28756|chr1:18498640-18499139	0.157070571712971	.	.
chr1	18058553	18059052	chr1	17873370	17873869	Gm28756|chr1:17873370-17873869	0.0811899254688871	.	.
chr1	18058553	18059052	chr1	18364489	18364988	Gm28756|chr1:18364489-18364988	0.187600950384601	.	.
chr1	18058553	18059052	chr1	18467764	18468263	Gm28756|chr1:18467764-18468263	0.174485921482688	.	.
chr1	18058553	18059052	chr1	18498640	18499139	Gm28756|chr1:18498640-18499139	0.0989825736678937	.	.
chr1	18264913	18265412	chr1	18461035	18461534	Defb41|chr1:18461035-18461534	0.177018359080861	.	.
chr1	18264913	18265412	chr1	18501508	18502007	Defb41|chr1:18501508-18502007	0.270517156335422	.	.
chr1	18264913	18265412	chr1	18511521	18512020	Defb41|chr1:18511521-18512020	0.108887265923163	.	.
chr1	18264913	18265412	chr1	18583642	18584141	Defb41|chr1:18583642-18584141	0.190756889828403	.	.
chr1	20820187	20820686	chr1	20781392	20781891	Mcm3|chr1:20781392-20781891	0.0957812273055612	.	.
chr1	20890311	20890810	chr1	20699955	20700454	6720483E21Rik|chr1:20699955-20700454	0.0938537210944756	.	.
chr1	20890311	20890810	chr1	20699955	20700454	Paqr8|chr1:20699955-20700454	0.0938537210944756	.	.
chr1	20890311	20890810	chr1	20912038	20912537	6720483E21Rik|chr1:20912038-20912537	0.118449925838574	.	.
chr1	20890311	20890810	chr1	20912038	20912537	Paqr8|chr1:20912038-20912537	0.118449925838574	.	.
chr1	20890311	20890810	chr1	20938964	20939463	6720483E21Rik|chr1:20938964-20939463	0.155570234642372	.	.
chr1	20890311	20890810	chr1	20938964	20939463	Paqr8|chr1:20938964-20939463	0.155570234642372	.	.
chr1	20890857	20891356	chr1	20912038	20912537	6720483E21Rik|chr1:20912038-20912537	0.101955562716176	.	.
chr1	20890857	20891356	chr1	20912038	20912537	Paqr8|chr1:20912038-20912537	0.101955562716176	.	.
chr1	20951400	20951899	chr1	20781392	20781891	Efhc1|chr1:20781392-20781891	0.09948601752151	.	.
chr1	25829930	25830429	chr1	25875141	25875640	Adgrb3|chr1:25875141-25875640	0.200963965724283	.	.
chr1	25829930	25830429	chr1	26160908	26161407	Adgrb3|chr1:26160908-26161407	0.210078400078689	.	.
chr1	30872795	30873294	chr1	30502671	30503170	Phf3|chr1:30502671-30503170	0.0797886214359892	.	.
chr1	30872795	30873294	chr1	30561112	30561611	Phf3|chr1:30561112-30561611	0.226287021529114	.	.
chr1	30872795	30873294	chr1	30561640	30562139	Phf3|chr1:30561640-30562139	0.205948945673357	.	.
chr1	30872795	30873294	chr1	30685293	30685792	Phf3|chr1:30685293-30685792	0.139602261043014	.	.
chr1	30872795	30873294	chr1	30832710	30833209	Phf3|chr1:30832710-30833209	0.24185983924472	.	.
chr1	30872795	30873294	chr1	30898629	30899128	Phf3|chr1:30898629-30899128	0.123111874053833	.	.
chr1	30873430	30873929	chr1	30656202	30656701	Phf3|chr1:30656202-30656701	0.105120322931096	.	.
chr1	30873430	30873929	chr1	30685293	30685792	Phf3|chr1:30685293-30685792	0.101674731939196	.	.
chr1	30873430	30873929	chr1	30716282	30716781	Phf3|chr1:30716282-30716781	0.169491651910147	.	.
chr1	30873430	30873929	chr1	30721501	30722000	Phf3|chr1:30721501-30722000	0.082626828801151	.	.
chr1	30873430	30873929	chr1	30898629	30899128	Phf3|chr1:30898629-30899128	0.163799720816721	.	.
chr1	30873942	30874441	chr1	30550215	30550714	Phf3|chr1:30550215-30550714	0.137676917822886	.	.
chr1	30873942	30874441	chr1	30639815	30640314	Phf3|chr1:30639815-30640314	0.203813435514076	.	.
chr1	30873942	30874441	chr1	30656202	30656701	Phf3|chr1:30656202-30656701	0.085142546486812	.	.
chr1	30873942	30874441	chr1	30685293	30685792	Phf3|chr1:30685293-30685792	0.085869874538791	.	.
chr1	30873942	30874441	chr1	30716282	30716781	Phf3|chr1:30716282-30716781	0.0884762822173224	.	.
chr1	30873942	30874441	chr1	30718559	30719058	Phf3|chr1:30718559-30719058	0.117807625769784	.	.
chr1	30949080	30949579	chr1	30527802	30528301	Ptp4a1|chr1:30527802-30528301	0.0875534197329141	.	.
chr1	30949080	30949579	chr1	30537143	30537642	Ptp4a1|chr1:30537143-30537642	0.166519657549369	.	.
chr1	30949080	30949579	chr1	30656202	30656701	Ptp4a1|chr1:30656202-30656701	0.0789876003840458	.	.
chr1	30949080	30949579	chr1	30700382	30700881	Ptp4a1|chr1:30700382-30700881	0.133018044272304	.	.
chr1	30949080	30949579	chr1	30740784	30741283	Ptp4a1|chr1:30740784-30741283	0.129219500762677	.	.
chr1	30949080	30949579	chr1	30793399	30793898	Ptp4a1|chr1:30793399-30793898	0.115614307149831	.	.
chr1	30949080	30949579	chr1	30800748	30801247	Ptp4a1|chr1:30800748-30801247	0.146972761495023	.	.
chr1	30949582	30950081	chr1	30656202	30656701	Ptp4a1|chr1:30656202-30656701	0.0785665864440256	.	.
chr1	30949582	30950081	chr1	30700382	30700881	Ptp4a1|chr1:30700382-30700881	0.106274736821636	.	.
chr1	30949582	30950081	chr1	30716282	30716781	Ptp4a1|chr1:30716282-30716781	0.0715736157990635	.	.
chr1	30949582	30950081	chr1	30898629	30899128	Ptp4a1|chr1:30898629-30899128	0.108340163572955	.	.
chr1	30949582	30950081	chr1	30929933	30930432	Ptp4a1|chr1:30929933-30930432	0.100232902078591	.	.
chr1	32172459	32172958	chr1	31808000	31808499	Khdrbs2|chr1:31808000-31808499	0.292091924336902	.	.
chr1	32172459	32172958	chr1	32174456	32174955	Khdrbs2|chr1:32174456-32174955	0.147524235412326	.	.
chr1	34801460	34801959	chr1	34750293	34750792	Arhgef4|chr1:34750293-34750792	0.0950256270088874	.	.
chr1	34801460	34801959	chr1	34750293	34750792	Arhgef4|chr1:34750293-34750792	0.0950256270088875	.	.
chr1	34801460	34801959	chr1	34752832	34753331	Arhgef4|chr1:34752832-34753331	0.148489857986888	.	.
chr1	34801460	34801959	chr1	34793414	34793913	Arhgef4|chr1:34793414-34793913	0.100804392637003	.	.
chr1	34801460	34801959	chr1	34867150	34867649	Arhgef4|chr1:34867150-34867649	0.116918992962036	.	.
chr1	34801460	34801959	chr1	35025523	35026022	Arhgef4|chr1:35025523-35026022	0.0969217738353954	.	.
chr1	34801460	34801959	chr1	35032577	35033076	Arhgef4|chr1:35032577-35033076	0.173574135216163	.	.
chr1	34801460	34801959	chr1	35160864	35161363	Arhgef4|chr1:35160864-35161363	0.135723339982765	.	.
chr1	34802224	34802723	chr1	34752832	34753331	Arhgef4|chr1:34752832-34753331	0.140830278115126	.	.
chr1	34802224	34802723	chr1	34851479	34851978	Arhgef4|chr1:34851479-34851978	0.112678777589438	.	.
chr1	34802224	34802723	chr1	34891506	34892005	Arhgef4|chr1:34891506-34892005	0.0783205890758446	.	.
chr1	34802224	34802723	chr1	35202533	35203032	Arhgef4|chr1:35202533-35203032	0.0864026541611585	.	.
chr1	34812196	34812695	chr1	34750293	34750792	Gm38336|chr1:34750293-34750792	0.0964768695999974	.	.
chr1	34812196	34812695	chr1	34750293	34750792	Gm38336|chr1:34750293-34750792	0.0964768695999975	.	.
chr1	34812196	34812695	chr1	34753530	34754029	Gm38336|chr1:34753530-34754029	0.232256718337853	.	.
chr1	34812196	34812695	chr1	34793414	34793913	Gm38336|chr1:34793414-34793913	0.144808270228415	.	.
chr1	34812196	34812695	chr1	34793992	34794491	Gm38336|chr1:34793992-34794491	0.311857309137246	.	.
chr1	34812196	34812695	chr1	34987859	34988358	Gm38336|chr1:34987859-34988358	0.117013081000869	.	.
chr1	34812196	34812695	chr1	35032577	35033076	Gm38336|chr1:35032577-35033076	0.225273032258917	.	.
chr1	34842804	34843303	chr1	35197575	35198074	Fam168b|chr1:35197575-35198074	0.181534960481793	.	.
chr1	34849768	34850267	chr1	34793414	34793913	Plekhb2|chr1:34793414-34793913	0.082762357677339	.	.
chr1	44102213	44102712	chr1	44041766	44042265	Tex30|chr1:44041766-44042265	0.0899642200637892	.	.
chr1	44102213	44102712	chr1	44064570	44065069	Tex30|chr1:44064570-44065069	0.105666670401264	.	.
chr1	44102213	44102712	chr1	44198134	44198633	Tex30|chr1:44198134-44198633	0.0925830168051957	.	.
chr1	44102213	44102712	chr1	44327735	44328234	Tex30|chr1:44327735-44328234	0.116409554360376	.	.
chr1	44102213	44102712	chr1	44345885	44346384	Tex30|chr1:44345885-44346384	0.209785700145126	.	.
chr1	44102213	44102712	chr1	44400331	44400830	Tex30|chr1:44400331-44400830	0.163892002989569	.	.
chr1	44118638	44119137	chr1	44228990	44229489	Bivm|chr1:44228990-44229489	0.0761280002322095	.	.
chr1	44118638	44119137	chr1	44228990	44229489	Poglut2|chr1:44228990-44229489	0.0761280002322095	.	.
chr1	44119663	44120162	chr1	44041766	44042265	Bivm|chr1:44041766-44042265	0.0788341104917212	.	.
chr1	44119663	44120162	chr1	44217086	44217585	Bivm|chr1:44217086-44217585	0.076442968220371	.	.
chr1	44119663	44120162	chr1	44425662	44426161	Bivm|chr1:44425662-44426161	0.210232909541833	.	.
chr1	44147693	44148192	chr1	44198840	44199339	Ercc5|chr1:44198840-44199339	0.0959413035089516	.	.
chr1	44147693	44148192	chr1	44214428	44214927	Ercc5|chr1:44214428-44214927	0.151655192198837	.	.
chr1	44147693	44148192	chr1	44242103	44242602	Ercc5|chr1:44242103-44242602	0.153476627743954	.	.
chr1	44551396	44551895	chr1	44425662	44426161	Gulp1|chr1:44425662-44426161	0.175942808744528	.	.
chr1	44551396	44551895	chr1	44630299	44630798	Gulp1|chr1:44630299-44630798	0.109189550783542	.	.
chr1	44551396	44551895	chr1	44646260	44646759	Gulp1|chr1:44646260-44646759	0.160942811782014	.	.
chr1	44551396	44551895	chr1	44741191	44741690	Gulp1|chr1:44741191-44741690	0.107692068652915	.	.
chr1	44551396	44551895	chr1	44750744	44751243	Gulp1|chr1:44750744-44751243	0.291178220421399	.	.
chr1	44551396	44551895	chr1	44751252	44751751	Gulp1|chr1:44751252-44751751	0.147443440011078	.	.
chr1	44551396	44551895	chr1	44862846	44863345	Gulp1|chr1:44862846-44863345	0.263688548064139	.	.
chr1	44551396	44551895	chr1	44863368	44863867	Gulp1|chr1:44863368-44863867	0.141615099853735	.	.
chr1	44552204	44552703	chr1	44425662	44426161	Gulp1|chr1:44425662-44426161	0.20690303864713	.	.
chr1	44552204	44552703	chr1	44575894	44576393	Gulp1|chr1:44575894-44576393	0.117456861790273	.	.
chr1	44552204	44552703	chr1	44587502	44588001	Gulp1|chr1:44587502-44588001	0.144035528020805	.	.
chr1	44552204	44552703	chr1	44646260	44646759	Gulp1|chr1:44646260-44646759	0.133863091787571	.	.
chr1	44552204	44552703	chr1	44663694	44664193	Gulp1|chr1:44663694-44664193	0.125423033942629	.	.
chr1	44552204	44552703	chr1	44669372	44669871	Gulp1|chr1:44669372-44669871	0.108680035045306	.	.
chr1	44552204	44552703	chr1	44741191	44741690	Gulp1|chr1:44741191-44741690	0.323206509335131	.	.
chr1	44552204	44552703	chr1	44750744	44751243	Gulp1|chr1:44750744-44751243	0.267888679999121	.	.
chr1	44552204	44552703	chr1	44751252	44751751	Gulp1|chr1:44751252-44751751	0.26532161445385	.	.
chr1	44552204	44552703	chr1	44776552	44777051	Gulp1|chr1:44776552-44777051	0.208737228342677	.	.
chr1	44552204	44552703	chr1	44862846	44863345	Gulp1|chr1:44862846-44863345	0.21746267404508	.	.
chr1	44552204	44552703	chr1	44891685	44892184	Gulp1|chr1:44891685-44892184	0.0956108430136674	.	.
chr1	44745649	44746148	chr1	44425662	44426161	4930521E06Rik|chr1:44425662-44426161	0.0807166894935369	.	.
chr1	44745649	44746148	chr1	44583971	44584470	4930521E06Rik|chr1:44583971-44584470	0.14709138741136	.	.
chr1	44745649	44746148	chr1	44646260	44646759	4930521E06Rik|chr1:44646260-44646759	0.164088357868417	.	.
chr1	44745649	44746148	chr1	44669372	44669871	4930521E06Rik|chr1:44669372-44669871	0.106276351903894	.	.
chr1	44745649	44746148	chr1	44750744	44751243	4930521E06Rik|chr1:44750744-44751243	0.214009410639823	.	.
chr1	44745649	44746148	chr1	44751252	44751751	4930521E06Rik|chr1:44751252-44751751	0.13461406459984	.	.
chr1	44745649	44746148	chr1	44889723	44890222	4930521E06Rik|chr1:44889723-44890222	0.105897179348346	.	.
chr1	45310891	45311390	chr1	45046338	45046837	Col3a1|chr1:45046338-45046837	0.194880463450268	.	.
chr1	45310891	45311390	chr1	45135169	45135668	Col3a1|chr1:45135169-45135668	0.112928615492581	.	.
chr1	45310891	45311390	chr1	45298728	45299227	Col3a1|chr1:45298728-45299227	0.277970931425631	.	.
chr1	45310891	45311390	chr1	45355868	45356367	Col3a1|chr1:45355868-45356367	0.203737063853154	.	.
chr1	45310891	45311390	chr1	45356486	45356985	Col3a1|chr1:45356486-45356985	0.0742121837282339	.	.
chr1	45310891	45311390	chr1	45373258	45373757	Col3a1|chr1:45373258-45373757	0.0812151902611326	.	.
chr1	45310891	45311390	chr1	45447738	45448237	Col3a1|chr1:45447738-45448237	0.143237452755891	.	.
chr1	45310891	45311390	chr1	45472713	45473212	Col3a1|chr1:45472713-45473212	0.089851442210054	.	.
chr1	45310891	45311390	chr1	45628997	45629496	Col3a1|chr1:45628997-45629496	0.0791567452630337	.	.
chr1	45794689	45795188	chr1	45663774	45664273	Wdr75|chr1:45663774-45664273	0.124960614435595	.	.
chr1	45794689	45795188	chr1	45891201	45891700	Wdr75|chr1:45891201-45891700	0.073184675334772	.	.
chr1	45794689	45795188	chr1	45985207	45985706	Wdr75|chr1:45985207-45985706	0.117191367700012	.	.
chr1	45794689	45795188	chr1	46018316	46018815	Wdr75|chr1:46018316-46018815	0.163570463332015	.	.
chr1	45794689	45795188	chr1	46136663	46137162	Wdr75|chr1:46136663-46137162	0.0726473250142911	.	.
chr1	45794689	45795188	chr1	46138790	46139289	Wdr75|chr1:46138790-46139289	0.166589556921025	.	.
chr1	45795197	45795696	chr1	45584434	45584933	Wdr75|chr1:45584434-45584933	0.113673122693157	.	.
chr1	45795197	45795696	chr1	45663774	45664273	Wdr75|chr1:45663774-45664273	0.18388699021793	.	.
chr1	45795197	45795696	chr1	45701508	45702007	Wdr75|chr1:45701508-45702007	0.171219136588651	.	.
chr1	45795197	45795696	chr1	45755386	45755885	Wdr75|chr1:45755386-45755885	0.217633653649053	.	.
chr1	45795197	45795696	chr1	45837607	45838106	Wdr75|chr1:45837607-45838106	0.135409522556675	.	.
chr1	45795197	45795696	chr1	45907396	45907895	Wdr75|chr1:45907396-45907895	0.0719439754718414	.	.
chr1	45795197	45795696	chr1	46018316	46018815	Wdr75|chr1:46018316-46018815	0.219030631745966	.	.
chr1	45795197	45795696	chr1	46022239	46022738	Wdr75|chr1:46022239-46022738	0.106367204424924	.	.
chr1	45795197	45795696	chr1	46138790	46139289	Wdr75|chr1:46138790-46139289	0.107418592677117	.	.
chr1	45925424	45925923	chr1	45584434	45584933	Slc40a1|chr1:45584434-45584933	0.0980277425267302	.	.
chr1	45925424	45925923	chr1	45663774	45664273	Slc40a1|chr1:45663774-45664273	0.0920707383606934	.	.
chr1	45925424	45925923	chr1	45700907	45701406	Slc40a1|chr1:45700907-45701406	0.0996557459699278	.	.
chr1	45925424	45925923	chr1	45701508	45702007	Slc40a1|chr1:45701508-45702007	0.118295118470061	.	.
chr1	45925424	45925923	chr1	45755386	45755885	Slc40a1|chr1:45755386-45755885	0.160800186173283	.	.
chr1	45925424	45925923	chr1	45766100	45766599	Slc40a1|chr1:45766100-45766599	0.073634044469018	.	.
chr1	45925424	45925923	chr1	45825095	45825594	Slc40a1|chr1:45825095-45825594	0.162681605312467	.	.
chr1	45925424	45925923	chr1	45837607	45838106	Slc40a1|chr1:45837607-45838106	0.331002170536209	.	.
chr1	45925424	45925923	chr1	45985207	45985706	Slc40a1|chr1:45985207-45985706	0.0719907444130993	.	.
chr1	45926254	45926753	chr1	45780721	45781220	Slc40a1|chr1:45780721-45781220	0.19039713687609	.	.
chr1	46065930	46066429	chr1	45780721	45781220	Dnah7b|chr1:45780721-45781220	0.118456512866452	.	.
chr1	46065930	46066429	chr1	45816821	45817320	Dnah7b|chr1:45816821-45817320	0.072931603431735	.	.
chr1	46065930	46066429	chr1	45891201	45891700	Dnah7b|chr1:45891201-45891700	0.0817781492364938	.	.
chr1	46065930	46066429	chr1	46067115	46067614	Dnah7b|chr1:46067115-46067614	0.0880501836560508	.	.
chr1	46066566	46067065	chr1	45755386	45755885	Dnah7b|chr1:45755386-45755885	0.230733476019364	.	.
chr1	46066566	46067065	chr1	45766100	45766599	Dnah7b|chr1:45766100-45766599	0.077229311296068	.	.
chr1	46066566	46067065	chr1	45825095	45825594	Dnah7b|chr1:45825095-45825594	0.173431632985846	.	.
chr1	46066566	46067065	chr1	45837607	45838106	Dnah7b|chr1:45837607-45838106	0.462681297206156	.	.
chr1	46066566	46067065	chr1	45985207	45985706	Dnah7b|chr1:45985207-45985706	0.209874276523918	.	.
chr1	46066566	46067065	chr1	46018316	46018815	Dnah7b|chr1:46018316-46018815	0.210807266950365	.	.
chr1	46066566	46067065	chr1	46022239	46022738	Dnah7b|chr1:46022239-46022738	0.127310983320959	.	.
chr1	46066566	46067065	chr1	46067115	46067614	Dnah7b|chr1:46067115-46067614	0.339147847828543	.	.
chr1	46066566	46067065	chr1	46136663	46137162	Dnah7b|chr1:46136663-46137162	0.302591027963209	.	.
chr1	46066566	46067065	chr1	46433613	46434112	Dnah7b|chr1:46433613-46434112	0.149552058566313	.	.
chr1	46425176	46425675	chr1	46433613	46434112	Dnah7c|chr1:46433613-46434112	0.133133227916064	.	.
chr1	46425176	46425675	chr1	46580384	46580883	Dnah7c|chr1:46580384-46580883	0.0774327173623452	.	.
chr1	46849702	46850201	chr1	46815219	46815718	Gm28151|chr1:46815219-46815718	0.168517365058966	.	.
chr1	46849702	46850201	chr1	46843352	46843851	Gm28151|chr1:46843352-46843851	0.120436130997462	.	.
chr1	46849702	46850201	chr1	46912281	46912780	Gm28151|chr1:46912281-46912780	0.0846264605063987	.	.
chr1	46849702	46850201	chr1	46937600	46938099	Gm28151|chr1:46937600-46938099	0.0710266389342818	.	.
chr1	52816845	52817344	chr1	52793573	52794072	Inpp1|chr1:52793573-52794072	0.123246530848411	.	.
chr1	52817513	52818012	chr1	52752671	52753170	Inpp1|chr1:52752671-52753170	0.0946703373119934	.	.
chr1	52817513	52818012	chr1	53017260	53017759	Inpp1|chr1:53017260-53017759	0.0743420499491308	.	.
chr1	52844734	52845233	chr1	52952486	52952985	Hibch|chr1:52952486-52952985	0.213328631706803	.	.
chr1	52844734	52845233	chr1	52953081	52953580	Hibch|chr1:52953081-52953580	0.156053482138546	.	.
chr1	52844734	52845233	chr1	52973207	52973706	Hibch|chr1:52973207-52973706	0.121821916982094	.	.
chr1	52844734	52845233	chr1	53004996	53005495	Hibch|chr1:53004996-53005495	0.101980764609872	.	.
chr1	53061825	53062324	chr1	52752671	52753170	Mstn|chr1:52752671-52753170	0.113498077864596	.	.
chr1	53061825	53062324	chr1	52758085	52758584	Mstn|chr1:52758085-52758584	0.147097463186654	.	.
chr1	53061825	53062324	chr1	52949384	52949883	Mstn|chr1:52949384-52949883	0.0712869701628521	.	.
chr1	53061825	53062324	chr1	52951973	52952472	Mstn|chr1:52951973-52952472	0.0765079817877911	.	.
chr1	53061825	53062324	chr1	52953081	52953580	Mstn|chr1:52953081-52953580	0.241354430545299	.	.
chr1	53061825	53062324	chr1	53004996	53005495	Mstn|chr1:53004996-53005495	0.194486097760194	.	.
chr1	53296806	53297305	chr1	53053006	53053505	Ormdl1|chr1:53053006-53053505	0.086190348489214	.	.
chr1	53296806	53297305	chr1	53053006	53053505	Pms1|chr1:53053006-53053505	0.086190348489214	.	.
chr1	53296806	53297305	chr1	53201415	53201914	Ormdl1|chr1:53201415-53201914	0.0818602542229944	.	.
chr1	53296806	53297305	chr1	53201415	53201914	Pms1|chr1:53201415-53201914	0.0818602542229944	.	.
chr1	53296806	53297305	chr1	53251975	53252474	Ormdl1|chr1:53251975-53252474	0.152807529878536	.	.
chr1	53296806	53297305	chr1	53251975	53252474	Pms1|chr1:53251975-53252474	0.152807529878536	.	.
chr1	53296806	53297305	chr1	53272612	53273111	Ormdl1|chr1:53272612-53273111	0.124730766561096	.	.
chr1	53296806	53297305	chr1	53272612	53273111	Pms1|chr1:53272612-53273111	0.124730766561096	.	.
chr1	53296806	53297305	chr1	53377388	53377887	Ormdl1|chr1:53377388-53377887	0.165588727719717	.	.
chr1	53296806	53297305	chr1	53377388	53377887	Pms1|chr1:53377388-53377887	0.165588727719717	.	.
chr1	53296806	53297305	chr1	53394356	53394855	Ormdl1|chr1:53394356-53394855	0.0877105194882182	.	.
chr1	53296806	53297305	chr1	53394356	53394855	Pms1|chr1:53394356-53394855	0.0877105194882182	.	.
chr1	53297308	53297807	chr1	53004996	53005495	Ormdl1|chr1:53004996-53005495	0.0968857168612317	.	.
chr1	53297308	53297807	chr1	53004996	53005495	Pms1|chr1:53004996-53005495	0.0968857168612317	.	.
chr1	53297308	53297807	chr1	53251975	53252474	Ormdl1|chr1:53251975-53252474	0.105791138556354	.	.
chr1	53297308	53297807	chr1	53251975	53252474	Pms1|chr1:53251975-53252474	0.105791138556354	.	.
chr1	53297308	53297807	chr1	53377388	53377887	Ormdl1|chr1:53377388-53377887	0.108485681387961	.	.
chr1	53297308	53297807	chr1	53377388	53377887	Pms1|chr1:53377388-53377887	0.108485681387961	.	.
chr1	53297308	53297807	chr1	53394356	53394855	Ormdl1|chr1:53394356-53394855	0.0898848342491123	.	.
chr1	53297308	53297807	chr1	53394356	53394855	Pms1|chr1:53394356-53394855	0.0898848342491123	.	.
chr1	53297308	53297807	chr1	53546977	53547476	Ormdl1|chr1:53546977-53547476	0.0825707457371079	.	.
chr1	53297308	53297807	chr1	53546977	53547476	Pms1|chr1:53546977-53547476	0.0825707457371079	.	.
chr1	53313399	53313898	chr1	53017260	53017759	Osgepl1|chr1:53017260-53017759	0.0895964607961716	.	.
chr1	53313399	53313898	chr1	53450060	53450559	Osgepl1|chr1:53450060-53450559	0.199566550296579	.	.
chr1	53313399	53313898	chr1	53546977	53547476	Osgepl1|chr1:53546977-53547476	0.0867827755159958	.	.
chr1	53313399	53313898	chr1	53724445	53724944	Osgepl1|chr1:53724445-53724944	0.10807005442308	.	.
chr1	53352482	53352981	chr1	53004996	53005495	Asdurf|chr1:53004996-53005495	0.0980237843082211	.	.
chr1	53352482	53352981	chr1	53004996	53005495	Asnsd1|chr1:53004996-53005495	0.0980237843082211	.	.
chr1	53352482	53352981	chr1	53053006	53053505	Asdurf|chr1:53053006-53053505	0.0732541227876192	.	.
chr1	53352482	53352981	chr1	53053006	53053505	Asnsd1|chr1:53053006-53053505	0.0732541227876192	.	.
chr1	53352482	53352981	chr1	53201415	53201914	Asdurf|chr1:53201415-53201914	0.0730769581062377	.	.
chr1	53352482	53352981	chr1	53201415	53201914	Asnsd1|chr1:53201415-53201914	0.0730769581062377	.	.
chr1	53352482	53352981	chr1	53251975	53252474	Asdurf|chr1:53251975-53252474	0.19340634798181	.	.
chr1	53352482	53352981	chr1	53251975	53252474	Asnsd1|chr1:53251975-53252474	0.19340634798181	.	.
chr1	53352482	53352981	chr1	53272612	53273111	Asdurf|chr1:53272612-53273111	0.0989439279293023	.	.
chr1	53352482	53352981	chr1	53272612	53273111	Asnsd1|chr1:53272612-53273111	0.0989439279293023	.	.
chr1	53352482	53352981	chr1	53394356	53394855	Asdurf|chr1:53394356-53394855	0.0908611571872784	.	.
chr1	53352482	53352981	chr1	53394356	53394855	Asnsd1|chr1:53394356-53394855	0.0908611571872784	.	.
chr1	53706596	53707095	chr1	53450060	53450559	Dnah7a|chr1:53450060-53450559	0.0731140912516075	.	.
chr1	53707111	53707610	chr1	53272612	53273111	Dnah7a|chr1:53272612-53273111	0.0703299205639283	.	.
chr1	53707111	53707610	chr1	53572961	53573460	Dnah7a|chr1:53572961-53573460	0.0808246734289973	.	.
chr1	54250459	54250958	chr1	54464974	54465473	Ccdc150|chr1:54464974-54465473	0.0749657678864378	.	.
chr1	54250459	54250958	chr1	54532916	54533415	Ccdc150|chr1:54532916-54533415	0.256908859431623	.	.
chr1	54438767	54439266	chr1	54332940	54333439	Gtf3c3|chr1:54332940-54333439	0.15968306127308	.	.
chr1	54438767	54439266	chr1	54381234	54381733	Gtf3c3|chr1:54381234-54381733	0.129818368211056	.	.
chr1	54438767	54439266	chr1	54578469	54578968	Gtf3c3|chr1:54578469-54578968	0.167197258499423	.	.
chr1	54438767	54439266	chr1	54680257	54680756	Gtf3c3|chr1:54680257-54680756	0.11136019116415	.	.
chr1	54438767	54439266	chr1	54713166	54713665	Gtf3c3|chr1:54713166-54713665	0.134063823510589	.	.
chr1	54438767	54439266	chr1	54745510	54746009	Gtf3c3|chr1:54745510-54746009	0.110108380838852	.	.
chr1	54557443	54557942	chr1	54381234	54381733	Pgap1|chr1:54381234-54381733	0.139652457774497	.	.
chr1	54557443	54557942	chr1	54467308	54467807	Pgap1|chr1:54467308-54467807	0.084997963255947	.	.
chr1	54557443	54557942	chr1	54524213	54524712	Pgap1|chr1:54524213-54524712	0.0759768644908397	.	.
chr1	54557443	54557942	chr1	54531115	54531614	Pgap1|chr1:54531115-54531614	0.119025714692059	.	.
chr1	54557443	54557942	chr1	54584699	54585198	Pgap1|chr1:54584699-54585198	0.12829793590524	.	.
chr1	54557443	54557942	chr1	54596097	54596596	Pgap1|chr1:54596097-54596596	0.0716831413700571	.	.
chr1	54557443	54557942	chr1	54600204	54600703	Pgap1|chr1:54600204-54600703	0.099345164196833	.	.
chr1	54557443	54557942	chr1	54665931	54666430	Pgap1|chr1:54665931-54666430	0.115438415316718	.	.
chr1	54557443	54557942	chr1	54680257	54680756	Pgap1|chr1:54680257-54680756	0.172368812533865	.	.
chr1	54557443	54557942	chr1	54707058	54707557	Pgap1|chr1:54707058-54707557	0.166703366659862	.	.
chr1	54557443	54557942	chr1	54734870	54735369	Pgap1|chr1:54734870-54735369	0.1495445550936	.	.
chr1	54557443	54557942	chr1	54737438	54737937	Pgap1|chr1:54737438-54737937	0.263178024018193	.	.
chr1	55026688	55027187	chr1	55016486	55016985	Sf3b1|chr1:55016486-55016985	0.127407267092007	.	.
chr1	55052491	55052990	chr1	55383081	55383580	Coq10b|chr1:55383081-55383580	0.0734393577633382	.	.
chr1	55053010	55053509	chr1	55016486	55016985	Coq10b|chr1:55016486-55016985	0.171490126910887	.	.
chr1	55053010	55053509	chr1	55161048	55161547	Coq10b|chr1:55161048-55161547	0.203104647284767	.	.
chr1	55053010	55053509	chr1	55399828	55400327	Coq10b|chr1:55399828-55400327	0.157364185163314	.	.
chr1	55087395	55087894	chr1	55016486	55016985	Hspd1|chr1:55016486-55016985	0.149052983605653	.	.
chr1	55087395	55087894	chr1	55016486	55016985	Hspe1|chr1:55016486-55016985	0.149052983605653	.	.
chr1	55087908	55088407	chr1	55383081	55383580	Hspd1|chr1:55383081-55383580	0.077792959360282	.	.
chr1	55087908	55088407	chr1	55383081	55383580	Hspe1|chr1:55383081-55383580	0.077792959360282	.	.
chr1	55236881	55237380	chr1	55383081	55383580	Mars2|chr1:55383081-55383580	0.0944064677064199	.	.
chr1	55405572	55406071	chr1	55016486	55016985	Plcl1|chr1:55016486-55016985	0.133093485994195	.	.
chr1	55405572	55406071	chr1	55161048	55161547	Plcl1|chr1:55161048-55161547	0.141164113129173	.	.
chr1	57377374	57377873	chr1	57142803	57143302	1700066M21Rik|chr1:57142803-57143302	0.102146829722951	.	.
chr1	57377374	57377873	chr1	57142803	57143302	4930558J18Rik|chr1:57142803-57143302	0.102146829722951	.	.
chr1	57377374	57377873	chr1	57205521	57206020	1700066M21Rik|chr1:57205521-57206020	0.0838712788721692	.	.
chr1	57377374	57377873	chr1	57205521	57206020	4930558J18Rik|chr1:57205521-57206020	0.0838712788721692	.	.
chr1	57377374	57377873	chr1	57436393	57436892	1700066M21Rik|chr1:57436393-57436892	0.129858649680588	.	.
chr1	57377374	57377873	chr1	57436393	57436892	4930558J18Rik|chr1:57436393-57436892	0.129858649680588	.	.
chr1	57377988	57378487	chr1	57085942	57086441	1700066M21Rik|chr1:57085942-57086441	0.0892788417235167	.	.
chr1	57377988	57378487	chr1	57085942	57086441	4930558J18Rik|chr1:57085942-57086441	0.0892788417235167	.	.
chr1	57377988	57378487	chr1	57269706	57270205	1700066M21Rik|chr1:57269706-57270205	0.101409526323175	.	.
chr1	57377988	57378487	chr1	57269706	57270205	4930558J18Rik|chr1:57269706-57270205	0.101409526323175	.	.
chr1	57377988	57378487	chr1	57436901	57437400	1700066M21Rik|chr1:57436901-57437400	0.0741532664238158	.	.
chr1	57377988	57378487	chr1	57436901	57437400	4930558J18Rik|chr1:57436901-57437400	0.0741532664238158	.	.
chr1	57406257	57406756	chr1	57021508	57022007	Maip1|chr1:57021508-57022007	0.0969495958406672	.	.
chr1	57406257	57406756	chr1	57021508	57022007	Tyw5|chr1:57021508-57022007	0.0969495958406672	.	.
chr1	57406257	57406756	chr1	57142803	57143302	Maip1|chr1:57142803-57143302	0.124124275298539	.	.
chr1	57406257	57406756	chr1	57142803	57143302	Tyw5|chr1:57142803-57143302	0.124124275298539	.	.
chr1	57406257	57406756	chr1	57269706	57270205	Maip1|chr1:57269706-57270205	0.131351093320438	.	.
chr1	57406257	57406756	chr1	57269706	57270205	Tyw5|chr1:57269706-57270205	0.131351093320438	.	.
chr1	57406257	57406756	chr1	57453869	57454368	Maip1|chr1:57453869-57454368	0.0996193905674886	.	.
chr1	57406257	57406756	chr1	57453869	57454368	Tyw5|chr1:57453869-57454368	0.0996193905674886	.	.
chr1	57406767	57407266	chr1	57339116	57339615	Maip1|chr1:57339116-57339615	0.188126420606255	.	.
chr1	57406767	57407266	chr1	57339116	57339615	Tyw5|chr1:57339116-57339615	0.188126420606255	.	.
chr1	58504734	58505233	chr1	58603665	58604164	Gm15834|chr1:58603665-58604164	0.244015972334241	.	.
chr1	58504734	58505233	chr1	58603665	58604164	Gm15834|chr1:58603665-58604164	0.244015972334242	.	.
chr1	58504734	58505233	chr1	58603665	58604164	Orc2|chr1:58603665-58604164	0.244015972334241	.	.
chr1	58504734	58505233	chr1	58603665	58604164	Orc2|chr1:58603665-58604164	0.244015972334242	.	.
chr1	58504734	58505233	chr1	58746853	58747352	Gm15834|chr1:58746853-58747352	0.0992103482969928	.	.
chr1	58504734	58505233	chr1	58746853	58747352	Orc2|chr1:58746853-58747352	0.0992103482969928	.	.
chr1	58586034	58586533	chr1	58746853	58747352	Fam126b|chr1:58746853-58747352	0.100952933260357	.	.
chr1	58586034	58586533	chr1	58746853	58747352	Ndufb3|chr1:58746853-58747352	0.100952933260357	.	.
chr1	58586034	58586533	chr1	58859128	58859627	Fam126b|chr1:58859128-58859627	0.112972064416146	.	.
chr1	58586034	58586533	chr1	58859128	58859627	Ndufb3|chr1:58859128-58859627	0.112972064416146	.	.
chr1	58586034	58586533	chr1	58937261	58937760	Fam126b|chr1:58937261-58937760	0.121845411412746	.	.
chr1	58586034	58586533	chr1	58937261	58937760	Ndufb3|chr1:58937261-58937760	0.121845411412746	.	.
chr1	58586552	58587051	chr1	58524838	58525337	Fam126b|chr1:58524838-58525337	0.0879117051732435	.	.
chr1	58586552	58587051	chr1	58524838	58525337	Ndufb3|chr1:58524838-58525337	0.0879117051732435	.	.
chr1	58586552	58587051	chr1	58614393	58614892	Fam126b|chr1:58614393-58614892	0.137090024807971	.	.
chr1	58586552	58587051	chr1	58614393	58614892	Ndufb3|chr1:58614393-58614892	0.137090024807971	.	.
chr1	58586552	58587051	chr1	58742437	58742936	Fam126b|chr1:58742437-58742936	0.204764253459933	.	.
chr1	58586552	58587051	chr1	58742437	58742936	Ndufb3|chr1:58742437-58742936	0.204764253459933	.	.
chr1	58586552	58587051	chr1	58909565	58910064	Fam126b|chr1:58909565-58910064	0.138076991434881	.	.
chr1	58586552	58587051	chr1	58909565	58910064	Ndufb3|chr1:58909565-58910064	0.138076991434881	.	.
chr1	58586552	58587051	chr1	58936737	58937236	Fam126b|chr1:58936737-58937236	0.0855741542490976	.	.
chr1	58586552	58587051	chr1	58936737	58937236	Ndufb3|chr1:58936737-58937236	0.0855741542490976	.	.
chr1	58710970	58711469	chr1	58614393	58614892	Cflar|chr1:58614393-58614892	0.0855558202118974	.	.
chr1	58710970	58711469	chr1	58617236	58617735	Cflar|chr1:58617236-58617735	0.10280422658961	.	.
chr1	58710970	58711469	chr1	58652543	58653042	Cflar|chr1:58652543-58653042	0.112778673592177	.	.
chr1	58711489	58711988	chr1	58697550	58698049	Cflar|chr1:58697550-58698049	0.0703066875921966	.	.
chr1	58711489	58711988	chr1	58746853	58747352	Cflar|chr1:58746853-58747352	0.0932820031503009	.	.
chr1	58972763	58973262	chr1	59181832	59182331	Stradb|chr1:59181832-59182331	0.1305501536663	.	.
chr1	58972763	58973262	chr1	59181832	59182331	Trak2|chr1:59181832-59182331	0.1305501536663	.	.
chr1	58973284	58973783	chr1	58524838	58525337	Stradb|chr1:58524838-58525337	0.0856232337021441	.	.
chr1	58973284	58973783	chr1	58524838	58525337	Trak2|chr1:58524838-58525337	0.0856232337021441	.	.
chr1	58973284	58973783	chr1	58603665	58604164	Stradb|chr1:58603665-58604164	0.194577230631722	.	.
chr1	58973284	58973783	chr1	58603665	58604164	Trak2|chr1:58603665-58604164	0.194577230631722	.	.
chr1	58973284	58973783	chr1	58677513	58678012	Stradb|chr1:58677513-58678012	0.100848858566626	.	.
chr1	58973284	58973783	chr1	58677513	58678012	Trak2|chr1:58677513-58678012	0.100848858566626	.	.
chr1	58973284	58973783	chr1	58697550	58698049	Stradb|chr1:58697550-58698049	0.0977237033849071	.	.
chr1	58973284	58973783	chr1	58697550	58698049	Trak2|chr1:58697550-58698049	0.0977237033849071	.	.
chr1	58973284	58973783	chr1	58897489	58897988	Stradb|chr1:58897489-58897988	0.126651151493357	.	.
chr1	58973284	58973783	chr1	58897489	58897988	Trak2|chr1:58897489-58897988	0.126651151493357	.	.
chr1	58973284	58973783	chr1	59181832	59182331	Stradb|chr1:59181832-59182331	0.13391008707576	.	.
chr1	58973284	58973783	chr1	59181832	59182331	Trak2|chr1:59181832-59182331	0.13391008707576	.	.
chr1	58973886	58974385	chr1	58540035	58540534	Stradb|chr1:58540035-58540534	0.0928015311480685	.	.
chr1	58973886	58974385	chr1	58540035	58540534	Trak2|chr1:58540035-58540534	0.0928015311480685	.	.
chr1	58973886	58974385	chr1	58603665	58604164	Stradb|chr1:58603665-58604164	0.123324558874641	.	.
chr1	58973886	58974385	chr1	58603665	58604164	Trak2|chr1:58603665-58604164	0.123324558874641	.	.
chr1	58973886	58974385	chr1	58697550	58698049	Stradb|chr1:58697550-58698049	0.300795191767111	.	.
chr1	58973886	58974385	chr1	58697550	58698049	Trak2|chr1:58697550-58698049	0.300795191767111	.	.
chr1	59120147	59120646	chr1	59181832	59182331	G730003C15Rik|chr1:59181832-59182331	0.297218427083708	.	.
chr1	59120147	59120646	chr1	59181832	59182331	Tmem237|chr1:59181832-59182331	0.297218427083708	.	.
chr1	59162883	59163382	chr1	58856761	58857260	Mpp4|chr1:58856761-58857260	0.247551917373206	.	.
chr1	59162883	59163382	chr1	58909565	58910064	Mpp4|chr1:58909565-58910064	0.547305715933894	.	.
chr1	59162883	59163382	chr1	58936737	58937236	Mpp4|chr1:58936737-58937236	0.435954768311167	.	.
chr1	59162883	59163382	chr1	58937261	58937760	Mpp4|chr1:58937261-58937760	0.250486557617899	.	.
chr1	59162883	59163382	chr1	58953049	58953548	Mpp4|chr1:58953049-58953548	0.178760739494887	.	.
chr1	59237006	59237505	chr1	58758338	58758837	Als2|chr1:58758338-58758837	0.086831928954415	.	.
chr1	59237006	59237505	chr1	58758338	58758837	Als2|chr1:58758338-58758837	0.0868319289544151	.	.
chr1	59237006	59237505	chr1	59181832	59182331	Als2|chr1:59181832-59182331	0.116432313361484	.	.
chr1	59763159	59763658	chr1	59899192	59899691	Bmpr2|chr1:59899192-59899691	0.2570113980076	.	.
chr1	59912662	59913161	chr1	59870076	59870575	Fam117b|chr1:59870076-59870575	0.156377485274595	.	.
chr1	59912662	59913161	chr1	60010207	60010706	Fam117b|chr1:60010207-60010706	0.137737914930897	.	.
chr1	59913211	59913710	chr1	59870076	59870575	Fam117b|chr1:59870076-59870575	0.0957131743102561	.	.
chr1	60042424	60042923	chr1	59808867	59809366	Ica1l|chr1:59808867-59809366	0.0986160066238334	.	.
chr1	60042424	60042923	chr1	60396111	60396610	Ica1l|chr1:60396111-60396610	0.0849820292878945	.	.
chr1	60042424	60042923	chr1	60488668	60489167	Ica1l|chr1:60488668-60489167	0.131224578517721	.	.
chr1	60042935	60043434	chr1	59958040	59958539	Ica1l|chr1:59958040-59958539	0.097428714189	.	.
chr1	60042935	60043434	chr1	60396111	60396610	Ica1l|chr1:60396111-60396610	0.0720420553386878	.	.
chr1	60042935	60043434	chr1	60488668	60489167	Ica1l|chr1:60488668-60489167	0.113500547444393	.	.
chr1	60097393	60097892	chr1	60396111	60396610	Carf|chr1:60396111-60396610	0.0855835357210971	.	.
chr1	60097980	60098479	chr1	59870076	59870575	Carf|chr1:59870076-59870575	0.152494436797638	.	.
chr1	60097980	60098479	chr1	59870076	59870575	Wdr12|chr1:59870076-59870575	0.152494436797638	.	.
chr1	60097980	60098479	chr1	59958040	59958539	Carf|chr1:59958040-59958539	0.169065844252325	.	.
chr1	60097980	60098479	chr1	59958040	59958539	Wdr12|chr1:59958040-59958539	0.169065844252325	.	.
chr1	60097980	60098479	chr1	60010207	60010706	Carf|chr1:60010207-60010706	0.104237149641676	.	.
chr1	60097980	60098479	chr1	60010207	60010706	Wdr12|chr1:60010207-60010706	0.104237149641676	.	.
chr1	60097980	60098479	chr1	60396111	60396610	Carf|chr1:60396111-60396610	0.0903762594885202	.	.
chr1	60097980	60098479	chr1	60396111	60396610	Wdr12|chr1:60396111-60396610	0.0903762594885202	.	.
chr1	60098487	60098986	chr1	59987611	59988110	Carf|chr1:59987611-59988110	0.244488740693439	.	.
chr1	60098487	60098986	chr1	59987611	59988110	Wdr12|chr1:59987611-59988110	0.244488740693439	.	.
chr1	60180257	60180756	chr1	59808867	59809366	Nbeal1|chr1:59808867-59809366	0.140183324206059	.	.
chr1	60180257	60180756	chr1	59870076	59870575	Nbeal1|chr1:59870076-59870575	0.111269948448346	.	.
chr1	60180257	60180756	chr1	59897391	59897890	Nbeal1|chr1:59897391-59897890	0.0945432514096309	.	.
chr1	60180257	60180756	chr1	59958040	59958539	Nbeal1|chr1:59958040-59958539	0.202955621518618	.	.
chr1	65122893	65123392	chr1	65010101	65010600	D630023F18Rik|chr1:65010101-65010600	0.075318225722823	.	.
chr1	65122893	65123392	chr1	65280343	65280842	D630023F18Rik|chr1:65280343-65280842	0.161981179994155	.	.
chr1	65186396	65186895	chr1	65129584	65130083	Idh1|chr1:65129584-65130083	0.136707739472908	.	.
chr1	65186396	65186895	chr1	65129584	65130083	Pikfyve|chr1:65129584-65130083	0.136707739472908	.	.
chr1	65186396	65186895	chr1	65179041	65179540	Idh1|chr1:65179041-65179540	0.0709906369737415	.	.
chr1	65186396	65186895	chr1	65179041	65179540	Pikfyve|chr1:65179041-65179540	0.0709906369737415	.	.
chr1	65186396	65186895	chr1	65320310	65320809	Idh1|chr1:65320310-65320809	0.133121937040906	.	.
chr1	65186396	65186895	chr1	65320310	65320809	Pikfyve|chr1:65320310-65320809	0.133121937040906	.	.
chr1	65186396	65186895	chr1	65431052	65431551	Idh1|chr1:65431052-65431551	0.0926286567020702	.	.
chr1	65186396	65186895	chr1	65431052	65431551	Pikfyve|chr1:65431052-65431551	0.0926286567020702	.	.
chr1	65186396	65186895	chr1	65441989	65442488	Idh1|chr1:65441989-65442488	0.0712316263549766	.	.
chr1	65186396	65186895	chr1	65441989	65442488	Pikfyve|chr1:65441989-65442488	0.0712316263549766	.	.
chr1	65186396	65186895	chr1	65491839	65492338	Idh1|chr1:65491839-65492338	0.0946739738666931	.	.
chr1	65186396	65186895	chr1	65491839	65492338	Pikfyve|chr1:65491839-65492338	0.0946739738666931	.	.
chr1	65282716	65283215	chr1	65179041	65179540	Pth2r|chr1:65179041-65179540	0.183190572999673	.	.
chr1	65282716	65283215	chr1	65280343	65280842	Pth2r|chr1:65280343-65280842	0.118055743217477	.	.
chr1	65282716	65283215	chr1	65300788	65301287	Pth2r|chr1:65300788-65301287	0.103872809226271	.	.
chr1	65282716	65283215	chr1	65310949	65311448	Pth2r|chr1:65310949-65311448	0.189071699284298	.	.
chr1	65282716	65283215	chr1	65564982	65565481	Pth2r|chr1:65564982-65565481	0.0898298590780374	.	.
chr1	65282716	65283215	chr1	65666604	65667103	Pth2r|chr1:65666604-65667103	0.173411607622632	.	.
chr1	66174880	66175379	chr1	65825345	65825844	Map2|chr1:65825345-65825844	0.160418155411412	.	.
chr1	66174880	66175379	chr1	66004304	66004803	Map2|chr1:66004304-66004803	0.0851661688338558	.	.
chr1	66174880	66175379	chr1	66111450	66111949	Map2|chr1:66111450-66111949	0.112323814011459	.	.
chr1	66174880	66175379	chr1	66160296	66160795	Map2|chr1:66160296-66160795	0.107986389980559	.	.
chr1	68024722	68025221	chr1	67811484	67811983	Gm15671|chr1:67811484-67811983	0.284271574860603	.	.
chr1	68024722	68025221	chr1	67841763	67842262	Gm15671|chr1:67841763-67842262	0.143481142589062	.	.
chr1	68024722	68025221	chr1	67866867	67867366	Gm15671|chr1:67866867-67867366	0.0973427303967425	.	.
chr1	68024722	68025221	chr1	67866867	67867366	Gm15671|chr1:67866867-67867366	0.0973427303967426	.	.
chr1	68024722	68025221	chr1	68046376	68046875	Gm15671|chr1:68046376-68046875	0.136101838396209	.	.
chr1	68024722	68025221	chr1	68072171	68072670	Gm15671|chr1:68072171-68072670	0.159748976784841	.	.
chr1	68024722	68025221	chr1	68098510	68099009	Gm15671|chr1:68098510-68099009	0.200644548723107	.	.
chr1	68024722	68025221	chr1	68221830	68222329	Gm15671|chr1:68221830-68222329	0.0848590516212268	.	.
chr1	68024722	68025221	chr1	68221830	68222329	Gm15671|chr1:68221830-68222329	0.0848590516212269	.	.
chr1	69687151	69687650	chr1	69515850	69516349	Ikzf2|chr1:69515850-69516349	0.0736792027740851	.	.
chr1	69687151	69687650	chr1	69729310	69729809	Ikzf2|chr1:69729310-69729809	0.125949741471786	.	.
chr1	69687151	69687650	chr1	69884182	69884681	Ikzf2|chr1:69884182-69884681	0.0719891072959725	.	.
chr1	69687151	69687650	chr1	69956556	69957055	Ikzf2|chr1:69956556-69957055	0.114237613714793	.	.
chr1	69826647	69827146	chr1	69515850	69516349	Spag16|chr1:69515850-69516349	0.110630763460699	.	.
chr1	69826647	69827146	chr1	69600991	69601490	Spag16|chr1:69600991-69601490	0.0737477162123299	.	.
chr1	69826647	69827146	chr1	69751856	69752355	Spag16|chr1:69751856-69752355	0.117399053900664	.	.
chr1	69826647	69827146	chr1	69799108	69799607	Spag16|chr1:69799108-69799607	0.203057222812326	.	.
chr1	69826647	69827146	chr1	69828081	69828580	Spag16|chr1:69828081-69828580	0.0954169821255709	.	.
chr1	69826647	69827146	chr1	69996794	69997293	Spag16|chr1:69996794-69997293	0.159252883177679	.	.
chr1	69826647	69827146	chr1	70191604	70192103	Spag16|chr1:70191604-70192103	0.13540539184923	.	.
chr1	69826647	69827146	chr1	70229121	70229620	Spag16|chr1:70229121-70229620	0.0752185974478923	.	.
chr1	70724978	70725477	chr1	70422676	70423175	Vwc2l|chr1:70422676-70423175	0.257745117310818	.	.
chr1	70724978	70725477	chr1	70481970	70482469	Vwc2l|chr1:70481970-70482469	0.183405816722739	.	.
chr1	70724978	70725477	chr1	70655023	70655522	Vwc2l|chr1:70655023-70655522	0.300080740457215	.	.
chr1	70725497	70725996	chr1	70265802	70266301	Vwc2l|chr1:70265802-70266301	0.17108557121254	.	.
chr1	70725497	70725996	chr1	70322521	70323020	Vwc2l|chr1:70322521-70323020	0.113542206369357	.	.
chr1	70725497	70725996	chr1	70323053	70323552	Vwc2l|chr1:70323053-70323552	0.114154667016079	.	.
chr1	70725497	70725996	chr1	70481970	70482469	Vwc2l|chr1:70481970-70482469	0.120554198584919	.	.
chr1	70725497	70725996	chr1	70570290	70570789	Vwc2l|chr1:70570290-70570789	0.112700707350639	.	.
chr1	70725497	70725996	chr1	70655023	70655522	Vwc2l|chr1:70655023-70655522	0.127749266210557	.	.
chr1	70726264	70726763	chr1	70265802	70266301	Vwc2l|chr1:70265802-70266301	0.143920163987601	.	.
chr1	70726264	70726763	chr1	70481970	70482469	Vwc2l|chr1:70481970-70482469	0.089739582171904	.	.
chr1	70726264	70726763	chr1	70533707	70534206	Vwc2l|chr1:70533707-70534206	0.10331348515752	.	.
chr1	70726264	70726763	chr1	70570290	70570789	Vwc2l|chr1:70570290-70570789	0.119578181676724	.	.
chr1	70726264	70726763	chr1	70652581	70653080	Vwc2l|chr1:70652581-70653080	0.153249989329394	.	.
chr1	74505730	74506229	chr1	74799965	74800464	Cnot9|chr1:74799965-74800464	0.0838004925057639	.	.
chr1	74505730	74506229	chr1	74800566	74801065	Cnot9|chr1:74800566-74801065	0.138231064087143	.	.
chr1	74505730	74506229	chr1	74808065	74808564	Cnot9|chr1:74808065-74808564	0.223733354598959	.	.
chr1	74505730	74506229	chr1	74843117	74843616	Cnot9|chr1:74843117-74843616	0.102784934350272	.	.
chr1	74505730	74506229	chr1	74858307	74858806	Cnot9|chr1:74858307-74858806	0.127103875099683	.	.
chr1	74506443	74506942	chr1	74688037	74688536	Cnot9|chr1:74688037-74688536	0.0859059705360419	.	.
chr1	74506443	74506942	chr1	74753532	74754031	Cnot9|chr1:74753532-74754031	0.134986576660929	.	.
chr1	74542596	74543095	chr1	74759797	74760296	Plcd4|chr1:74759797-74760296	0.102408196831114	.	.
chr1	74542596	74543095	chr1	74763029	74763528	Plcd4|chr1:74763029-74763528	0.100840453129556	.	.
chr1	74542596	74543095	chr1	74802933	74803432	Plcd4|chr1:74802933-74803432	0.215452084491207	.	.
chr1	74542596	74543095	chr1	74806444	74806943	Plcd4|chr1:74806444-74806943	0.0831322481322886	.	.
chr1	74542596	74543095	chr1	74806952	74807451	Plcd4|chr1:74806952-74807451	0.153753809030291	.	.
chr1	74542596	74543095	chr1	74858307	74858806	Plcd4|chr1:74858307-74858806	0.0838449359145961	.	.
chr1	74542596	74543095	chr1	74872216	74872715	Plcd4|chr1:74872216-74872715	0.150163586853194	.	.
chr1	74587205	74587704	chr1	74550153	74550652	Bcs1l|chr1:74550153-74550652	0.150288972408568	.	.
chr1	74587205	74587704	chr1	74550153	74550652	Zfp142|chr1:74550153-74550652	0.150288972408568	.	.
chr1	74587205	74587704	chr1	74574828	74575327	Bcs1l|chr1:74574828-74575327	0.170654213690535	.	.
chr1	74587205	74587704	chr1	74574828	74575327	Zfp142|chr1:74574828-74575327	0.170654213690535	.	.
chr1	74587205	74587704	chr1	74806444	74806943	Bcs1l|chr1:74806444-74806943	0.0960006148208366	.	.
chr1	74587205	74587704	chr1	74806444	74806943	Bcs1l|chr1:74806444-74806943	0.0960006148208367	.	.
chr1	74587205	74587704	chr1	74806444	74806943	Zfp142|chr1:74806444-74806943	0.0960006148208366	.	.
chr1	74587205	74587704	chr1	74806444	74806943	Zfp142|chr1:74806444-74806943	0.0960006148208367	.	.
chr1	74587205	74587704	chr1	74816731	74817230	Bcs1l|chr1:74816731-74817230	0.0895277013549672	.	.
chr1	74587205	74587704	chr1	74816731	74817230	Zfp142|chr1:74816731-74817230	0.0895277013549672	.	.
chr1	74587205	74587704	chr1	74824729	74825228	Bcs1l|chr1:74824729-74825228	0.0708975491111486	.	.
chr1	74587205	74587704	chr1	74824729	74825228	Zfp142|chr1:74824729-74825228	0.0708975491111486	.	.
chr1	74587205	74587704	chr1	74859556	74860055	Bcs1l|chr1:74859556-74860055	0.0898277618907417	.	.
chr1	74587205	74587704	chr1	74859556	74860055	Bcs1l|chr1:74859556-74860055	0.0898277618907418	.	.
chr1	74587205	74587704	chr1	74859556	74860055	Zfp142|chr1:74859556-74860055	0.0898277618907417	.	.
chr1	74587205	74587704	chr1	74859556	74860055	Zfp142|chr1:74859556-74860055	0.0898277618907418	.	.
chr1	74587962	74588461	chr1	74759797	74760296	Bcs1l|chr1:74759797-74760296	0.108668349760782	.	.
chr1	74587962	74588461	chr1	74759797	74760296	Zfp142|chr1:74759797-74760296	0.108668349760782	.	.
chr1	74587962	74588461	chr1	74784124	74784623	Bcs1l|chr1:74784124-74784623	0.114720404820228	.	.
chr1	74587962	74588461	chr1	74784124	74784623	Zfp142|chr1:74784124-74784623	0.114720404820228	.	.
chr1	74587962	74588461	chr1	74786284	74786783	Bcs1l|chr1:74786284-74786783	0.144079248728736	.	.
chr1	74587962	74588461	chr1	74786284	74786783	Zfp142|chr1:74786284-74786783	0.144079248728736	.	.
chr1	74587962	74588461	chr1	74794449	74794948	Bcs1l|chr1:74794449-74794948	0.201792057256152	.	.
chr1	74587962	74588461	chr1	74794449	74794948	Zfp142|chr1:74794449-74794948	0.201792057256152	.	.
chr1	74587962	74588461	chr1	74806444	74806943	Bcs1l|chr1:74806444-74806943	0.0829634201955598	.	.
chr1	74587962	74588461	chr1	74806444	74806943	Zfp142|chr1:74806444-74806943	0.0829634201955598	.	.
chr1	74587962	74588461	chr1	74806952	74807451	Bcs1l|chr1:74806952-74807451	0.0736193611541985	.	.
chr1	74587962	74588461	chr1	74806952	74807451	Bcs1l|chr1:74806952-74807451	0.0736193611541986	.	.
chr1	74587962	74588461	chr1	74806952	74807451	Zfp142|chr1:74806952-74807451	0.0736193611541985	.	.
chr1	74587962	74588461	chr1	74806952	74807451	Zfp142|chr1:74806952-74807451	0.0736193611541986	.	.
chr1	74587962	74588461	chr1	74816731	74817230	Bcs1l|chr1:74816731-74817230	0.121202495729134	.	.
chr1	74587962	74588461	chr1	74816731	74817230	Zfp142|chr1:74816731-74817230	0.121202495729134	.	.
chr1	74587962	74588461	chr1	74817277	74817776	Bcs1l|chr1:74817277-74817776	0.0951055188216864	.	.
chr1	74587962	74588461	chr1	74817277	74817776	Zfp142|chr1:74817277-74817776	0.0951055188216864	.	.
chr1	74587962	74588461	chr1	74859556	74860055	Bcs1l|chr1:74859556-74860055	0.0707610515254117	.	.
chr1	74587962	74588461	chr1	74859556	74860055	Zfp142|chr1:74859556-74860055	0.0707610515254117	.	.
chr1	74587962	74588461	chr1	74882110	74882609	Bcs1l|chr1:74882110-74882609	0.115929908690359	.	.
chr1	74587962	74588461	chr1	74882110	74882609	Zfp142|chr1:74882110-74882609	0.115929908690359	.	.
chr1	74601175	74601674	chr1	74551031	74551530	Rnf25|chr1:74551031-74551530	0.0990042953065438	.	.
chr1	74601175	74601674	chr1	74551031	74551530	Stk36|chr1:74551031-74551530	0.0990042953065438	.	.
chr1	74601175	74601674	chr1	74759797	74760296	Rnf25|chr1:74759797-74760296	0.126644697424243	.	.
chr1	74601175	74601674	chr1	74759797	74760296	Stk36|chr1:74759797-74760296	0.126644697424243	.	.
chr1	74601175	74601674	chr1	74772969	74773468	Rnf25|chr1:74772969-74773468	0.11109562889381	.	.
chr1	74601175	74601674	chr1	74772969	74773468	Stk36|chr1:74772969-74773468	0.11109562889381	.	.
chr1	74601175	74601674	chr1	74816731	74817230	Rnf25|chr1:74816731-74817230	0.12794365386818	.	.
chr1	74601175	74601674	chr1	74816731	74817230	Stk36|chr1:74816731-74817230	0.12794365386818	.	.
chr1	74601175	74601674	chr1	74926640	74927139	Rnf25|chr1:74926640-74927139	0.136704542199009	.	.
chr1	74601175	74601674	chr1	74926640	74927139	Stk36|chr1:74926640-74927139	0.136704542199009	.	.
chr1	74661495	74661994	chr1	74550153	74550652	Ttll4|chr1:74550153-74550652	0.0852674521287188	.	.
chr1	74661495	74661994	chr1	74763029	74763528	Ttll4|chr1:74763029-74763528	0.0787236869214091	.	.
chr1	74661495	74661994	chr1	74784124	74784623	Ttll4|chr1:74784124-74784623	0.108710149035278	.	.
chr1	74661495	74661994	chr1	74802933	74803432	Ttll4|chr1:74802933-74803432	0.210349484653352	.	.
chr1	74661495	74661994	chr1	74859556	74860055	Ttll4|chr1:74859556-74860055	0.0952306121043252	.	.
chr1	74661495	74661994	chr1	74872216	74872715	Ttll4|chr1:74872216-74872715	0.111979555558631	.	.
chr1	74661495	74661994	chr1	74880737	74881236	Ttll4|chr1:74880737-74881236	0.156250540850467	.	.
chr1	74661495	74661994	chr1	74882110	74882609	Ttll4|chr1:74882110-74882609	0.117899569069382	.	.
chr1	74850152	74850651	chr1	74688037	74688536	Gm16582|chr1:74688037-74688536	0.0889250903632235	.	.
chr1	74850152	74850651	chr1	74753532	74754031	Gm16582|chr1:74753532-74754031	0.111878309180143	.	.
chr1	74850152	74850651	chr1	74794449	74794948	Gm16582|chr1:74794449-74794948	0.0813485866303075	.	.
chr1	74850152	74850651	chr1	74799965	74800464	Gm16582|chr1:74799965-74800464	0.125377585484631	.	.
chr1	74850152	74850651	chr1	74806444	74806943	Gm16582|chr1:74806444-74806943	0.0705627725245804	.	.
chr1	74850152	74850651	chr1	74806952	74807451	Gm16582|chr1:74806952-74807451	0.0747420473478257	.	.
chr1	74850152	74850651	chr1	74843117	74843616	Gm16582|chr1:74843117-74843616	0.222797659877123	.	.
chr1	74850152	74850651	chr1	74859556	74860055	Gm16582|chr1:74859556-74860055	0.1369950020267	.	.
chr1	74850152	74850651	chr1	75244044	75244543	Gm16582|chr1:75244044-75244543	0.148759660869075	.	.
chr1	74850152	74850651	chr1	75244823	75245322	Gm16582|chr1:75244823-75245322	0.126631206849131	.	.
chr1	74854708	74855207	chr1	74753532	74754031	Cdk5r2|chr1:74753532-74754031	0.0713767024842709	.	.
chr1	74854708	74855207	chr1	74799965	74800464	Cdk5r2|chr1:74799965-74800464	0.0812085517866539	.	.
chr1	74854708	74855207	chr1	74859556	74860055	Cdk5r2|chr1:74859556-74860055	0.11717474693795	.	.
chr1	74854708	74855207	chr1	74882110	74882609	Cdk5r2|chr1:74882110-74882609	0.124994948274752	.	.
chr1	74854708	74855207	chr1	74894978	74895477	Cdk5r2|chr1:74894978-74895477	0.0748586240297679	.	.
chr1	74854708	74855207	chr1	75141393	75141892	Cdk5r2|chr1:75141393-75141892	0.114528348972468	.	.
chr1	74854708	74855207	chr1	75234571	75235070	Cdk5r2|chr1:75234571-75235070	0.0746395082625419	.	.
chr1	74892867	74893366	chr1	74550153	74550652	Cryba2|chr1:74550153-74550652	0.10388600525106	.	.
chr1	74892867	74893366	chr1	74551031	74551530	Cryba2|chr1:74551031-74551530	0.16616247286235	.	.
chr1	74892867	74893366	chr1	74882110	74882609	Cryba2|chr1:74882110-74882609	0.0993217461297451	.	.
chr1	74892867	74893366	chr1	75244044	75244543	Cryba2|chr1:75244044-75244543	0.12277679466317	.	.
chr1	74893408	74893907	chr1	74550153	74550652	Cryba2|chr1:74550153-74550652	0.166079822901659	.	.
chr1	74893408	74893907	chr1	74786284	74786783	Cryba2|chr1:74786284-74786783	0.0964843529167987	.	.
chr1	74893408	74893907	chr1	74802933	74803432	Cryba2|chr1:74802933-74803432	0.114703010874691	.	.
chr1	74893408	74893907	chr1	74880737	74881236	Cryba2|chr1:74880737-74881236	0.195090095117893	.	.
chr1	74935357	74935856	chr1	74806444	74806943	Cfap65|chr1:74806444-74806943	0.0998079379170398	.	.
chr1	74935357	74935856	chr1	74894978	74895477	Cfap65|chr1:74894978-74895477	0.0999083824335953	.	.
chr1	74935357	74935856	chr1	75141393	75141892	Cfap65|chr1:75141393-75141892	0.143228346812404	.	.
chr1	75124760	75125259	chr1	74759797	74760296	Nhej1|chr1:74759797-74760296	0.103687004762698	.	.
chr1	75124760	75125259	chr1	74786284	74786783	Nhej1|chr1:74786284-74786783	0.117405721193333	.	.
chr1	75124760	75125259	chr1	74816731	74817230	Nhej1|chr1:74816731-74817230	0.123799174552399	.	.
chr1	75124760	75125259	chr1	74880737	74881236	Nhej1|chr1:74880737-74881236	0.0730729904353431	.	.
chr1	75124760	75125259	chr1	75016818	75017317	Nhej1|chr1:75016818-75017317	0.152836190358498	.	.
chr1	75142499	75142998	chr1	74786284	74786783	Cnppd1|chr1:74786284-74786783	0.0985328486242742	.	.
chr1	75142499	75142998	chr1	74786284	74786783	Retreg2|chr1:74786284-74786783	0.0985328486242742	.	.
chr1	75142499	75142998	chr1	74799965	74800464	Cnppd1|chr1:74799965-74800464	0.106322284425793	.	.
chr1	75142499	75142998	chr1	74799965	74800464	Retreg2|chr1:74799965-74800464	0.106322284425793	.	.
chr1	75142499	75142998	chr1	74806444	74806943	Cnppd1|chr1:74806444-74806943	0.148042755105792	.	.
chr1	75142499	75142998	chr1	74806444	74806943	Retreg2|chr1:74806444-74806943	0.148042755105792	.	.
chr1	75142499	75142998	chr1	74816731	74817230	Cnppd1|chr1:74816731-74817230	0.0812593781682523	.	.
chr1	75142499	75142998	chr1	74816731	74817230	Retreg2|chr1:74816731-74817230	0.0812593781682523	.	.
chr1	75142499	75142998	chr1	74843117	74843616	Cnppd1|chr1:74843117-74843616	0.121452217777545	.	.
chr1	75142499	75142998	chr1	74843117	74843616	Retreg2|chr1:74843117-74843616	0.121452217777545	.	.
chr1	75142499	75142998	chr1	74859556	74860055	Cnppd1|chr1:74859556-74860055	0.235542311181852	.	.
chr1	75142499	75142998	chr1	74859556	74860055	Retreg2|chr1:74859556-74860055	0.235542311181852	.	.
chr1	75142499	75142998	chr1	74880737	74881236	Cnppd1|chr1:74880737-74881236	0.0815854275015506	.	.
chr1	75142499	75142998	chr1	74880737	74881236	Retreg2|chr1:74880737-74881236	0.0815854275015506	.	.
chr1	75142499	75142998	chr1	74882110	74882609	Cnppd1|chr1:74882110-74882609	0.0712572126348447	.	.
chr1	75142499	75142998	chr1	74882110	74882609	Retreg2|chr1:74882110-74882609	0.0712572126348447	.	.
chr1	75142499	75142998	chr1	75016818	75017317	Cnppd1|chr1:75016818-75017317	0.105085270722239	.	.
chr1	75142499	75142998	chr1	75016818	75017317	Retreg2|chr1:75016818-75017317	0.105085270722239	.	.
chr1	75142499	75142998	chr1	75141393	75141892	Cnppd1|chr1:75141393-75141892	0.088737645637594	.	.
chr1	75142499	75142998	chr1	75141393	75141892	Retreg2|chr1:75141393-75141892	0.088737645637594	.	.
chr1	75142499	75142998	chr1	75234571	75235070	Cnppd1|chr1:75234571-75235070	0.206968548943527	.	.
chr1	75142499	75142998	chr1	75234571	75235070	Retreg2|chr1:75234571-75235070	0.206968548943527	.	.
chr1	75168424	75168923	chr1	74759797	74760296	Zfand2b|chr1:74759797-74760296	0.07713180932093	.	.
chr1	75168424	75168923	chr1	74772969	74773468	Zfand2b|chr1:74772969-74773468	0.118756840695322	.	.
chr1	75168424	75168923	chr1	74806444	74806943	Zfand2b|chr1:74806444-74806943	0.0793273004526169	.	.
chr1	75168424	75168923	chr1	74806952	74807451	Zfand2b|chr1:74806952-74807451	0.133330156530974	.	.
chr1	75168424	75168923	chr1	75244044	75244543	Zfand2b|chr1:75244044-75244543	0.271385826775671	.	.
chr1	75168424	75168923	chr1	75244823	75245322	Zfand2b|chr1:75244823-75245322	0.0890638759098671	.	.
chr1	75180079	75180578	chr1	74784124	74784623	Abcb6|chr1:74784124-74784623	0.121567801183508	.	.
chr1	75180079	75180578	chr1	74786284	74786783	Abcb6|chr1:74786284-74786783	0.165917744534388	.	.
chr1	75180079	75180578	chr1	74806444	74806943	Abcb6|chr1:74806444-74806943	0.132612064212188	.	.
chr1	75180079	75180578	chr1	74816731	74817230	Abcb6|chr1:74816731-74817230	0.126058356138876	.	.
chr1	75180079	75180578	chr1	74858307	74858806	Abcb6|chr1:74858307-74858806	0.152104026584458	.	.
chr1	75180079	75180578	chr1	74859556	74860055	Abcb6|chr1:74859556-74860055	0.0737287768106826	.	.
chr1	75180079	75180578	chr1	74882110	74882609	Abcb6|chr1:74882110-74882609	0.0816909819741838	.	.
chr1	75180079	75180578	chr1	75016818	75017317	Abcb6|chr1:75016818-75017317	0.0808440925775372	.	.
chr1	75180079	75180578	chr1	75141393	75141892	Abcb6|chr1:75141393-75141892	0.0727689633687313	.	.
chr1	75191753	75192252	chr1	74784124	74784623	Ankzf1|chr1:74784124-74784623	0.0820494249635584	.	.
chr1	75191753	75192252	chr1	74784124	74784623	Ankzf1|chr1:74784124-74784623	0.0820494249635585	.	.
chr1	75191753	75192252	chr1	74784124	74784623	Atg9a|chr1:74784124-74784623	0.0820494249635584	.	.
chr1	75191753	75192252	chr1	74784124	74784623	Atg9a|chr1:74784124-74784623	0.0820494249635585	.	.
chr1	75191753	75192252	chr1	74794449	74794948	Ankzf1|chr1:74794449-74794948	0.0799156401498891	.	.
chr1	75191753	75192252	chr1	74794449	74794948	Atg9a|chr1:74794449-74794948	0.0799156401498891	.	.
chr1	75191753	75192252	chr1	74816731	74817230	Ankzf1|chr1:74816731-74817230	0.161193981947355	.	.
chr1	75191753	75192252	chr1	74816731	74817230	Atg9a|chr1:74816731-74817230	0.161193981947355	.	.
chr1	75191753	75192252	chr1	74817277	74817776	Ankzf1|chr1:74817277-74817776	0.136842032561463	.	.
chr1	75191753	75192252	chr1	74817277	74817776	Atg9a|chr1:74817277-74817776	0.136842032561463	.	.
chr1	75191753	75192252	chr1	74824729	74825228	Ankzf1|chr1:74824729-74825228	0.0866339768047136	.	.
chr1	75191753	75192252	chr1	74824729	74825228	Atg9a|chr1:74824729-74825228	0.0866339768047136	.	.
chr1	75191753	75192252	chr1	75016818	75017317	Ankzf1|chr1:75016818-75017317	0.129118327523038	.	.
chr1	75191753	75192252	chr1	75016818	75017317	Atg9a|chr1:75016818-75017317	0.129118327523038	.	.
chr1	75192415	75192914	chr1	74759797	74760296	Ankzf1|chr1:74759797-74760296	0.100471353282433	.	.
chr1	75192415	75192914	chr1	74759797	74760296	Atg9a|chr1:74759797-74760296	0.100471353282433	.	.
chr1	75192415	75192914	chr1	74772969	74773468	Ankzf1|chr1:74772969-74773468	0.096841269998856	.	.
chr1	75192415	75192914	chr1	74772969	74773468	Ankzf1|chr1:74772969-74773468	0.0968412699988561	.	.
chr1	75192415	75192914	chr1	74772969	74773468	Atg9a|chr1:74772969-74773468	0.096841269998856	.	.
chr1	75192415	75192914	chr1	74772969	74773468	Atg9a|chr1:74772969-74773468	0.0968412699988561	.	.
chr1	75192415	75192914	chr1	74784124	74784623	Ankzf1|chr1:74784124-74784623	0.0715978346974153	.	.
chr1	75192415	75192914	chr1	74784124	74784623	Atg9a|chr1:74784124-74784623	0.0715978346974153	.	.
chr1	75192415	75192914	chr1	74816731	74817230	Ankzf1|chr1:74816731-74817230	0.275005626123215	.	.
chr1	75192415	75192914	chr1	74816731	74817230	Atg9a|chr1:74816731-74817230	0.275005626123215	.	.
chr1	75192415	75192914	chr1	74859556	74860055	Ankzf1|chr1:74859556-74860055	0.0972022626545373	.	.
chr1	75192415	75192914	chr1	74859556	74860055	Atg9a|chr1:74859556-74860055	0.0972022626545373	.	.
chr1	75192415	75192914	chr1	74872216	74872715	Ankzf1|chr1:74872216-74872715	0.130327863158457	.	.
chr1	75192415	75192914	chr1	74872216	74872715	Atg9a|chr1:74872216-74872715	0.130327863158457	.	.
chr1	75192415	75192914	chr1	74880737	74881236	Ankzf1|chr1:74880737-74881236	0.187094729419138	.	.
chr1	75192415	75192914	chr1	74880737	74881236	Atg9a|chr1:74880737-74881236	0.187094729419138	.	.
chr1	75192415	75192914	chr1	74894978	74895477	Ankzf1|chr1:74894978-74895477	0.0807307612883511	.	.
chr1	75192415	75192914	chr1	74894978	74895477	Ankzf1|chr1:74894978-74895477	0.0807307612883512	.	.
chr1	75192415	75192914	chr1	74894978	74895477	Atg9a|chr1:74894978-74895477	0.0807307612883511	.	.
chr1	75192415	75192914	chr1	74894978	74895477	Atg9a|chr1:74894978-74895477	0.0807307612883512	.	.
chr1	75192415	75192914	chr1	75016818	75017317	Ankzf1|chr1:75016818-75017317	0.105615357514855	.	.
chr1	75192415	75192914	chr1	75016818	75017317	Atg9a|chr1:75016818-75017317	0.105615357514855	.	.
chr1	75210546	75211045	chr1	74800566	74801065	Glb1l|chr1:74800566-74801065	0.0825717059003439	.	.
chr1	75210546	75211045	chr1	74800566	74801065	Stk16|chr1:74800566-74801065	0.0825717059003439	.	.
chr1	75210546	75211045	chr1	74806444	74806943	Glb1l|chr1:74806444-74806943	0.118790770140342	.	.
chr1	75210546	75211045	chr1	74806444	74806943	Stk16|chr1:74806444-74806943	0.118790770140342	.	.
chr1	75210546	75211045	chr1	75218312	75218811	Glb1l|chr1:75218312-75218811	0.104665756888181	.	.
chr1	75210546	75211045	chr1	75218312	75218811	Stk16|chr1:75218312-75218811	0.104665756888181	.	.
chr1	75219086	75219585	chr1	74784124	74784623	Tuba4a|chr1:74784124-74784623	0.0817984405190148	.	.
chr1	75219086	75219585	chr1	74786284	74786783	Tuba4a|chr1:74786284-74786783	0.178913060467442	.	.
chr1	75219086	75219585	chr1	74802933	74803432	Tuba4a|chr1:74802933-74803432	0.203457487145834	.	.
chr1	75219086	75219585	chr1	74806952	74807451	Tuba4a|chr1:74806952-74807451	0.187124310920055	.	.
chr1	75219086	75219585	chr1	74882110	74882609	Tuba4a|chr1:74882110-74882609	0.113559099196234	.	.
chr1	75219086	75219585	chr1	75001124	75001623	Tuba4a|chr1:75001124-75001623	0.109885441622611	.	.
chr1	75219086	75219585	chr1	75016818	75017317	Tuba4a|chr1:75016818-75017317	0.165592342083277	.	.
chr1	75219086	75219585	chr1	75141393	75141892	Tuba4a|chr1:75141393-75141892	0.18966667558551	.	.
chr1	75236144	75236643	chr1	74799965	74800464	Dnajb2|chr1:74799965-74800464	0.112988349098161	.	.
chr1	75236144	75236643	chr1	74859556	74860055	Dnajb2|chr1:74859556-74860055	0.11950242740458	.	.
chr1	75236144	75236643	chr1	74880737	74881236	Dnajb2|chr1:74880737-74881236	0.0907604449948536	.	.
chr1	75236144	75236643	chr1	75016818	75017317	Dnajb2|chr1:75016818-75017317	0.0992752317058977	.	.
chr1	75236144	75236643	chr1	75141393	75141892	Dnajb2|chr1:75141393-75141892	0.123296795446898	.	.
chr1	75236144	75236643	chr1	75234571	75235070	Dnajb2|chr1:75234571-75235070	0.131385102397685	.	.
chr1	75236651	75237150	chr1	74799965	74800464	Dnajb2|chr1:74799965-74800464	0.14887336970298	.	.
chr1	75236651	75237150	chr1	74802933	74803432	Dnajb2|chr1:74802933-74803432	0.235973708273917	.	.
chr1	75236651	75237150	chr1	74806444	74806943	Dnajb2|chr1:74806444-74806943	0.21618566592709	.	.
chr1	75236651	75237150	chr1	74806952	74807451	Dnajb2|chr1:74806952-74807451	0.150411008074253	.	.
chr1	75236651	75237150	chr1	74859556	74860055	Dnajb2|chr1:74859556-74860055	0.0929523352092339	.	.
chr1	75236651	75237150	chr1	75234571	75235070	Dnajb2|chr1:75234571-75235070	0.123694028677719	.	.
chr1	78310931	78311430	chr1	78322420	78322919	Sgpp2|chr1:78322420-78322919	0.116488074728622	.	.
chr1	78310931	78311430	chr1	78357374	78357873	Sgpp2|chr1:78357374-78357873	0.0752122863996432	.	.
chr1	78488387	78488886	chr1	78322420	78322919	Farsb|chr1:78322420-78322919	0.134943965641126	.	.
chr1	78488387	78488886	chr1	78371610	78372109	Farsb|chr1:78371610-78372109	0.162913932689399	.	.
chr1	78488387	78488886	chr1	78419495	78419994	Farsb|chr1:78419495-78419994	0.0841540398573344	.	.
chr1	78488387	78488886	chr1	78454635	78455134	Farsb|chr1:78454635-78455134	0.133882501919712	.	.
chr1	78488900	78489399	chr1	78217089	78217588	Farsb|chr1:78217089-78217588	0.123252889464438	.	.
chr1	78488900	78489399	chr1	78322420	78322919	Farsb|chr1:78322420-78322919	0.273561261420725	.	.
chr1	79439807	79440306	chr1	79228147	79228646	Scg2|chr1:79228147-79228646	0.116309734878635	.	.
chr1	79439807	79440306	chr1	79262397	79262896	Scg2|chr1:79262397-79262896	0.144766666064579	.	.
chr1	79439807	79440306	chr1	79290522	79291021	Scg2|chr1:79290522-79291021	0.134106781488146	.	.
chr1	79439807	79440306	chr1	79312113	79312612	Scg2|chr1:79312113-79312612	0.0909552457078665	.	.
chr1	79439807	79440306	chr1	79429683	79430182	Scg2|chr1:79429683-79430182	0.150640326724813	.	.
chr1	84839808	84840307	chr1	84787428	84787927	Fbxo36|chr1:84787428-84787927	0.125904025569367	.	.
chr1	84839808	84840307	chr1	84787428	84787927	Trip12|chr1:84787428-84787927	0.125904025569367	.	.
chr1	84934883	84935382	chr1	84751623	84752122	Slc16a14|chr1:84751623-84752122	0.0922942720364597	.	.
chr1	84934883	84935382	chr1	84838531	84839030	Slc16a14|chr1:84838531-84839030	0.2199054397239	.	.
chr1	84934883	84935382	chr1	84838531	84839030	Slc16a14|chr1:84838531-84839030	0.219905439723901	.	.
chr1	84934883	84935382	chr1	84881481	84881980	Slc16a14|chr1:84881481-84881980	0.153333667906142	.	.
chr1	84934883	84935382	chr1	84933383	84933882	Slc16a14|chr1:84933383-84933882	0.0895380512429113	.	.
chr1	84934883	84935382	chr1	84965493	84965992	Slc16a14|chr1:84965493-84965992	0.0747622713913405	.	.
chr1	84935649	84936148	chr1	84777376	84777875	Slc16a14|chr1:84777376-84777875	0.0717405288955326	.	.
chr1	84935649	84936148	chr1	85114670	85115169	Slc16a14|chr1:85114670-85115169	0.152788977805148	.	.
chr1	85793160	85793659	chr1	85736435	85736934	Cab39|chr1:85736435-85736934	0.0750077185255411	.	.
chr1	85793160	85793659	chr1	85751349	85751848	Cab39|chr1:85751349-85751848	0.248030767666924	.	.
chr1	85793160	85793659	chr1	85853262	85853761	Cab39|chr1:85853262-85853761	0.123797422787351	.	.
chr1	85793160	85793659	chr1	85869875	85870374	Cab39|chr1:85869875-85870374	0.110692060954534	.	.
chr1	85793160	85793659	chr1	85922384	85922883	Cab39|chr1:85922384-85922883	0.138695192955488	.	.
chr1	85894274	85894773	chr1	85810332	85810831	Itm2c|chr1:85810332-85810831	0.0802199545766956	.	.
chr1	85894274	85894773	chr1	85898791	85899290	Itm2c|chr1:85898791-85899290	0.104141821276342	.	.
chr1	85928201	85928700	chr1	85580608	85581107	4933407L21Rik|chr1:85580608-85581107	0.0709750062060217	.	.
chr1	85928201	85928700	chr1	85833145	85833644	4933407L21Rik|chr1:85833145-85833644	0.0801661692221184	.	.
chr1	85928201	85928700	chr1	85921732	85922231	4933407L21Rik|chr1:85921732-85922231	0.0739856367162435	.	.
chr1	85928201	85928700	chr1	85999484	85999983	4933407L21Rik|chr1:85999484-85999983	0.145359682791342	.	.
chr1	87755700	87756199	chr1	87848618	87849117	Atg16l1|chr1:87848618-87849117	0.192497297763295	.	.
chr1	87755700	87756199	chr1	87885568	87886067	Atg16l1|chr1:87885568-87886067	0.0906109563724462	.	.
chr1	87755700	87756199	chr1	87982239	87982738	Atg16l1|chr1:87982239-87982738	0.0715451250065173	.	.
chr1	87853009	87853508	chr1	87798300	87798799	Dgkd|chr1:87798300-87798799	0.120726857804994	.	.
chr1	88007504	88008003	chr1	87766169	87766668	Usp40|chr1:87766169-87766668	0.0804100924774252	.	.
chr1	88007504	88008003	chr1	88320520	88321019	Usp40|chr1:88320520-88321019	0.183763647897744	.	.
chr1	88007504	88008003	chr1	88321196	88321695	Usp40|chr1:88321196-88321695	0.0834445283286375	.	.
chr1	88007504	88008003	chr1	88357393	88357892	Usp40|chr1:88357393-88357892	0.114057171210238	.	.
chr1	88007504	88008003	chr1	88427960	88428459	Usp40|chr1:88427960-88428459	0.22492102505078	.	.
chr1	88007504	88008003	chr1	88437694	88438193	Usp40|chr1:88437694-88438193	0.235632813563003	.	.
chr1	88007504	88008003	chr1	88482288	88482787	Usp40|chr1:88482288-88482787	0.10967003952722	.	.
chr1	88008031	88008530	chr1	87798300	87798799	Usp40|chr1:87798300-87798799	0.100964396165937	.	.
chr1	88008031	88008530	chr1	87813063	87813562	Usp40|chr1:87813063-87813562	0.0817268637123429	.	.
chr1	88008031	88008530	chr1	87848618	87849117	Usp40|chr1:87848618-87849117	0.109208983781139	.	.
chr1	88008031	88008530	chr1	87913212	87913711	Usp40|chr1:87913212-87913711	0.136281767879381	.	.
chr1	88008031	88008530	chr1	87925537	87926036	Usp40|chr1:87925537-87926036	0.106223999211953	.	.
chr1	88008031	88008530	chr1	88321196	88321695	Usp40|chr1:88321196-88321695	0.147335756032958	.	.
chr1	88008031	88008530	chr1	88357393	88357892	Usp40|chr1:88357393-88357892	0.227127783488499	.	.
chr1	88008031	88008530	chr1	88424541	88425040	Usp40|chr1:88424541-88425040	0.0775632031628147	.	.
chr1	88008031	88008530	chr1	88427960	88428459	Usp40|chr1:88427960-88428459	0.0750923231573717	.	.
chr1	88008031	88008530	chr1	88437694	88438193	Usp40|chr1:88437694-88438193	0.195389218229448	.	.
chr1	88008031	88008530	chr1	88470539	88471038	Usp40|chr1:88470539-88471038	0.0922063813824365	.	.
chr1	88008031	88008530	chr1	88470539	88471038	Usp40|chr1:88470539-88471038	0.0922063813824366	.	.
chr1	88205505	88206004	chr1	87766169	87766668	Dnajb3|chr1:87766169-87766668	0.120800873840616	.	.
chr1	88205505	88206004	chr1	87813063	87813562	Dnajb3|chr1:87813063-87813562	0.0734371983818043	.	.
chr1	88205505	88206004	chr1	87885568	87886067	Dnajb3|chr1:87885568-87886067	0.101656047808975	.	.
chr1	88205505	88206004	chr1	87913212	87913711	Dnajb3|chr1:87913212-87913711	0.203865144634035	.	.
chr1	88205505	88206004	chr1	87934991	87935490	Dnajb3|chr1:87934991-87935490	0.120606209088094	.	.
chr1	88205505	88206004	chr1	87982239	87982738	Dnajb3|chr1:87982239-87982738	0.169769232717311	.	.
chr1	88205505	88206004	chr1	88321196	88321695	Dnajb3|chr1:88321196-88321695	0.0814607297442034	.	.
chr1	88205505	88206004	chr1	88345509	88346008	Dnajb3|chr1:88345509-88346008	0.116760524266515	.	.
chr1	88205505	88206004	chr1	88346059	88346558	Dnajb3|chr1:88346059-88346558	0.101294754991274	.	.
chr1	88205505	88206004	chr1	88427960	88428459	Dnajb3|chr1:88427960-88428459	0.0890380004973995	.	.
chr1	88205505	88206004	chr1	88427960	88428459	Dnajb3|chr1:88427960-88428459	0.0890380004973996	.	.
chr1	88205505	88206004	chr1	88482288	88482787	Dnajb3|chr1:88482288-88482787	0.166066991769895	.	.
chr1	88205505	88206004	chr1	88484021	88484520	Dnajb3|chr1:88484021-88484520	0.163058348900805	.	.
chr1	88205505	88206004	chr1	88497179	88497678	Dnajb3|chr1:88497179-88497678	0.117501931285296	.	.
chr1	88277410	88277909	chr1	88321196	88321695	Hjurp|chr1:88321196-88321695	0.126151622615287	.	.
chr1	88277410	88277909	chr1	88321196	88321695	Trpm8|chr1:88321196-88321695	0.126151622615287	.	.
chr1	88277410	88277909	chr1	88427960	88428459	Hjurp|chr1:88427960-88428459	0.0916330145208725	.	.
chr1	88277410	88277909	chr1	88427960	88428459	Trpm8|chr1:88427960-88428459	0.0916330145208725	.	.
chr1	88277410	88277909	chr1	88429538	88430037	Hjurp|chr1:88429538-88430037	0.121611214391706	.	.
chr1	88277410	88277909	chr1	88429538	88430037	Trpm8|chr1:88429538-88430037	0.121611214391706	.	.
chr1	88277410	88277909	chr1	88447492	88447991	Hjurp|chr1:88447492-88447991	0.159698518216317	.	.
chr1	88277410	88277909	chr1	88447492	88447991	Trpm8|chr1:88447492-88447991	0.159698518216317	.	.
chr1	88277410	88277909	chr1	88470539	88471038	Hjurp|chr1:88470539-88471038	0.256950139171092	.	.
chr1	88277410	88277909	chr1	88470539	88471038	Trpm8|chr1:88470539-88471038	0.256950139171092	.	.
chr1	88353076	88353575	chr1	88262219	88262718	4930453O03Rik|chr1:88262219-88262718	0.0980356081483969	.	.
chr1	88353076	88353575	chr1	88262730	88263229	4930453O03Rik|chr1:88262730-88263229	0.129422806559162	.	.
chr1	88353076	88353575	chr1	88262730	88263229	4930453O03Rik|chr1:88262730-88263229	0.129422806559163	.	.
chr1	88353076	88353575	chr1	88330580	88331079	4930453O03Rik|chr1:88330580-88331079	0.0703569051899321	.	.
chr1	88353076	88353575	chr1	88397850	88398349	4930453O03Rik|chr1:88397850-88398349	0.129264357009112	.	.
chr1	88353076	88353575	chr1	88429538	88430037	4930453O03Rik|chr1:88429538-88430037	0.165426495637273	.	.
chr1	88353076	88353575	chr1	88437694	88438193	4930453O03Rik|chr1:88437694-88438193	0.0737402582417338	.	.
chr1	88353076	88353575	chr1	88470539	88471038	4930453O03Rik|chr1:88470539-88471038	0.147445245623908	.	.
chr1	88353076	88353575	chr1	88497179	88497678	4930453O03Rik|chr1:88497179-88497678	0.136790871496447	.	.
chr1	88462457	88462956	chr1	88337745	88338244	Gm29538|chr1:88337745-88338244	0.192436232926359	.	.
chr1	88462457	88462956	chr1	88446553	88447052	Gm29538|chr1:88446553-88447052	0.144487300442527	.	.
chr1	88462457	88462956	chr1	88447492	88447991	Gm29538|chr1:88447492-88447991	0.138373473325934	.	.
chr1	88462457	88462956	chr1	88456267	88456766	Gm29538|chr1:88456267-88456766	0.0940179851219891	.	.
chr1	88462457	88462956	chr1	88456267	88456766	Gm29538|chr1:88456267-88456766	0.0940179851219892	.	.
chr1	88462457	88462956	chr1	88461073	88461572	Gm29538|chr1:88461073-88461572	0.154133961715877	.	.
chr1	88462457	88462956	chr1	88482288	88482787	Gm29538|chr1:88482288-88482787	0.179799412964605	.	.
chr1	88462457	88462956	chr1	88494480	88494979	Gm29538|chr1:88494480-88494979	0.0966417060004873	.	.
chr1	92647708	92648207	chr1	92683124	92683623	Otos|chr1:92683124-92683623	0.154017543038995	.	.
chr1	92647708	92648207	chr1	92686934	92687433	Otos|chr1:92686934-92687433	0.142802064648723	.	.
chr1	92647708	92648207	chr1	92712294	92712793	Otos|chr1:92712294-92712793	0.0859812981512414	.	.
chr1	92647708	92648207	chr1	92718432	92718931	Otos|chr1:92718432-92718931	0.110301608691574	.	.
chr1	92647708	92648207	chr1	92799618	92800117	Otos|chr1:92799618-92800117	0.236503900124303	.	.
chr1	92647708	92648207	chr1	92866110	92866609	Otos|chr1:92866110-92866609	0.103955248033616	.	.
chr1	92647708	92648207	chr1	92895020	92895519	Otos|chr1:92895020-92895519	0.122396499182254	.	.
chr1	92648720	92649219	chr1	92712294	92712793	Otos|chr1:92712294-92712793	0.0770250350526152	.	.
chr1	92648720	92649219	chr1	92718432	92718931	Otos|chr1:92718432-92718931	0.120782055395236	.	.
chr1	92648720	92649219	chr1	92866110	92866609	Otos|chr1:92866110-92866609	0.108759250815931	.	.
chr1	92831030	92831529	chr1	92610875	92611374	Gpc1|chr1:92610875-92611374	0.105513508622702	.	.
chr1	92831030	92831529	chr1	92616019	92616518	Gpc1|chr1:92616019-92616518	0.0776442365395941	.	.
chr1	92831030	92831529	chr1	92866110	92866609	Gpc1|chr1:92866110-92866609	0.0831771246260756	.	.
chr1	92831030	92831529	chr1	92946566	92947065	Gpc1|chr1:92946566-92947065	0.0710719013283861	.	.
chr1	92831030	92831529	chr1	92994301	92994800	Gpc1|chr1:92994301-92994800	0.134875865552044	.	.
chr1	92831616	92832115	chr1	92675841	92676340	Gpc1|chr1:92675841-92676340	0.0846049384952514	.	.
chr1	92848463	92848962	chr1	92521236	92521735	Gm29480|chr1:92521236-92521735	0.0725485106262972	.	.
chr1	92848463	92848962	chr1	92616019	92616518	Gm29480|chr1:92616019-92616518	0.0902739961820122	.	.
chr1	92848463	92848962	chr1	92683124	92683623	Gm29480|chr1:92683124-92683623	0.0866641634399708	.	.
chr1	92848463	92848962	chr1	92686934	92687433	Gm29480|chr1:92686934-92687433	0.0849582099424267	.	.
chr1	92848463	92848962	chr1	92712294	92712793	Gm29480|chr1:92712294-92712793	0.120807418168773	.	.
chr1	92848463	92848962	chr1	92718432	92718931	Gm29480|chr1:92718432-92718931	0.071618712148283	.	.
chr1	92849473	92849972	chr1	92521236	92521735	Gm29480|chr1:92521236-92521735	0.124435137596553	.	.
chr1	92849473	92849972	chr1	92946566	92947065	Gm29480|chr1:92946566-92947065	0.164686925424678	.	.
chr1	92849473	92849972	chr1	92956591	92957090	Gm29480|chr1:92956591-92957090	0.0939948461658918	.	.
chr1	92902753	92903252	chr1	92610875	92611374	Ankmy1|chr1:92610875-92611374	0.116796029013372	.	.
chr1	92906632	92907131	chr1	92521236	92521735	Dusp28|chr1:92521236-92521735	0.0930029094975906	.	.
chr1	92906632	92907131	chr1	92610875	92611374	Dusp28|chr1:92610875-92611374	0.0940086125137044	.	.
chr1	92906632	92907131	chr1	92610875	92611374	Dusp28|chr1:92610875-92611374	0.0940086125137045	.	.
chr1	92906632	92907131	chr1	92675841	92676340	Dusp28|chr1:92675841-92676340	0.211187536123531	.	.
chr1	92906632	92907131	chr1	92839219	92839718	Dusp28|chr1:92839219-92839718	0.138420896161169	.	.
chr1	92906632	92907131	chr1	92946566	92947065	Dusp28|chr1:92946566-92947065	0.137061477090598	.	.
chr1	92907215	92907714	chr1	92840219	92840718	Dusp28|chr1:92840219-92840718	0.119061685461286	.	.
chr1	92907215	92907714	chr1	92895020	92895519	Dusp28|chr1:92895020-92895519	0.150950271570017	.	.
chr1	92910422	92910921	chr1	92675841	92676340	5033417F24Rik|chr1:92675841-92676340	0.0918148210596267	.	.
chr1	92910422	92910921	chr1	92675841	92676340	Rnpepl1|chr1:92675841-92676340	0.0918148210596267	.	.
chr1	92910928	92911427	chr1	92521236	92521735	5033417F24Rik|chr1:92521236-92521735	0.15248936886152	.	.
chr1	92910928	92911427	chr1	92521236	92521735	Rnpepl1|chr1:92521236-92521735	0.15248936886152	.	.
chr1	92910928	92911427	chr1	92718432	92718931	5033417F24Rik|chr1:92718432-92718931	0.0761601007420126	.	.
chr1	92910928	92911427	chr1	92718432	92718931	Rnpepl1|chr1:92718432-92718931	0.0761601007420126	.	.
chr1	92910928	92911427	chr1	92946566	92947065	5033417F24Rik|chr1:92946566-92947065	0.096158940360657	.	.
chr1	92910928	92911427	chr1	92946566	92947065	Rnpepl1|chr1:92946566-92947065	0.096158940360657	.	.
chr1	92910928	92911427	chr1	92994991	92995490	5033417F24Rik|chr1:92994991-92995490	0.139684958923913	.	.
chr1	92910928	92911427	chr1	92994991	92995490	Rnpepl1|chr1:92994991-92995490	0.139684958923913	.	.
chr1	92934435	92934934	chr1	92610875	92611374	Capn10|chr1:92610875-92611374	0.115273717104953	.	.
chr1	92934435	92934934	chr1	92683124	92683623	Capn10|chr1:92683124-92683623	0.0925160114480896	.	.
chr1	92934435	92934934	chr1	92686934	92687433	Capn10|chr1:92686934-92687433	0.158349666610671	.	.
chr1	92934435	92934934	chr1	92895020	92895519	Capn10|chr1:92895020-92895519	0.227228589519465	.	.
chr1	92934435	92934934	chr1	92921661	92922160	Capn10|chr1:92921661-92922160	0.127548013182965	.	.
chr1	93305687	93306186	chr1	93347074	93347573	Gm28535|chr1:93347074-93347573	0.126349807092671	.	.
chr1	93305687	93306186	chr1	93347074	93347573	Mterf4|chr1:93347074-93347573	0.126349807092671	.	.
chr1	93305687	93306186	chr1	93560595	93561094	Gm28535|chr1:93560595-93561094	0.116326372515378	.	.
chr1	93305687	93306186	chr1	93560595	93561094	Mterf4|chr1:93560595-93561094	0.116326372515378	.	.
chr1	93342619	93343118	chr1	93444675	93445174	Pask|chr1:93444675-93445174	0.0950691771094324	.	.
chr1	93342619	93343118	chr1	93444675	93445174	Ppp1r7|chr1:93444675-93445174	0.0950691771094324	.	.
chr1	93342619	93343118	chr1	93445454	93445953	Pask|chr1:93445454-93445953	0.0736238162717893	.	.
chr1	93342619	93343118	chr1	93445454	93445953	Ppp1r7|chr1:93445454-93445953	0.0736238162717893	.	.
chr1	93342619	93343118	chr1	93653936	93654435	Pask|chr1:93653936-93654435	0.207713758978276	.	.
chr1	93342619	93343118	chr1	93653936	93654435	Ppp1r7|chr1:93653936-93654435	0.207713758978276	.	.
chr1	93343358	93343857	chr1	93686883	93687382	Pask|chr1:93686883-93687382	0.313951299331076	.	.
chr1	93343358	93343857	chr1	93686883	93687382	Ppp1r7|chr1:93686883-93687382	0.313951299331076	.	.
chr1	93343358	93343857	chr1	93698616	93699115	Pask|chr1:93698616-93699115	0.177345576939819	.	.
chr1	93343358	93343857	chr1	93698616	93699115	Ppp1r7|chr1:93698616-93699115	0.177345576939819	.	.
chr1	93343358	93343857	chr1	93699126	93699625	Pask|chr1:93699126-93699625	0.0741745370613933	.	.
chr1	93343358	93343857	chr1	93699126	93699625	Ppp1r7|chr1:93699126-93699625	0.0741745370613933	.	.
chr1	93343358	93343857	chr1	93719477	93719976	Pask|chr1:93719477-93719976	0.292052313174058	.	.
chr1	93343358	93343857	chr1	93719477	93719976	Ppp1r7|chr1:93719477-93719976	0.292052313174058	.	.
chr1	93478107	93478606	chr1	93445454	93445953	Hdlbp|chr1:93445454-93445953	0.0861393540440039	.	.
chr1	93478107	93478606	chr1	93445454	93445953	Sept2|chr1:93445454-93445953	0.0861393540440039	.	.
chr1	93478107	93478606	chr1	93548851	93549350	Hdlbp|chr1:93548851-93549350	0.0906487673575701	.	.
chr1	93478107	93478606	chr1	93548851	93549350	Sept2|chr1:93548851-93549350	0.0906487673575701	.	.
chr1	93478107	93478606	chr1	93560595	93561094	Hdlbp|chr1:93560595-93561094	0.105181423178642	.	.
chr1	93478107	93478606	chr1	93560595	93561094	Sept2|chr1:93560595-93561094	0.105181423178642	.	.
chr1	93478107	93478606	chr1	93577026	93577525	Hdlbp|chr1:93577026-93577525	0.172899901366152	.	.
chr1	93478107	93478606	chr1	93577026	93577525	Sept2|chr1:93577026-93577525	0.172899901366152	.	.
chr1	93478622	93479121	chr1	93577026	93577525	Hdlbp|chr1:93577026-93577525	0.340961620708816	.	.
chr1	93478622	93479121	chr1	93577026	93577525	Sept2|chr1:93577026-93577525	0.340961620708816	.	.
chr1	93478622	93479121	chr1	93668682	93669181	Hdlbp|chr1:93668682-93669181	0.118923671056715	.	.
chr1	93478622	93479121	chr1	93668682	93669181	Sept2|chr1:93668682-93669181	0.118923671056715	.	.
chr1	93478622	93479121	chr1	93699126	93699625	Hdlbp|chr1:93699126-93699625	0.113694365092544	.	.
chr1	93478622	93479121	chr1	93699126	93699625	Sept2|chr1:93699126-93699625	0.113694365092544	.	.
chr1	93511801	93512300	chr1	93445454	93445953	Farp2|chr1:93445454-93445953	0.0777634081310548	.	.
chr1	93511801	93512300	chr1	93577026	93577525	Farp2|chr1:93577026-93577525	0.179147700126803	.	.
chr1	93511801	93512300	chr1	93577810	93578309	Farp2|chr1:93577810-93578309	0.0799545077436296	.	.
chr1	93511801	93512300	chr1	93773070	93773569	Farp2|chr1:93773070-93773569	0.170375972042237	.	.
chr1	93634975	93635474	chr1	93444675	93445174	Gm28536|chr1:93444675-93445174	0.161495068179649	.	.
chr1	93634975	93635474	chr1	93445454	93445953	Gm28536|chr1:93445454-93445953	0.097037795094205	.	.
chr1	93634975	93635474	chr1	93577810	93578309	Gm28536|chr1:93577810-93578309	0.0873172836126881	.	.
chr1	93634975	93635474	chr1	93835845	93836344	Gm28536|chr1:93835845-93836344	0.096249043812606	.	.
chr1	93635550	93636049	chr1	93445454	93445953	Gm28536|chr1:93445454-93445953	0.110874571380505	.	.
chr1	93635550	93636049	chr1	93548851	93549350	Gm28536|chr1:93548851-93549350	0.1561372616526	.	.
chr1	93635550	93636049	chr1	93560595	93561094	Gm28536|chr1:93560595-93561094	0.0717798848645713	.	.
chr1	93635550	93636049	chr1	93686883	93687382	Gm28536|chr1:93686883-93687382	0.248626683913825	.	.
chr1	93685241	93685740	chr1	93444675	93445174	Bok|chr1:93444675-93445174	0.165807176633951	.	.
chr1	93685241	93685740	chr1	93506953	93507452	Bok|chr1:93506953-93507452	0.07545475134983	.	.
chr1	93685241	93685740	chr1	93577026	93577525	Bok|chr1:93577026-93577525	0.143283661779434	.	.
chr1	93685241	93685740	chr1	93577810	93578309	Bok|chr1:93577810-93578309	0.141113553261565	.	.
chr1	93685241	93685740	chr1	93686883	93687382	Bok|chr1:93686883-93687382	0.279772574554485	.	.
chr1	93685241	93685740	chr1	93698616	93699115	Bok|chr1:93698616-93699115	0.366870343971446	.	.
chr1	93685241	93685740	chr1	93699126	93699625	Bok|chr1:93699126-93699625	0.294325162129667	.	.
chr1	93685241	93685740	chr1	93719477	93719976	Bok|chr1:93719477-93719976	0.141041503496674	.	.
chr1	93686360	93686859	chr1	93444675	93445174	Bok|chr1:93444675-93445174	0.291934580381629	.	.
chr1	93686360	93686859	chr1	93506953	93507452	Bok|chr1:93506953-93507452	0.090869152686907	.	.
chr1	93686360	93686859	chr1	93577026	93577525	Bok|chr1:93577026-93577525	0.0996345275218771	.	.
chr1	93686360	93686859	chr1	93577810	93578309	Bok|chr1:93577810-93578309	0.269917035772038	.	.
chr1	93686360	93686859	chr1	93686883	93687382	Bok|chr1:93686883-93687382	0.436272822169511	.	.
chr1	93686360	93686859	chr1	93698616	93699115	Bok|chr1:93698616-93699115	0.220346145461665	.	.
chr1	93686360	93686859	chr1	93719477	93719976	Bok|chr1:93719477-93719976	0.0962973593391146	.	.
chr1	93731754	93732253	chr1	93347074	93347573	Gm10550|chr1:93347074-93347573	0.213188303243943	.	.
chr1	93731754	93732253	chr1	93773070	93773569	Gm10550|chr1:93773070-93773569	0.112804392063352	.	.
chr1	93731754	93732253	chr1	93835845	93836344	Gm10550|chr1:93835845-93836344	0.0762923795257808	.	.
chr1	93754078	93754577	chr1	93653936	93654435	Thap4|chr1:93653936-93654435	0.146290228875139	.	.
chr1	93754078	93754577	chr1	93686883	93687382	Thap4|chr1:93686883-93687382	0.189901205767379	.	.
chr1	93754078	93754577	chr1	93698616	93699115	Thap4|chr1:93698616-93699115	0.192248892312411	.	.
chr1	93754078	93754577	chr1	93719477	93719976	Thap4|chr1:93719477-93719976	0.210629044765831	.	.
chr1	93754078	93754577	chr1	94025846	94026345	Thap4|chr1:94025846-94026345	0.174961848371335	.	.
chr1	93754078	93754577	chr1	94035198	94035697	Thap4|chr1:94035198-94035697	0.187856257543951	.	.
chr1	93754078	93754577	chr1	94210694	94211193	Thap4|chr1:94210694-94211193	0.139190437697024	.	.
chr1	93754617	93755116	chr1	93577026	93577525	Thap4|chr1:93577026-93577525	0.229267552447176	.	.
chr1	93754617	93755116	chr1	93698616	93699115	Thap4|chr1:93698616-93699115	0.110248187762357	.	.
chr1	93754617	93755116	chr1	94025846	94026345	Thap4|chr1:94025846-94026345	0.209276415057908	.	.
chr1	93754617	93755116	chr1	94041777	94042276	Thap4|chr1:94041777-94042276	0.0886267138165324	.	.
chr1	93754617	93755116	chr1	94079039	94079538	Thap4|chr1:94079039-94079538	0.0932138081363464	.	.
chr1	93801756	93802255	chr1	93506953	93507452	Dtymk|chr1:93506953-93507452	0.088383314632174	.	.
chr1	93801756	93802255	chr1	93577026	93577525	Dtymk|chr1:93577026-93577525	0.152406274515997	.	.
chr1	93801756	93802255	chr1	93653936	93654435	Dtymk|chr1:93653936-93654435	0.0704316035929718	.	.
chr1	93801756	93802255	chr1	93686883	93687382	Dtymk|chr1:93686883-93687382	0.107213752518119	.	.
chr1	93801756	93802255	chr1	94025846	94026345	Dtymk|chr1:94025846-94026345	0.170520277402646	.	.
chr1	93801756	93802255	chr1	94035198	94035697	Dtymk|chr1:94035198-94035697	0.254054429922746	.	.
chr1	93801756	93802255	chr1	94041777	94042276	Dtymk|chr1:94041777-94042276	0.131289545813266	.	.
chr1	93801756	93802255	chr1	94053474	94053973	Dtymk|chr1:94053474-94053973	0.129837247171941	.	.
chr1	93803720	93804219	chr1	93548851	93549350	Ing5|chr1:93548851-93549350	0.129179596250211	.	.
chr1	93803720	93804219	chr1	93560595	93561094	Ing5|chr1:93560595-93561094	0.131325514976148	.	.
chr1	93803720	93804219	chr1	93603021	93603520	Ing5|chr1:93603021-93603520	0.0712873397242766	.	.
chr1	93803720	93804219	chr1	93668682	93669181	Ing5|chr1:93668682-93669181	0.120594084971346	.	.
chr1	93803720	93804219	chr1	93699126	93699625	Ing5|chr1:93699126-93699625	0.0859920046820418	.	.
chr1	93803720	93804219	chr1	94079039	94079538	Ing5|chr1:94079039-94079538	0.120091386059256	.	.
chr1	93803720	93804219	chr1	94147120	94147619	Ing5|chr1:94147120-94147619	0.0756017754842717	.	.
chr1	93803720	93804219	chr1	94147120	94147619	Ing5|chr1:94147120-94147619	0.0756017754842718	.	.
chr1	93825281	93825780	chr1	93835845	93836344	D2hgdh|chr1:93835845-93836344	0.0726409622238	.	.
chr1	94795859	94796358	chr1	94545088	94545587	4930440C22Rik|chr1:94545088-94545587	0.321049470757102	.	.
chr1	94795859	94796358	chr1	94559316	94559815	4930440C22Rik|chr1:94559316-94559815	0.14738058907353	.	.
chr1	94795859	94796358	chr1	94581938	94582437	4930440C22Rik|chr1:94581938-94582437	0.421950956069575	.	.
chr1	94795859	94796358	chr1	94589009	94589508	4930440C22Rik|chr1:94589009-94589508	0.373056909835776	.	.
chr1	94795859	94796358	chr1	94712426	94712925	4930440C22Rik|chr1:94712426-94712925	0.135148544673667	.	.
chr1	94795859	94796358	chr1	95210494	95210993	4930440C22Rik|chr1:95210494-95210993	0.12665905979346	.	.
chr1	94795859	94796358	chr1	95223122	95223621	4930440C22Rik|chr1:95223122-95223621	0.0949136028717317	.	.
chr1	95313333	95313832	chr1	95078592	95079091	Fam174a|chr1:95078592-95079091	0.172021920586167	.	.
chr1	95313333	95313832	chr1	95365050	95365549	Fam174a|chr1:95365050-95365549	0.0768735665560061	.	.
chr1	95313333	95313832	chr1	95442048	95442547	Fam174a|chr1:95442048-95442547	0.122809108757972	.	.
chr1	95313851	95314350	chr1	95055277	95055776	Fam174a|chr1:95055277-95055776	0.135835043494852	.	.
chr1	95313851	95314350	chr1	95263807	95264306	Fam174a|chr1:95263807-95264306	0.103959726784833	.	.
chr1	95313851	95314350	chr1	95442048	95442547	Fam174a|chr1:95442048-95442547	0.0866169571435703	.	.
chr1	95667416	95667915	chr1	95363496	95363995	St8sia4|chr1:95363496-95363995	0.206712910270869	.	.
chr1	95667416	95667915	chr1	95390488	95390987	St8sia4|chr1:95390488-95390987	0.105767828511439	.	.
chr1	95667416	95667915	chr1	95887772	95888271	St8sia4|chr1:95887772-95888271	0.0768824583505645	.	.
chr1	95667416	95667915	chr1	95950365	95950864	St8sia4|chr1:95950365-95950864	0.0876936247079851	.	.
chr1	95667416	95667915	chr1	95969995	95970494	St8sia4|chr1:95969995-95970494	0.135957181689621	.	.
chr1	95667921	95668420	chr1	95263807	95264306	St8sia4|chr1:95263807-95264306	0.0746729380912081	.	.
chr1	95667921	95668420	chr1	95363496	95363995	St8sia4|chr1:95363496-95363995	0.0855252428698343	.	.
chr1	95667921	95668420	chr1	95520004	95520503	St8sia4|chr1:95520004-95520503	0.112483817441601	.	.
chr1	96871948	96872447	chr1	96615688	96616187	Slco4c1|chr1:96615688-96616187	0.134945575175498	.	.
chr1	96871948	96872447	chr1	96860106	96860605	Slco4c1|chr1:96860106-96860605	0.210349803201869	.	.
chr1	96871948	96872447	chr1	97038495	97038994	Slco4c1|chr1:97038495-97038994	0.122136791194955	.	.
chr1	97661204	97661703	chr1	97311644	97312143	D1Ertd622e|chr1:97311644-97312143	0.103872622691402	.	.
chr1	97661204	97661703	chr1	97312258	97312757	D1Ertd622e|chr1:97312258-97312757	0.146054128058111	.	.
chr1	97661204	97661703	chr1	97623122	97623621	D1Ertd622e|chr1:97623122-97623621	0.126175532699116	.	.
chr1	97661204	97661703	chr1	97660435	97660934	D1Ertd622e|chr1:97660435-97660934	0.19539300529671	.	.
chr1	97661204	97661703	chr1	97698862	97699361	D1Ertd622e|chr1:97698862-97699361	0.107137493393092	.	.
chr1	97661800	97662299	chr1	97312258	97312757	D1Ertd622e|chr1:97312258-97312757	0.0771736878907498	.	.
chr1	97661800	97662299	chr1	97573381	97573880	D1Ertd622e|chr1:97573381-97573880	0.102428744326012	.	.
chr1	97661800	97662299	chr1	97623122	97623621	D1Ertd622e|chr1:97623122-97623621	0.10229560031551	.	.
chr1	97661800	97662299	chr1	97698862	97699361	D1Ertd622e|chr1:97698862-97699361	0.0991609801074516	.	.
chr1	98094805	98095304	chr1	98056107	98056606	Pam|chr1:98056107-98056606	0.0809156339627009	.	.
chr1	98094805	98095304	chr1	98082889	98083388	Pam|chr1:98082889-98083388	0.0954678880354764	.	.
chr1	98094805	98095304	chr1	98157106	98157605	Pam|chr1:98157106-98157605	0.0929630860699943	.	.
chr1	98094805	98095304	chr1	98162794	98163293	Pam|chr1:98162794-98163293	0.102858563892148	.	.
chr1	98094805	98095304	chr1	98192084	98192583	Pam|chr1:98192084-98192583	0.124481233812967	.	.
chr1	98094805	98095304	chr1	98306285	98306784	Pam|chr1:98306285-98306784	0.102552948277957	.	.
chr1	98095430	98095929	chr1	98018444	98018943	Pam|chr1:98018444-98018943	0.139628881066021	.	.
chr1	98095430	98095929	chr1	98056107	98056606	Pam|chr1:98056107-98056606	0.162809647169146	.	.
chr1	98095430	98095929	chr1	98061933	98062432	Pam|chr1:98061933-98062432	0.161740861842339	.	.
chr1	98095430	98095929	chr1	98082889	98083388	Pam|chr1:98082889-98083388	0.409388922041768	.	.
chr1	98095430	98095929	chr1	98124624	98125123	Pam|chr1:98124624-98125123	0.0875106300173785	.	.
chr1	98095430	98095929	chr1	98160570	98161069	Pam|chr1:98160570-98161069	0.129478611233718	.	.
chr1	98095430	98095929	chr1	98161109	98161608	Pam|chr1:98161109-98161608	0.174312256636242	.	.
chr1	98095430	98095929	chr1	98162266	98162765	Pam|chr1:98162266-98162765	0.116159655520997	.	.
chr1	98095430	98095929	chr1	98162794	98163293	Pam|chr1:98162794-98163293	0.152105153489864	.	.
chr1	98095430	98095929	chr1	98179009	98179508	Pam|chr1:98179009-98179508	0.082201005688298	.	.
chr1	98095430	98095929	chr1	98250289	98250788	Pam|chr1:98250289-98250788	0.16282608150714	.	.
chr1	98095430	98095929	chr1	98280459	98280958	Pam|chr1:98280459-98280958	0.248439172747674	.	.
chr1	98095430	98095929	chr1	98304289	98304788	Pam|chr1:98304289-98304788	0.105571869479192	.	.
chr1	98095430	98095929	chr1	98447100	98447599	Pam|chr1:98447100-98447599	0.0715539050490236	.	.
chr1	98095430	98095929	chr1	98457479	98457978	Pam|chr1:98457479-98457978	0.0786027683524473	.	.
chr1	98173889	98174388	chr1	98002767	98003266	Gm29461|chr1:98002767-98003266	0.121982898605739	.	.
chr1	98173889	98174388	chr1	98007613	98008112	Gm29461|chr1:98007613-98008112	0.0948975135680745	.	.
chr1	98173889	98174388	chr1	98056107	98056606	Gm29461|chr1:98056107-98056606	0.149128206031178	.	.
chr1	98173889	98174388	chr1	98061933	98062432	Gm29461|chr1:98061933-98062432	0.0721958318670409	.	.
chr1	98173889	98174388	chr1	98124624	98125123	Gm29461|chr1:98124624-98125123	0.0703474549590414	.	.
chr1	98173889	98174388	chr1	98160570	98161069	Gm29461|chr1:98160570-98161069	0.246467889989601	.	.
chr1	98173889	98174388	chr1	98161109	98161608	Gm29461|chr1:98161109-98161608	0.115959603869786	.	.
chr1	98173889	98174388	chr1	98162266	98162765	Gm29461|chr1:98162266-98162765	0.0986198347788343	.	.
chr1	98173889	98174388	chr1	98190086	98190585	Gm29461|chr1:98190086-98190585	0.108596164668347	.	.
chr1	98173889	98174388	chr1	98192084	98192583	Gm29461|chr1:98192084-98192583	0.172343210333721	.	.
chr1	98173889	98174388	chr1	98349951	98350450	Gm29461|chr1:98349951-98350450	0.0789650572116167	.	.
chr1	105663536	105664035	chr1	105947093	105947592	Pign|chr1:105947093-105947592	0.12489869194321	.	.
chr1	105663536	105664035	chr1	105947093	105947592	Relch|chr1:105947093-105947592	0.12489869194321	.	.
chr1	105780395	105780894	chr1	105566003	105566502	Tnfrsf11a|chr1:105566003-105566502	0.0736775706835787	.	.
chr1	105780395	105780894	chr1	105801815	105802314	Tnfrsf11a|chr1:105801815-105802314	0.109437018220363	.	.
chr1	105780395	105780894	chr1	105977377	105977876	Tnfrsf11a|chr1:105977377-105977876	0.111417873122203	.	.
chr1	105780395	105780894	chr1	105993776	105994275	Tnfrsf11a|chr1:105993776-105994275	0.0768599202206968	.	.
chr1	105990273	105990772	chr1	105799882	105800381	Gm7160|chr1:105799882-105800381	0.0889519988457179	.	.
chr1	105990273	105990772	chr1	105799882	105800381	Zcchc2|chr1:105799882-105800381	0.0889519988457179	.	.
chr1	105990273	105990772	chr1	105832752	105833251	Gm7160|chr1:105832752-105833251	0.215791561785094	.	.
chr1	105990273	105990772	chr1	105832752	105833251	Gm7160|chr1:105832752-105833251	0.215791561785095	.	.
chr1	105990273	105990772	chr1	105832752	105833251	Zcchc2|chr1:105832752-105833251	0.215791561785094	.	.
chr1	105990273	105990772	chr1	105832752	105833251	Zcchc2|chr1:105832752-105833251	0.215791561785095	.	.
chr1	105990273	105990772	chr1	105999656	106000155	Gm7160|chr1:105999656-106000155	0.127439325615709	.	.
chr1	105990273	105990772	chr1	105999656	106000155	Zcchc2|chr1:105999656-106000155	0.127439325615709	.	.
chr1	105991031	105991530	chr1	105790038	105790537	Gm7160|chr1:105790038-105790537	0.0931220140314159	.	.
chr1	105991031	105991530	chr1	105790038	105790537	Zcchc2|chr1:105790038-105790537	0.0931220140314159	.	.
chr1	105991031	105991530	chr1	105832752	105833251	Gm7160|chr1:105832752-105833251	0.144490262864765	.	.
chr1	105991031	105991530	chr1	105832752	105833251	Zcchc2|chr1:105832752-105833251	0.144490262864765	.	.
chr1	105991031	105991530	chr1	105881971	105882470	Gm7160|chr1:105881971-105882470	0.202415286854923	.	.
chr1	105991031	105991530	chr1	105881971	105882470	Zcchc2|chr1:105881971-105882470	0.202415286854923	.	.
chr1	105991031	105991530	chr1	105977377	105977876	Gm7160|chr1:105977377-105977876	0.248740089876376	.	.
chr1	105991031	105991530	chr1	105977377	105977876	Zcchc2|chr1:105977377-105977876	0.248740089876376	.	.
chr1	105991031	105991530	chr1	105993776	105994275	Gm7160|chr1:105993776-105994275	0.219127535297423	.	.
chr1	105991031	105991530	chr1	105993776	105994275	Zcchc2|chr1:105993776-105994275	0.219127535297423	.	.
chr1	105991031	105991530	chr1	105999656	106000155	Gm7160|chr1:105999656-106000155	0.123229611069938	.	.
chr1	105991031	105991530	chr1	105999656	106000155	Zcchc2|chr1:105999656-106000155	0.123229611069938	.	.
chr1	106796474	106796973	chr1	106865975	106866474	Vps4b|chr1:106865975-106866474	0.0914334141722741	.	.
chr1	106796474	106796973	chr1	106968759	106969258	Vps4b|chr1:106968759-106969258	0.0729938349466893	.	.
chr1	106796474	106796973	chr1	107003460	107003959	Vps4b|chr1:107003460-107003959	0.0714847546966772	.	.
chr1	109982394	109982893	chr1	109919126	109919625	Cdh7|chr1:109919126-109919625	0.142654641455338	.	.
chr1	109982394	109982893	chr1	110243019	110243518	Cdh7|chr1:110243019-110243518	0.198976643453222	.	.
chr1	109982394	109982893	chr1	110243726	110244225	Cdh7|chr1:110243726-110244225	0.124198275668122	.	.
chr1	109982994	109983493	chr1	109919126	109919625	Cdh7|chr1:109919126-109919625	0.189994092916293	.	.
chr1	109982994	109983493	chr1	110060146	110060645	Cdh7|chr1:110060146-110060645	0.132759190258245	.	.
chr1	109982994	109983493	chr1	110232483	110232982	Cdh7|chr1:110232483-110232982	0.147734005906489	.	.
chr1	109982994	109983493	chr1	110242425	110242924	Cdh7|chr1:110242425-110242924	0.0912587095943543	.	.
chr1	109982994	109983493	chr1	110243019	110243518	Cdh7|chr1:110243019-110243518	0.398179653732053	.	.
chr1	109982994	109983493	chr1	110243726	110244225	Cdh7|chr1:110243726-110244225	0.16820946496229	.	.
chr1	111863863	111864362	chr1	111660215	111660714	Dsel|chr1:111660215-111660714	0.130839536581216	.	.
chr1	111863863	111864362	chr1	111712857	111713356	Dsel|chr1:111712857-111713356	0.0808341498064079	.	.
chr1	111863863	111864362	chr1	112184967	112185466	Dsel|chr1:112184967-112185466	0.0822051533549344	.	.
chr1	111864757	111865256	chr1	111634029	111634528	Dsel|chr1:111634029-111634528	0.152883911077531	.	.
chr1	111864757	111865256	chr1	111737758	111738257	Dsel|chr1:111737758-111738257	0.0859325006822224	.	.
chr1	111864757	111865256	chr1	111781940	111782439	Dsel|chr1:111781940-111782439	0.0925069778840889	.	.
chr1	111864757	111865256	chr1	111833732	111834231	Dsel|chr1:111833732-111834231	0.234189628264571	.	.
chr1	115684447	115684946	chr1	115677949	115678448	Cntnap5a|chr1:115677949-115678448	0.163192621347364	.	.
chr1	115685264	115685763	chr1	115686455	115686954	Cntnap5a|chr1:115686455-115686954	0.146616815922358	.	.
chr1	118310992	118311491	chr1	118422766	118423265	Tsn|chr1:118422766-118423265	0.07662494787928	.	.
chr1	118310992	118311491	chr1	118493288	118493787	Tsn|chr1:118493288-118493787	0.0839610418169511	.	.
chr1	118321592	118322091	chr1	118422070	118422569	Nifk|chr1:118422070-118422569	0.118734351675372	.	.
chr1	118388537	118389036	chr1	118427381	118427880	Clasp1|chr1:118427381-118427880	0.0986417717405741	.	.
chr1	118388537	118389036	chr1	118492751	118493250	Clasp1|chr1:118492751-118493250	0.0985826330025355	.	.
chr1	118389052	118389551	chr1	118470332	118470831	Clasp1|chr1:118470332-118470831	0.075212210949711	.	.
chr1	118389052	118389551	chr1	118479208	118479707	Clasp1|chr1:118479208-118479707	0.104785125991327	.	.
chr1	118389052	118389551	chr1	118492751	118493250	Clasp1|chr1:118492751-118493250	0.231987122448468	.	.
chr1	118458765	118459264	chr1	118422766	118423265	2900060B14Rik|chr1:118422766-118423265	0.0785162685258256	.	.
chr1	118458765	118459264	chr1	118427381	118427880	2900060B14Rik|chr1:118427381-118427880	0.0786604515290447	.	.
chr1	118458765	118459264	chr1	118470332	118470831	2900060B14Rik|chr1:118470332-118470831	0.129337688979891	.	.
chr1	118458765	118459264	chr1	118481738	118482237	2900060B14Rik|chr1:118481738-118482237	0.106124158227703	.	.
chr1	118459308	118459807	chr1	118422070	118422569	2900060B14Rik|chr1:118422070-118422569	0.161122894138198	.	.
chr1	118459308	118459807	chr1	118422766	118423265	2900060B14Rik|chr1:118422766-118423265	0.165281268473949	.	.
chr1	118459308	118459807	chr1	118427381	118427880	2900060B14Rik|chr1:118427381-118427880	0.10194482191888	.	.
chr1	118459308	118459807	chr1	118481738	118482237	2900060B14Rik|chr1:118481738-118482237	0.105594594921054	.	.
chr1	118459308	118459807	chr1	118498277	118498776	2900060B14Rik|chr1:118498277-118498776	0.108374063435843	.	.
chr1	118459862	118460361	chr1	118434883	118435382	2900060B14Rik|chr1:118434883-118435382	0.0864286034929709	.	.
chr1	118459862	118460361	chr1	118498277	118498776	2900060B14Rik|chr1:118498277-118498776	0.0732624683408612	.	.
chr1	124845344	124845843	chr1	124760318	124760817	Dpp10|chr1:124760318-124760817	0.0890459148147801	.	.
chr1	124845344	124845843	chr1	124760318	124760817	Dpp10|chr1:124760318-124760817	0.0890459148147802	.	.
chr1	124845344	124845843	chr1	124762886	124763385	Dpp10|chr1:124762886-124763385	0.132447065933425	.	.
chr1	124845344	124845843	chr1	124765555	124766054	Dpp10|chr1:124765555-124766054	0.0790507260905849	.	.
chr1	124845344	124845843	chr1	124775451	124775950	Dpp10|chr1:124775451-124775950	0.30978491143649	.	.
chr1	124845344	124845843	chr1	124785454	124785953	Dpp10|chr1:124785454-124785953	0.16708221601329	.	.
chr1	124845344	124845843	chr1	124795059	124795558	Dpp10|chr1:124795059-124795558	0.177836342814906	.	.
chr1	124845344	124845843	chr1	124805118	124805617	Dpp10|chr1:124805118-124805617	0.116509209639774	.	.
chr1	124845344	124845843	chr1	124825622	124826121	Dpp10|chr1:124825622-124826121	0.124664189350425	.	.
chr1	124845344	124845843	chr1	124830996	124831495	Dpp10|chr1:124830996-124831495	0.186541310756755	.	.
chr1	124845344	124845843	chr1	124853934	124854433	Dpp10|chr1:124853934-124854433	0.141558128025904	.	.
chr1	124845344	124845843	chr1	124871092	124871591	Dpp10|chr1:124871092-124871591	0.0969108524067832	.	.
chr1	124845344	124845843	chr1	125051647	125052146	Dpp10|chr1:125051647-125052146	0.290081380823528	.	.
chr1	124845344	124845843	chr1	125223218	125223717	Dpp10|chr1:125223218-125223717	0.141201687086428	.	.
chr1	124845849	124846348	chr1	124760318	124760817	Dpp10|chr1:124760318-124760817	0.0990887554284015	.	.
chr1	124845849	124846348	chr1	124762886	124763385	Dpp10|chr1:124762886-124763385	0.071746024494245	.	.
chr1	124845849	124846348	chr1	124765555	124766054	Dpp10|chr1:124765555-124766054	0.0993002174297582	.	.
chr1	124845849	124846348	chr1	124775451	124775950	Dpp10|chr1:124775451-124775950	0.288365125359386	.	.
chr1	124845849	124846348	chr1	124785454	124785953	Dpp10|chr1:124785454-124785953	0.211117618368939	.	.
chr1	124845849	124846348	chr1	124795059	124795558	Dpp10|chr1:124795059-124795558	0.257816471554572	.	.
chr1	124845849	124846348	chr1	124805118	124805617	Dpp10|chr1:124805118-124805617	0.133179007908461	.	.
chr1	124845849	124846348	chr1	124825622	124826121	Dpp10|chr1:124825622-124826121	0.126324600990606	.	.
chr1	124845849	124846348	chr1	124830996	124831495	Dpp10|chr1:124830996-124831495	0.174427859830321	.	.
chr1	124845849	124846348	chr1	124853934	124854433	Dpp10|chr1:124853934-124854433	0.144398712154049	.	.
chr1	124845849	124846348	chr1	124871092	124871591	Dpp10|chr1:124871092-124871591	0.0899010270218431	.	.
chr1	124845849	124846348	chr1	125051647	125052146	Dpp10|chr1:125051647-125052146	0.217314637378041	.	.
chr1	124845849	124846348	chr1	125223218	125223717	Dpp10|chr1:125223218-125223717	0.235301250104697	.	.
chr1	125435289	125435788	chr1	125336998	125337497	Actr3|chr1:125336998-125337497	0.0934005994058251	.	.
chr1	125435289	125435788	chr1	125482327	125482826	Actr3|chr1:125482327-125482826	0.100932044229021	.	.
chr1	125435289	125435788	chr1	125482904	125483403	Actr3|chr1:125482904-125483403	0.100802497826892	.	.
chr1	125435289	125435788	chr1	125630620	125631119	Actr3|chr1:125630620-125631119	0.0995484235490836	.	.
chr1	125560306	125560805	chr1	125482904	125483403	Slc35f5|chr1:125482904-125483403	0.10440110946447	.	.
chr1	125560306	125560805	chr1	125657433	125657932	Slc35f5|chr1:125657433-125657932	0.162912937669857	.	.
chr1	125561216	125561715	chr1	125343550	125344049	Slc35f5|chr1:125343550-125344049	0.148508473261481	.	.
chr1	125561216	125561715	chr1	125458454	125458953	Slc35f5|chr1:125458454-125458953	0.108728282154701	.	.
chr1	125561216	125561715	chr1	125630620	125631119	Slc35f5|chr1:125630620-125631119	0.140683524495832	.	.
chr1	125561216	125561715	chr1	125746586	125747085	Slc35f5|chr1:125746586-125747085	0.125965834202533	.	.
chr1	130462505	130463004	chr1	130547917	130548416	Cd55|chr1:130547917-130548416	0.160066247173901	.	.
chr1	130462505	130463004	chr1	130547917	130548416	Gm16083|chr1:130547917-130548416	0.160066247173901	.	.
chr1	130661341	130661840	chr1	130372076	130372575	C4bp|chr1:130372076-130372575	0.0759871054314744	.	.
chr1	130661341	130661840	chr1	130759452	130759951	C4bp|chr1:130759452-130759951	0.152781312719607	.	.
chr1	130661341	130661840	chr1	130789916	130790415	C4bp|chr1:130789916-130790415	0.119846095998488	.	.
chr1	130717229	130717728	chr1	130271543	130272042	Yod1|chr1:130271543-130272042	0.137244594709011	.	.
chr1	130717229	130717728	chr1	130272706	130273205	Yod1|chr1:130272706-130273205	0.129728902833767	.	.
chr1	130717229	130717728	chr1	130527614	130528113	Yod1|chr1:130527614-130528113	0.103966950107186	.	.
chr1	130717229	130717728	chr1	130624104	130624603	Yod1|chr1:130624104-130624603	0.161587888698173	.	.
chr1	130717229	130717728	chr1	130633945	130634444	Yod1|chr1:130633945-130634444	0.114307885752015	.	.
chr1	130717229	130717728	chr1	130775866	130776365	Yod1|chr1:130775866-130776365	0.100278529375378	.	.
chr1	130717229	130717728	chr1	130891422	130891921	Yod1|chr1:130891422-130891921	0.0789401177690607	.	.
chr1	130717229	130717728	chr1	130984297	130984796	Yod1|chr1:130984297-130984796	0.178282313014253	.	.
chr1	139421972	139422471	chr1	139328265	139328764	Zbtb41|chr1:139328265-139328764	0.133894206044837	.	.
chr1	139421972	139422471	chr1	139340430	139340929	Zbtb41|chr1:139340430-139340929	0.149073931471823	.	.
chr1	139421972	139422471	chr1	139438315	139438814	Zbtb41|chr1:139438315-139438814	0.173280909406959	.	.
chr1	139454477	139454976	chr1	139279000	139279499	Aspm|chr1:139279000-139279499	0.0717245014265687	.	.
chr1	139454477	139454976	chr1	139308889	139309388	Aspm|chr1:139308889-139309388	0.22122457713806	.	.
chr1	139454477	139454976	chr1	139308889	139309388	Aspm|chr1:139308889-139309388	0.221224577138061	.	.
chr1	139454477	139454976	chr1	139328265	139328764	Aspm|chr1:139328265-139328764	0.119064938007531	.	.
chr1	139454477	139454976	chr1	139328265	139328764	Aspm|chr1:139328265-139328764	0.119064938007532	.	.
chr1	139454477	139454976	chr1	139351517	139352016	Aspm|chr1:139351517-139352016	0.249595608871756	.	.
chr1	139454477	139454976	chr1	139438315	139438814	Aspm|chr1:139438315-139438814	0.17968831692897	.	.
chr1	140245186	140245685	chr1	139876933	139877432	Kcnt2|chr1:139876933-139877432	0.187378250240293	.	.
chr1	140245186	140245685	chr1	140409262	140409761	Kcnt2|chr1:140409262-140409761	0.190889430628741	.	.
chr1	140245186	140245685	chr1	140409765	140410264	Kcnt2|chr1:140409765-140410264	0.105414852682061	.	.
chr1	140245761	140246260	chr1	140321997	140322496	Kcnt2|chr1:140321997-140322496	0.0846340968771031	.	.
chr1	140245761	140246260	chr1	140489751	140490250	Kcnt2|chr1:140489751-140490250	0.106292372906891	.	.
chr1	143640493	143640992	chr1	143261805	143262304	B3galt2|chr1:143261805-143262304	0.162270785294055	.	.
chr1	143640493	143640992	chr1	143308396	143308895	B3galt2|chr1:143308396-143308895	0.197145937633776	.	.
chr1	143640493	143640992	chr1	143308932	143309431	B3galt2|chr1:143308932-143309431	0.240561748461765	.	.
chr1	143640493	143640992	chr1	143309466	143309965	B3galt2|chr1:143309466-143309965	0.172399103022974	.	.
chr1	143640493	143640992	chr1	143467797	143468296	B3galt2|chr1:143467797-143468296	0.148625249784789	.	.
chr1	143640493	143640992	chr1	143517718	143518217	B3galt2|chr1:143517718-143518217	0.084108479325808	.	.
chr1	143640493	143640992	chr1	143533192	143533691	B3galt2|chr1:143533192-143533691	0.217217679668285	.	.
chr1	143640493	143640992	chr1	143572001	143572500	B3galt2|chr1:143572001-143572500	0.124246709933505	.	.
chr1	143640493	143640992	chr1	143672547	143673046	B3galt2|chr1:143672547-143673046	0.0850009144643546	.	.
chr1	143640493	143640992	chr1	143692679	143693178	B3galt2|chr1:143692679-143693178	0.113368447018933	.	.
chr1	143641020	143641519	chr1	143261805	143262304	B3galt2|chr1:143261805-143262304	0.093012921481266	.	.
chr1	143641020	143641519	chr1	143308396	143308895	B3galt2|chr1:143308396-143308895	0.102748396017681	.	.
chr1	143641020	143641519	chr1	143309466	143309965	B3galt2|chr1:143309466-143309965	0.0904133928539667	.	.
chr1	143641020	143641519	chr1	143338284	143338783	B3galt2|chr1:143338284-143338783	0.134143642279209	.	.
chr1	143641020	143641519	chr1	143467797	143468296	B3galt2|chr1:143467797-143468296	0.0713159000450802	.	.
chr1	143641020	143641519	chr1	143533192	143533691	B3galt2|chr1:143533192-143533691	0.0968289185303289	.	.
chr1	143641020	143641519	chr1	143572001	143572500	B3galt2|chr1:143572001-143572500	0.0792256279754798	.	.
chr1	143701942	143702441	chr1	143338284	143338783	Cdc73|chr1:143338284-143338783	0.133551402866415	.	.
chr1	143701942	143702441	chr1	143467797	143468296	Cdc73|chr1:143467797-143468296	0.212397910462652	.	.
chr1	143701942	143702441	chr1	143672547	143673046	Cdc73|chr1:143672547-143673046	0.107539606888078	.	.
chr1	143701942	143702441	chr1	143739248	143739747	Cdc73|chr1:143739248-143739747	0.0747319147049641	.	.
chr1	143702603	143703102	chr1	143338284	143338783	Cdc73|chr1:143338284-143338783	0.107835227464309	.	.
chr1	143702603	143703102	chr1	143672547	143673046	Cdc73|chr1:143672547-143673046	0.110480196240927	.	.
chr1	143702603	143703102	chr1	143739932	143740431	Cdc73|chr1:143739932-143740431	0.106252556189961	.	.
chr1	144774475	144774974	chr1	144517918	144518417	Rgs18|chr1:144517918-144518417	0.173835745692718	.	.
chr1	144774475	144774974	chr1	144526911	144527410	Rgs18|chr1:144526911-144527410	0.118291685983405	.	.
chr1	144774475	144774974	chr1	144572936	144573435	Rgs18|chr1:144572936-144573435	0.0917279994240482	.	.
chr1	144774475	144774974	chr1	144635867	144636366	Rgs18|chr1:144635867-144636366	0.106816330148666	.	.
chr1	144774475	144774974	chr1	144644373	144644872	Rgs18|chr1:144644373-144644872	0.2699130865342	.	.
chr1	144774475	144774974	chr1	144652798	144653297	Rgs18|chr1:144652798-144653297	0.117908342838214	.	.
chr1	144774475	144774974	chr1	144671506	144672005	Rgs18|chr1:144671506-144672005	0.101997633837045	.	.
chr1	144774475	144774974	chr1	144710539	144711038	Rgs18|chr1:144710539-144711038	0.38969050121268	.	.
chr1	144774475	144774974	chr1	144779637	144780136	Rgs18|chr1:144779637-144780136	0.139448852802318	.	.
chr1	144774475	144774974	chr1	144788580	144789079	Rgs18|chr1:144788580-144789079	0.0875392479101706	.	.
chr1	144774475	144774974	chr1	145196633	145197132	Rgs18|chr1:145196633-145197132	0.147117995631084	.	.
chr1	144774475	144774974	chr1	145197343	145197842	Rgs18|chr1:145197343-145197842	0.0838818878748321	.	.
chr1	146494826	146495325	chr1	146435732	146436231	Brinp3|chr1:146435732-146436231	0.139461888366449	.	.
chr1	146494826	146495325	chr1	146435732	146436231	Gm29514|chr1:146435732-146436231	0.139461888366449	.	.
chr1	146494826	146495325	chr1	146600717	146601216	Brinp3|chr1:146600717-146601216	0.150521685668997	.	.
chr1	146494826	146495325	chr1	146600717	146601216	Gm29514|chr1:146600717-146601216	0.150521685668997	.	.
chr1	146495368	146495867	chr1	146435732	146436231	Brinp3|chr1:146435732-146436231	0.116944771424278	.	.
chr1	146495368	146495867	chr1	146435732	146436231	Gm29514|chr1:146435732-146436231	0.116944771424278	.	.
chr1	146495368	146495867	chr1	146721185	146721684	Brinp3|chr1:146721185-146721684	0.074800863683265	.	.
chr1	146495368	146495867	chr1	146721185	146721684	Gm29514|chr1:146721185-146721684	0.074800863683265	.	.
chr1	146495368	146495867	chr1	146732837	146733336	Brinp3|chr1:146732837-146733336	0.0787836046176327	.	.
chr1	146495368	146495867	chr1	146732837	146733336	Gm29514|chr1:146732837-146733336	0.0787836046176327	.	.
chr1	146806794	146807293	chr1	146705272	146705771	A230059L01Rik|chr1:146705272-146705771	0.137728355483931	.	.
chr1	146806794	146807293	chr1	146721185	146721684	A230059L01Rik|chr1:146721185-146721684	0.138278663794763	.	.
chr1	146806794	146807293	chr1	146732837	146733336	A230059L01Rik|chr1:146732837-146733336	0.120486678392224	.	.
chr1	146806794	146807293	chr1	146850233	146850732	A230059L01Rik|chr1:146850233-146850732	0.0885611775879576	.	.
chr1	146806794	146807293	chr1	146856392	146856891	A230059L01Rik|chr1:146856392-146856891	0.0899010081345147	.	.
chr1	146806794	146807293	chr1	147100319	147100818	A230059L01Rik|chr1:147100319-147100818	0.190639226721154	.	.
chr1	146806794	146807293	chr1	147138111	147138610	A230059L01Rik|chr1:147138111-147138610	0.101272690820027	.	.
chr1	146806794	146807293	chr1	147233699	147234198	A230059L01Rik|chr1:147233699-147234198	0.138035806196752	.	.
chr1	150099643	150100142	chr1	149802655	149803154	Ptgs2|chr1:149802655-149803154	0.0979892227216309	.	.
chr1	150099643	150100142	chr1	149802655	149803154	Ptgs2os|chr1:149802655-149803154	0.0979892227216309	.	.
chr1	150099643	150100142	chr1	149856755	149857254	Ptgs2|chr1:149856755-149857254	0.175851800790176	.	.
chr1	150099643	150100142	chr1	149856755	149857254	Ptgs2os|chr1:149856755-149857254	0.175851800790176	.	.
chr1	150099643	150100142	chr1	149861896	149862395	Ptgs2|chr1:149861896-149862395	0.0829493773970946	.	.
chr1	150099643	150100142	chr1	149861896	149862395	Ptgs2os|chr1:149861896-149862395	0.0829493773970946	.	.
chr1	150099643	150100142	chr1	149862610	149863109	Ptgs2|chr1:149862610-149863109	0.138119950239587	.	.
chr1	150099643	150100142	chr1	149862610	149863109	Ptgs2os|chr1:149862610-149863109	0.138119950239587	.	.
chr1	150099643	150100142	chr1	149867204	149867703	Ptgs2|chr1:149867204-149867703	0.27600182530191	.	.
chr1	150099643	150100142	chr1	149867204	149867703	Ptgs2os|chr1:149867204-149867703	0.27600182530191	.	.
chr1	150099643	150100142	chr1	149876488	149876987	Ptgs2|chr1:149876488-149876987	0.262973632279509	.	.
chr1	150099643	150100142	chr1	149876488	149876987	Ptgs2os|chr1:149876488-149876987	0.262973632279509	.	.
chr1	150099643	150100142	chr1	149893874	149894373	Ptgs2|chr1:149893874-149894373	0.204205255766536	.	.
chr1	150099643	150100142	chr1	149893874	149894373	Ptgs2os|chr1:149893874-149894373	0.204205255766536	.	.
chr1	150099643	150100142	chr1	149906576	149907075	Ptgs2|chr1:149906576-149907075	0.163945105099526	.	.
chr1	150099643	150100142	chr1	149906576	149907075	Ptgs2os|chr1:149906576-149907075	0.163945105099526	.	.
chr1	150099643	150100142	chr1	149935864	149936363	Ptgs2|chr1:149935864-149936363	0.18466507604867	.	.
chr1	150099643	150100142	chr1	149935864	149936363	Ptgs2os|chr1:149935864-149936363	0.18466507604867	.	.
chr1	150099643	150100142	chr1	150059264	150059763	Ptgs2|chr1:150059264-150059763	0.184697339800785	.	.
chr1	150099643	150100142	chr1	150059264	150059763	Ptgs2os|chr1:150059264-150059763	0.184697339800785	.	.
chr1	150099643	150100142	chr1	150218604	150219103	Ptgs2|chr1:150218604-150219103	0.129063017396881	.	.
chr1	150099643	150100142	chr1	150218604	150219103	Ptgs2os|chr1:150218604-150219103	0.129063017396881	.	.
chr1	150099643	150100142	chr1	150256782	150257281	Ptgs2|chr1:150256782-150257281	0.128365557891817	.	.
chr1	150099643	150100142	chr1	150256782	150257281	Ptgs2os|chr1:150256782-150257281	0.128365557891817	.	.
chr1	150099643	150100142	chr1	150260209	150260708	Ptgs2|chr1:150260209-150260708	0.198339283272053	.	.
chr1	150099643	150100142	chr1	150260209	150260708	Ptgs2os|chr1:150260209-150260708	0.198339283272053	.	.
chr1	150099643	150100142	chr1	150374641	150375140	Ptgs2|chr1:150374641-150375140	0.0867698416417531	.	.
chr1	150099643	150100142	chr1	150374641	150375140	Ptgs2os|chr1:150374641-150375140	0.0867698416417531	.	.
chr1	150392883	150393382	chr1	150026631	150027130	Odr4|chr1:150026631-150027130	0.207865719622445	.	.
chr1	150392883	150393382	chr1	150026631	150027130	Tpr|chr1:150026631-150027130	0.207865719622445	.	.
chr1	150392883	150393382	chr1	150027169	150027668	Odr4|chr1:150027169-150027668	0.177094200491371	.	.
chr1	150392883	150393382	chr1	150027169	150027668	Tpr|chr1:150027169-150027668	0.177094200491371	.	.
chr1	150392883	150393382	chr1	150256196	150256695	Odr4|chr1:150256196-150256695	0.108678857417547	.	.
chr1	150392883	150393382	chr1	150256196	150256695	Tpr|chr1:150256196-150256695	0.108678857417547	.	.
chr1	150392883	150393382	chr1	150374128	150374627	Odr4|chr1:150374128-150374627	0.0765526766418172	.	.
chr1	150392883	150393382	chr1	150374128	150374627	Tpr|chr1:150374128-150374627	0.0765526766418172	.	.
chr1	150392883	150393382	chr1	150374641	150375140	Odr4|chr1:150374641-150375140	0.0813898456155445	.	.
chr1	150392883	150393382	chr1	150374641	150375140	Tpr|chr1:150374641-150375140	0.0813898456155445	.	.
chr1	150392883	150393382	chr1	150711512	150712011	Odr4|chr1:150711512-150712011	0.134642700921365	.	.
chr1	150392883	150393382	chr1	150711512	150712011	Tpr|chr1:150711512-150712011	0.134642700921365	.	.
chr1	150393401	150393900	chr1	150256196	150256695	Odr4|chr1:150256196-150256695	0.126944408935242	.	.
chr1	150393401	150393900	chr1	150256196	150256695	Tpr|chr1:150256196-150256695	0.126944408935242	.	.
chr1	150393401	150393900	chr1	150256782	150257281	Odr4|chr1:150256782-150257281	0.0852188027175059	.	.
chr1	150393401	150393900	chr1	150256782	150257281	Tpr|chr1:150256782-150257281	0.0852188027175059	.	.
chr1	155812620	155813119	chr1	155866354	155866853	Qsox1|chr1:155866354-155866853	0.132088585939563	.	.
chr1	155812620	155813119	chr1	156064049	156064548	Qsox1|chr1:156064049-156064548	0.0763223576580888	.	.
chr1	155812620	155813119	chr1	156184182	156184681	Qsox1|chr1:156184182-156184681	0.0985560584075478	.	.
chr1	155973115	155973614	chr1	155784767	155785266	Cep350|chr1:155784767-155785266	0.157603957048035	.	.
chr1	155973115	155973614	chr1	155784767	155785266	Cep350|chr1:155784767-155785266	0.157603957048036	.	.
chr1	155973668	155974167	chr1	155866354	155866853	Cep350|chr1:155866354-155866853	0.111644257235138	.	.
chr1	155973668	155974167	chr1	156064049	156064548	Cep350|chr1:156064049-156064548	0.160894706359514	.	.
chr1	155973668	155974167	chr1	156108321	156108820	Cep350|chr1:156108321-156108820	0.199688441489458	.	.
chr1	155973668	155974167	chr1	156108828	156109327	Cep350|chr1:156108828-156109327	0.106696593412554	.	.
chr1	155973668	155974167	chr1	156184182	156184681	Cep350|chr1:156184182-156184681	0.188551434626505	.	.
chr1	156035344	156035843	chr1	156077763	156078262	Tor1aip1|chr1:156077763-156078262	0.227470046597043	.	.
chr1	156035344	156035843	chr1	156077763	156078262	Tor1aip2|chr1:156077763-156078262	0.227470046597043	.	.
chr1	156035344	156035843	chr1	156260902	156261401	Tor1aip1|chr1:156260902-156261401	0.181005334869055	.	.
chr1	156035344	156035843	chr1	156260902	156261401	Tor1aip2|chr1:156260902-156261401	0.181005334869055	.	.
chr1	156035344	156035843	chr1	156271559	156272058	Tor1aip1|chr1:156271559-156272058	0.184850567266369	.	.
chr1	156035344	156035843	chr1	156271559	156272058	Tor1aip2|chr1:156271559-156272058	0.184850567266369	.	.
chr1	156035344	156035843	chr1	156494994	156495493	Tor1aip1|chr1:156494994-156495493	0.0901902106789981	.	.
chr1	156035344	156035843	chr1	156494994	156495493	Tor1aip2|chr1:156494994-156495493	0.0901902106789981	.	.
chr1	156035878	156036377	chr1	155784767	155785266	Tor1aip1|chr1:155784767-155785266	0.146463253611057	.	.
chr1	156035878	156036377	chr1	155784767	155785266	Tor1aip2|chr1:155784767-155785266	0.146463253611057	.	.
chr1	156035878	156036377	chr1	156043002	156043501	Tor1aip1|chr1:156043002-156043501	0.083383298223444	.	.
chr1	156035878	156036377	chr1	156043002	156043501	Tor1aip2|chr1:156043002-156043501	0.083383298223444	.	.
chr1	156036379	156036878	chr1	155784767	155785266	Tor1aip1|chr1:155784767-155785266	0.0943317591994674	.	.
chr1	156036379	156036878	chr1	155866354	155866853	Tor1aip1|chr1:155866354-155866853	0.132357355441259	.	.
chr1	156036379	156036878	chr1	156241652	156242151	Tor1aip1|chr1:156241652-156242151	0.0788054356457766	.	.
chr1	156036379	156036878	chr1	156263255	156263754	Tor1aip1|chr1:156263255-156263754	0.116495475633774	.	.
chr1	156036379	156036878	chr1	156285125	156285624	Tor1aip1|chr1:156285125-156285624	0.07100449293611	.	.
chr1	156204775	156205274	chr1	155866354	155866853	Fam163a|chr1:155866354-155866853	0.225451366647803	.	.
chr1	156204775	156205274	chr1	156064049	156064548	Fam163a|chr1:156064049-156064548	0.256021404251893	.	.
chr1	156204775	156205274	chr1	156108321	156108820	Fam163a|chr1:156108321-156108820	0.12319377222791	.	.
chr1	156204775	156205274	chr1	156108828	156109327	Fam163a|chr1:156108828-156109327	0.176722960665776	.	.
chr1	156204775	156205274	chr1	156184182	156184681	Fam163a|chr1:156184182-156184681	0.108479314210139	.	.
chr1	156204775	156205274	chr1	156256092	156256591	Fam163a|chr1:156256092-156256591	0.075259047066488	.	.
chr1	156204775	156205274	chr1	156385841	156386340	Fam163a|chr1:156385841-156386340	0.0776504168089065	.	.
chr1	156302600	156303099	chr1	156064049	156064548	4930518J20Rik|chr1:156064049-156064548	0.0972304353598734	.	.
chr1	156302600	156303099	chr1	156064049	156064548	Tdrd5|chr1:156064049-156064548	0.0972304353598734	.	.
chr1	156302600	156303099	chr1	156184182	156184681	4930518J20Rik|chr1:156184182-156184681	0.0920369682782998	.	.
chr1	156302600	156303099	chr1	156184182	156184681	Tdrd5|chr1:156184182-156184681	0.0920369682782998	.	.
chr1	156302600	156303099	chr1	156241652	156242151	4930518J20Rik|chr1:156241652-156242151	0.0953905739829231	.	.
chr1	156302600	156303099	chr1	156241652	156242151	Tdrd5|chr1:156241652-156242151	0.0953905739829231	.	.
chr1	156302600	156303099	chr1	156285125	156285624	4930518J20Rik|chr1:156285125-156285624	0.161631531042241	.	.
chr1	156302600	156303099	chr1	156285125	156285624	Tdrd5|chr1:156285125-156285624	0.161631531042241	.	.
chr1	156303125	156303624	chr1	156085751	156086250	4930518J20Rik|chr1:156085751-156086250	0.148421522256195	.	.
chr1	156303125	156303624	chr1	156085751	156086250	Tdrd5|chr1:156085751-156086250	0.148421522256195	.	.
chr1	156303125	156303624	chr1	156494994	156495493	4930518J20Rik|chr1:156494994-156495493	0.165660159566729	.	.
chr1	156303125	156303624	chr1	156494994	156495493	Tdrd5|chr1:156494994-156495493	0.165660159566729	.	.
chr1	156420903	156421402	chr1	156256092	156256591	Axdnd1|chr1:156256092-156256591	0.139233884506939	.	.
chr1	156420903	156421402	chr1	156385841	156386340	Axdnd1|chr1:156385841-156386340	0.164398262725984	.	.
chr1	156420903	156421402	chr1	156581092	156581591	Axdnd1|chr1:156581092-156581591	0.0993783125468996	.	.
chr1	156474061	156474560	chr1	156040577	156041076	Soat1|chr1:156040577-156041076	0.0881675747332059	.	.
chr1	156474061	156474560	chr1	156085751	156086250	Soat1|chr1:156085751-156086250	0.118445678096743	.	.
chr1	156474061	156474560	chr1	156263255	156263754	Soat1|chr1:156263255-156263754	0.269578231148347	.	.
chr1	156474061	156474560	chr1	156270379	156270878	Soat1|chr1:156270379-156270878	0.0718414655589428	.	.
chr1	156474061	156474560	chr1	156429322	156429821	Soat1|chr1:156429322-156429821	0.280650785195375	.	.
chr1	156474061	156474560	chr1	156494994	156495493	Soat1|chr1:156494994-156495493	0.209859777351213	.	.
chr1	156558476	156558975	chr1	156256092	156256591	Abl2|chr1:156256092-156256591	0.311117172452463	.	.
chr1	156558476	156558975	chr1	156271559	156272058	Abl2|chr1:156271559-156272058	0.0888592802933382	.	.
chr1	156558476	156558975	chr1	156741799	156742298	Abl2|chr1:156741799-156742298	0.127622379933074	.	.
chr1	156674112	156674611	chr1	156256092	156256591	Tor3a|chr1:156256092-156256591	0.0716648469171631	.	.
chr1	156674112	156674611	chr1	156385841	156386340	Tor3a|chr1:156385841-156386340	0.114569583126783	.	.
chr1	156674112	156674611	chr1	156494994	156495493	Tor3a|chr1:156494994-156495493	0.150789937584462	.	.
chr1	156674619	156675118	chr1	156270379	156270878	Tor3a|chr1:156270379-156270878	0.11613040390836	.	.
chr1	156674619	156675118	chr1	156429322	156429821	Tor3a|chr1:156429322-156429821	0.170309640496788	.	.
chr1	156674619	156675118	chr1	156581092	156581591	Tor3a|chr1:156581092-156581591	0.0918865409183623	.	.
chr1	156674619	156675118	chr1	156629969	156630468	Tor3a|chr1:156629969-156630468	0.0849225055882035	.	.
chr1	156674619	156675118	chr1	156682807	156683306	Tor3a|chr1:156682807-156683306	0.132172254976554	.	.
chr1	156718854	156719353	chr1	156385841	156386340	Fam20b|chr1:156385841-156386340	0.081570610625679	.	.
chr1	156718854	156719353	chr1	156581092	156581591	Fam20b|chr1:156581092-156581591	0.14476696669501	.	.
chr1	156719393	156719892	chr1	156270379	156270878	Fam20b|chr1:156270379-156270878	0.0970904643738872	.	.
chr1	156719393	156719892	chr1	156429322	156429821	Fam20b|chr1:156429322-156429821	0.0722597904811142	.	.
chr1	156719393	156719892	chr1	156494994	156495493	Fam20b|chr1:156494994-156495493	0.141617891659703	.	.
chr1	156719393	156719892	chr1	156682807	156683306	Fam20b|chr1:156682807-156683306	0.113605825212851	.	.
chr1	156719393	156719892	chr1	156741799	156742298	Fam20b|chr1:156741799-156742298	0.0775619524880997	.	.
chr1	159231910	159232409	chr1	159222256	159222755	Cop1|chr1:159222256-159222755	0.128143673829951	.	.
chr1	159231910	159232409	chr1	159415579	159416078	Cop1|chr1:159415579-159416078	0.198747379982347	.	.
chr1	163779331	163779830	chr1	163620549	163621048	Kifap3|chr1:163620549-163621048	0.114480367786394	.	.
chr1	163779331	163779830	chr1	163821870	163822369	Kifap3|chr1:163821870-163822369	0.178229209993474	.	.
chr1	163779331	163779830	chr1	163910292	163910791	Kifap3|chr1:163910292-163910791	0.136430195711852	.	.
chr1	163928756	163929255	chr1	163844954	163845453	Scyl3|chr1:163844954-163845453	0.102032102223237	.	.
chr1	163928756	163929255	chr1	163845756	163846255	Scyl3|chr1:163845756-163846255	0.146436829648253	.	.
chr1	163928756	163929255	chr1	163914884	163915383	Scyl3|chr1:163914884-163915383	0.0757958388597432	.	.
chr1	163929752	163930251	chr1	163821315	163821814	Scyl3|chr1:163821315-163821814	0.0763999963809431	.	.
chr1	163929752	163930251	chr1	163821870	163822369	Scyl3|chr1:163821870-163822369	0.135677354813187	.	.
chr1	163929752	163930251	chr1	163874814	163875313	Scyl3|chr1:163874814-163875313	0.111818595462208	.	.
chr1	163994642	163995141	chr1	163821870	163822369	BC055324|chr1:163821870-163822369	0.169394180172154	.	.
chr1	163994642	163995141	chr1	163821870	163822369	Mettl18|chr1:163821870-163822369	0.169394180172154	.	.
chr1	163994642	163995141	chr1	163844954	163845453	BC055324|chr1:163844954-163845453	0.0897556662814954	.	.
chr1	163994642	163995141	chr1	163844954	163845453	Mettl18|chr1:163844954-163845453	0.0897556662814954	.	.
chr1	163994642	163995141	chr1	163914884	163915383	BC055324|chr1:163914884-163915383	0.0853199820171894	.	.
chr1	163994642	163995141	chr1	163914884	163915383	Mettl18|chr1:163914884-163915383	0.0853199820171894	.	.
chr1	166253817	166254316	chr1	166277939	166278438	Ildr2|chr1:166277939-166278438	0.10352515715006	.	.
chr1	166253817	166254316	chr1	166282640	166283139	Ildr2|chr1:166282640-166283139	0.132462687008714	.	.
chr1	166253817	166254316	chr1	166360121	166360620	Ildr2|chr1:166360121-166360620	0.0815408062053265	.	.
chr1	166254415	166254914	chr1	166277939	166278438	Ildr2|chr1:166277939-166278438	0.200626957988857	.	.
chr1	166254415	166254914	chr1	166299784	166300283	Ildr2|chr1:166299784-166300283	0.108295626303337	.	.
chr1	166254415	166254914	chr1	166313555	166314054	Ildr2|chr1:166313555-166314054	0.073882276131588	.	.
chr1	166254415	166254914	chr1	166688723	166689222	Ildr2|chr1:166688723-166689222	0.147545712273936	.	.
chr1	166308696	166309195	chr1	166255453	166255952	5330438I03Rik|chr1:166255453-166255952	0.0870442984608814	.	.
chr1	166308696	166309195	chr1	166277939	166278438	5330438I03Rik|chr1:166277939-166278438	0.210416921968812	.	.
chr1	166308696	166309195	chr1	166282640	166283139	5330438I03Rik|chr1:166282640-166283139	0.188321403911012	.	.
chr1	166308696	166309195	chr1	166301382	166301881	5330438I03Rik|chr1:166301382-166301881	0.152817992695996	.	.
chr1	166309200	166309699	chr1	166255453	166255952	5330438I03Rik|chr1:166255453-166255952	0.177491453307097	.	.
chr1	166309200	166309699	chr1	166263521	166264020	5330438I03Rik|chr1:166263521-166264020	0.238727502048457	.	.
chr1	166309200	166309699	chr1	166277939	166278438	5330438I03Rik|chr1:166277939-166278438	0.158476482661841	.	.
chr1	166309200	166309699	chr1	166282640	166283139	5330438I03Rik|chr1:166282640-166283139	0.168172331577727	.	.
chr1	166309200	166309699	chr1	166296364	166296863	5330438I03Rik|chr1:166296364-166296863	0.114097396915942	.	.
chr1	166309200	166309699	chr1	166326364	166326863	5330438I03Rik|chr1:166326364-166326863	0.169536763358028	.	.
chr1	166379002	166379501	chr1	166280533	166281032	Tada1|chr1:166280533-166281032	0.0818967021811054	.	.
chr1	166379002	166379501	chr1	166343030	166343529	Tada1|chr1:166343030-166343529	0.129375046795699	.	.
chr1	166379863	166380362	chr1	166280533	166281032	Gm15853|chr1:166280533-166281032	0.0795535946875399	.	.
chr1	166379863	166380362	chr1	166282640	166283139	Gm15853|chr1:166282640-166283139	0.0866788392244369	.	.
chr1	166379863	166380362	chr1	166319038	166319537	Gm15853|chr1:166319038-166319537	0.0942558016678725	.	.
chr1	166379863	166380362	chr1	166360121	166360620	Gm15853|chr1:166360121-166360620	0.0889512105701219	.	.
chr1	166408940	166409439	chr1	166296977	166297476	Pogk|chr1:166296977-166297476	0.266139614414845	.	.
chr1	166408940	166409439	chr1	166299784	166300283	Pogk|chr1:166299784-166300283	0.165641102211786	.	.
chr1	166408940	166409439	chr1	166313555	166314054	Pogk|chr1:166313555-166314054	0.0891963356894448	.	.
chr1	166408940	166409439	chr1	166326364	166326863	Pogk|chr1:166326364-166326863	0.147628098824317	.	.
chr1	166409578	166410077	chr1	166282640	166283139	Pogk|chr1:166282640-166283139	0.173422772240278	.	.
chr1	166409578	166410077	chr1	166296977	166297476	Pogk|chr1:166296977-166297476	0.152961698771608	.	.
chr1	166409578	166410077	chr1	166330745	166331244	Pogk|chr1:166330745-166331244	0.0959012173945775	.	.
chr1	166409578	166410077	chr1	166344303	166344802	Pogk|chr1:166344303-166344802	0.147996204912354	.	.
chr1	166409578	166410077	chr1	166428926	166429425	Pogk|chr1:166428926-166429425	0.104270318611281	.	.
chr1	166681166	166681665	chr1	166289278	166289777	Fmo9|chr1:166289278-166289777	0.0795963111239481	.	.
chr1	166681166	166681665	chr1	166330745	166331244	Fmo9|chr1:166330745-166331244	0.103152094046596	.	.
chr1	166681166	166681665	chr1	166443517	166444016	Fmo9|chr1:166443517-166444016	0.100364290086122	.	.
chr1	166681166	166681665	chr1	166825508	166826007	Fmo9|chr1:166825508-166826007	0.104734190405658	.	.
chr1	166681166	166681665	chr1	166840118	166840617	Fmo9|chr1:166840118-166840617	0.197909382167753	.	.
chr1	166681166	166681665	chr1	166923401	166923900	Fmo9|chr1:166923401-166923900	0.103694089396386	.	.
chr1	166681166	166681665	chr1	166948667	166949166	Fmo9|chr1:166948667-166949166	0.147743602245507	.	.
chr1	171270057	171270556	chr1	171379865	171380364	B4galt3|chr1:171379865-171380364	0.196370274840714	.	.
chr1	171270057	171270556	chr1	171412450	171412949	B4galt3|chr1:171412450-171412949	0.155572685394374	.	.
chr1	171270057	171270556	chr1	171470192	171470691	B4galt3|chr1:171470192-171470691	0.192987754732612	.	.
chr1	171281054	171281553	chr1	171262470	171262969	Ppox|chr1:171262470-171262969	0.101529345518504	.	.
chr1	171281054	171281553	chr1	171566785	171567284	Ppox|chr1:171566785-171567284	0.10516453660307	.	.
chr1	171281054	171281553	chr1	171658362	171658861	Ppox|chr1:171658362-171658861	0.251239479312689	.	.
chr1	171281563	171282062	chr1	171262470	171262969	Ppox|chr1:171262470-171262969	0.19452589204532	.	.
chr1	171281563	171282062	chr1	171379865	171380364	Ppox|chr1:171379865-171380364	0.0737107429660842	.	.
chr1	171281563	171282062	chr1	171658362	171658861	Ppox|chr1:171658362-171658861	0.165547609451785	.	.
chr1	171281563	171282062	chr1	171672389	171672888	Ppox|chr1:171672389-171672888	0.111003926005628	.	.
chr1	171287719	171288218	chr1	171553589	171554088	Usp21|chr1:171553589-171554088	0.157609515192611	.	.
chr1	171294566	171295065	chr1	171379865	171380364	Ufc1|chr1:171379865-171380364	0.0808162650334665	.	.
chr1	171294566	171295065	chr1	171566785	171567284	Ufc1|chr1:171566785-171567284	0.0786257434339519	.	.
chr1	171294566	171295065	chr1	171672998	171673497	Ufc1|chr1:171672998-171673497	0.0790765215290111	.	.
chr1	171328705	171329204	chr1	171470192	171470691	Dedd|chr1:171470192-171470691	0.0809306395381506	.	.
chr1	171328705	171329204	chr1	171638729	171639228	Dedd|chr1:171638729-171639228	0.0986671435521832	.	.
chr1	171329206	171329705	chr1	171553007	171553506	Dedd|chr1:171553007-171553506	0.0734148329486051	.	.
chr1	171345437	171345936	chr1	171478928	171479427	Nit1|chr1:171478928-171479427	0.104799959456076	.	.
chr1	171345437	171345936	chr1	171478928	171479427	Pfdn2|chr1:171478928-171479427	0.104799959456076	.	.
chr1	171345437	171345936	chr1	171616878	171617377	Nit1|chr1:171616878-171617377	0.143791922882794	.	.
chr1	171345437	171345936	chr1	171616878	171617377	Pfdn2|chr1:171616878-171617377	0.143791922882794	.	.
chr1	171345437	171345936	chr1	171638729	171639228	Nit1|chr1:171638729-171639228	0.103297884104633	.	.
chr1	171345437	171345936	chr1	171638729	171639228	Pfdn2|chr1:171638729-171639228	0.103297884104633	.	.
chr1	171345437	171345936	chr1	171672389	171672888	Nit1|chr1:171672389-171672888	0.109593858051207	.	.
chr1	171345437	171345936	chr1	171672389	171672888	Pfdn2|chr1:171672389-171672888	0.109593858051207	.	.
chr1	171345938	171346437	chr1	171379865	171380364	Nit1|chr1:171379865-171380364	0.0835209774118229	.	.
chr1	171345938	171346437	chr1	171379865	171380364	Pfdn2|chr1:171379865-171380364	0.0835209774118229	.	.
chr1	171345938	171346437	chr1	171412450	171412949	Nit1|chr1:171412450-171412949	0.0900167907391071	.	.
chr1	171345938	171346437	chr1	171412450	171412949	Pfdn2|chr1:171412450-171412949	0.0900167907391071	.	.
chr1	171345938	171346437	chr1	171658362	171658861	Nit1|chr1:171658362-171658861	0.137869425912874	.	.
chr1	171345938	171346437	chr1	171658362	171658861	Pfdn2|chr1:171658362-171658861	0.137869425912874	.	.
chr1	171360576	171361075	chr1	171379865	171380364	Klhdc9|chr1:171379865-171380364	0.0948161474499003	.	.
chr1	171360576	171361075	chr1	171478928	171479427	Klhdc9|chr1:171478928-171479427	0.0954668046140858	.	.
chr1	171360576	171361075	chr1	171553589	171554088	Klhdc9|chr1:171553589-171554088	0.0794312861487053	.	.
chr1	171360576	171361075	chr1	171566785	171567284	Klhdc9|chr1:171566785-171567284	0.0913652648674359	.	.
chr1	171360576	171361075	chr1	171638729	171639228	Klhdc9|chr1:171638729-171639228	0.0996449372677946	.	.
chr1	171361088	171361587	chr1	171263038	171263537	Klhdc9|chr1:171263038-171263537	0.0739949139368004	.	.
chr1	171361088	171361587	chr1	171617434	171617933	Klhdc9|chr1:171617434-171617933	0.118914600438556	.	.
chr1	171411068	171411567	chr1	171263038	171263537	Usf1|chr1:171263038-171263537	0.0733294188057152	.	.
chr1	171411068	171411567	chr1	171307714	171308213	Usf1|chr1:171307714-171308213	0.154992834225479	.	.
chr1	171411068	171411567	chr1	171478928	171479427	Usf1|chr1:171478928-171479427	0.152930186731596	.	.
chr1	171503198	171503697	chr1	171412450	171412949	Alyref2|chr1:171412450-171412949	0.13458681641243	.	.
chr1	171503198	171503697	chr1	171412450	171412949	B930036N10Rik|chr1:171412450-171412949	0.13458681641243	.	.
chr1	171503198	171503697	chr1	171553589	171554088	Alyref2|chr1:171553589-171554088	0.107691088511007	.	.
chr1	171503198	171503697	chr1	171553589	171554088	B930036N10Rik|chr1:171553589-171554088	0.107691088511007	.	.
chr1	171503198	171503697	chr1	171774677	171775176	Alyref2|chr1:171774677-171775176	0.124339860890589	.	.
chr1	171503198	171503697	chr1	171774677	171775176	B930036N10Rik|chr1:171774677-171775176	0.124339860890589	.	.
chr1	171503198	171503697	chr1	171775740	171776239	Alyref2|chr1:171775740-171776239	0.207491528237201	.	.
chr1	171503198	171503697	chr1	171775740	171776239	B930036N10Rik|chr1:171775740-171776239	0.207491528237201	.	.
chr1	171503198	171503697	chr1	171782369	171782868	Alyref2|chr1:171782369-171782868	0.105223922985311	.	.
chr1	171503198	171503697	chr1	171782369	171782868	B930036N10Rik|chr1:171782369-171782868	0.105223922985311	.	.
chr1	171503198	171503697	chr1	171791426	171791925	Alyref2|chr1:171791426-171791925	0.0785666824891534	.	.
chr1	171503198	171503697	chr1	171791426	171791925	B930036N10Rik|chr1:171791426-171791925	0.0785666824891534	.	.
chr1	171503848	171504347	chr1	171553007	171553506	Alyref2|chr1:171553007-171553506	0.133257023754744	.	.
chr1	171503848	171504347	chr1	171553007	171553506	B930036N10Rik|chr1:171553007-171553506	0.133257023754744	.	.
chr1	171503848	171504347	chr1	171638729	171639228	Alyref2|chr1:171638729-171639228	0.122102953953324	.	.
chr1	171503848	171504347	chr1	171638729	171639228	B930036N10Rik|chr1:171638729-171639228	0.122102953953324	.	.
chr1	171503848	171504347	chr1	171782369	171782868	Alyref2|chr1:171782369-171782868	0.0757312228545279	.	.
chr1	171503848	171504347	chr1	171782369	171782868	B930036N10Rik|chr1:171782369-171782868	0.0757312228545279	.	.
chr1	171503848	171504347	chr1	171815706	171816205	Alyref2|chr1:171815706-171816205	0.151388187720651	.	.
chr1	171503848	171504347	chr1	171815706	171816205	B930036N10Rik|chr1:171815706-171816205	0.151388187720651	.	.
chr1	171503848	171504347	chr1	171913060	171913559	Alyref2|chr1:171913060-171913559	0.154427639383517	.	.
chr1	171503848	171504347	chr1	171913060	171913559	B930036N10Rik|chr1:171913060-171913559	0.154427639383517	.	.
chr1	171634914	171635413	chr1	171412450	171412949	Gm37787|chr1:171412450-171412949	0.124872970074133	.	.
chr1	171634914	171635413	chr1	171566785	171567284	Gm37787|chr1:171566785-171567284	0.0761848684878084	.	.
chr1	171634914	171635413	chr1	171638729	171639228	Gm37787|chr1:171638729-171639228	0.266338095353081	.	.
chr1	171634914	171635413	chr1	171774677	171775176	Gm37787|chr1:171774677-171775176	0.180913064063232	.	.
chr1	171634914	171635413	chr1	171775740	171776239	Gm37787|chr1:171775740-171776239	0.218309640494657	.	.
chr1	171634914	171635413	chr1	171776958	171777457	Gm37787|chr1:171776958-171777457	0.224578648319346	.	.
chr1	171634914	171635413	chr1	171782369	171782868	Gm37787|chr1:171782369-171782868	0.159081612983585	.	.
chr1	171766902	171767401	chr1	171553589	171554088	Slamf1|chr1:171553589-171554088	0.132995560776999	.	.
chr1	171766902	171767401	chr1	171774677	171775176	Slamf1|chr1:171774677-171775176	0.259352336761668	.	.
chr1	171766902	171767401	chr1	171775740	171776239	Slamf1|chr1:171775740-171776239	0.22683770907849	.	.
chr1	171766902	171767401	chr1	171815706	171816205	Slamf1|chr1:171815706-171816205	0.174005704373654	.	.
chr1	172895271	172895770	chr1	172960383	172960882	Apcs|chr1:172960383-172960882	0.49264419969628	.	.
chr1	172895271	172895770	chr1	173053977	173054476	Apcs|chr1:173053977-173054476	0.128561464674691	.	.
chr1	172895271	172895770	chr1	173070523	173071022	Apcs|chr1:173070523-173071022	0.0723203277036165	.	.
chr1	173137284	173137783	chr1	172766817	172767316	Olfr1408|chr1:172766817-172767316	0.147003449904122	.	.
chr1	173137284	173137783	chr1	172790476	172790975	Olfr1408|chr1:172790476-172790975	0.159074077792513	.	.
chr1	173137284	173137783	chr1	172826909	172827408	Olfr1408|chr1:172826909-172827408	0.443175689211902	.	.
chr1	173137284	173137783	chr1	173117211	173117710	Olfr1408|chr1:173117211-173117710	0.097877331287898	.	.
chr1	173366644	173367143	chr1	173355088	173355587	Cadm3|chr1:173355088-173355587	0.0795583946714029	.	.
chr1	173366644	173367143	chr1	173417414	173417913	Cadm3|chr1:173417414-173417913	0.189490094343755	.	.
chr1	173367390	173367889	chr1	173326879	173327378	Cadm3|chr1:173326879-173327378	0.126623829126109	.	.
chr1	173367390	173367889	chr1	173329676	173330175	Cadm3|chr1:173329676-173330175	0.11048249540834	.	.
chr1	173367390	173367889	chr1	173335927	173336426	Cadm3|chr1:173335927-173336426	0.110620324969365	.	.
chr1	173367390	173367889	chr1	173389447	173389946	Cadm3|chr1:173389447-173389946	0.118760653759052	.	.
chr1	173367390	173367889	chr1	173390016	173390515	Cadm3|chr1:173390016-173390515	0.102678755262138	.	.
chr1	173367390	173367889	chr1	173417414	173417913	Cadm3|chr1:173417414-173417913	0.239522048261047	.	.
chr1	173367390	173367889	chr1	173456303	173456802	Cadm3|chr1:173456303-173456802	0.235092065333464	.	.
chr1	177795766	177796265	chr1	177516930	177517429	Adss|chr1:177516930-177517429	0.0794222252785256	.	.
chr1	177795766	177796265	chr1	177545242	177545741	Adss|chr1:177545242-177545741	0.149151600929729	.	.
chr1	177795766	177796265	chr1	177640159	177640658	Adss|chr1:177640159-177640658	0.0764377819778547	.	.
chr1	177796375	177796874	chr1	177640159	177640658	Adss|chr1:177640159-177640658	0.0973095046227486	.	.
chr1	177796375	177796874	chr1	177684862	177685361	Adss|chr1:177684862-177685361	0.0908508624447431	.	.
chr1	177796375	177796874	chr1	178242116	178242615	Adss|chr1:178242116-178242615	0.0750875102015226	.	.
chr1	177982967	177983466	chr1	177516930	177517429	Catspere2|chr1:177516930-177517429	0.132179678289528	.	.
chr1	177982967	177983466	chr1	177626064	177626563	Catspere2|chr1:177626064-177626563	0.110358398727083	.	.
chr1	178187311	178187810	chr1	178048508	178049007	Desi2|chr1:178048508-178049007	0.161664522984	.	.
chr1	178187311	178187810	chr1	178224514	178225013	Desi2|chr1:178224514-178225013	0.093890126178138	.	.
chr1	178187311	178187810	chr1	178294017	178294516	Desi2|chr1:178294017-178294516	0.126235009709968	.	.
chr1	178187311	178187810	chr1	178368821	178369320	Desi2|chr1:178368821-178369320	0.126052970896258	.	.
chr1	178187311	178187810	chr1	178486689	178487188	Desi2|chr1:178486689-178487188	0.083798387677925	.	.
chr1	178276142	178276641	chr1	178048508	178049007	4930527J03Rik|chr1:178048508-178049007	0.0709527102200573	.	.
chr1	178276142	178276641	chr1	178290989	178291488	4930527J03Rik|chr1:178290989-178291488	0.0760160440226346	.	.
chr1	178276142	178276641	chr1	178336353	178336852	4930527J03Rik|chr1:178336353-178336852	0.0865821248212565	.	.
chr1	178276142	178276641	chr1	178368821	178369320	4930527J03Rik|chr1:178368821-178369320	0.152111073224726	.	.
chr1	178276142	178276641	chr1	178463658	178464157	4930527J03Rik|chr1:178463658-178464157	0.0883714481106423	.	.
chr1	178317988	178318487	chr1	178224514	178225013	B230369F24Rik|chr1:178224514-178225013	0.183913334537736	.	.
chr1	178317988	178318487	chr1	178224514	178225013	B230369F24Rik|chr1:178224514-178225013	0.183913334537737	.	.
chr1	178317988	178318487	chr1	178224514	178225013	Cox20|chr1:178224514-178225013	0.183913334537736	.	.
chr1	178317988	178318487	chr1	178224514	178225013	Cox20|chr1:178224514-178225013	0.183913334537737	.	.
chr1	178317988	178318487	chr1	178336353	178336852	B230369F24Rik|chr1:178336353-178336852	0.186805256349715	.	.
chr1	178317988	178318487	chr1	178336353	178336852	Cox20|chr1:178336353-178336852	0.186805256349715	.	.
chr1	178317988	178318487	chr1	178492921	178493420	B230369F24Rik|chr1:178492921-178493420	0.202345331929234	.	.
chr1	178317988	178318487	chr1	178492921	178493420	Cox20|chr1:178492921-178493420	0.202345331929234	.	.
chr1	178318532	178319031	chr1	178492921	178493420	B230369F24Rik|chr1:178492921-178493420	0.148753200448806	.	.
chr1	178318532	178319031	chr1	178492921	178493420	Cox20|chr1:178492921-178493420	0.148753200448806	.	.
chr1	178337022	178337521	chr1	178102674	178103173	Hnrnpu|chr1:178102674-178103173	0.143734508019995	.	.
chr1	178337022	178337521	chr1	178217124	178217623	Hnrnpu|chr1:178217124-178217623	0.118368394575879	.	.
chr1	178337022	178337521	chr1	178336353	178336852	Hnrnpu|chr1:178336353-178336852	0.0823620495137894	.	.
chr1	178337022	178337521	chr1	178368821	178369320	Hnrnpu|chr1:178368821-178369320	0.198471256782442	.	.
chr1	178337022	178337521	chr1	178449116	178449615	Hnrnpu|chr1:178449116-178449615	0.162038131029932	.	.
chr1	178337559	178338058	chr1	178336353	178336852	Hnrnpu|chr1:178336353-178336852	0.169775947384558	.	.
chr1	178337559	178338058	chr1	178463658	178464157	Hnrnpu|chr1:178463658-178464157	0.128797416588602	.	.
chr1	178337559	178338058	chr1	178492921	178493420	Hnrnpu|chr1:178492921-178493420	0.0989657527132883	.	.
chr1	178406170	178406669	chr1	178290989	178291488	Efcab2|chr1:178290989-178291488	0.116348675479912	.	.
chr1	178406170	178406669	chr1	178336353	178336852	Efcab2|chr1:178336353-178336852	0.11436100684796	.	.
chr1	178406170	178406669	chr1	178336353	178336852	Efcab2|chr1:178336353-178336852	0.114361006847961	.	.
chr1	194938639	194939138	chr1	194879521	194880020	Cd34|chr1:194879521-194880020	0.123461274416534	.	.
chr1	194938639	194939138	chr1	194881498	194881997	Cd34|chr1:194881498-194881997	0.169678421750872	.	.
chr1	194938639	194939138	chr1	195016706	195017205	Cd34|chr1:195016706-195017205	0.159243882496351	.	.
chr1	194976111	194976610	chr1	194851569	194852068	A330023F24Rik|chr1:194851569-194852068	0.134728881158238	.	.
chr1	194976111	194976610	chr1	194851569	194852068	Gm16897|chr1:194851569-194852068	0.134728881158238	.	.
chr1	194976111	194976610	chr1	194881498	194881997	A330023F24Rik|chr1:194881498-194881997	0.200020963025823	.	.
chr1	194976111	194976610	chr1	194881498	194881997	Gm16897|chr1:194881498-194881997	0.200020963025823	.	.
chr1	194976111	194976610	chr1	194962131	194962630	A330023F24Rik|chr1:194962131-194962630	0.152803276826224	.	.
chr1	194976111	194976610	chr1	194962131	194962630	Gm16897|chr1:194962131-194962630	0.152803276826224	.	.
chr1	194976111	194976610	chr1	195016706	195017205	A330023F24Rik|chr1:195016706-195017205	0.151462947145204	.	.
chr1	194976111	194976610	chr1	195016706	195017205	Gm16897|chr1:195016706-195017205	0.151462947145204	.	.
chr1	194976111	194976610	chr1	195159589	195160088	A330023F24Rik|chr1:195159589-195160088	0.0978559753557279	.	.
chr1	194976111	194976610	chr1	195159589	195160088	Gm16897|chr1:195159589-195160088	0.0978559753557279	.	.
chr1	194976725	194977224	chr1	194816816	194817315	A330023F24Rik|chr1:194816816-194817315	0.186852785031997	.	.
chr1	194976725	194977224	chr1	194816816	194817315	Gm16897|chr1:194816816-194817315	0.186852785031997	.	.
chr1	194977431	194977930	chr1	194977967	194978466	Gm16897|chr1:194977967-194978466	0.36577071770914	.	.
chr1	195018071	195018570	chr1	194795310	194795809	Gm37027|chr1:194795310-194795809	0.10331239126925	.	.
chr1	195018071	195018570	chr1	195040386	195040885	Gm37027|chr1:195040386-195040885	0.152807353348222	.	.
chr1	195130829	195131328	chr1	194777569	194778068	Cr1l|chr1:194777569-194778068	0.1403663053878	.	.
chr1	195130829	195131328	chr1	194852257	194852756	Cr1l|chr1:194852257-194852756	0.135538457927394	.	.
chr1	195130829	195131328	chr1	195016706	195017205	Cr1l|chr1:195016706-195017205	0.0980078509019548	.	.
chr1	195130829	195131328	chr1	195033930	195034429	Cr1l|chr1:195033930-195034429	0.088469612302534	.	.
chr1	195131381	195131880	chr1	194881498	194881997	Cr1l|chr1:194881498-194881997	0.100027723735089	.	.
chr1	195131381	195131880	chr1	194962131	194962630	Cr1l|chr1:194962131-194962630	0.0808469504816877	.	.
chr1	195131381	195131880	chr1	195033930	195034429	Cr1l|chr1:195033930-195034429	0.104984654675241	.	.
chr1	195131381	195131880	chr1	195232530	195233029	Cr1l|chr1:195232530-195233029	0.0711702934978051	.	.
chr10	3365487	3365986	chr10	3392309	3392808	Ppp1r14c|chr10:3392309-3392808	0.157300023255131	.	.
chr10	3366298	3366797	chr10	3366890	3367389	Ppp1r14c|chr10:3366890-3367389	0.173528696410769	.	.
chr10	3366298	3366797	chr10	3505975	3506474	Ppp1r14c|chr10:3505975-3506474	0.0834118195073784	.	.
chr10	3740116	3740615	chr10	3819293	3819792	Plekhg1|chr10:3819293-3819792	0.256680451344501	.	.
chr10	3740116	3740615	chr10	3890602	3891101	Plekhg1|chr10:3890602-3891101	0.14473558708217	.	.
chr10	3740116	3740615	chr10	3943811	3944310	Plekhg1|chr10:3943811-3944310	0.126689786739466	.	.
chr10	3741065	3741564	chr10	3434791	3435290	Plekhg1|chr10:3434791-3435290	0.0863242100797631	.	.
chr10	3741065	3741564	chr10	3818652	3819151	Plekhg1|chr10:3818652-3819151	0.0743564662057688	.	.
chr10	3741065	3741564	chr10	3890602	3891101	Plekhg1|chr10:3890602-3891101	0.105294243623175	.	.
chr10	3741065	3741564	chr10	3943811	3944310	Plekhg1|chr10:3943811-3944310	0.0808393662144468	.	.
chr10	3972861	3973360	chr10	3832678	3833177	Mthfd1l|chr10:3832678-3833177	0.144275379779418	.	.
chr10	3972861	3973360	chr10	3920389	3920888	Mthfd1l|chr10:3920389-3920888	0.157887543218675	.	.
chr10	3973553	3974052	chr10	3505975	3506474	Mthfd1l|chr10:3505975-3506474	0.122053365950919	.	.
chr10	3973553	3974052	chr10	3531321	3531820	Mthfd1l|chr10:3531321-3531820	0.20498934272723	.	.
chr10	3973553	3974052	chr10	3596643	3597142	Mthfd1l|chr10:3596643-3597142	0.132729953915577	.	.
chr10	3973553	3974052	chr10	3896998	3897497	Mthfd1l|chr10:3896998-3897497	0.117002317096035	.	.
chr10	3973553	3974052	chr10	3920389	3920888	Mthfd1l|chr10:3920389-3920888	0.105184092543162	.	.
chr10	3973553	3974052	chr10	3996387	3996886	Mthfd1l|chr10:3996387-3996886	0.0796535351047665	.	.
chr10	5550504	5551003	chr10	5520445	5520944	Syne1|chr10:5520445-5520944	0.102873619384266	.	.
chr10	5550504	5551003	chr10	5549987	5550486	Syne1|chr10:5549987-5550486	0.244714236994079	.	.
chr10	5550504	5551003	chr10	5756071	5756570	Syne1|chr10:5756071-5756570	0.0993188583993039	.	.
chr10	5550504	5551003	chr10	5858992	5859491	Syne1|chr10:5858992-5859491	0.097550313142776	.	.
chr10	5550504	5551003	chr10	5906427	5906926	Syne1|chr10:5906427-5906926	0.168823402868501	.	.
chr10	5550504	5551003	chr10	5912713	5913212	Syne1|chr10:5912713-5913212	0.169191395846534	.	.
chr10	5550504	5551003	chr10	5974422	5974921	Syne1|chr10:5974422-5974921	0.118254953824199	.	.
chr10	5805395	5805894	chr10	5520445	5520944	Fbxo5|chr10:5520445-5520944	0.105530352555216	.	.
chr10	5805395	5805894	chr10	5634278	5634777	Fbxo5|chr10:5634278-5634777	0.0986021125829928	.	.
chr10	5805395	5805894	chr10	5853238	5853737	Fbxo5|chr10:5853238-5853737	0.0776677569972526	.	.
chr10	5805395	5805894	chr10	5868026	5868525	Fbxo5|chr10:5868026-5868525	0.0902315395201878	.	.
chr10	5805395	5805894	chr10	5877043	5877542	Fbxo5|chr10:5877043-5877542	0.147471937209704	.	.
chr10	5805395	5805894	chr10	5910390	5910889	Fbxo5|chr10:5910390-5910889	0.108727918007984	.	.
chr10	5805395	5805894	chr10	5935445	5935944	Fbxo5|chr10:5935445-5935944	0.251041911864822	.	.
chr10	5805395	5805894	chr10	5967111	5967610	Fbxo5|chr10:5967111-5967610	0.141703071693462	.	.
chr10	5805395	5805894	chr10	5967643	5968142	Fbxo5|chr10:5967643-5968142	0.179634575967901	.	.
chr10	5805395	5805894	chr10	5974422	5974921	Fbxo5|chr10:5974422-5974921	0.13619171229456	.	.
chr10	5805395	5805894	chr10	6114626	6115125	Fbxo5|chr10:6114626-6115125	0.11101399978377	.	.
chr10	5805395	5805894	chr10	6151873	6152372	Fbxo5|chr10:6151873-6152372	0.0846378092233875	.	.
chr10	5805395	5805894	chr10	6229844	6230343	Fbxo5|chr10:6229844-6230343	0.156231519520661	.	.
chr10	5823844	5824343	chr10	5507539	5508038	Mtrf1l|chr10:5507539-5508038	0.076151168784567	.	.
chr10	5823844	5824343	chr10	5756071	5756570	Mtrf1l|chr10:5756071-5756570	0.1043466207989	.	.
chr10	5823844	5824343	chr10	5824763	5825262	Mtrf1l|chr10:5824763-5825262	0.0872560698704762	.	.
chr10	5823844	5824343	chr10	5846889	5847388	Mtrf1l|chr10:5846889-5847388	0.0748196113151969	.	.
chr10	5823844	5824343	chr10	6151873	6152372	Mtrf1l|chr10:6151873-6152372	0.0892572172651194	.	.
chr10	5921342	5921841	chr10	5568911	5569410	Rgs17|chr10:5568911-5569410	0.0813674523807227	.	.
chr10	5921342	5921841	chr10	5634278	5634777	Rgs17|chr10:5634278-5634777	0.119002190208444	.	.
chr10	5921342	5921841	chr10	5790606	5791105	Rgs17|chr10:5790606-5791105	0.0917377666853883	.	.
chr10	5921342	5921841	chr10	5868026	5868525	Rgs17|chr10:5868026-5868525	0.113478144379351	.	.
chr10	5921342	5921841	chr10	5886106	5886605	Rgs17|chr10:5886106-5886605	0.0985487202553692	.	.
chr10	5921342	5921841	chr10	5900649	5901148	Rgs17|chr10:5900649-5901148	0.144000193904103	.	.
chr10	5921342	5921841	chr10	5910390	5910889	Rgs17|chr10:5910390-5910889	0.126043898785486	.	.
chr10	5921342	5921841	chr10	5967111	5967610	Rgs17|chr10:5967111-5967610	0.0885242805296946	.	.
chr10	5921342	5921841	chr10	5974422	5974921	Rgs17|chr10:5974422-5974921	0.111542524681925	.	.
chr10	5921342	5921841	chr10	6156925	6157424	Rgs17|chr10:6156925-6157424	0.155351160766394	.	.
chr10	5922199	5922698	chr10	5841371	5841870	Rgs17|chr10:5841371-5841870	0.14509026496807	.	.
chr10	5922199	5922698	chr10	5912713	5913212	Rgs17|chr10:5912713-5913212	0.240984960240575	.	.
chr10	5922199	5922698	chr10	5967111	5967610	Rgs17|chr10:5967111-5967610	0.0722596692139956	.	.
chr10	5922199	5922698	chr10	5967643	5968142	Rgs17|chr10:5967643-5968142	0.155500019381781	.	.
chr10	5922199	5922698	chr10	6000345	6000844	Rgs17|chr10:6000345-6000844	0.0720779154755758	.	.
chr10	5922199	5922698	chr10	6014084	6014583	Rgs17|chr10:6014084-6014583	0.110101955657173	.	.
chr10	5922199	5922698	chr10	6144372	6144871	Rgs17|chr10:6144372-6144871	0.104819712883386	.	.
chr10	5923047	5923546	chr10	5568911	5569410	Rgs17|chr10:5568911-5569410	0.153497157541986	.	.
chr10	5923047	5923546	chr10	5824763	5825262	Rgs17|chr10:5824763-5825262	0.136542494358654	.	.
chr10	5923047	5923546	chr10	5853238	5853737	Rgs17|chr10:5853238-5853737	0.0750331061337269	.	.
chr10	5923047	5923546	chr10	5877043	5877542	Rgs17|chr10:5877043-5877542	0.0991079877326905	.	.
chr10	5923047	5923546	chr10	6229844	6230343	Rgs17|chr10:6229844-6230343	0.102346191343774	.	.
chr10	6759034	6759533	chr10	6825003	6825502	Oprm1|chr10:6825003-6825502	0.224660816105154	.	.
chr10	6759034	6759533	chr10	6915968	6916467	Oprm1|chr10:6915968-6916467	0.0794949843386493	.	.
chr10	6759034	6759533	chr10	6934735	6935234	Oprm1|chr10:6934735-6935234	0.298822981051808	.	.
chr10	6759034	6759533	chr10	6936624	6937123	Oprm1|chr10:6936624-6937123	0.251826374731308	.	.
chr10	6759034	6759533	chr10	6953052	6953551	Oprm1|chr10:6953052-6953551	0.382954074486678	.	.
chr10	7211500	7211999	chr10	7019419	7019918	Cnksr3|chr10:7019419-7019918	0.156282186237623	.	.
chr10	7211500	7211999	chr10	7019940	7020439	Cnksr3|chr10:7019940-7020439	0.105576346836415	.	.
chr10	7211500	7211999	chr10	7046685	7047184	Cnksr3|chr10:7046685-7047184	0.136938214219153	.	.
chr10	7211500	7211999	chr10	7066954	7067453	Cnksr3|chr10:7066954-7067453	0.0781527657611195	.	.
chr10	7211500	7211999	chr10	7074635	7075134	Cnksr3|chr10:7074635-7075134	0.124900928708845	.	.
chr10	7211500	7211999	chr10	7076118	7076617	Cnksr3|chr10:7076118-7076617	0.0955963902710413	.	.
chr10	7211500	7211999	chr10	7124937	7125436	Cnksr3|chr10:7124937-7125436	0.0951736330278006	.	.
chr10	7212004	7212503	chr10	7019419	7019918	Cnksr3|chr10:7019419-7019918	0.0771874716846701	.	.
chr10	7212004	7212503	chr10	7046685	7047184	Cnksr3|chr10:7046685-7047184	0.0843494088012759	.	.
chr10	7212004	7212503	chr10	7061996	7062495	Cnksr3|chr10:7061996-7062495	0.116778862381549	.	.
chr10	7212004	7212503	chr10	7124937	7125436	Cnksr3|chr10:7124937-7125436	0.172430326935556	.	.
chr10	7212518	7213017	chr10	7046685	7047184	Cnksr3|chr10:7046685-7047184	0.0721060438735866	.	.
chr10	7212518	7213017	chr10	7061996	7062495	Cnksr3|chr10:7061996-7062495	0.0890903791391413	.	.
chr10	7212518	7213017	chr10	7062512	7063011	Cnksr3|chr10:7062512-7063011	0.188959458550023	.	.
chr10	7589567	7590066	chr10	7270999	7271498	Lrp11|chr10:7270999-7271498	0.0709608848436138	.	.
chr10	7589567	7590066	chr10	7390606	7391105	Lrp11|chr10:7390606-7391105	0.139728478362124	.	.
chr10	7589567	7590066	chr10	7469964	7470463	Lrp11|chr10:7469964-7470463	0.168592172214835	.	.
chr10	7589567	7590066	chr10	7622308	7622807	Lrp11|chr10:7622308-7622807	0.142837327263196	.	.
chr10	7589567	7590066	chr10	7701091	7701590	Lrp11|chr10:7701091-7701590	0.0913858061536641	.	.
chr10	7589567	7590066	chr10	7824609	7825108	Lrp11|chr10:7824609-7825108	0.16082726169332	.	.
chr10	7589567	7590066	chr10	7841689	7842188	Lrp11|chr10:7841689-7842188	0.0714290110864746	.	.
chr10	7589567	7590066	chr10	7900869	7901368	Lrp11|chr10:7900869-7901368	0.150342487363155	.	.
chr10	7590117	7590616	chr10	7390606	7391105	Lrp11|chr10:7390606-7391105	0.0813557448973644	.	.
chr10	7590117	7590616	chr10	7390606	7391105	Lrp11|chr10:7390606-7391105	0.0813557448973645	.	.
chr10	7590117	7590616	chr10	7622308	7622807	Lrp11|chr10:7622308-7622807	0.149463917261964	.	.
chr10	7590117	7590616	chr10	7883479	7883978	Lrp11|chr10:7883479-7883978	0.121170127708365	.	.
chr10	7590117	7590616	chr10	7900869	7901368	Lrp11|chr10:7900869-7901368	0.0947566130888874	.	.
chr10	7667254	7667753	chr10	7600611	7601110	Nup43|chr10:7600611-7601110	0.195593517895523	.	.
chr10	7667254	7667753	chr10	7824609	7825108	Nup43|chr10:7824609-7825108	0.195710595726078	.	.
chr10	7667254	7667753	chr10	7843311	7843810	Nup43|chr10:7843311-7843810	0.0992964713872454	.	.
chr10	7667254	7667753	chr10	7978794	7979293	Nup43|chr10:7978794-7979293	0.168150508761006	.	.
chr10	7667254	7667753	chr10	7999794	8000293	Nup43|chr10:7999794-8000293	0.143532648380999	.	.
chr10	7680943	7681442	chr10	7270999	7271498	Lats1|chr10:7270999-7271498	0.0995840210919379	.	.
chr10	7680943	7681442	chr10	7270999	7271498	Lats1|chr10:7270999-7271498	0.099584021091938	.	.
chr10	7680943	7681442	chr10	7270999	7271498	Pcmt1|chr10:7270999-7271498	0.0995840210919379	.	.
chr10	7680943	7681442	chr10	7270999	7271498	Pcmt1|chr10:7270999-7271498	0.099584021091938	.	.
chr10	7680943	7681442	chr10	7582125	7582624	Lats1|chr10:7582125-7582624	0.164431591396239	.	.
chr10	7680943	7681442	chr10	7582125	7582624	Pcmt1|chr10:7582125-7582624	0.164431591396239	.	.
chr10	7680943	7681442	chr10	7663092	7663591	Lats1|chr10:7663092-7663591	0.147702483089641	.	.
chr10	7680943	7681442	chr10	7663092	7663591	Pcmt1|chr10:7663092-7663591	0.147702483089641	.	.
chr10	7680943	7681442	chr10	7978794	7979293	Lats1|chr10:7978794-7979293	0.105449422572759	.	.
chr10	7680943	7681442	chr10	7978794	7979293	Pcmt1|chr10:7978794-7979293	0.105449422572759	.	.
chr10	7680943	7681442	chr10	7999794	8000293	Lats1|chr10:7999794-8000293	0.144082103948071	.	.
chr10	7680943	7681442	chr10	7999794	8000293	Pcmt1|chr10:7999794-8000293	0.144082103948071	.	.
chr10	7725685	7726184	chr10	7390606	7391105	Katna1|chr10:7390606-7391105	0.161084001450619	.	.
chr10	7725685	7726184	chr10	7392638	7393137	Katna1|chr10:7392638-7393137	0.266894311610426	.	.
chr10	7725685	7726184	chr10	7582733	7583232	Katna1|chr10:7582733-7583232	0.110570593960872	.	.
chr10	7725685	7726184	chr10	7841689	7842188	Katna1|chr10:7841689-7842188	0.131701344725121	.	.
chr10	7725685	7726184	chr10	7843311	7843810	Katna1|chr10:7843311-7843810	0.0707717883913623	.	.
chr10	7725685	7726184	chr10	7978794	7979293	Katna1|chr10:7978794-7979293	0.143602980784318	.	.
chr10	7780721	7781220	chr10	7600611	7601110	B430219N15Rik|chr10:7600611-7601110	0.0801454975675745	.	.
chr10	7780721	7781220	chr10	7663092	7663591	B430219N15Rik|chr10:7663092-7663591	0.0917715232702546	.	.
chr10	7780721	7781220	chr10	7883479	7883978	B430219N15Rik|chr10:7883479-7883978	0.105225382923665	.	.
chr10	7780721	7781220	chr10	7999794	8000293	B430219N15Rik|chr10:7999794-8000293	0.0891021921108006	.	.
chr10	7792631	7793130	chr10	7622308	7622807	Ginm1|chr10:7622308-7622807	0.10299882765757	.	.
chr10	7792631	7793130	chr10	7622308	7622807	Ppil4|chr10:7622308-7622807	0.10299882765757	.	.
chr10	7792631	7793130	chr10	7736602	7737101	Ginm1|chr10:7736602-7737101	0.116464174026368	.	.
chr10	7792631	7793130	chr10	7736602	7737101	Ppil4|chr10:7736602-7737101	0.116464174026368	.	.
chr10	7955534	7956033	chr10	7581361	7581860	Tab2|chr10:7581361-7581860	0.0768842501045739	.	.
chr10	7955534	7956033	chr10	7736602	7737101	Tab2|chr10:7736602-7737101	0.124071417506005	.	.
chr10	7956090	7956589	chr10	7581361	7581860	Tab2|chr10:7581361-7581860	0.0707483605058175	.	.
chr10	7956090	7956589	chr10	7841689	7842188	Tab2|chr10:7841689-7842188	0.176249744073798	.	.
chr10	11280524	11281023	chr10	11316808	11317307	4930432B10Rik|chr10:11316808-11317307	0.176583681731027	.	.
chr10	11280524	11281023	chr10	11316808	11317307	Fbxo30|chr10:11316808-11317307	0.176583681731027	.	.
chr10	11280524	11281023	chr10	11491884	11492383	4930432B10Rik|chr10:11491884-11492383	0.15300235010047	.	.
chr10	11280524	11281023	chr10	11491884	11492383	Fbxo30|chr10:11491884-11492383	0.15300235010047	.	.
chr10	11280524	11281023	chr10	11745527	11746026	4930432B10Rik|chr10:11745527-11746026	0.135593783783972	.	.
chr10	11280524	11281023	chr10	11745527	11746026	Fbxo30|chr10:11745527-11746026	0.135593783783972	.	.
chr10	11281047	11281546	chr10	11353509	11354008	4930432B10Rik|chr10:11353509-11354008	0.0803035656249411	.	.
chr10	11281047	11281546	chr10	11353509	11354008	Fbxo30|chr10:11353509-11354008	0.0803035656249411	.	.
chr10	11281047	11281546	chr10	11536491	11536990	4930432B10Rik|chr10:11536491-11536990	0.132099302611232	.	.
chr10	11281047	11281546	chr10	11536491	11536990	Fbxo30|chr10:11536491-11536990	0.132099302611232	.	.
chr10	11281047	11281546	chr10	11646748	11647247	4930432B10Rik|chr10:11646748-11647247	0.0727620068404502	.	.
chr10	11281047	11281546	chr10	11646748	11647247	Fbxo30|chr10:11646748-11647247	0.0727620068404502	.	.
chr10	11343450	11343949	chr10	11316808	11317307	Epm2a|chr10:11316808-11317307	0.0895806345386309	.	.
chr10	11343450	11343949	chr10	11535223	11535722	Epm2a|chr10:11535223-11535722	0.0864170706521239	.	.
chr10	11343450	11343949	chr10	11646748	11647247	Epm2a|chr10:11646748-11647247	0.129984677444183	.	.
chr10	11841343	11841842	chr10	11647325	11647824	Gm48697|chr10:11647325-11647824	0.262565737547006	.	.
chr10	11841343	11841842	chr10	11729503	11730002	Gm48697|chr10:11729503-11730002	0.135251042575986	.	.
chr10	11841343	11841842	chr10	11826788	11827287	Gm48697|chr10:11826788-11827287	0.0923270569525979	.	.
chr10	11841343	11841842	chr10	11826788	11827287	Gm48697|chr10:11826788-11827287	0.092327056952598	.	.
chr10	11841343	11841842	chr10	11842728	11843227	Gm48697|chr10:11842728-11843227	0.12424296397273	.	.
chr10	11841343	11841842	chr10	11938110	11938609	Gm48697|chr10:11938110-11938609	0.143951430391144	.	.
chr10	14544690	14545189	chr10	14729070	14729569	Adgrg6|chr10:14729070-14729569	0.185806488094116	.	.
chr10	14544690	14545189	chr10	14729070	14729569	Gm46212|chr10:14729070-14729569	0.185806488094116	.	.
chr10	14544690	14545189	chr10	14891924	14892423	Adgrg6|chr10:14891924-14892423	0.0819832424643937	.	.
chr10	14544690	14545189	chr10	14891924	14892423	Gm46212|chr10:14891924-14892423	0.0819832424643937	.	.
chr10	14544690	14545189	chr10	14977055	14977554	Adgrg6|chr10:14977055-14977554	0.131409000391173	.	.
chr10	14544690	14545189	chr10	14977055	14977554	Gm46212|chr10:14977055-14977554	0.131409000391173	.	.
chr10	14544690	14545189	chr10	14977646	14978145	Adgrg6|chr10:14977646-14978145	0.093685850541237	.	.
chr10	14544690	14545189	chr10	14977646	14978145	Gm46212|chr10:14977646-14978145	0.093685850541237	.	.
chr10	14545201	14545700	chr10	14729070	14729569	Adgrg6|chr10:14729070-14729569	0.115275016482	.	.
chr10	14545201	14545700	chr10	14729070	14729569	Gm46212|chr10:14729070-14729569	0.115275016482	.	.
chr10	14705323	14705822	chr10	14551487	14551986	Nmbr|chr10:14551487-14551986	0.0973290099660202	.	.
chr10	14705323	14705822	chr10	14551487	14551986	Vta1|chr10:14551487-14551986	0.0973290099660202	.	.
chr10	14705323	14705822	chr10	14725631	14726130	Nmbr|chr10:14725631-14726130	0.180007832809946	.	.
chr10	14705323	14705822	chr10	14725631	14726130	Vta1|chr10:14725631-14726130	0.180007832809946	.	.
chr10	14705323	14705822	chr10	14762201	14762700	Nmbr|chr10:14762201-14762700	0.0998493811063246	.	.
chr10	14705323	14705822	chr10	14762201	14762700	Vta1|chr10:14762201-14762700	0.0998493811063246	.	.
chr10	14705323	14705822	chr10	14791448	14791947	Nmbr|chr10:14791448-14791947	0.110843648575188	.	.
chr10	14705323	14705822	chr10	14791448	14791947	Vta1|chr10:14791448-14791947	0.110843648575188	.	.
chr10	14705323	14705822	chr10	14792042	14792541	Nmbr|chr10:14792042-14792541	0.217221695903496	.	.
chr10	14705323	14705822	chr10	14792042	14792541	Vta1|chr10:14792042-14792541	0.217221695903496	.	.
chr10	14705323	14705822	chr10	14795319	14795818	Nmbr|chr10:14795319-14795818	0.086563771044471	.	.
chr10	14705323	14705822	chr10	14795319	14795818	Vta1|chr10:14795319-14795818	0.086563771044471	.	.
chr10	14759884	14760383	chr10	14573526	14574025	B230364G03Rik|chr10:14573526-14574025	0.101010092566964	.	.
chr10	14759884	14760383	chr10	14725631	14726130	B230364G03Rik|chr10:14725631-14726130	0.127938856527089	.	.
chr10	14759884	14760383	chr10	14729070	14729569	B230364G03Rik|chr10:14729070-14729569	0.0942221432596578	.	.
chr10	14759884	14760383	chr10	14861307	14861806	B230364G03Rik|chr10:14861307-14861806	0.151261320471823	.	.
chr10	14759884	14760383	chr10	14864082	14864581	B230364G03Rik|chr10:14864082-14864581	0.148907912139979	.	.
chr10	14759884	14760383	chr10	14909013	14909512	B230364G03Rik|chr10:14909013-14909512	0.0752962636077003	.	.
chr10	15300071	15300570	chr10	15392368	15392867	Gm47710|chr10:15392368-15392867	0.0752943609464872	.	.
chr10	15300071	15300570	chr10	15541699	15542198	Gm47710|chr10:15541699-15542198	0.0926217682764501	.	.
chr10	15759186	15759685	chr10	15541699	15542198	Gm40604|chr10:15541699-15542198	0.248046829278114	.	.
chr10	15759186	15759685	chr10	15699584	15700083	Gm40604|chr10:15699584-15700083	0.105755283815078	.	.
chr10	15759186	15759685	chr10	15897087	15897586	Gm40604|chr10:15897087-15897586	0.11786473664006	.	.
chr10	15759186	15759685	chr10	16031764	16032263	Gm40604|chr10:16031764-16032263	0.226100254904106	.	.
chr10	15759186	15759685	chr10	16088151	16088650	Gm40604|chr10:16088151-16088650	0.110331715390316	.	.
chr10	15759186	15759685	chr10	16138479	16138978	Gm40604|chr10:16138479-16138978	0.147883283846	.	.
chr10	15759186	15759685	chr10	16234113	16234612	Gm40604|chr10:16234113-16234612	0.129839883578779	.	.
chr10	15759897	15760396	chr10	15848755	15849254	Gm40604|chr10:15848755-15849254	0.134984752291773	.	.
chr10	15759897	15760396	chr10	15897087	15897586	Gm40604|chr10:15897087-15897586	0.1456040903138	.	.
chr10	15759897	15760396	chr10	15986902	15987401	Gm40604|chr10:15986902-15987401	0.156562964864399	.	.
chr10	15759897	15760396	chr10	16123901	16124400	Gm40604|chr10:16123901-16124400	0.124092285641922	.	.
chr10	15759897	15760396	chr10	16197735	16198234	Gm40604|chr10:16197735-16198234	0.122298577918056	.	.
chr10	15759897	15760396	chr10	16234113	16234612	Gm40604|chr10:16234113-16234612	0.133562455143566	.	.
chr10	15760590	15761089	chr10	15699584	15700083	Gm40604|chr10:15699584-15700083	0.0704033255017048	.	.
chr10	15760590	15761089	chr10	15734901	15735400	Gm40604|chr10:15734901-15735400	0.142209535676098	.	.
chr10	15760590	15761089	chr10	15879656	15880155	Gm40604|chr10:15879656-15880155	0.129258601947734	.	.
chr10	15760590	15761089	chr10	16031764	16032263	Gm40604|chr10:16031764-16032263	0.0922515374316622	.	.
chr10	15760590	15761089	chr10	16197735	16198234	Gm40604|chr10:16197735-16198234	0.318868337072251	.	.
chr10	19014684	19015183	chr10	19002085	19002584	Tnfaip3|chr10:19002085-19002584	0.0877598343255285	.	.
chr10	19014684	19015183	chr10	19139167	19139666	Tnfaip3|chr10:19139167-19139666	0.0985431930679973	.	.
chr10	19014684	19015183	chr10	19241783	19242282	Tnfaip3|chr10:19241783-19242282	0.0805296332762787	.	.
chr10	19015270	19015769	chr10	19065215	19065714	Tnfaip3|chr10:19065215-19065714	0.0987277964168704	.	.
chr10	19015270	19015769	chr10	19067584	19068083	Tnfaip3|chr10:19067584-19068083	0.0801823719406721	.	.
chr10	19015270	19015769	chr10	19185903	19186402	Tnfaip3|chr10:19185903-19186402	0.0793056892787688	.	.
chr10	19485892	19486391	chr10	19105110	19105609	Gm33104|chr10:19105110-19105609	0.184410108507563	.	.
chr10	19485892	19486391	chr10	19122099	19122598	Gm33104|chr10:19122099-19122598	0.072606685663759	.	.
chr10	19485892	19486391	chr10	19137099	19137598	Gm33104|chr10:19137099-19137598	0.106506039699814	.	.
chr10	19485892	19486391	chr10	19139167	19139666	Gm33104|chr10:19139167-19139666	0.129571236645322	.	.
chr10	19485892	19486391	chr10	19157996	19158495	Gm33104|chr10:19157996-19158495	0.210691161434039	.	.
chr10	19485892	19486391	chr10	19188055	19188554	Gm33104|chr10:19188055-19188554	0.156092873274728	.	.
chr10	19485892	19486391	chr10	19225148	19225647	Gm33104|chr10:19225148-19225647	0.154497963618019	.	.
chr10	19485892	19486391	chr10	19241783	19242282	Gm33104|chr10:19241783-19242282	0.140985808891602	.	.
chr10	19485892	19486391	chr10	19485260	19485759	Gm33104|chr10:19485260-19485759	0.225073665178844	.	.
chr10	19485892	19486391	chr10	19491443	19491942	Gm33104|chr10:19491443-19491942	0.0752675261474794	.	.
chr10	19485892	19486391	chr10	19687974	19688473	Gm33104|chr10:19687974-19688473	0.324907886542296	.	.
chr10	19591671	19592170	chr10	19323803	19324302	Ifngr1|chr10:19323803-19324302	0.131456162635167	.	.
chr10	19622287	19622786	chr10	19491443	19491942	Il22ra2|chr10:19491443-19491942	0.145923706847869	.	.
chr10	19622287	19622786	chr10	19523341	19523840	Il22ra2|chr10:19523341-19523840	0.157091530201434	.	.
chr10	19645071	19645570	chr10	19485260	19485759	9230106D20Rik|chr10:19485260-19485759	0.124504138732942	.	.
chr10	19645071	19645570	chr10	19687974	19688473	9230106D20Rik|chr10:19687974-19688473	0.114367579388212	.	.
chr10	19645071	19645570	chr10	19693066	19693565	9230106D20Rik|chr10:19693066-19693565	0.0839672571132289	.	.
chr10	19645071	19645570	chr10	19693066	19693565	9230106D20Rik|chr10:19693066-19693565	0.083967257113229	.	.
chr10	19712255	19712754	chr10	19423977	19424476	Il20ra|chr10:19423977-19424476	0.14074164854216	.	.
chr10	19712255	19712754	chr10	19687974	19688473	Il20ra|chr10:19687974-19688473	0.111050356736872	.	.
chr10	19719174	19719673	chr10	19369945	19370444	Gm33332|chr10:19369945-19370444	0.0792767592140511	.	.
chr10	21881933	21882432	chr10	21762495	21762994	Sgk1|chr10:21762495-21762994	0.218167471646625	.	.
chr10	21881933	21882432	chr10	21776610	21777109	Sgk1|chr10:21776610-21777109	0.107206624463871	.	.
chr10	21881933	21882432	chr10	21783588	21784087	Sgk1|chr10:21783588-21784087	0.100869774003844	.	.
chr10	21881933	21882432	chr10	21790149	21790648	Sgk1|chr10:21790149-21790648	0.139452221894564	.	.
chr10	21881933	21882432	chr10	21791193	21791692	Sgk1|chr10:21791193-21791692	0.187839469795728	.	.
chr10	21881933	21882432	chr10	21792407	21792906	Sgk1|chr10:21792407-21792906	0.0964552148380301	.	.
chr10	21881933	21882432	chr10	21801391	21801890	Sgk1|chr10:21801391-21801890	0.209032695297824	.	.
chr10	21881933	21882432	chr10	21809442	21809941	Sgk1|chr10:21809442-21809941	0.171713526996152	.	.
chr10	21881933	21882432	chr10	21817315	21817814	Sgk1|chr10:21817315-21817814	0.11007806662635	.	.
chr10	21881933	21882432	chr10	21831090	21831589	Sgk1|chr10:21831090-21831589	0.184434727814019	.	.
chr10	21881933	21882432	chr10	21832246	21832745	Sgk1|chr10:21832246-21832745	0.368033460186379	.	.
chr10	21881933	21882432	chr10	21838603	21839102	Sgk1|chr10:21838603-21839102	0.12158480486691	.	.
chr10	21881933	21882432	chr10	21839136	21839635	Sgk1|chr10:21839136-21839635	0.195453756710813	.	.
chr10	21881933	21882432	chr10	21873974	21874473	Sgk1|chr10:21873974-21874473	0.124807286368971	.	.
chr10	21881933	21882432	chr10	21916633	21917132	Sgk1|chr10:21916633-21917132	0.0814762323496928	.	.
chr10	21881933	21882432	chr10	21933759	21934258	Sgk1|chr10:21933759-21934258	0.125344033755657	.	.
chr10	21881933	21882432	chr10	21957803	21958302	Sgk1|chr10:21957803-21958302	0.1077603870471	.	.
chr10	21881933	21882432	chr10	21992970	21993469	Sgk1|chr10:21992970-21993469	0.0779444750984856	.	.
chr10	21882814	21883313	chr10	21786847	21787346	Sgk1|chr10:21786847-21787346	0.131892531520888	.	.
chr10	21882814	21883313	chr10	21868565	21869064	Sgk1|chr10:21868565-21869064	0.168284674752517	.	.
chr10	21882814	21883313	chr10	21933759	21934258	Sgk1|chr10:21933759-21934258	0.0903283609788758	.	.
chr10	21882814	21883313	chr10	22069488	22069987	Sgk1|chr10:22069488-22069987	0.167945911871272	.	.
chr10	22361178	22361677	chr10	22579377	22579876	Raet1d|chr10:22579377-22579876	0.0937070300096021	.	.
chr10	22361178	22361677	chr10	22598246	22598745	Raet1d|chr10:22598246-22598745	0.124711982388013	.	.
chr10	22361178	22361677	chr10	22600937	22601436	Raet1d|chr10:22600937-22601436	0.0741934451837603	.	.
chr10	22645129	22645628	chr10	22491597	22492096	Slc2a12|chr10:22491597-22492096	0.0772827613664154	.	.
chr10	22645129	22645628	chr10	22569973	22570472	Slc2a12|chr10:22569973-22570472	0.118231060619777	.	.
chr10	22645129	22645628	chr10	22715982	22716481	Slc2a12|chr10:22715982-22716481	0.160884361764606	.	.
chr10	22645129	22645628	chr10	22775980	22776479	Slc2a12|chr10:22775980-22776479	0.136846413868644	.	.
chr10	22730224	22730723	chr10	22600937	22601436	AC166256.1|chr10:22600937-22601436	0.0823399155571626	.	.
chr10	22730224	22730723	chr10	22600937	22601436	AC166256.1|chr10:22600937-22601436	0.0823399155571627	.	.
chr10	22731152	22731651	chr10	22609034	22609533	AC166256.1|chr10:22609034-22609533	0.0764055395650719	.	.
chr10	22731152	22731651	chr10	22609034	22609533	Tbpl1|chr10:22609034-22609533	0.0764055395650719	.	.
chr10	22731152	22731651	chr10	22928704	22929203	AC166256.1|chr10:22928704-22929203	0.168263787060319	.	.
chr10	22731152	22731651	chr10	22928704	22929203	Tbpl1|chr10:22928704-22929203	0.168263787060319	.	.
chr10	22731681	22732180	chr10	22491597	22492096	AC166256.1|chr10:22491597-22492096	0.0952289465610786	.	.
chr10	22731681	22732180	chr10	22491597	22492096	Tbpl1|chr10:22491597-22492096	0.0952289465610786	.	.
chr10	22731681	22732180	chr10	22569182	22569681	AC166256.1|chr10:22569182-22569681	0.111779431881386	.	.
chr10	22731681	22732180	chr10	22569182	22569681	Tbpl1|chr10:22569182-22569681	0.111779431881386	.	.
chr10	22731681	22732180	chr10	22775980	22776479	AC166256.1|chr10:22775980-22776479	0.0941329160027155	.	.
chr10	22731681	22732180	chr10	22775980	22776479	Tbpl1|chr10:22775980-22776479	0.0941329160027155	.	.
chr10	23349982	23350481	chr10	23489050	23489549	Eya4|chr10:23489050-23489549	0.0758124686633401	.	.
chr10	23609518	23610017	chr10	23331296	23331795	Gm47843|chr10:23331296-23331795	0.170845847105263	.	.
chr10	23609518	23610017	chr10	23615806	23616305	Gm47843|chr10:23615806-23616305	0.111695734241335	.	.
chr10	26374914	26375413	chr10	26249702	26250201	L3mbtl3|chr10:26249702-26250201	0.160788731525055	.	.
chr10	26374914	26375413	chr10	26303433	26303932	L3mbtl3|chr10:26303433-26303932	0.074937815132607	.	.
chr10	26374914	26375413	chr10	26494221	26494720	L3mbtl3|chr10:26494221-26494720	0.122757435344568	.	.
chr10	26374914	26375413	chr10	26500511	26501010	L3mbtl3|chr10:26500511-26501010	0.165404898591868	.	.
[truncated: 43,263 more rows]
