# Supplementary material for: Single-cell analysis of chromatin accessibility in the adult mouse brain
Source: Nature. 2023 Dec 13;624(7991):378–89. doi: 10.1038/s41586-023-06824-9 (PMC10719105; doi:10.1038/s41586-023-06824-9)
Supplement: Supplementary file 3 — Supplementary Tables 1–25 and their legends. [file 41586_2023_6824_MOESM3_ESM.zip › 2023-03-05453B-s3/SI Tables/SI Table 13 Summary of all the gene-cCRE correlations/sa2subclass.MG-POL-SGN_Nts_Glut.pdc.bedpe]

chr1	3671529	3672028	chr1	3710087	3710586	Xkr4|chr1:3710087-3710586	0.31491516785416	.	.
chr1	4807592	4808091	chr1	4611625	4612124	Lypla1|chr1:4611625-4612124	0.440955057459333	.	.
chr1	4807592	4808091	chr1	5019201	5019700	Lypla1|chr1:5019201-5019700	0.355496504739927	.	.
chr1	4857480	4857979	chr1	4611625	4612124	Tcea1|chr1:4611625-4612124	0.659012893130183	.	.
chr1	4857480	4857979	chr1	4703306	4703805	Tcea1|chr1:4703306-4703805	0.348852587491899	.	.
chr1	4857480	4857979	chr1	5019201	5019700	Tcea1|chr1:5019201-5019700	0.391507489671561	.	.
chr1	7088594	7089093	chr1	6778508	6779007	Pcmtd1|chr1:6778508-6779007	0.68326177150226	.	.
chr1	7088594	7089093	chr1	6905826	6906325	Pcmtd1|chr1:6905826-6906325	0.602859312458596	.	.
chr1	7088594	7089093	chr1	7105020	7105519	Pcmtd1|chr1:7105020-7105519	0.430764164142683	.	.
chr1	7088594	7089093	chr1	7131083	7131582	Pcmtd1|chr1:7131083-7131582	0.387314102841291	.	.
chr1	7088594	7089093	chr1	7312735	7313234	Pcmtd1|chr1:7312735-7313234	0.477814757290586	.	.
chr1	7088594	7089093	chr1	7356156	7356655	Pcmtd1|chr1:7356156-7356655	0.427086062966489	.	.
chr1	7088594	7089093	chr1	7356720	7357219	Pcmtd1|chr1:7356720-7357219	0.465736233997603	.	.
chr1	7397837	7398336	chr1	7111444	7111943	Gm26901|chr1:7111444-7111943	0.394182052433666	.	.
chr1	9545042	9545541	chr1	9999226	9999725	Rrs1|chr1:9999226-9999725	0.508419623170814	.	.
chr1	9700259	9700758	chr1	9999226	9999725	Mybl1|chr1:9999226-9999725	0.504755081981697	.	.
chr1	9748256	9748755	chr1	9999226	9999725	1700034P13Rik|chr1:9999226-9999725	0.577864086378536	.	.
chr1	9748256	9748755	chr1	9999226	9999725	Vcpip1|chr1:9999226-9999725	0.577864086378536	.	.
chr1	9798078	9798577	chr1	10141373	10141872	Sgk3|chr1:10141373-10141872	0.336836400312313	.	.
chr1	9798078	9798577	chr1	9999226	9999725	Sgk3|chr1:9999226-9999725	0.291796282712019	.	.
chr1	9908384	9908883	chr1	10023728	10024227	Mcmdc2|chr1:10023728-10024227	0.463734999472663	.	.
chr1	9943920	9944419	chr1	10110789	10111288	Snhg6|chr1:10110789-10111288	0.392408053872249	.	.
chr1	10232855	10233354	chr1	10039501	10040000	Arfgef1|chr1:10039501-10040000	0.285826204254425	.	.
chr1	10719138	10719637	chr1	10718502	10719001	Cpa6|chr1:10718502-10719001	0.328226895669174	.	.
chr1	11413910	11414409	chr1	11089494	11089993	A830018L16Rik|chr1:11089494-11089993	0.435212071479313	.	.
chr1	11413910	11414409	chr1	11577740	11578239	A830018L16Rik|chr1:11577740-11578239	0.561059311002462	.	.
chr1	11413910	11414409	chr1	11577740	11578239	A830018L16Rik|chr1:11577740-11578239	0.561059311002463	.	.
chr1	11413910	11414409	chr1	11671102	11671601	A830018L16Rik|chr1:11671102-11671601	0.391597447877245	.	.
chr1	12692874	12693373	chr1	12555862	12556361	Sulf1|chr1:12555862-12556361	0.392264370010035	.	.
chr1	12692874	12693373	chr1	12725239	12725738	Sulf1|chr1:12725239-12725738	0.36706806914955	.	.
chr1	12692874	12693373	chr1	12785740	12786239	Sulf1|chr1:12785740-12786239	0.298697356849676	.	.
chr1	12692874	12693373	chr1	12822160	12822659	Sulf1|chr1:12822160-12822659	0.333698148826722	.	.
chr1	12991973	12992472	chr1	12684684	12685183	Slco5a1|chr1:12684684-12685183	0.312138684482718	.	.
chr1	12991973	12992472	chr1	12728286	12728785	Slco5a1|chr1:12728286-12728785	0.331532343665918	.	.
chr1	12991973	12992472	chr1	12784985	12785484	Slco5a1|chr1:12784985-12785484	0.303575854789773	.	.
chr1	12991973	12992472	chr1	12822160	12822659	Slco5a1|chr1:12822160-12822659	0.417241278265288	.	.
chr1	12991973	12992472	chr1	13189103	13189602	Slco5a1|chr1:13189103-13189602	0.452274605161575	.	.
chr1	12991973	12992472	chr1	13216263	13216762	Slco5a1|chr1:13216263-13216762	0.393145647533568	.	.
chr1	12992497	12992996	chr1	12684684	12685183	Slco5a1|chr1:12684684-12685183	0.34238266361685	.	.
chr1	12992497	12992996	chr1	12725239	12725738	Slco5a1|chr1:12725239-12725738	0.454576324016186	.	.
chr1	12992497	12992996	chr1	12728286	12728785	Slco5a1|chr1:12728286-12728785	0.287899634752963	.	.
chr1	12992497	12992996	chr1	12784985	12785484	Slco5a1|chr1:12784985-12785484	0.389438351624661	.	.
chr1	12992497	12992996	chr1	12822160	12822659	Slco5a1|chr1:12822160-12822659	0.443283785039232	.	.
chr1	12992497	12992996	chr1	12851857	12852356	Slco5a1|chr1:12851857-12852356	0.315060602199612	.	.
chr1	12992497	12992996	chr1	13189103	13189602	Slco5a1|chr1:13189103-13189602	0.410296007829113	.	.
chr1	12992497	12992996	chr1	13238285	13238784	Slco5a1|chr1:13238285-13238784	0.320506890423269	.	.
chr1	13372876	13373375	chr1	13366529	13367028	Ncoa2|chr1:13366529-13367028	0.670554562841555	.	.
chr1	13372876	13373375	chr1	13490173	13490672	Ncoa2|chr1:13490173-13490672	0.672499014421803	.	.
chr1	13373516	13374015	chr1	13490173	13490672	Ncoa2|chr1:13490173-13490672	0.288785960949792	.	.
chr1	13373516	13374015	chr1	13619870	13620369	Ncoa2|chr1:13619870-13620369	0.31435226687219	.	.
chr1	13373516	13374015	chr1	13647867	13648366	Ncoa2|chr1:13647867-13648366	0.350135668801481	.	.
chr1	13589563	13590062	chr1	13278244	13278743	Tram1|chr1:13278244-13278743	0.73849827582205	.	.
chr1	13589563	13590062	chr1	13784344	13784843	Tram1|chr1:13784344-13784843	0.374830457072178	.	.
chr1	13659706	13660205	chr1	13278244	13278743	Lactb2|chr1:13278244-13278743	0.286712630840696	.	.
chr1	13660314	13660813	chr1	13372290	13372789	Lactb2|chr1:13372290-13372789	0.326399006976218	.	.
chr1	13660314	13660813	chr1	13620479	13620978	Lactb2|chr1:13620479-13620978	0.350140235435277	.	.
chr1	13660314	13660813	chr1	13630942	13631441	Lactb2|chr1:13630942-13631441	0.592028348087691	.	.
chr1	13660314	13660813	chr1	13647867	13648366	Lactb2|chr1:13647867-13648366	0.302999423457807	.	.
chr1	13660314	13660813	chr1	13784344	13784843	Lactb2|chr1:13784344-13784843	0.369768123791981	.	.
chr1	14309549	14310048	chr1	14705513	14706012	Eya1|chr1:14705513-14706012	0.346258795713885	.	.
chr1	14309549	14310048	chr1	14709995	14710494	Eya1|chr1:14709995-14710494	0.512107273572213	.	.
chr1	14755218	14755717	chr1	14862298	14862797	Msc|chr1:14862298-14862797	0.284089545635267	.	.
chr1	15286608	15287107	chr1	15451606	15452105	Kcnb2|chr1:15451606-15452105	0.324361853843593	.	.
chr1	15286608	15287107	chr1	15604621	15605120	Kcnb2|chr1:15604621-15605120	0.282026728482936	.	.
chr1	15286608	15287107	chr1	15605455	15605954	Kcnb2|chr1:15605455-15605954	0.465892790705625	.	.
chr1	15805340	15805839	chr1	15625927	15626426	Terf1|chr1:15625927-15626426	0.388729810264563	.	.
chr1	15805340	15805839	chr1	16024293	16024792	Terf1|chr1:16024293-16024792	0.291604954282732	.	.
chr1	15805340	15805839	chr1	16213938	16214437	Terf1|chr1:16213938-16214437	0.479375540161559	.	.
chr1	15892493	15892992	chr1	15853301	15853800	Sbspon|chr1:15853301-15853800	0.347190671697326	.	.
chr1	16093096	16093595	chr1	16265227	16265726	4930444P10Rik|chr1:16265227-16265726	0.430198684624067	.	.
chr1	16104453	16104952	chr1	16024293	16024792	Rpl7|chr1:16024293-16024792	0.412326869546814	.	.
chr1	16104453	16104952	chr1	16213938	16214437	Rpl7|chr1:16213938-16214437	0.436059944842597	.	.
chr1	16104999	16105498	chr1	15943655	15944154	Rdh10|chr1:15943655-15944154	0.443795731338234	.	.
chr1	16104999	16105498	chr1	15943655	15944154	Rpl7|chr1:15943655-15944154	0.443795731338234	.	.
chr1	16104999	16105498	chr1	16177516	16178015	Rdh10|chr1:16177516-16178015	0.36945684776339	.	.
chr1	16104999	16105498	chr1	16177516	16178015	Rpl7|chr1:16177516-16178015	0.36945684776339	.	.
chr1	16104999	16105498	chr1	16249569	16250068	Rdh10|chr1:16249569-16250068	0.402530355109483	.	.
chr1	16104999	16105498	chr1	16249569	16250068	Rpl7|chr1:16249569-16250068	0.402530355109483	.	.
chr1	16104999	16105498	chr1	16262148	16262647	Rdh10|chr1:16262148-16262647	0.4404070743375	.	.
chr1	16104999	16105498	chr1	16262148	16262647	Rpl7|chr1:16262148-16262647	0.4404070743375	.	.
chr1	16105563	16106062	chr1	15943655	15944154	Rdh10|chr1:15943655-15944154	0.306372480424462	.	.
chr1	16519035	16519534	chr1	16265227	16265726	Stau2|chr1:16265227-16265726	0.404852456150275	.	.
chr1	16519035	16519534	chr1	16399221	16399720	Stau2|chr1:16399221-16399720	0.319812117875029	.	.
chr1	16519035	16519534	chr1	16440142	16440641	Stau2|chr1:16440142-16440641	0.292933349200666	.	.
chr1	16519035	16519534	chr1	16566122	16566621	Stau2|chr1:16566122-16566621	0.333554730362739	.	.
chr1	16519761	16520260	chr1	16262148	16262647	Stau2|chr1:16262148-16262647	0.347763848808359	.	.
chr1	16519761	16520260	chr1	16265227	16265726	Stau2|chr1:16265227-16265726	0.440035349009534	.	.
chr1	16519761	16520260	chr1	16304104	16304603	Stau2|chr1:16304104-16304603	0.38266280591772	.	.
chr1	16619102	16619601	chr1	16265227	16265726	Ube2w|chr1:16265227-16265726	0.326654367056832	.	.
chr1	16619102	16619601	chr1	16265227	16265726	Ube2w|chr1:16265227-16265726	0.326654367056833	.	.
chr1	16656744	16657243	chr1	16356345	16356844	D030040B21Rik|chr1:16356345-16356844	0.598740589137569	.	.
chr1	16656744	16657243	chr1	16356345	16356844	Eloc|chr1:16356345-16356844	0.598740589137569	.	.
chr1	16656744	16657243	chr1	16440142	16440641	D030040B21Rik|chr1:16440142-16440641	0.360503523525938	.	.
chr1	16656744	16657243	chr1	16440142	16440641	Eloc|chr1:16440142-16440641	0.360503523525938	.	.
chr1	16656744	16657243	chr1	16566122	16566621	D030040B21Rik|chr1:16566122-16566621	0.610443764151298	.	.
chr1	16656744	16657243	chr1	16566122	16566621	Eloc|chr1:16566122-16566621	0.610443764151298	.	.
chr1	17097665	17098164	chr1	16815946	16816445	Jph1|chr1:16815946-16816445	0.28188787751247	.	.
chr1	17097665	17098164	chr1	17382067	17382566	Jph1|chr1:17382067-17382566	0.547187221040139	.	.
chr1	17097665	17098164	chr1	17415897	17416396	Jph1|chr1:17415897-17416396	0.439099374344031	.	.
chr1	17145142	17145641	chr1	17053089	17053588	Gdap1|chr1:17053089-17053588	0.345816190766361	.	.
chr1	18057998	18058497	chr1	18416187	18416686	Gm28756|chr1:18416187-18416686	0.324949958617401	.	.
chr1	18058553	18059052	chr1	17980561	17981060	Gm28756|chr1:17980561-17981060	0.524062607293414	.	.
chr1	18058553	18059052	chr1	18372134	18372633	Gm28756|chr1:18372134-18372633	0.51017249558474	.	.
chr1	18058553	18059052	chr1	18416187	18416686	Gm28756|chr1:18416187-18416686	0.386456417209651	.	.
chr1	18264913	18265412	chr1	18468390	18468889	Defb41|chr1:18468390-18468889	0.303842063209613	.	.
chr1	20670495	20670994	chr1	20568969	20569468	Gm28653|chr1:20568969-20569468	0.388599247658269	.	.
chr1	20670495	20670994	chr1	20671052	20671551	Gm28653|chr1:20671052-20671551	0.74177265338804	.	.
chr1	20670495	20670994	chr1	20685878	20686377	Gm28653|chr1:20685878-20686377	0.774443711208698	.	.
chr1	20670495	20670994	chr1	20801628	20802127	Gm28653|chr1:20801628-20802127	0.555850099322066	.	.
chr1	20670495	20670994	chr1	20919657	20920156	Gm28653|chr1:20919657-20920156	0.814165979625188	.	.
chr1	20820187	20820686	chr1	20671052	20671551	Mcm3|chr1:20671052-20671551	0.45454107836618	.	.
chr1	20820187	20820686	chr1	20685878	20686377	Mcm3|chr1:20685878-20686377	0.316928638092286	.	.
chr1	20820187	20820686	chr1	20801628	20802127	Mcm3|chr1:20801628-20802127	0.348137833349733	.	.
chr1	20820187	20820686	chr1	20845574	20846073	Mcm3|chr1:20845574-20846073	0.350424465956049	.	.
chr1	20820187	20820686	chr1	20909477	20909976	Mcm3|chr1:20909477-20909976	0.299815998847623	.	.
chr1	20820187	20820686	chr1	20919657	20920156	Mcm3|chr1:20919657-20920156	0.450935602344343	.	.
chr1	20820187	20820686	chr1	21150382	21150881	Mcm3|chr1:21150382-21150881	0.382154327021274	.	.
chr1	20890311	20890810	chr1	20854364	20854863	6720483E21Rik|chr1:20854364-20854863	0.338587919185112	.	.
chr1	20890311	20890810	chr1	20854364	20854863	Paqr8|chr1:20854364-20854863	0.338587919185112	.	.
chr1	20890311	20890810	chr1	20909477	20909976	6720483E21Rik|chr1:20909477-20909976	0.311272095102674	.	.
chr1	20890311	20890810	chr1	20909477	20909976	Paqr8|chr1:20909477-20909976	0.311272095102674	.	.
chr1	20890857	20891356	chr1	20844236	20844735	6720483E21Rik|chr1:20844236-20844735	0.426401770693227	.	.
chr1	20890857	20891356	chr1	20844236	20844735	Paqr8|chr1:20844236-20844735	0.426401770693227	.	.
chr1	20890857	20891356	chr1	20938964	20939463	6720483E21Rik|chr1:20938964-20939463	0.302861074485052	.	.
chr1	20890857	20891356	chr1	20938964	20939463	Paqr8|chr1:20938964-20939463	0.302861074485052	.	.
chr1	20890857	20891356	chr1	21215168	21215667	6720483E21Rik|chr1:21215168-21215667	0.463854036165783	.	.
chr1	20890857	20891356	chr1	21215168	21215667	Paqr8|chr1:21215168-21215667	0.463854036165783	.	.
chr1	20951400	20951899	chr1	20854364	20854863	Efhc1|chr1:20854364-20854863	0.291280215381675	.	.
chr1	20951400	20951899	chr1	20909477	20909976	Efhc1|chr1:20909477-20909976	0.434737864142745	.	.
chr1	21079134	21079633	chr1	20997805	20998304	Gm28287|chr1:20997805-20998304	0.369447473775099	.	.
chr1	21079134	21079633	chr1	20997805	20998304	Tram2|chr1:20997805-20998304	0.369447473775099	.	.
chr1	21079134	21079633	chr1	21232056	21232555	Gm28287|chr1:21232056-21232555	0.350309379707443	.	.
chr1	21079134	21079633	chr1	21232056	21232555	Tram2|chr1:21232056-21232555	0.350309379707443	.	.
chr1	21079134	21079633	chr1	21344262	21344761	Gm28287|chr1:21344262-21344761	0.353672761498417	.	.
chr1	21079134	21079633	chr1	21344262	21344761	Tram2|chr1:21344262-21344761	0.353672761498417	.	.
chr1	21079134	21079633	chr1	21483120	21483619	Gm28287|chr1:21483120-21483619	0.472902405060979	.	.
chr1	21079134	21079633	chr1	21483120	21483619	Tram2|chr1:21483120-21483619	0.472902405060979	.	.
chr1	21079134	21079633	chr1	21483655	21484154	Gm28287|chr1:21483655-21484154	0.411208526112144	.	.
chr1	21079134	21079633	chr1	21483655	21484154	Tram2|chr1:21483655-21484154	0.411208526112144	.	.
chr1	21218543	21219042	chr1	21232056	21232555	Tmem14a|chr1:21232056-21232555	0.331206760012092	.	.
chr1	21271420	21271919	chr1	21150382	21150881	Gm28836|chr1:21150382-21150881	0.378236685268219	.	.
chr1	22805771	22806270	chr1	23114237	23114736	Rims1|chr1:23114237-23114736	0.51380782038919	.	.
chr1	23574480	23574979	chr1	23935025	23935524	Gm28822|chr1:23935025-23935524	0.294281233370937	.	.
chr1	23761177	23761676	chr1	23653534	23654033	B3gat2|chr1:23653534-23654033	0.32190329095729	.	.
chr1	23761177	23761676	chr1	23656185	23656684	B3gat2|chr1:23656185-23656684	0.398567754924278	.	.
chr1	23761177	23761676	chr1	23832505	23833004	B3gat2|chr1:23832505-23833004	0.338598168690025	.	.
chr1	23761177	23761676	chr1	23833011	23833510	B3gat2|chr1:23833011-23833510	0.312601918411063	.	.
chr1	23761777	23762276	chr1	23762798	23763297	B3gat2|chr1:23762798-23763297	0.278941522168034	.	.
chr1	23761777	23762276	chr1	23821578	23822077	B3gat2|chr1:23821578-23822077	0.356726802734831	.	.
chr1	23762292	23762791	chr1	23594522	23595021	B3gat2|chr1:23594522-23595021	0.435412537465452	.	.
chr1	23762292	23762791	chr1	23594522	23595021	B3gat2|chr1:23594522-23595021	0.435412537465453	.	.
chr1	23762292	23762791	chr1	23595043	23595542	B3gat2|chr1:23595043-23595542	0.40437169748595	.	.
chr1	23921626	23922125	chr1	23594522	23595021	Smap1|chr1:23594522-23595021	0.361925809717148	.	.
chr1	23921626	23922125	chr1	23652996	23653495	Smap1|chr1:23652996-23653495	0.438673446142673	.	.
chr1	23921626	23922125	chr1	23653534	23654033	Smap1|chr1:23653534-23654033	0.284295742469075	.	.
chr1	23921626	23922125	chr1	23842451	23842950	Smap1|chr1:23842451-23842950	0.480452007931643	.	.
chr1	23922128	23922627	chr1	23594522	23595021	Smap1|chr1:23594522-23595021	0.53039292656494	.	.
chr1	23922128	23922627	chr1	23595043	23595542	Smap1|chr1:23595043-23595542	0.296233006767251	.	.
chr1	23922128	23922627	chr1	23656185	23656684	Smap1|chr1:23656185-23656684	0.41131294963468	.	.
chr1	23922128	23922627	chr1	23959176	23959675	Smap1|chr1:23959176-23959675	0.570222803267189	.	.
chr1	23922128	23922627	chr1	24218975	24219474	Smap1|chr1:24218975-24219474	0.377278925311867	.	.
chr1	24005456	24005955	chr1	23842451	23842950	Sdhaf4|chr1:23842451-23842950	0.306945918149785	.	.
chr1	24099649	24100148	chr1	23821023	23821522	Fam135a|chr1:23821023-23821522	0.540737658433316	.	.
chr1	24099649	24100148	chr1	23832505	23833004	Fam135a|chr1:23832505-23833004	0.292737827397802	.	.
chr1	24099649	24100148	chr1	23959176	23959675	Fam135a|chr1:23959176-23959675	0.32499008067819	.	.
chr1	24099649	24100148	chr1	24460276	24460775	Fam135a|chr1:24460276-24460775	0.735430641939171	.	.
chr1	24100186	24100685	chr1	23821023	23821522	Fam135a|chr1:23821023-23821522	0.318955440098527	.	.
chr1	24100186	24100685	chr1	23959176	23959675	Fam135a|chr1:23959176-23959675	0.548075839452152	.	.
chr1	24100186	24100685	chr1	24218975	24219474	Fam135a|chr1:24218975-24219474	0.343625562934066	.	.
chr1	24100186	24100685	chr1	24460276	24460775	Fam135a|chr1:24460276-24460775	0.540648537285862	.	.
chr1	24586286	24586785	chr1	24349664	24350163	Col19a1|chr1:24349664-24350163	0.307143763741146	.	.
chr1	24586286	24586785	chr1	24633681	24634180	Col19a1|chr1:24633681-24634180	0.546854586538586	.	.
chr1	24587149	24587648	chr1	24349664	24350163	Col19a1|chr1:24349664-24350163	0.531298648668778	.	.
chr1	24587149	24587648	chr1	24633681	24634180	Col19a1|chr1:24633681-24634180	0.351411731186454	.	.
chr1	24587149	24587648	chr1	24760282	24760781	Col19a1|chr1:24760282-24760781	0.387130802098537	.	.
chr1	24587149	24587648	chr1	24891326	24891825	Col19a1|chr1:24891326-24891825	0.408478200079981	.	.
chr1	24678265	24678764	chr1	24613347	24613846	Lmbrd1|chr1:24613347-24613846	0.328985037649855	.	.
chr1	24678265	24678764	chr1	24614093	24614592	Lmbrd1|chr1:24614093-24614592	0.459798427228269	.	.
chr1	25829930	25830429	chr1	25504226	25504725	Adgrb3|chr1:25504226-25504725	0.473429916486197	.	.
chr1	25829930	25830429	chr1	25685260	25685759	Adgrb3|chr1:25685260-25685759	0.346170857023706	.	.
chr1	25829930	25830429	chr1	25930084	25930583	Adgrb3|chr1:25930084-25930583	0.399469917016604	.	.
chr1	25829930	25830429	chr1	25968843	25969342	Adgrb3|chr1:25968843-25969342	0.452539587089241	.	.
chr1	30873430	30873929	chr1	30539633	30540132	Phf3|chr1:30539633-30540132	0.409044637024344	.	.
chr1	30873430	30873929	chr1	30582365	30582864	Phf3|chr1:30582365-30582864	0.293016387921947	.	.
chr1	30873430	30873929	chr1	30649743	30650242	Phf3|chr1:30649743-30650242	0.577071534229194	.	.
chr1	30873430	30873929	chr1	30700382	30700881	Phf3|chr1:30700382-30700881	0.352845354527256	.	.
chr1	30873430	30873929	chr1	30716282	30716781	Phf3|chr1:30716282-30716781	0.447403871875704	.	.
chr1	30873430	30873929	chr1	30800748	30801247	Phf3|chr1:30800748-30801247	0.452887523395772	.	.
chr1	30873430	30873929	chr1	30847585	30848084	Phf3|chr1:30847585-30848084	0.66174988932358	.	.
chr1	30873430	30873929	chr1	31083206	31083705	Phf3|chr1:31083206-31083705	0.454370924575422	.	.
chr1	30873430	30873929	chr1	31141929	31142428	Phf3|chr1:31141929-31142428	0.33549591147858	.	.
chr1	30873942	30874441	chr1	30539633	30540132	Phf3|chr1:30539633-30540132	0.370809630913554	.	.
chr1	30873942	30874441	chr1	30572619	30573118	Phf3|chr1:30572619-30573118	0.316052751092606	.	.
chr1	30873942	30874441	chr1	30583020	30583519	Phf3|chr1:30583020-30583519	0.371280543445012	.	.
chr1	30873942	30874441	chr1	30649743	30650242	Phf3|chr1:30649743-30650242	0.313354524447388	.	.
chr1	30873942	30874441	chr1	30716282	30716781	Phf3|chr1:30716282-30716781	0.406479288287526	.	.
chr1	30873942	30874441	chr1	30847585	30848084	Phf3|chr1:30847585-30848084	0.325256591963358	.	.
chr1	30873942	30874441	chr1	31083206	31083705	Phf3|chr1:31083206-31083705	0.351267505698846	.	.
chr1	30949080	30949579	chr1	30530733	30531232	Ptp4a1|chr1:30530733-30531232	0.557411778463656	.	.
chr1	30949080	30949579	chr1	30539633	30540132	Ptp4a1|chr1:30539633-30540132	0.489508731645768	.	.
chr1	30949080	30949579	chr1	30572619	30573118	Ptp4a1|chr1:30572619-30573118	0.444391931747302	.	.
chr1	30949080	30949579	chr1	30582365	30582864	Ptp4a1|chr1:30582365-30582864	0.574124823098529	.	.
chr1	30949080	30949579	chr1	30582365	30582864	Ptp4a1|chr1:30582365-30582864	0.57412482309853	.	.
chr1	30949080	30949579	chr1	30583020	30583519	Ptp4a1|chr1:30583020-30583519	0.307771667443183	.	.
chr1	30949080	30949579	chr1	30716282	30716781	Ptp4a1|chr1:30716282-30716781	0.480591642830656	.	.
chr1	30949582	30950081	chr1	30530733	30531232	Ptp4a1|chr1:30530733-30531232	0.413462613880387	.	.
chr1	30949582	30950081	chr1	30572619	30573118	Ptp4a1|chr1:30572619-30573118	0.352577336545953	.	.
chr1	30949582	30950081	chr1	30639815	30640314	Ptp4a1|chr1:30639815-30640314	0.309150374225845	.	.
chr1	32172459	32172958	chr1	32487315	32487814	Khdrbs2|chr1:32487315-32487814	0.324993964470001	.	.
chr1	33669575	33670074	chr1	33260516	33261015	Prim2|chr1:33260516-33261015	0.329587099315983	.	.
chr1	33669575	33670074	chr1	33580881	33581380	Prim2|chr1:33580881-33581380	0.298828337500389	.	.
chr1	33670156	33670655	chr1	33260516	33261015	Prim2|chr1:33260516-33261015	0.285283509294891	.	.
chr1	33670156	33670655	chr1	33362963	33363462	Prim2|chr1:33362963-33363462	0.375487144334418	.	.
chr1	33719875	33720374	chr1	33580881	33581380	Rab23|chr1:33580881-33581380	0.336423446908391	.	.
chr1	33719875	33720374	chr1	33940346	33940845	Rab23|chr1:33940346-33940845	0.588606863934724	.	.
chr1	33719875	33720374	chr1	33982606	33983105	Rab23|chr1:33982606-33983105	0.318366883666042	.	.
chr1	33757526	33758025	chr1	33897408	33897907	Bag2|chr1:33897408-33897907	0.46546167372104	.	.
chr1	33757526	33758025	chr1	33967200	33967699	Bag2|chr1:33967200-33967699	0.355083695899098	.	.
chr1	33757526	33758025	chr1	33974454	33974953	Bag2|chr1:33974454-33974953	0.38273816568288	.	.
chr1	33814360	33814859	chr1	33937713	33938212	Zfp451|chr1:33937713-33938212	0.346167338014404	.	.
chr1	33814360	33814859	chr1	33938313	33938812	Zfp451|chr1:33938313-33938812	0.286083843846375	.	.
chr1	33814360	33814859	chr1	33982606	33983105	Zfp451|chr1:33982606-33983105	0.612972717103048	.	.
chr1	33906772	33907271	chr1	33724980	33725479	Bend6|chr1:33724980-33725479	0.353287039843771	.	.
chr1	33906772	33907271	chr1	33897408	33897907	Bend6|chr1:33897408-33897907	0.369294385128239	.	.
chr1	33906772	33907271	chr1	33931715	33932214	Bend6|chr1:33931715-33932214	0.380100331978892	.	.
chr1	33906772	33907271	chr1	33967200	33967699	Bend6|chr1:33967200-33967699	0.341784664676016	.	.
chr1	33907308	33907807	chr1	33531569	33532068	Bend6|chr1:33531569-33532068	0.367292322680468	.	.
chr1	33907308	33907807	chr1	33531569	33532068	Dst|chr1:33531569-33532068	0.367292322680468	.	.
chr1	33907308	33907807	chr1	33739270	33739769	Bend6|chr1:33739270-33739769	0.394793875599366	.	.
chr1	33907308	33907807	chr1	33739270	33739769	Dst|chr1:33739270-33739769	0.394793875599366	.	.
chr1	33907308	33907807	chr1	33897408	33897907	Bend6|chr1:33897408-33897907	0.468361695197325	.	.
chr1	33907308	33907807	chr1	33897408	33897907	Dst|chr1:33897408-33897907	0.468361695197325	.	.
chr1	33907308	33907807	chr1	33931715	33932214	Bend6|chr1:33931715-33932214	0.461894991061737	.	.
chr1	33907308	33907807	chr1	33931715	33932214	Dst|chr1:33931715-33932214	0.461894991061737	.	.
chr1	33907308	33907807	chr1	33967200	33967699	Bend6|chr1:33967200-33967699	0.411510391147805	.	.
chr1	33907308	33907807	chr1	33967200	33967699	Dst|chr1:33967200-33967699	0.411510391147805	.	.
chr1	33907935	33908434	chr1	33937713	33938212	Bend6|chr1:33937713-33938212	0.291092689041082	.	.
chr1	33907935	33908434	chr1	33937713	33938212	Dst|chr1:33937713-33938212	0.291092689041082	.	.
chr1	33907935	33908434	chr1	33938313	33938812	Bend6|chr1:33938313-33938812	0.314327246788705	.	.
chr1	33907935	33908434	chr1	33938313	33938812	Dst|chr1:33938313-33938812	0.314327246788705	.	.
chr1	33907935	33908434	chr1	33982606	33983105	Bend6|chr1:33982606-33983105	0.429126745705447	.	.
chr1	33907935	33908434	chr1	33982606	33983105	Dst|chr1:33982606-33983105	0.429126745705447	.	.
chr1	34177952	34178451	chr1	34177071	34177570	Gm26788|chr1:34177071-34177570	0.352204620027868	.	.
chr1	34177952	34178451	chr1	34182887	34183386	Gm26788|chr1:34182887-34183386	0.349749300142093	.	.
chr1	34439491	34439990	chr1	34011301	34011800	Ccdc115|chr1:34011301-34011800	0.450786390154881	.	.
chr1	34439491	34439990	chr1	34011301	34011800	Imp4|chr1:34011301-34011800	0.450786390154881	.	.
chr1	34439491	34439990	chr1	34034783	34035282	Ccdc115|chr1:34034783-34035282	0.287153578040283	.	.
chr1	34439491	34439990	chr1	34034783	34035282	Imp4|chr1:34034783-34035282	0.287153578040283	.	.
chr1	34439491	34439990	chr1	34269153	34269652	Ccdc115|chr1:34269153-34269652	0.336527524243395	.	.
chr1	34439491	34439990	chr1	34269153	34269652	Imp4|chr1:34269153-34269652	0.336527524243395	.	.
chr1	34439491	34439990	chr1	34269759	34270258	Ccdc115|chr1:34269759-34270258	0.60674563841794	.	.
chr1	34439491	34439990	chr1	34269759	34270258	Imp4|chr1:34269759-34270258	0.60674563841794	.	.
chr1	34459438	34459937	chr1	34061060	34061559	Ptpn18|chr1:34061060-34061559	0.473617969986911	.	.
chr1	34459438	34459937	chr1	34071211	34071710	Ptpn18|chr1:34071211-34071710	0.295915495903024	.	.
chr1	34459438	34459937	chr1	34164579	34165078	Ptpn18|chr1:34164579-34165078	0.636027723191688	.	.
chr1	34459438	34459937	chr1	34502958	34503457	Ptpn18|chr1:34502958-34503457	0.416717749296186	.	.
chr1	34459438	34459937	chr1	34522129	34522628	Ptpn18|chr1:34522129-34522628	0.288430503543332	.	.
chr1	34459438	34459937	chr1	34602327	34602826	Ptpn18|chr1:34602327-34602826	0.522768735447903	.	.
chr1	34485782	34486281	chr1	34182887	34183386	4930568A12Rik|chr1:34182887-34183386	0.355421156588792	.	.
chr1	34485782	34486281	chr1	34218290	34218789	4930568A12Rik|chr1:34218290-34218789	0.398107243367985	.	.
chr1	34485782	34486281	chr1	34225502	34226001	4930568A12Rik|chr1:34225502-34226001	0.503267845448826	.	.
chr1	34579442	34579941	chr1	34434650	34435149	1700101I19Rik|chr1:34434650-34435149	0.317096793228269	.	.
chr1	34579442	34579941	chr1	34434650	34435149	Amer3|chr1:34434650-34435149	0.317096793228269	.	.
chr1	34579442	34579941	chr1	34522129	34522628	1700101I19Rik|chr1:34522129-34522628	0.41143359411209	.	.
chr1	34579442	34579941	chr1	34522129	34522628	Amer3|chr1:34522129-34522628	0.41143359411209	.	.
chr1	34802224	34802723	chr1	34502958	34503457	Arhgef4|chr1:34502958-34503457	0.302166456383037	.	.
chr1	34802224	34802723	chr1	34522129	34522628	Arhgef4|chr1:34522129-34522628	0.606196547716588	.	.
chr1	34802224	34802723	chr1	35070774	35071273	Arhgef4|chr1:35070774-35071273	0.362641084651846	.	.
chr1	34849768	34850267	chr1	34752832	34753331	Plekhb2|chr1:34752832-34753331	0.280591175514858	.	.
chr1	34849768	34850267	chr1	34879001	34879500	Plekhb2|chr1:34879001-34879500	0.505911630531962	.	.
chr1	34849768	34850267	chr1	34892102	34892601	Plekhb2|chr1:34892102-34892601	0.334529583536236	.	.
chr1	34849768	34850267	chr1	35003146	35003645	Plekhb2|chr1:35003146-35003645	0.380489429602903	.	.
chr1	35807719	35808218	chr1	35524900	35525399	Gm28415|chr1:35524900-35525399	0.303211504570514	.	.
chr1	35807719	35808218	chr1	36064836	36065335	Gm28415|chr1:36064836-36065335	0.284663379161023	.	.
chr1	36068061	36068560	chr1	35786708	35787207	Hs6st1|chr1:35786708-35787207	0.419760078530808	.	.
chr1	36068061	36068560	chr1	35818620	35819119	Hs6st1|chr1:35818620-35819119	0.352839710550698	.	.
chr1	36068061	36068560	chr1	36079640	36080139	Hs6st1|chr1:36079640-36080139	0.409964286989679	.	.
chr1	36068061	36068560	chr1	36144180	36144679	Hs6st1|chr1:36144180-36144679	0.417571976193253	.	.
chr1	36068061	36068560	chr1	36164030	36164529	Hs6st1|chr1:36164030-36164529	0.424560344327875	.	.
chr1	36068061	36068560	chr1	36478628	36479127	Hs6st1|chr1:36478628-36479127	0.404138293121482	.	.
chr1	36368438	36368937	chr1	36441070	36441569	Kansl3|chr1:36441070-36441569	0.381911054636237	.	.
chr1	36368963	36369462	chr1	36079640	36080139	Kansl3|chr1:36079640-36080139	0.298251902858086	.	.
chr1	36368963	36369462	chr1	36478628	36479127	Kansl3|chr1:36478628-36479127	0.442933798593245	.	.
chr1	36445084	36445583	chr1	36079640	36080139	Lman2l|chr1:36079640-36080139	0.319682789818344	.	.
chr1	36471319	36471818	chr1	36492300	36492799	Cnnm4|chr1:36492300-36492799	0.321502470867204	.	.
chr1	36511549	36512048	chr1	36887143	36887642	Cnnm3|chr1:36887143-36887642	0.403250996261574	.	.
chr1	36511549	36512048	chr1	36939401	36939900	Cnnm3|chr1:36939401-36939900	0.314988060596664	.	.
chr1	36512158	36512657	chr1	36304583	36305082	Cnnm3|chr1:36304583-36305082	0.399708437813763	.	.
chr1	36547105	36547604	chr1	36400841	36401340	Ankrd39|chr1:36400841-36401340	0.515303469928736	.	.
chr1	36547105	36547604	chr1	36684036	36684535	Ankrd39|chr1:36684036-36684535	0.291086785865505	.	.
chr1	36547105	36547604	chr1	36847242	36847741	Ankrd39|chr1:36847242-36847741	0.442986309643729	.	.
chr1	36547105	36547604	chr1	36867539	36868038	Ankrd39|chr1:36867539-36868038	0.334189507455099	.	.
chr1	36547105	36547604	chr1	36887143	36887642	Ankrd39|chr1:36887143-36887642	0.52383706332878	.	.
chr1	36547105	36547604	chr1	36902470	36902969	Ankrd39|chr1:36902470-36902969	0.325234571576921	.	.
chr1	36547105	36547604	chr1	36939401	36939900	Ankrd39|chr1:36939401-36939900	0.417660799022019	.	.
chr1	36547105	36547604	chr1	36939937	36940436	Ankrd39|chr1:36939937-36940436	0.442039434853819	.	.
chr1	36557336	36557835	chr1	36304583	36305082	D430040D24Rik|chr1:36304583-36305082	0.551284256903414	.	.
chr1	36557336	36557835	chr1	36304583	36305082	Sema4c|chr1:36304583-36305082	0.551284256903414	.	.
chr1	36557336	36557835	chr1	36887143	36887642	D430040D24Rik|chr1:36887143-36887642	0.378957328868512	.	.
chr1	36557336	36557835	chr1	36887143	36887642	Sema4c|chr1:36887143-36887642	0.378957328868512	.	.
chr1	36557336	36557835	chr1	36939937	36940436	D430040D24Rik|chr1:36939937-36940436	0.532238397915082	.	.
chr1	36557336	36557835	chr1	36939937	36940436	Sema4c|chr1:36939937-36940436	0.532238397915082	.	.
chr1	36691240	36691739	chr1	36478628	36479127	Cox5b|chr1:36478628-36479127	0.416783466214913	.	.
chr1	36691240	36691739	chr1	36573793	36574292	Cox5b|chr1:36573793-36574292	0.413749112496705	.	.
chr1	36691240	36691739	chr1	36737259	36737758	Cox5b|chr1:36737259-36737758	0.559598776176731	.	.
chr1	36691240	36691739	chr1	36784670	36785169	Cox5b|chr1:36784670-36785169	0.527738785603297	.	.
chr1	36709882	36710381	chr1	36926637	36927136	4933424G06Rik|chr1:36926637-36927136	0.284248162172416	.	.
chr1	36744515	36745014	chr1	36492300	36492799	Gm33533|chr1:36492300-36492799	0.366691051909819	.	.
chr1	36744515	36745014	chr1	36628504	36629003	Gm33533|chr1:36628504-36629003	0.295647454632397	.	.
chr1	36744515	36745014	chr1	36784670	36785169	Gm33533|chr1:36784670-36785169	0.389418951957113	.	.
chr1	37299595	37300094	chr1	37004561	37005060	Inpp4a|chr1:37004561-37005060	0.316474235970794	.	.
chr1	37299595	37300094	chr1	37144769	37145268	Inpp4a|chr1:37144769-37145268	0.345275698633494	.	.
chr1	37334295	37334794	chr1	37004561	37005060	4930439A04Rik|chr1:37004561-37005060	0.330342482671467	.	.
chr1	37334295	37334794	chr1	37496653	37497152	4930439A04Rik|chr1:37496653-37497152	0.527018575082749	.	.
chr1	37429364	37429863	chr1	37004561	37005060	Coa5|chr1:37004561-37005060	0.427536892343488	.	.
chr1	37429364	37429863	chr1	37004561	37005060	Unc50|chr1:37004561-37005060	0.427536892343488	.	.
chr1	37429364	37429863	chr1	37144769	37145268	Coa5|chr1:37144769-37145268	0.328645799095012	.	.
chr1	37429364	37429863	chr1	37144769	37145268	Unc50|chr1:37144769-37145268	0.328645799095012	.	.
chr1	37429364	37429863	chr1	37399339	37399838	Coa5|chr1:37399339-37399838	0.283826655071275	.	.
chr1	37429364	37429863	chr1	37399339	37399838	Unc50|chr1:37399339-37399838	0.283826655071275	.	.
chr1	37429877	37430376	chr1	37004561	37005060	Coa5|chr1:37004561-37005060	0.428843501441064	.	.
chr1	37429877	37430376	chr1	37004561	37005060	Unc50|chr1:37004561-37005060	0.428843501441064	.	.
chr1	37429877	37430376	chr1	37144769	37145268	Coa5|chr1:37144769-37145268	0.316177249472021	.	.
chr1	37429877	37430376	chr1	37144769	37145268	Unc50|chr1:37144769-37145268	0.316177249472021	.	.
chr1	37540864	37541363	chr1	37399339	37399838	Mgat4a|chr1:37399339-37399838	0.425297233244677	.	.
chr1	37540864	37541363	chr1	37399339	37399838	Mgat4a|chr1:37399339-37399838	0.425297233244678	.	.
chr1	37719678	37720177	chr1	37458719	37459218	2010300C02Rik|chr1:37458719-37459218	0.462821768630772	.	.
chr1	37719678	37720177	chr1	37510054	37510553	2010300C02Rik|chr1:37510054-37510553	0.504950483019132	.	.
chr1	37864699	37865198	chr1	37799367	37799866	Gm26805|chr1:37799367-37799866	0.301207027871782	.	.
chr1	37864699	37865198	chr1	38141745	38142244	Gm26805|chr1:38141745-38142244	0.396002496486968	.	.
chr1	37864699	37865198	chr1	38156243	38156742	Gm26805|chr1:38156243-38156742	0.483278773674822	.	.
chr1	37864699	37865198	chr1	38156243	38156742	Gm26805|chr1:38156243-38156742	0.483278773674823	.	.
chr1	37864699	37865198	chr1	38198432	38198931	Gm26805|chr1:38198432-38198931	0.459545603252177	.	.
chr1	37864699	37865198	chr1	38214031	38214530	Gm26805|chr1:38214031-38214530	0.557589480253095	.	.
chr1	37864699	37865198	chr1	38221304	38221803	Gm26805|chr1:38221304-38221803	0.42393082502446	.	.
chr1	37871955	37872454	chr1	38207665	38208164	Lipt1|chr1:38207665-38208164	0.332242166550192	.	.
chr1	37871955	37872454	chr1	38208394	38208893	Lipt1|chr1:38208394-38208893	0.297789632566134	.	.
chr1	37890241	37890740	chr1	37903135	37903634	Mitd1|chr1:37903135-37903634	0.305539286688778	.	.
chr1	37890241	37890740	chr1	37903135	37903634	Mrpl30|chr1:37903135-37903634	0.305539286688778	.	.
chr1	37890241	37890740	chr1	38054505	38055004	Mitd1|chr1:38054505-38055004	0.326391889529612	.	.
chr1	37890241	37890740	chr1	38054505	38055004	Mrpl30|chr1:38054505-38055004	0.326391889529612	.	.
chr1	37890241	37890740	chr1	38141745	38142244	Mitd1|chr1:38141745-38142244	0.461830363333338	.	.
chr1	37890241	37890740	chr1	38141745	38142244	Mrpl30|chr1:38141745-38142244	0.461830363333338	.	.
chr1	37890241	37890740	chr1	38156243	38156742	Mitd1|chr1:38156243-38156742	0.627999666518008	.	.
chr1	37890241	37890740	chr1	38156243	38156742	Mrpl30|chr1:38156243-38156742	0.627999666518008	.	.
chr1	37890241	37890740	chr1	38214031	38214530	Mitd1|chr1:38214031-38214530	0.506721599168273	.	.
chr1	37890241	37890740	chr1	38214031	38214530	Mrpl30|chr1:38214031-38214530	0.506721599168273	.	.
chr1	37956559	37957058	chr1	37903135	37903634	Lyg1|chr1:37903135-37903634	0.418848785683061	.	.
chr1	37956559	37957058	chr1	38054505	38055004	Lyg1|chr1:38054505-38055004	0.381557827259052	.	.
chr1	37956559	37957058	chr1	38141745	38142244	Lyg1|chr1:38141745-38142244	0.47721899390622	.	.
chr1	37956559	37957058	chr1	38156243	38156742	Lyg1|chr1:38156243-38156742	0.728156385819544	.	.
chr1	37956559	37957058	chr1	38198432	38198931	Lyg1|chr1:38198432-38198931	0.486329188739036	.	.
chr1	37956559	37957058	chr1	38214031	38214530	Lyg1|chr1:38214031-38214530	0.500560808207231	.	.
chr1	37997082	37997581	chr1	37510054	37510553	Eif5b|chr1:37510054-37510553	0.455343645620102	.	.
chr1	37997082	37997581	chr1	37510054	37510553	Txndc9|chr1:37510054-37510553	0.455343645620102	.	.
chr1	37997082	37997581	chr1	37678238	37678737	Eif5b|chr1:37678238-37678737	0.334004883528405	.	.
chr1	37997082	37997581	chr1	37678238	37678737	Txndc9|chr1:37678238-37678737	0.334004883528405	.	.
chr1	37997082	37997581	chr1	38221304	38221803	Eif5b|chr1:38221304-38221803	0.437133600557993	.	.
chr1	37997082	37997581	chr1	38221304	38221803	Txndc9|chr1:38221304-38221803	0.437133600557993	.	.
chr1	37997778	37998277	chr1	38054505	38055004	Eif5b|chr1:38054505-38055004	0.30469412398076	.	.
chr1	37997778	37998277	chr1	38054505	38055004	Txndc9|chr1:38054505-38055004	0.30469412398076	.	.
chr1	38128883	38129382	chr1	38054505	38055004	Rev1|chr1:38054505-38055004	0.458764202366348	.	.
chr1	38128883	38129382	chr1	38428828	38429327	Rev1|chr1:38428828-38429327	0.342153076085973	.	.
chr1	38129526	38130025	chr1	37872597	37873096	Rev1|chr1:37872597-37873096	0.404401291714117	.	.
chr1	38129526	38130025	chr1	38198432	38198931	Rev1|chr1:38198432-38198931	0.29984642724914	.	.
chr1	38129526	38130025	chr1	38428828	38429327	Rev1|chr1:38428828-38429327	0.420104942133137	.	.
chr1	38308079	38308578	chr1	38472313	38472812	Gm16151|chr1:38472313-38472812	0.33950497528433	.	.
chr1	38835659	38836158	chr1	38506492	38506991	Lonrf2|chr1:38506492-38506991	0.454466773889389	.	.
chr1	38835659	38836158	chr1	38564361	38564860	Lonrf2|chr1:38564361-38564860	0.414487883628824	.	.
chr1	38835659	38836158	chr1	38730074	38730573	Lonrf2|chr1:38730074-38730573	0.301622682554623	.	.
chr1	38835659	38836158	chr1	39010677	39011176	Lonrf2|chr1:39010677-39011176	0.404122842291501	.	.
chr1	38836359	38836858	chr1	38506492	38506991	Lonrf2|chr1:38506492-38506991	0.477654061490792	.	.
chr1	38836359	38836858	chr1	39084481	39084980	Lonrf2|chr1:39084481-39084980	0.41892129682212	.	.
chr1	38897724	38898223	chr1	38846796	38847295	Chst10|chr1:38846796-38847295	0.383961429055148	.	.
chr1	38897724	38898223	chr1	38972598	38973097	Chst10|chr1:38972598-38973097	0.581161598868346	.	.
chr1	38897724	38898223	chr1	39020154	39020653	Chst10|chr1:39020154-39020653	0.333293903786905	.	.
chr1	39057354	39057853	chr1	38981090	38981589	Gm37821|chr1:38981090-38981589	0.327987582664336	.	.
chr1	39057354	39057853	chr1	39025095	39025594	Gm37821|chr1:39025095-39025594	0.354736257637049	.	.
chr1	39057354	39057853	chr1	39086333	39086832	Gm37821|chr1:39086333-39086832	0.317236514401124	.	.
chr1	39057354	39057853	chr1	39096981	39097480	Gm37821|chr1:39096981-39097480	0.329841227088758	.	.
chr1	39057354	39057853	chr1	39097498	39097997	Gm37821|chr1:39097498-39097997	0.286146414793003	.	.
chr1	39057354	39057853	chr1	39253752	39254251	Gm37821|chr1:39253752-39254251	0.328854098118537	.	.
chr1	39057354	39057853	chr1	39285238	39285737	Gm37821|chr1:39285238-39285737	0.335793591115265	.	.
chr1	39057354	39057853	chr1	39302141	39302640	Gm37821|chr1:39302141-39302640	0.489037597494426	.	.
chr1	39193901	39194400	chr1	38795476	38795975	Npas2|chr1:38795476-38795975	0.390333174503271	.	.
chr1	39193901	39194400	chr1	38847818	38848317	Npas2|chr1:38847818-38848317	0.278898085291027	.	.
chr1	39193901	39194400	chr1	38876431	38876930	Npas2|chr1:38876431-38876930	0.316123129684005	.	.
chr1	39193901	39194400	chr1	38876947	38877446	Npas2|chr1:38876947-38877446	0.406393077115417	.	.
chr1	39193901	39194400	chr1	39084481	39084980	Npas2|chr1:39084481-39084980	0.53143382651209	.	.
chr1	39193901	39194400	chr1	39089789	39090288	Npas2|chr1:39089789-39090288	0.283752893588281	.	.
chr1	39193901	39194400	chr1	39284707	39285206	Npas2|chr1:39284707-39285206	0.553385096124862	.	.
chr1	39193901	39194400	chr1	39285238	39285737	Npas2|chr1:39285238-39285737	0.400487206952439	.	.
chr1	39193901	39194400	chr1	39300199	39300698	Npas2|chr1:39300199-39300698	0.394041465320301	.	.
chr1	39193901	39194400	chr1	39302141	39302640	Npas2|chr1:39302141-39302640	0.321122277151105	.	.
chr1	39193901	39194400	chr1	39317853	39318352	Npas2|chr1:39317853-39318352	0.300800523109129	.	.
chr1	39193901	39194400	chr1	39317853	39318352	Npas2|chr1:39317853-39318352	0.30080052310913	.	.
chr1	39367561	39368060	chr1	39010677	39011176	Rpl31|chr1:39010677-39011176	0.435310802173587	.	.
chr1	39477894	39478393	chr1	39025095	39025594	Tbc1d8|chr1:39025095-39025594	0.449484516096571	.	.
chr1	39477894	39478393	chr1	39069628	39070127	Tbc1d8|chr1:39069628-39070127	0.362714017134789	.	.
chr1	39477894	39478393	chr1	39086333	39086832	Tbc1d8|chr1:39086333-39086832	0.380799644073195	.	.
chr1	39477894	39478393	chr1	39096981	39097480	Tbc1d8|chr1:39096981-39097480	0.430944392288176	.	.
chr1	39477894	39478393	chr1	39097498	39097997	Tbc1d8|chr1:39097498-39097997	0.278768904864172	.	.
chr1	39477894	39478393	chr1	39103041	39103540	Tbc1d8|chr1:39103041-39103540	0.278481870197916	.	.
chr1	39477894	39478393	chr1	39216989	39217488	Tbc1d8|chr1:39216989-39217488	0.310625964440907	.	.
chr1	39477894	39478393	chr1	39253752	39254251	Tbc1d8|chr1:39253752-39254251	0.381294960276829	.	.
chr1	39477894	39478393	chr1	39340678	39341177	Tbc1d8|chr1:39340678-39341177	0.625593535485498	.	.
chr1	39477894	39478393	chr1	39673540	39674039	Tbc1d8|chr1:39673540-39674039	0.376109618642717	.	.
chr1	39535425	39535924	chr1	39535964	39536463	Cnot11|chr1:39535964-39536463	0.344285880167571	.	.
chr1	39535425	39535924	chr1	39952755	39953254	Cnot11|chr1:39952755-39953254	0.605063667086255	.	.
chr1	39535425	39535924	chr1	39973857	39974356	Cnot11|chr1:39973857-39974356	0.291693437521651	.	.
chr1	39576291	39576790	chr1	39588203	39588702	Rnf149|chr1:39588203-39588702	0.287991629282917	.	.
chr1	39576291	39576790	chr1	39598692	39599191	Rnf149|chr1:39598692-39599191	0.477691497259996	.	.
chr1	39576797	39577296	chr1	39300199	39300698	Rnf149|chr1:39300199-39300698	0.318247350805745	.	.
chr1	39576797	39577296	chr1	39588203	39588702	Rnf149|chr1:39588203-39588702	0.472753855331799	.	.
chr1	39576797	39577296	chr1	39702508	39703007	Rnf149|chr1:39702508-39703007	0.282123569610343	.	.
chr1	39576797	39577296	chr1	39856705	39857204	Rnf149|chr1:39856705-39857204	0.339383694706441	.	.
chr1	39576797	39577296	chr1	39877626	39878125	Rnf149|chr1:39877626-39878125	0.374249993643564	.	.
chr1	39576797	39577296	chr1	39936433	39936932	Rnf149|chr1:39936433-39936932	0.287904307185553	.	.
chr1	39577299	39577798	chr1	39856705	39857204	Rnf149|chr1:39856705-39857204	0.279810905811746	.	.
chr1	39577299	39577798	chr1	39952755	39953254	Rnf149|chr1:39952755-39953254	0.374417866941354	.	.
chr1	39649896	39650395	chr1	39952755	39953254	D930019O06Rik|chr1:39952755-39953254	0.323972944698095	.	.
chr1	39650724	39651223	chr1	39952755	39953254	Creg2|chr1:39952755-39953254	0.43860708323625	.	.
chr1	39650724	39651223	chr1	39952755	39953254	D930019O06Rik|chr1:39952755-39953254	0.43860708323625	.	.
chr1	39650724	39651223	chr1	39973857	39974356	Creg2|chr1:39973857-39974356	0.519812745400786	.	.
chr1	39650724	39651223	chr1	39973857	39974356	D930019O06Rik|chr1:39973857-39974356	0.519812745400786	.	.
chr1	39721229	39721728	chr1	39302141	39302640	Rfx8|chr1:39302141-39302640	0.386478958371249	.	.
chr1	39804864	39805363	chr1	39530164	39530663	Gm3646|chr1:39530164-39530663	0.354308937133121	.	.
chr1	39804864	39805363	chr1	39530164	39530663	Gm3646|chr1:39530164-39530663	0.354308937133122	.	.
chr1	39805500	39805999	chr1	39519757	39520256	Gm3646|chr1:39519757-39520256	0.45209526410177	.	.
chr1	39805500	39805999	chr1	39856705	39857204	Gm3646|chr1:39856705-39857204	0.526369135203332	.	.
chr1	39805500	39805999	chr1	39952755	39953254	Gm3646|chr1:39952755-39953254	0.327005148771374	.	.
chr1	39805500	39805999	chr1	40089225	40089724	Gm3646|chr1:40089225-40089724	0.376634912774472	.	.
chr1	39900537	39901036	chr1	39555969	39556468	Map4k4|chr1:39555969-39556468	0.339785713472935	.	.
chr1	39900537	39901036	chr1	40089225	40089724	Map4k4|chr1:40089225-40089724	0.369242428466392	.	.
chr1	39900537	39901036	chr1	40193410	40193909	Map4k4|chr1:40193410-40193909	0.285247766242684	.	.
chr1	39901076	39901575	chr1	39535964	39536463	Map4k4|chr1:39535964-39536463	0.57994258628323	.	.
chr1	39901076	39901575	chr1	39555969	39556468	Map4k4|chr1:39555969-39556468	0.377360847757661	.	.
chr1	39901076	39901575	chr1	40089225	40089724	Map4k4|chr1:40089225-40089724	0.306705263198572	.	.
chr1	39901076	39901575	chr1	40193410	40193909	Map4k4|chr1:40193410-40193909	0.290834176107135	.	.
chr1	40085635	40086134	chr1	39893015	39893514	Gm16894|chr1:39893015-39893514	0.374786304021201	.	.
chr1	40085635	40086134	chr1	40000355	40000854	Gm16894|chr1:40000355-40000854	0.420728118945542	.	.
chr1	40681063	40681562	chr1	40266906	40267405	Slc9a2|chr1:40266906-40267405	0.345799229287156	.	.
chr1	42850995	42851494	chr1	42532839	42533338	Mrps9|chr1:42532839-42533338	0.364717517509541	.	.
chr1	42850995	42851494	chr1	42835449	42835948	Mrps9|chr1:42835449-42835948	0.490795668490015	.	.
chr1	42850995	42851494	chr1	43142025	43142524	Mrps9|chr1:43142025-43142524	0.312179381781171	.	.
chr1	42953132	42953631	chr1	42962564	42963063	Gpr45|chr1:42962564-42963063	0.330791198422457	.	.
chr1	43092237	43092736	chr1	42835449	42835948	8430432A02Rik|chr1:42835449-42835948	0.351273490291344	.	.
chr1	43092237	43092736	chr1	43299423	43299922	8430432A02Rik|chr1:43299423-43299922	0.278110127062036	.	.
chr1	43098457	43098956	chr1	42962564	42963063	AI597479|chr1:42962564-42963063	0.344060111211437	.	.
chr1	43098457	43098956	chr1	42962564	42963063	Tgfbrap1|chr1:42962564-42963063	0.344060111211437	.	.
chr1	43827615	43828114	chr1	43874658	43875157	Uxs1|chr1:43874658-43875157	0.500808662171081	.	.
chr1	43827615	43828114	chr1	44198134	44198633	Uxs1|chr1:44198134-44198633	0.487337823827089	.	.
chr1	43933698	43934197	chr1	43501793	43502292	Tpp2|chr1:43501793-43502292	0.293147520139384	.	.
chr1	43933698	43934197	chr1	43874658	43875157	Tpp2|chr1:43874658-43875157	0.556826546722574	.	.
chr1	43933698	43934197	chr1	44067207	44067706	Tpp2|chr1:44067207-44067706	0.360781499500053	.	.
chr1	44020453	44020952	chr1	44067207	44067706	Mettl21c|chr1:44067207-44067706	0.327398965924737	.	.
chr1	44102213	44102712	chr1	43874658	43875157	Tex30|chr1:43874658-43875157	0.29428704400347	.	.
chr1	44102213	44102712	chr1	44198134	44198633	Tex30|chr1:44198134-44198633	0.28260574429577	.	.
chr1	44118638	44119137	chr1	44410818	44411317	Bivm|chr1:44410818-44411317	0.392772356464384	.	.
chr1	44118638	44119137	chr1	44410818	44411317	Poglut2|chr1:44410818-44411317	0.392772356464384	.	.
chr1	44119144	44119643	chr1	43802348	43802847	Bivm|chr1:43802348-43802847	0.537004144628183	.	.
chr1	44119144	44119643	chr1	43802348	43802847	Poglut2|chr1:43802348-43802847	0.537004144628183	.	.
chr1	44119144	44119643	chr1	43974987	43975486	Bivm|chr1:43974987-43975486	0.366169972235261	.	.
chr1	44119144	44119643	chr1	43974987	43975486	Poglut2|chr1:43974987-43975486	0.366169972235261	.	.
chr1	44147693	44148192	chr1	43974987	43975486	Ercc5|chr1:43974987-43975486	0.308920792623034	.	.
chr1	44551396	44551895	chr1	44610705	44611204	Gulp1|chr1:44610705-44611204	0.387388951246854	.	.
chr1	44551396	44551895	chr1	44721675	44722174	Gulp1|chr1:44721675-44722174	0.383036124525763	.	.
chr1	44551396	44551895	chr1	44741191	44741690	Gulp1|chr1:44741191-44741690	0.343485145065563	.	.
chr1	44552204	44552703	chr1	44410818	44411317	Gulp1|chr1:44410818-44411317	0.509824988616337	.	.
chr1	44552204	44552703	chr1	44664471	44664970	Gulp1|chr1:44664471-44664970	0.338539364956882	.	.
chr1	44552204	44552703	chr1	44721675	44722174	Gulp1|chr1:44721675-44722174	0.331436226700037	.	.
chr1	45925424	45925923	chr1	46067115	46067614	Slc40a1|chr1:46067115-46067614	0.302293943819049	.	.
chr1	46066566	46067065	chr1	46067115	46067614	Dnah7b|chr1:46067115-46067614	0.332870935425841	.	.
chr1	51194115	51194614	chr1	50926656	50927155	Gm29325|chr1:50926656-50927155	0.424146426409629	.	.
chr1	51194115	51194614	chr1	50927206	50927705	Gm29325|chr1:50927206-50927705	0.519899743383496	.	.
chr1	51194115	51194614	chr1	51097202	51097701	Gm29325|chr1:51097202-51097701	0.324736775258471	.	.
chr1	51194115	51194614	chr1	51166636	51167135	Gm29325|chr1:51166636-51167135	0.337736518129307	.	.
chr1	51194115	51194614	chr1	51193176	51193675	Gm29325|chr1:51193176-51193675	0.465490070974382	.	.
chr1	51194115	51194614	chr1	51242612	51243111	Gm29325|chr1:51242612-51243111	0.479733711961302	.	.
chr1	51333906	51334405	chr1	51307687	51308186	9330175M20Rik|chr1:51307687-51308186	0.282286798713352	.	.
chr1	51333906	51334405	chr1	51326217	51326716	9330175M20Rik|chr1:51326217-51326716	0.288459494539281	.	.
chr1	51478239	51478738	chr1	51183558	51184057	Nabp1|chr1:51183558-51184057	0.349410912871758	.	.
chr1	51478239	51478738	chr1	51300228	51300727	Nabp1|chr1:51300228-51300727	0.379688340665172	.	.
chr1	51478239	51478738	chr1	51301385	51301884	Nabp1|chr1:51301385-51301884	0.331286775215901	.	.
chr1	51478239	51478738	chr1	51466351	51466850	Nabp1|chr1:51466351-51466850	0.333942991456004	.	.
chr1	51596911	51597410	chr1	51622092	51622591	Gm17767|chr1:51622092-51622591	0.437741564966747	.	.
chr1	51747447	51747946	chr1	51315411	51315910	Gm28055|chr1:51315411-51315910	0.343666320035352	.	.
chr1	51747447	51747946	chr1	51508938	51509437	Gm28055|chr1:51508938-51509437	0.369063349257173	.	.
chr1	51747447	51747946	chr1	51697113	51697612	Gm28055|chr1:51697113-51697612	0.35859973803602	.	.
chr1	51747447	51747946	chr1	51702849	51703348	Gm28055|chr1:51702849-51703348	0.364546684290846	.	.
chr1	51747447	51747946	chr1	51895942	51896441	Gm28055|chr1:51895942-51896441	0.294036624810802	.	.
chr1	51747447	51747946	chr1	51922791	51923290	Gm28055|chr1:51922791-51923290	0.442460538652598	.	.
chr1	51915731	51916230	chr1	51702849	51703348	Myo1b|chr1:51702849-51703348	0.368345333497192	.	.
chr1	51915731	51916230	chr1	51907104	51907603	Myo1b|chr1:51907104-51907603	0.293389390111515	.	.
chr1	52113595	52114094	chr1	51895942	51896441	Gm31812|chr1:51895942-51896441	0.376041596663748	.	.
chr1	52113595	52114094	chr1	51922791	51923290	Gm31812|chr1:51922791-51923290	0.486686994781161	.	.
chr1	52113595	52114094	chr1	52146524	52147023	Gm31812|chr1:52146524-52147023	0.39244143016805	.	.
chr1	52113595	52114094	chr1	52271460	52271959	Gm31812|chr1:52271460-52271959	0.352913442296863	.	.
chr1	52119152	52119651	chr1	51822596	51823095	Stat1|chr1:51822596-51823095	0.742203696111238	.	.
chr1	52119152	52119651	chr1	51908074	51908573	Stat1|chr1:51908074-51908573	0.41107688440396	.	.
chr1	52119152	52119651	chr1	52156174	52156673	Stat1|chr1:52156174-52156673	0.307145438710866	.	.
chr1	52119152	52119651	chr1	52274292	52274791	Stat1|chr1:52274292-52274791	0.44726038798471	.	.
chr1	52119152	52119651	chr1	52296134	52296633	Stat1|chr1:52296134-52296633	0.34870359203934	.	.
chr1	52119152	52119651	chr1	52434285	52434784	Stat1|chr1:52434285-52434784	0.498396074426948	.	.
chr1	52119152	52119651	chr1	52471203	52471702	Stat1|chr1:52471203-52471702	0.456952342654503	.	.
chr1	52232193	52232692	chr1	52156174	52156673	Gls|chr1:52156174-52156673	0.340483001933713	.	.
chr1	52232193	52232692	chr1	52246711	52247210	Gls|chr1:52246711-52247210	0.288123319501006	.	.
chr1	52232193	52232692	chr1	52266232	52266731	Gls|chr1:52266232-52266731	0.293387092925798	.	.
chr1	52233098	52233597	chr1	51822596	51823095	Gls|chr1:51822596-51823095	0.440236543467749	.	.
chr1	52233098	52233597	chr1	51907104	51907603	Gls|chr1:51907104-51907603	0.288360270065148	.	.
chr1	52233098	52233597	chr1	51910396	51910895	Gls|chr1:51910396-51910895	0.402645053451894	.	.
chr1	52233098	52233597	chr1	52158800	52159299	Gls|chr1:52158800-52159299	0.32290860608667	.	.
chr1	52233098	52233597	chr1	52274292	52274791	Gls|chr1:52274292-52274791	0.321136459605147	.	.
chr1	52233098	52233597	chr1	52296134	52296633	Gls|chr1:52296134-52296633	0.416771537204329	.	.
chr1	52233098	52233597	chr1	52336605	52337104	Gls|chr1:52336605-52337104	0.515354595235495	.	.
chr1	52233098	52233597	chr1	52421031	52421530	Gls|chr1:52421031-52421530	0.438714965993505	.	.
chr1	52233098	52233597	chr1	52434285	52434784	Gls|chr1:52434285-52434784	0.783730799735949	.	.
chr1	52233098	52233597	chr1	52471203	52471702	Gls|chr1:52471203-52471702	0.473532029006601	.	.
chr1	52500159	52500658	chr1	52434285	52434784	Nab1|chr1:52434285-52434784	0.326021061997881	.	.
chr1	52500159	52500658	chr1	52471203	52471702	Nab1|chr1:52471203-52471702	0.404621381001857	.	.
chr1	52630383	52630882	chr1	52795026	52795525	Nemp2|chr1:52795026-52795525	0.299800504314722	.	.
chr1	52630383	52630882	chr1	52973207	52973706	Nemp2|chr1:52973207-52973706	0.291326080581602	.	.
chr1	52630934	52631433	chr1	52271460	52271959	Nemp2|chr1:52271460-52271959	0.36757158610537	.	.
chr1	52630934	52631433	chr1	52597736	52598235	Nemp2|chr1:52597736-52598235	0.299673235141418	.	.
chr1	52630934	52631433	chr1	52668760	52669259	Nemp2|chr1:52668760-52669259	0.360804534017747	.	.
chr1	52630934	52631433	chr1	52903595	52904094	Nemp2|chr1:52903595-52904094	0.466021970592497	.	.
chr1	52726267	52726766	chr1	52795026	52795525	Mfsd6|chr1:52795026-52795525	0.378999052765372	.	.
chr1	52726267	52726766	chr1	52952486	52952985	Mfsd6|chr1:52952486-52952985	0.316516017948114	.	.
chr1	52726267	52726766	chr1	52952486	52952985	Mfsd6|chr1:52952486-52952985	0.316516017948115	.	.
chr1	52726267	52726766	chr1	52953081	52953580	Mfsd6|chr1:52953081-52953580	0.279090872418322	.	.
chr1	52726267	52726766	chr1	52973207	52973706	Mfsd6|chr1:52973207-52973706	0.355356280864589	.	.
chr1	52726931	52727430	chr1	52266232	52266731	Mfsd6|chr1:52266232-52266731	0.31925269860372	.	.
chr1	52726931	52727430	chr1	52795026	52795525	Mfsd6|chr1:52795026-52795525	0.308834992786521	.	.
chr1	52726931	52727430	chr1	52973207	52973706	Mfsd6|chr1:52973207-52973706	0.294564096720604	.	.
chr1	52816845	52817344	chr1	52668760	52669259	Inpp1|chr1:52668760-52669259	0.314267685153242	.	.
chr1	52844734	52845233	chr1	52566816	52567315	Hibch|chr1:52566816-52567315	0.455726450026139	.	.
chr1	52844734	52845233	chr1	52576407	52576906	Hibch|chr1:52576407-52576906	0.336536551835608	.	.
chr1	52844734	52845233	chr1	52598245	52598744	Hibch|chr1:52598245-52598744	0.388093791111547	.	.
chr1	52844734	52845233	chr1	52635985	52636484	Hibch|chr1:52635985-52636484	0.474705366267166	.	.
chr1	52844734	52845233	chr1	52668760	52669259	Hibch|chr1:52668760-52669259	0.465587197185131	.	.
chr1	52844734	52845233	chr1	52903595	52904094	Hibch|chr1:52903595-52904094	0.333605146997746	.	.
chr1	52844734	52845233	chr1	52950828	52951327	Hibch|chr1:52950828-52951327	0.359217453033134	.	.
chr1	53352482	53352981	chr1	53474205	53474704	Asdurf|chr1:53474205-53474704	0.391250344981043	.	.
chr1	53352482	53352981	chr1	53474205	53474704	Asnsd1|chr1:53474205-53474704	0.391250344981043	.	.
chr1	53352482	53352981	chr1	53713424	53713923	Asdurf|chr1:53713424-53713923	0.422081310579205	.	.
chr1	53352482	53352981	chr1	53713424	53713923	Asnsd1|chr1:53713424-53713923	0.422081310579205	.	.
chr1	53706596	53707095	chr1	53842461	53842960	Dnah7a|chr1:53842461-53842960	0.408740144489773	.	.
chr1	54194329	54194828	chr1	54118496	54118995	Hecw2|chr1:54118496-54118995	0.309814621333945	.	.
chr1	54194329	54194828	chr1	54133690	54134189	Hecw2|chr1:54133690-54134189	0.280102653649709	.	.
chr1	54194329	54194828	chr1	54238234	54238733	Hecw2|chr1:54238234-54238733	0.531059707863231	.	.
chr1	54194329	54194828	chr1	54361646	54362145	Hecw2|chr1:54361646-54362145	0.29250761860438	.	.
chr1	54194947	54195446	chr1	53797020	53797519	Hecw2|chr1:53797020-53797519	0.35126522238462	.	.
chr1	54194947	54195446	chr1	53842461	53842960	Hecw2|chr1:53842461-53842960	0.282193275224927	.	.
chr1	54194947	54195446	chr1	54133690	54134189	Hecw2|chr1:54133690-54134189	0.329430649743912	.	.
chr1	54194947	54195446	chr1	54238234	54238733	Hecw2|chr1:54238234-54238733	0.692624994020812	.	.
chr1	54250459	54250958	chr1	54009468	54009967	Ccdc150|chr1:54009468-54009967	0.367031725507366	.	.
chr1	54250459	54250958	chr1	54361646	54362145	Ccdc150|chr1:54361646-54362145	0.543467168346714	.	.
chr1	54250459	54250958	chr1	54584699	54585198	Ccdc150|chr1:54584699-54585198	0.462855097252499	.	.
chr1	54250459	54250958	chr1	54585255	54585754	Ccdc150|chr1:54585255-54585754	0.301933978406092	.	.
chr1	54250459	54250958	chr1	54624956	54625455	Ccdc150|chr1:54624956-54625455	0.326689646695849	.	.
chr1	54250459	54250958	chr1	54628876	54629375	Ccdc150|chr1:54628876-54629375	0.578198232811546	.	.
chr1	54438767	54439266	chr1	54009468	54009967	Gtf3c3|chr1:54009468-54009967	0.546283801728537	.	.
chr1	54438767	54439266	chr1	54361646	54362145	Gtf3c3|chr1:54361646-54362145	0.413530861966414	.	.
chr1	54438767	54439266	chr1	54584699	54585198	Gtf3c3|chr1:54584699-54585198	0.673895542863498	.	.
chr1	54438767	54439266	chr1	54585255	54585754	Gtf3c3|chr1:54585255-54585754	0.425213358156657	.	.
chr1	54438767	54439266	chr1	54624956	54625455	Gtf3c3|chr1:54624956-54625455	0.381784195471692	.	.
chr1	54438767	54439266	chr1	54628876	54629375	Gtf3c3|chr1:54628876-54629375	0.600083671015668	.	.
chr1	54557443	54557942	chr1	54361646	54362145	Pgap1|chr1:54361646-54362145	0.313139533140275	.	.
chr1	54557443	54557942	chr1	54376980	54377479	Pgap1|chr1:54376980-54377479	0.317145225774106	.	.
chr1	54557443	54557942	chr1	54734870	54735369	Pgap1|chr1:54734870-54735369	0.431246798720103	.	.
chr1	54557443	54557942	chr1	54878078	54878577	Pgap1|chr1:54878078-54878577	0.33142300843296	.	.
chr1	54926155	54926654	chr1	54749973	54750472	Ankrd44|chr1:54749973-54750472	0.513605745532751	.	.
chr1	54926155	54926654	chr1	55221300	55221799	Ankrd44|chr1:55221300-55221799	0.391001856299512	.	.
chr1	55052491	55052990	chr1	54908904	54909403	Coq10b|chr1:54908904-54909403	0.626203489579852	.	.
chr1	55087395	55087894	chr1	55221300	55221799	Hspd1|chr1:55221300-55221799	0.386279845082532	.	.
chr1	55087395	55087894	chr1	55221300	55221799	Hspe1|chr1:55221300-55221799	0.386279845082532	.	.
chr1	55087908	55088407	chr1	54878078	54878577	Hspd1|chr1:54878078-54878577	0.282952723973324	.	.
chr1	55087908	55088407	chr1	54878078	54878577	Hspe1|chr1:54878078-54878577	0.282952723973324	.	.
chr1	55087908	55088407	chr1	54908904	54909403	Hspd1|chr1:54908904-54909403	0.546054644186513	.	.
chr1	55087908	55088407	chr1	54908904	54909403	Hspe1|chr1:54908904-54909403	0.546054644186513	.	.
chr1	55130908	55131407	chr1	54908904	54909403	Mob4|chr1:54908904-54909403	0.409513292041467	.	.
chr1	55130908	55131407	chr1	54960212	54960711	Mob4|chr1:54960212-54960711	0.517216748017998	.	.
chr1	55236881	55237380	chr1	54908904	54909403	Mars2|chr1:54908904-54909403	0.34812114115562	.	.
chr1	55236881	55237380	chr1	54960212	54960711	Mars2|chr1:54960212-54960711	0.342235315393514	.	.
chr1	57377374	57377873	chr1	57107289	57107788	1700066M21Rik|chr1:57107289-57107788	0.320758777883433	.	.
chr1	57377374	57377873	chr1	57107289	57107788	4930558J18Rik|chr1:57107289-57107788	0.320758777883433	.	.
chr1	57377374	57377873	chr1	57593404	57593903	1700066M21Rik|chr1:57593404-57593903	0.371448853278307	.	.
chr1	57377374	57377873	chr1	57593404	57593903	4930558J18Rik|chr1:57593404-57593903	0.371448853278307	.	.
chr1	57377374	57377873	chr1	57677729	57678228	1700066M21Rik|chr1:57677729-57678228	0.416042789919393	.	.
chr1	57377374	57377873	chr1	57677729	57678228	4930558J18Rik|chr1:57677729-57678228	0.416042789919393	.	.
chr1	57406257	57406756	chr1	57107289	57107788	Maip1|chr1:57107289-57107788	0.54485506856901	.	.
chr1	57406257	57406756	chr1	57107289	57107788	Tyw5|chr1:57107289-57107788	0.54485506856901	.	.
chr1	57406257	57406756	chr1	57593404	57593903	Maip1|chr1:57593404-57593903	0.759921478973637	.	.
chr1	57406257	57406756	chr1	57593404	57593903	Tyw5|chr1:57593404-57593903	0.759921478973637	.	.
chr1	57406257	57406756	chr1	57677729	57678228	Maip1|chr1:57677729-57678228	0.630463522954333	.	.
chr1	57406257	57406756	chr1	57677729	57678228	Tyw5|chr1:57677729-57678228	0.630463522954333	.	.
chr1	57406257	57406756	chr1	57698912	57699411	Maip1|chr1:57698912-57699411	0.447040027210796	.	.
chr1	57406257	57406756	chr1	57698912	57699411	Tyw5|chr1:57698912-57699411	0.447040027210796	.	.
chr1	57774846	57775345	chr1	57593404	57593903	Spats2l|chr1:57593404-57593903	0.369063248202485	.	.
chr1	57774846	57775345	chr1	57642139	57642638	Spats2l|chr1:57642139-57642638	0.314080948895569	.	.
chr1	57774846	57775345	chr1	57677729	57678228	Spats2l|chr1:57677729-57678228	0.411081148966324	.	.
chr1	57774846	57775345	chr1	57873116	57873615	Spats2l|chr1:57873116-57873615	0.512500206946335	.	.
chr1	57774846	57775345	chr1	57873997	57874496	Spats2l|chr1:57873997-57874496	0.301640726587956	.	.
chr1	57774846	57775345	chr1	58070079	58070578	Spats2l|chr1:58070079-58070578	0.291580658608255	.	.
chr1	57995689	57996188	chr1	57846792	57847291	Sgo2a|chr1:57846792-57847291	0.39375432784978	.	.
chr1	57995689	57996188	chr1	57847697	57848196	Sgo2a|chr1:57847697-57848196	0.374122025727818	.	.
chr1	57995689	57996188	chr1	57981714	57982213	Sgo2a|chr1:57981714-57982213	0.363287366194688	.	.
chr1	57995689	57996188	chr1	58138132	58138631	Sgo2a|chr1:58138132-58138631	0.489461233284988	.	.
chr1	57995689	57996188	chr1	58191243	58191742	Sgo2a|chr1:58191243-58191742	0.288462425156582	.	.
chr1	57995689	57996188	chr1	58238424	58238923	Sgo2a|chr1:58238424-58238923	0.279720343580111	.	.
chr1	58112727	58113226	chr1	57846792	57847291	Aox3|chr1:57846792-57847291	0.297315575506447	.	.
chr1	58112727	58113226	chr1	58138132	58138631	Aox3|chr1:58138132-58138631	0.38592405879333	.	.
chr1	58112727	58113226	chr1	58238424	58238923	Aox3|chr1:58238424-58238923	0.398263409834952	.	.
chr1	58112727	58113226	chr1	58341563	58342062	Aox3|chr1:58341563-58342062	0.430744852464433	.	.
chr1	58112727	58113226	chr1	58458788	58459287	Aox3|chr1:58458788-58459287	0.542961396388656	.	.
chr1	58423825	58424324	chr1	58138132	58138631	Clk1|chr1:58138132-58138631	0.359996213149891	.	.
chr1	58423825	58424324	chr1	58366648	58367147	Clk1|chr1:58366648-58367147	0.377028755121484	.	.
chr1	58445384	58445883	chr1	58237881	58238380	Nif3l1|chr1:58237881-58238380	0.413442902275162	.	.
chr1	58445384	58445883	chr1	58237881	58238380	Ppil3|chr1:58237881-58238380	0.413442902275162	.	.
chr1	58445384	58445883	chr1	58271090	58271589	Nif3l1|chr1:58271090-58271589	0.291160183357083	.	.
chr1	58445384	58445883	chr1	58271090	58271589	Ppil3|chr1:58271090-58271589	0.291160183357083	.	.
chr1	58445384	58445883	chr1	58341563	58342062	Nif3l1|chr1:58341563-58342062	0.53568612218936	.	.
chr1	58445384	58445883	chr1	58341563	58342062	Ppil3|chr1:58341563-58342062	0.53568612218936	.	.
chr1	58445384	58445883	chr1	58366648	58367147	Nif3l1|chr1:58366648-58367147	0.305050050372235	.	.
chr1	58445384	58445883	chr1	58366648	58367147	Ppil3|chr1:58366648-58367147	0.305050050372235	.	.
chr1	58445384	58445883	chr1	58381915	58382414	Nif3l1|chr1:58381915-58382414	0.423525753641398	.	.
chr1	58445384	58445883	chr1	58381915	58382414	Ppil3|chr1:58381915-58382414	0.423525753641398	.	.
chr1	58445384	58445883	chr1	58382569	58383068	Nif3l1|chr1:58382569-58383068	0.597395302230377	.	.
chr1	58445384	58445883	chr1	58382569	58383068	Ppil3|chr1:58382569-58383068	0.597395302230377	.	.
chr1	58445384	58445883	chr1	58458788	58459287	Nif3l1|chr1:58458788-58459287	0.462873002757489	.	.
chr1	58445384	58445883	chr1	58458788	58459287	Ppil3|chr1:58458788-58459287	0.462873002757489	.	.
chr1	58445384	58445883	chr1	58622546	58623045	Nif3l1|chr1:58622546-58623045	0.328551902955837	.	.
chr1	58445384	58445883	chr1	58622546	58623045	Ppil3|chr1:58622546-58623045	0.328551902955837	.	.
chr1	58504734	58505233	chr1	58341563	58342062	Gm15834|chr1:58341563-58342062	0.508196488489242	.	.
chr1	58504734	58505233	chr1	58341563	58342062	Orc2|chr1:58341563-58342062	0.508196488489242	.	.
chr1	58504734	58505233	chr1	58366648	58367147	Gm15834|chr1:58366648-58367147	0.364645490238182	.	.
chr1	58504734	58505233	chr1	58366648	58367147	Orc2|chr1:58366648-58367147	0.364645490238182	.	.
chr1	58504734	58505233	chr1	58381915	58382414	Gm15834|chr1:58381915-58382414	0.351682113868565	.	.
chr1	58504734	58505233	chr1	58381915	58382414	Orc2|chr1:58381915-58382414	0.351682113868565	.	.
chr1	58504734	58505233	chr1	58382569	58383068	Gm15834|chr1:58382569-58383068	0.346864726907966	.	.
chr1	58504734	58505233	chr1	58382569	58383068	Orc2|chr1:58382569-58383068	0.346864726907966	.	.
chr1	58504734	58505233	chr1	58458788	58459287	Gm15834|chr1:58458788-58459287	0.56946422086351	.	.
chr1	58504734	58505233	chr1	58458788	58459287	Orc2|chr1:58458788-58459287	0.56946422086351	.	.
chr1	58504734	58505233	chr1	58901336	58901835	Gm15834|chr1:58901336-58901835	0.421276796327919	.	.
chr1	58504734	58505233	chr1	58901336	58901835	Orc2|chr1:58901336-58901835	0.421276796327919	.	.
chr1	58586034	58586533	chr1	58622546	58623045	Fam126b|chr1:58622546-58623045	0.333355481841885	.	.
chr1	58586034	58586533	chr1	58622546	58623045	Ndufb3|chr1:58622546-58623045	0.333355481841885	.	.
chr1	58973284	58973783	chr1	58611077	58611576	Stradb|chr1:58611077-58611576	0.402065633557099	.	.
chr1	58973284	58973783	chr1	58611077	58611576	Trak2|chr1:58611077-58611576	0.402065633557099	.	.
chr1	58973284	58973783	chr1	58901336	58901835	Stradb|chr1:58901336-58901835	0.458529696281386	.	.
chr1	58973284	58973783	chr1	58901336	58901835	Trak2|chr1:58901336-58901835	0.458529696281386	.	.
chr1	58973284	58973783	chr1	59166380	59166879	Stradb|chr1:59166380-59166879	0.39369530439129	.	.
chr1	58973284	58973783	chr1	59166380	59166879	Trak2|chr1:59166380-59166879	0.39369530439129	.	.
chr1	59119578	59120077	chr1	59229166	59229665	G730003C15Rik|chr1:59229166-59229665	0.390644451878866	.	.
chr1	59119578	59120077	chr1	59229166	59229665	Tmem237|chr1:59229166-59229665	0.390644451878866	.	.
chr1	59237006	59237505	chr1	59166380	59166879	Als2|chr1:59166380-59166879	0.312276102851319	.	.
chr1	59237006	59237505	chr1	59229166	59229665	Als2|chr1:59229166-59229665	0.391306683033841	.	.
chr1	59516242	59516741	chr1	59574272	59574771	Gm973|chr1:59574272-59574771	0.345178752581321	.	.
chr1	59516891	59517390	chr1	59574272	59574771	Gm973|chr1:59574272-59574771	0.32849791109776	.	.
chr1	59670565	59671064	chr1	59812753	59813252	Sumo1|chr1:59812753-59813252	0.559833892633331	.	.
chr1	59684706	59685205	chr1	59312429	59312928	Nop58|chr1:59312429-59312928	0.361790839881975	.	.
chr1	59684706	59685205	chr1	59574808	59575307	Nop58|chr1:59574808-59575307	0.338540547279616	.	.
chr1	59684706	59685205	chr1	59633035	59633534	Nop58|chr1:59633035-59633534	0.711334306931379	.	.
chr1	59762644	59763143	chr1	59886825	59887324	Bmpr2|chr1:59886825-59887324	0.35522916371212	.	.
chr1	59763159	59763658	chr1	59697652	59698151	Bmpr2|chr1:59697652-59698151	0.279415344515973	.	.
chr1	59763681	59764180	chr1	59886825	59887324	Bmpr2|chr1:59886825-59887324	0.533722971072202	.	.
chr1	59763681	59764180	chr1	59918896	59919395	Bmpr2|chr1:59918896-59919395	0.345698497978809	.	.
chr1	59912662	59913161	chr1	59973390	59973889	Fam117b|chr1:59973390-59973889	0.314517992510828	.	.
chr1	59912662	59913161	chr1	60007391	60007890	Fam117b|chr1:60007391-60007890	0.364436569452316	.	.
chr1	59912662	59913161	chr1	60169674	60170173	Fam117b|chr1:60169674-60170173	0.31660907760953	.	.
chr1	59913211	59913710	chr1	59633035	59633534	Fam117b|chr1:59633035-59633534	0.511150017196101	.	.
chr1	60042935	60043434	chr1	60428793	60429292	Ica1l|chr1:60428793-60429292	0.31740018959711	.	.
chr1	60097980	60098479	chr1	60007391	60007890	Carf|chr1:60007391-60007890	0.298501866832092	.	.
chr1	60097980	60098479	chr1	60007391	60007890	Wdr12|chr1:60007391-60007890	0.298501866832092	.	.
chr1	60342754	60343253	chr1	60503672	60504171	Cyp20a1|chr1:60503672-60504171	0.386802667775021	.	.
chr1	60342754	60343253	chr1	60589098	60589597	Cyp20a1|chr1:60589098-60589597	0.334942288991651	.	.
chr1	60342754	60343253	chr1	60641310	60641809	Cyp20a1|chr1:60641310-60641809	0.358278507741172	.	.
chr1	60342754	60343253	chr1	60667667	60668166	Cyp20a1|chr1:60667667-60668166	0.456227574894941	.	.
chr1	60343314	60343813	chr1	60428793	60429292	Cyp20a1|chr1:60428793-60429292	0.317539201959059	.	.
chr1	60343314	60343813	chr1	60714976	60715475	Cyp20a1|chr1:60714976-60715475	0.50655251115393	.	.
chr1	60409462	60409961	chr1	60503672	60504171	Abi2|chr1:60503672-60504171	0.365390379103413	.	.
chr1	60409462	60409961	chr1	60641310	60641809	Abi2|chr1:60641310-60641809	0.348875965660071	.	.
chr1	60409462	60409961	chr1	60700530	60701029	Abi2|chr1:60700530-60701029	0.279120309128537	.	.
chr1	60566593	60567092	chr1	60503672	60504171	Raph1|chr1:60503672-60504171	0.493251017222238	.	.
chr1	60566593	60567092	chr1	60641310	60641809	Raph1|chr1:60641310-60641809	0.540833387838398	.	.
chr1	60566593	60567092	chr1	60667667	60668166	Raph1|chr1:60667667-60668166	0.338434009147632	.	.
chr1	60566593	60567092	chr1	60860552	60861051	Raph1|chr1:60860552-60861051	0.399754217810211	.	.
chr1	60566593	60567092	chr1	60894454	60894953	Raph1|chr1:60894454-60894953	0.42594569609447	.	.
chr1	60715645	60716144	chr1	60920395	60920894	Cd28|chr1:60920395-60920894	0.319210762006378	.	.
chr1	62703034	62703533	chr1	62392961	62393460	Nrp2|chr1:62392961-62393460	0.28051511504837	.	.
chr1	63114071	63114570	chr1	62794447	62794946	Ino80d|chr1:62794447-62794946	0.69922572470625	.	.
chr1	63114071	63114570	chr1	62797773	62798272	Ino80d|chr1:62797773-62798272	0.631969142240339	.	.
chr1	63114071	63114570	chr1	62859025	62859524	Ino80d|chr1:62859025-62859524	0.457683349870974	.	.
chr1	63114071	63114570	chr1	62861849	62862348	Ino80d|chr1:62861849-62862348	0.36451753072282	.	.
chr1	63176509	63177008	chr1	63107592	63108091	Eef1b2|chr1:63107592-63108091	0.456784256068874	.	.
chr1	63176509	63177008	chr1	63107592	63108091	Ndufs1|chr1:63107592-63108091	0.456784256068874	.	.
chr1	63272985	63273484	chr1	63414938	63415437	Gm11608|chr1:63414938-63415437	0.411014848861323	.	.
chr1	63272985	63273484	chr1	63414938	63415437	Zdbf2|chr1:63414938-63415437	0.411014848861323	.	.
chr1	63272985	63273484	chr1	63518761	63519260	Gm11608|chr1:63518761-63519260	0.397824574602739	.	.
chr1	63272985	63273484	chr1	63518761	63519260	Zdbf2|chr1:63518761-63519260	0.397824574602739	.	.
chr1	63272985	63273484	chr1	63534337	63534836	Gm11608|chr1:63534337-63534836	0.405619537222373	.	.
chr1	63272985	63273484	chr1	63534337	63534836	Zdbf2|chr1:63534337-63534836	0.405619537222373	.	.
chr1	63273583	63274082	chr1	63180992	63181491	Gm11608|chr1:63180992-63181491	0.28039268161559	.	.
chr1	63273583	63274082	chr1	63180992	63181491	Zdbf2|chr1:63180992-63181491	0.28039268161559	.	.
chr1	63273583	63274082	chr1	63518761	63519260	Gm11608|chr1:63518761-63519260	0.530979056221577	.	.
chr1	63273583	63274082	chr1	63518761	63519260	Zdbf2|chr1:63518761-63519260	0.530979056221577	.	.
chr1	63445105	63445604	chr1	63536483	63536982	Adam23|chr1:63536483-63536982	0.313291523546186	.	.
chr1	63445671	63446170	chr1	63534337	63534836	Adam23|chr1:63534337-63534836	0.365136562596623	.	.
chr1	63730384	63730883	chr1	63492398	63492897	Fastkd2|chr1:63492398-63492897	0.542284987804656	.	.
chr1	63730384	63730883	chr1	63492398	63492897	Mdh1b|chr1:63492398-63492897	0.542284987804656	.	.
chr1	63730384	63730883	chr1	63659557	63660056	Fastkd2|chr1:63659557-63660056	0.513239858863975	.	.
chr1	63730384	63730883	chr1	63659557	63660056	Mdh1b|chr1:63659557-63660056	0.513239858863975	.	.
chr1	63730384	63730883	chr1	63671247	63671746	Fastkd2|chr1:63671247-63671746	0.297036022527001	.	.
chr1	63730384	63730883	chr1	63671247	63671746	Mdh1b|chr1:63671247-63671746	0.297036022527001	.	.
chr1	63730384	63730883	chr1	63856632	63857131	Fastkd2|chr1:63856632-63857131	0.55185956812331	.	.
chr1	63730384	63730883	chr1	63856632	63857131	Mdh1b|chr1:63856632-63857131	0.55185956812331	.	.
chr1	63730384	63730883	chr1	63946634	63947133	Fastkd2|chr1:63946634-63947133	0.409994397625678	.	.
chr1	63730384	63730883	chr1	63946634	63947133	Mdh1b|chr1:63946634-63947133	0.409994397625678	.	.
chr1	63730384	63730883	chr1	63951952	63952451	Fastkd2|chr1:63951952-63952451	0.474957485022515	.	.
chr1	63730384	63730883	chr1	63951952	63952451	Mdh1b|chr1:63951952-63952451	0.474957485022515	.	.
chr1	63730384	63730883	chr1	63953367	63953866	Fastkd2|chr1:63953367-63953866	0.559151127432231	.	.
chr1	63730384	63730883	chr1	63953367	63953866	Mdh1b|chr1:63953367-63953866	0.559151127432231	.	.
chr1	64121506	64122005	chr1	64059957	64060456	Klf7|chr1:64059957-64060456	0.365835209954169	.	.
chr1	64122089	64122588	chr1	63929283	63929782	Klf7|chr1:63929283-63929782	0.469136057367748	.	.
chr1	64122089	64122588	chr1	63934343	63934842	Klf7|chr1:63934343-63934842	0.326085639385458	.	.
chr1	64122089	64122588	chr1	63934866	63935365	Klf7|chr1:63934866-63935365	0.414841877687303	.	.
chr1	64122089	64122588	chr1	64121000	64121499	Klf7|chr1:64121000-64121499	0.562954754569027	.	.
chr1	64122089	64122588	chr1	64412425	64412924	Klf7|chr1:64412425-64412924	0.354489857597488	.	.
chr1	64122089	64122588	chr1	64445949	64446448	Klf7|chr1:64445949-64446448	0.36558266823215	.	.
chr1	64302882	64303381	chr1	64220428	64220927	Gm28981|chr1:64220428-64220927	0.498445755199874	.	.
chr1	64532547	64533046	chr1	64359619	64360118	Creb1|chr1:64359619-64360118	0.30706037263554	.	.
chr1	64532547	64533046	chr1	64412425	64412924	Creb1|chr1:64412425-64412924	0.566239327401891	.	.
chr1	64532547	64533046	chr1	64847447	64847946	Creb1|chr1:64847447-64847946	0.489059674259716	.	.
chr1	64532547	64533046	chr1	64924290	64924789	Creb1|chr1:64924290-64924789	0.375114378362291	.	.
chr1	64616950	64617449	chr1	64359619	64360118	Gm28982|chr1:64359619-64360118	0.4684972972632	.	.
chr1	64616950	64617449	chr1	64359619	64360118	Mettl21a|chr1:64359619-64360118	0.4684972972632	.	.
chr1	64616950	64617449	chr1	64412425	64412924	Gm28982|chr1:64412425-64412924	0.639639810324879	.	.
chr1	64616950	64617449	chr1	64412425	64412924	Mettl21a|chr1:64412425-64412924	0.639639810324879	.	.
chr1	64616950	64617449	chr1	64445949	64446448	Gm28982|chr1:64445949-64446448	0.573733409812453	.	.
chr1	64616950	64617449	chr1	64445949	64446448	Mettl21a|chr1:64445949-64446448	0.573733409812453	.	.
chr1	64617495	64617994	chr1	64412425	64412924	Gm28982|chr1:64412425-64412924	0.411229053240791	.	.
chr1	64617495	64617994	chr1	64412425	64412924	Mettl21a|chr1:64412425-64412924	0.411229053240791	.	.
chr1	64617495	64617994	chr1	64847447	64847946	Gm28982|chr1:64847447-64847946	0.316438120508824	.	.
chr1	64617495	64617994	chr1	64847447	64847946	Mettl21a|chr1:64847447-64847946	0.316438120508824	.	.
chr1	64690474	64690973	chr1	64519854	64520353	2810408I11Rik|chr1:64519854-64520353	0.315899709117748	.	.
chr1	64690474	64690973	chr1	64519854	64520353	Ccnyl1|chr1:64519854-64520353	0.315899709117748	.	.
chr1	64690474	64690973	chr1	64717480	64717979	2810408I11Rik|chr1:64717480-64717979	0.299593889087146	.	.
chr1	64690474	64690973	chr1	64717480	64717979	Ccnyl1|chr1:64717480-64717979	0.299593889087146	.	.
chr1	64690474	64690973	chr1	64847447	64847946	2810408I11Rik|chr1:64847447-64847946	0.280923240019559	.	.
chr1	64690474	64690973	chr1	64847447	64847946	Ccnyl1|chr1:64847447-64847946	0.280923240019559	.	.
chr1	64690474	64690973	chr1	64924290	64924789	2810408I11Rik|chr1:64924290-64924789	0.305096177240364	.	.
chr1	64690474	64690973	chr1	64924290	64924789	Ccnyl1|chr1:64924290-64924789	0.305096177240364	.	.
chr1	64691008	64691507	chr1	64359619	64360118	2810408I11Rik|chr1:64359619-64360118	0.431791549497454	.	.
chr1	64691008	64691507	chr1	64359619	64360118	Ccnyl1|chr1:64359619-64360118	0.431791549497454	.	.
chr1	64691008	64691507	chr1	64412425	64412924	2810408I11Rik|chr1:64412425-64412924	0.467893452286291	.	.
chr1	64691008	64691507	chr1	64412425	64412924	Ccnyl1|chr1:64412425-64412924	0.467893452286291	.	.
chr1	64691008	64691507	chr1	64847447	64847946	2810408I11Rik|chr1:64847447-64847946	0.418623951674699	.	.
chr1	64691008	64691507	chr1	64847447	64847946	Ccnyl1|chr1:64847447-64847946	0.418623951674699	.	.
chr1	64737642	64738141	chr1	64346090	64346589	Fzd5|chr1:64346090-64346589	0.447216538790298	.	.
chr1	64737642	64738141	chr1	64884429	64884928	Fzd5|chr1:64884429-64884928	0.428484564442803	.	.
chr1	64737642	64738141	chr1	64885199	64885698	Fzd5|chr1:64885199-64885698	0.456947647822282	.	.
chr1	64737642	64738141	chr1	64893709	64894208	Fzd5|chr1:64893709-64894208	0.344797957259887	.	.
chr1	64737642	64738141	chr1	64911950	64912449	Fzd5|chr1:64911950-64912449	0.477249379189781	.	.
chr1	64737642	64738141	chr1	64932944	64933443	Fzd5|chr1:64932944-64933443	0.413133258836848	.	.
chr1	64737642	64738141	chr1	64938603	64939102	Fzd5|chr1:64938603-64939102	0.429572045170506	.	.
chr1	65122893	65123392	chr1	64885199	64885698	D630023F18Rik|chr1:64885199-64885698	0.38546784514392	.	.
chr1	65122893	65123392	chr1	64893709	64894208	D630023F18Rik|chr1:64893709-64894208	0.500240836579341	.	.
chr1	65122893	65123392	chr1	64919149	64919648	D630023F18Rik|chr1:64919149-64919648	0.387333180775567	.	.
chr1	65122893	65123392	chr1	64919149	64919648	D630023F18Rik|chr1:64919149-64919648	0.387333180775568	.	.
chr1	65122893	65123392	chr1	64938603	64939102	D630023F18Rik|chr1:64938603-64939102	0.638309243528482	.	.
chr1	65122893	65123392	chr1	64978383	64978882	D630023F18Rik|chr1:64978383-64978882	0.451737251422083	.	.
chr1	65122893	65123392	chr1	65311469	65311968	D630023F18Rik|chr1:65311469-65311968	0.335698796390706	.	.
chr1	65186396	65186895	chr1	64847447	64847946	Idh1|chr1:64847447-64847946	0.403273754574202	.	.
chr1	65186396	65186895	chr1	64847447	64847946	Pikfyve|chr1:64847447-64847946	0.403273754574202	.	.
chr1	65186396	65186895	chr1	64924290	64924789	Idh1|chr1:64924290-64924789	0.362553946209918	.	.
chr1	65186396	65186895	chr1	64924290	64924789	Pikfyve|chr1:64924290-64924789	0.362553946209918	.	.
chr1	65186396	65186895	chr1	65179041	65179540	Idh1|chr1:65179041-65179540	0.471530028663787	.	.
chr1	65186396	65186895	chr1	65179041	65179540	Pikfyve|chr1:65179041-65179540	0.471530028663787	.	.
chr1	66174880	66175379	chr1	66403041	66403540	Map2|chr1:66403041-66403540	0.345776938018639	.	.
chr1	66467921	66468420	chr1	66004304	66004803	Unc80|chr1:66004304-66004803	0.278031349311136	.	.
chr1	66467921	66468420	chr1	66148756	66149255	Unc80|chr1:66148756-66149255	0.525450745244366	.	.
chr1	66467921	66468420	chr1	66187006	66187505	Unc80|chr1:66187006-66187505	0.322607692199432	.	.
chr1	66467921	66468420	chr1	66402531	66403030	Unc80|chr1:66402531-66403030	0.454459443209737	.	.
chr1	66467921	66468420	chr1	66403041	66403540	Unc80|chr1:66403041-66403540	0.528385143575862	.	.
chr1	66467921	66468420	chr1	66457698	66458197	Unc80|chr1:66457698-66458197	0.430226451091447	.	.
chr1	66467921	66468420	chr1	66617112	66617611	Unc80|chr1:66617112-66617611	0.392732894924032	.	.
chr1	66467921	66468420	chr1	66721703	66722202	Unc80|chr1:66721703-66722202	0.300226571981198	.	.
chr1	66700587	66701086	chr1	66320177	66320676	Rpe|chr1:66320177-66320676	0.458710014583176	.	.
chr1	66700587	66701086	chr1	66389254	66389753	Rpe|chr1:66389254-66389753	0.568802884633069	.	.
chr1	66700587	66701086	chr1	66403041	66403540	Rpe|chr1:66403041-66403540	0.340913026641856	.	.
chr1	66700587	66701086	chr1	66569631	66570130	Rpe|chr1:66569631-66570130	0.468461119479812	.	.
chr1	66700587	66701086	chr1	66617112	66617611	Rpe|chr1:66617112-66617611	0.528691879398999	.	.
chr1	66700587	66701086	chr1	66940872	66941371	Rpe|chr1:66940872-66941371	0.571736865619102	.	.
chr1	66700587	66701086	chr1	66953115	66953614	Rpe|chr1:66953115-66953614	0.325360334136173	.	.
chr1	66816734	66817233	chr1	66721703	66722202	Kansl1l|chr1:66721703-66722202	0.543961150642357	.	.
chr1	66816734	66817233	chr1	66918273	66918772	Kansl1l|chr1:66918273-66918772	0.300202401487756	.	.
chr1	66816734	66817233	chr1	66940872	66941371	Kansl1l|chr1:66940872-66941371	0.342490070912009	.	.
chr1	66816734	66817233	chr1	66953115	66953614	Kansl1l|chr1:66953115-66953614	0.399206490298565	.	.
chr1	66816734	66817233	chr1	67151231	67151730	Kansl1l|chr1:67151231-67151730	0.576028985622362	.	.
chr1	66817441	66817940	chr1	66617112	66617611	Kansl1l|chr1:66617112-66617611	0.406085912570633	.	.
chr1	66817441	66817940	chr1	66721703	66722202	Kansl1l|chr1:66721703-66722202	0.551064004293434	.	.
chr1	66817441	66817940	chr1	66940872	66941371	Kansl1l|chr1:66940872-66941371	0.465946016544471	.	.
chr1	66817441	66817940	chr1	66953115	66953614	Kansl1l|chr1:66953115-66953614	0.499445724603341	.	.
chr1	66817441	66817940	chr1	67207189	67207688	Kansl1l|chr1:67207189-67207688	0.560477074435782	.	.
chr1	66862543	66863042	chr1	66569631	66570130	Acadl|chr1:66569631-66570130	0.470165731239971	.	.
chr1	66862543	66863042	chr1	66607255	66607754	Acadl|chr1:66607255-66607754	0.346555026120621	.	.
chr1	66862543	66863042	chr1	66617112	66617611	Acadl|chr1:66617112-66617611	0.297407551084457	.	.
chr1	66862543	66863042	chr1	66721703	66722202	Acadl|chr1:66721703-66722202	0.347055888379832	.	.
chr1	66862543	66863042	chr1	66940872	66941371	Acadl|chr1:66940872-66941371	0.298269642584006	.	.
chr1	66863047	66863546	chr1	66569631	66570130	Acadl|chr1:66569631-66570130	0.363622992188392	.	.
chr1	66863047	66863546	chr1	66617112	66617611	Acadl|chr1:66617112-66617611	0.458508372781277	.	.
chr1	66863047	66863546	chr1	66617112	66617611	Acadl|chr1:66617112-66617611	0.458508372781278	.	.
chr1	66863047	66863546	chr1	66721703	66722202	Acadl|chr1:66721703-66722202	0.371583670396723	.	.
chr1	66863047	66863546	chr1	66940872	66941371	Acadl|chr1:66940872-66941371	0.36879635154344	.	.
chr1	66863047	66863546	chr1	67207189	67207688	Acadl|chr1:67207189-67207688	0.288556856138631	.	.
chr1	69687151	69687650	chr1	69680453	69680952	Ikzf2|chr1:69680453-69680952	0.571864859400659	.	.
chr1	71556874	71557373	chr1	71784693	71785192	Atic|chr1:71784693-71785192	0.43777233165786	.	.
chr1	71556874	71557373	chr1	71896458	71896957	Atic|chr1:71896458-71896957	0.356764634593511	.	.
chr1	72121482	72121981	chr1	72014469	72014968	Gm4319|chr1:72014469-72014968	0.304852395509323	.	.
chr1	72121482	72121981	chr1	72225715	72226214	Gm4319|chr1:72225715-72226214	0.478781770145996	.	.
chr1	72121482	72121981	chr1	72243720	72244219	Gm4319|chr1:72243720-72244219	0.29733312938364	.	.
chr1	72121482	72121981	chr1	72255113	72255612	Gm4319|chr1:72255113-72255612	0.369782138724587	.	.
chr1	72121482	72121981	chr1	72490114	72490613	Gm4319|chr1:72490114-72490613	0.3380381775368	.	.
chr1	72284104	72284603	chr1	72236869	72237368	Pecr|chr1:72236869-72237368	0.31317277435359	.	.
chr1	72284104	72284603	chr1	72236869	72237368	Tmem169|chr1:72236869-72237368	0.31317277435359	.	.
chr1	72284104	72284603	chr1	72490916	72491415	Pecr|chr1:72490916-72491415	0.597929184002868	.	.
chr1	72284104	72284603	chr1	72490916	72491415	Tmem169|chr1:72490916-72491415	0.597929184002868	.	.
chr1	72307199	72307698	chr1	72219979	72220478	Xrcc5|chr1:72219979-72220478	0.356019470389023	.	.
chr1	72307199	72307698	chr1	72225715	72226214	Xrcc5|chr1:72225715-72226214	0.317712789121483	.	.
chr1	72307199	72307698	chr1	72254025	72254524	Xrcc5|chr1:72254025-72254524	0.344438685734251	.	.
chr1	72307199	72307698	chr1	72254545	72255044	Xrcc5|chr1:72254545-72255044	0.576310163289815	.	.
chr1	72307199	72307698	chr1	72255113	72255612	Xrcc5|chr1:72255113-72255612	0.408516289563046	.	.
chr1	72307199	72307698	chr1	72345942	72346441	Xrcc5|chr1:72345942-72346441	0.548885165519807	.	.
chr1	72307199	72307698	chr1	72490114	72490613	Xrcc5|chr1:72490114-72490613	0.499409230749896	.	.
chr1	72307199	72307698	chr1	72490916	72491415	Xrcc5|chr1:72490916-72491415	0.3970602322595	.	.
chr1	72307199	72307698	chr1	72530706	72531205	Xrcc5|chr1:72530706-72531205	0.443075673346518	.	.
chr1	72536444	72536943	chr1	72254545	72255044	March4|chr1:72254545-72255044	0.518228385154068	.	.
chr1	72536444	72536943	chr1	72255113	72255612	March4|chr1:72255113-72255612	0.642412976291446	.	.
chr1	72536444	72536943	chr1	72345942	72346441	March4|chr1:72345942-72346441	0.400082105747784	.	.
chr1	72536444	72536943	chr1	72490114	72490613	March4|chr1:72490114-72490613	0.503473246518042	.	.
chr1	72536444	72536943	chr1	72490916	72491415	March4|chr1:72490916-72491415	0.420449937491154	.	.
chr1	72536444	72536943	chr1	72530706	72531205	March4|chr1:72530706-72531205	0.607126381718374	.	.
chr1	72536444	72536943	chr1	72872440	72872939	March4|chr1:72872440-72872939	0.382498454433429	.	.
chr1	72536972	72537471	chr1	72254025	72254524	March4|chr1:72254025-72254524	0.436388066468668	.	.
chr1	72536972	72537471	chr1	72254545	72255044	March4|chr1:72254545-72255044	0.55019849083428	.	.
chr1	72536972	72537471	chr1	72255113	72255612	March4|chr1:72255113-72255612	0.635430396983938	.	.
chr1	72536972	72537471	chr1	72345942	72346441	March4|chr1:72345942-72346441	0.47010304981407	.	.
chr1	72536972	72537471	chr1	72490114	72490613	March4|chr1:72490114-72490613	0.529568056304489	.	.
chr1	72536972	72537471	chr1	72490916	72491415	March4|chr1:72490916-72491415	0.285321818392698	.	.
chr1	72536972	72537471	chr1	72490916	72491415	March4|chr1:72490916-72491415	0.285321818392699	.	.
chr1	72536972	72537471	chr1	72530706	72531205	March4|chr1:72530706-72531205	0.472701432776642	.	.
chr1	72536972	72537471	chr1	72872440	72872939	March4|chr1:72872440-72872939	0.296076032820772	.	.
chr1	72582908	72583407	chr1	72254025	72254524	Smarcal1|chr1:72254025-72254524	0.358506519690393	.	.
chr1	72582908	72583407	chr1	72255113	72255612	Smarcal1|chr1:72255113-72255612	0.279342983602811	.	.
chr1	72582908	72583407	chr1	72345942	72346441	Smarcal1|chr1:72345942-72346441	0.414439891944048	.	.
chr1	72582908	72583407	chr1	72490114	72490613	Smarcal1|chr1:72490114-72490613	0.474114364688589	.	.
chr1	72640885	72641384	chr1	72558786	72559285	Gm39662|chr1:72558786-72559285	0.384387260759773	.	.
chr1	72710446	72710945	chr1	72254025	72254524	Rpl37a|chr1:72254025-72254524	0.281771967391354	.	.
chr1	72710446	72710945	chr1	72254545	72255044	Rpl37a|chr1:72254545-72255044	0.433325529213007	.	.
chr1	72710446	72710945	chr1	72255113	72255612	Rpl37a|chr1:72255113-72255612	0.577604438210376	.	.
chr1	72710446	72710945	chr1	72345942	72346441	Rpl37a|chr1:72345942-72346441	0.361285326073716	.	.
chr1	72710446	72710945	chr1	72490114	72490613	Rpl37a|chr1:72490114-72490613	0.597684983393274	.	.
chr1	72710446	72710945	chr1	72490916	72491415	Rpl37a|chr1:72490916-72491415	0.399558849833315	.	.
chr1	72710446	72710945	chr1	72530706	72531205	Rpl37a|chr1:72530706-72531205	0.399717307830312	.	.
chr1	72711014	72711513	chr1	72255113	72255612	Rpl37a|chr1:72255113-72255612	0.324676460741723	.	.
chr1	72711014	72711513	chr1	72614685	72615184	Rpl37a|chr1:72614685-72615184	0.409854471649645	.	.
chr1	72711014	72711513	chr1	72737291	72737790	Rpl37a|chr1:72737291-72737790	0.572490028167576	.	.
chr1	72711014	72711513	chr1	72967528	72968027	Rpl37a|chr1:72967528-72968027	0.434797766668189	.	.
chr1	74236196	74236695	chr1	73935281	73935780	Arpc2|chr1:73935281-73935780	0.353281853137597	.	.
chr1	74236196	74236695	chr1	73941409	73941908	Arpc2|chr1:73941409-73941908	0.452844980288229	.	.
chr1	74236196	74236695	chr1	73947826	73948325	Arpc2|chr1:73947826-73948325	0.61528449448028	.	.
chr1	74236196	74236695	chr1	74027466	74027965	Arpc2|chr1:74027466-74027965	0.328078427615408	.	.
chr1	74236196	74236695	chr1	74368126	74368625	Arpc2|chr1:74368126-74368625	0.388693541115923	.	.
chr1	74284057	74284556	chr1	74332262	74332761	Aamp|chr1:74332262-74332761	0.341163063739643	.	.
chr1	74284057	74284556	chr1	74332262	74332761	Pnkd|chr1:74332262-74332761	0.341163063739643	.	.
chr1	74284057	74284556	chr1	74678031	74678530	Aamp|chr1:74678031-74678530	0.50870091365594	.	.
chr1	74284057	74284556	chr1	74678031	74678530	Pnkd|chr1:74678031-74678530	0.50870091365594	.	.
chr1	74284588	74285087	chr1	74678031	74678530	Aamp|chr1:74678031-74678530	0.437960870732178	.	.
chr1	74284588	74285087	chr1	74678031	74678530	Pnkd|chr1:74678031-74678530	0.437960870732178	.	.
chr1	74391301	74391800	chr1	74643883	74644382	Ctdsp1|chr1:74643883-74644382	0.38974243744657	.	.
chr1	74505730	74506229	chr1	74257921	74258420	Cnot9|chr1:74257921-74258420	0.279923960756147	.	.
chr1	74505730	74506229	chr1	74368126	74368625	Cnot9|chr1:74368126-74368625	0.30845536204905	.	.
chr1	74505730	74506229	chr1	74643883	74644382	Cnot9|chr1:74643883-74644382	0.659042771604422	.	.
chr1	74505730	74506229	chr1	74817277	74817776	Cnot9|chr1:74817277-74817776	0.442263394581857	.	.
chr1	74505730	74506229	chr1	74858307	74858806	Cnot9|chr1:74858307-74858806	0.370879108500559	.	.
chr1	74505730	74506229	chr1	74872216	74872715	Cnot9|chr1:74872216-74872715	0.310649530517272	.	.
chr1	74506443	74506942	chr1	74332262	74332761	Cnot9|chr1:74332262-74332761	0.54322468066364	.	.
chr1	74506443	74506942	chr1	74423066	74423565	Cnot9|chr1:74423066-74423565	0.336936643446282	.	.
chr1	74506443	74506942	chr1	74452541	74453040	Cnot9|chr1:74452541-74453040	0.507274235522148	.	.
chr1	74506443	74506942	chr1	74824729	74825228	Cnot9|chr1:74824729-74825228	0.518972722345874	.	.
chr1	74541923	74542422	chr1	74357482	74357981	Plcd4|chr1:74357482-74357981	0.288762932845616	.	.
chr1	74541923	74542422	chr1	74397348	74397847	Plcd4|chr1:74397348-74397847	0.33310301553648	.	.
chr1	74541923	74542422	chr1	74450348	74450847	Plcd4|chr1:74450348-74450847	0.415605330895953	.	.
chr1	74541923	74542422	chr1	74806444	74806943	Plcd4|chr1:74806444-74806943	0.388205163075204	.	.
chr1	74541923	74542422	chr1	74806952	74807451	Plcd4|chr1:74806952-74807451	0.537855875348014	.	.
chr1	74541923	74542422	chr1	74808065	74808564	Plcd4|chr1:74808065-74808564	0.305605981049552	.	.
chr1	74542596	74543095	chr1	74357482	74357981	Plcd4|chr1:74357482-74357981	0.3781028367447	.	.
chr1	74542596	74543095	chr1	74450348	74450847	Plcd4|chr1:74450348-74450847	0.424352497212841	.	.
chr1	74542596	74543095	chr1	74772969	74773468	Plcd4|chr1:74772969-74773468	0.375991139933665	.	.
chr1	74542596	74543095	chr1	74786284	74786783	Plcd4|chr1:74786284-74786783	0.548089438197077	.	.
chr1	74542596	74543095	chr1	74806952	74807451	Plcd4|chr1:74806952-74807451	0.435095455168275	.	.
chr1	74542596	74543095	chr1	74882110	74882609	Plcd4|chr1:74882110-74882609	0.292794201554998	.	.
chr1	74587962	74588461	chr1	74415126	74415625	Bcs1l|chr1:74415126-74415625	0.292315792781437	.	.
chr1	74587962	74588461	chr1	74415126	74415625	Zfp142|chr1:74415126-74415625	0.292315792781437	.	.
chr1	74587962	74588461	chr1	74772969	74773468	Bcs1l|chr1:74772969-74773468	0.301463560805028	.	.
chr1	74587962	74588461	chr1	74772969	74773468	Zfp142|chr1:74772969-74773468	0.301463560805028	.	.
chr1	74587962	74588461	chr1	74858307	74858806	Bcs1l|chr1:74858307-74858806	0.473795471802733	.	.
chr1	74587962	74588461	chr1	74858307	74858806	Zfp142|chr1:74858307-74858806	0.473795471802733	.	.
chr1	74587962	74588461	chr1	74872216	74872715	Bcs1l|chr1:74872216-74872715	0.54660718853585	.	.
chr1	74587962	74588461	chr1	74872216	74872715	Zfp142|chr1:74872216-74872715	0.54660718853585	.	.
chr1	74601175	74601674	chr1	74678031	74678530	Rnf25|chr1:74678031-74678530	0.519998958485752	.	.
chr1	74601175	74601674	chr1	74678031	74678530	Stk36|chr1:74678031-74678530	0.519998958485752	.	.
chr1	74601175	74601674	chr1	74872216	74872715	Rnf25|chr1:74872216-74872715	0.51635339506206	.	.
chr1	74601175	74601674	chr1	74872216	74872715	Stk36|chr1:74872216-74872715	0.51635339506206	.	.
chr1	74661495	74661994	chr1	74257921	74258420	Ttll4|chr1:74257921-74258420	0.298485486547079	.	.
chr1	74661495	74661994	chr1	74415126	74415625	Ttll4|chr1:74415126-74415625	0.498618162642384	.	.
chr1	74661495	74661994	chr1	74423066	74423565	Ttll4|chr1:74423066-74423565	0.322090439070238	.	.
chr1	74661495	74661994	chr1	74816731	74817230	Ttll4|chr1:74816731-74817230	0.288932368663703	.	.
chr1	74661495	74661994	chr1	74858307	74858806	Ttll4|chr1:74858307-74858806	0.661668726137918	.	.
chr1	74661495	74661994	chr1	74872216	74872715	Ttll4|chr1:74872216-74872715	0.644910304506106	.	.
chr1	74712949	74713448	chr1	74332262	74332761	Cyp27a1|chr1:74332262-74332761	0.489998384767167	.	.
chr1	74712949	74713448	chr1	74423066	74423565	Cyp27a1|chr1:74423066-74423565	0.282510867987287	.	.
chr1	74712949	74713448	chr1	74824729	74825228	Cyp27a1|chr1:74824729-74825228	0.349670897160281	.	.
chr1	74850152	74850651	chr1	74806444	74806943	Gm16582|chr1:74806444-74806943	0.439567155715221	.	.
chr1	74850152	74850651	chr1	74806952	74807451	Gm16582|chr1:74806952-74807451	0.682870721422004	.	.
chr1	74850152	74850651	chr1	74816731	74817230	Gm16582|chr1:74816731-74817230	0.50058943822071	.	.
chr1	74850152	74850651	chr1	74882110	74882609	Gm16582|chr1:74882110-74882609	0.309079708879263	.	.
chr1	74850152	74850651	chr1	75227358	75227857	Gm16582|chr1:75227358-75227857	0.568027366547232	.	.
chr1	74854708	74855207	chr1	74643883	74644382	Cdk5r2|chr1:74643883-74644382	0.360816947357024	.	.
chr1	74854708	74855207	chr1	74772969	74773468	Cdk5r2|chr1:74772969-74773468	0.388313708060752	.	.
chr1	74854708	74855207	chr1	74817277	74817776	Cdk5r2|chr1:74817277-74817776	0.417022292800957	.	.
chr1	74854708	74855207	chr1	74872216	74872715	Cdk5r2|chr1:74872216-74872715	0.388421527779005	.	.
chr1	75124760	75125259	chr1	74824729	74825228	Nhej1|chr1:74824729-74825228	0.452320016179423	.	.
chr1	75124760	75125259	chr1	75234571	75235070	Nhej1|chr1:75234571-75235070	0.311100689171133	.	.
chr1	75124760	75125259	chr1	75347435	75347934	Nhej1|chr1:75347435-75347934	0.312078358338434	.	.
chr1	75124760	75125259	chr1	75347435	75347934	Nhej1|chr1:75347435-75347934	0.312078358338435	.	.
chr1	75124760	75125259	chr1	75405531	75406030	Nhej1|chr1:75405531-75406030	0.289427933976834	.	.
chr1	75142499	75142998	chr1	74806952	74807451	Cnppd1|chr1:74806952-74807451	0.407570617887403	.	.
chr1	75142499	75142998	chr1	74806952	74807451	Retreg2|chr1:74806952-74807451	0.407570617887403	.	.
chr1	75142499	75142998	chr1	74816731	74817230	Cnppd1|chr1:74816731-74817230	0.451948269011575	.	.
chr1	75142499	75142998	chr1	74816731	74817230	Retreg2|chr1:74816731-74817230	0.451948269011575	.	.
chr1	75142499	75142998	chr1	74882110	74882609	Cnppd1|chr1:74882110-74882609	0.293810460332618	.	.
chr1	75142499	75142998	chr1	74882110	74882609	Retreg2|chr1:74882110-74882609	0.293810460332618	.	.
chr1	75142499	75142998	chr1	75227358	75227857	Cnppd1|chr1:75227358-75227857	0.34517092131666	.	.
chr1	75142499	75142998	chr1	75227358	75227857	Retreg2|chr1:75227358-75227857	0.34517092131666	.	.
chr1	75142499	75142998	chr1	75487302	75487801	Cnppd1|chr1:75487302-75487801	0.465198815632034	.	.
chr1	75142499	75142998	chr1	75487302	75487801	Retreg2|chr1:75487302-75487801	0.465198815632034	.	.
chr1	75168424	75168923	chr1	74817277	74817776	Zfand2b|chr1:74817277-74817776	0.581170500028203	.	.
chr1	75168424	75168923	chr1	75381822	75382321	Zfand2b|chr1:75381822-75382321	0.484864996526622	.	.
chr1	75180079	75180578	chr1	74786284	74786783	Abcb6|chr1:74786284-74786783	0.328348766598357	.	.
chr1	75180079	75180578	chr1	75015875	75016374	Abcb6|chr1:75015875-75016374	0.436263482854979	.	.
chr1	75191753	75192252	chr1	74786284	74786783	Ankzf1|chr1:74786284-74786783	0.396321427867168	.	.
chr1	75191753	75192252	chr1	74786284	74786783	Atg9a|chr1:74786284-74786783	0.396321427867168	.	.
chr1	75191753	75192252	chr1	74806444	74806943	Ankzf1|chr1:74806444-74806943	0.579770631661197	.	.
chr1	75191753	75192252	chr1	74806444	74806943	Atg9a|chr1:74806444-74806943	0.579770631661197	.	.
chr1	75191753	75192252	chr1	74806952	74807451	Ankzf1|chr1:74806952-74807451	0.648757784513906	.	.
chr1	75191753	75192252	chr1	74806952	74807451	Atg9a|chr1:74806952-74807451	0.648757784513906	.	.
chr1	75191753	75192252	chr1	74808065	74808564	Ankzf1|chr1:74808065-74808564	0.362257074223908	.	.
chr1	75191753	75192252	chr1	74808065	74808564	Atg9a|chr1:74808065-74808564	0.362257074223908	.	.
chr1	75191753	75192252	chr1	74816731	74817230	Ankzf1|chr1:74816731-74817230	0.330929304378012	.	.
chr1	75191753	75192252	chr1	74816731	74817230	Atg9a|chr1:74816731-74817230	0.330929304378012	.	.
chr1	75191753	75192252	chr1	74882110	74882609	Ankzf1|chr1:74882110-74882609	0.333480647031833	.	.
chr1	75191753	75192252	chr1	74882110	74882609	Atg9a|chr1:74882110-74882609	0.333480647031833	.	.
chr1	75191753	75192252	chr1	75227358	75227857	Ankzf1|chr1:75227358-75227857	0.671012592374451	.	.
chr1	75191753	75192252	chr1	75227358	75227857	Atg9a|chr1:75227358-75227857	0.671012592374451	.	.
chr1	75191753	75192252	chr1	75247991	75248490	Ankzf1|chr1:75247991-75248490	0.298781784014725	.	.
chr1	75191753	75192252	chr1	75247991	75248490	Atg9a|chr1:75247991-75248490	0.298781784014725	.	.
chr1	75191753	75192252	chr1	75477362	75477861	Ankzf1|chr1:75477362-75477861	0.286008510084923	.	.
chr1	75191753	75192252	chr1	75477362	75477861	Atg9a|chr1:75477362-75477861	0.286008510084923	.	.
chr1	75191753	75192252	chr1	75487302	75487801	Ankzf1|chr1:75487302-75487801	0.368646115631116	.	.
chr1	75191753	75192252	chr1	75487302	75487801	Atg9a|chr1:75487302-75487801	0.368646115631116	.	.
chr1	75210546	75211045	chr1	74824729	74825228	Glb1l|chr1:74824729-74825228	0.423474974499882	.	.
chr1	75210546	75211045	chr1	74824729	74825228	Stk16|chr1:74824729-74825228	0.423474974499882	.	.
chr1	75219086	75219585	chr1	74806952	74807451	Tuba4a|chr1:74806952-74807451	0.522628921046995	.	.
chr1	75219086	75219585	chr1	75227358	75227857	Tuba4a|chr1:75227358-75227857	0.322601907760559	.	.
chr1	75219086	75219585	chr1	75234571	75235070	Tuba4a|chr1:75234571-75235070	0.512788877791192	.	.
chr1	75219086	75219585	chr1	75282920	75283419	Tuba4a|chr1:75282920-75283419	0.305278039842819	.	.
chr1	75219086	75219585	chr1	75405531	75406030	Tuba4a|chr1:75405531-75406030	0.283276808368446	.	.
chr1	75219086	75219585	chr1	75487302	75487801	Tuba4a|chr1:75487302-75487801	0.381574423519113	.	.
chr1	75236144	75236643	chr1	74858307	74858806	Dnajb2|chr1:74858307-74858806	0.492176609552528	.	.
chr1	75236144	75236643	chr1	74872216	74872715	Dnajb2|chr1:74872216-74872715	0.278549163857258	.	.
chr1	75236144	75236643	chr1	75381822	75382321	Dnajb2|chr1:75381822-75382321	0.316572033967651	.	.
chr1	75236651	75237150	chr1	74806444	74806943	Dnajb2|chr1:74806444-74806943	0.337683923323818	.	.
chr1	75236651	75237150	chr1	75381822	75382321	Dnajb2|chr1:75381822-75382321	0.314953229890217	.	.
chr1	75264008	75264507	chr1	75381822	75382321	Ptprn|chr1:75381822-75382321	0.473842645603252	.	.
chr1	75277375	75277874	chr1	75559353	75559852	Resp18|chr1:75559353-75559852	0.284026604334613	.	.
chr1	75317346	75317845	chr1	75015875	75016374	Dnpep|chr1:75015875-75016374	0.308552787253044	.	.
chr1	75317346	75317845	chr1	75247991	75248490	Dnpep|chr1:75247991-75248490	0.320886929750673	.	.
chr1	75317346	75317845	chr1	75282920	75283419	Dnpep|chr1:75282920-75283419	0.311140091972254	.	.
chr1	75317346	75317845	chr1	75559353	75559852	Dnpep|chr1:75559353-75559852	0.677718825601344	.	.
chr1	75435709	75436208	chr1	75234571	75235070	Gmppa|chr1:75234571-75235070	0.351014013597156	.	.
chr1	75479156	75479655	chr1	75381822	75382321	Chpf|chr1:75381822-75382321	0.371655876733374	.	.
chr1	75479156	75479655	chr1	75381822	75382321	Tmem198|chr1:75381822-75382321	0.371655876733374	.	.
chr1	75479156	75479655	chr1	75457742	75458241	Chpf|chr1:75457742-75458241	0.533384789306517	.	.
chr1	75479156	75479655	chr1	75457742	75458241	Tmem198|chr1:75457742-75458241	0.533384789306517	.	.
chr1	75479156	75479655	chr1	75458368	75458867	Chpf|chr1:75458368-75458867	0.496685127493882	.	.
chr1	75479156	75479655	chr1	75458368	75458867	Chpf|chr1:75458368-75458867	0.496685127493883	.	.
chr1	75479156	75479655	chr1	75458368	75458867	Tmem198|chr1:75458368-75458867	0.496685127493882	.	.
chr1	75479156	75479655	chr1	75458368	75458867	Tmem198|chr1:75458368-75458867	0.496685127493883	.	.
chr1	75479156	75479655	chr1	75587715	75588214	Chpf|chr1:75587715-75588214	0.461625135708108	.	.
chr1	75479156	75479655	chr1	75587715	75588214	Tmem198|chr1:75587715-75588214	0.461625135708108	.	.
chr1	75479156	75479655	chr1	75749159	75749658	Chpf|chr1:75749159-75749658	0.604297736591295	.	.
chr1	75479156	75479655	chr1	75749159	75749658	Tmem198|chr1:75749159-75749658	0.604297736591295	.	.
chr1	75505376	75505875	chr1	75405531	75406030	Obsl1|chr1:75405531-75406030	0.333414774569537	.	.
chr1	75505376	75505875	chr1	75936016	75936515	Obsl1|chr1:75936016-75936515	0.386645827369687	.	.
chr1	75521240	75521739	chr1	75458368	75458867	Stk11ip|chr1:75458368-75458867	0.355277629145751	.	.
chr1	75546261	75546760	chr1	75477362	75477861	Slc4a3|chr1:75477362-75477861	0.339018756533295	.	.
chr1	75546261	75546760	chr1	75797186	75797685	Slc4a3|chr1:75797186-75797685	0.328860320311208	.	.
chr1	77514939	77515438	chr1	77279272	77279771	Epha4|chr1:77279272-77279771	0.375997974670245	.	.
chr1	77514939	77515438	chr1	77279272	77279771	Gm28386|chr1:77279272-77279771	0.375997974670245	.	.
chr1	77514939	77515438	chr1	77326100	77326599	Epha4|chr1:77326100-77326599	0.395323931572227	.	.
chr1	77514939	77515438	chr1	77326100	77326599	Gm28386|chr1:77326100-77326599	0.395323931572227	.	.
chr1	77514939	77515438	chr1	77444671	77445170	Epha4|chr1:77444671-77445170	0.397600686442183	.	.
chr1	77514939	77515438	chr1	77444671	77445170	Gm28386|chr1:77444671-77445170	0.397600686442183	.	.
chr1	77514939	77515438	chr1	77567454	77567953	Epha4|chr1:77567454-77567953	0.345886764490833	.	.
chr1	77514939	77515438	chr1	77567454	77567953	Gm28386|chr1:77567454-77567953	0.345886764490833	.	.
chr1	77514939	77515438	chr1	77585432	77585931	Epha4|chr1:77585432-77585931	0.445598511275618	.	.
chr1	77514939	77515438	chr1	77585432	77585931	Gm28386|chr1:77585432-77585931	0.445598511275618	.	.
chr1	77514939	77515438	chr1	77811569	77812068	Epha4|chr1:77811569-77812068	0.351915718092715	.	.
chr1	77514939	77515438	chr1	77811569	77812068	Gm28386|chr1:77811569-77812068	0.351915718092715	.	.
chr1	78310032	78310531	chr1	78567328	78567827	Sgpp2|chr1:78567328-78567827	0.332758113199669	.	.
chr1	78310931	78311430	chr1	78724400	78724899	Sgpp2|chr1:78724400-78724899	0.548446327911377	.	.
chr1	78488387	78488886	chr1	78537485	78537984	Farsb|chr1:78537485-78537984	0.278942517305821	.	.
chr1	78488387	78488886	chr1	78705094	78705593	Farsb|chr1:78705094-78705593	0.498079670335616	.	.
chr1	78488900	78489399	chr1	78217089	78217588	Farsb|chr1:78217089-78217588	0.366017891608051	.	.
chr1	78488900	78489399	chr1	78366883	78367382	Farsb|chr1:78366883-78367382	0.294265348733274	.	.
chr1	78488900	78489399	chr1	78537485	78537984	Farsb|chr1:78537485-78537984	0.381126189613155	.	.
chr1	78488900	78489399	chr1	78705094	78705593	Farsb|chr1:78705094-78705593	0.478275607449256	.	.
chr1	78488900	78489399	chr1	78733979	78734478	Farsb|chr1:78733979-78734478	0.48027531171243	.	.
chr1	78488900	78489399	chr1	78733979	78734478	Farsb|chr1:78733979-78734478	0.480275311712431	.	.
chr1	78657540	78658039	chr1	78273291	78273790	Acsl3|chr1:78273291-78273790	0.409294554424403	.	.
chr1	78657540	78658039	chr1	78273291	78273790	Utp14b|chr1:78273291-78273790	0.409294554424403	.	.
chr1	78657540	78658039	chr1	78350528	78351027	Acsl3|chr1:78350528-78351027	0.322548701442805	.	.
chr1	78657540	78658039	chr1	78350528	78351027	Utp14b|chr1:78350528-78351027	0.322548701442805	.	.
chr1	78657540	78658039	chr1	78448136	78448635	Acsl3|chr1:78448136-78448635	0.40774813763275	.	.
chr1	78657540	78658039	chr1	78448136	78448635	Utp14b|chr1:78448136-78448635	0.40774813763275	.	.
chr1	78657540	78658039	chr1	78600664	78601163	Acsl3|chr1:78600664-78601163	0.340441269742924	.	.
chr1	78657540	78658039	chr1	78600664	78601163	Utp14b|chr1:78600664-78601163	0.340441269742924	.	.
chr1	78657540	78658039	chr1	78724400	78724899	Acsl3|chr1:78724400-78724899	0.288319992028538	.	.
chr1	78657540	78658039	chr1	78724400	78724899	Acsl3|chr1:78724400-78724899	0.288319992028539	.	.
chr1	78657540	78658039	chr1	78724400	78724899	Utp14b|chr1:78724400-78724899	0.288319992028538	.	.
chr1	78657540	78658039	chr1	78724400	78724899	Utp14b|chr1:78724400-78724899	0.288319992028539	.	.
chr1	78657540	78658039	chr1	78725765	78726264	Acsl3|chr1:78725765-78726264	0.389130865333809	.	.
chr1	78657540	78658039	chr1	78725765	78726264	Utp14b|chr1:78725765-78726264	0.389130865333809	.	.
chr1	78657540	78658039	chr1	78845043	78845542	Acsl3|chr1:78845043-78845542	0.319793032374374	.	.
chr1	78657540	78658039	chr1	78845043	78845542	Utp14b|chr1:78845043-78845542	0.319793032374374	.	.
chr1	78657540	78658039	chr1	78863825	78864324	Acsl3|chr1:78863825-78864324	0.33948977310016	.	.
chr1	78657540	78658039	chr1	78863825	78864324	Utp14b|chr1:78863825-78864324	0.33948977310016	.	.
chr1	78657540	78658039	chr1	78882432	78882931	Acsl3|chr1:78882432-78882931	0.282224144874583	.	.
chr1	78657540	78658039	chr1	78882432	78882931	Utp14b|chr1:78882432-78882931	0.282224144874583	.	.
chr1	78657540	78658039	chr1	78935169	78935668	Acsl3|chr1:78935169-78935668	0.309330757589393	.	.
chr1	78657540	78658039	chr1	78935169	78935668	Utp14b|chr1:78935169-78935668	0.309330757589393	.	.
chr1	78657540	78658039	chr1	78998471	78998970	Acsl3|chr1:78998471-78998970	0.370854452430413	.	.
chr1	78657540	78658039	chr1	78998471	78998970	Utp14b|chr1:78998471-78998970	0.370854452430413	.	.
chr1	79671350	79671849	chr1	79857905	79858404	Ap1s3|chr1:79857905-79858404	0.323810360621244	.	.
chr1	79671948	79672447	chr1	79421856	79422355	Ap1s3|chr1:79421856-79422355	0.404713652123873	.	.
chr1	79671948	79672447	chr1	79436634	79437133	Ap1s3|chr1:79436634-79437133	0.484326184606745	.	.
chr1	79671948	79672447	chr1	79450145	79450644	Ap1s3|chr1:79450145-79450644	0.312568540845174	.	.
chr1	79671948	79672447	chr1	79464620	79465119	Ap1s3|chr1:79464620-79465119	0.360733249064783	.	.
chr1	79671948	79672447	chr1	79761515	79762014	Ap1s3|chr1:79761515-79762014	0.573799075646316	.	.
chr1	79671948	79672447	chr1	79857905	79858404	Ap1s3|chr1:79857905-79858404	0.660456596620332	.	.
chr1	79671948	79672447	chr1	79998548	79999047	Ap1s3|chr1:79998548-79999047	0.522650851080354	.	.
chr1	79671948	79672447	chr1	79999048	79999547	Ap1s3|chr1:79999048-79999547	0.364275472000807	.	.
chr1	79775809	79776308	chr1	79978566	79979065	Mrpl44|chr1:79978566-79979065	0.614817095509739	.	.
chr1	79775809	79776308	chr1	79978566	79979065	Wdfy1|chr1:79978566-79979065	0.614817095509739	.	.
chr1	80217358	80217857	chr1	79788255	79788754	Fam124b|chr1:79788255-79788754	0.373065116981197	.	.
chr1	80217358	80217857	chr1	79914976	79915475	Fam124b|chr1:79914976-79915475	0.392887464265373	.	.
chr1	80217358	80217857	chr1	79999634	80000133	Fam124b|chr1:79999634-80000133	0.371954967448733	.	.
chr1	80217358	80217857	chr1	80216806	80217305	Fam124b|chr1:80216806-80217305	0.634678767591266	.	.
chr1	80217358	80217857	chr1	80220652	80221151	Fam124b|chr1:80220652-80221151	0.382194332503052	.	.
chr1	80340736	80341235	chr1	80016195	80016694	Cul3|chr1:80016195-80016694	0.424543611985653	.	.
chr1	80340736	80341235	chr1	80073760	80074259	Cul3|chr1:80073760-80074259	0.290599005533524	.	.
chr1	80340736	80341235	chr1	80115871	80116370	Cul3|chr1:80115871-80116370	0.31948784722294	.	.
chr1	80340736	80341235	chr1	80169115	80169614	Cul3|chr1:80169115-80169614	0.56439513789946	.	.
chr1	80340736	80341235	chr1	80220652	80221151	Cul3|chr1:80220652-80221151	0.364935542862807	.	.
chr1	80340736	80341235	chr1	80252518	80253017	Cul3|chr1:80252518-80253017	0.389281516636446	.	.
chr1	80340736	80341235	chr1	80413717	80414216	Cul3|chr1:80413717-80414216	0.638642704641088	.	.
chr1	80340736	80341235	chr1	80448272	80448771	Cul3|chr1:80448272-80448771	0.564401625591211	.	.
chr1	80340736	80341235	chr1	80483405	80483904	Cul3|chr1:80483405-80483904	0.55044287533324	.	.
chr1	80340736	80341235	chr1	80493263	80493762	Cul3|chr1:80493263-80493762	0.680672618886724	.	.
chr1	80340736	80341235	chr1	80618604	80619103	Cul3|chr1:80618604-80619103	0.753089410423605	.	.
chr1	80340736	80341235	chr1	80619144	80619643	Cul3|chr1:80619144-80619643	0.59001991338258	.	.
chr1	80340736	80341235	chr1	80630513	80631012	Cul3|chr1:80630513-80631012	0.613078956141238	.	.
chr1	80340736	80341235	chr1	80655087	80655586	Cul3|chr1:80655087-80655586	0.703238203288885	.	.
chr1	80758332	80758831	chr1	80618604	80619103	Dock10|chr1:80618604-80619103	0.442176580243813	.	.
chr1	80758332	80758831	chr1	80619144	80619643	Dock10|chr1:80619144-80619643	0.309426743859465	.	.
chr1	80758332	80758831	chr1	80630513	80631012	Dock10|chr1:80630513-80631012	0.364654717018803	.	.
chr1	80758332	80758831	chr1	80655087	80655586	Dock10|chr1:80655087-80655586	0.345141730910897	.	.
chr1	80758332	80758831	chr1	80722572	80723071	Dock10|chr1:80722572-80723071	0.372352728050035	.	.
chr1	81076257	81076756	chr1	80945003	80945502	Nyap2|chr1:80945003-80945502	0.348160518859544	.	.
chr1	81076257	81076756	chr1	81224919	81225418	Nyap2|chr1:81224919-81225418	0.430482689629186	.	.
chr1	81076257	81076756	chr1	81253902	81254401	Nyap2|chr1:81253902-81254401	0.453299360590556	.	.
chr1	81076257	81076756	chr1	81287145	81287644	Nyap2|chr1:81287145-81287644	0.3475385255026	.	.
chr1	81076879	81077378	chr1	81287145	81287644	Nyap2|chr1:81287145-81287644	0.368551536906683	.	.
chr1	81076879	81077378	chr1	81316562	81317061	Nyap2|chr1:81316562-81317061	0.35143803917474	.	.
chr1	82290681	82291180	chr1	82283141	82283640	Irs1|chr1:82283141-82283640	0.30613169555697	.	.
chr1	82291243	82291742	chr1	82073388	82073887	Irs1|chr1:82073388-82073887	0.38306092054898	.	.
chr1	82291243	82291742	chr1	82073914	82074413	Irs1|chr1:82073914-82074413	0.296108153403383	.	.
chr1	82316361	82316860	chr1	82358330	82358829	Rhbdd1|chr1:82358330-82358829	0.344957711624618	.	.
chr1	82316361	82316860	chr1	82364089	82364588	Rhbdd1|chr1:82364089-82364588	0.392720652998215	.	.
chr1	82316361	82316860	chr1	82651395	82651894	Rhbdd1|chr1:82651395-82651894	0.467716785310898	.	.
chr1	82724600	82725099	chr1	82273504	82274003	C430014B12Rik|chr1:82273504-82274003	0.39242183586293	.	.
chr1	82724600	82725099	chr1	82273504	82274003	Mff|chr1:82273504-82274003	0.39242183586293	.	.
chr1	82724600	82725099	chr1	82617680	82618179	C430014B12Rik|chr1:82617680-82618179	0.477400915028769	.	.
chr1	82724600	82725099	chr1	82617680	82618179	Mff|chr1:82617680-82618179	0.477400915028769	.	.
chr1	82724600	82725099	chr1	82901097	82901596	C430014B12Rik|chr1:82901097-82901596	0.286931063736426	.	.
chr1	82724600	82725099	chr1	82901097	82901596	Mff|chr1:82901097-82901596	0.286931063736426	.	.
chr1	82725115	82725614	chr1	82617680	82618179	C430014B12Rik|chr1:82617680-82618179	0.415127516870523	.	.
chr1	82725115	82725614	chr1	82617680	82618179	Mff|chr1:82617680-82618179	0.415127516870523	.	.
chr1	82725115	82725614	chr1	82901097	82901596	C430014B12Rik|chr1:82901097-82901596	0.33777525001245	.	.
chr1	82725115	82725614	chr1	82901097	82901596	Mff|chr1:82901097-82901596	0.33777525001245	.	.
chr1	83037972	83038471	chr1	82987702	82988201	Slc19a3|chr1:82987702-82988201	0.369754388969092	.	.
chr1	83159481	83159980	chr1	82773159	82773658	Daw1|chr1:82773159-82773658	0.405137194680839	.	.
chr1	83159481	83159980	chr1	82864000	82864499	Daw1|chr1:82864000-82864499	0.3026930183903	.	.
chr1	83159481	83159980	chr1	82864513	82865012	Daw1|chr1:82864513-82865012	0.485985770238146	.	.
chr1	83159481	83159980	chr1	82880089	82880588	Daw1|chr1:82880089-82880588	0.315917557845311	.	.
chr1	83159481	83159980	chr1	82915587	82916086	Daw1|chr1:82915587-82916086	0.349039418284481	.	.
chr1	83159481	83159980	chr1	83099168	83099667	Daw1|chr1:83099168-83099667	0.323262650139015	.	.
chr1	83159481	83159980	chr1	83138027	83138526	Daw1|chr1:83138027-83138526	0.283245449015317	.	.
chr1	83407134	83407633	chr1	83249805	83250304	Sphkap|chr1:83249805-83250304	0.301999764520057	.	.
chr1	83407134	83407633	chr1	83257193	83257692	Sphkap|chr1:83257193-83257692	0.382712867441093	.	.
chr1	83407134	83407633	chr1	83332169	83332668	Sphkap|chr1:83332169-83332668	0.367316987573912	.	.
chr1	83407134	83407633	chr1	83350923	83351422	Sphkap|chr1:83350923-83351422	0.418823933235181	.	.
chr1	83407918	83408417	chr1	83406407	83406906	Sphkap|chr1:83406407-83406906	0.516233277740591	.	.
chr1	83407918	83408417	chr1	83600675	83601174	Sphkap|chr1:83600675-83601174	0.47989283344911	.	.
chr1	84695000	84695499	chr1	84709399	84709898	Dner|chr1:84709399-84709898	0.424006467653299	.	.
chr1	84695613	84696112	chr1	84561696	84562195	Dner|chr1:84561696-84562195	0.384340886257143	.	.
chr1	84695613	84696112	chr1	84581779	84582278	Dner|chr1:84581779-84582278	0.512964702604982	.	.
chr1	84695613	84696112	chr1	84613528	84614027	Dner|chr1:84613528-84614027	0.430898343628858	.	.
chr1	84695613	84696112	chr1	84709399	84709898	Dner|chr1:84709399-84709898	0.293201008485119	.	.
chr1	84695613	84696112	chr1	84827638	84828137	Dner|chr1:84827638-84828137	0.441556859822957	.	.
chr1	84839808	84840307	chr1	84612999	84613498	Fbxo36|chr1:84612999-84613498	0.334492436403564	.	.
chr1	84839808	84840307	chr1	84612999	84613498	Trip12|chr1:84612999-84613498	0.334492436403564	.	.
chr1	84839808	84840307	chr1	84827638	84828137	Fbxo36|chr1:84827638-84828137	0.42646056963555	.	.
chr1	84839808	84840307	chr1	84827638	84828137	Trip12|chr1:84827638-84828137	0.42646056963555	.	.
chr1	84839808	84840307	chr1	84838531	84839030	Fbxo36|chr1:84838531-84839030	0.484944734644527	.	.
chr1	84839808	84840307	chr1	84838531	84839030	Trip12|chr1:84838531-84839030	0.484944734644527	.	.
chr1	84934883	84935382	chr1	84619085	84619584	Slc16a14|chr1:84619085-84619584	0.30105867719168	.	.
chr1	84934883	84935382	chr1	84676975	84677474	Slc16a14|chr1:84676975-84677474	0.348151355631439	.	.
chr1	85793160	85793659	chr1	85853262	85853761	Cab39|chr1:85853262-85853761	0.462738024107926	.	.
chr1	85793160	85793659	chr1	85959264	85959763	Cab39|chr1:85959264-85959763	0.509483088092011	.	.
chr1	85793160	85793659	chr1	85965753	85966252	Cab39|chr1:85965753-85966252	0.50127092072262	.	.
chr1	85793160	85793659	chr1	85972233	85972732	Cab39|chr1:85972233-85972732	0.472817235813929	.	.
chr1	85793160	85793659	chr1	86007691	86008190	Cab39|chr1:86007691-86008190	0.303888445211243	.	.
chr1	85793160	85793659	chr1	86037169	86037668	Cab39|chr1:86037169-86037668	0.580352598338633	.	.
chr1	85793160	85793659	chr1	86059359	86059858	Cab39|chr1:86059359-86059858	0.433314986899266	.	.
chr1	85793160	85793659	chr1	86059359	86059858	Cab39|chr1:86059359-86059858	0.433314986899267	.	.
chr1	85793160	85793659	chr1	86178901	86179400	Cab39|chr1:86178901-86179400	0.393093908966208	.	.
chr1	85894274	85894773	chr1	85669648	85670147	Itm2c|chr1:85669648-85670147	0.324500553834036	.	.
chr1	85894274	85894773	chr1	85688225	85688724	Itm2c|chr1:85688225-85688724	0.440489744585433	.	.
chr1	85894274	85894773	chr1	85720188	85720687	Itm2c|chr1:85720188-85720687	0.405888104866426	.	.
chr1	85894274	85894773	chr1	85853262	85853761	Itm2c|chr1:85853262-85853761	0.332064281886911	.	.
chr1	85894274	85894773	chr1	85959264	85959763	Itm2c|chr1:85959264-85959763	0.608544196875795	.	.
chr1	85894274	85894773	chr1	85965753	85966252	Itm2c|chr1:85965753-85966252	0.416400334550171	.	.
chr1	85894274	85894773	chr1	85972233	85972732	Itm2c|chr1:85972233-85972732	0.302572989523057	.	.
chr1	85894274	85894773	chr1	86037169	86037668	Itm2c|chr1:86037169-86037668	0.314076910399011	.	.
chr1	85894274	85894773	chr1	86059359	86059858	Itm2c|chr1:86059359-86059858	0.444429454706426	.	.
chr1	86046594	86047093	chr1	86472164	86472663	2810459M11Rik|chr1:86472164-86472663	0.337888633573273	.	.
chr1	86064385	86064884	chr1	85853262	85853761	Psmd1|chr1:85853262-85853761	0.358235869251832	.	.
chr1	86064385	86064884	chr1	85869875	85870374	Psmd1|chr1:85869875-85870374	0.535199256667771	.	.
chr1	86064385	86064884	chr1	85959264	85959763	Psmd1|chr1:85959264-85959763	0.507496923435549	.	.
chr1	86064385	86064884	chr1	85965753	85966252	Psmd1|chr1:85965753-85966252	0.344694058931638	.	.
chr1	86064385	86064884	chr1	85972233	85972732	Psmd1|chr1:85972233-85972732	0.755148390898908	.	.
chr1	86064385	86064884	chr1	86037169	86037668	Psmd1|chr1:86037169-86037668	0.333387402028641	.	.
chr1	86064385	86064884	chr1	86059359	86059858	Psmd1|chr1:86059359-86059858	0.478739112409034	.	.
chr1	86064385	86064884	chr1	86079488	86079987	Psmd1|chr1:86079488-86079987	0.280060093378385	.	.
chr1	86064385	86064884	chr1	86371911	86372410	Psmd1|chr1:86371911-86372410	0.327846119595076	.	.
chr1	86064385	86064884	chr1	86487143	86487642	Psmd1|chr1:86487143-86487642	0.374959439673109	.	.
chr1	86064385	86064884	chr1	86487725	86488224	Psmd1|chr1:86487725-86488224	0.305922289141471	.	.
chr1	86154471	86154970	chr1	85853262	85853761	Armc9|chr1:85853262-85853761	0.32879195873486	.	.
chr1	86154471	86154970	chr1	85959264	85959763	Armc9|chr1:85959264-85959763	0.500794116948603	.	.
chr1	86154471	86154970	chr1	86434501	86435000	Armc9|chr1:86434501-86435000	0.316995487440509	.	.
chr1	86358737	86359236	chr1	86059359	86059858	C130036L24Rik|chr1:86059359-86059858	0.523291581707382	.	.
chr1	86358737	86359236	chr1	86059359	86059858	Ncl|chr1:86059359-86059858	0.523291581707382	.	.
chr1	86358737	86359236	chr1	86371911	86372410	C130036L24Rik|chr1:86371911-86372410	0.461215101149181	.	.
chr1	86358737	86359236	chr1	86371911	86372410	Ncl|chr1:86371911-86372410	0.461215101149181	.	.
chr1	86358737	86359236	chr1	86379079	86379578	C130036L24Rik|chr1:86379079-86379578	0.385011583897015	.	.
chr1	86358737	86359236	chr1	86379079	86379578	Ncl|chr1:86379079-86379578	0.385011583897015	.	.
chr1	86358737	86359236	chr1	86442428	86442927	C130036L24Rik|chr1:86442428-86442927	0.343976838611805	.	.
chr1	86358737	86359236	chr1	86442428	86442927	Ncl|chr1:86442428-86442927	0.343976838611805	.	.
chr1	86358737	86359236	chr1	86487143	86487642	C130036L24Rik|chr1:86487143-86487642	0.33245249110941	.	.
chr1	86358737	86359236	chr1	86487143	86487642	Ncl|chr1:86487143-86487642	0.33245249110941	.	.
chr1	86358737	86359236	chr1	86525204	86525703	C130036L24Rik|chr1:86525204-86525703	0.299943895132496	.	.
chr1	86358737	86359236	chr1	86525204	86525703	Ncl|chr1:86525204-86525703	0.299943895132496	.	.
chr1	86358737	86359236	chr1	86748770	86749269	C130036L24Rik|chr1:86748770-86749269	0.293794686908694	.	.
chr1	86358737	86359236	chr1	86748770	86749269	Ncl|chr1:86748770-86749269	0.293794686908694	.	.
chr1	86359268	86359767	chr1	86059359	86059858	C130036L24Rik|chr1:86059359-86059858	0.512249694812034	.	.
chr1	86359268	86359767	chr1	86059359	86059858	Ncl|chr1:86059359-86059858	0.512249694812034	.	.
chr1	86359268	86359767	chr1	86188234	86188733	C130036L24Rik|chr1:86188234-86188733	0.344842404156359	.	.
chr1	86359268	86359767	chr1	86188234	86188733	Ncl|chr1:86188234-86188733	0.344842404156359	.	.
chr1	86359268	86359767	chr1	86281705	86282204	C130036L24Rik|chr1:86281705-86282204	0.354012870881642	.	.
chr1	86359268	86359767	chr1	86281705	86282204	Ncl|chr1:86281705-86282204	0.354012870881642	.	.
chr1	86359268	86359767	chr1	86371911	86372410	C130036L24Rik|chr1:86371911-86372410	0.361859003699242	.	.
chr1	86359268	86359767	chr1	86371911	86372410	Ncl|chr1:86371911-86372410	0.361859003699242	.	.
chr1	86359268	86359767	chr1	86379079	86379578	C130036L24Rik|chr1:86379079-86379578	0.471514873961173	.	.
chr1	86359268	86359767	chr1	86379079	86379578	Ncl|chr1:86379079-86379578	0.471514873961173	.	.
chr1	86359268	86359767	chr1	86634632	86635131	C130036L24Rik|chr1:86634632-86635131	0.291184744486005	.	.
chr1	86359268	86359767	chr1	86634632	86635131	Ncl|chr1:86634632-86635131	0.291184744486005	.	.
chr1	86359268	86359767	chr1	86748770	86749269	C130036L24Rik|chr1:86748770-86749269	0.373456387193117	.	.
chr1	86359268	86359767	chr1	86748770	86749269	Ncl|chr1:86748770-86749269	0.373456387193117	.	.
chr1	86526360	86526859	chr1	86371911	86372410	Ptma|chr1:86371911-86372410	0.461835028039118	.	.
chr1	86526360	86526859	chr1	86379079	86379578	Ptma|chr1:86379079-86379578	0.517537258297174	.	.
chr1	86526360	86526859	chr1	86442428	86442927	Ptma|chr1:86442428-86442927	0.336769368217446	.	.
chr1	86526360	86526859	chr1	86487143	86487642	Ptma|chr1:86487143-86487642	0.352533575415109	.	.
chr1	86526360	86526859	chr1	86550443	86550942	Ptma|chr1:86550443-86550942	0.291864383703793	.	.
chr1	86526360	86526859	chr1	86550443	86550942	Ptma|chr1:86550443-86550942	0.291864383703794	.	.
chr1	86526360	86526859	chr1	86607399	86607898	Ptma|chr1:86607399-86607898	0.366839051804708	.	.
chr1	86526360	86526859	chr1	86917214	86917713	Ptma|chr1:86917214-86917713	0.310863368020647	.	.
chr1	86526360	86526859	chr1	86923766	86924265	Ptma|chr1:86923766-86924265	0.622321258186558	.	.
chr1	86526360	86526859	chr1	86962361	86962860	Ptma|chr1:86962361-86962860	0.46973902013697	.	.
chr1	86526360	86526859	chr1	86993903	86994402	Ptma|chr1:86993903-86994402	0.429055146100204	.	.
chr1	86582078	86582577	chr1	86379079	86379578	Cops7b|chr1:86379079-86379578	0.483044160292353	.	.
chr1	86582078	86582577	chr1	86379079	86379578	Pde6d|chr1:86379079-86379578	0.483044160292353	.	.
chr1	86582078	86582577	chr1	86501200	86501699	Cops7b|chr1:86501200-86501699	0.287723448654709	.	.
chr1	86582078	86582577	chr1	86501200	86501699	Pde6d|chr1:86501200-86501699	0.287723448654709	.	.
chr1	86582078	86582577	chr1	86748770	86749269	Cops7b|chr1:86748770-86749269	0.570444767456691	.	.
chr1	86582078	86582577	chr1	86748770	86749269	Pde6d|chr1:86748770-86749269	0.570444767456691	.	.
chr1	86582078	86582577	chr1	86834429	86834928	Cops7b|chr1:86834429-86834928	0.341985415434735	.	.
chr1	86582078	86582577	chr1	86834429	86834928	Pde6d|chr1:86834429-86834928	0.341985415434735	.	.
chr1	86582078	86582577	chr1	86834941	86835440	Cops7b|chr1:86834941-86835440	0.371887644778592	.	.
chr1	86582078	86582577	chr1	86834941	86835440	Pde6d|chr1:86834941-86835440	0.371887644778592	.	.
chr1	86582078	86582577	chr1	86917214	86917713	Cops7b|chr1:86917214-86917713	0.476119669528903	.	.
chr1	86582078	86582577	chr1	86917214	86917713	Pde6d|chr1:86917214-86917713	0.476119669528903	.	.
chr1	86582603	86583102	chr1	86379079	86379578	Cops7b|chr1:86379079-86379578	0.664176460753768	.	.
chr1	86582603	86583102	chr1	86379079	86379578	Pde6d|chr1:86379079-86379578	0.664176460753768	.	.
chr1	86582603	86583102	chr1	86501200	86501699	Cops7b|chr1:86501200-86501699	0.373632126973295	.	.
chr1	86582603	86583102	chr1	86501200	86501699	Pde6d|chr1:86501200-86501699	0.373632126973295	.	.
chr1	86582603	86583102	chr1	86634632	86635131	Cops7b|chr1:86634632-86635131	0.407585456677562	.	.
chr1	86582603	86583102	chr1	86634632	86635131	Pde6d|chr1:86634632-86635131	0.407585456677562	.	.
chr1	86582603	86583102	chr1	86748770	86749269	Cops7b|chr1:86748770-86749269	0.579749261827871	.	.
chr1	86582603	86583102	chr1	86748770	86749269	Pde6d|chr1:86748770-86749269	0.579749261827871	.	.
chr1	86582603	86583102	chr1	86834429	86834928	Cops7b|chr1:86834429-86834928	0.305095815001912	.	.
chr1	86582603	86583102	chr1	86834429	86834928	Pde6d|chr1:86834429-86834928	0.305095815001912	.	.
chr1	86582603	86583102	chr1	86917214	86917713	Cops7b|chr1:86917214-86917713	0.681569782849816	.	.
chr1	86582603	86583102	chr1	86917214	86917713	Pde6d|chr1:86917214-86917713	0.681569782849816	.	.
chr1	86670393	86670892	chr1	86487143	86487642	Nppc|chr1:86487143-86487642	0.387053408366172	.	.
chr1	86670393	86670892	chr1	86487725	86488224	Nppc|chr1:86487725-86488224	0.329780335059913	.	.
chr1	86670393	86670892	chr1	86607399	86607898	Nppc|chr1:86607399-86607898	0.40508395936076	.	.
chr1	86670393	86670892	chr1	86833924	86834423	Nppc|chr1:86833924-86834423	0.530439310618501	.	.
chr1	86670393	86670892	chr1	86923766	86924265	Nppc|chr1:86923766-86924265	0.514705228817317	.	.
chr1	86703565	86704064	chr1	86379079	86379578	Dis3l2|chr1:86379079-86379578	0.696970461610116	.	.
chr1	86703565	86704064	chr1	86501200	86501699	Dis3l2|chr1:86501200-86501699	0.282424234538835	.	.
chr1	86703565	86704064	chr1	86525204	86525703	Dis3l2|chr1:86525204-86525703	0.291574237249746	.	.
chr1	86703565	86704064	chr1	86634632	86635131	Dis3l2|chr1:86634632-86635131	0.347475279271904	.	.
chr1	86703565	86704064	chr1	86650000	86650499	Dis3l2|chr1:86650000-86650499	0.393575081347328	.	.
chr1	86703565	86704064	chr1	86748770	86749269	Dis3l2|chr1:86748770-86749269	0.732858768107625	.	.
chr1	86703565	86704064	chr1	86834429	86834928	Dis3l2|chr1:86834429-86834928	0.404526550758272	.	.
chr1	86703565	86704064	chr1	86834941	86835440	Dis3l2|chr1:86834941-86835440	0.572235670332991	.	.
chr1	86703565	86704064	chr1	86917214	86917713	Dis3l2|chr1:86917214-86917713	0.377369743672152	.	.
chr1	87155856	87156355	chr1	87292742	87293241	Ecel1|chr1:87292742-87293241	0.341651570617042	.	.
chr1	87213673	87214172	chr1	86834429	86834928	Eif4e2|chr1:86834429-86834928	0.376832320649845	.	.
chr1	87213673	87214172	chr1	86917214	86917713	Eif4e2|chr1:86917214-86917713	0.411269046997057	.	.
chr1	87213673	87214172	chr1	86962361	86962860	Eif4e2|chr1:86962361-86962860	0.470726289949114	.	.
chr1	87213673	87214172	chr1	86993903	86994402	Eif4e2|chr1:86993903-86994402	0.528937382435489	.	.
chr1	87213673	87214172	chr1	87010887	87011386	Eif4e2|chr1:87010887-87011386	0.405833976676639	.	.
chr1	87213673	87214172	chr1	87036654	87037153	Eif4e2|chr1:87036654-87037153	0.325581730969866	.	.
chr1	87326698	87327197	chr1	87010887	87011386	Gigyf2|chr1:87010887-87011386	0.312137364333038	.	.
chr1	87510023	87510522	chr1	87493504	87494003	Neu2|chr1:87493504-87494003	0.423569271340166	.	.
chr1	87510023	87510522	chr1	87580772	87581271	Neu2|chr1:87580772-87581271	0.294686005036178	.	.
chr1	87510023	87510522	chr1	87700059	87700558	Neu2|chr1:87700059-87700558	0.28183494049288	.	.
chr1	87510023	87510522	chr1	87793569	87794068	Neu2|chr1:87793569-87794068	0.332578934176282	.	.
chr1	87853009	87853508	chr1	87848618	87849117	Dgkd|chr1:87848618-87849117	0.365454446824608	.	.
chr1	87853009	87853508	chr1	87952818	87953317	Dgkd|chr1:87952818-87953317	0.418551178871395	.	.
chr1	87853973	87854472	chr1	87700059	87700558	Dgkd|chr1:87700059-87700558	0.328998147439945	.	.
chr1	87853973	87854472	chr1	87700059	87700558	Gm19582|chr1:87700059-87700558	0.328998147439945	.	.
chr1	87853973	87854472	chr1	87848618	87849117	Dgkd|chr1:87848618-87849117	0.287768202229948	.	.
chr1	87853973	87854472	chr1	87848618	87849117	Gm19582|chr1:87848618-87849117	0.287768202229948	.	.
chr1	87853973	87854472	chr1	87943490	87943989	Dgkd|chr1:87943490-87943989	0.538351683244376	.	.
chr1	87853973	87854472	chr1	87943490	87943989	Gm19582|chr1:87943490-87943989	0.538351683244376	.	.
chr1	88093920	88094419	chr1	88256135	88256634	Ugt1a7c|chr1:88256135-88256634	0.464585681097484	.	.
chr1	88102279	88102778	chr1	87793569	87794068	Ugt1a6b|chr1:87793569-87794068	0.408059145611678	.	.
chr1	88277410	88277909	chr1	88720400	88720899	Hjurp|chr1:88720400-88720899	0.438019213318225	.	.
chr1	88277410	88277909	chr1	88720400	88720899	Trpm8|chr1:88720400-88720899	0.438019213318225	.	.
chr1	88701430	88701929	chr1	88256135	88256634	Arl4c|chr1:88256135-88256634	0.341069384896253	.	.
chr1	88701430	88701929	chr1	88348421	88348920	Arl4c|chr1:88348421-88348920	0.318535559468163	.	.
chr1	88701430	88701929	chr1	88658097	88658596	Arl4c|chr1:88658097-88658596	0.307947377799685	.	.
chr1	88701944	88702443	chr1	88658097	88658596	Arl4c|chr1:88658097-88658596	0.484523240906742	.	.
chr1	88701944	88702443	chr1	88720400	88720899	Arl4c|chr1:88720400-88720899	0.398171763102542	.	.
chr1	88701944	88702443	chr1	88852751	88853250	Arl4c|chr1:88852751-88853250	0.477737937137841	.	.
chr1	88701944	88702443	chr1	88879408	88879907	Arl4c|chr1:88879408-88879907	0.396528156753547	.	.
chr1	88875250	88875749	chr1	88852751	88853250	Gm29337|chr1:88852751-88853250	0.398100526231642	.	.
chr1	88875250	88875749	chr1	88879408	88879907	Gm29337|chr1:88879408-88879907	0.510801910229324	.	.
chr1	88875250	88875749	chr1	88912185	88912684	Gm29337|chr1:88912185-88912684	0.294805241039286	.	.
chr1	89069980	89070479	chr1	88912185	88912684	Sh3bp4|chr1:88912185-88912684	0.436687273083459	.	.
chr1	89069980	89070479	chr1	88916264	88916763	Sh3bp4|chr1:88916264-88916763	0.444420209634597	.	.
chr1	89069980	89070479	chr1	89020803	89021302	Sh3bp4|chr1:89020803-89021302	0.392538672304762	.	.
chr1	89069980	89070479	chr1	89102670	89103169	Sh3bp4|chr1:89102670-89103169	0.349705328903079	.	.
chr1	89069980	89070479	chr1	89135919	89136418	Sh3bp4|chr1:89135919-89136418	0.409272724851475	.	.
chr1	89069980	89070479	chr1	89136425	89136924	Sh3bp4|chr1:89136425-89136924	0.282459078316106	.	.
chr1	89069980	89070479	chr1	89313766	89314265	Sh3bp4|chr1:89313766-89314265	0.371257191338259	.	.
chr1	89454554	89455053	chr1	89381895	89382394	Agap1|chr1:89381895-89382394	0.402954708723352	.	.
chr1	89454554	89455053	chr1	89581225	89581724	Agap1|chr1:89581225-89581724	0.316230203641078	.	.
chr1	89454554	89455053	chr1	89739679	89740178	Agap1|chr1:89739679-89740178	0.279574873732359	.	.
chr1	89929944	89930443	chr1	89847830	89848329	D130058E05Rik|chr1:89847830-89848329	0.334299913964204	.	.
chr1	89929944	89930443	chr1	89847830	89848329	Gbx2|chr1:89847830-89848329	0.334299913964204	.	.
chr1	89931056	89931555	chr1	89978456	89978955	Gbx2|chr1:89978456-89978955	0.283764155447835	.	.
chr1	90153403	90153902	chr1	89775829	89776328	4930434B07Rik|chr1:89775829-89776328	0.544387397234827	.	.
chr1	90153403	90153902	chr1	89775829	89776328	4930434B07Rik|chr1:89775829-89776328	0.544387397234828	.	.
chr1	90153403	90153902	chr1	89775829	89776328	Iqca|chr1:89775829-89776328	0.544387397234827	.	.
chr1	90153403	90153902	chr1	89775829	89776328	Iqca|chr1:89775829-89776328	0.544387397234828	.	.
chr1	90153403	90153902	chr1	89796269	89796768	4930434B07Rik|chr1:89796269-89796768	0.283663213571666	.	.
chr1	90153403	90153902	chr1	89796269	89796768	Iqca|chr1:89796269-89796768	0.283663213571666	.	.
chr1	90153403	90153902	chr1	89847830	89848329	4930434B07Rik|chr1:89847830-89848329	0.614678987204449	.	.
chr1	90153403	90153902	chr1	89847830	89848329	Iqca|chr1:89847830-89848329	0.614678987204449	.	.
chr1	90153403	90153902	chr1	89876642	89877141	4930434B07Rik|chr1:89876642-89877141	0.389848364640734	.	.
chr1	90153403	90153902	chr1	89876642	89877141	Iqca|chr1:89876642-89877141	0.389848364640734	.	.
chr1	90153403	90153902	chr1	89892249	89892748	4930434B07Rik|chr1:89892249-89892748	0.40600621889008	.	.
chr1	90153403	90153902	chr1	89892249	89892748	Iqca|chr1:89892249-89892748	0.40600621889008	.	.
chr1	90153403	90153902	chr1	89923327	89923826	4930434B07Rik|chr1:89923327-89923826	0.680322009197593	.	.
chr1	90153403	90153902	chr1	89923327	89923826	Iqca|chr1:89923327-89923826	0.680322009197593	.	.
chr1	90153403	90153902	chr1	89968122	89968621	4930434B07Rik|chr1:89968122-89968621	0.400661105316013	.	.
chr1	90153403	90153902	chr1	89968122	89968621	Iqca|chr1:89968122-89968621	0.400661105316013	.	.
chr1	90153403	90153902	chr1	90160088	90160587	4930434B07Rik|chr1:90160088-90160587	0.332407447956899	.	.
chr1	90153403	90153902	chr1	90160088	90160587	Iqca|chr1:90160088-90160587	0.332407447956899	.	.
chr1	90153403	90153902	chr1	90290883	90291382	4930434B07Rik|chr1:90290883-90291382	0.750329365689356	.	.
chr1	90153403	90153902	chr1	90290883	90291382	Iqca|chr1:90290883-90291382	0.750329365689356	.	.
chr1	90203739	90204238	chr1	89775829	89776328	Ackr3|chr1:89775829-89776328	0.474090503671937	.	.
chr1	90203739	90204238	chr1	89847830	89848329	Ackr3|chr1:89847830-89848329	0.421791773231101	.	.
chr1	90203739	90204238	chr1	89876642	89877141	Ackr3|chr1:89876642-89877141	0.383151077316219	.	.
chr1	90203739	90204238	chr1	89892249	89892748	Ackr3|chr1:89892249-89892748	0.322573219815091	.	.
chr1	90203739	90204238	chr1	89923327	89923826	Ackr3|chr1:89923327-89923826	0.640079430409222	.	.
chr1	90203739	90204238	chr1	89968122	89968621	Ackr3|chr1:89968122-89968621	0.417928159012814	.	.
chr1	90203739	90204238	chr1	90160088	90160587	Ackr3|chr1:90160088-90160587	0.289550909829601	.	.
chr1	90203739	90204238	chr1	90290883	90291382	Ackr3|chr1:90290883-90291382	0.605223926231901	.	.
chr1	90603129	90603628	chr1	90290883	90291382	Cops8|chr1:90290883-90291382	0.403557361050365	.	.
chr1	90603129	90603628	chr1	90899158	90899657	Cops8|chr1:90899158-90899657	0.480976126610192	.	.
chr1	90603129	90603628	chr1	90973173	90973672	Cops8|chr1:90973173-90973672	0.481418068470493	.	.
chr1	90974937	90975436	chr1	90614286	90614785	Gm28199|chr1:90614286-90614785	0.457075725181486	.	.
chr1	90974937	90975436	chr1	91042971	91043470	Gm28199|chr1:91042971-91043470	0.379387699238039	.	.
chr1	90974937	90975436	chr1	91052256	91052755	Gm28199|chr1:91052256-91052755	0.361153542162276	.	.
chr1	90998483	90998982	chr1	90754075	90754574	Lrrfip1|chr1:90754075-90754574	0.307834154591766	.	.
chr1	90998483	90998982	chr1	90838175	90838674	Lrrfip1|chr1:90838175-90838674	0.323174373801424	.	.
chr1	90998483	90998982	chr1	91042971	91043470	Lrrfip1|chr1:91042971-91043470	0.327156937106743	.	.
chr1	91178975	91179474	chr1	91216924	91217423	Ramp1|chr1:91216924-91217423	0.32887901760574	.	.
chr1	91249940	91250439	chr1	91479372	91479871	Ube2f|chr1:91479372-91479871	0.380050435069533	.	.
chr1	91298026	91298525	chr1	91052819	91053318	Scly|chr1:91052819-91053318	0.378313552998894	.	.
chr1	91298026	91298525	chr1	91216418	91216917	Scly|chr1:91216418-91216917	0.470558340989229	.	.
chr1	91298026	91298525	chr1	91216418	91216917	Scly|chr1:91216418-91216917	0.47055834098923	.	.
chr1	91298026	91298525	chr1	91216924	91217423	Scly|chr1:91216924-91217423	0.31162639886954	.	.
chr1	91298026	91298525	chr1	91479372	91479871	Scly|chr1:91479372-91479871	0.322237078909814	.	.
chr1	91298026	91298525	chr1	91605228	91605727	Scly|chr1:91605228-91605727	0.339673207794023	.	.
chr1	91298026	91298525	chr1	91695959	91696458	Scly|chr1:91695959-91696458	0.44439120222955	.	.
chr1	91398520	91399019	chr1	91022446	91022945	Ilkap|chr1:91022446-91022945	0.292471018462986	.	.
chr1	91398520	91399019	chr1	91022446	91022945	Ilkap|chr1:91022446-91022945	0.292471018462987	.	.
chr1	91398520	91399019	chr1	91042971	91043470	Ilkap|chr1:91042971-91043470	0.372605425170289	.	.
chr1	91398520	91399019	chr1	91428588	91429087	Ilkap|chr1:91428588-91429087	0.345877824294707	.	.
chr1	91398520	91399019	chr1	91695959	91696458	Ilkap|chr1:91695959-91696458	0.403620936041102	.	.
chr1	91413043	91413542	chr1	91073161	91073660	Hes6|chr1:91073161-91073660	0.359118052226023	.	.
chr1	91413043	91413542	chr1	91479372	91479871	Hes6|chr1:91479372-91479871	0.439677716198177	.	.
chr1	91413043	91413542	chr1	91479892	91480391	Hes6|chr1:91479892-91480391	0.526678273071577	.	.
chr1	91413043	91413542	chr1	91624354	91624853	Hes6|chr1:91624354-91624853	0.481709998291852	.	.
chr1	91459292	91459791	chr1	91006449	91006948	Per2|chr1:91006449-91006948	0.438553219957146	.	.
chr1	91459292	91459791	chr1	91017446	91017945	Per2|chr1:91017446-91017945	0.31629967821771	.	.
chr1	91459292	91459791	chr1	91057714	91058213	Per2|chr1:91057714-91058213	0.339333668839636	.	.
chr1	91459292	91459791	chr1	91073161	91073660	Per2|chr1:91073161-91073660	0.49076699648598	.	.
chr1	91459292	91459791	chr1	91479372	91479871	Per2|chr1:91479372-91479871	0.478764105394554	.	.
chr1	91459292	91459791	chr1	91479892	91480391	Per2|chr1:91479892-91480391	0.634606344647899	.	.
chr1	91459292	91459791	chr1	91624354	91624853	Per2|chr1:91624354-91624853	0.662667727897694	.	.
chr1	91494327	91494826	chr1	91016945	91017444	Traf3ip1|chr1:91016945-91017444	0.483818508929575	.	.
chr1	91494327	91494826	chr1	91022446	91022945	Traf3ip1|chr1:91022446-91022945	0.523992179134611	.	.
chr1	91494327	91494826	chr1	91052256	91052755	Traf3ip1|chr1:91052256-91052755	0.424694041692071	.	.
chr1	91494327	91494826	chr1	91239057	91239556	Traf3ip1|chr1:91239057-91239556	0.297962896072672	.	.
chr1	91540218	91540717	chr1	91479372	91479871	Asb1|chr1:91479372-91479871	0.400413514339836	.	.
chr1	91540218	91540717	chr1	91479892	91480391	Asb1|chr1:91479892-91480391	0.753769505221619	.	.
chr1	91540218	91540717	chr1	91624354	91624853	Asb1|chr1:91624354-91624853	0.645998332124536	.	.
chr1	91540218	91540717	chr1	91828907	91829406	Asb1|chr1:91828907-91829406	0.381752814872684	.	.
chr1	91540218	91540717	chr1	91874595	91875094	Asb1|chr1:91874595-91875094	0.508836579240621	.	.
chr1	91801828	91802327	chr1	91625030	91625529	Gm29100|chr1:91625030-91625529	0.279055970788517	.	.
chr1	91801828	91802327	chr1	91625030	91625529	Twist2|chr1:91625030-91625529	0.279055970788517	.	.
chr1	91801828	91802327	chr1	91695959	91696458	Gm29100|chr1:91695959-91696458	0.32477115811868	.	.
chr1	91801828	91802327	chr1	91695959	91696458	Twist2|chr1:91695959-91696458	0.32477115811868	.	.
chr1	91801828	91802327	chr1	91828907	91829406	Gm29100|chr1:91828907-91829406	0.311590118230894	.	.
chr1	91801828	91802327	chr1	91828907	91829406	Twist2|chr1:91828907-91829406	0.311590118230894	.	.
chr1	91801828	91802327	chr1	92038890	92039389	Gm29100|chr1:92038890-92039389	0.321771464167267	.	.
chr1	91801828	91802327	chr1	92038890	92039389	Twist2|chr1:92038890-92039389	0.321771464167267	.	.
chr1	92324290	92324789	chr1	92348335	92348834	Gm29099|chr1:92348335-92348834	0.432591920299825	.	.
chr1	92324290	92324789	chr1	92360240	92360739	Gm29099|chr1:92360240-92360739	0.428842620557688	.	.
chr1	92324290	92324789	chr1	92371533	92372032	Gm29099|chr1:92371533-92372032	0.311402709619227	.	.
chr1	92324290	92324789	chr1	92718432	92718931	Gm29099|chr1:92718432-92718931	0.453767469760904	.	.
chr1	92473544	92474043	chr1	92360240	92360739	Ndufa10|chr1:92360240-92360739	0.339673274884398	.	.
chr1	92641765	92642264	chr1	92699640	92700139	Cops9|chr1:92699640-92700139	0.322345041068658	.	.
chr1	92641765	92642264	chr1	92861887	92862386	Cops9|chr1:92861887-92862386	0.434627163985101	.	.
chr1	92831616	92832115	chr1	92718432	92718931	Gpc1|chr1:92718432-92718931	0.327210376368155	.	.
chr1	92831616	92832115	chr1	92718993	92719492	Gpc1|chr1:92718993-92719492	0.352152620776387	.	.
chr1	92831616	92832115	chr1	92976024	92976523	Gpc1|chr1:92976024-92976523	0.526594182002089	.	.
chr1	92906632	92907131	chr1	92699640	92700139	Dusp28|chr1:92699640-92700139	0.432406762781781	.	.
chr1	92907215	92907714	chr1	92651782	92652281	Dusp28|chr1:92651782-92652281	0.356299455857058	.	.
chr1	92907215	92907714	chr1	92994991	92995490	Dusp28|chr1:92994991-92995490	0.291453614909031	.	.
chr1	92907215	92907714	chr1	93083832	93084331	Dusp28|chr1:93083832-93084331	0.40545590552663	.	.
chr1	92910422	92910921	chr1	93100465	93100964	5033417F24Rik|chr1:93100465-93100964	0.394171508644179	.	.
chr1	92910422	92910921	chr1	93100465	93100964	Rnpepl1|chr1:93100465-93100964	0.394171508644179	.	.
chr1	92910422	92910921	chr1	93115042	93115541	5033417F24Rik|chr1:93115042-93115541	0.361674342349871	.	.
chr1	92910422	92910921	chr1	93115042	93115541	Rnpepl1|chr1:93115042-93115541	0.361674342349871	.	.
chr1	92910422	92910921	chr1	93129136	93129635	5033417F24Rik|chr1:93129136-93129635	0.28127757797479	.	.
chr1	92910422	92910921	chr1	93129136	93129635	Rnpepl1|chr1:93129136-93129635	0.28127757797479	.	.
chr1	92910928	92911427	chr1	93100465	93100964	5033417F24Rik|chr1:93100465-93100964	0.292683865095948	.	.
chr1	92910928	92911427	chr1	93100465	93100964	Rnpepl1|chr1:93100465-93100964	0.292683865095948	.	.
chr1	92934435	92934934	chr1	92718432	92718931	Capn10|chr1:92718432-92718931	0.650069420077169	.	.
chr1	92934435	92934934	chr1	92718993	92719492	Capn10|chr1:92718993-92719492	0.375415924990194	.	.
chr1	92934435	92934934	chr1	92976024	92976523	Capn10|chr1:92976024-92976523	0.556500165869685	.	.
chr1	93100965	93101464	chr1	92772647	92773146	Kif1a|chr1:92772647-92773146	0.304180615627922	.	.
chr1	93100965	93101464	chr1	92861384	92861883	Kif1a|chr1:92861384-92861883	0.374950982306881	.	.
chr1	93100965	93101464	chr1	93100465	93100964	Kif1a|chr1:93100465-93100964	0.525925992946917	.	.
chr1	93100965	93101464	chr1	93115042	93115541	Kif1a|chr1:93115042-93115541	0.278693782910878	.	.
chr1	93100965	93101464	chr1	93129136	93129635	Kif1a|chr1:93129136-93129635	0.296439579044115	.	.
chr1	93101696	93102195	chr1	92772647	92773146	Kif1a|chr1:92772647-92773146	0.406587092877118	.	.
chr1	93101696	93102195	chr1	93100465	93100964	Kif1a|chr1:93100465-93100964	0.344340880714334	.	.
chr1	93235496	93235995	chr1	92772647	92773146	Sned1|chr1:92772647-92773146	0.377637185401322	.	.
chr1	93235496	93235995	chr1	93445454	93445953	Sned1|chr1:93445454-93445953	0.386761725389255	.	.
chr1	93342619	93343118	chr1	93445454	93445953	Pask|chr1:93445454-93445953	0.653781490829252	.	.
chr1	93342619	93343118	chr1	93445454	93445953	Ppp1r7|chr1:93445454-93445953	0.653781490829252	.	.
chr1	93342619	93343118	chr1	93591002	93591501	Pask|chr1:93591002-93591501	0.404761097189035	.	.
chr1	93342619	93343118	chr1	93591002	93591501	Ppp1r7|chr1:93591002-93591501	0.404761097189035	.	.
chr1	93343358	93343857	chr1	93445454	93445953	Pask|chr1:93445454-93445953	0.580094826286772	.	.
chr1	93343358	93343857	chr1	93445454	93445953	Ppp1r7|chr1:93445454-93445953	0.580094826286772	.	.
chr1	93343358	93343857	chr1	93649619	93650118	Pask|chr1:93649619-93650118	0.449703642462213	.	.
chr1	93343358	93343857	chr1	93649619	93650118	Ppp1r7|chr1:93649619-93650118	0.449703642462213	.	.
chr1	93343358	93343857	chr1	93650155	93650654	Pask|chr1:93650155-93650654	0.399800247453237	.	.
chr1	93343358	93343857	chr1	93650155	93650654	Ppp1r7|chr1:93650155-93650654	0.399800247453237	.	.
chr1	93478107	93478606	chr1	93591002	93591501	Hdlbp|chr1:93591002-93591501	0.280173851664564	.	.
chr1	93478107	93478606	chr1	93591002	93591501	Sept2|chr1:93591002-93591501	0.280173851664564	.	.
chr1	93478622	93479121	chr1	93100465	93100964	Hdlbp|chr1:93100465-93100964	0.478095194776588	.	.
chr1	93478622	93479121	chr1	93100465	93100964	Sept2|chr1:93100465-93100964	0.478095194776588	.	.
chr1	93478622	93479121	chr1	93115042	93115541	Hdlbp|chr1:93115042-93115541	0.518599034711583	.	.
chr1	93478622	93479121	chr1	93115042	93115541	Sept2|chr1:93115042-93115541	0.518599034711583	.	.
chr1	93478622	93479121	chr1	93129136	93129635	Hdlbp|chr1:93129136-93129635	0.437417216347724	.	.
chr1	93478622	93479121	chr1	93129136	93129635	Sept2|chr1:93129136-93129635	0.437417216347724	.	.
chr1	93634975	93635474	chr1	93577026	93577525	Gm28536|chr1:93577026-93577525	0.355227759791834	.	.
chr1	93635550	93636049	chr1	93649619	93650118	Gm28536|chr1:93649619-93650118	0.420187243008778	.	.
chr1	93685241	93685740	chr1	93591002	93591501	Bok|chr1:93591002-93591501	0.303147625655226	.	.
chr1	93731754	93732253	chr1	93547215	93547714	Gm10550|chr1:93547215-93547714	0.378428960561353	.	.
chr1	93754078	93754577	chr1	93577026	93577525	Thap4|chr1:93577026-93577525	0.323950046413098	.	.
chr1	93754078	93754577	chr1	93705324	93705823	Thap4|chr1:93705324-93705823	0.403694459093921	.	.
chr1	93754078	93754577	chr1	94053474	94053973	Thap4|chr1:94053474-94053973	0.319859961073917	.	.
chr1	93754078	93754577	chr1	94063131	94063630	Thap4|chr1:94063131-94063630	0.437935726152593	.	.
chr1	93754617	93755116	chr1	94063131	94063630	Thap4|chr1:94063131-94063630	0.290569770304377	.	.
chr1	93801756	93802255	chr1	93577026	93577525	Dtymk|chr1:93577026-93577525	0.451873859806625	.	.
chr1	93801756	93802255	chr1	93705324	93705823	Dtymk|chr1:93705324-93705823	0.330885742795984	.	.
chr1	93825281	93825780	chr1	93609557	93610056	D2hgdh|chr1:93609557-93610056	0.604563355599785	.	.
chr1	93825281	93825780	chr1	93705324	93705823	D2hgdh|chr1:93705324-93705823	0.327039742854848	.	.
chr1	93825281	93825780	chr1	94063131	94063630	D2hgdh|chr1:94063131-94063630	0.609187573399616	.	.
chr1	93825281	93825780	chr1	94210694	94211193	D2hgdh|chr1:94210694-94211193	0.38298220596342	.	.
chr1	95313851	95314350	chr1	95358827	95359326	Fam174a|chr1:95358827-95359326	0.59004205117932	.	.
chr1	96871948	96872447	chr1	96820851	96821350	Slco4c1|chr1:96820851-96821350	0.465096071086731	.	.
chr1	96871948	96872447	chr1	96825327	96825826	Slco4c1|chr1:96825327-96825826	0.29806494559133	.	.
chr1	97661204	97661703	chr1	97908722	97909221	D1Ertd622e|chr1:97908722-97909221	0.353369558222139	.	.
chr1	97661204	97661703	chr1	97976856	97977355	D1Ertd622e|chr1:97976856-97977355	0.304227356453304	.	.
chr1	97661800	97662299	chr1	97553622	97554121	D1Ertd622e|chr1:97553622-97554121	0.280428218745583	.	.
chr1	97661800	97662299	chr1	97641433	97641932	D1Ertd622e|chr1:97641433-97641932	0.392819065652427	.	.
chr1	97661800	97662299	chr1	97687415	97687914	D1Ertd622e|chr1:97687415-97687914	0.317148277688689	.	.
chr1	97661800	97662299	chr1	97854158	97854657	D1Ertd622e|chr1:97854158-97854657	0.379507856587455	.	.
chr1	97661800	97662299	chr1	97908722	97909221	D1Ertd622e|chr1:97908722-97909221	0.441560579277699	.	.
chr1	97769886	97770385	chr1	97553622	97554121	Gin1|chr1:97553622-97554121	0.347661260570437	.	.
chr1	97769886	97770385	chr1	97553622	97554121	Ppip5k2|chr1:97553622-97554121	0.347661260570437	.	.
chr1	97769886	97770385	chr1	97650615	97651114	Gin1|chr1:97650615-97651114	0.680537236647783	.	.
chr1	97769886	97770385	chr1	97650615	97651114	Ppip5k2|chr1:97650615-97651114	0.680537236647783	.	.
chr1	97769886	97770385	chr1	97784896	97785395	Gin1|chr1:97784896-97785395	0.332975449739539	.	.
chr1	97769886	97770385	chr1	97784896	97785395	Ppip5k2|chr1:97784896-97785395	0.332975449739539	.	.
chr1	97769886	97770385	chr1	97862230	97862729	Gin1|chr1:97862230-97862729	0.307863178837648	.	.
chr1	97769886	97770385	chr1	97862230	97862729	Ppip5k2|chr1:97862230-97862729	0.307863178837648	.	.
chr1	97769886	97770385	chr1	97928950	97929449	Gin1|chr1:97928950-97929449	0.338283397593529	.	.
chr1	97769886	97770385	chr1	97928950	97929449	Ppip5k2|chr1:97928950-97929449	0.338283397593529	.	.
chr1	97769886	97770385	chr1	97929570	97930069	Gin1|chr1:97929570-97930069	0.285942928682844	.	.
chr1	97769886	97770385	chr1	97929570	97930069	Ppip5k2|chr1:97929570-97930069	0.285942928682844	.	.
chr1	97769886	97770385	chr1	97957441	97957940	Gin1|chr1:97957441-97957940	0.436275135054605	.	.
chr1	97769886	97770385	chr1	97957441	97957940	Gin1|chr1:97957441-97957940	0.436275135054606	.	.
chr1	97769886	97770385	chr1	97957441	97957940	Ppip5k2|chr1:97957441-97957940	0.436275135054605	.	.
chr1	97769886	97770385	chr1	97957441	97957940	Ppip5k2|chr1:97957441-97957940	0.436275135054606	.	.
chr1	97769886	97770385	chr1	97976856	97977355	Gin1|chr1:97976856-97977355	0.498042440514216	.	.
chr1	97769886	97770385	chr1	97976856	97977355	Ppip5k2|chr1:97976856-97977355	0.498042440514216	.	.
chr1	97769886	97770385	chr1	98018444	98018943	Gin1|chr1:98018444-98018943	0.640685975465759	.	.
chr1	97769886	97770385	chr1	98018444	98018943	Ppip5k2|chr1:98018444-98018943	0.640685975465759	.	.
chr1	97769886	97770385	chr1	98026335	98026834	Gin1|chr1:98026335-98026834	0.519439446664841	.	.
chr1	97769886	97770385	chr1	98026335	98026834	Ppip5k2|chr1:98026335-98026834	0.519439446664841	.	.
chr1	97769886	97770385	chr1	98031757	98032256	Gin1|chr1:98031757-98032256	0.698501263855009	.	.
chr1	97769886	97770385	chr1	98031757	98032256	Ppip5k2|chr1:98031757-98032256	0.698501263855009	.	.
chr1	97769886	97770385	chr1	98047553	98048052	Gin1|chr1:98047553-98048052	0.287417165842104	.	.
chr1	97769886	97770385	chr1	98047553	98048052	Ppip5k2|chr1:98047553-98048052	0.287417165842104	.	.
chr1	97769886	97770385	chr1	98055172	98055671	Gin1|chr1:98055172-98055671	0.479080666812371	.	.
chr1	97769886	97770385	chr1	98055172	98055671	Ppip5k2|chr1:98055172-98055671	0.479080666812371	.	.
chr1	97769886	97770385	chr1	98190086	98190585	Gin1|chr1:98190086-98190585	0.327635666117943	.	.
chr1	97769886	97770385	chr1	98190086	98190585	Ppip5k2|chr1:98190086-98190585	0.327635666117943	.	.
chr1	97770428	97770927	chr1	97553622	97554121	Gin1|chr1:97553622-97554121	0.536634678165078	.	.
chr1	97770428	97770927	chr1	97553622	97554121	Ppip5k2|chr1:97553622-97554121	0.536634678165078	.	.
chr1	97770428	97770927	chr1	97641433	97641932	Gin1|chr1:97641433-97641932	0.413487941739769	.	.
chr1	97770428	97770927	chr1	97641433	97641932	Ppip5k2|chr1:97641433-97641932	0.413487941739769	.	.
chr1	97770428	97770927	chr1	97650615	97651114	Gin1|chr1:97650615-97651114	0.372654683025587	.	.
chr1	97770428	97770927	chr1	97650615	97651114	Ppip5k2|chr1:97650615-97651114	0.372654683025587	.	.
chr1	97770428	97770927	chr1	97957441	97957940	Gin1|chr1:97957441-97957940	0.436703493467398	.	.
chr1	97770428	97770927	chr1	97957441	97957940	Ppip5k2|chr1:97957441-97957940	0.436703493467398	.	.
chr1	97770428	97770927	chr1	98018444	98018943	Gin1|chr1:98018444-98018943	0.382838465427058	.	.
chr1	97770428	97770927	chr1	98018444	98018943	Ppip5k2|chr1:98018444-98018943	0.382838465427058	.	.
chr1	97770428	97770927	chr1	98031757	98032256	Gin1|chr1:98031757-98032256	0.388586046052457	.	.
chr1	97770428	97770927	chr1	98031757	98032256	Ppip5k2|chr1:98031757-98032256	0.388586046052457	.	.
chr1	98095430	98095929	chr1	97854158	97854657	Pam|chr1:97854158-97854657	0.458409122495376	.	.
chr1	98095430	98095929	chr1	97908722	97909221	Pam|chr1:97908722-97909221	0.610405988436061	.	.
chr1	98095430	98095929	chr1	97957441	97957940	Pam|chr1:97957441-97957940	0.403659016453313	.	.
chr1	98095430	98095929	chr1	98082889	98083388	Pam|chr1:98082889-98083388	0.329698143854662	.	.
chr1	98095430	98095929	chr1	98268227	98268726	Pam|chr1:98268227-98268726	0.350892385362327	.	.
chr1	99772082	99772581	chr1	99755620	99756119	Cntnap5b|chr1:99755620-99756119	0.518953175831914	.	.
chr1	99772082	99772581	chr1	99936795	99937294	Cntnap5b|chr1:99936795-99937294	0.360611676636268	.	.
chr1	104768586	104769085	chr1	104848190	104848689	Cdh20|chr1:104848190-104848689	0.330777246888737	.	.
chr1	104768586	104769085	chr1	104901809	104902308	Cdh20|chr1:104901809-104902308	0.283319058080245	.	.
chr1	104768586	104769085	chr1	104984192	104984691	Cdh20|chr1:104984192-104984691	0.462677862122353	.	.
chr1	104768586	104769085	chr1	105003684	105004183	Cdh20|chr1:105003684-105004183	0.412591127770545	.	.
chr1	104768586	104769085	chr1	105177682	105178181	Cdh20|chr1:105177682-105178181	0.539958191190053	.	.
chr1	105355774	105356273	chr1	105036926	105037425	Gm17634|chr1:105036926-105037425	0.295005561692057	.	.
chr1	105355774	105356273	chr1	105036926	105037425	Rnf152|chr1:105036926-105037425	0.295005561692057	.	.
chr1	105355774	105356273	chr1	105301732	105302231	Gm17634|chr1:105301732-105302231	0.299243101076378	.	.
chr1	105355774	105356273	chr1	105301732	105302231	Rnf152|chr1:105301732-105302231	0.299243101076378	.	.
chr1	105355774	105356273	chr1	105692700	105693199	Gm17634|chr1:105692700-105693199	0.50168301669122	.	.
chr1	105355774	105356273	chr1	105692700	105693199	Rnf152|chr1:105692700-105693199	0.50168301669122	.	.
chr1	105356312	105356811	chr1	105036926	105037425	Gm17634|chr1:105036926-105037425	0.630953148904554	.	.
chr1	105356312	105356811	chr1	105036926	105037425	Rnf152|chr1:105036926-105037425	0.630953148904554	.	.
chr1	105356312	105356811	chr1	105188206	105188705	Gm17634|chr1:105188206-105188705	0.466855873602417	.	.
chr1	105356312	105356811	chr1	105188206	105188705	Rnf152|chr1:105188206-105188705	0.466855873602417	.	.
chr1	105356312	105356811	chr1	105692700	105693199	Gm17634|chr1:105692700-105693199	0.337664608246661	.	.
chr1	105356312	105356811	chr1	105692700	105693199	Rnf152|chr1:105692700-105693199	0.337664608246661	.	.
chr1	105356312	105356811	chr1	105722391	105722890	Gm17634|chr1:105722391-105722890	0.491546890370732	.	.
chr1	105356312	105356811	chr1	105722391	105722890	Rnf152|chr1:105722391-105722890	0.491546890370732	.	.
chr1	105663536	105664035	chr1	105722391	105722890	Pign|chr1:105722391-105722890	0.540897888714654	.	.
chr1	105663536	105664035	chr1	105722391	105722890	Relch|chr1:105722391-105722890	0.540897888714654	.	.
chr1	105663536	105664035	chr1	105814434	105814933	Pign|chr1:105814434-105814933	0.551490893360243	.	.
chr1	105663536	105664035	chr1	105814434	105814933	Relch|chr1:105814434-105814933	0.551490893360243	.	.
chr1	105663536	105664035	chr1	105947093	105947592	Pign|chr1:105947093-105947592	0.559157826570153	.	.
chr1	105663536	105664035	chr1	105947093	105947592	Relch|chr1:105947093-105947592	0.559157826570153	.	.
chr1	105663536	105664035	chr1	105993776	105994275	Pign|chr1:105993776-105994275	0.322933974663875	.	.
chr1	105663536	105664035	chr1	105993776	105994275	Relch|chr1:105993776-105994275	0.322933974663875	.	.
chr1	105780395	105780894	chr1	105814434	105814933	Tnfrsf11a|chr1:105814434-105814933	0.281279991826069	.	.
chr1	105990273	105990772	chr1	105993776	105994275	Gm7160|chr1:105993776-105994275	0.305819640605704	.	.
chr1	105990273	105990772	chr1	105993776	105994275	Zcchc2|chr1:105993776-105994275	0.305819640605704	.	.
chr1	105990273	105990772	chr1	106132375	106132874	Gm7160|chr1:106132375-106132874	0.624532547991051	.	.
chr1	105990273	105990772	chr1	106132375	106132874	Zcchc2|chr1:106132375-106132874	0.624532547991051	.	.
chr1	105990273	105990772	chr1	106240955	106241454	Gm7160|chr1:106240955-106241454	0.492238138501248	.	.
chr1	105990273	105990772	chr1	106240955	106241454	Zcchc2|chr1:106240955-106241454	0.492238138501248	.	.
chr1	106171270	106171769	chr1	105993776	105994275	Gm20753|chr1:105993776-105994275	0.379424999254018	.	.
chr1	106171270	106171769	chr1	105993776	105994275	Phlpp1|chr1:105993776-105994275	0.379424999254018	.	.
chr1	106171270	106171769	chr1	106097282	106097781	Gm20753|chr1:106097282-106097781	0.283096125604781	.	.
chr1	106171270	106171769	chr1	106097282	106097781	Phlpp1|chr1:106097282-106097781	0.283096125604781	.	.
chr1	106171937	106172436	chr1	106071193	106071692	Gm20753|chr1:106071193-106071692	0.281604358842046	.	.
chr1	106171937	106172436	chr1	106071193	106071692	Phlpp1|chr1:106071193-106071692	0.281604358842046	.	.
chr1	106171937	106172436	chr1	106132375	106132874	Gm20753|chr1:106132375-106132874	0.330932130661415	.	.
chr1	106171937	106172436	chr1	106132375	106132874	Phlpp1|chr1:106132375-106132874	0.330932130661415	.	.
chr1	106171937	106172436	chr1	106240955	106241454	Gm20753|chr1:106240955-106241454	0.598192952702811	.	.
chr1	106171937	106172436	chr1	106240955	106241454	Phlpp1|chr1:106240955-106241454	0.598192952702811	.	.
chr1	106171937	106172436	chr1	106273782	106274281	Gm20753|chr1:106273782-106274281	0.595865434786952	.	.
chr1	106171937	106172436	chr1	106273782	106274281	Phlpp1|chr1:106273782-106274281	0.595865434786952	.	.
chr1	106171937	106172436	chr1	106323233	106323732	Gm20753|chr1:106323233-106323732	0.438554374316406	.	.
chr1	106171937	106172436	chr1	106323233	106323732	Phlpp1|chr1:106323233-106323732	0.438554374316406	.	.
chr1	106171937	106172436	chr1	106409448	106409947	Gm20753|chr1:106409448-106409947	0.335352474517979	.	.
chr1	106171937	106172436	chr1	106409448	106409947	Phlpp1|chr1:106409448-106409947	0.335352474517979	.	.
chr1	106713878	106714377	chr1	106544040	106544539	Bcl2|chr1:106544040-106544539	0.588538307679316	.	.
chr1	106713878	106714377	chr1	106651464	106651963	Bcl2|chr1:106651464-106651963	0.514416247277386	.	.
chr1	106713878	106714377	chr1	106875134	106875633	Bcl2|chr1:106875134-106875633	0.277875139883952	.	.
chr1	106713878	106714377	chr1	106875635	106876134	Bcl2|chr1:106875635-106876134	0.493136716524311	.	.
chr1	106759529	106760028	chr1	106544040	106544539	Kdsr|chr1:106544040-106544539	0.531570667605594	.	.
chr1	106759529	106760028	chr1	106651464	106651963	Kdsr|chr1:106651464-106651963	0.475616787270198	.	.
chr1	106796474	106796973	chr1	106521335	106521834	Vps4b|chr1:106521335-106521834	0.287097564702949	.	.
chr1	106796474	106796973	chr1	106623929	106624428	Vps4b|chr1:106623929-106624428	0.289838660514375	.	.
chr1	106796474	106796973	chr1	106687635	106688134	Vps4b|chr1:106687635-106688134	0.382847550330248	.	.
chr1	106796474	106796973	chr1	106688173	106688672	Vps4b|chr1:106688173-106688672	0.471981940986726	.	.
chr1	106796474	106796973	chr1	106712268	106712767	Vps4b|chr1:106712268-106712767	0.349679402578344	.	.
chr1	107511229	107511728	chr1	107862704	107863203	Serpinb2|chr1:107862704-107863203	0.642779207091912	.	.
chr1	109982394	109982893	chr1	109662689	109663188	Cdh7|chr1:109662689-109663188	0.31504264762552	.	.
chr1	115684447	115684946	chr1	115764382	115764881	Cntnap5a|chr1:115764382-115764881	0.372826229090531	.	.
chr1	115684447	115684946	chr1	115781245	115781744	Cntnap5a|chr1:115781245-115781744	0.313499028549105	.	.
chr1	115684447	115684946	chr1	115914838	115915337	Cntnap5a|chr1:115914838-115915337	0.439599299953434	.	.
chr1	118310992	118311491	chr1	118442354	118442853	Tsn|chr1:118442354-118442853	0.396532968829646	.	.
chr1	118321592	118322091	chr1	118738823	118739322	Nifk|chr1:118738823-118739322	0.468940901256367	.	.
chr1	118389052	118389551	chr1	118442354	118442853	Clasp1|chr1:118442354-118442853	0.375044674527023	.	.
chr1	119421524	119422023	chr1	119420927	119421426	Inhbb|chr1:119420927-119421426	0.738994069230265	.	.
chr1	119421524	119422023	chr1	119458164	119458663	Inhbb|chr1:119458164-119458663	0.420467237390899	.	.
chr1	119421524	119422023	chr1	119548633	119549132	Inhbb|chr1:119548633-119549132	0.364656262910464	.	.
chr1	119504531	119505030	chr1	119420927	119421426	Ralb|chr1:119420927-119421426	0.557714871254072	.	.
chr1	119504531	119505030	chr1	119458164	119458663	Ralb|chr1:119458164-119458663	0.41129151961121	.	.
chr1	119504531	119505030	chr1	119548633	119549132	Ralb|chr1:119548633-119549132	0.501059443046667	.	.
chr1	119504531	119505030	chr1	119868790	119869289	Ralb|chr1:119868790-119869289	0.534400949331662	.	.
chr1	119525867	119526366	chr1	119891119	119891618	Gm27184|chr1:119891119-119891618	0.408989734019558	.	.
chr1	119525867	119526366	chr1	119891119	119891618	Tmem185b|chr1:119891119-119891618	0.408989734019558	.	.
chr1	119648156	119648655	chr1	119420927	119421426	Epb41l5|chr1:119420927-119421426	0.377280355872506	.	.
chr1	119648156	119648655	chr1	119458164	119458663	Epb41l5|chr1:119458164-119458663	0.33391161534025	.	.
chr1	119648156	119648655	chr1	119548633	119549132	Epb41l5|chr1:119548633-119549132	0.414800118185124	.	.
chr1	119648156	119648655	chr1	119868790	119869289	Epb41l5|chr1:119868790-119869289	0.397158613283247	.	.
chr1	119648754	119649253	chr1	119537077	119537576	Epb41l5|chr1:119537077-119537576	0.340764955701625	.	.
chr1	119648754	119649253	chr1	119886245	119886744	Epb41l5|chr1:119886245-119886744	0.505653157193602	.	.
chr1	119648754	119649253	chr1	119891857	119892356	Epb41l5|chr1:119891857-119892356	0.505489860078162	.	.
chr1	119837335	119837834	chr1	119557512	119558011	Ptpn4|chr1:119557512-119558011	0.56529145740517	.	.
chr1	119837335	119837834	chr1	119579856	119580355	Ptpn4|chr1:119579856-119580355	0.55291718602176	.	.
chr1	119837335	119837834	chr1	119699094	119699593	Ptpn4|chr1:119699094-119699593	0.590658339735067	.	.
chr1	119837335	119837834	chr1	119795407	119795906	Ptpn4|chr1:119795407-119795906	0.417482578285645	.	.
chr1	119837335	119837834	chr1	119882347	119882846	Ptpn4|chr1:119882347-119882846	0.337368724285958	.	.
chr1	119837335	119837834	chr1	119891119	119891618	Ptpn4|chr1:119891119-119891618	0.31455549307802	.	.
chr1	119912947	119913446	chr1	119548633	119549132	Tmem177|chr1:119548633-119549132	0.454405189779814	.	.
chr1	119912947	119913446	chr1	119868790	119869289	Tmem177|chr1:119868790-119869289	0.411933483623815	.	.
chr1	119996954	119997453	chr1	119602023	119602522	Cfap221|chr1:119602023-119602522	0.323098886040551	.	.
chr1	119996954	119997453	chr1	119868790	119869289	Cfap221|chr1:119868790-119869289	0.365848102670285	.	.
chr1	119996954	119997453	chr1	119874953	119875452	Cfap221|chr1:119874953-119875452	0.512042159453702	.	.
chr1	119996954	119997453	chr1	119891857	119892356	Cfap221|chr1:119891857-119892356	0.280692166576184	.	.
chr1	119996954	119997453	chr1	119925716	119926215	Cfap221|chr1:119925716-119926215	0.294088132291152	.	.
chr1	119996954	119997453	chr1	120093463	120093962	Cfap221|chr1:120093463-120093962	0.301464140510846	.	.
chr1	120120898	120121397	chr1	119795407	119795906	3110009E18Rik|chr1:119795407-119795906	0.315129543411434	.	.
chr1	120120898	120121397	chr1	119795407	119795906	Dbi|chr1:119795407-119795906	0.315129543411434	.	.
chr1	120120898	120121397	chr1	120154185	120154684	3110009E18Rik|chr1:120154185-120154684	0.282205082298504	.	.
chr1	120120898	120121397	chr1	120154185	120154684	Dbi|chr1:120154185-120154684	0.282205082298504	.	.
chr1	121430778	121431277	chr1	121328130	121328629	Ccdc93|chr1:121328130-121328629	0.455404102881187	.	.
chr1	121430778	121431277	chr1	121464476	121464975	Ccdc93|chr1:121464476-121464975	0.374143542457952	.	.
chr1	121567757	121568256	chr1	121489246	121489745	Ddx18|chr1:121489246-121489745	0.314344768554851	.	.
chr1	121567757	121568256	chr1	121963020	121963519	Ddx18|chr1:121963020-121963519	0.296652752245144	.	.
chr1	121567757	121568256	chr1	121976486	121976985	Ddx18|chr1:121976486-121976985	0.302494621929487	.	.
chr1	125435289	125435788	chr1	125380763	125381262	Actr3|chr1:125380763-125381262	0.284950978138741	.	.
chr1	125435289	125435788	chr1	125678517	125679016	Actr3|chr1:125678517-125679016	0.525083951514937	.	.
chr1	125911894	125912393	chr1	125678517	125679016	Lypd1|chr1:125678517-125679016	0.310013826224448	.	.
chr1	125911894	125912393	chr1	125790088	125790587	Lypd1|chr1:125790088-125790587	0.471495763275594	.	.
chr1	125911894	125912393	chr1	125911387	125911886	Lypd1|chr1:125911387-125911886	0.296572941365229	.	.
chr1	125911894	125912393	chr1	126022886	126023385	Lypd1|chr1:126022886-126023385	0.333253210740678	.	.
chr1	126829595	126830094	chr1	126955433	126955932	Nckap5|chr1:126955433-126955932	0.299713002101128	.	.
chr1	126829595	126830094	chr1	126956029	126956528	Nckap5|chr1:126956029-126956528	0.319347828329507	.	.
chr1	126830233	126830732	chr1	126931680	126932179	Nckap5|chr1:126931680-126932179	0.440144755121442	.	.
chr1	126830233	126830732	chr1	126955433	126955932	Nckap5|chr1:126955433-126955932	0.493304954688638	.	.
chr1	126830233	126830732	chr1	126956029	126956528	Nckap5|chr1:126956029-126956528	0.533168714282869	.	.
chr1	127204681	127205180	chr1	126955433	126955932	Mgat5|chr1:126955433-126955932	0.285508234626355	.	.
chr1	127204681	127205180	chr1	127017629	127018128	Mgat5|chr1:127017629-127018128	0.292170507817199	.	.
chr1	127204681	127205180	chr1	127173409	127173908	Mgat5|chr1:127173409-127173908	0.287242969249404	.	.
chr1	127205210	127205709	chr1	126931680	126932179	Mgat5|chr1:126931680-126932179	0.504039845303395	.	.
chr1	127205210	127205709	chr1	126955433	126955932	Mgat5|chr1:126955433-126955932	0.501614542812993	.	.
chr1	127205210	127205709	chr1	126956029	126956528	Mgat5|chr1:126956029-126956528	0.517234902701722	.	.
chr1	127205210	127205709	chr1	127173409	127173908	Mgat5|chr1:127173409-127173908	0.31373842862367	.	.
chr1	127729757	127730256	chr1	127520613	127521112	Acmsd|chr1:127520613-127521112	0.308052445113599	.	.
chr1	127773884	127774383	chr1	127603757	127604256	2900009J06Rik|chr1:127603757-127604256	0.319888001178954	.	.
chr1	127773884	127774383	chr1	127603757	127604256	Ccnt2|chr1:127603757-127604256	0.319888001178954	.	.
chr1	127773884	127774383	chr1	127904918	127905417	2900009J06Rik|chr1:127904918-127905417	0.484530796664724	.	.
chr1	127773884	127774383	chr1	127904918	127905417	Ccnt2|chr1:127904918-127905417	0.484530796664724	.	.
chr1	127773884	127774383	chr1	127975612	127976111	2900009J06Rik|chr1:127975612-127976111	0.299652332143096	.	.
chr1	127773884	127774383	chr1	127975612	127976111	Ccnt2|chr1:127975612-127976111	0.299652332143096	.	.
chr1	127773884	127774383	chr1	128012188	128012687	2900009J06Rik|chr1:128012188-128012687	0.288679406692777	.	.
chr1	127773884	127774383	chr1	128012188	128012687	Ccnt2|chr1:128012188-128012687	0.288679406692777	.	.
chr1	127773884	127774383	chr1	128031435	128031934	2900009J06Rik|chr1:128031435-128031934	0.576698992368771	.	.
chr1	127773884	127774383	chr1	128031435	128031934	Ccnt2|chr1:128031435-128031934	0.576698992368771	.	.
chr1	127773884	127774383	chr1	128032080	128032579	2900009J06Rik|chr1:128032080-128032579	0.738865497745224	.	.
chr1	127773884	127774383	chr1	128032080	128032579	Ccnt2|chr1:128032080-128032579	0.738865497745224	.	.
chr1	127773884	127774383	chr1	128073031	128073530	2900009J06Rik|chr1:128073031-128073530	0.313298708203084	.	.
chr1	127773884	127774383	chr1	128073031	128073530	Ccnt2|chr1:128073031-128073530	0.313298708203084	.	.
chr1	127773884	127774383	chr1	128202073	128202572	2900009J06Rik|chr1:128202073-128202572	0.408853665463721	.	.
chr1	127773884	127774383	chr1	128202073	128202572	Ccnt2|chr1:128202073-128202572	0.408853665463721	.	.
chr1	127868495	127868994	chr1	127512335	127512834	Rab3gap1|chr1:127512335-127512834	0.502601252490445	.	.
chr1	127868495	127868994	chr1	127660029	127660528	Rab3gap1|chr1:127660029-127660528	0.371246213435823	.	.
chr1	127868495	127868994	chr1	127677563	127678062	Rab3gap1|chr1:127677563-127678062	0.317341233431226	.	.
chr1	127959199	127959698	chr1	127568500	127568999	Gm28800|chr1:127568500-127568999	0.37129622754408	.	.
chr1	127959199	127959698	chr1	127975612	127976111	Gm28800|chr1:127975612-127976111	0.359614858358594	.	.
chr1	127959199	127959698	chr1	128031435	128031934	Gm28800|chr1:128031435-128031934	0.757197951619852	.	.
chr1	127959199	127959698	chr1	128032080	128032579	Gm28800|chr1:128032080-128032579	0.601642894666625	.	.
chr1	127959199	127959698	chr1	128073031	128073530	Gm28800|chr1:128073031-128073530	0.600186377344965	.	.
chr1	128103473	128103972	chr1	128276897	128277396	R3hdm1|chr1:128276897-128277396	0.409060246029068	.	.
chr1	128103473	128103972	chr1	128276897	128277396	Zranb3|chr1:128276897-128277396	0.409060246029068	.	.
chr1	128359460	128359959	chr1	128012188	128012687	Mcm6|chr1:128012188-128012687	0.354804194132113	.	.
chr1	128359460	128359959	chr1	128667108	128667607	Mcm6|chr1:128667108-128667607	0.317415359126537	.	.
chr1	128416641	128417140	chr1	128202073	128202572	Dars|chr1:128202073-128202572	0.320246412650732	.	.
chr1	128416641	128417140	chr1	128667108	128667607	Dars|chr1:128667108-128667607	0.354286054358877	.	.
chr1	128417141	128417640	chr1	128031435	128031934	Dars|chr1:128031435-128031934	0.52082313370851	.	.
chr1	128417141	128417640	chr1	128032080	128032579	Dars|chr1:128032080-128032579	0.584521567215023	.	.
chr1	128417141	128417640	chr1	128073031	128073530	Dars|chr1:128073031-128073530	0.401427700147906	.	.
chr1	128417141	128417640	chr1	128202073	128202572	Dars|chr1:128202073-128202572	0.290319294666041	.	.
chr1	128417141	128417640	chr1	128667108	128667607	Dars|chr1:128667108-128667607	0.550796868773312	.	.
chr1	129273098	129273597	chr1	129214293	129214792	Thsd7b|chr1:129214293-129214792	0.441061060846569	.	.
chr1	129273098	129273597	chr1	129465937	129466436	Thsd7b|chr1:129465937-129466436	0.365575476183238	.	.
chr1	130462505	130463004	chr1	130186766	130187265	Cd55|chr1:130186766-130187265	0.340269967403209	.	.
chr1	130462505	130463004	chr1	130186766	130187265	Gm16083|chr1:130186766-130187265	0.340269967403209	.	.
chr1	130462505	130463004	chr1	130550696	130551195	Cd55|chr1:130550696-130551195	0.295622623618885	.	.
chr1	130462505	130463004	chr1	130550696	130551195	Gm16083|chr1:130550696-130551195	0.295622623618885	.	.
chr1	130717229	130717728	chr1	130550696	130551195	Yod1|chr1:130550696-130551195	0.334065831145498	.	.
chr1	130939174	130939673	chr1	130699887	130700386	Il19|chr1:130699887-130700386	0.562355008590661	.	.
chr1	130939174	130939673	chr1	131015010	131015509	Il19|chr1:131015010-131015509	0.278048480141992	.	.
chr1	130939174	130939673	chr1	131068301	131068800	Il19|chr1:131068301-131068800	0.40590139497761	.	.
chr1	130939174	130939673	chr1	131068951	131069450	Il19|chr1:131068951-131069450	0.381890196040584	.	.
chr1	130939174	130939673	chr1	131200536	131201035	Il19|chr1:131200536-131201035	0.311062576368948	.	.
chr1	131137511	131138010	chr1	131068951	131069450	Dyrk3|chr1:131068951-131069450	0.376375099373867	.	.
chr1	131137511	131138010	chr1	131200536	131201035	Dyrk3|chr1:131200536-131201035	0.456348333610044	.	.
chr1	131138073	131138572	chr1	130947143	130947642	Dyrk3|chr1:130947143-130947642	0.423636538135316	.	.
chr1	131152939	131153438	chr1	131120202	131120701	Eif2d|chr1:131120202-131120701	0.323921619146685	.	.
chr1	131152939	131153438	chr1	131125876	131126375	Eif2d|chr1:131125876-131126375	0.367788274571027	.	.
chr1	131244461	131244960	chr1	131120202	131120701	Rassf5|chr1:131120202-131120701	0.300826862857299	.	.
chr1	131245008	131245507	chr1	131024849	131025348	Rassf5|chr1:131024849-131025348	0.491176684803933	.	.
chr1	131245008	131245507	chr1	131173818	131174317	Rassf5|chr1:131173818-131174317	0.452329993881077	.	.
chr1	131245008	131245507	chr1	131186102	131186601	Rassf5|chr1:131186102-131186601	0.468785911490827	.	.
chr1	131259797	131260296	chr1	131260313	131260812	Gm28914|chr1:131260313-131260812	0.409955045537893	.	.
chr1	131527318	131527817	chr1	131297143	131297642	Fam72a|chr1:131297143-131297642	0.43084634259791	.	.
chr1	131527318	131527817	chr1	131297143	131297642	Srgap2|chr1:131297143-131297642	0.43084634259791	.	.
chr1	131527318	131527817	chr1	131573579	131574078	Fam72a|chr1:131573579-131574078	0.323060521873102	.	.
chr1	131527318	131527817	chr1	131573579	131574078	Srgap2|chr1:131573579-131574078	0.323060521873102	.	.
chr1	131527318	131527817	chr1	131817313	131817812	Fam72a|chr1:131817313-131817812	0.416417289379789	.	.
chr1	131527318	131527817	chr1	131817313	131817812	Srgap2|chr1:131817313-131817812	0.416417289379789	.	.
chr1	131827667	131828166	chr1	132121195	132121694	Slc41a1|chr1:132121195-132121694	0.503364917885811	.	.
chr1	131910162	131910661	chr1	131573579	131574078	Nucks1|chr1:131573579-131574078	0.463913166105655	.	.
chr1	131910666	131911165	chr1	131501757	131502256	Nucks1|chr1:131501757-131502256	0.297426302855298	.	.
chr1	131910666	131911165	chr1	131765519	131766018	Nucks1|chr1:131765519-131766018	0.302029230165581	.	.
chr1	131910666	131911165	chr1	132231860	132232359	Nucks1|chr1:132231860-132232359	0.29185720315144	.	.
chr1	132007294	132007793	chr1	132040976	132041475	Elk4|chr1:132040976-132041475	0.294402909975136	.	.
chr1	132007294	132007793	chr1	132040976	132041475	Elk4|chr1:132040976-132041475	0.294402909975137	.	.
chr1	132007294	132007793	chr1	132066622	132067121	Elk4|chr1:132066622-132067121	0.310024555988964	.	.
chr1	132007294	132007793	chr1	132355762	132356261	Elk4|chr1:132355762-132356261	0.317707396994311	.	.
chr1	132007294	132007793	chr1	132367533	132368032	Elk4|chr1:132367533-132368032	0.502086429483751	.	.
chr1	132007800	132008299	chr1	132040976	132041475	Elk4|chr1:132040976-132041475	0.296839950615508	.	.
chr1	132007800	132008299	chr1	132355762	132356261	Elk4|chr1:132355762-132356261	0.316842612070762	.	.
chr1	132007800	132008299	chr1	132367533	132368032	Elk4|chr1:132367533-132368032	0.28478571112964	.	.
chr1	132007800	132008299	chr1	132436492	132436991	Elk4|chr1:132436492-132436991	0.291183854574169	.	.
chr1	132067139	132067638	chr1	132040976	132041475	Mfsd4a|chr1:132040976-132041475	0.320140140993196	.	.
chr1	132067139	132067638	chr1	132295451	132295950	Mfsd4a|chr1:132295451-132295950	0.497041715389904	.	.
chr1	132067139	132067638	chr1	132325618	132326117	Mfsd4a|chr1:132325618-132326117	0.368343305445743	.	.
chr1	132067139	132067638	chr1	132437097	132437596	Mfsd4a|chr1:132437097-132437596	0.341892275490567	.	.
chr1	132067653	132068152	chr1	131817313	131817812	Mfsd4a|chr1:131817313-131817812	0.281329073917681	.	.
chr1	132067653	132068152	chr1	132295451	132295950	Mfsd4a|chr1:132295451-132295950	0.543086917740629	.	.
chr1	132067653	132068152	chr1	132325618	132326117	Mfsd4a|chr1:132325618-132326117	0.473649293517296	.	.
chr1	132315820	132316319	chr1	132208097	132208596	Nuak2|chr1:132208097-132208596	0.294851386093773	.	.
chr1	132315820	132316319	chr1	132295451	132295950	Nuak2|chr1:132295451-132295950	0.385951687326938	.	.
chr1	132315820	132316319	chr1	132437097	132437596	Nuak2|chr1:132437097-132437596	0.29386263826768	.	.
chr1	132417199	132417698	chr1	132367533	132368032	Dstyk|chr1:132367533-132368032	0.488598539136034	.	.
chr1	132477175	132477674	chr1	132190118	132190617	6030442K20Rik|chr1:132190118-132190617	0.421871671900089	.	.
chr1	132477175	132477674	chr1	132190118	132190617	Rbbp5|chr1:132190118-132190617	0.421871671900089	.	.
chr1	132477175	132477674	chr1	132208097	132208596	6030442K20Rik|chr1:132208097-132208596	0.463487338673624	.	.
chr1	132477175	132477674	chr1	132208097	132208596	Rbbp5|chr1:132208097-132208596	0.463487338673624	.	.
chr1	132477175	132477674	chr1	132325618	132326117	6030442K20Rik|chr1:132325618-132326117	0.398655810546279	.	.
chr1	132477175	132477674	chr1	132325618	132326117	Rbbp5|chr1:132325618-132326117	0.398655810546279	.	.
chr1	132477175	132477674	chr1	132437097	132437596	6030442K20Rik|chr1:132437097-132437596	0.594074678290118	.	.
chr1	132477175	132477674	chr1	132437097	132437596	Rbbp5|chr1:132437097-132437596	0.594074678290118	.	.
chr1	132880112	132880611	chr1	132797759	132798258	Lrrn2|chr1:132797759-132798258	0.283933730358753	.	.
chr1	132880112	132880611	chr1	132962008	132962507	Lrrn2|chr1:132962008-132962507	0.416906741837255	.	.
chr1	132880112	132880611	chr1	133025155	133025654	Lrrn2|chr1:133025155-133025654	0.333572787087474	.	.
chr1	132880112	132880611	chr1	133152043	133152542	Lrrn2|chr1:133152043-133152542	0.352399786681292	.	.
chr1	132880112	132880611	chr1	133209951	133210450	Lrrn2|chr1:133209951-133210450	0.394136462352649	.	.
chr1	133045916	133046415	chr1	133235963	133236462	Pik3c2b|chr1:133235963-133236462	0.362373057084758	.	.
chr1	133130962	133131461	chr1	132903397	132903896	Ppp1r15b|chr1:132903397-132903896	0.326925416833223	.	.
chr1	133130962	133131461	chr1	132931224	132931723	Ppp1r15b|chr1:132931224-132931723	0.284761467873097	.	.
chr1	133130962	133131461	chr1	133101330	133101829	Ppp1r15b|chr1:133101330-133101829	0.31283821001179	.	.
chr1	133130962	133131461	chr1	133215126	133215625	Ppp1r15b|chr1:133215126-133215625	0.354809994725339	.	.
chr1	133130962	133131461	chr1	133235963	133236462	Ppp1r15b|chr1:133235963-133236462	0.340174273805219	.	.
chr1	133131519	133132018	chr1	133101330	133101829	Ppp1r15b|chr1:133101330-133101829	0.428063783398518	.	.
chr1	133131519	133132018	chr1	133297327	133297826	Ppp1r15b|chr1:133297327-133297826	0.384559500935039	.	.
chr1	133131519	133132018	chr1	133297327	133297826	Ppp1r15b|chr1:133297327-133297826	0.38455950093504	.	.
chr1	133163688	133164187	chr1	132934866	132935365	Plekha6|chr1:132934866-132935365	0.287568519965011	.	.
chr1	133163688	133164187	chr1	133180923	133181422	Plekha6|chr1:133180923-133181422	0.337075241524952	.	.
chr1	133163688	133164187	chr1	133260828	133261327	Plekha6|chr1:133260828-133261327	0.46158863798241	.	.
chr1	133163688	133164187	chr1	133353486	133353985	Plekha6|chr1:133353486-133353985	0.280338692056257	.	.
chr1	133163688	133164187	chr1	133393141	133393640	Plekha6|chr1:133393141-133393640	0.448097233464626	.	.
chr1	133163688	133164187	chr1	133470215	133470714	Plekha6|chr1:133470215-133470714	0.430902803423073	.	.
chr1	133163688	133164187	chr1	133470986	133471485	Plekha6|chr1:133470986-133471485	0.372985191708137	.	.
chr1	133163688	133164187	chr1	133492051	133492550	Plekha6|chr1:133492051-133492550	0.575926584638097	.	.
chr1	133163688	133164187	chr1	133492567	133493066	Plekha6|chr1:133492567-133493066	0.530678889329302	.	.
chr1	133363199	133363698	chr1	133033695	133034194	Etnk2|chr1:133033695-133034194	0.55671574230956	.	.
chr1	133363199	133363698	chr1	133101330	133101829	Etnk2|chr1:133101330-133101829	0.309959787111853	.	.
chr1	133363199	133363698	chr1	133182300	133182799	Etnk2|chr1:133182300-133182799	0.37940913702604	.	.
chr1	133363199	133363698	chr1	133215126	133215625	Etnk2|chr1:133215126-133215625	0.443582481909799	.	.
chr1	133363199	133363698	chr1	133235963	133236462	Etnk2|chr1:133235963-133236462	0.471115963953818	.	.
chr1	133363199	133363698	chr1	133368643	133369142	Etnk2|chr1:133368643-133369142	0.296286835275532	.	.
chr1	133363199	133363698	chr1	133745463	133745962	Etnk2|chr1:133745463-133745962	0.32719240030522	.	.
chr1	133363828	133364327	chr1	133152043	133152542	Etnk2|chr1:133152043-133152542	0.306826307182995	.	.
chr1	133363828	133364327	chr1	133182300	133182799	Etnk2|chr1:133182300-133182799	0.472000425165256	.	.
chr1	133363828	133364327	chr1	133209951	133210450	Etnk2|chr1:133209951-133210450	0.327584600961382	.	.
chr1	133363828	133364327	chr1	133434388	133434887	Etnk2|chr1:133434388-133434887	0.357747896592	.	.
chr1	133424176	133424675	chr1	133025155	133025654	Sox13|chr1:133025155-133025654	0.456214377303426	.	.
chr1	133424176	133424675	chr1	133158995	133159494	Sox13|chr1:133158995-133159494	0.357415570080755	.	.
chr1	133424176	133424675	chr1	133180923	133181422	Sox13|chr1:133180923-133181422	0.27954123306674	.	.
chr1	133424176	133424675	chr1	133226907	133227406	Sox13|chr1:133226907-133227406	0.457205202607609	.	.
chr1	133609585	133610084	chr1	133733166	133733665	Snrpe|chr1:133733166-133733665	0.389279402470899	.	.
chr1	133609585	133610084	chr1	133896218	133896717	Snrpe|chr1:133896218-133896717	0.283760382587276	.	.
chr1	133610089	133610588	chr1	133596626	133597125	Snrpe|chr1:133596626-133597125	0.374600979272012	.	.
chr1	133661173	133661672	chr1	133736167	133736666	Gm38394|chr1:133736167-133736666	0.309470532457075	.	.
chr1	133661173	133661672	chr1	133736167	133736666	Zbed6|chr1:133736167-133736666	0.309470532457075	.	.
chr1	133661173	133661672	chr1	133736167	133736666	Zc3h11a|chr1:133736167-133736666	0.309470532457075	.	.
chr1	133800824	133801323	chr1	133745463	133745962	Atp2b4|chr1:133745463-133745962	0.386994278281901	.	.
chr1	133800824	133801323	chr1	133762854	133763353	Atp2b4|chr1:133762854-133763353	0.363294059952607	.	.
chr1	133800824	133801323	chr1	133896218	133896717	Atp2b4|chr1:133896218-133896717	0.388664946351459	.	.
chr1	133800824	133801323	chr1	133908815	133909314	Atp2b4|chr1:133908815-133909314	0.437859787220656	.	.
chr1	133800824	133801323	chr1	133953272	133953771	Atp2b4|chr1:133953272-133953771	0.321682790174043	.	.
chr1	133800824	133801323	chr1	133953816	133954315	Atp2b4|chr1:133953816-133954315	0.376450630003857	.	.
chr1	133800824	133801323	chr1	134048675	134049174	Atp2b4|chr1:134048675-134049174	0.428986251332892	.	.
chr1	133908258	133908757	chr1	133745463	133745962	Optc|chr1:133745463-133745962	0.337615023840845	.	.
chr1	133908258	133908757	chr1	133762854	133763353	Optc|chr1:133762854-133763353	0.466978796477694	.	.
chr1	133908258	133908757	chr1	133908815	133909314	Optc|chr1:133908815-133909314	0.578203475898488	.	.
chr1	133908258	133908757	chr1	133953816	133954315	Optc|chr1:133953816-133954315	0.491400744404168	.	.
chr1	133908258	133908757	chr1	134048675	134049174	Optc|chr1:134048675-134049174	0.349397496814746	.	.
chr1	133920748	133921247	chr1	134048675	134049174	Prelp|chr1:134048675-134049174	0.301569643394083	.	.
chr1	133920748	133921247	chr1	134167845	134168344	Prelp|chr1:134167845-134168344	0.591607102796461	.	.
chr1	133920748	133921247	chr1	134241303	134241802	Prelp|chr1:134241303-134241802	0.314191184501634	.	.
chr1	134078899	134079398	chr1	133803930	133804429	Btg2|chr1:133803930-133804429	0.470785081716328	.	.
chr1	134078899	134079398	chr1	134045877	134046376	Btg2|chr1:134045877-134046376	0.335663466693293	.	.
chr1	134078899	134079398	chr1	134167845	134168344	Btg2|chr1:134167845-134168344	0.32779979273639	.	.
chr1	134078899	134079398	chr1	134168370	134168869	Btg2|chr1:134168370-134168869	0.432964399024049	.	.
chr1	134078899	134079398	chr1	134210146	134210645	Btg2|chr1:134210146-134210645	0.530374506718973	.	.
chr1	134078899	134079398	chr1	134238478	134238977	Btg2|chr1:134238478-134238977	0.293870978375446	.	.
chr1	134078899	134079398	chr1	134238992	134239491	Btg2|chr1:134238992-134239491	0.305205916195978	.	.
chr1	134078899	134079398	chr1	134244113	134244612	Btg2|chr1:134244113-134244612	0.482337902297173	.	.
chr1	134234747	134235246	chr1	134120037	134120536	Adora1|chr1:134120037-134120536	0.326891093627015	.	.
chr1	134332671	134333170	chr1	134099100	134099599	Ppfia4|chr1:134099100-134099599	0.288073456326347	.	.
chr1	134332671	134333170	chr1	134210146	134210645	Ppfia4|chr1:134210146-134210645	0.550650837300667	.	.
chr1	134332671	134333170	chr1	134244113	134244612	Ppfia4|chr1:134244113-134244612	0.340574283443	.	.
chr1	134332671	134333170	chr1	134344509	134345008	Ppfia4|chr1:134344509-134345008	0.35613249264293	.	.
chr1	134405737	134406236	chr1	134060782	134061281	Cyb5r1|chr1:134060782-134061281	0.426071015977081	.	.
chr1	134415089	134415588	chr1	134120037	134120536	Adipor1|chr1:134120037-134120536	0.360660118622915	.	.
chr1	134415089	134415588	chr1	134344509	134345008	Adipor1|chr1:134344509-134345008	0.325908026445201	.	.
chr1	134455268	134455767	chr1	134045877	134046376	Klhl12|chr1:134045877-134046376	0.453348288776623	.	.
chr1	134455268	134455767	chr1	134168370	134168869	Klhl12|chr1:134168370-134168869	0.412675079317374	.	.
chr1	134455268	134455767	chr1	134210146	134210645	Klhl12|chr1:134210146-134210645	0.421370740616132	.	.
chr1	134455268	134455767	chr1	134238992	134239491	Klhl12|chr1:134238992-134239491	0.312360012641921	.	.
chr1	134455268	134455767	chr1	134244113	134244612	Klhl12|chr1:134244113-134244612	0.468768531171003	.	.
chr1	134494334	134494833	chr1	134048675	134049174	Rabif|chr1:134048675-134049174	0.400330521054547	.	.
chr1	134494334	134494833	chr1	134120037	134120536	Rabif|chr1:134120037-134120536	0.305331410289686	.	.
chr1	134559917	134560416	chr1	134854235	134854734	Kdm5b|chr1:134854235-134854734	0.382278712369422	.	.
chr1	134955755	134956254	chr1	134804407	134804906	Ppp1r12b|chr1:134804407-134804906	0.425563986119821	.	.
chr1	134955755	134956254	chr1	135003356	135003855	Ppp1r12b|chr1:135003356-135003855	0.578928986065484	.	.
chr1	134955755	134956254	chr1	135171914	135172413	Ppp1r12b|chr1:135171914-135172413	0.585542591431649	.	.
chr1	134962267	134962766	chr1	135003356	135003855	Ube2t|chr1:135003356-135003855	0.304228325961244	.	.
chr1	134962267	134962766	chr1	135171914	135172413	Ube2t|chr1:135171914-135172413	0.292555994144116	.	.
chr1	135146503	135147002	chr1	134823177	134823676	Arl8a|chr1:134823177-134823676	0.467377129520247	.	.
chr1	135146503	135147002	chr1	134846503	134847002	Arl8a|chr1:134846503-134847002	0.508226766483382	.	.
chr1	135146503	135147002	chr1	134847918	134848417	Arl8a|chr1:134847918-134848417	0.652853710105192	.	.
chr1	135146503	135147002	chr1	134909447	134909946	Arl8a|chr1:134909447-134909946	0.437209035295586	.	.
chr1	135146503	135147002	chr1	135384182	135384681	Arl8a|chr1:135384182-135384681	0.486307605043083	.	.
chr1	135147293	135147792	chr1	134823177	134823676	Arl8a|chr1:134823177-134823676	0.472836575382276	.	.
chr1	135147293	135147792	chr1	134846503	134847002	Arl8a|chr1:134846503-134847002	0.414300657868678	.	.
chr1	135147293	135147792	chr1	134847918	134848417	Arl8a|chr1:134847918-134848417	0.374094953297702	.	.
chr1	135147293	135147792	chr1	134909447	134909946	Arl8a|chr1:134909447-134909946	0.331168918960269	.	.
chr1	135147293	135147792	chr1	135369061	135369560	Arl8a|chr1:135369061-135369560	0.580621333408433	.	.
chr1	135283180	135283679	chr1	135384182	135384681	Rnpep|chr1:135384182-135384681	0.302290724475111	.	.
chr1	135283180	135283679	chr1	135565073	135565572	Rnpep|chr1:135565073-135565572	0.300935512303567	.	.
chr1	135283732	135284231	chr1	135089460	135089959	Rnpep|chr1:135089460-135089959	0.404026082782623	.	.
chr1	135283732	135284231	chr1	135154328	135154827	Rnpep|chr1:135154328-135154827	0.398396045221783	.	.
chr1	135283732	135284231	chr1	135337186	135337685	Rnpep|chr1:135337186-135337685	0.399273152012583	.	.
chr1	135313568	135314067	chr1	135003356	135003855	Timm17a|chr1:135003356-135003855	0.370431569876475	.	.
chr1	135313568	135314067	chr1	135171914	135172413	Timm17a|chr1:135171914-135172413	0.402166355609513	.	.
chr1	135313568	135314067	chr1	135368172	135368671	Timm17a|chr1:135368172-135368671	0.329610728046186	.	.
chr1	135313568	135314067	chr1	135411611	135412110	Timm17a|chr1:135411611-135412110	0.512428099765879	.	.
chr1	135313568	135314067	chr1	135461130	135461629	Timm17a|chr1:135461130-135461629	0.312498391520766	.	.
chr1	135313568	135314067	chr1	135510265	135510764	Timm17a|chr1:135510265-135510764	0.560190070288723	.	.
chr1	135313568	135314067	chr1	135540242	135540741	Timm17a|chr1:135540242-135540741	0.444685196201323	.	.
chr1	135313568	135314067	chr1	135550893	135551392	Timm17a|chr1:135550893-135551392	0.437460518677532	.	.
chr1	135313568	135314067	chr1	135659542	135660041	Timm17a|chr1:135659542-135660041	0.473594829199325	.	.
chr1	135374611	135375110	chr1	135369061	135369560	Shisa4|chr1:135369061-135369560	0.350002564106829	.	.
chr1	135374611	135375110	chr1	135385135	135385634	Shisa4|chr1:135385135-135385634	0.377143559397348	.	.
chr1	135375176	135375675	chr1	135544695	135545194	Shisa4|chr1:135544695-135545194	0.413585048084754	.	.
chr1	135375176	135375675	chr1	135593566	135594065	Shisa4|chr1:135593566-135594065	0.309879615260384	.	.
chr1	135375176	135375675	chr1	135671924	135672423	Shisa4|chr1:135671924-135672423	0.514532392467658	.	.
chr1	135413974	135414473	chr1	135368172	135368671	Gm28277|chr1:135368172-135368671	0.309653959641792	.	.
chr1	135430227	135430726	chr1	135003356	135003855	Ipo9|chr1:135003356-135003855	0.386144514097854	.	.
chr1	135430227	135430726	chr1	135089460	135089959	Ipo9|chr1:135089460-135089959	0.291431403160937	.	.
chr1	135430227	135430726	chr1	135171914	135172413	Ipo9|chr1:135171914-135172413	0.380621544033468	.	.
chr1	135430227	135430726	chr1	135337186	135337685	Ipo9|chr1:135337186-135337685	0.418468546242095	.	.
chr1	135430227	135430726	chr1	135368172	135368671	Ipo9|chr1:135368172-135368671	0.406792683641272	.	.
chr1	135430227	135430726	chr1	135411611	135412110	Ipo9|chr1:135411611-135412110	0.580360420255187	.	.
chr1	135430227	135430726	chr1	135461130	135461629	Ipo9|chr1:135461130-135461629	0.502142898477245	.	.
chr1	135430227	135430726	chr1	135510265	135510764	Ipo9|chr1:135510265-135510764	0.630147432339807	.	.
chr1	135430227	135430726	chr1	135540242	135540741	Ipo9|chr1:135540242-135540741	0.476531924756453	.	.
chr1	135430227	135430726	chr1	135550893	135551392	Ipo9|chr1:135550893-135551392	0.542281660927572	.	.
chr1	135430227	135430726	chr1	135659542	135660041	Ipo9|chr1:135659542-135660041	0.452225863223194	.	.
chr1	135585020	135585519	chr1	135385135	135385634	Gm4793|chr1:135385135-135385634	0.303328163093138	.	.
chr1	135585020	135585519	chr1	135546010	135546509	Gm4793|chr1:135546010-135546509	0.528907072828995	.	.
chr1	135585020	135585519	chr1	135585530	135586029	Gm4793|chr1:135585530-135586029	0.350830255553508	.	.
chr1	135687315	135687814	chr1	135337186	135337685	Nav1|chr1:135337186-135337685	0.34328923784174	.	.
chr1	135687315	135687814	chr1	135411611	135412110	Nav1|chr1:135411611-135412110	0.565100995558307	.	.
chr1	135687315	135687814	chr1	135461130	135461629	Nav1|chr1:135461130-135461629	0.304981780055282	.	.
chr1	135687315	135687814	chr1	135510265	135510764	Nav1|chr1:135510265-135510764	0.44545214736199	.	.
chr1	135687315	135687814	chr1	135550893	135551392	Nav1|chr1:135550893-135551392	0.282692426016279	.	.
chr1	135687315	135687814	chr1	135699225	135699724	Nav1|chr1:135699225-135699724	0.313003874573644	.	.
chr1	135687315	135687814	chr1	135781217	135781716	Nav1|chr1:135781217-135781716	0.288187928318482	.	.
chr1	135687906	135688405	chr1	135544695	135545194	Nav1|chr1:135544695-135545194	0.285845116853691	.	.
chr1	135687906	135688405	chr1	135671924	135672423	Nav1|chr1:135671924-135672423	0.328724199939953	.	.
chr1	135687906	135688405	chr1	135752912	135753411	Nav1|chr1:135752912-135753411	0.432477032038402	.	.
chr1	135766118	135766617	chr1	135540242	135540741	Phlda3|chr1:135540242-135540741	0.295274275050771	.	.
chr1	135766118	135766617	chr1	135546010	135546509	Phlda3|chr1:135546010-135546509	0.325352770308973	.	.
chr1	135766118	135766617	chr1	135585530	135586029	Phlda3|chr1:135585530-135586029	0.338222169930194	.	.
chr1	135766118	135766617	chr1	135659542	135660041	Phlda3|chr1:135659542-135660041	0.329185335745783	.	.
chr1	135766118	135766617	chr1	136089207	136089706	Phlda3|chr1:136089207-136089706	0.474344915426188	.	.
chr1	135766118	135766617	chr1	136089713	136090212	Phlda3|chr1:136089713-136090212	0.42857045298838	.	.
chr1	135766118	135766617	chr1	136140240	136140739	Phlda3|chr1:136140240-136140739	0.384417220438298	.	.
chr1	135778593	135779092	chr1	135540242	135540741	Tnni1|chr1:135540242-135540741	0.455512443456084	.	.
chr1	135778593	135779092	chr1	135546010	135546509	Tnni1|chr1:135546010-135546509	0.294192925376951	.	.
chr1	135778593	135779092	chr1	135729298	135729797	Tnni1|chr1:135729298-135729797	0.533393643252432	.	.
chr1	135778593	135779092	chr1	135771895	135772394	Tnni1|chr1:135771895-135772394	0.359870479320515	.	.
chr1	136051392	136051891	chr1	135781217	135781716	Ascl5|chr1:135781217-135781716	0.423987123028166	.	.
chr1	136051392	136051891	chr1	136017772	136018271	Ascl5|chr1:136017772-136018271	0.481931710203572	.	.
chr1	136131078	136131577	chr1	135771895	135772394	Gm15850|chr1:135771895-135772394	0.521717723290801	.	.
chr1	136131078	136131577	chr1	135771895	135772394	Kif21b|chr1:135771895-135772394	0.521717723290801	.	.
chr1	136131078	136131577	chr1	136170040	136170539	Gm15850|chr1:136170040-136170539	0.420145313737658	.	.
chr1	136131078	136131577	chr1	136170040	136170539	Kif21b|chr1:136170040-136170539	0.420145313737658	.	.
chr1	136260203	136260702	chr1	136089207	136089706	Gpr25|chr1:136089207-136089706	0.477759519894725	.	.
chr1	136260203	136260702	chr1	136089713	136090212	Gpr25|chr1:136089713-136090212	0.69586924541245	.	.
chr1	136260203	136260702	chr1	136140240	136140739	Gpr25|chr1:136140240-136140739	0.485863858299158	.	.
chr1	136345905	136346404	chr1	136089207	136089706	Camsap2|chr1:136089207-136089706	0.40973520991115	.	.
chr1	136345905	136346404	chr1	136089713	136090212	Camsap2|chr1:136089713-136090212	0.478946033259152	.	.
chr1	136345905	136346404	chr1	136140240	136140739	Camsap2|chr1:136140240-136140739	0.34218386545	.	.
chr1	136415292	136415791	chr1	136017772	136018271	9230116N13Rik|chr1:136017772-136018271	0.477155504267183	.	.
chr1	136415292	136415791	chr1	136017772	136018271	Ddx59|chr1:136017772-136018271	0.477155504267183	.	.
chr1	136415292	136415791	chr1	136280704	136281203	9230116N13Rik|chr1:136280704-136281203	0.309478521051342	.	.
chr1	136415292	136415791	chr1	136280704	136281203	Ddx59|chr1:136280704-136281203	0.309478521051342	.	.
chr1	136415292	136415791	chr1	136325874	136326373	9230116N13Rik|chr1:136325874-136326373	0.438153981943429	.	.
chr1	136415292	136415791	chr1	136325874	136326373	Ddx59|chr1:136325874-136326373	0.438153981943429	.	.
chr1	136415292	136415791	chr1	136521473	136521972	9230116N13Rik|chr1:136521473-136521972	0.318503626198937	.	.
chr1	136415292	136415791	chr1	136521473	136521972	Ddx59|chr1:136521473-136521972	0.318503626198937	.	.
chr1	136415292	136415791	chr1	136527075	136527574	9230116N13Rik|chr1:136527075-136527574	0.669200528656947	.	.
chr1	136415292	136415791	chr1	136527075	136527574	Ddx59|chr1:136527075-136527574	0.669200528656947	.	.
chr1	136415292	136415791	chr1	136612909	136613408	9230116N13Rik|chr1:136612909-136613408	0.348693713461859	.	.
chr1	136415292	136415791	chr1	136612909	136613408	Ddx59|chr1:136612909-136613408	0.348693713461859	.	.
chr1	136415292	136415791	chr1	136613430	136613929	9230116N13Rik|chr1:136613430-136613929	0.673238705222984	.	.
chr1	136415292	136415791	chr1	136613430	136613929	Ddx59|chr1:136613430-136613929	0.673238705222984	.	.
chr1	136415292	136415791	chr1	136740759	136741258	9230116N13Rik|chr1:136740759-136741258	0.530849218436107	.	.
chr1	136415292	136415791	chr1	136740759	136741258	Ddx59|chr1:136740759-136741258	0.530849218436107	.	.
chr1	136465093	136465592	chr1	136109423	136109922	Kif14|chr1:136109423-136109922	0.309569445991048	.	.
chr1	136466035	136466534	chr1	136055738	136056237	Kif14|chr1:136055738-136056237	0.291223361541678	.	.
chr1	136466035	136466534	chr1	136089207	136089706	Kif14|chr1:136089207-136089706	0.49222862908536	.	.
chr1	136466035	136466534	chr1	136089713	136090212	Kif14|chr1:136089713-136090212	0.550745504270351	.	.
chr1	136466035	136466534	chr1	136140240	136140739	Kif14|chr1:136140240-136140739	0.490953023575199	.	.
chr1	136466035	136466534	chr1	136140240	136140739	Kif14|chr1:136140240-136140739	0.4909530235752	.	.
chr1	136624613	136625112	chr1	136280704	136281203	Platr23|chr1:136280704-136281203	0.458413175571531	.	.
chr1	136624613	136625112	chr1	136280704	136281203	Zfp281|chr1:136280704-136281203	0.458413175571531	.	.
chr1	136624613	136625112	chr1	136527075	136527574	Platr23|chr1:136527075-136527574	0.353098503724206	.	.
chr1	136624613	136625112	chr1	136527075	136527574	Zfp281|chr1:136527075-136527574	0.353098503724206	.	.
chr1	136624613	136625112	chr1	136612909	136613408	Platr23|chr1:136612909-136613408	0.429940546032164	.	.
chr1	136624613	136625112	chr1	136612909	136613408	Zfp281|chr1:136612909-136613408	0.429940546032164	.	.
chr1	136624613	136625112	chr1	136613430	136613929	Platr23|chr1:136613430-136613929	0.401014651343294	.	.
chr1	136624613	136625112	chr1	136613430	136613929	Zfp281|chr1:136613430-136613929	0.401014651343294	.	.
chr1	136624613	136625112	chr1	136740759	136741258	Platr23|chr1:136740759-136741258	0.469472321640924	.	.
chr1	136624613	136625112	chr1	136740759	136741258	Zfp281|chr1:136740759-136741258	0.469472321640924	.	.
chr1	136624613	136625112	chr1	136948337	136948836	Platr23|chr1:136948337-136948836	0.297393803932727	.	.
chr1	136624613	136625112	chr1	136948337	136948836	Zfp281|chr1:136948337-136948836	0.297393803932727	.	.
chr1	136624613	136625112	chr1	136948875	136949374	Platr23|chr1:136948875-136949374	0.337226985599125	.	.
chr1	136624613	136625112	chr1	136948875	136949374	Zfp281|chr1:136948875-136949374	0.337226985599125	.	.
chr1	137898255	137898754	chr1	138039178	138039677	Gm4258|chr1:138039178-138039677	0.281546992856292	.	.
chr1	138618987	138619486	chr1	138607516	138608015	Nek7|chr1:138607516-138608015	0.474437779232716	.	.
chr1	138618987	138619486	chr1	138695293	138695792	Nek7|chr1:138695293-138695792	0.486824697940266	.	.
chr1	138619514	138620013	chr1	138496255	138496754	Nek7|chr1:138496255-138496754	0.307798832325325	.	.
chr1	138619514	138620013	chr1	138496863	138497362	Nek7|chr1:138496863-138497362	0.347210105067915	.	.
chr1	138619514	138620013	chr1	138607516	138608015	Nek7|chr1:138607516-138608015	0.380846072747234	.	.
chr1	138619514	138620013	chr1	138617900	138618399	Nek7|chr1:138617900-138618399	0.289911230089897	.	.
chr1	138619514	138620013	chr1	138695293	138695792	Nek7|chr1:138695293-138695792	0.527863910668191	.	.
chr1	138619514	138620013	chr1	138801280	138801779	Nek7|chr1:138801280-138801779	0.517802518093252	.	.
chr1	138619514	138620013	chr1	138801880	138802379	Nek7|chr1:138801880-138802379	0.310084335962723	.	.
chr1	138619514	138620013	chr1	138835336	138835835	Nek7|chr1:138835336-138835835	0.558485925523686	.	.
chr1	138856629	138857128	chr1	138695293	138695792	2310009B15Rik|chr1:138695293-138695792	0.311887231112074	.	.
chr1	138856629	138857128	chr1	139244243	139244742	2310009B15Rik|chr1:139244243-139244742	0.335465714372112	.	.
chr1	138963206	138963705	chr1	138607516	138608015	Dennd1b|chr1:138607516-138608015	0.314274156711083	.	.
chr1	138963206	138963705	chr1	138695293	138695792	Dennd1b|chr1:138695293-138695792	0.57465198167396	.	.
chr1	138963206	138963705	chr1	139040186	139040685	Dennd1b|chr1:139040186-139040685	0.378409699031923	.	.
chr1	138963206	138963705	chr1	139072507	139073006	Dennd1b|chr1:139072507-139073006	0.320890824284451	.	.
chr1	138963206	138963705	chr1	139140235	139140734	Dennd1b|chr1:139140235-139140734	0.510996884421876	.	.
chr1	138963753	138964252	chr1	138695293	138695792	Dennd1b|chr1:138695293-138695792	0.340210786372131	.	.
chr1	138963753	138964252	chr1	138835336	138835835	Dennd1b|chr1:138835336-138835835	0.329077686785536	.	.
chr1	138963753	138964252	chr1	139072507	139073006	Dennd1b|chr1:139072507-139073006	0.297284717984724	.	.
chr1	138963753	138964252	chr1	139169899	139170398	Dennd1b|chr1:139169899-139170398	0.307221767489113	.	.
chr1	138963753	138964252	chr1	139171353	139171852	Dennd1b|chr1:139171353-139171852	0.402496122654116	.	.
chr1	138963753	138964252	chr1	139244243	139244742	Dennd1b|chr1:139244243-139244742	0.364599799225163	.	.
chr1	139421972	139422471	chr1	139000479	139000978	Zbtb41|chr1:139000479-139000978	0.384328781611378	.	.
chr1	139421972	139422471	chr1	139225089	139225588	Zbtb41|chr1:139225089-139225588	0.411937434769593	.	.
chr1	139421972	139422471	chr1	139291520	139292019	Zbtb41|chr1:139291520-139292019	0.284100410736563	.	.
chr1	139421972	139422471	chr1	139301857	139302356	Zbtb41|chr1:139301857-139302356	0.492923493776548	.	.
chr1	139454477	139454976	chr1	139340430	139340929	Aspm|chr1:139340430-139340929	0.334497295592982	.	.
chr1	143640493	143640992	chr1	143286168	143286667	B3galt2|chr1:143286168-143286667	0.343218380015388	.	.
chr1	143640493	143640992	chr1	143286695	143287194	B3galt2|chr1:143286695-143287194	0.471083310606594	.	.
chr1	143640493	143640992	chr1	143836933	143837432	B3galt2|chr1:143836933-143837432	0.326583099801768	.	.
chr1	143702603	143703102	chr1	143524539	143525038	Cdc73|chr1:143524539-143525038	0.345284865947035	.	.
chr1	143702603	143703102	chr1	143803496	143803995	Cdc73|chr1:143803496-143803995	0.284948432832488	.	.
chr1	143702603	143703102	chr1	143918991	143919490	Cdc73|chr1:143918991-143919490	0.55479972693461	.	.
chr1	143702603	143703102	chr1	143930714	143931213	Cdc73|chr1:143930714-143931213	0.281946103463713	.	.
chr1	143702603	143703102	chr1	143941351	143941850	Cdc73|chr1:143941351-143941850	0.352332451815548	.	.
chr1	143702603	143703102	chr1	143982649	143983148	Cdc73|chr1:143982649-143983148	0.329887234176673	.	.
chr1	143776839	143777338	chr1	143524539	143525038	Gm29170|chr1:143524539-143525038	0.448578456861391	.	.
chr1	143776839	143777338	chr1	143524539	143525038	Ro60|chr1:143524539-143525038	0.448578456861391	.	.
chr1	143776839	143777338	chr1	143524539	143525038	Uchl5|chr1:143524539-143525038	0.448578456861391	.	.
chr1	143776839	143777338	chr1	143644121	143644620	Gm29170|chr1:143644121-143644620	0.677532507814883	.	.
chr1	143776839	143777338	chr1	143644121	143644620	Ro60|chr1:143644121-143644620	0.677532507814883	.	.
chr1	143776839	143777338	chr1	143644121	143644620	Uchl5|chr1:143644121-143644620	0.677532507814883	.	.
chr1	143776839	143777338	chr1	143766448	143766947	Gm29170|chr1:143766448-143766947	0.457408868677152	.	.
chr1	143776839	143777338	chr1	143766448	143766947	Ro60|chr1:143766448-143766947	0.457408868677152	.	.
chr1	143776839	143777338	chr1	143766448	143766947	Uchl5|chr1:143766448-143766947	0.457408868677152	.	.
chr1	143776839	143777338	chr1	143803496	143803995	Gm29170|chr1:143803496-143803995	0.515975830144093	.	.
chr1	143776839	143777338	chr1	143803496	143803995	Ro60|chr1:143803496-143803995	0.515975830144093	.	.
chr1	143776839	143777338	chr1	143803496	143803995	Uchl5|chr1:143803496-143803995	0.515975830144093	.	.
chr1	143776839	143777338	chr1	143820018	143820517	Gm29170|chr1:143820018-143820517	0.342817542118178	.	.
chr1	143776839	143777338	chr1	143820018	143820517	Ro60|chr1:143820018-143820517	0.342817542118178	.	.
chr1	143776839	143777338	chr1	143820018	143820517	Uchl5|chr1:143820018-143820517	0.342817542118178	.	.
chr1	143776839	143777338	chr1	143836933	143837432	Gm29170|chr1:143836933-143837432	0.418306860495764	.	.
chr1	143776839	143777338	chr1	143836933	143837432	Ro60|chr1:143836933-143837432	0.418306860495764	.	.
chr1	143776839	143777338	chr1	143836933	143837432	Uchl5|chr1:143836933-143837432	0.418306860495764	.	.
chr1	143776839	143777338	chr1	143918991	143919490	Gm29170|chr1:143918991-143919490	0.452561574009093	.	.
chr1	143776839	143777338	chr1	143918991	143919490	Ro60|chr1:143918991-143919490	0.452561574009093	.	.
chr1	143776839	143777338	chr1	143918991	143919490	Uchl5|chr1:143918991-143919490	0.452561574009093	.	.
chr1	143776839	143777338	chr1	143919533	143920032	Gm29170|chr1:143919533-143920032	0.582637038305881	.	.
chr1	143776839	143777338	chr1	143919533	143920032	Gm29170|chr1:143919533-143920032	0.582637038305882	.	.
chr1	143776839	143777338	chr1	143919533	143920032	Ro60|chr1:143919533-143920032	0.582637038305881	.	.
chr1	143776839	143777338	chr1	143919533	143920032	Ro60|chr1:143919533-143920032	0.582637038305882	.	.
chr1	143776839	143777338	chr1	143919533	143920032	Uchl5|chr1:143919533-143920032	0.582637038305881	.	.
chr1	143776839	143777338	chr1	143919533	143920032	Uchl5|chr1:143919533-143920032	0.582637038305882	.	.
chr1	143776839	143777338	chr1	143930714	143931213	Gm29170|chr1:143930714-143931213	0.70952258519837	.	.
chr1	143776839	143777338	chr1	143930714	143931213	Ro60|chr1:143930714-143931213	0.70952258519837	.	.
chr1	143776839	143777338	chr1	143930714	143931213	Uchl5|chr1:143930714-143931213	0.70952258519837	.	.
chr1	144004041	144004540	chr1	143860248	143860747	Rgs2|chr1:143860248-143860747	0.32163326487389	.	.
chr1	144004041	144004540	chr1	143918991	143919490	Rgs2|chr1:143918991-143919490	0.573578078337602	.	.
chr1	144004041	144004540	chr1	143941351	143941850	Rgs2|chr1:143941351-143941850	0.589931315995298	.	.
chr1	144004041	144004540	chr1	143982649	143983148	Rgs2|chr1:143982649-143983148	0.453869535191767	.	.
chr1	144004041	144004540	chr1	144012255	144012754	Rgs2|chr1:144012255-144012754	0.358665198939213	.	.
chr1	144004041	144004540	chr1	144119010	144119509	Rgs2|chr1:144119010-144119509	0.279863060551962	.	.
chr1	144004041	144004540	chr1	144119520	144120019	Rgs2|chr1:144119520-144120019	0.548029840528039	.	.
[truncated: 42,428 more rows]
