# Supplementary material for: Single-cell analysis of chromatin accessibility in the adult mouse brain
Source: Nature. 2023 Dec 13;624(7991):378–89. doi: 10.1038/s41586-023-06824-9 (PMC10719105; doi:10.1038/s41586-023-06824-9)
Supplement: Supplementary file 3 — Supplementary Tables 1–25 and their legends. [file 41586_2023_6824_MOESM3_ESM.zip › 2023-03-05453B-s3/SI Tables/SI Table 13 Summary of all the gene-cCRE correlations/sa2subclass.MH_Tac2_Glut.pdc.bedpe]

chr1	3670775	3671274	chr1	3552481	3552980	Xkr4|chr1:3552481-3552980	0.188315063626793	.	.
chr1	3670775	3671274	chr1	3593515	3594014	Xkr4|chr1:3593515-3594014	0.0799103820731694	.	.
chr1	3670775	3671274	chr1	3650733	3651232	Xkr4|chr1:3650733-3651232	0.160577729828917	.	.
chr1	3670775	3671274	chr1	3651325	3651824	Xkr4|chr1:3651325-3651824	0.268247958949983	.	.
chr1	3670775	3671274	chr1	3788661	3789160	Xkr4|chr1:3788661-3789160	0.150333436011925	.	.
chr1	3671529	3672028	chr1	3552481	3552980	Xkr4|chr1:3552481-3552980	0.211818722604319	.	.
chr1	3671529	3672028	chr1	3593515	3594014	Xkr4|chr1:3593515-3594014	0.111424292736539	.	.
chr1	3671529	3672028	chr1	3650733	3651232	Xkr4|chr1:3650733-3651232	0.187819553247628	.	.
chr1	3671529	3672028	chr1	3651325	3651824	Xkr4|chr1:3651325-3651824	0.112173785269317	.	.
chr1	3672048	3672547	chr1	3552481	3552980	Xkr4|chr1:3552481-3552980	0.220012314293455	.	.
chr1	3672048	3672547	chr1	3593515	3594014	Xkr4|chr1:3593515-3594014	0.152048158871421	.	.
chr1	3672048	3672547	chr1	3651325	3651824	Xkr4|chr1:3651325-3651824	0.112098683390372	.	.
chr1	3672048	3672547	chr1	3913641	3914140	Xkr4|chr1:3913641-3914140	0.0856105936751106	.	.
chr1	4785497	4785996	chr1	4910611	4911110	Mrpl15|chr1:4910611-4911110	0.136546117805201	.	.
chr1	4785497	4785996	chr1	5018611	5019110	Mrpl15|chr1:5018611-5019110	0.102131887018154	.	.
chr1	4785497	4785996	chr1	5082818	5083317	Mrpl15|chr1:5082818-5083317	0.104748434147016	.	.
chr1	4785497	4785996	chr1	5170387	5170886	Mrpl15|chr1:5170387-5170886	0.111283556978487	.	.
chr1	4807592	4808091	chr1	4571692	4572191	Lypla1|chr1:4571692-4572191	0.101673554324132	.	.
chr1	4807592	4808091	chr1	5018611	5019110	Lypla1|chr1:5018611-5019110	0.0863461312528263	.	.
chr1	4807592	4808091	chr1	5082818	5083317	Lypla1|chr1:5082818-5083317	0.167105443843772	.	.
chr1	4807592	4808091	chr1	5232113	5232612	Lypla1|chr1:5232113-5232612	0.121748892890032	.	.
chr1	4857480	4857979	chr1	4571692	4572191	Tcea1|chr1:4571692-4572191	0.101413412092315	.	.
chr1	4857480	4857979	chr1	4910611	4911110	Tcea1|chr1:4910611-4911110	0.0997871402369469	.	.
chr1	4857480	4857979	chr1	4989395	4989894	Tcea1|chr1:4989395-4989894	0.0873513103731039	.	.
chr1	4857480	4857979	chr1	4989395	4989894	Tcea1|chr1:4989395-4989894	0.087351310373104	.	.
chr1	4857480	4857979	chr1	5018611	5019110	Tcea1|chr1:5018611-5019110	0.192449128463771	.	.
chr1	4857480	4857979	chr1	5019201	5019700	Tcea1|chr1:5019201-5019700	0.15476752512659	.	.
chr1	4857480	4857979	chr1	5106380	5106879	Tcea1|chr1:5106380-5106879	0.178490479473056	.	.
chr1	4857480	4857979	chr1	5232113	5232612	Tcea1|chr1:5232113-5232612	0.138317629215967	.	.
chr1	4858123	4858622	chr1	4689112	4689611	Tcea1|chr1:4689112-4689611	0.195051910329575	.	.
chr1	4858123	4858622	chr1	5170387	5170886	Tcea1|chr1:5170387-5170886	0.0901829199617185	.	.
chr1	4858123	4858622	chr1	5220605	5221104	Tcea1|chr1:5220605-5221104	0.112661456489481	.	.
chr1	4970513	4971012	chr1	4989395	4989894	Gm16041|chr1:4989395-4989894	0.112452650421449	.	.
chr1	4970513	4971012	chr1	5106380	5106879	Gm16041|chr1:5106380-5106879	0.0846878464156182	.	.
chr1	4970513	4971012	chr1	5232113	5232612	Gm16041|chr1:5232113-5232612	0.0961787620894703	.	.
chr1	5588179	5588678	chr1	5548815	5549314	Oprk1|chr1:5548815-5549314	0.2704105051439	.	.
chr1	6214386	6214885	chr1	6382628	6383127	4732440D04Rik|chr1:6382628-6383127	0.0850365194098023	.	.
chr1	6358598	6359097	chr1	6324541	6325040	Alkal1|chr1:6324541-6325040	0.109134431946063	.	.
chr1	7088594	7089093	chr1	6928800	6929299	Pcmtd1|chr1:6928800-6929299	0.0964218655453804	.	.
chr1	7088594	7089093	chr1	7054962	7055461	Pcmtd1|chr1:7054962-7055461	0.189691545287271	.	.
chr1	7088594	7089093	chr1	7055478	7055977	Pcmtd1|chr1:7055478-7055977	0.113185314216547	.	.
chr1	7088594	7089093	chr1	7201580	7202079	Pcmtd1|chr1:7201580-7202079	0.0990828474467794	.	.
chr1	7088594	7089093	chr1	7457789	7458288	Pcmtd1|chr1:7457789-7458288	0.110086521327525	.	.
chr1	7397837	7398336	chr1	7010156	7010655	Gm26901|chr1:7010156-7010655	0.120170088090838	.	.
chr1	7397837	7398336	chr1	7201580	7202079	Gm26901|chr1:7201580-7202079	0.0819757196302642	.	.
chr1	7397837	7398336	chr1	7201580	7202079	Gm26901|chr1:7201580-7202079	0.0819757196302643	.	.
chr1	7397837	7398336	chr1	7543474	7543973	Gm26901|chr1:7543474-7543973	0.14270741078083	.	.
chr1	7397837	7398336	chr1	7678452	7678951	Gm26901|chr1:7678452-7678951	0.0950776768244422	.	.
chr1	7398342	7398841	chr1	7054962	7055461	Gm26901|chr1:7054962-7055461	0.14959229915711	.	.
chr1	7398342	7398841	chr1	7543474	7543973	Gm26901|chr1:7543474-7543973	0.110689338149338	.	.
chr1	7398342	7398841	chr1	7678452	7678951	Gm26901|chr1:7678452-7678951	0.108963473007389	.	.
chr1	9298975	9299474	chr1	9100719	9101218	Sntg1|chr1:9100719-9101218	0.111419986106491	.	.
chr1	9298975	9299474	chr1	9298270	9298769	Sntg1|chr1:9298270-9298769	0.0792228274000637	.	.
chr1	9299496	9299995	chr1	9541113	9541612	Sntg1|chr1:9541113-9541612	0.137372548401835	.	.
chr1	9545042	9545541	chr1	9564420	9564919	Rrs1|chr1:9564420-9564919	0.106339918885665	.	.
chr1	9545042	9545541	chr1	9573148	9573647	Rrs1|chr1:9573148-9573647	0.1608464757192	.	.
chr1	9600949	9601448	chr1	9564420	9564919	Vxn|chr1:9564420-9564919	0.0950634275060274	.	.
chr1	9630048	9630547	chr1	9564420	9564919	2610203C22Rik|chr1:9564420-9564919	0.342449389796491	.	.
chr1	9700817	9701316	chr1	9298270	9298769	Mybl1|chr1:9298270-9298769	0.133906283550831	.	.
chr1	9700817	9701316	chr1	9564420	9564919	Mybl1|chr1:9564420-9564919	0.136107430580926	.	.
chr1	10719138	10719637	chr1	10269177	10269676	Cpa6|chr1:10269177-10269676	0.0842506216017627	.	.
chr1	10719138	10719637	chr1	10403740	10404239	Cpa6|chr1:10403740-10404239	0.0904484340970658	.	.
chr1	10719138	10719637	chr1	10601360	10601859	Cpa6|chr1:10601360-10601859	0.0873054984582169	.	.
chr1	10719138	10719637	chr1	10718502	10719001	Cpa6|chr1:10718502-10719001	0.288255225661285	.	.
chr1	10719138	10719637	chr1	10794271	10794770	Cpa6|chr1:10794271-10794770	0.195526477983666	.	.
chr1	10993243	10993742	chr1	10523457	10523956	Prex2|chr1:10523457-10523956	0.2917442021221	.	.
chr1	10993243	10993742	chr1	10596332	10596831	Prex2|chr1:10596332-10596831	0.169776698402808	.	.
chr1	10993243	10993742	chr1	10646902	10647401	Prex2|chr1:10646902-10647401	0.107336457168643	.	.
chr1	10993243	10993742	chr1	10706683	10707182	Prex2|chr1:10706683-10707182	0.217716471053977	.	.
chr1	10993243	10993742	chr1	10756941	10757440	Prex2|chr1:10756941-10757440	0.336641090129104	.	.
chr1	10993243	10993742	chr1	10759501	10760000	Prex2|chr1:10759501-10760000	0.131874585140031	.	.
chr1	10993243	10993742	chr1	10830043	10830542	Prex2|chr1:10830043-10830542	0.235707449794152	.	.
chr1	10993243	10993742	chr1	10933104	10933603	Prex2|chr1:10933104-10933603	0.190790838785836	.	.
chr1	10993772	10994271	chr1	10523457	10523956	Prex2|chr1:10523457-10523956	0.254344134483374	.	.
chr1	10993772	10994271	chr1	10596332	10596831	Prex2|chr1:10596332-10596831	0.119263472101142	.	.
chr1	10993772	10994271	chr1	10706683	10707182	Prex2|chr1:10706683-10707182	0.313282452867569	.	.
chr1	10993772	10994271	chr1	10756941	10757440	Prex2|chr1:10756941-10757440	0.300591986096471	.	.
chr1	10993772	10994271	chr1	10759501	10760000	Prex2|chr1:10759501-10760000	0.139472728864401	.	.
chr1	10993772	10994271	chr1	10830043	10830542	Prex2|chr1:10830043-10830542	0.269748767910102	.	.
chr1	10993772	10994271	chr1	10933104	10933603	Prex2|chr1:10933104-10933603	0.108947098468287	.	.
chr1	11413910	11414409	chr1	11348197	11348696	A830018L16Rik|chr1:11348197-11348696	0.295939437347707	.	.
chr1	11413910	11414409	chr1	11405564	11406063	A830018L16Rik|chr1:11405564-11406063	0.127908141707662	.	.
chr1	11413910	11414409	chr1	11657996	11658495	A830018L16Rik|chr1:11657996-11658495	0.0953958263255375	.	.
chr1	13589563	13590062	chr1	13573930	13574429	Tram1|chr1:13573930-13574429	0.142038239222739	.	.
chr1	13589563	13590062	chr1	13614216	13614715	Tram1|chr1:13614216-13614715	0.171420675735594	.	.
chr1	13589563	13590062	chr1	13614814	13615313	Tram1|chr1:13614814-13615313	0.264612809596205	.	.
chr1	13589563	13590062	chr1	13835361	13835860	Tram1|chr1:13835361-13835860	0.177678631518118	.	.
chr1	13659706	13660205	chr1	13573930	13574429	Lactb2|chr1:13573930-13574429	0.095970578332612	.	.
chr1	13659706	13660205	chr1	13835361	13835860	Lactb2|chr1:13835361-13835860	0.0834578943436873	.	.
chr1	13660314	13660813	chr1	13835361	13835860	Lactb2|chr1:13835361-13835860	0.170663862530054	.	.
chr1	14309549	14310048	chr1	14257061	14257560	Eya1|chr1:14257061-14257560	0.125085546260514	.	.
chr1	14309549	14310048	chr1	14268065	14268564	Eya1|chr1:14268065-14268564	0.33352073650754	.	.
chr1	14309549	14310048	chr1	14348403	14348902	Eya1|chr1:14348403-14348902	0.148743990589127	.	.
chr1	14309549	14310048	chr1	14360046	14360545	Eya1|chr1:14360046-14360545	0.218113504134639	.	.
chr1	14309549	14310048	chr1	14375095	14375594	Eya1|chr1:14375095-14375594	0.122712872825382	.	.
chr1	14309549	14310048	chr1	14456772	14457271	Eya1|chr1:14456772-14457271	0.146627788030122	.	.
chr1	14309549	14310048	chr1	14544626	14545125	Eya1|chr1:14544626-14545125	0.113240058616073	.	.
chr1	14309549	14310048	chr1	14739996	14740495	Eya1|chr1:14739996-14740495	0.0804711679540414	.	.
chr1	14755218	14755717	chr1	14635842	14636341	Msc|chr1:14635842-14636341	0.0807571022719598	.	.
chr1	14755218	14755717	chr1	14869752	14870251	Msc|chr1:14869752-14870251	0.137797903240736	.	.
chr1	15805340	15805839	chr1	15936337	15936836	Terf1|chr1:15936337-15936836	0.140996083469989	.	.
chr1	15805340	15805839	chr1	16216324	16216823	Terf1|chr1:16216324-16216823	0.0877023249277042	.	.
chr1	15892493	15892992	chr1	15877110	15877609	Sbspon|chr1:15877110-15877609	0.266172486970874	.	.
chr1	15892493	15892992	chr1	15936337	15936836	Sbspon|chr1:15936337-15936836	0.340888515412152	.	.
chr1	15892493	15892992	chr1	15990959	15991458	Sbspon|chr1:15990959-15991458	0.586455533340452	.	.
chr1	15892493	15892992	chr1	15991489	15991988	Sbspon|chr1:15991489-15991988	0.345935425205446	.	.
chr1	15892493	15892992	chr1	16111684	16112183	Sbspon|chr1:16111684-16112183	0.27049832495069	.	.
chr1	15892493	15892992	chr1	16179087	16179586	Sbspon|chr1:16179087-16179586	0.339431698489378	.	.
chr1	16093096	16093595	chr1	15936337	15936836	4930444P10Rik|chr1:15936337-15936836	0.0928543243307476	.	.
chr1	16093096	16093595	chr1	15990959	15991458	4930444P10Rik|chr1:15990959-15991458	0.215756340521772	.	.
chr1	16093096	16093595	chr1	16111684	16112183	4930444P10Rik|chr1:16111684-16112183	0.143717119225968	.	.
chr1	16093096	16093595	chr1	16179087	16179586	4930444P10Rik|chr1:16179087-16179586	0.219065122903262	.	.
chr1	16105563	16106062	chr1	16248932	16249431	Rdh10|chr1:16248932-16249431	0.0842293698811966	.	.
chr1	16519761	16520260	chr1	16565311	16565810	Stau2|chr1:16565311-16565810	0.15248226205142	.	.
chr1	16519761	16520260	chr1	16597020	16597519	Stau2|chr1:16597020-16597519	0.138668049615031	.	.
chr1	16619102	16619601	chr1	16798252	16798751	Ube2w|chr1:16798252-16798751	0.0821328731900621	.	.
chr1	16657258	16657757	chr1	16798252	16798751	D030040B21Rik|chr1:16798252-16798751	0.152907428092107	.	.
chr1	16657258	16657757	chr1	16798252	16798751	Eloc|chr1:16798252-16798751	0.152907428092107	.	.
chr1	16664905	16665404	chr1	16597020	16597519	Tmem70|chr1:16597020-16597519	0.152327539680424	.	.
chr1	16664905	16665404	chr1	16964622	16965121	Tmem70|chr1:16964622-16965121	0.130808330183513	.	.
chr1	16665581	16666080	chr1	16597020	16597519	Tmem70|chr1:16597020-16597519	0.170227944628852	.	.
chr1	16688506	16689005	chr1	16565311	16565810	Ly96|chr1:16565311-16565810	0.117920149861233	.	.
chr1	17145142	17145641	chr1	17009588	17010087	Gdap1|chr1:17009588-17010087	0.09350406939122	.	.
chr1	17145142	17145641	chr1	17207490	17207989	Gdap1|chr1:17207490-17207989	0.105342346837098	.	.
chr1	17727070	17727569	chr1	17663400	17663899	Crispld1|chr1:17663400-17663899	0.0819764552243717	.	.
chr1	17727070	17727569	chr1	17663400	17663899	Gm16070|chr1:17663400-17663899	0.0819764552243717	.	.
chr1	17727608	17728107	chr1	17629502	17630001	Crispld1|chr1:17629502-17630001	0.0961287825564108	.	.
chr1	17727608	17728107	chr1	17629502	17630001	Gm16070|chr1:17629502-17630001	0.0961287825564108	.	.
chr1	17727608	17728107	chr1	17663400	17663899	Crispld1|chr1:17663400-17663899	0.182129058323481	.	.
chr1	17727608	17728107	chr1	17663400	17663899	Gm16070|chr1:17663400-17663899	0.182129058323481	.	.
chr1	18057998	18058497	chr1	18031856	18032355	Gm28756|chr1:18031856-18032355	0.164017862346211	.	.
chr1	18057998	18058497	chr1	18106146	18106645	Gm28756|chr1:18106146-18106645	0.193777377572233	.	.
chr1	18057998	18058497	chr1	18106689	18107188	Gm28756|chr1:18106689-18107188	0.127782992925178	.	.
chr1	18057998	18058497	chr1	18190855	18191354	Gm28756|chr1:18190855-18191354	0.0884901416313321	.	.
chr1	18058553	18059052	chr1	18031856	18032355	Gm28756|chr1:18031856-18032355	0.296478817495508	.	.
chr1	18058553	18059052	chr1	18043789	18044288	Gm28756|chr1:18043789-18044288	0.240188178095419	.	.
chr1	18058553	18059052	chr1	18106689	18107188	Gm28756|chr1:18106689-18107188	0.118827411129269	.	.
chr1	20670495	20670994	chr1	20332333	20332832	Gm28653|chr1:20332333-20332832	0.094440176126989	.	.
chr1	20670495	20670994	chr1	20332847	20333346	Gm28653|chr1:20332847-20333346	0.14203406245533	.	.
chr1	20670495	20670994	chr1	20605485	20605984	Gm28653|chr1:20605485-20605984	0.189047997759182	.	.
chr1	20670495	20670994	chr1	20671052	20671551	Gm28653|chr1:20671052-20671551	0.440386449820671	.	.
chr1	20670495	20670994	chr1	20699955	20700454	Gm28653|chr1:20699955-20700454	0.179408519225753	.	.
chr1	20670495	20670994	chr1	20933361	20933860	Gm28653|chr1:20933361-20933860	0.0798486060832853	.	.
chr1	20670495	20670994	chr1	20980496	20980995	Gm28653|chr1:20980496-20980995	0.0843945400048458	.	.
chr1	20670495	20670994	chr1	20980496	20980995	Gm28653|chr1:20980496-20980995	0.0843945400048459	.	.
chr1	20820187	20820686	chr1	20513637	20514136	Mcm3|chr1:20513637-20514136	0.0969339810719743	.	.
chr1	20820187	20820686	chr1	20568969	20569468	Mcm3|chr1:20568969-20569468	0.123561698619576	.	.
chr1	20820187	20820686	chr1	20605485	20605984	Mcm3|chr1:20605485-20605984	0.256513399356226	.	.
chr1	20820187	20820686	chr1	20671052	20671551	Mcm3|chr1:20671052-20671551	0.143765849368865	.	.
chr1	20820187	20820686	chr1	20699955	20700454	Mcm3|chr1:20699955-20700454	0.0955512621150516	.	.
chr1	20890311	20890810	chr1	20513637	20514136	6720483E21Rik|chr1:20513637-20514136	0.130397673665081	.	.
chr1	20890311	20890810	chr1	20513637	20514136	Paqr8|chr1:20513637-20514136	0.130397673665081	.	.
chr1	20890311	20890810	chr1	20520007	20520506	6720483E21Rik|chr1:20520007-20520506	0.127870794406275	.	.
chr1	20890311	20890810	chr1	20520007	20520506	Paqr8|chr1:20520007-20520506	0.127870794406275	.	.
chr1	20890311	20890810	chr1	20569954	20570453	6720483E21Rik|chr1:20569954-20570453	0.191602607910858	.	.
chr1	20890311	20890810	chr1	20569954	20570453	Paqr8|chr1:20569954-20570453	0.191602607910858	.	.
chr1	20890311	20890810	chr1	20839839	20840338	6720483E21Rik|chr1:20839839-20840338	0.133041277497987	.	.
chr1	20890311	20890810	chr1	20839839	20840338	Paqr8|chr1:20839839-20840338	0.133041277497987	.	.
chr1	20890311	20890810	chr1	20905651	20906150	6720483E21Rik|chr1:20905651-20906150	0.343792075329064	.	.
chr1	20890311	20890810	chr1	20905651	20906150	Paqr8|chr1:20905651-20906150	0.343792075329064	.	.
chr1	20890311	20890810	chr1	20921118	20921617	6720483E21Rik|chr1:20921118-20921617	0.185021988604269	.	.
chr1	20890311	20890810	chr1	20921118	20921617	Paqr8|chr1:20921118-20921617	0.185021988604269	.	.
chr1	20890311	20890810	chr1	20922853	20923352	6720483E21Rik|chr1:20922853-20923352	0.221661825336681	.	.
chr1	20890311	20890810	chr1	20922853	20923352	Paqr8|chr1:20922853-20923352	0.221661825336681	.	.
chr1	20890311	20890810	chr1	20933361	20933860	6720483E21Rik|chr1:20933361-20933860	0.086837259838589	.	.
chr1	20890311	20890810	chr1	20933361	20933860	Paqr8|chr1:20933361-20933860	0.086837259838589	.	.
chr1	20890311	20890810	chr1	20995247	20995746	6720483E21Rik|chr1:20995247-20995746	0.240505552137494	.	.
chr1	20890311	20890810	chr1	20995247	20995746	Paqr8|chr1:20995247-20995746	0.240505552137494	.	.
chr1	20890857	20891356	chr1	20540367	20540866	6720483E21Rik|chr1:20540367-20540866	0.0845580820285236	.	.
chr1	20890857	20891356	chr1	20540367	20540866	Paqr8|chr1:20540367-20540866	0.0845580820285236	.	.
chr1	20890857	20891356	chr1	20569954	20570453	6720483E21Rik|chr1:20569954-20570453	0.165054034536839	.	.
chr1	20890857	20891356	chr1	20569954	20570453	Paqr8|chr1:20569954-20570453	0.165054034536839	.	.
chr1	20890857	20891356	chr1	20839839	20840338	6720483E21Rik|chr1:20839839-20840338	0.122528062594291	.	.
chr1	20890857	20891356	chr1	20839839	20840338	Paqr8|chr1:20839839-20840338	0.122528062594291	.	.
chr1	20890857	20891356	chr1	20905651	20906150	6720483E21Rik|chr1:20905651-20906150	0.301568495954685	.	.
chr1	20890857	20891356	chr1	20905651	20906150	Paqr8|chr1:20905651-20906150	0.301568495954685	.	.
chr1	20890857	20891356	chr1	20921118	20921617	6720483E21Rik|chr1:20921118-20921617	0.18393223152821	.	.
chr1	20890857	20891356	chr1	20921118	20921617	Paqr8|chr1:20921118-20921617	0.18393223152821	.	.
chr1	20890857	20891356	chr1	20922853	20923352	6720483E21Rik|chr1:20922853-20923352	0.112997029774462	.	.
chr1	20890857	20891356	chr1	20922853	20923352	Paqr8|chr1:20922853-20923352	0.112997029774462	.	.
chr1	20890857	20891356	chr1	20933361	20933860	6720483E21Rik|chr1:20933361-20933860	0.0855258013915239	.	.
chr1	20890857	20891356	chr1	20933361	20933860	Paqr8|chr1:20933361-20933860	0.0855258013915239	.	.
chr1	20890857	20891356	chr1	20980496	20980995	6720483E21Rik|chr1:20980496-20980995	0.240046470352313	.	.
chr1	20890857	20891356	chr1	20980496	20980995	Paqr8|chr1:20980496-20980995	0.240046470352313	.	.
chr1	20890857	20891356	chr1	20995247	20995746	6720483E21Rik|chr1:20995247-20995746	0.229585596044449	.	.
chr1	20890857	20891356	chr1	20995247	20995746	Paqr8|chr1:20995247-20995746	0.229585596044449	.	.
chr1	20951400	20951899	chr1	20513637	20514136	Efhc1|chr1:20513637-20514136	0.102473906208808	.	.
chr1	20951400	20951899	chr1	20554332	20554831	Efhc1|chr1:20554332-20554831	0.250593472334815	.	.
chr1	20951400	20951899	chr1	20568969	20569468	Efhc1|chr1:20568969-20569468	0.120005188365468	.	.
chr1	20951400	20951899	chr1	20605485	20605984	Efhc1|chr1:20605485-20605984	0.199128346476667	.	.
chr1	20951400	20951899	chr1	20922853	20923352	Efhc1|chr1:20922853-20923352	0.122001549191694	.	.
chr1	30719264	30719763	chr1	30283412	30283911	Gm9898|chr1:30283412-30283911	0.132426465821273	.	.
chr1	30719264	30719763	chr1	30341835	30342334	Gm9898|chr1:30341835-30342334	0.202700174314043	.	.
chr1	30719264	30719763	chr1	30416562	30417061	Gm9898|chr1:30416562-30417061	0.173248682399174	.	.
chr1	30719264	30719763	chr1	30417068	30417567	Gm9898|chr1:30417068-30417567	0.250605272474706	.	.
chr1	30719264	30719763	chr1	30502671	30503170	Gm9898|chr1:30502671-30503170	0.115251244641729	.	.
chr1	30719264	30719763	chr1	30503190	30503689	Gm9898|chr1:30503190-30503689	0.0940367317475363	.	.
chr1	30719264	30719763	chr1	30649743	30650242	Gm9898|chr1:30649743-30650242	0.0881915224103048	.	.
chr1	30872795	30873294	chr1	30591249	30591748	Phf3|chr1:30591249-30591748	0.117084450840449	.	.
chr1	30872795	30873294	chr1	30639815	30640314	Phf3|chr1:30639815-30640314	0.23681039908118	.	.
chr1	30872795	30873294	chr1	30657112	30657611	Phf3|chr1:30657112-30657611	0.103699481066591	.	.
chr1	30872795	30873294	chr1	30740784	30741283	Phf3|chr1:30740784-30741283	0.142829037303165	.	.
chr1	30873430	30873929	chr1	30503190	30503689	Phf3|chr1:30503190-30503689	0.103896592898948	.	.
chr1	30873430	30873929	chr1	30639815	30640314	Phf3|chr1:30639815-30640314	0.161055269793594	.	.
chr1	30873430	30873929	chr1	30649743	30650242	Phf3|chr1:30649743-30650242	0.248262472742686	.	.
chr1	30873430	30873929	chr1	30657112	30657611	Phf3|chr1:30657112-30657611	0.0959105747483305	.	.
chr1	30873430	30873929	chr1	30657112	30657611	Phf3|chr1:30657112-30657611	0.0959105747483306	.	.
chr1	30873430	30873929	chr1	30700382	30700881	Phf3|chr1:30700382-30700881	0.161833125324512	.	.
chr1	30873942	30874441	chr1	30502671	30503170	Phf3|chr1:30502671-30503170	0.141423363774353	.	.
chr1	30873942	30874441	chr1	30503190	30503689	Phf3|chr1:30503190-30503689	0.147211581347888	.	.
chr1	30873942	30874441	chr1	30649743	30650242	Phf3|chr1:30649743-30650242	0.214278438957251	.	.
chr1	30949080	30949579	chr1	30503190	30503689	Ptp4a1|chr1:30503190-30503689	0.0789186764061341	.	.
chr1	30949080	30949579	chr1	30649743	30650242	Ptp4a1|chr1:30649743-30650242	0.13568158030953	.	.
chr1	30949080	30949579	chr1	30657112	30657611	Ptp4a1|chr1:30657112-30657611	0.0888920337324852	.	.
chr1	30949080	30949579	chr1	30700382	30700881	Ptp4a1|chr1:30700382-30700881	0.116900548479147	.	.
chr1	30949582	30950081	chr1	30503190	30503689	Ptp4a1|chr1:30503190-30503689	0.117893494360309	.	.
chr1	30949582	30950081	chr1	30639815	30640314	Ptp4a1|chr1:30639815-30640314	0.0821069758369788	.	.
chr1	30949582	30950081	chr1	30649743	30650242	Ptp4a1|chr1:30649743-30650242	0.127795982730007	.	.
chr1	30949582	30950081	chr1	30657112	30657611	Ptp4a1|chr1:30657112-30657611	0.182241687648291	.	.
chr1	30949582	30950081	chr1	30700382	30700881	Ptp4a1|chr1:30700382-30700881	0.0953691716882008	.	.
chr1	37540354	37540853	chr1	37560105	37560604	Mgat4a|chr1:37560105-37560604	0.289882014408922	.	.
chr1	37540354	37540853	chr1	37565367	37565866	Mgat4a|chr1:37565367-37565866	0.133204500761698	.	.
chr1	37540864	37541363	chr1	37512879	37513378	Mgat4a|chr1:37512879-37513378	0.0854679117010955	.	.
chr1	37540864	37541363	chr1	37560105	37560604	Mgat4a|chr1:37560105-37560604	0.127374794998803	.	.
chr1	37540864	37541363	chr1	37565367	37565866	Mgat4a|chr1:37565367-37565866	0.197322846128306	.	.
chr1	37540864	37541363	chr1	37572444	37572943	Mgat4a|chr1:37572444-37572943	0.175547336269384	.	.
chr1	37540864	37541363	chr1	37624223	37624722	Mgat4a|chr1:37624223-37624722	0.100559624998527	.	.
chr1	37719678	37720177	chr1	37560105	37560604	2010300C02Rik|chr1:37560105-37560604	0.0803043576328881	.	.
chr1	37719678	37720177	chr1	37560105	37560604	2010300C02Rik|chr1:37560105-37560604	0.0803043576328882	.	.
chr1	37719678	37720177	chr1	37565367	37565866	2010300C02Rik|chr1:37565367-37565866	0.164735292680156	.	.
chr1	37719678	37720177	chr1	37624223	37624722	2010300C02Rik|chr1:37624223-37624722	0.0935456245745202	.	.
chr1	37864699	37865198	chr1	37560105	37560604	Gm26805|chr1:37560105-37560604	0.146283032393502	.	.
chr1	37864699	37865198	chr1	37565367	37565866	Gm26805|chr1:37565367-37565866	0.146758171974618	.	.
chr1	37865263	37865762	chr1	37572444	37572943	Gm26805|chr1:37572444-37572943	0.0939111159971306	.	.
chr1	37865263	37865762	chr1	37572444	37572943	Tsga10|chr1:37572444-37572943	0.0939111159971306	.	.
chr1	37865263	37865762	chr1	37639092	37639591	Gm26805|chr1:37639092-37639591	0.178257861651751	.	.
chr1	37865263	37865762	chr1	37639092	37639591	Tsga10|chr1:37639092-37639591	0.178257861651751	.	.
chr1	37871955	37872454	chr1	37696888	37697387	Lipt1|chr1:37696888-37697387	0.111336110917122	.	.
chr1	37871955	37872454	chr1	37850677	37851176	Lipt1|chr1:37850677-37851176	0.0897012207545155	.	.
chr1	37871955	37872454	chr1	37872597	37873096	Lipt1|chr1:37872597-37873096	0.244457138769602	.	.
chr1	37871955	37872454	chr1	37985674	37986173	Lipt1|chr1:37985674-37986173	0.0869605874503639	.	.
chr1	37890241	37890740	chr1	37678238	37678737	Mitd1|chr1:37678238-37678737	0.12065580467846	.	.
chr1	37890241	37890740	chr1	37678238	37678737	Mrpl30|chr1:37678238-37678737	0.12065580467846	.	.
chr1	37890241	37890740	chr1	37696888	37697387	Mitd1|chr1:37696888-37697387	0.173850530220353	.	.
chr1	37890241	37890740	chr1	37696888	37697387	Mrpl30|chr1:37696888-37697387	0.173850530220353	.	.
chr1	37890241	37890740	chr1	37872597	37873096	Mitd1|chr1:37872597-37873096	0.0906049766391254	.	.
chr1	37890241	37890740	chr1	37872597	37873096	Mitd1|chr1:37872597-37873096	0.0906049766391255	.	.
chr1	37890241	37890740	chr1	37872597	37873096	Mrpl30|chr1:37872597-37873096	0.0906049766391254	.	.
chr1	37890241	37890740	chr1	37872597	37873096	Mrpl30|chr1:37872597-37873096	0.0906049766391255	.	.
chr1	37956559	37957058	chr1	37696888	37697387	Lyg1|chr1:37696888-37697387	0.200479917294846	.	.
chr1	37956559	37957058	chr1	37872597	37873096	Lyg1|chr1:37872597-37873096	0.081156092356622	.	.
chr1	37997082	37997581	chr1	37624223	37624722	Eif5b|chr1:37624223-37624722	0.122778027447083	.	.
chr1	37997082	37997581	chr1	37624223	37624722	Txndc9|chr1:37624223-37624722	0.122778027447083	.	.
chr1	37997082	37997581	chr1	37678238	37678737	Eif5b|chr1:37678238-37678737	0.0810841744078187	.	.
chr1	37997082	37997581	chr1	37678238	37678737	Txndc9|chr1:37678238-37678737	0.0810841744078187	.	.
chr1	37997778	37998277	chr1	37512879	37513378	Eif5b|chr1:37512879-37513378	0.0915079846262406	.	.
chr1	37997778	37998277	chr1	37512879	37513378	Txndc9|chr1:37512879-37513378	0.0915079846262406	.	.
chr1	37997778	37998277	chr1	37624223	37624722	Eif5b|chr1:37624223-37624722	0.12618537490624	.	.
chr1	37997778	37998277	chr1	37624223	37624722	Txndc9|chr1:37624223-37624722	0.12618537490624	.	.
chr1	44102213	44102712	chr1	44198134	44198633	Tex30|chr1:44198134-44198633	0.0837650592836143	.	.
chr1	44102213	44102712	chr1	44198840	44199339	Tex30|chr1:44198840-44199339	0.102728501495347	.	.
chr1	44118638	44119137	chr1	44161770	44162269	Bivm|chr1:44161770-44162269	0.144385998191085	.	.
chr1	44118638	44119137	chr1	44161770	44162269	Poglut2|chr1:44161770-44162269	0.144385998191085	.	.
chr1	44119144	44119643	chr1	44198134	44198633	Bivm|chr1:44198134-44198633	0.129363405286939	.	.
chr1	44119144	44119643	chr1	44198134	44198633	Poglut2|chr1:44198134-44198633	0.129363405286939	.	.
chr1	44119663	44120162	chr1	44217086	44217585	Bivm|chr1:44217086-44217585	0.192185414176574	.	.
chr1	45794689	45795188	chr1	45766100	45766599	Wdr75|chr1:45766100-45766599	0.101384851880356	.	.
chr1	45794689	45795188	chr1	46018316	46018815	Wdr75|chr1:46018316-46018815	0.236575559475938	.	.
chr1	45794689	45795188	chr1	46088799	46089298	Wdr75|chr1:46088799-46089298	0.145343128863204	.	.
chr1	45795197	45795696	chr1	46088799	46089298	Wdr75|chr1:46088799-46089298	0.151876649926763	.	.
chr1	46065930	46066429	chr1	46018316	46018815	Dnah7b|chr1:46018316-46018815	0.124458314223033	.	.
chr1	46065930	46066429	chr1	46112571	46113070	Dnah7b|chr1:46112571-46113070	0.0837385060251866	.	.
chr1	46066566	46067065	chr1	46022239	46022738	Dnah7b|chr1:46022239-46022738	0.10446558278428	.	.
chr1	46066566	46067065	chr1	46067115	46067614	Dnah7b|chr1:46067115-46067614	0.230708644341468	.	.
chr1	46066566	46067065	chr1	46088799	46089298	Dnah7b|chr1:46088799-46089298	0.130259959565505	.	.
chr1	46066566	46067065	chr1	46112571	46113070	Dnah7b|chr1:46112571-46113070	0.114581109124015	.	.
chr1	46066566	46067065	chr1	46416614	46417113	Dnah7b|chr1:46416614-46417113	0.102051074257741	.	.
chr1	46425176	46425675	chr1	46067115	46067614	Dnah7c|chr1:46067115-46067614	0.123282675858449	.	.
chr1	46425176	46425675	chr1	46088799	46089298	Dnah7c|chr1:46088799-46089298	0.401461964349263	.	.
chr1	46425176	46425675	chr1	46416614	46417113	Dnah7c|chr1:46416614-46417113	0.221623829867116	.	.
chr1	52816845	52817344	chr1	52799343	52799842	Inpp1|chr1:52799343-52799842	0.121220376351005	.	.
chr1	52817513	52818012	chr1	52794379	52794878	Inpp1|chr1:52794379-52794878	0.0897807757227782	.	.
chr1	52817513	52818012	chr1	52804506	52805005	Inpp1|chr1:52804506-52805005	0.101533542678952	.	.
chr1	52817513	52818012	chr1	52903595	52904094	Inpp1|chr1:52903595-52904094	0.102353942965749	.	.
chr1	52817513	52818012	chr1	52916598	52917097	Inpp1|chr1:52916598-52917097	0.107252897377072	.	.
chr1	52817513	52818012	chr1	52967640	52968139	Inpp1|chr1:52967640-52968139	0.106196064470978	.	.
chr1	52844734	52845233	chr1	52795026	52795525	Hibch|chr1:52795026-52795525	0.114234247907387	.	.
chr1	52844734	52845233	chr1	52903595	52904094	Hibch|chr1:52903595-52904094	0.157916966793899	.	.
chr1	52844734	52845233	chr1	53032502	53033001	Hibch|chr1:53032502-53033001	0.149297076857277	.	.
chr1	53020017	53020516	chr1	52795026	52795525	1700019D03Rik|chr1:52795026-52795525	0.211248886956698	.	.
chr1	53020017	53020516	chr1	52951973	52952472	1700019D03Rik|chr1:52951973-52952472	0.158402248524739	.	.
chr1	53020017	53020516	chr1	52967640	52968139	1700019D03Rik|chr1:52967640-52968139	0.213029079649287	.	.
chr1	53020017	53020516	chr1	52986655	52987154	1700019D03Rik|chr1:52986655-52987154	0.0832997698994251	.	.
chr1	53296806	53297305	chr1	53018688	53019187	Ormdl1|chr1:53018688-53019187	0.0826935365725965	.	.
chr1	53296806	53297305	chr1	53018688	53019187	Pms1|chr1:53018688-53019187	0.0826935365725965	.	.
chr1	53296806	53297305	chr1	53375970	53376469	Ormdl1|chr1:53375970-53376469	0.229113965701338	.	.
chr1	53296806	53297305	chr1	53375970	53376469	Pms1|chr1:53375970-53376469	0.229113965701338	.	.
chr1	53296806	53297305	chr1	53483413	53483912	Ormdl1|chr1:53483413-53483912	0.165291803574093	.	.
chr1	53296806	53297305	chr1	53483413	53483912	Pms1|chr1:53483413-53483912	0.165291803574093	.	.
chr1	53296806	53297305	chr1	53607591	53608090	Ormdl1|chr1:53607591-53608090	0.194000843332212	.	.
chr1	53296806	53297305	chr1	53607591	53608090	Pms1|chr1:53607591-53608090	0.194000843332212	.	.
chr1	53297308	53297807	chr1	53032502	53033001	Ormdl1|chr1:53032502-53033001	0.142092453404465	.	.
chr1	53297308	53297807	chr1	53032502	53033001	Pms1|chr1:53032502-53033001	0.142092453404465	.	.
chr1	53297308	53297807	chr1	53432374	53432873	Ormdl1|chr1:53432374-53432873	0.0836610713576025	.	.
chr1	53297308	53297807	chr1	53432374	53432873	Pms1|chr1:53432374-53432873	0.0836610713576025	.	.
chr1	53297308	53297807	chr1	53607591	53608090	Ormdl1|chr1:53607591-53608090	0.0839308339731346	.	.
chr1	53297308	53297807	chr1	53607591	53608090	Pms1|chr1:53607591-53608090	0.0839308339731346	.	.
chr1	53313399	53313898	chr1	53375970	53376469	Osgepl1|chr1:53375970-53376469	0.152553367056502	.	.
chr1	53313399	53313898	chr1	53456786	53457285	Osgepl1|chr1:53456786-53457285	0.153560639802168	.	.
chr1	53313399	53313898	chr1	53483413	53483912	Osgepl1|chr1:53483413-53483912	0.226757033100847	.	.
chr1	53352482	53352981	chr1	53375970	53376469	Asdurf|chr1:53375970-53376469	0.123023273565256	.	.
chr1	53352482	53352981	chr1	53375970	53376469	Asnsd1|chr1:53375970-53376469	0.123023273565256	.	.
chr1	53352482	53352981	chr1	53393772	53394271	Asdurf|chr1:53393772-53394271	0.154190968877891	.	.
chr1	53352482	53352981	chr1	53393772	53394271	Asnsd1|chr1:53393772-53394271	0.154190968877891	.	.
chr1	53352482	53352981	chr1	53432374	53432873	Asdurf|chr1:53432374-53432873	0.100046418188435	.	.
chr1	53352482	53352981	chr1	53432374	53432873	Asnsd1|chr1:53432374-53432873	0.100046418188435	.	.
chr1	53352482	53352981	chr1	53709563	53710062	Asdurf|chr1:53709563-53710062	0.273011643885314	.	.
chr1	53352482	53352981	chr1	53709563	53710062	Asnsd1|chr1:53709563-53710062	0.273011643885314	.	.
chr1	53706596	53707095	chr1	53432374	53432873	Dnah7a|chr1:53432374-53432873	0.152104143463575	.	.
chr1	53706596	53707095	chr1	53709563	53710062	Dnah7a|chr1:53709563-53710062	0.403160639166568	.	.
chr1	54250459	54250958	chr1	54351349	54351848	Ccdc150|chr1:54351349-54351848	0.1054886197795	.	.
chr1	54250459	54250958	chr1	54515265	54515764	Ccdc150|chr1:54515265-54515764	0.0923260930992872	.	.
chr1	54250459	54250958	chr1	54688768	54689267	Ccdc150|chr1:54688768-54689267	0.114135251372347	.	.
chr1	54250459	54250958	chr1	54715009	54715508	Ccdc150|chr1:54715009-54715508	0.191561486209478	.	.
chr1	54250459	54250958	chr1	54715524	54716023	Ccdc150|chr1:54715524-54716023	0.138542695417364	.	.
chr1	54438767	54439266	chr1	54611641	54612140	Gtf3c3|chr1:54611641-54612140	0.177563866998592	.	.
chr1	54557443	54557942	chr1	54515265	54515764	Pgap1|chr1:54515265-54515764	0.0801776300372595	.	.
chr1	54557443	54557942	chr1	54611641	54612140	Pgap1|chr1:54611641-54612140	0.0845582681726503	.	.
chr1	54557443	54557942	chr1	54659021	54659520	Pgap1|chr1:54659021-54659520	0.153889528082204	.	.
chr1	54557443	54557942	chr1	54690573	54691072	Pgap1|chr1:54690573-54691072	0.138754162975235	.	.
chr1	55026688	55027187	chr1	55192060	55192559	Sf3b1|chr1:55192060-55192559	0.13982392836782	.	.
chr1	55026688	55027187	chr1	55489281	55489780	Sf3b1|chr1:55489281-55489780	0.108988013670835	.	.
chr1	55027198	55027697	chr1	55154876	55155375	Sf3b1|chr1:55154876-55155375	0.204256590078564	.	.
chr1	55053010	55053509	chr1	55446132	55446631	Coq10b|chr1:55446132-55446631	0.135796640079114	.	.
chr1	55087395	55087894	chr1	55154876	55155375	Hspd1|chr1:55154876-55155375	0.13834057164492	.	.
chr1	55087395	55087894	chr1	55154876	55155375	Hspe1|chr1:55154876-55155375	0.13834057164492	.	.
chr1	55087395	55087894	chr1	55192060	55192559	Hspd1|chr1:55192060-55192559	0.0851867796134207	.	.
chr1	55087395	55087894	chr1	55192060	55192559	Hspe1|chr1:55192060-55192559	0.0851867796134207	.	.
chr1	55087395	55087894	chr1	55449768	55450267	Hspd1|chr1:55449768-55450267	0.114021196701661	.	.
chr1	55087395	55087894	chr1	55449768	55450267	Hspe1|chr1:55449768-55450267	0.114021196701661	.	.
chr1	55087908	55088407	chr1	55154876	55155375	Hspd1|chr1:55154876-55155375	0.112797186882251	.	.
chr1	55087908	55088407	chr1	55154876	55155375	Hspe1|chr1:55154876-55155375	0.112797186882251	.	.
chr1	55087908	55088407	chr1	55192060	55192559	Hspd1|chr1:55192060-55192559	0.124712819373119	.	.
chr1	55087908	55088407	chr1	55192060	55192559	Hspe1|chr1:55192060-55192559	0.124712819373119	.	.
chr1	55131471	55131970	chr1	55446132	55446631	Mob4|chr1:55446132-55446631	0.0849478426759451	.	.
chr1	55236881	55237380	chr1	55446132	55446631	Mars2|chr1:55446132-55446631	0.145958391790573	.	.
chr1	55405572	55406071	chr1	55103884	55104383	Plcl1|chr1:55103884-55104383	0.181855981496995	.	.
chr1	55405572	55406071	chr1	55154876	55155375	Plcl1|chr1:55154876-55155375	0.258900896741604	.	.
chr1	56972152	56972651	chr1	56561974	56562473	9130024F11Rik|chr1:56561974-56562473	0.0805186739116904	.	.
chr1	56972152	56972651	chr1	56670459	56670958	9130024F11Rik|chr1:56670459-56670958	0.236215532681648	.	.
chr1	56972152	56972651	chr1	56705816	56706315	9130024F11Rik|chr1:56705816-56706315	0.28348005731302	.	.
chr1	56972152	56972651	chr1	56924499	56924998	9130024F11Rik|chr1:56924499-56924998	0.124870499181989	.	.
chr1	56972152	56972651	chr1	56972961	56973460	9130024F11Rik|chr1:56972961-56973460	0.239757748659435	.	.
chr1	57406257	57406756	chr1	57333790	57334289	Maip1|chr1:57333790-57334289	0.119489520378764	.	.
chr1	57406257	57406756	chr1	57333790	57334289	Tyw5|chr1:57333790-57334289	0.119489520378764	.	.
chr1	57406767	57407266	chr1	57333790	57334289	Maip1|chr1:57333790-57334289	0.209955488060369	.	.
chr1	57406767	57407266	chr1	57333790	57334289	Tyw5|chr1:57333790-57334289	0.209955488060369	.	.
chr1	57406767	57407266	chr1	57466350	57466849	Maip1|chr1:57466350-57466849	0.097680841987295	.	.
chr1	57406767	57407266	chr1	57466350	57466849	Tyw5|chr1:57466350-57466849	0.097680841987295	.	.
chr1	58586034	58586533	chr1	58712890	58713389	Fam126b|chr1:58712890-58713389	0.0840071933794455	.	.
chr1	58586034	58586533	chr1	58712890	58713389	Ndufb3|chr1:58712890-58713389	0.0840071933794455	.	.
chr1	58586552	58587051	chr1	58621956	58622455	Fam126b|chr1:58621956-58622455	0.0815245931267658	.	.
chr1	58586552	58587051	chr1	58621956	58622455	Ndufb3|chr1:58621956-58622455	0.0815245931267658	.	.
chr1	58586552	58587051	chr1	58622546	58623045	Fam126b|chr1:58622546-58623045	0.085392455094451	.	.
chr1	58586552	58587051	chr1	58622546	58623045	Ndufb3|chr1:58622546-58623045	0.085392455094451	.	.
chr1	58586552	58587051	chr1	58652543	58653042	Fam126b|chr1:58652543-58653042	0.0966333753176084	.	.
chr1	58586552	58587051	chr1	58652543	58653042	Ndufb3|chr1:58652543-58653042	0.0966333753176084	.	.
chr1	58586552	58587051	chr1	58712890	58713389	Fam126b|chr1:58712890-58713389	0.0854764591222659	.	.
chr1	58586552	58587051	chr1	58712890	58713389	Ndufb3|chr1:58712890-58713389	0.0854764591222659	.	.
chr1	58711489	58711988	chr1	58622546	58623045	Cflar|chr1:58622546-58623045	0.0921509574752018	.	.
chr1	58711489	58711988	chr1	58652543	58653042	Cflar|chr1:58652543-58653042	0.140995020374426	.	.
chr1	58972763	58973262	chr1	59194869	59195368	Stradb|chr1:59194869-59195368	0.166409949825536	.	.
chr1	58972763	58973262	chr1	59194869	59195368	Trak2|chr1:59194869-59195368	0.166409949825536	.	.
chr1	58972763	58973262	chr1	59229166	59229665	Stradb|chr1:59229166-59229665	0.198348969406443	.	.
chr1	58972763	58973262	chr1	59229166	59229665	Trak2|chr1:59229166-59229665	0.198348969406443	.	.
chr1	58973284	58973783	chr1	58622546	58623045	Stradb|chr1:58622546-58623045	0.0993615154542825	.	.
chr1	58973284	58973783	chr1	58622546	58623045	Trak2|chr1:58622546-58623045	0.0993615154542825	.	.
chr1	58973284	58973783	chr1	58761489	58761988	Stradb|chr1:58761489-58761988	0.106721018143668	.	.
chr1	58973284	58973783	chr1	58761489	58761988	Trak2|chr1:58761489-58761988	0.106721018143668	.	.
chr1	58973284	58973783	chr1	59194869	59195368	Stradb|chr1:59194869-59195368	0.244718050380982	.	.
chr1	58973284	58973783	chr1	59194869	59195368	Trak2|chr1:59194869-59195368	0.244718050380982	.	.
chr1	58973886	58974385	chr1	58621956	58622455	Stradb|chr1:58621956-58622455	0.129821095239141	.	.
chr1	58973886	58974385	chr1	58621956	58622455	Trak2|chr1:58621956-58622455	0.129821095239141	.	.
chr1	58973886	58974385	chr1	58622546	58623045	Stradb|chr1:58622546-58623045	0.0837349637462863	.	.
chr1	58973886	58974385	chr1	58622546	58623045	Trak2|chr1:58622546-58623045	0.0837349637462863	.	.
chr1	58973886	58974385	chr1	58652543	58653042	Stradb|chr1:58652543-58653042	0.0795570747802023	.	.
chr1	58973886	58974385	chr1	58652543	58653042	Trak2|chr1:58652543-58653042	0.0795570747802023	.	.
chr1	58973886	58974385	chr1	58739453	58739952	Stradb|chr1:58739453-58739952	0.186074414293509	.	.
chr1	58973886	58974385	chr1	58739453	58739952	Trak2|chr1:58739453-58739952	0.186074414293509	.	.
chr1	58973886	58974385	chr1	58761489	58761988	Stradb|chr1:58761489-58761988	0.147961788426574	.	.
chr1	58973886	58974385	chr1	58761489	58761988	Trak2|chr1:58761489-58761988	0.147961788426574	.	.
chr1	58973886	58974385	chr1	58919047	58919546	Stradb|chr1:58919047-58919546	0.188914381337687	.	.
chr1	58973886	58974385	chr1	58919047	58919546	Trak2|chr1:58919047-58919546	0.188914381337687	.	.
chr1	58973886	58974385	chr1	59005652	59006151	Stradb|chr1:59005652-59006151	0.228754469848674	.	.
chr1	58973886	58974385	chr1	59005652	59006151	Trak2|chr1:59005652-59006151	0.228754469848674	.	.
chr1	58973886	58974385	chr1	59152018	59152517	Stradb|chr1:59152018-59152517	0.171717924233194	.	.
chr1	58973886	58974385	chr1	59152018	59152517	Trak2|chr1:59152018-59152517	0.171717924233194	.	.
chr1	59119578	59120077	chr1	59152018	59152517	G730003C15Rik|chr1:59152018-59152517	0.109655728165825	.	.
chr1	59119578	59120077	chr1	59152018	59152517	Tmem237|chr1:59152018-59152517	0.109655728165825	.	.
chr1	59119578	59120077	chr1	59194869	59195368	G730003C15Rik|chr1:59194869-59195368	0.200547492873646	.	.
chr1	59119578	59120077	chr1	59194869	59195368	Tmem237|chr1:59194869-59195368	0.200547492873646	.	.
chr1	59120147	59120646	chr1	59152018	59152517	G730003C15Rik|chr1:59152018-59152517	0.0837348174172844	.	.
chr1	59120147	59120646	chr1	59152018	59152517	Tmem237|chr1:59152018-59152517	0.0837348174172844	.	.
chr1	59120147	59120646	chr1	59193017	59193516	G730003C15Rik|chr1:59193017-59193516	0.165156203356507	.	.
chr1	59120147	59120646	chr1	59193017	59193516	Tmem237|chr1:59193017-59193516	0.165156203356507	.	.
chr1	59120147	59120646	chr1	59194869	59195368	G730003C15Rik|chr1:59194869-59195368	0.290916164954702	.	.
chr1	59120147	59120646	chr1	59194869	59195368	Tmem237|chr1:59194869-59195368	0.290916164954702	.	.
chr1	59120147	59120646	chr1	59229166	59229665	G730003C15Rik|chr1:59229166-59229665	0.140608797714805	.	.
chr1	59120147	59120646	chr1	59229166	59229665	Tmem237|chr1:59229166-59229665	0.140608797714805	.	.
chr1	59162883	59163382	chr1	59161425	59161924	Mpp4|chr1:59161425-59161924	0.241484247028627	.	.
chr1	59237006	59237505	chr1	59247600	59248099	Als2|chr1:59247600-59248099	0.115742631232971	.	.
chr1	59762644	59763143	chr1	60129903	60130402	Bmpr2|chr1:60129903-60130402	0.114627002514385	.	.
chr1	59763159	59763658	chr1	59883669	59884168	Bmpr2|chr1:59883669-59884168	0.0810666760503739	.	.
chr1	59763159	59763658	chr1	59913763	59914262	Bmpr2|chr1:59913763-59914262	0.0981080240373926	.	.
chr1	59763159	59763658	chr1	59957157	59957656	Bmpr2|chr1:59957157-59957656	0.113507511495699	.	.
chr1	59763681	59764180	chr1	59957157	59957656	Bmpr2|chr1:59957157-59957656	0.15169101343882	.	.
chr1	59912662	59913161	chr1	59883669	59884168	Fam117b|chr1:59883669-59884168	0.208079358507027	.	.
chr1	59912662	59913161	chr1	59969600	59970099	Fam117b|chr1:59969600-59970099	0.234670390484769	.	.
chr1	59912662	59913161	chr1	60033401	60033900	Fam117b|chr1:60033401-60033900	0.115686537509371	.	.
chr1	59912662	59913161	chr1	60137270	60137769	Fam117b|chr1:60137270-60137769	0.194702642632762	.	.
chr1	59913211	59913710	chr1	59883669	59884168	Fam117b|chr1:59883669-59884168	0.170245341454111	.	.
chr1	59913211	59913710	chr1	59913763	59914262	Fam117b|chr1:59913763-59914262	0.291414878566375	.	.
chr1	59913211	59913710	chr1	59969600	59970099	Fam117b|chr1:59969600-59970099	0.171805836952093	.	.
chr1	59913211	59913710	chr1	60033401	60033900	Fam117b|chr1:60033401-60033900	0.125185267264123	.	.
chr1	60042424	60042923	chr1	60129903	60130402	Ica1l|chr1:60129903-60130402	0.0857676541172449	.	.
chr1	60042935	60043434	chr1	60129903	60130402	Ica1l|chr1:60129903-60130402	0.102118240358218	.	.
chr1	60097393	60097892	chr1	59913763	59914262	Carf|chr1:59913763-59914262	0.0855713512671977	.	.
chr1	60097393	60097892	chr1	59969600	59970099	Carf|chr1:59969600-59970099	0.186628797686342	.	.
chr1	60097980	60098479	chr1	60137270	60137769	Carf|chr1:60137270-60137769	0.105388376271939	.	.
chr1	60097980	60098479	chr1	60137270	60137769	Wdr12|chr1:60137270-60137769	0.105388376271939	.	.
chr1	60098487	60098986	chr1	59913763	59914262	Carf|chr1:59913763-59914262	0.092054502031876	.	.
chr1	60098487	60098986	chr1	59913763	59914262	Wdr12|chr1:59913763-59914262	0.092054502031876	.	.
chr1	60098487	60098986	chr1	59957157	59957656	Carf|chr1:59957157-59957656	0.123237629830268	.	.
chr1	60098487	60098986	chr1	59957157	59957656	Wdr12|chr1:59957157-59957656	0.123237629830268	.	.
chr1	60098487	60098986	chr1	59969600	59970099	Carf|chr1:59969600-59970099	0.160253342954077	.	.
chr1	60098487	60098986	chr1	59969600	59970099	Wdr12|chr1:59969600-59970099	0.160253342954077	.	.
chr1	60098487	60098986	chr1	60137270	60137769	Carf|chr1:60137270-60137769	0.0945203359536592	.	.
chr1	60098487	60098986	chr1	60137270	60137769	Wdr12|chr1:60137270-60137769	0.0945203359536592	.	.
chr1	60180257	60180756	chr1	59883669	59884168	Nbeal1|chr1:59883669-59884168	0.111830098841603	.	.
chr1	60180257	60180756	chr1	59957157	59957656	Nbeal1|chr1:59957157-59957656	0.104784237437328	.	.
chr1	60180257	60180756	chr1	59969600	59970099	Nbeal1|chr1:59969600-59970099	0.258438614267617	.	.
chr1	60180257	60180756	chr1	60033401	60033900	Nbeal1|chr1:60033401-60033900	0.164310208758745	.	.
chr1	63114071	63114570	chr1	63237403	63237902	Ino80d|chr1:63237403-63237902	0.0854565249835156	.	.
chr1	63176509	63177008	chr1	63464377	63464876	Eef1b2|chr1:63464377-63464876	0.0998910427716277	.	.
chr1	63176509	63177008	chr1	63464377	63464876	Ndufs1|chr1:63464377-63464876	0.0998910427716277	.	.
chr1	63213443	63213942	chr1	63418225	63418724	Gpr1|chr1:63418225-63418724	0.123270086900642	.	.
chr1	63213443	63213942	chr1	63478882	63479381	Gpr1|chr1:63478882-63479381	0.103101768684804	.	.
chr1	63213981	63214480	chr1	63256075	63256574	Gpr1|chr1:63256075-63256574	0.133638691837208	.	.
chr1	63213981	63214480	chr1	63478882	63479381	Gpr1|chr1:63478882-63479381	0.291356638793523	.	.
chr1	63272985	63273484	chr1	63203844	63204343	Gm11608|chr1:63203844-63204343	0.191516208324466	.	.
chr1	63272985	63273484	chr1	63203844	63204343	Zdbf2|chr1:63203844-63204343	0.191516208324466	.	.
chr1	63272985	63273484	chr1	63256075	63256574	Gm11608|chr1:63256075-63256574	0.166730050030329	.	.
chr1	63272985	63273484	chr1	63256075	63256574	Zdbf2|chr1:63256075-63256574	0.166730050030329	.	.
chr1	63272985	63273484	chr1	63367905	63368404	Gm11608|chr1:63367905-63368404	0.176469724482628	.	.
chr1	63272985	63273484	chr1	63367905	63368404	Zdbf2|chr1:63367905-63368404	0.176469724482628	.	.
chr1	63272985	63273484	chr1	63418225	63418724	Gm11608|chr1:63418225-63418724	0.341409479689859	.	.
chr1	63272985	63273484	chr1	63418225	63418724	Zdbf2|chr1:63418225-63418724	0.341409479689859	.	.
chr1	63273583	63274082	chr1	63256075	63256574	Gm11608|chr1:63256075-63256574	0.128987867710413	.	.
chr1	63273583	63274082	chr1	63256075	63256574	Zdbf2|chr1:63256075-63256574	0.128987867710413	.	.
chr1	63273583	63274082	chr1	63418225	63418724	Gm11608|chr1:63418225-63418724	0.0951685053677578	.	.
chr1	63273583	63274082	chr1	63418225	63418724	Zdbf2|chr1:63418225-63418724	0.0951685053677578	.	.
chr1	63445105	63445604	chr1	63203844	63204343	Adam23|chr1:63203844-63204343	0.0914911761585708	.	.
chr1	63445105	63445604	chr1	63492398	63492897	Adam23|chr1:63492398-63492897	0.187777632606636	.	.
chr1	63445671	63446170	chr1	63225807	63226306	Adam23|chr1:63225807-63226306	0.151623945248803	.	.
chr1	63445671	63446170	chr1	63492398	63492897	Adam23|chr1:63492398-63492897	0.159948872108835	.	.
chr1	65186396	65186895	chr1	65111968	65112467	Idh1|chr1:65111968-65112467	0.0964932529082011	.	.
chr1	65186396	65186895	chr1	65111968	65112467	Pikfyve|chr1:65111968-65112467	0.0964932529082011	.	.
chr1	65186396	65186895	chr1	65179041	65179540	Idh1|chr1:65179041-65179540	0.205499832605535	.	.
chr1	65186396	65186895	chr1	65179041	65179540	Pikfyve|chr1:65179041-65179540	0.205499832605535	.	.
chr1	65186396	65186895	chr1	65213293	65213792	Idh1|chr1:65213293-65213792	0.0861815450847484	.	.
chr1	65186396	65186895	chr1	65213293	65213792	Pikfyve|chr1:65213293-65213792	0.0861815450847484	.	.
chr1	65186396	65186895	chr1	65246344	65246843	Idh1|chr1:65246344-65246843	0.218698499858841	.	.
chr1	65186396	65186895	chr1	65246344	65246843	Pikfyve|chr1:65246344-65246843	0.218698499858841	.	.
chr1	65186396	65186895	chr1	65374402	65374901	Idh1|chr1:65374402-65374901	0.261930951989775	.	.
chr1	65186396	65186895	chr1	65374402	65374901	Pikfyve|chr1:65374402-65374901	0.261930951989775	.	.
chr1	65186396	65186895	chr1	65388260	65388759	Idh1|chr1:65388260-65388759	0.138413429380665	.	.
chr1	65186396	65186895	chr1	65388260	65388759	Pikfyve|chr1:65388260-65388759	0.138413429380665	.	.
chr1	65282716	65283215	chr1	65010101	65010600	Pth2r|chr1:65010101-65010600	0.105180815665141	.	.
chr1	65282716	65283215	chr1	65111968	65112467	Pth2r|chr1:65111968-65112467	0.113678315415825	.	.
chr1	65282716	65283215	chr1	65213293	65213792	Pth2r|chr1:65213293-65213792	0.113033224680616	.	.
chr1	65282716	65283215	chr1	65374402	65374901	Pth2r|chr1:65374402-65374901	0.253367483218825	.	.
chr1	65282716	65283215	chr1	65388260	65388759	Pth2r|chr1:65388260-65388759	0.0928820203536437	.	.
chr1	65282716	65283215	chr1	65439134	65439633	Pth2r|chr1:65439134-65439633	0.198991713565261	.	.
chr1	65282716	65283215	chr1	65548786	65549285	Pth2r|chr1:65548786-65549285	0.0826143796072959	.	.
chr1	65925476	65925975	chr1	66115312	66115811	Crygf|chr1:66115312-66115811	0.117440500414543	.	.
chr1	65925476	65925975	chr1	66211343	66211842	Crygf|chr1:66211343-66211842	0.165738720860916	.	.
chr1	65925476	65925975	chr1	66228138	66228637	Crygf|chr1:66228138-66228637	0.281236150686507	.	.
chr1	66174880	66175379	chr1	66128300	66128799	Map2|chr1:66128300-66128799	0.177707510656104	.	.
chr1	69826647	69827146	chr1	69790210	69790709	Spag16|chr1:69790210-69790709	0.13908375068676	.	.
chr1	69826647	69827146	chr1	70069081	70069580	Spag16|chr1:70069081-70069580	0.107279901316755	.	.
chr1	69826647	69827146	chr1	70165599	70166098	Spag16|chr1:70165599-70166098	0.260177922085083	.	.
chr1	70724978	70725477	chr1	70270077	70270576	Vwc2l|chr1:70270077-70270576	0.081726273883847	.	.
chr1	70724978	70725477	chr1	70342597	70343096	Vwc2l|chr1:70342597-70343096	0.301062677053788	.	.
chr1	70724978	70725477	chr1	70539152	70539651	Vwc2l|chr1:70539152-70539651	0.244966593526528	.	.
chr1	70724978	70725477	chr1	70579185	70579684	Vwc2l|chr1:70579185-70579684	0.270628127014666	.	.
chr1	70725497	70725996	chr1	70270077	70270576	Vwc2l|chr1:70270077-70270576	0.114172382964266	.	.
chr1	70725497	70725996	chr1	70342597	70343096	Vwc2l|chr1:70342597-70343096	0.286078328602988	.	.
chr1	70725497	70725996	chr1	70539152	70539651	Vwc2l|chr1:70539152-70539651	0.104319979156002	.	.
chr1	70725497	70725996	chr1	70579185	70579684	Vwc2l|chr1:70579185-70579684	0.302980681874448	.	.
chr1	70725497	70725996	chr1	70684092	70684591	Vwc2l|chr1:70684092-70684591	0.15675985624158	.	.
chr1	74505730	74506229	chr1	74802933	74803432	Cnot9|chr1:74802933-74803432	0.153741924545964	.	.
chr1	74505730	74506229	chr1	74808065	74808564	Cnot9|chr1:74808065-74808564	0.103749226659929	.	.
chr1	74505730	74506229	chr1	74858307	74858806	Cnot9|chr1:74858307-74858806	0.0975752796588179	.	.
chr1	74505730	74506229	chr1	74875293	74875792	Cnot9|chr1:74875293-74875792	0.0921312570684441	.	.
chr1	74505730	74506229	chr1	74926640	74927139	Cnot9|chr1:74926640-74927139	0.104130255643852	.	.
chr1	74505730	74506229	chr1	74964428	74964927	Cnot9|chr1:74964428-74964927	0.185121243212533	.	.
chr1	74542596	74543095	chr1	74634294	74634793	Plcd4|chr1:74634294-74634793	0.207171291850998	.	.
chr1	74542596	74543095	chr1	74875293	74875792	Plcd4|chr1:74875293-74875792	0.092341859205586	.	.
chr1	74542596	74543095	chr1	74914102	74914601	Plcd4|chr1:74914102-74914601	0.149524145123952	.	.
chr1	74587962	74588461	chr1	74802933	74803432	Bcs1l|chr1:74802933-74803432	0.11978414722692	.	.
chr1	74587962	74588461	chr1	74802933	74803432	Zfp142|chr1:74802933-74803432	0.11978414722692	.	.
chr1	74587962	74588461	chr1	74858307	74858806	Bcs1l|chr1:74858307-74858806	0.12474229382351	.	.
chr1	74587962	74588461	chr1	74858307	74858806	Zfp142|chr1:74858307-74858806	0.12474229382351	.	.
chr1	74587962	74588461	chr1	74872216	74872715	Bcs1l|chr1:74872216-74872715	0.192346526725257	.	.
chr1	74587962	74588461	chr1	74872216	74872715	Zfp142|chr1:74872216-74872715	0.192346526725257	.	.
chr1	74587962	74588461	chr1	74964428	74964927	Bcs1l|chr1:74964428-74964927	0.11134865979078	.	.
chr1	74587962	74588461	chr1	74964428	74964927	Zfp142|chr1:74964428-74964927	0.11134865979078	.	.
chr1	74601175	74601674	chr1	74858307	74858806	Rnf25|chr1:74858307-74858806	0.108870355489735	.	.
chr1	74601175	74601674	chr1	74858307	74858806	Stk36|chr1:74858307-74858806	0.108870355489735	.	.
chr1	74601175	74601674	chr1	74926640	74927139	Rnf25|chr1:74926640-74927139	0.0983019790691899	.	.
chr1	74601175	74601674	chr1	74926640	74927139	Stk36|chr1:74926640-74927139	0.0983019790691899	.	.
chr1	74661495	74661994	chr1	74797410	74797909	Ttll4|chr1:74797410-74797909	0.0816856700536845	.	.
chr1	74661495	74661994	chr1	74802933	74803432	Ttll4|chr1:74802933-74803432	0.225151351566022	.	.
chr1	74661495	74661994	chr1	74806952	74807451	Ttll4|chr1:74806952-74807451	0.273354698892942	.	.
chr1	74661495	74661994	chr1	74894978	74895477	Ttll4|chr1:74894978-74895477	0.098953317518498	.	.
chr1	74661495	74661994	chr1	74964428	74964927	Ttll4|chr1:74964428-74964927	0.104423295207087	.	.
chr1	74771522	74772021	chr1	74806952	74807451	Wnt6|chr1:74806952-74807451	0.093267825628936	.	.
chr1	74771522	74772021	chr1	74808065	74808564	Wnt6|chr1:74808065-74808564	0.146534197911662	.	.
chr1	74854708	74855207	chr1	74797410	74797909	Cdk5r2|chr1:74797410-74797909	0.13750646093887	.	.
chr1	74854708	74855207	chr1	74802933	74803432	Cdk5r2|chr1:74802933-74803432	0.106297913005309	.	.
chr1	74854708	74855207	chr1	74806952	74807451	Cdk5r2|chr1:74806952-74807451	0.274892321185636	.	.
chr1	74854708	74855207	chr1	74816731	74817230	Cdk5r2|chr1:74816731-74817230	0.171238216282584	.	.
chr1	74854708	74855207	chr1	74858307	74858806	Cdk5r2|chr1:74858307-74858806	0.239327485732325	.	.
chr1	74854708	74855207	chr1	75022063	75022562	Cdk5r2|chr1:75022063-75022562	0.26792332035864	.	.
chr1	74854708	74855207	chr1	75141393	75141892	Cdk5r2|chr1:75141393-75141892	0.127013379600947	.	.
chr1	74854708	74855207	chr1	75218312	75218811	Cdk5r2|chr1:75218312-75218811	0.0880044998799784	.	.
chr1	75124760	75125259	chr1	74806952	74807451	Nhej1|chr1:74806952-74807451	0.169665485049332	.	.
chr1	75124760	75125259	chr1	74817277	74817776	Nhej1|chr1:74817277-74817776	0.209295300620197	.	.
chr1	75124760	75125259	chr1	75141393	75141892	Nhej1|chr1:75141393-75141892	0.199196491912482	.	.
chr1	75124760	75125259	chr1	75218312	75218811	Nhej1|chr1:75218312-75218811	0.0883451844505709	.	.
chr1	75142499	75142998	chr1	74772969	74773468	Cnppd1|chr1:74772969-74773468	0.114868688861342	.	.
chr1	75142499	75142998	chr1	74772969	74773468	Retreg2|chr1:74772969-74773468	0.114868688861342	.	.
chr1	75142499	75142998	chr1	74806952	74807451	Cnppd1|chr1:74806952-74807451	0.176217558653951	.	.
chr1	75142499	75142998	chr1	74806952	74807451	Retreg2|chr1:74806952-74807451	0.176217558653951	.	.
chr1	75142499	75142998	chr1	74808065	74808564	Cnppd1|chr1:74808065-74808564	0.22066315055372	.	.
chr1	75142499	75142998	chr1	74808065	74808564	Retreg2|chr1:74808065-74808564	0.22066315055372	.	.
chr1	75142499	75142998	chr1	74817277	74817776	Cnppd1|chr1:74817277-74817776	0.0797295482069234	.	.
chr1	75142499	75142998	chr1	74817277	74817776	Retreg2|chr1:74817277-74817776	0.0797295482069234	.	.
chr1	75142499	75142998	chr1	74858307	74858806	Cnppd1|chr1:74858307-74858806	0.210125146428021	.	.
chr1	75142499	75142998	chr1	74858307	74858806	Retreg2|chr1:74858307-74858806	0.210125146428021	.	.
chr1	75142499	75142998	chr1	75218312	75218811	Cnppd1|chr1:75218312-75218811	0.138435196673403	.	.
chr1	75142499	75142998	chr1	75218312	75218811	Retreg2|chr1:75218312-75218811	0.138435196673403	.	.
chr1	75168424	75168923	chr1	74806952	74807451	Zfand2b|chr1:74806952-74807451	0.25198152622941	.	.
chr1	75168424	75168923	chr1	74808065	74808564	Zfand2b|chr1:74808065-74808564	0.0956160507563244	.	.
chr1	75168424	75168923	chr1	74817277	74817776	Zfand2b|chr1:74817277-74817776	0.167075444912613	.	.
chr1	75169048	75169547	chr1	74806952	74807451	Zfand2b|chr1:74806952-74807451	0.101064208119647	.	.
chr1	75180079	75180578	chr1	74772969	74773468	Abcb6|chr1:74772969-74773468	0.0858628248924872	.	.
chr1	75180079	75180578	chr1	74858307	74858806	Abcb6|chr1:74858307-74858806	0.140818050665131	.	.
chr1	75180079	75180578	chr1	74882110	74882609	Abcb6|chr1:74882110-74882609	0.0822840520073943	.	.
chr1	75180079	75180578	chr1	75022063	75022562	Abcb6|chr1:75022063-75022562	0.160928326605012	.	.
chr1	75180079	75180578	chr1	75218312	75218811	Abcb6|chr1:75218312-75218811	0.139441466067147	.	.
chr1	75191753	75192252	chr1	74806952	74807451	Ankzf1|chr1:74806952-74807451	0.101715807777865	.	.
chr1	75191753	75192252	chr1	74806952	74807451	Atg9a|chr1:74806952-74807451	0.101715807777865	.	.
chr1	75191753	75192252	chr1	74808065	74808564	Ankzf1|chr1:74808065-74808564	0.112971055104031	.	.
chr1	75191753	75192252	chr1	74808065	74808564	Atg9a|chr1:74808065-74808564	0.112971055104031	.	.
chr1	75191753	75192252	chr1	74858307	74858806	Ankzf1|chr1:74858307-74858806	0.119456950944611	.	.
chr1	75191753	75192252	chr1	74858307	74858806	Atg9a|chr1:74858307-74858806	0.119456950944611	.	.
chr1	75191753	75192252	chr1	74872216	74872715	Ankzf1|chr1:74872216-74872715	0.107998134934653	.	.
chr1	75191753	75192252	chr1	74872216	74872715	Atg9a|chr1:74872216-74872715	0.107998134934653	.	.
chr1	75191753	75192252	chr1	75141393	75141892	Ankzf1|chr1:75141393-75141892	0.162882471927772	.	.
chr1	75191753	75192252	chr1	75141393	75141892	Atg9a|chr1:75141393-75141892	0.162882471927772	.	.
chr1	75191753	75192252	chr1	75234571	75235070	Ankzf1|chr1:75234571-75235070	0.214381504391494	.	.
chr1	75191753	75192252	chr1	75234571	75235070	Atg9a|chr1:75234571-75235070	0.214381504391494	.	.
chr1	75210546	75211045	chr1	74772969	74773468	Glb1l|chr1:74772969-74773468	0.227051754088162	.	.
chr1	75210546	75211045	chr1	74772969	74773468	Stk16|chr1:74772969-74773468	0.227051754088162	.	.
chr1	75210546	75211045	chr1	74794449	74794948	Glb1l|chr1:74794449-74794948	0.122948118295587	.	.
chr1	75210546	75211045	chr1	74794449	74794948	Stk16|chr1:74794449-74794948	0.122948118295587	.	.
chr1	75210546	75211045	chr1	74806952	74807451	Glb1l|chr1:74806952-74807451	0.106927267227986	.	.
chr1	75210546	75211045	chr1	74806952	74807451	Stk16|chr1:74806952-74807451	0.106927267227986	.	.
chr1	75210546	75211045	chr1	74816731	74817230	Glb1l|chr1:74816731-74817230	0.0964589488281274	.	.
chr1	75210546	75211045	chr1	74816731	74817230	Stk16|chr1:74816731-74817230	0.0964589488281274	.	.
chr1	75210546	75211045	chr1	74858307	74858806	Glb1l|chr1:74858307-74858806	0.337809896772562	.	.
chr1	75210546	75211045	chr1	74858307	74858806	Stk16|chr1:74858307-74858806	0.337809896772562	.	.
chr1	75210546	75211045	chr1	74948735	74949234	Glb1l|chr1:74948735-74949234	0.110194239028431	.	.
chr1	75210546	75211045	chr1	74948735	74949234	Stk16|chr1:74948735-74949234	0.110194239028431	.	.
chr1	75219086	75219585	chr1	74802933	74803432	Tuba4a|chr1:74802933-74803432	0.0950118596023545	.	.
chr1	75219086	75219585	chr1	74806952	74807451	Tuba4a|chr1:74806952-74807451	0.219804890628453	.	.
chr1	75219086	75219585	chr1	74858307	74858806	Tuba4a|chr1:74858307-74858806	0.159897594075851	.	.
chr1	75219086	75219585	chr1	74964428	74964927	Tuba4a|chr1:74964428-74964927	0.0898944510004845	.	.
chr1	75219086	75219585	chr1	75022063	75022562	Tuba4a|chr1:75022063-75022562	0.136443892668467	.	.
chr1	75219086	75219585	chr1	75141393	75141892	Tuba4a|chr1:75141393-75141892	0.0795301946944544	.	.
chr1	75236144	75236643	chr1	74794449	74794948	Dnajb2|chr1:74794449-74794948	0.113540630881965	.	.
chr1	75236144	75236643	chr1	74806952	74807451	Dnajb2|chr1:74806952-74807451	0.238091573830048	.	.
chr1	75236144	75236643	chr1	74808065	74808564	Dnajb2|chr1:74808065-74808564	0.237590513838264	.	.
chr1	75236144	75236643	chr1	74817277	74817776	Dnajb2|chr1:74817277-74817776	0.0995394743024928	.	.
chr1	75236144	75236643	chr1	74858307	74858806	Dnajb2|chr1:74858307-74858806	0.257587926803194	.	.
chr1	75236144	75236643	chr1	74882110	74882609	Dnajb2|chr1:74882110-74882609	0.144959387022291	.	.
chr1	75236144	75236643	chr1	75141393	75141892	Dnajb2|chr1:75141393-75141892	0.087614646910824	.	.
chr1	75236651	75237150	chr1	74772969	74773468	Dnajb2|chr1:74772969-74773468	0.0800610097747326	.	.
chr1	75236651	75237150	chr1	74794449	74794948	Dnajb2|chr1:74794449-74794948	0.119053633824128	.	.
chr1	75236651	75237150	chr1	74806952	74807451	Dnajb2|chr1:74806952-74807451	0.284985588069618	.	.
chr1	75236651	75237150	chr1	74808065	74808564	Dnajb2|chr1:74808065-74808564	0.279909016460272	.	.
chr1	75236651	75237150	chr1	74858307	74858806	Dnajb2|chr1:74858307-74858806	0.156950415352483	.	.
chr1	77972152	77972651	chr1	77943057	77943556	Gm28387|chr1:77943057-77943556	0.242600009582646	.	.
chr1	77972152	77972651	chr1	78203685	78204184	Gm28387|chr1:78203685-78204184	0.0798313128095838	.	.
chr1	78310032	78310531	chr1	78366883	78367382	Sgpp2|chr1:78366883-78367382	0.17056147650763	.	.
chr1	78310032	78310531	chr1	78371610	78372109	Sgpp2|chr1:78371610-78372109	0.170108916244782	.	.
chr1	78310931	78311430	chr1	78217089	78217588	Sgpp2|chr1:78217089-78217588	0.163343161380452	.	.
chr1	78310931	78311430	chr1	78366883	78367382	Sgpp2|chr1:78366883-78367382	0.474167084320567	.	.
chr1	78310931	78311430	chr1	78371610	78372109	Sgpp2|chr1:78371610-78372109	0.251256750359222	.	.
chr1	78310931	78311430	chr1	78388731	78389230	Sgpp2|chr1:78388731-78389230	0.13130145205654	.	.
chr1	79439807	79440306	chr1	79303543	79304042	Scg2|chr1:79303543-79304042	0.180340395672304	.	.
chr1	79439807	79440306	chr1	79308689	79309188	Scg2|chr1:79308689-79309188	0.22073773834007	.	.
chr1	79439807	79440306	chr1	79450145	79450644	Scg2|chr1:79450145-79450644	0.0964021544816004	.	.
chr1	79439807	79440306	chr1	79463632	79464131	Scg2|chr1:79463632-79464131	0.0811025527821182	.	.
chr1	79439807	79440306	chr1	79463632	79464131	Scg2|chr1:79463632-79464131	0.0811025527821183	.	.
chr1	79439807	79440306	chr1	79469178	79469677	Scg2|chr1:79469178-79469677	0.10889904146976	.	.
chr1	84839165	84839664	chr1	84838531	84839030	Fbxo36|chr1:84838531-84839030	0.337474349474295	.	.
chr1	84839165	84839664	chr1	84993886	84994385	Fbxo36|chr1:84993886-84994385	0.111113624670916	.	.
chr1	84839808	84840307	chr1	84838531	84839030	Fbxo36|chr1:84838531-84839030	0.0851477747090261	.	.
chr1	84839808	84840307	chr1	84838531	84839030	Trip12|chr1:84838531-84839030	0.0851477747090261	.	.
chr1	84839808	84840307	chr1	84993886	84994385	Fbxo36|chr1:84993886-84994385	0.0984363881645117	.	.
chr1	84839808	84840307	chr1	84993886	84994385	Trip12|chr1:84993886-84994385	0.0984363881645117	.	.
chr1	84934371	84934870	chr1	84838531	84839030	Slc16a14|chr1:84838531-84839030	0.236541490124231	.	.
chr1	84934371	84934870	chr1	84942609	84943108	Slc16a14|chr1:84942609-84943108	0.0794074628000563	.	.
chr1	84934371	84934870	chr1	84943155	84943654	Slc16a14|chr1:84943155-84943654	0.105313501839537	.	.
chr1	84934371	84934870	chr1	84993886	84994385	Slc16a14|chr1:84993886-84994385	0.29594880532424	.	.
chr1	84934371	84934870	chr1	85114670	85115169	Slc16a14|chr1:85114670-85115169	0.102469345594897	.	.
chr1	84934883	84935382	chr1	84838531	84839030	Slc16a14|chr1:84838531-84839030	0.152103760058444	.	.
chr1	84934883	84935382	chr1	84943155	84943654	Slc16a14|chr1:84943155-84943654	0.242608543959479	.	.
chr1	84934883	84935382	chr1	84993886	84994385	Slc16a14|chr1:84993886-84994385	0.134961498732108	.	.
chr1	85105544	85106043	chr1	84838531	84839030	A530040E14Rik|chr1:84838531-84839030	0.0837675759199861	.	.
chr1	85105544	85106043	chr1	84942609	84943108	A530040E14Rik|chr1:84942609-84943108	0.191220628675375	.	.
chr1	85105544	85106043	chr1	84943155	84943654	A530040E14Rik|chr1:84943155-84943654	0.153512137039067	.	.
chr1	85105544	85106043	chr1	84993886	84994385	A530040E14Rik|chr1:84993886-84994385	0.150438580208672	.	.
chr1	87755700	87756199	chr1	87993478	87993977	Atg16l1|chr1:87993478-87993977	0.118181472162885	.	.
chr1	87853009	87853508	chr1	87925537	87926036	Dgkd|chr1:87925537-87926036	0.122451879727807	.	.
chr1	87853973	87854472	chr1	87891316	87891815	Dgkd|chr1:87891316-87891815	0.129270153695766	.	.
chr1	87853973	87854472	chr1	87891316	87891815	Gm19582|chr1:87891316-87891815	0.129270153695766	.	.
chr1	88008031	88008530	chr1	88287520	88288019	Usp40|chr1:88287520-88288019	0.102516126953282	.	.
chr1	88008031	88008530	chr1	88397850	88398349	Usp40|chr1:88397850-88398349	0.127620918888953	.	.
chr1	88008031	88008530	chr1	88429538	88430037	Usp40|chr1:88429538-88430037	0.185546551011921	.	.
chr1	88008031	88008530	chr1	88446553	88447052	Usp40|chr1:88446553-88447052	0.115841045938782	.	.
chr1	88008031	88008530	chr1	88466916	88467415	Usp40|chr1:88466916-88467415	0.180976609815763	.	.
chr1	88008031	88008530	chr1	88482288	88482787	Usp40|chr1:88482288-88482787	0.177985727072535	.	.
chr1	88205505	88206004	chr1	88293718	88294217	Dnajb3|chr1:88293718-88294217	0.254358523821473	.	.
chr1	88205505	88206004	chr1	88408248	88408747	Dnajb3|chr1:88408248-88408747	0.168355257751837	.	.
chr1	88205505	88206004	chr1	88446553	88447052	Dnajb3|chr1:88446553-88447052	0.175991030952176	.	.
chr1	88205505	88206004	chr1	88456267	88456766	Dnajb3|chr1:88456267-88456766	0.189773341750233	.	.
chr1	92641765	92642264	chr1	92651782	92652281	Cops9|chr1:92651782-92652281	0.0972922943738961	.	.
chr1	92647708	92648207	chr1	92787176	92787675	Otos|chr1:92787176-92787675	0.0835735509001734	.	.
chr1	92647708	92648207	chr1	92976024	92976523	Otos|chr1:92976024-92976523	0.233808027678181	.	.
chr1	92831030	92831529	chr1	92651782	92652281	Gpc1|chr1:92651782-92652281	0.0924713623425169	.	.
chr1	92831616	92832115	chr1	92895020	92895519	Gpc1|chr1:92895020-92895519	0.0839479149633527	.	.
chr1	92910422	92910921	chr1	92895020	92895519	5033417F24Rik|chr1:92895020-92895519	0.143854616838525	.	.
chr1	92910422	92910921	chr1	92895020	92895519	Rnpepl1|chr1:92895020-92895519	0.143854616838525	.	.
chr1	92910422	92910921	chr1	92976024	92976523	5033417F24Rik|chr1:92976024-92976523	0.145748517391512	.	.
chr1	92910422	92910921	chr1	92976024	92976523	Rnpepl1|chr1:92976024-92976523	0.145748517391512	.	.
chr1	92910928	92911427	chr1	92840219	92840718	5033417F24Rik|chr1:92840219-92840718	0.171269555610728	.	.
chr1	92910928	92911427	chr1	92840219	92840718	Rnpepl1|chr1:92840219-92840718	0.171269555610728	.	.
chr1	92934435	92934934	chr1	92895020	92895519	Capn10|chr1:92895020-92895519	0.0910269290317107	.	.
chr1	93305687	93306186	chr1	93296628	93297127	Gm28535|chr1:93296628-93297127	0.132258723300575	.	.
chr1	93305687	93306186	chr1	93296628	93297127	Mterf4|chr1:93296628-93297127	0.132258723300575	.	.
chr1	93342619	93343118	chr1	93296628	93297127	Pask|chr1:93296628-93297127	0.132637835538287	.	.
chr1	93342619	93343118	chr1	93296628	93297127	Ppp1r7|chr1:93296628-93297127	0.132637835538287	.	.
chr1	93342619	93343118	chr1	93445454	93445953	Pask|chr1:93445454-93445953	0.282224017389589	.	.
chr1	93342619	93343118	chr1	93445454	93445953	Ppp1r7|chr1:93445454-93445953	0.282224017389589	.	.
chr1	93343358	93343857	chr1	93349690	93350189	Pask|chr1:93349690-93350189	0.187903019413282	.	.
chr1	93343358	93343857	chr1	93349690	93350189	Ppp1r7|chr1:93349690-93350189	0.187903019413282	.	.
chr1	93478107	93478606	chr1	93445454	93445953	Hdlbp|chr1:93445454-93445953	0.218708743760736	.	.
chr1	93478107	93478606	chr1	93445454	93445953	Sept2|chr1:93445454-93445953	0.218708743760736	.	.
chr1	93478622	93479121	chr1	93296628	93297127	Hdlbp|chr1:93296628-93297127	0.11942177617201	.	.
chr1	93478622	93479121	chr1	93296628	93297127	Sept2|chr1:93296628-93297127	0.11942177617201	.	.
chr1	93478622	93479121	chr1	93445454	93445953	Hdlbp|chr1:93445454-93445953	0.102449935794999	.	.
chr1	93478622	93479121	chr1	93445454	93445953	Sept2|chr1:93445454-93445953	0.102449935794999	.	.
chr1	93511801	93512300	chr1	93296628	93297127	Farp2|chr1:93296628-93297127	0.272533970626947	.	.
chr1	93511801	93512300	chr1	93444675	93445174	Farp2|chr1:93444675-93445174	0.0870650362142224	.	.
chr1	93511801	93512300	chr1	93445454	93445953	Farp2|chr1:93445454-93445953	0.230376161861534	.	.
chr1	93634975	93635474	chr1	93296628	93297127	Gm28536|chr1:93296628-93297127	0.102276838137572	.	.
chr1	93635550	93636049	chr1	93296628	93297127	Gm28536|chr1:93296628-93297127	0.0949879755672122	.	.
chr1	93635550	93636049	chr1	93444675	93445174	Gm28536|chr1:93444675-93445174	0.112143398076769	.	.
chr1	93635550	93636049	chr1	93445454	93445953	Gm28536|chr1:93445454-93445953	0.132305336095771	.	.
chr1	93657863	93658362	chr1	93444675	93445174	Stk25|chr1:93444675-93445174	0.111248568339496	.	.
chr1	93686360	93686859	chr1	93297528	93298027	Bok|chr1:93297528-93298027	0.120732326911043	.	.
chr1	93731754	93732253	chr1	93275638	93276137	Gm10550|chr1:93275638-93276137	0.178037480560464	.	.
chr1	93754078	93754577	chr1	94060902	94061401	Thap4|chr1:94060902-94061401	0.276955449540366	.	.
chr1	93754078	93754577	chr1	94079039	94079538	Thap4|chr1:94079039-94079538	0.165661028515385	.	.
chr1	93754617	93755116	chr1	94079039	94079538	Thap4|chr1:94079039-94079538	0.100987245784978	.	.
chr1	93803720	93804219	chr1	94079039	94079538	Ing5|chr1:94079039-94079538	0.179908944838463	.	.
chr1	93825281	93825780	chr1	94125843	94126342	D2hgdh|chr1:94125843-94126342	0.0939765377119555	.	.
chr1	95313333	95313832	chr1	95033557	95034056	Fam174a|chr1:95033557-95034056	0.185447927920718	.	.
chr1	95313333	95313832	chr1	95034097	95034596	Fam174a|chr1:95034097-95034596	0.140980973858209	.	.
chr1	95313333	95313832	chr1	95078592	95079091	Fam174a|chr1:95078592-95079091	0.148612407189168	.	.
chr1	95313333	95313832	chr1	95375446	95375945	Fam174a|chr1:95375446-95375945	0.0897093710175445	.	.
chr1	95313333	95313832	chr1	95397125	95397624	Fam174a|chr1:95397125-95397624	0.246390858221859	.	.
chr1	95313851	95314350	chr1	95033557	95034056	Fam174a|chr1:95033557-95034056	0.16656053341711	.	.
chr1	95313851	95314350	chr1	95397125	95397624	Fam174a|chr1:95397125-95397624	0.125232005480533	.	.
chr1	95313851	95314350	chr1	95462905	95463404	Fam174a|chr1:95462905-95463404	0.0845344052608164	.	.
chr1	95667416	95667915	chr1	95523148	95523647	St8sia4|chr1:95523148-95523647	0.164895700389016	.	.
chr1	95667416	95667915	chr1	95638954	95639453	St8sia4|chr1:95638954-95639453	0.102357140523911	.	.
chr1	95667416	95667915	chr1	95996051	95996550	St8sia4|chr1:95996051-95996550	0.12108041309517	.	.
chr1	96871948	96872447	chr1	96612819	96613318	Slco4c1|chr1:96612819-96613318	0.0875082211153231	.	.
chr1	96871948	96872447	chr1	96864061	96864560	Slco4c1|chr1:96864061-96864560	0.13386366895195	.	.
chr1	96871948	96872447	chr1	96893888	96894387	Slco4c1|chr1:96893888-96894387	0.165746468095392	.	.
chr1	97661204	97661703	chr1	97629914	97630413	D1Ertd622e|chr1:97629914-97630413	0.113513015115128	.	.
chr1	97661800	97662299	chr1	97660435	97660934	D1Ertd622e|chr1:97660435-97660934	0.194937374678528	.	.
chr1	98056963	98057462	chr1	98107574	98108073	B230216N24Rik|chr1:98107574-98108073	0.121206082715455	.	.
chr1	98056963	98057462	chr1	98124624	98125123	B230216N24Rik|chr1:98124624-98125123	0.0931159698371981	.	.
chr1	98056963	98057462	chr1	98164956	98165455	B230216N24Rik|chr1:98164956-98165455	0.139039986220121	.	.
chr1	98094805	98095304	chr1	98020753	98021252	Pam|chr1:98020753-98021252	0.143739002651454	.	.
chr1	98094805	98095304	chr1	98031757	98032256	Pam|chr1:98031757-98032256	0.0933373391846835	.	.
chr1	98094805	98095304	chr1	98107574	98108073	Pam|chr1:98107574-98108073	0.0855199629041788	.	.
chr1	98094805	98095304	chr1	98156605	98157104	Pam|chr1:98156605-98157104	0.169938011181277	.	.
chr1	98094805	98095304	chr1	98157106	98157605	Pam|chr1:98157106-98157605	0.101339165395662	.	.
chr1	98095430	98095929	chr1	98020753	98021252	Pam|chr1:98020753-98021252	0.173111769175481	.	.
chr1	98095430	98095929	chr1	98031757	98032256	Pam|chr1:98031757-98032256	0.225618791191623	.	.
chr1	98095430	98095929	chr1	98053597	98054096	Pam|chr1:98053597-98054096	0.222590311011378	.	.
chr1	98095430	98095929	chr1	98073327	98073826	Pam|chr1:98073327-98073826	0.256016152527008	.	.
chr1	98095430	98095929	chr1	98156605	98157104	Pam|chr1:98156605-98157104	0.129428510394888	.	.
chr1	98095430	98095929	chr1	98157106	98157605	Pam|chr1:98157106-98157605	0.291442215408454	.	.
chr1	98095430	98095929	chr1	98190086	98190585	Pam|chr1:98190086-98190585	0.169682536928434	.	.
chr1	98173889	98174388	chr1	98053597	98054096	Gm29461|chr1:98053597-98054096	0.130675780560753	.	.
chr1	98173889	98174388	chr1	98073327	98073826	Gm29461|chr1:98073327-98073826	0.220076266332067	.	.
chr1	98173889	98174388	chr1	98099394	98099893	Gm29461|chr1:98099394-98099893	0.160533650682053	.	.
chr1	98173889	98174388	chr1	98157106	98157605	Gm29461|chr1:98157106-98157605	0.128643075243798	.	.
chr1	98173889	98174388	chr1	98190086	98190585	Gm29461|chr1:98190086-98190585	0.194243956494504	.	.
chr1	98173889	98174388	chr1	98190632	98191131	Gm29461|chr1:98190632-98191131	0.10561449536855	.	.
chr1	106759529	106760028	chr1	106818348	106818847	Kdsr|chr1:106818348-106818847	0.090542848976469	.	.
chr1	109982394	109982893	chr1	109514322	109514821	Cdh7|chr1:109514322-109514821	0.227874813011301	.	.
chr1	109982394	109982893	chr1	110215922	110216421	Cdh7|chr1:110215922-110216421	0.228531596035658	.	.
chr1	109982994	109983493	chr1	109985362	109985861	Cdh7|chr1:109985362-109985861	0.157628749597392	.	.
chr1	109982994	109983493	chr1	110215922	110216421	Cdh7|chr1:110215922-110216421	0.0996579898566082	.	.
chr1	111863863	111864362	chr1	111754425	111754924	Dsel|chr1:111754425-111754924	0.188166220137671	.	.
chr1	111864757	111865256	chr1	111754425	111754924	Dsel|chr1:111754425-111754924	0.112217772697472	.	.
chr1	111864757	111865256	chr1	112106300	112106799	Dsel|chr1:112106300-112106799	0.253533611209165	.	.
chr1	118310992	118311491	chr1	118417154	118417653	Tsn|chr1:118417154-118417653	0.081449207744335	.	.
chr1	118321592	118322091	chr1	118481738	118482237	Nifk|chr1:118481738-118482237	0.0793737611604373	.	.
chr1	118388537	118389036	chr1	118476824	118477323	Clasp1|chr1:118476824-118477323	0.0967145290080284	.	.
chr1	118388537	118389036	chr1	118494600	118495099	Clasp1|chr1:118494600-118495099	0.106915034934439	.	.
chr1	118389052	118389551	chr1	118494600	118495099	Clasp1|chr1:118494600-118495099	0.210827966367046	.	.
chr1	118458765	118459264	chr1	118275095	118275594	2900060B14Rik|chr1:118275095-118275594	0.171218581417705	.	.
chr1	118459308	118459807	chr1	118476824	118477323	2900060B14Rik|chr1:118476824-118477323	0.0808367110492507	.	.
chr1	118459862	118460361	chr1	118275095	118275594	2900060B14Rik|chr1:118275095-118275594	0.0815545970249604	.	.
chr1	118459862	118460361	chr1	118417154	118417653	2900060B14Rik|chr1:118417154-118417653	0.116781670606649	.	.
chr1	121430778	121431277	chr1	121320481	121320980	Ccdc93|chr1:121320481-121320980	0.159577158143061	.	.
chr1	128359460	128359959	chr1	128392302	128392801	Mcm6|chr1:128392302-128392801	0.135823914365782	.	.
chr1	128359460	128359959	chr1	128669078	128669577	Mcm6|chr1:128669078-128669577	0.122480780625831	.	.
chr1	128416641	128417140	chr1	128472408	128472907	Dars|chr1:128472408-128472907	0.0846093110837721	.	.
chr1	128416641	128417140	chr1	128497627	128498126	Dars|chr1:128497627-128498126	0.0858739034809552	.	.
chr1	128416641	128417140	chr1	128669078	128669577	Dars|chr1:128669078-128669577	0.0969859270893119	.	.
chr1	128417141	128417640	chr1	128472408	128472907	Dars|chr1:128472408-128472907	0.115890748131598	.	.
chr1	128417141	128417640	chr1	128497627	128498126	Dars|chr1:128497627-128498126	0.0837376272150966	.	.
chr1	130462505	130463004	chr1	130288444	130288943	Cd55|chr1:130288444-130288943	0.0872401261069521	.	.
chr1	130462505	130463004	chr1	130288444	130288943	Gm16083|chr1:130288444-130288943	0.0872401261069521	.	.
chr1	130462505	130463004	chr1	130516531	130517030	Cd55|chr1:130516531-130517030	0.15591585246632	.	.
chr1	130462505	130463004	chr1	130516531	130517030	Gm16083|chr1:130516531-130517030	0.15591585246632	.	.
chr1	130462505	130463004	chr1	130517083	130517582	Cd55|chr1:130517083-130517582	0.23208520503387	.	.
chr1	130462505	130463004	chr1	130517083	130517582	Gm16083|chr1:130517083-130517582	0.23208520503387	.	.
chr1	130462505	130463004	chr1	130586840	130587339	Cd55|chr1:130586840-130587339	0.227187224803333	.	.
chr1	130462505	130463004	chr1	130586840	130587339	Gm16083|chr1:130586840-130587339	0.227187224803333	.	.
chr1	130717229	130717728	chr1	130350205	130350704	Yod1|chr1:130350205-130350704	0.131410048675705	.	.
chr1	130717229	130717728	chr1	130875072	130875571	Yod1|chr1:130875072-130875571	0.177770543648399	.	.
chr1	130740232	130740731	chr1	130278103	130278602	Gm28857|chr1:130278103-130278602	0.209143327436106	.	.
chr1	130740232	130740731	chr1	130338164	130338663	Gm28857|chr1:130338164-130338663	0.155849584818337	.	.
chr1	130740232	130740731	chr1	130350205	130350704	Gm28857|chr1:130350205-130350704	0.19041710560631	.	.
chr1	130740232	130740731	chr1	130941688	130942187	Gm28857|chr1:130941688-130942187	0.302620807258763	.	.
chr1	130740232	130740731	chr1	130995515	130996014	Gm28857|chr1:130995515-130996014	0.0964791990287745	.	.
chr1	130940249	130940748	chr1	130633945	130634444	Il19|chr1:130633945-130634444	0.269412996301967	.	.
chr1	130940249	130940748	chr1	130633945	130634444	Il19|chr1:130633945-130634444	0.269412996301968	.	.
chr1	130940249	130940748	chr1	130659586	130660085	Il19|chr1:130659586-130660085	0.153990030573022	.	.
chr1	130940249	130940748	chr1	130715647	130716146	Il19|chr1:130715647-130716146	0.122102996909102	.	.
chr1	130940249	130940748	chr1	130875072	130875571	Il19|chr1:130875072-130875571	0.144745236022683	.	.
chr1	130940249	130940748	chr1	130941688	130942187	Il19|chr1:130941688-130942187	0.461600493582816	.	.
chr1	130940249	130940748	chr1	130995515	130996014	Il19|chr1:130995515-130996014	0.173283655740301	.	.
chr1	139376823	139377322	chr1	139287434	139287933	Crb1|chr1:139287434-139287933	0.103357439400934	.	.
chr1	139376823	139377322	chr1	139346540	139347039	Crb1|chr1:139346540-139347039	0.154206678587888	.	.
chr1	139421972	139422471	chr1	139438315	139438814	Zbtb41|chr1:139438315-139438814	0.109115943856334	.	.
chr1	139454477	139454976	chr1	139340430	139340929	Aspm|chr1:139340430-139340929	0.102963340883155	.	.
chr1	143640493	143640992	chr1	143292415	143292914	B3galt2|chr1:143292415-143292914	0.118091417508104	.	.
chr1	143640493	143640992	chr1	143548490	143548989	B3galt2|chr1:143548490-143548989	0.171523794687871	.	.
chr1	143702603	143703102	chr1	143292415	143292914	Cdc73|chr1:143292415-143292914	0.159974351418359	.	.
chr1	143702603	143703102	chr1	143644121	143644620	Cdc73|chr1:143644121-143644620	0.239513284759534	.	.
chr1	143702603	143703102	chr1	143739248	143739747	Cdc73|chr1:143739248-143739747	0.146568567221809	.	.
chr1	143702603	143703102	chr1	143739932	143740431	Cdc73|chr1:143739932-143740431	0.0876915819037208	.	.
chr1	150099643	150100142	chr1	150314341	150314840	Ptgs2|chr1:150314341-150314840	0.0896168868583507	.	.
chr1	150099643	150100142	chr1	150314341	150314840	Ptgs2os|chr1:150314341-150314840	0.0896168868583507	.	.
chr1	150099643	150100142	chr1	150487930	150488429	Ptgs2|chr1:150487930-150488429	0.116289643437581	.	.
chr1	150099643	150100142	chr1	150487930	150488429	Ptgs2os|chr1:150487930-150488429	0.116289643437581	.	.
chr1	150392883	150393382	chr1	150320670	150321169	Odr4|chr1:150320670-150321169	0.160186856819245	.	.
chr1	150392883	150393382	chr1	150320670	150321169	Tpr|chr1:150320670-150321169	0.160186856819245	.	.
chr1	150392883	150393382	chr1	150410655	150411154	Odr4|chr1:150410655-150411154	0.110421626132377	.	.
chr1	150392883	150393382	chr1	150410655	150411154	Tpr|chr1:150410655-150411154	0.110421626132377	.	.
chr1	150392883	150393382	chr1	150480464	150480963	Odr4|chr1:150480464-150480963	0.0996189082779425	.	.
chr1	150392883	150393382	chr1	150480464	150480963	Tpr|chr1:150480464-150480963	0.0996189082779425	.	.
chr1	150392883	150393382	chr1	150487930	150488429	Odr4|chr1:150487930-150488429	0.179546870656883	.	.
chr1	150392883	150393382	chr1	150487930	150488429	Tpr|chr1:150487930-150488429	0.179546870656883	.	.
chr1	150392883	150393382	chr1	150540218	150540717	Odr4|chr1:150540218-150540717	0.230928762598671	.	.
chr1	150392883	150393382	chr1	150540218	150540717	Tpr|chr1:150540218-150540717	0.230928762598671	.	.
chr1	150393401	150393900	chr1	150410655	150411154	Odr4|chr1:150410655-150411154	0.168087827028284	.	.
chr1	150393401	150393900	chr1	150410655	150411154	Tpr|chr1:150410655-150411154	0.168087827028284	.	.
chr1	155812620	155813119	chr1	156040577	156041076	Qsox1|chr1:156040577-156041076	0.230286280092296	.	.
chr1	155812620	155813119	chr1	156230632	156231131	Qsox1|chr1:156230632-156231131	0.199937595031322	.	.
chr1	155973115	155973614	chr1	155784767	155785266	Cep350|chr1:155784767-155785266	0.0947049864696526	.	.
chr1	155973115	155973614	chr1	156040577	156041076	Cep350|chr1:156040577-156041076	0.18676303307636	.	.
chr1	155973115	155973614	chr1	156108321	156108820	Cep350|chr1:156108321-156108820	0.081822817362671	.	.
chr1	156035878	156036377	chr1	156040577	156041076	Tor1aip1|chr1:156040577-156041076	0.142232741459385	.	.
chr1	156035878	156036377	chr1	156040577	156041076	Tor1aip2|chr1:156040577-156041076	0.142232741459385	.	.
chr1	156035878	156036377	chr1	156076343	156076842	Tor1aip1|chr1:156076343-156076842	0.103468438893019	.	.
chr1	156035878	156036377	chr1	156076343	156076842	Tor1aip2|chr1:156076343-156076842	0.103468438893019	.	.
chr1	156035878	156036377	chr1	156241652	156242151	Tor1aip1|chr1:156241652-156242151	0.163198706954947	.	.
chr1	156035878	156036377	chr1	156241652	156242151	Tor1aip2|chr1:156241652-156242151	0.163198706954947	.	.
chr1	156035878	156036377	chr1	156464164	156464663	Tor1aip1|chr1:156464164-156464663	0.135192885044625	.	.
chr1	156035878	156036377	chr1	156464164	156464663	Tor1aip2|chr1:156464164-156464663	0.135192885044625	.	.
chr1	156036379	156036878	chr1	156040577	156041076	Tor1aip1|chr1:156040577-156041076	0.121172774166177	.	.
chr1	156036379	156036878	chr1	156230632	156231131	Tor1aip1|chr1:156230632-156231131	0.153366192731774	.	.
chr1	156036379	156036878	chr1	156464164	156464663	Tor1aip1|chr1:156464164-156464663	0.0927882658934079	.	.
chr1	156204053	156204552	chr1	155989301	155989800	Fam163a|chr1:155989301-155989800	0.0826665497625728	.	.
chr1	156204053	156204552	chr1	156108321	156108820	Fam163a|chr1:156108321-156108820	0.268824734029282	.	.
chr1	156204053	156204552	chr1	156108828	156109327	Fam163a|chr1:156108828-156109327	0.353259847172231	.	.
chr1	156204053	156204552	chr1	156179815	156180314	Fam163a|chr1:156179815-156180314	0.283725356150725	.	.
chr1	156204053	156204552	chr1	156229365	156229864	Fam163a|chr1:156229365-156229864	0.218569699352995	.	.
chr1	156204053	156204552	chr1	156241652	156242151	Fam163a|chr1:156241652-156242151	0.117007803583543	.	.
chr1	156204775	156205274	chr1	155989301	155989800	Fam163a|chr1:155989301-155989800	0.0975704394710517	.	.
chr1	156204775	156205274	chr1	156107802	156108301	Fam163a|chr1:156107802-156108301	0.159408491506707	.	.
chr1	156204775	156205274	chr1	156108321	156108820	Fam163a|chr1:156108321-156108820	0.153949589960428	.	.
chr1	156204775	156205274	chr1	156108828	156109327	Fam163a|chr1:156108828-156109327	0.28725103799027	.	.
chr1	156204775	156205274	chr1	156179815	156180314	Fam163a|chr1:156179815-156180314	0.276543411980478	.	.
chr1	156204775	156205274	chr1	156229365	156229864	Fam163a|chr1:156229365-156229864	0.327001379147932	.	.
chr1	156204775	156205274	chr1	156241652	156242151	Fam163a|chr1:156241652-156242151	0.103830837914673	.	.
chr1	156204775	156205274	chr1	156403161	156403660	Fam163a|chr1:156403161-156403660	0.105813062819673	.	.
chr1	156303125	156303624	chr1	156043002	156043501	4930518J20Rik|chr1:156043002-156043501	0.114595480578194	.	.
chr1	156303125	156303624	chr1	156043002	156043501	Tdrd5|chr1:156043002-156043501	0.114595480578194	.	.
chr1	156303125	156303624	chr1	156263255	156263754	4930518J20Rik|chr1:156263255-156263754	0.111055338577267	.	.
chr1	156303125	156303624	chr1	156263255	156263754	Tdrd5|chr1:156263255-156263754	0.111055338577267	.	.
chr1	156303125	156303624	chr1	156403161	156403660	4930518J20Rik|chr1:156403161-156403660	0.111997387626346	.	.
chr1	156303125	156303624	chr1	156403161	156403660	Tdrd5|chr1:156403161-156403660	0.111997387626346	.	.
chr1	156303125	156303624	chr1	156464164	156464663	4930518J20Rik|chr1:156464164-156464663	0.213597446990282	.	.
chr1	156303125	156303624	chr1	156464164	156464663	Tdrd5|chr1:156464164-156464663	0.213597446990282	.	.
chr1	156420903	156421402	chr1	156107802	156108301	Axdnd1|chr1:156107802-156108301	0.133344608852264	.	.
chr1	156474061	156474560	chr1	156040577	156041076	Soat1|chr1:156040577-156041076	0.179020504617559	.	.
chr1	156474061	156474560	chr1	156403161	156403660	Soat1|chr1:156403161-156403660	0.180060342883564	.	.
chr1	159231910	159232409	chr1	159389979	159390478	Cop1|chr1:159389979-159390478	0.0845577469006285	.	.
chr1	159231910	159232409	chr1	159438998	159439497	Cop1|chr1:159438998-159439497	0.080355938412413	.	.
chr1	159231910	159232409	chr1	159483469	159483968	Cop1|chr1:159483469-159483968	0.222410914536283	.	.
chr1	166253817	166254316	chr1	166265982	166266481	Ildr2|chr1:166265982-166266481	0.0940610388486512	.	.
chr1	166253817	166254316	chr1	166280533	166281032	Ildr2|chr1:166280533-166281032	0.127080096355491	.	.
chr1	166253817	166254316	chr1	166282640	166283139	Ildr2|chr1:166282640-166283139	0.258568206470464	.	.
chr1	166253817	166254316	chr1	166313555	166314054	Ildr2|chr1:166313555-166314054	0.273296781816455	.	.
chr1	166253817	166254316	chr1	166319038	166319537	Ildr2|chr1:166319038-166319537	0.0992080464799453	.	.
chr1	166253817	166254316	chr1	166669186	166669685	Ildr2|chr1:166669186-166669685	0.0808984962698429	.	.
chr1	166253817	166254316	chr1	166700760	166701259	Ildr2|chr1:166700760-166701259	0.210186376756111	.	.
chr1	166254415	166254914	chr1	166282640	166283139	Ildr2|chr1:166282640-166283139	0.143533219695051	.	.
chr1	166254415	166254914	chr1	166289278	166289777	Ildr2|chr1:166289278-166289777	0.107014083958272	.	.
chr1	166254415	166254914	chr1	166313555	166314054	Ildr2|chr1:166313555-166314054	0.185937879956145	.	.
chr1	166254415	166254914	chr1	166319038	166319537	Ildr2|chr1:166319038-166319537	0.208287113730782	.	.
chr1	166308696	166309195	chr1	166265982	166266481	5330438I03Rik|chr1:166265982-166266481	0.108415410852538	.	.
chr1	166308696	166309195	chr1	166280533	166281032	5330438I03Rik|chr1:166280533-166281032	0.161638540094469	.	.
chr1	166308696	166309195	chr1	166282640	166283139	5330438I03Rik|chr1:166282640-166283139	0.245632720801406	.	.
chr1	166308696	166309195	chr1	166289278	166289777	5330438I03Rik|chr1:166289278-166289777	0.151139859431986	.	.
chr1	166308696	166309195	chr1	166313555	166314054	5330438I03Rik|chr1:166313555-166314054	0.134391018993015	.	.
chr1	166308696	166309195	chr1	166319038	166319537	5330438I03Rik|chr1:166319038-166319537	0.150629447838144	.	.
chr1	166308696	166309195	chr1	166700760	166701259	5330438I03Rik|chr1:166700760-166701259	0.150735901814565	.	.
chr1	166309200	166309699	chr1	166265982	166266481	5330438I03Rik|chr1:166265982-166266481	0.158814506774211	.	.
chr1	166309200	166309699	chr1	166282640	166283139	5330438I03Rik|chr1:166282640-166283139	0.33619422669687	.	.
chr1	166309200	166309699	chr1	166289278	166289777	5330438I03Rik|chr1:166289278-166289777	0.277171693518345	.	.
chr1	166309200	166309699	chr1	166313555	166314054	5330438I03Rik|chr1:166313555-166314054	0.23764775849354	.	.
chr1	166309200	166309699	chr1	166319038	166319537	5330438I03Rik|chr1:166319038-166319537	0.105672159392803	.	.
chr1	166309200	166309699	chr1	166700760	166701259	5330438I03Rik|chr1:166700760-166701259	0.276662231171848	.	.
chr1	166379002	166379501	chr1	166343030	166343529	Tada1|chr1:166343030-166343529	0.106982220230765	.	.
chr1	166409578	166410077	chr1	166282640	166283139	Pogk|chr1:166282640-166283139	0.154159514179185	.	.
chr1	171270057	171270556	chr1	171376809	171377308	B4galt3|chr1:171376809-171377308	0.109864440862311	.	.
chr1	171270057	171270556	chr1	171620908	171621407	B4galt3|chr1:171620908-171621407	0.111644046489986	.	.
chr1	171281054	171281553	chr1	171263038	171263537	Ppox|chr1:171263038-171263537	0.103469517797696	.	.
chr1	171281563	171282062	chr1	171387122	171387621	Ppox|chr1:171387122-171387621	0.129314119425191	.	.
chr1	171287719	171288218	chr1	171263038	171263537	Usp21|chr1:171263038-171263537	0.0949843751420121	.	.
chr1	171294566	171295065	chr1	171620908	171621407	Ufc1|chr1:171620908-171621407	0.10556543804298	.	.
chr1	171328705	171329204	chr1	171263038	171263537	Dedd|chr1:171263038-171263537	0.0954310713718018	.	.
chr1	171345437	171345936	chr1	171263038	171263537	Nit1|chr1:171263038-171263537	0.171776781371916	.	.
chr1	171345437	171345936	chr1	171263038	171263537	Pfdn2|chr1:171263038-171263537	0.171776781371916	.	.
chr1	171345938	171346437	chr1	171387122	171387621	Nit1|chr1:171387122-171387621	0.210071485962654	.	.
chr1	171345938	171346437	chr1	171387122	171387621	Pfdn2|chr1:171387122-171387621	0.210071485962654	.	.
chr1	171360073	171360572	chr1	171263038	171263537	Klhdc9|chr1:171263038-171263537	0.0966979405820544	.	.
chr1	171360073	171360572	chr1	171620908	171621407	Klhdc9|chr1:171620908-171621407	0.0888333689931053	.	.
chr1	171360576	171361075	chr1	171620908	171621407	Klhdc9|chr1:171620908-171621407	0.0864978172721979	.	.
chr1	171361088	171361587	chr1	171263038	171263537	Klhdc9|chr1:171263038-171263537	0.0939856540037698	.	.
chr1	171411068	171411567	chr1	171499059	171499558	Usf1|chr1:171499059-171499558	0.0954999219821273	.	.
chr1	171418840	171419339	chr1	171672998	171673497	Tstd1|chr1:171672998-171673497	0.216834446296369	.	.
chr1	171419401	171419900	chr1	171257104	171257603	Tstd1|chr1:171257104-171257603	0.17084724176817	.	.
chr1	171419401	171419900	chr1	171387122	171387621	Tstd1|chr1:171387122-171387621	0.222504741561397	.	.
chr1	171419401	171419900	chr1	171620908	171621407	Tstd1|chr1:171620908-171621407	0.144580445643423	.	.
chr1	171419401	171419900	chr1	171672998	171673497	Tstd1|chr1:171672998-171673497	0.411151467715254	.	.
chr1	171437234	171437733	chr1	171257104	171257603	F11r|chr1:171257104-171257603	0.291213272055117	.	.
chr1	171437234	171437733	chr1	171387122	171387621	F11r|chr1:171387122-171387621	0.301705788014687	.	.
chr1	171437234	171437733	chr1	171478928	171479427	F11r|chr1:171478928-171479427	0.0840858342565784	.	.
chr1	171437234	171437733	chr1	171620908	171621407	F11r|chr1:171620908-171621407	0.103232915365071	.	.
chr1	171437234	171437733	chr1	171672998	171673497	F11r|chr1:171672998-171673497	0.203364887807349	.	.
chr1	171503198	171503697	chr1	171263038	171263537	Alyref2|chr1:171263038-171263537	0.170307289063517	.	.
chr1	171503198	171503697	chr1	171263038	171263537	B930036N10Rik|chr1:171263038-171263537	0.170307289063517	.	.
chr1	171503198	171503697	chr1	171387122	171387621	Alyref2|chr1:171387122-171387621	0.140560126205549	.	.
chr1	171503198	171503697	chr1	171387122	171387621	B930036N10Rik|chr1:171387122-171387621	0.140560126205549	.	.
chr1	171503198	171503697	chr1	171620908	171621407	Alyref2|chr1:171620908-171621407	0.281413267440533	.	.
chr1	171503198	171503697	chr1	171620908	171621407	B930036N10Rik|chr1:171620908-171621407	0.281413267440533	.	.
chr1	171503198	171503697	chr1	171672998	171673497	Alyref2|chr1:171672998-171673497	0.206933909509302	.	.
chr1	171503198	171503697	chr1	171672998	171673497	B930036N10Rik|chr1:171672998-171673497	0.206933909509302	.	.
chr1	171503198	171503697	chr1	171815706	171816205	Alyref2|chr1:171815706-171816205	0.18356356065332	.	.
chr1	171503198	171503697	chr1	171815706	171816205	B930036N10Rik|chr1:171815706-171816205	0.18356356065332	.	.
chr1	173367390	173367889	chr1	173359533	173360032	Cadm3|chr1:173359533-173360032	0.14160018228704	.	.
chr1	177642670	177643169	chr1	177517443	177517942	2310043L19Rik|chr1:177517443-177517942	0.246700634274648	.	.
chr1	177642670	177643169	chr1	177517947	177518446	2310043L19Rik|chr1:177517947-177518446	0.348245304784423	.	.
chr1	177642670	177643169	chr1	177585279	177585778	2310043L19Rik|chr1:177585279-177585778	0.363534744236079	.	.
chr1	177729564	177730063	chr1	177624801	177625300	1700016C15Rik|chr1:177624801-177625300	0.302123470915072	.	.
chr1	177729564	177730063	chr1	177690827	177691326	1700016C15Rik|chr1:177690827-177691326	0.167989618455805	.	.
chr1	177796375	177796874	chr1	177585279	177585778	Adss|chr1:177585279-177585778	0.173129383485958	.	.
chr1	177796375	177796874	chr1	177702809	177703308	Adss|chr1:177702809-177703308	0.0911385076343221	.	.
chr1	177982967	177983466	chr1	177585279	177585778	Catspere2|chr1:177585279-177585778	0.211978396545568	.	.
chr1	178187311	178187810	chr1	178336353	178336852	Desi2|chr1:178336353-178336852	0.164651718029233	.	.
chr1	178187311	178187810	chr1	178368821	178369320	Desi2|chr1:178368821-178369320	0.193817979514304	.	.
chr1	178187311	178187810	chr1	178444160	178444659	Desi2|chr1:178444160-178444659	0.0894644066089936	.	.
chr1	178276142	178276641	chr1	178336353	178336852	4930527J03Rik|chr1:178336353-178336852	0.135394362133311	.	.
chr1	178317988	178318487	chr1	178368821	178369320	B230369F24Rik|chr1:178368821-178369320	0.213114636257819	.	.
chr1	178317988	178318487	chr1	178368821	178369320	Cox20|chr1:178368821-178369320	0.213114636257819	.	.
chr1	178318532	178319031	chr1	178336353	178336852	B230369F24Rik|chr1:178336353-178336852	0.197636777718164	.	.
chr1	178318532	178319031	chr1	178336353	178336852	Cox20|chr1:178336353-178336852	0.197636777718164	.	.
chr1	178318532	178319031	chr1	178368821	178369320	B230369F24Rik|chr1:178368821-178369320	0.219963292038029	.	.
chr1	178318532	178319031	chr1	178368821	178369320	Cox20|chr1:178368821-178369320	0.219963292038029	.	.
chr1	178337559	178338058	chr1	178336353	178336852	Hnrnpu|chr1:178336353-178336852	0.19497785107941	.	.
chr1	178405450	178405949	chr1	178368821	178369320	Efcab2|chr1:178368821-178369320	0.1067069326106	.	.
chr1	178406170	178406669	chr1	178336353	178336852	Efcab2|chr1:178336353-178336852	0.219556061301758	.	.
chr1	179802857	179803356	chr1	179847684	179848183	Ahctf1|chr1:179847684-179848183	0.0928643317514982	.	.
chr1	179802857	179803356	chr1	179847684	179848183	Gm10518|chr1:179847684-179848183	0.0928643317514982	.	.
chr1	179802857	179803356	chr1	179975833	179976332	Ahctf1|chr1:179975833-179976332	0.156572319393453	.	.
chr1	179802857	179803356	chr1	179975833	179976332	Gm10518|chr1:179975833-179976332	0.156572319393453	.	.
chr1	179802857	179803356	chr1	180226296	180226795	Ahctf1|chr1:180226296-180226795	0.0960860721553265	.	.
chr1	179802857	179803356	chr1	180226296	180226795	Gm10518|chr1:180226296-180226795	0.0960860721553265	.	.
chr1	179802857	179803356	chr1	180249956	180250455	Ahctf1|chr1:180249956-180250455	0.198900865532605	.	.
chr1	179802857	179803356	chr1	180249956	180250455	Gm10518|chr1:180249956-180250455	0.198900865532605	.	.
chr1	179803447	179803946	chr1	179847684	179848183	Ahctf1|chr1:179847684-179848183	0.0814438241476909	.	.
chr1	179803447	179803946	chr1	179847684	179848183	Gm10518|chr1:179847684-179848183	0.0814438241476909	.	.
chr1	179803447	179803946	chr1	180195828	180196327	Ahctf1|chr1:180195828-180196327	0.293758024152951	.	.
chr1	179803447	179803946	chr1	180195828	180196327	Gm10518|chr1:180195828-180196327	0.293758024152951	.	.
chr1	179803447	179803946	chr1	180225780	180226279	Ahctf1|chr1:180225780-180226279	0.250315120211026	.	.
chr1	179803447	179803946	chr1	180225780	180226279	Gm10518|chr1:180225780-180226279	0.250315120211026	.	.
chr1	179803447	179803946	chr1	180226296	180226795	Ahctf1|chr1:180226296-180226795	0.208078888135601	.	.
chr1	179803447	179803946	chr1	180226296	180226795	Gm10518|chr1:180226296-180226795	0.208078888135601	.	.
chr1	179803447	179803946	chr1	180249956	180250455	Ahctf1|chr1:180249956-180250455	0.160351582632165	.	.
chr1	179803447	179803946	chr1	180249956	180250455	Gm10518|chr1:180249956-180250455	0.160351582632165	.	.
chr1	179959653	179960152	chr1	179847684	179848183	Cdc42bpa|chr1:179847684-179848183	0.249472498342415	.	.
chr1	179959653	179960152	chr1	180195828	180196327	Cdc42bpa|chr1:180195828-180196327	0.178944722897457	.	.
chr1	179959653	179960152	chr1	180225780	180226279	Cdc42bpa|chr1:180225780-180226279	0.2530991053976	.	.
chr1	179959653	179960152	chr1	180226296	180226795	Cdc42bpa|chr1:180226296-180226795	0.120813667342513	.	.
chr1	179959653	179960152	chr1	180249956	180250455	Cdc42bpa|chr1:180249956-180250455	0.158349003643254	.	.
chr1	180768387	180768886	chr1	180763866	180764365	Gm38293|chr1:180763866-180764365	0.105681945214231	.	.
chr1	180768387	180768886	chr1	180777540	180778039	Gm38293|chr1:180777540-180778039	0.0922940933544807	.	.
chr1	180813365	180813864	chr1	180778088	180778587	H3f3a|chr1:180778088-180778587	0.0886781923459127	.	.
chr1	180813365	180813864	chr1	180778088	180778587	H3f3aos|chr1:180778088-180778587	0.0886781923459127	.	.
chr1	180813365	180813864	chr1	180883635	180884134	H3f3a|chr1:180883635-180884134	0.209985915574588	.	.
chr1	180813365	180813864	chr1	180883635	180884134	H3f3aos|chr1:180883635-180884134	0.209985915574588	.	.
chr1	180813365	180813864	chr1	180991288	180991787	H3f3a|chr1:180991288-180991787	0.0860507598981341	.	.
chr1	180813365	180813864	chr1	180991288	180991787	H3f3aos|chr1:180991288-180991787	0.0860507598981341	.	.
chr1	180813365	180813864	chr1	181017318	181017817	H3f3a|chr1:181017318-181017817	0.0997722622627229	.	.
chr1	180813365	180813864	chr1	181017318	181017817	H3f3aos|chr1:181017318-181017817	0.0997722622627229	.	.
chr1	180813989	180814488	chr1	180777540	180778039	H3f3a|chr1:180777540-180778039	0.120089427820883	.	.
chr1	180813989	180814488	chr1	180777540	180778039	H3f3aos|chr1:180777540-180778039	0.120089427820883	.	.
chr1	180813989	180814488	chr1	180778088	180778587	H3f3a|chr1:180778088-180778587	0.159307548657907	.	.
chr1	180813989	180814488	chr1	180778088	180778587	H3f3aos|chr1:180778088-180778587	0.159307548657907	.	.
chr1	180813989	180814488	chr1	181226736	181227235	H3f3a|chr1:181226736-181227235	0.0808382895588838	.	.
chr1	180813989	180814488	chr1	181226736	181227235	H3f3aos|chr1:181226736-181227235	0.0808382895588838	.	.
chr1	180850639	180851138	chr1	180763866	180764365	Sde2|chr1:180763866-180764365	0.103645752727119	.	.
chr1	180850639	180851138	chr1	180883635	180884134	Sde2|chr1:180883635-180884134	0.235412253113214	.	.
chr1	180850639	180851138	chr1	181017318	181017817	Sde2|chr1:181017318-181017817	0.147428446381617	.	.
chr1	180903944	180904443	chr1	180883635	180884134	Pycr2|chr1:180883635-180884134	0.282001916604044	.	.
chr1	180903944	180904443	chr1	181016358	181016857	Pycr2|chr1:181016358-181016857	0.10232034636837	.	.
chr1	180903944	180904443	chr1	181017318	181017817	Pycr2|chr1:181017318-181017817	0.131558162845084	.	.
chr1	180903944	180904443	chr1	181217949	181218448	Pycr2|chr1:181217949-181218448	0.0811837584554557	.	.
chr1	181143487	181143986	chr1	180778088	180778587	Cnih4|chr1:180778088-180778587	0.0855375666336367	.	.
chr1	181143487	181143986	chr1	180778088	180778587	Nvl|chr1:180778088-180778587	0.0855375666336367	.	.
chr1	181143487	181143986	chr1	180987738	180988237	Cnih4|chr1:180987738-180988237	0.217732892160961	.	.
chr1	181143487	181143986	chr1	180987738	180988237	Nvl|chr1:180987738-180988237	0.217732892160961	.	.
chr1	181143487	181143986	chr1	180991288	180991787	Cnih4|chr1:180991288-180991787	0.08400407289747	.	.
chr1	181143487	181143986	chr1	180991288	180991787	Nvl|chr1:180991288-180991787	0.08400407289747	.	.
chr1	181143487	181143986	chr1	181017318	181017817	Cnih4|chr1:181017318-181017817	0.0914760582710374	.	.
chr1	181143487	181143986	chr1	181017318	181017817	Nvl|chr1:181017318-181017817	0.0914760582710374	.	.
chr1	181144061	181144560	chr1	180778088	180778587	Cnih4|chr1:180778088-180778587	0.114648906065473	.	.
chr1	181144061	181144560	chr1	180778088	180778587	Nvl|chr1:180778088-180778587	0.114648906065473	.	.
chr1	181144061	181144560	chr1	180883635	180884134	Cnih4|chr1:180883635-180884134	0.139333772503328	.	.
chr1	181144061	181144560	chr1	180883635	180884134	Nvl|chr1:180883635-180884134	0.139333772503328	.	.
chr1	181144061	181144560	chr1	180987738	180988237	Cnih4|chr1:180987738-180988237	0.0999693386309875	.	.
chr1	181144061	181144560	chr1	180987738	180988237	Nvl|chr1:180987738-180988237	0.0999693386309875	.	.
chr1	181144061	181144560	chr1	181017318	181017817	Cnih4|chr1:181017318-181017817	0.161317599657604	.	.
chr1	181144061	181144560	chr1	181017318	181017817	Nvl|chr1:181017318-181017817	0.161317599657604	.	.
chr1	181211237	181211736	chr1	180883635	180884134	Wdr26|chr1:180883635-180884134	0.162960266818338	.	.
chr1	181211237	181211736	chr1	180968066	180968565	Wdr26|chr1:180968066-180968565	0.0828689388940259	.	.
chr1	181211237	181211736	chr1	181017318	181017817	Wdr26|chr1:181017318-181017817	0.106265536870473	.	.
chr1	181211764	181212263	chr1	180777540	180778039	Wdr26|chr1:180777540-180778039	0.109943725705298	.	.
chr1	181211764	181212263	chr1	180889806	180890305	Wdr26|chr1:180889806-180890305	0.109042152022375	.	.
chr1	181211764	181212263	chr1	181016358	181016857	Wdr26|chr1:181016358-181016857	0.102895168728584	.	.
chr1	181211764	181212263	chr1	181168272	181168771	Wdr26|chr1:181168272-181168771	0.131134911005869	.	.
chr1	181211764	181212263	chr1	181217949	181218448	Wdr26|chr1:181217949-181218448	0.0942190788377479	.	.
chr1	181510245	181510744	chr1	181521589	181522088	Ccdc121|chr1:181521589-181522088	0.186117614551814	.	.
chr1	181510245	181510744	chr1	181534876	181535375	Ccdc121|chr1:181534876-181535375	0.293547868602306	.	.
chr1	181510245	181510744	chr1	181535452	181535951	Ccdc121|chr1:181535452-181535951	0.175573805559754	.	.
chr1	181510245	181510744	chr1	181632274	181632773	Ccdc121|chr1:181632274-181632773	0.148879350507949	.	.
chr1	181510245	181510744	chr1	181862696	181863195	Ccdc121|chr1:181862696-181863195	0.236101560225456	.	.
chr1	181510245	181510744	chr1	181881545	181882044	Ccdc121|chr1:181881545-181882044	0.0841130218702817	.	.
chr1	181510835	181511334	chr1	181540153	181540652	Ccdc121|chr1:181540153-181540652	0.164434642904103	.	.
chr1	181510835	181511334	chr1	181545377	181545876	Ccdc121|chr1:181545377-181545876	0.116442445881227	.	.
chr1	181510835	181511334	chr1	181862696	181863195	Ccdc121|chr1:181862696-181863195	0.183478587558567	.	.
chr1	181842237	181842736	chr1	181540153	181540652	Lbr|chr1:181540153-181540652	0.190009943703002	.	.
chr1	181842237	181842736	chr1	181789758	181790257	Lbr|chr1:181789758-181790257	0.080260225258921	.	.
chr1	181842237	181842736	chr1	181832503	181833002	Lbr|chr1:181832503-181833002	0.133228241317793	.	.
chr1	181842237	181842736	chr1	181841665	181842164	Lbr|chr1:181841665-181842164	0.24085922329971	.	.
chr1	181842237	181842736	chr1	181888749	181889248	Lbr|chr1:181888749-181889248	0.0965915889546621	.	.
chr1	181842237	181842736	chr1	181997756	181998255	Lbr|chr1:181997756-181998255	0.0943382959854863	.	.
chr1	181842237	181842736	chr1	182088811	182089310	Lbr|chr1:182088811-182089310	0.172152870148557	.	.
chr1	181842237	181842736	chr1	182140320	182140819	Lbr|chr1:182140320-182140819	0.204443090259794	.	.
chr1	182019253	182019752	chr1	181841665	181842164	Enah|chr1:181841665-181842164	0.178755798817365	.	.
chr1	182019253	182019752	chr1	181862696	181863195	Enah|chr1:181862696-181863195	0.120480510137102	.	.
chr1	182019253	182019752	chr1	181881545	181882044	Enah|chr1:181881545-181882044	0.111860344461276	.	.
chr1	182019253	182019752	chr1	182054943	182055442	Enah|chr1:182054943-182055442	0.145400248585644	.	.
chr1	182019253	182019752	chr1	182113539	182114038	Enah|chr1:182113539-182114038	0.176660982570092	.	.
chr1	182019253	182019752	chr1	182140320	182140819	Enah|chr1:182140320-182140819	0.22579066555096	.	.
chr1	182019822	182020321	chr1	181841665	181842164	Enah|chr1:181841665-181842164	0.102871106106912	.	.
chr1	182019822	182020321	chr1	181862696	181863195	Enah|chr1:181862696-181863195	0.194288887076649	.	.
chr1	182019822	182020321	chr1	181881545	181882044	Enah|chr1:181881545-181882044	0.197135452481848	.	.
chr1	182019822	182020321	chr1	181997756	181998255	Enah|chr1:181997756-181998255	0.152048509123214	.	.
chr1	182019822	182020321	chr1	182054943	182055442	Enah|chr1:182054943-182055442	0.118499896761323	.	.
chr1	182019822	182020321	chr1	182113539	182114038	Enah|chr1:182113539-182114038	0.119368928959133	.	.
chr1	182020341	182020840	chr1	181881545	181882044	Enah|chr1:181881545-181882044	0.08349459551333	.	.
chr1	182020341	182020840	chr1	181997756	181998255	Enah|chr1:181997756-181998255	0.0962928031527977	.	.
chr1	182020341	182020840	chr1	181997756	181998255	Enah|chr1:181997756-181998255	0.0962928031527978	.	.
chr1	182020341	182020840	chr1	182088811	182089310	Enah|chr1:182088811-182089310	0.180234543611733	.	.
chr1	182124497	182124996	chr1	181881545	181882044	Srp9|chr1:181881545-181882044	0.0842052217726652	.	.
chr1	182124497	182124996	chr1	181888749	181889248	Srp9|chr1:181888749-181889248	0.090269283412244	.	.
chr1	182124497	182124996	chr1	182054943	182055442	Srp9|chr1:182054943-182055442	0.159542764847383	.	.
chr1	182124497	182124996	chr1	182140320	182140819	Srp9|chr1:182140320-182140819	0.105897408110877	.	.
chr1	182125000	182125499	chr1	181789758	181790257	Srp9|chr1:181789758-181790257	0.0897370757886514	.	.
chr1	182125000	182125499	chr1	181789758	181790257	Srp9|chr1:181789758-181790257	0.0897370757886515	.	.
chr1	182125000	182125499	chr1	181997756	181998255	Srp9|chr1:181997756-181998255	0.122852721635777	.	.
chr1	182125000	182125499	chr1	182140320	182140819	Srp9|chr1:182140320-182140819	0.130822902057663	.	.
chr1	183296308	183296807	chr1	183249861	183250360	Aida|chr1:183249861-183250360	0.144883767261609	.	.
chr1	183296308	183296807	chr1	183249861	183250360	Brox|chr1:183249861-183250360	0.144883767261609	.	.
chr1	183296308	183296807	chr1	183252386	183252885	Aida|chr1:183252386-183252885	0.135993537534863	.	.
chr1	183296308	183296807	chr1	183252386	183252885	Brox|chr1:183252386-183252885	0.135993537534863	.	.
chr1	183296308	183296807	chr1	183260963	183261462	Aida|chr1:183260963-183261462	0.105809241449919	.	.
chr1	183296308	183296807	chr1	183260963	183261462	Brox|chr1:183260963-183261462	0.105809241449919	.	.
chr1	183296308	183296807	chr1	183262225	183262724	Aida|chr1:183262225-183262724	0.112498955436253	.	.
chr1	183296308	183296807	chr1	183262225	183262724	Brox|chr1:183262225-183262724	0.112498955436253	.	.
chr1	183296308	183296807	chr1	183273134	183273633	Aida|chr1:183273134-183273633	0.258263602837333	.	.
chr1	183296308	183296807	chr1	183273134	183273633	Brox|chr1:183273134-183273633	0.258263602837333	.	.
chr1	183296308	183296807	chr1	183288278	183288777	Aida|chr1:183288278-183288777	0.142240082911556	.	.
chr1	183296308	183296807	chr1	183288278	183288777	Brox|chr1:183288278-183288777	0.142240082911556	.	.
chr1	183296308	183296807	chr1	183316300	183316799	Aida|chr1:183316300-183316799	0.105284364871436	.	.
chr1	183296308	183296807	chr1	183316300	183316799	Brox|chr1:183316300-183316799	0.105284364871436	.	.
chr1	183296308	183296807	chr1	183344755	183345254	Aida|chr1:183344755-183345254	0.153572911994862	.	.
chr1	183296308	183296807	chr1	183344755	183345254	Brox|chr1:183344755-183345254	0.153572911994862	.	.
chr1	183296308	183296807	chr1	183345255	183345754	Aida|chr1:183345255-183345754	0.12069715755514	.	.
chr1	183296308	183296807	chr1	183345255	183345754	Aida|chr1:183345255-183345754	0.120697157555141	.	.
chr1	183296308	183296807	chr1	183345255	183345754	Brox|chr1:183345255-183345754	0.12069715755514	.	.
chr1	183296308	183296807	chr1	183345255	183345754	Brox|chr1:183345255-183345754	0.120697157555141	.	.
chr1	183296824	183297323	chr1	183249861	183250360	Aida|chr1:183249861-183250360	0.290321232903136	.	.
chr1	183296824	183297323	chr1	183249861	183250360	Brox|chr1:183249861-183250360	0.290321232903136	.	.
chr1	183296824	183297323	chr1	183252386	183252885	Aida|chr1:183252386-183252885	0.169051015034052	.	.
chr1	183296824	183297323	chr1	183252386	183252885	Brox|chr1:183252386-183252885	0.169051015034052	.	.
chr1	183296824	183297323	chr1	183260963	183261462	Aida|chr1:183260963-183261462	0.247633140623358	.	.
chr1	183296824	183297323	chr1	183260963	183261462	Brox|chr1:183260963-183261462	0.247633140623358	.	.
chr1	183296824	183297323	chr1	183262225	183262724	Aida|chr1:183262225-183262724	0.183025944069921	.	.
chr1	183296824	183297323	chr1	183262225	183262724	Brox|chr1:183262225-183262724	0.183025944069921	.	.
chr1	183296824	183297323	chr1	183273134	183273633	Aida|chr1:183273134-183273633	0.300759495681228	.	.
chr1	183296824	183297323	chr1	183273134	183273633	Brox|chr1:183273134-183273633	0.300759495681228	.	.
chr1	183296824	183297323	chr1	183288278	183288777	Aida|chr1:183288278-183288777	0.0948752249786548	.	.
chr1	183296824	183297323	chr1	183288278	183288777	Brox|chr1:183288278-183288777	0.0948752249786548	.	.
chr1	183296824	183297323	chr1	183316300	183316799	Aida|chr1:183316300-183316799	0.162670678960982	.	.
chr1	183296824	183297323	chr1	183316300	183316799	Brox|chr1:183316300-183316799	0.162670678960982	.	.
chr1	183296824	183297323	chr1	183344755	183345254	Aida|chr1:183344755-183345254	0.224287908774796	.	.
chr1	183296824	183297323	chr1	183344755	183345254	Brox|chr1:183344755-183345254	0.224287908774796	.	.
chr1	183296824	183297323	chr1	183345255	183345754	Aida|chr1:183345255-183345754	0.253958111867038	.	.
chr1	183296824	183297323	chr1	183345255	183345754	Brox|chr1:183345255-183345754	0.253958111867038	.	.
chr1	183369413	183369912	chr1	183249861	183250360	Mia3|chr1:183249861-183250360	0.11066615853166	.	.
chr1	183369413	183369912	chr1	183260963	183261462	Mia3|chr1:183260963-183261462	0.0932393012058551	.	.
chr1	183369413	183369912	chr1	183262225	183262724	Mia3|chr1:183262225-183262724	0.294868005700983	.	.
chr1	183369413	183369912	chr1	183273134	183273633	Mia3|chr1:183273134-183273633	0.189682832174948	.	.
chr1	183369413	183369912	chr1	183316300	183316799	Mia3|chr1:183316300-183316799	0.176165017105428	.	.
chr1	183369413	183369912	chr1	183344755	183345254	Mia3|chr1:183344755-183345254	0.275515867870647	.	.
chr1	183369413	183369912	chr1	183345255	183345754	Mia3|chr1:183345255-183345754	0.187528218092856	.	.
chr1	183388644	183389143	chr1	183252386	183252885	Taf1a|chr1:183252386-183252885	0.0789336990128078	.	.
chr1	183388644	183389143	chr1	183260963	183261462	Taf1a|chr1:183260963-183261462	0.134702827082564	.	.
chr1	183388644	183389143	chr1	183262225	183262724	Taf1a|chr1:183262225-183262724	0.104934170374832	.	.
chr1	183388644	183389143	chr1	183273134	183273633	Taf1a|chr1:183273134-183273633	0.220414373957456	.	.
chr1	183388644	183389143	chr1	183288278	183288777	Taf1a|chr1:183288278-183288777	0.131139992665722	.	.
chr1	183388644	183389143	chr1	183316300	183316799	Taf1a|chr1:183316300-183316799	0.0816935009220552	.	.
chr1	184033370	184033869	chr1	184235529	184236028	1700056E22Rik|chr1:184235529-184236028	0.194928122452341	.	.
chr1	184033370	184033869	chr1	184384164	184384663	1700056E22Rik|chr1:184384164-184384663	0.145792281003157	.	.
chr1	184034061	184034560	chr1	184235529	184236028	1700056E22Rik|chr1:184235529-184236028	0.0961280738372975	.	.
chr1	184034061	184034560	chr1	184235529	184236028	1700056E22Rik|chr1:184235529-184236028	0.0961280738372976	.	.
chr1	184034061	184034560	chr1	184384164	184384663	1700056E22Rik|chr1:184384164-184384663	0.242471134757251	.	.
chr1	184034061	184034560	chr1	184428104	184428603	1700056E22Rik|chr1:184428104-184428603	0.0886738295096947	.	.
chr1	184034061	184034560	chr1	184428684	184429183	1700056E22Rik|chr1:184428684-184429183	0.236525850734756	.	.
chr1	184382429	184382928	chr1	184235529	184236028	Gm37712|chr1:184235529-184236028	0.0996931625041656	.	.
chr1	184382429	184382928	chr1	184384164	184384663	Gm37712|chr1:184384164-184384663	0.14374628633641	.	.
chr1	184382429	184382928	chr1	184384164	184384663	Gm37712|chr1:184384164-184384663	0.143746286336411	.	.
chr1	191821104	191821603	chr1	191834767	191835266	Gm38037|chr1:191834767-191835266	0.114937781821815	.	.
chr1	191821104	191821603	chr1	191834767	191835266	Nek2|chr1:191834767-191835266	0.114937781821815	.	.
chr1	191821104	191821603	chr1	192202742	192203241	Gm38037|chr1:192202742-192203241	0.0925792091749689	.	.
chr1	191821104	191821603	chr1	192202742	192203241	Nek2|chr1:192202742-192203241	0.0925792091749689	.	.
chr1	191906374	191906873	chr1	191889589	191890088	1700034H15Rik|chr1:191889589-191890088	0.13375706691412	.	.
chr1	191906374	191906873	chr1	191889589	191890088	Slc30a1|chr1:191889589-191890088	0.13375706691412	.	.
chr1	191906374	191906873	chr1	192109119	192109618	1700034H15Rik|chr1:192109119-192109618	0.115700061921749	.	.
chr1	191906374	191906873	chr1	192109119	192109618	Slc30a1|chr1:192109119-192109618	0.115700061921749	.	.
chr1	191906374	191906873	chr1	192202742	192203241	1700034H15Rik|chr1:192202742-192203241	0.0794161434620892	.	.
chr1	191906374	191906873	chr1	192202742	192203241	Slc30a1|chr1:192202742-192203241	0.0794161434620892	.	.
chr1	191977150	191977649	chr1	191805749	191806248	Rd3|chr1:191805749-191806248	0.0800863792565043	.	.
chr1	191977150	191977649	chr1	191808694	191809193	Rd3|chr1:191808694-191809193	0.0867341654943237	.	.
chr1	191977150	191977649	chr1	191834767	191835266	Rd3|chr1:191834767-191835266	0.224376203218096	.	.
chr1	191977150	191977649	chr1	191964106	191964605	Rd3|chr1:191964106-191964605	0.101380252783845	.	.
chr1	191977150	191977649	chr1	191980932	191981431	Rd3|chr1:191980932-191981431	0.0907573981156636	.	.
chr1	191977150	191977649	chr1	191981457	191981956	Rd3|chr1:191981457-191981956	0.170563949110279	.	.
chr1	191977150	191977649	chr1	192070199	192070698	Rd3|chr1:192070199-192070698	0.137656231076277	.	.
chr1	191977150	191977649	chr1	192109119	192109618	Rd3|chr1:192109119-192109618	0.227870750768273	.	.
chr1	191977150	191977649	chr1	192202742	192203241	Rd3|chr1:192202742-192203241	0.110678264914349	.	.
chr1	191989950	191990449	chr1	191808694	191809193	Gm26670|chr1:191808694-191809193	0.122837335237752	.	.
chr1	191989950	191990449	chr1	191980932	191981431	Gm26670|chr1:191980932-191981431	0.0959013270317413	.	.
chr1	191989950	191990449	chr1	192202742	192203241	Gm26670|chr1:192202742-192203241	0.0914191833375223	.	.
chr1	192092422	192092921	chr1	191817776	191818275	Gm26879|chr1:191817776-191818275	0.097658788834808	.	.
chr1	192092422	192092921	chr1	191817776	191818275	Traf5|chr1:191817776-191818275	0.097658788834808	.	.
chr1	192092422	192092921	chr1	191889589	191890088	Gm26879|chr1:191889589-191890088	0.09857710704595	.	.
chr1	192092422	192092921	chr1	191889589	191890088	Traf5|chr1:191889589-191890088	0.09857710704595	.	.
chr1	192092422	192092921	chr1	191964106	191964605	Gm26879|chr1:191964106-191964605	0.137372226381811	.	.
chr1	192092422	192092921	chr1	191964106	191964605	Traf5|chr1:191964106-191964605	0.137372226381811	.	.
chr1	192092422	192092921	chr1	191981457	191981956	Gm26879|chr1:191981457-191981956	0.0806967215023498	.	.
chr1	192092422	192092921	chr1	191981457	191981956	Traf5|chr1:191981457-191981956	0.0806967215023498	.	.
chr1	192092422	192092921	chr1	191991962	191992461	Gm26879|chr1:191991962-191992461	0.0984758486139062	.	.
chr1	192092422	192092921	chr1	191991962	191992461	Traf5|chr1:191991962-191992461	0.0984758486139062	.	.
chr1	192092422	192092921	chr1	192070708	192071207	Gm26879|chr1:192070708-192071207	0.191685321068079	.	.
chr1	192092422	192092921	chr1	192070708	192071207	Traf5|chr1:192070708-192071207	0.191685321068079	.	.
chr1	192136426	192136925	chr1	191808694	191809193	Gm10516|chr1:191808694-191809193	0.112005631480191	.	.
chr1	192136426	192136925	chr1	191817776	191818275	Gm10516|chr1:191817776-191818275	0.160692610482928	.	.
chr1	192136426	192136925	chr1	191834767	191835266	Gm10516|chr1:191834767-191835266	0.100913729662436	.	.
chr1	192136426	192136925	chr1	191889589	191890088	Gm10516|chr1:191889589-191890088	0.102778713360888	.	.
chr1	192136426	192136925	chr1	192109119	192109618	Gm10516|chr1:192109119-192109618	0.152135552852881	.	.
chr1	192136426	192136925	chr1	192202742	192203241	Gm10516|chr1:192202742-192203241	0.176418281419512	.	.
chr1	192137056	192137555	chr1	191817776	191818275	Gm10516|chr1:191817776-191818275	0.141411011051598	.	.
chr1	192137056	192137555	chr1	191817776	191818275	Rcor3|chr1:191817776-191818275	0.141411011051598	.	.
chr1	192137056	192137555	chr1	191981457	191981956	Gm10516|chr1:191981457-191981956	0.132189082278386	.	.
chr1	192137056	192137555	chr1	191981457	191981956	Rcor3|chr1:191981457-191981956	0.132189082278386	.	.
chr1	192137056	192137555	chr1	192109119	192109618	Gm10516|chr1:192109119-192109618	0.135128417619443	.	.
chr1	192137056	192137555	chr1	192109119	192109618	Rcor3|chr1:192109119-192109618	0.135128417619443	.	.
chr1	192137056	192137555	chr1	192202742	192203241	Gm10516|chr1:192202742-192203241	0.167046495122124	.	.
chr1	192137056	192137555	chr1	192202742	192203241	Rcor3|chr1:192202742-192203241	0.167046495122124	.	.
chr1	192137818	192138317	chr1	191834767	191835266	Rcor3|chr1:191834767-191835266	0.215118198872068	.	.
chr1	192137818	192138317	chr1	191889589	191890088	Rcor3|chr1:191889589-191890088	0.118743702111163	.	.
chr1	192137818	192138317	chr1	192109119	192109618	Rcor3|chr1:192109119-192109618	0.13985046672177	.	.
chr1	192137818	192138317	chr1	192202742	192203241	Rcor3|chr1:192202742-192203241	0.0936342506490415	.	.
chr1	192190456	192190955	chr1	191805749	191806248	Kcnh1|chr1:191805749-191806248	0.0864783691250489	.	.
chr1	192190456	192190955	chr1	191808694	191809193	Kcnh1|chr1:191808694-191809193	0.106910153047351	.	.
chr1	192190456	192190955	chr1	191980932	191981431	Kcnh1|chr1:191980932-191981431	0.119727157310082	.	.
chr1	192190456	192190955	chr1	191981457	191981956	Kcnh1|chr1:191981457-191981956	0.207389707467818	.	.
chr1	192190456	192190955	chr1	192070199	192070698	Kcnh1|chr1:192070199-192070698	0.158294499610427	.	.
chr1	192190456	192190955	chr1	192202742	192203241	Kcnh1|chr1:192202742-192203241	0.139853051951936	.	.
chr1	194222981	194223480	chr1	193859191	193859690	4930503O07Rik|chr1:193859191-193859690	0.0831176345224835	.	.
chr1	194222981	194223480	chr1	193859692	193860191	4930503O07Rik|chr1:193859692-193860191	0.0790034324777328	.	.
chr1	194222981	194223480	chr1	194102437	194102936	4930503O07Rik|chr1:194102437-194102936	0.0945413365517094	.	.
chr1	194938639	194939138	chr1	194793141	194793640	Cd34|chr1:194793141-194793640	0.101302444896023	.	.
chr1	194938639	194939138	chr1	194879521	194880020	Cd34|chr1:194879521-194880020	0.0933645096083136	.	.
chr1	194938639	194939138	chr1	194885200	194885699	Cd34|chr1:194885200-194885699	0.204414923037874	.	.
chr1	194938639	194939138	chr1	194885701	194886200	Cd34|chr1:194885701-194886200	0.0885264676400555	.	.
chr1	194938639	194939138	chr1	195033930	195034429	Cd34|chr1:195033930-195034429	0.0969611193433357	.	.
chr1	194938639	194939138	chr1	195116880	195117379	Cd34|chr1:195116880-195117379	0.0930720322209884	.	.
chr1	194976111	194976610	chr1	194879521	194880020	A330023F24Rik|chr1:194879521-194880020	0.088148464742798	.	.
chr1	194976111	194976610	chr1	194879521	194880020	Gm16897|chr1:194879521-194880020	0.088148464742798	.	.
chr1	194976111	194976610	chr1	194885200	194885699	A330023F24Rik|chr1:194885200-194885699	0.0867560875096186	.	.
chr1	194976111	194976610	chr1	194885200	194885699	Gm16897|chr1:194885200-194885699	0.0867560875096186	.	.
chr1	194976111	194976610	chr1	194977967	194978466	A330023F24Rik|chr1:194977967-194978466	0.127058874034278	.	.
chr1	194976111	194976610	chr1	194977967	194978466	Gm16897|chr1:194977967-194978466	0.127058874034278	.	.
chr1	194976111	194976610	chr1	195016706	195017205	A330023F24Rik|chr1:195016706-195017205	0.0819140885161842	.	.
chr1	194976111	194976610	chr1	195016706	195017205	Gm16897|chr1:195016706-195017205	0.0819140885161842	.	.
chr1	194976111	194976610	chr1	195020052	195020551	A330023F24Rik|chr1:195020052-195020551	0.139319329022181	.	.
chr1	194976111	194976610	chr1	195020052	195020551	Gm16897|chr1:195020052-195020551	0.139319329022181	.	.
chr1	194976725	194977224	chr1	194782384	194782883	A330023F24Rik|chr1:194782384-194782883	0.124978691284715	.	.
chr1	194976725	194977224	chr1	194782384	194782883	Gm16897|chr1:194782384-194782883	0.124978691284715	.	.
chr1	194976725	194977224	chr1	194851569	194852068	A330023F24Rik|chr1:194851569-194852068	0.134524951532514	.	.
chr1	194976725	194977224	chr1	194851569	194852068	Gm16897|chr1:194851569-194852068	0.134524951532514	.	.
chr1	194976725	194977224	chr1	194852257	194852756	A330023F24Rik|chr1:194852257-194852756	0.223525889687996	.	.
chr1	194976725	194977224	chr1	194852257	194852756	Gm16897|chr1:194852257-194852756	0.223525889687996	.	.
chr1	194976725	194977224	chr1	194977967	194978466	A330023F24Rik|chr1:194977967-194978466	0.118046002445173	.	.
chr1	194976725	194977224	chr1	194977967	194978466	Gm16897|chr1:194977967-194978466	0.118046002445173	.	.
chr1	194976725	194977224	chr1	195016706	195017205	A330023F24Rik|chr1:195016706-195017205	0.15939656316997	.	.
chr1	194976725	194977224	chr1	195016706	195017205	Gm16897|chr1:195016706-195017205	0.15939656316997	.	.
chr1	194976725	194977224	chr1	195232530	195233029	A330023F24Rik|chr1:195232530-195233029	0.122289719381408	.	.
chr1	194976725	194977224	chr1	195232530	195233029	Gm16897|chr1:195232530-195233029	0.122289719381408	.	.
chr1	195018071	195018570	chr1	194879521	194880020	Gm37027|chr1:194879521-194880020	0.129617283017275	.	.
chr1	195018071	195018570	chr1	195016706	195017205	Gm37027|chr1:195016706-195017205	0.207467134047368	.	.
chr1	195092132	195092631	chr1	194782384	194782883	Cd46|chr1:194782384-194782883	0.140658398051412	.	.
chr1	195092132	195092631	chr1	194816816	194817315	Cd46|chr1:194816816-194817315	0.1114729815623	.	.
chr1	195092132	195092631	chr1	194977967	194978466	Cd46|chr1:194977967-194978466	0.129851597783313	.	.
chr1	195092132	195092631	chr1	195016706	195017205	Cd46|chr1:195016706-195017205	0.110996397369769	.	.
chr1	195092132	195092631	chr1	195020052	195020551	Cd46|chr1:195020052-195020551	0.0887175414533832	.	.
chr1	195130829	195131328	chr1	194879521	194880020	Cr1l|chr1:194879521-194880020	0.148017346560505	.	.
chr1	195130829	195131328	chr1	195016706	195017205	Cr1l|chr1:195016706-195017205	0.220758552655173	.	.
chr1	195131381	195131880	chr1	194764482	194764981	Cr1l|chr1:194764482-194764981	0.118290783842998	.	.
chr1	195176500	195176999	chr1	194764482	194764981	Cr2|chr1:194764482-194764981	0.126673369102626	.	.
chr1	195176500	195176999	chr1	194816816	194817315	Cr2|chr1:194816816-194817315	0.102540333730064	.	.
chr1	195176500	195176999	chr1	195033930	195034429	Cr2|chr1:195033930-195034429	0.0801663375064125	.	.
chr1	195176500	195176999	chr1	195116880	195117379	Cr2|chr1:195116880-195117379	0.107566387933598	.	.
chr10	3366298	3366797	chr10	3366890	3367389	Ppp1r14c|chr10:3366890-3367389	0.254321467761096	.	.
chr10	3366298	3366797	chr10	3434791	3435290	Ppp1r14c|chr10:3434791-3435290	0.171752088022506	.	.
chr10	5550504	5551003	chr10	5549987	5550486	Syne1|chr10:5549987-5550486	0.247644920320684	.	.
chr10	5550504	5551003	chr10	5554911	5555410	Syne1|chr10:5554911-5555410	0.165990444086185	.	.
chr10	5805395	5805894	chr10	5549987	5550486	Fbxo5|chr10:5549987-5550486	0.106349038556369	.	.
chr10	5805395	5805894	chr10	5554911	5555410	Fbxo5|chr10:5554911-5555410	0.254140605786138	.	.
chr10	5805395	5805894	chr10	5786848	5787347	Fbxo5|chr10:5786848-5787347	0.183265851389548	.	.
chr10	5805395	5805894	chr10	6007345	6007844	Fbxo5|chr10:6007345-6007844	0.18430858999306	.	.
chr10	5823844	5824343	chr10	5600051	5600550	Mtrf1l|chr10:5600051-5600550	0.0943177473451729	.	.
chr10	5823844	5824343	chr10	6007345	6007844	Mtrf1l|chr10:6007345-6007844	0.277612863428737	.	.
chr10	5823844	5824343	chr10	6035780	6036279	Mtrf1l|chr10:6035780-6036279	0.105023411644542	.	.
chr10	5921342	5921841	chr10	5549987	5550486	Rgs17|chr10:5549987-5550486	0.0798537531954759	.	.
chr10	5921342	5921841	chr10	5773259	5773758	Rgs17|chr10:5773259-5773758	0.236826115669727	.	.
chr10	5922199	5922698	chr10	5600051	5600550	Rgs17|chr10:5600051-5600550	0.3022902432647	.	.
chr10	5922199	5922698	chr10	6130156	6130655	Rgs17|chr10:6130156-6130655	0.129702725939447	.	.
chr10	5922199	5922698	chr10	6240697	6241196	Rgs17|chr10:6240697-6241196	0.235786409607557	.	.
chr10	7212518	7213017	chr10	7015235	7015734	Cnksr3|chr10:7015235-7015734	0.0905360942628275	.	.
chr10	7212518	7213017	chr10	7076118	7076617	Cnksr3|chr10:7076118-7076617	0.256335512745679	.	.
chr10	7212518	7213017	chr10	7333209	7333708	Cnksr3|chr10:7333209-7333708	0.128422693718626	.	.
chr10	7212518	7213017	chr10	7469964	7470463	Cnksr3|chr10:7469964-7470463	0.0838297530960834	.	.
chr10	7589567	7590066	chr10	7663092	7663591	Lrp11|chr10:7663092-7663591	0.084175488681439	.	.
chr10	7589567	7590066	chr10	7774038	7774537	Lrp11|chr10:7774038-7774537	0.0923928121542842	.	.
chr10	7590117	7590616	chr10	7582125	7582624	Lrp11|chr10:7582125-7582624	0.261175433901967	.	.
chr10	7590117	7590616	chr10	7619505	7620004	Lrp11|chr10:7619505-7620004	0.184483467041803	.	.
chr10	7590117	7590616	chr10	7648343	7648842	Lrp11|chr10:7648343-7648842	0.121394880724478	.	.
chr10	7590117	7590616	chr10	7663092	7663591	Lrp11|chr10:7663092-7663591	0.17039960101668	.	.
chr10	7590117	7590616	chr10	7774038	7774537	Lrp11|chr10:7774038-7774537	0.143312430996326	.	.
chr10	7590117	7590616	chr10	7899758	7900257	Lrp11|chr10:7899758-7900257	0.162582466749794	.	.
chr10	7667254	7667753	chr10	7707877	7708376	Nup43|chr10:7707877-7708376	0.137681861622278	.	.
chr10	7680943	7681442	chr10	7582125	7582624	Lats1|chr10:7582125-7582624	0.177654980489795	.	.
chr10	7680943	7681442	chr10	7582125	7582624	Pcmt1|chr10:7582125-7582624	0.177654980489795	.	.
chr10	7680943	7681442	chr10	7600611	7601110	Lats1|chr10:7600611-7601110	0.0914114185946838	.	.
chr10	7680943	7681442	chr10	7600611	7601110	Pcmt1|chr10:7600611-7601110	0.0914114185946838	.	.
chr10	7680943	7681442	chr10	7663092	7663591	Lats1|chr10:7663092-7663591	0.151269641095594	.	.
chr10	7680943	7681442	chr10	7663092	7663591	Pcmt1|chr10:7663092-7663591	0.151269641095594	.	.
chr10	7680943	7681442	chr10	7707877	7708376	Lats1|chr10:7707877-7708376	0.0819602654458948	.	.
chr10	7680943	7681442	chr10	7707877	7708376	Pcmt1|chr10:7707877-7708376	0.0819602654458948	.	.
chr10	7680943	7681442	chr10	7774038	7774537	Lats1|chr10:7774038-7774537	0.0956358407238851	.	.
chr10	7680943	7681442	chr10	7774038	7774537	Pcmt1|chr10:7774038-7774537	0.0956358407238851	.	.
chr10	7681670	7682169	chr10	7323236	7323735	Lats1|chr10:7323236-7323735	0.11579568389562	.	.
chr10	7681670	7682169	chr10	7323236	7323735	Pcmt1|chr10:7323236-7323735	0.11579568389562	.	.
chr10	7681670	7682169	chr10	7600611	7601110	Lats1|chr10:7600611-7601110	0.143211492433028	.	.
chr10	7681670	7682169	chr10	7600611	7601110	Pcmt1|chr10:7600611-7601110	0.143211492433028	.	.
chr10	7681670	7682169	chr10	7707877	7708376	Lats1|chr10:7707877-7708376	0.137730642145466	.	.
chr10	7681670	7682169	chr10	7707877	7708376	Pcmt1|chr10:7707877-7708376	0.137730642145466	.	.
chr10	7681670	7682169	chr10	7839497	7839996	Lats1|chr10:7839497-7839996	0.15779902776245	.	.
chr10	7681670	7682169	chr10	7839497	7839996	Pcmt1|chr10:7839497-7839996	0.15779902776245	.	.
chr10	7725685	7726184	chr10	7774038	7774537	Katna1|chr10:7774038-7774537	0.108881201731492	.	.
chr10	7725685	7726184	chr10	7809906	7810405	Katna1|chr10:7809906-7810405	0.127822811193272	.	.
chr10	7780721	7781220	chr10	7663092	7663591	B430219N15Rik|chr10:7663092-7663591	0.198724084895983	.	.
chr10	7780721	7781220	chr10	7899758	7900257	B430219N15Rik|chr10:7899758-7900257	0.0886208247049256	.	.
chr10	7792631	7793130	chr10	7582125	7582624	Ginm1|chr10:7582125-7582624	0.143904348211643	.	.
chr10	7792631	7793130	chr10	7582125	7582624	Ppil4|chr10:7582125-7582624	0.143904348211643	.	.
chr10	7792631	7793130	chr10	7648343	7648842	Ginm1|chr10:7648343-7648842	0.113142303754219	.	.
chr10	7792631	7793130	chr10	7648343	7648842	Ppil4|chr10:7648343-7648842	0.113142303754219	.	.
chr10	7792631	7793130	chr10	7883479	7883978	Ginm1|chr10:7883479-7883978	0.186082253268794	.	.
chr10	7792631	7793130	chr10	7883479	7883978	Ppil4|chr10:7883479-7883978	0.186082253268794	.	.
chr10	7955534	7956033	chr10	7809906	7810405	Tab2|chr10:7809906-7810405	0.154507441966634	.	.
chr10	7956090	7956589	chr10	7883479	7883978	Tab2|chr10:7883479-7883978	0.130484035282105	.	.
chr10	7956090	7956589	chr10	7883479	7883978	Tab2|chr10:7883479-7883978	0.130484035282106	.	.
chr10	14544690	14545189	chr10	14875160	14875659	Adgrg6|chr10:14875160-14875659	0.110256799291938	.	.
chr10	14544690	14545189	chr10	14875160	14875659	Adgrg6|chr10:14875160-14875659	0.110256799291939	.	.
chr10	14544690	14545189	chr10	14875160	14875659	Gm46212|chr10:14875160-14875659	0.110256799291938	.	.
chr10	14544690	14545189	chr10	14875160	14875659	Gm46212|chr10:14875160-14875659	0.110256799291939	.	.
chr10	14705323	14705822	chr10	14816992	14817491	Nmbr|chr10:14816992-14817491	0.167513118693435	.	.
chr10	14705323	14705822	chr10	14816992	14817491	Vta1|chr10:14816992-14817491	0.167513118693435	.	.
chr10	14705323	14705822	chr10	14860227	14860726	Nmbr|chr10:14860227-14860726	0.126352551380419	.	.
chr10	14705323	14705822	chr10	14860227	14860726	Vta1|chr10:14860227-14860726	0.126352551380419	.	.
chr10	14705323	14705822	chr10	14952921	14953420	Nmbr|chr10:14952921-14953420	0.143940953095897	.	.
chr10	14705323	14705822	chr10	14952921	14953420	Vta1|chr10:14952921-14953420	0.143940953095897	.	.
chr10	14705323	14705822	chr10	14989611	14990110	Nmbr|chr10:14989611-14990110	0.106960949287905	.	.
chr10	14705323	14705822	chr10	14989611	14990110	Vta1|chr10:14989611-14990110	0.106960949287905	.	.
chr10	15300071	15300570	chr10	15035830	15036329	Gm47710|chr10:15035830-15036329	0.229941682161923	.	.
chr10	15300071	15300570	chr10	15035830	15036329	Gm47710|chr10:15035830-15036329	0.229941682161924	.	.
chr10	15300071	15300570	chr10	15046195	15046694	Gm47710|chr10:15046195-15046694	0.133500382699954	.	.
chr10	15300071	15300570	chr10	15249904	15250403	Gm47710|chr10:15249904-15250403	0.106485665948299	.	.
chr10	15300071	15300570	chr10	15552392	15552891	Gm47710|chr10:15552392-15552891	0.205685033222652	.	.
chr10	15759897	15760396	chr10	15824992	15825491	Gm40604|chr10:15824992-15825491	0.0849344103211934	.	.
chr10	15759897	15760396	chr10	15883319	15883818	Gm40604|chr10:15883319-15883818	0.112313809471038	.	.
chr10	19014684	19015183	chr10	19239936	19240435	Tnfaip3|chr10:19239936-19240435	0.0941792366481115	.	.
chr10	19015270	19015769	chr10	19185903	19186402	Tnfaip3|chr10:19185903-19186402	0.0804517340539912	.	.
chr10	19015270	19015769	chr10	19490506	19491005	Tnfaip3|chr10:19490506-19491005	0.182884452130034	.	.
chr10	19015270	19015769	chr10	19491443	19491942	Tnfaip3|chr10:19491443-19491942	0.0922362306835351	.	.
chr10	19100462	19100961	chr10	19188055	19188554	Gm48545|chr10:19188055-19188554	0.25460586890911	.	.
chr10	19100462	19100961	chr10	19255038	19255537	Gm48545|chr10:19255038-19255537	0.201497458383869	.	.
chr10	19100462	19100961	chr10	19309333	19309832	Gm48545|chr10:19309333-19309832	0.34226096274773	.	.
chr10	19100462	19100961	chr10	19309979	19310478	Gm48545|chr10:19309979-19310478	0.267198274215874	.	.
chr10	19712255	19712754	chr10	19491443	19491942	Il20ra|chr10:19491443-19491942	0.164123792835445	.	.
chr10	21881933	21882432	chr10	21923542	21924041	Sgk1|chr10:21923542-21924041	0.215652722524624	.	.
chr10	21881933	21882432	chr10	21992970	21993469	Sgk1|chr10:21992970-21993469	0.0802362004749335	.	.
chr10	21881933	21882432	chr10	22017738	22018237	Sgk1|chr10:22017738-22018237	0.0966435240480301	.	.
chr10	22148605	22149104	chr10	22140879	22141378	E030030I06Rik|chr10:22140879-22141378	0.0911559803296557	.	.
chr10	22148605	22149104	chr10	22163656	22164155	E030030I06Rik|chr10:22163656-22164155	0.177656408412825	.	.
chr10	22645129	22645628	chr10	22579377	22579876	Slc2a12|chr10:22579377-22579876	0.222711526801678	.	.
chr10	22645129	22645628	chr10	22598246	22598745	Slc2a12|chr10:22598246-22598745	0.0886029711439415	.	.
chr10	22645129	22645628	chr10	22615297	22615796	Slc2a12|chr10:22615297-22615796	0.217150879467141	.	.
chr10	22645129	22645628	chr10	22665742	22666241	Slc2a12|chr10:22665742-22666241	0.12423556363762	.	.
chr10	22645129	22645628	chr10	22699746	22700245	Slc2a12|chr10:22699746-22700245	0.132555171147811	.	.
chr10	22645129	22645628	chr10	22700582	22701081	Slc2a12|chr10:22700582-22701081	0.200026969454097	.	.
chr10	22731152	22731651	chr10	22598246	22598745	AC166256.1|chr10:22598246-22598745	0.214516622741306	.	.
chr10	22731152	22731651	chr10	22598246	22598745	Tbpl1|chr10:22598246-22598745	0.214516622741306	.	.
chr10	22731152	22731651	chr10	22665742	22666241	AC166256.1|chr10:22665742-22666241	0.172710493631288	.	.
chr10	22731152	22731651	chr10	22665742	22666241	Tbpl1|chr10:22665742-22666241	0.172710493631288	.	.
chr10	22731152	22731651	chr10	22699746	22700245	AC166256.1|chr10:22699746-22700245	0.176154807397579	.	.
chr10	22731152	22731651	chr10	22699746	22700245	Tbpl1|chr10:22699746-22700245	0.176154807397579	.	.
chr10	22731152	22731651	chr10	22700582	22701081	AC166256.1|chr10:22700582-22701081	0.120392760707867	.	.
chr10	22731152	22731651	chr10	22700582	22701081	Tbpl1|chr10:22700582-22701081	0.120392760707867	.	.
chr10	22731681	22732180	chr10	22598246	22598745	AC166256.1|chr10:22598246-22598745	0.105760219961675	.	.
chr10	22731681	22732180	chr10	22598246	22598745	Tbpl1|chr10:22598246-22598745	0.105760219961675	.	.
chr10	22731681	22732180	chr10	22615297	22615796	AC166256.1|chr10:22615297-22615796	0.127748969729712	.	.
chr10	22731681	22732180	chr10	22615297	22615796	Tbpl1|chr10:22615297-22615796	0.127748969729712	.	.
chr10	22731681	22732180	chr10	22665742	22666241	AC166256.1|chr10:22665742-22666241	0.243607145622202	.	.
chr10	22731681	22732180	chr10	22665742	22666241	Tbpl1|chr10:22665742-22666241	0.243607145622202	.	.
chr10	26374914	26375413	chr10	26279969	26280468	L3mbtl3|chr10:26279969-26280468	0.135672710907182	.	.
chr10	26374914	26375413	chr10	26334310	26334809	L3mbtl3|chr10:26334310-26334809	0.0839587903512565	.	.
chr10	26374914	26375413	chr10	26374170	26374669	L3mbtl3|chr10:26374170-26374669	0.140459856028666	.	.
chr10	26374914	26375413	chr10	26469607	26470106	L3mbtl3|chr10:26469607-26470106	0.108840763051563	.	.
chr10	26374914	26375413	chr10	26693953	26694452	L3mbtl3|chr10:26693953-26694452	0.158238578690053	.	.
chr10	26375759	26376258	chr10	26259020	26259519	L3mbtl3|chr10:26259020-26259519	0.0850541179589259	.	.
chr10	26375759	26376258	chr10	26259534	26260033	L3mbtl3|chr10:26259534-26260033	0.196322935789802	.	.
chr10	26375759	26376258	chr10	26279969	26280468	L3mbtl3|chr10:26279969-26280468	0.151952370678162	.	.
chr10	26375759	26376258	chr10	26295640	26296139	L3mbtl3|chr10:26295640-26296139	0.205434098165474	.	.
chr10	26375759	26376258	chr10	26469607	26470106	L3mbtl3|chr10:26469607-26470106	0.175311136015373	.	.
chr10	26695050	26695549	chr10	26295640	26296139	Gm48893|chr10:26295640-26296139	0.106938511316718	.	.
chr10	26695050	26695549	chr10	26374170	26374669	Gm48893|chr10:26374170-26374669	0.2822205655347	.	.
chr10	26695050	26695549	chr10	26469607	26470106	Gm48893|chr10:26469607-26470106	0.152459853974405	.	.
chr10	28985173	28985672	chr10	28844081	28844580	2310057J18Rik|chr10:28844081-28844580	0.0997730650155996	.	.
chr10	28985173	28985672	chr10	28978997	28979496	2310057J18Rik|chr10:28978997-28979496	0.189735995181298	.	.
chr10	29143386	29143885	chr10	28870661	28871160	Soga3|chr10:28870661-28871160	0.289293699864173	.	.
chr10	29143386	29143885	chr10	28955077	28955576	Soga3|chr10:28955077-28955576	0.19516909444742	.	.
chr10	29143386	29143885	chr10	29099866	29100365	Soga3|chr10:29099866-29100365	0.166200271114996	.	.
chr10	29143386	29143885	chr10	29217818	29218317	Soga3|chr10:29217818-29218317	0.107130205979868	.	.
chr10	29143386	29143885	chr10	29368735	29369234	Soga3|chr10:29368735-29369234	0.193756348643127	.	.
chr10	29143913	29144412	chr10	29146930	29147429	Soga3|chr10:29146930-29147429	0.117237673533944	.	.
chr10	29313161	29313660	chr10	29146428	29146927	Echdc1|chr10:29146428-29146927	0.107020004712687	.	.
chr10	29313161	29313660	chr10	29146428	29146927	Gm46218|chr10:29146428-29146927	0.107020004712687	.	.
chr10	29313161	29313660	chr10	29146930	29147429	Echdc1|chr10:29146930-29147429	0.204376558349131	.	.
chr10	29313161	29313660	chr10	29146930	29147429	Gm46218|chr10:29146930-29147429	0.204376558349131	.	.
chr10	29313161	29313660	chr10	29206679	29207178	Echdc1|chr10:29206679-29207178	0.151461003557157	.	.
chr10	29313161	29313660	chr10	29206679	29207178	Gm46218|chr10:29206679-29207178	0.151461003557157	.	.
chr10	29313161	29313660	chr10	29571911	29572410	Echdc1|chr10:29571911-29572410	0.194070443954546	.	.
chr10	29313161	29313660	chr10	29571911	29572410	Gm46218|chr10:29571911-29572410	0.194070443954546	.	.
chr10	29361838	29362337	chr10	29146930	29147429	Rnf146|chr10:29146930-29147429	0.191869803859792	.	.
chr10	29361838	29362337	chr10	29354100	29354599	Rnf146|chr10:29354100-29354599	0.253172417472132	.	.
chr10	29361838	29362337	chr10	29485991	29486490	Rnf146|chr10:29485991-29486490	0.246620782098939	.	.
chr10	29361838	29362337	chr10	29571911	29572410	Rnf146|chr10:29571911-29572410	0.163988319923917	.	.
chr10	29361838	29362337	chr10	29581413	29581912	Rnf146|chr10:29581413-29581912	0.101063442863035	.	.
chr10	29534063	29534562	chr10	29354100	29354599	Gm48159|chr10:29354100-29354599	0.129454276902524	.	.
chr10	29534063	29534562	chr10	29368735	29369234	Gm48159|chr10:29368735-29369234	0.0912253404740761	.	.
chr10	29534063	29534562	chr10	29532753	29533252	Gm48159|chr10:29532753-29533252	0.239108615335279	.	.
chr10	29534063	29534562	chr10	29804096	29804595	Gm48159|chr10:29804096-29804595	0.0908107620685599	.	.
chr10	29534706	29535205	chr10	29338603	29339102	Gm48159|chr10:29338603-29339102	0.192343690730814	.	.
chr10	29534706	29535205	chr10	29338603	29339102	Rspo3|chr10:29338603-29339102	0.192343690730814	.	.
chr10	29534706	29535205	chr10	29532753	29533252	Gm48159|chr10:29532753-29533252	0.229763903484901	.	.
chr10	29534706	29535205	chr10	29532753	29533252	Rspo3|chr10:29532753-29533252	0.229763903484901	.	.
chr10	29534706	29535205	chr10	29569609	29570108	Gm48159|chr10:29569609-29570108	0.0871472598226366	.	.
chr10	29534706	29535205	chr10	29569609	29570108	Rspo3|chr10:29569609-29570108	0.0871472598226366	.	.
chr10	29534706	29535205	chr10	29804096	29804595	Gm48159|chr10:29804096-29804595	0.0839597694258906	.	.
chr10	29534706	29535205	chr10	29804096	29804595	Rspo3|chr10:29804096-29804595	0.0839597694258906	.	.
chr10	29535581	29536080	chr10	29485991	29486490	Rspo3|chr10:29485991-29486490	0.283174415540965	.	.
chr10	29535581	29536080	chr10	29571911	29572410	Rspo3|chr10:29571911-29572410	0.0953306354109129	.	.
chr10	29535581	29536080	chr10	29581413	29581912	Rspo3|chr10:29581413-29581912	0.0894680807414233	.	.
chr10	30200346	30200845	chr10	29804096	29804595	Cenpw|chr10:29804096-29804595	0.090091670110814	.	.
chr10	30200346	30200845	chr10	30089389	30089888	Cenpw|chr10:30089389-30089888	0.164003255153927	.	.
chr10	30200346	30200845	chr10	30106979	30107478	Cenpw|chr10:30106979-30107478	0.13201719685926	.	.
chr10	30200346	30200845	chr10	30315592	30316091	Cenpw|chr10:30315592-30316091	0.101040962736201	.	.
chr10	30200346	30200845	chr10	30327863	30328362	Cenpw|chr10:30327863-30328362	0.237710357954651	.	.
chr10	30200346	30200845	chr10	30405825	30406324	Cenpw|chr10:30405825-30406324	0.182395802695689	.	.
chr10	30200346	30200845	chr10	30419345	30419844	Cenpw|chr10:30419345-30419844	0.188469296017988	.	.
chr10	30200346	30200845	chr10	30419976	30420475	Cenpw|chr10:30419976-30420475	0.183808832026028	.	.
chr10	30600453	30600952	chr10	30419976	30420475	Trmt11|chr10:30419976-30420475	0.0931019063262046	.	.
chr10	30600453	30600952	chr10	30624293	30624792	Trmt11|chr10:30624293-30624792	0.18659834206249	.	.
chr10	30600453	30600952	chr10	30711914	30712413	Trmt11|chr10:30711914-30712413	0.197349417411784	.	.
chr10	30802619	30803118	chr10	30951803	30952302	Ncoa7|chr10:30951803-30952302	0.113471629468644	.	.
chr10	30802619	30803118	chr10	30952383	30952882	Ncoa7|chr10:30952383-30952882	0.142930636253104	.	.
chr10	30803126	30803625	chr10	30951803	30952302	Ncoa7|chr10:30951803-30952302	0.202422520980101	.	.
chr10	30803126	30803625	chr10	31216733	31217232	Ncoa7|chr10:31216733-31217232	0.0865571960043515	.	.
chr10	30842620	30843119	chr10	30810769	30811268	Hey2|chr10:30810769-30811268	0.167375450984901	.	.
chr10	30842620	30843119	chr10	30952383	30952882	Hey2|chr10:30952383-30952882	0.0791398925594692	.	.
chr10	30842620	30843119	chr10	31216733	31217232	Hey2|chr10:31216733-31217232	0.181965190490617	.	.
chr10	30842620	30843119	chr10	31242846	31243345	Hey2|chr10:31242846-31243345	0.279468768518682	.	.
chr10	31445701	31446200	chr10	31273021	31273520	Tpd52l1|chr10:31273021-31273520	0.1947157838696	.	.
chr10	31445701	31446200	chr10	31400698	31401197	Tpd52l1|chr10:31400698-31401197	0.0908146882720213	.	.
chr10	31609486	31609985	chr10	31592665	31593164	Rnf217|chr10:31592665-31593164	0.126618568476873	.	.
chr10	31609486	31609985	chr10	31593174	31593673	Rnf217|chr10:31593174-31593673	0.148288247664031	.	.
chr10	31609486	31609985	chr10	31631886	31632385	Rnf217|chr10:31631886-31632385	0.189732260068432	.	.
chr10	32889817	32890316	chr10	32544496	32544995	Nkain2|chr10:32544496-32544995	0.150470091730873	.	.
chr10	33623953	33624452	chr10	33251448	33251947	Clvs2|chr10:33251448-33251947	0.110645397732038	.	.
chr10	33623953	33624452	chr10	33251448	33251947	Gm15939|chr10:33251448-33251947	0.110645397732038	.	.
chr10	33623953	33624452	chr10	33746648	33747147	Clvs2|chr10:33746648-33747147	0.0818341280909253	.	.
chr10	33623953	33624452	chr10	33746648	33747147	Gm15939|chr10:33746648-33747147	0.0818341280909253	.	.
chr10	33623953	33624452	chr10	33986736	33987235	Clvs2|chr10:33986736-33987235	0.0858101634031183	.	.
chr10	33623953	33624452	chr10	33986736	33987235	Clvs2|chr10:33986736-33987235	0.0858101634031184	.	.
chr10	33623953	33624452	chr10	33986736	33987235	Gm15939|chr10:33986736-33987235	0.0858101634031183	.	.
chr10	33623953	33624452	chr10	33986736	33987235	Gm15939|chr10:33986736-33987235	0.0858101634031184	.	.
chr10	33624501	33625000	chr10	33251448	33251947	Clvs2|chr10:33251448-33251947	0.225032049596298	.	.
chr10	33624501	33625000	chr10	33251448	33251947	Gm15939|chr10:33251448-33251947	0.225032049596298	.	.
chr10	33904718	33905217	chr10	33703373	33703872	Rsph4a|chr10:33703373-33703872	0.132098118573832	.	.
chr10	33904718	33905217	chr10	33746648	33747147	Rsph4a|chr10:33746648-33747147	0.224342368663152	.	.
chr10	33904718	33905217	chr10	33986736	33987235	Rsph4a|chr10:33986736-33987235	0.197835077719526	.	.
chr10	33951019	33951518	chr10	33558095	33558594	Zup1|chr10:33558095-33558594	0.13864402607898	.	.
chr10	34018867	34019366	chr10	34170211	34170710	Gm48045|chr10:34170211-34170710	0.125436768308158	.	.
chr10	34018867	34019366	chr10	34170211	34170710	Rwdd1|chr10:34170211-34170710	0.125436768308158	.	.
chr10	34019491	34019990	chr10	34185409	34185908	Gm48045|chr10:34185409-34185908	0.122299879235811	.	.
chr10	34019491	34019990	chr10	34185409	34185908	Rwdd1|chr10:34185409-34185908	0.122299879235811	.	.
chr10	34036511	34037010	chr10	33986736	33987235	Trappc3l|chr10:33986736-33987235	0.127178923286386	.	.
chr10	34095347	34095846	chr10	34185409	34185908	Calhm5|chr10:34185409-34185908	0.135027642401167	.	.
chr10	34127449	34127948	chr10	33986736	33987235	Calhm6|chr10:33986736-33987235	0.174150722196519	.	.
chr10	34233955	34234454	chr10	34033850	34034349	Gm26564|chr10:34033850-34034349	0.132480978160014	.	.
chr10	34281970	34282469	chr10	34328221	34328720	Tspyl1|chr10:34328221-34328720	0.125487186636531	.	.
chr10	34297174	34297673	chr10	34316872	34317371	Tspyl4|chr10:34316872-34317371	0.0926498147406987	.	.
chr10	34297174	34297673	chr10	34405254	34405753	Tspyl4|chr10:34405254-34405753	0.0914558731187533	.	.
chr10	34297174	34297673	chr10	34667805	34668304	Tspyl4|chr10:34667805-34668304	0.13419878061318	.	.
chr10	34297174	34297673	chr10	34667805	34668304	Tspyl4|chr10:34667805-34668304	0.134198780613181	.	.
chr10	34418335	34418834	chr10	34316872	34317371	Nt5dc1|chr10:34316872-34317371	0.152754014752495	.	.
chr10	34418335	34418834	chr10	34405254	34405753	Nt5dc1|chr10:34405254-34405753	0.142891239062797	.	.
chr10	34418335	34418834	chr10	34405755	34406254	Nt5dc1|chr10:34405755-34406254	0.0988796679348685	.	.
chr10	36506584	36507083	chr10	36531051	36531550	Hs3st5|chr10:36531051-36531550	0.307729768344581	.	.
chr10	36506584	36507083	chr10	36533995	36534494	Hs3st5|chr10:36533995-36534494	0.124325124316419	.	.
chr10	36506584	36507083	chr10	36585684	36586183	Hs3st5|chr10:36585684-36586183	0.293155479477855	.	.
chr10	36506584	36507083	chr10	36726217	36726716	Hs3st5|chr10:36726217-36726716	0.193974921972163	.	.
chr10	36507177	36507676	chr10	36533995	36534494	Hs3st5|chr10:36533995-36534494	0.0837999980374292	.	.
chr10	36507177	36507676	chr10	36585684	36586183	Hs3st5|chr10:36585684-36586183	0.16030495180528	.	.
chr10	38121886	38122385	chr10	37963187	37963686	Gm31378|chr10:37963187-37963686	0.17887217413864	.	.
chr10	38121886	38122385	chr10	37988341	37988840	Gm31378|chr10:37988341-37988840	0.164736854848024	.	.
chr10	38121886	38122385	chr10	37988893	37989392	Gm31378|chr10:37988893-37989392	0.23988494289367	.	.
chr10	38175237	38175736	chr10	37962319	37962818	4930591E09Rik|chr10:37962319-37962818	0.108454002298341	.	.
chr10	38965296	38965795	chr10	38635537	38636036	Lama4|chr10:38635537-38636036	0.199518775503039	.	.
chr10	38965296	38965795	chr10	38823810	38824309	Lama4|chr10:38823810-38824309	0.160527591878703	.	.
chr10	38965296	38965795	chr10	38849073	38849572	Lama4|chr10:38849073-38849572	0.209110997720561	.	.
chr10	38965296	38965795	chr10	38858484	38858983	Lama4|chr10:38858484-38858983	0.210801290888774	.	.
chr10	38965296	38965795	chr10	38875050	38875549	Lama4|chr10:38875050-38875549	0.233169523024614	.	.
chr10	38965296	38965795	chr10	38987185	38987684	Lama4|chr10:38987185-38987684	0.232445624362039	.	.
chr10	38965296	38965795	chr10	38994464	38994963	Lama4|chr10:38994464-38994963	0.337473123055271	.	.
chr10	38965924	38966423	chr10	38635537	38636036	Lama4|chr10:38635537-38636036	0.203329365913466	.	.
chr10	38965924	38966423	chr10	38744826	38745325	Lama4|chr10:38744826-38745325	0.262636115606824	.	.
chr10	38965924	38966423	chr10	38823810	38824309	Lama4|chr10:38823810-38824309	0.0788848778515533	.	.
chr10	38965924	38966423	chr10	38849073	38849572	Lama4|chr10:38849073-38849572	0.104230862385838	.	.
chr10	38965924	38966423	chr10	38858484	38858983	Lama4|chr10:38858484-38858983	0.216601221328569	.	.
chr10	38965924	38966423	chr10	38875050	38875549	Lama4|chr10:38875050-38875549	0.0968089808001951	.	.
chr10	38965924	38966423	chr10	38875050	38875549	Lama4|chr10:38875050-38875549	0.0968089808001952	.	.
chr10	38965924	38966423	chr10	38875813	38876312	Lama4|chr10:38875813-38876312	0.126400499640444	.	.
chr10	38965924	38966423	chr10	38884600	38885099	Lama4|chr10:38884600-38885099	0.200849015273673	.	.
chr10	38965924	38966423	chr10	38987185	38987684	Lama4|chr10:38987185-38987684	0.166593113474456	.	.
chr10	38965924	38966423	chr10	38994464	38994963	Lama4|chr10:38994464-38994963	0.285196211025637	.	.
chr10	42276537	42277036	chr10	42264188	42264687	Foxo3|chr10:42264188-42264687	0.154202334769994	.	.
chr10	42276537	42277036	chr10	42277563	42278062	Foxo3|chr10:42277563-42278062	0.117940717812299	.	.
chr10	42276537	42277036	chr10	42338516	42339015	Foxo3|chr10:42338516-42339015	0.0862197923732809	.	.
chr10	42276537	42277036	chr10	42529281	42529780	Foxo3|chr10:42529281-42529780	0.20209910794805	.	.
chr10	42276537	42277036	chr10	42678656	42679155	Foxo3|chr10:42678656-42679155	0.15321589476385	.	.
chr10	42478381	42478880	chr10	42277563	42278062	Afg1l|chr10:42277563-42278062	0.179969005491721	.	.
chr10	42478381	42478880	chr10	42278179	42278678	Afg1l|chr10:42278179-42278678	0.169270254743245	.	.
chr10	42478381	42478880	chr10	42338516	42339015	Afg1l|chr10:42338516-42339015	0.166583352969425	.	.
chr10	42478381	42478880	chr10	42529281	42529780	Afg1l|chr10:42529281-42529780	0.194648759730046	.	.
chr10	42478381	42478880	chr10	42678656	42679155	Afg1l|chr10:42678656-42679155	0.117567138587792	.	.
chr10	42501588	42502087	chr10	42264188	42264687	Snx3|chr10:42264188-42264687	0.122054577362708	.	.
chr10	42501588	42502087	chr10	42277563	42278062	Snx3|chr10:42277563-42278062	0.167566209263715	.	.
chr10	42501588	42502087	chr10	42338516	42339015	Snx3|chr10:42338516-42339015	0.140711090513167	.	.
chr10	42501588	42502087	chr10	42678656	42679155	Snx3|chr10:42678656-42679155	0.194500157205404	.	.
chr10	42502326	42502825	chr10	42308048	42308547	Snx3|chr10:42308048-42308547	0.135337402754866	.	.
chr10	42502326	42502825	chr10	42308548	42309047	Snx3|chr10:42308548-42309047	0.0900614721785043	.	.
chr10	42502326	42502825	chr10	42338516	42339015	Snx3|chr10:42338516-42339015	0.11711031402645	.	.
chr10	42502326	42502825	chr10	42491090	42491589	Snx3|chr10:42491090-42491589	0.282122545132248	.	.
chr10	43901492	43901991	chr10	43918944	43919443	Qrsl1|chr10:43918944-43919443	0.0882248739540042	.	.
chr10	43901492	43901991	chr10	43918944	43919443	Rtn4ip1|chr10:43918944-43919443	0.0882248739540042	.	.
chr10	44148721	44149220	chr10	43751902	43752401	Crybg1|chr10:43751902-43752401	0.0844656909819504	.	.
chr10	44148721	44149220	chr10	43918944	43919443	Crybg1|chr10:43918944-43919443	0.233966072532665	.	.
chr10	44148721	44149220	chr10	44071106	44071605	Crybg1|chr10:44071106-44071605	0.146036964059561	.	.
chr10	45289129	45289628	chr10	45306547	45307046	Gm15934|chr10:45306547-45307046	0.229188366213135	.	.
chr10	45289129	45289628	chr10	45328601	45329100	Gm15934|chr10:45328601-45329100	0.24143035904718	.	.
chr10	45289129	45289628	chr10	45410577	45411076	Gm15934|chr10:45410577-45411076	0.175926452115989	.	.
chr10	45289129	45289628	chr10	45446148	45446647	Gm15934|chr10:45446148-45446647	0.104359909540422	.	.
chr10	45289129	45289628	chr10	45591577	45592076	Gm15934|chr10:45591577-45592076	0.0883140192471866	.	.
chr10	45289129	45289628	chr10	45631979	45632478	Gm15934|chr10:45631979-45632478	0.149221034235474	.	.
chr10	45335421	45335920	chr10	45306547	45307046	Bves|chr10:45306547-45307046	0.275867870519009	.	.
chr10	45335421	45335920	chr10	45328601	45329100	Bves|chr10:45328601-45329100	0.221989383980832	.	.
chr10	45335421	45335920	chr10	45410577	45411076	Bves|chr10:45410577-45411076	0.0816168363664313	.	.
chr10	45335958	45336457	chr10	45306547	45307046	Bves|chr10:45306547-45307046	0.241775879454233	.	.
chr10	45335958	45336457	chr10	45328601	45329100	Bves|chr10:45328601-45329100	0.135576384460804	.	.
chr10	45335958	45336457	chr10	45410577	45411076	Bves|chr10:45410577-45411076	0.121224220566949	.	.
chr10	45485562	45486061	chr10	45410577	45411076	Lin28b|chr10:45410577-45411076	0.151881529317608	.	.
chr10	45485562	45486061	chr10	45631979	45632478	Lin28b|chr10:45631979-45632478	0.254156089921553	.	.
chr10	45486237	45486736	chr10	45328601	45329100	Lin28b|chr10:45328601-45329100	0.163186567723769	.	.
chr10	45486237	45486736	chr10	45373235	45373734	Lin28b|chr10:45373235-45373734	0.110797371100744	.	.
chr10	45486237	45486736	chr10	45410577	45411076	Lin28b|chr10:45410577-45411076	0.10044928107963	.	.
chr10	45486237	45486736	chr10	45591577	45592076	Lin28b|chr10:45591577-45592076	0.145334558266721	.	.
chr10	45486237	45486736	chr10	45631979	45632478	Lin28b|chr10:45631979-45632478	0.129853831335007	.	.
chr10	45577590	45578089	chr10	45366969	45367468	Hace1|chr10:45366969-45367468	0.116302663943235	.	.
chr10	45577590	45578089	chr10	45446148	45446647	Hace1|chr10:45446148-45446647	0.10224300962913	.	.
chr10	45578214	45578713	chr10	45366969	45367468	Hace1|chr10:45366969-45367468	0.0886339141374027	.	.
chr10	45578214	45578713	chr10	45373235	45373734	Hace1|chr10:45373235-45373734	0.0929324652790463	.	.
chr10	49788557	49789056	chr10	50137707	50138206	Grik2|chr10:50137707-50138206	0.267035746215563	.	.
chr10	49788557	49789056	chr10	50169056	50169555	Grik2|chr10:50169056-50169555	0.126980179726651	.	.
chr10	50592385	50592884	chr10	50763310	50763809	Ascc3|chr10:50763310-50763809	0.221566098139142	.	.
chr10	52233366	52233865	chr10	52258294	52258793	Dcbld1|chr10:52258294-52258793	0.278595439633342	.	.
chr10	52233366	52233865	chr10	52274921	52275420	Dcbld1|chr10:52274921-52275420	0.340158049568831	.	.
chr10	52233867	52234366	chr10	52258294	52258793	Dcbld1|chr10:52258294-52258793	0.169721978262196	.	.
chr10	52233867	52234366	chr10	52274921	52275420	Dcbld1|chr10:52274921-52275420	0.314308173918135	.	.
chr10	52381975	52382474	chr10	52258294	52258793	Gopc|chr10:52258294-52258793	0.0898700785052848	.	.
chr10	52381975	52382474	chr10	52589458	52589957	Gopc|chr10:52589458-52589957	0.0949851069803876	.	.
chr10	52381975	52382474	chr10	52703990	52704489	Gopc|chr10:52703990-52704489	0.0976814936601223	.	.
chr10	52381975	52382474	chr10	52704503	52705002	Gopc|chr10:52704503-52705002	0.24563970237888	.	.
chr10	52417238	52417737	chr10	52258294	52258793	Nus1|chr10:52258294-52258793	0.153352749171682	.	.
chr10	52417238	52417737	chr10	52274921	52275420	Nus1|chr10:52274921-52275420	0.225726845432288	.	.
chr10	52417238	52417737	chr10	52703990	52704489	Nus1|chr10:52703990-52704489	0.0887747416661242	.	.
chr10	52417238	52417737	chr10	52704503	52705002	Nus1|chr10:52704503-52705002	0.148935988884817	.	.
chr10	52417238	52417737	chr10	52742634	52743133	Nus1|chr10:52742634-52743133	0.271781438401024	.	.
chr10	52690218	52690717	chr10	52258294	52258793	Slc35f1|chr10:52258294-52258793	0.163090984768619	.	.
chr10	52690218	52690717	chr10	52274921	52275420	Slc35f1|chr10:52274921-52275420	0.195510218627743	.	.
chr10	52690218	52690717	chr10	52589458	52589957	Slc35f1|chr10:52589458-52589957	0.191463729572684	.	.
chr10	52690218	52690717	chr10	52590161	52590660	Slc35f1|chr10:52590161-52590660	0.129008072826107	.	.
chr10	52690218	52690717	chr10	52691301	52691800	Slc35f1|chr10:52691301-52691800	0.089527997104318	.	.
chr10	52690218	52690717	chr10	52742634	52743133	Slc35f1|chr10:52742634-52743133	0.124315541211412	.	.
chr10	52690801	52691300	chr10	52590161	52590660	Slc35f1|chr10:52590161-52590660	0.096334136852997	.	.
chr10	52690801	52691300	chr10	52691301	52691800	Slc35f1|chr10:52691301-52691800	0.315937005915423	.	.
chr10	52690801	52691300	chr10	52703990	52704489	Slc35f1|chr10:52703990-52704489	0.141116912588668	.	.
chr10	52690801	52691300	chr10	52704503	52705002	Slc35f1|chr10:52704503-52705002	0.185833392853504	.	.
chr10	56106501	56107000	chr10	56192457	56192956	Msl3l2|chr10:56192457-56192956	0.168983914724216	.	.
chr10	56228732	56229231	chr10	56115133	56115632	Tbc1d32|chr10:56115133-56115632	0.100143992819315	.	.
chr10	56228732	56229231	chr10	56339053	56339552	Tbc1d32|chr10:56339053-56339552	0.183487043341899	.	.
chr10	56431168	56431667	chr10	56378134	56378633	Gm36595|chr10:56378134-56378633	0.102746797227093	.	.
chr10	57486054	57486553	chr10	57303575	57304074	4930467K11Rik|chr10:57303575-57304074	0.115500075952528	.	.
chr10	57486054	57486553	chr10	57303575	57304074	Hsf2|chr10:57303575-57304074	0.115500075952528	.	.
chr10	57486054	57486553	chr10	57447879	57448378	4930467K11Rik|chr10:57447879-57448378	0.145487755300362	.	.
chr10	57486054	57486553	chr10	57447879	57448378	Hsf2|chr10:57447879-57448378	0.145487755300362	.	.
chr10	57486054	57486553	chr10	57463283	57463782	4930467K11Rik|chr10:57463283-57463782	0.186075557466492	.	.
chr10	57486054	57486553	chr10	57463283	57463782	Hsf2|chr10:57463283-57463782	0.186075557466492	.	.
chr10	57486054	57486553	chr10	57590437	57590936	4930467K11Rik|chr10:57590437-57590936	0.0813406028675359	.	.
chr10	57486054	57486553	chr10	57590437	57590936	Hsf2|chr10:57590437-57590936	0.0813406028675359	.	.
chr10	57486054	57486553	chr10	57663737	57664236	4930467K11Rik|chr10:57663737-57664236	0.203885432157388	.	.
chr10	57486054	57486553	chr10	57663737	57664236	Hsf2|chr10:57663737-57664236	0.203885432157388	.	.
chr10	57486054	57486553	chr10	57664298	57664797	4930467K11Rik|chr10:57664298-57664797	0.0976942998971763	.	.
chr10	57486054	57486553	chr10	57664298	57664797	Hsf2|chr10:57664298-57664797	0.0976942998971763	.	.
chr10	57532304	57532803	chr10	57663737	57664236	Serinc1|chr10:57663737-57664236	0.154749711125346	.	.
chr10	57532304	57532803	chr10	57841830	57842329	Serinc1|chr10:57841830-57842329	0.134335865345095	.	.
chr10	57532304	57532803	chr10	57848308	57848807	Serinc1|chr10:57848308-57848807	0.0808655770142472	.	.
chr10	57631815	57632314	chr10	57447879	57448378	Pkib|chr10:57447879-57448378	0.0840331766370324	.	.
chr10	57631815	57632314	chr10	57569528	57570027	Pkib|chr10:57569528-57570027	0.122346130713222	.	.
chr10	57631815	57632314	chr10	57663737	57664236	Pkib|chr10:57663737-57664236	0.236886345372857	.	.
chr10	57784508	57785007	chr10	57568996	57569495	Fabp7|chr10:57568996-57569495	0.156957961983756	.	.
chr10	57784508	57785007	chr10	57569528	57570027	Fabp7|chr10:57569528-57570027	0.179613374795953	.	.
chr10	57784508	57785007	chr10	57663737	57664236	Fabp7|chr10:57663737-57664236	0.181982235891072	.	.
chr10	57784508	57785007	chr10	57664298	57664797	Fabp7|chr10:57664298-57664797	0.264710857806017	.	.
chr10	57784508	57785007	chr10	57744060	57744559	Fabp7|chr10:57744060-57744559	0.114786449654877	.	.
chr10	57794436	57794935	chr10	57743482	57743981	Smpdl3a|chr10:57743482-57743981	0.0944975170260398	.	.
chr10	57794939	57795438	chr10	57743482	57743981	Smpdl3a|chr10:57743482-57743981	0.106731713901979	.	.
chr10	58255194	58255693	chr10	58377737	58378236	Gcc2|chr10:58377737-58378236	0.145649032800933	.	.
chr10	58446597	58447096	chr10	58383254	58383753	Ranbp2|chr10:58383254-58383753	0.21521501085173	.	.
chr10	58447107	58447606	chr10	58383254	58383753	Ranbp2|chr10:58383254-58383753	0.108915633922513	.	.
chr10	58447107	58447606	chr10	58396602	58397101	Ranbp2|chr10:58396602-58397101	0.102387154764102	.	.
chr10	58497623	58498122	chr10	58377737	58378236	Ccdc138|chr10:58377737-58378236	0.180578167444167	.	.
chr10	62231026	62231525	chr10	62055333	62055832	Tspan15|chr10:62055333-62055832	0.228424886484479	.	.
chr10	62231026	62231525	chr10	62101434	62101933	Tspan15|chr10:62101434-62101933	0.115770582088164	.	.
chr10	62231026	62231525	chr10	62102023	62102522	Tspan15|chr10:62102023-62102522	0.198758525539379	.	.
chr10	62231026	62231525	chr10	62110799	62111298	Tspan15|chr10:62110799-62111298	0.33698719984137	.	.
chr10	62231026	62231525	chr10	62186811	62187310	Tspan15|chr10:62186811-62187310	0.173357769292099	.	.
chr10	62231026	62231525	chr10	62260971	62261470	Tspan15|chr10:62260971-62261470	0.0983994712030354	.	.
chr10	62231026	62231525	chr10	62319149	62319648	Tspan15|chr10:62319149-62319648	0.130974411875512	.	.
chr10	62340040	62340539	chr10	62058397	62058896	Hk1os|chr10:62058397-62058896	0.10999906702291	.	.
chr10	62340040	62340539	chr10	62101434	62101933	Hk1os|chr10:62101434-62101933	0.124694575639843	.	.
chr10	62340040	62340539	chr10	62102023	62102522	Hk1os|chr10:62102023-62102522	0.0841108049224068	.	.
chr10	62340040	62340539	chr10	62110799	62111298	Hk1os|chr10:62110799-62111298	0.255481326878666	.	.
chr10	62340040	62340539	chr10	62260971	62261470	Hk1os|chr10:62260971-62261470	0.118927801806862	.	.
chr10	62340040	62340539	chr10	62296009	62296508	Hk1os|chr10:62296009-62296508	0.0913384776586602	.	.
chr10	62340040	62340539	chr10	62404794	62405293	Hk1os|chr10:62404794-62405293	0.109977382638088	.	.
chr10	62340040	62340539	chr10	62410887	62411386	Hk1os|chr10:62410887-62411386	0.0882573481423435	.	.
chr10	62340040	62340539	chr10	62425360	62425859	Hk1os|chr10:62425360-62425859	0.0932805431214732	.	.
chr10	62340040	62340539	chr10	62500120	62500619	Hk1os|chr10:62500120-62500619	0.0814358929472173	.	.
chr10	62449224	62449723	chr10	62110799	62111298	4930507D05Rik|chr10:62110799-62111298	0.088953188813712	.	.
chr10	62449224	62449723	chr10	62110799	62111298	Supv3l1|chr10:62110799-62111298	0.088953188813712	.	.
chr10	62449224	62449723	chr10	62260971	62261470	4930507D05Rik|chr10:62260971-62261470	0.0810112022210399	.	.
chr10	62449224	62449723	chr10	62260971	62261470	Supv3l1|chr10:62260971-62261470	0.0810112022210399	.	.
chr10	62449224	62449723	chr10	62275118	62275617	4930507D05Rik|chr10:62275118-62275617	0.222058132109928	.	.
chr10	62449224	62449723	chr10	62275118	62275617	Supv3l1|chr10:62275118-62275617	0.222058132109928	.	.
chr10	62449224	62449723	chr10	62296009	62296508	4930507D05Rik|chr10:62296009-62296508	0.122788313040491	.	.
chr10	62449224	62449723	chr10	62296009	62296508	Supv3l1|chr10:62296009-62296508	0.122788313040491	.	.
chr10	62449766	62450265	chr10	62110799	62111298	4930507D05Rik|chr10:62110799-62111298	0.12365615352121	.	.
chr10	62449766	62450265	chr10	62110799	62111298	Supv3l1|chr10:62110799-62111298	0.12365615352121	.	.
chr10	62449766	62450265	chr10	62174418	62174917	4930507D05Rik|chr10:62174418-62174917	0.115292387796605	.	.
chr10	62449766	62450265	chr10	62174418	62174917	Supv3l1|chr10:62174418-62174917	0.115292387796605	.	.
chr10	62449766	62450265	chr10	62186811	62187310	4930507D05Rik|chr10:62186811-62187310	0.206730266837456	.	.
chr10	62449766	62450265	chr10	62186811	62187310	Supv3l1|chr10:62186811-62187310	0.206730266837456	.	.
chr10	62449766	62450265	chr10	62425360	62425859	4930507D05Rik|chr10:62425360-62425859	0.0947043313505707	.	.
chr10	62449766	62450265	chr10	62425360	62425859	Supv3l1|chr10:62425360-62425859	0.0947043313505707	.	.
chr10	62486129	62486628	chr10	62055333	62055832	Vps26a|chr10:62055333-62055832	0.104163862620402	.	.
chr10	62486129	62486628	chr10	62101434	62101933	Vps26a|chr10:62101434-62101933	0.154639281503476	.	.
chr10	62486129	62486628	chr10	62102023	62102522	Vps26a|chr10:62102023-62102522	0.102397839012204	.	.
chr10	62486129	62486628	chr10	62110799	62111298	Vps26a|chr10:62110799-62111298	0.0959109142689638	.	.
chr10	62486129	62486628	chr10	62296009	62296508	Vps26a|chr10:62296009-62296508	0.117442562979256	.	.
chr10	62486129	62486628	chr10	62404794	62405293	Vps26a|chr10:62404794-62405293	0.0935372697929784	.	.
chr10	62486129	62486628	chr10	62425360	62425859	Vps26a|chr10:62425360-62425859	0.082820604621923	.	.
chr10	62486129	62486628	chr10	62549665	62550164	Vps26a|chr10:62549665-62550164	0.170391283452758	.	.
chr10	62486629	62487128	chr10	62055333	62055832	Vps26a|chr10:62055333-62055832	0.152767736915266	.	.
chr10	62486629	62487128	chr10	62101434	62101933	Vps26a|chr10:62101434-62101933	0.184352332604965	.	.
chr10	62486629	62487128	chr10	62102023	62102522	Vps26a|chr10:62102023-62102522	0.116188344640522	.	.
chr10	62486629	62487128	chr10	62296009	62296508	Vps26a|chr10:62296009-62296508	0.13461430246371	.	.
chr10	62486629	62487128	chr10	62319149	62319648	Vps26a|chr10:62319149-62319648	0.109061663464487	.	.
chr10	62486629	62487128	chr10	62332391	62332890	Vps26a|chr10:62332391-62332890	0.265833921317915	.	.
chr10	62486629	62487128	chr10	62383607	62384106	Vps26a|chr10:62383607-62384106	0.084271910534974	.	.
chr10	62486629	62487128	chr10	62549665	62550164	Vps26a|chr10:62549665-62550164	0.221103039945265	.	.
chr10	62578211	62578710	chr10	62296009	62296508	4933428P19Rik|chr10:62296009-62296508	0.13043508116155	.	.
chr10	62578211	62578710	chr10	62296009	62296508	Kif1bp|chr10:62296009-62296508	0.13043508116155	.	.
chr10	62578211	62578710	chr10	62319149	62319648	4933428P19Rik|chr10:62319149-62319648	0.145744946910655	.	.
chr10	62578211	62578710	chr10	62319149	62319648	Kif1bp|chr10:62319149-62319648	0.145744946910655	.	.
chr10	62578211	62578710	chr10	62425360	62425859	4933428P19Rik|chr10:62425360-62425859	0.11508288462064	.	.
chr10	62578211	62578710	chr10	62425360	62425859	Kif1bp|chr10:62425360-62425859	0.11508288462064	.	.
chr10	62578211	62578710	chr10	62500120	62500619	4933428P19Rik|chr10:62500120-62500619	0.0946011876841371	.	.
chr10	62578211	62578710	chr10	62500120	62500619	Kif1bp|chr10:62500120-62500619	0.0946011876841371	.	.
chr10	62602059	62602558	chr10	62313106	62313605	Ddx21|chr10:62313106-62313605	0.211295941894773	.	.
chr10	62602059	62602558	chr10	62313106	62313605	Gm47257|chr10:62313106-62313605	0.211295941894773	.	.
chr10	62602059	62602558	chr10	62361773	62362272	Ddx21|chr10:62361773-62362272	0.181316180485069	.	.
chr10	62602059	62602558	chr10	62361773	62362272	Gm47257|chr10:62361773-62362272	0.181316180485069	.	.
chr10	62602059	62602558	chr10	62383607	62384106	Ddx21|chr10:62383607-62384106	0.0863934830532526	.	.
chr10	62602059	62602558	chr10	62383607	62384106	Gm47257|chr10:62383607-62384106	0.0863934830532526	.	.
chr10	62602059	62602558	chr10	62404794	62405293	Ddx21|chr10:62404794-62405293	0.0976198094103691	.	.
chr10	62602059	62602558	chr10	62404794	62405293	Gm47257|chr10:62404794-62405293	0.0976198094103691	.	.
chr10	62602059	62602558	chr10	62410887	62411386	Ddx21|chr10:62410887-62411386	0.113488633855385	.	.
chr10	62602059	62602558	chr10	62410887	62411386	Gm47257|chr10:62410887-62411386	0.113488633855385	.	.
chr10	62602059	62602558	chr10	62739951	62740450	Ddx21|chr10:62739951-62740450	0.0981936723787645	.	.
chr10	62602059	62602558	chr10	62739951	62740450	Gm47257|chr10:62739951-62740450	0.0981936723787645	.	.
chr10	62602059	62602558	chr10	62856650	62857149	Ddx21|chr10:62856650-62857149	0.10579689483932	.	.
chr10	62602059	62602558	chr10	62856650	62857149	Gm47257|chr10:62856650-62857149	0.10579689483932	.	.
chr10	62602590	62603089	chr10	62361773	62362272	Ddx21|chr10:62361773-62362272	0.103380448357471	.	.
chr10	62602590	62603089	chr10	62361773	62362272	Gm47257|chr10:62361773-62362272	0.103380448357471	.	.
chr10	62602590	62603089	chr10	62383607	62384106	Ddx21|chr10:62383607-62384106	0.080520739788377	.	.
chr10	62602590	62603089	chr10	62383607	62384106	Gm47257|chr10:62383607-62384106	0.080520739788377	.	.
chr10	62602590	62603089	chr10	62549665	62550164	Ddx21|chr10:62549665-62550164	0.118783014694989	.	.
chr10	62602590	62603089	chr10	62549665	62550164	Gm47257|chr10:62549665-62550164	0.118783014694989	.	.
chr10	62602590	62603089	chr10	62674652	62675151	Ddx21|chr10:62674652-62675151	0.149155984513116	.	.
chr10	62602590	62603089	chr10	62674652	62675151	Gm47257|chr10:62674652-62675151	0.149155984513116	.	.
chr10	62651098	62651597	chr10	62260971	62261470	Ddx50|chr10:62260971-62261470	0.125591544267241	.	.
chr10	62651098	62651597	chr10	62266093	62266592	Ddx50|chr10:62266093-62266592	0.204460940212823	.	.
chr10	62651098	62651597	chr10	62313106	62313605	Ddx50|chr10:62313106-62313605	0.0827057600632767	.	.
chr10	62651098	62651597	chr10	62313106	62313605	Ddx50|chr10:62313106-62313605	0.0827057600632768	.	.
chr10	62651098	62651597	chr10	62404794	62405293	Ddx50|chr10:62404794-62405293	0.260114010526871	.	.
chr10	62651098	62651597	chr10	62410887	62411386	Ddx50|chr10:62410887-62411386	0.251770143377369	.	.
chr10	62651098	62651597	chr10	62739951	62740450	Ddx50|chr10:62739951-62740450	0.105167212792442	.	.
chr10	62725538	62726037	chr10	62266093	62266592	Stox1|chr10:62266093-62266592	0.112992864741613	.	.
chr10	62725538	62726037	chr10	62300269	62300768	Stox1|chr10:62300269-62300768	0.128447276845627	.	.
chr10	62725538	62726037	chr10	62313106	62313605	Stox1|chr10:62313106-62313605	0.156057290849532	.	.
chr10	62725538	62726037	chr10	62361773	62362272	Stox1|chr10:62361773-62362272	0.102189631534213	.	.
chr10	62725538	62726037	chr10	62383607	62384106	Stox1|chr10:62383607-62384106	0.0845862401734022	.	.
chr10	62725538	62726037	chr10	62404794	62405293	Stox1|chr10:62404794-62405293	0.235608375000905	.	.
chr10	62725538	62726037	chr10	62410887	62411386	Stox1|chr10:62410887-62411386	0.121925760464025	.	.
chr10	62726313	62726812	chr10	62260971	62261470	Stox1|chr10:62260971-62261470	0.106318319700128	.	.
chr10	62726313	62726812	chr10	62410887	62411386	Stox1|chr10:62410887-62411386	0.174855455379311	.	.
chr10	62726313	62726812	chr10	62674652	62675151	Stox1|chr10:62674652-62675151	0.0882100017990663	.	.
chr10	62726313	62726812	chr10	62846898	62847397	Stox1|chr10:62846898-62847397	0.154057223828488	.	.
chr10	62791593	62792092	chr10	63084401	63084900	Ccar1|chr10:63084401-63084900	0.163422007239341	.	.
chr10	62792172	62792671	chr10	62846898	62847397	Ccar1|chr10:62846898-62847397	0.0972139105421602	.	.
chr10	62920395	62920894	chr10	62856650	62857149	Slc25a16|chr10:62856650-62857149	0.158178631792848	.	.
chr10	62920395	62920894	chr10	63084401	63084900	Slc25a16|chr10:63084401-63084900	0.20902301848526	.	.
chr10	62920395	62920894	chr10	63085149	63085648	Slc25a16|chr10:63085149-63085648	0.213419556052911	.	.
chr10	62946840	62947339	chr10	62549665	62550164	Dna2|chr10:62549665-62550164	0.150668691709566	.	.
chr10	62946840	62947339	chr10	63084401	63084900	Dna2|chr10:63084401-63084900	0.144328886048998	.	.
chr10	62946840	62947339	chr10	63085149	63085648	Dna2|chr10:63085149-63085648	0.138847024677012	.	.
chr10	62979983	62980482	chr10	62856650	62857149	Rufy2|chr10:62856650-62857149	0.0864822887685553	.	.
chr10	62979983	62980482	chr10	62857169	62857668	Rufy2|chr10:62857169-62857668	0.08517872883895	.	.
chr10	62979983	62980482	chr10	62865210	62865709	Rufy2|chr10:62865210-62865709	0.102234358724904	.	.
chr10	62979983	62980482	chr10	62865210	62865709	Rufy2|chr10:62865210-62865709	0.102234358724905	.	.
chr10	62979983	62980482	chr10	63085149	63085648	Rufy2|chr10:63085149-63085648	0.0912679371912597	.	.
chr10	63023030	63023529	chr10	63084401	63084900	Hnrnph3|chr10:63084401-63084900	0.172550041913007	.	.
chr10	63023030	63023529	chr10	63085149	63085648	Hnrnph3|chr10:63085149-63085648	0.235613554881818	.	.
chr10	63023030	63023529	chr10	63338211	63338710	Hnrnph3|chr10:63338211-63338710	0.190413327100253	.	.
chr10	63023030	63023529	chr10	63338814	63339313	Hnrnph3|chr10:63338814-63339313	0.225277002159593	.	.
chr10	63023030	63023529	chr10	63416905	63417404	Hnrnph3|chr10:63416905-63417404	0.132120681805615	.	.
chr10	63023688	63024187	chr10	63308515	63309014	Hnrnph3|chr10:63308515-63309014	0.110628217533334	.	.
chr10	63023688	63024187	chr10	63308515	63309014	Pbld2|chr10:63308515-63309014	0.110628217533334	.	.
chr10	63023688	63024187	chr10	63338814	63339313	Hnrnph3|chr10:63338814-63339313	0.214199527898087	.	.
chr10	63023688	63024187	chr10	63338814	63339313	Pbld2|chr10:63338814-63339313	0.214199527898087	.	.
chr10	63023688	63024187	chr10	63416905	63417404	Hnrnph3|chr10:63416905-63417404	0.135464539330311	.	.
chr10	63023688	63024187	chr10	63416905	63417404	Pbld2|chr10:63416905-63417404	0.135464539330311	.	.
chr10	63023688	63024187	chr10	63492987	63493486	Hnrnph3|chr10:63492987-63493486	0.148387214193152	.	.
chr10	63023688	63024187	chr10	63492987	63493486	Pbld2|chr10:63492987-63493486	0.148387214193152	.	.
chr10	63023688	63024187	chr10	63496352	63496851	Hnrnph3|chr10:63496352-63496851	0.15906329783358	.	.
chr10	63023688	63024187	chr10	63496352	63496851	Pbld2|chr10:63496352-63496851	0.15906329783358	.	.
chr10	63099496	63099995	chr10	63014048	63014547	Atoh7|chr10:63014048-63014547	0.135830347938656	.	.
chr10	63099496	63099995	chr10	63377381	63377880	Atoh7|chr10:63377381-63377880	0.12081483150552	.	.
chr10	63099496	63099995	chr10	63416905	63417404	Atoh7|chr10:63416905-63417404	0.15667070493576	.	.
chr10	63099496	63099995	chr10	63488341	63488840	Atoh7|chr10:63488341-63488840	0.11491467093403	.	.
chr10	63099496	63099995	chr10	63492987	63493486	Atoh7|chr10:63492987-63493486	0.133182067702343	.	.
chr10	63099496	63099995	chr10	63496352	63496851	Atoh7|chr10:63496352-63496851	0.133871583943076	.	.
chr10	63099999	63100498	chr10	63014048	63014547	Atoh7|chr10:63014048-63014547	0.0942529084693527	.	.
chr10	63099999	63100498	chr10	63338211	63338710	Atoh7|chr10:63338211-63338710	0.136136486945432	.	.
chr10	63099999	63100498	chr10	63416905	63417404	Atoh7|chr10:63416905-63417404	0.138837423239608	.	.
chr10	63099999	63100498	chr10	63488341	63488840	Atoh7|chr10:63488341-63488840	0.106426445583497	.	.
chr10	63099999	63100498	chr10	63496352	63496851	Atoh7|chr10:63496352-63496851	0.137331991541401	.	.
chr10	63243618	63244117	chr10	63084401	63084900	1700120B22Rik|chr10:63084401-63084900	0.116268245732374	.	.
chr10	63243618	63244117	chr10	63084401	63084900	Herc4|chr10:63084401-63084900	0.116268245732374	.	.
chr10	63243618	63244117	chr10	63085149	63085648	1700120B22Rik|chr10:63085149-63085648	0.192557046720035	.	.
chr10	63243618	63244117	chr10	63085149	63085648	Herc4|chr10:63085149-63085648	0.192557046720035	.	.
chr10	63243618	63244117	chr10	63338211	63338710	1700120B22Rik|chr10:63338211-63338710	0.141693770010612	.	.
chr10	63243618	63244117	chr10	63338211	63338710	Herc4|chr10:63338211-63338710	0.141693770010612	.	.
chr10	63243618	63244117	chr10	63338814	63339313	1700120B22Rik|chr10:63338814-63339313	0.162993462564996	.	.
chr10	63243618	63244117	chr10	63338814	63339313	Herc4|chr10:63338814-63339313	0.162993462564996	.	.
chr10	63243618	63244117	chr10	63416905	63417404	1700120B22Rik|chr10:63416905-63417404	0.180771029365869	.	.
chr10	63243618	63244117	chr10	63416905	63417404	Herc4|chr10:63416905-63417404	0.180771029365869	.	.
chr10	63243618	63244117	chr10	63496352	63496851	1700120B22Rik|chr10:63496352-63496851	0.0890995533338146	.	.
chr10	63243618	63244117	chr10	63496352	63496851	Herc4|chr10:63496352-63496851	0.0890995533338146	.	.
chr10	63382558	63383057	chr10	63488341	63488840	Dnajc12|chr10:63488341-63488840	0.170053055944984	.	.
chr10	63382558	63383057	chr10	63492987	63493486	Dnajc12|chr10:63492987-63493486	0.195340842802342	.	.
chr10	63382558	63383057	chr10	63518953	63519452	Dnajc12|chr10:63518953-63519452	0.0828146856875818	.	.
chr10	63422210	63422709	chr10	63488341	63488840	Gm7075|chr10:63488341-63488840	0.0912446841411009	.	.
chr10	63422210	63422709	chr10	63518953	63519452	Gm7075|chr10:63518953-63519452	0.129212622811939	.	.
chr10	63422210	63422709	chr10	63582526	63583025	Gm7075|chr10:63582526-63583025	0.0968650531648364	.	.
chr10	63422210	63422709	chr10	63748731	63749230	Gm7075|chr10:63748731-63749230	0.148763292781642	.	.
chr10	63429313	63429812	chr10	63084401	63084900	Ctnna3|chr10:63084401-63084900	0.283368355542821	.	.
chr10	63429313	63429812	chr10	63085149	63085648	Ctnna3|chr10:63085149-63085648	0.270611018284043	.	.
chr10	63429313	63429812	chr10	63308515	63309014	Ctnna3|chr10:63308515-63309014	0.163493648375566	.	.
chr10	63429313	63429812	chr10	63338211	63338710	Ctnna3|chr10:63338211-63338710	0.177704004547729	.	.
chr10	63429313	63429812	chr10	63370736	63371235	Ctnna3|chr10:63370736-63371235	0.163505440754845	.	.
chr10	63429957	63430456	chr10	63084401	63084900	Ctnna3|chr10:63084401-63084900	0.149001008767321	.	.
chr10	63429957	63430456	chr10	63085149	63085648	Ctnna3|chr10:63085149-63085648	0.241510896879361	.	.
chr10	63429957	63430456	chr10	63338211	63338710	Ctnna3|chr10:63338211-63338710	0.177068598068779	.	.
chr10	63429957	63430456	chr10	63370736	63371235	Ctnna3|chr10:63370736-63371235	0.263437913992677	.	.
chr10	63429957	63430456	chr10	63455037	63455536	Ctnna3|chr10:63455037-63455536	0.113587485349634	.	.
chr10	63429957	63430456	chr10	63557452	63557951	Ctnna3|chr10:63557452-63557951	0.0892184415861316	.	.
chr10	72654602	72655101	chr10	72450070	72450569	Zwint|chr10:72450070-72450569	0.0920048196455895	.	.
chr10	72654602	72655101	chr10	72529300	72529799	Zwint|chr10:72529300-72529799	0.104361926958096	.	.
chr10	72654602	72655101	chr10	72599831	72600330	Zwint|chr10:72599831-72600330	0.122659701614006	.	.
chr10	72654602	72655101	chr10	72757429	72757928	Zwint|chr10:72757429-72757928	0.102993618809103	.	.
chr10	72654602	72655101	chr10	72971790	72972289	Zwint|chr10:72971790-72972289	0.157394179979294	.	.
chr10	72655128	72655627	chr10	72318232	72318731	Zwint|chr10:72318232-72318731	0.0812863561219429	.	.
chr10	72655128	72655627	chr10	72367553	72368052	Zwint|chr10:72367553-72368052	0.200763357119938	.	.
chr10	72655128	72655627	chr10	72403182	72403681	Zwint|chr10:72403182-72403681	0.136064937655284	.	.
chr10	72655128	72655627	chr10	72599831	72600330	Zwint|chr10:72599831-72600330	0.12131023877735	.	.
chr10	72655128	72655627	chr10	72757429	72757928	Zwint|chr10:72757429-72757928	0.271257457859515	.	.
chr10	72655128	72655627	chr10	72944262	72944761	Zwint|chr10:72944262-72944761	0.318569317351041	.	.
chr10	72655128	72655627	chr10	72981251	72981750	Zwint|chr10:72981251-72981750	0.106951465214241	.	.
chr10	74966773	74967272	chr10	74846194	74846693	Gnaz|chr10:74846194-74846693	0.309841378684378	.	.
chr10	74966773	74967272	chr10	74990915	74991414	Gnaz|chr10:74990915-74991414	0.342646696100383	.	.
chr10	74966773	74967272	chr10	74995370	74995869	Gnaz|chr10:74995370-74995869	0.215099591306203	.	.
chr10	75764120	75764619	chr10	75853409	75853908	Cabin1|chr10:75853409-75853908	0.0791433269043833	.	.
chr10	75764120	75764619	chr10	75872865	75873364	Cabin1|chr10:75872865-75873364	0.0889893430025612	.	.
chr10	75773277	75773776	chr10	75811182	75811681	Ddt|chr10:75811182-75811681	0.124777759936763	.	.
chr10	75773277	75773776	chr10	75910061	75910560	Ddt|chr10:75910061-75910560	0.25365289987073	.	.
chr10	75773277	75773776	chr10	75950691	75951190	Ddt|chr10:75950691-75951190	0.164535150800983	.	.
chr10	75773277	75773776	chr10	76002137	76002636	Ddt|chr10:76002137-76002636	0.234990677316152	.	.
chr10	75773277	75773776	chr10	76067616	76068115	Ddt|chr10:76067616-76068115	0.129270885623276	.	.
chr10	75773277	75773776	chr10	76246483	76246982	Ddt|chr10:76246483-76246982	0.229592729113629	.	.
chr10	75797531	75798030	chr10	75910061	75910560	Gstt1|chr10:75910061-75910560	0.117834371521294	.	.
chr10	75837242	75837741	chr10	75853409	75853908	Gstt2|chr10:75853409-75853908	0.0791566951889578	.	.
chr10	75860073	75860572	chr10	75872865	75873364	Mif|chr10:75872865-75873364	0.205531173003675	.	.
chr10	75860073	75860572	chr10	75883039	75883538	Mif|chr10:75883039-75883538	0.0961860596661092	.	.
chr10	75893088	75893587	chr10	75872865	75873364	Derl3|chr10:75872865-75873364	0.14158301979653	.	.
chr10	75893088	75893587	chr10	75883039	75883538	Derl3|chr10:75883039-75883538	0.112047624912367	.	.
chr10	75921379	75921878	chr10	75910061	75910560	Smarcb1|chr10:75910061-75910560	0.101922343117292	.	.
chr10	75921379	75921878	chr10	76246483	76246982	Smarcb1|chr10:76246483-76246982	0.0849365727282676	.	.
chr10	75935571	75936070	chr10	75950691	75951190	Mmp11|chr10:75950691-75951190	0.121466119990409	.	.
chr10	75935571	75936070	chr10	76002137	76002636	Mmp11|chr10:76002137-76002636	0.220323654942879	.	.
chr10	75935571	75936070	chr10	76246483	76246982	Mmp11|chr10:76246483-76246982	0.113224365235112	.	.
chr10	75936223	75936722	chr10	75872865	75873364	Mmp11|chr10:75872865-75873364	0.109812105962081	.	.
chr10	75936223	75936722	chr10	75883039	75883538	Mmp11|chr10:75883039-75883538	0.203370855575955	.	.
chr10	75994489	75994988	chr10	75910061	75910560	Gm16220|chr10:75910061-75910560	0.254331376275111	.	.
chr10	75994489	75994988	chr10	76002137	76002636	Gm16220|chr10:76002137-76002636	0.289264435233662	.	.
chr10	75994489	75994988	chr10	76067616	76068115	Gm16220|chr10:76067616-76068115	0.0933717202181336	.	.
chr10	75994489	75994988	chr10	76246483	76246982	Gm16220|chr10:76246483-76246982	0.180746557112557	.	.
chr10	76032290	76032789	chr10	75853409	75853908	Zfp280b|chr10:75853409-75853908	0.0946147913053392	.	.
chr10	76032290	76032789	chr10	76297808	76298307	Zfp280b|chr10:76297808-76298307	0.126552991389131	.	.
chr10	76148076	76148575	chr10	75853409	75853908	Slc5a4a|chr10:75853409-75853908	0.080242803269419	.	.
chr10	76148076	76148575	chr10	75872865	75873364	Slc5a4a|chr10:75872865-75873364	0.138157490943907	.	.
chr10	76148076	76148575	chr10	75883039	75883538	Slc5a4a|chr10:75883039-75883538	0.135149528558477	.	.
chr10	76148076	76148575	chr10	76271186	76271685	Slc5a4a|chr10:76271186-76271685	0.189113276299016	.	.
chr10	76148076	76148575	chr10	76297808	76298307	Slc5a4a|chr10:76297808-76298307	0.110043196448524	.	.
chr10	76148076	76148575	chr10	76316560	76317059	Slc5a4a|chr10:76316560-76317059	0.192968860482523	.	.
chr10	76237626	76238125	chr10	75883039	75883538	Prmt2|chr10:75883039-75883538	0.0872926268212609	.	.
chr10	76237626	76238125	chr10	76271186	76271685	Prmt2|chr10:76271186-76271685	0.0895676970362559	.	.
chr10	76344529	76345028	chr10	76297808	76298307	Dip2a|chr10:76297808-76298307	0.121411676329237	.	.
chr10	76345090	76345589	chr10	76271186	76271685	Dip2a|chr10:76271186-76271685	0.233906580859389	.	.
chr10	76345090	76345589	chr10	76275404	76275903	Dip2a|chr10:76275404-76275903	0.0880049211954894	.	.
chr10	76442015	76442514	chr10	76262367	76262866	Pcnt|chr10:76262367-76262866	0.0865832580531565	.	.
chr10	76442015	76442514	chr10	76271186	76271685	Pcnt|chr10:76271186-76271685	0.079348284743881	.	.
chr10	76442015	76442514	chr10	76275404	76275903	Pcnt|chr10:76275404-76275903	0.151858113368087	.	.
chr10	76442556	76443055	chr10	76262367	76262866	Pcnt|chr10:76262367-76262866	0.178676455678859	.	.
chr10	78574182	78574681	chr10	78606847	78607346	Ilvbl|chr10:78606847-78607346	0.106404826599736	.	.
chr10	78574182	78574681	chr10	78812600	78813099	Ilvbl|chr10:78812600-78813099	0.187508490360524	.	.
chr10	78574691	78575190	chr10	78787724	78788223	Ilvbl|chr10:78787724-78788223	0.128196038993664	.	.
chr10	78574691	78575190	chr10	78812600	78813099	Ilvbl|chr10:78812600-78813099	0.150470816498847	.	.
chr10	78746859	78747358	chr10	78632261	78632760	Gm30400|chr10:78632261-78632760	0.201640707582086	.	.
chr10	78752339	78752838	chr10	78606847	78607346	Ccdc105|chr10:78606847-78607346	0.159257962535939	.	.
chr10	78752339	78752838	chr10	78632261	78632760	Ccdc105|chr10:78632261-78632760	0.182008230384282	.	.
chr10	78752339	78752838	chr10	79108539	79109038	Ccdc105|chr10:79108539-79109038	0.101834675407706	.	.
chr10	78752863	78753362	chr10	78632261	78632760	Ccdc105|chr10:78632261-78632760	0.164281037023521	.	.
chr10	78752863	78753362	chr10	78787724	78788223	Ccdc105|chr10:78787724-78788223	0.120148784967219	.	.
chr10	78780051	78780550	chr10	78632261	78632760	Slc1a6|chr10:78632261-78632760	0.176453651861288	.	.
chr10	78780051	78780550	chr10	78812600	78813099	Slc1a6|chr10:78812600-78813099	0.121358201026377	.	.
chr10	78780051	78780550	chr10	79116275	79116774	Slc1a6|chr10:79116275-79116774	0.116710752774271	.	.
chr10	79097368	79097867	chr10	78787724	78788223	2610008E11Rik|chr10:78787724-78788223	0.154512907363455	.	.
chr10	79097368	79097867	chr10	78812600	78813099	2610008E11Rik|chr10:78812600-78813099	0.0886171553273688	.	.
chr10	79097368	79097867	chr10	79108539	79109038	2610008E11Rik|chr10:79108539-79109038	0.0866295684493446	.	.
chr10	79554336	79554835	chr10	79638841	79639340	Mier2|chr10:79638841-79639340	0.0907501091996763	.	.
chr10	79554336	79554835	chr10	79712388	79712887	Mier2|chr10:79712388-79712887	0.175662865047404	.	.
chr10	79554879	79555378	chr10	79595188	79595687	Mier2|chr10:79595188-79595687	0.135836140522378	.	.
chr10	79554879	79555378	chr10	79638841	79639340	Mier2|chr10:79638841-79639340	0.243581591763343	.	.
chr10	79554879	79555378	chr10	79712388	79712887	Mier2|chr10:79712388-79712887	0.114791738213842	.	.
chr10	79613886	79614385	chr10	79597022	79597521	C2cd4c|chr10:79597022-79597521	0.334094854702845	.	.
chr10	79613886	79614385	chr10	79638841	79639340	C2cd4c|chr10:79638841-79639340	0.297043766122605	.	.
chr10	79613886	79614385	chr10	79649318	79649817	C2cd4c|chr10:79649318-79649817	0.195767112776576	.	.
chr10	79613886	79614385	chr10	79728322	79728821	C2cd4c|chr10:79728322-79728821	0.0936421411610713	.	.
chr10	79637007	79637506	chr10	79595188	79595687	Gm47163|chr10:79595188-79595687	0.0903187997961803	.	.
chr10	79637007	79637506	chr10	79595188	79595687	Shc2|chr10:79595188-79595687	0.0903187997961803	.	.
chr10	79637007	79637506	chr10	79597022	79597521	Gm47163|chr10:79597022-79597521	0.215213845060423	.	.
chr10	79637007	79637506	chr10	79597022	79597521	Shc2|chr10:79597022-79597521	0.215213845060423	.	.
chr10	79637007	79637506	chr10	79638841	79639340	Gm47163|chr10:79638841-79639340	0.271578735842329	.	.
chr10	79637007	79637506	chr10	79638841	79639340	Shc2|chr10:79638841-79639340	0.271578735842329	.	.
chr10	79637007	79637506	chr10	79649318	79649817	Gm47163|chr10:79649318-79649817	0.121694204490721	.	.
chr10	79637007	79637506	chr10	79649318	79649817	Shc2|chr10:79649318-79649817	0.121694204490721	.	.
chr10	79637007	79637506	chr10	79728322	79728821	Gm47163|chr10:79728322-79728821	0.115390257383827	.	.
chr10	79637007	79637506	chr10	79728322	79728821	Shc2|chr10:79728322-79728821	0.115390257383827	.	.
chr10	79637007	79637506	chr10	79736595	79737094	Gm47163|chr10:79736595-79737094	0.0838325577383345	.	.
chr10	79637007	79637506	chr10	79736595	79737094	Shc2|chr10:79736595-79737094	0.0838325577383345	.	.
chr10	79637658	79638157	chr10	79595188	79595687	Gm47163|chr10:79595188-79595687	0.0907698898220495	.	.
chr10	79637658	79638157	chr10	79595188	79595687	Shc2|chr10:79595188-79595687	0.0907698898220495	.	.
chr10	79637658	79638157	chr10	79638841	79639340	Gm47163|chr10:79638841-79639340	0.236955369365726	.	.
chr10	79637658	79638157	chr10	79638841	79639340	Shc2|chr10:79638841-79639340	0.236955369365726	.	.
chr10	79637658	79638157	chr10	79695112	79695611	Gm47163|chr10:79695112-79695611	0.0866998147038594	.	.
chr10	79637658	79638157	chr10	79695112	79695611	Shc2|chr10:79695112-79695611	0.0866998147038594	.	.
chr10	79637658	79638157	chr10	79712388	79712887	Gm47163|chr10:79712388-79712887	0.122219178295458	.	.
chr10	79637658	79638157	chr10	79712388	79712887	Shc2|chr10:79712388-79712887	0.122219178295458	.	.
chr10	79637658	79638157	chr10	79728322	79728821	Gm47163|chr10:79728322-79728821	0.120083219531158	.	.
chr10	79637658	79638157	chr10	79728322	79728821	Shc2|chr10:79728322-79728821	0.120083219531158	.	.
chr10	79663935	79664434	chr10	79623915	79624414	Madcam1|chr10:79623915-79624414	0.144409511011059	.	.
chr10	79663935	79664434	chr10	79695112	79695611	Madcam1|chr10:79695112-79695611	0.166009686154585	.	.
chr10	79663935	79664434	chr10	79728322	79728821	Madcam1|chr10:79728322-79728821	0.0879179092068305	.	.
chr10	79668658	79669157	chr10	79597022	79597521	Tpgs1|chr10:79597022-79597521	0.201822589625306	.	.
chr10	79669185	79669684	chr10	79597022	79597521	Tpgs1|chr10:79597022-79597521	0.295133289711084	.	.
chr10	79669185	79669684	chr10	79715045	79715544	Tpgs1|chr10:79715045-79715544	0.0896511766748043	.	.
chr10	79669185	79669684	chr10	79728322	79728821	Tpgs1|chr10:79728322-79728821	0.0929692933067891	.	.
chr10	79669743	79670242	chr10	79595188	79595687	Tpgs1|chr10:79595188-79595687	0.0958960624436767	.	.
chr10	79669743	79670242	chr10	79638841	79639340	Tpgs1|chr10:79638841-79639340	0.183099673837752	.	.
chr10	79669743	79670242	chr10	79649318	79649817	Tpgs1|chr10:79649318-79649817	0.125407262473671	.	.
chr10	79681760	79682259	chr10	79595188	79595687	Cdc34|chr10:79595188-79595687	0.126178627634562	.	.
chr10	79681760	79682259	chr10	79597022	79597521	Cdc34|chr10:79597022-79597521	0.0969004548336267	.	.
chr10	79681760	79682259	chr10	79638841	79639340	Cdc34|chr10:79638841-79639340	0.120056809085531	.	.
chr10	79681760	79682259	chr10	79649318	79649817	Cdc34|chr10:79649318-79649817	0.153677255900699	.	.
chr10	79704113	79704612	chr10	79597022	79597521	Bsg|chr10:79597022-79597521	0.135616138411753	.	.
chr10	79704113	79704612	chr10	79728322	79728821	Bsg|chr10:79728322-79728821	0.117406458551492	.	.
chr10	79704113	79704612	chr10	79728831	79729330	Bsg|chr10:79728831-79729330	0.0789774303869089	.	.
chr10	79716415	79716914	chr10	79548236	79548735	Hcn2|chr10:79548236-79548735	0.115816459216284	.	.
chr10	79716415	79716914	chr10	79597022	79597521	Hcn2|chr10:79597022-79597521	0.119827513652571	.	.
chr10	79716415	79716914	chr10	79638841	79639340	Hcn2|chr10:79638841-79639340	0.0959943927130167	.	.
chr10	79716415	79716914	chr10	79649318	79649817	Hcn2|chr10:79649318-79649817	0.139720788182745	.	.
chr10	79717010	79717509	chr10	79595188	79595687	Hcn2|chr10:79595188-79595687	0.116870344649438	.	.
chr10	79717010	79717509	chr10	79597022	79597521	Hcn2|chr10:79597022-79597521	0.192712679118032	.	.
chr10	79717010	79717509	chr10	79695112	79695611	Hcn2|chr10:79695112-79695611	0.0804324545347918	.	.
chr10	79717010	79717509	chr10	79712388	79712887	Hcn2|chr10:79712388-79712887	0.113505180035317	.	.
chr10	79717010	79717509	chr10	79728322	79728821	Hcn2|chr10:79728322-79728821	0.0965630342641317	.	.
chr10	79746371	79746870	chr10	79638841	79639340	Polrmt|chr10:79638841-79639340	0.0982367754358825	.	.
chr10	79746371	79746870	chr10	79649318	79649817	Polrmt|chr10:79649318-79649817	0.144454924939816	.	.
chr10	79746371	79746870	chr10	79728831	79729330	Polrmt|chr10:79728831-79729330	0.088379123119669	.	.
chr10	79746371	79746870	chr10	79728831	79729330	Polrmt|chr10:79728831-79729330	0.0883791231196691	.	.
chr10	81253019	81253518	chr10	81285670	81286169	Matk|chr10:81285670-81286169	0.143597495852031	.	.
chr10	81253019	81253518	chr10	81346675	81347174	Matk|chr10:81346675-81347174	0.182766114383901	.	.
chr10	81253019	81253518	chr10	81403462	81403961	Matk|chr10:81403462-81403961	0.088304152162427	.	.
chr10	81253019	81253518	chr10	81416888	81417387	Matk|chr10:81416888-81417387	0.0867142860295645	.	.
chr10	81253019	81253518	chr10	81430157	81430656	Matk|chr10:81430157-81430656	0.209521410434399	.	.
chr10	81253019	81253518	chr10	81430826	81431325	Matk|chr10:81430826-81431325	0.0978766399083939	.	.
chr10	81253019	81253518	chr10	81432821	81433320	Matk|chr10:81432821-81433320	0.191901176241499	.	.
chr10	81253019	81253518	chr10	81464334	81464833	Matk|chr10:81464334-81464833	0.327816123622457	.	.
chr10	81253019	81253518	chr10	81472805	81473304	Matk|chr10:81472805-81473304	0.204922985238363	.	.
chr10	81253019	81253518	chr10	81551522	81552021	Matk|chr10:81551522-81552021	0.197865085583133	.	.
chr10	81253019	81253518	chr10	81570705	81571204	Matk|chr10:81570705-81571204	0.164593112454272	.	.
chr10	81253019	81253518	chr10	81605015	81605514	Matk|chr10:81605015-81605514	0.123560157914426	.	.
chr10	81266395	81266894	chr10	81285670	81286169	Apba3|chr10:81285670-81286169	0.113995382226058	.	.
chr10	81266395	81266894	chr10	81285670	81286169	Mrpl54|chr10:81285670-81286169	0.113995382226058	.	.
chr10	81266395	81266894	chr10	81413787	81414286	Apba3|chr10:81413787-81414286	0.0912809770273039	.	.
chr10	81266395	81266894	chr10	81413787	81414286	Mrpl54|chr10:81413787-81414286	0.0912809770273039	.	.
chr10	81266395	81266894	chr10	81416888	81417387	Apba3|chr10:81416888-81417387	0.141127332892025	.	.
chr10	81266395	81266894	chr10	81416888	81417387	Mrpl54|chr10:81416888-81417387	0.141127332892025	.	.
chr10	81266395	81266894	chr10	81430826	81431325	Apba3|chr10:81430826-81431325	0.0794407663106193	.	.
chr10	81266395	81266894	chr10	81430826	81431325	Mrpl54|chr10:81430826-81431325	0.0794407663106193	.	.
chr10	81266395	81266894	chr10	81432821	81433320	Apba3|chr10:81432821-81433320	0.140598898063303	.	.
chr10	81266395	81266894	chr10	81432821	81433320	Mrpl54|chr10:81432821-81433320	0.140598898063303	.	.
chr10	81266395	81266894	chr10	81464334	81464833	Apba3|chr10:81464334-81464833	0.141105123240065	.	.
chr10	81266395	81266894	chr10	81464334	81464833	Mrpl54|chr10:81464334-81464833	0.141105123240065	.	.
chr10	81266395	81266894	chr10	81472805	81473304	Apba3|chr10:81472805-81473304	0.244158184372244	.	.
chr10	81266395	81266894	chr10	81472805	81473304	Mrpl54|chr10:81472805-81473304	0.244158184372244	.	.
chr10	81266395	81266894	chr10	81484387	81484886	Apba3|chr10:81484387-81484886	0.16629457524383	.	.
chr10	81266395	81266894	chr10	81484387	81484886	Mrpl54|chr10:81484387-81484886	0.16629457524383	.	.
chr10	81266395	81266894	chr10	81605015	81605514	Apba3|chr10:81605015-81605514	0.178525588102981	.	.
chr10	81266395	81266894	chr10	81605015	81605514	Mrpl54|chr10:81605015-81605514	0.178525588102981	.	.
chr10	81292618	81293117	chr10	81267945	81268444	Pip5k1c|chr10:81267945-81268444	0.142358501397768	.	.
chr10	81292618	81293117	chr10	81285670	81286169	Pip5k1c|chr10:81285670-81286169	0.132681551314256	.	.
chr10	81292618	81293117	chr10	81346675	81347174	Pip5k1c|chr10:81346675-81347174	0.0934987286385263	.	.
chr10	81292618	81293117	chr10	81403462	81403961	Pip5k1c|chr10:81403462-81403961	0.253284327566119	.	.
chr10	81292618	81293117	chr10	81413787	81414286	Pip5k1c|chr10:81413787-81414286	0.155763184916752	.	.
chr10	81292618	81293117	chr10	81416888	81417387	Pip5k1c|chr10:81416888-81417387	0.125060190514137	.	.
chr10	81292618	81293117	chr10	81430157	81430656	Pip5k1c|chr10:81430157-81430656	0.0869219715923963	.	.
chr10	81292618	81293117	chr10	81430826	81431325	Pip5k1c|chr10:81430826-81431325	0.115016083084995	.	.
chr10	81292618	81293117	chr10	81464334	81464833	Pip5k1c|chr10:81464334-81464833	0.123173579496006	.	.
chr10	81292618	81293117	chr10	81472805	81473304	Pip5k1c|chr10:81472805-81473304	0.107963184748431	.	.
chr10	81292618	81293117	chr10	81480221	81480720	Pip5k1c|chr10:81480221-81480720	0.12666811610667	.	.
chr10	81292618	81293117	chr10	81570705	81571204	Pip5k1c|chr10:81570705-81571204	0.134069738395653	.	.
chr10	81292618	81293117	chr10	81571498	81571997	Pip5k1c|chr10:81571498-81571997	0.0882206122019545	.	.
chr10	81292618	81293117	chr10	81605015	81605514	Pip5k1c|chr10:81605015-81605514	0.121322492434761	.	.
chr10	81292618	81293117	chr10	81643405	81643904	Pip5k1c|chr10:81643405-81643904	0.170934956551719	.	.
chr10	81319957	81320456	chr10	81285670	81286169	Cactin|chr10:81285670-81286169	0.0896783276022091	.	.
chr10	81319957	81320456	chr10	81346675	81347174	Cactin|chr10:81346675-81347174	0.216342281290988	.	.
chr10	81319957	81320456	chr10	81403462	81403961	Cactin|chr10:81403462-81403961	0.132536786152784	.	.
chr10	81319957	81320456	chr10	81430157	81430656	Cactin|chr10:81430157-81430656	0.114544324388617	.	.
chr10	81319957	81320456	chr10	81464334	81464833	Cactin|chr10:81464334-81464833	0.232756027966099	.	.
chr10	81319957	81320456	chr10	81484387	81484886	Cactin|chr10:81484387-81484886	0.0886711872149882	.	.
chr10	81319957	81320456	chr10	81570705	81571204	Cactin|chr10:81570705-81571204	0.154825445096877	.	.
chr10	81319957	81320456	chr10	81605015	81605514	Cactin|chr10:81605015-81605514	0.118061237220118	.	.
chr10	81319957	81320456	chr10	81643405	81643904	Cactin|chr10:81643405-81643904	0.094322646100635	.	.
chr10	81320497	81320996	chr10	81285670	81286169	Cactin|chr10:81285670-81286169	0.107023697171952	.	.
chr10	81320497	81320996	chr10	81346675	81347174	Cactin|chr10:81346675-81347174	0.278500870651395	.	.
chr10	81320497	81320996	chr10	81430157	81430656	Cactin|chr10:81430157-81430656	0.146129408314129	.	.
chr10	81320497	81320996	chr10	81432821	81433320	Cactin|chr10:81432821-81433320	0.0980473274477548	.	.
chr10	81320497	81320996	chr10	81464334	81464833	Cactin|chr10:81464334-81464833	0.261633477870486	.	.
chr10	81320497	81320996	chr10	81472805	81473304	Cactin|chr10:81472805-81473304	0.0900041111222224	.	.
chr10	81320497	81320996	chr10	81484387	81484886	Cactin|chr10:81484387-81484886	0.13669324407703	.	.
chr10	81320497	81320996	chr10	81551522	81552021	Cactin|chr10:81551522-81552021	0.0846671275923094	.	.
chr10	81320497	81320996	chr10	81570705	81571204	Cactin|chr10:81570705-81571204	0.236435842260543	.	.
chr10	81320497	81320996	chr10	81605015	81605514	Cactin|chr10:81605015-81605514	0.191162559118316	.	.
chr10	81320497	81320996	chr10	81643405	81643904	Cactin|chr10:81643405-81643904	0.230127614704032	.	.
chr10	81328363	81328862	chr10	81346675	81347174	Tbxa2r|chr10:81346675-81347174	0.172251561820525	.	.
chr10	81328363	81328862	chr10	81432821	81433320	Tbxa2r|chr10:81432821-81433320	0.0913687821566867	.	.
chr10	81328363	81328862	chr10	81643405	81643904	Tbxa2r|chr10:81643405-81643904	0.213632088428754	.	.
chr10	81350327	81350826	chr10	81267945	81268444	Hmg20b|chr10:81267945-81268444	0.130433123465444	.	.
chr10	81350327	81350826	chr10	81346675	81347174	Hmg20b|chr10:81346675-81347174	0.121407414289562	.	.
chr10	81350327	81350826	chr10	81403462	81403961	Hmg20b|chr10:81403462-81403961	0.126640791477872	.	.
chr10	81350327	81350826	chr10	81407442	81407941	Hmg20b|chr10:81407442-81407941	0.125945113519137	.	.
chr10	81350327	81350826	chr10	81464334	81464833	Hmg20b|chr10:81464334-81464833	0.128188167163215	.	.
chr10	81350327	81350826	chr10	81472805	81473304	Hmg20b|chr10:81472805-81473304	0.129528746730095	.	.
chr10	81350327	81350826	chr10	81484387	81484886	Hmg20b|chr10:81484387-81484886	0.0858673323539221	.	.
chr10	81350327	81350826	chr10	81502626	81503125	Hmg20b|chr10:81502626-81503125	0.0878591153052525	.	.
chr10	81350327	81350826	chr10	81570705	81571204	Hmg20b|chr10:81570705-81571204	0.124490445023369	.	.
chr10	81350327	81350826	chr10	81605015	81605514	Hmg20b|chr10:81605015-81605514	0.148402072323523	.	.
chr10	81350327	81350826	chr10	81643405	81643904	Hmg20b|chr10:81643405-81643904	0.100369502782242	.	.
chr10	81356287	81356786	chr10	81416888	81417387	Mfsd12|chr10:81416888-81417387	0.145309712056987	.	.
chr10	81356287	81356786	chr10	81430157	81430656	Mfsd12|chr10:81430157-81430656	0.150279418538644	.	.
chr10	81356287	81356786	chr10	81464334	81464833	Mfsd12|chr10:81464334-81464833	0.103650529131972	.	.
chr10	81356287	81356786	chr10	81551522	81552021	Mfsd12|chr10:81551522-81552021	0.146712424050972	.	.
chr10	81357211	81357710	chr10	81285670	81286169	Mfsd12|chr10:81285670-81286169	0.176433261417504	.	.
chr10	81357211	81357710	chr10	81346675	81347174	Mfsd12|chr10:81346675-81347174	0.28867014986925	.	.
chr10	81357211	81357710	chr10	81430157	81430656	Mfsd12|chr10:81430157-81430656	0.134581187999106	.	.
chr10	81357211	81357710	chr10	81432821	81433320	Mfsd12|chr10:81432821-81433320	0.130443343553394	.	.
chr10	81357211	81357710	chr10	81464334	81464833	Mfsd12|chr10:81464334-81464833	0.169875434354604	.	.
chr10	81357211	81357710	chr10	81472805	81473304	Mfsd12|chr10:81472805-81473304	0.241918171439034	.	.
chr10	81357211	81357710	chr10	81484387	81484886	Mfsd12|chr10:81484387-81484886	0.1144103319717	.	.
chr10	81357211	81357710	chr10	81643405	81643904	Mfsd12|chr10:81643405-81643904	0.0904241341720127	.	.
chr10	81365135	81365634	chr10	81346675	81347174	4930404N11Rik|chr10:81346675-81347174	0.240735601302032	.	.
chr10	81365135	81365634	chr10	81403462	81403961	4930404N11Rik|chr10:81403462-81403961	0.0840957129359173	.	.
chr10	81365135	81365634	chr10	81416888	81417387	4930404N11Rik|chr10:81416888-81417387	0.189755593039362	.	.
chr10	81365135	81365634	chr10	81464334	81464833	4930404N11Rik|chr10:81464334-81464833	0.198935907622301	.	.
chr10	81365135	81365634	chr10	81484387	81484886	4930404N11Rik|chr10:81484387-81484886	0.100240789071179	.	.
chr10	81365135	81365634	chr10	81643405	81643904	4930404N11Rik|chr10:81643405-81643904	0.0976363656930532	.	.
chr10	81378395	81378894	chr10	81267945	81268444	Fzr1|chr10:81267945-81268444	0.122427652347121	.	.
chr10	81378395	81378894	chr10	81285670	81286169	Fzr1|chr10:81285670-81286169	0.123326748212154	.	.
chr10	81378395	81378894	chr10	81346675	81347174	Fzr1|chr10:81346675-81347174	0.149079849510141	.	.
chr10	81378395	81378894	chr10	81403462	81403961	Fzr1|chr10:81403462-81403961	0.150014311509551	.	.
chr10	81378395	81378894	chr10	81413787	81414286	Fzr1|chr10:81413787-81414286	0.159718218256024	.	.
chr10	81378395	81378894	chr10	81416888	81417387	Fzr1|chr10:81416888-81417387	0.107124829039801	.	.
chr10	81378395	81378894	chr10	81430826	81431325	Fzr1|chr10:81430826-81431325	0.231301968362797	.	.
chr10	81378395	81378894	chr10	81432821	81433320	Fzr1|chr10:81432821-81433320	0.231188100086115	.	.
chr10	81378395	81378894	chr10	81464334	81464833	Fzr1|chr10:81464334-81464833	0.304338195283484	.	.
chr10	81378395	81378894	chr10	81484387	81484886	Fzr1|chr10:81484387-81484886	0.249923757892785	.	.
chr10	81378395	81378894	chr10	81570705	81571204	Fzr1|chr10:81570705-81571204	0.28442112114989	.	.
chr10	81378395	81378894	chr10	81605015	81605514	Fzr1|chr10:81605015-81605514	0.238147048437778	.	.
chr10	81378395	81378894	chr10	81643405	81643904	Fzr1|chr10:81643405-81643904	0.201041983259803	.	.
chr10	81384063	81384562	chr10	81267945	81268444	Dohh|chr10:81267945-81268444	0.145372447660065	.	.
chr10	81384063	81384562	chr10	81412098	81412597	Dohh|chr10:81412098-81412597	0.129813854310565	.	.
chr10	81384063	81384562	chr10	81430826	81431325	Dohh|chr10:81430826-81431325	0.161196024793914	.	.
chr10	81384063	81384562	chr10	81432821	81433320	Dohh|chr10:81432821-81433320	0.137587096514872	.	.
chr10	81384063	81384562	chr10	81464334	81464833	Dohh|chr10:81464334-81464833	0.23847826540881	.	.
chr10	81384063	81384562	chr10	81472805	81473304	Dohh|chr10:81472805-81473304	0.104813401733195	.	.
chr10	81384063	81384562	chr10	81484387	81484886	Dohh|chr10:81484387-81484886	0.165403965989643	.	.
chr10	81384063	81384562	chr10	81551522	81552021	Dohh|chr10:81551522-81552021	0.123289122429418	.	.
chr10	81384063	81384562	chr10	81570705	81571204	Dohh|chr10:81570705-81571204	0.190216435426295	.	.
chr10	81384063	81384562	chr10	81605015	81605514	Dohh|chr10:81605015-81605514	0.110321808179525	.	.
chr10	81384063	81384562	chr10	81633421	81633920	Dohh|chr10:81633421-81633920	0.13308922515688	.	.
chr10	81384063	81384562	chr10	81643405	81643904	Dohh|chr10:81643405-81643904	0.125447070451518	.	.
chr10	81482441	81482940	chr10	81285670	81286169	Celf5|chr10:81285670-81286169	0.0929253137813342	.	.
chr10	81482441	81482940	chr10	81346675	81347174	Celf5|chr10:81346675-81347174	0.139830207299796	.	.
chr10	81482441	81482940	chr10	81413787	81414286	Celf5|chr10:81413787-81414286	0.222519779012345	.	.
chr10	81482441	81482940	chr10	81450104	81450603	Celf5|chr10:81450104-81450603	0.125704569069195	.	.
chr10	81482441	81482940	chr10	81464334	81464833	Celf5|chr10:81464334-81464833	0.255794440865354	.	.
chr10	81482441	81482940	chr10	81472805	81473304	Celf5|chr10:81472805-81473304	0.0796380301691586	.	.
chr10	81482441	81482940	chr10	81480221	81480720	Celf5|chr10:81480221-81480720	0.234094831633544	.	.
chr10	81482441	81482940	chr10	81570705	81571204	Celf5|chr10:81570705-81571204	0.223739125334514	.	.
chr10	81482441	81482940	chr10	81605015	81605514	Celf5|chr10:81605015-81605514	0.162373234058339	.	.
chr10	81482441	81482940	chr10	81643405	81643904	Celf5|chr10:81643405-81643904	0.0879336754383439	.	.
chr10	81482441	81482940	chr10	81643405	81643904	Celf5|chr10:81643405-81643904	0.087933675438344	.	.
chr10	81496231	81496730	chr10	81267945	81268444	Ncln|chr10:81267945-81268444	0.155859245089082	.	.
chr10	81496231	81496730	chr10	81407442	81407941	Ncln|chr10:81407442-81407941	0.134418610077525	.	.
chr10	81496231	81496730	chr10	81411554	81412053	Ncln|chr10:81411554-81412053	0.108306690954117	.	.
chr10	81496231	81496730	chr10	81430157	81430656	Ncln|chr10:81430157-81430656	0.122509681744027	.	.
chr10	81496231	81496730	chr10	81432821	81433320	Ncln|chr10:81432821-81433320	0.175242062024481	.	.
chr10	81496231	81496730	chr10	81450104	81450603	Ncln|chr10:81450104-81450603	0.0849463943977537	.	.
chr10	81496231	81496730	chr10	81464334	81464833	Ncln|chr10:81464334-81464833	0.233185133344538	.	.
chr10	81496231	81496730	chr10	81472805	81473304	Ncln|chr10:81472805-81473304	0.116654384000266	.	.
chr10	81496231	81496730	chr10	81570705	81571204	Ncln|chr10:81570705-81571204	0.229977779002931	.	.
chr10	81496231	81496730	chr10	81571498	81571997	Ncln|chr10:81571498-81571997	0.16051519408543	.	.
chr10	81545004	81545503	chr10	81267945	81268444	Gna11|chr10:81267945-81268444	0.0874111141645084	.	.
chr10	81545004	81545503	chr10	81285670	81286169	Gna11|chr10:81285670-81286169	0.13102456260949	.	.
chr10	81545004	81545503	chr10	81346675	81347174	Gna11|chr10:81346675-81347174	0.137521118776929	.	.
[truncated: 34,531 more rows]
