# Supplementary material for: Single-cell analysis of chromatin accessibility in the adult mouse brain
Source: Nature. 2023 Dec 13;624(7991):378–89. doi: 10.1038/s41586-023-06824-9 (PMC10719105; doi:10.1038/s41586-023-06824-9)
Supplement: Supplementary file 3 — Supplementary Tables 1–25 and their legends. [file 41586_2023_6824_MOESM3_ESM.zip › 2023-03-05453B-s3/SI Tables/SI Table 13 Summary of all the gene-cCRE correlations/sa2subclass.Microglia_NN.pdc.bedpe]

chr1	4785497	4785996	chr1	4766696	4767195	Mrpl15|chr1:4766696-4767195	0.122097905305455	.	.
chr1	4785497	4785996	chr1	4767437	4767936	Mrpl15|chr1:4767437-4767936	0.0951470614474616	.	.
chr1	4785497	4785996	chr1	5019201	5019700	Mrpl15|chr1:5019201-5019700	0.111243435083404	.	.
chr1	4807592	4808091	chr1	4766696	4767195	Lypla1|chr1:4766696-4767195	0.0937193478676509	.	.
chr1	4807592	4808091	chr1	5170387	5170886	Lypla1|chr1:5170387-5170886	0.125903834934787	.	.
chr1	4857480	4857979	chr1	4722539	4723038	Tcea1|chr1:4722539-4723038	0.0852765345881751	.	.
chr1	4857480	4857979	chr1	5019201	5019700	Tcea1|chr1:5019201-5019700	0.122685986015206	.	.
chr1	4858123	4858622	chr1	4766696	4767195	Tcea1|chr1:4766696-4767195	0.0898527369098341	.	.
chr1	6214899	6215398	chr1	6382628	6383127	4732440D04Rik|chr1:6382628-6383127	0.0779563791293641	.	.
chr1	6486951	6487450	chr1	6594402	6594901	St18|chr1:6594402-6594901	0.338640811991326	.	.
chr1	7088594	7089093	chr1	7098842	7099341	Pcmtd1|chr1:7098842-7099341	0.180730146080613	.	.
chr1	7088594	7089093	chr1	7100448	7100947	Pcmtd1|chr1:7100448-7100947	0.098089513077244	.	.
chr1	7088594	7089093	chr1	7111444	7111943	Pcmtd1|chr1:7111444-7111943	0.138109157003319	.	.
chr1	7088594	7089093	chr1	7146997	7147496	Pcmtd1|chr1:7146997-7147496	0.0668977275721012	.	.
chr1	7088594	7089093	chr1	7146997	7147496	Pcmtd1|chr1:7146997-7147496	0.0668977275721013	.	.
chr1	7088594	7089093	chr1	7204719	7205218	Pcmtd1|chr1:7204719-7205218	0.0901521787817143	.	.
chr1	7397174	7397673	chr1	7146997	7147496	Gm26901|chr1:7146997-7147496	0.0874248810492322	.	.
chr1	7397174	7397673	chr1	7204719	7205218	Gm26901|chr1:7204719-7205218	0.119637942216312	.	.
chr1	7397837	7398336	chr1	7111444	7111943	Gm26901|chr1:7111444-7111943	0.129929216582003	.	.
chr1	7397837	7398336	chr1	7146997	7147496	Gm26901|chr1:7146997-7147496	0.0891202504146717	.	.
chr1	7398342	7398841	chr1	7098842	7099341	Gm26901|chr1:7098842-7099341	0.149437614302258	.	.
chr1	7398342	7398841	chr1	7111444	7111943	Gm26901|chr1:7111444-7111943	0.196182559170688	.	.
chr1	7398342	7398841	chr1	7112669	7113168	Gm26901|chr1:7112669-7113168	0.0766746883610315	.	.
chr1	7398342	7398841	chr1	7113207	7113706	Gm26901|chr1:7113207-7113706	0.0750822702393733	.	.
chr1	9299496	9299995	chr1	9592965	9593464	Sntg1|chr1:9592965-9593464	0.131180531320722	.	.
chr1	9299496	9299995	chr1	9597352	9597851	Sntg1|chr1:9597352-9597851	0.0796180439645472	.	.
chr1	9545042	9545541	chr1	9621361	9621860	Rrs1|chr1:9621361-9621860	0.0677293226887258	.	.
chr1	9545042	9545541	chr1	9798873	9799372	Rrs1|chr1:9798873-9799372	0.0741599751821562	.	.
chr1	9545042	9545541	chr1	9857494	9857993	Rrs1|chr1:9857494-9857993	0.0979154380692968	.	.
chr1	9545042	9545541	chr1	9859187	9859686	Rrs1|chr1:9859187-9859686	0.104188358949717	.	.
chr1	9630048	9630547	chr1	9592965	9593464	2610203C22Rik|chr1:9592965-9593464	0.107682646339888	.	.
chr1	9630048	9630547	chr1	9825334	9825833	2610203C22Rik|chr1:9825334-9825833	0.08740778464677	.	.
chr1	9630962	9631461	chr1	9592965	9593464	2610203C22Rik|chr1:9592965-9593464	0.0697525302209652	.	.
chr1	9630962	9631461	chr1	9592965	9593464	2610203C22Rik|chr1:9592965-9593464	0.0697525302209653	.	.
chr1	9630962	9631461	chr1	9607791	9608290	2610203C22Rik|chr1:9607791-9608290	0.0831703320124846	.	.
chr1	9630962	9631461	chr1	9769510	9770009	2610203C22Rik|chr1:9769510-9770009	0.0733240746732065	.	.
chr1	9630962	9631461	chr1	9876801	9877300	2610203C22Rik|chr1:9876801-9877300	0.116700327523011	.	.
chr1	9700259	9700758	chr1	9554007	9554506	Mybl1|chr1:9554007-9554506	0.0674240732410196	.	.
chr1	9700259	9700758	chr1	9621361	9621860	Mybl1|chr1:9621361-9621860	0.108888787159538	.	.
chr1	9700259	9700758	chr1	9952867	9953366	Mybl1|chr1:9952867-9953366	0.121360377790966	.	.
chr1	9747574	9748073	chr1	9611605	9612104	1700034P13Rik|chr1:9611605-9612104	0.113308010723856	.	.
chr1	9747574	9748073	chr1	9611605	9612104	Vcpip1|chr1:9611605-9612104	0.113308010723856	.	.
chr1	9747574	9748073	chr1	9769510	9770009	1700034P13Rik|chr1:9769510-9770009	0.0893590530276322	.	.
chr1	9747574	9748073	chr1	9769510	9770009	Vcpip1|chr1:9769510-9770009	0.0893590530276322	.	.
chr1	9747574	9748073	chr1	9858593	9859092	1700034P13Rik|chr1:9858593-9859092	0.0793854678542185	.	.
chr1	9747574	9748073	chr1	9858593	9859092	Vcpip1|chr1:9858593-9859092	0.0793854678542185	.	.
chr1	9748256	9748755	chr1	9554007	9554506	1700034P13Rik|chr1:9554007-9554506	0.0743030231892229	.	.
chr1	9748256	9748755	chr1	9554007	9554506	Vcpip1|chr1:9554007-9554506	0.0743030231892229	.	.
chr1	9748256	9748755	chr1	9597352	9597851	1700034P13Rik|chr1:9597352-9597851	0.119617504101065	.	.
chr1	9748256	9748755	chr1	9597352	9597851	Vcpip1|chr1:9597352-9597851	0.119617504101065	.	.
chr1	9748256	9748755	chr1	9611605	9612104	1700034P13Rik|chr1:9611605-9612104	0.189132593444687	.	.
chr1	9748256	9748755	chr1	9611605	9612104	Vcpip1|chr1:9611605-9612104	0.189132593444687	.	.
chr1	9748256	9748755	chr1	9806140	9806639	1700034P13Rik|chr1:9806140-9806639	0.100608698042486	.	.
chr1	9748256	9748755	chr1	9806140	9806639	Vcpip1|chr1:9806140-9806639	0.100608698042486	.	.
chr1	9748256	9748755	chr1	9825334	9825833	1700034P13Rik|chr1:9825334-9825833	0.102478361956382	.	.
chr1	9748256	9748755	chr1	9825334	9825833	Vcpip1|chr1:9825334-9825833	0.102478361956382	.	.
chr1	9748256	9748755	chr1	9858593	9859092	1700034P13Rik|chr1:9858593-9859092	0.0720144957154122	.	.
chr1	9748256	9748755	chr1	9858593	9859092	Vcpip1|chr1:9858593-9859092	0.0720144957154122	.	.
chr1	9798078	9798577	chr1	9554511	9555010	Sgk3|chr1:9554511-9555010	0.0740874578381464	.	.
chr1	9798078	9798577	chr1	9952867	9953366	Sgk3|chr1:9952867-9953366	0.113426618196944	.	.
chr1	9943920	9944419	chr1	10039501	10040000	Snhg6|chr1:10039501-10040000	0.100626615585259	.	.
chr1	9943920	9944419	chr1	10105131	10105630	Snhg6|chr1:10105131-10105630	0.0688865285565073	.	.
chr1	9943920	9944419	chr1	9772700	9773199	Snhg6|chr1:9772700-9773199	0.107783120845412	.	.
chr1	9943920	9944419	chr1	9825334	9825833	Snhg6|chr1:9825334-9825833	0.0671046028441541	.	.
chr1	9943920	9944419	chr1	9848033	9848532	Snhg6|chr1:9848033-9848532	0.0774520568721863	.	.
chr1	9943920	9944419	chr1	9857494	9857993	Snhg6|chr1:9857494-9857993	0.143861547486418	.	.
chr1	9943920	9944419	chr1	9859187	9859686	Snhg6|chr1:9859187-9859686	0.138012864646803	.	.
chr1	9943920	9944419	chr1	9952867	9953366	Snhg6|chr1:9952867-9953366	0.131531024572968	.	.
chr1	9967018	9967517	chr1	9592965	9593464	Tcf24|chr1:9592965-9593464	0.129678714492388	.	.
chr1	9967018	9967517	chr1	9772700	9773199	Tcf24|chr1:9772700-9773199	0.090099414114447	.	.
chr1	9967018	9967517	chr1	9825861	9826360	Tcf24|chr1:9825861-9826360	0.0880699064385388	.	.
chr1	9967018	9967517	chr1	9859187	9859686	Tcf24|chr1:9859187-9859686	0.0752670511539254	.	.
chr1	9968004	9968503	chr1	10039501	10040000	Tcf24|chr1:10039501-10040000	0.0799992093404655	.	.
chr1	9968004	9968503	chr1	9592965	9593464	Tcf24|chr1:9592965-9593464	0.0829895758030359	.	.
chr1	9968004	9968503	chr1	9857494	9857993	Tcf24|chr1:9857494-9857993	0.0809415542941347	.	.
chr1	9968004	9968503	chr1	9952867	9953366	Tcf24|chr1:9952867-9953366	0.142226505462295	.	.
chr1	10008928	10009427	chr1	10150650	10151149	Ppp1r42|chr1:10150650-10151149	0.11524587763791	.	.
chr1	10008928	10009427	chr1	9859187	9859686	Ppp1r42|chr1:9859187-9859686	0.0678607137724389	.	.
chr1	10008928	10009427	chr1	9876801	9877300	Ppp1r42|chr1:9876801-9877300	0.0931294524796119	.	.
chr1	10008928	10009427	chr1	9991699	9992198	Ppp1r42|chr1:9991699-9992198	0.108371965478544	.	.
chr1	10037697	10038196	chr1	9804481	9804980	Cops5|chr1:9804481-9804980	0.119662557677625	.	.
chr1	10037697	10038196	chr1	9804481	9804980	Cspp1|chr1:9804481-9804980	0.119662557677625	.	.
chr1	10037697	10038196	chr1	9806140	9806639	Cops5|chr1:9806140-9806639	0.123726393752872	.	.
chr1	10037697	10038196	chr1	9806140	9806639	Cspp1|chr1:9806140-9806639	0.123726393752872	.	.
chr1	10037697	10038196	chr1	9858593	9859092	Cops5|chr1:9858593-9859092	0.134467680088683	.	.
chr1	10037697	10038196	chr1	9858593	9859092	Cspp1|chr1:9858593-9859092	0.134467680088683	.	.
chr1	10037697	10038196	chr1	9876801	9877300	Cops5|chr1:9876801-9877300	0.164047057527532	.	.
chr1	10037697	10038196	chr1	9876801	9877300	Cspp1|chr1:9876801-9877300	0.164047057527532	.	.
chr1	10037697	10038196	chr1	9893046	9893545	Cops5|chr1:9893046-9893545	0.088109617013127	.	.
chr1	10037697	10038196	chr1	9893046	9893545	Cspp1|chr1:9893046-9893545	0.088109617013127	.	.
chr1	10232301	10232800	chr1	9772700	9773199	Arfgef1|chr1:9772700-9773199	0.124647745841492	.	.
chr1	10232301	10232800	chr1	9804481	9804980	Arfgef1|chr1:9804481-9804980	0.100708262545854	.	.
chr1	10232301	10232800	chr1	9825861	9826360	Arfgef1|chr1:9825861-9826360	0.112890983373192	.	.
chr1	10232301	10232800	chr1	9876801	9877300	Arfgef1|chr1:9876801-9877300	0.09894690573937	.	.
chr1	10232855	10233354	chr1	10007180	10007679	Arfgef1|chr1:10007180-10007679	0.0686917775054921	.	.
chr1	10232855	10233354	chr1	10039501	10040000	Arfgef1|chr1:10039501-10040000	0.0992243867807802	.	.
chr1	10232855	10233354	chr1	10105131	10105630	Arfgef1|chr1:10105131-10105630	0.159539031030995	.	.
chr1	10232855	10233354	chr1	9825861	9826360	Arfgef1|chr1:9825861-9826360	0.0732930116053499	.	.
chr1	10232855	10233354	chr1	9857494	9857993	Arfgef1|chr1:9857494-9857993	0.101512955773559	.	.
chr1	10232855	10233354	chr1	9858593	9859092	Arfgef1|chr1:9858593-9859092	0.102229701891139	.	.
chr1	12991973	12992472	chr1	13176085	13176584	Slco5a1|chr1:13176085-13176584	0.297752424898457	.	.
chr1	12991973	12992472	chr1	13245153	13245652	Slco5a1|chr1:13245153-13245652	0.173579269684931	.	.
chr1	12992497	12992996	chr1	12836746	12837245	Slco5a1|chr1:12836746-12837245	0.0679580370988236	.	.
chr1	12992497	12992996	chr1	13125187	13125686	Slco5a1|chr1:13125187-13125686	0.220094347104836	.	.
chr1	13372876	13373375	chr1	13256170	13256669	Ncoa2|chr1:13256170-13256669	0.0684582174610329	.	.
chr1	13372876	13373375	chr1	13372290	13372789	Ncoa2|chr1:13372290-13372789	0.205297976820281	.	.
chr1	13372876	13373375	chr1	13606572	13607071	Ncoa2|chr1:13606572-13607071	0.134918242362393	.	.
chr1	13372876	13373375	chr1	13706254	13706753	Ncoa2|chr1:13706254-13706753	0.137215806268352	.	.
chr1	13373516	13374015	chr1	13295465	13295964	Ncoa2|chr1:13295465-13295964	0.0910447285575785	.	.
chr1	13373516	13374015	chr1	13311799	13312298	Ncoa2|chr1:13311799-13312298	0.0929002203016151	.	.
chr1	13373516	13374015	chr1	13425930	13426429	Ncoa2|chr1:13425930-13426429	0.134545735249556	.	.
chr1	13373516	13374015	chr1	13426757	13427256	Ncoa2|chr1:13426757-13427256	0.182477684574737	.	.
chr1	13373516	13374015	chr1	13500447	13500946	Ncoa2|chr1:13500447-13500946	0.0688964115854134	.	.
chr1	13373516	13374015	chr1	13513664	13514163	Ncoa2|chr1:13513664-13514163	0.0952640191779864	.	.
chr1	13374356	13374855	chr1	13500447	13500946	Ncoa2|chr1:13500447-13500946	0.115439358337558	.	.
chr1	13588843	13589342	chr1	13426757	13427256	Tram1|chr1:13426757-13427256	0.103562143546312	.	.
chr1	13588843	13589342	chr1	13454405	13454904	Tram1|chr1:13454405-13454904	0.0780079687037049	.	.
chr1	13588843	13589342	chr1	13500447	13500946	Tram1|chr1:13500447-13500946	0.130421267591635	.	.
chr1	13588843	13589342	chr1	13513664	13514163	Tram1|chr1:13513664-13514163	0.0701189832215009	.	.
chr1	13588843	13589342	chr1	13649569	13650068	Tram1|chr1:13649569-13650068	0.103074227129015	.	.
chr1	13588843	13589342	chr1	13652051	13652550	Tram1|chr1:13652051-13652550	0.217743332196051	.	.
chr1	13588843	13589342	chr1	13789111	13789610	Tram1|chr1:13789111-13789610	0.156969639390891	.	.
chr1	13589563	13590062	chr1	13372290	13372789	Tram1|chr1:13372290-13372789	0.0839774163577792	.	.
chr1	13589563	13590062	chr1	13426757	13427256	Tram1|chr1:13426757-13427256	0.0702684003605329	.	.
chr1	13589563	13590062	chr1	13500447	13500946	Tram1|chr1:13500447-13500946	0.116478426399774	.	.
chr1	13589563	13590062	chr1	13706254	13706753	Tram1|chr1:13706254-13706753	0.127846747696386	.	.
chr1	13659706	13660205	chr1	13256170	13256669	Lactb2|chr1:13256170-13256669	0.0846810137874416	.	.
chr1	13659706	13660205	chr1	13513664	13514163	Lactb2|chr1:13513664-13514163	0.146087955255395	.	.
chr1	13659706	13660205	chr1	13980286	13980785	Lactb2|chr1:13980286-13980785	0.0707688774397685	.	.
chr1	13660314	13660813	chr1	13454405	13454904	Lactb2|chr1:13454405-13454904	0.0843868365581949	.	.
chr1	13660314	13660813	chr1	13513664	13514163	Lactb2|chr1:13513664-13514163	0.111796045083682	.	.
chr1	14309549	14310048	chr1	14496037	14496536	Eya1|chr1:14496037-14496536	0.10943531610819	.	.
chr1	14309549	14310048	chr1	14579340	14579839	Eya1|chr1:14579340-14579839	0.129278369747074	.	.
chr1	14309549	14310048	chr1	14590838	14591337	Eya1|chr1:14590838-14591337	0.0718438527726213	.	.
chr1	14755218	14755717	chr1	14579340	14579839	Msc|chr1:14579340-14579839	0.101629068086173	.	.
chr1	15805340	15805839	chr1	16110443	16110942	Terf1|chr1:16110443-16110942	0.129695213854955	.	.
chr1	15805340	15805839	chr1	16111684	16112183	Terf1|chr1:16111684-16112183	0.0961944715982329	.	.
chr1	16093096	16093595	chr1	16122764	16123263	4930444P10Rik|chr1:16122764-16123263	0.0965324104717996	.	.
chr1	16103947	16104446	chr1	15791827	15792326	Rpl7|chr1:15791827-15792326	0.0910792707210646	.	.
chr1	16103947	16104446	chr1	16078933	16079432	Rpl7|chr1:16078933-16079432	0.117638210696513	.	.
chr1	16104453	16104952	chr1	15791827	15792326	Rpl7|chr1:15791827-15792326	0.148283902824735	.	.
chr1	16104453	16104952	chr1	16440142	16440641	Rpl7|chr1:16440142-16440641	0.101411960136458	.	.
chr1	16105563	16106062	chr1	16111684	16112183	Rdh10|chr1:16111684-16112183	0.0688509726659224	.	.
chr1	16105563	16106062	chr1	16115053	16115552	Rdh10|chr1:16115053-16115552	0.19885308682168	.	.
chr1	16105563	16106062	chr1	16433354	16433853	Rdh10|chr1:16433354-16433853	0.0744054655041647	.	.
chr1	16105563	16106062	chr1	16440142	16440641	Rdh10|chr1:16440142-16440641	0.0984052793346224	.	.
chr1	16105563	16106062	chr1	16440142	16440641	Rdh10|chr1:16440142-16440641	0.0984052793346225	.	.
chr1	16228160	16228659	chr1	16078933	16079432	Gm28095|chr1:16078933-16079432	0.190846056516845	.	.
chr1	16519035	16519534	chr1	16570246	16570745	Stau2|chr1:16570246-16570745	0.109563609198818	.	.
chr1	16519035	16519534	chr1	16578336	16578835	Stau2|chr1:16578336-16578835	0.107828099968644	.	.
chr1	16519035	16519534	chr1	16637236	16637735	Stau2|chr1:16637236-16637735	0.079072423239465	.	.
chr1	16519035	16519534	chr1	16642150	16642649	Stau2|chr1:16642150-16642649	0.0769132256299985	.	.
chr1	16519761	16520260	chr1	16578336	16578835	Stau2|chr1:16578336-16578835	0.111288630677952	.	.
chr1	16519761	16520260	chr1	16642150	16642649	Stau2|chr1:16642150-16642649	0.072014944722639	.	.
chr1	16519761	16520260	chr1	16745945	16746444	Stau2|chr1:16745945-16746444	0.107443350430061	.	.
chr1	16619102	16619601	chr1	16433354	16433853	Ube2w|chr1:16433354-16433853	0.0863317900903468	.	.
chr1	16619102	16619601	chr1	16570847	16571346	Ube2w|chr1:16570847-16571346	0.109064065492043	.	.
chr1	16619102	16619601	chr1	16745945	16746444	Ube2w|chr1:16745945-16746444	0.0945596583373481	.	.
chr1	16619102	16619601	chr1	16747229	16747728	Ube2w|chr1:16747229-16747728	0.126968291243018	.	.
chr1	16656744	16657243	chr1	16440142	16440641	D030040B21Rik|chr1:16440142-16440641	0.146667867739425	.	.
chr1	16656744	16657243	chr1	16440142	16440641	Eloc|chr1:16440142-16440641	0.146667867739425	.	.
chr1	16656744	16657243	chr1	16702758	16703257	D030040B21Rik|chr1:16702758-16703257	0.0785390717130846	.	.
chr1	16656744	16657243	chr1	16702758	16703257	Eloc|chr1:16702758-16703257	0.0785390717130846	.	.
chr1	16657258	16657757	chr1	16570246	16570745	D030040B21Rik|chr1:16570246-16570745	0.070350932555687	.	.
chr1	16657258	16657757	chr1	16570246	16570745	Eloc|chr1:16570246-16570745	0.070350932555687	.	.
chr1	16657258	16657757	chr1	16570847	16571346	D030040B21Rik|chr1:16570847-16571346	0.127128988263365	.	.
chr1	16657258	16657757	chr1	16570847	16571346	Eloc|chr1:16570847-16571346	0.127128988263365	.	.
chr1	16664905	16665404	chr1	16440142	16440641	Tmem70|chr1:16440142-16440641	0.0889618840082545	.	.
chr1	16664905	16665404	chr1	16578336	16578835	Tmem70|chr1:16578336-16578835	0.0712419856613609	.	.
chr1	16664905	16665404	chr1	16702758	16703257	Tmem70|chr1:16702758-16703257	0.0790799775486279	.	.
chr1	16687901	16688400	chr1	16642150	16642649	Ly96|chr1:16642150-16642649	0.191726203468134	.	.
chr1	16687901	16688400	chr1	16651078	16651577	Ly96|chr1:16651078-16651577	0.0981299067889742	.	.
chr1	16688506	16689005	chr1	16637236	16637735	Ly96|chr1:16637236-16637735	0.099732858093033	.	.
chr1	16688506	16689005	chr1	16651078	16651577	Ly96|chr1:16651078-16651577	0.150775370380023	.	.
chr1	16688506	16689005	chr1	16745945	16746444	Ly96|chr1:16745945-16746444	0.125522945714579	.	.
chr1	16688506	16689005	chr1	16798252	16798751	Ly96|chr1:16798252-16798751	0.0831591624491634	.	.
chr1	17097078	17097577	chr1	17163496	17163995	Jph1|chr1:17163496-17163995	0.0716042251966084	.	.
chr1	20820187	20820686	chr1	20905651	20906150	Mcm3|chr1:20905651-20906150	0.106067872842758	.	.
chr1	20820187	20820686	chr1	20938964	20939463	Mcm3|chr1:20938964-20939463	0.0848257982703969	.	.
chr1	20820187	20820686	chr1	21068408	21068907	Mcm3|chr1:21068408-21068907	0.129614960329876	.	.
chr1	20820187	20820686	chr1	21161761	21162260	Mcm3|chr1:21161761-21162260	0.145156912531749	.	.
chr1	20890311	20890810	chr1	20817039	20817538	6720483E21Rik|chr1:20817039-20817538	0.0804484199057827	.	.
chr1	20890311	20890810	chr1	20817039	20817538	Paqr8|chr1:20817039-20817538	0.0804484199057827	.	.
chr1	20890857	20891356	chr1	21068408	21068907	6720483E21Rik|chr1:21068408-21068907	0.162171314591301	.	.
chr1	20890857	20891356	chr1	21068408	21068907	Paqr8|chr1:21068408-21068907	0.162171314591301	.	.
chr1	20951400	20951899	chr1	20817039	20817538	Efhc1|chr1:20817039-20817538	0.171296001608709	.	.
chr1	20951400	20951899	chr1	21035846	21036345	Efhc1|chr1:21035846-21036345	0.0923928675879765	.	.
chr1	21079134	21079633	chr1	20938964	20939463	Gm28287|chr1:20938964-20939463	0.145224111153347	.	.
chr1	21079134	21079633	chr1	20938964	20939463	Tram2|chr1:20938964-20939463	0.145224111153347	.	.
chr1	21079134	21079633	chr1	20940187	20940686	Gm28287|chr1:20940187-20940686	0.145072694531497	.	.
chr1	21079134	21079633	chr1	20940187	20940686	Tram2|chr1:20940187-20940686	0.145072694531497	.	.
chr1	21079134	21079633	chr1	21035846	21036345	Gm28287|chr1:21035846-21036345	0.14134590612281	.	.
chr1	21079134	21079633	chr1	21035846	21036345	Tram2|chr1:21035846-21036345	0.14134590612281	.	.
chr1	21079134	21079633	chr1	21166203	21166702	Gm28287|chr1:21166203-21166702	0.14127030241385	.	.
chr1	21079134	21079633	chr1	21166203	21166702	Tram2|chr1:21166203-21166702	0.14127030241385	.	.
chr1	21079134	21079633	chr1	21411526	21412025	Gm28287|chr1:21411526-21412025	0.156645040303442	.	.
chr1	21079134	21079633	chr1	21411526	21412025	Tram2|chr1:21411526-21412025	0.156645040303442	.	.
chr1	21079134	21079633	chr1	21461025	21461524	Gm28287|chr1:21461025-21461524	0.0682437636711384	.	.
chr1	21079134	21079633	chr1	21461025	21461524	Tram2|chr1:21461025-21461524	0.0682437636711384	.	.
chr1	21218543	21219042	chr1	20844236	20844735	Tmem14a|chr1:20844236-20844735	0.092624589145627	.	.
chr1	21218543	21219042	chr1	21053077	21053576	Tmem14a|chr1:21053077-21053576	0.0738792536841534	.	.
chr1	21218543	21219042	chr1	21411526	21412025	Tmem14a|chr1:21411526-21412025	0.0848125210838929	.	.
chr1	21271420	21271919	chr1	21161761	21162260	Gm28836|chr1:21161761-21162260	0.124509140836885	.	.
chr1	21271420	21271919	chr1	21434768	21435267	Gm28836|chr1:21434768-21435267	0.0909620382856005	.	.
chr1	22805771	22806270	chr1	23175306	23175805	Rims1|chr1:23175306-23175805	0.0950058779062071	.	.
chr1	22805771	22806270	chr1	23184405	23184904	Rims1|chr1:23184405-23184904	0.0905350759682449	.	.
chr1	23397396	23397895	chr1	23175306	23175805	Ogfrl1|chr1:23175306-23175805	0.0700583462048143	.	.
chr1	23397396	23397895	chr1	23187855	23188354	Ogfrl1|chr1:23187855-23188354	0.074934182569292	.	.
chr1	23397396	23397895	chr1	23286674	23287173	Ogfrl1|chr1:23286674-23287173	0.119132911571426	.	.
chr1	23397396	23397895	chr1	23379807	23380306	Ogfrl1|chr1:23379807-23380306	0.164611375706776	.	.
chr1	23397396	23397895	chr1	23495190	23495689	Ogfrl1|chr1:23495190-23495689	0.0784221152727776	.	.
chr1	23397396	23397895	chr1	23555727	23556226	Ogfrl1|chr1:23555727-23556226	0.120063941407886	.	.
chr1	23762292	23762791	chr1	23762798	23763297	B3gat2|chr1:23762798-23763297	0.338930431233204	.	.
chr1	23762292	23762791	chr1	23792680	23793179	B3gat2|chr1:23792680-23793179	0.0907828520095703	.	.
chr1	23762292	23762791	chr1	23983046	23983545	B3gat2|chr1:23983046-23983545	0.073631485525981	.	.
chr1	23921626	23922125	chr1	23555727	23556226	Smap1|chr1:23555727-23556226	0.0748093585674665	.	.
chr1	23921626	23922125	chr1	24137077	24137576	Smap1|chr1:24137077-24137576	0.102884211483627	.	.
chr1	23922128	23922627	chr1	23555727	23556226	Smap1|chr1:23555727-23556226	0.0831525432110027	.	.
chr1	23922128	23922627	chr1	23792680	23793179	Smap1|chr1:23792680-23793179	0.0856953406881736	.	.
chr1	23922128	23922627	chr1	24137077	24137576	Smap1|chr1:24137077-24137576	0.0897428825344066	.	.
chr1	23922128	23922627	chr1	24244887	24245386	Smap1|chr1:24244887-24245386	0.118435655819895	.	.
chr1	24005456	24005955	chr1	23792680	23793179	Sdhaf4|chr1:23792680-23793179	0.135457946162344	.	.
chr1	24005456	24005955	chr1	24137077	24137576	Sdhaf4|chr1:24137077-24137576	0.104975454334277	.	.
chr1	24099649	24100148	chr1	23750818	23751317	Fam135a|chr1:23750818-23751317	0.0870319810364213	.	.
chr1	24099649	24100148	chr1	23867272	23867771	Fam135a|chr1:23867272-23867771	0.0690007302762389	.	.
chr1	24099649	24100148	chr1	24134825	24135324	Fam135a|chr1:24134825-24135324	0.0879095338044153	.	.
chr1	24099649	24100148	chr1	24230363	24230862	Fam135a|chr1:24230363-24230862	0.128048845547422	.	.
chr1	24099649	24100148	chr1	24244887	24245386	Fam135a|chr1:24244887-24245386	0.0973367312199654	.	.
chr1	24099649	24100148	chr1	24244887	24245386	Fam135a|chr1:24244887-24245386	0.0973367312199655	.	.
chr1	24100186	24100685	chr1	24230363	24230862	Fam135a|chr1:24230363-24230862	0.14014362236177	.	.
chr1	24100186	24100685	chr1	24248229	24248728	Fam135a|chr1:24248229-24248728	0.119494965418035	.	.
chr1	24100186	24100685	chr1	24302637	24303136	Fam135a|chr1:24302637-24303136	0.233028866844198	.	.
chr1	24678265	24678764	chr1	24611656	24612155	Lmbrd1|chr1:24611656-24612155	0.172018887927067	.	.
chr1	24678265	24678764	chr1	24613347	24613846	Lmbrd1|chr1:24613347-24613846	0.244126710560102	.	.
chr1	24678265	24678764	chr1	24614093	24614592	Lmbrd1|chr1:24614093-24614592	0.112451129038245	.	.
chr1	24678265	24678764	chr1	24614797	24615296	Lmbrd1|chr1:24614797-24615296	0.128814911709496	.	.
chr1	24678265	24678764	chr1	24686223	24686722	Lmbrd1|chr1:24686223-24686722	0.129773078458571	.	.
chr1	24678265	24678764	chr1	24699236	24699735	Lmbrd1|chr1:24699236-24699735	0.144669679481122	.	.
chr1	30872795	30873294	chr1	30700382	30700881	Phf3|chr1:30700382-30700881	0.0993701340249875	.	.
chr1	30872795	30873294	chr1	30779511	30780010	Phf3|chr1:30779511-30780010	0.0710467670598196	.	.
chr1	30872795	30873294	chr1	30822933	30823432	Phf3|chr1:30822933-30823432	0.109673562199385	.	.
chr1	30873430	30873929	chr1	30700382	30700881	Phf3|chr1:30700382-30700881	0.133241785795027	.	.
chr1	30873430	30873929	chr1	30822933	30823432	Phf3|chr1:30822933-30823432	0.0977962089115069	.	.
chr1	30873942	30874441	chr1	30700382	30700881	Phf3|chr1:30700382-30700881	0.0884406420784137	.	.
chr1	30949080	30949579	chr1	30700382	30700881	Ptp4a1|chr1:30700382-30700881	0.0906294889799367	.	.
chr1	30949582	30950081	chr1	30700382	30700881	Ptp4a1|chr1:30700382-30700881	0.163889021156697	.	.
chr1	30950354	30950853	chr1	31153918	31154417	Ptp4a1|chr1:31153918-31154417	0.0861144676374825	.	.
chr1	34433080	34433579	chr1	34388837	34389336	Gm37233|chr1:34388837-34389336	0.23809610291356	.	.
chr1	34433080	34433579	chr1	34464542	34465041	Gm37233|chr1:34464542-34465041	0.0823274145264445	.	.
chr1	34439491	34439990	chr1	34291701	34292200	Ccdc115|chr1:34291701-34292200	0.0969435124972992	.	.
chr1	34439491	34439990	chr1	34291701	34292200	Ccdc115|chr1:34291701-34292200	0.0969435124972993	.	.
chr1	34439491	34439990	chr1	34291701	34292200	Imp4|chr1:34291701-34292200	0.0969435124972992	.	.
chr1	34439491	34439990	chr1	34291701	34292200	Imp4|chr1:34291701-34292200	0.0969435124972993	.	.
chr1	34439491	34439990	chr1	34389546	34390045	Ccdc115|chr1:34389546-34390045	0.0973340901449531	.	.
chr1	34439491	34439990	chr1	34389546	34390045	Imp4|chr1:34389546-34390045	0.0973340901449531	.	.
chr1	34439491	34439990	chr1	34409815	34410314	Ccdc115|chr1:34409815-34410314	0.125805722135744	.	.
chr1	34439491	34439990	chr1	34409815	34410314	Imp4|chr1:34409815-34410314	0.125805722135744	.	.
chr1	34439491	34439990	chr1	34464542	34465041	Ccdc115|chr1:34464542-34465041	0.0896820408628636	.	.
chr1	34439491	34439990	chr1	34464542	34465041	Imp4|chr1:34464542-34465041	0.0896820408628636	.	.
chr1	34439491	34439990	chr1	34511013	34511512	Ccdc115|chr1:34511013-34511512	0.0694082619469694	.	.
chr1	34439491	34439990	chr1	34511013	34511512	Imp4|chr1:34511013-34511512	0.0694082619469694	.	.
chr1	34439491	34439990	chr1	34738307	34738806	Ccdc115|chr1:34738307-34738806	0.124857177703072	.	.
chr1	34439491	34439990	chr1	34738307	34738806	Imp4|chr1:34738307-34738806	0.124857177703072	.	.
chr1	34459438	34459937	chr1	34312114	34312613	Ptpn18|chr1:34312114-34312613	0.150567256269493	.	.
chr1	34459438	34459937	chr1	34464542	34465041	Ptpn18|chr1:34464542-34465041	0.118023468254457	.	.
chr1	34459438	34459937	chr1	34478820	34479319	Ptpn18|chr1:34478820-34479319	0.0777877711991464	.	.
chr1	34459438	34459937	chr1	34511013	34511512	Ptpn18|chr1:34511013-34511512	0.0949165580353537	.	.
chr1	34459438	34459937	chr1	34716389	34716888	Ptpn18|chr1:34716389-34716888	0.0812259127350495	.	.
chr1	34459438	34459937	chr1	34716389	34716888	Ptpn18|chr1:34716389-34716888	0.0812259127350496	.	.
chr1	34459438	34459937	chr1	34738307	34738806	Ptpn18|chr1:34738307-34738806	0.0701410905367975	.	.
chr1	34472597	34473096	chr1	34283421	34283920	Gm28417|chr1:34283421-34283920	0.110261929991346	.	.
chr1	34472597	34473096	chr1	34283930	34284429	Gm28417|chr1:34283930-34284429	0.086707271166432	.	.
chr1	34472597	34473096	chr1	34291701	34292200	Gm28417|chr1:34291701-34292200	0.0762978000153372	.	.
chr1	34472597	34473096	chr1	34312679	34313178	Gm28417|chr1:34312679-34313178	0.0913630475143024	.	.
chr1	34472597	34473096	chr1	34462689	34463188	Gm28417|chr1:34462689-34463188	0.17574517488107	.	.
chr1	34472597	34473096	chr1	34482059	34482558	Gm28417|chr1:34482059-34482558	0.115936595908702	.	.
chr1	34472597	34473096	chr1	34510407	34510906	Gm28417|chr1:34510407-34510906	0.201089968494858	.	.
chr1	34472597	34473096	chr1	34522129	34522628	Gm28417|chr1:34522129-34522628	0.0774799517378369	.	.
chr1	34472597	34473096	chr1	34699997	34700496	Gm28417|chr1:34699997-34700496	0.0848703144946183	.	.
chr1	34485782	34486281	chr1	34409815	34410314	4930568A12Rik|chr1:34409815-34410314	0.0896127470909137	.	.
chr1	34485782	34486281	chr1	34464542	34465041	4930568A12Rik|chr1:34464542-34465041	0.110142556449471	.	.
chr1	34485782	34486281	chr1	34519885	34520384	4930568A12Rik|chr1:34519885-34520384	0.0689263803223938	.	.
chr1	34485782	34486281	chr1	34522129	34522628	4930568A12Rik|chr1:34522129-34522628	0.0939030018989715	.	.
chr1	34485782	34486281	chr1	34699997	34700496	4930568A12Rik|chr1:34699997-34700496	0.0818820389169809	.	.
chr1	34579442	34579941	chr1	34290201	34290700	1700101I19Rik|chr1:34290201-34290700	0.0849580917475487	.	.
chr1	34579442	34579941	chr1	34290201	34290700	Amer3|chr1:34290201-34290700	0.0849580917475487	.	.
chr1	34579442	34579941	chr1	34291701	34292200	1700101I19Rik|chr1:34291701-34292200	0.111380098210761	.	.
chr1	34579442	34579941	chr1	34291701	34292200	Amer3|chr1:34291701-34292200	0.111380098210761	.	.
chr1	34579442	34579941	chr1	34312114	34312613	1700101I19Rik|chr1:34312114-34312613	0.0950968209208843	.	.
chr1	34579442	34579941	chr1	34312114	34312613	Amer3|chr1:34312114-34312613	0.0950968209208843	.	.
chr1	34579442	34579941	chr1	34396250	34396749	1700101I19Rik|chr1:34396250-34396749	0.0751248370766987	.	.
chr1	34579442	34579941	chr1	34396250	34396749	Amer3|chr1:34396250-34396749	0.0751248370766987	.	.
chr1	34579442	34579941	chr1	34830919	34831418	1700101I19Rik|chr1:34830919-34831418	0.173960881614682	.	.
chr1	34579442	34579941	chr1	34830919	34831418	Amer3|chr1:34830919-34831418	0.173960881614682	.	.
chr1	34801460	34801959	chr1	34752832	34753331	Arhgef4|chr1:34752832-34753331	0.103276991184744	.	.
chr1	34802224	34802723	chr1	34602327	34602826	Arhgef4|chr1:34602327-34602826	0.0757924727996362	.	.
chr1	34802224	34802723	chr1	34738307	34738806	Arhgef4|chr1:34738307-34738806	0.0777751815558036	.	.
chr1	34810976	34811475	chr1	34812797	34813296	Gm38336|chr1:34812797-34813296	0.0692503240380256	.	.
chr1	34810976	34811475	chr1	34867150	34867649	Gm38336|chr1:34867150-34867649	0.0921169851533254	.	.
chr1	34812196	34812695	chr1	34812797	34813296	Gm38336|chr1:34812797-34813296	0.311287246470668	.	.
chr1	34842804	34843303	chr1	34510407	34510906	Fam168b|chr1:34510407-34510906	0.221933023674943	.	.
chr1	34842804	34843303	chr1	34511013	34511512	Fam168b|chr1:34511013-34511512	0.138358309196877	.	.
chr1	34842804	34843303	chr1	34699997	34700496	Fam168b|chr1:34699997-34700496	0.127585093290446	.	.
chr1	34842804	34843303	chr1	34823304	34823803	Fam168b|chr1:34823304-34823803	0.0950157211253886	.	.
chr1	34849768	34850267	chr1	34812797	34813296	Plekhb2|chr1:34812797-34813296	0.137444473419114	.	.
chr1	34849768	34850267	chr1	34823304	34823803	Plekhb2|chr1:34823304-34823803	0.152373811554247	.	.
chr1	34849768	34850267	chr1	34827924	34828423	Plekhb2|chr1:34827924-34828423	0.153509887530862	.	.
chr1	34849768	34850267	chr1	34867150	34867649	Plekhb2|chr1:34867150-34867649	0.0705736967640749	.	.
chr1	34850452	34850951	chr1	34510407	34510906	Plekhb2|chr1:34510407-34510906	0.178058036421983	.	.
chr1	34850452	34850951	chr1	34699997	34700496	Plekhb2|chr1:34699997-34700496	0.199509713365642	.	.
chr1	35879549	35880048	chr1	35975548	35976047	1110002O04Rik|chr1:35975548-35976047	0.118351372872046	.	.
chr1	35879549	35880048	chr1	36058723	36059222	1110002O04Rik|chr1:36058723-36059222	0.105842720028468	.	.
chr1	35879549	35880048	chr1	36089912	36090411	1110002O04Rik|chr1:36089912-36090411	0.0673074105686046	.	.
chr1	35879549	35880048	chr1	36230860	36231359	1110002O04Rik|chr1:36230860-36231359	0.101950444323913	.	.
chr1	36068061	36068560	chr1	35971119	35971618	Hs6st1|chr1:35971119-35971618	0.0719788271912204	.	.
chr1	36068061	36068560	chr1	35972071	35972570	Hs6st1|chr1:35972071-35972570	0.0742511615929164	.	.
chr1	36068061	36068560	chr1	36052573	36053072	Hs6st1|chr1:36052573-36053072	0.0824232057893233	.	.
chr1	36068061	36068560	chr1	36064836	36065335	Hs6st1|chr1:36064836-36065335	0.158428553004628	.	.
chr1	36068061	36068560	chr1	36089354	36089853	Hs6st1|chr1:36089354-36089853	0.117236687652168	.	.
chr1	36068061	36068560	chr1	36133570	36134069	Hs6st1|chr1:36133570-36134069	0.0960251727648896	.	.
chr1	36068061	36068560	chr1	36134478	36134977	Hs6st1|chr1:36134478-36134977	0.0666176501798813	.	.
chr1	36068061	36068560	chr1	36160204	36160703	Hs6st1|chr1:36160204-36160703	0.0669949198320287	.	.
chr1	36068061	36068560	chr1	36239433	36239932	Hs6st1|chr1:36239433-36239932	0.0881278705442539	.	.
chr1	36244101	36244600	chr1	35975548	35976047	Uggt1|chr1:35975548-35976047	0.0928472869741097	.	.
chr1	36244101	36244600	chr1	35975548	35976047	Uggt1|chr1:35975548-35976047	0.0928472869741098	.	.
chr1	36244101	36244600	chr1	36089354	36089853	Uggt1|chr1:36089354-36089853	0.0902106636335811	.	.
chr1	36244101	36244600	chr1	36121117	36121616	Uggt1|chr1:36121117-36121616	0.100699920131445	.	.
chr1	36244101	36244600	chr1	36133570	36134069	Uggt1|chr1:36133570-36134069	0.202422951113026	.	.
chr1	36244101	36244600	chr1	36160204	36160703	Uggt1|chr1:36160204-36160703	0.0717501827378919	.	.
chr1	36244101	36244600	chr1	36162600	36163099	Uggt1|chr1:36162600-36163099	0.157116392634244	.	.
chr1	36244101	36244600	chr1	36239433	36239932	Uggt1|chr1:36239433-36239932	0.103837868297295	.	.
chr1	37299595	37300094	chr1	37402137	37402636	Inpp4a|chr1:37402137-37402636	0.251010149538151	.	.
chr1	37299595	37300094	chr1	37474010	37474509	Inpp4a|chr1:37474010-37474509	0.0716817854756629	.	.
chr1	37299595	37300094	chr1	37491701	37492200	Inpp4a|chr1:37491701-37492200	0.222309069903389	.	.
chr1	37300101	37300600	chr1	37029031	37029530	Inpp4a|chr1:37029031-37029530	0.137797383535158	.	.
chr1	37300101	37300600	chr1	37491701	37492200	Inpp4a|chr1:37491701-37492200	0.068838786231714	.	.
chr1	37429364	37429863	chr1	37250606	37251105	Coa5|chr1:37250606-37251105	0.109830902590051	.	.
chr1	37429364	37429863	chr1	37250606	37251105	Unc50|chr1:37250606-37251105	0.109830902590051	.	.
chr1	37429364	37429863	chr1	37314938	37315437	Coa5|chr1:37314938-37315437	0.0970890401413986	.	.
chr1	37429364	37429863	chr1	37314938	37315437	Unc50|chr1:37314938-37315437	0.0970890401413986	.	.
chr1	37429364	37429863	chr1	37401608	37402107	Coa5|chr1:37401608-37402107	0.123308563415438	.	.
chr1	37429364	37429863	chr1	37401608	37402107	Unc50|chr1:37401608-37402107	0.123308563415438	.	.
chr1	37429364	37429863	chr1	37402137	37402636	Coa5|chr1:37402137-37402636	0.0673938204073445	.	.
chr1	37429364	37429863	chr1	37402137	37402636	Unc50|chr1:37402137-37402636	0.0673938204073445	.	.
chr1	37429364	37429863	chr1	37491701	37492200	Coa5|chr1:37491701-37492200	0.0830072774249375	.	.
chr1	37429364	37429863	chr1	37491701	37492200	Unc50|chr1:37491701-37492200	0.0830072774249375	.	.
chr1	37429877	37430376	chr1	37060818	37061317	Coa5|chr1:37060818-37061317	0.0787510224659829	.	.
chr1	37429877	37430376	chr1	37060818	37061317	Unc50|chr1:37060818-37061317	0.0787510224659829	.	.
chr1	37429877	37430376	chr1	37314938	37315437	Coa5|chr1:37314938-37315437	0.174118975251884	.	.
chr1	37429877	37430376	chr1	37314938	37315437	Unc50|chr1:37314938-37315437	0.174118975251884	.	.
chr1	37429877	37430376	chr1	37402137	37402636	Coa5|chr1:37402137-37402636	0.0896973622414464	.	.
chr1	37429877	37430376	chr1	37402137	37402636	Unc50|chr1:37402137-37402636	0.0896973622414464	.	.
chr1	37429877	37430376	chr1	37491701	37492200	Coa5|chr1:37491701-37492200	0.113357282575128	.	.
chr1	37429877	37430376	chr1	37491701	37492200	Unc50|chr1:37491701-37492200	0.113357282575128	.	.
chr1	37430385	37430884	chr1	37314411	37314910	Coa5|chr1:37314411-37314910	0.109086887031876	.	.
chr1	37430385	37430884	chr1	37314411	37314910	Unc50|chr1:37314411-37314910	0.109086887031876	.	.
chr1	37430385	37430884	chr1	37314938	37315437	Coa5|chr1:37314938-37315437	0.115860289395508	.	.
chr1	37430385	37430884	chr1	37314938	37315437	Unc50|chr1:37314938-37315437	0.115860289395508	.	.
chr1	37430385	37430884	chr1	37474010	37474509	Coa5|chr1:37474010-37474509	0.107065174009554	.	.
chr1	37430385	37430884	chr1	37474010	37474509	Unc50|chr1:37474010-37474509	0.107065174009554	.	.
chr1	37540354	37540853	chr1	37512879	37513378	Mgat4a|chr1:37512879-37513378	0.0744696457720341	.	.
chr1	37540354	37540853	chr1	37612023	37612522	Mgat4a|chr1:37612023-37612522	0.0781919355737537	.	.
chr1	37540354	37540853	chr1	37621893	37622392	Mgat4a|chr1:37621893-37622392	0.0785521953767539	.	.
chr1	37540864	37541363	chr1	37512879	37513378	Mgat4a|chr1:37512879-37513378	0.200409136567754	.	.
chr1	37540864	37541363	chr1	37523399	37523898	Mgat4a|chr1:37523399-37523898	0.138567124646772	.	.
chr1	37540864	37541363	chr1	37551907	37552406	Mgat4a|chr1:37551907-37552406	0.0859885116851643	.	.
chr1	37540864	37541363	chr1	37602232	37602731	Mgat4a|chr1:37602232-37602731	0.101136724025394	.	.
chr1	37540864	37541363	chr1	37605633	37606132	Mgat4a|chr1:37605633-37606132	0.119428193144674	.	.
chr1	37540864	37541363	chr1	37610264	37610763	Mgat4a|chr1:37610264-37610763	0.128961208536549	.	.
chr1	37540864	37541363	chr1	37639092	37639591	Mgat4a|chr1:37639092-37639591	0.0963328124888272	.	.
chr1	37719678	37720177	chr1	37610264	37610763	2010300C02Rik|chr1:37610264-37610763	0.153450612433611	.	.
chr1	37719678	37720177	chr1	37634610	37635109	2010300C02Rik|chr1:37634610-37635109	0.117739018187569	.	.
chr1	37719678	37720177	chr1	37639092	37639591	2010300C02Rik|chr1:37639092-37639591	0.0701701326134243	.	.
chr1	37864699	37865198	chr1	37512879	37513378	Gm26805|chr1:37512879-37513378	0.124370080993505	.	.
chr1	37864699	37865198	chr1	37523399	37523898	Gm26805|chr1:37523399-37523898	0.102311591846378	.	.
chr1	37864699	37865198	chr1	37561998	37562497	Gm26805|chr1:37561998-37562497	0.251325564352187	.	.
chr1	37864699	37865198	chr1	37565367	37565866	Gm26805|chr1:37565367-37565866	0.141913695721314	.	.
chr1	37864699	37865198	chr1	37610264	37610763	Gm26805|chr1:37610264-37610763	0.133105250835093	.	.
chr1	37865263	37865762	chr1	37561998	37562497	Gm26805|chr1:37561998-37562497	0.096966835421681	.	.
chr1	37865263	37865762	chr1	37561998	37562497	Tsga10|chr1:37561998-37562497	0.096966835421681	.	.
chr1	37865263	37865762	chr1	37586074	37586573	Gm26805|chr1:37586074-37586573	0.0888476242469401	.	.
chr1	37865263	37865762	chr1	37586074	37586573	Tsga10|chr1:37586074-37586573	0.0888476242469401	.	.
chr1	37865263	37865762	chr1	37600786	37601285	Gm26805|chr1:37600786-37601285	0.109661175511383	.	.
chr1	37865263	37865762	chr1	37600786	37601285	Tsga10|chr1:37600786-37601285	0.109661175511383	.	.
chr1	37865263	37865762	chr1	37602232	37602731	Gm26805|chr1:37602232-37602731	0.0801477994862196	.	.
chr1	37865263	37865762	chr1	37602232	37602731	Tsga10|chr1:37602232-37602731	0.0801477994862196	.	.
chr1	37865263	37865762	chr1	38069502	38070001	Gm26805|chr1:38069502-38070001	0.123684452657023	.	.
chr1	37865263	37865762	chr1	38069502	38070001	Tsga10|chr1:38069502-38070001	0.123684452657023	.	.
chr1	37871955	37872454	chr1	37600786	37601285	Lipt1|chr1:37600786-37601285	0.0929092341532628	.	.
chr1	37871955	37872454	chr1	37612023	37612522	Lipt1|chr1:37612023-37612522	0.104022640458505	.	.
chr1	37871955	37872454	chr1	37638479	37638978	Lipt1|chr1:37638479-37638978	0.0993330046369049	.	.
chr1	37871955	37872454	chr1	37903135	37903634	Lipt1|chr1:37903135-37903634	0.0810175274546804	.	.
chr1	37890241	37890740	chr1	37524983	37525482	Mitd1|chr1:37524983-37525482	0.125995109628077	.	.
chr1	37890241	37890740	chr1	37524983	37525482	Mrpl30|chr1:37524983-37525482	0.125995109628077	.	.
chr1	37890241	37890740	chr1	37610264	37610763	Mitd1|chr1:37610264-37610763	0.0680889404377163	.	.
chr1	37890241	37890740	chr1	37610264	37610763	Mrpl30|chr1:37610264-37610763	0.0680889404377163	.	.
chr1	37890241	37890740	chr1	37636114	37636613	Mitd1|chr1:37636114-37636613	0.120278651978742	.	.
chr1	37890241	37890740	chr1	37636114	37636613	Mrpl30|chr1:37636114-37636613	0.120278651978742	.	.
chr1	37997082	37997581	chr1	37504981	37505480	Eif5b|chr1:37504981-37505480	0.088834407023465	.	.
chr1	37997082	37997581	chr1	37504981	37505480	Txndc9|chr1:37504981-37505480	0.088834407023465	.	.
chr1	37997082	37997581	chr1	38011596	38012095	Eif5b|chr1:38011596-38012095	0.0918955757868496	.	.
chr1	37997082	37997581	chr1	38011596	38012095	Txndc9|chr1:38011596-38012095	0.0918955757868496	.	.
chr1	37997082	37997581	chr1	38185452	38185951	Eif5b|chr1:38185452-38185951	0.0827549067835337	.	.
chr1	37997082	37997581	chr1	38185452	38185951	Txndc9|chr1:38185452-38185951	0.0827549067835337	.	.
chr1	37997778	37998277	chr1	37500751	37501250	Eif5b|chr1:37500751-37501250	0.127816711970435	.	.
chr1	37997778	37998277	chr1	37500751	37501250	Txndc9|chr1:37500751-37501250	0.127816711970435	.	.
chr1	37997778	37998277	chr1	37523399	37523898	Eif5b|chr1:37523399-37523898	0.0719448578036506	.	.
chr1	37997778	37998277	chr1	37523399	37523898	Txndc9|chr1:37523399-37523898	0.0719448578036506	.	.
chr1	37997778	37998277	chr1	38011596	38012095	Eif5b|chr1:38011596-38012095	0.0931426012044798	.	.
chr1	37997778	37998277	chr1	38011596	38012095	Txndc9|chr1:38011596-38012095	0.0931426012044798	.	.
chr1	37997778	37998277	chr1	38012097	38012596	Eif5b|chr1:38012097-38012596	0.163007297196734	.	.
chr1	37997778	37998277	chr1	38012097	38012596	Txndc9|chr1:38012097-38012596	0.163007297196734	.	.
chr1	37997778	37998277	chr1	38185452	38185951	Eif5b|chr1:38185452-38185951	0.186032320812409	.	.
chr1	37997778	37998277	chr1	38185452	38185951	Txndc9|chr1:38185452-38185951	0.186032320812409	.	.
chr1	38128883	38129382	chr1	38011596	38012095	Rev1|chr1:38011596-38012095	0.103239675081265	.	.
chr1	38128883	38129382	chr1	38121598	38122097	Rev1|chr1:38121598-38122097	0.0800315119446514	.	.
chr1	38128883	38129382	chr1	38410374	38410873	Rev1|chr1:38410374-38410873	0.0863365463859433	.	.
chr1	38129526	38130025	chr1	38012097	38012596	Rev1|chr1:38012097-38012596	0.181016309264976	.	.
chr1	38129526	38130025	chr1	38121598	38122097	Rev1|chr1:38121598-38122097	0.0917574716473017	.	.
chr1	38129526	38130025	chr1	38450515	38451014	Rev1|chr1:38450515-38451014	0.116033209690181	.	.
chr1	39367561	39368060	chr1	39443685	39444184	Rpl31|chr1:39443685-39444184	0.107658133898765	.	.
chr1	39367561	39368060	chr1	39487350	39487849	Rpl31|chr1:39487350-39487849	0.291060908382269	.	.
chr1	39368071	39368570	chr1	39260133	39260632	Rpl31|chr1:39260133-39260632	0.103850756041158	.	.
chr1	39368071	39368570	chr1	39424705	39425204	Rpl31|chr1:39424705-39425204	0.0810429235845007	.	.
chr1	39368071	39368570	chr1	39424705	39425204	Rpl31|chr1:39424705-39425204	0.0810429235845008	.	.
chr1	39368071	39368570	chr1	39493438	39493937	Rpl31|chr1:39493438-39493937	0.211217113286157	.	.
chr1	39478529	39479028	chr1	39392125	39392624	Tbc1d8|chr1:39392125-39392624	0.103543617148179	.	.
chr1	39478529	39479028	chr1	39456564	39457063	Tbc1d8|chr1:39456564-39457063	0.0950350303003144	.	.
chr1	40324275	40324774	chr1	40294805	40295304	Il1rl2|chr1:40294805-40295304	0.13549983481968	.	.
chr1	40324275	40324774	chr1	40322926	40323425	Il1rl2|chr1:40322926-40323425	0.0708260807458823	.	.
chr1	40324275	40324774	chr1	40409809	40410308	Il1rl2|chr1:40409809-40410308	0.119801962461439	.	.
chr1	40324275	40324774	chr1	40479346	40479845	Il1rl2|chr1:40479346-40479845	0.112578975733402	.	.
chr1	40515098	40515597	chr1	40294805	40295304	Il18rap|chr1:40294805-40295304	0.0721398221332446	.	.
chr1	40515098	40515597	chr1	40380047	40380546	Il18rap|chr1:40380047-40380546	0.098321984592969	.	.
chr1	40515098	40515597	chr1	40544608	40545107	Il18rap|chr1:40544608-40545107	0.0760343528134133	.	.
chr1	40579713	40580212	chr1	40380047	40380546	Gm35801|chr1:40380047-40380546	0.153929919528244	.	.
chr1	40579713	40580212	chr1	40380047	40380546	Slc9a4|chr1:40380047-40380546	0.153929919528244	.	.
chr1	40579713	40580212	chr1	40401838	40402337	Gm35801|chr1:40401838-40402337	0.0998665399987835	.	.
chr1	40579713	40580212	chr1	40401838	40402337	Slc9a4|chr1:40401838-40402337	0.0998665399987835	.	.
chr1	40579713	40580212	chr1	40409809	40410308	Gm35801|chr1:40409809-40410308	0.232593549187158	.	.
chr1	40579713	40580212	chr1	40409809	40410308	Slc9a4|chr1:40409809-40410308	0.232593549187158	.	.
chr1	40681063	40681562	chr1	40681655	40682154	Slc9a2|chr1:40681655-40682154	0.314095813628846	.	.
chr1	42694122	42694621	chr1	42636436	42636935	Gm20646|chr1:42636436-42636935	0.067904517762975	.	.
chr1	42694122	42694621	chr1	42636436	42636935	Pantr1|chr1:42636436-42636935	0.067904517762975	.	.
chr1	42850995	42851494	chr1	42779701	42780200	Mrps9|chr1:42779701-42780200	0.0799077951017783	.	.
chr1	42952608	42953107	chr1	43070442	43070941	Gpr45|chr1:43070442-43070941	0.114817176507063	.	.
chr1	42952608	42953107	chr1	43091223	43091722	Gpr45|chr1:43091223-43091722	0.0708509213048182	.	.
chr1	43097884	43098383	chr1	43445482	43445981	AI597479|chr1:43445482-43445981	0.0707572207309143	.	.
chr1	43097884	43098383	chr1	43445482	43445981	Tgfbrap1|chr1:43445482-43445981	0.0707572207309143	.	.
chr1	43098457	43098956	chr1	42779701	42780200	AI597479|chr1:42779701-42780200	0.0693410646031643	.	.
chr1	43098457	43098956	chr1	42779701	42780200	Tgfbrap1|chr1:42779701-42780200	0.0693410646031643	.	.
chr1	43827102	43827601	chr1	43554212	43554711	Uxs1|chr1:43554212-43554711	0.0751713654288947	.	.
chr1	43827102	43827601	chr1	43698465	43698964	Uxs1|chr1:43698465-43698964	0.126223541775858	.	.
chr1	43827102	43827601	chr1	44161770	44162269	Uxs1|chr1:44161770-44162269	0.0705548595748097	.	.
chr1	43827102	43827601	chr1	44173620	44174119	Uxs1|chr1:44173620-44174119	0.12459208548201	.	.
chr1	43827615	43828114	chr1	43888435	43888934	Uxs1|chr1:43888435-43888934	0.200035599819602	.	.
chr1	43827615	43828114	chr1	44042471	44042970	Uxs1|chr1:44042471-44042970	0.14238787052804	.	.
chr1	43827615	43828114	chr1	44155209	44155708	Uxs1|chr1:44155209-44155708	0.103470005091503	.	.
chr1	43827615	43828114	chr1	44161770	44162269	Uxs1|chr1:44161770-44162269	0.122507680077186	.	.
chr1	43933698	43934197	chr1	43735345	43735844	Tpp2|chr1:43735345-43735844	0.120891471715326	.	.
chr1	43933698	43934197	chr1	44155209	44155708	Tpp2|chr1:44155209-44155708	0.16502103806894	.	.
chr1	43933698	43934197	chr1	44161770	44162269	Tpp2|chr1:44161770-44162269	0.157863335250782	.	.
chr1	43933698	43934197	chr1	44162281	44162780	Tpp2|chr1:44162281-44162780	0.115710484889539	.	.
chr1	44101373	44101872	chr1	43912260	43912759	Tex30|chr1:43912260-43912759	0.068683226096489	.	.
chr1	44101373	44101872	chr1	44155209	44155708	Tex30|chr1:44155209-44155708	0.115696501869954	.	.
chr1	44101373	44101872	chr1	44198134	44198633	Tex30|chr1:44198134-44198633	0.167318245079699	.	.
chr1	44102213	44102712	chr1	43888435	43888934	Tex30|chr1:43888435-43888934	0.0737964728834317	.	.
chr1	44102213	44102712	chr1	43902740	43903239	Tex30|chr1:43902740-43903239	0.113137525223074	.	.
chr1	44102213	44102712	chr1	44034232	44034731	Tex30|chr1:44034232-44034731	0.0695618411205456	.	.
chr1	44102213	44102712	chr1	44173620	44174119	Tex30|chr1:44173620-44174119	0.0745253022196684	.	.
chr1	44118638	44119137	chr1	43888435	43888934	Bivm|chr1:43888435-43888934	0.120756578505593	.	.
chr1	44118638	44119137	chr1	43888435	43888934	Poglut2|chr1:43888435-43888934	0.120756578505593	.	.
chr1	44118638	44119137	chr1	44155209	44155708	Bivm|chr1:44155209-44155708	0.101285576115647	.	.
chr1	44118638	44119137	chr1	44155209	44155708	Poglut2|chr1:44155209-44155708	0.101285576115647	.	.
chr1	44118638	44119137	chr1	44161770	44162269	Bivm|chr1:44161770-44162269	0.126997439839082	.	.
chr1	44118638	44119137	chr1	44161770	44162269	Poglut2|chr1:44161770-44162269	0.126997439839082	.	.
chr1	44118638	44119137	chr1	44162281	44162780	Bivm|chr1:44162281-44162780	0.139013145607976	.	.
chr1	44118638	44119137	chr1	44162281	44162780	Poglut2|chr1:44162281-44162780	0.139013145607976	.	.
chr1	44118638	44119137	chr1	44173620	44174119	Bivm|chr1:44173620-44174119	0.0786824327388397	.	.
chr1	44118638	44119137	chr1	44173620	44174119	Poglut2|chr1:44173620-44174119	0.0786824327388397	.	.
chr1	44119144	44119643	chr1	43888435	43888934	Bivm|chr1:43888435-43888934	0.125563204050812	.	.
chr1	44119144	44119643	chr1	43888435	43888934	Poglut2|chr1:43888435-43888934	0.125563204050812	.	.
chr1	44119144	44119643	chr1	44034232	44034731	Bivm|chr1:44034232-44034731	0.0740738416873506	.	.
chr1	44119144	44119643	chr1	44034232	44034731	Poglut2|chr1:44034232-44034731	0.0740738416873506	.	.
chr1	44119144	44119643	chr1	44041766	44042265	Bivm|chr1:44041766-44042265	0.103419159773588	.	.
chr1	44119144	44119643	chr1	44041766	44042265	Poglut2|chr1:44041766-44042265	0.103419159773588	.	.
chr1	44119144	44119643	chr1	44161770	44162269	Bivm|chr1:44161770-44162269	0.206767905887179	.	.
chr1	44119144	44119643	chr1	44161770	44162269	Poglut2|chr1:44161770-44162269	0.206767905887179	.	.
chr1	44119144	44119643	chr1	44162281	44162780	Bivm|chr1:44162281-44162780	0.12266328726851	.	.
chr1	44119144	44119643	chr1	44162281	44162780	Poglut2|chr1:44162281-44162780	0.12266328726851	.	.
chr1	44119663	44120162	chr1	43902740	43903239	Bivm|chr1:43902740-43903239	0.147038223872744	.	.
chr1	44119663	44120162	chr1	43912260	43912759	Bivm|chr1:43912260-43912759	0.0765892693880209	.	.
chr1	44119663	44120162	chr1	44161770	44162269	Bivm|chr1:44161770-44162269	0.071756994861325	.	.
chr1	44119663	44120162	chr1	44162281	44162780	Bivm|chr1:44162281-44162780	0.155879399143261	.	.
chr1	44147693	44148192	chr1	43888435	43888934	Ercc5|chr1:43888435-43888934	0.0814631638699599	.	.
chr1	44147693	44148192	chr1	43898955	43899454	Ercc5|chr1:43898955-43899454	0.0977161450074883	.	.
chr1	44147693	44148192	chr1	44041766	44042265	Ercc5|chr1:44041766-44042265	0.0739369328694168	.	.
chr1	44147693	44148192	chr1	44161770	44162269	Ercc5|chr1:44161770-44162269	0.149391605779078	.	.
chr1	44147693	44148192	chr1	44162281	44162780	Ercc5|chr1:44162281-44162780	0.122203951566127	.	.
chr1	45794689	45795188	chr1	45838233	45838732	Wdr75|chr1:45838233-45838732	0.0901757458251636	.	.
chr1	45794689	45795188	chr1	45901840	45902339	Wdr75|chr1:45901840-45902339	0.136077548125686	.	.
chr1	45794689	45795188	chr1	45916146	45916645	Wdr75|chr1:45916146-45916645	0.119943134774811	.	.
chr1	45795197	45795696	chr1	45825095	45825594	Wdr75|chr1:45825095-45825594	0.169738978744993	.	.
chr1	45795197	45795696	chr1	45865661	45866160	Wdr75|chr1:45865661-45866160	0.072160836968897	.	.
chr1	45795197	45795696	chr1	45868490	45868989	Wdr75|chr1:45868490-45868989	0.0688514658249389	.	.
chr1	45795197	45795696	chr1	45916146	45916645	Wdr75|chr1:45916146-45916645	0.187358530281327	.	.
chr1	45795197	45795696	chr1	46016259	46016758	Wdr75|chr1:46016259-46016758	0.110810172057833	.	.
chr1	45889106	45889605	chr1	45838233	45838732	Gm5269|chr1:45838233-45838732	0.140410281156121	.	.
chr1	45889106	45889605	chr1	45857975	45858474	Gm5269|chr1:45857975-45858474	0.124354574791042	.	.
chr1	45889106	45889605	chr1	46022239	46022738	Gm5269|chr1:46022239-46022738	0.106565791844886	.	.
chr1	45925424	45925923	chr1	45838233	45838732	Slc40a1|chr1:45838233-45838732	0.0848331596691388	.	.
chr1	45925424	45925923	chr1	45865661	45866160	Slc40a1|chr1:45865661-45866160	0.0790766789847828	.	.
chr1	45925424	45925923	chr1	45894179	45894678	Slc40a1|chr1:45894179-45894678	0.0686480401991324	.	.
chr1	45925424	45925923	chr1	45901840	45902339	Slc40a1|chr1:45901840-45902339	0.0774204026474641	.	.
chr1	46066566	46067065	chr1	45816821	45817320	Dnah7b|chr1:45816821-45817320	0.155035258055314	.	.
chr1	46066566	46067065	chr1	45865661	45866160	Dnah7b|chr1:45865661-45866160	0.078775759387098	.	.
chr1	46066566	46067065	chr1	45917034	45917533	Dnah7b|chr1:45917034-45917533	0.0683108865922869	.	.
chr1	46066566	46067065	chr1	46022239	46022738	Dnah7b|chr1:46022239-46022738	0.0885954785537274	.	.
chr1	46066566	46067065	chr1	46067115	46067614	Dnah7b|chr1:46067115-46067614	0.356698733165296	.	.
chr1	46849702	46850201	chr1	46821185	46821684	Gm28151|chr1:46821185-46821684	0.206172345967924	.	.
chr1	46849702	46850201	chr1	46823375	46823874	Gm28151|chr1:46823375-46823874	0.16894726003676	.	.
chr1	46849702	46850201	chr1	46831348	46831847	Gm28151|chr1:46831348-46831847	0.0851352710126935	.	.
chr1	46849702	46850201	chr1	46831851	46832350	Gm28151|chr1:46831851-46832350	0.184147063418916	.	.
chr1	46849702	46850201	chr1	46853907	46854406	Gm28151|chr1:46853907-46854406	0.0987430694801221	.	.
chr1	46849702	46850201	chr1	46860000	46860499	Gm28151|chr1:46860000-46860499	0.14609053905613	.	.
chr1	46849702	46850201	chr1	46873753	46874252	Gm28151|chr1:46873753-46874252	0.106715539194712	.	.
chr1	46849702	46850201	chr1	46887323	46887822	Gm28151|chr1:46887323-46887822	0.153455146334902	.	.
chr1	46849702	46850201	chr1	46894405	46894904	Gm28151|chr1:46894405-46894904	0.075073021195692	.	.
chr1	46849702	46850201	chr1	46905670	46906169	Gm28151|chr1:46905670-46906169	0.21170707171889	.	.
chr1	46849702	46850201	chr1	46908520	46909019	Gm28151|chr1:46908520-46909019	0.154715780719848	.	.
chr1	46849702	46850201	chr1	46927050	46927549	Gm28151|chr1:46927050-46927549	0.110829610225355	.	.
chr1	51333906	51334405	chr1	51480351	51480850	9330175M20Rik|chr1:51480351-51480850	0.0948287688095854	.	.
chr1	51333906	51334405	chr1	51501250	51501749	9330175M20Rik|chr1:51501250-51501749	0.136412832669203	.	.
chr1	51333906	51334405	chr1	51514330	51514829	9330175M20Rik|chr1:51514330-51514829	0.0898163989558238	.	.
chr1	51333906	51334405	chr1	51626620	51627119	9330175M20Rik|chr1:51626620-51627119	0.114734910661287	.	.
chr1	51458958	51459457	chr1	51466351	51466850	1700072G22Rik|chr1:51466351-51466850	0.167808650729664	.	.
chr1	51458958	51459457	chr1	51501250	51501749	1700072G22Rik|chr1:51501250-51501749	0.162462345188292	.	.
chr1	51458958	51459457	chr1	51514330	51514829	1700072G22Rik|chr1:51514330-51514829	0.0894554289392088	.	.
chr1	51458958	51459457	chr1	51617958	51618457	1700072G22Rik|chr1:51617958-51618457	0.0782697633513018	.	.
chr1	51478239	51478738	chr1	51264867	51265366	Nabp1|chr1:51264867-51265366	0.0916333757972122	.	.
chr1	51478239	51478738	chr1	51480351	51480850	Nabp1|chr1:51480351-51480850	0.0942740049050407	.	.
chr1	51478239	51478738	chr1	51500182	51500681	Nabp1|chr1:51500182-51500681	0.0853480097303214	.	.
chr1	51478239	51478738	chr1	51529630	51530129	Nabp1|chr1:51529630-51530129	0.116143978145031	.	.
chr1	51478239	51478738	chr1	51529630	51530129	Nabp1|chr1:51529630-51530129	0.116143978145032	.	.
chr1	51478239	51478738	chr1	51539581	51540080	Nabp1|chr1:51539581-51540080	0.0923109343860771	.	.
chr1	51478239	51478738	chr1	51580270	51580769	Nabp1|chr1:51580270-51580769	0.221314007451602	.	.
chr1	51478239	51478738	chr1	51617958	51618457	Nabp1|chr1:51617958-51618457	0.24227092522995	.	.
chr1	51478239	51478738	chr1	51678593	51679092	Nabp1|chr1:51678593-51679092	0.0901453166922624	.	.
chr1	51478239	51478738	chr1	51678593	51679092	Nabp1|chr1:51678593-51679092	0.0901453166922625	.	.
chr1	51596911	51597410	chr1	51500182	51500681	Gm17767|chr1:51500182-51500681	0.15456688961483	.	.
chr1	51596911	51597410	chr1	51501250	51501749	Gm17767|chr1:51501250-51501749	0.0868646377112842	.	.
chr1	51596911	51597410	chr1	51508938	51509437	Gm17767|chr1:51508938-51509437	0.0895005220609929	.	.
chr1	51596911	51597410	chr1	51514330	51514829	Gm17767|chr1:51514330-51514829	0.144586720666277	.	.
chr1	51596911	51597410	chr1	51617958	51618457	Gm17767|chr1:51617958-51618457	0.186795364988958	.	.
chr1	52113595	52114094	chr1	52098849	52099348	Gm31812|chr1:52098849-52099348	0.150892523819974	.	.
chr1	52113595	52114094	chr1	52100155	52100654	Gm31812|chr1:52100155-52100654	0.095154246490566	.	.
chr1	52113595	52114094	chr1	52158800	52159299	Gm31812|chr1:52158800-52159299	0.0793946411203608	.	.
chr1	52113595	52114094	chr1	52166651	52167150	Gm31812|chr1:52166651-52167150	0.226805401366511	.	.
chr1	52113595	52114094	chr1	52274292	52274791	Gm31812|chr1:52274292-52274791	0.0900939751550432	.	.
chr1	52113595	52114094	chr1	52331366	52331865	Gm31812|chr1:52331366-52331865	0.0815974739894265	.	.
chr1	52119152	52119651	chr1	52004041	52004540	Stat1|chr1:52004041-52004540	0.0787822836041851	.	.
chr1	52119152	52119651	chr1	52158800	52159299	Stat1|chr1:52158800-52159299	0.0792256012989694	.	.
chr1	52119152	52119651	chr1	52225462	52225961	Stat1|chr1:52225462-52225961	0.0831526803410826	.	.
chr1	52119152	52119651	chr1	52274292	52274791	Stat1|chr1:52274292-52274791	0.0813614346209983	.	.
chr1	52119152	52119651	chr1	52294430	52294929	Stat1|chr1:52294430-52294929	0.11880718373558	.	.
chr1	52119152	52119651	chr1	52306598	52307097	Stat1|chr1:52306598-52307097	0.0932904314382012	.	.
chr1	52232193	52232692	chr1	52008345	52008844	Gls|chr1:52008345-52008844	0.0738495019231727	.	.
chr1	52232193	52232692	chr1	52225462	52225961	Gls|chr1:52225462-52225961	0.0824031844004164	.	.
chr1	52232193	52232692	chr1	52302470	52302969	Gls|chr1:52302470-52302969	0.115915987331754	.	.
chr1	52232193	52232692	chr1	52366384	52366883	Gls|chr1:52366384-52366883	0.103895512679227	.	.
chr1	52233098	52233597	chr1	52008345	52008844	Gls|chr1:52008345-52008844	0.126252575344265	.	.
chr1	52233098	52233597	chr1	52098849	52099348	Gls|chr1:52098849-52099348	0.0671313078343786	.	.
chr1	52233098	52233597	chr1	52146524	52147023	Gls|chr1:52146524-52147023	0.146793844084807	.	.
chr1	52233098	52233597	chr1	52158800	52159299	Gls|chr1:52158800-52159299	0.0942172103961196	.	.
chr1	52233098	52233597	chr1	52302470	52302969	Gls|chr1:52302470-52302969	0.0822436375158981	.	.
chr1	52500159	52500658	chr1	52294430	52294929	Nab1|chr1:52294430-52294929	0.0940688996645146	.	.
chr1	52500159	52500658	chr1	52300920	52301419	Nab1|chr1:52300920-52301419	0.162355576201004	.	.
chr1	52500159	52500658	chr1	52397401	52397900	Nab1|chr1:52397401-52397900	0.0928820895335235	.	.
chr1	52500159	52500658	chr1	52578365	52578864	Nab1|chr1:52578365-52578864	0.0887209651738918	.	.
chr1	52500159	52500658	chr1	52951458	52951957	Nab1|chr1:52951458-52951957	0.121049728008389	.	.
chr1	52500159	52500658	chr1	52953081	52953580	Nab1|chr1:52953081-52953580	0.125606588567663	.	.
chr1	52500159	52500658	chr1	52955615	52956114	Nab1|chr1:52955615-52956114	0.12318890331032	.	.
chr1	52630383	52630882	chr1	52288438	52288937	Nemp2|chr1:52288438-52288937	0.109768961287695	.	.
chr1	52630383	52630882	chr1	52789713	52790212	Nemp2|chr1:52789713-52790212	0.137938205629633	.	.
chr1	52630383	52630882	chr1	52795026	52795525	Nemp2|chr1:52795026-52795525	0.083239955893517	.	.
chr1	52630383	52630882	chr1	52955615	52956114	Nemp2|chr1:52955615-52956114	0.105311688075308	.	.
chr1	52726267	52726766	chr1	52578365	52578864	Mfsd6|chr1:52578365-52578864	0.105321371576203	.	.
chr1	52726267	52726766	chr1	52653331	52653830	Mfsd6|chr1:52653331-52653830	0.0800570078258916	.	.
chr1	52726267	52726766	chr1	52794379	52794878	Mfsd6|chr1:52794379-52794878	0.0749952906594769	.	.
chr1	52726267	52726766	chr1	52951458	52951957	Mfsd6|chr1:52951458-52951957	0.12564718100506	.	.
chr1	52726931	52727430	chr1	52288438	52288937	Mfsd6|chr1:52288438-52288937	0.106728744062776	.	.
chr1	52726931	52727430	chr1	52578365	52578864	Mfsd6|chr1:52578365-52578864	0.0778734025852725	.	.
chr1	52726931	52727430	chr1	52763907	52764406	Mfsd6|chr1:52763907-52764406	0.159372125172591	.	.
chr1	52726931	52727430	chr1	52764434	52764933	Mfsd6|chr1:52764434-52764933	0.0722052295067458	.	.
chr1	52726931	52727430	chr1	52801606	52802105	Mfsd6|chr1:52801606-52802105	0.0711374299062578	.	.
chr1	52726931	52727430	chr1	52960112	52960611	Mfsd6|chr1:52960112-52960611	0.108713802568166	.	.
chr1	52816845	52817344	chr1	52577847	52578346	Inpp1|chr1:52577847-52578346	0.178305440231334	.	.
chr1	52816845	52817344	chr1	52578365	52578864	Inpp1|chr1:52578365-52578864	0.129073961248065	.	.
chr1	52816845	52817344	chr1	52763907	52764406	Inpp1|chr1:52763907-52764406	0.20709511842932	.	.
chr1	52816845	52817344	chr1	52764434	52764933	Inpp1|chr1:52764434-52764933	0.131958092171801	.	.
chr1	52817513	52818012	chr1	52578365	52578864	Inpp1|chr1:52578365-52578864	0.140504570632206	.	.
chr1	52817513	52818012	chr1	52748191	52748690	Inpp1|chr1:52748191-52748690	0.108701044346871	.	.
chr1	52817513	52818012	chr1	52763907	52764406	Inpp1|chr1:52763907-52764406	0.0731465171920127	.	.
chr1	52817513	52818012	chr1	52764434	52764933	Inpp1|chr1:52764434-52764933	0.103364425399235	.	.
chr1	52817513	52818012	chr1	52854016	52854515	Inpp1|chr1:52854016-52854515	0.108715297415999	.	.
chr1	52817513	52818012	chr1	52951458	52951957	Inpp1|chr1:52951458-52951957	0.0685701743701504	.	.
chr1	52844734	52845233	chr1	52578365	52578864	Hibch|chr1:52578365-52578864	0.144074679373984	.	.
chr1	52844734	52845233	chr1	52763907	52764406	Hibch|chr1:52763907-52764406	0.239125518977729	.	.
chr1	52844734	52845233	chr1	52951973	52952472	Hibch|chr1:52951973-52952472	0.0965245735818828	.	.
chr1	52844734	52845233	chr1	52955102	52955601	Hibch|chr1:52955102-52955601	0.073997233908108	.	.
chr1	52844734	52845233	chr1	52955615	52956114	Hibch|chr1:52955615-52956114	0.0849049990648464	.	.
chr1	52844734	52845233	chr1	52960112	52960611	Hibch|chr1:52960112-52960611	0.27574732384424	.	.
chr1	53296806	53297305	chr1	53715382	53715881	Ormdl1|chr1:53715382-53715881	0.104570772300285	.	.
chr1	53296806	53297305	chr1	53715382	53715881	Pms1|chr1:53715382-53715881	0.104570772300285	.	.
chr1	53297308	53297807	chr1	53715382	53715881	Ormdl1|chr1:53715382-53715881	0.109095012112681	.	.
chr1	53297308	53297807	chr1	53715382	53715881	Pms1|chr1:53715382-53715881	0.109095012112681	.	.
chr1	53706596	53707095	chr1	53558330	53558829	Dnah7a|chr1:53558330-53558829	0.0815223783700167	.	.
chr1	53706596	53707095	chr1	53715382	53715881	Dnah7a|chr1:53715382-53715881	0.0674886708693912	.	.
chr1	53706596	53707095	chr1	53816528	53817027	Dnah7a|chr1:53816528-53817027	0.101077411753741	.	.
chr1	53706596	53707095	chr1	53845682	53846181	Dnah7a|chr1:53845682-53846181	0.113550933467414	.	.
chr1	53784098	53784597	chr1	53715382	53715881	Stk17b|chr1:53715382-53715881	0.177898349916129	.	.
chr1	53784098	53784597	chr1	53823241	53823740	Stk17b|chr1:53823241-53823740	0.0887303547405787	.	.
chr1	53784098	53784597	chr1	53845682	53846181	Stk17b|chr1:53845682-53846181	0.155768807234757	.	.
chr1	53784098	53784597	chr1	53856682	53857181	Stk17b|chr1:53856682-53857181	0.116275355195	.	.
chr1	53785040	53785539	chr1	53823748	53824247	Stk17b|chr1:53823748-53824247	0.090000762104779	.	.
chr1	53785040	53785539	chr1	53823748	53824247	Stk17b|chr1:53823748-53824247	0.0900007621047791	.	.
chr1	53785040	53785539	chr1	53838480	53838979	Stk17b|chr1:53838480-53838979	0.0907545360851	.	.
chr1	54194329	54194828	chr1	54443571	54444070	Hecw2|chr1:54443571-54444070	0.0707472156354096	.	.
chr1	54250459	54250958	chr1	54385399	54385898	Ccdc150|chr1:54385399-54385898	0.0886562364930729	.	.
chr1	54438767	54439266	chr1	54498561	54499060	Gtf3c3|chr1:54498561-54499060	0.126148339401162	.	.
chr1	54557443	54557942	chr1	54690573	54691072	Pgap1|chr1:54690573-54691072	0.0735683571106897	.	.
chr1	55026688	55027187	chr1	55028831	55029330	Sf3b1|chr1:55028831-55029330	0.0889445824652348	.	.
chr1	55026688	55027187	chr1	55383081	55383580	Sf3b1|chr1:55383081-55383580	0.100972078007902	.	.
chr1	55026688	55027187	chr1	55454006	55454505	Sf3b1|chr1:55454006-55454505	0.117661335561371	.	.
chr1	55027198	55027697	chr1	55028831	55029330	Sf3b1|chr1:55028831-55029330	0.0668686421891403	.	.
chr1	55027198	55027697	chr1	55058306	55058805	Sf3b1|chr1:55058306-55058805	0.0727429090700781	.	.
chr1	55027198	55027697	chr1	55161048	55161547	Sf3b1|chr1:55161048-55161547	0.0722223629952638	.	.
chr1	55052491	55052990	chr1	55028831	55029330	Coq10b|chr1:55028831-55029330	0.0820544852115936	.	.
chr1	55052491	55052990	chr1	55474936	55475435	Coq10b|chr1:55474936-55475435	0.0768818811916162	.	.
chr1	55052491	55052990	chr1	55489281	55489780	Coq10b|chr1:55489281-55489780	0.153856518689811	.	.
chr1	55053010	55053509	chr1	55418923	55419422	Coq10b|chr1:55418923-55419422	0.092117528053817	.	.
chr1	55053010	55053509	chr1	55437305	55437804	Coq10b|chr1:55437305-55437804	0.112489757098161	.	.
chr1	55087395	55087894	chr1	55044614	55045113	Hspd1|chr1:55044614-55045113	0.0955817466415935	.	.
chr1	55087395	55087894	chr1	55044614	55045113	Hspe1|chr1:55044614-55045113	0.0955817466415935	.	.
chr1	55087395	55087894	chr1	55210183	55210682	Hspd1|chr1:55210183-55210682	0.0697660292400236	.	.
chr1	55087395	55087894	chr1	55210183	55210682	Hspe1|chr1:55210183-55210682	0.0697660292400236	.	.
chr1	55087395	55087894	chr1	55221300	55221799	Hspd1|chr1:55221300-55221799	0.0869933739201898	.	.
chr1	55087395	55087894	chr1	55221300	55221799	Hspe1|chr1:55221300-55221799	0.0869933739201898	.	.
chr1	55087395	55087894	chr1	55404316	55404815	Hspd1|chr1:55404316-55404815	0.12419911740073	.	.
chr1	55087395	55087894	chr1	55404316	55404815	Hspe1|chr1:55404316-55404815	0.12419911740073	.	.
chr1	55087395	55087894	chr1	55418923	55419422	Hspd1|chr1:55418923-55419422	0.107926342653616	.	.
chr1	55087395	55087894	chr1	55418923	55419422	Hspe1|chr1:55418923-55419422	0.107926342653616	.	.
chr1	55087908	55088407	chr1	55058306	55058805	Hspd1|chr1:55058306-55058805	0.0821272053720678	.	.
chr1	55087908	55088407	chr1	55058306	55058805	Hspe1|chr1:55058306-55058805	0.0821272053720678	.	.
chr1	55087908	55088407	chr1	55418923	55419422	Hspd1|chr1:55418923-55419422	0.0819964558878295	.	.
chr1	55087908	55088407	chr1	55418923	55419422	Hspe1|chr1:55418923-55419422	0.0819964558878295	.	.
chr1	55087908	55088407	chr1	55474936	55475435	Hspd1|chr1:55474936-55475435	0.0867510030686351	.	.
chr1	55087908	55088407	chr1	55474936	55475435	Hspe1|chr1:55474936-55475435	0.0867510030686351	.	.
chr1	55087908	55088407	chr1	55488152	55488651	Hspd1|chr1:55488152-55488651	0.17476204309978	.	.
chr1	55087908	55088407	chr1	55488152	55488651	Hspe1|chr1:55488152-55488651	0.17476204309978	.	.
chr1	55130908	55131407	chr1	55404316	55404815	Mob4|chr1:55404316-55404815	0.0822435267106661	.	.
chr1	55225268	55225767	chr1	55028831	55029330	Gm10561|chr1:55028831-55029330	0.108292250850571	.	.
chr1	55226272	55226771	chr1	55044614	55045113	Gm10561|chr1:55044614-55045113	0.104277939758607	.	.
chr1	55226272	55226771	chr1	55044614	55045113	Rftn2|chr1:55044614-55045113	0.104277939758607	.	.
chr1	55226272	55226771	chr1	55383081	55383580	Gm10561|chr1:55383081-55383580	0.0914869386215078	.	.
chr1	55226272	55226771	chr1	55383081	55383580	Rftn2|chr1:55383081-55383580	0.0914869386215078	.	.
chr1	55226830	55227329	chr1	55221300	55221799	Gm10561|chr1:55221300-55221799	0.128719263279591	.	.
chr1	55226830	55227329	chr1	55221300	55221799	Rftn2|chr1:55221300-55221799	0.128719263279591	.	.
chr1	55226830	55227329	chr1	55404316	55404815	Gm10561|chr1:55404316-55404815	0.214034764338078	.	.
chr1	55226830	55227329	chr1	55404316	55404815	Rftn2|chr1:55404316-55404815	0.214034764338078	.	.
chr1	55226830	55227329	chr1	55437305	55437804	Gm10561|chr1:55437305-55437804	0.0983252067613821	.	.
chr1	55226830	55227329	chr1	55437305	55437804	Rftn2|chr1:55437305-55437804	0.0983252067613821	.	.
chr1	55236881	55237380	chr1	55044614	55045113	Mars2|chr1:55044614-55045113	0.190622696488032	.	.
chr1	55236881	55237380	chr1	55215276	55215775	Mars2|chr1:55215276-55215775	0.123284032061538	.	.
chr1	55236881	55237380	chr1	55239226	55239725	Mars2|chr1:55239226-55239725	0.0920495099892075	.	.
chr1	55236881	55237380	chr1	55404316	55404815	Mars2|chr1:55404316-55404815	0.108339876001876	.	.
chr1	55363229	55363728	chr1	55058306	55058805	Boll|chr1:55058306-55058805	0.0731440075919413	.	.
chr1	55363229	55363728	chr1	55488152	55488651	Boll|chr1:55488152-55488651	0.0675674323486702	.	.
chr1	55405572	55406071	chr1	55058306	55058805	Plcl1|chr1:55058306-55058805	0.133843783577835	.	.
chr1	55405572	55406071	chr1	55215276	55215775	Plcl1|chr1:55215276-55215775	0.101002726931089	.	.
chr1	55405572	55406071	chr1	55474936	55475435	Plcl1|chr1:55474936-55475435	0.112615485467071	.	.
chr1	55405572	55406071	chr1	55488152	55488651	Plcl1|chr1:55488152-55488651	0.138675164929424	.	.
chr1	56531380	56531879	chr1	56310248	56310747	Gm28240|chr1:56310248-56310747	0.103721594292074	.	.
chr1	56531380	56531879	chr1	56360405	56360904	Gm28240|chr1:56360405-56360904	0.193268383496044	.	.
chr1	56531380	56531879	chr1	56541590	56542089	Gm28240|chr1:56541590-56542089	0.0726068583038011	.	.
chr1	56531380	56531879	chr1	56833975	56834474	Gm28240|chr1:56833975-56834474	0.0841589581010494	.	.
chr1	56972152	56972651	chr1	56833975	56834474	9130024F11Rik|chr1:56833975-56834474	0.162767485146632	.	.
chr1	56972152	56972651	chr1	56972961	56973460	9130024F11Rik|chr1:56972961-56973460	0.15494590430896	.	.
chr1	56972152	56972651	chr1	56991459	56991958	9130024F11Rik|chr1:56991459-56991958	0.090606833026435	.	.
chr1	57377374	57377873	chr1	57224682	57225181	1700066M21Rik|chr1:57224682-57225181	0.074591053463149	.	.
chr1	57377374	57377873	chr1	57224682	57225181	4930558J18Rik|chr1:57224682-57225181	0.074591053463149	.	.
chr1	57377374	57377873	chr1	57430057	57430556	1700066M21Rik|chr1:57430057-57430556	0.0676440642454264	.	.
chr1	57377374	57377873	chr1	57430057	57430556	4930558J18Rik|chr1:57430057-57430556	0.0676440642454264	.	.
chr1	57377374	57377873	chr1	57613010	57613509	1700066M21Rik|chr1:57613010-57613509	0.121240292589499	.	.
chr1	57377374	57377873	chr1	57613010	57613509	4930558J18Rik|chr1:57613010-57613509	0.121240292589499	.	.
chr1	57377374	57377873	chr1	57674695	57675194	1700066M21Rik|chr1:57674695-57675194	0.153309226848482	.	.
chr1	57377374	57377873	chr1	57674695	57675194	4930558J18Rik|chr1:57674695-57675194	0.153309226848482	.	.
chr1	57406257	57406756	chr1	57394001	57394500	Maip1|chr1:57394001-57394500	0.0869251933623556	.	.
chr1	57406257	57406756	chr1	57394001	57394500	Maip1|chr1:57394001-57394500	0.0869251933623557	.	.
chr1	57406257	57406756	chr1	57394001	57394500	Tyw5|chr1:57394001-57394500	0.0869251933623556	.	.
chr1	57406257	57406756	chr1	57394001	57394500	Tyw5|chr1:57394001-57394500	0.0869251933623557	.	.
chr1	57406257	57406756	chr1	57430057	57430556	Maip1|chr1:57430057-57430556	0.0814800414391941	.	.
chr1	57406257	57406756	chr1	57430057	57430556	Tyw5|chr1:57430057-57430556	0.0814800414391941	.	.
chr1	57406257	57406756	chr1	57613717	57614216	Maip1|chr1:57613717-57614216	0.1300412082003	.	.
chr1	57406257	57406756	chr1	57613717	57614216	Tyw5|chr1:57613717-57614216	0.1300412082003	.	.
chr1	57406767	57407266	chr1	57612380	57612879	Maip1|chr1:57612380-57612879	0.071837115341946	.	.
chr1	57406767	57407266	chr1	57612380	57612879	Tyw5|chr1:57612380-57612879	0.071837115341946	.	.
chr1	57406767	57407266	chr1	57639004	57639503	Maip1|chr1:57639004-57639503	0.0682170499955183	.	.
chr1	57406767	57407266	chr1	57639004	57639503	Tyw5|chr1:57639004-57639503	0.0682170499955183	.	.
chr1	57406767	57407266	chr1	57674695	57675194	Maip1|chr1:57674695-57675194	0.0811918535829632	.	.
chr1	57406767	57407266	chr1	57674695	57675194	Tyw5|chr1:57674695-57675194	0.0811918535829632	.	.
chr1	57774846	57775345	chr1	57674695	57675194	Spats2l|chr1:57674695-57675194	0.070201373689856	.	.
chr1	57774846	57775345	chr1	57775384	57775883	Spats2l|chr1:57775384-57775883	0.248439380190969	.	.
chr1	57774846	57775345	chr1	57969827	57970326	Spats2l|chr1:57969827-57970326	0.107400021478386	.	.
chr1	57995689	57996188	chr1	57969827	57970326	Sgo2a|chr1:57969827-57970326	0.186676127594116	.	.
chr1	58030475	58030974	chr1	58031151	58031650	Aox1|chr1:58031151-58031650	0.431082928138016	.	.
chr1	58030475	58030974	chr1	58409729	58410228	Aox1|chr1:58409729-58410228	0.206136156661659	.	.
chr1	58392105	58392604	chr1	58409729	58410228	Bzw1|chr1:58409729-58410228	0.188505031734468	.	.
chr1	58392105	58392604	chr1	58712890	58713389	Bzw1|chr1:58712890-58713389	0.173608404430116	.	.
chr1	58392105	58392604	chr1	58720906	58721405	Bzw1|chr1:58720906-58721405	0.0892337454705799	.	.
chr1	58392105	58392604	chr1	58727914	58728413	Bzw1|chr1:58727914-58728413	0.0696201930925228	.	.
chr1	58392818	58393317	chr1	58289826	58290325	Bzw1|chr1:58289826-58290325	0.0949850020367304	.	.
chr1	58392818	58393317	chr1	58712342	58712841	Bzw1|chr1:58712342-58712841	0.0681020510590167	.	.
chr1	58392818	58393317	chr1	58727914	58728413	Bzw1|chr1:58727914-58728413	0.156002274013748	.	.
chr1	58423825	58424324	chr1	58296260	58296759	Clk1|chr1:58296260-58296759	0.0683458988380139	.	.
chr1	58423825	58424324	chr1	58652543	58653042	Clk1|chr1:58652543-58653042	0.0957181916423455	.	.
chr1	58423825	58424324	chr1	58712342	58712841	Clk1|chr1:58712342-58712841	0.161019766756472	.	.
chr1	58423825	58424324	chr1	58712890	58713389	Clk1|chr1:58712890-58713389	0.0931592875443427	.	.
chr1	58423825	58424324	chr1	58712890	58713389	Clk1|chr1:58712890-58713389	0.0931592875443428	.	.
chr1	58423825	58424324	chr1	58727914	58728413	Clk1|chr1:58727914-58728413	0.124558821408804	.	.
chr1	58445384	58445883	chr1	58409729	58410228	Nif3l1|chr1:58409729-58410228	0.0704954995689704	.	.
chr1	58445384	58445883	chr1	58409729	58410228	Ppil3|chr1:58409729-58410228	0.0704954995689704	.	.
chr1	58445384	58445883	chr1	58727008	58727507	Nif3l1|chr1:58727008-58727507	0.0840861443457343	.	.
chr1	58445384	58445883	chr1	58727008	58727507	Ppil3|chr1:58727008-58727507	0.0840861443457343	.	.
chr1	58445384	58445883	chr1	58727914	58728413	Nif3l1|chr1:58727914-58728413	0.0771816416554023	.	.
chr1	58445384	58445883	chr1	58727914	58728413	Ppil3|chr1:58727914-58728413	0.0771816416554023	.	.
chr1	58504734	58505233	chr1	58450444	58450943	Gm15834|chr1:58450444-58450943	0.098797126685827	.	.
chr1	58504734	58505233	chr1	58450444	58450943	Orc2|chr1:58450444-58450943	0.098797126685827	.	.
chr1	58504734	58505233	chr1	58677513	58678012	Gm15834|chr1:58677513-58678012	0.131724213824159	.	.
chr1	58504734	58505233	chr1	58677513	58678012	Orc2|chr1:58677513-58678012	0.131724213824159	.	.
chr1	58504734	58505233	chr1	58712342	58712841	Gm15834|chr1:58712342-58712841	0.0906666941722417	.	.
chr1	58504734	58505233	chr1	58712342	58712841	Orc2|chr1:58712342-58712841	0.0906666941722417	.	.
chr1	58504734	58505233	chr1	58802298	58802797	Gm15834|chr1:58802298-58802797	0.174413609364505	.	.
chr1	58504734	58505233	chr1	58802298	58802797	Orc2|chr1:58802298-58802797	0.174413609364505	.	.
chr1	58504734	58505233	chr1	58953663	58954162	Gm15834|chr1:58953663-58954162	0.120742450538544	.	.
chr1	58504734	58505233	chr1	58953663	58954162	Orc2|chr1:58953663-58954162	0.120742450538544	.	.
chr1	58504734	58505233	chr1	58989822	58990321	Gm15834|chr1:58989822-58990321	0.0942478043552609	.	.
chr1	58504734	58505233	chr1	58989822	58990321	Orc2|chr1:58989822-58990321	0.0942478043552609	.	.
chr1	58586034	58586533	chr1	58415452	58415951	Fam126b|chr1:58415452-58415951	0.0824898969433569	.	.
chr1	58586034	58586533	chr1	58415452	58415951	Ndufb3|chr1:58415452-58415951	0.0824898969433569	.	.
chr1	58586034	58586533	chr1	58617773	58618272	Fam126b|chr1:58617773-58618272	0.0814723529238341	.	.
chr1	58586034	58586533	chr1	58617773	58618272	Ndufb3|chr1:58617773-58618272	0.0814723529238341	.	.
chr1	58586034	58586533	chr1	58618279	58618778	Fam126b|chr1:58618279-58618778	0.0904268058355052	.	.
chr1	58586034	58586533	chr1	58618279	58618778	Ndufb3|chr1:58618279-58618778	0.0904268058355052	.	.
chr1	58586034	58586533	chr1	58677513	58678012	Fam126b|chr1:58677513-58678012	0.130070780770437	.	.
chr1	58586034	58586533	chr1	58677513	58678012	Ndufb3|chr1:58677513-58678012	0.130070780770437	.	.
chr1	58586034	58586533	chr1	58727008	58727507	Fam126b|chr1:58727008-58727507	0.0999945200393116	.	.
chr1	58586034	58586533	chr1	58727008	58727507	Ndufb3|chr1:58727008-58727507	0.0999945200393116	.	.
chr1	58586034	58586533	chr1	58733959	58734458	Fam126b|chr1:58733959-58734458	0.0766245042147586	.	.
chr1	58586034	58586533	chr1	58733959	58734458	Ndufb3|chr1:58733959-58734458	0.0766245042147586	.	.
chr1	58586034	58586533	chr1	58761489	58761988	Fam126b|chr1:58761489-58761988	0.0853086893864802	.	.
chr1	58586034	58586533	chr1	58761489	58761988	Ndufb3|chr1:58761489-58761988	0.0853086893864802	.	.
chr1	58586034	58586533	chr1	58994642	58995141	Fam126b|chr1:58994642-58995141	0.0707303400596684	.	.
chr1	58586034	58586533	chr1	58994642	58995141	Ndufb3|chr1:58994642-58995141	0.0707303400596684	.	.
chr1	58586552	58587051	chr1	58415452	58415951	Fam126b|chr1:58415452-58415951	0.168620096661565	.	.
chr1	58586552	58587051	chr1	58415452	58415951	Ndufb3|chr1:58415452-58415951	0.168620096661565	.	.
chr1	58586552	58587051	chr1	58677513	58678012	Fam126b|chr1:58677513-58678012	0.121621453149487	.	.
chr1	58586552	58587051	chr1	58677513	58678012	Ndufb3|chr1:58677513-58678012	0.121621453149487	.	.
chr1	58586552	58587051	chr1	58712342	58712841	Fam126b|chr1:58712342-58712841	0.125218257564956	.	.
chr1	58586552	58587051	chr1	58712342	58712841	Ndufb3|chr1:58712342-58712841	0.125218257564956	.	.
chr1	58586552	58587051	chr1	58727008	58727507	Fam126b|chr1:58727008-58727507	0.139013982524939	.	.
chr1	58586552	58587051	chr1	58727008	58727507	Ndufb3|chr1:58727008-58727507	0.139013982524939	.	.
chr1	58586552	58587051	chr1	58733959	58734458	Fam126b|chr1:58733959-58734458	0.0826017668287287	.	.
chr1	58586552	58587051	chr1	58733959	58734458	Ndufb3|chr1:58733959-58734458	0.0826017668287287	.	.
chr1	58586552	58587051	chr1	58761489	58761988	Fam126b|chr1:58761489-58761988	0.110276070717933	.	.
chr1	58586552	58587051	chr1	58761489	58761988	Ndufb3|chr1:58761489-58761988	0.110276070717933	.	.
chr1	58586552	58587051	chr1	58995279	58995778	Fam126b|chr1:58995279-58995778	0.176504512604762	.	.
chr1	58586552	58587051	chr1	58995279	58995778	Ndufb3|chr1:58995279-58995778	0.176504512604762	.	.
chr1	58695760	58696259	chr1	58716256	58716755	Flacc1|chr1:58716256-58716755	0.0733967483727191	.	.
chr1	58695760	58696259	chr1	58724291	58724790	Flacc1|chr1:58724291-58724790	0.072091083327474	.	.
chr1	58695760	58696259	chr1	58743208	58743707	Flacc1|chr1:58743208-58743707	0.0814995192658017	.	.
chr1	58695760	58696259	chr1	58773248	58773747	Flacc1|chr1:58773248-58773747	0.11638939354641	.	.
chr1	58695760	58696259	chr1	58773850	58774349	Flacc1|chr1:58773850-58774349	0.0932626169214632	.	.
chr1	58695760	58696259	chr1	58797314	58797813	Flacc1|chr1:58797314-58797813	0.112121893259874	.	.
chr1	58710970	58711469	chr1	58677513	58678012	Cflar|chr1:58677513-58678012	0.119152766225399	.	.
chr1	58710970	58711469	chr1	58712890	58713389	Cflar|chr1:58712890-58713389	0.0973669022862145	.	.
chr1	58710970	58711469	chr1	58727008	58727507	Cflar|chr1:58727008-58727507	0.165219105520785	.	.
chr1	58710970	58711469	chr1	58761489	58761988	Cflar|chr1:58761489-58761988	0.104702579209491	.	.
chr1	58710970	58711469	chr1	58773850	58774349	Cflar|chr1:58773850-58774349	0.155957367796392	.	.
chr1	58710970	58711469	chr1	58797314	58797813	Cflar|chr1:58797314-58797813	0.13003034843682	.	.
chr1	58711489	58711988	chr1	58289826	58290325	Cflar|chr1:58289826-58290325	0.0784209971581631	.	.
chr1	58711489	58711988	chr1	58652543	58653042	Cflar|chr1:58652543-58653042	0.0989919988476106	.	.
chr1	58711489	58711988	chr1	58678246	58678745	Cflar|chr1:58678246-58678745	0.112963124435424	.	.
chr1	58711489	58711988	chr1	58697550	58698049	Cflar|chr1:58697550-58698049	0.0698056263149591	.	.
chr1	58711489	58711988	chr1	58712342	58712841	Cflar|chr1:58712342-58712841	0.0735886953251012	.	.
chr1	58711489	58711988	chr1	58733959	58734458	Cflar|chr1:58733959-58734458	0.0673588692654731	.	.
chr1	58711489	58711988	chr1	58773850	58774349	Cflar|chr1:58773850-58774349	0.147839688131843	.	.
chr1	58795175	58795674	chr1	58697550	58698049	Casp8|chr1:58697550-58698049	0.138068804979603	.	.
chr1	58795175	58795674	chr1	58712890	58713389	Casp8|chr1:58712890-58713389	0.106236701704251	.	.
chr1	58795175	58795674	chr1	58761489	58761988	Casp8|chr1:58761489-58761988	0.115345315092492	.	.
chr1	58795175	58795674	chr1	58802298	58802797	Casp8|chr1:58802298-58802797	0.132564304861241	.	.
chr1	58795175	58795674	chr1	59142729	59143228	Casp8|chr1:59142729-59143228	0.127795125329611	.	.
chr1	58972763	58973262	chr1	58617773	58618272	Stradb|chr1:58617773-58618272	0.0743186123404414	.	.
chr1	58972763	58973262	chr1	58617773	58618272	Stradb|chr1:58617773-58618272	0.0743186123404415	.	.
chr1	58972763	58973262	chr1	58617773	58618272	Trak2|chr1:58617773-58618272	0.0743186123404414	.	.
chr1	58972763	58973262	chr1	58617773	58618272	Trak2|chr1:58617773-58618272	0.0743186123404415	.	.
chr1	58972763	58973262	chr1	58677513	58678012	Stradb|chr1:58677513-58678012	0.0686089479251501	.	.
chr1	58972763	58973262	chr1	58677513	58678012	Trak2|chr1:58677513-58678012	0.0686089479251501	.	.
chr1	58972763	58973262	chr1	58697550	58698049	Stradb|chr1:58697550-58698049	0.119179053940726	.	.
chr1	58972763	58973262	chr1	58697550	58698049	Trak2|chr1:58697550-58698049	0.119179053940726	.	.
chr1	58972763	58973262	chr1	58727008	58727507	Stradb|chr1:58727008-58727507	0.116736138788719	.	.
chr1	58972763	58973262	chr1	58727008	58727507	Trak2|chr1:58727008-58727507	0.116736138788719	.	.
chr1	58972763	58973262	chr1	58761489	58761988	Stradb|chr1:58761489-58761988	0.0910759351442161	.	.
chr1	58972763	58973262	chr1	58761489	58761988	Stradb|chr1:58761489-58761988	0.0910759351442162	.	.
chr1	58972763	58973262	chr1	58761489	58761988	Trak2|chr1:58761489-58761988	0.0910759351442161	.	.
chr1	58972763	58973262	chr1	58761489	58761988	Trak2|chr1:58761489-58761988	0.0910759351442162	.	.
chr1	58973284	58973783	chr1	58712342	58712841	Stradb|chr1:58712342-58712841	0.165415921000756	.	.
chr1	58973284	58973783	chr1	58712342	58712841	Trak2|chr1:58712342-58712841	0.165415921000756	.	.
chr1	58973284	58973783	chr1	58727914	58728413	Stradb|chr1:58727914-58728413	0.0852657655920966	.	.
chr1	58973284	58973783	chr1	58727914	58728413	Trak2|chr1:58727914-58728413	0.0852657655920966	.	.
chr1	58973284	58973783	chr1	58744514	58745013	Stradb|chr1:58744514-58745013	0.124437428147033	.	.
chr1	58973284	58973783	chr1	58744514	58745013	Trak2|chr1:58744514-58745013	0.124437428147033	.	.
chr1	58973284	58973783	chr1	58989822	58990321	Stradb|chr1:58989822-58990321	0.164054993173118	.	.
chr1	58973284	58973783	chr1	58989822	58990321	Trak2|chr1:58989822-58990321	0.164054993173118	.	.
chr1	58973284	58973783	chr1	58994642	58995141	Stradb|chr1:58994642-58995141	0.0719750545159658	.	.
chr1	58973284	58973783	chr1	58994642	58995141	Trak2|chr1:58994642-58995141	0.0719750545159658	.	.
chr1	58973284	58973783	chr1	58995279	58995778	Stradb|chr1:58995279-58995778	0.100380837255542	.	.
chr1	58973284	58973783	chr1	58995279	58995778	Trak2|chr1:58995279-58995778	0.100380837255542	.	.
chr1	59119578	59120077	chr1	58797314	58797813	G730003C15Rik|chr1:58797314-58797813	0.148577347000585	.	.
chr1	59119578	59120077	chr1	58797314	58797813	Tmem237|chr1:58797314-58797813	0.148577347000585	.	.
chr1	59119578	59120077	chr1	58802298	58802797	G730003C15Rik|chr1:58802298-58802797	0.104204797887228	.	.
chr1	59119578	59120077	chr1	58802298	58802797	Tmem237|chr1:58802298-58802797	0.104204797887228	.	.
chr1	59119578	59120077	chr1	58989822	58990321	G730003C15Rik|chr1:58989822-58990321	0.101900862006444	.	.
chr1	59119578	59120077	chr1	58989822	58990321	Tmem237|chr1:58989822-58990321	0.101900862006444	.	.
chr1	59119578	59120077	chr1	58994642	58995141	G730003C15Rik|chr1:58994642-58995141	0.0786332536741248	.	.
chr1	59119578	59120077	chr1	58994642	58995141	Tmem237|chr1:58994642-58995141	0.0786332536741248	.	.
chr1	59119578	59120077	chr1	58995279	58995778	G730003C15Rik|chr1:58995279-58995778	0.0812878840247062	.	.
chr1	59119578	59120077	chr1	58995279	58995778	Tmem237|chr1:58995279-58995778	0.0812878840247062	.	.
chr1	59119578	59120077	chr1	59316631	59317130	G730003C15Rik|chr1:59316631-59317130	0.110500390601103	.	.
chr1	59119578	59120077	chr1	59316631	59317130	Tmem237|chr1:59316631-59317130	0.110500390601103	.	.
chr1	59119578	59120077	chr1	59470952	59471451	G730003C15Rik|chr1:59470952-59471451	0.128056171101347	.	.
chr1	59119578	59120077	chr1	59470952	59471451	Tmem237|chr1:59470952-59471451	0.128056171101347	.	.
chr1	59119578	59120077	chr1	59472759	59473258	G730003C15Rik|chr1:59472759-59473258	0.0839962628190026	.	.
chr1	59119578	59120077	chr1	59472759	59473258	Tmem237|chr1:59472759-59473258	0.0839962628190026	.	.
chr1	59237006	59237505	chr1	58773248	58773747	Als2|chr1:58773248-58773747	0.0859718007234644	.	.
chr1	59237006	59237505	chr1	59253445	59253944	Als2|chr1:59253445-59253944	0.135819048118146	.	.
chr1	59237006	59237505	chr1	59458815	59459314	Als2|chr1:59458815-59459314	0.105759274318913	.	.
chr1	59237006	59237505	chr1	59470952	59471451	Als2|chr1:59470952-59471451	0.0684653465669482	.	.
chr1	59237895	59238394	chr1	58761489	58761988	Als2|chr1:58761489-58761988	0.17404340345577	.	.
chr1	59237895	59238394	chr1	58897489	58897988	Als2|chr1:58897489-58897988	0.11213396291402	.	.
chr1	59237895	59238394	chr1	58953663	58954162	Als2|chr1:58953663-58954162	0.0892601175024908	.	.
chr1	59237895	59238394	chr1	58953663	58954162	Als2|chr1:58953663-58954162	0.0892601175024909	.	.
chr1	59237895	59238394	chr1	58956193	58956692	Als2|chr1:58956193-58956692	0.130215033975324	.	.
chr1	59237895	59238394	chr1	59465581	59466080	Als2|chr1:59465581-59466080	0.090993369331441	.	.
chr1	59481835	59482334	chr1	59253445	59253944	Fzd7|chr1:59253445-59253944	0.123838940752637	.	.
chr1	59481835	59482334	chr1	59465581	59466080	Fzd7|chr1:59465581-59466080	0.0829115240454351	.	.
chr1	59481835	59482334	chr1	59465581	59466080	Fzd7|chr1:59465581-59466080	0.0829115240454352	.	.
chr1	59481835	59482334	chr1	59565745	59566244	Fzd7|chr1:59565745-59566244	0.0876365592086593	.	.
chr1	59481835	59482334	chr1	59565745	59566244	Fzd7|chr1:59565745-59566244	0.0876365592086594	.	.
chr1	59481835	59482334	chr1	59593656	59594155	Fzd7|chr1:59593656-59594155	0.088566834459728	.	.
chr1	59481835	59482334	chr1	59608249	59608748	Fzd7|chr1:59608249-59608748	0.103604120528452	.	.
chr1	59481835	59482334	chr1	59623298	59623797	Fzd7|chr1:59623298-59623797	0.072020352783053	.	.
chr1	59481835	59482334	chr1	59634496	59634995	Fzd7|chr1:59634496-59634995	0.113954643486672	.	.
chr1	59481835	59482334	chr1	59703882	59704381	Fzd7|chr1:59703882-59704381	0.110431673307368	.	.
chr1	59516242	59516741	chr1	59789716	59790215	Gm973|chr1:59789716-59790215	0.074627925662664	.	.
chr1	59550254	59550753	chr1	59553669	59554168	Gm28411|chr1:59553669-59554168	0.111712805059567	.	.
chr1	59550254	59550753	chr1	59584561	59585060	Gm28411|chr1:59584561-59585060	0.0800557539390516	.	.
chr1	59550254	59550753	chr1	59633966	59634465	Gm28411|chr1:59633966-59634465	0.08537054084521	.	.
chr1	59550254	59550753	chr1	59633966	59634465	Gm28411|chr1:59633966-59634465	0.0853705408452101	.	.
chr1	59550254	59550753	chr1	59789716	59790215	Gm28411|chr1:59789716-59790215	0.105391092598217	.	.
chr1	59669977	59670476	chr1	59895373	59895872	Sumo1|chr1:59895373-59895872	0.0754864462774358	.	.
chr1	59670565	59671064	chr1	59458815	59459314	Sumo1|chr1:59458815-59459314	0.0868341540443336	.	.
chr1	59670565	59671064	chr1	59633035	59633534	Sumo1|chr1:59633035-59633534	0.108494235650728	.	.
chr1	59670565	59671064	chr1	59895373	59895872	Sumo1|chr1:59895373-59895872	0.109883310981075	.	.
chr1	59670565	59671064	chr1	59899192	59899691	Sumo1|chr1:59899192-59899691	0.125969915328199	.	.
chr1	59684706	59685205	chr1	59470952	59471451	Nop58|chr1:59470952-59471451	0.145551215854915	.	.
chr1	59684706	59685205	chr1	59593656	59594155	Nop58|chr1:59593656-59594155	0.0829026275477382	.	.
chr1	59684706	59685205	chr1	59613787	59614286	Nop58|chr1:59613787-59614286	0.185772515863923	.	.
chr1	59684706	59685205	chr1	59734055	59734554	Nop58|chr1:59734055-59734554	0.0917834643277046	.	.
chr1	59684706	59685205	chr1	59918896	59919395	Nop58|chr1:59918896-59919395	0.157067521406828	.	.
chr1	59684706	59685205	chr1	59921235	59921734	Nop58|chr1:59921235-59921734	0.0711405016260633	.	.
chr1	59762644	59763143	chr1	59623298	59623797	Bmpr2|chr1:59623298-59623797	0.120543024877431	.	.
chr1	59762644	59763143	chr1	60015729	60016228	Bmpr2|chr1:60015729-60016228	0.077696587712805	.	.
chr1	59763159	59763658	chr1	59633035	59633534	Bmpr2|chr1:59633035-59633534	0.15970554392961	.	.
chr1	59763159	59763658	chr1	60015729	60016228	Bmpr2|chr1:60015729-60016228	0.0746119431270251	.	.
chr1	59763159	59763658	chr1	60015729	60016228	Bmpr2|chr1:60015729-60016228	0.0746119431270252	.	.
chr1	59763681	59764180	chr1	59584561	59585060	Bmpr2|chr1:59584561-59585060	0.0823806394019536	.	.
chr1	59763681	59764180	chr1	59593656	59594155	Bmpr2|chr1:59593656-59594155	0.118537332833121	.	.
chr1	59763681	59764180	chr1	59608249	59608748	Bmpr2|chr1:59608249-59608748	0.157738349715251	.	.
chr1	59763681	59764180	chr1	59703882	59704381	Bmpr2|chr1:59703882-59704381	0.0859151107127708	.	.
chr1	59763681	59764180	chr1	59899192	59899691	Bmpr2|chr1:59899192-59899691	0.072023524502746	.	.
chr1	59763681	59764180	chr1	59918896	59919395	Bmpr2|chr1:59918896-59919395	0.0666912310466998	.	.
chr1	59912662	59913161	chr1	59623298	59623797	Fam117b|chr1:59623298-59623797	0.146857433149784	.	.
chr1	59912662	59913161	chr1	59633035	59633534	Fam117b|chr1:59633035-59633534	0.140684794114799	.	.
chr1	59912662	59913161	chr1	59830238	59830737	Fam117b|chr1:59830238-59830737	0.101536141273713	.	.
chr1	59912662	59913161	chr1	59895373	59895872	Fam117b|chr1:59895373-59895872	0.137192471926439	.	.
chr1	59912662	59913161	chr1	59899192	59899691	Fam117b|chr1:59899192-59899691	0.0703791791009441	.	.
chr1	59912662	59913161	chr1	59913763	59914262	Fam117b|chr1:59913763-59914262	0.167219484732855	.	.
chr1	59913211	59913710	chr1	59593656	59594155	Fam117b|chr1:59593656-59594155	0.105269670572798	.	.
chr1	59913211	59913710	chr1	59603862	59604361	Fam117b|chr1:59603862-59604361	0.105123026302601	.	.
chr1	59913211	59913710	chr1	59633035	59633534	Fam117b|chr1:59633035-59633534	0.148970092388408	.	.
chr1	59913211	59913710	chr1	59789716	59790215	Fam117b|chr1:59789716-59790215	0.0886884649771133	.	.
chr1	59913211	59913710	chr1	59895373	59895872	Fam117b|chr1:59895373-59895872	0.159372144866882	.	.
chr1	59913211	59913710	chr1	59913763	59914262	Fam117b|chr1:59913763-59914262	0.345856911095072	.	.
chr1	60042424	60042923	chr1	59899192	59899691	Ica1l|chr1:59899192-59899691	0.0814096760633548	.	.
chr1	60097393	60097892	chr1	59918896	59919395	Carf|chr1:59918896-59919395	0.138669303929603	.	.
chr1	60097393	60097892	chr1	59921235	59921734	Carf|chr1:59921235-59921734	0.0936134021351813	.	.
chr1	60097393	60097892	chr1	59967234	59967733	Carf|chr1:59967234-59967733	0.119583530150615	.	.
chr1	60097393	60097892	chr1	59997341	59997840	Carf|chr1:59997341-59997840	0.130137097787906	.	.
chr1	60097393	60097892	chr1	60158400	60158899	Carf|chr1:60158400-60158899	0.0670709390393096	.	.
chr1	60097980	60098479	chr1	59789716	59790215	Carf|chr1:59789716-59790215	0.0933890954598022	.	.
chr1	60097980	60098479	chr1	59789716	59790215	Wdr12|chr1:59789716-59790215	0.0933890954598022	.	.
chr1	60097980	60098479	chr1	59895373	59895872	Carf|chr1:59895373-59895872	0.14017844617571	.	.
chr1	60097980	60098479	chr1	59895373	59895872	Wdr12|chr1:59895373-59895872	0.14017844617571	.	.
chr1	60097980	60098479	chr1	59899192	59899691	Carf|chr1:59899192-59899691	0.137454014645992	.	.
chr1	60097980	60098479	chr1	59899192	59899691	Wdr12|chr1:59899192-59899691	0.137454014645992	.	.
chr1	60097980	60098479	chr1	59913763	59914262	Carf|chr1:59913763-59914262	0.0769198325641768	.	.
chr1	60097980	60098479	chr1	59913763	59914262	Wdr12|chr1:59913763-59914262	0.0769198325641768	.	.
chr1	60098487	60098986	chr1	59789716	59790215	Carf|chr1:59789716-59790215	0.0984960269018668	.	.
chr1	60098487	60098986	chr1	59789716	59790215	Wdr12|chr1:59789716-59790215	0.0984960269018668	.	.
chr1	60098487	60098986	chr1	59913763	59914262	Carf|chr1:59913763-59914262	0.154442796049097	.	.
chr1	60098487	60098986	chr1	59913763	59914262	Wdr12|chr1:59913763-59914262	0.154442796049097	.	.
chr1	60098487	60098986	chr1	60015729	60016228	Carf|chr1:60015729-60016228	0.0911951576483073	.	.
chr1	60098487	60098986	chr1	60015729	60016228	Wdr12|chr1:60015729-60016228	0.0911951576483073	.	.
chr1	60098487	60098986	chr1	60422562	60423061	Carf|chr1:60422562-60423061	0.0868525063957036	.	.
chr1	60098487	60098986	chr1	60422562	60423061	Wdr12|chr1:60422562-60423061	0.0868525063957036	.	.
chr1	60098487	60098986	chr1	60428793	60429292	Carf|chr1:60428793-60429292	0.0839618816313293	.	.
chr1	60098487	60098986	chr1	60428793	60429292	Wdr12|chr1:60428793-60429292	0.0839618816313293	.	.
chr1	60180257	60180756	chr1	59789716	59790215	Nbeal1|chr1:59789716-59790215	0.0706789416536302	.	.
chr1	60180257	60180756	chr1	59830238	59830737	Nbeal1|chr1:59830238-59830737	0.0684698987690388	.	.
chr1	60180257	60180756	chr1	59899192	59899691	Nbeal1|chr1:59899192-59899691	0.0803835912000885	.	.
chr1	60180257	60180756	chr1	59903953	59904452	Nbeal1|chr1:59903953-59904452	0.143137280989453	.	.
chr1	60342754	60343253	chr1	60070680	60071179	Cyp20a1|chr1:60070680-60071179	0.14203674684435	.	.
chr1	60342754	60343253	chr1	60423858	60424357	Cyp20a1|chr1:60423858-60424357	0.162284998679529	.	.
chr1	60342754	60343253	chr1	60579717	60580216	Cyp20a1|chr1:60579717-60580216	0.102853059356791	.	.
chr1	60342754	60343253	chr1	60627747	60628246	Cyp20a1|chr1:60627747-60628246	0.181666247376059	.	.
chr1	60343314	60343813	chr1	60070680	60071179	Cyp20a1|chr1:60070680-60071179	0.1272566796786	.	.
chr1	60343314	60343813	chr1	60423858	60424357	Cyp20a1|chr1:60423858-60424357	0.090987703803543	.	.
chr1	60343314	60343813	chr1	60428793	60429292	Cyp20a1|chr1:60428793-60429292	0.0889919808067562	.	.
chr1	60343314	60343813	chr1	60450149	60450648	Cyp20a1|chr1:60450149-60450648	0.116873050844785	.	.
chr1	60343314	60343813	chr1	60627747	60628246	Cyp20a1|chr1:60627747-60628246	0.181393794390922	.	.
chr1	60409462	60409961	chr1	60015729	60016228	Abi2|chr1:60015729-60016228	0.0671613621792108	.	.
chr1	60409462	60409961	chr1	60016294	60016793	Abi2|chr1:60016294-60016793	0.106852300527061	.	.
chr1	60409462	60409961	chr1	60422562	60423061	Abi2|chr1:60422562-60423061	0.102032251594189	.	.
chr1	60409462	60409961	chr1	60579717	60580216	Abi2|chr1:60579717-60580216	0.180186888573528	.	.
chr1	60565982	60566481	chr1	60519844	60520343	Raph1|chr1:60519844-60520343	0.0717755960887124	.	.
chr1	60565982	60566481	chr1	60662267	60662766	Raph1|chr1:60662267-60662766	0.0716998172017826	.	.
chr1	60565982	60566481	chr1	60662267	60662766	Raph1|chr1:60662267-60662766	0.0716998172017827	.	.
chr1	60565982	60566481	chr1	60824179	60824678	Raph1|chr1:60824179-60824678	0.0702848890241829	.	.
chr1	60565982	60566481	chr1	60852304	60852803	Raph1|chr1:60852304-60852803	0.0934461135531548	.	.
chr1	60565982	60566481	chr1	60916130	60916629	Raph1|chr1:60916130-60916629	0.0932629088767041	.	.
chr1	60566593	60567092	chr1	60423858	60424357	Raph1|chr1:60423858-60424357	0.149739915614291	.	.
chr1	60566593	60567092	chr1	60447863	60448362	Raph1|chr1:60447863-60448362	0.0901867579580429	.	.
chr1	60566593	60567092	chr1	60912951	60913450	Raph1|chr1:60912951-60913450	0.0819149158126389	.	.
chr1	60566593	60567092	chr1	60960485	60960984	Raph1|chr1:60960485-60960984	0.0715330455934427	.	.
chr1	61638558	61639057	chr1	61772009	61772508	Pard3b|chr1:61772009-61772508	0.0705815361886257	.	.
chr1	61638558	61639057	chr1	61854506	61855005	Pard3b|chr1:61854506-61855005	0.0993611523540144	.	.
chr1	61639276	61639775	chr1	61772009	61772508	Pard3b|chr1:61772009-61772508	0.105392111802514	.	.
chr1	61639276	61639775	chr1	61924923	61925422	Pard3b|chr1:61924923-61925422	0.110915497131269	.	.
chr1	63113269	63113768	chr1	62766752	62767251	Ino80dos|chr1:62766752-62767251	0.136434492414493	.	.
chr1	63114071	63114570	chr1	62766752	62767251	Ino80d|chr1:62766752-62767251	0.0985574848219295	.	.
chr1	63114071	63114570	chr1	62770531	62771030	Ino80d|chr1:62770531-62771030	0.0690221699153013	.	.
chr1	63114071	63114570	chr1	62786205	62786704	Ino80d|chr1:62786205-62786704	0.126909694405032	.	.
chr1	63114071	63114570	chr1	62795481	62795980	Ino80d|chr1:62795481-62795980	0.0917206766748958	.	.
chr1	63114071	63114570	chr1	62929460	62929959	Ino80d|chr1:62929460-62929959	0.129595926466743	.	.
chr1	63114071	63114570	chr1	62964231	62964730	Ino80d|chr1:62964231-62964730	0.223196547020133	.	.
chr1	63114071	63114570	chr1	63129822	63130321	Ino80d|chr1:63129822-63130321	0.0877392074752533	.	.
chr1	63176509	63177008	chr1	62964231	62964730	Eef1b2|chr1:62964231-62964730	0.0865154494522585	.	.
chr1	63176509	63177008	chr1	62964231	62964730	Ndufs1|chr1:62964231-62964730	0.0865154494522585	.	.
chr1	63176509	63177008	chr1	63049966	63050465	Eef1b2|chr1:63049966-63050465	0.0883492766522891	.	.
chr1	63176509	63177008	chr1	63049966	63050465	Ndufs1|chr1:63049966-63050465	0.0883492766522891	.	.
chr1	63176509	63177008	chr1	63129822	63130321	Eef1b2|chr1:63129822-63130321	0.129003031621046	.	.
chr1	63176509	63177008	chr1	63129822	63130321	Ndufs1|chr1:63129822-63130321	0.129003031621046	.	.
chr1	63176509	63177008	chr1	63130330	63130829	Eef1b2|chr1:63130330-63130829	0.106513413320724	.	.
chr1	63176509	63177008	chr1	63130330	63130829	Ndufs1|chr1:63130330-63130829	0.106513413320724	.	.
chr1	63177053	63177552	chr1	62786205	62786704	Eef1b2|chr1:62786205-62786704	0.0972467125766432	.	.
chr1	63177053	63177552	chr1	62786205	62786704	Ndufs1|chr1:62786205-62786704	0.0972467125766432	.	.
chr1	63177053	63177552	chr1	63129822	63130321	Eef1b2|chr1:63129822-63130321	0.0905285775655269	.	.
chr1	63177053	63177552	chr1	63129822	63130321	Ndufs1|chr1:63129822-63130321	0.0905285775655269	.	.
chr1	63445671	63446170	chr1	63437494	63437993	Adam23|chr1:63437494-63437993	0.261290743081317	.	.
chr1	63729868	63730367	chr1	63437494	63437993	Fastkd2|chr1:63437494-63437993	0.137712339254272	.	.
chr1	63729868	63730367	chr1	63437494	63437993	Mdh1b|chr1:63437494-63437993	0.137712339254272	.	.
chr1	63729868	63730367	chr1	63459117	63459616	Fastkd2|chr1:63459117-63459616	0.13485457167855	.	.
chr1	63729868	63730367	chr1	63459117	63459616	Mdh1b|chr1:63459117-63459616	0.13485457167855	.	.
chr1	63730384	63730883	chr1	63437494	63437993	Fastkd2|chr1:63437494-63437993	0.0814510689752909	.	.
chr1	63730384	63730883	chr1	63437494	63437993	Mdh1b|chr1:63437494-63437993	0.0814510689752909	.	.
chr1	64956569	64957068	chr1	64918638	64919137	Plekhm3|chr1:64918638-64919137	0.0939223511619492	.	.
chr1	64956569	64957068	chr1	64925603	64926102	Plekhm3|chr1:64925603-64926102	0.075307915049522	.	.
chr1	64956569	64957068	chr1	65090350	65090849	Plekhm3|chr1:65090350-65090849	0.0862840109726445	.	.
chr1	64956569	64957068	chr1	65112748	65113247	Plekhm3|chr1:65112748-65113247	0.231235677558718	.	.
chr1	64956569	64957068	chr1	65237642	65238141	Plekhm3|chr1:65237642-65238141	0.0998238884189592	.	.
chr1	65186396	65186895	chr1	64753113	64753612	Idh1|chr1:64753113-64753612	0.0985117808863292	.	.
chr1	65186396	65186895	chr1	64753113	64753612	Pikfyve|chr1:64753113-64753612	0.0985117808863292	.	.
chr1	65186396	65186895	chr1	64795133	64795632	Idh1|chr1:64795133-64795632	0.11328862461059	.	.
chr1	65186396	65186895	chr1	64795133	64795632	Pikfyve|chr1:64795133-64795632	0.11328862461059	.	.
chr1	65186396	65186895	chr1	64797161	64797660	Idh1|chr1:64797161-64797660	0.10151847718211	.	.
chr1	65186396	65186895	chr1	64797161	64797660	Pikfyve|chr1:64797161-64797660	0.10151847718211	.	.
chr1	65186396	65186895	chr1	64823545	64824044	Idh1|chr1:64823545-64824044	0.175582135489163	.	.
chr1	65186396	65186895	chr1	64823545	64824044	Pikfyve|chr1:64823545-64824044	0.175582135489163	.	.
chr1	65186396	65186895	chr1	64970590	64971089	Idh1|chr1:64970590-64971089	0.0767198602914858	.	.
chr1	65186396	65186895	chr1	64970590	64971089	Pikfyve|chr1:64970590-64971089	0.0767198602914858	.	.
chr1	65186396	65186895	chr1	65178123	65178622	Idh1|chr1:65178123-65178622	0.113901044368348	.	.
chr1	65186396	65186895	chr1	65178123	65178622	Pikfyve|chr1:65178123-65178622	0.113901044368348	.	.
chr1	65186396	65186895	chr1	65179041	65179540	Idh1|chr1:65179041-65179540	0.0921042606014301	.	.
chr1	65186396	65186895	chr1	65179041	65179540	Pikfyve|chr1:65179041-65179540	0.0921042606014301	.	.
chr1	65186396	65186895	chr1	65213293	65213792	Idh1|chr1:65213293-65213792	0.0676123117538849	.	.
chr1	65186396	65186895	chr1	65213293	65213792	Pikfyve|chr1:65213293-65213792	0.0676123117538849	.	.
chr1	65186396	65186895	chr1	65227602	65228101	Idh1|chr1:65227602-65228101	0.114056603619792	.	.
chr1	65186396	65186895	chr1	65227602	65228101	Pikfyve|chr1:65227602-65228101	0.114056603619792	.	.
chr1	65282716	65283215	chr1	65178123	65178622	Pth2r|chr1:65178123-65178622	0.092868572416826	.	.
chr1	66174880	66175379	chr1	66172109	66172608	Map2|chr1:66172109-66172608	0.188611742196083	.	.
chr1	66700587	66701086	chr1	66638199	66638698	Rpe|chr1:66638199-66638698	0.0742146386706151	.	.
chr1	66700587	66701086	chr1	66650012	66650511	Rpe|chr1:66650012-66650511	0.117883544223003	.	.
chr1	66700587	66701086	chr1	66932532	66933031	Rpe|chr1:66932532-66933031	0.0899625115792319	.	.
chr1	66816734	66817233	chr1	66654987	66655486	Kansl1l|chr1:66654987-66655486	0.0687960113817729	.	.
chr1	66816734	66817233	chr1	66815919	66816418	Kansl1l|chr1:66815919-66816418	0.18809687632215	.	.
chr1	66816734	66817233	chr1	67223639	67224138	Kansl1l|chr1:67223639-67224138	0.0678533482930128	.	.
chr1	66817441	66817940	chr1	66649497	66649996	Kansl1l|chr1:66649497-66649996	0.0891975466103405	.	.
chr1	66817441	66817940	chr1	66777838	66778337	Kansl1l|chr1:66777838-66778337	0.0948840023999918	.	.
chr1	66817441	66817940	chr1	66987517	66988016	Kansl1l|chr1:66987517-66988016	0.0815928240341612	.	.
chr1	66817441	66817940	chr1	67223639	67224138	Kansl1l|chr1:67223639-67224138	0.11049475364436	.	.
chr1	66862543	66863042	chr1	66815919	66816418	Acadl|chr1:66815919-66816418	0.101931931927774	.	.
chr1	66862543	66863042	chr1	66838431	66838930	Acadl|chr1:66838431-66838930	0.108108843284755	.	.
chr1	66862543	66863042	chr1	67181101	67181600	Acadl|chr1:67181101-67181600	0.112606333501968	.	.
chr1	66863047	66863546	chr1	66815919	66816418	Acadl|chr1:66815919-66816418	0.0748949498190625	.	.
chr1	67038596	67039095	chr1	66777838	66778337	Lancl1|chr1:66777838-66778337	0.248595533856967	.	.
chr1	67038596	67039095	chr1	67476973	67477472	Lancl1|chr1:67476973-67477472	0.0746690690805385	.	.
chr1	67038596	67039095	chr1	67476973	67477472	Lancl1|chr1:67476973-67477472	0.0746690690805386	.	.
chr1	69687151	69687650	chr1	69595611	69596110	Ikzf2|chr1:69595611-69596110	0.0892758149989162	.	.
chr1	70725497	70725996	chr1	70856347	70856846	Vwc2l|chr1:70856347-70856846	0.109923307214604	.	.
chr1	71102248	71102747	chr1	70855800	70856299	Bard1|chr1:70855800-70856299	0.127855913066302	.	.
chr1	71102248	71102747	chr1	70856347	70856846	Bard1|chr1:70856347-70856846	0.0869885127138587	.	.
chr1	71102248	71102747	chr1	70858618	70859117	Bard1|chr1:70858618-70859117	0.0804987236938223	.	.
chr1	71102248	71102747	chr1	71022728	71023227	Bard1|chr1:71022728-71023227	0.101637713932645	.	.
chr1	71102248	71102747	chr1	71115817	71116316	Bard1|chr1:71115817-71116316	0.140385996469151	.	.
chr1	71102861	71103360	chr1	70855800	70856299	Bard1|chr1:70855800-70856299	0.174276473682103	.	.
chr1	71102861	71103360	chr1	70856347	70856846	Bard1|chr1:70856347-70856846	0.111938173066696	.	.
chr1	71102861	71103360	chr1	70861723	70862222	Bard1|chr1:70861723-70862222	0.0742881075136021	.	.
chr1	71556874	71557373	chr1	71289474	71289973	Atic|chr1:71289474-71289973	0.150563346935779	.	.
chr1	71556874	71557373	chr1	71575891	71576390	Atic|chr1:71575891-71576390	0.0715309378833605	.	.
chr1	71556874	71557373	chr1	71728886	71729385	Atic|chr1:71728886-71729385	0.117140538006678	.	.
chr1	71556874	71557373	chr1	71735520	71736019	Atic|chr1:71735520-71736019	0.0988982855922857	.	.
chr1	71556874	71557373	chr1	71735520	71736019	Atic|chr1:71735520-71736019	0.0988982855922858	.	.
chr1	71652488	71652987	chr1	71836955	71837454	Apol7d|chr1:71836955-71837454	0.0926031065189469	.	.
chr1	71652488	71652987	chr1	71836955	71837454	Fn1|chr1:71836955-71837454	0.0926031065189469	.	.
chr1	71652488	71652987	chr1	71988061	71988560	Apol7d|chr1:71988061-71988560	0.0806272763226225	.	.
chr1	71652488	71652987	chr1	71988061	71988560	Fn1|chr1:71988061-71988560	0.0806272763226225	.	.
chr1	71653027	71653526	chr1	71675359	71675858	Apol7d|chr1:71675359-71675858	0.120503989191251	.	.
chr1	71653027	71653526	chr1	71675359	71675858	Fn1|chr1:71675359-71675858	0.120503989191251	.	.
chr1	71653027	71653526	chr1	71785994	71786493	Apol7d|chr1:71785994-71786493	0.0673430696813088	.	.
chr1	71653027	71653526	chr1	71785994	71786493	Fn1|chr1:71785994-71786493	0.0673430696813088	.	.
chr1	71653027	71653526	chr1	71811363	71811862	Apol7d|chr1:71811363-71811862	0.0763800646779683	.	.
chr1	71653027	71653526	chr1	71811363	71811862	Fn1|chr1:71811363-71811862	0.0763800646779683	.	.
chr1	71653027	71653526	chr1	71988061	71988560	Apol7d|chr1:71988061-71988560	0.25089320490675	.	.
chr1	71653027	71653526	chr1	71988061	71988560	Fn1|chr1:71988061-71988560	0.25089320490675	.	.
chr1	72211757	72212256	chr1	72141789	72142288	Mreg|chr1:72141789-72142288	0.116609174682492	.	.
chr1	72212372	72212871	chr1	71811363	71811862	Mreg|chr1:71811363-71811862	0.0990278049670231	.	.
chr1	72212372	72212871	chr1	72214420	72214919	Mreg|chr1:72214420-72214919	0.178453835731631	.	.
chr1	72212372	72212871	chr1	72244220	72244719	Mreg|chr1:72244220-72244719	0.0821240072706821	.	.
chr1	72212372	72212871	chr1	72261473	72261972	Mreg|chr1:72261473-72261972	0.0766919993893941	.	.
chr1	72212372	72212871	chr1	72261473	72261972	Mreg|chr1:72261473-72261972	0.0766919993893942	.	.
chr1	72284104	72284603	chr1	72134590	72135089	Pecr|chr1:72134590-72135089	0.0973098454954236	.	.
chr1	72284104	72284603	chr1	72134590	72135089	Tmem169|chr1:72134590-72135089	0.0973098454954236	.	.
chr1	72307199	72307698	chr1	72106308	72106807	Xrcc5|chr1:72106308-72106807	0.0712130975293348	.	.
chr1	72307199	72307698	chr1	72184325	72184824	Xrcc5|chr1:72184325-72184824	0.0861891095208462	.	.
chr1	72307199	72307698	chr1	72236179	72236678	Xrcc5|chr1:72236179-72236678	0.102966903017728	.	.
chr1	72307199	72307698	chr1	72428962	72429461	Xrcc5|chr1:72428962-72429461	0.12013921166833	.	.
chr1	72307199	72307698	chr1	72716905	72717404	Xrcc5|chr1:72716905-72717404	0.090573749688266	.	.
chr1	72307810	72308309	chr1	72106308	72106807	Xrcc5|chr1:72106308-72106807	0.0878486266928104	.	.
chr1	72307810	72308309	chr1	72716905	72717404	Xrcc5|chr1:72716905-72717404	0.114836269879253	.	.
chr1	72536972	72537471	chr1	72255661	72256160	March4|chr1:72255661-72256160	0.074936546097781	.	.
chr1	72582908	72583407	chr1	72593369	72593868	Smarcal1|chr1:72593369-72593868	0.0740679606077255	.	.
chr1	72582908	72583407	chr1	72865766	72866265	Smarcal1|chr1:72865766-72866265	0.103406805216252	.	.
chr1	72582908	72583407	chr1	72944939	72945438	Smarcal1|chr1:72944939-72945438	0.12121695395435	.	.
chr1	72640885	72641384	chr1	72254025	72254524	Gm39662|chr1:72254025-72254524	0.142364505661495	.	.
chr1	72640885	72641384	chr1	72316917	72317416	Gm39662|chr1:72316917-72317416	0.253267211494211	.	.
chr1	72640885	72641384	chr1	72428962	72429461	Gm39662|chr1:72428962-72429461	0.116425764315131	.	.
chr1	72640885	72641384	chr1	72718809	72719308	Gm39662|chr1:72718809-72719308	0.0794021681620805	.	.
chr1	72640885	72641384	chr1	72870991	72871490	Gm39662|chr1:72870991-72871490	0.127014970877579	.	.
chr1	72711014	72711513	chr1	72254025	72254524	Rpl37a|chr1:72254025-72254524	0.0763999209457045	.	.
chr1	72711014	72711513	chr1	72254545	72255044	Rpl37a|chr1:72254545-72255044	0.089699825855356	.	.
chr1	72711014	72711513	chr1	72255113	72255612	Rpl37a|chr1:72255113-72255612	0.153158507331905	.	.
chr1	72711014	72711513	chr1	72255661	72256160	Rpl37a|chr1:72255661-72256160	0.148921872447684	.	.
chr1	72711014	72711513	chr1	72316917	72317416	Rpl37a|chr1:72316917-72317416	0.0666643836821998	.	.
chr1	72711014	72711513	chr1	72870991	72871490	Rpl37a|chr1:72870991-72871490	0.0867687898467047	.	.
chr1	72711014	72711513	chr1	72944939	72945438	Rpl37a|chr1:72944939-72945438	0.12126724817366	.	.
chr1	72711014	72711513	chr1	72946456	72946955	Rpl37a|chr1:72946456-72946955	0.0736055635495228	.	.
chr1	72711014	72711513	chr1	72955320	72955819	Rpl37a|chr1:72955320-72955819	0.0890334410741967	.	.
chr1	74284057	74284556	chr1	74273532	74274031	Aamp|chr1:74273532-74274031	0.0975920422452316	.	.
chr1	74284057	74284556	chr1	74273532	74274031	Pnkd|chr1:74273532-74274031	0.0975920422452316	.	.
chr1	74284057	74284556	chr1	74307407	74307906	Aamp|chr1:74307407-74307906	0.0729950743294775	.	.
chr1	74284057	74284556	chr1	74307407	74307906	Pnkd|chr1:74307407-74307906	0.0729950743294775	.	.
chr1	74284057	74284556	chr1	74332815	74333314	Aamp|chr1:74332815-74333314	0.0753811557782169	.	.
chr1	74284057	74284556	chr1	74332815	74333314	Pnkd|chr1:74332815-74333314	0.0753811557782169	.	.
chr1	74284057	74284556	chr1	74397348	74397847	Aamp|chr1:74397348-74397847	0.0677217405522208	.	.
chr1	74284057	74284556	chr1	74397348	74397847	Pnkd|chr1:74397348-74397847	0.0677217405522208	.	.
chr1	74284588	74285087	chr1	74307407	74307906	Aamp|chr1:74307407-74307906	0.0875241342567636	.	.
chr1	74284588	74285087	chr1	74307407	74307906	Pnkd|chr1:74307407-74307906	0.0875241342567636	.	.
chr1	74284588	74285087	chr1	74332262	74332761	Aamp|chr1:74332262-74332761	0.105429417674209	.	.
chr1	74284588	74285087	chr1	74332262	74332761	Pnkd|chr1:74332262-74332761	0.105429417674209	.	.
chr1	74284588	74285087	chr1	74368935	74369434	Aamp|chr1:74368935-74369434	0.108130953826907	.	.
chr1	74284588	74285087	chr1	74368935	74369434	Pnkd|chr1:74368935-74369434	0.108130953826907	.	.
chr1	74284588	74285087	chr1	74452541	74453040	Aamp|chr1:74452541-74453040	0.0781464707279371	.	.
chr1	74284588	74285087	chr1	74452541	74453040	Pnkd|chr1:74452541-74453040	0.0781464707279371	.	.
chr1	74284588	74285087	chr1	74715473	74715972	Aamp|chr1:74715473-74715972	0.205876142051362	.	.
chr1	74284588	74285087	chr1	74715473	74715972	Pnkd|chr1:74715473-74715972	0.205876142051362	.	.
chr1	74295625	74296124	chr1	74303949	74304448	Gm29358|chr1:74303949-74304448	0.0971439464701486	.	.
chr1	74295625	74296124	chr1	74397909	74398408	Gm29358|chr1:74397909-74398408	0.0847566733644205	.	.
chr1	74295625	74296124	chr1	74439093	74439592	Gm29358|chr1:74439093-74439592	0.143881845484164	.	.
chr1	74295625	74296124	chr1	74702244	74702743	Gm29358|chr1:74702244-74702743	0.0740705530477396	.	.
chr1	74361763	74362262	chr1	74273532	74274031	Catip|chr1:74273532-74274031	0.0834111125128059	.	.
chr1	74361763	74362262	chr1	74397909	74398408	Catip|chr1:74397909-74398408	0.141786536936112	.	.
chr1	74362302	74362801	chr1	74273532	74274031	Catip|chr1:74273532-74274031	0.283686141884342	.	.
chr1	74374931	74375430	chr1	74258609	74259108	Slc11a1|chr1:74258609-74259108	0.119114368194649	.	.
chr1	74374931	74375430	chr1	74303949	74304448	Slc11a1|chr1:74303949-74304448	0.0705640232843224	.	.
chr1	74374931	74375430	chr1	74678031	74678530	Slc11a1|chr1:74678031-74678530	0.144342778023185	.	.
chr1	74374931	74375430	chr1	74702244	74702743	Slc11a1|chr1:74702244-74702743	0.103460413171529	.	.
chr1	74375439	74375938	chr1	74332262	74332761	Slc11a1|chr1:74332262-74332761	0.102744524373571	.	.
chr1	74375439	74375938	chr1	74369831	74370330	Slc11a1|chr1:74369831-74370330	0.11756285115172	.	.
chr1	74375439	74375938	chr1	74376277	74376776	Slc11a1|chr1:74376277-74376776	0.093191076160741	.	.
chr1	74375439	74375938	chr1	74386756	74387255	Slc11a1|chr1:74386756-74387255	0.100200888034037	.	.
chr1	74375439	74375938	chr1	74397348	74397847	Slc11a1|chr1:74397348-74397847	0.0926786067723904	.	.
chr1	74375439	74375938	chr1	74397909	74398408	Slc11a1|chr1:74397909-74398408	0.144902100906686	.	.
chr1	74391301	74391800	chr1	74303949	74304448	Ctdsp1|chr1:74303949-74304448	0.113733664464632	.	.
chr1	74391301	74391800	chr1	74369831	74370330	Ctdsp1|chr1:74369831-74370330	0.0734406967940464	.	.
chr1	74391301	74391800	chr1	74376277	74376776	Ctdsp1|chr1:74376277-74376776	0.09647807875393	.	.
chr1	74391301	74391800	chr1	74397348	74397847	Ctdsp1|chr1:74397348-74397847	0.121469227587521	.	.
chr1	74391301	74391800	chr1	74715473	74715972	Ctdsp1|chr1:74715473-74715972	0.085609165493743	.	.
chr1	74391937	74392436	chr1	74376277	74376776	Ctdsp1|chr1:74376277-74376776	0.0904832695005887	.	.
chr1	74391937	74392436	chr1	74386756	74387255	Ctdsp1|chr1:74386756-74387255	0.0805786961435239	.	.
chr1	74391937	74392436	chr1	74386756	74387255	Ctdsp1|chr1:74386756-74387255	0.080578696143524	.	.
chr1	74391937	74392436	chr1	74397909	74398408	Ctdsp1|chr1:74397909-74398408	0.117635784133875	.	.
chr1	74505730	74506229	chr1	74311850	74312349	Cnot9|chr1:74311850-74312349	0.0744374514394393	.	.
chr1	74505730	74506229	chr1	74386756	74387255	Cnot9|chr1:74386756-74387255	0.0968956206162125	.	.
chr1	74505730	74506229	chr1	74397348	74397847	Cnot9|chr1:74397348-74397847	0.168647295262462	.	.
chr1	74505730	74506229	chr1	74397909	74398408	Cnot9|chr1:74397909-74398408	0.234552415886198	.	.
chr1	74505730	74506229	chr1	74439093	74439592	Cnot9|chr1:74439093-74439592	0.0685126964085452	.	.
chr1	74505730	74506229	chr1	74673255	74673754	Cnot9|chr1:74673255-74673754	0.0760321699066872	.	.
chr1	74505730	74506229	chr1	74858307	74858806	Cnot9|chr1:74858307-74858806	0.166915016234134	.	.
chr1	74505730	74506229	chr1	74964428	74964927	Cnot9|chr1:74964428-74964927	0.0822931628906877	.	.
chr1	74506443	74506942	chr1	74258609	74259108	Cnot9|chr1:74258609-74259108	0.0864766791724423	.	.
chr1	74506443	74506942	chr1	74368126	74368625	Cnot9|chr1:74368126-74368625	0.109864407272139	.	.
chr1	74587962	74588461	chr1	74303949	74304448	Bcs1l|chr1:74303949-74304448	0.0713156791650872	.	.
chr1	74587962	74588461	chr1	74303949	74304448	Zfp142|chr1:74303949-74304448	0.0713156791650872	.	.
chr1	74587962	74588461	chr1	74311850	74312349	Bcs1l|chr1:74311850-74312349	0.114320087266054	.	.
chr1	74587962	74588461	chr1	74311850	74312349	Zfp142|chr1:74311850-74312349	0.114320087266054	.	.
chr1	74587962	74588461	chr1	74332262	74332761	Bcs1l|chr1:74332262-74332761	0.0731021804833416	.	.
chr1	74587962	74588461	chr1	74332262	74332761	Zfp142|chr1:74332262-74332761	0.0731021804833416	.	.
chr1	74587962	74588461	chr1	74368935	74369434	Bcs1l|chr1:74368935-74369434	0.119106050536688	.	.
chr1	74587962	74588461	chr1	74368935	74369434	Bcs1l|chr1:74368935-74369434	0.119106050536689	.	.
chr1	74587962	74588461	chr1	74368935	74369434	Zfp142|chr1:74368935-74369434	0.119106050536688	.	.
chr1	74587962	74588461	chr1	74368935	74369434	Zfp142|chr1:74368935-74369434	0.119106050536689	.	.
chr1	74587962	74588461	chr1	74376277	74376776	Bcs1l|chr1:74376277-74376776	0.144389835832791	.	.
chr1	74587962	74588461	chr1	74376277	74376776	Zfp142|chr1:74376277-74376776	0.144389835832791	.	.
chr1	74587962	74588461	chr1	74386756	74387255	Bcs1l|chr1:74386756-74387255	0.108598680824044	.	.
chr1	74587962	74588461	chr1	74386756	74387255	Zfp142|chr1:74386756-74387255	0.108598680824044	.	.
chr1	74587962	74588461	chr1	74397348	74397847	Bcs1l|chr1:74397348-74397847	0.216416084064909	.	.
chr1	74587962	74588461	chr1	74397348	74397847	Zfp142|chr1:74397348-74397847	0.216416084064909	.	.
chr1	74587962	74588461	chr1	74397909	74398408	Bcs1l|chr1:74397909-74398408	0.11715320378793	.	.
chr1	74587962	74588461	chr1	74397909	74398408	Zfp142|chr1:74397909-74398408	0.11715320378793	.	.
chr1	74587962	74588461	chr1	74434476	74434975	Bcs1l|chr1:74434476-74434975	0.126543284212835	.	.
chr1	74587962	74588461	chr1	74434476	74434975	Zfp142|chr1:74434476-74434975	0.126543284212835	.	.
chr1	74587962	74588461	chr1	74439093	74439592	Bcs1l|chr1:74439093-74439592	0.0789904166417123	.	.
chr1	74587962	74588461	chr1	74439093	74439592	Zfp142|chr1:74439093-74439592	0.0789904166417123	.	.
chr1	74587962	74588461	chr1	74704100	74704599	Bcs1l|chr1:74704100-74704599	0.0868527073668369	.	.
chr1	74587962	74588461	chr1	74704100	74704599	Zfp142|chr1:74704100-74704599	0.0868527073668369	.	.
chr1	74587962	74588461	chr1	74715473	74715972	Bcs1l|chr1:74715473-74715972	0.080812323211496	.	.
chr1	74587962	74588461	chr1	74715473	74715972	Zfp142|chr1:74715473-74715972	0.080812323211496	.	.
chr1	74587962	74588461	chr1	74719733	74720232	Bcs1l|chr1:74719733-74720232	0.0735077263726006	.	.
chr1	74587962	74588461	chr1	74719733	74720232	Zfp142|chr1:74719733-74720232	0.0735077263726006	.	.
chr1	74587962	74588461	chr1	74781981	74782480	Bcs1l|chr1:74781981-74782480	0.0964557586028305	.	.
chr1	74587962	74588461	chr1	74781981	74782480	Zfp142|chr1:74781981-74782480	0.0964557586028305	.	.
chr1	74587962	74588461	chr1	74784124	74784623	Bcs1l|chr1:74784124-74784623	0.107872618390429	.	.
chr1	74587962	74588461	chr1	74784124	74784623	Zfp142|chr1:74784124-74784623	0.107872618390429	.	.
chr1	74587962	74588461	chr1	74858307	74858806	Bcs1l|chr1:74858307-74858806	0.144356882846069	.	.
chr1	74587962	74588461	chr1	74858307	74858806	Zfp142|chr1:74858307-74858806	0.144356882846069	.	.
chr1	74587962	74588461	chr1	74872216	74872715	Bcs1l|chr1:74872216-74872715	0.100440496906281	.	.
chr1	74587962	74588461	chr1	74872216	74872715	Zfp142|chr1:74872216-74872715	0.100440496906281	.	.
chr1	74601175	74601674	chr1	74307407	74307906	Rnf25|chr1:74307407-74307906	0.121150936397376	.	.
chr1	74601175	74601674	chr1	74307407	74307906	Stk36|chr1:74307407-74307906	0.121150936397376	.	.
chr1	74601175	74601674	chr1	74332815	74333314	Rnf25|chr1:74332815-74333314	0.0868296218373962	.	.
chr1	74601175	74601674	chr1	74332815	74333314	Stk36|chr1:74332815-74333314	0.0868296218373962	.	.
chr1	74601175	74601674	chr1	74368126	74368625	Rnf25|chr1:74368126-74368625	0.0925716695952508	.	.
chr1	74601175	74601674	chr1	74368126	74368625	Stk36|chr1:74368126-74368625	0.0925716695952508	.	.
chr1	74601175	74601674	chr1	74368935	74369434	Rnf25|chr1:74368935-74369434	0.143105022174457	.	.
chr1	74601175	74601674	chr1	74368935	74369434	Stk36|chr1:74368935-74369434	0.143105022174457	.	.
chr1	74601175	74601674	chr1	74434476	74434975	Rnf25|chr1:74434476-74434975	0.154099642165979	.	.
chr1	74601175	74601674	chr1	74434476	74434975	Stk36|chr1:74434476-74434975	0.154099642165979	.	.
chr1	74601175	74601674	chr1	74715473	74715972	Rnf25|chr1:74715473-74715972	0.0863961083496493	.	.
chr1	74601175	74601674	chr1	74715473	74715972	Rnf25|chr1:74715473-74715972	0.0863961083496494	.	.
chr1	74601175	74601674	chr1	74715473	74715972	Stk36|chr1:74715473-74715972	0.0863961083496493	.	.
chr1	74601175	74601674	chr1	74715473	74715972	Stk36|chr1:74715473-74715972	0.0863961083496494	.	.
chr1	74601175	74601674	chr1	74719733	74720232	Rnf25|chr1:74719733-74720232	0.0703137496423063	.	.
chr1	74601175	74601674	chr1	74719733	74720232	Stk36|chr1:74719733-74720232	0.0703137496423063	.	.
chr1	74601175	74601674	chr1	74787775	74788274	Rnf25|chr1:74787775-74788274	0.0980091200439902	.	.
chr1	74601175	74601674	chr1	74787775	74788274	Stk36|chr1:74787775-74788274	0.0980091200439902	.	.
chr1	74601175	74601674	chr1	74800566	74801065	Rnf25|chr1:74800566-74801065	0.10202403683491	.	.
chr1	74601175	74601674	chr1	74800566	74801065	Stk36|chr1:74800566-74801065	0.10202403683491	.	.
chr1	74661495	74661994	chr1	74332262	74332761	Ttll4|chr1:74332262-74332761	0.139483402530994	.	.
chr1	74661495	74661994	chr1	74332815	74333314	Ttll4|chr1:74332815-74333314	0.15894256516193	.	.
chr1	74661495	74661994	chr1	74339026	74339525	Ttll4|chr1:74339026-74339525	0.121251785835994	.	.
chr1	74661495	74661994	chr1	74376277	74376776	Ttll4|chr1:74376277-74376776	0.192272683740586	.	.
chr1	74661495	74661994	chr1	74397909	74398408	Ttll4|chr1:74397909-74398408	0.074093788167274	.	.
chr1	74661495	74661994	chr1	74948735	74949234	Ttll4|chr1:74948735-74949234	0.125193513518895	.	.
chr1	74712427	74712926	chr1	74434476	74434975	Cyp27a1|chr1:74434476-74434975	0.152437031997167	.	.
chr1	74712427	74712926	chr1	74787775	74788274	Cyp27a1|chr1:74787775-74788274	0.135970512157735	.	.
chr1	74712949	74713448	chr1	74303949	74304448	Cyp27a1|chr1:74303949-74304448	0.0950182426392978	.	.
chr1	74712949	74713448	chr1	74307407	74307906	Cyp27a1|chr1:74307407-74307906	0.0959357244857234	.	.
chr1	74712949	74713448	chr1	74434476	74434975	Cyp27a1|chr1:74434476-74434975	0.0982452627487229	.	.
chr1	74712949	74713448	chr1	74434476	74434975	Cyp27a1|chr1:74434476-74434975	0.098245262748723	.	.
chr1	74712949	74713448	chr1	74678031	74678530	Cyp27a1|chr1:74678031-74678530	0.144507909597709	.	.
chr1	74712949	74713448	chr1	74781981	74782480	Cyp27a1|chr1:74781981-74782480	0.17415555714638	.	.
chr1	74712949	74713448	chr1	74787775	74788274	Cyp27a1|chr1:74787775-74788274	0.111559853496798	.	.
chr1	74713683	74714182	chr1	74307407	74307906	Cyp27a1|chr1:74307407-74307906	0.0730369916686237	.	.
chr1	74713683	74714182	chr1	74434476	74434975	Cyp27a1|chr1:74434476-74434975	0.0961578698061318	.	.
chr1	74713683	74714182	chr1	74678031	74678530	Cyp27a1|chr1:74678031-74678530	0.189406560791506	.	.
chr1	74713683	74714182	chr1	74787775	74788274	Cyp27a1|chr1:74787775-74788274	0.112052157467526	.	.
chr1	74713683	74714182	chr1	74802933	74803432	Cyp27a1|chr1:74802933-74803432	0.0840046500761367	.	.
chr1	74748718	74749217	chr1	74273532	74274031	Prkag3|chr1:74273532-74274031	0.129226116004696	.	.
chr1	74748718	74749217	chr1	74307407	74307906	Prkag3|chr1:74307407-74307906	0.162422908050221	.	.
chr1	74748718	74749217	chr1	74332815	74333314	Prkag3|chr1:74332815-74333314	0.139687475932232	.	.
chr1	74748718	74749217	chr1	74434476	74434975	Prkag3|chr1:74434476-74434975	0.104994199760944	.	.
chr1	74748718	74749217	chr1	74763029	74763528	Prkag3|chr1:74763029-74763528	0.0882676423664727	.	.
chr1	74748718	74749217	chr1	74858307	74858806	Prkag3|chr1:74858307-74858806	0.180307598971128	.	.
chr1	74854708	74855207	chr1	74719733	74720232	Cdk5r2|chr1:74719733-74720232	0.157988014218659	.	.
chr1	74854708	74855207	chr1	74816731	74817230	Cdk5r2|chr1:74816731-74817230	0.211076594856096	.	.
chr1	74854708	74855207	chr1	75209245	75209744	Cdk5r2|chr1:75209245-75209744	0.154571489404864	.	.
chr1	75124760	75125259	chr1	74781981	74782480	Nhej1|chr1:74781981-74782480	0.0865677636130291	.	.
chr1	75124760	75125259	chr1	74787775	74788274	Nhej1|chr1:74787775-74788274	0.0989677114728294	.	.
chr1	75124760	75125259	chr1	75254226	75254725	Nhej1|chr1:75254226-75254725	0.0791017111910998	.	.
chr1	75124760	75125259	chr1	75398631	75399130	Nhej1|chr1:75398631-75399130	0.129340543855537	.	.
chr1	75142499	75142998	chr1	74781981	74782480	Cnppd1|chr1:74781981-74782480	0.132757085704538	.	.
chr1	75142499	75142998	chr1	74781981	74782480	Retreg2|chr1:74781981-74782480	0.132757085704538	.	.
chr1	75142499	75142998	chr1	74802933	74803432	Cnppd1|chr1:74802933-74803432	0.0932110294131374	.	.
chr1	75142499	75142998	chr1	74802933	74803432	Retreg2|chr1:74802933-74803432	0.0932110294131374	.	.
chr1	75142499	75142998	chr1	74858307	74858806	Cnppd1|chr1:74858307-74858806	0.142020531900101	.	.
chr1	75142499	75142998	chr1	74858307	74858806	Retreg2|chr1:74858307-74858806	0.142020531900101	.	.
chr1	75142499	75142998	chr1	75342805	75343304	Cnppd1|chr1:75342805-75343304	0.0677772082435912	.	.
chr1	75142499	75142998	chr1	75342805	75343304	Retreg2|chr1:75342805-75343304	0.0677772082435912	.	.
chr1	75142499	75142998	chr1	75426010	75426509	Cnppd1|chr1:75426010-75426509	0.0751455562573925	.	.
chr1	75142499	75142998	chr1	75426010	75426509	Retreg2|chr1:75426010-75426509	0.0751455562573925	.	.
chr1	75168424	75168923	chr1	74787775	74788274	Zfand2b|chr1:74787775-74788274	0.136623519086662	.	.
chr1	75168424	75168923	chr1	74787775	74788274	Zfand2b|chr1:74787775-74788274	0.136623519086663	.	.
chr1	75168424	75168923	chr1	74808065	74808564	Zfand2b|chr1:74808065-74808564	0.0801501914639864	.	.
chr1	75168424	75168923	chr1	74816731	74817230	Zfand2b|chr1:74816731-74817230	0.079890726574913	.	.
chr1	75168424	75168923	chr1	75209245	75209744	Zfand2b|chr1:75209245-75209744	0.131653663276533	.	.
chr1	75168424	75168923	chr1	75218312	75218811	Zfand2b|chr1:75218312-75218811	0.0988166640929764	.	.
chr1	75168424	75168923	chr1	75234571	75235070	Zfand2b|chr1:75234571-75235070	0.161172523637862	.	.
chr1	75169048	75169547	chr1	74800566	74801065	Zfand2b|chr1:74800566-74801065	0.0703417317899452	.	.
chr1	75169048	75169547	chr1	74808065	74808564	Zfand2b|chr1:74808065-74808564	0.129063339423278	.	.
chr1	75169048	75169547	chr1	75209245	75209744	Zfand2b|chr1:75209245-75209744	0.105371982274202	.	.
chr1	75169048	75169547	chr1	75426010	75426509	Zfand2b|chr1:75426010-75426509	0.0757735848958715	.	.
chr1	75169048	75169547	chr1	75467494	75467993	Zfand2b|chr1:75467494-75467993	0.118912193453233	.	.
chr1	75180079	75180578	chr1	74816731	74817230	Abcb6|chr1:74816731-74817230	0.144692137736335	.	.
chr1	75180079	75180578	chr1	75218312	75218811	Abcb6|chr1:75218312-75218811	0.0692105212761388	.	.
chr1	75180079	75180578	chr1	75218312	75218811	Abcb6|chr1:75218312-75218811	0.0692105212761389	.	.
chr1	75180079	75180578	chr1	75247991	75248490	Abcb6|chr1:75247991-75248490	0.0807223316338728	.	.
chr1	75180079	75180578	chr1	75381822	75382321	Abcb6|chr1:75381822-75382321	0.251529261059581	.	.
chr1	75191753	75192252	chr1	75141393	75141892	Ankzf1|chr1:75141393-75141892	0.118673908809954	.	.
chr1	75191753	75192252	chr1	75141393	75141892	Atg9a|chr1:75141393-75141892	0.118673908809954	.	.
chr1	75191753	75192252	chr1	75234571	75235070	Ankzf1|chr1:75234571-75235070	0.0703892655287835	.	.
chr1	75191753	75192252	chr1	75234571	75235070	Atg9a|chr1:75234571-75235070	0.0703892655287835	.	.
chr1	75191753	75192252	chr1	75342805	75343304	Ankzf1|chr1:75342805-75343304	0.11483337908118	.	.
chr1	75191753	75192252	chr1	75342805	75343304	Atg9a|chr1:75342805-75343304	0.11483337908118	.	.
chr1	75191753	75192252	chr1	75370249	75370748	Ankzf1|chr1:75370249-75370748	0.147770112796574	.	.
chr1	75191753	75192252	chr1	75370249	75370748	Atg9a|chr1:75370249-75370748	0.147770112796574	.	.
chr1	75191753	75192252	chr1	75381822	75382321	Ankzf1|chr1:75381822-75382321	0.1255024194665	.	.
chr1	75191753	75192252	chr1	75381822	75382321	Atg9a|chr1:75381822-75382321	0.1255024194665	.	.
chr1	75191753	75192252	chr1	75399854	75400353	Ankzf1|chr1:75399854-75400353	0.122699678955934	.	.
chr1	75191753	75192252	chr1	75399854	75400353	Atg9a|chr1:75399854-75400353	0.122699678955934	.	.
chr1	75191753	75192252	chr1	75445624	75446123	Ankzf1|chr1:75445624-75446123	0.14951282586718	.	.
chr1	75191753	75192252	chr1	75445624	75446123	Atg9a|chr1:75445624-75446123	0.14951282586718	.	.
chr1	75192415	75192914	chr1	74787775	74788274	Ankzf1|chr1:74787775-74788274	0.127189054236692	.	.
chr1	75192415	75192914	chr1	74787775	74788274	Atg9a|chr1:74787775-74788274	0.127189054236692	.	.
chr1	75192415	75192914	chr1	75234571	75235070	Ankzf1|chr1:75234571-75235070	0.118462815169417	.	.
chr1	75192415	75192914	chr1	75234571	75235070	Atg9a|chr1:75234571-75235070	0.118462815169417	.	.
chr1	75210546	75211045	chr1	74772969	74773468	Glb1l|chr1:74772969-74773468	0.0878778652943621	.	.
chr1	75210546	75211045	chr1	74772969	74773468	Stk16|chr1:74772969-74773468	0.0878778652943621	.	.
chr1	75210546	75211045	chr1	74800566	74801065	Glb1l|chr1:74800566-74801065	0.0681396309431101	.	.
chr1	75210546	75211045	chr1	74800566	74801065	Stk16|chr1:74800566-74801065	0.0681396309431101	.	.
chr1	75210546	75211045	chr1	75141393	75141892	Glb1l|chr1:75141393-75141892	0.103410001649784	.	.
chr1	75210546	75211045	chr1	75141393	75141892	Stk16|chr1:75141393-75141892	0.103410001649784	.	.
chr1	75210546	75211045	chr1	75254226	75254725	Glb1l|chr1:75254226-75254725	0.0890697444492857	.	.
chr1	75210546	75211045	chr1	75254226	75254725	Stk16|chr1:75254226-75254725	0.0890697444492857	.	.
chr1	75210546	75211045	chr1	75451843	75452342	Glb1l|chr1:75451843-75452342	0.126416627285159	.	.
chr1	75210546	75211045	chr1	75451843	75452342	Stk16|chr1:75451843-75452342	0.126416627285159	.	.
chr1	75219086	75219585	chr1	74763029	74763528	Tuba4a|chr1:74763029-74763528	0.165143008160532	.	.
chr1	75219086	75219585	chr1	74816731	74817230	Tuba4a|chr1:74816731-74817230	0.076409351803846	.	.
chr1	75219086	75219585	chr1	75209245	75209744	Tuba4a|chr1:75209245-75209744	0.214127160008797	.	.
chr1	75219086	75219585	chr1	75399854	75400353	Tuba4a|chr1:75399854-75400353	0.111133074335475	.	.
chr1	75236144	75236643	chr1	74763029	74763528	Dnajb2|chr1:74763029-74763528	0.0877985626224574	.	.
chr1	75236144	75236643	chr1	75209245	75209744	Dnajb2|chr1:75209245-75209744	0.0982246882029838	.	.
chr1	75236144	75236643	chr1	75234571	75235070	Dnajb2|chr1:75234571-75235070	0.0749867162703061	.	.
chr1	75236144	75236643	chr1	75254226	75254725	Dnajb2|chr1:75254226-75254725	0.0992152685642834	.	.
chr1	75236651	75237150	chr1	75254226	75254725	Dnajb2|chr1:75254226-75254725	0.141580931182668	.	.
chr1	75236651	75237150	chr1	75458368	75458867	Dnajb2|chr1:75458368-75458867	0.175386403915804	.	.
chr1	75251521	75252020	chr1	75254226	75254725	Gm28294|chr1:75254226-75254725	0.0928016159906178	.	.
chr1	75251521	75252020	chr1	75381822	75382321	Gm28294|chr1:75381822-75382321	0.0802324139873072	.	.
chr1	75251521	75252020	chr1	75381822	75382321	Gm28294|chr1:75381822-75382321	0.0802324139873073	.	.
chr1	75251521	75252020	chr1	75399854	75400353	Gm28294|chr1:75399854-75400353	0.113146276975777	.	.
chr1	75251521	75252020	chr1	75533377	75533876	Gm28294|chr1:75533377-75533876	0.104553744918035	.	.
chr1	75316812	75317311	chr1	75141393	75141892	Dnpep|chr1:75141393-75141892	0.211240770782345	.	.
chr1	75316812	75317311	chr1	75445624	75446123	Dnpep|chr1:75445624-75446123	0.154480601435926	.	.
chr1	75316812	75317311	chr1	75533377	75533876	Dnpep|chr1:75533377-75533876	0.0710667106382564	.	.
chr1	75317346	75317845	chr1	75141393	75141892	Dnpep|chr1:75141393-75141892	0.261149955687025	.	.
chr1	75317346	75317845	chr1	75399854	75400353	Dnpep|chr1:75399854-75400353	0.0752080932541355	.	.
chr1	75435709	75436208	chr1	75234571	75235070	Gmppa|chr1:75234571-75235070	0.117646571287958	.	.
chr1	75435709	75436208	chr1	75399854	75400353	Gmppa|chr1:75399854-75400353	0.0668920011588792	.	.
chr1	75435709	75436208	chr1	75422288	75422787	Gmppa|chr1:75422288-75422787	0.129630836171337	.	.
chr1	75435709	75436208	chr1	75422827	75423326	Gmppa|chr1:75422827-75423326	0.080794410370635	.	.
chr1	75435709	75436208	chr1	75445624	75446123	Gmppa|chr1:75445624-75446123	0.0995973287125062	.	.
chr1	75435709	75436208	chr1	75559353	75559852	Gmppa|chr1:75559353-75559852	0.0724304960414568	.	.
chr1	75478598	75479097	chr1	75141393	75141892	Chpf|chr1:75141393-75141892	0.0751945881989164	.	.
chr1	75478598	75479097	chr1	75141393	75141892	Tmem198|chr1:75141393-75141892	0.0751945881989164	.	.
chr1	75478598	75479097	chr1	75244823	75245322	Chpf|chr1:75244823-75245322	0.0906537298587737	.	.
chr1	75478598	75479097	chr1	75244823	75245322	Tmem198|chr1:75244823-75245322	0.0906537298587737	.	.
chr1	75478598	75479097	chr1	75262099	75262598	Chpf|chr1:75262099-75262598	0.0679042341833902	.	.
chr1	75478598	75479097	chr1	75262099	75262598	Tmem198|chr1:75262099-75262598	0.0679042341833902	.	.
chr1	75478598	75479097	chr1	75422288	75422787	Chpf|chr1:75422288-75422787	0.187149896727886	.	.
chr1	75478598	75479097	chr1	75422288	75422787	Tmem198|chr1:75422288-75422787	0.187149896727886	.	.
chr1	75478598	75479097	chr1	75422827	75423326	Chpf|chr1:75422827-75423326	0.130051303470777	.	.
chr1	75478598	75479097	chr1	75422827	75423326	Tmem198|chr1:75422827-75423326	0.130051303470777	.	.
chr1	75478598	75479097	chr1	75445624	75446123	Chpf|chr1:75445624-75446123	0.109638363803013	.	.
chr1	75478598	75479097	chr1	75445624	75446123	Tmem198|chr1:75445624-75446123	0.109638363803013	.	.
chr1	75478598	75479097	chr1	75559353	75559852	Chpf|chr1:75559353-75559852	0.0926274408997826	.	.
chr1	75478598	75479097	chr1	75559353	75559852	Tmem198|chr1:75559353-75559852	0.0926274408997826	.	.
chr1	75479156	75479655	chr1	75398631	75399130	Chpf|chr1:75398631-75399130	0.0797019035327276	.	.
chr1	75479156	75479655	chr1	75398631	75399130	Chpf|chr1:75398631-75399130	0.0797019035327277	.	.
chr1	75479156	75479655	chr1	75398631	75399130	Tmem198|chr1:75398631-75399130	0.0797019035327276	.	.
chr1	75479156	75479655	chr1	75398631	75399130	Tmem198|chr1:75398631-75399130	0.0797019035327277	.	.
chr1	75479156	75479655	chr1	75422288	75422787	Chpf|chr1:75422288-75422787	0.119037258834786	.	.
chr1	75479156	75479655	chr1	75422288	75422787	Tmem198|chr1:75422288-75422787	0.119037258834786	.	.
chr1	75479156	75479655	chr1	75422827	75423326	Chpf|chr1:75422827-75423326	0.076494870291643	.	.
chr1	75479156	75479655	chr1	75422827	75423326	Tmem198|chr1:75422827-75423326	0.076494870291643	.	.
chr1	75479156	75479655	chr1	75692727	75693226	Chpf|chr1:75692727-75693226	0.089414807029845	.	.
chr1	75479156	75479655	chr1	75692727	75693226	Tmem198|chr1:75692727-75693226	0.089414807029845	.	.
chr1	75521240	75521739	chr1	75422827	75423326	Stk11ip|chr1:75422827-75423326	0.091450149240787	.	.
chr1	75521240	75521739	chr1	75451843	75452342	Stk11ip|chr1:75451843-75452342	0.0949790895229513	.	.
chr1	75545710	75546209	chr1	75426010	75426509	Slc4a3|chr1:75426010-75426509	0.218034095825821	.	.
chr1	75545710	75546209	chr1	75458368	75458867	Slc4a3|chr1:75458368-75458867	0.0893352467215167	.	.
chr1	75545710	75546209	chr1	75559353	75559852	Slc4a3|chr1:75559353-75559852	0.0675432451976179	.	.
chr1	75546261	75546760	chr1	75426010	75426509	Slc4a3|chr1:75426010-75426509	0.170522570299011	.	.
chr1	77514939	77515438	chr1	77280611	77281110	Epha4|chr1:77280611-77281110	0.113075649439174	.	.
chr1	77514939	77515438	chr1	77280611	77281110	Gm28386|chr1:77280611-77281110	0.113075649439174	.	.
chr1	78488387	78488886	chr1	78525118	78525617	Farsb|chr1:78525118-78525617	0.0875093314454858	.	.
chr1	78488900	78489399	chr1	78674552	78675051	Farsb|chr1:78674552-78675051	0.0687793747061838	.	.
chr1	78657540	78658039	chr1	78426741	78427240	Acsl3|chr1:78426741-78427240	0.12214990276495	.	.
chr1	78657540	78658039	chr1	78426741	78427240	Utp14b|chr1:78426741-78427240	0.12214990276495	.	.
chr1	78657540	78658039	chr1	78525118	78525617	Acsl3|chr1:78525118-78525617	0.113154847255233	.	.
chr1	78657540	78658039	chr1	78525118	78525617	Utp14b|chr1:78525118-78525617	0.113154847255233	.	.
chr1	78657540	78658039	chr1	78852381	78852880	Acsl3|chr1:78852381-78852880	0.0689201668099683	.	.
chr1	78657540	78658039	chr1	78852381	78852880	Utp14b|chr1:78852381-78852880	0.0689201668099683	.	.
chr1	79439807	79440306	chr1	79711170	79711669	Scg2|chr1:79711170-79711669	0.093762904298718	.	.
chr1	79671350	79671849	chr1	79751125	79751624	Ap1s3|chr1:79751125-79751624	0.135179876085409	.	.
chr1	79671350	79671849	chr1	79761515	79762014	Ap1s3|chr1:79761515-79762014	0.100381582717004	.	.
chr1	79671350	79671849	chr1	79848639	79849138	Ap1s3|chr1:79848639-79849138	0.0735992226027314	.	.
chr1	79671350	79671849	chr1	79853475	79853974	Ap1s3|chr1:79853475-79853974	0.0872897523222559	.	.
chr1	79671350	79671849	chr1	79856100	79856599	Ap1s3|chr1:79856100-79856599	0.131584670029392	.	.
chr1	79671948	79672447	chr1	79803063	79803562	Ap1s3|chr1:79803063-79803562	0.0877151039772001	.	.
chr1	79775809	79776308	chr1	79711170	79711669	Mrpl44|chr1:79711170-79711669	0.125331320142195	.	.
chr1	79775809	79776308	chr1	79711170	79711669	Wdfy1|chr1:79711170-79711669	0.125331320142195	.	.
chr1	79775809	79776308	chr1	79741022	79741521	Mrpl44|chr1:79741022-79741521	0.130821669218533	.	.
chr1	79775809	79776308	chr1	79741022	79741521	Wdfy1|chr1:79741022-79741521	0.130821669218533	.	.
chr1	79775809	79776308	chr1	79751125	79751624	Mrpl44|chr1:79751125-79751624	0.136804129158425	.	.
chr1	79775809	79776308	chr1	79751125	79751624	Wdfy1|chr1:79751125-79751624	0.136804129158425	.	.
chr1	79775809	79776308	chr1	79752238	79752737	Mrpl44|chr1:79752238-79752737	0.106899984364875	.	.
chr1	79775809	79776308	chr1	79752238	79752737	Wdfy1|chr1:79752238-79752737	0.106899984364875	.	.
chr1	79775809	79776308	chr1	79757573	79758072	Mrpl44|chr1:79757573-79758072	0.089981345696197	.	.
chr1	79775809	79776308	chr1	79757573	79758072	Wdfy1|chr1:79757573-79758072	0.089981345696197	.	.
chr1	79775809	79776308	chr1	79761515	79762014	Mrpl44|chr1:79761515-79762014	0.0711090799864664	.	.
chr1	79775809	79776308	chr1	79761515	79762014	Wdfy1|chr1:79761515-79762014	0.0711090799864664	.	.
chr1	79775809	79776308	chr1	79762877	79763376	Mrpl44|chr1:79762877-79763376	0.101330390133147	.	.
chr1	79775809	79776308	chr1	79762877	79763376	Wdfy1|chr1:79762877-79763376	0.101330390133147	.	.
chr1	79775809	79776308	chr1	79786467	79786966	Mrpl44|chr1:79786467-79786966	0.100567818639746	.	.
chr1	79775809	79776308	chr1	79786467	79786966	Wdfy1|chr1:79786467-79786966	0.100567818639746	.	.
chr1	79775809	79776308	chr1	79819221	79819720	Mrpl44|chr1:79819221-79819720	0.118562439652091	.	.
chr1	79775809	79776308	chr1	79819221	79819720	Wdfy1|chr1:79819221-79819720	0.118562439652091	.	.
chr1	79775809	79776308	chr1	79824812	79825311	Mrpl44|chr1:79824812-79825311	0.0878138795062594	.	.
chr1	79775809	79776308	chr1	79824812	79825311	Wdfy1|chr1:79824812-79825311	0.0878138795062594	.	.
chr1	79775809	79776308	chr1	79846239	79846738	Mrpl44|chr1:79846239-79846738	0.0680341715367907	.	.
chr1	79775809	79776308	chr1	79846239	79846738	Wdfy1|chr1:79846239-79846738	0.0680341715367907	.	.
chr1	79861319	79861818	chr1	79850746	79851245	Serpine2|chr1:79850746-79851245	0.127151746816018	.	.
chr1	79861319	79861818	chr1	79858406	79858905	Serpine2|chr1:79858406-79858905	0.0743272980877038	.	.
chr1	80339971	80340470	chr1	80032401	80032900	Cul3|chr1:80032401-80032900	0.0978065125718471	.	.
chr1	80340736	80341235	chr1	80389407	80389906	Cul3|chr1:80389407-80389906	0.0740676026605338	.	.
chr1	80340736	80341235	chr1	80401917	80402416	Cul3|chr1:80401917-80402416	0.114399945362012	.	.
chr1	80340736	80341235	chr1	80413717	80414216	Cul3|chr1:80413717-80414216	0.0942168615160921	.	.
chr1	80383556	80384055	chr1	80401917	80402416	Gm29125|chr1:80401917-80402416	0.101096220319621	.	.
chr1	82724600	82725099	chr1	82294054	82294553	C430014B12Rik|chr1:82294054-82294553	0.110296350742659	.	.
chr1	82724600	82725099	chr1	82294054	82294553	Mff|chr1:82294054-82294553	0.110296350742659	.	.
chr1	82724600	82725099	chr1	82787312	82787811	C430014B12Rik|chr1:82787312-82787811	0.0767589100170181	.	.
chr1	82724600	82725099	chr1	82787312	82787811	Mff|chr1:82787312-82787811	0.0767589100170181	.	.
chr1	82725115	82725614	chr1	82294054	82294553	C430014B12Rik|chr1:82294054-82294553	0.162914765390517	.	.
chr1	82725115	82725614	chr1	82294054	82294553	Mff|chr1:82294054-82294553	0.162914765390517	.	.
chr1	82725115	82725614	chr1	82787312	82787811	C430014B12Rik|chr1:82787312-82787811	0.0672306516767681	.	.
chr1	82725115	82725614	chr1	82787312	82787811	Mff|chr1:82787312-82787811	0.0672306516767681	.	.
chr1	82839194	82839693	chr1	82795603	82796102	Agfg1|chr1:82795603-82796102	0.0699775491225481	.	.
chr1	82839194	82839693	chr1	82927086	82927585	Agfg1|chr1:82927086-82927585	0.0724978635001095	.	.
chr1	82924636	82925135	chr1	82787312	82787811	A030014E15Rik|chr1:82787312-82787811	0.143385445315262	.	.
chr1	84363153	84363652	chr1	84283008	84283507	Pid1|chr1:84283008-84283507	0.109797221874641	.	.
chr1	84696409	84696908	chr1	84945885	84946384	Dner|chr1:84945885-84946384	0.130815330244761	.	.
chr1	84839165	84839664	chr1	84581779	84582278	Fbxo36|chr1:84581779-84582278	0.0743515595926516	.	.
chr1	84839165	84839664	chr1	84838531	84839030	Fbxo36|chr1:84838531-84839030	0.0823549985810974	.	.
chr1	84839165	84839664	chr1	84946420	84946919	Fbxo36|chr1:84946420-84946919	0.0903718596021415	.	.
chr1	84839165	84839664	chr1	85111525	85112024	Fbxo36|chr1:85111525-85112024	0.0734254268283428	.	.
chr1	84934371	84934870	chr1	84941716	84942215	Slc16a14|chr1:84941716-84942215	0.115179847769867	.	.
chr1	84934371	84934870	chr1	84945885	84946384	Slc16a14|chr1:84945885-84946384	0.0893218861326897	.	.
chr1	84934883	84935382	chr1	84581779	84582278	Slc16a14|chr1:84581779-84582278	0.099475322780316	.	.
chr1	84934883	84935382	chr1	84589250	84589749	Slc16a14|chr1:84589250-84589749	0.124292257061736	.	.
chr1	84934883	84935382	chr1	84789691	84790190	Slc16a14|chr1:84789691-84790190	0.0755636426933078	.	.
chr1	84934883	84935382	chr1	84941716	84942215	Slc16a14|chr1:84941716-84942215	0.220752011850183	.	.
chr1	84935649	84936148	chr1	84589250	84589749	Slc16a14|chr1:84589250-84589749	0.14196090285183	.	.
chr1	85598567	85599066	chr1	85703519	85704018	Gm16094|chr1:85703519-85704018	0.110834589094316	.	.
chr1	85598567	85599066	chr1	85703519	85704018	Sp110|chr1:85703519-85704018	0.110834589094316	.	.
chr1	85598567	85599066	chr1	85809199	85809698	Gm16094|chr1:85809199-85809698	0.112157225876284	.	.
chr1	85598567	85599066	chr1	85809199	85809698	Sp110|chr1:85809199-85809698	0.112157225876284	.	.
chr1	85600616	85601115	chr1	85736435	85736934	Sp140|chr1:85736435-85736934	0.0951243117330261	.	.
chr1	85600616	85601115	chr1	85809199	85809698	Sp140|chr1:85809199-85809698	0.0938901128466028	.	.
chr1	85600616	85601115	chr1	85921732	85922231	Sp140|chr1:85921732-85922231	0.0763932251644625	.	.
chr1	85649801	85650300	chr1	85591152	85591651	Gm17017|chr1:85591152-85591651	0.187842366227004	.	.
chr1	85649801	85650300	chr1	85591152	85591651	Sp100|chr1:85591152-85591651	0.187842366227004	.	.
chr1	85649801	85650300	chr1	85703519	85704018	Gm17017|chr1:85703519-85704018	0.125290655361169	.	.
chr1	85649801	85650300	chr1	85703519	85704018	Sp100|chr1:85703519-85704018	0.125290655361169	.	.
chr1	85649801	85650300	chr1	85809199	85809698	Gm17017|chr1:85809199-85809698	0.141924638690097	.	.
chr1	85649801	85650300	chr1	85809199	85809698	Sp100|chr1:85809199-85809698	0.141924638690097	.	.
chr1	85649801	85650300	chr1	85840248	85840747	Gm17017|chr1:85840248-85840747	0.1439553612072	.	.
chr1	85649801	85650300	chr1	85840248	85840747	Sp100|chr1:85840248-85840747	0.1439553612072	.	.
chr1	85649801	85650300	chr1	85921732	85922231	Gm17017|chr1:85921732-85922231	0.0725526090552044	.	.
chr1	85649801	85650300	chr1	85921732	85922231	Sp100|chr1:85921732-85922231	0.0725526090552044	.	.
chr1	85774994	85775493	chr1	85840248	85840747	9930111H07Rik|chr1:85840248-85840747	0.0827779026958626	.	.
chr1	85793160	85793659	chr1	85703519	85704018	Cab39|chr1:85703519-85704018	0.0764750327984489	.	.
chr1	85793160	85793659	chr1	85735665	85736164	Cab39|chr1:85735665-85736164	0.0982236018608995	.	.
chr1	85793160	85793659	chr1	85736435	85736934	Cab39|chr1:85736435-85736934	0.114570779991481	.	.
chr1	85793160	85793659	chr1	85749760	85750259	Cab39|chr1:85749760-85750259	0.143738906241202	.	.
chr1	85793160	85793659	chr1	85757814	85758313	Cab39|chr1:85757814-85758313	0.0990796849914277	.	.
chr1	85793160	85793659	chr1	85838617	85839116	Cab39|chr1:85838617-85839116	0.0893330751332489	.	.
chr1	85793160	85793659	chr1	85840248	85840747	Cab39|chr1:85840248-85840747	0.151963112558999	.	.
chr1	85793160	85793659	chr1	85895455	85895954	Cab39|chr1:85895455-85895954	0.101147074685233	.	.
chr1	85793160	85793659	chr1	85962044	85962543	Cab39|chr1:85962044-85962543	0.0726790938404469	.	.
chr1	85894274	85894773	chr1	85687254	85687753	Itm2c|chr1:85687254-85687753	0.0942745573912031	.	.
chr1	85894274	85894773	chr1	85687254	85687753	Itm2c|chr1:85687254-85687753	0.0942745573912032	.	.
chr1	85894274	85894773	chr1	85751349	85751848	Itm2c|chr1:85751349-85751848	0.0862023883859613	.	.
chr1	85894274	85894773	chr1	85838040	85838539	Itm2c|chr1:85838040-85838539	0.0684492408363902	.	.
chr1	85894274	85894773	chr1	85838617	85839116	Itm2c|chr1:85838617-85839116	0.136262309291372	.	.
chr1	85894274	85894773	chr1	85895455	85895954	Itm2c|chr1:85895455-85895954	0.0841577645443227	.	.
chr1	85894955	85895454	chr1	85838617	85839116	Itm2c|chr1:85838617-85839116	0.0952322872628075	.	.
chr1	85894955	85895454	chr1	85840248	85840747	Itm2c|chr1:85840248-85840747	0.0699340374830942	.	.
chr1	85894955	85895454	chr1	85895455	85895954	Itm2c|chr1:85895455-85895954	0.156206822939064	.	.
chr1	86302910	86303409	chr1	86263508	86264007	B3gnt7|chr1:86263508-86264007	0.188229092558653	.	.
chr1	86302910	86303409	chr1	86263508	86264007	Gm28626|chr1:86263508-86264007	0.188229092558653	.	.
chr1	86302910	86303409	chr1	86307740	86308239	B3gnt7|chr1:86307740-86308239	0.0802974639840237	.	.
chr1	86302910	86303409	chr1	86307740	86308239	Gm28626|chr1:86307740-86308239	0.0802974639840237	.	.
chr1	86302910	86303409	chr1	86339345	86339844	B3gnt7|chr1:86339345-86339844	0.120832981249959	.	.
chr1	86302910	86303409	chr1	86339345	86339844	Gm28626|chr1:86339345-86339844	0.120832981249959	.	.
chr1	86302910	86303409	chr1	86379079	86379578	B3gnt7|chr1:86379079-86379578	0.104541576818056	.	.
chr1	86302910	86303409	chr1	86379079	86379578	Gm28626|chr1:86379079-86379578	0.104541576818056	.	.
chr1	86302910	86303409	chr1	86409381	86409880	B3gnt7|chr1:86409381-86409880	0.117475149624715	.	.
chr1	86302910	86303409	chr1	86409381	86409880	Gm28626|chr1:86409381-86409880	0.117475149624715	.	.
chr1	86302910	86303409	chr1	86433961	86434460	B3gnt7|chr1:86433961-86434460	0.0826710476725839	.	.
chr1	86302910	86303409	chr1	86433961	86434460	Gm28626|chr1:86433961-86434460	0.0826710476725839	.	.
chr1	86302910	86303409	chr1	86434501	86435000	B3gnt7|chr1:86434501-86435000	0.0798472612408982	.	.
chr1	86302910	86303409	chr1	86434501	86435000	Gm28626|chr1:86434501-86435000	0.0798472612408982	.	.
chr1	86302910	86303409	chr1	86441795	86442294	B3gnt7|chr1:86441795-86442294	0.0826775462617598	.	.
chr1	86302910	86303409	chr1	86441795	86442294	B3gnt7|chr1:86441795-86442294	0.0826775462617599	.	.
chr1	86302910	86303409	chr1	86441795	86442294	Gm28626|chr1:86441795-86442294	0.0826775462617598	.	.
chr1	86302910	86303409	chr1	86441795	86442294	Gm28626|chr1:86441795-86442294	0.0826775462617599	.	.
chr1	86302910	86303409	chr1	86487143	86487642	B3gnt7|chr1:86487143-86487642	0.168162942159083	.	.
chr1	86302910	86303409	chr1	86487143	86487642	Gm28626|chr1:86487143-86487642	0.168162942159083	.	.
chr1	86302910	86303409	chr1	86492642	86493141	B3gnt7|chr1:86492642-86493141	0.0799697033998614	.	.
chr1	86302910	86303409	chr1	86492642	86493141	Gm28626|chr1:86492642-86493141	0.0799697033998614	.	.
chr1	86302910	86303409	chr1	86503968	86504467	B3gnt7|chr1:86503968-86504467	0.0880678952376842	.	.
chr1	86302910	86303409	chr1	86503968	86504467	Gm28626|chr1:86503968-86504467	0.0880678952376842	.	.
chr1	86358737	86359236	chr1	86262482	86262981	C130036L24Rik|chr1:86262482-86262981	0.0714292785057396	.	.
chr1	86358737	86359236	chr1	86262482	86262981	Ncl|chr1:86262482-86262981	0.0714292785057396	.	.
chr1	86358737	86359236	chr1	86268836	86269335	C130036L24Rik|chr1:86268836-86269335	0.151715493240467	.	.
chr1	86358737	86359236	chr1	86268836	86269335	Ncl|chr1:86268836-86269335	0.151715493240467	.	.
chr1	86358737	86359236	chr1	86297281	86297780	C130036L24Rik|chr1:86297281-86297780	0.0796454502751672	.	.
chr1	86358737	86359236	chr1	86297281	86297780	Ncl|chr1:86297281-86297780	0.0796454502751672	.	.
chr1	86358737	86359236	chr1	86398141	86398640	C130036L24Rik|chr1:86398141-86398640	0.0672099394120859	.	.
chr1	86358737	86359236	chr1	86398141	86398640	Ncl|chr1:86398141-86398640	0.0672099394120859	.	.
chr1	86358737	86359236	chr1	86433961	86434460	C130036L24Rik|chr1:86433961-86434460	0.101823600621697	.	.
chr1	86358737	86359236	chr1	86433961	86434460	Ncl|chr1:86433961-86434460	0.101823600621697	.	.
chr1	86358737	86359236	chr1	86456922	86457421	C130036L24Rik|chr1:86456922-86457421	0.134883103018118	.	.
chr1	86358737	86359236	chr1	86456922	86457421	Ncl|chr1:86456922-86457421	0.134883103018118	.	.
chr1	86358737	86359236	chr1	86503968	86504467	C130036L24Rik|chr1:86503968-86504467	0.0847479690151928	.	.
chr1	86358737	86359236	chr1	86503968	86504467	Ncl|chr1:86503968-86504467	0.0847479690151928	.	.
chr1	86359268	86359767	chr1	86262482	86262981	C130036L24Rik|chr1:86262482-86262981	0.225093716435725	.	.
chr1	86359268	86359767	chr1	86262482	86262981	Ncl|chr1:86262482-86262981	0.225093716435725	.	.
chr1	86359268	86359767	chr1	86263508	86264007	C130036L24Rik|chr1:86263508-86264007	0.125972596878379	.	.
chr1	86359268	86359767	chr1	86263508	86264007	Ncl|chr1:86263508-86264007	0.125972596878379	.	.
chr1	86359268	86359767	chr1	86268836	86269335	C130036L24Rik|chr1:86268836-86269335	0.161343806504104	.	.
chr1	86359268	86359767	chr1	86268836	86269335	Ncl|chr1:86268836-86269335	0.161343806504104	.	.
chr1	86359268	86359767	chr1	86297281	86297780	C130036L24Rik|chr1:86297281-86297780	0.12805614614221	.	.
chr1	86359268	86359767	chr1	86297281	86297780	Ncl|chr1:86297281-86297780	0.12805614614221	.	.
chr1	86359268	86359767	chr1	86339345	86339844	C130036L24Rik|chr1:86339345-86339844	0.125188825750476	.	.
chr1	86359268	86359767	chr1	86339345	86339844	Ncl|chr1:86339345-86339844	0.125188825750476	.	.
chr1	86359268	86359767	chr1	86344248	86344747	C130036L24Rik|chr1:86344248-86344747	0.0701072410891743	.	.
chr1	86359268	86359767	chr1	86344248	86344747	Ncl|chr1:86344248-86344747	0.0701072410891743	.	.
chr1	86359268	86359767	chr1	86377334	86377833	C130036L24Rik|chr1:86377334-86377833	0.129654498427912	.	.
chr1	86359268	86359767	chr1	86377334	86377833	Ncl|chr1:86377334-86377833	0.129654498427912	.	.
chr1	86359268	86359767	chr1	86381004	86381503	C130036L24Rik|chr1:86381004-86381503	0.195466835626011	.	.
chr1	86359268	86359767	chr1	86381004	86381503	Ncl|chr1:86381004-86381503	0.195466835626011	.	.
chr1	86359268	86359767	chr1	86398141	86398640	C130036L24Rik|chr1:86398141-86398640	0.109012655419369	.	.
chr1	86359268	86359767	chr1	86398141	86398640	Ncl|chr1:86398141-86398640	0.109012655419369	.	.
chr1	86359268	86359767	chr1	86416950	86417449	C130036L24Rik|chr1:86416950-86417449	0.132312324535671	.	.
chr1	86359268	86359767	chr1	86416950	86417449	Ncl|chr1:86416950-86417449	0.132312324535671	.	.
chr1	86359268	86359767	chr1	86433961	86434460	C130036L24Rik|chr1:86433961-86434460	0.165202692983189	.	.
chr1	86359268	86359767	chr1	86433961	86434460	Ncl|chr1:86433961-86434460	0.165202692983189	.	.
chr1	86359268	86359767	chr1	86434501	86435000	C130036L24Rik|chr1:86434501-86435000	0.138189894149221	.	.
chr1	86359268	86359767	chr1	86434501	86435000	Ncl|chr1:86434501-86435000	0.138189894149221	.	.
chr1	86359268	86359767	chr1	86440464	86440963	C130036L24Rik|chr1:86440464-86440963	0.179753940526845	.	.
chr1	86359268	86359767	chr1	86440464	86440963	Ncl|chr1:86440464-86440963	0.179753940526845	.	.
chr1	86359268	86359767	chr1	86441273	86441772	C130036L24Rik|chr1:86441273-86441772	0.144193519074668	.	.
chr1	86359268	86359767	chr1	86441273	86441772	Ncl|chr1:86441273-86441772	0.144193519074668	.	.
chr1	86359268	86359767	chr1	86441795	86442294	C130036L24Rik|chr1:86441795-86442294	0.154513411258053	.	.
chr1	86359268	86359767	chr1	86441795	86442294	Ncl|chr1:86441795-86442294	0.154513411258053	.	.
chr1	86359268	86359767	chr1	86456922	86457421	C130036L24Rik|chr1:86456922-86457421	0.0859074031724858	.	.
chr1	86359268	86359767	chr1	86456922	86457421	Ncl|chr1:86456922-86457421	0.0859074031724858	.	.
chr1	86359268	86359767	chr1	86487143	86487642	C130036L24Rik|chr1:86487143-86487642	0.120487947504877	.	.
chr1	86359268	86359767	chr1	86487143	86487642	Ncl|chr1:86487143-86487642	0.120487947504877	.	.
chr1	86359268	86359767	chr1	86509365	86509864	C130036L24Rik|chr1:86509365-86509864	0.0685850086043663	.	.
chr1	86359268	86359767	chr1	86509365	86509864	Ncl|chr1:86509365-86509864	0.0685850086043663	.	.
chr1	86359268	86359767	chr1	86516015	86516514	C130036L24Rik|chr1:86516015-86516514	0.163077671479913	.	.
chr1	86359268	86359767	chr1	86516015	86516514	Ncl|chr1:86516015-86516514	0.163077671479913	.	.
chr1	86359268	86359767	chr1	86532333	86532832	C130036L24Rik|chr1:86532333-86532832	0.115555738123452	.	.
chr1	86359268	86359767	chr1	86532333	86532832	Ncl|chr1:86532333-86532832	0.115555738123452	.	.
chr1	86359268	86359767	chr1	86586879	86587378	C130036L24Rik|chr1:86586879-86587378	0.0901094475544725	.	.
chr1	86359268	86359767	chr1	86586879	86587378	Ncl|chr1:86586879-86587378	0.0901094475544725	.	.
chr1	86525710	86526209	chr1	86263508	86264007	Ptma|chr1:86263508-86264007	0.120187799435646	.	.
chr1	86525710	86526209	chr1	86269457	86269956	Ptma|chr1:86269457-86269956	0.120215888003266	.	.
chr1	86525710	86526209	chr1	86307740	86308239	Ptma|chr1:86307740-86308239	0.104543484017329	.	.
chr1	86525710	86526209	chr1	86339345	86339844	Ptma|chr1:86339345-86339844	0.106476774129883	.	.
chr1	86525710	86526209	chr1	86377334	86377833	Ptma|chr1:86377334-86377833	0.126766305335785	.	.
chr1	86525710	86526209	chr1	86381004	86381503	Ptma|chr1:86381004-86381503	0.0677095291202379	.	.
chr1	86525710	86526209	chr1	86409381	86409880	Ptma|chr1:86409381-86409880	0.175313545681208	.	.
chr1	86525710	86526209	chr1	86440464	86440963	Ptma|chr1:86440464-86440963	0.150980680016099	.	.
chr1	86525710	86526209	chr1	86441273	86441772	Ptma|chr1:86441273-86441772	0.169368649475611	.	.
chr1	86525710	86526209	chr1	86448180	86448679	Ptma|chr1:86448180-86448679	0.0755567531053048	.	.
chr1	86525710	86526209	chr1	86487725	86488224	Ptma|chr1:86487725-86488224	0.0979494755330325	.	.
chr1	86525710	86526209	chr1	86525204	86525703	Ptma|chr1:86525204-86525703	0.265474080726243	.	.
chr1	86526360	86526859	chr1	86262482	86262981	Ptma|chr1:86262482-86262981	0.072792062235289	.	.
chr1	86526360	86526859	chr1	86263508	86264007	Ptma|chr1:86263508-86264007	0.127747207549098	.	.
chr1	86526360	86526859	chr1	86268836	86269335	Ptma|chr1:86268836-86269335	0.0983182875280997	.	.
chr1	86526360	86526859	chr1	86377334	86377833	Ptma|chr1:86377334-86377833	0.0760677080448641	.	.
chr1	86526360	86526859	chr1	86406227	86406726	Ptma|chr1:86406227-86406726	0.0731465784015739	.	.
chr1	86526360	86526859	chr1	86433961	86434460	Ptma|chr1:86433961-86434460	0.131568889415694	.	.
chr1	86526360	86526859	chr1	86434501	86435000	Ptma|chr1:86434501-86435000	0.103039071041698	.	.
chr1	86526360	86526859	chr1	86440464	86440963	Ptma|chr1:86440464-86440963	0.0731429653837473	.	.
chr1	86526360	86526859	chr1	86441273	86441772	Ptma|chr1:86441273-86441772	0.110182987917847	.	.
chr1	86526360	86526859	chr1	86441795	86442294	Ptma|chr1:86441795-86442294	0.117270346061189	.	.
chr1	86526360	86526859	chr1	86448180	86448679	Ptma|chr1:86448180-86448679	0.147369576902356	.	.
chr1	86526360	86526859	chr1	86456922	86457421	Ptma|chr1:86456922-86457421	0.0994043256856086	.	.
chr1	86526360	86526859	chr1	86487143	86487642	Ptma|chr1:86487143-86487642	0.175641909690011	.	.
chr1	86526360	86526859	chr1	86487725	86488224	Ptma|chr1:86487725-86488224	0.157285579953194	.	.
chr1	86526360	86526859	chr1	86492642	86493141	Ptma|chr1:86492642-86493141	0.149425339103487	.	.
chr1	86526360	86526859	chr1	86503968	86504467	Ptma|chr1:86503968-86504467	0.178853228024857	.	.
chr1	86526360	86526859	chr1	86532333	86532832	Ptma|chr1:86532333-86532832	0.180260543213176	.	.
chr1	86582078	86582577	chr1	86263508	86264007	Cops7b|chr1:86263508-86264007	0.0683617856999813	.	.
chr1	86582078	86582577	chr1	86263508	86264007	Pde6d|chr1:86263508-86264007	0.0683617856999813	.	.
chr1	86582078	86582577	chr1	86268836	86269335	Cops7b|chr1:86268836-86269335	0.174017167636357	.	.
chr1	86582078	86582577	chr1	86268836	86269335	Pde6d|chr1:86268836-86269335	0.174017167636357	.	.
chr1	86582078	86582577	chr1	86269457	86269956	Cops7b|chr1:86269457-86269956	0.0805835917888928	.	.
chr1	86582078	86582577	chr1	86269457	86269956	Pde6d|chr1:86269457-86269956	0.0805835917888928	.	.
chr1	86582078	86582577	chr1	86379079	86379578	Cops7b|chr1:86379079-86379578	0.133716572003454	.	.
chr1	86582078	86582577	chr1	86379079	86379578	Pde6d|chr1:86379079-86379578	0.133716572003454	.	.
chr1	86582078	86582577	chr1	86406227	86406726	Cops7b|chr1:86406227-86406726	0.200408792220892	.	.
chr1	86582078	86582577	chr1	86406227	86406726	Pde6d|chr1:86406227-86406726	0.200408792220892	.	.
chr1	86582078	86582577	chr1	86479048	86479547	Cops7b|chr1:86479048-86479547	0.0924687921772208	.	.
chr1	86582078	86582577	chr1	86479048	86479547	Pde6d|chr1:86479048-86479547	0.0924687921772208	.	.
chr1	86582078	86582577	chr1	86503968	86504467	Cops7b|chr1:86503968-86504467	0.116723271968342	.	.
chr1	86582078	86582577	chr1	86503968	86504467	Pde6d|chr1:86503968-86504467	0.116723271968342	.	.
chr1	86582603	86583102	chr1	86262482	86262981	Cops7b|chr1:86262482-86262981	0.0772288729069918	.	.
chr1	86582603	86583102	chr1	86262482	86262981	Pde6d|chr1:86262482-86262981	0.0772288729069918	.	.
chr1	86582603	86583102	chr1	86263508	86264007	Cops7b|chr1:86263508-86264007	0.144612485130724	.	.
chr1	86582603	86583102	chr1	86263508	86264007	Pde6d|chr1:86263508-86264007	0.144612485130724	.	.
chr1	86582603	86583102	chr1	86268836	86269335	Cops7b|chr1:86268836-86269335	0.0917178953234243	.	.
chr1	86582603	86583102	chr1	86268836	86269335	Pde6d|chr1:86268836-86269335	0.0917178953234243	.	.
chr1	86582603	86583102	chr1	86269457	86269956	Cops7b|chr1:86269457-86269956	0.0893881071541088	.	.
chr1	86582603	86583102	chr1	86269457	86269956	Pde6d|chr1:86269457-86269956	0.0893881071541088	.	.
chr1	86582603	86583102	chr1	86307740	86308239	Cops7b|chr1:86307740-86308239	0.0776031472971788	.	.
chr1	86582603	86583102	chr1	86307740	86308239	Pde6d|chr1:86307740-86308239	0.0776031472971788	.	.
chr1	86582603	86583102	chr1	86406227	86406726	Cops7b|chr1:86406227-86406726	0.20391353643284	.	.
chr1	86582603	86583102	chr1	86406227	86406726	Pde6d|chr1:86406227-86406726	0.20391353643284	.	.
chr1	86582603	86583102	chr1	86441795	86442294	Cops7b|chr1:86441795-86442294	0.0830120204557753	.	.
chr1	86582603	86583102	chr1	86441795	86442294	Pde6d|chr1:86441795-86442294	0.0830120204557753	.	.
chr1	86582603	86583102	chr1	86487143	86487642	Cops7b|chr1:86487143-86487642	0.0690805549786155	.	.
chr1	86582603	86583102	chr1	86487143	86487642	Pde6d|chr1:86487143-86487642	0.0690805549786155	.	.
chr1	86669399	86669898	chr1	86297281	86297780	Nppc|chr1:86297281-86297780	0.163279587820005	.	.
chr1	86669399	86669898	chr1	86509365	86509864	Nppc|chr1:86509365-86509864	0.0799119232663043	.	.
chr1	86703565	86704064	chr1	86381004	86381503	Dis3l2|chr1:86381004-86381503	0.100153890909734	.	.
chr1	86703565	86704064	chr1	86398141	86398640	Dis3l2|chr1:86398141-86398640	0.0868608422839035	.	.
chr1	86703565	86704064	chr1	86416950	86417449	Dis3l2|chr1:86416950-86417449	0.088048201900764	.	.
chr1	86703565	86704064	chr1	86705399	86705898	Dis3l2|chr1:86705399-86705898	0.0744630607075479	.	.
chr1	87213673	87214172	chr1	87042019	87042518	Eif4e2|chr1:87042019-87042518	0.0668405729954371	.	.
chr1	87213673	87214172	chr1	87201368	87201867	Eif4e2|chr1:87201368-87201867	0.0706123629045965	.	.
chr1	87213673	87214172	chr1	87246132	87246631	Eif4e2|chr1:87246132-87246631	0.0701525605721879	.	.
chr1	87326698	87327197	chr1	87041466	87041965	Gigyf2|chr1:87041466-87041965	0.113926067922617	.	.
chr1	87326698	87327197	chr1	87042019	87042518	Gigyf2|chr1:87042019-87042518	0.0972192348462102	.	.
chr1	87326698	87327197	chr1	87258487	87258986	Gigyf2|chr1:87258487-87258986	0.145292474945094	.	.
chr1	87326698	87327197	chr1	87546796	87547295	Gigyf2|chr1:87546796-87547295	0.0804745041531654	.	.
chr1	87326698	87327197	chr1	87608370	87608869	Gigyf2|chr1:87608370-87608869	0.211207939374533	.	.
chr1	87326698	87327197	chr1	87637461	87637960	Gigyf2|chr1:87637461-87637960	0.132369165482353	.	.
chr1	87326698	87327197	chr1	87640245	87640744	Gigyf2|chr1:87640245-87640744	0.0789786472020161	.	.
chr1	87326698	87327197	chr1	87650745	87651244	Gigyf2|chr1:87650745-87651244	0.169944566982643	.	.
chr1	87327249	87327748	chr1	87111664	87112163	Gigyf2|chr1:87111664-87112163	0.15444841388003	.	.
chr1	87327249	87327748	chr1	87273514	87274013	Gigyf2|chr1:87273514-87274013	0.0812003469923685	.	.
chr1	87327249	87327748	chr1	87625236	87625735	Gigyf2|chr1:87625236-87625735	0.0840762731050758	.	.
chr1	87327249	87327748	chr1	87632087	87632586	Gigyf2|chr1:87632087-87632586	0.18276445292181	.	.
chr1	87510023	87510522	chr1	87541543	87542042	Neu2|chr1:87541543-87542042	0.0997762967939316	.	.
chr1	87510023	87510522	chr1	87541543	87542042	Neu2|chr1:87541543-87542042	0.0997762967939317	.	.
chr1	87510023	87510522	chr1	87580772	87581271	Neu2|chr1:87580772-87581271	0.0745680621836344	.	.
chr1	87620047	87620546	chr1	87258487	87258986	Inpp5d|chr1:87258487-87258986	0.0871539226771781	.	.
chr1	87620047	87620546	chr1	87625236	87625735	Inpp5d|chr1:87625236-87625735	0.0826556935517198	.	.
chr1	87620047	87620546	chr1	87626303	87626802	Inpp5d|chr1:87626303-87626802	0.169450629390851	.	.
chr1	87620047	87620546	chr1	87640245	87640744	Inpp5d|chr1:87640245-87640744	0.0776192676346445	.	.
chr1	87620047	87620546	chr1	87650745	87651244	Inpp5d|chr1:87650745-87651244	0.118892383153149	.	.
chr1	87620047	87620546	chr1	87652585	87653084	Inpp5d|chr1:87652585-87653084	0.226199348499195	.	.
chr1	87621060	87621559	chr1	87638204	87638703	Inpp5d|chr1:87638204-87638703	0.071835434930902	.	.
chr1	87755700	87756199	chr1	87828156	87828655	Atg16l1|chr1:87828156-87828655	0.0760667031922855	.	.
chr1	87755700	87756199	chr1	87856806	87857305	Atg16l1|chr1:87856806-87857305	0.121467174163938	.	.
chr1	87755700	87756199	chr1	87879632	87880131	Atg16l1|chr1:87879632-87880131	0.18307434761985	.	.
chr1	87755700	87756199	chr1	87891316	87891815	Atg16l1|chr1:87891316-87891815	0.152354416505026	.	.
chr1	87755700	87756199	chr1	87934991	87935490	Atg16l1|chr1:87934991-87935490	0.120362022938153	.	.
chr1	87755700	87756199	chr1	87935966	87936465	Atg16l1|chr1:87935966-87936465	0.0892846502439203	.	.
chr1	87755700	87756199	chr1	87936469	87936968	Atg16l1|chr1:87936469-87936968	0.115088020506938	.	.
chr1	87755700	87756199	chr1	87959988	87960487	Atg16l1|chr1:87959988-87960487	0.132068215753122	.	.
chr1	87853009	87853508	chr1	87856806	87857305	Dgkd|chr1:87856806-87857305	0.107153754799826	.	.
chr1	87853009	87853508	chr1	87871692	87872191	Dgkd|chr1:87871692-87872191	0.110060389639294	.	.
chr1	87853009	87853508	chr1	87891316	87891815	Dgkd|chr1:87891316-87891815	0.139622563171554	.	.
chr1	87853009	87853508	chr1	87934068	87934567	Dgkd|chr1:87934068-87934567	0.0869071215847106	.	.
chr1	87853009	87853508	chr1	87959988	87960487	Dgkd|chr1:87959988-87960487	0.0779458388979999	.	.
chr1	87854473	87854972	chr1	87766169	87766668	Gm19582|chr1:87766169-87766668	0.0668224828988683	.	.
chr1	87854473	87854972	chr1	87871692	87872191	Gm19582|chr1:87871692-87872191	0.101724800806004	.	.
chr1	87854473	87854972	chr1	87891316	87891815	Gm19582|chr1:87891316-87891815	0.0818055714645943	.	.
chr1	88008031	88008530	chr1	87828156	87828655	Usp40|chr1:87828156-87828655	0.0886662189436355	.	.
chr1	88008031	88008530	chr1	87856806	87857305	Usp40|chr1:87856806-87857305	0.161866790441073	.	.
chr1	88008031	88008530	chr1	87906478	87906977	Usp40|chr1:87906478-87906977	0.0895024092128497	.	.
chr1	88008031	88008530	chr1	87932854	87933353	Usp40|chr1:87932854-87933353	0.195078804745687	.	.
chr1	88008031	88008530	chr1	87934068	87934567	Usp40|chr1:87934068-87934567	0.111235565978989	.	.
chr1	88008031	88008530	chr1	87934991	87935490	Usp40|chr1:87934991-87935490	0.0724571522377575	.	.
chr1	88008031	88008530	chr1	87935966	87936465	Usp40|chr1:87935966-87936465	0.118970878814986	.	.
chr1	88008031	88008530	chr1	88143908	88144407	Usp40|chr1:88143908-88144407	0.0883298324128903	.	.
chr1	88008031	88008530	chr1	88482288	88482787	Usp40|chr1:88482288-88482787	0.248651046031904	.	.
chr1	88093920	88094419	chr1	87829622	87830121	Ugt1a7c|chr1:87829622-87830121	0.0726014263788088	.	.
chr1	88093920	88094419	chr1	87866642	87867141	Ugt1a7c|chr1:87866642-87867141	0.146420823160275	.	.
chr1	88093920	88094419	chr1	87892627	87893126	Ugt1a7c|chr1:87892627-87893126	0.0783163570826904	.	.
chr1	88093920	88094419	chr1	87935966	87936465	Ugt1a7c|chr1:87935966-87936465	0.0679172063325279	.	.
chr1	88093920	88094419	chr1	87959988	87960487	Ugt1a7c|chr1:87959988-87960487	0.0794578508007252	.	.
chr1	88094854	88095353	chr1	87811583	87812082	Ugt1a7c|chr1:87811583-87812082	0.0887230008205956	.	.
chr1	88094854	88095353	chr1	87828156	87828655	Ugt1a7c|chr1:87828156-87828655	0.22138015294379	.	.
chr1	88094854	88095353	chr1	87829622	87830121	Ugt1a7c|chr1:87829622-87830121	0.0982654168776021	.	.
chr1	88094854	88095353	chr1	87903365	87903864	Ugt1a7c|chr1:87903365-87903864	0.0956906278015625	.	.
chr1	88094854	88095353	chr1	87932854	87933353	Ugt1a7c|chr1:87932854-87933353	0.113701070569394	.	.
chr1	88205505	88206004	chr1	87796474	87796973	Dnajb3|chr1:87796474-87796973	0.0868176011518579	.	.
chr1	88205505	88206004	chr1	87856806	87857305	Dnajb3|chr1:87856806-87857305	0.0824775226952023	.	.
chr1	88205505	88206004	chr1	87879632	87880131	Dnajb3|chr1:87879632-87880131	0.105013370784455	.	.
chr1	88205505	88206004	chr1	87906478	87906977	Dnajb3|chr1:87906478-87906977	0.134635610683189	.	.
chr1	88205505	88206004	chr1	88283776	88284275	Dnajb3|chr1:88283776-88284275	0.239283343666476	.	.
chr1	88205505	88206004	chr1	88287520	88288019	Dnajb3|chr1:88287520-88288019	0.0893556176554717	.	.
chr1	88227014	88227513	chr1	87912201	87912700	Mroh2a|chr1:87912201-87912700	0.0726731067290077	.	.
chr1	88227014	88227513	chr1	87934991	87935490	Mroh2a|chr1:87934991-87935490	0.104863142657225	.	.
chr1	88227014	88227513	chr1	87935966	87936465	Mroh2a|chr1:87935966-87936465	0.10747662030986	.	.
chr1	88227014	88227513	chr1	88456267	88456766	Mroh2a|chr1:88456267-88456766	0.147931397526977	.	.
chr1	88277410	88277909	chr1	88143908	88144407	Hjurp|chr1:88143908-88144407	0.0815621065294773	.	.
chr1	88277410	88277909	chr1	88143908	88144407	Trpm8|chr1:88143908-88144407	0.0815621065294773	.	.
chr1	88277410	88277909	chr1	88246702	88247201	Hjurp|chr1:88246702-88247201	0.148030264490445	.	.
chr1	88277410	88277909	chr1	88246702	88247201	Trpm8|chr1:88246702-88247201	0.148030264490445	.	.
chr1	88277410	88277909	chr1	88264496	88264995	Hjurp|chr1:88264496-88264995	0.139632546246661	.	.
chr1	88277410	88277909	chr1	88264496	88264995	Trpm8|chr1:88264496-88264995	0.139632546246661	.	.
chr1	88277410	88277909	chr1	88265032	88265531	Hjurp|chr1:88265032-88265531	0.142054448005499	.	.
chr1	88277410	88277909	chr1	88265032	88265531	Trpm8|chr1:88265032-88265531	0.142054448005499	.	.
chr1	88277410	88277909	chr1	88283776	88284275	Hjurp|chr1:88283776-88284275	0.0992834551918984	.	.
chr1	88277410	88277909	chr1	88283776	88284275	Trpm8|chr1:88283776-88284275	0.0992834551918984	.	.
chr1	88277410	88277909	chr1	88289855	88290354	Hjurp|chr1:88289855-88290354	0.0897146172267425	.	.
chr1	88277410	88277909	chr1	88289855	88290354	Trpm8|chr1:88289855-88290354	0.0897146172267425	.	.
chr1	88509831	88510330	chr1	88283776	88284275	Glrp1|chr1:88283776-88284275	0.097918215896066	.	.
chr1	88509831	88510330	chr1	88567149	88567648	Glrp1|chr1:88567149-88567648	0.115338291428556	.	.
chr1	88509831	88510330	chr1	88588979	88589478	Glrp1|chr1:88588979-88589478	0.0916761143013443	.	.
chr1	88509831	88510330	chr1	88635614	88636113	Glrp1|chr1:88635614-88636113	0.171436867919265	.	.
chr1	88509831	88510330	chr1	88652459	88652958	Glrp1|chr1:88652459-88652958	0.103857249337591	.	.
chr1	88701430	88701929	chr1	88433600	88434099	Arl4c|chr1:88433600-88434099	0.151137711612428	.	.
chr1	88701430	88701929	chr1	88562301	88562800	Arl4c|chr1:88562301-88562800	0.102203702989827	.	.
chr1	88701430	88701929	chr1	88576095	88576594	Arl4c|chr1:88576095-88576594	0.11096669615233	.	.
chr1	88701430	88701929	chr1	88587343	88587842	Arl4c|chr1:88587343-88587842	0.0822271201776396	.	.
chr1	88701430	88701929	chr1	88631455	88631954	Arl4c|chr1:88631455-88631954	0.072095127343742	.	.
chr1	88701430	88701929	chr1	88662927	88663426	Arl4c|chr1:88662927-88663426	0.0703478470027096	.	.
chr1	88701944	88702443	chr1	88433600	88434099	Arl4c|chr1:88433600-88434099	0.0740342271817307	.	.
chr1	88701944	88702443	chr1	88587343	88587842	Arl4c|chr1:88587343-88587842	0.117408494470758	.	.
chr1	88701944	88702443	chr1	88654683	88655182	Arl4c|chr1:88654683-88655182	0.114600246765446	.	.
chr1	88701944	88702443	chr1	88745219	88745718	Arl4c|chr1:88745219-88745718	0.112634878384738	.	.
chr1	89069411	89069910	chr1	89079333	89079832	Sh3bp4|chr1:89079333-89079832	0.0936951603716068	.	.
chr1	89069411	89069910	chr1	89117685	89118184	Sh3bp4|chr1:89117685-89118184	0.0742188648881081	.	.
chr1	89069411	89069910	chr1	89130419	89130918	Sh3bp4|chr1:89130419-89130918	0.0803742257119133	.	.
chr1	89069980	89070479	chr1	89079333	89079832	Sh3bp4|chr1:89079333-89079832	0.0730527030080277	.	.
chr1	89069980	89070479	chr1	89117685	89118184	Sh3bp4|chr1:89117685-89118184	0.144572086004368	.	.
chr1	89069980	89070479	chr1	89130419	89130918	Sh3bp4|chr1:89130419-89130918	0.148323526862428	.	.
chr1	89069980	89070479	chr1	89196003	89196502	Sh3bp4|chr1:89196003-89196502	0.0931947138917375	.	.
chr1	89454554	89455053	chr1	89171106	89171605	Agap1|chr1:89171106-89171605	0.0995822289941389	.	.
chr1	89454554	89455053	chr1	89524371	89524870	Agap1|chr1:89524371-89524870	0.0989783165957733	.	.
chr1	89454554	89455053	chr1	89558111	89558610	Agap1|chr1:89558111-89558610	0.116580860068613	.	.
chr1	89454554	89455053	chr1	89574905	89575404	Agap1|chr1:89574905-89575404	0.095753665008865	.	.
chr1	89454554	89455053	chr1	89579987	89580486	Agap1|chr1:89579987-89580486	0.0742064214077554	.	.
chr1	89454554	89455053	chr1	89580696	89581195	Agap1|chr1:89580696-89581195	0.143729075075686	.	.
chr1	89454554	89455053	chr1	89644051	89644550	Agap1|chr1:89644051-89644550	0.103628960640271	.	.
chr1	89568502	89569001	chr1	89555269	89555768	Gm28499|chr1:89555269-89555768	0.125792688413609	.	.
chr1	89568502	89569001	chr1	89555771	89556270	Gm28499|chr1:89555771-89556270	0.100558150518146	.	.
chr1	89568502	89569001	chr1	89558111	89558610	Gm28499|chr1:89558111-89558610	0.0750255593745069	.	.
chr1	89568502	89569001	chr1	89891318	89891817	Gm28499|chr1:89891318-89891817	0.185726930119306	.	.
chr1	89568502	89569001	chr1	89902156	89902655	Gm28499|chr1:89902156-89902655	0.08294775124809	.	.
chr1	90203739	90204238	chr1	90228254	90228753	Ackr3|chr1:90228254-90228753	0.0695039488475355	.	.
chr1	90603129	90603628	chr1	90368351	90368850	Cops8|chr1:90368351-90368850	0.167807355341016	.	.
chr1	90603129	90603628	chr1	90697076	90697575	Cops8|chr1:90697076-90697575	0.0946010499780083	.	.
chr1	90603129	90603628	chr1	90717009	90717508	Cops8|chr1:90717009-90717508	0.0700855506620949	.	.
chr1	90603129	90603628	chr1	90956622	90957121	Cops8|chr1:90956622-90957121	0.10722632069574	.	.
chr1	90914754	90915253	chr1	90906269	90906768	Mlph|chr1:90906269-90906768	0.0728467336335931	.	.
chr1	90914754	90915253	chr1	90918170	90918669	Mlph|chr1:90918170-90918669	0.189197820999873	.	.
chr1	90974937	90975436	chr1	90750156	90750655	Gm28199|chr1:90750156-90750655	0.0848911168412716	.	.
chr1	90974937	90975436	chr1	90770589	90771088	Gm28199|chr1:90770589-90771088	0.0993011430544691	.	.
chr1	90974937	90975436	chr1	90926043	90926542	Gm28199|chr1:90926043-90926542	0.164957317334634	.	.
chr1	90974937	90975436	chr1	90973173	90973672	Gm28199|chr1:90973173-90973672	0.0849799413602922	.	.
chr1	90998483	90998982	chr1	90656897	90657396	Lrrfip1|chr1:90656897-90657396	0.0866575967040712	.	.
chr1	90998483	90998982	chr1	90676618	90677117	Lrrfip1|chr1:90676618-90677117	0.133928090765226	.	.
chr1	90998483	90998982	chr1	90740505	90741004	Lrrfip1|chr1:90740505-90741004	0.117158842017363	.	.
chr1	90999196	90999695	chr1	90588307	90588806	Lrrfip1|chr1:90588307-90588806	0.118716473517785	.	.
chr1	90999196	90999695	chr1	90926043	90926542	Lrrfip1|chr1:90926043-90926542	0.107327298741239	.	.
chr1	91249940	91250439	chr1	91251335	91251834	Ube2f|chr1:91251335-91251834	0.0926046249536431	.	.
chr1	91398520	91399019	chr1	91346840	91347339	Ilkap|chr1:91346840-91347339	0.0813032821799601	.	.
chr1	91413982	91414481	chr1	91380402	91380901	Hes6|chr1:91380402-91380901	0.200090162239726	.	.
chr1	91483230	91483729	chr1	91251335	91251834	Gm28382|chr1:91251335-91251834	0.0856400272422877	.	.
chr1	91483230	91483729	chr1	91428588	91429087	Gm28382|chr1:91428588-91429087	0.0733127237569331	.	.
chr1	91539706	91540205	chr1	91428588	91429087	Asb1|chr1:91428588-91429087	0.135637734778249	.	.
chr1	92473544	92474043	chr1	92082722	92083221	Ndufa10|chr1:92082722-92083221	0.0783740613738728	.	.
chr1	92473544	92474043	chr1	92137093	92137592	Ndufa10|chr1:92137093-92137592	0.093348137605153	.	.
chr1	92473544	92474043	chr1	92708138	92708637	Ndufa10|chr1:92708138-92708637	0.0885024111244721	.	.
chr1	92641765	92642264	chr1	92774751	92775250	Cops9|chr1:92774751-92775250	0.15481452391361	.	.
chr1	92647708	92648207	chr1	92696823	92697322	Otos|chr1:92696823-92697322	0.178430407895532	.	.
chr1	92831030	92831529	chr1	92976024	92976523	Gpc1|chr1:92976024-92976523	0.0935786962579998	.	.
chr1	92906632	92907131	chr1	92742221	92742720	Dusp28|chr1:92742221-92742720	0.0999844768668712	.	.
chr1	92906632	92907131	chr1	92972803	92973302	Dusp28|chr1:92972803-92973302	0.0721328434075533	.	.
chr1	92906632	92907131	chr1	92976024	92976523	Dusp28|chr1:92976024-92976523	0.105883927380061	.	.
chr1	92906632	92907131	chr1	93125157	93125656	Dusp28|chr1:93125157-93125656	0.111439409047655	.	.
chr1	92907215	92907714	chr1	92895020	92895519	Dusp28|chr1:92895020-92895519	0.0845880581744628	.	.
chr1	92907215	92907714	chr1	92971709	92972208	Dusp28|chr1:92971709-92972208	0.0888592755950545	.	.
chr1	92907215	92907714	chr1	92972803	92973302	Dusp28|chr1:92972803-92973302	0.0751924986049404	.	.
chr1	92907215	92907714	chr1	92974671	92975170	Dusp28|chr1:92974671-92975170	0.169616348670107	.	.
chr1	92907215	92907714	chr1	92980909	92981408	Dusp28|chr1:92980909-92981408	0.109644203351396	.	.
chr1	92907215	92907714	chr1	93014431	93014930	Dusp28|chr1:93014431-93014930	0.0786194427575124	.	.
chr1	92907215	92907714	chr1	93071413	93071912	Dusp28|chr1:93071413-93071912	0.100135710148889	.	.
chr1	92907215	92907714	chr1	93072211	93072710	Dusp28|chr1:93072211-93072710	0.10858305949289	.	.
chr1	92907215	92907714	chr1	93100465	93100964	Dusp28|chr1:93100465-93100964	0.100493645542897	.	.
chr1	92907215	92907714	chr1	93115042	93115541	Dusp28|chr1:93115042-93115541	0.0692417000540578	.	.
chr1	92910422	92910921	chr1	92640239	92640738	5033417F24Rik|chr1:92640239-92640738	0.168126750583389	.	.
chr1	92910422	92910921	chr1	92640239	92640738	Rnpepl1|chr1:92640239-92640738	0.168126750583389	.	.
chr1	92910422	92910921	chr1	92730498	92730997	5033417F24Rik|chr1:92730498-92730997	0.0971392642424827	.	.
chr1	92910422	92910921	chr1	92730498	92730997	Rnpepl1|chr1:92730498-92730997	0.0971392642424827	.	.
chr1	92910422	92910921	chr1	92972803	92973302	5033417F24Rik|chr1:92972803-92973302	0.0746320982503025	.	.
chr1	92910422	92910921	chr1	92972803	92973302	Rnpepl1|chr1:92972803-92973302	0.0746320982503025	.	.
chr1	92910422	92910921	chr1	92976024	92976523	5033417F24Rik|chr1:92976024-92976523	0.0731946021090978	.	.
chr1	92910422	92910921	chr1	92976024	92976523	Rnpepl1|chr1:92976024-92976523	0.0731946021090978	.	.
chr1	92910422	92910921	chr1	93071413	93071912	5033417F24Rik|chr1:93071413-93071912	0.0983688112265724	.	.
chr1	92910422	92910921	chr1	93071413	93071912	Rnpepl1|chr1:93071413-93071912	0.0983688112265724	.	.
chr1	92910928	92911427	chr1	92976024	92976523	5033417F24Rik|chr1:92976024-92976523	0.0852481402397905	.	.
chr1	92910928	92911427	chr1	92976024	92976523	Rnpepl1|chr1:92976024-92976523	0.0852481402397905	.	.
chr1	92910928	92911427	chr1	93100465	93100964	5033417F24Rik|chr1:93100465-93100964	0.107094133210447	.	.
chr1	92910928	92911427	chr1	93100465	93100964	Rnpepl1|chr1:93100465-93100964	0.107094133210447	.	.
chr1	92934435	92934934	chr1	92675841	92676340	Capn10|chr1:92675841-92676340	0.130173231676507	.	.
chr1	92934435	92934934	chr1	92708138	92708637	Capn10|chr1:92708138-92708637	0.0667652577596873	.	.
chr1	92934435	92934934	chr1	92742221	92742720	Capn10|chr1:92742221-92742720	0.0687662636784229	.	.
chr1	92934435	92934934	chr1	92833921	92834420	Capn10|chr1:92833921-92834420	0.0827726714302186	.	.
chr1	92934435	92934934	chr1	93010693	93011192	Capn10|chr1:93010693-93011192	0.0779282527109182	.	.
chr1	92934435	92934934	chr1	93010693	93011192	Capn10|chr1:93010693-93011192	0.0779282527109183	.	.
chr1	92934435	92934934	chr1	93069287	93069786	Capn10|chr1:93069287-93069786	0.0844613346633272	.	.
chr1	92949392	92949891	chr1	92675841	92676340	9430060I03Rik|chr1:92675841-92676340	0.21102331404703	.	.
chr1	92949392	92949891	chr1	92974671	92975170	9430060I03Rik|chr1:92974671-92975170	0.136191741334457	.	.
chr1	92949392	92949891	chr1	93125157	93125656	9430060I03Rik|chr1:93125157-93125656	0.0737014731758729	.	.
chr1	93100965	93101464	chr1	92774751	92775250	Kif1a|chr1:92774751-92775250	0.0686439969026669	.	.
chr1	93100965	93101464	chr1	92895020	92895519	Kif1a|chr1:92895020-92895519	0.0820403921552051	.	.
chr1	93100965	93101464	chr1	92974671	92975170	Kif1a|chr1:92974671-92975170	0.0872555409024805	.	.
chr1	93100965	93101464	chr1	92980909	92981408	Kif1a|chr1:92980909-92981408	0.0820513504064915	.	.
chr1	93100965	93101464	chr1	93014431	93014930	Kif1a|chr1:93014431-93014930	0.192331509804681	.	.
chr1	93100965	93101464	chr1	93100465	93100964	Kif1a|chr1:93100465-93100964	0.239910023902397	.	.
chr1	93100965	93101464	chr1	93125157	93125656	Kif1a|chr1:93125157-93125656	0.073727703097222	.	.
chr1	93100965	93101464	chr1	93444675	93445174	Kif1a|chr1:93444675-93445174	0.0818872764722166	.	.
chr1	93100965	93101464	chr1	93445454	93445953	Kif1a|chr1:93445454-93445953	0.111881568684475	.	.
chr1	93101696	93102195	chr1	92956591	92957090	Kif1a|chr1:92956591-92957090	0.0829054667251764	.	.
chr1	93101696	93102195	chr1	93014431	93014930	Kif1a|chr1:93014431-93014930	0.0689407664520583	.	.
chr1	93101696	93102195	chr1	93080927	93081426	Kif1a|chr1:93080927-93081426	0.0819467931464264	.	.
chr1	93101696	93102195	chr1	93115042	93115541	Kif1a|chr1:93115042-93115541	0.0884598086170466	.	.
chr1	93101696	93102195	chr1	93125157	93125656	Kif1a|chr1:93125157-93125656	0.105856913874986	.	.
chr1	93101696	93102195	chr1	93363649	93364148	Kif1a|chr1:93363649-93364148	0.112515780817255	.	.
chr1	93161579	93162078	chr1	92833921	92834420	Mab21l4|chr1:92833921-92834420	0.145625434755674	.	.
chr1	93161579	93162078	chr1	93445454	93445953	Mab21l4|chr1:93445454-93445953	0.0735501372839056	.	.
chr1	93235496	93235995	chr1	92774751	92775250	Sned1|chr1:92774751-92775250	0.127028938524125	.	.
chr1	93235496	93235995	chr1	92972803	92973302	Sned1|chr1:92972803-92973302	0.0984402187847374	.	.
chr1	93235496	93235995	chr1	93014431	93014930	Sned1|chr1:93014431-93014930	0.129290326880817	.	.
chr1	93235496	93235995	chr1	93369472	93369971	Sned1|chr1:93369472-93369971	0.097984350244703	.	.
chr1	93235496	93235995	chr1	93445454	93445953	Sned1|chr1:93445454-93445953	0.0751210981547633	.	.
chr1	93236124	93236623	chr1	92956591	92957090	Sned1|chr1:92956591-92957090	0.0735473308763738	.	.
chr1	93236124	93236623	chr1	92974671	92975170	Sned1|chr1:92974671-92975170	0.089829368156259	.	.
chr1	93236124	93236623	chr1	92980909	92981408	Sned1|chr1:92980909-92981408	0.189118830521578	.	.
chr1	93236124	93236623	chr1	93359597	93360096	Sned1|chr1:93359597-93360096	0.157457738018747	.	.
chr1	93236124	93236623	chr1	93369472	93369971	Sned1|chr1:93369472-93369971	0.083354285451262	.	.
chr1	93236124	93236623	chr1	93401523	93402022	Sned1|chr1:93401523-93402022	0.105377632721188	.	.
chr1	93305687	93306186	chr1	93080927	93081426	Gm28535|chr1:93080927-93081426	0.108624938502842	.	.
chr1	93305687	93306186	chr1	93080927	93081426	Mterf4|chr1:93080927-93081426	0.108624938502842	.	.
chr1	93305687	93306186	chr1	93118700	93119199	Gm28535|chr1:93118700-93119199	0.0720463639260154	.	.
chr1	93305687	93306186	chr1	93118700	93119199	Mterf4|chr1:93118700-93119199	0.0720463639260154	.	.
chr1	93305687	93306186	chr1	93359597	93360096	Gm28535|chr1:93359597-93360096	0.122579556294238	.	.
chr1	93305687	93306186	chr1	93359597	93360096	Mterf4|chr1:93359597-93360096	0.122579556294238	.	.
chr1	93305687	93306186	chr1	93410833	93411332	Gm28535|chr1:93410833-93411332	0.150276825712526	.	.
chr1	93305687	93306186	chr1	93410833	93411332	Mterf4|chr1:93410833-93411332	0.150276825712526	.	.
chr1	93305687	93306186	chr1	93444675	93445174	Gm28535|chr1:93444675-93445174	0.0908394909684828	.	.
chr1	93305687	93306186	chr1	93444675	93445174	Mterf4|chr1:93444675-93445174	0.0908394909684828	.	.
chr1	93342619	93343118	chr1	93080927	93081426	Pask|chr1:93080927-93081426	0.0757018686352834	.	.
chr1	93342619	93343118	chr1	93080927	93081426	Ppp1r7|chr1:93080927-93081426	0.0757018686352834	.	.
chr1	93342619	93343118	chr1	93089405	93089904	Pask|chr1:93089405-93089904	0.0788499272391607	.	.
chr1	93342619	93343118	chr1	93089405	93089904	Ppp1r7|chr1:93089405-93089904	0.0788499272391607	.	.
chr1	93342619	93343118	chr1	93115042	93115541	Pask|chr1:93115042-93115541	0.194818868143282	.	.
chr1	93342619	93343118	chr1	93115042	93115541	Ppp1r7|chr1:93115042-93115541	0.194818868143282	.	.
chr1	93342619	93343118	chr1	93118700	93119199	Pask|chr1:93118700-93119199	0.068303094861147	.	.
chr1	93342619	93343118	chr1	93118700	93119199	Ppp1r7|chr1:93118700-93119199	0.068303094861147	.	.
chr1	93342619	93343118	chr1	93125157	93125656	Pask|chr1:93125157-93125656	0.154194336227941	.	.
chr1	93342619	93343118	chr1	93125157	93125656	Ppp1r7|chr1:93125157-93125656	0.154194336227941	.	.
chr1	93342619	93343118	chr1	93176579	93177078	Pask|chr1:93176579-93177078	0.0764107002535768	.	.
chr1	93342619	93343118	chr1	93176579	93177078	Ppp1r7|chr1:93176579-93177078	0.0764107002535768	.	.
chr1	93342619	93343118	chr1	93365603	93366102	Pask|chr1:93365603-93366102	0.12281484638599	.	.
chr1	93342619	93343118	chr1	93365603	93366102	Ppp1r7|chr1:93365603-93366102	0.12281484638599	.	.
chr1	93342619	93343118	chr1	93369472	93369971	Pask|chr1:93369472-93369971	0.0798365661272761	.	.
chr1	93342619	93343118	chr1	93369472	93369971	Ppp1r7|chr1:93369472-93369971	0.0798365661272761	.	.
chr1	93342619	93343118	chr1	93410833	93411332	Pask|chr1:93410833-93411332	0.144843063041757	.	.
chr1	93342619	93343118	chr1	93410833	93411332	Ppp1r7|chr1:93410833-93411332	0.144843063041757	.	.
chr1	93343358	93343857	chr1	93014431	93014930	Pask|chr1:93014431-93014930	0.0904842647225286	.	.
chr1	93343358	93343857	chr1	93014431	93014930	Ppp1r7|chr1:93014431-93014930	0.0904842647225286	.	.
chr1	93343358	93343857	chr1	93080927	93081426	Pask|chr1:93080927-93081426	0.123781973124389	.	.
chr1	93343358	93343857	chr1	93080927	93081426	Ppp1r7|chr1:93080927-93081426	0.123781973124389	.	.
chr1	93343358	93343857	chr1	93369472	93369971	Pask|chr1:93369472-93369971	0.0908308687799901	.	.
chr1	93343358	93343857	chr1	93369472	93369971	Ppp1r7|chr1:93369472-93369971	0.0908308687799901	.	.
chr1	93343358	93343857	chr1	93444675	93445174	Pask|chr1:93444675-93445174	0.120870282897752	.	.
chr1	93343358	93343857	chr1	93444675	93445174	Ppp1r7|chr1:93444675-93445174	0.120870282897752	.	.
chr1	93343358	93343857	chr1	93668682	93669181	Pask|chr1:93668682-93669181	0.118030548217368	.	.
chr1	93343358	93343857	chr1	93668682	93669181	Ppp1r7|chr1:93668682-93669181	0.118030548217368	.	.
chr1	93372680	93373179	chr1	93071413	93071912	Ano7|chr1:93071413-93071912	0.107261243589976	.	.
chr1	93372680	93373179	chr1	93176579	93177078	Ano7|chr1:93176579-93177078	0.0781230534444385	.	.
chr1	93372680	93373179	chr1	93410833	93411332	Ano7|chr1:93410833-93411332	0.132752445626547	.	.
chr1	93478107	93478606	chr1	93069287	93069786	Hdlbp|chr1:93069287-93069786	0.0784328456618129	.	.
chr1	93478107	93478606	chr1	93069287	93069786	Sept2|chr1:93069287-93069786	0.0784328456618129	.	.
chr1	93478107	93478606	chr1	93071413	93071912	Hdlbp|chr1:93071413-93071912	0.0855490423845216	.	.
chr1	93478107	93478606	chr1	93071413	93071912	Sept2|chr1:93071413-93071912	0.0855490423845216	.	.
chr1	93478107	93478606	chr1	93115042	93115541	Hdlbp|chr1:93115042-93115541	0.0808396576297707	.	.
chr1	93478107	93478606	chr1	93115042	93115541	Sept2|chr1:93115042-93115541	0.0808396576297707	.	.
chr1	93478107	93478606	chr1	93369472	93369971	Hdlbp|chr1:93369472-93369971	0.107804152449752	.	.
chr1	93478107	93478606	chr1	93369472	93369971	Sept2|chr1:93369472-93369971	0.107804152449752	.	.
chr1	93478107	93478606	chr1	93445454	93445953	Hdlbp|chr1:93445454-93445953	0.0958178498064652	.	.
chr1	93478107	93478606	chr1	93445454	93445953	Sept2|chr1:93445454-93445953	0.0958178498064652	.	.
chr1	93478107	93478606	chr1	93694846	93695345	Hdlbp|chr1:93694846-93695345	0.0800136591570423	.	.
chr1	93478107	93478606	chr1	93694846	93695345	Sept2|chr1:93694846-93695345	0.0800136591570423	.	.
chr1	93478107	93478606	chr1	93727334	93727833	Hdlbp|chr1:93727334-93727833	0.0838807877334455	.	.
chr1	93478107	93478606	chr1	93727334	93727833	Sept2|chr1:93727334-93727833	0.0838807877334455	.	.
chr1	93478107	93478606	chr1	93746171	93746670	Hdlbp|chr1:93746171-93746670	0.110887726073245	.	.
chr1	93478107	93478606	chr1	93746171	93746670	Sept2|chr1:93746171-93746670	0.110887726073245	.	.
chr1	93478622	93479121	chr1	93012942	93013441	Hdlbp|chr1:93012942-93013441	0.11285456243775	.	.
chr1	93478622	93479121	chr1	93012942	93013441	Sept2|chr1:93012942-93013441	0.11285456243775	.	.
chr1	93478622	93479121	chr1	93071413	93071912	Hdlbp|chr1:93071413-93071912	0.136434577582836	.	.
chr1	93478622	93479121	chr1	93071413	93071912	Sept2|chr1:93071413-93071912	0.136434577582836	.	.
chr1	93478622	93479121	chr1	93410833	93411332	Hdlbp|chr1:93410833-93411332	0.0682276725071128	.	.
chr1	93478622	93479121	chr1	93410833	93411332	Sept2|chr1:93410833-93411332	0.0682276725071128	.	.
chr1	93478622	93479121	chr1	93445454	93445953	Hdlbp|chr1:93445454-93445953	0.079638241578046	.	.
chr1	93478622	93479121	chr1	93445454	93445953	Sept2|chr1:93445454-93445953	0.079638241578046	.	.
chr1	93478622	93479121	chr1	93506953	93507452	Hdlbp|chr1:93506953-93507452	0.0743998700845374	.	.
chr1	93478622	93479121	chr1	93506953	93507452	Sept2|chr1:93506953-93507452	0.0743998700845374	.	.
chr1	93478622	93479121	chr1	93668682	93669181	Hdlbp|chr1:93668682-93669181	0.0962224831027789	.	.
chr1	93478622	93479121	chr1	93668682	93669181	Sept2|chr1:93668682-93669181	0.0962224831027789	.	.
chr1	93511801	93512300	chr1	93444675	93445174	Farp2|chr1:93444675-93445174	0.0849437015356684	.	.
chr1	93511801	93512300	chr1	93668682	93669181	Farp2|chr1:93668682-93669181	0.0907232566997363	.	.
chr1	93635550	93636049	chr1	93363649	93364148	Gm28536|chr1:93363649-93364148	0.200416728407452	.	.
chr1	93635550	93636049	chr1	93369472	93369971	Gm28536|chr1:93369472-93369971	0.149829165436036	.	.
chr1	93635550	93636049	chr1	93727334	93727833	Gm28536|chr1:93727334-93727833	0.0782142912424553	.	.
chr1	93754617	93755116	chr1	93506953	93507452	Thap4|chr1:93506953-93507452	0.0900573807419633	.	.
chr1	93754617	93755116	chr1	94078272	94078771	Thap4|chr1:94078272-94078771	0.117084699825087	.	.
chr1	93801756	93802255	chr1	94063131	94063630	Dtymk|chr1:94063131-94063630	0.090924836274926	.	.
chr1	93801756	93802255	chr1	94063131	94063630	Dtymk|chr1:94063131-94063630	0.0909248362749261	.	.
chr1	93803720	93804219	chr1	93653936	93654435	Ing5|chr1:93653936-93654435	0.152784077530201	.	.
chr1	93803720	93804219	chr1	93694846	93695345	Ing5|chr1:93694846-93695345	0.132623339170746	.	.
chr1	93803720	93804219	chr1	94058293	94058792	Ing5|chr1:94058293-94058792	0.0785763725030875	.	.
chr1	93825281	93825780	chr1	94027601	94028100	D2hgdh|chr1:94027601-94028100	0.0763173312112323	.	.
chr1	93825281	93825780	chr1	94063131	94063630	D2hgdh|chr1:94063131-94063630	0.0863942750086615	.	.
chr1	95313333	95313832	chr1	95322925	95323424	Fam174a|chr1:95322925-95323424	0.21203093292684	.	.
chr1	95313333	95313832	chr1	95339501	95340000	Fam174a|chr1:95339501-95340000	0.0729246827706844	.	.
chr1	95313333	95313832	chr1	95450925	95451424	Fam174a|chr1:95450925-95451424	0.16318091758888	.	.
chr1	95313333	95313832	chr1	95492903	95493402	Fam174a|chr1:95492903-95493402	0.208396433498501	.	.
chr1	95313333	95313832	chr1	95590035	95590534	Fam174a|chr1:95590035-95590534	0.0816807473707823	.	.
chr1	95313333	95313832	chr1	95591059	95591558	Fam174a|chr1:95591059-95591558	0.132221062414112	.	.
chr1	95313333	95313832	chr1	95596749	95597248	Fam174a|chr1:95596749-95597248	0.0939097742941418	.	.
chr1	95313333	95313832	chr1	95598047	95598546	Fam174a|chr1:95598047-95598546	0.0820988082794973	.	.
chr1	95313333	95313832	chr1	95603799	95604298	Fam174a|chr1:95603799-95604298	0.0780650526627939	.	.
chr1	95313333	95313832	chr1	95657119	95657618	Fam174a|chr1:95657119-95657618	0.111916578678175	.	.
chr1	95313333	95313832	chr1	95666046	95666545	Fam174a|chr1:95666046-95666545	0.130406626259875	.	.
chr1	95313851	95314350	chr1	95322925	95323424	Fam174a|chr1:95322925-95323424	0.163787913483057	.	.
chr1	95313851	95314350	chr1	95339501	95340000	Fam174a|chr1:95339501-95340000	0.157125696543228	.	.
chr1	95313851	95314350	chr1	95397125	95397624	Fam174a|chr1:95397125-95397624	0.0830772582525335	.	.
chr1	95313851	95314350	chr1	95467968	95468467	Fam174a|chr1:95467968-95468467	0.120588582768331	.	.
chr1	95313851	95314350	chr1	95591059	95591558	Fam174a|chr1:95591059-95591558	0.115244883904042	.	.
chr1	95313851	95314350	chr1	95596749	95597248	Fam174a|chr1:95596749-95597248	0.149035599139355	.	.
chr1	95313851	95314350	chr1	95657119	95657618	Fam174a|chr1:95657119-95657618	0.139988591047417	.	.
chr1	95313851	95314350	chr1	95665260	95665759	Fam174a|chr1:95665260-95665759	0.0673371718192114	.	.
chr1	95667416	95667915	chr1	95450351	95450850	St8sia4|chr1:95450351-95450850	0.0999145563131311	.	.
chr1	95667416	95667915	chr1	95450925	95451424	St8sia4|chr1:95450925-95451424	0.208311842882469	.	.
chr1	95667416	95667915	chr1	95459301	95459800	St8sia4|chr1:95459301-95459800	0.124767096932661	.	.
chr1	95667416	95667915	chr1	95492903	95493402	St8sia4|chr1:95492903-95493402	0.207766756426898	.	.
chr1	95667416	95667915	chr1	95590035	95590534	St8sia4|chr1:95590035-95590534	0.202188982037884	.	.
chr1	95667416	95667915	chr1	95603799	95604298	St8sia4|chr1:95603799-95604298	0.0904789291678338	.	.
chr1	95667416	95667915	chr1	95657119	95657618	St8sia4|chr1:95657119-95657618	0.0674682713045812	.	.
chr1	95667416	95667915	chr1	95762201	95762700	St8sia4|chr1:95762201-95762700	0.0844832860689576	.	.
chr1	95667416	95667915	chr1	95762201	95762700	St8sia4|chr1:95762201-95762700	0.0844832860689577	.	.
chr1	95667921	95668420	chr1	95322925	95323424	St8sia4|chr1:95322925-95323424	0.0944847443196419	.	.
chr1	95667921	95668420	chr1	95339501	95340000	St8sia4|chr1:95339501-95340000	0.0898786291269239	.	.
chr1	95667921	95668420	chr1	95397125	95397624	St8sia4|chr1:95397125-95397624	0.169404485082615	.	.
chr1	95667921	95668420	chr1	95448861	95449360	St8sia4|chr1:95448861-95449360	0.129368973431506	.	.
chr1	95667921	95668420	chr1	95450351	95450850	St8sia4|chr1:95450351-95450850	0.084124515237374	.	.
chr1	95667921	95668420	chr1	95450925	95451424	St8sia4|chr1:95450925-95451424	0.161934323039927	.	.
chr1	95667921	95668420	chr1	95451739	95452238	St8sia4|chr1:95451739-95452238	0.10822533750423	.	.
chr1	95667921	95668420	chr1	95492903	95493402	St8sia4|chr1:95492903-95493402	0.174646056097781	.	.
chr1	95667921	95668420	chr1	95590035	95590534	St8sia4|chr1:95590035-95590534	0.118519556519578	.	.
chr1	95667921	95668420	chr1	95598047	95598546	St8sia4|chr1:95598047-95598546	0.10280281325217	.	.
chr1	95667921	95668420	chr1	95604328	95604827	St8sia4|chr1:95604328-95604827	0.0923760419801583	.	.
chr1	96871195	96871694	chr1	97038495	97038994	Panct2|chr1:97038495-97038994	0.0929673951739864	.	.
chr1	96871195	96871694	chr1	97038495	97038994	Slco4c1|chr1:97038495-97038994	0.0929673951739864	.	.
chr1	96871195	96871694	chr1	97212601	97213100	Panct2|chr1:97212601-97213100	0.0733125461954644	.	.
chr1	96871195	96871694	chr1	97212601	97213100	Slco4c1|chr1:97212601-97213100	0.0733125461954644	.	.
chr1	97661204	97661703	chr1	97660435	97660934	D1Ertd622e|chr1:97660435-97660934	0.194062611830123	.	.
chr1	97661204	97661703	chr1	97697535	97698034	D1Ertd622e|chr1:97697535-97698034	0.0670077475308748	.	.
chr1	97661204	97661703	chr1	97705384	97705883	D1Ertd622e|chr1:97705384-97705883	0.067970368528915	.	.
chr1	97661800	97662299	chr1	97319560	97320059	D1Ertd622e|chr1:97319560-97320059	0.0699059646847328	.	.
chr1	97661800	97662299	chr1	97659324	97659823	D1Ertd622e|chr1:97659324-97659823	0.0958475549670032	.	.
chr1	97661800	97662299	chr1	97660435	97660934	D1Ertd622e|chr1:97660435-97660934	0.121049895095566	.	.
chr1	97661800	97662299	chr1	97667609	97668108	D1Ertd622e|chr1:97667609-97668108	0.0903539134585939	.	.
chr1	97661800	97662299	chr1	97675579	97676078	D1Ertd622e|chr1:97675579-97676078	0.0720965720904319	.	.
chr1	97661800	97662299	chr1	97697535	97698034	D1Ertd622e|chr1:97697535-97698034	0.0674299459674738	.	.
chr1	97661800	97662299	chr1	97736303	97736802	D1Ertd622e|chr1:97736303-97736802	0.0870324098999977	.	.
chr1	97661800	97662299	chr1	97736303	97736802	D1Ertd622e|chr1:97736303-97736802	0.0870324098999978	.	.
chr1	97661800	97662299	chr1	97983136	97983635	D1Ertd622e|chr1:97983136-97983635	0.0849707037301789	.	.
chr1	97769886	97770385	chr1	97619544	97620043	Gin1|chr1:97619544-97620043	0.101946228368949	.	.
chr1	97769886	97770385	chr1	97619544	97620043	Ppip5k2|chr1:97619544-97620043	0.101946228368949	.	.
chr1	97769886	97770385	chr1	97632879	97633378	Gin1|chr1:97632879-97633378	0.105568741643916	.	.
chr1	97769886	97770385	chr1	97632879	97633378	Ppip5k2|chr1:97632879-97633378	0.105568741643916	.	.
chr1	97769886	97770385	chr1	97647964	97648463	Gin1|chr1:97647964-97648463	0.0685438560690357	.	.
chr1	97769886	97770385	chr1	97647964	97648463	Ppip5k2|chr1:97647964-97648463	0.0685438560690357	.	.
chr1	97769886	97770385	chr1	97659324	97659823	Gin1|chr1:97659324-97659823	0.210654579221477	.	.
chr1	97769886	97770385	chr1	97659324	97659823	Ppip5k2|chr1:97659324-97659823	0.210654579221477	.	.
chr1	97769886	97770385	chr1	97668867	97669366	Gin1|chr1:97668867-97669366	0.0781742935233643	.	.
chr1	97769886	97770385	chr1	97668867	97669366	Ppip5k2|chr1:97668867-97669366	0.0781742935233643	.	.
chr1	97769886	97770385	chr1	97672780	97673279	Gin1|chr1:97672780-97673279	0.148235892045616	.	.
chr1	97769886	97770385	chr1	97672780	97673279	Ppip5k2|chr1:97672780-97673279	0.148235892045616	.	.
chr1	97769886	97770385	chr1	97705384	97705883	Gin1|chr1:97705384-97705883	0.0689215251047815	.	.
chr1	97769886	97770385	chr1	97705384	97705883	Ppip5k2|chr1:97705384-97705883	0.0689215251047815	.	.
chr1	97769886	97770385	chr1	97716393	97716892	Gin1|chr1:97716393-97716892	0.0883875034719821	.	.
chr1	97769886	97770385	chr1	97716393	97716892	Ppip5k2|chr1:97716393-97716892	0.0883875034719821	.	.
chr1	97769886	97770385	chr1	97736933	97737432	Gin1|chr1:97736933-97737432	0.0910520196082984	.	.
chr1	97769886	97770385	chr1	97736933	97737432	Ppip5k2|chr1:97736933-97737432	0.0910520196082984	.	.
chr1	97769886	97770385	chr1	97802505	97803004	Gin1|chr1:97802505-97803004	0.0952575377548097	.	.
chr1	97769886	97770385	chr1	97802505	97803004	Ppip5k2|chr1:97802505-97803004	0.0952575377548097	.	.
chr1	97770428	97770927	chr1	97629914	97630413	Gin1|chr1:97629914-97630413	0.118682934249741	.	.
chr1	97770428	97770927	chr1	97629914	97630413	Gin1|chr1:97629914-97630413	0.118682934249742	.	.
chr1	97770428	97770927	chr1	97629914	97630413	Ppip5k2|chr1:97629914-97630413	0.118682934249741	.	.
chr1	97770428	97770927	chr1	97629914	97630413	Ppip5k2|chr1:97629914-97630413	0.118682934249742	.	.
chr1	97770428	97770927	chr1	97667609	97668108	Gin1|chr1:97667609-97668108	0.0749356158509837	.	.
chr1	97770428	97770927	chr1	97667609	97668108	Ppip5k2|chr1:97667609-97668108	0.0749356158509837	.	.
chr1	97770428	97770927	chr1	97716393	97716892	Gin1|chr1:97716393-97716892	0.0845154697808022	.	.
chr1	97770428	97770927	chr1	97716393	97716892	Ppip5k2|chr1:97716393-97716892	0.0845154697808022	.	.
chr1	97770428	97770927	chr1	97718424	97718923	Gin1|chr1:97718424-97718923	0.0964503451228258	.	.
chr1	97770428	97770927	chr1	97718424	97718923	Ppip5k2|chr1:97718424-97718923	0.0964503451228258	.	.
chr1	97770428	97770927	chr1	97976856	97977355	Gin1|chr1:97976856-97977355	0.114098340007658	.	.
chr1	97770428	97770927	chr1	97976856	97977355	Ppip5k2|chr1:97976856-97977355	0.114098340007658	.	.
chr1	97770428	97770927	chr1	98058849	98059348	Gin1|chr1:98058849-98059348	0.0902537870262692	.	.
chr1	97770428	97770927	chr1	98058849	98059348	Ppip5k2|chr1:98058849-98059348	0.0902537870262692	.	.
chr1	98094805	98095304	chr1	97802505	97803004	Pam|chr1:97802505-97803004	0.242343980716832	.	.
chr1	105662997	105663496	chr1	105544582	105545081	Pign|chr1:105544582-105545081	0.0904367403396371	.	.
chr1	105662997	105663496	chr1	105544582	105545081	Relch|chr1:105544582-105545081	0.0904367403396371	.	.
chr1	105662997	105663496	chr1	105746808	105747307	Pign|chr1:105746808-105747307	0.0992195294888947	.	.
chr1	105662997	105663496	chr1	105746808	105747307	Relch|chr1:105746808-105747307	0.0992195294888947	.	.
chr1	105662997	105663496	chr1	105786950	105787449	Pign|chr1:105786950-105787449	0.0695848218420791	.	.
chr1	105662997	105663496	chr1	105786950	105787449	Relch|chr1:105786950-105787449	0.0695848218420791	.	.
chr1	105662997	105663496	chr1	105790038	105790537	Pign|chr1:105790038-105790537	0.0801115067939401	.	.
chr1	105662997	105663496	chr1	105790038	105790537	Relch|chr1:105790038-105790537	0.0801115067939401	.	.
chr1	105662997	105663496	chr1	105906389	105906888	Pign|chr1:105906389-105906888	0.104205955534819	.	.
chr1	105662997	105663496	chr1	105906389	105906888	Relch|chr1:105906389-105906888	0.104205955534819	.	.
chr1	105662997	105663496	chr1	105921797	105922296	Pign|chr1:105921797-105922296	0.104513935083484	.	.
chr1	105662997	105663496	chr1	105921797	105922296	Relch|chr1:105921797-105922296	0.104513935083484	.	.
chr1	105662997	105663496	chr1	105971527	105972026	Pign|chr1:105971527-105972026	0.0887657099738836	.	.
chr1	105662997	105663496	chr1	105971527	105972026	Relch|chr1:105971527-105972026	0.0887657099738836	.	.
chr1	105662997	105663496	chr1	105993776	105994275	Pign|chr1:105993776-105994275	0.106029506914402	.	.
chr1	105662997	105663496	chr1	105993776	105994275	Relch|chr1:105993776-105994275	0.106029506914402	.	.
chr1	105663536	105664035	chr1	105544582	105545081	Pign|chr1:105544582-105545081	0.0695289165748377	.	.
chr1	105663536	105664035	chr1	105544582	105545081	Relch|chr1:105544582-105545081	0.0695289165748377	.	.
chr1	105663536	105664035	chr1	105746808	105747307	Pign|chr1:105746808-105747307	0.0924554038087664	.	.
chr1	105663536	105664035	chr1	105746808	105747307	Relch|chr1:105746808-105747307	0.0924554038087664	.	.
chr1	105663536	105664035	chr1	105781572	105782071	Pign|chr1:105781572-105782071	0.154083465067352	.	.
chr1	105663536	105664035	chr1	105781572	105782071	Relch|chr1:105781572-105782071	0.154083465067352	.	.
chr1	105663536	105664035	chr1	105801123	105801622	Pign|chr1:105801123-105801622	0.0736088537761966	.	.
chr1	105663536	105664035	chr1	105801123	105801622	Relch|chr1:105801123-105801622	0.0736088537761966	.	.
[truncated: 102,972 more rows]
