# Supplementary material for: Single-cell analysis of chromatin accessibility in the adult mouse brain
Source: Nature. 2023 Dec 13;624(7991):378–89. doi: 10.1038/s41586-023-06824-9 (PMC10719105; doi:10.1038/s41586-023-06824-9)
Supplement: Supplementary file 3 — Supplementary Tables 1–25 and their legends. [file 41586_2023_6824_MOESM3_ESM.zip › 2023-03-05453B-s3/SI Tables/SI Table 13 Summary of all the gene-cCRE correlations/sa2subclass.MPN-MPO-LPO_Lhx6_Zfhx3_Gaba.pdc.bedpe]

chr1	3466260	3466759	chr1	3388310	3388809	Gm1992|chr1:3388310-3388809	0.267969018434391	.	.
chr1	3466260	3466759	chr1	3399705	3400204	Gm1992|chr1:3399705-3400204	0.171405043205905	.	.
chr1	3671529	3672028	chr1	3526965	3527464	Xkr4|chr1:3526965-3527464	0.253087291981786	.	.
chr1	3671529	3672028	chr1	3913641	3914140	Xkr4|chr1:3913641-3914140	0.217286964910129	.	.
chr1	3672048	3672547	chr1	3913641	3914140	Xkr4|chr1:3913641-3914140	0.27725262430829	.	.
chr1	4785497	4785996	chr1	4888432	4888931	Mrpl15|chr1:4888432-4888931	0.297668231777604	.	.
chr1	4785497	4785996	chr1	5019201	5019700	Mrpl15|chr1:5019201-5019700	0.230295652996646	.	.
chr1	4807592	4808091	chr1	5082818	5083317	Lypla1|chr1:5082818-5083317	0.266735364818753	.	.
chr1	4858123	4858622	chr1	4571692	4572191	Tcea1|chr1:4571692-4572191	0.179313787607537	.	.
chr1	4970513	4971012	chr1	4888432	4888931	Gm16041|chr1:4888432-4888931	0.423067280384662	.	.
chr1	4970513	4971012	chr1	4926263	4926762	Gm16041|chr1:4926263-4926762	0.176364527986735	.	.
chr1	4970513	4971012	chr1	5017828	5018327	Gm16041|chr1:5017828-5018327	0.388396200712721	.	.
chr1	4970513	4971012	chr1	5018611	5019110	Gm16041|chr1:5018611-5019110	0.218558821562322	.	.
chr1	4970513	4971012	chr1	5128572	5129071	Gm16041|chr1:5128572-5129071	0.148894830541551	.	.
chr1	4970513	4971012	chr1	5233031	5233530	Gm16041|chr1:5233031-5233530	0.278154219878448	.	.
chr1	5070122	5070621	chr1	4926263	4926762	Atp6v1h|chr1:4926263-4926762	0.160661459955785	.	.
chr1	5070122	5070621	chr1	4926263	4926762	Rgs20|chr1:4926263-4926762	0.160661459955785	.	.
chr1	5070122	5070621	chr1	5017828	5018327	Atp6v1h|chr1:5017828-5018327	0.25956860587809	.	.
chr1	5070122	5070621	chr1	5017828	5018327	Rgs20|chr1:5017828-5018327	0.25956860587809	.	.
chr1	5070122	5070621	chr1	5018611	5019110	Atp6v1h|chr1:5018611-5019110	0.157318160990907	.	.
chr1	5070122	5070621	chr1	5018611	5019110	Rgs20|chr1:5018611-5019110	0.157318160990907	.	.
chr1	5588179	5588678	chr1	5408202	5408701	Oprk1|chr1:5408202-5408701	0.472175179169696	.	.
chr1	5588179	5588678	chr1	5829504	5830003	Oprk1|chr1:5829504-5830003	0.142191539316431	.	.
chr1	6214386	6214885	chr1	6382628	6383127	4732440D04Rik|chr1:6382628-6383127	0.227949952426572	.	.
chr1	6214386	6214885	chr1	6406344	6406843	4732440D04Rik|chr1:6406344-6406843	0.202314285175913	.	.
chr1	7088594	7089093	chr1	6905234	6905733	Pcmtd1|chr1:6905234-6905733	0.14359953349361	.	.
chr1	9298975	9299474	chr1	9541113	9541612	Sntg1|chr1:9541113-9541612	0.164669100934165	.	.
chr1	9748256	9748755	chr1	9298270	9298769	1700034P13Rik|chr1:9298270-9298769	0.236777596173821	.	.
chr1	9748256	9748755	chr1	9298270	9298769	Vcpip1|chr1:9298270-9298769	0.236777596173821	.	.
chr1	9943920	9944419	chr1	10089475	10089974	Snhg6|chr1:10089475-10089974	0.229713553845432	.	.
chr1	10008928	10009427	chr1	10039501	10040000	Ppp1r42|chr1:10039501-10040000	0.228455683328056	.	.
chr1	10037697	10038196	chr1	10039501	10040000	Cops5|chr1:10039501-10040000	0.262731883903285	.	.
chr1	10037697	10038196	chr1	10039501	10040000	Cspp1|chr1:10039501-10040000	0.262731883903285	.	.
chr1	10232855	10233354	chr1	10089475	10089974	Arfgef1|chr1:10089475-10089974	0.421611781669789	.	.
chr1	10993243	10993742	chr1	10942845	10943344	Prex2|chr1:10942845-10943344	0.134991291020355	.	.
chr1	10993243	10993742	chr1	11090782	11091281	Prex2|chr1:11090782-11091281	0.216859623986442	.	.
chr1	10993772	10994271	chr1	10771716	10772215	Prex2|chr1:10771716-10772215	0.207515960000107	.	.
chr1	10993772	10994271	chr1	10794271	10794770	Prex2|chr1:10794271-10794770	0.191855330207072	.	.
chr1	10993772	10994271	chr1	10835602	10836101	Prex2|chr1:10835602-10836101	0.159644262467532	.	.
chr1	10993772	10994271	chr1	11090782	11091281	Prex2|chr1:11090782-11091281	0.305686248171776	.	.
chr1	11413910	11414409	chr1	11045682	11046181	A830018L16Rik|chr1:11045682-11046181	0.197086661713847	.	.
chr1	11413910	11414409	chr1	11279999	11280498	A830018L16Rik|chr1:11279999-11280498	0.232494043372881	.	.
chr1	12691748	12692247	chr1	12576886	12577385	Sulf1|chr1:12576886-12577385	0.316803894436003	.	.
chr1	12691748	12692247	chr1	12718098	12718597	Sulf1|chr1:12718098-12718597	0.373548636171418	.	.
chr1	12692265	12692764	chr1	12576886	12577385	Sulf1|chr1:12576886-12577385	0.500541919725755	.	.
chr1	12692265	12692764	chr1	12718098	12718597	Sulf1|chr1:12718098-12718597	0.15051761536235	.	.
chr1	12692874	12693373	chr1	12576886	12577385	Sulf1|chr1:12576886-12577385	0.254918032389096	.	.
chr1	13372876	13373375	chr1	13372290	13372789	Ncoa2|chr1:13372290-13372789	0.315287555481183	.	.
chr1	13372876	13373375	chr1	13561529	13562028	Ncoa2|chr1:13561529-13562028	0.188028379345684	.	.
chr1	13373516	13374015	chr1	13372290	13372789	Ncoa2|chr1:13372290-13372789	0.181609788188342	.	.
chr1	13589563	13590062	chr1	13333458	13333957	Tram1|chr1:13333458-13333957	0.172270220844807	.	.
chr1	13589563	13590062	chr1	13870553	13871052	Tram1|chr1:13870553-13871052	0.140124893867977	.	.
chr1	14755218	14755717	chr1	14635842	14636341	Msc|chr1:14635842-14636341	0.155869182920261	.	.
chr1	15805340	15805839	chr1	16192740	16193239	Terf1|chr1:16192740-16193239	0.152017902503734	.	.
chr1	16103947	16104446	chr1	15833255	15833754	Rpl7|chr1:15833255-15833754	0.426634465863877	.	.
chr1	16103947	16104446	chr1	16192740	16193239	Rpl7|chr1:16192740-16193239	0.184950566552629	.	.
chr1	16103947	16104446	chr1	16372889	16373388	Rpl7|chr1:16372889-16373388	0.16320419062124	.	.
chr1	16103947	16104446	chr1	16440142	16440641	Rpl7|chr1:16440142-16440641	0.235136573983244	.	.
chr1	16104453	16104952	chr1	15833255	15833754	Rpl7|chr1:15833255-15833754	0.155849593851247	.	.
chr1	16104453	16104952	chr1	16192740	16193239	Rpl7|chr1:16192740-16193239	0.247728824485484	.	.
chr1	16104453	16104952	chr1	16362703	16363202	Rpl7|chr1:16362703-16363202	0.182713409090942	.	.
chr1	16104453	16104952	chr1	16372889	16373388	Rpl7|chr1:16372889-16373388	0.228038882145532	.	.
chr1	16105563	16106062	chr1	16192740	16193239	Rdh10|chr1:16192740-16193239	0.185142398682449	.	.
chr1	16519761	16520260	chr1	16798252	16798751	Stau2|chr1:16798252-16798751	0.184982472892888	.	.
chr1	16618483	16618982	chr1	16372889	16373388	Ube2w|chr1:16372889-16373388	0.14921255593214	.	.
chr1	16618483	16618982	chr1	16440142	16440641	Ube2w|chr1:16440142-16440641	0.184653024689884	.	.
chr1	16619102	16619601	chr1	16440142	16440641	Ube2w|chr1:16440142-16440641	0.241561072452737	.	.
chr1	16656744	16657243	chr1	16440142	16440641	D030040B21Rik|chr1:16440142-16440641	0.195529461501521	.	.
chr1	16656744	16657243	chr1	16440142	16440641	Eloc|chr1:16440142-16440641	0.195529461501521	.	.
chr1	16664905	16665404	chr1	16440142	16440641	Tmem70|chr1:16440142-16440641	0.176782364687997	.	.
chr1	16688506	16689005	chr1	16362135	16362634	Ly96|chr1:16362135-16362634	0.280072253428467	.	.
chr1	16688506	16689005	chr1	16362703	16363202	Ly96|chr1:16362703-16363202	0.269523839858303	.	.
chr1	16688506	16689005	chr1	16433354	16433853	Ly96|chr1:16433354-16433853	0.214595853042297	.	.
chr1	16688506	16689005	chr1	16798252	16798751	Ly96|chr1:16798252-16798751	0.146181124618632	.	.
chr1	17145142	17145641	chr1	16798252	16798751	Gdap1|chr1:16798252-16798751	0.283663492184397	.	.
chr1	17727070	17727569	chr1	17725121	17725620	Crispld1|chr1:17725121-17725620	0.235079473339294	.	.
chr1	17727070	17727569	chr1	17725121	17725620	Gm16070|chr1:17725121-17725620	0.235079473339294	.	.
chr1	20890311	20890810	chr1	20938964	20939463	6720483E21Rik|chr1:20938964-20939463	0.177842859866666	.	.
chr1	20890311	20890810	chr1	20938964	20939463	Paqr8|chr1:20938964-20939463	0.177842859866666	.	.
chr1	20951400	20951899	chr1	20933361	20933860	Efhc1|chr1:20933361-20933860	0.231416595844874	.	.
chr1	21079134	21079633	chr1	20801628	20802127	Gm28287|chr1:20801628-20802127	0.133971598148611	.	.
chr1	21079134	21079633	chr1	20801628	20802127	Tram2|chr1:20801628-20802127	0.133971598148611	.	.
chr1	21079134	21079633	chr1	20933361	20933860	Gm28287|chr1:20933361-20933860	0.270358964340456	.	.
chr1	21079134	21079633	chr1	20933361	20933860	Tram2|chr1:20933361-20933860	0.270358964340456	.	.
chr1	21079134	21079633	chr1	20938964	20939463	Gm28287|chr1:20938964-20939463	0.154772925683729	.	.
chr1	21079134	21079633	chr1	20938964	20939463	Tram2|chr1:20938964-20939463	0.154772925683729	.	.
chr1	21079134	21079633	chr1	21324426	21324925	Gm28287|chr1:21324426-21324925	0.143288317161145	.	.
chr1	21079134	21079633	chr1	21324426	21324925	Tram2|chr1:21324426-21324925	0.143288317161145	.	.
chr1	21218543	21219042	chr1	20933361	20933860	Tmem14a|chr1:20933361-20933860	0.153174468521608	.	.
chr1	21271420	21271919	chr1	21344262	21344761	Gm28836|chr1:21344262-21344761	0.180360734046743	.	.
chr1	21961224	21961723	chr1	21780329	21780828	Kcnq5|chr1:21780329-21780828	0.151664587461104	.	.
chr1	22805771	22806270	chr1	23087612	23088111	Rims1|chr1:23087612-23088111	0.210816003981651	.	.
chr1	22805771	22806270	chr1	23104523	23105022	Rims1|chr1:23104523-23105022	0.211657368038497	.	.
chr1	24005456	24005955	chr1	24266548	24267047	Sdhaf4|chr1:24266548-24267047	0.251337456556921	.	.
chr1	24005456	24005955	chr1	24302637	24303136	Sdhaf4|chr1:24302637-24303136	0.192888239161131	.	.
chr1	24005456	24005955	chr1	24373220	24373719	Sdhaf4|chr1:24373220-24373719	0.201694104754924	.	.
chr1	24099649	24100148	chr1	24137077	24137576	Fam135a|chr1:24137077-24137576	0.213129392858826	.	.
chr1	24100186	24100685	chr1	24172982	24173481	Fam135a|chr1:24172982-24173481	0.252283195441075	.	.
chr1	24100186	24100685	chr1	24218975	24219474	Fam135a|chr1:24218975-24219474	0.250432832905637	.	.
chr1	24100186	24100685	chr1	24367541	24368040	Fam135a|chr1:24367541-24368040	0.231872730341015	.	.
chr1	24586286	24586785	chr1	24378414	24378913	Col19a1|chr1:24378414-24378913	0.330677361567578	.	.
chr1	24586286	24586785	chr1	24615721	24616220	Col19a1|chr1:24615721-24616220	0.166408993199199	.	.
chr1	24586286	24586785	chr1	24665940	24666439	Col19a1|chr1:24665940-24666439	0.207253875892041	.	.
chr1	30872795	30873294	chr1	30656202	30656701	Phf3|chr1:30656202-30656701	0.212643481878035	.	.
chr1	30872795	30873294	chr1	30700382	30700881	Phf3|chr1:30700382-30700881	0.292513696805635	.	.
chr1	30872795	30873294	chr1	30740784	30741283	Phf3|chr1:30740784-30741283	0.312588949758203	.	.
chr1	30872795	30873294	chr1	30751054	30751553	Phf3|chr1:30751054-30751553	0.166126949429224	.	.
chr1	30873430	30873929	chr1	30740784	30741283	Phf3|chr1:30740784-30741283	0.238272765140881	.	.
chr1	30873430	30873929	chr1	31153918	31154417	Phf3|chr1:31153918-31154417	0.397550884997662	.	.
chr1	30873942	30874441	chr1	30740784	30741283	Phf3|chr1:30740784-30741283	0.232202986364532	.	.
chr1	30949582	30950081	chr1	30537143	30537642	Ptp4a1|chr1:30537143-30537642	0.167150258667137	.	.
chr1	33669575	33670074	chr1	33494709	33495208	Prim2|chr1:33494709-33495208	0.225114651229374	.	.
chr1	33670156	33670655	chr1	33531569	33532068	Prim2|chr1:33531569-33532068	0.216009010356889	.	.
chr1	33670156	33670655	chr1	33739270	33739769	Prim2|chr1:33739270-33739769	0.139233137999846	.	.
chr1	33719875	33720374	chr1	33494709	33495208	Rab23|chr1:33494709-33495208	0.184452941410334	.	.
chr1	33719875	33720374	chr1	33531569	33532068	Rab23|chr1:33531569-33532068	0.323885204671742	.	.
chr1	34439491	34439990	chr1	34738307	34738806	Ccdc115|chr1:34738307-34738806	0.203030511508637	.	.
chr1	34439491	34439990	chr1	34738307	34738806	Imp4|chr1:34738307-34738806	0.203030511508637	.	.
chr1	34459438	34459937	chr1	34542638	34543137	Ptpn18|chr1:34542638-34543137	0.153582019232901	.	.
chr1	34485782	34486281	chr1	34434650	34435149	4930568A12Rik|chr1:34434650-34435149	0.229394518754982	.	.
chr1	34485782	34486281	chr1	34542638	34543137	4930568A12Rik|chr1:34542638-34543137	0.188057108895713	.	.
chr1	34485782	34486281	chr1	34696475	34696974	4930568A12Rik|chr1:34696475-34696974	0.311091357851005	.	.
chr1	34802224	34802723	chr1	34542638	34543137	Arhgef4|chr1:34542638-34543137	0.178951859661455	.	.
chr1	34802224	34802723	chr1	34696475	34696974	Arhgef4|chr1:34696475-34696974	0.20956811091646	.	.
chr1	34849768	34850267	chr1	34602327	34602826	Plekhb2|chr1:34602327-34602826	0.161722355030849	.	.
chr1	34849768	34850267	chr1	34891506	34892005	Plekhb2|chr1:34891506-34892005	0.190709719745158	.	.
chr1	37540864	37541363	chr1	37872597	37873096	Mgat4a|chr1:37872597-37873096	0.144201568086284	.	.
chr1	37614024	37614523	chr1	37678238	37678737	4930556I23Rik|chr1:37678238-37678737	0.173937708986715	.	.
chr1	37614024	37614523	chr1	37698784	37699283	4930556I23Rik|chr1:37698784-37699283	0.224313512755558	.	.
chr1	37614024	37614523	chr1	37725725	37726224	4930556I23Rik|chr1:37725725-37726224	0.259230260816029	.	.
chr1	37614024	37614523	chr1	37742623	37743122	4930556I23Rik|chr1:37742623-37743122	0.142151501575701	.	.
chr1	37864699	37865198	chr1	37742623	37743122	Gm26805|chr1:37742623-37743122	0.28210818197149	.	.
chr1	37865263	37865762	chr1	37726317	37726816	Gm26805|chr1:37726317-37726816	0.199861507930564	.	.
chr1	37865263	37865762	chr1	37726317	37726816	Tsga10|chr1:37726317-37726816	0.199861507930564	.	.
chr1	37865263	37865762	chr1	38074036	38074535	Gm26805|chr1:38074036-38074535	0.240050498140455	.	.
chr1	37865263	37865762	chr1	38074036	38074535	Tsga10|chr1:38074036-38074535	0.240050498140455	.	.
chr1	37871955	37872454	chr1	37639092	37639591	Lipt1|chr1:37639092-37639591	0.19802965542163	.	.
chr1	37871955	37872454	chr1	37872597	37873096	Lipt1|chr1:37872597-37873096	0.381778172418736	.	.
chr1	37871955	37872454	chr1	38199949	38200448	Lipt1|chr1:38199949-38200448	0.196070856507193	.	.
chr1	37890241	37890740	chr1	37698123	37698622	Mitd1|chr1:37698123-37698622	0.337197911585898	.	.
chr1	37890241	37890740	chr1	37698123	37698622	Mrpl30|chr1:37698123-37698622	0.337197911585898	.	.
chr1	37890241	37890740	chr1	37959295	37959794	Mitd1|chr1:37959295-37959794	0.181143896285897	.	.
chr1	37890241	37890740	chr1	37959295	37959794	Mrpl30|chr1:37959295-37959794	0.181143896285897	.	.
chr1	37890241	37890740	chr1	38185452	38185951	Mitd1|chr1:38185452-38185951	0.139329891121817	.	.
chr1	37890241	37890740	chr1	38185452	38185951	Mrpl30|chr1:38185452-38185951	0.139329891121817	.	.
chr1	37997082	37997581	chr1	38185452	38185951	Eif5b|chr1:38185452-38185951	0.137978624918348	.	.
chr1	37997082	37997581	chr1	38185452	38185951	Txndc9|chr1:38185452-38185951	0.137978624918348	.	.
chr1	37997778	37998277	chr1	37698123	37698622	Eif5b|chr1:37698123-37698622	0.190701369529943	.	.
chr1	37997778	37998277	chr1	37698123	37698622	Txndc9|chr1:37698123-37698622	0.190701369529943	.	.
chr1	37997778	37998277	chr1	37742623	37743122	Eif5b|chr1:37742623-37743122	0.137921248500567	.	.
chr1	37997778	37998277	chr1	37742623	37743122	Txndc9|chr1:37742623-37743122	0.137921248500567	.	.
chr1	37997778	37998277	chr1	38197221	38197720	Eif5b|chr1:38197221-38197720	0.227751253123902	.	.
chr1	37997778	37998277	chr1	38197221	38197720	Txndc9|chr1:38197221-38197720	0.227751253123902	.	.
chr1	40085635	40086134	chr1	40000871	40001370	Gm16894|chr1:40000871-40001370	0.261101555131805	.	.
chr1	40085635	40086134	chr1	40033794	40034293	Gm16894|chr1:40033794-40034293	0.248679319105575	.	.
chr1	40085635	40086134	chr1	40116380	40116879	Gm16894|chr1:40116380-40116879	0.192905826525944	.	.
chr1	40085635	40086134	chr1	40139634	40140133	Gm16894|chr1:40139634-40140133	0.137140606938072	.	.
chr1	40085635	40086134	chr1	40183324	40183823	Gm16894|chr1:40183324-40183823	0.143804098181208	.	.
chr1	40085635	40086134	chr1	40189922	40190421	Gm16894|chr1:40189922-40190421	0.144906631599664	.	.
chr1	40681063	40681562	chr1	40681655	40682154	Slc9a2|chr1:40681655-40682154	0.193728807436796	.	.
chr1	40681063	40681562	chr1	40694350	40694849	Slc9a2|chr1:40694350-40694849	0.256184676515168	.	.
chr1	40790447	40790946	chr1	40924781	40925280	Mfsd9|chr1:40924781-40925280	0.163735063080504	.	.
chr1	42695450	42695949	chr1	42508480	42508979	Gm20646|chr1:42508480-42508979	0.149929676549954	.	.
chr1	42695450	42695949	chr1	42508480	42508979	Pantr1|chr1:42508480-42508979	0.149929676549954	.	.
chr1	42695450	42695949	chr1	42508480	42508979	Pou3f3|chr1:42508480-42508979	0.149929676549954	.	.
chr1	42695450	42695949	chr1	42684202	42684701	Gm20646|chr1:42684202-42684701	0.452674044828145	.	.
chr1	42695450	42695949	chr1	42684202	42684701	Pantr1|chr1:42684202-42684701	0.452674044828145	.	.
chr1	42695450	42695949	chr1	42684202	42684701	Pou3f3|chr1:42684202-42684701	0.452674044828145	.	.
chr1	42695450	42695949	chr1	42684717	42685216	Gm20646|chr1:42684717-42685216	0.512722387920324	.	.
chr1	42695450	42695949	chr1	42684717	42685216	Pantr1|chr1:42684717-42685216	0.512722387920324	.	.
chr1	42695450	42695949	chr1	42684717	42685216	Pou3f3|chr1:42684717-42685216	0.512722387920324	.	.
chr1	43933698	43934197	chr1	44041766	44042265	Tpp2|chr1:44041766-44042265	0.224864343997898	.	.
chr1	44118638	44119137	chr1	44228990	44229489	Bivm|chr1:44228990-44229489	0.150500624147048	.	.
chr1	44118638	44119137	chr1	44228990	44229489	Poglut2|chr1:44228990-44229489	0.150500624147048	.	.
chr1	44119144	44119643	chr1	44041766	44042265	Bivm|chr1:44041766-44042265	0.148108874593633	.	.
chr1	44119144	44119643	chr1	44041766	44042265	Poglut2|chr1:44041766-44042265	0.148108874593633	.	.
chr1	44147693	44148192	chr1	44041766	44042265	Ercc5|chr1:44041766-44042265	0.142553771855932	.	.
chr1	44551396	44551895	chr1	44339295	44339794	Gulp1|chr1:44339295-44339794	0.308767487695443	.	.
chr1	44551396	44551895	chr1	44348028	44348527	Gulp1|chr1:44348028-44348527	0.245605055063814	.	.
chr1	44551396	44551895	chr1	44645681	44646180	Gulp1|chr1:44645681-44646180	0.202786426341562	.	.
chr1	44551396	44551895	chr1	44778555	44779054	Gulp1|chr1:44778555-44779054	0.328245490191338	.	.
chr1	45925424	45925923	chr1	45837607	45838106	Slc40a1|chr1:45837607-45838106	0.140758479394159	.	.
chr1	46066566	46067065	chr1	45780721	45781220	Dnah7b|chr1:45780721-45781220	0.135622810345526	.	.
chr1	46425176	46425675	chr1	46222543	46223042	Dnah7c|chr1:46222543-46223042	0.182759736698548	.	.
chr1	52113595	52114094	chr1	52048613	52049112	Gm31812|chr1:52048613-52049112	0.179424328756158	.	.
chr1	52113595	52114094	chr1	52455994	52456493	Gm31812|chr1:52455994-52456493	0.150523282994802	.	.
chr1	52113595	52114094	chr1	52456555	52457054	Gm31812|chr1:52456555-52457054	0.267832012393982	.	.
chr1	52233098	52233597	chr1	52146524	52147023	Gls|chr1:52146524-52147023	0.192751115835283	.	.
chr1	52500159	52500658	chr1	52597200	52597699	Nab1|chr1:52597200-52597699	0.171924211742668	.	.
chr1	52500159	52500658	chr1	52597736	52598235	Nab1|chr1:52597736-52598235	0.273189151882693	.	.
chr1	52630383	52630882	chr1	52951973	52952472	Nemp2|chr1:52951973-52952472	0.17763841378932	.	.
chr1	52630383	52630882	chr1	52955615	52956114	Nemp2|chr1:52955615-52956114	0.27869735302399	.	.
chr1	52726267	52726766	chr1	52799343	52799842	Mfsd6|chr1:52799343-52799842	0.300855587816414	.	.
chr1	52726931	52727430	chr1	52951973	52952472	Mfsd6|chr1:52951973-52952472	0.191638078020557	.	.
chr1	52726931	52727430	chr1	52955615	52956114	Mfsd6|chr1:52955615-52956114	0.221671334811906	.	.
chr1	52816845	52817344	chr1	52660770	52661269	Inpp1|chr1:52660770-52661269	0.14676365226959	.	.
chr1	52817513	52818012	chr1	52799343	52799842	Inpp1|chr1:52799343-52799842	0.287844228852484	.	.
chr1	52844734	52845233	chr1	52660770	52661269	Hibch|chr1:52660770-52661269	0.19335492646118	.	.
chr1	53313399	53313898	chr1	53647863	53648362	Osgepl1|chr1:53647863-53648362	0.161427341723033	.	.
chr1	53352482	53352981	chr1	53647863	53648362	Asdurf|chr1:53647863-53648362	0.36308599024727	.	.
chr1	53352482	53352981	chr1	53647863	53648362	Asnsd1|chr1:53647863-53648362	0.36308599024727	.	.
chr1	53706596	53707095	chr1	53647863	53648362	Dnah7a|chr1:53647863-53648362	0.230523004904266	.	.
chr1	53706596	53707095	chr1	53940595	53941094	Dnah7a|chr1:53940595-53941094	0.155066398125678	.	.
chr1	53785040	53785539	chr1	53647863	53648362	Stk17b|chr1:53647863-53648362	0.161145125956882	.	.
chr1	53785040	53785539	chr1	53909069	53909568	Stk17b|chr1:53909069-53909568	0.375890677868928	.	.
chr1	53785040	53785539	chr1	53940595	53941094	Stk17b|chr1:53940595-53941094	0.291216334422566	.	.
chr1	54250459	54250958	chr1	54715009	54715508	Ccdc150|chr1:54715009-54715508	0.173391215324036	.	.
chr1	54250459	54250958	chr1	54715524	54716023	Ccdc150|chr1:54715524-54716023	0.225229610390142	.	.
chr1	54438767	54439266	chr1	54039037	54039536	Gtf3c3|chr1:54039037-54039536	0.191023490410172	.	.
chr1	54557443	54557942	chr1	54585255	54585754	Pgap1|chr1:54585255-54585754	0.222997744476224	.	.
chr1	55052491	55052990	chr1	55462215	55462714	Coq10b|chr1:55462215-55462714	0.138882727771365	.	.
chr1	55087395	55087894	chr1	55215276	55215775	Hspd1|chr1:55215276-55215775	0.189847485147347	.	.
chr1	55087395	55087894	chr1	55215276	55215775	Hspe1|chr1:55215276-55215775	0.189847485147347	.	.
chr1	55087395	55087894	chr1	55462215	55462714	Hspd1|chr1:55462215-55462714	0.28039652197864	.	.
chr1	55087395	55087894	chr1	55462215	55462714	Hspe1|chr1:55462215-55462714	0.28039652197864	.	.
chr1	55087908	55088407	chr1	55437975	55438474	Hspd1|chr1:55437975-55438474	0.159268112905687	.	.
chr1	55087908	55088407	chr1	55437975	55438474	Hspe1|chr1:55437975-55438474	0.159268112905687	.	.
chr1	56972152	56972651	chr1	56972961	56973460	9130024F11Rik|chr1:56972961-56973460	0.36191494202505	.	.
chr1	56972152	56972651	chr1	57083035	57083534	9130024F11Rik|chr1:57083035-57083534	0.345349932823429	.	.
chr1	56972152	56972651	chr1	57205521	57206020	9130024F11Rik|chr1:57205521-57206020	0.309188087820918	.	.
chr1	57377374	57377873	chr1	57083035	57083534	1700066M21Rik|chr1:57083035-57083534	0.210003656585832	.	.
chr1	57377374	57377873	chr1	57083035	57083534	4930558J18Rik|chr1:57083035-57083534	0.210003656585832	.	.
chr1	57377374	57377873	chr1	57241905	57242404	1700066M21Rik|chr1:57241905-57242404	0.186977563562937	.	.
chr1	57377374	57377873	chr1	57241905	57242404	4930558J18Rik|chr1:57241905-57242404	0.186977563562937	.	.
chr1	57377374	57377873	chr1	57436901	57437400	1700066M21Rik|chr1:57436901-57437400	0.230107402668738	.	.
chr1	57377374	57377873	chr1	57436901	57437400	4930558J18Rik|chr1:57436901-57437400	0.230107402668738	.	.
chr1	57377374	57377873	chr1	57612380	57612879	1700066M21Rik|chr1:57612380-57612879	0.183621045295463	.	.
chr1	57377374	57377873	chr1	57612380	57612879	4930558J18Rik|chr1:57612380-57612879	0.183621045295463	.	.
chr1	57377988	57378487	chr1	57436901	57437400	1700066M21Rik|chr1:57436901-57437400	0.224566221834299	.	.
chr1	57377988	57378487	chr1	57436901	57437400	4930558J18Rik|chr1:57436901-57437400	0.224566221834299	.	.
chr1	57377988	57378487	chr1	57600409	57600908	1700066M21Rik|chr1:57600409-57600908	0.140939277256419	.	.
chr1	57377988	57378487	chr1	57600409	57600908	4930558J18Rik|chr1:57600409-57600908	0.140939277256419	.	.
chr1	57406257	57406756	chr1	57241905	57242404	Maip1|chr1:57241905-57242404	0.194687810144914	.	.
chr1	57406257	57406756	chr1	57241905	57242404	Tyw5|chr1:57241905-57242404	0.194687810144914	.	.
chr1	57406257	57406756	chr1	57612380	57612879	Maip1|chr1:57612380-57612879	0.16614470230293	.	.
chr1	57406257	57406756	chr1	57612380	57612879	Tyw5|chr1:57612380-57612879	0.16614470230293	.	.
chr1	58112727	58113226	chr1	58296260	58296759	Aox3|chr1:58296260-58296759	0.365247279594875	.	.
chr1	58112727	58113226	chr1	58422814	58423313	Aox3|chr1:58422814-58423313	0.288971576756253	.	.
chr1	58392818	58393317	chr1	58056821	58057320	Bzw1|chr1:58056821-58057320	0.153779701239411	.	.
chr1	58392818	58393317	chr1	58296260	58296759	Bzw1|chr1:58296260-58296759	0.149266837146485	.	.
chr1	58392818	58393317	chr1	58422814	58423313	Bzw1|chr1:58422814-58423313	0.23357014929069	.	.
chr1	58392818	58393317	chr1	58652543	58653042	Bzw1|chr1:58652543-58653042	0.214755657029234	.	.
chr1	58393482	58393981	chr1	58422814	58423313	Bzw1|chr1:58422814-58423313	0.215114863937286	.	.
chr1	58423825	58424324	chr1	58165218	58165717	Clk1|chr1:58165218-58165717	0.249534847605934	.	.
chr1	58504734	58505233	chr1	58652543	58653042	Gm15834|chr1:58652543-58653042	0.17254867904366	.	.
chr1	58504734	58505233	chr1	58652543	58653042	Orc2|chr1:58652543-58653042	0.17254867904366	.	.
chr1	58586552	58587051	chr1	58296260	58296759	Fam126b|chr1:58296260-58296759	0.293732991131156	.	.
chr1	58586552	58587051	chr1	58296260	58296759	Ndufb3|chr1:58296260-58296759	0.293732991131156	.	.
chr1	58711489	58711988	chr1	58603665	58604164	Cflar|chr1:58603665-58604164	0.158313351346999	.	.
chr1	58973284	58973783	chr1	58652543	58653042	Stradb|chr1:58652543-58653042	0.394346567601391	.	.
chr1	58973284	58973783	chr1	58652543	58653042	Trak2|chr1:58652543-58653042	0.394346567601391	.	.
chr1	59119578	59120077	chr1	59140824	59141323	G730003C15Rik|chr1:59140824-59141323	0.193044094858276	.	.
chr1	59119578	59120077	chr1	59140824	59141323	Tmem237|chr1:59140824-59141323	0.193044094858276	.	.
chr1	59119578	59120077	chr1	59312429	59312928	G730003C15Rik|chr1:59312429-59312928	0.153544546116868	.	.
chr1	59119578	59120077	chr1	59312429	59312928	G730003C15Rik|chr1:59312429-59312928	0.153544546116869	.	.
chr1	59119578	59120077	chr1	59312429	59312928	Tmem237|chr1:59312429-59312928	0.153544546116868	.	.
chr1	59119578	59120077	chr1	59312429	59312928	Tmem237|chr1:59312429-59312928	0.153544546116869	.	.
chr1	59120147	59120646	chr1	59140824	59141323	G730003C15Rik|chr1:59140824-59141323	0.383058633448738	.	.
chr1	59120147	59120646	chr1	59140824	59141323	Tmem237|chr1:59140824-59141323	0.383058633448738	.	.
chr1	59162883	59163382	chr1	59140824	59141323	Mpp4|chr1:59140824-59141323	0.138302820699958	.	.
chr1	59162883	59163382	chr1	59483682	59484181	Mpp4|chr1:59483682-59484181	0.370470021121031	.	.
chr1	59237895	59238394	chr1	59312429	59312928	Als2|chr1:59312429-59312928	0.16324230582565	.	.
chr1	59237895	59238394	chr1	59316631	59317130	Als2|chr1:59316631-59317130	0.25494270115956	.	.
chr1	59481835	59482334	chr1	59623298	59623797	Fzd7|chr1:59623298-59623797	0.172513096861812	.	.
chr1	59516242	59516741	chr1	59311861	59312360	Gm973|chr1:59311861-59312360	0.13631227246929	.	.
chr1	59516242	59516741	chr1	59524068	59524567	Gm973|chr1:59524068-59524567	0.153419717561275	.	.
chr1	59516242	59516741	chr1	59633035	59633534	Gm973|chr1:59633035-59633534	0.173381896154768	.	.
chr1	59516242	59516741	chr1	59899192	59899691	Gm973|chr1:59899192-59899691	0.165181535351428	.	.
chr1	59669977	59670476	chr1	59788955	59789454	Sumo1|chr1:59788955-59789454	0.211624821372577	.	.
chr1	59670565	59671064	chr1	59899192	59899691	Sumo1|chr1:59899192-59899691	0.141709925355545	.	.
chr1	59684706	59685205	chr1	59623298	59623797	Nop58|chr1:59623298-59623797	0.167289556835642	.	.
chr1	59762644	59763143	chr1	59524068	59524567	Bmpr2|chr1:59524068-59524567	0.1592853607343	.	.
chr1	59763159	59763658	chr1	59524068	59524567	Bmpr2|chr1:59524068-59524567	0.137134104174112	.	.
chr1	59763159	59763658	chr1	59574808	59575307	Bmpr2|chr1:59574808-59575307	0.299750039880435	.	.
chr1	59763159	59763658	chr1	59650906	59651405	Bmpr2|chr1:59650906-59651405	0.22131230643284	.	.
chr1	59912662	59913161	chr1	59788955	59789454	Fam117b|chr1:59788955-59789454	0.136503535810369	.	.
chr1	59913211	59913710	chr1	59524068	59524567	Fam117b|chr1:59524068-59524567	0.155004580319157	.	.
chr1	59913211	59913710	chr1	59574808	59575307	Fam117b|chr1:59574808-59575307	0.175364188729246	.	.
chr1	59913211	59913710	chr1	59650906	59651405	Fam117b|chr1:59650906-59651405	0.22981305006832	.	.
chr1	59913211	59913710	chr1	59788955	59789454	Fam117b|chr1:59788955-59789454	0.193715492508058	.	.
chr1	60042424	60042923	chr1	59788955	59789454	Ica1l|chr1:59788955-59789454	0.147662301954101	.	.
chr1	60097393	60097892	chr1	59899192	59899691	Carf|chr1:59899192-59899691	0.287716373587341	.	.
chr1	60097980	60098479	chr1	59788955	59789454	Carf|chr1:59788955-59789454	0.210810894441178	.	.
chr1	60097980	60098479	chr1	59788955	59789454	Wdr12|chr1:59788955-59789454	0.210810894441178	.	.
chr1	60409462	60409961	chr1	60668203	60668702	Abi2|chr1:60668203-60668702	0.200079708186454	.	.
chr1	61638558	61639057	chr1	61836877	61837376	Pard3b|chr1:61836877-61837376	0.19150306787972	.	.
chr1	61639276	61639775	chr1	61418609	61419108	Pard3b|chr1:61418609-61419108	0.307746459123506	.	.
chr1	63114071	63114570	chr1	63153005	63153504	Ino80d|chr1:63153005-63153504	0.161297163307558	.	.
chr1	63114071	63114570	chr1	63182179	63182678	Ino80d|chr1:63182179-63182678	0.165384548086037	.	.
chr1	63114071	63114570	chr1	63367905	63368404	Ino80d|chr1:63367905-63368404	0.147315493531781	.	.
chr1	63176509	63177008	chr1	63367905	63368404	Eef1b2|chr1:63367905-63368404	0.192615346642927	.	.
chr1	63176509	63177008	chr1	63367905	63368404	Ndufs1|chr1:63367905-63368404	0.192615346642927	.	.
chr1	63272985	63273484	chr1	63182811	63183310	Gm11608|chr1:63182811-63183310	0.186768495576791	.	.
chr1	63272985	63273484	chr1	63182811	63183310	Zdbf2|chr1:63182811-63183310	0.186768495576791	.	.
chr1	63272985	63273484	chr1	63203844	63204343	Gm11608|chr1:63203844-63204343	0.17059683507471	.	.
chr1	63272985	63273484	chr1	63203844	63204343	Zdbf2|chr1:63203844-63204343	0.17059683507471	.	.
chr1	63272985	63273484	chr1	63539793	63540292	Gm11608|chr1:63539793-63540292	0.240399568115732	.	.
chr1	63272985	63273484	chr1	63539793	63540292	Zdbf2|chr1:63539793-63540292	0.240399568115732	.	.
chr1	63272985	63273484	chr1	63668754	63669253	Gm11608|chr1:63668754-63669253	0.212991730177622	.	.
chr1	63272985	63273484	chr1	63668754	63669253	Zdbf2|chr1:63668754-63669253	0.212991730177622	.	.
chr1	63445105	63445604	chr1	63586858	63587357	Adam23|chr1:63586858-63587357	0.334708040685678	.	.
chr1	63445671	63446170	chr1	63668754	63669253	Adam23|chr1:63668754-63669253	0.181656303858007	.	.
chr1	63446419	63446918	chr1	63153005	63153504	Adam23|chr1:63153005-63153504	0.180317616514604	.	.
chr1	63446419	63446918	chr1	63180992	63181491	Adam23|chr1:63180992-63181491	0.180901478261723	.	.
chr1	63446419	63446918	chr1	63256075	63256574	Adam23|chr1:63256075-63256574	0.203778915054417	.	.
chr1	63446419	63446918	chr1	63566396	63566895	Adam23|chr1:63566396-63566895	0.165854516083271	.	.
chr1	63446419	63446918	chr1	63659557	63660056	Adam23|chr1:63659557-63660056	0.206571625681241	.	.
chr1	63729868	63730367	chr1	63256075	63256574	Fastkd2|chr1:63256075-63256574	0.150093759262814	.	.
chr1	63729868	63730367	chr1	63256075	63256574	Mdh1b|chr1:63256075-63256574	0.150093759262814	.	.
chr1	63729868	63730367	chr1	63602871	63603370	Fastkd2|chr1:63602871-63603370	0.199967079843669	.	.
chr1	63729868	63730367	chr1	63602871	63603370	Mdh1b|chr1:63602871-63603370	0.199967079843669	.	.
chr1	63730384	63730883	chr1	63539793	63540292	Fastkd2|chr1:63539793-63540292	0.152949587311981	.	.
chr1	63730384	63730883	chr1	63539793	63540292	Mdh1b|chr1:63539793-63540292	0.152949587311981	.	.
chr1	63730384	63730883	chr1	63566396	63566895	Fastkd2|chr1:63566396-63566895	0.178949846050831	.	.
chr1	63730384	63730883	chr1	63566396	63566895	Mdh1b|chr1:63566396-63566895	0.178949846050831	.	.
chr1	63730384	63730883	chr1	63573369	63573868	Fastkd2|chr1:63573369-63573868	0.169284030482314	.	.
chr1	63730384	63730883	chr1	63573369	63573868	Mdh1b|chr1:63573369-63573868	0.169284030482314	.	.
chr1	63730384	63730883	chr1	63602871	63603370	Fastkd2|chr1:63602871-63603370	0.194129323530334	.	.
chr1	63730384	63730883	chr1	63602871	63603370	Mdh1b|chr1:63602871-63603370	0.194129323530334	.	.
chr1	63730384	63730883	chr1	63671247	63671746	Fastkd2|chr1:63671247-63671746	0.147870651837332	.	.
chr1	63730384	63730883	chr1	63671247	63671746	Mdh1b|chr1:63671247-63671746	0.147870651837332	.	.
chr1	64302882	64303381	chr1	64409207	64409706	Gm28981|chr1:64409207-64409706	0.135698995157927	.	.
chr1	64532547	64533046	chr1	64361902	64362401	Creb1|chr1:64361902-64362401	0.166230720568349	.	.
chr1	64532547	64533046	chr1	64409207	64409706	Creb1|chr1:64409207-64409706	0.18238363120292	.	.
chr1	64532547	64533046	chr1	64409730	64410229	Creb1|chr1:64409730-64410229	0.133696611504609	.	.
chr1	64532547	64533046	chr1	64445949	64446448	Creb1|chr1:64445949-64446448	0.184061305180449	.	.
chr1	64533232	64533731	chr1	64409207	64409706	Creb1|chr1:64409207-64409706	0.248763999676438	.	.
chr1	64616950	64617449	chr1	64409730	64410229	Gm28982|chr1:64409730-64410229	0.159031232093339	.	.
chr1	64616950	64617449	chr1	64409730	64410229	Mettl21a|chr1:64409730-64410229	0.159031232093339	.	.
chr1	64616950	64617449	chr1	64420041	64420540	Gm28982|chr1:64420041-64420540	0.260834023538232	.	.
chr1	64616950	64617449	chr1	64420041	64420540	Mettl21a|chr1:64420041-64420540	0.260834023538232	.	.
chr1	64616950	64617449	chr1	64592161	64592660	Gm28982|chr1:64592161-64592660	0.220628316036721	.	.
chr1	64616950	64617449	chr1	64592161	64592660	Mettl21a|chr1:64592161-64592660	0.220628316036721	.	.
chr1	64690474	64690973	chr1	64409207	64409706	2810408I11Rik|chr1:64409207-64409706	0.300460310626259	.	.
chr1	64690474	64690973	chr1	64409207	64409706	Ccnyl1|chr1:64409207-64409706	0.300460310626259	.	.
chr1	64690474	64690973	chr1	64409730	64410229	2810408I11Rik|chr1:64409730-64410229	0.276046288025384	.	.
chr1	64690474	64690973	chr1	64409730	64410229	Ccnyl1|chr1:64409730-64410229	0.276046288025384	.	.
chr1	64690474	64690973	chr1	64420041	64420540	2810408I11Rik|chr1:64420041-64420540	0.310529874549358	.	.
chr1	64690474	64690973	chr1	64420041	64420540	Ccnyl1|chr1:64420041-64420540	0.310529874549358	.	.
chr1	64691008	64691507	chr1	64338489	64338988	2810408I11Rik|chr1:64338489-64338988	0.17957161978836	.	.
chr1	64691008	64691507	chr1	64338489	64338988	Ccnyl1|chr1:64338489-64338988	0.17957161978836	.	.
chr1	64691008	64691507	chr1	64409207	64409706	2810408I11Rik|chr1:64409207-64409706	0.262187595695852	.	.
chr1	64691008	64691507	chr1	64409207	64409706	Ccnyl1|chr1:64409207-64409706	0.262187595695852	.	.
chr1	64691008	64691507	chr1	64409730	64410229	2810408I11Rik|chr1:64409730-64410229	0.150970922764953	.	.
chr1	64691008	64691507	chr1	64409730	64410229	Ccnyl1|chr1:64409730-64410229	0.150970922764953	.	.
chr1	64691008	64691507	chr1	64592161	64592660	2810408I11Rik|chr1:64592161-64592660	0.147426933756177	.	.
chr1	64691008	64691507	chr1	64592161	64592660	Ccnyl1|chr1:64592161-64592660	0.147426933756177	.	.
chr1	64737642	64738141	chr1	64361902	64362401	Fzd5|chr1:64361902-64362401	0.21312774901879	.	.
chr1	64737642	64738141	chr1	64420041	64420540	Fzd5|chr1:64420041-64420540	0.239812697829185	.	.
chr1	65122893	65123392	chr1	65010101	65010600	D630023F18Rik|chr1:65010101-65010600	0.15954268845122	.	.
chr1	65122893	65123392	chr1	65280343	65280842	D630023F18Rik|chr1:65280343-65280842	0.201366067923815	.	.
chr1	65186396	65186895	chr1	65280343	65280842	Idh1|chr1:65280343-65280842	0.140005795462032	.	.
chr1	65186396	65186895	chr1	65280343	65280842	Pikfyve|chr1:65280343-65280842	0.140005795462032	.	.
chr1	65925476	65925975	chr1	65536408	65536907	Crygf|chr1:65536408-65536907	0.305938417287602	.	.
chr1	65925476	65925975	chr1	65825345	65825844	Crygf|chr1:65825345-65825844	0.375793535195414	.	.
chr1	65925476	65925975	chr1	66148756	66149255	Crygf|chr1:66148756-66149255	0.251803332849537	.	.
chr1	65925476	65925975	chr1	66187006	66187505	Crygf|chr1:66187006-66187505	0.161722958397561	.	.
chr1	65925476	65925975	chr1	66206834	66207333	Crygf|chr1:66206834-66207333	0.288287058473043	.	.
chr1	66174880	66175379	chr1	65825345	65825844	Map2|chr1:65825345-65825844	0.179902911227613	.	.
chr1	66174880	66175379	chr1	66148756	66149255	Map2|chr1:66148756-66149255	0.316411961720851	.	.
chr1	66816734	66817233	chr1	66509764	66510263	Kansl1l|chr1:66509764-66510263	0.264241020061482	.	.
chr1	66816734	66817233	chr1	66598069	66598568	Kansl1l|chr1:66598069-66598568	0.180282747178275	.	.
chr1	66816734	66817233	chr1	66654987	66655486	Kansl1l|chr1:66654987-66655486	0.203807797247709	.	.
chr1	66816734	66817233	chr1	66987517	66988016	Kansl1l|chr1:66987517-66988016	0.135397268051428	.	.
chr1	66816734	66817233	chr1	67091916	67092415	Kansl1l|chr1:67091916-67092415	0.162649838603785	.	.
chr1	66816734	66817233	chr1	67170431	67170930	Kansl1l|chr1:67170431-67170930	0.133900563735311	.	.
chr1	66816734	66817233	chr1	67218289	67218788	Kansl1l|chr1:67218289-67218788	0.182880092157106	.	.
chr1	66817441	66817940	chr1	66509764	66510263	Kansl1l|chr1:66509764-66510263	0.298729370741547	.	.
chr1	66817441	66817940	chr1	67218289	67218788	Kansl1l|chr1:67218289-67218788	0.172915274192201	.	.
chr1	67038596	67039095	chr1	67253832	67254331	Lancl1|chr1:67253832-67254331	0.304634667979046	.	.
chr1	69106246	69106745	chr1	69046550	69047049	Gm16076|chr1:69046550-69047049	0.178879199175373	.	.
chr1	69108309	69108808	chr1	68762366	68762865	Erbb4|chr1:68762366-68762865	0.203600495690028	.	.
chr1	69108309	69108808	chr1	69046550	69047049	Erbb4|chr1:69046550-69047049	0.159732975771921	.	.
chr1	69687151	69687650	chr1	69367548	69368047	Ikzf2|chr1:69367548-69368047	0.154192620160191	.	.
chr1	69687151	69687650	chr1	69609390	69609889	Ikzf2|chr1:69609390-69609889	0.31373938534703	.	.
chr1	70724978	70725477	chr1	70684750	70685249	Vwc2l|chr1:70684750-70685249	0.279298278954491	.	.
chr1	70724978	70725477	chr1	70923113	70923612	Vwc2l|chr1:70923113-70923612	0.251067370095666	.	.
chr1	70725497	70725996	chr1	70316336	70316835	Vwc2l|chr1:70316336-70316835	0.148513878912851	.	.
chr1	71556874	71557373	chr1	71579535	71580034	Atic|chr1:71579535-71580034	0.274458409007836	.	.
chr1	71556874	71557373	chr1	71614956	71615455	Atic|chr1:71614956-71615455	0.35018534766358	.	.
chr1	71556874	71557373	chr1	71800627	71801126	Atic|chr1:71800627-71801126	0.256857177454197	.	.
chr1	71916888	71917387	chr1	71800627	71801126	Gm28818|chr1:71800627-71801126	0.171934949462975	.	.
chr1	71916888	71917387	chr1	71801172	71801671	Gm28818|chr1:71801172-71801671	0.179719022905028	.	.
chr1	71917408	71917907	chr1	71680286	71680785	Gm28818|chr1:71680286-71680785	0.151718448250636	.	.
chr1	71917408	71917907	chr1	71800627	71801126	Gm28818|chr1:71800627-71801126	0.155985079231533	.	.
chr1	71917408	71917907	chr1	71980005	71980504	Gm28818|chr1:71980005-71980504	0.153036112490195	.	.
chr1	72536444	72536943	chr1	72506132	72506631	March4|chr1:72506132-72506631	0.254118267697355	.	.
chr1	72536972	72537471	chr1	72698575	72699074	March4|chr1:72698575-72699074	0.142287708867109	.	.
chr1	72582908	72583407	chr1	72871694	72872193	Smarcal1|chr1:72871694-72872193	0.173561115356414	.	.
chr1	72582908	72583407	chr1	72877787	72878286	Smarcal1|chr1:72877787-72878286	0.202638670878034	.	.
chr1	72640885	72641384	chr1	72699152	72699651	Gm39662|chr1:72699152-72699651	0.134518929053336	.	.
chr1	72711014	72711513	chr1	72593369	72593868	Rpl37a|chr1:72593369-72593868	0.241379542427422	.	.
chr1	72711014	72711513	chr1	72699152	72699651	Rpl37a|chr1:72699152-72699651	0.295938059386617	.	.
chr1	72711014	72711513	chr1	72871694	72872193	Rpl37a|chr1:72871694-72872193	0.180100751530269	.	.
chr1	72824488	72824987	chr1	72865766	72866265	Igfbp2|chr1:72865766-72866265	0.145825417198592	.	.
chr1	72824488	72824987	chr1	73174881	73175380	Igfbp2|chr1:73174881-73175380	0.147066460586899	.	.
chr1	72824488	72824987	chr1	73175676	73176175	Igfbp2|chr1:73175676-73176175	0.276385963311994	.	.
chr1	72824488	72824987	chr1	73175676	73176175	Igfbp2|chr1:73175676-73176175	0.276385963311995	.	.
chr1	72873729	72874228	chr1	72506132	72506631	Igfbp5|chr1:72506132-72506631	0.202314045200362	.	.
chr1	72873729	72874228	chr1	73123715	73124214	Igfbp5|chr1:73123715-73124214	0.133683484126891	.	.
chr1	72873729	72874228	chr1	73169360	73169859	Igfbp5|chr1:73169360-73169859	0.261971576760828	.	.
chr1	74125051	74125550	chr1	73794114	73794613	Rufy4|chr1:73794114-73794613	0.183436375605959	.	.
chr1	74125051	74125550	chr1	73794114	73794613	Tns1|chr1:73794114-73794613	0.183436375605959	.	.
chr1	74125051	74125550	chr1	73826202	73826701	Rufy4|chr1:73826202-73826701	0.255726503375499	.	.
chr1	74125051	74125550	chr1	73826202	73826701	Tns1|chr1:73826202-73826701	0.255726503375499	.	.
chr1	74236196	74236695	chr1	73794114	73794613	Arpc2|chr1:73794114-73794613	0.176085094914497	.	.
chr1	74284588	74285087	chr1	74332262	74332761	Aamp|chr1:74332262-74332761	0.211102759920709	.	.
chr1	74284588	74285087	chr1	74332262	74332761	Pnkd|chr1:74332262-74332761	0.211102759920709	.	.
chr1	74284588	74285087	chr1	74452541	74453040	Aamp|chr1:74452541-74453040	0.21290964653132	.	.
chr1	74284588	74285087	chr1	74452541	74453040	Pnkd|chr1:74452541-74453040	0.21290964653132	.	.
chr1	74505730	74506229	chr1	74332262	74332761	Cnot9|chr1:74332262-74332761	0.182877918346996	.	.
chr1	74506443	74506942	chr1	74386756	74387255	Cnot9|chr1:74386756-74387255	0.178778688369704	.	.
chr1	74506443	74506942	chr1	74397348	74397847	Cnot9|chr1:74397348-74397847	0.21835121560058	.	.
chr1	74506443	74506942	chr1	74806952	74807451	Cnot9|chr1:74806952-74807451	0.148633379131863	.	.
chr1	74506443	74506942	chr1	74882110	74882609	Cnot9|chr1:74882110-74882609	0.252998703661924	.	.
chr1	74542596	74543095	chr1	74894978	74895477	Plcd4|chr1:74894978-74895477	0.233410559248583	.	.
chr1	74544062	74544561	chr1	74313260	74313759	Usp37|chr1:74313260-74313759	0.206376872075625	.	.
chr1	74544062	74544561	chr1	74397348	74397847	Usp37|chr1:74397348-74397847	0.197769271792163	.	.
chr1	74544062	74544561	chr1	74816731	74817230	Usp37|chr1:74816731-74817230	0.21236376807381	.	.
chr1	74544062	74544561	chr1	74872216	74872715	Usp37|chr1:74872216-74872715	0.142450240436692	.	.
chr1	74544062	74544561	chr1	74894978	74895477	Usp37|chr1:74894978-74895477	0.27285033855283	.	.
chr1	74544062	74544561	chr1	74948735	74949234	Usp37|chr1:74948735-74949234	0.210164158597981	.	.
chr1	74587962	74588461	chr1	74386756	74387255	Bcs1l|chr1:74386756-74387255	0.134268787050956	.	.
chr1	74587962	74588461	chr1	74386756	74387255	Zfp142|chr1:74386756-74387255	0.134268787050956	.	.
chr1	74587962	74588461	chr1	74452541	74453040	Bcs1l|chr1:74452541-74453040	0.153685006230353	.	.
chr1	74587962	74588461	chr1	74452541	74453040	Zfp142|chr1:74452541-74453040	0.153685006230353	.	.
chr1	74587962	74588461	chr1	74802933	74803432	Bcs1l|chr1:74802933-74803432	0.143106415266715	.	.
chr1	74587962	74588461	chr1	74802933	74803432	Zfp142|chr1:74802933-74803432	0.143106415266715	.	.
chr1	74587962	74588461	chr1	74882110	74882609	Bcs1l|chr1:74882110-74882609	0.353397977914086	.	.
chr1	74587962	74588461	chr1	74882110	74882609	Zfp142|chr1:74882110-74882609	0.353397977914086	.	.
chr1	74601175	74601674	chr1	74313260	74313759	Rnf25|chr1:74313260-74313759	0.177571903505219	.	.
chr1	74601175	74601674	chr1	74313260	74313759	Stk36|chr1:74313260-74313759	0.177571903505219	.	.
chr1	74601175	74601674	chr1	74397348	74397847	Rnf25|chr1:74397348-74397847	0.207643590856371	.	.
chr1	74601175	74601674	chr1	74397348	74397847	Stk36|chr1:74397348-74397847	0.207643590856371	.	.
chr1	74601175	74601674	chr1	74816731	74817230	Rnf25|chr1:74816731-74817230	0.19859724416212	.	.
chr1	74601175	74601674	chr1	74816731	74817230	Stk36|chr1:74816731-74817230	0.19859724416212	.	.
chr1	74601175	74601674	chr1	74872216	74872715	Rnf25|chr1:74872216-74872715	0.157047673639091	.	.
chr1	74601175	74601674	chr1	74872216	74872715	Stk36|chr1:74872216-74872715	0.157047673639091	.	.
chr1	74601175	74601674	chr1	74894978	74895477	Rnf25|chr1:74894978-74895477	0.232622891154304	.	.
chr1	74601175	74601674	chr1	74894978	74895477	Stk36|chr1:74894978-74895477	0.232622891154304	.	.
chr1	74601175	74601674	chr1	74948735	74949234	Rnf25|chr1:74948735-74949234	0.217042457718088	.	.
chr1	74601175	74601674	chr1	74948735	74949234	Stk36|chr1:74948735-74949234	0.217042457718088	.	.
chr1	74601175	74601674	chr1	74957103	74957602	Rnf25|chr1:74957103-74957602	0.172856587810465	.	.
chr1	74601175	74601674	chr1	74957103	74957602	Stk36|chr1:74957103-74957602	0.172856587810465	.	.
chr1	74661495	74661994	chr1	74452541	74453040	Ttll4|chr1:74452541-74453040	0.272673561764537	.	.
chr1	74661495	74661994	chr1	74957103	74957602	Ttll4|chr1:74957103-74957602	0.151711095590306	.	.
chr1	74854708	74855207	chr1	74964428	74964927	Cdk5r2|chr1:74964428-74964927	0.216247915087272	.	.
chr1	75142499	75142998	chr1	74894978	74895477	Cnppd1|chr1:74894978-74895477	0.144878659770633	.	.
chr1	75142499	75142998	chr1	74894978	74895477	Retreg2|chr1:74894978-74895477	0.144878659770633	.	.
chr1	75142499	75142998	chr1	75218312	75218811	Cnppd1|chr1:75218312-75218811	0.153451108159705	.	.
chr1	75142499	75142998	chr1	75218312	75218811	Retreg2|chr1:75218312-75218811	0.153451108159705	.	.
chr1	75142499	75142998	chr1	75282920	75283419	Cnppd1|chr1:75282920-75283419	0.207049693462316	.	.
chr1	75142499	75142998	chr1	75282920	75283419	Retreg2|chr1:75282920-75283419	0.207049693462316	.	.
chr1	75142499	75142998	chr1	75370249	75370748	Cnppd1|chr1:75370249-75370748	0.169784228727596	.	.
chr1	75142499	75142998	chr1	75370249	75370748	Retreg2|chr1:75370249-75370748	0.169784228727596	.	.
chr1	75142499	75142998	chr1	75398631	75399130	Cnppd1|chr1:75398631-75399130	0.196276895659082	.	.
chr1	75142499	75142998	chr1	75398631	75399130	Retreg2|chr1:75398631-75399130	0.196276895659082	.	.
chr1	75142499	75142998	chr1	75487302	75487801	Cnppd1|chr1:75487302-75487801	0.138109603407765	.	.
chr1	75142499	75142998	chr1	75487302	75487801	Retreg2|chr1:75487302-75487801	0.138109603407765	.	.
chr1	75168424	75168923	chr1	74802933	74803432	Zfand2b|chr1:74802933-74803432	0.138009081487609	.	.
chr1	75168424	75168923	chr1	74816731	74817230	Zfand2b|chr1:74816731-74817230	0.160614968492593	.	.
chr1	75168424	75168923	chr1	74882110	74882609	Zfand2b|chr1:74882110-74882609	0.254243599983348	.	.
chr1	75168424	75168923	chr1	74957103	74957602	Zfand2b|chr1:74957103-74957602	0.150967380420611	.	.
chr1	75168424	75168923	chr1	75342805	75343304	Zfand2b|chr1:75342805-75343304	0.288572302710826	.	.
chr1	75168424	75168923	chr1	75458368	75458867	Zfand2b|chr1:75458368-75458867	0.254562357561213	.	.
chr1	75180079	75180578	chr1	75289342	75289841	Abcb6|chr1:75289342-75289841	0.226981780865891	.	.
chr1	75180079	75180578	chr1	75487302	75487801	Abcb6|chr1:75487302-75487801	0.294883575830124	.	.
chr1	75180079	75180578	chr1	75487834	75488333	Abcb6|chr1:75487834-75488333	0.181961257148427	.	.
chr1	75191753	75192252	chr1	74957103	74957602	Ankzf1|chr1:74957103-74957602	0.159472571320714	.	.
chr1	75191753	75192252	chr1	74957103	74957602	Atg9a|chr1:74957103-74957602	0.159472571320714	.	.
chr1	75191753	75192252	chr1	74964428	74964927	Ankzf1|chr1:74964428-74964927	0.147547824383898	.	.
chr1	75191753	75192252	chr1	74964428	74964927	Atg9a|chr1:74964428-74964927	0.147547824383898	.	.
chr1	75191753	75192252	chr1	75244823	75245322	Ankzf1|chr1:75244823-75245322	0.13564441885875	.	.
chr1	75191753	75192252	chr1	75244823	75245322	Atg9a|chr1:75244823-75245322	0.13564441885875	.	.
chr1	75191753	75192252	chr1	75342805	75343304	Ankzf1|chr1:75342805-75343304	0.146014607140072	.	.
chr1	75191753	75192252	chr1	75342805	75343304	Atg9a|chr1:75342805-75343304	0.146014607140072	.	.
chr1	75191753	75192252	chr1	75458368	75458867	Ankzf1|chr1:75458368-75458867	0.162450019481057	.	.
chr1	75191753	75192252	chr1	75458368	75458867	Atg9a|chr1:75458368-75458867	0.162450019481057	.	.
chr1	75191753	75192252	chr1	75487302	75487801	Ankzf1|chr1:75487302-75487801	0.148905752468844	.	.
chr1	75191753	75192252	chr1	75487302	75487801	Atg9a|chr1:75487302-75487801	0.148905752468844	.	.
chr1	75192415	75192914	chr1	74806444	74806943	Ankzf1|chr1:74806444-74806943	0.246027118153163	.	.
chr1	75192415	75192914	chr1	74806444	74806943	Atg9a|chr1:74806444-74806943	0.246027118153163	.	.
chr1	75192415	75192914	chr1	74816731	74817230	Ankzf1|chr1:74816731-74817230	0.147698891874042	.	.
chr1	75192415	75192914	chr1	74816731	74817230	Atg9a|chr1:74816731-74817230	0.147698891874042	.	.
chr1	75192415	75192914	chr1	74894978	74895477	Ankzf1|chr1:74894978-74895477	0.145710947988195	.	.
chr1	75192415	75192914	chr1	74894978	74895477	Atg9a|chr1:74894978-74895477	0.145710947988195	.	.
chr1	75210546	75211045	chr1	74806444	74806943	Glb1l|chr1:74806444-74806943	0.257724376118639	.	.
chr1	75210546	75211045	chr1	74806444	74806943	Stk16|chr1:74806444-74806943	0.257724376118639	.	.
chr1	75210546	75211045	chr1	75244823	75245322	Glb1l|chr1:75244823-75245322	0.178300046892087	.	.
chr1	75210546	75211045	chr1	75244823	75245322	Stk16|chr1:75244823-75245322	0.178300046892087	.	.
chr1	75210546	75211045	chr1	75289342	75289841	Glb1l|chr1:75289342-75289841	0.478312424533056	.	.
chr1	75210546	75211045	chr1	75289342	75289841	Stk16|chr1:75289342-75289841	0.478312424533056	.	.
chr1	75210546	75211045	chr1	75398631	75399130	Glb1l|chr1:75398631-75399130	0.147351252874433	.	.
chr1	75210546	75211045	chr1	75398631	75399130	Stk16|chr1:75398631-75399130	0.147351252874433	.	.
chr1	75210546	75211045	chr1	75445624	75446123	Glb1l|chr1:75445624-75446123	0.196675772670036	.	.
chr1	75210546	75211045	chr1	75445624	75446123	Stk16|chr1:75445624-75446123	0.196675772670036	.	.
chr1	75219086	75219585	chr1	74806444	74806943	Tuba4a|chr1:74806444-74806943	0.145086813085541	.	.
chr1	75219086	75219585	chr1	74808065	74808564	Tuba4a|chr1:74808065-74808564	0.169335589547822	.	.
chr1	75219086	75219585	chr1	74894978	74895477	Tuba4a|chr1:74894978-74895477	0.172523900634568	.	.
chr1	75219086	75219585	chr1	75381822	75382321	Tuba4a|chr1:75381822-75382321	0.167389311296793	.	.
chr1	75219086	75219585	chr1	75398631	75399130	Tuba4a|chr1:75398631-75399130	0.15778504427293	.	.
chr1	75236144	75236643	chr1	75370249	75370748	Dnajb2|chr1:75370249-75370748	0.210346221275425	.	.
chr1	75236144	75236643	chr1	75398631	75399130	Dnajb2|chr1:75398631-75399130	0.255707693298785	.	.
chr1	75236144	75236643	chr1	75487302	75487801	Dnajb2|chr1:75487302-75487801	0.29740194389201	.	.
chr1	75236651	75237150	chr1	74808065	74808564	Dnajb2|chr1:74808065-74808564	0.195455475195754	.	.
chr1	75236651	75237150	chr1	74894978	74895477	Dnajb2|chr1:74894978-74895477	0.164876936049704	.	.
chr1	75236651	75237150	chr1	75342805	75343304	Dnajb2|chr1:75342805-75343304	0.216955657011541	.	.
chr1	75236651	75237150	chr1	75370249	75370748	Dnajb2|chr1:75370249-75370748	0.167342714327851	.	.
chr1	75251521	75252020	chr1	75001124	75001623	Gm28294|chr1:75001124-75001623	0.251175187012295	.	.
chr1	75264008	75264507	chr1	75289342	75289841	Ptprn|chr1:75289342-75289841	0.144654079478379	.	.
chr1	75264008	75264507	chr1	75342805	75343304	Ptprn|chr1:75342805-75343304	0.133341055088624	.	.
chr1	75264008	75264507	chr1	75381822	75382321	Ptprn|chr1:75381822-75382321	0.183082408501374	.	.
chr1	75264008	75264507	chr1	75445624	75446123	Ptprn|chr1:75445624-75446123	0.252055823488474	.	.
chr1	75264008	75264507	chr1	75457742	75458241	Ptprn|chr1:75457742-75458241	0.138177977039272	.	.
chr1	75277375	75277874	chr1	75342805	75343304	Resp18|chr1:75342805-75343304	0.350162653340841	.	.
chr1	75277375	75277874	chr1	75445624	75446123	Resp18|chr1:75445624-75446123	0.250938144675026	.	.
chr1	75278167	75278666	chr1	75342805	75343304	Resp18|chr1:75342805-75343304	0.206818159106644	.	.
chr1	75278167	75278666	chr1	75458368	75458867	Resp18|chr1:75458368-75458867	0.194837746283156	.	.
chr1	75278167	75278666	chr1	75467494	75467993	Resp18|chr1:75467494-75467993	0.141719820423135	.	.
chr1	75317346	75317845	chr1	75016818	75017317	Dnpep|chr1:75016818-75017317	0.268705048972217	.	.
chr1	75317346	75317845	chr1	75289342	75289841	Dnpep|chr1:75289342-75289841	0.141599004867301	.	.
chr1	75435709	75436208	chr1	75016818	75017317	Gmppa|chr1:75016818-75017317	0.230722137269625	.	.
chr1	75435709	75436208	chr1	75244823	75245322	Gmppa|chr1:75244823-75245322	0.138284811566343	.	.
chr1	75435709	75436208	chr1	75289342	75289841	Gmppa|chr1:75289342-75289841	0.231751109708025	.	.
chr1	75435709	75436208	chr1	75487302	75487801	Gmppa|chr1:75487302-75487801	0.148337031571631	.	.
chr1	75478598	75479097	chr1	75342805	75343304	Chpf|chr1:75342805-75343304	0.419098339665064	.	.
chr1	75478598	75479097	chr1	75342805	75343304	Tmem198|chr1:75342805-75343304	0.419098339665064	.	.
chr1	75478598	75479097	chr1	75445624	75446123	Chpf|chr1:75445624-75446123	0.149605884323354	.	.
chr1	75478598	75479097	chr1	75445624	75446123	Tmem198|chr1:75445624-75446123	0.149605884323354	.	.
chr1	75478598	75479097	chr1	75458368	75458867	Chpf|chr1:75458368-75458867	0.173827056720125	.	.
chr1	75478598	75479097	chr1	75458368	75458867	Tmem198|chr1:75458368-75458867	0.173827056720125	.	.
chr1	75479156	75479655	chr1	75342805	75343304	Chpf|chr1:75342805-75343304	0.259511842966045	.	.
chr1	75479156	75479655	chr1	75342805	75343304	Tmem198|chr1:75342805-75343304	0.259511842966045	.	.
chr1	75479156	75479655	chr1	75381822	75382321	Chpf|chr1:75381822-75382321	0.160541801559898	.	.
chr1	75479156	75479655	chr1	75381822	75382321	Tmem198|chr1:75381822-75382321	0.160541801559898	.	.
chr1	75479156	75479655	chr1	75398631	75399130	Chpf|chr1:75398631-75399130	0.229409766793558	.	.
chr1	75479156	75479655	chr1	75398631	75399130	Tmem198|chr1:75398631-75399130	0.229409766793558	.	.
chr1	75479156	75479655	chr1	75445624	75446123	Chpf|chr1:75445624-75446123	0.134127315671023	.	.
chr1	75479156	75479655	chr1	75445624	75446123	Tmem198|chr1:75445624-75446123	0.134127315671023	.	.
chr1	75546261	75546760	chr1	75582243	75582742	Slc4a3|chr1:75582243-75582742	0.208433717179668	.	.
chr1	75546261	75546760	chr1	75652505	75653004	Slc4a3|chr1:75652505-75653004	0.172295209879516	.	.
chr1	75546261	75546760	chr1	75925739	75926238	Slc4a3|chr1:75925739-75926238	0.326493398513602	.	.
chr1	77514939	77515438	chr1	77544495	77544994	Epha4|chr1:77544495-77544994	0.135336364297297	.	.
chr1	77514939	77515438	chr1	77544495	77544994	Epha4|chr1:77544495-77544994	0.135336364297298	.	.
chr1	77514939	77515438	chr1	77544495	77544994	Gm28386|chr1:77544495-77544994	0.135336364297297	.	.
chr1	77514939	77515438	chr1	77544495	77544994	Gm28386|chr1:77544495-77544994	0.135336364297298	.	.
chr1	77514939	77515438	chr1	77896157	77896656	Epha4|chr1:77896157-77896656	0.188534292674845	.	.
chr1	77514939	77515438	chr1	77896157	77896656	Gm28386|chr1:77896157-77896656	0.188534292674845	.	.
chr1	77514939	77515438	chr1	77929486	77929985	Epha4|chr1:77929486-77929985	0.227683987317934	.	.
chr1	77514939	77515438	chr1	77929486	77929985	Gm28386|chr1:77929486-77929985	0.227683987317934	.	.
chr1	77516009	77516508	chr1	77545710	77546209	Gm28386|chr1:77545710-77546209	0.324531569271271	.	.
chr1	77516009	77516508	chr1	77824647	77825146	Gm28386|chr1:77824647-77825146	0.308988730894025	.	.
chr1	79439807	79440306	chr1	79055233	79055732	Scg2|chr1:79055233-79055732	0.356571699843503	.	.
chr1	79439807	79440306	chr1	79450145	79450644	Scg2|chr1:79450145-79450644	0.220247012995408	.	.
chr1	79439807	79440306	chr1	79711170	79711669	Scg2|chr1:79711170-79711669	0.28732427055157	.	.
chr1	79671350	79671849	chr1	79581417	79581916	Ap1s3|chr1:79581417-79581916	0.182229514476172	.	.
chr1	79671350	79671849	chr1	79697411	79697910	Ap1s3|chr1:79697411-79697910	0.228721863742721	.	.
chr1	79671948	79672447	chr1	79697411	79697910	Ap1s3|chr1:79697411-79697910	0.308328574977059	.	.
chr1	79671948	79672447	chr1	79711170	79711669	Ap1s3|chr1:79711170-79711669	0.150920884892694	.	.
chr1	79775809	79776308	chr1	80115871	80116370	Mrpl44|chr1:80115871-80116370	0.19553435396866	.	.
chr1	79775809	79776308	chr1	80115871	80116370	Wdfy1|chr1:80115871-80116370	0.19553435396866	.	.
chr1	80339971	80340470	chr1	80008845	80009344	Cul3|chr1:80008845-80009344	0.209021545613825	.	.
chr1	80339971	80340470	chr1	80061602	80062101	Cul3|chr1:80061602-80062101	0.239006319359821	.	.
chr1	80339971	80340470	chr1	80106260	80106759	Cul3|chr1:80106260-80106759	0.159784721543681	.	.
chr1	80339971	80340470	chr1	80476480	80476979	Cul3|chr1:80476480-80476979	0.1340637220908	.	.
chr1	80340736	80341235	chr1	80021514	80022013	Cul3|chr1:80021514-80022013	0.220701786842755	.	.
chr1	80340736	80341235	chr1	80115871	80116370	Cul3|chr1:80115871-80116370	0.153277389472119	.	.
chr1	80757286	80757785	chr1	80765477	80765976	Dock10|chr1:80765477-80765976	0.244931186891268	.	.
chr1	80757286	80757785	chr1	80765982	80766481	Dock10|chr1:80765982-80766481	0.172497263643074	.	.
chr1	80757286	80757785	chr1	80913104	80913603	Dock10|chr1:80913104-80913603	0.240172616714272	.	.
chr1	80757286	80757785	chr1	80965020	80965519	Dock10|chr1:80965020-80965519	0.157034797823247	.	.
chr1	80757286	80757785	chr1	81088707	81089206	Dock10|chr1:81088707-81089206	0.163480585363644	.	.
chr1	80757803	80758302	chr1	80765477	80765976	Dock10|chr1:80765477-80765976	0.166652558377279	.	.
chr1	80757803	80758302	chr1	80830339	80830838	Dock10|chr1:80830339-80830838	0.177714149059227	.	.
chr1	80757803	80758302	chr1	80977974	80978473	Dock10|chr1:80977974-80978473	0.207014852144891	.	.
chr1	80757803	80758302	chr1	81045844	81046343	Dock10|chr1:81045844-81046343	0.151974191636111	.	.
chr1	80758332	80758831	chr1	80965020	80965519	Dock10|chr1:80965020-80965519	0.209892761607244	.	.
chr1	80758332	80758831	chr1	81172506	81173005	Dock10|chr1:81172506-81173005	0.272910752860127	.	.
chr1	81076879	81077378	chr1	80830339	80830838	Nyap2|chr1:80830339-80830838	0.224810472128355	.	.
chr1	81076879	81077378	chr1	80977462	80977961	Nyap2|chr1:80977462-80977961	0.135055476297621	.	.
chr1	81076879	81077378	chr1	81482783	81483282	Nyap2|chr1:81482783-81483282	0.196646083915527	.	.
chr1	82290681	82291180	chr1	82158379	82158878	Irs1|chr1:82158379-82158878	0.168468743430324	.	.
chr1	82724600	82725099	chr1	82283141	82283640	C430014B12Rik|chr1:82283141-82283640	0.232340167777809	.	.
chr1	82724600	82725099	chr1	82283141	82283640	Mff|chr1:82283141-82283640	0.232340167777809	.	.
chr1	82724600	82725099	chr1	82292699	82293198	C430014B12Rik|chr1:82292699-82293198	0.235804503969684	.	.
chr1	82724600	82725099	chr1	82292699	82293198	Mff|chr1:82292699-82293198	0.235804503969684	.	.
chr1	82724600	82725099	chr1	82476674	82477173	C430014B12Rik|chr1:82476674-82477173	0.190751803096488	.	.
chr1	82724600	82725099	chr1	82476674	82477173	Mff|chr1:82476674-82477173	0.190751803096488	.	.
chr1	82724600	82725099	chr1	82554287	82554786	C430014B12Rik|chr1:82554287-82554786	0.167895803030101	.	.
chr1	82724600	82725099	chr1	82554287	82554786	Mff|chr1:82554287-82554786	0.167895803030101	.	.
chr1	82725115	82725614	chr1	82283141	82283640	C430014B12Rik|chr1:82283141-82283640	0.188967360741495	.	.
chr1	82725115	82725614	chr1	82283141	82283640	Mff|chr1:82283141-82283640	0.188967360741495	.	.
chr1	82725115	82725614	chr1	82292699	82293198	C430014B12Rik|chr1:82292699-82293198	0.259637727078166	.	.
chr1	82725115	82725614	chr1	82292699	82293198	Mff|chr1:82292699-82293198	0.259637727078166	.	.
chr1	82725115	82725614	chr1	82554287	82554786	C430014B12Rik|chr1:82554287-82554786	0.186992710739235	.	.
chr1	82725115	82725614	chr1	82554287	82554786	Mff|chr1:82554287-82554786	0.186992710739235	.	.
chr1	82839194	82839693	chr1	82783528	82784027	Agfg1|chr1:82783528-82784027	0.186505145403732	.	.
chr1	82839194	82839693	chr1	82899428	82899927	Agfg1|chr1:82899428-82899927	0.22192488308489	.	.
chr1	83037972	83038471	chr1	83275625	83276124	Slc19a3|chr1:83275625-83276124	0.228881078076497	.	.
chr1	83037972	83038471	chr1	83345462	83345961	Slc19a3|chr1:83345462-83345961	0.235968332681665	.	.
chr1	83159481	83159980	chr1	83323732	83324231	Daw1|chr1:83323732-83324231	0.208223162494088	.	.
chr1	83407918	83408417	chr1	83277033	83277532	Sphkap|chr1:83277033-83277532	0.385727245720604	.	.
chr1	83407918	83408417	chr1	83368428	83368927	Sphkap|chr1:83368428-83368927	0.397248937132983	.	.
chr1	84934371	84934870	chr1	84910388	84910887	Slc16a14|chr1:84910388-84910887	0.196319358417695	.	.
chr1	85793160	85793659	chr1	85853262	85853761	Cab39|chr1:85853262-85853761	0.194707344913972	.	.
chr1	85793160	85793659	chr1	85916833	85917332	Cab39|chr1:85916833-85917332	0.221888606144142	.	.
chr1	85793160	85793659	chr1	85934828	85935327	Cab39|chr1:85934828-85935327	0.14464799985366	.	.
chr1	85894274	85894773	chr1	85916833	85917332	Itm2c|chr1:85916833-85917332	0.163101781179019	.	.
chr1	85894274	85894773	chr1	85922384	85922883	Itm2c|chr1:85922384-85922883	0.263985661167536	.	.
chr1	85928201	85928700	chr1	85716450	85716949	4933407L21Rik|chr1:85716450-85716949	0.369627053612119	.	.
chr1	85928201	85928700	chr1	85720188	85720687	4933407L21Rik|chr1:85720188-85720687	0.255234883140909	.	.
chr1	85928201	85928700	chr1	85922384	85922883	4933407L21Rik|chr1:85922384-85922883	0.196527258060244	.	.
chr1	85928201	85928700	chr1	85934828	85935327	4933407L21Rik|chr1:85934828-85935327	0.258173656104909	.	.
chr1	86359268	86359767	chr1	86434501	86435000	C130036L24Rik|chr1:86434501-86435000	0.143049304395304	.	.
chr1	86359268	86359767	chr1	86434501	86435000	Ncl|chr1:86434501-86435000	0.143049304395304	.	.
chr1	86359268	86359767	chr1	86440464	86440963	C130036L24Rik|chr1:86440464-86440963	0.201994696942315	.	.
chr1	86359268	86359767	chr1	86440464	86440963	Ncl|chr1:86440464-86440963	0.201994696942315	.	.
chr1	86359268	86359767	chr1	86442428	86442927	C130036L24Rik|chr1:86442428-86442927	0.170574307167068	.	.
chr1	86359268	86359767	chr1	86442428	86442927	Ncl|chr1:86442428-86442927	0.170574307167068	.	.
chr1	86359268	86359767	chr1	86503968	86504467	C130036L24Rik|chr1:86503968-86504467	0.148887573248687	.	.
chr1	86359268	86359767	chr1	86503968	86504467	Ncl|chr1:86503968-86504467	0.148887573248687	.	.
chr1	86359268	86359767	chr1	86532333	86532832	C130036L24Rik|chr1:86532333-86532832	0.245446644209902	.	.
chr1	86359268	86359767	chr1	86532333	86532832	Ncl|chr1:86532333-86532832	0.245446644209902	.	.
chr1	86359268	86359767	chr1	86546750	86547249	C130036L24Rik|chr1:86546750-86547249	0.197822783868193	.	.
chr1	86359268	86359767	chr1	86546750	86547249	Ncl|chr1:86546750-86547249	0.197822783868193	.	.
chr1	86526360	86526859	chr1	86434501	86435000	Ptma|chr1:86434501-86435000	0.218183066814676	.	.
chr1	86526360	86526859	chr1	86440464	86440963	Ptma|chr1:86440464-86440963	0.157493769852261	.	.
chr1	86526360	86526859	chr1	86503968	86504467	Ptma|chr1:86503968-86504467	0.25322160411582	.	.
chr1	86526360	86526859	chr1	86525204	86525703	Ptma|chr1:86525204-86525703	0.160419756361204	.	.
chr1	86526360	86526859	chr1	86528114	86528613	Ptma|chr1:86528114-86528613	0.330868589356819	.	.
chr1	86582078	86582577	chr1	86339345	86339844	Cops7b|chr1:86339345-86339844	0.132731772337059	.	.
chr1	86582078	86582577	chr1	86339345	86339844	Pde6d|chr1:86339345-86339844	0.132731772337059	.	.
chr1	86582078	86582577	chr1	86546750	86547249	Cops7b|chr1:86546750-86547249	0.303609420855705	.	.
chr1	86582078	86582577	chr1	86546750	86547249	Pde6d|chr1:86546750-86547249	0.303609420855705	.	.
chr1	86582078	86582577	chr1	86650000	86650499	Cops7b|chr1:86650000-86650499	0.163976491241535	.	.
chr1	86582078	86582577	chr1	86650000	86650499	Pde6d|chr1:86650000-86650499	0.163976491241535	.	.
chr1	86582603	86583102	chr1	86440464	86440963	Cops7b|chr1:86440464-86440963	0.170865918010295	.	.
chr1	86582603	86583102	chr1	86440464	86440963	Pde6d|chr1:86440464-86440963	0.170865918010295	.	.
chr1	86582603	86583102	chr1	86528114	86528613	Cops7b|chr1:86528114-86528613	0.187990441549064	.	.
chr1	86582603	86583102	chr1	86528114	86528613	Pde6d|chr1:86528114-86528613	0.187990441549064	.	.
chr1	86669399	86669898	chr1	86472164	86472663	Nppc|chr1:86472164-86472663	0.13672002921628	.	.
chr1	86669399	86669898	chr1	86487725	86488224	Nppc|chr1:86487725-86488224	0.169920303594401	.	.
chr1	86669399	86669898	chr1	86503968	86504467	Nppc|chr1:86503968-86504467	0.180976364328647	.	.
chr1	86670393	86670892	chr1	86487143	86487642	Nppc|chr1:86487143-86487642	0.232586395738049	.	.
chr1	86670393	86670892	chr1	86503968	86504467	Nppc|chr1:86503968-86504467	0.140337758161556	.	.
chr1	86670393	86670892	chr1	86532333	86532832	Nppc|chr1:86532333-86532832	0.188320538575056	.	.
chr1	86670393	86670892	chr1	86546750	86547249	Nppc|chr1:86546750-86547249	0.153727845191284	.	.
chr1	86670393	86670892	chr1	86586879	86587378	Nppc|chr1:86586879-86587378	0.154652226745086	.	.
chr1	86703565	86704064	chr1	86434501	86435000	Dis3l2|chr1:86434501-86435000	0.27434857594427	.	.
chr1	86703565	86704064	chr1	86440464	86440963	Dis3l2|chr1:86440464-86440963	0.233752611203157	.	.
chr1	86703565	86704064	chr1	86442428	86442927	Dis3l2|chr1:86442428-86442927	0.347728323266392	.	.
chr1	86703565	86704064	chr1	86528114	86528613	Dis3l2|chr1:86528114-86528613	0.137864437223716	.	.
chr1	86703565	86704064	chr1	86546750	86547249	Dis3l2|chr1:86546750-86547249	0.150733787927111	.	.
chr1	86703565	86704064	chr1	86633770	86634269	Dis3l2|chr1:86633770-86634269	0.205946129908795	.	.
chr1	87056715	87057214	chr1	86992791	86993290	Gm28375|chr1:86992791-86993290	0.445790272625039	.	.
chr1	87056715	87057214	chr1	87186473	87186972	Gm28375|chr1:87186473-87186972	0.21464158016045	.	.
chr1	87213673	87214172	chr1	87186978	87187477	Eif4e2|chr1:87186978-87187477	0.255768765820333	.	.
chr1	87327249	87327748	chr1	87186473	87186972	Gigyf2|chr1:87186473-87186972	0.150129489014746	.	.
chr1	87510023	87510522	chr1	87813063	87813562	Neu2|chr1:87813063-87813562	0.238066441909419	.	.
chr1	87755700	87756199	chr1	87733143	87733642	Atg16l1|chr1:87733143-87733642	0.16229908030799	.	.
chr1	88205505	88206004	chr1	87813063	87813562	Dnajb3|chr1:87813063-87813562	0.145565910589904	.	.
chr1	88205505	88206004	chr1	88424541	88425040	Dnajb3|chr1:88424541-88425040	0.315672596867112	.	.
chr1	88277410	88277909	chr1	88357393	88357892	Hjurp|chr1:88357393-88357892	0.1735651554265	.	.
chr1	88277410	88277909	chr1	88357393	88357892	Trpm8|chr1:88357393-88357892	0.1735651554265	.	.
chr1	88277410	88277909	chr1	88456267	88456766	Hjurp|chr1:88456267-88456766	0.162915688267417	.	.
chr1	88277410	88277909	chr1	88456267	88456766	Trpm8|chr1:88456267-88456766	0.162915688267417	.	.
chr1	88701430	88701929	chr1	88708847	88709346	Arl4c|chr1:88708847-88709346	0.31919694711826	.	.
chr1	88701430	88701929	chr1	88708847	88709346	Arl4c|chr1:88708847-88709346	0.319196947118261	.	.
chr1	88701430	88701929	chr1	88785176	88785675	Arl4c|chr1:88785176-88785675	0.161906512087849	.	.
chr1	88701944	88702443	chr1	88785176	88785675	Arl4c|chr1:88785176-88785675	0.217273532138099	.	.
chr1	90153403	90153902	chr1	90006944	90007443	4930434B07Rik|chr1:90006944-90007443	0.150878168767251	.	.
chr1	90153403	90153902	chr1	90006944	90007443	Iqca|chr1:90006944-90007443	0.150878168767251	.	.
chr1	90203739	90204238	chr1	90006944	90007443	Ackr3|chr1:90006944-90007443	0.161191144517799	.	.
chr1	90203739	90204238	chr1	90372942	90373441	Ackr3|chr1:90372942-90373441	0.219765251235619	.	.
chr1	90998483	90998982	chr1	90743797	90744296	Lrrfip1|chr1:90743797-90744296	0.168512255212331	.	.
chr1	90998483	90998982	chr1	91082582	91083081	Lrrfip1|chr1:91082582-91083081	0.22685595898792	.	.
chr1	91249940	91250439	chr1	90840142	90840641	Ube2f|chr1:90840142-90840641	0.151268210077087	.	.
chr1	91249940	91250439	chr1	90906269	90906768	Ube2f|chr1:90906269-90906768	0.40613353556297	.	.
chr1	91249940	91250439	chr1	91082582	91083081	Ube2f|chr1:91082582-91083081	0.230192240214526	.	.
chr1	91249940	91250439	chr1	91152230	91152729	Ube2f|chr1:91152230-91152729	0.132702306704111	.	.
chr1	91249940	91250439	chr1	91199687	91200186	Ube2f|chr1:91199687-91200186	0.290987025419613	.	.
chr1	91249940	91250439	chr1	91346840	91347339	Ube2f|chr1:91346840-91347339	0.415754677523473	.	.
chr1	91249940	91250439	chr1	91380402	91380901	Ube2f|chr1:91380402-91380901	0.135243319227995	.	.
chr1	91250445	91250944	chr1	91346840	91347339	Ube2f|chr1:91346840-91347339	0.21307456137018	.	.
chr1	91298026	91298525	chr1	91346840	91347339	Scly|chr1:91346840-91347339	0.161982925391814	.	.
chr1	91298026	91298525	chr1	91532386	91532885	Scly|chr1:91532386-91532885	0.150413655664358	.	.
chr1	91398520	91399019	chr1	91346840	91347339	Ilkap|chr1:91346840-91347339	0.361671813424545	.	.
chr1	91398520	91399019	chr1	91380402	91380901	Ilkap|chr1:91380402-91380901	0.168588358074301	.	.
chr1	91459292	91459791	chr1	91346840	91347339	Per2|chr1:91346840-91347339	0.2545620332319	.	.
chr1	91494327	91494826	chr1	91380402	91380901	Traf3ip1|chr1:91380402-91380901	0.20585463741485	.	.
chr1	91540218	91540717	chr1	91380402	91380901	Asb1|chr1:91380402-91380901	0.139960651896996	.	.
chr1	92473544	92474043	chr1	92521236	92521735	Ndufa10|chr1:92521236-92521735	0.273663422769479	.	.
chr1	92641765	92642264	chr1	92371533	92372032	Cops9|chr1:92371533-92372032	0.161201645996259	.	.
chr1	92641765	92642264	chr1	92521236	92521735	Cops9|chr1:92521236-92521735	0.264932626207618	.	.
chr1	92641765	92642264	chr1	92895020	92895519	Cops9|chr1:92895020-92895519	0.174051408042173	.	.
chr1	92831030	92831529	chr1	93206492	93206991	Gpc1|chr1:93206492-93206991	0.337595619602289	.	.
chr1	92902753	92903252	chr1	93100465	93100964	Ankmy1|chr1:93100465-93100964	0.134332106916148	.	.
chr1	92907215	92907714	chr1	93115042	93115541	Dusp28|chr1:93115042-93115541	0.197177551436895	.	.
chr1	92910422	92910921	chr1	93115042	93115541	5033417F24Rik|chr1:93115042-93115541	0.229039961041124	.	.
chr1	92910422	92910921	chr1	93115042	93115541	Rnpepl1|chr1:93115042-93115541	0.229039961041124	.	.
chr1	92910928	92911427	chr1	93115042	93115541	5033417F24Rik|chr1:93115042-93115541	0.255122453286234	.	.
chr1	92910928	92911427	chr1	93115042	93115541	Rnpepl1|chr1:93115042-93115541	0.255122453286234	.	.
chr1	92910928	92911427	chr1	93206492	93206991	5033417F24Rik|chr1:93206492-93206991	0.1512006165532	.	.
chr1	92910928	92911427	chr1	93206492	93206991	Rnpepl1|chr1:93206492-93206991	0.1512006165532	.	.
chr1	92934435	92934934	chr1	93115042	93115541	Capn10|chr1:93115042-93115541	0.23333022994228	.	.
chr1	93100965	93101464	chr1	93100465	93100964	Kif1a|chr1:93100465-93100964	0.158291120107895	.	.
chr1	93100965	93101464	chr1	93115042	93115541	Kif1a|chr1:93115042-93115541	0.202373004646425	.	.
chr1	93168197	93168696	chr1	93100465	93100964	Crocc2|chr1:93100465-93100964	0.226248311818631	.	.
chr1	93235496	93235995	chr1	93100465	93100964	Sned1|chr1:93100465-93100964	0.24939893036334	.	.
chr1	93235496	93235995	chr1	93128625	93129124	Sned1|chr1:93128625-93129124	0.147125271634715	.	.
chr1	93343358	93343857	chr1	93445454	93445953	Pask|chr1:93445454-93445953	0.23631109450389	.	.
chr1	93343358	93343857	chr1	93445454	93445953	Ppp1r7|chr1:93445454-93445953	0.23631109450389	.	.
chr1	93478107	93478606	chr1	93014431	93014930	Hdlbp|chr1:93014431-93014930	0.182657356573864	.	.
chr1	93478107	93478606	chr1	93014431	93014930	Sept2|chr1:93014431-93014930	0.182657356573864	.	.
chr1	93478107	93478606	chr1	93100465	93100964	Hdlbp|chr1:93100465-93100964	0.158963287463422	.	.
chr1	93478107	93478606	chr1	93100465	93100964	Sept2|chr1:93100465-93100964	0.158963287463422	.	.
chr1	93478107	93478606	chr1	93206492	93206991	Hdlbp|chr1:93206492-93206991	0.202924818577144	.	.
chr1	93478107	93478606	chr1	93206492	93206991	Sept2|chr1:93206492-93206991	0.202924818577144	.	.
chr1	93478107	93478606	chr1	93705324	93705823	Hdlbp|chr1:93705324-93705823	0.212119059986612	.	.
chr1	93478107	93478606	chr1	93705324	93705823	Hdlbp|chr1:93705324-93705823	0.212119059986613	.	.
chr1	93478107	93478606	chr1	93705324	93705823	Sept2|chr1:93705324-93705823	0.212119059986612	.	.
chr1	93478107	93478606	chr1	93705324	93705823	Sept2|chr1:93705324-93705823	0.212119059986613	.	.
chr1	93478622	93479121	chr1	93014431	93014930	Hdlbp|chr1:93014431-93014930	0.163266135457139	.	.
chr1	93478622	93479121	chr1	93014431	93014930	Sept2|chr1:93014431-93014930	0.163266135457139	.	.
chr1	93478622	93479121	chr1	93100465	93100964	Hdlbp|chr1:93100465-93100964	0.200311609342816	.	.
chr1	93478622	93479121	chr1	93100465	93100964	Sept2|chr1:93100465-93100964	0.200311609342816	.	.
chr1	93478622	93479121	chr1	93128625	93129124	Hdlbp|chr1:93128625-93129124	0.282509428429613	.	.
chr1	93478622	93479121	chr1	93128625	93129124	Sept2|chr1:93128625-93129124	0.282509428429613	.	.
chr1	93478622	93479121	chr1	93129136	93129635	Hdlbp|chr1:93129136-93129635	0.364693084961633	.	.
chr1	93478622	93479121	chr1	93129136	93129635	Sept2|chr1:93129136-93129635	0.364693084961633	.	.
chr1	93511801	93512300	chr1	93705324	93705823	Farp2|chr1:93705324-93705823	0.269984528176432	.	.
chr1	93754617	93755116	chr1	93705324	93705823	Thap4|chr1:93705324-93705823	0.201834184571035	.	.
chr1	93754617	93755116	chr1	94035198	94035697	Thap4|chr1:94035198-94035697	0.245605694341826	.	.
chr1	93801756	93802255	chr1	93668682	93669181	Dtymk|chr1:93668682-93669181	0.148893435526203	.	.
chr1	93801756	93802255	chr1	94175751	94176250	Dtymk|chr1:94175751-94176250	0.155173501780938	.	.
chr1	93803720	93804219	chr1	93705324	93705823	Ing5|chr1:93705324-93705823	0.231666107892577	.	.
chr1	93825281	93825780	chr1	93668682	93669181	D2hgdh|chr1:93668682-93669181	0.235271054228124	.	.
chr1	95667416	95667915	chr1	95293062	95293561	St8sia4|chr1:95293062-95293561	0.301167543804012	.	.
chr1	95667416	95667915	chr1	95442048	95442547	St8sia4|chr1:95442048-95442547	0.396649326562794	.	.
chr1	95667416	95667915	chr1	95479700	95480199	St8sia4|chr1:95479700-95480199	0.290305801560854	.	.
chr1	95667416	95667915	chr1	95762201	95762700	St8sia4|chr1:95762201-95762700	0.271968123298153	.	.
chr1	95667416	95667915	chr1	95869092	95869591	St8sia4|chr1:95869092-95869591	0.185060051861174	.	.
chr1	95667921	95668420	chr1	95293062	95293561	St8sia4|chr1:95293062-95293561	0.134638849982457	.	.
chr1	95667921	95668420	chr1	95602033	95602532	St8sia4|chr1:95602033-95602532	0.185053983566208	.	.
chr1	96871948	96872447	chr1	96693239	96693738	Slco4c1|chr1:96693239-96693738	0.278219457352334	.	.
chr1	97661204	97661703	chr1	97623122	97623621	D1Ertd622e|chr1:97623122-97623621	0.212519557106435	.	.
chr1	97661800	97662299	chr1	97263939	97264438	D1Ertd622e|chr1:97263939-97264438	0.298657633040748	.	.
chr1	97661800	97662299	chr1	97552882	97553381	D1Ertd622e|chr1:97552882-97553381	0.280657647946005	.	.
chr1	98095430	98095929	chr1	98047553	98048052	Pam|chr1:98047553-98048052	0.153809995503505	.	.
chr1	99772082	99772581	chr1	100179923	100180422	Cntnap5b|chr1:100179923-100180422	0.151194114285535	.	.
chr1	99772082	99772581	chr1	100246393	100246892	Cntnap5b|chr1:100246393-100246892	0.240571827207895	.	.
chr1	99772082	99772581	chr1	99602207	99602706	Cntnap5b|chr1:99602207-99602706	0.256434581085838	.	.
chr1	105356312	105356811	chr1	105083528	105084027	Gm17634|chr1:105083528-105084027	0.244894964400172	.	.
chr1	105356312	105356811	chr1	105083528	105084027	Rnf152|chr1:105083528-105084027	0.244894964400172	.	.
chr1	105663536	105664035	chr1	105840729	105841228	Pign|chr1:105840729-105841228	0.175613933213551	.	.
chr1	105663536	105664035	chr1	105840729	105841228	Pign|chr1:105840729-105841228	0.175613933213552	.	.
chr1	105663536	105664035	chr1	105840729	105841228	Relch|chr1:105840729-105841228	0.175613933213551	.	.
chr1	105663536	105664035	chr1	105840729	105841228	Relch|chr1:105840729-105841228	0.175613933213552	.	.
chr1	105990273	105990772	chr1	105542698	105543197	Gm7160|chr1:105542698-105543197	0.252124746504985	.	.
chr1	105990273	105990772	chr1	105542698	105543197	Zcchc2|chr1:105542698-105543197	0.252124746504985	.	.
chr1	105990273	105990772	chr1	105840729	105841228	Gm7160|chr1:105840729-105841228	0.246533420396426	.	.
chr1	105990273	105990772	chr1	105840729	105841228	Zcchc2|chr1:105840729-105841228	0.246533420396426	.	.
chr1	105990273	105990772	chr1	105993776	105994275	Gm7160|chr1:105993776-105994275	0.157408815523128	.	.
chr1	105990273	105990772	chr1	105993776	105994275	Zcchc2|chr1:105993776-105994275	0.157408815523128	.	.
chr1	105990273	105990772	chr1	106071193	106071692	Gm7160|chr1:106071193-106071692	0.290065676118049	.	.
chr1	105990273	105990772	chr1	106071193	106071692	Zcchc2|chr1:106071193-106071692	0.290065676118049	.	.
chr1	115684447	115684946	chr1	115734564	115735063	Cntnap5a|chr1:115734564-115735063	0.153805305791675	.	.
chr1	115684447	115684946	chr1	115735074	115735573	Cntnap5a|chr1:115735074-115735573	0.228285856208242	.	.
chr1	115684447	115684946	chr1	115745518	115746017	Cntnap5a|chr1:115745518-115746017	0.25415414056972	.	.
chr1	118310992	118311491	chr1	118481184	118481683	Tsn|chr1:118481184-118481683	0.23129727580159	.	.
chr1	118389052	118389551	chr1	118434883	118435382	Clasp1|chr1:118434883-118435382	0.351222286446899	.	.
chr1	118459308	118459807	chr1	118481184	118481683	2900060B14Rik|chr1:118481184-118481683	0.265007533160075	.	.
chr1	118627626	118628125	chr1	118488135	118488634	Tfcp2l1|chr1:118488135-118488634	0.132481608145123	.	.
chr1	118627626	118628125	chr1	118498277	118498776	Tfcp2l1|chr1:118498277-118498776	0.1622444295707	.	.
chr1	119053430	119053929	chr1	118758999	118759498	Gli2|chr1:118758999-118759498	0.293177275238939	.	.
chr1	119053430	119053929	chr1	118759505	118760004	Gli2|chr1:118759505-118760004	0.231384763529796	.	.
chr1	119421524	119422023	chr1	119596824	119597323	Inhbb|chr1:119596824-119597323	0.31058800247727	.	.
chr1	119421524	119422023	chr1	119597524	119598023	Inhbb|chr1:119597524-119598023	0.162330852381847	.	.
chr1	119421524	119422023	chr1	119674920	119675419	Inhbb|chr1:119674920-119675419	0.310240687166896	.	.
chr1	119504531	119505030	chr1	119456664	119457163	Ralb|chr1:119456664-119457163	0.227302469804805	.	.
chr1	119504531	119505030	chr1	119674920	119675419	Ralb|chr1:119674920-119675419	0.17350458338705	.	.
chr1	119504531	119505030	chr1	119925716	119926215	Ralb|chr1:119925716-119926215	0.254852033549654	.	.
chr1	119525867	119526366	chr1	119548633	119549132	Gm27184|chr1:119548633-119549132	0.161091499434989	.	.
chr1	119525867	119526366	chr1	119548633	119549132	Tmem185b|chr1:119548633-119549132	0.161091499434989	.	.
chr1	119525867	119526366	chr1	119925716	119926215	Gm27184|chr1:119925716-119926215	0.16126097918294	.	.
chr1	119525867	119526366	chr1	119925716	119926215	Tmem185b|chr1:119925716-119926215	0.16126097918294	.	.
chr1	119648156	119648655	chr1	119456664	119457163	Epb41l5|chr1:119456664-119457163	0.163731473279138	.	.
chr1	119837335	119837834	chr1	120231291	120231790	Ptpn4|chr1:120231291-120231790	0.156890037868839	.	.
chr1	119912947	119913446	chr1	119548633	119549132	Tmem177|chr1:119548633-119549132	0.210519713378997	.	.
chr1	119912947	119913446	chr1	120093463	120093962	Tmem177|chr1:120093463-120093962	0.204823957231164	.	.
chr1	119912947	119913446	chr1	120231291	120231790	Tmem177|chr1:120231291-120231790	0.195133554216692	.	.
chr1	120340287	120340786	chr1	120231291	120231790	C1ql2|chr1:120231291-120231790	0.486373601104749	.	.
chr1	121430778	121431277	chr1	121180229	121180728	Ccdc93|chr1:121180229-121180728	0.167572647670791	.	.
chr1	121430778	121431277	chr1	121327621	121328120	Ccdc93|chr1:121327621-121328120	0.341573634611349	.	.
chr1	121430778	121431277	chr1	121705962	121706461	Ccdc93|chr1:121705962-121706461	0.161704679040747	.	.
chr1	121431333	121431832	chr1	121327621	121328120	Ccdc93|chr1:121327621-121328120	0.136463424953785	.	.
chr1	121431333	121431832	chr1	121521277	121521776	Ccdc93|chr1:121521277-121521776	0.160662756581859	.	.
chr1	121431333	121431832	chr1	121705962	121706461	Ccdc93|chr1:121705962-121706461	0.208952786506474	.	.
chr1	121527520	121528019	chr1	121440527	121441026	Htr5b|chr1:121440527-121441026	0.179146517556951	.	.
chr1	121527520	121528019	chr1	121521277	121521776	Htr5b|chr1:121521277-121521776	0.1369497001874	.	.
chr1	121527520	121528019	chr1	121527010	121527509	Htr5b|chr1:121527010-121527509	0.462684629777926	.	.
chr1	121527520	121528019	chr1	121734749	121735248	Htr5b|chr1:121734749-121735248	0.154251300723867	.	.
chr1	121528273	121528772	chr1	121705962	121706461	Htr5b|chr1:121705962-121706461	0.424505331381749	.	.
chr1	121528273	121528772	chr1	121734749	121735248	Htr5b|chr1:121734749-121735248	0.243117832826363	.	.
chr1	121528273	121528772	chr1	121996300	121996799	Htr5b|chr1:121996300-121996799	0.198115221418703	.	.
chr1	121567757	121568256	chr1	121892555	121893054	Ddx18|chr1:121892555-121893054	0.206516628447959	.	.
chr1	125435289	125435788	chr1	125343550	125344049	Actr3|chr1:125343550-125344049	0.518421554289519	.	.
chr1	125435289	125435788	chr1	125370731	125371230	Actr3|chr1:125370731-125371230	0.333434101653361	.	.
chr1	125435289	125435788	chr1	125454913	125455412	Actr3|chr1:125454913-125455412	0.18863831149875	.	.
chr1	125435289	125435788	chr1	125607368	125607867	Actr3|chr1:125607368-125607867	0.19228634628208	.	.
chr1	125560306	125560805	chr1	125607368	125607867	Slc35f5|chr1:125607368-125607867	0.207677427647754	.	.
chr1	125560306	125560805	chr1	125933933	125934432	Slc35f5|chr1:125933933-125934432	0.162968160939961	.	.
chr1	125911894	125912393	chr1	125911387	125911886	Lypd1|chr1:125911387-125911886	0.554250711300571	.	.
chr1	125911894	125912393	chr1	125933933	125934432	Lypd1|chr1:125933933-125934432	0.240115948644035	.	.
chr1	128102952	128103451	chr1	128117025	128117524	R3hdm1|chr1:128117025-128117524	0.15742659415135	.	.
chr1	128102952	128103451	chr1	128117025	128117524	Zranb3|chr1:128117025-128117524	0.15742659415135	.	.
chr1	128102952	128103451	chr1	128303860	128304359	R3hdm1|chr1:128303860-128304359	0.148872743358796	.	.
chr1	128102952	128103451	chr1	128303860	128304359	Zranb3|chr1:128303860-128304359	0.148872743358796	.	.
chr1	128243885	128244384	chr1	128117025	128117524	Ubxn4|chr1:128117025-128117524	0.172886622212049	.	.
chr1	128416641	128417140	chr1	128016021	128016520	Dars|chr1:128016021-128016520	0.13617455678702	.	.
chr1	129273098	129273597	chr1	129324320	129324819	Thsd7b|chr1:129324320-129324819	0.329884376879829	.	.
chr1	130717229	130717728	chr1	130372076	130372575	Yod1|chr1:130372076-130372575	0.220756745598232	.	.
chr1	130717229	130717728	chr1	130715647	130716146	Yod1|chr1:130715647-130716146	0.316349452882639	.	.
chr1	131526753	131527252	chr1	131981607	131982106	Fam72a|chr1:131981607-131982106	0.173346571150925	.	.
chr1	131526753	131527252	chr1	131981607	131982106	Srgap2|chr1:131981607-131982106	0.173346571150925	.	.
chr1	131526753	131527252	chr1	131982827	131983326	Fam72a|chr1:131982827-131983326	0.261066126813322	.	.
chr1	131526753	131527252	chr1	131982827	131983326	Srgap2|chr1:131982827-131983326	0.261066126813322	.	.
chr1	131827667	131828166	chr1	131937643	131938142	Slc41a1|chr1:131937643-131938142	0.157684648083293	.	.
chr1	131866958	131867457	chr1	131555074	131555573	Rab29|chr1:131555074-131555573	0.172008327901393	.	.
chr1	131866958	131867457	chr1	131658033	131658532	Rab29|chr1:131658033-131658532	0.206245025730456	.	.
chr1	131910162	131910661	chr1	131765519	131766018	Nucks1|chr1:131765519-131766018	0.137147821912596	.	.
chr1	131910162	131910661	chr1	131937643	131938142	Nucks1|chr1:131937643-131938142	0.258348484016165	.	.
chr1	131910666	131911165	chr1	131658033	131658532	Nucks1|chr1:131658033-131658532	0.143846295246136	.	.
chr1	131910666	131911165	chr1	131937643	131938142	Nucks1|chr1:131937643-131938142	0.357239631526198	.	.
chr1	133363199	133363698	chr1	133306722	133307221	Etnk2|chr1:133306722-133307221	0.400717295147345	.	.
chr1	133424176	133424675	chr1	133385453	133385952	Sox13|chr1:133385453-133385952	0.232267146055545	.	.
chr1	133610089	133610588	chr1	133306722	133307221	Snrpe|chr1:133306722-133307221	0.14210883653689	.	.
chr1	133610089	133610588	chr1	133307306	133307805	Snrpe|chr1:133307306-133307805	0.212143051360093	.	.
chr1	133610089	133610588	chr1	133762854	133763353	Snrpe|chr1:133762854-133763353	0.133726867931541	.	.
chr1	133660660	133661159	chr1	133306722	133307221	Gm38394|chr1:133306722-133307221	0.139055549492904	.	.
chr1	133660660	133661159	chr1	133306722	133307221	Zbed6|chr1:133306722-133307221	0.139055549492904	.	.
chr1	133660660	133661159	chr1	133306722	133307221	Zc3h11a|chr1:133306722-133307221	0.139055549492904	.	.
chr1	133660660	133661159	chr1	133322866	133323365	Gm38394|chr1:133322866-133323365	0.137363131350319	.	.
chr1	133660660	133661159	chr1	133322866	133323365	Zbed6|chr1:133322866-133323365	0.137363131350319	.	.
chr1	133660660	133661159	chr1	133322866	133323365	Zc3h11a|chr1:133322866-133323365	0.137363131350319	.	.
chr1	133660660	133661159	chr1	133323390	133323889	Gm38394|chr1:133323390-133323889	0.134815696393689	.	.
chr1	133660660	133661159	chr1	133323390	133323889	Zbed6|chr1:133323390-133323889	0.134815696393689	.	.
chr1	133660660	133661159	chr1	133323390	133323889	Zc3h11a|chr1:133323390-133323889	0.134815696393689	.	.
chr1	133660660	133661159	chr1	133353486	133353985	Gm38394|chr1:133353486-133353985	0.167135255834722	.	.
chr1	133660660	133661159	chr1	133353486	133353985	Zbed6|chr1:133353486-133353985	0.167135255834722	.	.
chr1	133660660	133661159	chr1	133353486	133353985	Zc3h11a|chr1:133353486-133353985	0.167135255834722	.	.
chr1	133661173	133661672	chr1	133322866	133323365	Gm38394|chr1:133322866-133323365	0.159237131544978	.	.
chr1	133661173	133661672	chr1	133322866	133323365	Zbed6|chr1:133322866-133323365	0.159237131544978	.	.
chr1	133661173	133661672	chr1	133322866	133323365	Zc3h11a|chr1:133322866-133323365	0.159237131544978	.	.
chr1	133661173	133661672	chr1	133353486	133353985	Gm38394|chr1:133353486-133353985	0.202056371825361	.	.
chr1	133661173	133661672	chr1	133353486	133353985	Zbed6|chr1:133353486-133353985	0.202056371825361	.	.
chr1	133661173	133661672	chr1	133353486	133353985	Zc3h11a|chr1:133353486-133353985	0.202056371825361	.	.
chr1	133661173	133661672	chr1	133762854	133763353	Gm38394|chr1:133762854-133763353	0.182993073099326	.	.
chr1	133661173	133661672	chr1	133762854	133763353	Zbed6|chr1:133762854-133763353	0.182993073099326	.	.
chr1	133661173	133661672	chr1	133762854	133763353	Zc3h11a|chr1:133762854-133763353	0.182993073099326	.	.
chr1	133661173	133661672	chr1	133854685	133855184	Gm38394|chr1:133854685-133855184	0.164678818272267	.	.
chr1	133661173	133661672	chr1	133854685	133855184	Zbed6|chr1:133854685-133855184	0.164678818272267	.	.
chr1	133661173	133661672	chr1	133854685	133855184	Zc3h11a|chr1:133854685-133855184	0.164678818272267	.	.
chr1	133800824	133801323	chr1	133762854	133763353	Atp2b4|chr1:133762854-133763353	0.189100186159386	.	.
chr1	133800824	133801323	chr1	133854685	133855184	Atp2b4|chr1:133854685-133855184	0.140907625315256	.	.
chr1	133800824	133801323	chr1	133896218	133896717	Atp2b4|chr1:133896218-133896717	0.205022667863289	.	.
chr1	133920748	133921247	chr1	133762854	133763353	Prelp|chr1:133762854-133763353	0.151909893495105	.	.
chr1	134078899	134079398	chr1	134344509	134345008	Btg2|chr1:134344509-134345008	0.17197111976352	.	.
chr1	134234747	134235246	chr1	134092834	134093333	Adora1|chr1:134092834-134093333	0.305005970135606	.	.
chr1	134234747	134235246	chr1	134106706	134107205	Adora1|chr1:134106706-134107205	0.213347432014881	.	.
chr1	134234747	134235246	chr1	134151628	134152127	Adora1|chr1:134151628-134152127	0.212376086837024	.	.
chr1	134235374	134235873	chr1	134092834	134093333	Adora1|chr1:134092834-134093333	0.162515272797164	.	.
chr1	134235374	134235873	chr1	134244113	134244612	Adora1|chr1:134244113-134244612	0.265022191631968	.	.
chr1	134235374	134235873	chr1	134344509	134345008	Adora1|chr1:134344509-134345008	0.185987952913909	.	.
chr1	134361764	134362263	chr1	134048675	134049174	Tmem183a|chr1:134048675-134049174	0.19922286378126	.	.
chr1	134361764	134362263	chr1	134099100	134099599	Tmem183a|chr1:134099100-134099599	0.27633491451885	.	.
chr1	134361764	134362263	chr1	134709018	134709517	Tmem183a|chr1:134709018-134709517	0.163672760300597	.	.
chr1	134405737	134406236	chr1	134106706	134107205	Cyb5r1|chr1:134106706-134107205	0.21962809599574	.	.
chr1	134405737	134406236	chr1	134120587	134121086	Cyb5r1|chr1:134120587-134121086	0.132752863321832	.	.
chr1	134415089	134415588	chr1	134060782	134061281	Adipor1|chr1:134060782-134061281	0.28201073870339	.	.
chr1	134415089	134415588	chr1	134344509	134345008	Adipor1|chr1:134344509-134345008	0.141112831970028	.	.
chr1	134415089	134415588	chr1	134518653	134519152	Adipor1|chr1:134518653-134519152	0.178674395424045	.	.
chr1	134415089	134415588	chr1	134530559	134531058	Adipor1|chr1:134530559-134531058	0.246523005545433	.	.
chr1	134455268	134455767	chr1	134060782	134061281	Klhl12|chr1:134060782-134061281	0.337756440383597	.	.
chr1	134455268	134455767	chr1	134092834	134093333	Klhl12|chr1:134092834-134093333	0.174338007231727	.	.
chr1	134455268	134455767	chr1	134244113	134244612	Klhl12|chr1:134244113-134244612	0.157771082613202	.	.
chr1	134455268	134455767	chr1	134344509	134345008	Klhl12|chr1:134344509-134345008	0.189455313986677	.	.
chr1	134455268	134455767	chr1	134530559	134531058	Klhl12|chr1:134530559-134531058	0.162781161453276	.	.
chr1	134494334	134494833	chr1	134045877	134046376	Rabif|chr1:134045877-134046376	0.143357546927591	.	.
chr1	134494334	134494833	chr1	134636616	134637115	Rabif|chr1:134636616-134637115	0.211719065963538	.	.
chr1	134494334	134494833	chr1	134709018	134709517	Rabif|chr1:134709018-134709517	0.262520356820906	.	.
chr1	134494927	134495426	chr1	134530559	134531058	Rabif|chr1:134530559-134531058	0.442910450988757	.	.
chr1	134646329	134646828	chr1	134636616	134637115	Gm26783|chr1:134636616-134637115	0.1886965829467	.	.
chr1	134646329	134646828	chr1	134636616	134637115	Syt2|chr1:134636616-134637115	0.1886965829467	.	.
chr1	134646329	134646828	chr1	134709018	134709517	Gm26783|chr1:134709018-134709517	0.205406830423362	.	.
chr1	134646329	134646828	chr1	134709018	134709517	Syt2|chr1:134709018-134709517	0.205406830423362	.	.
chr1	135146503	135147002	chr1	135461130	135461629	Arl8a|chr1:135461130-135461629	0.287635750980692	.	.
chr1	135248334	135248833	chr1	135003356	135003855	Gm26642|chr1:135003356-135003855	0.164583994606453	.	.
chr1	135283732	135284231	chr1	135368172	135368671	Rnpep|chr1:135368172-135368671	0.147838102493441	.	.
chr1	135284244	135284743	chr1	135158710	135159209	Rnpep|chr1:135158710-135159209	0.272046668825291	.	.
chr1	135284244	135284743	chr1	135368172	135368671	Rnpep|chr1:135368172-135368671	0.177277128843574	.	.
chr1	135313568	135314067	chr1	135158710	135159209	Timm17a|chr1:135158710-135159209	0.180669561209659	.	.
chr1	135313568	135314067	chr1	135369061	135369560	Timm17a|chr1:135369061-135369560	0.132519090549922	.	.
chr1	135430227	135430726	chr1	135290939	135291438	Ipo9|chr1:135290939-135291438	0.14870516343726	.	.
chr1	135430227	135430726	chr1	135369061	135369560	Ipo9|chr1:135369061-135369560	0.204701082385963	.	.
chr1	136624613	136625112	chr1	136550851	136551350	Platr23|chr1:136550851-136551350	0.234075163427827	.	.
chr1	136624613	136625112	chr1	136550851	136551350	Zfp281|chr1:136550851-136551350	0.234075163427827	.	.
chr1	136624613	136625112	chr1	136613430	136613929	Platr23|chr1:136613430-136613929	0.17781207669682	.	.
chr1	136624613	136625112	chr1	136613430	136613929	Zfp281|chr1:136613430-136613929	0.17781207669682	.	.
chr1	136625345	136625844	chr1	136612909	136613408	Platr23|chr1:136612909-136613408	0.194291806137423	.	.
chr1	136625345	136625844	chr1	136612909	136613408	Zfp281|chr1:136612909-136613408	0.194291806137423	.	.
chr1	136625345	136625844	chr1	136613430	136613929	Platr23|chr1:136613430-136613929	0.378104600334023	.	.
chr1	136625345	136625844	chr1	136613430	136613929	Zfp281|chr1:136613430-136613929	0.378104600334023	.	.
chr1	136625345	136625844	chr1	136706410	136706909	Platr23|chr1:136706410-136706909	0.255961602976317	.	.
chr1	136625345	136625844	chr1	136706410	136706909	Zfp281|chr1:136706410-136706909	0.255961602976317	.	.
chr1	136670304	136670803	chr1	136781440	136781939	Gm19705|chr1:136781440-136781939	0.181730220587706	.	.
chr1	137898255	137898754	chr1	137881632	137882131	Gm4258|chr1:137881632-137882131	0.153534064084069	.	.
chr1	138515350	138515849	chr1	138345359	138345858	Gm28501|chr1:138345359-138345858	0.160970787628827	.	.
chr1	138515350	138515849	chr1	138345972	138346471	Gm28501|chr1:138345972-138346471	0.255143926120976	.	.
chr1	138515350	138515849	chr1	138496863	138497362	Gm28501|chr1:138496863-138497362	0.246659075431343	.	.
chr1	138515350	138515849	chr1	138506964	138507463	Gm28501|chr1:138506964-138507463	0.594660649900367	.	.
chr1	138618987	138619486	chr1	138506964	138507463	Nek7|chr1:138506964-138507463	0.197761384684699	.	.
chr1	138856629	138857128	chr1	138835336	138835835	2310009B15Rik|chr1:138835336-138835835	0.161936483936891	.	.
chr1	139421972	139422471	chr1	139481086	139481585	Zbtb41|chr1:139481086-139481585	0.172323506562766	.	.
chr1	140245761	140246260	chr1	140345892	140346391	Kcnt2|chr1:140345892-140346391	0.253273449882261	.	.
chr1	143640493	143640992	chr1	143380122	143380621	B3galt2|chr1:143380122-143380621	0.166158699500462	.	.
chr1	143640493	143640992	chr1	143644121	143644620	B3galt2|chr1:143644121-143644620	0.176073408461003	.	.
chr1	143640493	143640992	chr1	143830603	143831102	B3galt2|chr1:143830603-143831102	0.149457976174614	.	.
chr1	143640493	143640992	chr1	143859741	143860240	B3galt2|chr1:143859741-143860240	0.173891100214082	.	.
chr1	143640493	143640992	chr1	143860248	143860747	B3galt2|chr1:143860248-143860747	0.245044899677607	.	.
chr1	143702603	143703102	chr1	143380122	143380621	Cdc73|chr1:143380122-143380621	0.25834333438869	.	.
chr1	143702603	143703102	chr1	143803496	143803995	Cdc73|chr1:143803496-143803995	0.193618840605954	.	.
chr1	143702603	143703102	chr1	143838655	143839154	Cdc73|chr1:143838655-143839154	0.217244444157672	.	.
chr1	143702603	143703102	chr1	143839155	143839654	Cdc73|chr1:143839155-143839654	0.245810561911804	.	.
chr1	143702603	143703102	chr1	143859741	143860240	Cdc73|chr1:143859741-143860240	0.176631198430782	.	.
chr1	143702603	143703102	chr1	143860248	143860747	Cdc73|chr1:143860248-143860747	0.163843103991367	.	.
chr1	143702603	143703102	chr1	143938546	143939045	Cdc73|chr1:143938546-143939045	0.184395332839988	.	.
chr1	143776839	143777338	chr1	143838655	143839154	Gm29170|chr1:143838655-143839154	0.170507651985782	.	.
chr1	143776839	143777338	chr1	143838655	143839154	Ro60|chr1:143838655-143839154	0.170507651985782	.	.
chr1	143776839	143777338	chr1	143838655	143839154	Uchl5|chr1:143838655-143839154	0.170507651985782	.	.
chr1	143776839	143777338	chr1	143839155	143839654	Gm29170|chr1:143839155-143839654	0.17222284435025	.	.
chr1	143776839	143777338	chr1	143839155	143839654	Ro60|chr1:143839155-143839654	0.17222284435025	.	.
chr1	143776839	143777338	chr1	143839155	143839654	Uchl5|chr1:143839155-143839654	0.17222284435025	.	.
chr1	143776839	143777338	chr1	143938546	143939045	Gm29170|chr1:143938546-143939045	0.198280475657395	.	.
chr1	143776839	143777338	chr1	143938546	143939045	Ro60|chr1:143938546-143939045	0.198280475657395	.	.
chr1	143776839	143777338	chr1	143938546	143939045	Uchl5|chr1:143938546-143939045	0.198280475657395	.	.
chr1	143776839	143777338	chr1	144085761	144086260	Gm29170|chr1:144085761-144086260	0.165933086583185	.	.
chr1	143776839	143777338	chr1	144085761	144086260	Ro60|chr1:144085761-144086260	0.165933086583185	.	.
chr1	143776839	143777338	chr1	144085761	144086260	Uchl5|chr1:144085761-144086260	0.165933086583185	.	.
chr1	143776839	143777338	chr1	144214081	144214580	Gm29170|chr1:144214081-144214580	0.320553280470768	.	.
chr1	143776839	143777338	chr1	144214081	144214580	Ro60|chr1:144214081-144214580	0.320553280470768	.	.
chr1	143776839	143777338	chr1	144214081	144214580	Uchl5|chr1:144214081-144214580	0.320553280470768	.	.
chr1	144004041	144004540	chr1	144488249	144488748	Rgs2|chr1:144488249-144488748	0.170735960797406	.	.
chr1	150099643	150100142	chr1	149862610	149863109	Ptgs2|chr1:149862610-149863109	0.135035231570677	.	.
chr1	150099643	150100142	chr1	149862610	149863109	Ptgs2os|chr1:149862610-149863109	0.135035231570677	.	.
chr1	150099643	150100142	chr1	150255012	150255511	Ptgs2|chr1:150255012-150255511	0.188969041243346	.	.
chr1	150099643	150100142	chr1	150255012	150255511	Ptgs2os|chr1:150255012-150255511	0.188969041243346	.	.
chr1	150392883	150393382	chr1	150266492	150266991	Odr4|chr1:150266492-150266991	0.140721249098032	.	.
chr1	150392883	150393382	chr1	150266492	150266991	Tpr|chr1:150266492-150266991	0.140721249098032	.	.
chr1	151344167	151344666	chr1	151053041	151053540	Gm10138|chr1:151053041-151053540	0.16940076323632	.	.
chr1	151344167	151344666	chr1	151053041	151053540	Ivns1abp|chr1:151053041-151053540	0.16940076323632	.	.
chr1	151344167	151344666	chr1	151078846	151079345	Gm10138|chr1:151078846-151079345	0.14352655201019	.	.
chr1	151344167	151344666	chr1	151078846	151079345	Ivns1abp|chr1:151078846-151079345	0.14352655201019	.	.
chr1	151345057	151345556	chr1	151053041	151053540	Gm10138|chr1:151053041-151053540	0.258800157361464	.	.
chr1	151345057	151345556	chr1	151053041	151053540	Ivns1abp|chr1:151053041-151053540	0.258800157361464	.	.
chr1	151345057	151345556	chr1	151301826	151302325	Gm10138|chr1:151301826-151302325	0.182225760366079	.	.
chr1	151345057	151345556	chr1	151301826	151302325	Ivns1abp|chr1:151301826-151302325	0.182225760366079	.	.
chr1	151428258	151428757	chr1	151009355	151009854	Swt1|chr1:151009355-151009854	0.219408295618733	.	.
chr1	151428258	151428757	chr1	151009355	151009854	Trmt1l|chr1:151009355-151009854	0.219408295618733	.	.
chr1	151428258	151428757	chr1	151053041	151053540	Swt1|chr1:151053041-151053540	0.176649618184866	.	.
chr1	151428258	151428757	chr1	151053041	151053540	Trmt1l|chr1:151053041-151053540	0.176649618184866	.	.
chr1	151428762	151429261	chr1	151078846	151079345	Swt1|chr1:151078846-151079345	0.169879354405794	.	.
chr1	151428762	151429261	chr1	151078846	151079345	Trmt1l|chr1:151078846-151079345	0.169879354405794	.	.
chr1	152090109	152090608	chr1	152015510	152016009	1700025G04Rik|chr1:152015510-152016009	0.279578585389903	.	.
chr1	152090756	152091255	chr1	152171231	152171730	1700025G04Rik|chr1:152171231-152171730	0.143012733722911	.	.
chr1	152386383	152386882	chr1	152369161	152369660	Tsen15|chr1:152369161-152369660	0.231223887393184	.	.
chr1	153899574	153900073	chr1	154103491	154103990	Glul|chr1:154103491-154103990	0.136261303806619	.	.
chr1	153899574	153900073	chr1	154103491	154103990	Teddm2|chr1:154103491-154103990	0.136261303806619	.	.
chr1	153899574	153900073	chr1	154180893	154181392	Glul|chr1:154180893-154181392	0.198116801097042	.	.
chr1	153899574	153900073	chr1	154180893	154181392	Teddm2|chr1:154180893-154181392	0.198116801097042	.	.
chr1	154117348	154117847	chr1	154156674	154157173	A830008E24Rik|chr1:154156674-154157173	0.230783557354178	.	.
chr1	154117348	154117847	chr1	154180893	154181392	A830008E24Rik|chr1:154180893-154181392	0.191829004458127	.	.
chr1	154117943	154118442	chr1	153935866	153936365	A830008E24Rik|chr1:153935866-153936365	0.144869578370905	.	.
chr1	154256666	154257165	chr1	154102804	154103303	4930452N14Rik|chr1:154102804-154103303	0.45168296635534	.	.
chr1	154256666	154257165	chr1	154281394	154281893	4930452N14Rik|chr1:154281394-154281893	0.14782865078461	.	.
chr1	154256666	154257165	chr1	154281394	154281893	4930452N14Rik|chr1:154281394-154281893	0.147828650784611	.	.
chr1	155527653	155528152	chr1	155647054	155647553	Gm5532|chr1:155647054-155647553	0.299551886365794	.	.
chr1	155812620	155813119	chr1	156040577	156041076	Qsox1|chr1:156040577-156041076	0.179779256869625	.	.
chr1	155973115	155973614	chr1	155517010	155517509	Cep350|chr1:155517010-155517509	0.179310471251046	.	.
chr1	156035878	156036377	chr1	155784767	155785266	Tor1aip1|chr1:155784767-155785266	0.172327196075758	.	.
chr1	156035878	156036377	chr1	155784767	155785266	Tor1aip2|chr1:155784767-155785266	0.172327196075758	.	.
chr1	156035878	156036377	chr1	156263255	156263754	Tor1aip1|chr1:156263255-156263754	0.163973441842123	.	.
chr1	156035878	156036377	chr1	156263255	156263754	Tor1aip2|chr1:156263255-156263754	0.163973441842123	.	.
chr1	156303125	156303624	chr1	156741799	156742298	4930518J20Rik|chr1:156741799-156742298	0.193732508594956	.	.
chr1	156303125	156303624	chr1	156741799	156742298	Tdrd5|chr1:156741799-156742298	0.193732508594956	.	.
chr1	156420903	156421402	chr1	156494994	156495493	Axdnd1|chr1:156494994-156495493	0.166305682675239	.	.
chr1	156474061	156474560	chr1	156263255	156263754	Soat1|chr1:156263255-156263754	0.16523086796226	.	.
chr1	156474061	156474560	chr1	156271559	156272058	Soat1|chr1:156271559-156272058	0.164696935831414	.	.
chr1	156474061	156474560	chr1	156494994	156495493	Soat1|chr1:156494994-156495493	0.327931350764326	.	.
chr1	156474061	156474560	chr1	156613877	156614376	Soat1|chr1:156613877-156614376	0.217909129982081	.	.
chr1	156474061	156474560	chr1	156741799	156742298	Soat1|chr1:156741799-156742298	0.266197996536774	.	.
chr1	156558476	156558975	chr1	156263255	156263754	Abl2|chr1:156263255-156263754	0.203046938294451	.	.
chr1	156558476	156558975	chr1	156271559	156272058	Abl2|chr1:156271559-156272058	0.363419297785913	.	.
chr1	156559155	156559654	chr1	156263255	156263754	Abl2|chr1:156263255-156263754	0.248359874019425	.	.
chr1	156718320	156718819	chr1	156263255	156263754	Fam20b|chr1:156263255-156263754	0.147331390247756	.	.
chr1	156718320	156718819	chr1	156494994	156495493	Fam20b|chr1:156494994-156495493	0.245267186101456	.	.
chr1	156718320	156718819	chr1	156741799	156742298	Fam20b|chr1:156741799-156742298	0.204730214792567	.	.
chr1	156718854	156719353	chr1	156263255	156263754	Fam20b|chr1:156263255-156263754	0.217876024073432	.	.
chr1	156718854	156719353	chr1	156494994	156495493	Fam20b|chr1:156494994-156495493	0.13285963646814	.	.
chr1	159231910	159232409	chr1	159135252	159135751	Cop1|chr1:159135252-159135751	0.354792368332098	.	.
chr1	160792667	160793166	chr1	160620312	160620811	Rabgap1l|chr1:160620312-160620811	0.301282522484714	.	.
chr1	160792667	160793166	chr1	160875600	160876099	Rabgap1l|chr1:160875600-160876099	0.347437497757568	.	.
chr1	160792667	160793166	chr1	160935496	160935995	Rabgap1l|chr1:160935496-160935995	0.285790142091145	.	.
chr1	160792667	160793166	chr1	161195428	161195927	Rabgap1l|chr1:161195428-161195927	0.228540151292349	.	.
chr1	160906055	160906554	chr1	160522981	160523480	Rc3h1|chr1:160522981-160523480	0.193628880383036	.	.
chr1	160906055	160906554	chr1	161170609	161171108	Rc3h1|chr1:161170609-161171108	0.145991795331855	.	.
chr1	161034286	161034785	chr1	160935496	160935995	Gas5|chr1:160935496-160935995	0.203801142378905	.	.
chr1	161034286	161034785	chr1	160935496	160935995	Zbtb37|chr1:160935496-160935995	0.203801142378905	.	.
chr1	161034286	161034785	chr1	161170609	161171108	Gas5|chr1:161170609-161171108	0.245436593044931	.	.
chr1	161034286	161034785	chr1	161170609	161171108	Zbtb37|chr1:161170609-161171108	0.245436593044931	.	.
chr1	161034786	161035285	chr1	160875600	160876099	Gas5|chr1:160875600-160876099	0.181246756649679	.	.
chr1	161034786	161035285	chr1	160875600	160876099	Zbtb37|chr1:160875600-160876099	0.181246756649679	.	.
chr1	161034786	161035285	chr1	160935496	160935995	Gas5|chr1:160935496-160935995	0.198776897629125	.	.
chr1	161034786	161035285	chr1	160935496	160935995	Zbtb37|chr1:160935496-160935995	0.198776897629125	.	.
chr1	161034786	161035285	chr1	161170609	161171108	Gas5|chr1:161170609-161171108	0.232156331854688	.	.
chr1	161034786	161035285	chr1	161170609	161171108	Zbtb37|chr1:161170609-161171108	0.232156331854688	.	.
chr1	161131254	161131753	chr1	161170609	161171108	Klhl20|chr1:161170609-161171108	0.175996743336403	.	.
chr1	161142436	161142935	chr1	161195428	161195927	Ankrd45|chr1:161195428-161195927	0.276843815305688	.	.
chr1	162548386	162548885	chr1	162509243	162509742	Eef1aknmt|chr1:162509243-162509742	0.138185410998201	.	.
chr1	162548386	162548885	chr1	162792713	162793212	Eef1aknmt|chr1:162792713-162793212	0.235590945454768	.	.
chr1	162570372	162570871	chr1	162743152	162743651	Vamp4|chr1:162743152-162743651	0.155164372811149	.	.
chr1	162570372	162570871	chr1	162746484	162746983	Vamp4|chr1:162746484-162746983	0.191220053723575	.	.
chr1	162570372	162570871	chr1	162832165	162832664	Vamp4|chr1:162832165-162832664	0.229824468779762	.	.
chr1	162739851	162740350	chr1	162509778	162510277	Prrc2c|chr1:162509778-162510277	0.143556806645153	.	.
chr1	162739851	162740350	chr1	162832165	162832664	Prrc2c|chr1:162832165-162832664	0.256406701866698	.	.
chr1	162740352	162740851	chr1	162509243	162509742	Prrc2c|chr1:162509243-162509742	0.14470193236911	.	.
chr1	162740352	162740851	chr1	162621772	162622271	Prrc2c|chr1:162621772-162622271	0.150776872806054	.	.
chr1	162740352	162740851	chr1	162746484	162746983	Prrc2c|chr1:162746484-162746983	0.168510158345051	.	.
chr1	162740352	162740851	chr1	162792713	162793212	Prrc2c|chr1:162792713-162793212	0.257631957724994	.	.
chr1	162740352	162740851	chr1	162832165	162832664	Prrc2c|chr1:162832165-162832664	0.148399229825105	.	.
chr1	163403421	163403920	chr1	163070445	163070944	Gorab|chr1:163070445-163070944	0.142860918374535	.	.
chr1	163403421	163403920	chr1	163150346	163150845	Gorab|chr1:163150346-163150845	0.15315843751665	.	.
chr1	163403421	163403920	chr1	163200249	163200748	Gorab|chr1:163200249-163200748	0.149285601970635	.	.
chr1	163403421	163403920	chr1	163554320	163554819	Gorab|chr1:163554320-163554819	0.295437264821062	.	.
chr1	163725017	163725516	chr1	163640558	163641057	Mettl11b|chr1:163640558-163641057	0.133733276995726	.	.
chr1	163779331	163779830	chr1	163554320	163554819	Kifap3|chr1:163554320-163554819	0.179005130452585	.	.
chr1	163779331	163779830	chr1	163914884	163915383	Kifap3|chr1:163914884-163915383	0.329634541176371	.	.
chr1	163779331	163779830	chr1	164087630	164088129	Kifap3|chr1:164087630-164088129	0.245203739939214	.	.
chr1	163779331	163779830	chr1	164184474	164184973	Kifap3|chr1:164184474-164184973	0.172413124800093	.	.
chr1	163779331	163779830	chr1	164232118	164232617	Kifap3|chr1:164232118-164232617	0.316192580701188	.	.
chr1	163929752	163930251	chr1	163554320	163554819	Scyl3|chr1:163554320-163554819	0.465137157635751	.	.
chr1	163929752	163930251	chr1	163640558	163641057	Scyl3|chr1:163640558-163641057	0.156785058478209	.	.
chr1	163929752	163930251	chr1	164184474	164184973	Scyl3|chr1:164184474-164184973	0.133921542577791	.	.
chr1	163994642	163995141	chr1	163641141	163641640	BC055324|chr1:163641141-163641640	0.253622870017276	.	.
chr1	163994642	163995141	chr1	163641141	163641640	Mettl18|chr1:163641141-163641640	0.253622870017276	.	.
chr1	163994642	163995141	chr1	164018045	164018544	BC055324|chr1:164018045-164018544	0.211668784006741	.	.
chr1	163994642	163995141	chr1	164018045	164018544	Mettl18|chr1:164018045-164018544	0.211668784006741	.	.
chr1	164248686	164249185	chr1	164018045	164018544	Slc19a2|chr1:164018045-164018544	0.187484762864104	.	.
chr1	164898957	164899456	chr1	164905001	164905500	Gm32569|chr1:164905001-164905500	0.134820031585589	.	.
chr1	164898957	164899456	chr1	164994160	164994659	Gm32569|chr1:164994160-164994659	0.17857057277374	.	.
chr1	165460313	165460812	chr1	165281633	165282132	Dcaf6|chr1:165281633-165282132	0.228282075517932	.	.
chr1	165460313	165460812	chr1	165281633	165282132	Mpc2|chr1:165281633-165282132	0.228282075517932	.	.
chr1	165460922	165461421	chr1	165281633	165282132	Dcaf6|chr1:165281633-165282132	0.22969339772121	.	.
chr1	165460922	165461421	chr1	165281633	165282132	Mpc2|chr1:165281633-165282132	0.22969339772121	.	.
chr1	165460922	165461421	chr1	165583511	165584010	Dcaf6|chr1:165583511-165584010	0.151587326228967	.	.
chr1	165460922	165461421	chr1	165583511	165584010	Mpc2|chr1:165583511-165584010	0.151587326228967	.	.
chr1	165634316	165634815	chr1	165281633	165282132	Mpzl1|chr1:165281633-165282132	0.137442182787596	.	.
chr1	165634316	165634815	chr1	165913969	165914468	Mpzl1|chr1:165913969-165914468	0.164991293988733	.	.
chr1	165763500	165763999	chr1	165618098	165618597	Creg1|chr1:165618098-165618597	0.332965235767394	.	.
chr1	165763500	165763999	chr1	165775339	165775838	Creg1|chr1:165775339-165775838	0.198704410291142	.	.
chr1	165763500	165763999	chr1	166064927	166065426	Creg1|chr1:166064927-166065426	0.237266802042693	.	.
chr1	165763500	165763999	chr1	166160566	166161065	Creg1|chr1:166160566-166161065	0.138420732999464	.	.
chr1	166002418	166002917	chr1	166023900	166024399	Gm26665|chr1:166023900-166024399	0.227525409155316	.	.
chr1	166002418	166002917	chr1	166023900	166024399	Pou2f1|chr1:166023900-166024399	0.227525409155316	.	.
chr1	166002418	166002917	chr1	166064927	166065426	Gm26665|chr1:166064927-166065426	0.280751391348797	.	.
chr1	166002418	166002917	chr1	166064927	166065426	Pou2f1|chr1:166064927-166065426	0.280751391348797	.	.
chr1	166002418	166002917	chr1	166154109	166154608	Gm26665|chr1:166154109-166154608	0.15285345687736	.	.
chr1	166002418	166002917	chr1	166154109	166154608	Pou2f1|chr1:166154109-166154608	0.15285345687736	.	.
chr1	166002418	166002917	chr1	166160566	166161065	Gm26665|chr1:166160566-166161065	0.216401966552762	.	.
chr1	166002418	166002917	chr1	166160566	166161065	Pou2f1|chr1:166160566-166161065	0.216401966552762	.	.
chr1	166002418	166002917	chr1	166209985	166210484	Gm26665|chr1:166209985-166210484	0.137943660368777	.	.
chr1	166002418	166002917	chr1	166209985	166210484	Pou2f1|chr1:166209985-166210484	0.137943660368777	.	.
chr1	166002418	166002917	chr1	166319038	166319537	Gm26665|chr1:166319038-166319537	0.139336301588353	.	.
chr1	166002418	166002917	chr1	166319038	166319537	Pou2f1|chr1:166319038-166319537	0.139336301588353	.	.
chr1	166002418	166002917	chr1	166428926	166429425	Gm26665|chr1:166428926-166429425	0.179277198000693	.	.
chr1	166002418	166002917	chr1	166428926	166429425	Pou2f1|chr1:166428926-166429425	0.179277198000693	.	.
chr1	166003176	166003675	chr1	165775339	165775838	Gm26665|chr1:165775339-165775838	0.226379135298363	.	.
chr1	166003176	166003675	chr1	165775339	165775838	Pou2f1|chr1:165775339-165775838	0.226379135298363	.	.
chr1	166003176	166003675	chr1	166023900	166024399	Gm26665|chr1:166023900-166024399	0.236434957551475	.	.
chr1	166003176	166003675	chr1	166023900	166024399	Pou2f1|chr1:166023900-166024399	0.236434957551475	.	.
chr1	166003176	166003675	chr1	166064927	166065426	Gm26665|chr1:166064927-166065426	0.231906664001041	.	.
chr1	166003176	166003675	chr1	166064927	166065426	Pou2f1|chr1:166064927-166065426	0.231906664001041	.	.
chr1	166003176	166003675	chr1	166160566	166161065	Gm26665|chr1:166160566-166161065	0.263285370000029	.	.
chr1	166003176	166003675	chr1	166160566	166161065	Pou2f1|chr1:166160566-166161065	0.263285370000029	.	.
chr1	166003176	166003675	chr1	166209985	166210484	Gm26665|chr1:166209985-166210484	0.20512032752012	.	.
chr1	166003176	166003675	chr1	166209985	166210484	Pou2f1|chr1:166209985-166210484	0.20512032752012	.	.
chr1	166003176	166003675	chr1	166319038	166319537	Gm26665|chr1:166319038-166319537	0.452461649573043	.	.
chr1	166003176	166003675	chr1	166319038	166319537	Pou2f1|chr1:166319038-166319537	0.452461649573043	.	.
chr1	166003176	166003675	chr1	166343030	166343529	Gm26665|chr1:166343030-166343529	0.18257926672937	.	.
chr1	166003176	166003675	chr1	166343030	166343529	Pou2f1|chr1:166343030-166343529	0.18257926672937	.	.
chr1	166003176	166003675	chr1	166360121	166360620	Gm26665|chr1:166360121-166360620	0.330719529733918	.	.
chr1	166003176	166003675	chr1	166360121	166360620	Pou2f1|chr1:166360121-166360620	0.330719529733918	.	.
chr1	166003176	166003675	chr1	166428926	166429425	Gm26665|chr1:166428926-166429425	0.253257625138217	.	.
chr1	166003176	166003675	chr1	166428926	166429425	Pou2f1|chr1:166428926-166429425	0.253257625138217	.	.
chr1	166253817	166254316	chr1	166023900	166024399	Ildr2|chr1:166023900-166024399	0.294767656075888	.	.
chr1	166253817	166254316	chr1	166064927	166065426	Ildr2|chr1:166064927-166065426	0.183630390274773	.	.
chr1	166253817	166254316	chr1	166428926	166429425	Ildr2|chr1:166428926-166429425	0.273246991152469	.	.
chr1	166254415	166254914	chr1	166154109	166154608	Ildr2|chr1:166154109-166154608	0.200217214797676	.	.
chr1	166254415	166254914	chr1	166160566	166161065	Ildr2|chr1:166160566-166161065	0.171957579820563	.	.
chr1	166308696	166309195	chr1	166064927	166065426	5330438I03Rik|chr1:166064927-166065426	0.247581002777396	.	.
chr1	166308696	166309195	chr1	166153330	166153829	5330438I03Rik|chr1:166153330-166153829	0.209994486137476	.	.
chr1	166308696	166309195	chr1	166192340	166192839	5330438I03Rik|chr1:166192340-166192839	0.206185857933572	.	.
chr1	166309200	166309699	chr1	166064927	166065426	5330438I03Rik|chr1:166064927-166065426	0.253752972473997	.	.
chr1	166309200	166309699	chr1	166360121	166360620	5330438I03Rik|chr1:166360121-166360620	0.191906403801596	.	.
chr1	166379002	166379501	chr1	166153330	166153829	Tada1|chr1:166153330-166153829	0.135549969323847	.	.
chr1	166379002	166379501	chr1	166282640	166283139	Tada1|chr1:166282640-166283139	0.256079679503091	.	.
chr1	166379002	166379501	chr1	166343030	166343529	Tada1|chr1:166343030-166343529	0.219291560454005	.	.
chr1	166409578	166410077	chr1	166023900	166024399	Pogk|chr1:166023900-166024399	0.258055116158232	.	.
chr1	166409578	166410077	chr1	166160566	166161065	Pogk|chr1:166160566-166161065	0.151789580692292	.	.
chr1	166409578	166410077	chr1	166209298	166209797	Pogk|chr1:166209298-166209797	0.217246035997377	.	.
chr1	166409578	166410077	chr1	166209985	166210484	Pogk|chr1:166209985-166210484	0.169739952982009	.	.
chr1	166409578	166410077	chr1	166282640	166283139	Pogk|chr1:166282640-166283139	0.170783986121286	.	.
chr1	166409578	166410077	chr1	166428926	166429425	Pogk|chr1:166428926-166429425	0.240737394069303	.	.
chr1	166681166	166681665	chr1	166280533	166281032	Fmo9|chr1:166280533-166281032	0.143013346025219	.	.
chr1	166681166	166681665	chr1	166282640	166283139	Fmo9|chr1:166282640-166283139	0.186117775651113	.	.
chr1	166681166	166681665	chr1	166301382	166301881	Fmo9|chr1:166301382-166301881	0.193773870107645	.	.
chr1	166681166	166681665	chr1	166948667	166949166	Fmo9|chr1:166948667-166949166	0.179567431389864	.	.
chr1	167597755	167598254	chr1	167941868	167942367	Rxrg|chr1:167941868-167942367	0.157001833895545	.	.
chr1	169531254	169531753	chr1	169459343	169459842	Nuf2|chr1:169459343-169459842	0.178530209496183	.	.
chr1	170867571	170868070	chr1	171033681	171034180	Atf6|chr1:171033681-171034180	0.2537874576225	.	.
chr1	170867571	170868070	chr1	171033681	171034180	Gm9929|chr1:171033681-171034180	0.2537874576225	.	.
chr1	170867571	170868070	chr1	171102488	171102987	Atf6|chr1:171102488-171102987	0.144278313786201	.	.
chr1	170867571	170868070	chr1	171102488	171102987	Gm9929|chr1:171102488-171102987	0.144278313786201	.	.
chr1	170867571	170868070	chr1	171110922	171111421	Atf6|chr1:171110922-171111421	0.211113489353458	.	.
chr1	170867571	170868070	chr1	171110922	171111421	Gm9929|chr1:171110922-171111421	0.211113489353458	.	.
chr1	170868410	170868909	chr1	170907734	170908233	Atf6|chr1:170907734-170908233	0.216276788710446	.	.
chr1	170868410	170868909	chr1	170907734	170908233	Gm9929|chr1:170907734-170908233	0.216276788710446	.	.
chr1	170885252	170885751	chr1	171110922	171111421	Dusp12|chr1:171110922-171111421	0.154893165515239	.	.
chr1	170885252	170885751	chr1	171110922	171111421	Gm26620|chr1:171110922-171111421	0.154893165515239	.	.
chr1	170885252	170885751	chr1	171247027	171247526	Dusp12|chr1:171247027-171247526	0.147257894801272	.	.
chr1	170885252	170885751	chr1	171247027	171247526	Gm26620|chr1:171247027-171247526	0.147257894801272	.	.
chr1	171150371	171150870	chr1	170908240	170908739	Mpz|chr1:170908240-170908739	0.303349251036466	.	.
chr1	171150371	171150870	chr1	170908240	170908739	Sdhc|chr1:170908240-170908739	0.303349251036466	.	.
chr1	171150371	171150870	chr1	171101659	171102158	Mpz|chr1:171101659-171102158	0.169063269953511	.	.
chr1	171150371	171150870	chr1	171101659	171102158	Sdhc|chr1:171101659-171102158	0.169063269953511	.	.
chr1	171150371	171150870	chr1	171102488	171102987	Mpz|chr1:171102488-171102987	0.241205305514607	.	.
chr1	171150371	171150870	chr1	171102488	171102987	Sdhc|chr1:171102488-171102987	0.241205305514607	.	.
chr1	171196077	171196576	chr1	170901528	170902027	Pcp4l1|chr1:170901528-170902027	0.23176434870203	.	.
chr1	171196077	171196576	chr1	171036880	171037379	Pcp4l1|chr1:171036880-171037379	0.268349252016706	.	.
chr1	171196077	171196576	chr1	171101659	171102158	Pcp4l1|chr1:171101659-171102158	0.202847263277687	.	.
chr1	171196077	171196576	chr1	171102488	171102987	Pcp4l1|chr1:171102488-171102987	0.1813755798872	.	.
chr1	171222404	171222903	chr1	170907734	170908233	Tomm40l|chr1:170907734-170908233	0.143778594508923	.	.
chr1	171222404	171222903	chr1	171033681	171034180	Tomm40l|chr1:171033681-171034180	0.178218354768038	.	.
chr1	171222404	171222903	chr1	171110922	171111421	Tomm40l|chr1:171110922-171111421	0.175992430193554	.	.
chr1	171270057	171270556	chr1	171263038	171263537	B4galt3|chr1:171263038-171263537	0.132971227954203	.	.
chr1	171270057	171270556	chr1	171263038	171263537	B4galt3|chr1:171263038-171263537	0.132971227954204	.	.
chr1	171281054	171281553	chr1	171110922	171111421	Ppox|chr1:171110922-171111421	0.152404907594204	.	.
chr1	171281054	171281553	chr1	171220747	171221246	Ppox|chr1:171220747-171221246	0.157067203044774	.	.
chr1	171281054	171281553	chr1	171220747	171221246	Ppox|chr1:171220747-171221246	0.157067203044775	.	.
chr1	171281054	171281553	chr1	171553589	171554088	Ppox|chr1:171553589-171554088	0.166545462390132	.	.
chr1	171287719	171288218	chr1	171044266	171044765	Usp21|chr1:171044266-171044765	0.224448381352956	.	.
chr1	171287719	171288218	chr1	171044776	171045275	Usp21|chr1:171044776-171045275	0.164382616628473	.	.
chr1	171294566	171295065	chr1	171038357	171038856	Ufc1|chr1:171038357-171038856	0.152799042036897	.	.
chr1	171294566	171295065	chr1	171118208	171118707	Ufc1|chr1:171118208-171118707	0.161076512944068	.	.
chr1	171294566	171295065	chr1	171553007	171553506	Ufc1|chr1:171553007-171553506	0.148660501490186	.	.
chr1	171329206	171329705	chr1	171220747	171221246	Dedd|chr1:171220747-171221246	0.170789656563997	.	.
chr1	171329710	171330209	chr1	171044776	171045275	Dedd|chr1:171044776-171045275	0.159813638366514	.	.
chr1	171329710	171330209	chr1	171263038	171263537	Dedd|chr1:171263038-171263537	0.161285221426958	.	.
chr1	171345437	171345936	chr1	171247027	171247526	Nit1|chr1:171247027-171247526	0.183272659513422	.	.
chr1	171345437	171345936	chr1	171247027	171247526	Pfdn2|chr1:171247027-171247526	0.183272659513422	.	.
chr1	171345437	171345936	chr1	171263038	171263537	Nit1|chr1:171263038-171263537	0.36686493178503	.	.
chr1	171345437	171345936	chr1	171263038	171263537	Pfdn2|chr1:171263038-171263537	0.36686493178503	.	.
chr1	171345437	171345936	chr1	171379865	171380364	Nit1|chr1:171379865-171380364	0.163269800463901	.	.
chr1	171345437	171345936	chr1	171379865	171380364	Pfdn2|chr1:171379865-171380364	0.163269800463901	.	.
chr1	171360576	171361075	chr1	171247027	171247526	Klhdc9|chr1:171247027-171247526	0.177597727542946	.	.
chr1	171361088	171361587	chr1	171037809	171038308	Klhdc9|chr1:171037809-171038308	0.132829196531681	.	.
chr1	171411068	171411567	chr1	171033681	171034180	Usf1|chr1:171033681-171034180	0.168358256472267	.	.
chr1	171411068	171411567	chr1	171110922	171111421	Usf1|chr1:171110922-171111421	0.18653992917627	.	.
chr1	171635520	171636019	chr1	171263038	171263537	Gm37787|chr1:171263038-171263537	0.319664098432929	.	.
chr1	171635520	171636019	chr1	171815706	171816205	Gm37787|chr1:171815706-171816205	0.192710215499867	.	.
chr1	172147848	172148347	chr1	172027134	172027633	Dcaf8|chr1:172027134-172027633	0.140932075915091	.	.
chr1	172206562	172207061	chr1	172026509	172027008	Pea15a|chr1:172026509-172027008	0.235343441086547	.	.
chr1	172206562	172207061	chr1	172027134	172027633	Pea15a|chr1:172027134-172027633	0.151162141285015	.	.
chr1	172520879	172521378	chr1	172591461	172591960	Cfap45|chr1:172591461-172591960	0.447652611714803	.	.
chr1	172520879	172521378	chr1	172670281	172670780	Cfap45|chr1:172670281-172670780	0.475947328975359	.	.
chr1	172520879	172521378	chr1	172755291	172755790	Cfap45|chr1:172755291-172755790	0.152492591466201	.	.
chr1	172520879	172521378	chr1	172885984	172886483	Cfap45|chr1:172885984-172886483	0.361201205267376	.	.
chr1	172520879	172521378	chr1	172886498	172886997	Cfap45|chr1:172886498-172886997	0.276696901072134	.	.
chr1	172520879	172521378	chr1	172991232	172991731	Cfap45|chr1:172991232-172991731	0.23170236294101	.	.
chr1	172632827	172633326	chr1	172586057	172586556	Dusp23|chr1:172586057-172586556	0.321795644161328	.	.
chr1	172632827	172633326	chr1	172667603	172668102	Dusp23|chr1:172667603-172668102	0.158395673541994	.	.
chr1	172632827	172633326	chr1	172920668	172921167	Dusp23|chr1:172920668-172921167	0.44285957188885	.	.
chr1	172632827	172633326	chr1	172920668	172921167	Dusp23|chr1:172920668-172921167	0.442859571888851	.	.
chr1	173367390	173367889	chr1	173398534	173399033	Cadm3|chr1:173398534-173399033	0.156471122292774	.	.
chr1	174501578	174502077	chr1	174503374	174503873	Fmn2|chr1:174503374-174503873	0.182414925116141	.	.
chr1	175625436	175625935	chr1	175741888	175742387	Fh1|chr1:175741888-175742387	0.254311712468748	.	.
chr1	175691964	175692463	chr1	175772910	175773409	Chml|chr1:175772910-175773409	0.271849992702147	.	.
chr1	175691964	175692463	chr1	175772910	175773409	Opn3|chr1:175772910-175773409	0.271849992702147	.	.
chr1	175691964	175692463	chr1	175923807	175924306	Chml|chr1:175923807-175924306	0.136801110154934	.	.
chr1	175691964	175692463	chr1	175923807	175924306	Opn3|chr1:175923807-175924306	0.136801110154934	.	.
chr1	175692503	175693002	chr1	175772910	175773409	Chml|chr1:175772910-175773409	0.22792224390834	.	.
chr1	175692503	175693002	chr1	175772910	175773409	Opn3|chr1:175772910-175773409	0.22792224390834	.	.
chr1	175692503	175693002	chr1	175823962	175824461	Chml|chr1:175823962-175824461	0.147741964720694	.	.
chr1	175692503	175693002	chr1	175823962	175824461	Opn3|chr1:175823962-175824461	0.147741964720694	.	.
chr1	175692503	175693002	chr1	175995354	175995853	Chml|chr1:175995354-175995853	0.181342417929689	.	.
chr1	175692503	175693002	chr1	175995354	175995853	Opn3|chr1:175995354-175995853	0.181342417929689	.	.
chr1	175693049	175693548	chr1	175823962	175824461	Chml|chr1:175823962-175824461	0.153538206116465	.	.
chr1	175693049	175693548	chr1	175823962	175824461	Opn3|chr1:175823962-175824461	0.153538206116465	.	.
chr1	175693049	175693548	chr1	175936373	175936872	Chml|chr1:175936373-175936872	0.161883834227803	.	.
chr1	175693049	175693548	chr1	175936373	175936872	Opn3|chr1:175936373-175936872	0.161883834227803	.	.
chr1	175693049	175693548	chr1	175995354	175995853	Chml|chr1:175995354-175995853	0.191792095895225	.	.
chr1	175693049	175693548	chr1	175995354	175995853	Opn3|chr1:175995354-175995853	0.191792095895225	.	.
chr1	175880538	175881037	chr1	175671592	175672091	Exo1|chr1:175671592-175672091	0.241049017281181	.	.
chr1	175880538	175881037	chr1	175772910	175773409	Exo1|chr1:175772910-175773409	0.462122703999933	.	.
chr1	175880538	175881037	chr1	175870656	175871155	Exo1|chr1:175870656-175871155	0.260673191784825	.	.
chr1	176274525	176275024	chr1	176213330	176213829	Pld5|chr1:176213330-176213829	0.197452718650431	.	.
chr1	176274525	176275024	chr1	176213856	176214355	Pld5|chr1:176213856-176214355	0.174422788068044	.	.
chr1	176274525	176275024	chr1	176222657	176223156	Pld5|chr1:176222657-176223156	0.227545880275282	.	.
chr1	176274525	176275024	chr1	176494885	176495384	Pld5|chr1:176494885-176495384	0.170183572887423	.	.
chr1	176274525	176275024	chr1	176698563	176699062	Pld5|chr1:176698563-176699062	0.148591115289999	.	.
chr1	176275192	176275691	chr1	176213330	176213829	Gm38101|chr1:176213330-176213829	0.227839497393712	.	.
chr1	176275192	176275691	chr1	176213330	176213829	Pld5|chr1:176213330-176213829	0.227839497393712	.	.
chr1	176275192	176275691	chr1	176213856	176214355	Gm38101|chr1:176213856-176214355	0.188130544554178	.	.
chr1	176275192	176275691	chr1	176213856	176214355	Pld5|chr1:176213856-176214355	0.188130544554178	.	.
chr1	176275192	176275691	chr1	176355276	176355775	Gm38101|chr1:176355276-176355775	0.155050150135795	.	.
chr1	176275192	176275691	chr1	176355276	176355775	Pld5|chr1:176355276-176355775	0.155050150135795	.	.
chr1	176275192	176275691	chr1	176698563	176699062	Gm38101|chr1:176698563-176699062	0.175153586792838	.	.
chr1	176275192	176275691	chr1	176698563	176699062	Pld5|chr1:176698563-176699062	0.175153586792838	.	.
chr1	177257580	177258079	chr1	177051275	177051774	Akt3|chr1:177051275-177051774	0.145378851105808	.	.
chr1	177258176	177258675	chr1	177004375	177004874	Akt3|chr1:177004375-177004874	0.409105911513922	.	.
chr1	177258176	177258675	chr1	177382086	177382585	Akt3|chr1:177382086-177382585	0.163205413306442	.	.
chr1	177258176	177258675	chr1	177702809	177703308	Akt3|chr1:177702809-177703308	0.137634652753815	.	.
chr1	177982967	177983466	chr1	177702809	177703308	Catspere2|chr1:177702809-177703308	0.150333106027718	.	.
chr1	178276142	178276641	chr1	178368821	178369320	4930527J03Rik|chr1:178368821-178369320	0.141645763093275	.	.
chr1	178276142	178276641	chr1	178447830	178448329	4930527J03Rik|chr1:178447830-178448329	0.151076967806164	.	.
chr1	178276142	178276641	chr1	178448418	178448917	4930527J03Rik|chr1:178448418-178448917	0.238568160768195	.	.
chr1	178318532	178319031	chr1	178336353	178336852	B230369F24Rik|chr1:178336353-178336852	0.210422762028184	.	.
chr1	178318532	178319031	chr1	178336353	178336852	Cox20|chr1:178336353-178336852	0.210422762028184	.	.
chr1	178318532	178319031	chr1	178448418	178448917	B230369F24Rik|chr1:178448418-178448917	0.266257018211644	.	.
chr1	178318532	178319031	chr1	178448418	178448917	Cox20|chr1:178448418-178448917	0.266257018211644	.	.
chr1	178318532	178319031	chr1	178463658	178464157	B230369F24Rik|chr1:178463658-178464157	0.217066458503357	.	.
chr1	178318532	178319031	chr1	178463658	178464157	Cox20|chr1:178463658-178464157	0.217066458503357	.	.
chr1	178337559	178338058	chr1	178447830	178448329	Hnrnpu|chr1:178447830-178448329	0.134025697019057	.	.
chr1	178337559	178338058	chr1	178448418	178448917	Hnrnpu|chr1:178448418-178448917	0.197983768643866	.	.
chr1	178337559	178338058	chr1	178448418	178448917	Hnrnpu|chr1:178448418-178448917	0.197983768643867	.	.
chr1	178337559	178338058	chr1	178449116	178449615	Hnrnpu|chr1:178449116-178449615	0.150277726976034	.	.
chr1	178405450	178405949	chr1	178336353	178336852	Efcab2|chr1:178336353-178336852	0.223273177834268	.	.
chr1	178405450	178405949	chr1	178447830	178448329	Efcab2|chr1:178447830-178448329	0.182461696984563	.	.
chr1	179517784	179518283	chr1	179854279	179854778	Smyd3|chr1:179854279-179854778	0.14773578094538	.	.
chr1	179546057	179546556	chr1	179645628	179646127	Cnst|chr1:179645628-179646127	0.278743613749822	.	.
chr1	179546057	179546556	chr1	179645628	179646127	Tfb2m|chr1:179645628-179646127	0.278743613749822	.	.
chr1	179667997	179668496	chr1	179645628	179646127	Sccpdh|chr1:179645628-179646127	0.212855128923068	.	.
chr1	179803447	179803946	chr1	179604379	179604878	Ahctf1|chr1:179604379-179604878	0.145952625984158	.	.
chr1	179803447	179803946	chr1	179604379	179604878	Gm10518|chr1:179604379-179604878	0.145952625984158	.	.
chr1	179960232	179960731	chr1	180195828	180196327	Cdc42bpa|chr1:180195828-180196327	0.225374293058601	.	.
chr1	180520142	180520641	chr1	180777540	180778039	Gm37267|chr1:180777540-180778039	0.236476518544115	.	.
chr1	180520142	180520641	chr1	180778088	180778587	Gm37267|chr1:180778088-180778587	0.149698899879117	.	.
chr1	180568576	180569075	chr1	180987738	180988237	Parp1|chr1:180987738-180988237	0.190804741401897	.	.
chr1	180725789	180726288	chr1	180777540	180778039	Acbd3|chr1:180777540-180778039	0.21660025854927	.	.
chr1	180768387	180768886	chr1	180777540	180778039	Gm38293|chr1:180777540-180778039	0.254089738581432	.	.
chr1	180768387	180768886	chr1	180987738	180988237	Gm38293|chr1:180987738-180988237	0.220097972832563	.	.
chr1	180768387	180768886	chr1	181150665	181151164	Gm38293|chr1:181150665-181151164	0.139321174342276	.	.
chr1	180813365	180813864	chr1	180778088	180778587	H3f3a|chr1:180778088-180778587	0.150162717467368	.	.
chr1	180813365	180813864	chr1	180778088	180778587	H3f3aos|chr1:180778088-180778587	0.150162717467368	.	.
chr1	180813365	180813864	chr1	180848038	180848537	H3f3a|chr1:180848038-180848537	0.170851139182494	.	.
chr1	180813365	180813864	chr1	180848038	180848537	H3f3aos|chr1:180848038-180848537	0.170851139182494	.	.
chr1	180813365	180813864	chr1	181017318	181017817	H3f3a|chr1:181017318-181017817	0.279534852626673	.	.
chr1	180813365	180813864	chr1	181017318	181017817	H3f3aos|chr1:181017318-181017817	0.279534852626673	.	.
chr1	180813989	180814488	chr1	180778088	180778587	H3f3a|chr1:180778088-180778587	0.167269861725732	.	.
chr1	180813989	180814488	chr1	180778088	180778587	H3f3aos|chr1:180778088-180778587	0.167269861725732	.	.
chr1	180850639	180851138	chr1	180550703	180551202	Sde2|chr1:180550703-180551202	0.19572376578076	.	.
chr1	180850639	180851138	chr1	180777540	180778039	Sde2|chr1:180777540-180778039	0.149878114708925	.	.
chr1	180850639	180851138	chr1	181150665	181151164	Sde2|chr1:181150665-181151164	0.23058576633625	.	.
chr1	180903944	180904443	chr1	180550703	180551202	Pycr2|chr1:180550703-180551202	0.174832454264286	.	.
chr1	180903944	180904443	chr1	180778088	180778587	Pycr2|chr1:180778088-180778587	0.143861030218622	.	.
chr1	181211764	181212263	chr1	181150665	181151164	Wdr26|chr1:181150665-181151164	0.144999585712525	.	.
chr1	181352331	181352830	chr1	181393692	181394191	Cnih3|chr1:181393692-181394191	0.356252461905683	.	.
chr1	181352331	181352830	chr1	181422782	181423281	Cnih3|chr1:181422782-181423281	0.198358682423753	.	.
chr1	181352331	181352830	chr1	181462318	181462817	Cnih3|chr1:181462318-181462817	0.165125882240245	.	.
chr1	181352331	181352830	chr1	181653360	181653859	Cnih3|chr1:181653360-181653859	0.24880282633267	.	.
chr1	181352831	181353330	chr1	181422782	181423281	Cnih3|chr1:181422782-181423281	0.153219111411806	.	.
chr1	181352831	181353330	chr1	181653360	181653859	Cnih3|chr1:181653360-181653859	0.162473280856468	.	.
chr1	181842237	181842736	chr1	181545377	181545876	Lbr|chr1:181545377-181545876	0.217309751867815	.	.
chr1	181842237	181842736	chr1	181923286	181923785	Lbr|chr1:181923286-181923785	0.369930188746998	.	.
chr1	181842237	181842736	chr1	182095032	182095531	Lbr|chr1:182095032-182095531	0.15255467531967	.	.
chr1	182019822	182020321	chr1	181923286	181923785	Enah|chr1:181923286-181923785	0.204601248023101	.	.
chr1	182019822	182020321	chr1	182081947	182082446	Enah|chr1:182081947-182082446	0.150473358806075	.	.
chr1	182019822	182020321	chr1	182115179	182115678	Enah|chr1:182115179-182115678	0.133767623147849	.	.
chr1	182282558	182283057	chr1	182081947	182082446	Degs1|chr1:182081947-182082446	0.241307296730034	.	.
chr1	182341398	182341897	chr1	182095032	182095531	Fbxo28|chr1:182095032-182095531	0.231827503028491	.	.
chr1	182341398	182341897	chr1	182489705	182490204	Fbxo28|chr1:182489705-182490204	0.28178229760875	.	.
chr1	183221261	183221760	chr1	183397384	183397883	Disp1|chr1:183397384-183397883	0.306775276374202	.	.
chr1	183221261	183221760	chr1	183442295	183442794	Disp1|chr1:183442295-183442794	0.202449943490366	.	.
chr1	183296308	183296807	chr1	183594731	183595230	Aida|chr1:183594731-183595230	0.355768650718548	.	.
chr1	183296308	183296807	chr1	183594731	183595230	Brox|chr1:183594731-183595230	0.355768650718548	.	.
chr1	183296824	183297323	chr1	183442295	183442794	Aida|chr1:183442295-183442794	0.212418504535078	.	.
chr1	183296824	183297323	chr1	183442295	183442794	Brox|chr1:183442295-183442794	0.212418504535078	.	.
chr1	183388644	183389143	chr1	183442295	183442794	Taf1a|chr1:183442295-183442794	0.170218198730704	.	.
chr1	183388644	183389143	chr1	183594731	183595230	Taf1a|chr1:183594731-183595230	0.288950708679154	.	.
chr1	184033370	184033869	chr1	184235529	184236028	1700056E22Rik|chr1:184235529-184236028	0.273881795037344	.	.
chr1	184034061	184034560	chr1	183875226	183875725	1700056E22Rik|chr1:183875226-183875725	0.138048816195332	.	.
chr1	184034061	184034560	chr1	184125114	184125613	1700056E22Rik|chr1:184125114-184125613	0.248703419454772	.	.
chr1	184034061	184034560	chr1	184235529	184236028	1700056E22Rik|chr1:184235529-184236028	0.135371429857081	.	.
chr1	184811160	184811659	chr1	184822581	184823080	Marc1|chr1:184822581-184823080	0.215915304448131	.	.
chr1	184811160	184811659	chr1	184938758	184939257	Marc1|chr1:184938758-184939257	0.164033540678086	.	.
chr1	184811160	184811659	chr1	184958757	184959256	Marc1|chr1:184958757-184959256	0.283913118100944	.	.
chr1	184845644	184846143	chr1	184822581	184823080	Marc2|chr1:184822581-184823080	0.224927788537489	.	.
chr1	184845644	184846143	chr1	184958757	184959256	Marc2|chr1:184958757-184959256	0.140760636609099	.	.
chr1	184999022	184999521	chr1	184755688	184756187	Mark1|chr1:184755688-184756187	0.161218471582093	.	.
chr1	184999022	184999521	chr1	184824501	184825000	Mark1|chr1:184824501-184825000	0.168180543147591	.	.
chr1	184999022	184999521	chr1	184958757	184959256	Mark1|chr1:184958757-184959256	0.14475034644734	.	.
chr1	184999545	185000044	chr1	184972083	184972582	Mark1|chr1:184972083-184972582	0.152917176170574	.	.
chr1	184999545	185000044	chr1	184972633	184973132	Mark1|chr1:184972633-184973132	0.314602177080621	.	.
chr1	185329129	185329628	chr1	185546319	185546818	Iars2|chr1:185546319-185546818	0.312788820751566	.	.
chr1	185362697	185363196	chr1	185321041	185321540	4930532G15Rik|chr1:185321041-185321540	0.194842432519955	.	.
chr1	185362697	185363196	chr1	185321041	185321540	Eprs|chr1:185321041-185321540	0.194842432519955	.	.
chr1	185454649	185455148	chr1	185253181	185253680	Gm2061|chr1:185253181-185253680	0.17200321850546	.	.
chr1	185454649	185455148	chr1	185253181	185253680	Slc30a10|chr1:185253181-185253680	0.17200321850546	.	.
chr1	185455175	185455674	chr1	185253181	185253680	Gm2061|chr1:185253181-185253680	0.204122246964721	.	.
chr1	185455175	185455674	chr1	185253181	185253680	Slc30a10|chr1:185253181-185253680	0.204122246964721	.	.
chr1	186705157	186705656	chr1	186823753	186824252	Gm29491|chr1:186823753-186824252	0.268711198075734	.	.
chr1	186705157	186705656	chr1	186823753	186824252	Tgfb2|chr1:186823753-186824252	0.268711198075734	.	.
chr1	186926168	186926667	chr1	186612693	186613192	1700023G09Rik|chr1:186612693-186613192	0.158948639052257	.	.
chr1	186926168	186926667	chr1	186860824	186861323	1700023G09Rik|chr1:186860824-186861323	0.286790650706429	.	.
chr1	186926700	186927199	chr1	186612693	186613192	1700023G09Rik|chr1:186612693-186613192	0.201799198925857	.	.
chr1	186926700	186927199	chr1	186721882	186722381	1700023G09Rik|chr1:186721882-186722381	0.134375167909603	.	.
chr1	187378054	187378553	chr1	187356248	187356747	Gm38155|chr1:187356248-187356747	0.147633380731641	.	.
chr1	187651190	187651689	chr1	187286851	187287350	Gm36388|chr1:187286851-187287350	0.138158658144321	.	.
chr1	187651190	187651689	chr1	187794525	187795024	Gm36388|chr1:187794525-187795024	0.216280125269297	.	.
chr1	187651708	187652207	chr1	187286851	187287350	Gm36388|chr1:187286851-187287350	0.219768013494079	.	.
chr1	187651708	187652207	chr1	187997499	187997998	Gm36388|chr1:187997499-187997998	0.169220477718898	.	.
chr1	189687923	189688422	chr1	189610571	189611070	Cenpf|chr1:189610571-189611070	0.17291059528418	.	.
chr1	189687923	189688422	chr1	189883675	189884174	Cenpf|chr1:189883675-189884174	0.206140253799052	.	.
chr1	189727928	189728427	chr1	189887431	189887930	Ptpn14|chr1:189887431-189887930	0.143056595998717	.	.
chr1	189727928	189728427	chr1	189972944	189973443	Ptpn14|chr1:189972944-189973443	0.134557046026441	.	.
chr1	191575408	191575907	chr1	191817776	191818275	Dtl|chr1:191817776-191818275	0.161296912573221	.	.
chr1	191575408	191575907	chr1	191817776	191818275	Ints7|chr1:191817776-191818275	0.161296912573221	.	.
chr1	191907383	191907882	chr1	191817776	191818275	1700034H15Rik|chr1:191817776-191818275	0.276259851213807	.	.
chr1	191907383	191907882	chr1	191817776	191818275	Slc30a1|chr1:191817776-191818275	0.276259851213807	.	.
chr1	191907383	191907882	chr1	191834767	191835266	1700034H15Rik|chr1:191834767-191835266	0.244590254678302	.	.
chr1	191907383	191907882	chr1	191834767	191835266	Slc30a1|chr1:191834767-191835266	0.244590254678302	.	.
chr1	191989950	191990449	chr1	192107306	192107805	Gm26670|chr1:192107306-192107805	0.251427326486377	.	.
chr1	192136426	192136925	chr1	192207934	192208433	Gm10516|chr1:192207934-192208433	0.194209064854066	.	.
chr1	192137818	192138317	chr1	191817776	191818275	Rcor3|chr1:191817776-191818275	0.18746788890268	.	.
chr1	192137818	192138317	chr1	192207934	192208433	Rcor3|chr1:192207934-192208433	0.349063684736229	.	.
chr1	194222981	194223480	chr1	194090338	194090837	4930503O07Rik|chr1:194090338-194090837	0.169340667772403	.	.
chr1	194976725	194977224	chr1	194977967	194978466	A330023F24Rik|chr1:194977967-194978466	0.150730670204261	.	.
chr1	194976725	194977224	chr1	194977967	194978466	Gm16897|chr1:194977967-194978466	0.150730670204261	.	.
chr1	194976725	194977224	chr1	195098059	195098558	A330023F24Rik|chr1:195098059-195098558	0.305831638256658	.	.
chr1	194976725	194977224	chr1	195098059	195098558	Gm16897|chr1:195098059-195098558	0.305831638256658	.	.
chr1	195018071	195018570	chr1	195016706	195017205	Gm37027|chr1:195016706-195017205	0.171165616786151	.	.
chr1	195130829	195131328	chr1	194977967	194978466	Cr1l|chr1:194977967-194978466	0.191476310951322	.	.
chr1	195130829	195131328	chr1	195098059	195098558	Cr1l|chr1:195098059-195098558	0.152109467222333	.	.
chr1	195131381	195131880	chr1	194816816	194817315	Cr1l|chr1:194816816-194817315	0.135234148947126	.	.
chr1	195131381	195131880	chr1	195040386	195040885	Cr1l|chr1:195040386-195040885	0.239543567014834	.	.
chr10	3366298	3366797	chr10	3392309	3392808	Ppp1r14c|chr10:3392309-3392808	0.151243131107754	.	.
chr10	3740116	3740615	chr10	3690448	3690947	Plekhg1|chr10:3690448-3690947	0.155539579992422	.	.
chr10	3740116	3740615	chr10	3691020	3691519	Plekhg1|chr10:3691020-3691519	0.223069313145221	.	.
chr10	3741065	3741564	chr10	3531321	3531820	Plekhg1|chr10:3531321-3531820	0.143248572848251	.	.
chr10	3972861	3973360	chr10	3996387	3996886	Mthfd1l|chr10:3996387-3996886	0.243515036636151	.	.
chr10	3972861	3973360	chr10	4106010	4106509	Mthfd1l|chr10:4106010-4106509	0.215186616379549	.	.
chr10	4265552	4266051	chr10	4106010	4106509	Akap12|chr10:4106010-4106509	0.144237225598269	.	.
chr10	4265552	4266051	chr10	4371868	4372367	Akap12|chr10:4371868-4372367	0.166576936127907	.	.
chr10	4266269	4266768	chr10	4304496	4304995	Akap12|chr10:4304496-4304995	0.135677357289976	.	.
chr10	4266269	4266768	chr10	4305003	4305502	Akap12|chr10:4305003-4305502	0.213888094797747	.	.
chr10	4266269	4266768	chr10	4371868	4372367	Akap12|chr10:4371868-4372367	0.252569167045143	.	.
chr10	4387235	4387734	chr10	4106010	4106509	Zbtb2|chr10:4106010-4106509	0.210717089402777	.	.
chr10	4387235	4387734	chr10	4386733	4387232	Zbtb2|chr10:4386733-4387232	0.351691174704378	.	.
chr10	4387235	4387734	chr10	4664188	4664687	Zbtb2|chr10:4664188-4664687	0.172034985760622	.	.
chr10	4387909	4388408	chr10	4304496	4304995	Zbtb2|chr10:4304496-4304995	0.373787452731912	.	.
chr10	4387909	4388408	chr10	4305003	4305502	Zbtb2|chr10:4305003-4305502	0.204057595269681	.	.
chr10	4387909	4388408	chr10	4386733	4387232	Zbtb2|chr10:4386733-4387232	0.334918110486433	.	.
chr10	4387909	4388408	chr10	4520627	4521126	Zbtb2|chr10:4520627-4521126	0.26811735650819	.	.
chr10	4387909	4388408	chr10	4664188	4664687	Zbtb2|chr10:4664188-4664687	0.143753290048799	.	.
chr10	4432192	4432691	chr10	4059266	4059765	Armt1|chr10:4059266-4059765	0.148700255177434	.	.
chr10	4432192	4432691	chr10	4059266	4059765	Rmnd1|chr10:4059266-4059765	0.148700255177434	.	.
chr10	4432192	4432691	chr10	4549389	4549888	Armt1|chr10:4549389-4549888	0.187595576401123	.	.
chr10	4432192	4432691	chr10	4549389	4549888	Rmnd1|chr10:4549389-4549888	0.187595576401123	.	.
chr10	4432192	4432691	chr10	4663650	4664149	Armt1|chr10:4663650-4664149	0.17575412384248	.	.
chr10	4432192	4432691	chr10	4663650	4664149	Rmnd1|chr10:4663650-4664149	0.17575412384248	.	.
chr10	4432192	4432691	chr10	4664188	4664687	Armt1|chr10:4664188-4664687	0.337290944396316	.	.
chr10	4432192	4432691	chr10	4664188	4664687	Rmnd1|chr10:4664188-4664687	0.337290944396316	.	.
chr10	4432192	4432691	chr10	4711962	4712461	Armt1|chr10:4711962-4712461	0.162731367040694	.	.
chr10	4432192	4432691	chr10	4711962	4712461	Rmnd1|chr10:4711962-4712461	0.162731367040694	.	.
chr10	4432192	4432691	chr10	4712513	4713012	Armt1|chr10:4712513-4713012	0.361242827468679	.	.
chr10	4432192	4432691	chr10	4712513	4713012	Rmnd1|chr10:4712513-4713012	0.361242827468679	.	.
chr10	5550504	5551003	chr10	5317550	5318049	Syne1|chr10:5317550-5318049	0.149847387287163	.	.
chr10	5550504	5551003	chr10	5549987	5550486	Syne1|chr10:5549987-5550486	0.398115801602296	.	.
chr10	5550504	5551003	chr10	5615299	5615798	Syne1|chr10:5615299-5615798	0.157369944787449	.	.
chr10	5550504	5551003	chr10	5786848	5787347	Syne1|chr10:5786848-5787347	0.287376916957595	.	.
chr10	5805395	5805894	chr10	5549987	5550486	Fbxo5|chr10:5549987-5550486	0.158551685061034	.	.
chr10	5805395	5805894	chr10	5786848	5787347	Fbxo5|chr10:5786848-5787347	0.168670204643027	.	.
chr10	5805395	5805894	chr10	5978257	5978756	Fbxo5|chr10:5978257-5978756	0.164807372887147	.	.
chr10	5823844	5824343	chr10	5600051	5600550	Mtrf1l|chr10:5600051-5600550	0.2930991023879	.	.
chr10	5921342	5921841	chr10	6114626	6115125	Rgs17|chr10:6114626-6115125	0.338866680926911	.	.
chr10	7053150	7053649	chr10	7025349	7025848	Ipcef1|chr10:7025349-7025848	0.337859802347349	.	.
chr10	7053150	7053649	chr10	7333209	7333708	Ipcef1|chr10:7333209-7333708	0.27015121127957	.	.
chr10	7211500	7211999	chr10	7124937	7125436	Cnksr3|chr10:7124937-7125436	0.223407264825621	.	.
chr10	7211500	7211999	chr10	7210985	7211484	Cnksr3|chr10:7210985-7211484	0.266617141459044	.	.
chr10	7212004	7212503	chr10	7076118	7076617	Cnksr3|chr10:7076118-7076617	0.178555855377505	.	.
chr10	7212004	7212503	chr10	7111549	7112048	Cnksr3|chr10:7111549-7112048	0.448242578654053	.	.
chr10	7589567	7590066	chr10	7694146	7694645	Lrp11|chr10:7694146-7694645	0.134233040272515	.	.
chr10	7589567	7590066	chr10	7883479	7883978	Lrp11|chr10:7883479-7883978	0.133553086113237	.	.
chr10	7590117	7590616	chr10	7596238	7596737	Lrp11|chr10:7596238-7596737	0.199020711548912	.	.
chr10	7590117	7590616	chr10	7663092	7663591	Lrp11|chr10:7663092-7663591	0.165482702088149	.	.
chr10	7680943	7681442	chr10	7809906	7810405	Lats1|chr10:7809906-7810405	0.19219199499162	.	.
chr10	7680943	7681442	chr10	7809906	7810405	Pcmt1|chr10:7809906-7810405	0.19219199499162	.	.
chr10	7680943	7681442	chr10	7883479	7883978	Lats1|chr10:7883479-7883978	0.146708878750745	.	.
chr10	7680943	7681442	chr10	7883479	7883978	Pcmt1|chr10:7883479-7883978	0.146708878750745	.	.
chr10	7725685	7726184	chr10	7663092	7663591	Katna1|chr10:7663092-7663591	0.186206915262151	.	.
chr10	7780721	7781220	chr10	7596238	7596737	B430219N15Rik|chr10:7596238-7596737	0.345998956568077	.	.
chr10	7780721	7781220	chr10	8196246	8196745	B430219N15Rik|chr10:8196246-8196745	0.136554131680805	.	.
chr10	7956090	7956589	chr10	7883479	7883978	Tab2|chr10:7883479-7883978	0.208106263936308	.	.
chr10	8176197	8176696	chr10	7809906	7810405	Gm30906|chr10:7809906-7810405	0.201268195826515	.	.
chr10	8176197	8176696	chr10	8196246	8196745	Gm30906|chr10:8196246-8196745	0.15752019345224	.	.
chr10	8518648	8519147	chr10	8583929	8584428	Ust|chr10:8583929-8584428	0.173408189013376	.	.
chr10	8518648	8519147	chr10	8584440	8584939	Ust|chr10:8584440-8584939	0.243146211044885	.	.
chr10	8518648	8519147	chr10	8590060	8590559	Ust|chr10:8590060-8590559	0.158439687299024	.	.
chr10	10472118	10472617	chr10	10215309	10215808	Adgb|chr10:10215309-10215808	0.168268528682454	.	.
chr10	10472118	10472617	chr10	10320999	10321498	Adgb|chr10:10320999-10321498	0.144692670545853	.	.
chr10	10472118	10472617	chr10	10513122	10513621	Adgb|chr10:10513122-10513621	0.135971592228573	.	.
chr10	10472118	10472617	chr10	10689152	10689651	Adgb|chr10:10689152-10689651	0.264679284703804	.	.
chr10	10557986	10558485	chr10	10355499	10355998	Rab32|chr10:10355499-10355998	0.327077112449447	.	.
chr10	10557986	10558485	chr10	10884270	10884769	Rab32|chr10:10884270-10884769	0.15267639936761	.	.
chr10	10557986	10558485	chr10	10989227	10989726	Rab32|chr10:10989227-10989726	0.15560941903487	.	.
chr10	11082083	11082582	chr10	11025782	11026281	Grm1|chr10:11025782-11026281	0.18255218085576	.	.
chr10	11149164	11149663	chr10	11449856	11450355	Shprh|chr10:11449856-11450355	0.15266814902689	.	.
chr10	11280524	11281023	chr10	11049316	11049815	4930432B10Rik|chr10:11049316-11049815	0.19205091998126	.	.
chr10	11280524	11281023	chr10	11049316	11049815	Fbxo30|chr10:11049316-11049815	0.19205091998126	.	.
chr10	11280524	11281023	chr10	11305058	11305557	4930432B10Rik|chr10:11305058-11305557	0.137495599348789	.	.
chr10	11280524	11281023	chr10	11305058	11305557	Fbxo30|chr10:11305058-11305557	0.137495599348789	.	.
chr10	11280524	11281023	chr10	11449856	11450355	4930432B10Rik|chr10:11449856-11450355	0.143532774725658	.	.
chr10	11280524	11281023	chr10	11449856	11450355	Fbxo30|chr10:11449856-11450355	0.143532774725658	.	.
chr10	11281047	11281546	chr10	11305058	11305557	4930432B10Rik|chr10:11305058-11305557	0.206844697889988	.	.
chr10	11281047	11281546	chr10	11305058	11305557	Fbxo30|chr10:11305058-11305557	0.206844697889988	.	.
chr10	12922385	12922884	chr10	13233849	13234348	B230208H11Rik|chr10:13233849-13234348	0.141347021016329	.	.
chr10	14705323	14705822	chr10	14377885	14378384	Nmbr|chr10:14377885-14378384	0.271182861019001	.	.
chr10	14705323	14705822	chr10	14377885	14378384	Vta1|chr10:14377885-14378384	0.271182861019001	.	.
chr10	14705323	14705822	chr10	14795319	14795818	Nmbr|chr10:14795319-14795818	0.132374121404136	.	.
chr10	14705323	14705822	chr10	14795319	14795818	Vta1|chr10:14795319-14795818	0.132374121404136	.	.
chr10	14759884	14760383	chr10	14881999	14882498	B230364G03Rik|chr10:14881999-14882498	0.303186075343524	.	.
chr10	14759884	14760383	chr10	14938719	14939218	B230364G03Rik|chr10:14938719-14939218	0.199187797192179	.	.
chr10	14759884	14760383	chr10	15249385	15249884	B230364G03Rik|chr10:15249385-15249884	0.149765973891271	.	.
chr10	14759884	14760383	chr10	15249904	15250403	B230364G03Rik|chr10:15249904-15250403	0.319098050814907	.	.
chr10	15300071	15300570	chr10	15141432	15141931	Gm47710|chr10:15141432-15141931	0.171671292111664	.	.
chr10	17331923	17332422	chr10	17230399	17230898	Gm47760|chr10:17230399-17230898	0.276485157171281	.	.
chr10	17331923	17332422	chr10	17230399	17230898	Gm47760|chr10:17230399-17230898	0.276485157171282	.	.
chr10	17331923	17332422	chr10	17331372	17331871	Gm47760|chr10:17331372-17331871	0.394771676514215	.	.
chr10	17331923	17332422	chr10	17733034	17733533	Gm47760|chr10:17733034-17733533	0.179572048595361	.	.
chr10	17722198	17722697	chr10	17869893	17870392	Cited2|chr10:17869893-17870392	0.217260758582245	.	.
chr10	17795966	17796465	chr10	18197247	18197746	Txlnb|chr10:18197247-18197746	0.145164772896818	.	.
chr10	17947167	17947666	chr10	17724226	17724725	Heca|chr10:17724226-17724725	0.195279146619876	.	.
chr10	17947167	17947666	chr10	17869893	17870392	Heca|chr10:17869893-17870392	0.22063016043439	.	.
chr10	17947841	17948340	chr10	17724226	17724725	Heca|chr10:17724226-17724725	0.21508457364334	.	.
chr10	17947841	17948340	chr10	18182182	18182681	Heca|chr10:18182182-18182681	0.250883586758311	.	.
chr10	17948344	17948843	chr10	17512560	17513059	Heca|chr10:17512560-17513059	0.235621880376048	.	.
chr10	18022176	18022675	chr10	17869893	17870392	Abracl|chr10:17869893-17870392	0.252748881282983	.	.
chr10	18022176	18022675	chr10	18391549	18392048	Abracl|chr10:18391549-18392048	0.310727304085175	.	.
chr10	18022923	18023422	chr10	17869893	17870392	Abracl|chr10:17869893-17870392	0.187538096649278	.	.
chr10	18022923	18023422	chr10	18391549	18392048	Abracl|chr10:18391549-18392048	0.210453290601922	.	.
chr10	18055292	18055791	chr10	18182182	18182681	Reps1|chr10:18182182-18182681	0.249894562583735	.	.
chr10	18234496	18234995	chr10	18391549	18392048	Ccdc28a|chr10:18391549-18392048	0.207328826697132	.	.
chr10	18234496	18234995	chr10	18391549	18392048	Gm10827|chr10:18391549-18392048	0.207328826697132	.	.
chr10	18844729	18845228	chr10	18772723	18773222	Perp|chr10:18772723-18773222	0.220785191804398	.	.
chr10	18844729	18845228	chr10	19239936	19240435	Perp|chr10:19239936-19240435	0.235490183050065	.	.
chr10	19015270	19015769	chr10	18910908	18911407	Tnfaip3|chr10:18910908-18911407	0.143743489109818	.	.
chr10	19015270	19015769	chr10	18910908	18911407	Tnfaip3|chr10:18910908-18911407	0.143743489109819	.	.
chr10	19850487	19850986	chr10	19849978	19850477	Slc35d3|chr10:19849978-19850477	0.317955472302558	.	.
chr10	19933466	19933965	chr10	19617566	19618065	Map3k5|chr10:19617566-19618065	0.345953475898813	.	.
chr10	19933466	19933965	chr10	19915249	19915748	Map3k5|chr10:19915249-19915748	0.186432114351319	.	.
chr10	19933991	19934490	chr10	19915249	19915748	Map3k5|chr10:19915249-19915748	0.14807794567625	.	.
chr10	19934494	19934993	chr10	19915249	19915748	Map3k5|chr10:19915249-19915748	0.183502711902899	.	.
chr10	20312122	20312621	chr10	20405366	20405865	4933406P04Rik|chr10:20405366-20405865	0.204511541810906	.	.
chr10	20312122	20312621	chr10	20405366	20405865	Bclaf1|chr10:20405366-20405865	0.204511541810906	.	.
chr10	20312122	20312621	chr10	20547953	20548452	4933406P04Rik|chr10:20547953-20548452	0.158630782248925	.	.
chr10	20312122	20312621	chr10	20547953	20548452	Bclaf1|chr10:20547953-20548452	0.158630782248925	.	.
chr10	20312656	20313155	chr10	20361820	20362319	4933406P04Rik|chr10:20361820-20362319	0.163184178799967	.	.
chr10	20312656	20313155	chr10	20361820	20362319	Bclaf1|chr10:20361820-20362319	0.163184178799967	.	.
chr10	20347497	20347996	chr10	20474716	20475215	Mtfr2|chr10:20474716-20475215	0.139466510006949	.	.
chr10	20724806	20725305	chr10	20382773	20383272	Pde7b|chr10:20382773-20383272	0.167120673525238	.	.
chr10	20724806	20725305	chr10	20474716	20475215	Pde7b|chr10:20474716-20475215	0.149038649438174	.	.
chr10	20724806	20725305	chr10	20492455	20492954	Pde7b|chr10:20492455-20492954	0.148170454592844	.	.
chr10	20952322	20952821	chr10	20854873	20855372	Ahi1|chr10:20854873-20855372	0.324567721321574	.	.
chr10	20952322	20952821	chr10	20954126	20954625	Ahi1|chr10:20954126-20954625	0.193942108199132	.	.
chr10	20952322	20952821	chr10	21101820	21102319	Ahi1|chr10:21101820-21102319	0.173517177475012	.	.
chr10	21188931	21189430	chr10	20914083	20914582	Gm40608|chr10:20914083-20914582	0.283799022676207	.	.
chr10	21881933	21882432	chr10	21776610	21777109	Sgk1|chr10:21776610-21777109	0.2012140325517	.	.
chr10	22645129	22645628	chr10	22598819	22599318	Slc2a12|chr10:22598819-22599318	0.370484702371628	.	.
chr10	22645129	22645628	chr10	22609034	22609533	Slc2a12|chr10:22609034-22609533	0.281050761303644	.	.
chr10	22731152	22731651	chr10	22609034	22609533	AC166256.1|chr10:22609034-22609533	0.176741025416013	.	.
chr10	22731152	22731651	chr10	22609034	22609533	Tbpl1|chr10:22609034-22609533	0.176741025416013	.	.
chr10	23349982	23350481	chr10	23086807	23087306	Eya4|chr10:23086807-23087306	0.216247907995915	.	.
chr10	23349982	23350481	chr10	23413895	23414394	Eya4|chr10:23413895-23414394	0.255487541129042	.	.
chr10	24131389	24131888	chr10	24407362	24407861	Gm40614|chr10:24407362-24407861	0.144813008867469	.	.
chr10	24149016	24149515	chr10	24407362	24407861	Stx7|chr10:24407362-24407861	0.143375923959204	.	.
chr10	24223272	24223771	chr10	23812077	23812576	Moxd1|chr10:23812077-23812576	0.192379993807603	.	.
chr10	24223272	24223771	chr10	24191919	24192418	Moxd1|chr10:24191919-24192418	0.313501898746625	.	.
chr10	24223272	24223771	chr10	24281927	24282426	Moxd1|chr10:24281927-24282426	0.373083658243352	.	.
chr10	24223272	24223771	chr10	24407362	24407861	Moxd1|chr10:24407362-24407861	0.351552947868177	.	.
chr10	24595382	24595881	chr10	24630618	24631117	Ccn2|chr10:24630618-24631117	0.22370247263226	.	.
chr10	24869684	24870183	chr10	24625007	24625506	Med23|chr10:24625007-24625506	0.229596490518505	.	.
chr10	26077668	26078167	chr10	26152504	26153003	Gm9767|chr10:26152504-26153003	0.280879471184371	.	.
chr10	26078173	26078672	chr10	26152504	26153003	Gm9767|chr10:26152504-26153003	0.231682951029783	.	.
chr10	26078173	26078672	chr10	26152504	26153003	Tmem200a|chr10:26152504-26153003	0.231682951029783	.	.
chr10	26078173	26078672	chr10	26303433	26303932	Gm9767|chr10:26303433-26303932	0.146234227978998	.	.
chr10	26078173	26078672	chr10	26303433	26303932	Tmem200a|chr10:26303433-26303932	0.146234227978998	.	.
chr10	26078173	26078672	chr10	26374170	26374669	Gm9767|chr10:26374170-26374669	0.156560702352869	.	.
chr10	26078173	26078672	chr10	26374170	26374669	Tmem200a|chr10:26374170-26374669	0.156560702352869	.	.
chr10	26695050	26695549	chr10	26303433	26303932	Gm48893|chr10:26303433-26303932	0.156670714741278	.	.
chr10	26695050	26695549	chr10	26372894	26373393	Gm48893|chr10:26372894-26373393	0.154444102288155	.	.
chr10	26695050	26695549	chr10	26710532	26711031	Gm48893|chr10:26710532-26711031	0.2204830729386	.	.
chr10	26695050	26695549	chr10	26711043	26711542	Gm48893|chr10:26711043-26711542	0.29130685412757	.	.
chr10	26695050	26695549	chr10	26913094	26913593	Gm48893|chr10:26913094-26913593	0.219867943694291	.	.
chr10	26752501	26753000	chr10	26804937	26805436	Arhgap18|chr10:26804937-26805436	0.282467551045653	.	.
chr10	28074536	28075035	chr10	28160823	28161322	Ptprk|chr10:28160823-28161322	0.165254671344947	.	.
chr10	28074536	28075035	chr10	28173001	28173500	Ptprk|chr10:28173001-28173500	0.147277531402032	.	.
chr10	28074536	28075035	chr10	28245846	28246345	Ptprk|chr10:28245846-28246345	0.337462133260464	.	.
chr10	29313161	29313660	chr10	29193827	29194326	Echdc1|chr10:29193827-29194326	0.161374333448531	.	.
chr10	29313161	29313660	chr10	29193827	29194326	Gm46218|chr10:29193827-29194326	0.161374333448531	.	.
chr10	29313161	29313660	chr10	29213681	29214180	Echdc1|chr10:29213681-29214180	0.223821570490125	.	.
chr10	29313161	29313660	chr10	29213681	29214180	Gm46218|chr10:29213681-29214180	0.223821570490125	.	.
chr10	29313161	29313660	chr10	29338603	29339102	Echdc1|chr10:29338603-29339102	0.146769453163186	.	.
chr10	29313161	29313660	chr10	29338603	29339102	Gm46218|chr10:29338603-29339102	0.146769453163186	.	.
chr10	29535581	29536080	chr10	29855735	29856234	Rspo3|chr10:29855735-29856234	0.231328810859601	.	.
chr10	30200346	30200845	chr10	29855735	29856234	Cenpw|chr10:29855735-29856234	0.157469128537371	.	.
chr10	30200346	30200845	chr10	30149196	30149695	Cenpw|chr10:30149196-30149695	0.178854119050037	.	.
chr10	30600453	30600952	chr10	30419345	30419844	Trmt11|chr10:30419345-30419844	0.154993888319577	.	.
chr10	30802619	30803118	chr10	30587016	30587515	Ncoa7|chr10:30587016-30587515	0.283150973095932	.	.
chr10	30802619	30803118	chr10	30618199	30618698	Ncoa7|chr10:30618199-30618698	0.165747250335004	.	.
chr10	30802619	30803118	chr10	30810769	30811268	Ncoa7|chr10:30810769-30811268	0.150599557924635	.	.
chr10	30803126	30803625	chr10	30824988	30825487	Ncoa7|chr10:30824988-30825487	0.145535121523152	.	.
chr10	30842620	30843119	chr10	30537972	30538471	Hey2|chr10:30537972-30538471	0.141791846107026	.	.
chr10	31445701	31446200	chr10	31299140	31299639	Tpd52l1|chr10:31299140-31299639	0.21598013969587	.	.
chr10	31608520	31609019	chr10	31299140	31299639	Rnf217|chr10:31299140-31299639	0.329003144655401	.	.
chr10	31608520	31609019	chr10	31517553	31518052	Rnf217|chr10:31517553-31518052	0.265756699664835	.	.
chr10	31609486	31609985	chr10	31299140	31299639	Rnf217|chr10:31299140-31299639	0.148724813342796	.	.
chr10	31609486	31609985	chr10	31784977	31785476	Rnf217|chr10:31784977-31785476	0.215901888832055	.	.
chr10	32890706	32891205	chr10	32599966	32600465	Nkain2|chr10:32599966-32600465	0.243907598332638	.	.
chr10	33623953	33624452	chr10	33366454	33366953	Clvs2|chr10:33366454-33366953	0.17178792211595	.	.
chr10	33623953	33624452	chr10	33366454	33366953	Gm15939|chr10:33366454-33366953	0.17178792211595	.	.
chr10	33904718	33905217	chr10	34070989	34071488	Rsph4a|chr10:34070989-34071488	0.276392908717931	.	.
chr10	33904718	33905217	chr10	34091720	34092219	Rsph4a|chr10:34091720-34092219	0.228465830057785	.	.
chr10	33951019	33951518	chr10	33986736	33987235	Zup1|chr10:33986736-33987235	0.226621551729019	.	.
chr10	34019491	34019990	chr10	34033850	34034349	Gm48045|chr10:34033850-34034349	0.141686538097745	.	.
chr10	34019491	34019990	chr10	34033850	34034349	Rwdd1|chr10:34033850-34034349	0.141686538097745	.	.
chr10	34019491	34019990	chr10	34070989	34071488	Gm48045|chr10:34070989-34071488	0.197771948746264	.	.
chr10	34019491	34019990	chr10	34070989	34071488	Rwdd1|chr10:34070989-34071488	0.197771948746264	.	.
chr10	34036511	34037010	chr10	34091720	34092219	Trappc3l|chr10:34091720-34092219	0.199215365994774	.	.
chr10	34036511	34037010	chr10	34316872	34317371	Trappc3l|chr10:34316872-34317371	0.181429257238112	.	.
chr10	34096225	34096724	chr10	34033850	34034349	Calhm5|chr10:34033850-34034349	0.138086448003723	.	.
chr10	34096225	34096724	chr10	34091720	34092219	Calhm5|chr10:34091720-34092219	0.143583733270975	.	.
chr10	34096225	34096724	chr10	34316872	34317371	Calhm5|chr10:34316872-34317371	0.162440009554761	.	.
chr10	34206579	34207078	chr10	34328221	34328720	Dse|chr10:34328221-34328720	0.221780217275674	.	.
chr10	34207257	34207756	chr10	34070989	34071488	Dse|chr10:34070989-34071488	0.133000889985256	.	.
chr10	34207257	34207756	chr10	34091720	34092219	Dse|chr10:34091720-34092219	0.265609532721577	.	.
chr10	34297174	34297673	chr10	34033850	34034349	Tspyl4|chr10:34033850-34034349	0.236492069218061	.	.
chr10	34297174	34297673	chr10	34070989	34071488	Tspyl4|chr10:34070989-34071488	0.369917593019834	.	.
chr10	34297174	34297673	chr10	34091720	34092219	Tspyl4|chr10:34091720-34092219	0.210902213078941	.	.
chr10	34297174	34297673	chr10	34328221	34328720	Tspyl4|chr10:34328221-34328720	0.24305626027877	.	.
chr10	34297174	34297673	chr10	34608756	34609255	Tspyl4|chr10:34608756-34609255	0.173683992874963	.	.
chr10	34418335	34418834	chr10	34657504	34658003	Nt5dc1|chr10:34657504-34658003	0.220248388101072	.	.
chr10	36506584	36507083	chr10	36286761	36287260	Hs3st5|chr10:36286761-36287260	0.230120641276936	.	.
chr10	36506584	36507083	chr10	36899076	36899575	Hs3st5|chr10:36899076-36899575	0.257813464179279	.	.
chr10	36974002	36974501	chr10	36701007	36701506	Hdac2|chr10:36701007-36701506	0.178043506797957	.	.
chr10	36974002	36974501	chr10	36899076	36899575	Hdac2|chr10:36899076-36899575	0.311780775626151	.	.
chr10	36974613	36975112	chr10	37072777	37073276	Hdac2|chr10:37072777-37073276	0.138267662153373	.	.
chr10	37138712	37139211	chr10	37140760	37141259	5930403N24Rik|chr10:37140760-37141259	0.233697051233255	.	.
chr10	37138712	37139211	chr10	37140760	37141259	Marcks|chr10:37140760-37141259	0.233697051233255	.	.
chr10	38965296	38965795	chr10	38553660	38554159	Lama4|chr10:38553660-38554159	0.166944419845412	.	.
chr10	38965296	38965795	chr10	38632056	38632555	Lama4|chr10:38632056-38632555	0.275834227591403	.	.
chr10	38965296	38965795	chr10	38849073	38849572	Lama4|chr10:38849073-38849572	0.177367117411147	.	.
chr10	38965296	38965795	chr10	38977395	38977894	Lama4|chr10:38977395-38977894	0.330988752313284	.	.
chr10	38965296	38965795	chr10	39171094	39171593	Lama4|chr10:39171094-39171593	0.157248655611519	.	.
chr10	39133692	39134191	chr10	38849073	38849572	Fam229b|chr10:38849073-38849572	0.179126710129251	.	.
chr10	39133692	39134191	chr10	38849073	38849572	Tube1|chr10:38849073-38849572	0.179126710129251	.	.
chr10	39133692	39134191	chr10	38950638	38951137	Fam229b|chr10:38950638-38951137	0.147713438915592	.	.
chr10	39133692	39134191	chr10	38950638	38951137	Tube1|chr10:38950638-38951137	0.147713438915592	.	.
chr10	39133692	39134191	chr10	39171094	39171593	Fam229b|chr10:39171094-39171593	0.203820208001725	.	.
chr10	39133692	39134191	chr10	39171094	39171593	Tube1|chr10:39171094-39171593	0.203820208001725	.	.
chr10	39133692	39134191	chr10	39171636	39172135	Fam229b|chr10:39171636-39172135	0.200922861353768	.	.
chr10	39133692	39134191	chr10	39171636	39172135	Tube1|chr10:39171636-39172135	0.200922861353768	.	.
chr10	40025041	40025540	chr10	40300650	40301149	Mfsd4b1|chr10:40300650-40301149	0.267241460262185	.	.
chr10	40257484	40257983	chr10	40300650	40301149	Gtf3c6|chr10:40300650-40301149	0.276301954608396	.	.
chr10	40257484	40257983	chr10	40521428	40521927	Gtf3c6|chr10:40521428-40521927	0.212423270358053	.	.
chr10	40257484	40257983	chr10	40631904	40632403	Gtf3c6|chr10:40631904-40632403	0.219690962302971	.	.
chr10	40258264	40258763	chr10	40011261	40011760	Gtf3c6|chr10:40011261-40011760	0.319160771357521	.	.
chr10	40258264	40258763	chr10	40212385	40212884	Gtf3c6|chr10:40212385-40212884	0.141846890875308	.	.
chr10	40301997	40302496	chr10	40212385	40212884	Amd1|chr10:40212385-40212884	0.144468361630142	.	.
chr10	40301997	40302496	chr10	40521428	40521927	Amd1|chr10:40521428-40521927	0.212023810071927	.	.
chr10	40348905	40349404	chr10	40085302	40085801	Cdk19os|chr10:40085302-40085801	0.20976366325851	.	.
chr10	40348905	40349404	chr10	40641851	40642350	Cdk19os|chr10:40641851-40642350	0.177098583646551	.	.
chr10	40683470	40683969	chr10	40631904	40632403	Mettl24|chr10:40631904-40632403	0.340054671028712	.	.
chr10	40683470	40683969	chr10	40641851	40642350	Mettl24|chr10:40641851-40642350	0.144922770974059	.	.
chr10	41071321	41071820	chr10	41004323	41004822	Gpr6|chr10:41004323-41004822	0.149467536809833	.	.
chr10	41072083	41072582	chr10	41004323	41004822	Gpr6|chr10:41004323-41004822	0.152938795372466	.	.
chr10	41072083	41072582	chr10	41142665	41143164	Gpr6|chr10:41142665-41143164	0.164571566127258	.	.
chr10	41303028	41303527	chr10	41288740	41289239	Ak9|chr10:41288740-41289239	0.141454989747079	.	.
chr10	41303028	41303527	chr10	41288740	41289239	Fig4|chr10:41288740-41289239	0.141454989747079	.	.
chr10	41303669	41304168	chr10	41209028	41209527	Ak9|chr10:41209028-41209527	0.137850052185193	.	.
chr10	41303669	41304168	chr10	41209028	41209527	Fig4|chr10:41209028-41209527	0.137850052185193	.	.
chr10	41303669	41304168	chr10	41288740	41289239	Ak9|chr10:41288740-41289239	0.326166103605898	.	.
chr10	41303669	41304168	chr10	41288740	41289239	Fig4|chr10:41288740-41289239	0.326166103605898	.	.
chr10	41303669	41304168	chr10	41678789	41679288	Ak9|chr10:41678789-41679288	0.33548635808276	.	.
chr10	41303669	41304168	chr10	41678789	41679288	Ak9|chr10:41678789-41679288	0.335486358082761	.	.
chr10	41303669	41304168	chr10	41678789	41679288	Fig4|chr10:41678789-41679288	0.33548635808276	.	.
chr10	41303669	41304168	chr10	41678789	41679288	Fig4|chr10:41678789-41679288	0.335486358082761	.	.
chr10	41303669	41304168	chr10	41682610	41683109	Ak9|chr10:41682610-41683109	0.274083877086641	.	.
chr10	41303669	41304168	chr10	41682610	41683109	Fig4|chr10:41682610-41683109	0.274083877086641	.	.
chr10	41450048	41450547	chr10	41098111	41098610	Zbtb24|chr10:41098111-41098610	0.19216678786941	.	.
chr10	41450048	41450547	chr10	41118178	41118677	Zbtb24|chr10:41118178-41118677	0.2371357307673	.	.
chr10	41450048	41450547	chr10	41142665	41143164	Zbtb24|chr10:41142665-41143164	0.304002968323008	.	.
chr10	41490156	41490655	chr10	41118178	41118677	Ppil6|chr10:41118178-41118677	0.177593836906007	.	.
chr10	41490156	41490655	chr10	41118178	41118677	Smpd2|chr10:41118178-41118677	0.177593836906007	.	.
chr10	41518365	41518864	chr10	41288740	41289239	Cd164|chr10:41288740-41289239	0.201238037686274	.	.
chr10	41518365	41518864	chr10	41507995	41508494	Cd164|chr10:41507995-41508494	0.187033412486112	.	.
chr10	41518365	41518864	chr10	41678789	41679288	Cd164|chr10:41678789-41679288	0.16464157886226	.	.
chr10	41518365	41518864	chr10	41682610	41683109	Cd164|chr10:41682610-41683109	0.217401695241847	.	.
chr10	41518365	41518864	chr10	41830818	41831317	Cd164|chr10:41830818-41831317	0.257794828321114	.	.
chr10	41518365	41518864	chr10	41830818	41831317	Cd164|chr10:41830818-41831317	0.257794828321115	.	.
chr10	41518902	41519401	chr10	41678789	41679288	Cd164|chr10:41678789-41679288	0.28985945343735	.	.
chr10	41518902	41519401	chr10	41682610	41683109	Cd164|chr10:41682610-41683109	0.14452856461219	.	.
chr10	41518902	41519401	chr10	41830818	41831317	Cd164|chr10:41830818-41831317	0.191438632504836	.	.
chr10	41518902	41519401	chr10	41887125	41887624	Cd164|chr10:41887125-41887624	0.175245263928652	.	.
chr10	41518902	41519401	chr10	41980671	41981170	Cd164|chr10:41980671-41981170	0.16744622041306	.	.
chr10	41519685	41520184	chr10	41678789	41679288	Cd164|chr10:41678789-41679288	0.237277001677694	.	.
chr10	41519685	41520184	chr10	41689835	41690334	Cd164|chr10:41689835-41690334	0.261079277128118	.	.
chr10	41519685	41520184	chr10	41887125	41887624	Cd164|chr10:41887125-41887624	0.154390308401998	.	.
chr10	41519685	41520184	chr10	41980671	41981170	Cd164|chr10:41980671-41981170	0.223694352292748	.	.
chr10	41553772	41554271	chr10	41507995	41508494	Gm17196|chr10:41507995-41508494	0.227021996174018	.	.
chr10	42018185	42018684	chr10	42485945	42486444	1700016J18Rik|chr10:42485945-42486444	0.133456847070216	.	.
chr10	42018185	42018684	chr10	42485945	42486444	Armc2|chr10:42485945-42486444	0.133456847070216	.	.
chr10	42276537	42277036	chr10	42277563	42278062	Foxo3|chr10:42277563-42278062	0.162897300588642	.	.
chr10	42276537	42277036	chr10	42339635	42340134	Foxo3|chr10:42339635-42340134	0.238211848455343	.	.
chr10	42478381	42478880	chr10	42166263	42166762	Afg1l|chr10:42166263-42166762	0.168492871877553	.	.
chr10	42478381	42478880	chr10	42277563	42278062	Afg1l|chr10:42277563-42278062	0.253677375654361	.	.
chr10	42478381	42478880	chr10	42690476	42690975	Afg1l|chr10:42690476-42690975	0.203738876434681	.	.
chr10	42478381	42478880	chr10	42707195	42707694	Afg1l|chr10:42707195-42707694	0.256882437895905	.	.
chr10	42478381	42478880	chr10	42707195	42707694	Afg1l|chr10:42707195-42707694	0.256882437895906	.	.
chr10	42501588	42502087	chr10	42308048	42308547	Snx3|chr10:42308048-42308547	0.242097961067781	.	.
chr10	42501588	42502087	chr10	42567187	42567686	Snx3|chr10:42567187-42567686	0.160872721907509	.	.
chr10	42501588	42502087	chr10	42572565	42573064	Snx3|chr10:42572565-42573064	0.138408540811203	.	.
chr10	43578322	43578821	chr10	43733539	43734038	Cd24a|chr10:43733539-43734038	0.25187444299034	.	.
chr10	43578322	43578821	chr10	43739673	43740172	Cd24a|chr10:43739673-43740172	0.172105689909923	.	.
chr10	43901492	43901991	chr10	43723315	43723814	Qrsl1|chr10:43723315-43723814	0.208331551042532	.	.
chr10	43901492	43901991	chr10	43723315	43723814	Rtn4ip1|chr10:43723315-43723814	0.208331551042532	.	.
chr10	43901492	43901991	chr10	43740377	43740876	Qrsl1|chr10:43740377-43740876	0.328767538412337	.	.
chr10	43901492	43901991	chr10	43740377	43740876	Rtn4ip1|chr10:43740377-43740876	0.328767538412337	.	.
chr10	45066851	45067350	chr10	45147357	45147856	Prep|chr10:45147357-45147856	0.2536529610903	.	.
chr10	45066851	45067350	chr10	45320930	45321429	Prep|chr10:45320930-45321429	0.151159498703186	.	.
chr10	45066851	45067350	chr10	45373235	45373734	Prep|chr10:45373235-45373734	0.143515626956469	.	.
chr10	45289129	45289628	chr10	45320930	45321429	Gm15934|chr10:45320930-45321429	0.132376893724655	.	.
chr10	45289129	45289628	chr10	45373235	45373734	Gm15934|chr10:45373235-45373734	0.199405179102336	.	.
chr10	45335421	45335920	chr10	45320930	45321429	Bves|chr10:45320930-45321429	0.265351082722628	.	.
chr10	45335958	45336457	chr10	45320930	45321429	Bves|chr10:45320930-45321429	0.211953030741756	.	.
chr10	45335958	45336457	chr10	45373235	45373734	Bves|chr10:45373235-45373734	0.16303713807005	.	.
chr10	45485562	45486061	chr10	45320930	45321429	Lin28b|chr10:45320930-45321429	0.132731238449153	.	.
chr10	45486237	45486736	chr10	45446148	45446647	Lin28b|chr10:45446148-45446647	0.162909270989638	.	.
chr10	49788557	49789056	chr10	49638609	49639108	Grik2|chr10:49638609-49639108	0.150355135403211	.	.
chr10	49788557	49789056	chr10	49652190	49652689	Grik2|chr10:49652190-49652689	0.274476560314748	.	.
chr10	49788557	49789056	chr10	49652692	49653191	Grik2|chr10:49652692-49653191	0.174263394195058	.	.
chr10	49788557	49789056	chr10	49714926	49715425	Grik2|chr10:49714926-49715425	0.13694642827726	.	.
chr10	49788557	49789056	chr10	49748731	49749230	Grik2|chr10:49748731-49749230	0.261978171323138	.	.
chr10	49788557	49789056	chr10	49877349	49877848	Grik2|chr10:49877349-49877848	0.205358670782059	.	.
chr10	49788557	49789056	chr10	50199870	50200369	Grik2|chr10:50199870-50200369	0.13704210413718	.	.
chr10	50592385	50592884	chr10	50857080	50857579	Ascc3|chr10:50857080-50857579	0.221651650535951	.	.
chr10	52381975	52382474	chr10	52704503	52705002	Gopc|chr10:52704503-52705002	0.202852979629449	.	.
chr10	52417238	52417737	chr10	52130725	52131224	Nus1|chr10:52130725-52131224	0.232151771413809	.	.
chr10	52417238	52417737	chr10	52216726	52217225	Nus1|chr10:52216726-52217225	0.23640662726509	.	.
chr10	52690801	52691300	chr10	52274336	52274835	Slc35f1|chr10:52274336-52274835	0.152514493016899	.	.
chr10	52690801	52691300	chr10	52691301	52691800	Slc35f1|chr10:52691301-52691800	0.391284642487827	.	.
chr10	53750991	53751490	chr10	53984025	53984524	Fam184a|chr10:53984025-53984524	0.145921992452345	.	.
chr10	53750991	53751490	chr10	54187534	54188033	Fam184a|chr10:54187534-54188033	0.270746637992205	.	.
chr10	53750991	53751490	chr10	54201721	54202220	Fam184a|chr10:54201721-54202220	0.221950898671299	.	.
chr10	54074878	54075377	chr10	54014323	54014822	Gm16998|chr10:54014323-54014822	0.183006472828168	.	.
chr10	54074878	54075377	chr10	54021329	54021828	Gm16998|chr10:54021329-54021828	0.28169647225491	.	.
chr10	54074878	54075377	chr10	54457379	54457878	Gm16998|chr10:54457379-54457878	0.369928298350895	.	.
chr10	54075590	54076089	chr10	53863390	53863889	Gm16998|chr10:53863390-53863889	0.237838967599597	.	.
chr10	54075590	54076089	chr10	53863390	53863889	Man1a|chr10:53863390-53863889	0.237838967599597	.	.
chr10	54075590	54076089	chr10	54014323	54014822	Gm16998|chr10:54014323-54014822	0.223504196335564	.	.
chr10	54075590	54076089	chr10	54014323	54014822	Man1a|chr10:54014323-54014822	0.223504196335564	.	.
chr10	54075590	54076089	chr10	54021329	54021828	Gm16998|chr10:54021329-54021828	0.160522285816312	.	.
chr10	54075590	54076089	chr10	54021329	54021828	Man1a|chr10:54021329-54021828	0.160522285816312	.	.
chr10	54075590	54076089	chr10	54406026	54406525	Gm16998|chr10:54406026-54406525	0.268618849241443	.	.
chr10	54075590	54076089	chr10	54406026	54406525	Man1a|chr10:54406026-54406525	0.268618849241443	.	.
chr10	54075590	54076089	chr10	54457379	54457878	Gm16998|chr10:54457379-54457878	0.362304372990416	.	.
chr10	54075590	54076089	chr10	54457379	54457878	Man1a|chr10:54457379-54457878	0.362304372990416	.	.
chr10	56228732	56229231	chr10	56115133	56115632	Tbc1d32|chr10:56115133-56115632	0.308110038779001	.	.
chr10	57486054	57486553	chr10	57447879	57448378	4930467K11Rik|chr10:57447879-57448378	0.149636647004097	.	.
chr10	57486054	57486553	chr10	57447879	57448378	Hsf2|chr10:57447879-57448378	0.149636647004097	.	.
chr10	57486054	57486553	chr10	57595706	57596205	4930467K11Rik|chr10:57595706-57596205	0.330059792270546	.	.
chr10	57486054	57486553	chr10	57595706	57596205	Hsf2|chr10:57595706-57596205	0.330059792270546	.	.
chr10	57532304	57532803	chr10	57608052	57608551	Serinc1|chr10:57608052-57608551	0.212289634406811	.	.
chr10	57532304	57532803	chr10	57848308	57848807	Serinc1|chr10:57848308-57848807	0.155300292843852	.	.
chr10	58255194	58255693	chr10	58383254	58383753	Gcc2|chr10:58383254-58383753	0.213241748255734	.	.
chr10	58255194	58255693	chr10	58523463	58523962	Gcc2|chr10:58523463-58523962	0.16698243224542	.	.
chr10	58323065	58323564	chr10	58371409	58371908	Lims1|chr10:58371409-58371908	0.242340504758016	.	.
chr10	58323065	58323564	chr10	58377737	58378236	Lims1|chr10:58377737-58378236	0.187919654394379	.	.
chr10	58446597	58447096	chr10	58377737	58378236	Ranbp2|chr10:58377737-58378236	0.142275311393976	.	.
chr10	58446597	58447096	chr10	58477133	58477632	Ranbp2|chr10:58477133-58477632	0.221194148179819	.	.
chr10	58446597	58447096	chr10	58523463	58523962	Ranbp2|chr10:58523463-58523962	0.163724202321536	.	.
chr10	58446597	58447096	chr10	58627619	58628118	Ranbp2|chr10:58627619-58628118	0.149735239450172	.	.
chr10	58446597	58447096	chr10	58733837	58734336	Ranbp2|chr10:58733837-58734336	0.14793492766	.	.
chr10	58497623	58498122	chr10	58383254	58383753	Ccdc138|chr10:58383254-58383753	0.289726097229295	.	.
chr10	60277677	60278176	chr10	60285673	60286172	Psap|chr10:60285673-60286172	0.196504071954048	.	.
chr10	60752559	60753058	chr10	60760360	60760859	Slc29a3|chr10:60760360-60760859	0.189299284044005	.	.
chr10	60752559	60753058	chr10	60925083	60925582	Slc29a3|chr10:60925083-60925582	0.144351982351874	.	.
chr10	60831386	60831885	chr10	60826488	60826987	Unc5b|chr10:60826488-60826987	0.219009999967702	.	.
chr10	60831386	60831885	chr10	60827176	60827675	Unc5b|chr10:60827176-60827675	0.358174196510493	.	.
chr10	61089138	61089637	chr10	60760360	60760859	Pcbd1|chr10:60760360-60760859	0.251712008252429	.	.
chr10	61089138	61089637	chr10	60925083	60925582	Pcbd1|chr10:60925083-60925582	0.211043584401337	.	.
chr10	61089138	61089637	chr10	61012235	61012734	Pcbd1|chr10:61012235-61012734	0.246699263001459	.	.
chr10	61089138	61089637	chr10	61399317	61399816	Pcbd1|chr10:61399317-61399816	0.134192288632389	.	.
chr10	61089138	61089637	chr10	61491985	61492484	Pcbd1|chr10:61491985-61492484	0.135090743231966	.	.
chr10	61147435	61147934	chr10	60779625	60780124	Sgpl1|chr10:60779625-60780124	0.145087066134374	.	.
chr10	61147435	61147934	chr10	60957521	60958020	Sgpl1|chr10:60957521-60958020	0.217905823920235	.	.
chr10	61147435	61147934	chr10	60969398	60969897	Sgpl1|chr10:60969398-60969897	0.223043422234518	.	.
chr10	61383246	61383745	chr10	61662379	61662878	Pald1|chr10:61662379-61662878	0.185657779625646	.	.
chr10	61418097	61418596	chr10	61012235	61012734	Nodal|chr10:61012235-61012734	0.350474676896627	.	.
chr10	61452044	61452543	chr10	61012235	61012734	Eif4ebp2|chr10:61012235-61012734	0.173605977546427	.	.
chr10	61452044	61452543	chr10	61662379	61662878	Eif4ebp2|chr10:61662379-61662878	0.169079968847162	.	.
chr10	61452613	61453112	chr10	61012235	61012734	Eif4ebp2|chr10:61012235-61012734	0.174010422687286	.	.
chr10	61475458	61475957	chr10	61662379	61662878	Lrrc20|chr10:61662379-61662878	0.313845731002692	.	.
chr10	61475965	61476464	chr10	61491985	61492484	D830039M14Rik|chr10:61491985-61492484	0.264141093366821	.	.
chr10	61475965	61476464	chr10	61491985	61492484	Lrrc20|chr10:61491985-61492484	0.264141093366821	.	.
chr10	61475965	61476464	chr10	61621642	61622141	D830039M14Rik|chr10:61621642-61622141	0.240159919061941	.	.
chr10	61475965	61476464	chr10	61621642	61622141	Lrrc20|chr10:61621642-61622141	0.240159919061941	.	.
chr10	61475965	61476464	chr10	61624995	61625494	D830039M14Rik|chr10:61624995-61625494	0.186339867417763	.	.
chr10	61475965	61476464	chr10	61624995	61625494	Lrrc20|chr10:61624995-61625494	0.186339867417763	.	.
chr10	61595038	61595537	chr10	61621642	61622141	Npffr1|chr10:61621642-61622141	0.145043772035656	.	.
chr10	61595038	61595537	chr10	61624995	61625494	Npffr1|chr10:61624995-61625494	0.193048335408949	.	.
chr10	61595038	61595537	chr10	61625504	61626003	Npffr1|chr10:61625504-61626003	0.259886150008072	.	.
chr10	61648322	61648821	chr10	61662379	61662878	Ppa1|chr10:61662379-61662878	0.205774023929933	.	.
chr10	61680030	61680529	chr10	61662379	61662878	1700022H01Rik|chr10:61662379-61662878	0.228174095980186	.	.
chr10	61680030	61680529	chr10	61662379	61662878	Sar1a|chr10:61662379-61662878	0.228174095980186	.	.
chr10	61695204	61695703	chr10	61399317	61399816	Tysnd1|chr10:61399317-61399816	0.190137806715646	.	.
chr10	61783021	61783520	chr10	62110799	62111298	H2afy2|chr10:62110799-62111298	0.135045780666961	.	.
chr10	61783021	61783520	chr10	62182988	62183487	H2afy2|chr10:62182988-62183487	0.158117221433925	.	.
chr10	61783689	61784188	chr10	61838633	61839132	H2afy2|chr10:61838633-61839132	0.253135445068148	.	.
chr10	61783689	61784188	chr10	62102023	62102522	H2afy2|chr10:62102023-62102522	0.135481114972679	.	.
chr10	61978216	61978715	chr10	62110799	62111298	Col13a1|chr10:62110799-62111298	0.256032651115723	.	.
chr10	62231026	62231525	chr10	62102023	62102522	Tspan15|chr10:62102023-62102522	0.158011131542269	.	.
chr10	62231026	62231525	chr10	62110799	62111298	Tspan15|chr10:62110799-62111298	0.165811195552484	.	.
chr10	62231026	62231525	chr10	62202512	62203011	Tspan15|chr10:62202512-62203011	0.19446050447155	.	.
chr10	62231026	62231525	chr10	62282647	62283146	Tspan15|chr10:62282647-62283146	0.159256757878997	.	.
chr10	62449224	62449723	chr10	62110799	62111298	4930507D05Rik|chr10:62110799-62111298	0.150322928480249	.	.
chr10	62449224	62449723	chr10	62110799	62111298	Supv3l1|chr10:62110799-62111298	0.150322928480249	.	.
chr10	62449224	62449723	chr10	62590203	62590702	4930507D05Rik|chr10:62590203-62590702	0.173582239476812	.	.
chr10	62449224	62449723	chr10	62590203	62590702	Supv3l1|chr10:62590203-62590702	0.173582239476812	.	.
chr10	62449766	62450265	chr10	62182988	62183487	4930507D05Rik|chr10:62182988-62183487	0.132682235583746	.	.
chr10	62449766	62450265	chr10	62182988	62183487	Supv3l1|chr10:62182988-62183487	0.132682235583746	.	.
chr10	62449766	62450265	chr10	62260971	62261470	4930507D05Rik|chr10:62260971-62261470	0.265865898974252	.	.
chr10	62449766	62450265	chr10	62260971	62261470	Supv3l1|chr10:62260971-62261470	0.265865898974252	.	.
chr10	62486629	62487128	chr10	62055333	62055832	Vps26a|chr10:62055333-62055832	0.161190515846668	.	.
chr10	62486629	62487128	chr10	62110799	62111298	Vps26a|chr10:62110799-62111298	0.248411869106777	.	.
chr10	62486629	62487128	chr10	62410887	62411386	Vps26a|chr10:62410887-62411386	0.167636998723326	.	.
chr10	62578211	62578710	chr10	62332391	62332890	4933428P19Rik|chr10:62332391-62332890	0.228235341908209	.	.
chr10	62578211	62578710	chr10	62332391	62332890	Kif1bp|chr10:62332391-62332890	0.228235341908209	.	.
chr10	62725538	62726037	chr10	62332391	62332890	Stox1|chr10:62332391-62332890	0.149892830775659	.	.
chr10	62792172	62792671	chr10	62856650	62857149	Ccar1|chr10:62856650-62857149	0.206145320219993	.	.
chr10	62920395	62920894	chr10	62500120	62500619	Slc25a16|chr10:62500120-62500619	0.281238141702392	.	.
chr10	62920395	62920894	chr10	62856650	62857149	Slc25a16|chr10:62856650-62857149	0.1547285781495	.	.
chr10	62946840	62947339	chr10	63089921	63090420	Dna2|chr10:63089921-63090420	0.211938956357065	.	.
chr10	62979983	62980482	chr10	62865210	62865709	Rufy2|chr10:62865210-62865709	0.157099698338773	.	.
chr10	62979983	62980482	chr10	63089921	63090420	Rufy2|chr10:63089921-63090420	0.155828349460697	.	.
chr10	62979983	62980482	chr10	63179317	63179816	Rufy2|chr10:63179317-63179816	0.14719272823624	.	.
chr10	62980587	62981086	chr10	62500120	62500619	Rufy2|chr10:62500120-62500619	0.24905064366075	.	.
chr10	63023688	63024187	chr10	62856650	62857149	Hnrnph3|chr10:62856650-62857149	0.13772935061277	.	.
chr10	63023688	63024187	chr10	62856650	62857149	Pbld2|chr10:62856650-62857149	0.13772935061277	.	.
chr10	63099999	63100498	chr10	63338814	63339313	Atoh7|chr10:63338814-63339313	0.21960823542293	.	.
chr10	63243618	63244117	chr10	62865210	62865709	1700120B22Rik|chr10:62865210-62865709	0.315892309644352	.	.
chr10	63243618	63244117	chr10	62865210	62865709	Herc4|chr10:62865210-62865709	0.315892309644352	.	.
chr10	63243618	63244117	chr10	63089921	63090420	1700120B22Rik|chr10:63089921-63090420	0.140892433884145	.	.
chr10	63243618	63244117	chr10	63089921	63090420	Herc4|chr10:63089921-63090420	0.140892433884145	.	.
chr10	63243618	63244117	chr10	63308515	63309014	1700120B22Rik|chr10:63308515-63309014	0.217690163585707	.	.
chr10	63243618	63244117	chr10	63308515	63309014	Herc4|chr10:63308515-63309014	0.217690163585707	.	.
chr10	63243618	63244117	chr10	63338814	63339313	1700120B22Rik|chr10:63338814-63339313	0.159442436288728	.	.
chr10	63243618	63244117	chr10	63338814	63339313	Herc4|chr10:63338814-63339313	0.159442436288728	.	.
chr10	63243618	63244117	chr10	63377381	63377880	1700120B22Rik|chr10:63377381-63377880	0.236258451127758	.	.
chr10	63243618	63244117	chr10	63377381	63377880	Herc4|chr10:63377381-63377880	0.236258451127758	.	.
chr10	63382558	63383057	chr10	63308515	63309014	Dnajc12|chr10:63308515-63309014	0.153071167437816	.	.
chr10	63429313	63429812	chr10	63338814	63339313	Ctnna3|chr10:63338814-63339313	0.285423251064904	.	.
chr10	63429957	63430456	chr10	63179317	63179816	Ctnna3|chr10:63179317-63179816	0.202318002401644	.	.
chr10	63429957	63430456	chr10	63308515	63309014	Ctnna3|chr10:63308515-63309014	0.151244426024737	.	.
chr10	63429957	63430456	chr10	63338814	63339313	Ctnna3|chr10:63338814-63339313	0.273674152947166	.	.
chr10	63429957	63430456	chr10	63386349	63386848	Ctnna3|chr10:63386349-63386848	0.236795121981903	.	.
chr10	64090014	64090513	chr10	63880279	63880778	Lrrtm3|chr10:63880279-63880778	0.203863162119785	.	.
chr10	64090014	64090513	chr10	63947198	63947697	Lrrtm3|chr10:63947198-63947697	0.146828142965803	.	.
chr10	66920360	66920859	chr10	66598996	66599495	1110002J07Rik|chr10:66598996-66599495	0.620876947840438	.	.
chr10	66920360	66920859	chr10	66598996	66599495	Gm26576|chr10:66598996-66599495	0.620876947840438	.	.
chr10	66920360	66920859	chr10	66607196	66607695	1110002J07Rik|chr10:66607196-66607695	0.500877442478196	.	.
chr10	66920360	66920859	chr10	66607196	66607695	Gm26576|chr10:66607196-66607695	0.500877442478196	.	.
chr10	66920360	66920859	chr10	66770312	66770811	1110002J07Rik|chr10:66770312-66770811	0.184667933309986	.	.
chr10	66920360	66920859	chr10	66770312	66770811	Gm26576|chr10:66770312-66770811	0.184667933309986	.	.
chr10	67535893	67536392	chr10	67729197	67729696	Egr2|chr10:67729197-67729696	0.252634387718593	.	.
chr10	67535893	67536392	chr10	67796223	67796722	Egr2|chr10:67796223-67796722	0.351236466001663	.	.
chr10	67535893	67536392	chr10	67807582	67808081	Egr2|chr10:67807582-67808081	0.204931564345334	.	.
chr10	67535893	67536392	chr10	67831595	67832094	Egr2|chr10:67831595-67832094	0.280269219016605	.	.
chr10	67535893	67536392	chr10	67858855	67859354	Egr2|chr10:67858855-67859354	0.133437887490012	.	.
chr10	67535893	67536392	chr10	67903400	67903899	Egr2|chr10:67903400-67903899	0.189337091074212	.	.
chr10	67548797	67549296	chr10	67831595	67832094	Ado|chr10:67831595-67832094	0.15130758659496	.	.
chr10	67912421	67912920	chr10	67559745	67560244	Zfp365|chr10:67559745-67560244	0.1631814340794	.	.
chr10	67912421	67912920	chr10	67871517	67872016	Zfp365|chr10:67871517-67872016	0.168921831307143	.	.
chr10	67912421	67912920	chr10	67903400	67903899	Zfp365|chr10:67903400-67903899	0.223211110743508	.	.
chr10	67912421	67912920	chr10	67918093	67918592	Zfp365|chr10:67918093-67918592	0.186861350345644	.	.
chr10	67912421	67912920	chr10	67984530	67985029	Zfp365|chr10:67984530-67985029	0.198243051017705	.	.
chr10	67979231	67979730	chr10	67796223	67796722	Rtkn2|chr10:67796223-67796722	0.13650577080237	.	.
chr10	67979231	67979730	chr10	67858855	67859354	Rtkn2|chr10:67858855-67859354	0.19364746081615	.	.
chr10	68541026	68541525	chr10	68395997	68396496	Cabcoco1|chr10:68395997-68396496	0.182218297494187	.	.
chr10	68541026	68541525	chr10	68540515	68541014	Cabcoco1|chr10:68540515-68541014	0.425071851162366	.	.
chr10	68541026	68541525	chr10	68610846	68611345	Cabcoco1|chr10:68610846-68611345	0.203126073784702	.	.
chr10	68541026	68541525	chr10	68659333	68659832	Cabcoco1|chr10:68659333-68659832	0.247352525046547	.	.
chr10	68541629	68542128	chr10	68540515	68541014	Cabcoco1|chr10:68540515-68541014	0.144983126581995	.	.
chr10	68541629	68542128	chr10	68589657	68590156	Cabcoco1|chr10:68589657-68590156	0.239766293584903	.	.
chr10	68541629	68542128	chr10	68974714	68975213	Cabcoco1|chr10:68974714-68975213	0.324800463446254	.	.
chr10	68724253	68724752	chr10	68323996	68324495	Tmem26|chr10:68323996-68324495	0.203702187529095	.	.
chr10	68724253	68724752	chr10	68395997	68396496	Tmem26|chr10:68395997-68396496	0.331454365329183	.	.
chr10	68724253	68724752	chr10	68540515	68541014	Tmem26|chr10:68540515-68541014	0.464189456842801	.	.
chr10	68724253	68724752	chr10	68589657	68590156	Tmem26|chr10:68589657-68590156	0.278077924733678	.	.
chr10	68724253	68724752	chr10	68610846	68611345	Tmem26|chr10:68610846-68611345	0.60636163600783	.	.
chr10	68724253	68724752	chr10	68642031	68642530	Tmem26|chr10:68642031-68642530	0.184401653790388	.	.
chr10	68724253	68724752	chr10	68659333	68659832	Tmem26|chr10:68659333-68659832	0.601189427406892	.	.
chr10	68724253	68724752	chr10	68813248	68813747	Tmem26|chr10:68813248-68813747	0.390108695791927	.	.
chr10	69212738	69213237	chr10	68813248	68813747	A930033H14Rik|chr10:68813248-68813747	0.243558700756893	.	.
chr10	69352755	69353254	chr10	69328589	69329088	Cdk1|chr10:69328589-69329088	0.284965465722954	.	.
chr10	69352755	69353254	chr10	69465475	69465974	Cdk1|chr10:69465475-69465974	0.159741282983922	.	.
chr10	71344660	71345159	chr10	71326740	71327239	Cisd1|chr10:71326740-71327239	0.33636665618457	.	.
chr10	71344660	71345159	chr10	71363194	71363693	Cisd1|chr10:71363194-71363693	0.195472159927229	.	.
chr10	71347030	71347529	chr10	71326740	71327239	Ipmk|chr10:71326740-71327239	0.166332458371248	.	.
chr10	71347532	71348031	chr10	71479864	71480363	Ipmk|chr10:71479864-71480363	0.159068541382545	.	.
chr10	72654602	72655101	chr10	72979229	72979728	Zwint|chr10:72979229-72979728	0.145060627605708	.	.
chr10	73098895	73099394	chr10	73097106	73097605	Pcdh15|chr10:73097106-73097605	0.220406888538056	.	.
chr10	73099619	73100118	chr10	73097106	73097605	Pcdh15|chr10:73097106-73097605	0.300581308861732	.	.
chr10	73099619	73100118	chr10	73296193	73296692	Pcdh15|chr10:73296193-73296692	0.177177301708813	.	.
chr10	74966773	74967272	chr10	74848308	74848807	Gnaz|chr10:74848308-74848807	0.24365457906985	.	.
chr10	74966773	74967272	chr10	74920811	74921310	Gnaz|chr10:74920811-74921310	0.191980204730724	.	.
chr10	74966773	74967272	chr10	74990915	74991414	Gnaz|chr10:74990915-74991414	0.222428046205056	.	.
chr10	75773277	75773776	chr10	75872865	75873364	Ddt|chr10:75872865-75873364	0.169508637254596	.	.
chr10	75773277	75773776	chr10	76203887	76204386	Ddt|chr10:76203887-76204386	0.159728298946155	.	.
chr10	75797531	75798030	chr10	76132547	76133046	Gstt1|chr10:76132547-76133046	0.143759801507462	.	.
chr10	75798331	75798830	chr10	76132547	76133046	Gstt1|chr10:76132547-76133046	0.334066793996151	.	.
chr10	75860073	75860572	chr10	75853409	75853908	Mif|chr10:75853409-75853908	0.427775399335683	.	.
chr10	75893088	75893587	chr10	75872865	75873364	Derl3|chr10:75872865-75873364	0.351644036812449	.	.
chr10	75921379	75921878	chr10	75853409	75853908	Smarcb1|chr10:75853409-75853908	0.192419606605259	.	.
chr10	75935571	75936070	chr10	75872865	75873364	Mmp11|chr10:75872865-75873364	0.151320220540789	.	.
chr10	76442556	76443055	chr10	76132547	76133046	Pcnt|chr10:76132547-76133046	0.274181376188289	.	.
chr10	76442556	76443055	chr10	76203887	76204386	Pcnt|chr10:76203887-76204386	0.190990211329355	.	.
chr10	76468680	76469179	chr10	76397747	76398246	Mcm3ap|chr10:76397747-76398246	0.192204418566681	.	.
chr10	76468680	76469179	chr10	76397747	76398246	Ybey|chr10:76397747-76398246	0.192204418566681	.	.
chr10	76531225	76531724	chr10	76397747	76398246	Lss|chr10:76397747-76398246	0.20186512932883	.	.
chr10	76531225	76531724	chr10	76397747	76398246	Lss|chr10:76397747-76398246	0.201865129328831	.	.
chr10	76961928	76962427	chr10	76939031	76939530	Pcbp3|chr10:76939031-76939530	0.140684942532086	.	.
chr10	77515609	77516108	chr10	77506968	77507467	Fam207a|chr10:77506968-77507467	0.235784212544845	.	.
chr10	77515609	77516108	chr10	77864325	77864824	Fam207a|chr10:77864325-77864824	0.275606318941396	.	.
chr10	77515609	77516108	chr10	77895443	77895942	Fam207a|chr10:77895443-77895942	0.248749743499132	.	.
chr10	77581441	77581940	chr10	77984634	77985133	Pttg1ip|chr10:77984634-77985133	0.232340214328386	.	.
chr10	77606279	77606778	chr10	77864325	77864824	Sumo3|chr10:77864325-77864824	0.157893037701504	.	.
chr10	77902814	77903313	chr10	77590819	77591318	Lrrc3|chr10:77590819-77591318	0.365679339248523	.	.
chr10	78169521	78170020	chr10	78234818	78235317	Gatd3a|chr10:78234818-78235317	0.294016522795056	.	.
chr10	78169521	78170020	chr10	78234818	78235317	Gatd3a|chr10:78234818-78235317	0.294016522795057	.	.
chr10	78184961	78185460	chr10	77864325	77864824	Pwp2|chr10:77864325-77864824	0.373307701622319	.	.
chr10	78184961	78185460	chr10	78159856	78160355	Pwp2|chr10:78159856-78160355	0.179139289258096	.	.
chr10	78184961	78185460	chr10	78234818	78235317	Pwp2|chr10:78234818-78235317	0.185148609162994	.	.
chr10	78244489	78244988	chr10	77895443	77895942	Trappc10|chr10:77895443-77895942	0.133815378455204	.	.
chr10	78244489	78244988	chr10	78234818	78235317	Trappc10|chr10:78234818-78235317	0.165541616032307	.	.
chr10	78352152	78352651	chr10	78686751	78687250	Agpat3|chr10:78686751-78687250	0.282648581608718	.	.
chr10	78352152	78352651	chr10	78686751	78687250	Gm40709|chr10:78686751-78687250	0.282648581608718	.	.
chr10	78412126	78412625	chr10	78686751	78687250	Rrp1|chr10:78686751-78687250	0.157268722203649	.	.
chr10	78412843	78413342	chr10	78399195	78399694	Rrp1|chr10:78399195-78399694	0.226037017063097	.	.
chr10	78412843	78413342	chr10	78457906	78458405	Rrp1|chr10:78457906-78458405	0.226516150337031	.	.
chr10	78412843	78413342	chr10	78686751	78687250	Rrp1|chr10:78686751-78687250	0.135018971080787	.	.
chr10	78425391	78425890	chr10	78388512	78389011	Cstb|chr10:78388512-78389011	0.15556672700376	.	.
chr10	78425914	78426413	chr10	78481893	78482392	Cstb|chr10:78481893-78482392	0.203442038412714	.	.
chr10	78425914	78426413	chr10	78481893	78482392	Cstb|chr10:78481893-78482392	0.203442038412715	.	.
chr10	78425914	78426413	chr10	78487672	78488171	Cstb|chr10:78487672-78488171	0.171895395177153	.	.
chr10	78425914	78426413	chr10	78686751	78687250	Cstb|chr10:78686751-78687250	0.20393244824357	.	.
chr10	78464708	78465207	chr10	78481893	78482392	Pdxk|chr10:78481893-78482392	0.24475152426331	.	.
chr10	78464708	78465207	chr10	78686751	78687250	Pdxk|chr10:78686751-78687250	0.206306370979964	.	.
chr10	78574182	78574681	chr10	78399195	78399694	Ilvbl|chr10:78399195-78399694	0.276293832646485	.	.
chr10	78574182	78574681	chr10	78481893	78482392	Ilvbl|chr10:78481893-78482392	0.245047399881878	.	.
chr10	78574182	78574681	chr10	78686751	78687250	Ilvbl|chr10:78686751-78687250	0.187391983202572	.	.
chr10	78574182	78574681	chr10	78812600	78813099	Ilvbl|chr10:78812600-78813099	0.277408163294753	.	.
chr10	78574691	78575190	chr10	78481893	78482392	Ilvbl|chr10:78481893-78482392	0.232169426561839	.	.
chr10	78746859	78747358	chr10	78396201	78396700	Gm30400|chr10:78396201-78396700	0.191297199366692	.	.
chr10	78752339	78752838	chr10	78686751	78687250	Ccdc105|chr10:78686751-78687250	0.176385680562577	.	.
chr10	78752863	78753362	chr10	78686751	78687250	Ccdc105|chr10:78686751-78687250	0.133224688051525	.	.
chr10	79533018	79533517	chr10	79638841	79639340	Plpp2|chr10:79638841-79639340	0.408573671798608	.	.
chr10	79613886	79614385	chr10	79595188	79595687	C2cd4c|chr10:79595188-79595687	0.144932577051244	.	.
chr10	79613886	79614385	chr10	79649318	79649817	C2cd4c|chr10:79649318-79649817	0.266273240269833	.	.
chr10	79613886	79614385	chr10	79654793	79655292	C2cd4c|chr10:79654793-79655292	0.214845657575653	.	.
chr10	79637007	79637506	chr10	79638841	79639340	Gm47163|chr10:79638841-79639340	0.306896194511258	.	.
chr10	79637007	79637506	chr10	79638841	79639340	Shc2|chr10:79638841-79639340	0.306896194511258	.	.
chr10	79637658	79638157	chr10	79597022	79597521	Gm47163|chr10:79597022-79597521	0.172206707177233	.	.
chr10	79637658	79638157	chr10	79597022	79597521	Shc2|chr10:79597022-79597521	0.172206707177233	.	.
chr10	79668658	79669157	chr10	79595188	79595687	Tpgs1|chr10:79595188-79595687	0.248671673878344	.	.
chr10	79668658	79669157	chr10	79597022	79597521	Tpgs1|chr10:79597022-79597521	0.243872650936623	.	.
chr10	79668658	79669157	chr10	79649318	79649817	Tpgs1|chr10:79649318-79649817	0.359016376885338	.	.
chr10	79668658	79669157	chr10	79654793	79655292	Tpgs1|chr10:79654793-79655292	0.442794403044678	.	.
chr10	79669185	79669684	chr10	79595188	79595687	Tpgs1|chr10:79595188-79595687	0.172733076474585	.	.
chr10	79669185	79669684	chr10	79597022	79597521	Tpgs1|chr10:79597022-79597521	0.21786377674514	.	.
chr10	79669185	79669684	chr10	79649318	79649817	Tpgs1|chr10:79649318-79649817	0.140790759251052	.	.
chr10	79669185	79669684	chr10	79654793	79655292	Tpgs1|chr10:79654793-79655292	0.153161254355611	.	.
chr10	79669743	79670242	chr10	79638841	79639340	Tpgs1|chr10:79638841-79639340	0.198164676625403	.	.
chr10	79681760	79682259	chr10	79638841	79639340	Cdc34|chr10:79638841-79639340	0.212939377982775	.	.
chr10	79704113	79704612	chr10	79595188	79595687	Bsg|chr10:79595188-79595687	0.184745069322912	.	.
chr10	79716415	79716914	chr10	79654793	79655292	Hcn2|chr10:79654793-79655292	0.173464419093178	.	.
chr10	79717010	79717509	chr10	79595188	79595687	Hcn2|chr10:79595188-79595687	0.330294076387012	.	.
chr10	79746371	79746870	chr10	79649318	79649817	Polrmt|chr10:79649318-79649817	0.502240873179864	.	.
chr10	79746371	79746870	chr10	79654793	79655292	Polrmt|chr10:79654793-79655292	0.285292623243952	.	.
chr10	80260827	80261326	chr10	80264751	80265250	Dazap1|chr10:80264751-80265250	0.211475778552533	.	.
chr10	80260827	80261326	chr10	80264751	80265250	Gamt|chr10:80264751-80265250	0.211475778552533	.	.
chr10	80260827	80261326	chr10	80322874	80323373	Dazap1|chr10:80322874-80323373	0.175550659171678	.	.
chr10	80260827	80261326	chr10	80322874	80323373	Gamt|chr10:80322874-80323373	0.175550659171678	.	.
chr10	80260827	80261326	chr10	80475205	80475704	Dazap1|chr10:80475205-80475704	0.170382869282491	.	.
chr10	80260827	80261326	chr10	80475205	80475704	Gamt|chr10:80475205-80475704	0.170382869282491	.	.
chr10	80292185	80292684	chr10	80357323	80357822	Rps15|chr10:80357323-80357822	0.267297371076912	.	.
chr10	80292185	80292684	chr10	80357849	80358348	Rps15|chr10:80357849-80358348	0.210009431359599	.	.
chr10	80329684	80330183	chr10	80300688	80301187	Pcsk4|chr10:80300688-80301187	0.132480128080265	.	.
chr10	80329684	80330183	chr10	80300688	80301187	Reep6|chr10:80300688-80301187	0.132480128080265	.	.
chr10	80329684	80330183	chr10	80676201	80676700	Pcsk4|chr10:80676201-80676700	0.147256117144022	.	.
chr10	80329684	80330183	chr10	80676201	80676700	Reep6|chr10:80676201-80676700	0.147256117144022	.	.
chr10	80371246	80371745	chr10	80322874	80323373	Gm15123|chr10:80322874-80323373	0.159022357991409	.	.
chr10	80371246	80371745	chr10	80322874	80323373	Gm15124|chr10:80322874-80323373	0.159022357991409	.	.
chr10	80387533	80388032	chr10	80298753	80299252	Mex3d|chr10:80298753-80299252	0.215396259084359	.	.
chr10	80387533	80388032	chr10	80475205	80475704	Mex3d|chr10:80475205-80475704	0.210714848750112	.	.
chr10	80387533	80388032	chr10	80676201	80676700	Mex3d|chr10:80676201-80676700	0.148160497747668	.	.
chr10	80398776	80399275	chr10	80322874	80323373	Mbd3|chr10:80322874-80323373	0.149899279450287	.	.
chr10	80399367	80399866	chr10	80475205	80475704	Mbd3|chr10:80475205-80475704	0.192992914337154	.	.
chr10	80399367	80399866	chr10	80676201	80676700	Mbd3|chr10:80676201-80676700	0.238245840529313	.	.
chr10	80406595	80407094	chr10	80446153	80446652	Uqcr11|chr10:80446153-80446652	0.155753827536623	.	.
chr10	80406595	80407094	chr10	80676201	80676700	Uqcr11|chr10:80676201-80676700	0.138814920677397	.	.
chr10	80433205	80433704	chr10	80298753	80299252	Tcf3|chr10:80298753-80299252	0.250533633613838	.	.
chr10	80433205	80433704	chr10	80300688	80301187	Tcf3|chr10:80300688-80301187	0.217179576943257	.	.
chr10	80433784	80434283	chr10	80300688	80301187	Tcf3|chr10:80300688-80301187	0.248259676158302	.	.
chr10	80561055	80561554	chr10	80357323	80357822	Rexo1|chr10:80357323-80357822	0.159827327969344	.	.
chr10	80561055	80561554	chr10	80676201	80676700	Rexo1|chr10:80676201-80676700	0.202019886711539	.	.
chr10	80561559	80562058	chr10	80298753	80299252	Rexo1|chr10:80298753-80299252	0.171279414351974	.	.
chr10	80561559	80562058	chr10	80475205	80475704	Rexo1|chr10:80475205-80475704	0.285046854167915	.	.
chr10	80561559	80562058	chr10	80566638	80567137	Rexo1|chr10:80566638-80567137	0.183863103448209	.	.
chr10	80561559	80562058	chr10	80676201	80676700	Rexo1|chr10:80676201-80676700	0.456404891997678	.	.
chr10	80577192	80577691	chr10	80676201	80676700	Klf16|chr10:80676201-80676700	0.335416778135817	.	.
chr10	80590198	80590697	chr10	80264751	80265250	Abhd17a|chr10:80264751-80265250	0.230856855531791	.	.
chr10	80590198	80590697	chr10	80264751	80265250	Gm29093|chr10:80264751-80265250	0.230856855531791	.	.
chr10	80590198	80590697	chr10	80322874	80323373	Abhd17a|chr10:80322874-80323373	0.215879409804161	.	.
chr10	80590198	80590697	chr10	80322874	80323373	Gm29093|chr10:80322874-80323373	0.215879409804161	.	.
chr10	80590198	80590697	chr10	80340023	80340522	Abhd17a|chr10:80340023-80340522	0.13977508203228	.	.
chr10	80590198	80590697	chr10	80340023	80340522	Gm29093|chr10:80340023-80340522	0.13977508203228	.	.
chr10	80602614	80603113	chr10	80264751	80265250	Adat3|chr10:80264751-80265250	0.152988201319181	.	.
chr10	80602614	80603113	chr10	80264751	80265250	Scamp4|chr10:80264751-80265250	0.152988201319181	.	.
chr10	80602614	80603113	chr10	80298753	80299252	Adat3|chr10:80298753-80299252	0.187678440158586	.	.
chr10	80602614	80603113	chr10	80298753	80299252	Scamp4|chr10:80298753-80299252	0.187678440158586	.	.
chr10	80602614	80603113	chr10	80322874	80323373	Adat3|chr10:80322874-80323373	0.185756038374595	.	.
chr10	80602614	80603113	chr10	80322874	80323373	Scamp4|chr10:80322874-80323373	0.185756038374595	.	.
chr10	80602614	80603113	chr10	80340023	80340522	Adat3|chr10:80340023-80340522	0.259352421513367	.	.
chr10	80602614	80603113	chr10	80340023	80340522	Scamp4|chr10:80340023-80340522	0.259352421513367	.	.
chr10	80602614	80603113	chr10	80446153	80446652	Adat3|chr10:80446153-80446652	0.188130320635918	.	.
chr10	80602614	80603113	chr10	80446153	80446652	Scamp4|chr10:80446153-80446652	0.188130320635918	.	.
chr10	80602614	80603113	chr10	80475205	80475704	Adat3|chr10:80475205-80475704	0.137325791600607	.	.
chr10	80602614	80603113	chr10	80475205	80475704	Scamp4|chr10:80475205-80475704	0.137325791600607	.	.
chr10	80621853	80622352	chr10	80676201	80676700	Csnk1g2|chr10:80676201-80676700	0.162536938907961	.	.
chr10	80622360	80622859	chr10	80298753	80299252	Csnk1g2|chr10:80298753-80299252	0.309788832881194	.	.
chr10	80622360	80622859	chr10	80676201	80676700	Csnk1g2|chr10:80676201-80676700	0.184081641657229	.	.
chr10	80656327	80656826	chr10	80298753	80299252	Btbd2|chr10:80298753-80299252	0.401373387549721	.	.
chr10	80656327	80656826	chr10	80322874	80323373	Btbd2|chr10:80322874-80323373	0.165629969960583	.	.
chr10	80656327	80656826	chr10	80357849	80358348	Btbd2|chr10:80357849-80358348	0.137088190913463	.	.
chr10	80656327	80656826	chr10	80446153	80446652	Btbd2|chr10:80446153-80446652	0.174781467421468	.	.
chr10	80656327	80656826	chr10	80566638	80567137	Btbd2|chr10:80566638-80567137	0.215431283486738	.	.
chr10	80702062	80702561	chr10	80676201	80676700	Izumo4|chr10:80676201-80676700	0.328246848758973	.	.
chr10	80702062	80702561	chr10	80676201	80676700	Mob3a|chr10:80676201-80676700	0.328246848758973	.	.
chr10	80702672	80703171	chr10	80323566	80324065	Izumo4|chr10:80323566-80324065	0.171287031532906	.	.
chr10	80702672	80703171	chr10	80323566	80324065	Mob3a|chr10:80323566-80324065	0.171287031532906	.	.
chr10	80742110	80742609	chr10	80676201	80676700	Ap3d1|chr10:80676201-80676700	0.161176887034136	.	.
chr10	81252204	81252703	chr10	81346675	81347174	Matk|chr10:81346675-81347174	0.138556635888327	.	.
chr10	81252204	81252703	chr10	81407442	81407941	Matk|chr10:81407442-81407941	0.206659214083408	.	.
chr10	81252204	81252703	chr10	81571498	81571997	Matk|chr10:81571498-81571997	0.154667988603432	.	.
chr10	81253019	81253518	chr10	81413787	81414286	Matk|chr10:81413787-81414286	0.199214157440181	.	.
chr10	81253019	81253518	chr10	81472805	81473304	Matk|chr10:81472805-81473304	0.284257756141276	.	.
chr10	81253019	81253518	chr10	81551522	81552021	Matk|chr10:81551522-81552021	0.320030082411115	.	.
chr10	81253019	81253518	chr10	81643405	81643904	Matk|chr10:81643405-81643904	0.194481504782776	.	.
chr10	81292618	81293117	chr10	81432821	81433320	Pip5k1c|chr10:81432821-81433320	0.203148364894314	.	.
chr10	81292618	81293117	chr10	81484387	81484886	Pip5k1c|chr10:81484387-81484886	0.164852292100797	.	.
chr10	81302735	81303234	chr10	81346675	81347174	Gm16315|chr10:81346675-81347174	0.162921447336668	.	.
chr10	81302735	81303234	chr10	81407442	81407941	Gm16315|chr10:81407442-81407941	0.157270490529416	.	.
chr10	81302735	81303234	chr10	81570705	81571204	Gm16315|chr10:81570705-81571204	0.179473405866069	.	.
chr10	81302735	81303234	chr10	81571498	81571997	Gm16315|chr10:81571498-81571997	0.160366298885813	.	.
chr10	81302735	81303234	chr10	81633421	81633920	Gm16315|chr10:81633421-81633920	0.227662062243553	.	.
chr10	81320497	81320996	chr10	81267945	81268444	Cactin|chr10:81267945-81268444	0.133682552892549	.	.
chr10	81320497	81320996	chr10	81430157	81430656	Cactin|chr10:81430157-81430656	0.170962889697277	.	.
chr10	81320497	81320996	chr10	81571498	81571997	Cactin|chr10:81571498-81571997	0.178504691872016	.	.
chr10	81350327	81350826	chr10	81432821	81433320	Hmg20b|chr10:81432821-81433320	0.15589076054871	.	.
chr10	81350327	81350826	chr10	81432821	81433320	Hmg20b|chr10:81432821-81433320	0.155890760548711	.	.
chr10	81350327	81350826	chr10	81472805	81473304	Hmg20b|chr10:81472805-81473304	0.189870310846677	.	.
chr10	81357211	81357710	chr10	81267945	81268444	Mfsd12|chr10:81267945-81268444	0.204721077395362	.	.
chr10	81357211	81357710	chr10	81285670	81286169	Mfsd12|chr10:81285670-81286169	0.138814837026241	.	.
chr10	81357211	81357710	chr10	81346675	81347174	Mfsd12|chr10:81346675-81347174	0.37477904259584	.	.
chr10	81357211	81357710	chr10	81407442	81407941	Mfsd12|chr10:81407442-81407941	0.190513371469226	.	.
chr10	81378395	81378894	chr10	81267945	81268444	Fzr1|chr10:81267945-81268444	0.279526265106506	.	.
chr10	81378395	81378894	chr10	81346675	81347174	Fzr1|chr10:81346675-81347174	0.133220190439626	.	.
chr10	81378395	81378894	chr10	81413787	81414286	Fzr1|chr10:81413787-81414286	0.147545258432016	.	.
chr10	81378395	81378894	chr10	81570705	81571204	Fzr1|chr10:81570705-81571204	0.178582420928855	.	.
chr10	81384063	81384562	chr10	81413787	81414286	Dohh|chr10:81413787-81414286	0.291312790356448	.	.
[truncated: 21,823 more rows]
