# Supplementary material for: Single-cell analysis of chromatin accessibility in the adult mouse brain
Source: Nature. 2023 Dec 13;624(7991):378–89. doi: 10.1038/s41586-023-06824-9 (PMC10719105; doi:10.1038/s41586-023-06824-9)
Supplement: Supplementary file 3 — Supplementary Tables 1–25 and their legends. [file 41586_2023_6824_MOESM3_ESM.zip › 2023-03-05453B-s3/SI Tables/SI Table 13 Summary of all the gene-cCRE correlations/sa2subclass.MPN-MPO-PVpo_Hmx2_Glut.pdc.bedpe]

chr1	3466260	3466759	chr1	3399705	3400204	Gm1992|chr1:3399705-3400204	0.143307598743059	.	.
chr1	3671529	3672028	chr1	3977602	3978101	Xkr4|chr1:3977602-3978101	0.21733741339565	.	.
chr1	4785497	4785996	chr1	5019201	5019700	Mrpl15|chr1:5019201-5019700	0.169972798097315	.	.
chr1	4857480	4857979	chr1	5019201	5019700	Tcea1|chr1:5019201-5019700	0.150996139814321	.	.
chr1	4858123	4858622	chr1	5198014	5198513	Tcea1|chr1:5198014-5198513	0.208508795769288	.	.
chr1	5588179	5588678	chr1	5623478	5623977	Oprk1|chr1:5623478-5623977	0.157253043630951	.	.
chr1	5916575	5917074	chr1	5915307	5915806	Npbwr1|chr1:5915307-5915806	0.442148930314726	.	.
chr1	5916575	5917074	chr1	5915307	5915806	Npbwr1|chr1:5915307-5915806	0.442148930314727	.	.
chr1	5916575	5917074	chr1	6134983	6135482	Npbwr1|chr1:6134983-6135482	0.157856249542068	.	.
chr1	5917179	5917678	chr1	5915307	5915806	Npbwr1|chr1:5915307-5915806	0.252005681999179	.	.
chr1	5917179	5917678	chr1	6134983	6135482	Npbwr1|chr1:6134983-6135482	0.389756231152622	.	.
chr1	6214386	6214885	chr1	5894403	5894902	4732440D04Rik|chr1:5894403-5894902	0.299562896684841	.	.
chr1	9299496	9299995	chr1	9653034	9653533	Sntg1|chr1:9653034-9653533	0.184452213311861	.	.
chr1	9545042	9545541	chr1	9848033	9848532	Rrs1|chr1:9848033-9848532	0.168289436350839	.	.
chr1	9600949	9601448	chr1	9757533	9758032	Vxn|chr1:9757533-9758032	0.225859029732342	.	.
chr1	9601474	9601973	chr1	9653034	9653533	Vxn|chr1:9653034-9653533	0.311375151090713	.	.
chr1	9601474	9601973	chr1	9757533	9758032	Vxn|chr1:9757533-9758032	0.156655132461763	.	.
chr1	9601474	9601973	chr1	9772700	9773199	Vxn|chr1:9772700-9773199	0.136751343563625	.	.
chr1	9700259	9700758	chr1	9573148	9573647	Mybl1|chr1:9573148-9573647	0.158826331343661	.	.
chr1	9748256	9748755	chr1	9653034	9653533	1700034P13Rik|chr1:9653034-9653533	0.445714018210744	.	.
chr1	9748256	9748755	chr1	9653034	9653533	Vcpip1|chr1:9653034-9653533	0.445714018210744	.	.
chr1	9748256	9748755	chr1	9772700	9773199	1700034P13Rik|chr1:9772700-9773199	0.241283400787839	.	.
chr1	9748256	9748755	chr1	9772700	9773199	Vcpip1|chr1:9772700-9773199	0.241283400787839	.	.
chr1	9908384	9908883	chr1	9653034	9653533	Mcmdc2|chr1:9653034-9653533	0.135527458865712	.	.
chr1	9943920	9944419	chr1	9653034	9653533	Snhg6|chr1:9653034-9653533	0.199013134320708	.	.
chr1	9943920	9944419	chr1	9757533	9758032	Snhg6|chr1:9757533-9758032	0.232594236947696	.	.
chr1	10008928	10009427	chr1	9757533	9758032	Ppp1r42|chr1:9757533-9758032	0.178751893950852	.	.
chr1	10037697	10038196	chr1	10039501	10040000	Cops5|chr1:10039501-10040000	0.274519639824516	.	.
chr1	10037697	10038196	chr1	10039501	10040000	Cspp1|chr1:10039501-10040000	0.274519639824516	.	.
chr1	10232855	10233354	chr1	10039501	10040000	Arfgef1|chr1:10039501-10040000	0.163790752767612	.	.
chr1	11413910	11414409	chr1	11671102	11671601	A830018L16Rik|chr1:11671102-11671601	0.237454562454011	.	.
chr1	12671765	12672264	chr1	12955928	12956427	Gm29663|chr1:12955928-12956427	0.43579094701266	.	.
chr1	13372876	13373375	chr1	13293196	13293695	Ncoa2|chr1:13293196-13293695	0.261273728497053	.	.
chr1	13374356	13374855	chr1	13293196	13293695	Ncoa2|chr1:13293196-13293695	0.142382971246387	.	.
chr1	13374356	13374855	chr1	13293196	13293695	Ncoa2|chr1:13293196-13293695	0.142382971246388	.	.
chr1	13589563	13590062	chr1	13999074	13999573	Tram1|chr1:13999074-13999573	0.139260822433711	.	.
chr1	13659706	13660205	chr1	13870553	13871052	Lactb2|chr1:13870553-13871052	0.219402719385794	.	.
chr1	13660314	13660813	chr1	13372290	13372789	Lactb2|chr1:13372290-13372789	0.222593771172559	.	.
chr1	16104453	16104952	chr1	15942994	15943493	Rpl7|chr1:15942994-15943493	0.209482813152855	.	.
chr1	16104453	16104952	chr1	16127735	16128234	Rpl7|chr1:16127735-16128234	0.220388778151219	.	.
chr1	16104453	16104952	chr1	16262148	16262647	Rpl7|chr1:16262148-16262647	0.24096692188666	.	.
chr1	16104999	16105498	chr1	15913038	15913537	Rdh10|chr1:15913038-15913537	0.216439470365206	.	.
chr1	16104999	16105498	chr1	15913038	15913537	Rpl7|chr1:15913038-15913537	0.216439470365206	.	.
chr1	16104999	16105498	chr1	15913543	15914042	Rdh10|chr1:15913543-15914042	0.243357902913534	.	.
chr1	16104999	16105498	chr1	15913543	15914042	Rpl7|chr1:15913543-15914042	0.243357902913534	.	.
chr1	16104999	16105498	chr1	16215669	16216168	Rdh10|chr1:16215669-16216168	0.222428947331817	.	.
chr1	16104999	16105498	chr1	16215669	16216168	Rpl7|chr1:16215669-16216168	0.222428947331817	.	.
chr1	16104999	16105498	chr1	16262148	16262647	Rdh10|chr1:16262148-16262647	0.25453815082697	.	.
chr1	16104999	16105498	chr1	16262148	16262647	Rpl7|chr1:16262148-16262647	0.25453815082697	.	.
chr1	16105563	16106062	chr1	16399221	16399720	Rdh10|chr1:16399221-16399720	0.168800294737299	.	.
chr1	16519035	16519534	chr1	16485746	16486245	Stau2|chr1:16485746-16486245	0.146271013207724	.	.
chr1	17097665	17098164	chr1	17123369	17123868	Jph1|chr1:17123369-17123868	0.393919401787967	.	.
chr1	20820187	20820686	chr1	20938964	20939463	Mcm3|chr1:20938964-20939463	0.183083044425657	.	.
chr1	20890857	20891356	chr1	20845574	20846073	6720483E21Rik|chr1:20845574-20846073	0.46003231860341	.	.
chr1	20890857	20891356	chr1	20845574	20846073	Paqr8|chr1:20845574-20846073	0.46003231860341	.	.
chr1	20890857	20891356	chr1	20938964	20939463	6720483E21Rik|chr1:20938964-20939463	0.398009313849446	.	.
chr1	20890857	20891356	chr1	20938964	20939463	Paqr8|chr1:20938964-20939463	0.398009313849446	.	.
chr1	20951400	20951899	chr1	20801628	20802127	Efhc1|chr1:20801628-20802127	0.310383630293446	.	.
chr1	21079134	21079633	chr1	20801628	20802127	Gm28287|chr1:20801628-20802127	0.280295543680655	.	.
chr1	21079134	21079633	chr1	20801628	20802127	Tram2|chr1:20801628-20802127	0.280295543680655	.	.
chr1	21079134	21079633	chr1	21305379	21305878	Gm28287|chr1:21305379-21305878	0.324892039962619	.	.
chr1	21079134	21079633	chr1	21305379	21305878	Tram2|chr1:21305379-21305878	0.324892039962619	.	.
chr1	21218543	21219042	chr1	21344262	21344761	Tmem14a|chr1:21344262-21344761	0.229313422504167	.	.
chr1	22805771	22806270	chr1	23061951	23062450	Rims1|chr1:23061951-23062450	0.177250654175816	.	.
chr1	22805771	22806270	chr1	23086939	23087438	Rims1|chr1:23086939-23087438	0.229725329053102	.	.
chr1	22805771	22806270	chr1	23202343	23202842	Rims1|chr1:23202343-23202842	0.166386153795209	.	.
chr1	23762292	23762791	chr1	23762798	23763297	B3gat2|chr1:23762798-23763297	0.197490536662858	.	.
chr1	23762292	23762791	chr1	24249074	24249573	B3gat2|chr1:24249074-24249573	0.262821577338351	.	.
chr1	23922128	23922627	chr1	23762798	23763297	Smap1|chr1:23762798-23763297	0.18408519895869	.	.
chr1	23922128	23922627	chr1	23834800	23835299	Smap1|chr1:23834800-23835299	0.291508572767454	.	.
chr1	23922128	23922627	chr1	24249074	24249573	Smap1|chr1:24249074-24249573	0.139183582480185	.	.
chr1	24005456	24005955	chr1	23762798	23763297	Sdhaf4|chr1:23762798-23763297	0.349108428154834	.	.
chr1	24005456	24005955	chr1	24349664	24350163	Sdhaf4|chr1:24349664-24350163	0.177291758835837	.	.
chr1	24099649	24100148	chr1	23750818	23751317	Fam135a|chr1:23750818-23751317	0.171543223248785	.	.
chr1	24099649	24100148	chr1	23834800	23835299	Fam135a|chr1:23834800-23835299	0.237754379397224	.	.
chr1	24099649	24100148	chr1	24432723	24433222	Fam135a|chr1:24432723-24433222	0.309866769269006	.	.
chr1	24100186	24100685	chr1	23750818	23751317	Fam135a|chr1:23750818-23751317	0.27871002014015	.	.
chr1	24100186	24100685	chr1	24302637	24303136	Fam135a|chr1:24302637-24303136	0.190096707908755	.	.
chr1	24100186	24100685	chr1	24432723	24433222	Fam135a|chr1:24432723-24433222	0.359579444860065	.	.
chr1	24586286	24586785	chr1	24336005	24336504	Col19a1|chr1:24336005-24336504	0.277181334733993	.	.
chr1	24586286	24586785	chr1	24336770	24337269	Col19a1|chr1:24336770-24337269	0.270308716997592	.	.
chr1	24586286	24586785	chr1	24378414	24378913	Col19a1|chr1:24378414-24378913	0.265334971770976	.	.
chr1	24586286	24586785	chr1	24611656	24612155	Col19a1|chr1:24611656-24612155	0.181706321104341	.	.
chr1	24586286	24586785	chr1	24614093	24614592	Col19a1|chr1:24614093-24614592	0.152511599297225	.	.
chr1	24586286	24586785	chr1	24614797	24615296	Col19a1|chr1:24614797-24615296	0.13801587591208	.	.
chr1	24587149	24587648	chr1	24302637	24303136	Col19a1|chr1:24302637-24303136	0.191098678123455	.	.
chr1	24587149	24587648	chr1	24452128	24452627	Col19a1|chr1:24452128-24452627	0.150811422030767	.	.
chr1	24678265	24678764	chr1	24611656	24612155	Lmbrd1|chr1:24611656-24612155	0.292623218313553	.	.
chr1	24678265	24678764	chr1	24613347	24613846	Lmbrd1|chr1:24613347-24613846	0.325113002071921	.	.
chr1	24678265	24678764	chr1	24614093	24614592	Lmbrd1|chr1:24614093-24614592	0.193843485805419	.	.
chr1	24678265	24678764	chr1	24614797	24615296	Lmbrd1|chr1:24614797-24615296	0.287523022567548	.	.
chr1	24678265	24678764	chr1	24615721	24616220	Lmbrd1|chr1:24615721-24616220	0.268499491204242	.	.
chr1	30872795	30873294	chr1	30503190	30503689	Phf3|chr1:30503190-30503689	0.217158388547132	.	.
chr1	30872795	30873294	chr1	31141929	31142428	Phf3|chr1:31141929-31142428	0.264540913078695	.	.
chr1	30873430	30873929	chr1	30656202	30656701	Phf3|chr1:30656202-30656701	0.381215720650542	.	.
chr1	30873430	30873929	chr1	30716282	30716781	Phf3|chr1:30716282-30716781	0.203884833837007	.	.
chr1	30873430	30873929	chr1	30776088	30776587	Phf3|chr1:30776088-30776587	0.440285942223374	.	.
chr1	30873430	30873929	chr1	31153918	31154417	Phf3|chr1:31153918-31154417	0.204443779755202	.	.
chr1	30873430	30873929	chr1	31205526	31206025	Phf3|chr1:31205526-31206025	0.177481697781282	.	.
chr1	30873942	30874441	chr1	30656202	30656701	Phf3|chr1:30656202-30656701	0.277079475638932	.	.
chr1	30873942	30874441	chr1	30776088	30776587	Phf3|chr1:30776088-30776587	0.420340232578461	.	.
chr1	30873942	30874441	chr1	31153918	31154417	Phf3|chr1:31153918-31154417	0.291040967697043	.	.
chr1	30873942	30874441	chr1	31205526	31206025	Phf3|chr1:31205526-31206025	0.15104031426666	.	.
chr1	30949582	30950081	chr1	30716282	30716781	Ptp4a1|chr1:30716282-30716781	0.151458240276782	.	.
chr1	33670156	33670655	chr1	33531569	33532068	Prim2|chr1:33531569-33532068	0.286340472881946	.	.
chr1	33719875	33720374	chr1	33479787	33480286	Rab23|chr1:33479787-33480286	0.138694011899986	.	.
chr1	34439491	34439990	chr1	34596806	34597305	Ccdc115|chr1:34596806-34597305	0.362654254736955	.	.
chr1	34439491	34439990	chr1	34596806	34597305	Imp4|chr1:34596806-34597305	0.362654254736955	.	.
chr1	34801460	34801959	chr1	34891506	34892005	Arhgef4|chr1:34891506-34892005	0.140825123606697	.	.
chr1	34842804	34843303	chr1	34596806	34597305	Fam168b|chr1:34596806-34597305	0.149284019560877	.	.
chr1	34842804	34843303	chr1	34891506	34892005	Fam168b|chr1:34891506-34892005	0.139541600186421	.	.
chr1	34849768	34850267	chr1	34891506	34892005	Plekhb2|chr1:34891506-34892005	0.166943423558139	.	.
chr1	36068061	36068560	chr1	36064836	36065335	Hs6st1|chr1:36064836-36065335	0.341972595921368	.	.
chr1	36307414	36307913	chr1	36252765	36253264	Arid5a|chr1:36252765-36253264	0.192963780129956	.	.
chr1	36368963	36369462	chr1	36173682	36174181	Kansl3|chr1:36173682-36174181	0.240350251280835	.	.
chr1	36445084	36445583	chr1	36173682	36174181	Lman2l|chr1:36173682-36174181	0.173358404486269	.	.
chr1	36445084	36445583	chr1	36737259	36737758	Lman2l|chr1:36737259-36737758	0.284193924831939	.	.
chr1	36471319	36471818	chr1	36737259	36737758	Cnnm4|chr1:36737259-36737758	0.169791857438278	.	.
chr1	36511549	36512048	chr1	36252765	36253264	Cnnm3|chr1:36252765-36253264	0.388596743975807	.	.
chr1	36512158	36512657	chr1	36401491	36401990	Cnnm3|chr1:36401491-36401990	0.172995454612509	.	.
chr1	37540864	37541363	chr1	37698123	37698622	Mgat4a|chr1:37698123-37698622	0.151054622735394	.	.
chr1	37719678	37720177	chr1	37742623	37743122	2010300C02Rik|chr1:37742623-37743122	0.388526866564473	.	.
chr1	37719678	37720177	chr1	37742623	37743122	2010300C02Rik|chr1:37742623-37743122	0.388526866564474	.	.
chr1	37871955	37872454	chr1	37742623	37743122	Lipt1|chr1:37742623-37743122	0.223629709986026	.	.
chr1	37871955	37872454	chr1	37959295	37959794	Lipt1|chr1:37959295-37959794	0.228696043229524	.	.
chr1	37997082	37997581	chr1	37742623	37743122	Eif5b|chr1:37742623-37743122	0.262090254606835	.	.
chr1	37997082	37997581	chr1	37742623	37743122	Txndc9|chr1:37742623-37743122	0.262090254606835	.	.
chr1	37997082	37997581	chr1	37959295	37959794	Eif5b|chr1:37959295-37959794	0.238474844599847	.	.
chr1	37997082	37997581	chr1	37959295	37959794	Txndc9|chr1:37959295-37959794	0.238474844599847	.	.
chr1	38129526	38130025	chr1	37872597	37873096	Rev1|chr1:37872597-37873096	0.187470867522255	.	.
chr1	39193901	39194400	chr1	39063984	39064483	Npas2|chr1:39063984-39064483	0.168340616057765	.	.
chr1	39193901	39194400	chr1	39113039	39113538	Npas2|chr1:39113039-39113538	0.167448335182475	.	.
chr1	39193901	39194400	chr1	39455173	39455672	Npas2|chr1:39455173-39455672	0.381465759279093	.	.
chr1	39367561	39368060	chr1	39113039	39113538	Rpl31|chr1:39113039-39113538	0.249106233000634	.	.
chr1	39367561	39368060	chr1	39455173	39455672	Rpl31|chr1:39455173-39455672	0.196719503144573	.	.
chr1	39477894	39478393	chr1	39103968	39104467	Tbc1d8|chr1:39103968-39104467	0.13840056219161	.	.
chr1	39477894	39478393	chr1	39113039	39113538	Tbc1d8|chr1:39113039-39113538	0.22160980695423	.	.
chr1	39477894	39478393	chr1	39455173	39455672	Tbc1d8|chr1:39455173-39455672	0.187351884955751	.	.
chr1	39478529	39479028	chr1	39001085	39001584	Tbc1d8|chr1:39001085-39001584	0.28599636358154	.	.
chr1	39478529	39479028	chr1	39010677	39011176	Tbc1d8|chr1:39010677-39011176	0.164634411967623	.	.
chr1	39478529	39479028	chr1	39086333	39086832	Tbc1d8|chr1:39086333-39086832	0.143490238755707	.	.
chr1	40085635	40086134	chr1	40000871	40001370	Gm16894|chr1:40000871-40001370	0.251631489831185	.	.
chr1	42850995	42851494	chr1	43065778	43066277	Mrps9|chr1:43065778-43066277	0.360709770934004	.	.
chr1	42952608	42953107	chr1	42508480	42508979	Gpr45|chr1:42508480-42508979	0.342746559249506	.	.
chr1	42952608	42953107	chr1	42539033	42539532	Gpr45|chr1:42539033-42539532	0.201081633732373	.	.
chr1	42952608	42953107	chr1	43065778	43066277	Gpr45|chr1:43065778-43066277	0.183306150399756	.	.
chr1	42953132	42953631	chr1	42508480	42508979	Gpr45|chr1:42508480-42508979	0.13990618846484	.	.
chr1	42953132	42953631	chr1	42923764	42924263	Gpr45|chr1:42923764-42924263	0.197394139792984	.	.
chr1	42953132	42953631	chr1	43139589	43140088	Gpr45|chr1:43139589-43140088	0.231681341461927	.	.
chr1	42953132	42953631	chr1	43180456	43180955	Gpr45|chr1:43180456-43180955	0.250463138740566	.	.
chr1	43092237	43092736	chr1	42877210	42877709	8430432A02Rik|chr1:42877210-42877709	0.137146912265402	.	.
chr1	43092237	43092736	chr1	42914971	42915470	8430432A02Rik|chr1:42914971-42915470	0.243796435808309	.	.
chr1	43092237	43092736	chr1	43065778	43066277	8430432A02Rik|chr1:43065778-43066277	0.157814399326826	.	.
chr1	43098457	43098956	chr1	43445482	43445981	AI597479|chr1:43445482-43445981	0.232053561312083	.	.
chr1	43098457	43098956	chr1	43445482	43445981	Tgfbrap1|chr1:43445482-43445981	0.232053561312083	.	.
chr1	43827102	43827601	chr1	43898955	43899454	Uxs1|chr1:43898955-43899454	0.194483411125791	.	.
chr1	44147693	44148192	chr1	44228990	44229489	Ercc5|chr1:44228990-44229489	0.219098594219285	.	.
chr1	45795197	45795696	chr1	46022239	46022738	Wdr75|chr1:46022239-46022738	0.214827951520475	.	.
chr1	46066566	46067065	chr1	46022239	46022738	Dnah7b|chr1:46022239-46022738	0.334596628831107	.	.
chr1	46425176	46425675	chr1	46022239	46022738	Dnah7c|chr1:46022239-46022738	0.352856228686311	.	.
chr1	51333906	51334405	chr1	51448758	51449257	9330175M20Rik|chr1:51448758-51449257	0.185745352393837	.	.
chr1	51333906	51334405	chr1	51448758	51449257	9330175M20Rik|chr1:51448758-51449257	0.185745352393838	.	.
chr1	51333906	51334405	chr1	51678593	51679092	9330175M20Rik|chr1:51678593-51679092	0.166774288953512	.	.
chr1	51596911	51597410	chr1	51687799	51688298	Gm17767|chr1:51687799-51688298	0.142801705288384	.	.
chr1	52113595	52114094	chr1	51836797	51837296	Gm31812|chr1:51836797-51837296	0.138187168739295	.	.
chr1	52113595	52114094	chr1	52442885	52443384	Gm31812|chr1:52442885-52443384	0.258639627545287	.	.
chr1	52119152	52119651	chr1	51808204	51808703	Stat1|chr1:51808204-51808703	0.168737457769802	.	.
chr1	52119152	52119651	chr1	51836797	51837296	Stat1|chr1:51836797-51837296	0.230464478594697	.	.
chr1	52119152	52119651	chr1	52455994	52456493	Stat1|chr1:52455994-52456493	0.285397533908408	.	.
chr1	52500159	52500658	chr1	52455994	52456493	Nab1|chr1:52455994-52456493	0.289259753768055	.	.
chr1	52500159	52500658	chr1	52532613	52533112	Nab1|chr1:52532613-52533112	0.399517121466927	.	.
chr1	52500159	52500658	chr1	52790857	52791356	Nab1|chr1:52790857-52791356	0.183981331547583	.	.
chr1	52500159	52500658	chr1	52955615	52956114	Nab1|chr1:52955615-52956114	0.236755761499402	.	.
chr1	52630383	52630882	chr1	52305534	52306033	Nemp2|chr1:52305534-52306033	0.158107532654911	.	.
chr1	53296806	53297305	chr1	53609830	53610329	Ormdl1|chr1:53609830-53610329	0.304808577177554	.	.
chr1	53296806	53297305	chr1	53609830	53610329	Pms1|chr1:53609830-53610329	0.304808577177554	.	.
chr1	53296806	53297305	chr1	53647863	53648362	Ormdl1|chr1:53647863-53648362	0.352785134756915	.	.
chr1	53296806	53297305	chr1	53647863	53648362	Pms1|chr1:53647863-53648362	0.352785134756915	.	.
chr1	53313399	53313898	chr1	53609830	53610329	Osgepl1|chr1:53609830-53610329	0.189812637475904	.	.
chr1	53313399	53313898	chr1	53647863	53648362	Osgepl1|chr1:53647863-53648362	0.353195180255411	.	.
chr1	53706596	53707095	chr1	53940077	53940576	Dnah7a|chr1:53940077-53940576	0.213217503126895	.	.
chr1	54194329	54194828	chr1	54079188	54079687	Hecw2|chr1:54079188-54079687	0.145620890519289	.	.
chr1	54194329	54194828	chr1	54187502	54188001	Hecw2|chr1:54187502-54188001	0.170244133897718	.	.
chr1	54438767	54439266	chr1	54707058	54707557	Gtf3c3|chr1:54707058-54707557	0.156785050119515	.	.
chr1	55087908	55088407	chr1	54898507	54899006	Hspd1|chr1:54898507-54899006	0.208981930259113	.	.
chr1	55087908	55088407	chr1	54898507	54899006	Hspe1|chr1:54898507-54899006	0.208981930259113	.	.
chr1	55130908	55131407	chr1	54867429	54867928	Mob4|chr1:54867429-54867928	0.213276447201361	.	.
chr1	55236881	55237380	chr1	54898507	54899006	Mars2|chr1:54898507-54899006	0.143608955654274	.	.
chr1	55405572	55406071	chr1	55192060	55192559	Plcl1|chr1:55192060-55192559	0.324235540785768	.	.
chr1	57406257	57406756	chr1	57449238	57449737	Maip1|chr1:57449238-57449737	0.228949090614241	.	.
chr1	57406257	57406756	chr1	57449238	57449737	Tyw5|chr1:57449238-57449737	0.228949090614241	.	.
chr1	57406257	57406756	chr1	57497238	57497737	Maip1|chr1:57497238-57497737	0.153187944426479	.	.
chr1	57406257	57406756	chr1	57497238	57497737	Tyw5|chr1:57497238-57497737	0.153187944426479	.	.
chr1	57406257	57406756	chr1	57600409	57600908	Maip1|chr1:57600409-57600908	0.13599419168133	.	.
chr1	57406257	57406756	chr1	57600409	57600908	Tyw5|chr1:57600409-57600908	0.13599419168133	.	.
chr1	57773916	57774415	chr1	57537218	57537717	Spats2l|chr1:57537218-57537717	0.213407326266028	.	.
chr1	57773916	57774415	chr1	57775384	57775883	Spats2l|chr1:57775384-57775883	0.310910960726786	.	.
chr1	57773916	57774415	chr1	58144639	58145138	Spats2l|chr1:58144639-58145138	0.371246382529628	.	.
chr1	57774846	57775345	chr1	57537218	57537717	Spats2l|chr1:57537218-57537717	0.187803961658128	.	.
chr1	57774846	57775345	chr1	57775384	57775883	Spats2l|chr1:57775384-57775883	0.296809576290382	.	.
chr1	58112727	58113226	chr1	57861904	57862403	Aox3|chr1:57861904-57862403	0.178775765513957	.	.
chr1	58112727	58113226	chr1	58027690	58028189	Aox3|chr1:58027690-58028189	0.171909515448391	.	.
chr1	58112727	58113226	chr1	58070079	58070578	Aox3|chr1:58070079-58070578	0.196624915535305	.	.
chr1	58112727	58113226	chr1	58422814	58423313	Aox3|chr1:58422814-58423313	0.235171639932619	.	.
chr1	58392818	58393317	chr1	58296260	58296759	Bzw1|chr1:58296260-58296759	0.165247253520792	.	.
chr1	58423825	58424324	chr1	58144639	58145138	Clk1|chr1:58144639-58145138	0.305968385392328	.	.
chr1	58445384	58445883	chr1	58070079	58070578	Nif3l1|chr1:58070079-58070578	0.196548918118516	.	.
chr1	58445384	58445883	chr1	58070079	58070578	Ppil3|chr1:58070079-58070578	0.196548918118516	.	.
chr1	58445384	58445883	chr1	58271090	58271589	Nif3l1|chr1:58271090-58271589	0.163832181544983	.	.
chr1	58445384	58445883	chr1	58271090	58271589	Ppil3|chr1:58271090-58271589	0.163832181544983	.	.
chr1	58586552	58587051	chr1	58422814	58423313	Fam126b|chr1:58422814-58423313	0.244076674723266	.	.
chr1	58586552	58587051	chr1	58422814	58423313	Ndufb3|chr1:58422814-58423313	0.244076674723266	.	.
chr1	59481835	59482334	chr1	59316631	59317130	Fzd7|chr1:59316631-59317130	0.154730275912476	.	.
chr1	59669977	59670476	chr1	59312429	59312928	Sumo1|chr1:59312429-59312928	0.164126782716553	.	.
chr1	59669977	59670476	chr1	59316631	59317130	Sumo1|chr1:59316631-59317130	0.306863868486609	.	.
chr1	59763159	59763658	chr1	59574808	59575307	Bmpr2|chr1:59574808-59575307	0.183849182828929	.	.
chr1	60343314	60343813	chr1	60594162	60594661	Cyp20a1|chr1:60594162-60594661	0.337145825330551	.	.
chr1	60566593	60567092	chr1	60625969	60626468	Raph1|chr1:60625969-60626468	0.156839111060163	.	.
chr1	60566593	60567092	chr1	60774935	60775434	Raph1|chr1:60774935-60775434	0.238674242884784	.	.
chr1	61638558	61639057	chr1	61316098	61316597	Pard3b|chr1:61316098-61316597	0.206629497189012	.	.
chr1	61638558	61639057	chr1	61574177	61574676	Pard3b|chr1:61574177-61574676	0.246510812376419	.	.
chr1	61638558	61639057	chr1	61630899	61631398	Pard3b|chr1:61630899-61631398	0.483654252882145	.	.
chr1	61638558	61639057	chr1	61785734	61786233	Pard3b|chr1:61785734-61786233	0.159445898255566	.	.
chr1	62703034	62703533	chr1	62706634	62707133	Nrp2|chr1:62706634-62707133	0.28069174093768	.	.
chr1	62703034	62703533	chr1	62749641	62750140	Nrp2|chr1:62749641-62750140	0.224434746376953	.	.
chr1	63176509	63177008	chr1	63153005	63153504	Eef1b2|chr1:63153005-63153504	0.274304591975929	.	.
chr1	63176509	63177008	chr1	63153005	63153504	Ndufs1|chr1:63153005-63153504	0.274304591975929	.	.
chr1	63213443	63213942	chr1	63153005	63153504	Gpr1|chr1:63153005-63153504	0.149124455234924	.	.
chr1	63213443	63213942	chr1	63180992	63181491	Gpr1|chr1:63180992-63181491	0.153109891624088	.	.
chr1	63213443	63213942	chr1	63203844	63204343	Gpr1|chr1:63203844-63204343	0.140852784739228	.	.
chr1	63213443	63213942	chr1	63256075	63256574	Gpr1|chr1:63256075-63256574	0.381773127358098	.	.
chr1	63213443	63213942	chr1	63473571	63474070	Gpr1|chr1:63473571-63474070	0.261629235849671	.	.
chr1	63213981	63214480	chr1	63153005	63153504	Gpr1|chr1:63153005-63153504	0.153736691743562	.	.
chr1	63213981	63214480	chr1	63180992	63181491	Gpr1|chr1:63180992-63181491	0.220297946109716	.	.
chr1	63213981	63214480	chr1	63256075	63256574	Gpr1|chr1:63256075-63256574	0.193220727149213	.	.
chr1	63213981	63214480	chr1	63473571	63474070	Gpr1|chr1:63473571-63474070	0.286929592832458	.	.
chr1	63272985	63273484	chr1	63153005	63153504	Gm11608|chr1:63153005-63153504	0.189023690508422	.	.
chr1	63272985	63273484	chr1	63153005	63153504	Zdbf2|chr1:63153005-63153504	0.189023690508422	.	.
chr1	63272985	63273484	chr1	63180992	63181491	Gm11608|chr1:63180992-63181491	0.339899365924063	.	.
chr1	63272985	63273484	chr1	63180992	63181491	Zdbf2|chr1:63180992-63181491	0.339899365924063	.	.
chr1	63272985	63273484	chr1	63367905	63368404	Gm11608|chr1:63367905-63368404	0.147267962999234	.	.
chr1	63272985	63273484	chr1	63367905	63368404	Zdbf2|chr1:63367905-63368404	0.147267962999234	.	.
chr1	63272985	63273484	chr1	63618050	63618549	Gm11608|chr1:63618050-63618549	0.180280478590408	.	.
chr1	63272985	63273484	chr1	63618050	63618549	Zdbf2|chr1:63618050-63618549	0.180280478590408	.	.
chr1	63445105	63445604	chr1	63602871	63603370	Adam23|chr1:63602871-63603370	0.174651974808075	.	.
chr1	63445671	63446170	chr1	63100138	63100637	Adam23|chr1:63100138-63100637	0.14161567609368	.	.
chr1	63769073	63769572	chr1	63548883	63549382	4933402D24Rik|chr1:63548883-63549382	0.307957487201053	.	.
chr1	63769073	63769572	chr1	63602871	63603370	4933402D24Rik|chr1:63602871-63603370	0.220376004506047	.	.
chr1	63769073	63769572	chr1	63763110	63763609	4933402D24Rik|chr1:63763110-63763609	0.13780971642811	.	.
chr1	63769073	63769572	chr1	63851513	63852012	4933402D24Rik|chr1:63851513-63852012	0.194920864173996	.	.
chr1	64121506	64122005	chr1	64121000	64121499	Klf7|chr1:64121000-64121499	0.207485813429958	.	.
chr1	64121506	64122005	chr1	64254573	64255072	Klf7|chr1:64254573-64255072	0.21809728095116	.	.
chr1	64121506	64122005	chr1	64361902	64362401	Klf7|chr1:64361902-64362401	0.383472635550573	.	.
chr1	64616950	64617449	chr1	64919149	64919648	Gm28982|chr1:64919149-64919648	0.261821166449396	.	.
chr1	64616950	64617449	chr1	64919149	64919648	Mettl21a|chr1:64919149-64919648	0.261821166449396	.	.
chr1	64690474	64690973	chr1	64918638	64919137	2810408I11Rik|chr1:64918638-64919137	0.152587616891701	.	.
chr1	64690474	64690973	chr1	64918638	64919137	Ccnyl1|chr1:64918638-64919137	0.152587616891701	.	.
chr1	65186396	65186895	chr1	64982322	64982821	Idh1|chr1:64982322-64982821	0.394245998321382	.	.
chr1	65186396	65186895	chr1	64982322	64982821	Pikfyve|chr1:64982322-64982821	0.394245998321382	.	.
chr1	66816734	66817233	chr1	66896202	66896701	Kansl1l|chr1:66896202-66896701	0.166078091664548	.	.
chr1	66816734	66817233	chr1	66987517	66988016	Kansl1l|chr1:66987517-66988016	0.202545978104275	.	.
chr1	66816734	66817233	chr1	66988184	66988683	Kansl1l|chr1:66988184-66988683	0.180449504937722	.	.
chr1	66816734	66817233	chr1	67014194	67014693	Kansl1l|chr1:67014194-67014693	0.214947266441354	.	.
chr1	66816734	66817233	chr1	67178531	67179030	Kansl1l|chr1:67178531-67179030	0.238868890574467	.	.
chr1	66817441	66817940	chr1	67178531	67179030	Kansl1l|chr1:67178531-67179030	0.215185952444326	.	.
chr1	67038596	67039095	chr1	67014194	67014693	Lancl1|chr1:67014194-67014693	0.153493007815691	.	.
chr1	67038596	67039095	chr1	67061456	67061955	Lancl1|chr1:67061456-67061955	0.180758134343174	.	.
chr1	69106800	69107299	chr1	68955412	68955911	Gm16076|chr1:68955412-68955911	0.228423310588957	.	.
chr1	69106800	69107299	chr1	69367548	69368047	Gm16076|chr1:69367548-69368047	0.358097484132431	.	.
chr1	69687151	69687650	chr1	69790210	69790709	Ikzf2|chr1:69790210-69790709	0.18615257613542	.	.
chr1	69687151	69687650	chr1	69790807	69791306	Ikzf2|chr1:69790807-69791306	0.354109063961724	.	.
chr1	69826647	69827146	chr1	69609390	69609889	Spag16|chr1:69609390-69609889	0.415348807811925	.	.
chr1	70724978	70725477	chr1	70281072	70281571	Vwc2l|chr1:70281072-70281571	0.188834784845409	.	.
chr1	70724978	70725477	chr1	70915873	70916372	Vwc2l|chr1:70915873-70916372	0.140066812250148	.	.
chr1	71102861	71103360	chr1	70923113	70923612	Bard1|chr1:70923113-70923612	0.496750185451457	.	.
chr1	71556874	71557373	chr1	71896458	71896957	Atic|chr1:71896458-71896957	0.136831387239085	.	.
chr1	71652488	71652987	chr1	71289474	71289973	Apol7d|chr1:71289474-71289973	0.150503344052109	.	.
chr1	71652488	71652987	chr1	71289474	71289973	Fn1|chr1:71289474-71289973	0.150503344052109	.	.
chr1	72211757	72212256	chr1	72183513	72184012	Mreg|chr1:72183513-72184012	0.235700674069688	.	.
chr1	72211757	72212256	chr1	72236179	72236678	Mreg|chr1:72236179-72236678	0.316230104691932	.	.
chr1	72212372	72212871	chr1	72188304	72188803	Mreg|chr1:72188304-72188803	0.162794314985916	.	.
chr1	72212372	72212871	chr1	72225715	72226214	Mreg|chr1:72225715-72226214	0.160238685771671	.	.
chr1	72212372	72212871	chr1	72243720	72244219	Mreg|chr1:72243720-72244219	0.154932578124074	.	.
chr1	72284104	72284603	chr1	72254545	72255044	Pecr|chr1:72254545-72255044	0.15693925536454	.	.
chr1	72284104	72284603	chr1	72254545	72255044	Tmem169|chr1:72254545-72255044	0.15693925536454	.	.
chr1	72307199	72307698	chr1	72593369	72593868	Xrcc5|chr1:72593369-72593868	0.183672270650349	.	.
chr1	72536444	72536943	chr1	72254545	72255044	March4|chr1:72254545-72255044	0.159068489256683	.	.
chr1	72536444	72536943	chr1	72870991	72871490	March4|chr1:72870991-72871490	0.14482882842817	.	.
chr1	72582908	72583407	chr1	72593369	72593868	Smarcal1|chr1:72593369-72593868	0.216349268997923	.	.
chr1	72640885	72641384	chr1	72593369	72593868	Gm39662|chr1:72593369-72593868	0.285807535263089	.	.
chr1	72640885	72641384	chr1	72872440	72872939	Gm39662|chr1:72872440-72872939	0.3547936537945	.	.
chr1	72873729	72874228	chr1	73169360	73169859	Igfbp5|chr1:73169360-73169859	0.233647015928697	.	.
chr1	72873729	72874228	chr1	73219040	73219539	Igfbp5|chr1:73219040-73219539	0.176981065596493	.	.
chr1	74236196	74236695	chr1	73794114	73794613	Arpc2|chr1:73794114-73794613	0.35862427696709	.	.
chr1	74236196	74236695	chr1	74098488	74098987	Arpc2|chr1:74098488-74098987	0.410185075535094	.	.
chr1	74236196	74236695	chr1	74332262	74332761	Arpc2|chr1:74332262-74332761	0.332449290394048	.	.
chr1	74284588	74285087	chr1	74027466	74027965	Aamp|chr1:74027466-74027965	0.323424382432091	.	.
chr1	74284588	74285087	chr1	74027466	74027965	Pnkd|chr1:74027466-74027965	0.323424382432091	.	.
chr1	74284588	74285087	chr1	74386756	74387255	Aamp|chr1:74386756-74387255	0.215489622233166	.	.
chr1	74284588	74285087	chr1	74386756	74387255	Pnkd|chr1:74386756-74387255	0.215489622233166	.	.
chr1	74284588	74285087	chr1	74397348	74397847	Aamp|chr1:74397348-74397847	0.187335318160937	.	.
chr1	74284588	74285087	chr1	74397348	74397847	Pnkd|chr1:74397348-74397847	0.187335318160937	.	.
chr1	74284588	74285087	chr1	74485599	74486098	Aamp|chr1:74485599-74486098	0.28757526844761	.	.
chr1	74284588	74285087	chr1	74485599	74486098	Pnkd|chr1:74485599-74486098	0.28757526844761	.	.
chr1	74505730	74506229	chr1	74332262	74332761	Cnot9|chr1:74332262-74332761	0.143452337290374	.	.
chr1	74542596	74543095	chr1	74332262	74332761	Plcd4|chr1:74332262-74332761	0.246570754669129	.	.
chr1	74542596	74543095	chr1	74872216	74872715	Plcd4|chr1:74872216-74872715	0.208926168621386	.	.
chr1	74544062	74544561	chr1	74313260	74313759	Usp37|chr1:74313260-74313759	0.182941280298762	.	.
chr1	74587962	74588461	chr1	74784124	74784623	Bcs1l|chr1:74784124-74784623	0.177070898223398	.	.
chr1	74587962	74588461	chr1	74784124	74784623	Zfp142|chr1:74784124-74784623	0.177070898223398	.	.
chr1	74587962	74588461	chr1	74802933	74803432	Bcs1l|chr1:74802933-74803432	0.22341254756164	.	.
chr1	74587962	74588461	chr1	74802933	74803432	Zfp142|chr1:74802933-74803432	0.22341254756164	.	.
chr1	74587962	74588461	chr1	74806952	74807451	Bcs1l|chr1:74806952-74807451	0.142978329239996	.	.
chr1	74587962	74588461	chr1	74806952	74807451	Zfp142|chr1:74806952-74807451	0.142978329239996	.	.
chr1	74587962	74588461	chr1	74808065	74808564	Bcs1l|chr1:74808065-74808564	0.174883499995266	.	.
chr1	74587962	74588461	chr1	74808065	74808564	Zfp142|chr1:74808065-74808564	0.174883499995266	.	.
chr1	74587962	74588461	chr1	74872216	74872715	Bcs1l|chr1:74872216-74872715	0.184793641400474	.	.
chr1	74587962	74588461	chr1	74872216	74872715	Zfp142|chr1:74872216-74872715	0.184793641400474	.	.
chr1	74601175	74601674	chr1	74313260	74313759	Rnf25|chr1:74313260-74313759	0.296810707168698	.	.
chr1	74601175	74601674	chr1	74313260	74313759	Stk36|chr1:74313260-74313759	0.296810707168698	.	.
chr1	74601175	74601674	chr1	74485599	74486098	Rnf25|chr1:74485599-74486098	0.242517402765581	.	.
chr1	74601175	74601674	chr1	74485599	74486098	Stk36|chr1:74485599-74486098	0.242517402765581	.	.
chr1	74601175	74601674	chr1	74816731	74817230	Rnf25|chr1:74816731-74817230	0.195032218849847	.	.
chr1	74601175	74601674	chr1	74816731	74817230	Stk36|chr1:74816731-74817230	0.195032218849847	.	.
chr1	74661495	74661994	chr1	74332262	74332761	Ttll4|chr1:74332262-74332761	0.282225397946848	.	.
chr1	74661495	74661994	chr1	74485599	74486098	Ttll4|chr1:74485599-74486098	0.230834178673193	.	.
chr1	74661495	74661994	chr1	74816731	74817230	Ttll4|chr1:74816731-74817230	0.241483721947499	.	.
chr1	74661495	74661994	chr1	74858307	74858806	Ttll4|chr1:74858307-74858806	0.188088254880237	.	.
chr1	74935357	74935856	chr1	75244823	75245322	Cfap65|chr1:75244823-75245322	0.159403046929718	.	.
chr1	75124760	75125259	chr1	74872216	74872715	Nhej1|chr1:74872216-74872715	0.285407344865453	.	.
chr1	75124760	75125259	chr1	75263237	75263736	Nhej1|chr1:75263237-75263736	0.199689015227532	.	.
chr1	75124760	75125259	chr1	75381822	75382321	Nhej1|chr1:75381822-75382321	0.221036894320847	.	.
chr1	75124760	75125259	chr1	75445624	75446123	Nhej1|chr1:75445624-75446123	0.19256552596609	.	.
chr1	75142499	75142998	chr1	74784124	74784623	Cnppd1|chr1:74784124-74784623	0.138112860525895	.	.
chr1	75142499	75142998	chr1	74784124	74784623	Retreg2|chr1:74784124-74784623	0.138112860525895	.	.
chr1	75142499	75142998	chr1	74806952	74807451	Cnppd1|chr1:74806952-74807451	0.152407930755766	.	.
chr1	75142499	75142998	chr1	74806952	74807451	Retreg2|chr1:74806952-74807451	0.152407930755766	.	.
chr1	75142499	75142998	chr1	74816731	74817230	Cnppd1|chr1:74816731-74817230	0.209330465573703	.	.
chr1	75142499	75142998	chr1	74816731	74817230	Retreg2|chr1:74816731-74817230	0.209330465573703	.	.
chr1	75168424	75168923	chr1	74808065	74808564	Zfand2b|chr1:74808065-74808564	0.166235729686363	.	.
chr1	75180079	75180578	chr1	74872216	74872715	Abcb6|chr1:74872216-74872715	0.172855664124219	.	.
chr1	75191753	75192252	chr1	74816731	74817230	Ankzf1|chr1:74816731-74817230	0.177021046725369	.	.
chr1	75191753	75192252	chr1	74816731	74817230	Atg9a|chr1:74816731-74817230	0.177021046725369	.	.
chr1	75191753	75192252	chr1	75284855	75285354	Ankzf1|chr1:75284855-75285354	0.272169608340323	.	.
chr1	75191753	75192252	chr1	75284855	75285354	Atg9a|chr1:75284855-75285354	0.272169608340323	.	.
chr1	75191753	75192252	chr1	75445624	75446123	Ankzf1|chr1:75445624-75446123	0.216311536655367	.	.
chr1	75191753	75192252	chr1	75445624	75446123	Atg9a|chr1:75445624-75446123	0.216311536655367	.	.
chr1	75210546	75211045	chr1	74802933	74803432	Glb1l|chr1:74802933-74803432	0.147971679648394	.	.
chr1	75210546	75211045	chr1	74802933	74803432	Stk16|chr1:74802933-74803432	0.147971679648394	.	.
chr1	75210546	75211045	chr1	74806952	74807451	Glb1l|chr1:74806952-74807451	0.16978671659638	.	.
chr1	75210546	75211045	chr1	74806952	74807451	Stk16|chr1:74806952-74807451	0.16978671659638	.	.
chr1	75210546	75211045	chr1	74808065	74808564	Glb1l|chr1:74808065-74808564	0.160240326336217	.	.
chr1	75210546	75211045	chr1	74808065	74808564	Stk16|chr1:74808065-74808564	0.160240326336217	.	.
chr1	75210546	75211045	chr1	74872216	74872715	Glb1l|chr1:74872216-74872715	0.138262131058453	.	.
chr1	75210546	75211045	chr1	74872216	74872715	Stk16|chr1:74872216-74872715	0.138262131058453	.	.
chr1	75210546	75211045	chr1	75244823	75245322	Glb1l|chr1:75244823-75245322	0.267500642626483	.	.
chr1	75210546	75211045	chr1	75244823	75245322	Stk16|chr1:75244823-75245322	0.267500642626483	.	.
chr1	75219086	75219585	chr1	75234571	75235070	Tuba4a|chr1:75234571-75235070	0.206308024681669	.	.
chr1	75236144	75236643	chr1	75284855	75285354	Dnajb2|chr1:75284855-75285354	0.225601166242296	.	.
chr1	75236144	75236643	chr1	75445624	75446123	Dnajb2|chr1:75445624-75446123	0.216636651423962	.	.
chr1	75236144	75236643	chr1	75467494	75467993	Dnajb2|chr1:75467494-75467993	0.19457583139147	.	.
chr1	75236651	75237150	chr1	74784124	74784623	Dnajb2|chr1:74784124-74784623	0.355798771890824	.	.
chr1	75236651	75237150	chr1	75284855	75285354	Dnajb2|chr1:75284855-75285354	0.208983269604374	.	.
chr1	75236651	75237150	chr1	75467494	75467993	Dnajb2|chr1:75467494-75467993	0.278438863652504	.	.
chr1	75264008	75264507	chr1	75263237	75263736	Ptprn|chr1:75263237-75263736	0.348224384564768	.	.
chr1	75277375	75277874	chr1	75244823	75245322	Resp18|chr1:75244823-75245322	0.177362236786368	.	.
chr1	75317346	75317845	chr1	75244823	75245322	Dnpep|chr1:75244823-75245322	0.170640197671143	.	.
chr1	75435709	75436208	chr1	75234571	75235070	Gmppa|chr1:75234571-75235070	0.168479334899866	.	.
chr1	75435709	75436208	chr1	75284855	75285354	Gmppa|chr1:75284855-75285354	0.204650100149762	.	.
chr1	75479156	75479655	chr1	75487302	75487801	Chpf|chr1:75487302-75487801	0.152707479845047	.	.
chr1	75479156	75479655	chr1	75487302	75487801	Tmem198|chr1:75487302-75487801	0.152707479845047	.	.
chr1	77514939	77515438	chr1	77545005	77545504	Epha4|chr1:77545005-77545504	0.174645810096582	.	.
chr1	77514939	77515438	chr1	77545005	77545504	Gm28386|chr1:77545005-77545504	0.174645810096582	.	.
chr1	77514939	77515438	chr1	77545710	77546209	Epha4|chr1:77545710-77546209	0.136176723614594	.	.
chr1	77514939	77515438	chr1	77545710	77546209	Gm28386|chr1:77545710-77546209	0.136176723614594	.	.
chr1	77516009	77516508	chr1	77567985	77568484	Gm28386|chr1:77567985-77568484	0.288352516525575	.	.
chr1	77516009	77516508	chr1	77708622	77709121	Gm28386|chr1:77708622-77709121	0.229220362479041	.	.
chr1	78310032	78310531	chr1	78066305	78066804	Sgpp2|chr1:78066305-78066804	0.20082960408941	.	.
chr1	78310032	78310531	chr1	78217089	78217588	Sgpp2|chr1:78217089-78217588	0.326132992662983	.	.
chr1	78310032	78310531	chr1	78322420	78322919	Sgpp2|chr1:78322420-78322919	0.509419990188731	.	.
chr1	78310032	78310531	chr1	78537485	78537984	Sgpp2|chr1:78537485-78537984	0.217855163493059	.	.
chr1	78310032	78310531	chr1	78745265	78745764	Sgpp2|chr1:78745265-78745764	0.25247703387771	.	.
chr1	78310931	78311430	chr1	78322420	78322919	Sgpp2|chr1:78322420-78322919	0.231983898876167	.	.
chr1	78310931	78311430	chr1	78537485	78537984	Sgpp2|chr1:78537485-78537984	0.220820588608334	.	.
chr1	78488387	78488886	chr1	78745265	78745764	Farsb|chr1:78745265-78745764	0.145653145787758	.	.
chr1	78511747	78512246	chr1	78919678	78920177	BC035947|chr1:78919678-78920177	0.187507313260662	.	.
chr1	78511747	78512246	chr1	78979996	78980495	BC035947|chr1:78979996-78980495	0.214884789603971	.	.
chr1	78657540	78658039	chr1	78322420	78322919	Acsl3|chr1:78322420-78322919	0.136482123401779	.	.
chr1	78657540	78658039	chr1	78322420	78322919	Utp14b|chr1:78322420-78322919	0.136482123401779	.	.
chr1	78658201	78658700	chr1	78322420	78322919	Acsl3|chr1:78322420-78322919	0.365599912548076	.	.
chr1	78658201	78658700	chr1	78322420	78322919	Utp14b|chr1:78322420-78322919	0.365599912548076	.	.
chr1	78658201	78658700	chr1	78537485	78537984	Acsl3|chr1:78537485-78537984	0.33099842329991	.	.
chr1	78658201	78658700	chr1	78537485	78537984	Utp14b|chr1:78537485-78537984	0.33099842329991	.	.
chr1	78658201	78658700	chr1	78993133	78993632	Acsl3|chr1:78993133-78993632	0.204161206445245	.	.
chr1	78658201	78658700	chr1	78993133	78993632	Utp14b|chr1:78993133-78993632	0.204161206445245	.	.
chr1	78822000	78822499	chr1	78537485	78537984	Gm29187|chr1:78537485-78537984	0.21866011666134	.	.
chr1	78822000	78822499	chr1	78979996	78980495	Gm29187|chr1:78979996-78980495	0.164719059532346	.	.
chr1	79439807	79440306	chr1	79218787	79219286	Scg2|chr1:79218787-79219286	0.253300382959536	.	.
chr1	79439807	79440306	chr1	79450145	79450644	Scg2|chr1:79450145-79450644	0.213473630611103	.	.
chr1	79439807	79440306	chr1	79640097	79640596	Scg2|chr1:79640097-79640596	0.138276161787051	.	.
chr1	79671350	79671849	chr1	79450145	79450644	Ap1s3|chr1:79450145-79450644	0.219736904843536	.	.
chr1	79671350	79671849	chr1	79857905	79858404	Ap1s3|chr1:79857905-79858404	0.200210883907517	.	.
chr1	79671350	79671849	chr1	79858406	79858905	Ap1s3|chr1:79858406-79858905	0.14726681763228	.	.
chr1	79671350	79671849	chr1	79917407	79917906	Ap1s3|chr1:79917407-79917906	0.160473635680321	.	.
chr1	79671948	79672447	chr1	79786467	79786966	Ap1s3|chr1:79786467-79786966	0.218502025335691	.	.
chr1	79775809	79776308	chr1	79786467	79786966	Mrpl44|chr1:79786467-79786966	0.199043265303542	.	.
chr1	79775809	79776308	chr1	79786467	79786966	Wdfy1|chr1:79786467-79786966	0.199043265303542	.	.
chr1	79775809	79776308	chr1	80021514	80022013	Mrpl44|chr1:80021514-80022013	0.148524022386796	.	.
chr1	79775809	79776308	chr1	80021514	80022013	Wdfy1|chr1:80021514-80022013	0.148524022386796	.	.
chr1	80224758	80225257	chr1	79761515	79762014	2310015K22Rik|chr1:79761515-79762014	0.171825861401651	.	.
chr1	80224758	80225257	chr1	79786467	79786966	2310015K22Rik|chr1:79786467-79786966	0.258305854803914	.	.
chr1	80224758	80225257	chr1	80115871	80116370	2310015K22Rik|chr1:80115871-80116370	0.380329373111786	.	.
chr1	80339971	80340470	chr1	80603057	80603556	Cul3|chr1:80603057-80603556	0.210304120804238	.	.
chr1	80339971	80340470	chr1	80630513	80631012	Cul3|chr1:80630513-80631012	0.14065951305229	.	.
chr1	80340736	80341235	chr1	80477150	80477649	Cul3|chr1:80477150-80477649	0.356920818496768	.	.
chr1	80757286	80757785	chr1	80512590	80513089	Dock10|chr1:80512590-80513089	0.137995433501959	.	.
chr1	80757286	80757785	chr1	80603057	80603556	Dock10|chr1:80603057-80603556	0.273825456739765	.	.
chr1	80757286	80757785	chr1	80637173	80637672	Dock10|chr1:80637173-80637672	0.161174936746341	.	.
chr1	80757286	80757785	chr1	81111077	81111576	Dock10|chr1:81111077-81111576	0.261782733152792	.	.
chr1	80757286	80757785	chr1	81179171	81179670	Dock10|chr1:81179171-81179670	0.375529346905466	.	.
chr1	80757286	80757785	chr1	81219000	81219499	Dock10|chr1:81219000-81219499	0.292214369860456	.	.
chr1	80757803	80758302	chr1	80715876	80716375	Dock10|chr1:80715876-80716375	0.13970418128351	.	.
chr1	80757803	80758302	chr1	81179171	81179670	Dock10|chr1:81179171-81179670	0.233434093332753	.	.
chr1	80757803	80758302	chr1	81219000	81219499	Dock10|chr1:81219000-81219499	0.308733267573093	.	.
chr1	80758332	80758831	chr1	80637173	80637672	Dock10|chr1:80637173-80637672	0.154618061148352	.	.
chr1	80758332	80758831	chr1	80715876	80716375	Dock10|chr1:80715876-80716375	0.340624601110981	.	.
chr1	80758332	80758831	chr1	80860517	80861016	Dock10|chr1:80860517-80861016	0.170811343576829	.	.
chr1	80758332	80758831	chr1	81158073	81158572	Dock10|chr1:81158073-81158572	0.269683926075779	.	.
chr1	80758332	80758831	chr1	81219000	81219499	Dock10|chr1:81219000-81219499	0.148319298543147	.	.
chr1	81076879	81077378	chr1	80854286	80854785	Nyap2|chr1:80854286-80854785	0.155683395192946	.	.
chr1	82291243	82291742	chr1	82156946	82157445	Irs1|chr1:82156946-82157445	0.185454284859567	.	.
chr1	82291243	82291742	chr1	82554287	82554786	Irs1|chr1:82554287-82554786	0.335010332438539	.	.
chr1	82316361	82316860	chr1	82283141	82283640	Rhbdd1|chr1:82283141-82283640	0.163351505623149	.	.
chr1	82724600	82725099	chr1	82292699	82293198	C430014B12Rik|chr1:82292699-82293198	0.152087009851026	.	.
chr1	82724600	82725099	chr1	82292699	82293198	Mff|chr1:82292699-82293198	0.152087009851026	.	.
chr1	82724600	82725099	chr1	82358886	82359385	C430014B12Rik|chr1:82358886-82359385	0.136311474808135	.	.
chr1	82724600	82725099	chr1	82358886	82359385	Mff|chr1:82358886-82359385	0.136311474808135	.	.
chr1	82724600	82725099	chr1	82919393	82919892	C430014B12Rik|chr1:82919393-82919892	0.159820913619941	.	.
chr1	82724600	82725099	chr1	82919393	82919892	Mff|chr1:82919393-82919892	0.159820913619941	.	.
chr1	82839194	82839693	chr1	83187085	83187584	Agfg1|chr1:83187085-83187584	0.138792851165287	.	.
chr1	83037972	83038471	chr1	83218179	83218678	Slc19a3|chr1:83218179-83218678	0.138048657757973	.	.
chr1	83159481	83159980	chr1	82919393	82919892	Daw1|chr1:82919393-82919892	0.180503917190747	.	.
chr1	83407918	83408417	chr1	83182312	83182811	Sphkap|chr1:83182312-83182811	0.215270097618702	.	.
chr1	83407918	83408417	chr1	83701680	83702179	Sphkap|chr1:83701680-83702179	0.2971368356692	.	.
chr1	83407918	83408417	chr1	83745995	83746494	Sphkap|chr1:83745995-83746494	0.24401555723035	.	.
chr1	84934883	84935382	chr1	84838531	84839030	Slc16a14|chr1:84838531-84839030	0.24221224184168	.	.
chr1	85793160	85793659	chr1	85720188	85720687	Cab39|chr1:85720188-85720687	0.22456861536221	.	.
chr1	85793160	85793659	chr1	85916833	85917332	Cab39|chr1:85916833-85917332	0.180585268850129	.	.
chr1	85793728	85794227	chr1	85916833	85917332	Cab39|chr1:85916833-85917332	0.350699343458609	.	.
chr1	85894955	85895454	chr1	85895455	85895954	Itm2c|chr1:85895455-85895954	0.533811935591911	.	.
chr1	85928201	85928700	chr1	85965753	85966252	4933407L21Rik|chr1:85965753-85966252	0.199316357358396	.	.
chr1	86046083	86046582	chr1	86339345	86339844	2810459M11Rik|chr1:86339345-86339844	0.212314426990601	.	.
chr1	86046083	86046582	chr1	86371911	86372410	2810459M11Rik|chr1:86371911-86372410	0.219037104191931	.	.
chr1	86046083	86046582	chr1	86440464	86440963	2810459M11Rik|chr1:86440464-86440963	0.157097115827532	.	.
chr1	86046083	86046582	chr1	86487143	86487642	2810459M11Rik|chr1:86487143-86487642	0.153426089679015	.	.
chr1	86064385	86064884	chr1	86434501	86435000	Psmd1|chr1:86434501-86435000	0.140782440785514	.	.
chr1	86064385	86064884	chr1	86442428	86442927	Psmd1|chr1:86442428-86442927	0.152768048292646	.	.
chr1	86154471	86154970	chr1	86339345	86339844	Armc9|chr1:86339345-86339844	0.140643571614781	.	.
chr1	86154471	86154970	chr1	86440464	86440963	Armc9|chr1:86440464-86440963	0.209517662505962	.	.
chr1	86302910	86303409	chr1	86018323	86018822	B3gnt7|chr1:86018323-86018822	0.255224678732585	.	.
chr1	86302910	86303409	chr1	86018323	86018822	Gm28626|chr1:86018323-86018822	0.255224678732585	.	.
chr1	86302910	86303409	chr1	86178901	86179400	B3gnt7|chr1:86178901-86179400	0.165947064988525	.	.
chr1	86302910	86303409	chr1	86178901	86179400	Gm28626|chr1:86178901-86179400	0.165947064988525	.	.
chr1	86302910	86303409	chr1	86503968	86504467	B3gnt7|chr1:86503968-86504467	0.32993660912813	.	.
chr1	86302910	86303409	chr1	86503968	86504467	Gm28626|chr1:86503968-86504467	0.32993660912813	.	.
chr1	86303797	86304296	chr1	86225194	86225693	Gm28626|chr1:86225194-86225693	0.185920731494036	.	.
chr1	86303797	86304296	chr1	86487143	86487642	Gm28626|chr1:86487143-86487642	0.181827215826094	.	.
chr1	86359268	86359767	chr1	86434501	86435000	C130036L24Rik|chr1:86434501-86435000	0.280307895778907	.	.
chr1	86359268	86359767	chr1	86434501	86435000	Ncl|chr1:86434501-86435000	0.280307895778907	.	.
chr1	86526360	86526859	chr1	86440464	86440963	Ptma|chr1:86440464-86440963	0.292497804036591	.	.
chr1	86526360	86526859	chr1	86503968	86504467	Ptma|chr1:86503968-86504467	0.230400345432056	.	.
chr1	86526360	86526859	chr1	86834941	86835440	Ptma|chr1:86834941-86835440	0.280631009925977	.	.
chr1	86526360	86526859	chr1	86992791	86993290	Ptma|chr1:86992791-86993290	0.218067469362479	.	.
chr1	86670393	86670892	chr1	86434501	86435000	Nppc|chr1:86434501-86435000	0.213431769071481	.	.
chr1	86703565	86704064	chr1	86339345	86339844	Dis3l2|chr1:86339345-86339844	0.176445529216424	.	.
chr1	86703565	86704064	chr1	86434501	86435000	Dis3l2|chr1:86434501-86435000	0.219860572684235	.	.
chr1	86703565	86704064	chr1	86528114	86528613	Dis3l2|chr1:86528114-86528613	0.277746898051977	.	.
chr1	87155856	87156355	chr1	86835466	86835965	Ecel1|chr1:86835466-86835965	0.153189265404645	.	.
chr1	87155856	87156355	chr1	87475311	87475810	Ecel1|chr1:87475311-87475810	0.374252490927254	.	.
chr1	87510023	87510522	chr1	87671572	87672071	Neu2|chr1:87671572-87672071	0.171777116391426	.	.
chr1	87755700	87756199	chr1	87520468	87520967	Atg16l1|chr1:87520468-87520967	0.146445489731734	.	.
chr1	88008031	88008530	chr1	88411957	88412456	Usp40|chr1:88411957-88412456	0.189135937294884	.	.
chr1	88277410	88277909	chr1	88429538	88430037	Hjurp|chr1:88429538-88430037	0.196931646807804	.	.
chr1	88277410	88277909	chr1	88429538	88430037	Trpm8|chr1:88429538-88430037	0.196931646807804	.	.
chr1	88277410	88277909	chr1	88456267	88456766	Hjurp|chr1:88456267-88456766	0.179084592288593	.	.
chr1	88277410	88277909	chr1	88456267	88456766	Trpm8|chr1:88456267-88456766	0.179084592288593	.	.
chr1	88277410	88277909	chr1	88531761	88532260	Hjurp|chr1:88531761-88532260	0.218984703397584	.	.
chr1	88277410	88277909	chr1	88531761	88532260	Trpm8|chr1:88531761-88532260	0.218984703397584	.	.
chr1	88463197	88463696	chr1	88411957	88412456	Gm29538|chr1:88411957-88412456	0.203633232349938	.	.
chr1	88463197	88463696	chr1	88560870	88561369	Gm29538|chr1:88560870-88561369	0.202341938379669	.	.
chr1	88463197	88463696	chr1	88705708	88706207	Gm29538|chr1:88705708-88706207	0.165861398744211	.	.
chr1	88463197	88463696	chr1	88732027	88732526	Gm29538|chr1:88732027-88732526	0.269384756294511	.	.
chr1	88701944	88702443	chr1	88357393	88357892	Arl4c|chr1:88357393-88357892	0.220433386918396	.	.
chr1	88701944	88702443	chr1	88531761	88532260	Arl4c|chr1:88531761-88532260	0.2242500663847	.	.
chr1	90153403	90153902	chr1	89750774	89751273	4930434B07Rik|chr1:89750774-89751273	0.19010900232805	.	.
chr1	90153403	90153902	chr1	89750774	89751273	Iqca|chr1:89750774-89751273	0.19010900232805	.	.
chr1	90153403	90153902	chr1	90050071	90050570	4930434B07Rik|chr1:90050071-90050570	0.194794989363255	.	.
chr1	90153403	90153902	chr1	90050071	90050570	Iqca|chr1:90050071-90050570	0.194794989363255	.	.
chr1	90153403	90153902	chr1	90085403	90085902	4930434B07Rik|chr1:90085403-90085902	0.162802046515422	.	.
chr1	90153403	90153902	chr1	90085403	90085902	Iqca|chr1:90085403-90085902	0.162802046515422	.	.
chr1	90153403	90153902	chr1	90284439	90284938	4930434B07Rik|chr1:90284439-90284938	0.218615071983539	.	.
chr1	90153403	90153902	chr1	90284439	90284938	Iqca|chr1:90284439-90284938	0.218615071983539	.	.
chr1	90603129	90603628	chr1	90743797	90744296	Cops8|chr1:90743797-90744296	0.171786716736254	.	.
chr1	90974937	90975436	chr1	91016945	91017444	Gm28199|chr1:91016945-91017444	0.307640364519668	.	.
chr1	90974937	90975436	chr1	91062300	91062799	Gm28199|chr1:91062300-91062799	0.354158660445879	.	.
chr1	90998483	90998982	chr1	90754624	90755123	Lrrfip1|chr1:90754624-90755123	0.267026204351798	.	.
chr1	90998483	90998982	chr1	91062300	91062799	Lrrfip1|chr1:91062300-91062799	0.165697410054972	.	.
chr1	91249940	91250439	chr1	90956622	90957121	Ube2f|chr1:90956622-90957121	0.286981494812563	.	.
chr1	92902753	92903252	chr1	92895020	92895519	Ankmy1|chr1:92895020-92895519	0.153337054904536	.	.
chr1	92907215	92907714	chr1	93128625	93129124	Dusp28|chr1:93128625-93129124	0.155245538979798	.	.
chr1	93100965	93101464	chr1	93100465	93100964	Kif1a|chr1:93100465-93100964	0.323605475375564	.	.
chr1	93100965	93101464	chr1	93445454	93445953	Kif1a|chr1:93445454-93445953	0.258148112254499	.	.
chr1	93100965	93101464	chr1	93466228	93466727	Kif1a|chr1:93466228-93466727	0.178877559919307	.	.
chr1	93101696	93102195	chr1	92895020	92895519	Kif1a|chr1:92895020-92895519	0.151845934521854	.	.
chr1	93101696	93102195	chr1	93401523	93402022	Kif1a|chr1:93401523-93402022	0.202682781055382	.	.
chr1	93161579	93162078	chr1	93100465	93100964	Mab21l4|chr1:93100465-93100964	0.195019431058194	.	.
chr1	93161579	93162078	chr1	93115042	93115541	Mab21l4|chr1:93115042-93115541	0.361078821519922	.	.
chr1	93161579	93162078	chr1	93128625	93129124	Mab21l4|chr1:93128625-93129124	0.152539850196845	.	.
chr1	93161579	93162078	chr1	93206492	93206991	Mab21l4|chr1:93206492-93206991	0.398242683058248	.	.
chr1	93161579	93162078	chr1	93466228	93466727	Mab21l4|chr1:93466228-93466727	0.327405511422944	.	.
chr1	93168197	93168696	chr1	93129136	93129635	Crocc2|chr1:93129136-93129635	0.151433734436007	.	.
chr1	93168197	93168696	chr1	93206492	93206991	Crocc2|chr1:93206492-93206991	0.404649117420184	.	.
chr1	93168197	93168696	chr1	93466228	93466727	Crocc2|chr1:93466228-93466727	0.158968655777044	.	.
chr1	93235496	93235995	chr1	93206492	93206991	Sned1|chr1:93206492-93206991	0.503629382276295	.	.
chr1	93235496	93235995	chr1	93466228	93466727	Sned1|chr1:93466228-93466727	0.231706811789852	.	.
chr1	93342619	93343118	chr1	93100465	93100964	Pask|chr1:93100465-93100964	0.224173675175542	.	.
chr1	93342619	93343118	chr1	93100465	93100964	Ppp1r7|chr1:93100465-93100964	0.224173675175542	.	.
chr1	93342619	93343118	chr1	93128625	93129124	Pask|chr1:93128625-93129124	0.175271171941828	.	.
chr1	93342619	93343118	chr1	93128625	93129124	Ppp1r7|chr1:93128625-93129124	0.175271171941828	.	.
chr1	93342619	93343118	chr1	93365603	93366102	Pask|chr1:93365603-93366102	0.136267540150263	.	.
chr1	93342619	93343118	chr1	93365603	93366102	Ppp1r7|chr1:93365603-93366102	0.136267540150263	.	.
chr1	93343358	93343857	chr1	93115042	93115541	Pask|chr1:93115042-93115541	0.200659095180996	.	.
chr1	93343358	93343857	chr1	93115042	93115541	Ppp1r7|chr1:93115042-93115541	0.200659095180996	.	.
chr1	93343358	93343857	chr1	93128625	93129124	Pask|chr1:93128625-93129124	0.239190982783997	.	.
chr1	93343358	93343857	chr1	93128625	93129124	Ppp1r7|chr1:93128625-93129124	0.239190982783997	.	.
chr1	93478107	93478606	chr1	93445454	93445953	Hdlbp|chr1:93445454-93445953	0.166748583932878	.	.
chr1	93478107	93478606	chr1	93445454	93445953	Sept2|chr1:93445454-93445953	0.166748583932878	.	.
chr1	93478107	93478606	chr1	93466228	93466727	Hdlbp|chr1:93466228-93466727	0.1906066334095	.	.
chr1	93478107	93478606	chr1	93466228	93466727	Sept2|chr1:93466228-93466727	0.1906066334095	.	.
chr1	93478622	93479121	chr1	93366135	93366634	Hdlbp|chr1:93366135-93366634	0.304938395155205	.	.
chr1	93478622	93479121	chr1	93366135	93366634	Sept2|chr1:93366135-93366634	0.304938395155205	.	.
chr1	93635550	93636049	chr1	93445454	93445953	Gm28536|chr1:93445454-93445953	0.229405588696864	.	.
chr1	93635550	93636049	chr1	93466228	93466727	Gm28536|chr1:93466228-93466727	0.231552438423121	.	.
chr1	93635550	93636049	chr1	93705324	93705823	Gm28536|chr1:93705324-93705823	0.234735526965401	.	.
chr1	93685241	93685740	chr1	93401523	93402022	Bok|chr1:93401523-93402022	0.179272709574372	.	.
chr1	93686360	93686859	chr1	93466228	93466727	Bok|chr1:93466228-93466727	0.160549898451178	.	.
chr1	93801756	93802255	chr1	93609557	93610056	Dtymk|chr1:93609557-93610056	0.273819147907679	.	.
chr1	93801756	93802255	chr1	93789877	93790376	Dtymk|chr1:93789877-93790376	0.18341774542867	.	.
chr1	93803720	93804219	chr1	93705324	93705823	Ing5|chr1:93705324-93705823	0.270398889197859	.	.
chr1	93825281	93825780	chr1	93609557	93610056	D2hgdh|chr1:93609557-93610056	0.158788153032519	.	.
chr1	93825281	93825780	chr1	93789877	93790376	D2hgdh|chr1:93789877-93790376	0.315210100909916	.	.
chr1	95313333	95313832	chr1	95263807	95264306	Fam174a|chr1:95263807-95264306	0.159788035937057	.	.
chr1	95667416	95667915	chr1	95293062	95293561	St8sia4|chr1:95293062-95293561	0.221341582554492	.	.
chr1	97661204	97661703	chr1	97540647	97541146	D1Ertd622e|chr1:97540647-97541146	0.252904357000364	.	.
chr1	97661800	97662299	chr1	97540647	97541146	D1Ertd622e|chr1:97540647-97541146	0.333579264963768	.	.
chr1	98095430	98095929	chr1	98018444	98018943	Pam|chr1:98018444-98018943	0.303631539909159	.	.
chr1	98095430	98095929	chr1	98047553	98048052	Pam|chr1:98047553-98048052	0.273424437807156	.	.
chr1	98095430	98095929	chr1	98190086	98190585	Pam|chr1:98190086-98190585	0.221662478184582	.	.
chr1	99772082	99772581	chr1	100246393	100246892	Cntnap5b|chr1:100246393-100246892	0.164432126704576	.	.
chr1	104768586	104769085	chr1	104797124	104797623	Cdh20|chr1:104797124-104797623	0.379550265912086	.	.
chr1	104768586	104769085	chr1	104838076	104838575	Cdh20|chr1:104838076-104838575	0.288678645765383	.	.
chr1	104768586	104769085	chr1	105246649	105247148	Cdh20|chr1:105246649-105247148	0.143267039424779	.	.
chr1	105356312	105356811	chr1	105246649	105247148	Gm17634|chr1:105246649-105247148	0.170166888905865	.	.
chr1	105356312	105356811	chr1	105246649	105247148	Rnf152|chr1:105246649-105247148	0.170166888905865	.	.
chr1	105356312	105356811	chr1	105630478	105630977	Gm17634|chr1:105630478-105630977	0.160918131417658	.	.
chr1	105356312	105356811	chr1	105630478	105630977	Rnf152|chr1:105630478-105630977	0.160918131417658	.	.
chr1	105780395	105780894	chr1	105892105	105892604	Tnfrsf11a|chr1:105892105-105892604	0.29299797173211	.	.
chr1	105780395	105780894	chr1	106204275	106204774	Tnfrsf11a|chr1:106204275-106204774	0.239323460614643	.	.
chr1	105990273	105990772	chr1	106096251	106096750	Gm7160|chr1:106096251-106096750	0.197708272369479	.	.
chr1	105990273	105990772	chr1	106096251	106096750	Zcchc2|chr1:106096251-106096750	0.197708272369479	.	.
chr1	106171270	106171769	chr1	105814434	105814933	Gm20753|chr1:105814434-105814933	0.175143191083684	.	.
chr1	106171270	106171769	chr1	105814434	105814933	Phlpp1|chr1:105814434-105814933	0.175143191083684	.	.
chr1	106171270	106171769	chr1	106071193	106071692	Gm20753|chr1:106071193-106071692	0.221579374867414	.	.
chr1	106171270	106171769	chr1	106071193	106071692	Phlpp1|chr1:106071193-106071692	0.221579374867414	.	.
chr1	106171937	106172436	chr1	105814434	105814933	Gm20753|chr1:105814434-105814933	0.187262559235787	.	.
chr1	106171937	106172436	chr1	105814434	105814933	Phlpp1|chr1:105814434-105814933	0.187262559235787	.	.
chr1	106171937	106172436	chr1	105892105	105892604	Gm20753|chr1:105892105-105892604	0.311380337348694	.	.
chr1	106171937	106172436	chr1	105892105	105892604	Phlpp1|chr1:105892105-105892604	0.311380337348694	.	.
chr1	109982394	109982893	chr1	109537659	109538158	Cdh7|chr1:109537659-109538158	0.162695271477192	.	.
chr1	109982394	109982893	chr1	109929801	109930300	Cdh7|chr1:109929801-109930300	0.180932641904565	.	.
chr1	109982994	109983493	chr1	109537659	109538158	Cdh7|chr1:109537659-109538158	0.288553315300267	.	.
chr1	109982994	109983493	chr1	109538351	109538850	Cdh7|chr1:109538351-109538850	0.174032731822573	.	.
chr1	109982994	109983493	chr1	109929801	109930300	Cdh7|chr1:109929801-109930300	0.198149302260839	.	.
chr1	115684447	115684946	chr1	115826978	115827477	Cntnap5a|chr1:115826978-115827477	0.2647309203985	.	.
chr1	118310992	118311491	chr1	118481184	118481683	Tsn|chr1:118481184-118481683	0.180837085036647	.	.
chr1	118310992	118311491	chr1	118481738	118482237	Tsn|chr1:118481738-118482237	0.273545953249467	.	.
chr1	118310992	118311491	chr1	118720563	118721062	Tsn|chr1:118720563-118721062	0.243088707603297	.	.
chr1	118389052	118389551	chr1	118434883	118435382	Clasp1|chr1:118434883-118435382	0.153969519762201	.	.
chr1	118459308	118459807	chr1	118434883	118435382	2900060B14Rik|chr1:118434883-118435382	0.13726369104293	.	.
chr1	118627626	118628125	chr1	118481738	118482237	Tfcp2l1|chr1:118481738-118482237	0.160378785614315	.	.
chr1	118627626	118628125	chr1	118612083	118612582	Tfcp2l1|chr1:118612083-118612582	0.184865848701494	.	.
chr1	119525867	119526366	chr1	119458164	119458663	Gm27184|chr1:119458164-119458663	0.151384857917047	.	.
chr1	119525867	119526366	chr1	119458164	119458663	Tmem185b|chr1:119458164-119458663	0.151384857917047	.	.
chr1	119837335	119837834	chr1	119557512	119558011	Ptpn4|chr1:119557512-119558011	0.268986695097245	.	.
chr1	119837335	119837834	chr1	119960436	119960935	Ptpn4|chr1:119960436-119960935	0.174013436801323	.	.
chr1	119912947	119913446	chr1	119925716	119926215	Tmem177|chr1:119925716-119926215	0.366190731121168	.	.
chr1	119912947	119913446	chr1	120197108	120197607	Tmem177|chr1:120197108-120197607	0.339780767501309	.	.
chr1	120120898	120121397	chr1	120301685	120302184	3110009E18Rik|chr1:120301685-120302184	0.278352649662517	.	.
chr1	120120898	120121397	chr1	120301685	120302184	Dbi|chr1:120301685-120302184	0.278352649662517	.	.
chr1	120340287	120340786	chr1	120176155	120176654	C1ql2|chr1:120176155-120176654	0.250326281226517	.	.
chr1	120340287	120340786	chr1	120197108	120197607	C1ql2|chr1:120197108-120197607	0.211489805571592	.	.
chr1	120340287	120340786	chr1	120231291	120231790	C1ql2|chr1:120231291-120231790	0.368309174259947	.	.
chr1	120340287	120340786	chr1	120265100	120265599	C1ql2|chr1:120265100-120265599	0.470501673606528	.	.
chr1	120340287	120340786	chr1	120333115	120333614	C1ql2|chr1:120333115-120333614	0.405824456105908	.	.
chr1	121567757	121568256	chr1	121440527	121441026	Ddx18|chr1:121440527-121441026	0.25830515327851	.	.
chr1	125435289	125435788	chr1	125343550	125344049	Actr3|chr1:125343550-125344049	0.237324208313819	.	.
chr1	125435289	125435788	chr1	125372763	125373262	Actr3|chr1:125372763-125373262	0.155535172681447	.	.
chr1	125911894	125912393	chr1	125911387	125911886	Lypd1|chr1:125911387-125911886	0.293706822384826	.	.
chr1	126830233	126830732	chr1	126956029	126956528	Nckap5|chr1:126956029-126956528	0.135678698461469	.	.
chr1	128243885	128244384	chr1	128472408	128472907	Ubxn4|chr1:128472408-128472907	0.444516032554238	.	.
chr1	128359460	128359959	chr1	128472408	128472907	Mcm6|chr1:128472408-128472907	0.194677182543188	.	.
chr1	129273098	129273597	chr1	129124419	129124918	Thsd7b|chr1:129124419-129124918	0.215174849667693	.	.
chr1	129273098	129273597	chr1	129226186	129226685	Thsd7b|chr1:129226186-129226685	0.35110474132341	.	.
chr1	130462505	130463004	chr1	130350205	130350704	Cd55|chr1:130350205-130350704	0.205353238118699	.	.
chr1	130462505	130463004	chr1	130350205	130350704	Gm16083|chr1:130350205-130350704	0.205353238118699	.	.
chr1	130462505	130463004	chr1	130715647	130716146	Cd55|chr1:130715647-130716146	0.163571083156216	.	.
chr1	130462505	130463004	chr1	130715647	130716146	Gm16083|chr1:130715647-130716146	0.163571083156216	.	.
chr1	130717229	130717728	chr1	130350205	130350704	Yod1|chr1:130350205-130350704	0.149953549421216	.	.
chr1	130717229	130717728	chr1	130372076	130372575	Yod1|chr1:130372076-130372575	0.246080563884329	.	.
chr1	130717229	130717728	chr1	130576286	130576785	Yod1|chr1:130576286-130576785	0.233106050467786	.	.
chr1	131152939	131153438	chr1	131060206	131060705	Eif2d|chr1:131060206-131060705	0.327273821836668	.	.
chr1	131245008	131245507	chr1	130875072	130875571	Rassf5|chr1:130875072-130875571	0.172777325907069	.	.
chr1	131245008	131245507	chr1	131060706	131061205	Rassf5|chr1:131060706-131061205	0.159291945791979	.	.
chr1	131526753	131527252	chr1	131658033	131658532	Fam72a|chr1:131658033-131658532	0.160650587118858	.	.
chr1	131526753	131527252	chr1	131658033	131658532	Srgap2|chr1:131658033-131658532	0.160650587118858	.	.
chr1	131526753	131527252	chr1	131982827	131983326	Fam72a|chr1:131982827-131983326	0.144213680903823	.	.
chr1	131526753	131527252	chr1	131982827	131983326	Srgap2|chr1:131982827-131983326	0.144213680903823	.	.
chr1	131527318	131527817	chr1	131555074	131555573	Fam72a|chr1:131555074-131555573	0.201838065163517	.	.
chr1	131527318	131527817	chr1	131555074	131555573	Srgap2|chr1:131555074-131555573	0.201838065163517	.	.
chr1	131827667	131828166	chr1	132208097	132208596	Slc41a1|chr1:132208097-132208596	0.163339927548903	.	.
chr1	131866958	131867457	chr1	132208097	132208596	Rab29|chr1:132208097-132208596	0.154291255864089	.	.
chr1	131910162	131910661	chr1	131573579	131574078	Nucks1|chr1:131573579-131574078	0.317004593781799	.	.
chr1	131910162	131910661	chr1	132123531	132124030	Nucks1|chr1:132123531-132124030	0.191424318841668	.	.
chr1	131910666	131911165	chr1	132123531	132124030	Nucks1|chr1:132123531-132124030	0.174945355113606	.	.
chr1	131910666	131911165	chr1	132144172	132144671	Nucks1|chr1:132144172-132144671	0.260565798688455	.	.
chr1	131910666	131911165	chr1	132208097	132208596	Nucks1|chr1:132208097-132208596	0.215083765665369	.	.
chr1	132007294	132007793	chr1	132123531	132124030	Elk4|chr1:132123531-132124030	0.236352237464923	.	.
chr1	132007294	132007793	chr1	132190118	132190617	Elk4|chr1:132190118-132190617	0.247750549546563	.	.
chr1	132007800	132008299	chr1	132123531	132124030	Elk4|chr1:132123531-132124030	0.194234995828645	.	.
chr1	132007800	132008299	chr1	132123531	132124030	Elk4|chr1:132123531-132124030	0.194234995828646	.	.
chr1	132067653	132068152	chr1	132123531	132124030	Mfsd4a|chr1:132123531-132124030	0.241368956473635	.	.
chr1	133321339	133321838	chr1	133385453	133385952	Kiss1|chr1:133385453-133385952	0.25657087305816	.	.
chr1	133610089	133610588	chr1	133840264	133840763	Snrpe|chr1:133840264-133840763	0.208107011724873	.	.
chr1	133661173	133661672	chr1	133385453	133385952	Gm38394|chr1:133385453-133385952	0.223571121667821	.	.
chr1	133661173	133661672	chr1	133385453	133385952	Zbed6|chr1:133385453-133385952	0.223571121667821	.	.
chr1	133661173	133661672	chr1	133385453	133385952	Zc3h11a|chr1:133385453-133385952	0.223571121667821	.	.
chr1	133800824	133801323	chr1	133736167	133736666	Atp2b4|chr1:133736167-133736666	0.215842616392504	.	.
chr1	133908258	133908757	chr1	133772466	133772965	Optc|chr1:133772466-133772965	0.245112075585014	.	.
chr1	133908258	133908757	chr1	133778837	133779336	Optc|chr1:133778837-133779336	0.186603559625739	.	.
chr1	134078899	134079398	chr1	134344509	134345008	Btg2|chr1:134344509-134345008	0.167138358747439	.	.
chr1	134405737	134406236	chr1	134556771	134557270	Cyb5r1|chr1:134556771-134557270	0.138511365458786	.	.
chr1	134415089	134415588	chr1	134092834	134093333	Adipor1|chr1:134092834-134093333	0.291175519847213	.	.
chr1	134415089	134415588	chr1	134244113	134244612	Adipor1|chr1:134244113-134244612	0.285316114323279	.	.
chr1	134455268	134455767	chr1	134099100	134099599	Klhl12|chr1:134099100-134099599	0.236821418060565	.	.
chr1	134955755	134956254	chr1	135181227	135181726	Ppp1r12b|chr1:135181227-135181726	0.278100765081846	.	.
chr1	134962267	134962766	chr1	134846503	134847002	Ube2t|chr1:134846503-134847002	0.171831370699361	.	.
chr1	135146503	135147002	chr1	134989319	134989818	Arl8a|chr1:134989319-134989818	0.241798687605763	.	.
chr1	135146503	135147002	chr1	135003356	135003855	Arl8a|chr1:135003356-135003855	0.179181159173086	.	.
chr1	135146503	135147002	chr1	135181727	135182226	Arl8a|chr1:135181727-135182226	0.137361662634941	.	.
chr1	135248334	135248833	chr1	135171914	135172413	Gm26642|chr1:135171914-135172413	0.170429545651527	.	.
chr1	135283732	135284231	chr1	135003356	135003855	Rnpep|chr1:135003356-135003855	0.327705430131755	.	.
chr1	135430227	135430726	chr1	135154328	135154827	Ipo9|chr1:135154328-135154827	0.253472370212418	.	.
chr1	136051392	136051891	chr1	135752912	135753411	Ascl5|chr1:135752912-135753411	0.150311917150134	.	.
chr1	136051392	136051891	chr1	136143421	136143920	Ascl5|chr1:136143421-136143920	0.255670203264181	.	.
chr1	136131078	136131577	chr1	136115880	136116379	Gm15850|chr1:136115880-136116379	0.191417372220602	.	.
chr1	136131078	136131577	chr1	136115880	136116379	Kif21b|chr1:136115880-136116379	0.191417372220602	.	.
chr1	136131078	136131577	chr1	136140240	136140739	Gm15850|chr1:136140240-136140739	0.201519061891288	.	.
chr1	136131078	136131577	chr1	136140240	136140739	Kif21b|chr1:136140240-136140739	0.201519061891288	.	.
chr1	136259695	136260194	chr1	136524873	136525372	Gm26781|chr1:136524873-136525372	0.174716860933268	.	.
chr1	136259695	136260194	chr1	136524873	136525372	Gpr25|chr1:136524873-136525372	0.174716860933268	.	.
chr1	136259695	136260194	chr1	136550851	136551350	Gm26781|chr1:136550851-136551350	0.169239318600944	.	.
chr1	136259695	136260194	chr1	136550851	136551350	Gpr25|chr1:136550851-136551350	0.169239318600944	.	.
chr1	136345905	136346404	chr1	136524873	136525372	Camsap2|chr1:136524873-136525372	0.186757654696079	.	.
chr1	136345905	136346404	chr1	136612909	136613408	Camsap2|chr1:136612909-136613408	0.176134334119562	.	.
chr1	136345905	136346404	chr1	136618034	136618533	Camsap2|chr1:136618034-136618533	0.180252970165771	.	.
chr1	136345905	136346404	chr1	136706410	136706909	Camsap2|chr1:136706410-136706909	0.223439010985776	.	.
chr1	136415292	136415791	chr1	136613430	136613929	9230116N13Rik|chr1:136613430-136613929	0.163674443179557	.	.
chr1	136415292	136415791	chr1	136613430	136613929	Ddx59|chr1:136613430-136613929	0.163674443179557	.	.
chr1	136415292	136415791	chr1	136706410	136706909	9230116N13Rik|chr1:136706410-136706909	0.289506285974439	.	.
chr1	136415292	136415791	chr1	136706410	136706909	Ddx59|chr1:136706410-136706909	0.289506285974439	.	.
chr1	136466035	136466534	chr1	136706410	136706909	Kif14|chr1:136706410-136706909	0.159689114821464	.	.
chr1	136624613	136625112	chr1	136282134	136282633	Platr23|chr1:136282134-136282633	0.42933511908939	.	.
chr1	136624613	136625112	chr1	136282134	136282633	Zfp281|chr1:136282134-136282633	0.42933511908939	.	.
chr1	136624613	136625112	chr1	136524873	136525372	Platr23|chr1:136524873-136525372	0.336030395458895	.	.
chr1	136624613	136625112	chr1	136524873	136525372	Zfp281|chr1:136524873-136525372	0.336030395458895	.	.
chr1	136624613	136625112	chr1	136550851	136551350	Platr23|chr1:136550851-136551350	0.185046106737393	.	.
chr1	136624613	136625112	chr1	136550851	136551350	Zfp281|chr1:136550851-136551350	0.185046106737393	.	.
chr1	136624613	136625112	chr1	136948875	136949374	Platr23|chr1:136948875-136949374	0.158807152897579	.	.
chr1	136624613	136625112	chr1	136948875	136949374	Zfp281|chr1:136948875-136949374	0.158807152897579	.	.
chr1	138515350	138515849	chr1	138345359	138345858	Gm28501|chr1:138345359-138345858	0.295001752148231	.	.
chr1	138515350	138515849	chr1	138345972	138346471	Gm28501|chr1:138345972-138346471	0.253621861250075	.	.
chr1	138515350	138515849	chr1	138506964	138507463	Gm28501|chr1:138506964-138507463	0.431910943393446	.	.
chr1	138515350	138515849	chr1	138617900	138618399	Gm28501|chr1:138617900-138618399	0.386586521270836	.	.
chr1	138618987	138619486	chr1	138345359	138345858	Nek7|chr1:138345359-138345858	0.229446252506566	.	.
chr1	138618987	138619486	chr1	138345972	138346471	Nek7|chr1:138345972-138346471	0.339994534107877	.	.
chr1	138618987	138619486	chr1	138506964	138507463	Nek7|chr1:138506964-138507463	0.412113331084668	.	.
chr1	138618987	138619486	chr1	138617900	138618399	Nek7|chr1:138617900-138618399	0.345376602831605	.	.
chr1	138619514	138620013	chr1	138345359	138345858	Nek7|chr1:138345359-138345858	0.135671513791469	.	.
chr1	138619514	138620013	chr1	138345972	138346471	Nek7|chr1:138345972-138346471	0.173598470668321	.	.
chr1	138856629	138857128	chr1	139162743	139163242	2310009B15Rik|chr1:139162743-139163242	0.153825721471132	.	.
chr1	138963206	138963705	chr1	139236784	139237283	Dennd1b|chr1:139236784-139237283	0.148484045715087	.	.
chr1	138963753	138964252	chr1	139101680	139102179	Dennd1b|chr1:139101680-139102179	0.150555248240754	.	.
chr1	138963753	138964252	chr1	139236784	139237283	Dennd1b|chr1:139236784-139237283	0.13596018719254	.	.
chr1	139421972	139422471	chr1	139236784	139237283	Zbtb41|chr1:139236784-139237283	0.188383425272473	.	.
chr1	139421972	139422471	chr1	139340430	139340929	Zbtb41|chr1:139340430-139340929	0.237375261248651	.	.
chr1	139454477	139454976	chr1	139101680	139102179	Aspm|chr1:139101680-139102179	0.175552103956779	.	.
chr1	139454477	139454976	chr1	139340430	139340929	Aspm|chr1:139340430-139340929	0.227614713354291	.	.
chr1	139454477	139454976	chr1	139481086	139481585	Aspm|chr1:139481086-139481585	0.204298928340308	.	.
chr1	143640493	143640992	chr1	143955555	143956054	B3galt2|chr1:143955555-143956054	0.339392910235367	.	.
chr1	143640493	143640992	chr1	143956072	143956571	B3galt2|chr1:143956072-143956571	0.399277250154903	.	.
chr1	143776839	143777338	chr1	143918991	143919490	Gm29170|chr1:143918991-143919490	0.249315700053086	.	.
chr1	143776839	143777338	chr1	143918991	143919490	Ro60|chr1:143918991-143919490	0.249315700053086	.	.
chr1	143776839	143777338	chr1	143918991	143919490	Uchl5|chr1:143918991-143919490	0.249315700053086	.	.
chr1	143776839	143777338	chr1	143919533	143920032	Gm29170|chr1:143919533-143920032	0.182566894287683	.	.
chr1	143776839	143777338	chr1	143919533	143920032	Ro60|chr1:143919533-143920032	0.182566894287683	.	.
chr1	143776839	143777338	chr1	143919533	143920032	Uchl5|chr1:143919533-143920032	0.182566894287683	.	.
chr1	144004041	144004540	chr1	144006526	144007025	Rgs2|chr1:144006526-144007025	0.140026198526909	.	.
chr1	146841091	146841590	chr1	146831541	146832040	Gm15584|chr1:146831541-146832040	0.282520919350327	.	.
chr1	150099643	150100142	chr1	150266492	150266991	Ptgs2|chr1:150266492-150266991	0.138829595639807	.	.
chr1	150099643	150100142	chr1	150266492	150266991	Ptgs2os|chr1:150266492-150266991	0.138829595639807	.	.
chr1	150392883	150393382	chr1	150177858	150178357	Odr4|chr1:150177858-150178357	0.13984625516628	.	.
chr1	150392883	150393382	chr1	150177858	150178357	Tpr|chr1:150177858-150178357	0.13984625516628	.	.
chr1	151344167	151344666	chr1	151078846	151079345	Gm10138|chr1:151078846-151079345	0.172528721300267	.	.
chr1	151344167	151344666	chr1	151078846	151079345	Ivns1abp|chr1:151078846-151079345	0.172528721300267	.	.
chr1	151428258	151428757	chr1	151157961	151158460	Swt1|chr1:151157961-151158460	0.190000106488928	.	.
chr1	151428258	151428757	chr1	151157961	151158460	Trmt1l|chr1:151157961-151158460	0.190000106488928	.	.
chr1	151428762	151429261	chr1	151078846	151079345	Swt1|chr1:151078846-151079345	0.167641832082904	.	.
chr1	151428762	151429261	chr1	151078846	151079345	Trmt1l|chr1:151078846-151079345	0.167641832082904	.	.
chr1	151428762	151429261	chr1	151087826	151088325	Swt1|chr1:151087826-151088325	0.230238980124686	.	.
chr1	151428762	151429261	chr1	151087826	151088325	Trmt1l|chr1:151087826-151088325	0.230238980124686	.	.
chr1	151428762	151429261	chr1	151186374	151186873	Swt1|chr1:151186374-151186873	0.154184976305536	.	.
chr1	151428762	151429261	chr1	151186374	151186873	Trmt1l|chr1:151186374-151186873	0.154184976305536	.	.
chr1	151428762	151429261	chr1	151195935	151196434	Swt1|chr1:151195935-151196434	0.449327882616274	.	.
chr1	151428762	151429261	chr1	151195935	151196434	Swt1|chr1:151195935-151196434	0.449327882616275	.	.
chr1	151428762	151429261	chr1	151195935	151196434	Trmt1l|chr1:151195935-151196434	0.449327882616274	.	.
chr1	151428762	151429261	chr1	151195935	151196434	Trmt1l|chr1:151195935-151196434	0.449327882616275	.	.
chr1	151500739	151501238	chr1	151665240	151665739	Rnf2|chr1:151665240-151665739	0.379081174638878	.	.
chr1	152090109	152090608	chr1	152147700	152148199	1700025G04Rik|chr1:152147700-152148199	0.214929807888623	.	.
chr1	152090109	152090608	chr1	152324317	152324816	1700025G04Rik|chr1:152324317-152324816	0.311209245102864	.	.
chr1	152090756	152091255	chr1	152147700	152148199	1700025G04Rik|chr1:152147700-152148199	0.336941336852786	.	.
chr1	152090756	152091255	chr1	152324317	152324816	1700025G04Rik|chr1:152324317-152324816	0.487020439026319	.	.
chr1	152399881	152400380	chr1	152169444	152169943	Colgalt2|chr1:152169444-152169943	0.171540218043663	.	.
chr1	152400416	152400915	chr1	152169444	152169943	Colgalt2|chr1:152169444-152169943	0.1660551752648	.	.
chr1	153652792	153653291	chr1	153717908	153718407	Rgs8|chr1:153717908-153718407	0.151843349135328	.	.
chr1	153737285	153737784	chr1	153594618	153595117	C230024C17Rik|chr1:153594618-153595117	0.175961332596478	.	.
chr1	153737285	153737784	chr1	153717908	153718407	C230024C17Rik|chr1:153717908-153718407	0.153193238889721	.	.
chr1	153740057	153740556	chr1	153679079	153679578	Rgs16|chr1:153679079-153679578	0.153733037277393	.	.
chr1	153740057	153740556	chr1	153935866	153936365	Rgs16|chr1:153935866-153936365	0.162653912810155	.	.
chr1	153899574	153900073	chr1	153598738	153599237	Glul|chr1:153598738-153599237	0.211280398287368	.	.
chr1	153899574	153900073	chr1	153598738	153599237	Teddm2|chr1:153598738-153599237	0.211280398287368	.	.
chr1	153899574	153900073	chr1	153679079	153679578	Glul|chr1:153679079-153679578	0.14128225138269	.	.
chr1	153899574	153900073	chr1	153679079	153679578	Teddm2|chr1:153679079-153679578	0.14128225138269	.	.
chr1	153899574	153900073	chr1	153726489	153726988	Glul|chr1:153726489-153726988	0.208884970680457	.	.
chr1	153899574	153900073	chr1	153726489	153726988	Teddm2|chr1:153726489-153726988	0.208884970680457	.	.
chr1	155557936	155558435	chr1	155564688	155565187	Acbd6|chr1:155564688-155565187	0.14513260037174	.	.
chr1	155557936	155558435	chr1	155784767	155785266	Acbd6|chr1:155784767-155785266	0.290361320692944	.	.
chr1	155812620	155813119	chr1	156040577	156041076	Qsox1|chr1:156040577-156041076	0.178114257253275	.	.
chr1	155973115	155973614	chr1	156040577	156041076	Cep350|chr1:156040577-156041076	0.205124259812456	.	.
chr1	155973115	155973614	chr1	156229365	156229864	Cep350|chr1:156229365-156229864	0.163805719921055	.	.
chr1	156035878	156036377	chr1	156229365	156229864	Tor1aip1|chr1:156229365-156229864	0.166050712606377	.	.
chr1	156035878	156036377	chr1	156229365	156229864	Tor1aip2|chr1:156229365-156229864	0.166050712606377	.	.
chr1	156035878	156036377	chr1	156263255	156263754	Tor1aip1|chr1:156263255-156263754	0.364114587476745	.	.
chr1	156035878	156036377	chr1	156263255	156263754	Tor1aip2|chr1:156263255-156263754	0.364114587476745	.	.
chr1	156474061	156474560	chr1	156229365	156229864	Soat1|chr1:156229365-156229864	0.230549997695084	.	.
chr1	156474061	156474560	chr1	156263255	156263754	Soat1|chr1:156263255-156263754	0.137632269112188	.	.
chr1	156718320	156718819	chr1	156263255	156263754	Fam20b|chr1:156263255-156263754	0.167686369399745	.	.
chr1	156718854	156719353	chr1	156263255	156263754	Fam20b|chr1:156263255-156263754	0.35464825202321	.	.
chr1	156718854	156719353	chr1	156271559	156272058	Fam20b|chr1:156271559-156272058	0.174113348900849	.	.
chr1	157411887	157412386	chr1	157055545	157056044	Rasal2|chr1:157055545-157056044	0.221352426628275	.	.
chr1	157412497	157412996	chr1	157180953	157181452	Rasal2|chr1:157180953-157181452	0.1523113054008	.	.
chr1	157412497	157412996	chr1	157501533	157502032	Rasal2|chr1:157501533-157502032	0.207560278548893	.	.
chr1	160194792	160195291	chr1	160117652	160118151	Mrps14|chr1:160117652-160118151	0.196302277796826	.	.
chr1	160212750	160213249	chr1	160231858	160232357	Cacybp|chr1:160231858-160232357	0.151133099560865	.	.
chr1	160212750	160213249	chr1	160467485	160467984	Cacybp|chr1:160467485-160467984	0.231006525088596	.	.
chr1	160792667	160793166	chr1	160579562	160580061	Rabgap1l|chr1:160579562-160580061	0.236485797209019	.	.
chr1	160792667	160793166	chr1	161170609	161171108	Rabgap1l|chr1:161170609-161171108	0.208560399169197	.	.
chr1	160906055	160906554	chr1	160548140	160548639	Rc3h1|chr1:160548140-160548639	0.148518715616423	.	.
chr1	160906055	160906554	chr1	160785734	160786233	Rc3h1|chr1:160785734-160786233	0.269893799313071	.	.
chr1	161034786	161035285	chr1	160785734	160786233	Gas5|chr1:160785734-160786233	0.144058270715219	.	.
chr1	161034786	161035285	chr1	160785734	160786233	Zbtb37|chr1:160785734-160786233	0.144058270715219	.	.
chr1	161070536	161071035	chr1	160785734	160786233	Cenpl|chr1:160785734-160786233	0.137202578237767	.	.
chr1	161070536	161071035	chr1	160785734	160786233	Dars2|chr1:160785734-160786233	0.137202578237767	.	.
chr1	161131254	161131753	chr1	160785734	160786233	Klhl20|chr1:160785734-160786233	0.158988628053979	.	.
chr1	161142436	161142935	chr1	161170609	161171108	Ankrd45|chr1:161170609-161171108	0.203029017687891	.	.
chr1	161250941	161251440	chr1	161195428	161195927	Prdx6|chr1:161195428-161195927	0.14011094990482	.	.
chr1	161876197	161876696	chr1	161976288	161976787	Suco|chr1:161976288-161976787	0.201050357576402	.	.
chr1	161876715	161877214	chr1	161799418	161799917	Suco|chr1:161799418-161799917	0.193001846562504	.	.
chr1	161968972	161969471	chr1	162132519	162133018	Gm38304|chr1:162132519-162133018	0.147780468913139	.	.
chr1	161968972	161969471	chr1	162132519	162133018	Pigc|chr1:162132519-162133018	0.147780468913139	.	.
chr1	162477766	162478265	chr1	162665061	162665560	Dnm3|chr1:162665061-162665560	0.139993059186192	.	.
chr1	162570372	162570871	chr1	162509243	162509742	Vamp4|chr1:162509243-162509742	0.152774817392331	.	.
chr1	162570372	162570871	chr1	162743152	162743651	Vamp4|chr1:162743152-162743651	0.183992372225519	.	.
chr1	162740352	162740851	chr1	162509243	162509742	Prrc2c|chr1:162509243-162509742	0.234674751493192	.	.
chr1	162740352	162740851	chr1	162665061	162665560	Prrc2c|chr1:162665061-162665560	0.253132846609302	.	.
chr1	164248686	164249185	chr1	163952499	163952998	Slc19a2|chr1:163952499-163952998	0.366271983795629	.	.
chr1	164275346	164275845	chr1	164689971	164690470	Ccdc181|chr1:164689971-164690470	0.333737558021247	.	.
chr1	164307370	164307869	chr1	164441505	164442004	Blzf1|chr1:164441505-164442004	0.24657431392541	.	.
chr1	164307370	164307869	chr1	164474792	164475291	Blzf1|chr1:164474792-164475291	0.138604151472007	.	.
chr1	164457803	164458302	chr1	164395042	164395541	Atp1b1|chr1:164395042-164395541	0.156217726507769	.	.
chr1	164457803	164458302	chr1	164544718	164545217	Atp1b1|chr1:164544718-164545217	0.203562037133999	.	.
chr1	164457803	164458302	chr1	164683734	164684233	Atp1b1|chr1:164683734-164684233	0.342164779320333	.	.
chr1	164898957	164899456	chr1	165191422	165191921	Gm32569|chr1:165191422-165191921	0.301221400288083	.	.
chr1	165091724	165092223	chr1	164905001	164905500	4930568G15Rik|chr1:164905001-164905500	0.292604145589913	.	.
chr1	165091724	165092223	chr1	164973805	164974304	4930568G15Rik|chr1:164973805-164974304	0.358747509945058	.	.
chr1	165091724	165092223	chr1	164975708	164976207	4930568G15Rik|chr1:164975708-164976207	0.215613940126271	.	.
chr1	165091724	165092223	chr1	164994160	164994659	4930568G15Rik|chr1:164994160-164994659	0.18128652637891	.	.
chr1	165091724	165092223	chr1	165017732	165018231	4930568G15Rik|chr1:165017732-165018231	0.136455159026608	.	.
chr1	165091724	165092223	chr1	165075344	165075843	4930568G15Rik|chr1:165075344-165075843	0.197490288380325	.	.
chr1	165091724	165092223	chr1	165075909	165076408	4930568G15Rik|chr1:165075909-165076408	0.202940102560125	.	.
chr1	165091724	165092223	chr1	165086326	165086825	4930568G15Rik|chr1:165086326-165086825	0.225818720247781	.	.
chr1	165091724	165092223	chr1	165281633	165282132	4930568G15Rik|chr1:165281633-165282132	0.303889920908609	.	.
chr1	165193693	165194192	chr1	164804328	164804827	Sft2d2|chr1:164804328-164804827	0.137663919247881	.	.
chr1	165193693	165194192	chr1	165042018	165042517	Sft2d2|chr1:165042018-165042517	0.194362524100617	.	.
chr1	165193693	165194192	chr1	165185200	165185699	Sft2d2|chr1:165185200-165185699	0.477950462970995	.	.
chr1	165193693	165194192	chr1	165191422	165191921	Sft2d2|chr1:165191422-165191921	0.49665321753424	.	.
chr1	165193693	165194192	chr1	165373830	165374329	Sft2d2|chr1:165373830-165374329	0.305651676134319	.	.
chr1	165194197	165194696	chr1	164804328	164804827	Sft2d2|chr1:164804328-164804827	0.287189669473671	.	.
chr1	165194197	165194696	chr1	165042018	165042517	Sft2d2|chr1:165042018-165042517	0.202312568283808	.	.
chr1	165194197	165194696	chr1	165185200	165185699	Sft2d2|chr1:165185200-165185699	0.46615613576758	.	.
chr1	165194197	165194696	chr1	165191422	165191921	Sft2d2|chr1:165191422-165191921	0.264727842592827	.	.
chr1	165194197	165194696	chr1	165373830	165374329	Sft2d2|chr1:165373830-165374329	0.21269265703263	.	.
chr1	165236724	165237223	chr1	164905001	164905500	Tiprl|chr1:164905001-164905500	0.209446692222359	.	.
chr1	165236724	165237223	chr1	164973805	164974304	Tiprl|chr1:164973805-164974304	0.242400983125989	.	.
chr1	165236724	165237223	chr1	165086326	165086825	Tiprl|chr1:165086326-165086825	0.150438579309141	.	.
chr1	165236724	165237223	chr1	165281633	165282132	Tiprl|chr1:165281633-165282132	0.148426904560776	.	.
chr1	165460922	165461421	chr1	165185200	165185699	Dcaf6|chr1:165185200-165185699	0.430019755459624	.	.
chr1	165460922	165461421	chr1	165185200	165185699	Mpc2|chr1:165185200-165185699	0.430019755459624	.	.
chr1	165460922	165461421	chr1	165373830	165374329	Dcaf6|chr1:165373830-165374329	0.145816669126383	.	.
chr1	165460922	165461421	chr1	165373830	165374329	Mpc2|chr1:165373830-165374329	0.145816669126383	.	.
chr1	165763500	165763999	chr1	165641351	165641850	Creg1|chr1:165641351-165641850	0.170183575091639	.	.
chr1	165763500	165763999	chr1	165641351	165641850	Creg1|chr1:165641351-165641850	0.17018357509164	.	.
chr1	165763500	165763999	chr1	166154109	166154608	Creg1|chr1:166154109-166154608	0.21044675772631	.	.
chr1	165780459	165780958	chr1	165779795	165780294	Gm16565|chr1:165779795-165780294	0.203683853132693	.	.
chr1	166002418	166002917	chr1	166343030	166343529	Gm26665|chr1:166343030-166343529	0.173835216410215	.	.
chr1	166002418	166002917	chr1	166343030	166343529	Pou2f1|chr1:166343030-166343529	0.173835216410215	.	.
chr1	166003176	166003675	chr1	166023900	166024399	Gm26665|chr1:166023900-166024399	0.175024333172049	.	.
chr1	166003176	166003675	chr1	166023900	166024399	Pou2f1|chr1:166023900-166024399	0.175024333172049	.	.
chr1	166003176	166003675	chr1	166117383	166117882	Gm26665|chr1:166117383-166117882	0.141742041870714	.	.
chr1	166003176	166003675	chr1	166117383	166117882	Pou2f1|chr1:166117383-166117882	0.141742041870714	.	.
chr1	166003176	166003675	chr1	166154109	166154608	Gm26665|chr1:166154109-166154608	0.287815483212115	.	.
chr1	166003176	166003675	chr1	166154109	166154608	Pou2f1|chr1:166154109-166154608	0.287815483212115	.	.
chr1	166003176	166003675	chr1	166260363	166260862	Gm26665|chr1:166260363-166260862	0.364014540679694	.	.
chr1	166003176	166003675	chr1	166260363	166260862	Pou2f1|chr1:166260363-166260862	0.364014540679694	.	.
chr1	166003176	166003675	chr1	166301382	166301881	Gm26665|chr1:166301382-166301881	0.163048104879503	.	.
chr1	166003176	166003675	chr1	166301382	166301881	Pou2f1|chr1:166301382-166301881	0.163048104879503	.	.
chr1	166003176	166003675	chr1	166428926	166429425	Gm26665|chr1:166428926-166429425	0.144397067682296	.	.
chr1	166003176	166003675	chr1	166428926	166429425	Pou2f1|chr1:166428926-166429425	0.144397067682296	.	.
chr1	166253817	166254316	chr1	166160566	166161065	Ildr2|chr1:166160566-166161065	0.196645677517249	.	.
chr1	166253817	166254316	chr1	166302681	166303180	Ildr2|chr1:166302681-166303180	0.1357945762222	.	.
chr1	166254415	166254914	chr1	166118161	166118660	Ildr2|chr1:166118161-166118660	0.208928486021217	.	.
chr1	166254415	166254914	chr1	166344303	166344802	Ildr2|chr1:166344303-166344802	0.195597537189318	.	.
chr1	166308696	166309195	chr1	166023900	166024399	5330438I03Rik|chr1:166023900-166024399	0.20084916671435	.	.
chr1	166308696	166309195	chr1	166184602	166185101	5330438I03Rik|chr1:166184602-166185101	0.256263617997577	.	.
chr1	166308696	166309195	chr1	166282640	166283139	5330438I03Rik|chr1:166282640-166283139	0.311639416611593	.	.
chr1	166308696	166309195	chr1	166319038	166319537	5330438I03Rik|chr1:166319038-166319537	0.347066833488543	.	.
chr1	166308696	166309195	chr1	166360121	166360620	5330438I03Rik|chr1:166360121-166360620	0.214904556708753	.	.
chr1	166309200	166309699	chr1	166023900	166024399	5330438I03Rik|chr1:166023900-166024399	0.524065137281355	.	.
chr1	166309200	166309699	chr1	166184602	166185101	5330438I03Rik|chr1:166184602-166185101	0.195161834515627	.	.
chr1	166309200	166309699	chr1	166282640	166283139	5330438I03Rik|chr1:166282640-166283139	0.235876626777461	.	.
chr1	166309200	166309699	chr1	166302681	166303180	5330438I03Rik|chr1:166302681-166303180	0.269531563594231	.	.
chr1	166309200	166309699	chr1	166319038	166319537	5330438I03Rik|chr1:166319038-166319537	0.504798153322585	.	.
chr1	166309200	166309699	chr1	166343030	166343529	5330438I03Rik|chr1:166343030-166343529	0.196050917752993	.	.
chr1	166309200	166309699	chr1	166360121	166360620	5330438I03Rik|chr1:166360121-166360620	0.238878335851604	.	.
chr1	166379002	166379501	chr1	166160566	166161065	Tada1|chr1:166160566-166161065	0.1929675288737	.	.
chr1	166379002	166379501	chr1	166184602	166185101	Tada1|chr1:166184602-166185101	0.155860747432278	.	.
chr1	166379002	166379501	chr1	166319038	166319537	Tada1|chr1:166319038-166319537	0.358477042866299	.	.
chr1	166379002	166379501	chr1	166343030	166343529	Tada1|chr1:166343030-166343529	0.166168076669588	.	.
chr1	166379002	166379501	chr1	166360121	166360620	Tada1|chr1:166360121-166360620	0.298443757627755	.	.
chr1	166409578	166410077	chr1	166023900	166024399	Pogk|chr1:166023900-166024399	0.230855915982617	.	.
chr1	166409578	166410077	chr1	166282640	166283139	Pogk|chr1:166282640-166283139	0.32768746699748	.	.
chr1	166409578	166410077	chr1	166302681	166303180	Pogk|chr1:166302681-166303180	0.278208861163666	.	.
chr1	166409578	166410077	chr1	166319038	166319537	Pogk|chr1:166319038-166319537	0.21722763768912	.	.
chr1	166409578	166410077	chr1	166344303	166344802	Pogk|chr1:166344303-166344802	0.221271781474016	.	.
chr1	166409578	166410077	chr1	166360121	166360620	Pogk|chr1:166360121-166360620	0.136940818816426	.	.
chr1	166409578	166410077	chr1	166429732	166430231	Pogk|chr1:166429732-166430231	0.138946306257269	.	.
chr1	166681166	166681665	chr1	166344303	166344802	Fmo9|chr1:166344303-166344802	0.311596425070377	.	.
chr1	166681166	166681665	chr1	166840118	166840617	Fmo9|chr1:166840118-166840617	0.144704970260802	.	.
chr1	166681166	166681665	chr1	166948667	166949166	Fmo9|chr1:166948667-166949166	0.31065434859949	.	.
chr1	167000534	167001033	chr1	167031584	167032083	Fam78b|chr1:167031584-167032083	0.185380511827716	.	.
chr1	167000534	167001033	chr1	167031584	167032083	Gm16701|chr1:167031584-167032083	0.185380511827716	.	.
chr1	167001208	167001707	chr1	166940118	166940617	Fam78b|chr1:166940118-166940617	0.155537584458664	.	.
chr1	167001208	167001707	chr1	166940118	166940617	Gm16701|chr1:166940118-166940617	0.155537584458664	.	.
chr1	167284924	167285423	chr1	167441268	167441767	Gm2453|chr1:167441268-167441767	0.221796485465126	.	.
chr1	167284924	167285423	chr1	167441268	167441767	Uck2|chr1:167441268-167441767	0.221796485465126	.	.
chr1	167284924	167285423	chr1	167644841	167645340	Gm2453|chr1:167644841-167645340	0.240816117604471	.	.
chr1	167284924	167285423	chr1	167644841	167645340	Uck2|chr1:167644841-167645340	0.240816117604471	.	.
chr1	167308418	167308917	chr1	167369851	167370350	Tmco1|chr1:167369851-167370350	0.147172810142401	.	.
chr1	167308418	167308917	chr1	167473481	167473980	Tmco1|chr1:167473481-167473980	0.371800474561204	.	.
chr1	167349707	167350206	chr1	167506546	167507045	Aldh9a1|chr1:167506546-167507045	0.195428606711759	.	.
chr1	167393588	167394087	chr1	167553903	167554402	Mgst3|chr1:167553903-167554402	0.267112711364323	.	.
chr1	167393588	167394087	chr1	167553903	167554402	Mgst3|chr1:167553903-167554402	0.267112711364324	.	.
chr1	167393588	167394087	chr1	167608411	167608910	Mgst3|chr1:167608411-167608910	0.473269704150157	.	.
chr1	167394156	167394655	chr1	167441268	167441767	Mgst3|chr1:167441268-167441767	0.140738417528646	.	.
chr1	167597755	167598254	chr1	167929953	167930452	Rxrg|chr1:167929953-167930452	0.230931083488285	.	.
chr1	167598393	167598892	chr1	167491471	167491970	Rxrg|chr1:167491471-167491970	0.208244755173584	.	.
chr1	167598393	167598892	chr1	167532428	167532927	Rxrg|chr1:167532428-167532927	0.207448450756547	.	.
chr1	167598393	167598892	chr1	167583702	167584201	Rxrg|chr1:167583702-167584201	0.447307679879494	.	.
chr1	167598393	167598892	chr1	167644841	167645340	Rxrg|chr1:167644841-167645340	0.188809637473864	.	.
chr1	167598393	167598892	chr1	167802530	167803029	Rxrg|chr1:167802530-167803029	0.348876701022879	.	.
chr1	168432123	168432622	chr1	168392118	168392617	Pbx1|chr1:168392118-168392617	0.149417638571434	.	.
chr1	168432123	168432622	chr1	168708836	168709335	Pbx1|chr1:168708836-168709335	0.224686815444212	.	.
chr1	169531254	169531753	chr1	169859077	169859576	Nuf2|chr1:169859077-169859576	0.224218129251114	.	.
chr1	169969082	169969581	chr1	169722690	169723189	3110045C21Rik|chr1:169722690-169723189	0.187617478346217	.	.
chr1	169969082	169969581	chr1	169722690	169723189	Hsd17b7|chr1:169722690-169723189	0.187617478346217	.	.
chr1	169969082	169969581	chr1	169723422	169723921	3110045C21Rik|chr1:169723422-169723921	0.194599641003848	.	.
chr1	169969082	169969581	chr1	169723422	169723921	Hsd17b7|chr1:169723422-169723921	0.194599641003848	.	.
chr1	169969082	169969581	chr1	169837382	169837881	3110045C21Rik|chr1:169837382-169837881	0.316492098842907	.	.
chr1	169969082	169969581	chr1	169837382	169837881	Hsd17b7|chr1:169837382-169837881	0.316492098842907	.	.
chr1	169969082	169969581	chr1	169859077	169859576	3110045C21Rik|chr1:169859077-169859576	0.27950979555634	.	.
chr1	169969082	169969581	chr1	169859077	169859576	Hsd17b7|chr1:169859077-169859576	0.27950979555634	.	.
chr1	170174840	170175339	chr1	169932271	169932770	Gm37748|chr1:169932271-169932770	0.199402179989101	.	.
chr1	170174840	170175339	chr1	169932271	169932770	Uap1|chr1:169932271-169932770	0.199402179989101	.	.
chr1	170215136	170215635	chr1	169837382	169837881	4930500M09Rik|chr1:169837382-169837881	0.411386639291721	.	.
chr1	170215136	170215635	chr1	169837382	169837881	Uhmk1|chr1:169837382-169837881	0.411386639291721	.	.
chr1	170215136	170215635	chr1	169859077	169859576	4930500M09Rik|chr1:169859077-169859576	0.292273184506946	.	.
chr1	170215136	170215635	chr1	169859077	169859576	Uhmk1|chr1:169859077-169859576	0.292273184506946	.	.
chr1	170215136	170215635	chr1	169859644	169860143	4930500M09Rik|chr1:169859644-169860143	0.295850391671468	.	.
chr1	170215136	170215635	chr1	169859644	169860143	Uhmk1|chr1:169859644-169860143	0.295850391671468	.	.
chr1	170867571	170868070	chr1	170538290	170538789	Atf6|chr1:170538290-170538789	0.164034823688793	.	.
chr1	170867571	170868070	chr1	170538290	170538789	Gm9929|chr1:170538290-170538789	0.164034823688793	.	.
chr1	170867571	170868070	chr1	170538817	170539316	Atf6|chr1:170538817-170539316	0.216840564509739	.	.
chr1	170867571	170868070	chr1	170538817	170539316	Gm9929|chr1:170538817-170539316	0.216840564509739	.	.
chr1	170867571	170868070	chr1	170632341	170632840	Atf6|chr1:170632341-170632840	0.247108645792537	.	.
chr1	170867571	170868070	chr1	170632341	170632840	Gm9929|chr1:170632341-170632840	0.247108645792537	.	.
chr1	170867571	170868070	chr1	171033681	171034180	Atf6|chr1:171033681-171034180	0.165081719087486	.	.
chr1	170867571	170868070	chr1	171033681	171034180	Gm9929|chr1:171033681-171034180	0.165081719087486	.	.
chr1	170867571	170868070	chr1	171247027	171247526	Atf6|chr1:171247027-171247526	0.230984495202448	.	.
chr1	170867571	170868070	chr1	171247027	171247526	Gm9929|chr1:171247027-171247526	0.230984495202448	.	.
chr1	170868410	170868909	chr1	171033681	171034180	Atf6|chr1:171033681-171034180	0.211177474152515	.	.
chr1	170868410	170868909	chr1	171033681	171034180	Gm9929|chr1:171033681-171034180	0.211177474152515	.	.
chr1	170868410	170868909	chr1	171038357	171038856	Atf6|chr1:171038357-171038856	0.139713525284064	.	.
chr1	170868410	170868909	chr1	171038357	171038856	Gm9929|chr1:171038357-171038856	0.139713525284064	.	.
chr1	170868410	170868909	chr1	171102488	171102987	Atf6|chr1:171102488-171102987	0.260952303543224	.	.
chr1	170868410	170868909	chr1	171102488	171102987	Gm9929|chr1:171102488-171102987	0.260952303543224	.	.
chr1	170868410	170868909	chr1	171247027	171247526	Atf6|chr1:171247027-171247526	0.189329108078001	.	.
chr1	170868410	170868909	chr1	171247027	171247526	Gm9929|chr1:171247027-171247526	0.189329108078001	.	.
chr1	170885252	170885751	chr1	170613130	170613629	Dusp12|chr1:170613130-170613629	0.138146286040567	.	.
chr1	170885252	170885751	chr1	170613130	170613629	Gm26620|chr1:170613130-170613629	0.138146286040567	.	.
chr1	170885252	170885751	chr1	170632341	170632840	Dusp12|chr1:170632341-170632840	0.194332837392072	.	.
chr1	170885252	170885751	chr1	170632341	170632840	Gm26620|chr1:170632341-170632840	0.194332837392072	.	.
chr1	170885252	170885751	chr1	170646918	170647417	Dusp12|chr1:170646918-170647417	0.245536100874428	.	.
chr1	170885252	170885751	chr1	170646918	170647417	Gm26620|chr1:170646918-170647417	0.245536100874428	.	.
chr1	170885252	170885751	chr1	170907734	170908233	Dusp12|chr1:170907734-170908233	0.3287949956182	.	.
chr1	170885252	170885751	chr1	170907734	170908233	Gm26620|chr1:170907734-170908233	0.3287949956182	.	.
chr1	170885252	170885751	chr1	171037809	171038308	Dusp12|chr1:171037809-171038308	0.291060934581853	.	.
chr1	170885252	170885751	chr1	171037809	171038308	Gm26620|chr1:171037809-171038308	0.291060934581853	.	.
chr1	170885252	170885751	chr1	171038357	171038856	Dusp12|chr1:171038357-171038856	0.214637258176121	.	.
chr1	170885252	170885751	chr1	171038357	171038856	Gm26620|chr1:171038357-171038856	0.214637258176121	.	.
chr1	170885252	170885751	chr1	171044266	171044765	Dusp12|chr1:171044266-171044765	0.225059043162963	.	.
chr1	170885252	170885751	chr1	171044266	171044765	Gm26620|chr1:171044266-171044765	0.225059043162963	.	.
chr1	170885252	170885751	chr1	171110922	171111421	Dusp12|chr1:171110922-171111421	0.162184505191666	.	.
chr1	170885252	170885751	chr1	171110922	171111421	Gm26620|chr1:171110922-171111421	0.162184505191666	.	.
chr1	170885252	170885751	chr1	171247027	171247526	Dusp12|chr1:171247027-171247526	0.136110517851234	.	.
chr1	170885252	170885751	chr1	171247027	171247526	Gm26620|chr1:171247027-171247526	0.136110517851234	.	.
chr1	171150371	171150870	chr1	170907734	170908233	Mpz|chr1:170907734-170908233	0.336079394567576	.	.
chr1	171150371	171150870	chr1	170907734	170908233	Sdhc|chr1:170907734-170908233	0.336079394567576	.	.
chr1	171150371	171150870	chr1	171033681	171034180	Mpz|chr1:171033681-171034180	0.190313667982544	.	.
chr1	171150371	171150870	chr1	171033681	171034180	Sdhc|chr1:171033681-171034180	0.190313667982544	.	.
chr1	171150371	171150870	chr1	171037809	171038308	Mpz|chr1:171037809-171038308	0.197793448058002	.	.
chr1	171150371	171150870	chr1	171037809	171038308	Sdhc|chr1:171037809-171038308	0.197793448058002	.	.
chr1	171150371	171150870	chr1	171247027	171247526	Mpz|chr1:171247027-171247526	0.182908783441494	.	.
chr1	171150371	171150870	chr1	171247027	171247526	Sdhc|chr1:171247027-171247526	0.182908783441494	.	.
chr1	171222404	171222903	chr1	170907216	170907715	Tomm40l|chr1:170907216-170907715	0.225234486516877	.	.
chr1	171222404	171222903	chr1	170907734	170908233	Tomm40l|chr1:170907734-170908233	0.142334995065671	.	.
chr1	171222404	171222903	chr1	171038357	171038856	Tomm40l|chr1:171038357-171038856	0.209050241963971	.	.
chr1	171222404	171222903	chr1	171044776	171045275	Tomm40l|chr1:171044776-171045275	0.234636159923816	.	.
chr1	171222404	171222903	chr1	171247027	171247526	Tomm40l|chr1:171247027-171247526	0.240426738941913	.	.
chr1	171270057	171270556	chr1	171033681	171034180	B4galt3|chr1:171033681-171034180	0.418595297835787	.	.
chr1	171270057	171270556	chr1	171038357	171038856	B4galt3|chr1:171038357-171038856	0.156797115341651	.	.
chr1	171270057	171270556	chr1	171102488	171102987	B4galt3|chr1:171102488-171102987	0.29910795382019	.	.
chr1	171270057	171270556	chr1	171110922	171111421	B4galt3|chr1:171110922-171111421	0.333375203184294	.	.
chr1	171270057	171270556	chr1	171247027	171247526	B4galt3|chr1:171247027-171247526	0.257956250169799	.	.
chr1	171270057	171270556	chr1	171263038	171263537	B4galt3|chr1:171263038-171263537	0.460858594456571	.	.
chr1	171270057	171270556	chr1	171633628	171634127	B4galt3|chr1:171633628-171634127	0.141873905971104	.	.
chr1	171281054	171281553	chr1	171102488	171102987	Ppox|chr1:171102488-171102987	0.275916228257338	.	.
chr1	171287719	171288218	chr1	171102488	171102987	Usp21|chr1:171102488-171102987	0.151024865029064	.	.
chr1	171287719	171288218	chr1	171263038	171263537	Usp21|chr1:171263038-171263537	0.14057366140323	.	.
chr1	171294566	171295065	chr1	171102488	171102987	Ufc1|chr1:171102488-171102987	0.195825207410216	.	.
chr1	171328705	171329204	chr1	171101659	171102158	Dedd|chr1:171101659-171102158	0.227111845928576	.	.
chr1	171329206	171329705	chr1	171101659	171102158	Dedd|chr1:171101659-171102158	0.217357879758396	.	.
chr1	171329206	171329705	chr1	171102488	171102987	Dedd|chr1:171102488-171102987	0.359130337366338	.	.
chr1	171345437	171345936	chr1	171033681	171034180	Nit1|chr1:171033681-171034180	0.216571823333358	.	.
chr1	171345437	171345936	chr1	171033681	171034180	Pfdn2|chr1:171033681-171034180	0.216571823333358	.	.
chr1	171345437	171345936	chr1	171037809	171038308	Nit1|chr1:171037809-171038308	0.278088365526811	.	.
chr1	171345437	171345936	chr1	171037809	171038308	Pfdn2|chr1:171037809-171038308	0.278088365526811	.	.
chr1	171345437	171345936	chr1	171044266	171044765	Nit1|chr1:171044266-171044765	0.231556592626009	.	.
chr1	171345437	171345936	chr1	171044266	171044765	Pfdn2|chr1:171044266-171044765	0.231556592626009	.	.
chr1	171345437	171345936	chr1	171110922	171111421	Nit1|chr1:171110922-171111421	0.323672622670422	.	.
chr1	171345437	171345936	chr1	171110922	171111421	Pfdn2|chr1:171110922-171111421	0.323672622670422	.	.
chr1	171345437	171345936	chr1	171553007	171553506	Nit1|chr1:171553007-171553506	0.199753166465677	.	.
chr1	171345437	171345936	chr1	171553007	171553506	Pfdn2|chr1:171553007-171553506	0.199753166465677	.	.
chr1	171345437	171345936	chr1	171553589	171554088	Nit1|chr1:171553589-171554088	0.236790197017195	.	.
chr1	171345437	171345936	chr1	171553589	171554088	Pfdn2|chr1:171553589-171554088	0.236790197017195	.	.
chr1	171360576	171361075	chr1	171102488	171102987	Klhdc9|chr1:171102488-171102987	0.442903041272394	.	.
chr1	171361088	171361587	chr1	171101659	171102158	Klhdc9|chr1:171101659-171102158	0.225094086646713	.	.
chr1	171361088	171361587	chr1	171102488	171102987	Klhdc9|chr1:171102488-171102987	0.314976019937875	.	.
chr1	171503198	171503697	chr1	171553007	171553506	Alyref2|chr1:171553007-171553506	0.260345978784153	.	.
chr1	171503198	171503697	chr1	171553007	171553506	B930036N10Rik|chr1:171553007-171553506	0.260345978784153	.	.
chr1	172027641	172028140	chr1	172027134	172027633	Vangl2|chr1:172027134-172027633	0.169214778891911	.	.
chr1	172082460	172082959	chr1	171815706	171816205	Copa|chr1:171815706-171816205	0.197174805361846	.	.
chr1	172082460	172082959	chr1	171815706	171816205	Ncstn|chr1:171815706-171816205	0.197174805361846	.	.
chr1	172082460	172082959	chr1	172053841	172054340	Copa|chr1:172053841-172054340	0.21890951509081	.	.
chr1	172082460	172082959	chr1	172053841	172054340	Ncstn|chr1:172053841-172054340	0.21890951509081	.	.
chr1	172147848	172148347	chr1	172027134	172027633	Dcaf8|chr1:172027134-172027633	0.244402573609102	.	.
chr1	172520879	172521378	chr1	172550479	172550978	Cfap45|chr1:172550479-172550978	0.24868369387288	.	.
chr1	172632827	172633326	chr1	172532487	172532986	Dusp23|chr1:172532487-172532986	0.268322425813737	.	.
chr1	173366644	173367143	chr1	173390016	173390515	Cadm3|chr1:173390016-173390515	0.407396945728754	.	.
chr1	174501578	174502077	chr1	174503374	174503873	Fmn2|chr1:174503374-174503873	0.228350952504766	.	.
chr1	175692503	175693002	chr1	175823962	175824461	Chml|chr1:175823962-175824461	0.216110902610224	.	.
chr1	175692503	175693002	chr1	175823962	175824461	Opn3|chr1:175823962-175824461	0.216110902610224	.	.
chr1	175692503	175693002	chr1	175870656	175871155	Chml|chr1:175870656-175871155	0.252635798637088	.	.
chr1	175692503	175693002	chr1	175870656	175871155	Opn3|chr1:175870656-175871155	0.252635798637088	.	.
chr1	175693049	175693548	chr1	175936373	175936872	Chml|chr1:175936373-175936872	0.397500717107878	.	.
chr1	175693049	175693548	chr1	175936373	175936872	Opn3|chr1:175936373-175936872	0.397500717107878	.	.
chr1	175880538	175881037	chr1	175916647	175917146	Exo1|chr1:175916647-175917146	0.17196541297802	.	.
chr1	176275192	176275691	chr1	176223159	176223658	Gm38101|chr1:176223159-176223658	0.212154854471259	.	.
chr1	176275192	176275691	chr1	176223159	176223658	Pld5|chr1:176223159-176223658	0.212154854471259	.	.
chr1	176813199	176813698	chr1	176698563	176699062	Cep170|chr1:176698563-176699062	0.333041442675592	.	.
chr1	176814465	176814964	chr1	176615542	176616041	Cep170|chr1:176615542-176616041	0.15625922226074	.	.
chr1	176814465	176814964	chr1	176615542	176616041	Sdccag8|chr1:176615542-176616041	0.15625922226074	.	.
chr1	176814465	176814964	chr1	176698563	176699062	Cep170|chr1:176698563-176699062	0.196360893259144	.	.
chr1	176814465	176814964	chr1	176698563	176699062	Sdccag8|chr1:176698563-176699062	0.196360893259144	.	.
chr1	177257580	177258079	chr1	177150444	177150943	Akt3|chr1:177150444-177150943	0.175166498964946	.	.
chr1	177258176	177258675	chr1	177322779	177323278	Akt3|chr1:177322779-177323278	0.176774376637176	.	.
chr1	178317988	178318487	chr1	178336353	178336852	B230369F24Rik|chr1:178336353-178336852	0.213114857698513	.	.
chr1	178317988	178318487	chr1	178336353	178336852	Cox20|chr1:178336353-178336852	0.213114857698513	.	.
chr1	178317988	178318487	chr1	178368821	178369320	B230369F24Rik|chr1:178368821-178369320	0.192732651852262	.	.
chr1	178317988	178318487	chr1	178368821	178369320	Cox20|chr1:178368821-178369320	0.192732651852262	.	.
chr1	178337559	178338058	chr1	178463658	178464157	Hnrnpu|chr1:178463658-178464157	0.205551300756165	.	.
chr1	180256056	180256555	chr1	180332234	180332733	Gm31728|chr1:180332234-180332733	0.151394710025842	.	.
chr1	180256056	180256555	chr1	180420754	180421253	Gm31728|chr1:180420754-180421253	0.282950324416082	.	.
chr1	180483264	180483763	chr1	180268550	180269049	Stum|chr1:180268550-180269049	0.183087298596414	.	.
chr1	180483264	180483763	chr1	180460553	180461052	Stum|chr1:180460553-180461052	0.210548952802956	.	.
chr1	180483928	180484427	chr1	180268550	180269049	Stum|chr1:180268550-180269049	0.186167491926027	.	.
chr1	180568576	180569075	chr1	180434100	180434599	Parp1|chr1:180434100-180434599	0.149538311871487	.	.
chr1	180641033	180641532	chr1	180387432	180387931	Lin9|chr1:180387432-180387931	0.13905237426708	.	.
chr1	180641033	180641532	chr1	180420754	180421253	Lin9|chr1:180420754-180421253	0.16064770800006	.	.
chr1	180725789	180726288	chr1	180268550	180269049	Acbd3|chr1:180268550-180269049	0.152850822596303	.	.
chr1	180725789	180726288	chr1	180778088	180778587	Acbd3|chr1:180778088-180778587	0.238509664727977	.	.
chr1	180725789	180726288	chr1	180848038	180848537	Acbd3|chr1:180848038-180848537	0.200147280485908	.	.
chr1	180768387	180768886	chr1	180865956	180866455	Gm38293|chr1:180865956-180866455	0.497815895912727	.	.
chr1	180813365	180813864	chr1	180848038	180848537	H3f3a|chr1:180848038-180848537	0.187798058909334	.	.
chr1	180813365	180813864	chr1	180848038	180848537	H3f3aos|chr1:180848038-180848537	0.187798058909334	.	.
chr1	180813989	180814488	chr1	180848038	180848537	H3f3a|chr1:180848038-180848537	0.175344100660751	.	.
chr1	180813989	180814488	chr1	180848038	180848537	H3f3aos|chr1:180848038-180848537	0.175344100660751	.	.
chr1	180813989	180814488	chr1	180865956	180866455	H3f3a|chr1:180865956-180866455	0.169264465688009	.	.
chr1	180813989	180814488	chr1	180865956	180866455	H3f3aos|chr1:180865956-180866455	0.169264465688009	.	.
chr1	180813989	180814488	chr1	181150665	181151164	H3f3a|chr1:181150665-181151164	0.138131942220834	.	.
chr1	180813989	180814488	chr1	181150665	181151164	H3f3aos|chr1:181150665-181151164	0.138131942220834	.	.
chr1	180850639	180851138	chr1	180777540	180778039	Sde2|chr1:180777540-180778039	0.201231652780473	.	.
chr1	180850639	180851138	chr1	181016358	181016857	Sde2|chr1:181016358-181016857	0.173334151926293	.	.
chr1	180850639	180851138	chr1	181150665	181151164	Sde2|chr1:181150665-181151164	0.212055252450192	.	.
chr1	180903944	180904443	chr1	180848038	180848537	Pycr2|chr1:180848038-180848537	0.157912388145546	.	.
chr1	180903944	180904443	chr1	180865956	180866455	Pycr2|chr1:180865956-180866455	0.201804572054678	.	.
chr1	182124497	182124996	chr1	182140320	182140819	Srp9|chr1:182140320-182140819	0.206385130799701	.	.
chr1	182282007	182282506	chr1	182140320	182140819	Degs1|chr1:182140320-182140819	0.146310017793771	.	.
chr1	183296824	183297323	chr1	183669579	183670078	Aida|chr1:183669579-183670078	0.20683143821594	.	.
chr1	183296824	183297323	chr1	183669579	183670078	Brox|chr1:183669579-183670078	0.20683143821594	.	.
chr1	183562987	183563486	chr1	183669579	183670078	Gm33973|chr1:183669579-183670078	0.15731376689561	.	.
chr1	184845644	184846143	chr1	184824501	184825000	Marc2|chr1:184824501-184825000	0.164622560613492	.	.
chr1	184845644	184846143	chr1	184915028	184915527	Marc2|chr1:184915028-184915527	0.293783674311095	.	.
chr1	184845644	184846143	chr1	185229664	185230163	Marc2|chr1:185229664-185230163	0.244661477160546	.	.
chr1	184999022	184999521	chr1	184915028	184915527	Mark1|chr1:184915028-184915527	0.376039511463901	.	.
chr1	184999022	184999521	chr1	185229664	185230163	Mark1|chr1:185229664-185230163	0.143695164398908	.	.
chr1	184999545	185000044	chr1	185185526	185186025	Mark1|chr1:185185526-185186025	0.238115684558013	.	.
chr1	185000205	185000704	chr1	184824501	184825000	Mark1|chr1:184824501-184825000	0.2040326297814	.	.
chr1	185203864	185204363	chr1	185229664	185230163	Rab3gap2|chr1:185229664-185230163	0.152925490622972	.	.
chr1	185329129	185329628	chr1	185253181	185253680	Iars2|chr1:185253181-185253680	0.212352317659501	.	.
chr1	186705157	186705656	chr1	186997673	186998172	Gm29491|chr1:186997673-186998172	0.268837276175839	.	.
chr1	186705157	186705656	chr1	186997673	186998172	Tgfb2|chr1:186997673-186998172	0.268837276175839	.	.
chr1	186749156	186749655	chr1	186721882	186722381	A430105J06Rik|chr1:186721882-186722381	0.282582415641666	.	.
chr1	186749156	186749655	chr1	186721882	186722381	Rrp15|chr1:186721882-186722381	0.282582415641666	.	.
chr1	189007615	189008114	chr1	188978127	188978626	Kctd3|chr1:188978127-188978626	0.369601105793969	.	.
chr1	189007615	189008114	chr1	189047866	189048365	Kctd3|chr1:189047866-189048365	0.209061447358211	.	.
chr1	189007615	189008114	chr1	189079465	189079964	Kctd3|chr1:189079465-189079964	0.148708414446917	.	.
chr1	189007615	189008114	chr1	189080012	189080511	Kctd3|chr1:189080012-189080511	0.198033557016907	.	.
chr1	189007615	189008114	chr1	189228632	189229131	Kctd3|chr1:189228632-189229131	0.16049608188663	.	.
chr1	189343635	189344134	chr1	189430401	189430900	A430027H14Rik|chr1:189430401-189430900	0.207854966385276	.	.
chr1	189687923	189688422	chr1	189639548	189640047	Cenpf|chr1:189639548-189640047	0.203953210317417	.	.
chr1	189687923	189688422	chr1	189645268	189645767	Cenpf|chr1:189645268-189645767	0.231032373472956	.	.
chr1	190911562	190912061	chr1	190846243	190846742	Rps6kc1|chr1:190846243-190846742	0.236339520907373	.	.
chr1	190911562	190912061	chr1	190944268	190944767	Rps6kc1|chr1:190944268-190944767	0.304996047877184	.	.
chr1	190979086	190979585	chr1	190918940	190919439	Vash2|chr1:190918940-190919439	0.161244908508884	.	.
chr1	191026045	191026544	chr1	191242232	191242731	A230020J21Rik|chr1:191242232-191242731	0.175761744222815	.	.
chr1	191026045	191026544	chr1	191242232	191242731	Flvcr1|chr1:191242232-191242731	0.175761744222815	.	.
chr1	191026045	191026544	chr1	191312626	191313125	A230020J21Rik|chr1:191312626-191313125	0.172031919309367	.	.
chr1	191026045	191026544	chr1	191312626	191313125	Flvcr1|chr1:191312626-191313125	0.172031919309367	.	.
chr1	191026045	191026544	chr1	191494893	191495392	A230020J21Rik|chr1:191494893-191495392	0.289956032896149	.	.
chr1	191026045	191026544	chr1	191494893	191495392	Flvcr1|chr1:191494893-191495392	0.289956032896149	.	.
chr1	191062684	191063183	chr1	191183196	191183695	Nsl1|chr1:191183196-191183695	0.144108763164065	.	.
chr1	191062684	191063183	chr1	191183196	191183695	Tatdn3|chr1:191183196-191183695	0.144108763164065	.	.
chr1	191317662	191318161	chr1	191312626	191313125	Nenf|chr1:191312626-191313125	0.165156183333953	.	.
chr1	191317662	191318161	chr1	191611650	191612149	Nenf|chr1:191611650-191612149	0.151541581170411	.	.
chr1	191325660	191326159	chr1	191183196	191183695	Pacc1|chr1:191183196-191183695	0.199484346940265	.	.
chr1	191325660	191326159	chr1	191611650	191612149	Pacc1|chr1:191611650-191612149	0.269708579287715	.	.
chr1	191575408	191575907	chr1	191611650	191612149	Dtl|chr1:191611650-191612149	0.146960137228159	.	.
chr1	191575408	191575907	chr1	191611650	191612149	Ints7|chr1:191611650-191612149	0.146960137228159	.	.
chr1	191717568	191718067	chr1	191312626	191313125	Lpgat1|chr1:191312626-191313125	0.346058815030277	.	.
chr1	191717568	191718067	chr1	191592326	191592825	Lpgat1|chr1:191592326-191592825	0.208952213769582	.	.
chr1	191718068	191718567	chr1	191611650	191612149	Lpgat1|chr1:191611650-191612149	0.314842750246532	.	.
chr1	191718068	191718567	chr1	191649322	191649821	Lpgat1|chr1:191649322-191649821	0.14612533837933	.	.
chr1	191821104	191821603	chr1	191592326	191592825	Gm38037|chr1:191592326-191592825	0.136386960432065	.	.
chr1	191821104	191821603	chr1	191592326	191592825	Nek2|chr1:191592326-191592825	0.136386960432065	.	.
chr1	191821104	191821603	chr1	191611650	191612149	Gm38037|chr1:191611650-191612149	0.35041641036974	.	.
chr1	191821104	191821603	chr1	191611650	191612149	Nek2|chr1:191611650-191612149	0.35041641036974	.	.
chr1	191821104	191821603	chr1	192238626	192239125	Gm38037|chr1:192238626-192239125	0.37429109404883	.	.
chr1	191821104	191821603	chr1	192238626	192239125	Nek2|chr1:192238626-192239125	0.37429109404883	.	.
chr1	191906374	191906873	chr1	191785035	191785534	1700034H15Rik|chr1:191785035-191785534	0.239728380222632	.	.
chr1	191906374	191906873	chr1	191785035	191785534	Slc30a1|chr1:191785035-191785534	0.239728380222632	.	.
chr1	191906374	191906873	chr1	192238626	192239125	1700034H15Rik|chr1:192238626-192239125	0.32193145377462	.	.
chr1	191906374	191906873	chr1	192238626	192239125	Slc30a1|chr1:192238626-192239125	0.32193145377462	.	.
chr1	191989950	191990449	chr1	191592326	191592825	Gm26670|chr1:191592326-191592825	0.23116727879799	.	.
chr1	191989950	191990449	chr1	191611650	191612149	Gm26670|chr1:191611650-191612149	0.166299707257228	.	.
chr1	192137818	192138317	chr1	191785035	191785534	Rcor3|chr1:191785035-191785534	0.146471032725038	.	.
chr1	194976111	194976610	chr1	194977967	194978466	A330023F24Rik|chr1:194977967-194978466	0.265613006085714	.	.
chr1	194976111	194976610	chr1	194977967	194978466	Gm16897|chr1:194977967-194978466	0.265613006085714	.	.
chr1	194976725	194977224	chr1	194977967	194978466	A330023F24Rik|chr1:194977967-194978466	0.26757534495733	.	.
chr1	194976725	194977224	chr1	194977967	194978466	Gm16897|chr1:194977967-194978466	0.26757534495733	.	.
chr1	195176500	195176999	chr1	194879521	194880020	Cr2|chr1:194879521-194880020	0.14514402042403	.	.
chr1	195176500	195176999	chr1	194977967	194978466	Cr2|chr1:194977967-194978466	0.231149541467386	.	.
chr10	3366298	3366797	chr10	3366890	3367389	Ppp1r14c|chr10:3366890-3367389	0.147911599281523	.	.
chr10	3366298	3366797	chr10	3691020	3691519	Ppp1r14c|chr10:3691020-3691519	0.172126892139308	.	.
chr10	3740116	3740615	chr10	3366890	3367389	Plekhg1|chr10:3366890-3367389	0.219910301416876	.	.
chr10	3740116	3740615	chr10	3690448	3690947	Plekhg1|chr10:3690448-3690947	0.288600045113029	.	.
chr10	3740116	3740615	chr10	3691020	3691519	Plekhg1|chr10:3691020-3691519	0.168155085748065	.	.
chr10	3741065	3741564	chr10	3690448	3690947	Plekhg1|chr10:3690448-3690947	0.1456982126463	.	.
chr10	3741065	3741564	chr10	3691020	3691519	Plekhg1|chr10:3691020-3691519	0.136697391404238	.	.
chr10	3972861	3973360	chr10	3690448	3690947	Mthfd1l|chr10:3690448-3690947	0.156550981967528	.	.
chr10	4265552	4266051	chr10	4371868	4372367	Akap12|chr10:4371868-4372367	0.142903248067367	.	.
chr10	4265552	4266051	chr10	4386733	4387232	Akap12|chr10:4386733-4387232	0.353010177611762	.	.
chr10	4432192	4432691	chr10	4371868	4372367	Armt1|chr10:4371868-4372367	0.261293643329219	.	.
chr10	4432192	4432691	chr10	4371868	4372367	Rmnd1|chr10:4371868-4372367	0.261293643329219	.	.
chr10	4432192	4432691	chr10	4386733	4387232	Armt1|chr10:4386733-4387232	0.160360121579393	.	.
chr10	4432192	4432691	chr10	4386733	4387232	Rmnd1|chr10:4386733-4387232	0.160360121579393	.	.
chr10	5550504	5551003	chr10	5264459	5264958	Syne1|chr10:5264459-5264958	0.241367799397709	.	.
chr10	5550504	5551003	chr10	5549987	5550486	Syne1|chr10:5549987-5550486	0.339146387344358	.	.
chr10	5805395	5805894	chr10	6156208	6156707	Fbxo5|chr10:6156208-6156707	0.335717860560592	.	.
chr10	5823844	5824343	chr10	5549987	5550486	Mtrf1l|chr10:5549987-5550486	0.145817893310858	.	.
chr10	5922199	5922698	chr10	6156208	6156707	Rgs17|chr10:6156208-6156707	0.246523131916274	.	.
chr10	7052495	7052994	chr10	7111549	7112048	Ipcef1|chr10:7111549-7112048	0.299075836220817	.	.
chr10	7212004	7212503	chr10	7390606	7391105	Cnksr3|chr10:7390606-7391105	0.276987818484438	.	.
chr10	7589567	7590066	chr10	7390606	7391105	Lrp11|chr10:7390606-7391105	0.205092095845349	.	.
chr10	7589567	7590066	chr10	7663092	7663591	Lrp11|chr10:7663092-7663591	0.157968735230004	.	.
chr10	7589567	7590066	chr10	7824609	7825108	Lrp11|chr10:7824609-7825108	0.163727254231925	.	.
chr10	7590117	7590616	chr10	7390606	7391105	Lrp11|chr10:7390606-7391105	0.179949247595504	.	.
chr10	7667254	7667753	chr10	7600611	7601110	Nup43|chr10:7600611-7601110	0.151569304823446	.	.
chr10	7725685	7726184	chr10	7333209	7333708	Katna1|chr10:7333209-7333708	0.206149695842172	.	.
chr10	7725685	7726184	chr10	7390606	7391105	Katna1|chr10:7390606-7391105	0.158174704609687	.	.
chr10	7725685	7726184	chr10	7824609	7825108	Katna1|chr10:7824609-7825108	0.182287752387122	.	.
chr10	7780721	7781220	chr10	7663092	7663591	B430219N15Rik|chr10:7663092-7663591	0.154172960122278	.	.
chr10	7780721	7781220	chr10	7824609	7825108	B430219N15Rik|chr10:7824609-7825108	0.282381572674997	.	.
chr10	7792631	7793130	chr10	7824609	7825108	Ginm1|chr10:7824609-7825108	0.323581838579673	.	.
chr10	7792631	7793130	chr10	7824609	7825108	Ppil4|chr10:7824609-7825108	0.323581838579673	.	.
chr10	7956090	7956589	chr10	7600611	7601110	Tab2|chr10:7600611-7601110	0.171232769496122	.	.
chr10	8176197	8176696	chr10	8446782	8447281	Gm30906|chr10:8446782-8447281	0.2296024343752	.	.
chr10	8176701	8177200	chr10	8446782	8447281	Gm30906|chr10:8446782-8447281	0.240129080913457	.	.
chr10	10472118	10472617	chr10	10215309	10215808	Adgb|chr10:10215309-10215808	0.365297663702137	.	.
chr10	10472118	10472617	chr10	10320999	10321498	Adgb|chr10:10320999-10321498	0.154492713729421	.	.
chr10	10557986	10558485	chr10	10903131	10903630	Rab32|chr10:10903131-10903630	0.232465283391755	.	.
chr10	11082083	11082582	chr10	11491884	11492383	Grm1|chr10:11491884-11492383	0.148424352257959	.	.
chr10	11082083	11082582	chr10	11491884	11492383	Grm1|chr10:11491884-11492383	0.14842435225796	.	.
chr10	11280524	11281023	chr10	11449856	11450355	4930432B10Rik|chr10:11449856-11450355	0.181551187219643	.	.
chr10	11280524	11281023	chr10	11449856	11450355	Fbxo30|chr10:11449856-11450355	0.181551187219643	.	.
chr10	11343450	11343949	chr10	11491884	11492383	Epm2a|chr10:11491884-11492383	0.204020847286157	.	.
chr10	12922385	12922884	chr10	12612396	12612895	B230208H11Rik|chr10:12612396-12612895	0.160656122009929	.	.
chr10	12922385	12922884	chr10	12614872	12615371	B230208H11Rik|chr10:12614872-12615371	0.213589254510861	.	.
chr10	12922385	12922884	chr10	13008121	13008620	B230208H11Rik|chr10:13008121-13008620	0.252614402146118	.	.
chr10	12922385	12922884	chr10	13018414	13018913	B230208H11Rik|chr10:13018414-13018913	0.307139928125185	.	.
chr10	12922927	12923426	chr10	13062175	13062674	B230208H11Rik|chr10:13062175-13062674	0.18031761290637	.	.
chr10	12922927	12923426	chr10	13090439	13090938	B230208H11Rik|chr10:13090439-13090938	0.145498255019438	.	.
chr10	13192919	13193418	chr10	13008121	13008620	Ltv1|chr10:13008121-13008620	0.188734422985264	.	.
chr10	13192919	13193418	chr10	13090972	13091471	Ltv1|chr10:13090972-13091471	0.184881552048002	.	.
chr10	13552855	13553354	chr10	13631731	13632230	Adat2|chr10:13631731-13632230	0.265102069719638	.	.
chr10	13552855	13553354	chr10	13631731	13632230	Pex3|chr10:13631731-13632230	0.265102069719638	.	.
chr10	13868703	13869202	chr10	13631731	13632230	Aig1|chr10:13631731-13632230	0.153688731970133	.	.
chr10	13868703	13869202	chr10	13982789	13983288	Aig1|chr10:13982789-13983288	0.159051734501658	.	.
chr10	13965511	13966010	chr10	13500872	13501371	Hivep2|chr10:13500872-13501371	0.251214921021178	.	.
chr10	13965511	13966010	chr10	13967576	13968075	Hivep2|chr10:13967576-13968075	0.302045314000784	.	.
chr10	13966790	13967289	chr10	13564621	13565120	Hivep2|chr10:13564621-13565120	0.251208405898284	.	.
chr10	13966790	13967289	chr10	13761008	13761507	Hivep2|chr10:13761008-13761507	0.196287855445513	.	.
chr10	13966790	13967289	chr10	13945934	13946433	Hivep2|chr10:13945934-13946433	0.241477839798789	.	.
chr10	13966790	13967289	chr10	13967576	13968075	Hivep2|chr10:13967576-13968075	0.200187280127497	.	.
chr10	14705323	14705822	chr10	14861307	14861806	Nmbr|chr10:14861307-14861806	0.158423932437286	.	.
chr10	14705323	14705822	chr10	14861307	14861806	Vta1|chr10:14861307-14861806	0.158423932437286	.	.
chr10	17331923	17332422	chr10	17331372	17331871	Gm47760|chr10:17331372-17331871	0.284995521127879	.	.
chr10	17331923	17332422	chr10	17356092	17356591	Gm47760|chr10:17356092-17356591	0.177263556452843	.	.
chr10	17527277	17527776	chr10	17724226	17724725	Gm47770|chr10:17724226-17724725	0.258715262888818	.	.
chr10	17722198	17722697	chr10	17330872	17331371	Cited2|chr10:17330872-17331371	0.306778662305049	.	.
chr10	17947167	17947666	chr10	17724226	17724725	Heca|chr10:17724226-17724725	0.141057222456001	.	.
chr10	17947841	17948340	chr10	17724226	17724725	Heca|chr10:17724226-17724725	0.291669324258544	.	.
chr10	17948344	17948843	chr10	17575757	17576256	Heca|chr10:17575757-17576256	0.146962736461132	.	.
chr10	17948344	17948843	chr10	17724226	17724725	Heca|chr10:17724226-17724725	0.212373147727043	.	.
chr10	18022923	18023422	chr10	18431396	18431895	Abracl|chr10:18431396-18431895	0.187489080947657	.	.
chr10	18022923	18023422	chr10	18494182	18494681	Abracl|chr10:18494182-18494681	0.16502319446966	.	.
chr10	18055292	18055791	chr10	18431396	18431895	Reps1|chr10:18431396-18431895	0.172854329822111	.	.
chr10	18055292	18055791	chr10	18494182	18494681	Reps1|chr10:18494182-18494681	0.211084199888563	.	.
chr10	18234496	18234995	chr10	17869893	17870392	Ccdc28a|chr10:17869893-17870392	0.187216569707891	.	.
chr10	18234496	18234995	chr10	17869893	17870392	Gm10827|chr10:17869893-17870392	0.187216569707891	.	.
chr10	18234496	18234995	chr10	18197247	18197746	Ccdc28a|chr10:18197247-18197746	0.138032728259863	.	.
chr10	18234496	18234995	chr10	18197247	18197746	Gm10827|chr10:18197247-18197746	0.138032728259863	.	.
chr10	18234496	18234995	chr10	18430883	18431382	Ccdc28a|chr10:18430883-18431382	0.18936200136566	.	.
chr10	18234496	18234995	chr10	18430883	18431382	Gm10827|chr10:18430883-18431382	0.18936200136566	.	.
chr10	18234496	18234995	chr10	18494182	18494681	Ccdc28a|chr10:18494182-18494681	0.208529154392933	.	.
chr10	18234496	18234995	chr10	18494182	18494681	Ccdc28a|chr10:18494182-18494681	0.208529154392934	.	.
chr10	18234496	18234995	chr10	18494182	18494681	Gm10827|chr10:18494182-18494681	0.208529154392933	.	.
chr10	18234496	18234995	chr10	18494182	18494681	Gm10827|chr10:18494182-18494681	0.208529154392934	.	.
chr10	18235012	18235511	chr10	17869893	17870392	Ccdc28a|chr10:17869893-17870392	0.213172425670345	.	.
chr10	18235012	18235511	chr10	17869893	17870392	Gm10827|chr10:17869893-17870392	0.213172425670345	.	.
chr10	18235012	18235511	chr10	18430883	18431382	Ccdc28a|chr10:18430883-18431382	0.191754958548354	.	.
chr10	18235012	18235511	chr10	18430883	18431382	Gm10827|chr10:18430883-18431382	0.191754958548354	.	.
chr10	18235012	18235511	chr10	18494182	18494681	Ccdc28a|chr10:18494182-18494681	0.218992288756912	.	.
chr10	18235012	18235511	chr10	18494182	18494681	Gm10827|chr10:18494182-18494681	0.218992288756912	.	.
chr10	18319095	18319594	chr10	18494182	18494681	Nhsl1|chr10:18494182-18494681	0.398101921359181	.	.
chr10	18844729	18845228	chr10	18894206	18894705	Perp|chr10:18894206-18894705	0.159334640546954	.	.
chr10	19015270	19015769	chr10	18894206	18894705	Tnfaip3|chr10:18894206-18894705	0.180647252751337	.	.
chr10	19850487	19850986	chr10	19693066	19693565	Slc35d3|chr10:19693066-19693565	0.170514927961232	.	.
chr10	19850487	19850986	chr10	19849978	19850477	Slc35d3|chr10:19849978-19850477	0.154745959755544	.	.
chr10	19934494	19934993	chr10	19849978	19850477	Map3k5|chr10:19849978-19850477	0.253651781469803	.	.
chr10	20285560	20286059	chr10	20492455	20492954	Gm48249|chr10:20492455-20492954	0.250093481829712	.	.
chr10	20286480	20286979	chr10	20405366	20405865	Gm48249|chr10:20405366-20405865	0.276468012201392	.	.
chr10	20286480	20286979	chr10	20474716	20475215	Gm48249|chr10:20474716-20475215	0.267939100802085	.	.
chr10	20312122	20312621	chr10	20382773	20383272	4933406P04Rik|chr10:20382773-20383272	0.208690187000893	.	.
chr10	20312122	20312621	chr10	20382773	20383272	Bclaf1|chr10:20382773-20383272	0.208690187000893	.	.
chr10	20312122	20312621	chr10	20405366	20405865	4933406P04Rik|chr10:20405366-20405865	0.301950328483319	.	.
chr10	20312122	20312621	chr10	20405366	20405865	Bclaf1|chr10:20405366-20405865	0.301950328483319	.	.
chr10	20312122	20312621	chr10	20474716	20475215	4933406P04Rik|chr10:20474716-20475215	0.269023666635405	.	.
chr10	20312122	20312621	chr10	20474716	20475215	Bclaf1|chr10:20474716-20475215	0.269023666635405	.	.
chr10	20312656	20313155	chr10	20382773	20383272	4933406P04Rik|chr10:20382773-20383272	0.164011647100662	.	.
chr10	20312656	20313155	chr10	20382773	20383272	Bclaf1|chr10:20382773-20383272	0.164011647100662	.	.
chr10	20312656	20313155	chr10	20405366	20405865	4933406P04Rik|chr10:20405366-20405865	0.183627921782828	.	.
chr10	20312656	20313155	chr10	20405366	20405865	Bclaf1|chr10:20405366-20405865	0.183627921782828	.	.
chr10	20347497	20347996	chr10	20382773	20383272	Mtfr2|chr10:20382773-20383272	0.264646156522755	.	.
chr10	20724806	20725305	chr10	20547953	20548452	Pde7b|chr10:20547953-20548452	0.276648327233026	.	.
chr10	20724806	20725305	chr10	20600880	20601379	Pde7b|chr10:20600880-20601379	0.373276068755316	.	.
chr10	20724806	20725305	chr10	20937429	20937928	Pde7b|chr10:20937429-20937928	0.26548256601656	.	.
chr10	20952322	20952821	chr10	20944546	20945045	Ahi1|chr10:20944546-20945045	0.223272690123646	.	.
chr10	21144872	21145371	chr10	21465312	21465811	Gm26577|chr10:21465312-21465811	0.162835807622114	.	.
chr10	23796872	23797371	chr10	24080130	24080629	Slc18b1|chr10:24080130-24080629	0.247886757087761	.	.
chr10	24149016	24149515	chr10	24419526	24420025	Stx7|chr10:24419526-24420025	0.15008751795296	.	.
chr10	24869684	24870183	chr10	24625007	24625506	Med23|chr10:24625007-24625506	0.315495367044423	.	.
chr10	24869684	24870183	chr10	25145327	25145826	Med23|chr10:25145327-25145826	0.159628050156069	.	.
chr10	25620875	25621374	chr10	25677861	25678360	Gm36908|chr10:25677861-25678360	0.328736003672294	.	.
chr10	26374914	26375413	chr10	26327653	26328152	L3mbtl3|chr10:26327653-26328152	0.40120644444994	.	.
chr10	26375759	26376258	chr10	26303433	26303932	L3mbtl3|chr10:26303433-26303932	0.22396502148761	.	.
chr10	26695050	26695549	chr10	26996024	26996523	Gm48893|chr10:26996024-26996523	0.152818488467532	.	.
chr10	26752501	26753000	chr10	26912402	26912901	Arhgap18|chr10:26912402-26912901	0.143186827638438	.	.
chr10	28074536	28075035	chr10	27891754	27892253	Ptprk|chr10:27891754-27892253	0.167567966441368	.	.
chr10	28074536	28075035	chr10	28175313	28175812	Ptprk|chr10:28175313-28175812	0.262635444362876	.	.
chr10	28074536	28075035	chr10	28458509	28459008	Ptprk|chr10:28458509-28459008	0.224430428108733	.	.
chr10	28074536	28075035	chr10	28471890	28472389	Ptprk|chr10:28471890-28472389	0.188204914774717	.	.
chr10	29313161	29313660	chr10	29181065	29181564	Echdc1|chr10:29181065-29181564	0.219433323373226	.	.
chr10	29313161	29313660	chr10	29181065	29181564	Gm46218|chr10:29181065-29181564	0.219433323373226	.	.
chr10	29535581	29536080	chr10	29532753	29533252	Rspo3|chr10:29532753-29533252	0.185230286928325	.	.
chr10	30600453	30600952	chr10	30618199	30618698	Trmt11|chr10:30618199-30618698	0.14466169137549	.	.
chr10	30802619	30803118	chr10	30810769	30811268	Ncoa7|chr10:30810769-30811268	0.148511605181029	.	.
chr10	30842620	30843119	chr10	30587016	30587515	Hey2|chr10:30587016-30587515	0.173052618258286	.	.
chr10	30842620	30843119	chr10	31026379	31026878	Hey2|chr10:31026379-31026878	0.153066217617452	.	.
chr10	31313140	31313639	chr10	31742380	31742879	Hddc2|chr10:31742380-31742879	0.164652117582105	.	.
chr10	31608520	31609019	chr10	31784977	31785476	Rnf217|chr10:31784977-31785476	0.148036244474669	.	.
chr10	32889817	32890316	chr10	32881875	32882374	Nkain2|chr10:32881875-32882374	0.349461910296715	.	.
chr10	32889817	32890316	chr10	33105257	33105756	Nkain2|chr10:33105257-33105756	0.26076782471738	.	.
chr10	32890706	32891205	chr10	33105257	33105756	Nkain2|chr10:33105257-33105756	0.154273533019659	.	.
chr10	33951019	33951518	chr10	34033850	34034349	Zup1|chr10:34033850-34034349	0.345167707261378	.	.
chr10	33951019	33951518	chr10	34234742	34235241	Zup1|chr10:34234742-34235241	0.361436508655829	.	.
chr10	33951019	33951518	chr10	34235374	34235873	Zup1|chr10:34235374-34235873	0.268144550182089	.	.
chr10	34018867	34019366	chr10	34137998	34138497	Gm48045|chr10:34137998-34138497	0.159934674030694	.	.
chr10	34018867	34019366	chr10	34137998	34138497	Rwdd1|chr10:34137998-34138497	0.159934674030694	.	.
chr10	34096225	34096724	chr10	34091720	34092219	Calhm5|chr10:34091720-34092219	0.14057167618993	.	.
chr10	34127449	34127948	chr10	34091720	34092219	Calhm6|chr10:34091720-34092219	0.206591475837296	.	.
chr10	34207257	34207756	chr10	34033850	34034349	Dse|chr10:34033850-34034349	0.163095707995299	.	.
chr10	34207257	34207756	chr10	34235374	34235873	Dse|chr10:34235374-34235873	0.165171867460374	.	.
chr10	34297174	34297673	chr10	34137998	34138497	Tspyl4|chr10:34137998-34138497	0.141250128321716	.	.
chr10	34297174	34297673	chr10	34234742	34235241	Tspyl4|chr10:34234742-34235241	0.284017813035079	.	.
chr10	34297174	34297673	chr10	34316872	34317371	Tspyl4|chr10:34316872-34317371	0.158719666876864	.	.
chr10	34418335	34418834	chr10	34235374	34235873	Nt5dc1|chr10:34235374-34235873	0.26162500831003	.	.
chr10	36506584	36507083	chr10	36812362	36812861	Hs3st5|chr10:36812362-36812861	0.166512403576605	.	.
chr10	36974002	36974501	chr10	36862471	36862970	Hdac2|chr10:36862471-36862970	0.322350041861687	.	.
chr10	36974002	36974501	chr10	37140760	37141259	Hdac2|chr10:37140760-37141259	0.181009129234312	.	.
chr10	37138712	37139211	chr10	37136922	37137421	5930403N24Rik|chr10:37136922-37137421	0.268717623355672	.	.
chr10	37138712	37139211	chr10	37136922	37137421	Marcks|chr10:37136922-37137421	0.268717623355672	.	.
chr10	37138712	37139211	chr10	37140760	37141259	5930403N24Rik|chr10:37140760-37141259	0.164953805411408	.	.
chr10	37138712	37139211	chr10	37140760	37141259	Marcks|chr10:37140760-37141259	0.164953805411408	.	.
chr10	39133692	39134191	chr10	38849073	38849572	Fam229b|chr10:38849073-38849572	0.208778443552614	.	.
chr10	39133692	39134191	chr10	38849073	38849572	Tube1|chr10:38849073-38849572	0.208778443552614	.	.
chr10	39133692	39134191	chr10	38960265	38960764	Fam229b|chr10:38960265-38960764	0.237728457163605	.	.
chr10	39133692	39134191	chr10	38960265	38960764	Tube1|chr10:38960265-38960764	0.237728457163605	.	.
chr10	39133692	39134191	chr10	39171094	39171593	Fam229b|chr10:39171094-39171593	0.146994004313434	.	.
chr10	39133692	39134191	chr10	39171094	39171593	Tube1|chr10:39171094-39171593	0.146994004313434	.	.
chr10	40142083	40142582	chr10	40053272	40053771	Slc16a10|chr10:40053272-40053771	0.289368600993516	.	.
chr10	40142083	40142582	chr10	40300650	40301149	Slc16a10|chr10:40300650-40301149	0.183960181518812	.	.
chr10	40257484	40257983	chr10	40300650	40301149	Gtf3c6|chr10:40300650-40301149	0.167926666887172	.	.
chr10	40257484	40257983	chr10	40688861	40689360	Gtf3c6|chr10:40688861-40689360	0.165933986062287	.	.
chr10	40348905	40349404	chr10	40300650	40301149	Cdk19os|chr10:40300650-40301149	0.290873517284053	.	.
chr10	40682966	40683465	chr10	40688861	40689360	Mettl24|chr10:40688861-40689360	0.183007700678599	.	.
chr10	40883216	40883715	chr10	41118178	41118677	Cdc40|chr10:41118178-41118677	0.219697936031063	.	.
chr10	40883216	40883715	chr10	41118178	41118677	Wasf1|chr10:41118178-41118677	0.219697936031063	.	.
chr10	40883975	40884474	chr10	40884487	40884986	Cdc40|chr10:40884487-40884986	0.262923241730387	.	.
chr10	40883975	40884474	chr10	40884487	40884986	Wasf1|chr10:40884487-40884986	0.262923241730387	.	.
chr10	40883975	40884474	chr10	41178897	41179396	Cdc40|chr10:41178897-41179396	0.167682746274252	.	.
chr10	40883975	40884474	chr10	41178897	41179396	Wasf1|chr10:41178897-41179396	0.167682746274252	.	.
chr10	41071321	41071820	chr10	40985282	40985781	Gpr6|chr10:40985282-40985781	0.204608795484892	.	.
chr10	41071321	41071820	chr10	41015647	41016146	Gpr6|chr10:41015647-41016146	0.13734134749602	.	.
chr10	41071321	41071820	chr10	41209028	41209527	Gpr6|chr10:41209028-41209527	0.362141908190378	.	.
chr10	41072083	41072582	chr10	40751036	40751535	Gpr6|chr10:40751036-40751535	0.447083349026371	.	.
chr10	41072083	41072582	chr10	40985282	40985781	Gpr6|chr10:40985282-40985781	0.23355005210928	.	.
chr10	41072083	41072582	chr10	41209028	41209527	Gpr6|chr10:41209028-41209527	0.325181140147097	.	.
chr10	41303028	41303527	chr10	41209028	41209527	Ak9|chr10:41209028-41209527	0.278968837388119	.	.
chr10	41303028	41303527	chr10	41209028	41209527	Fig4|chr10:41209028-41209527	0.278968837388119	.	.
chr10	41303669	41304168	chr10	41118178	41118677	Ak9|chr10:41118178-41118677	0.350206409670088	.	.
chr10	41303669	41304168	chr10	41118178	41118677	Fig4|chr10:41118178-41118677	0.350206409670088	.	.
chr10	41450048	41450547	chr10	41678789	41679288	Zbtb24|chr10:41678789-41679288	0.25731578408521	.	.
chr10	41490156	41490655	chr10	41218727	41219226	Ppil6|chr10:41218727-41219226	0.163457099706432	.	.
chr10	41490156	41490655	chr10	41218727	41219226	Smpd2|chr10:41218727-41219226	0.163457099706432	.	.
chr10	41490156	41490655	chr10	41678789	41679288	Ppil6|chr10:41678789-41679288	0.348382557274141	.	.
chr10	41490156	41490655	chr10	41678789	41679288	Smpd2|chr10:41678789-41679288	0.348382557274141	.	.
chr10	41518902	41519401	chr10	41678789	41679288	Cd164|chr10:41678789-41679288	0.139539086024306	.	.
chr10	41518902	41519401	chr10	41822298	41822797	Cd164|chr10:41822298-41822797	0.192192861142031	.	.
chr10	41518902	41519401	chr10	41822835	41823334	Cd164|chr10:41822835-41823334	0.26451392868246	.	.
chr10	41518902	41519401	chr10	41830818	41831317	Cd164|chr10:41830818-41831317	0.180725129688633	.	.
chr10	41518902	41519401	chr10	41887125	41887624	Cd164|chr10:41887125-41887624	0.193582980565902	.	.
chr10	42018185	42018684	chr10	41830818	41831317	1700016J18Rik|chr10:41830818-41831317	0.148017889573737	.	.
chr10	42018185	42018684	chr10	41830818	41831317	Armc2|chr10:41830818-41831317	0.148017889573737	.	.
chr10	42018185	42018684	chr10	41980671	41981170	1700016J18Rik|chr10:41980671-41981170	0.187312190233439	.	.
chr10	42018185	42018684	chr10	41980671	41981170	Armc2|chr10:41980671-41981170	0.187312190233439	.	.
chr10	42276537	42277036	chr10	42277563	42278062	Foxo3|chr10:42277563-42278062	0.199680527861199	.	.
chr10	42276537	42277036	chr10	42308548	42309047	Foxo3|chr10:42308548-42309047	0.281866525141283	.	.
chr10	42478381	42478880	chr10	42308048	42308547	Afg1l|chr10:42308048-42308547	0.147950547372852	.	.
chr10	42501588	42502087	chr10	42308048	42308547	Snx3|chr10:42308048-42308547	0.142573073090685	.	.
chr10	42501588	42502087	chr10	42678656	42679155	Snx3|chr10:42678656-42679155	0.201344676454951	.	.
chr10	42761268	42761767	chr10	42678656	42679155	Sec63|chr10:42678656-42679155	0.159297909169445	.	.
chr10	42761268	42761767	chr10	42990923	42991422	Sec63|chr10:42990923-42991422	0.181968783654051	.	.
chr10	42761769	42762268	chr10	42958099	42958598	Sec63|chr10:42958099-42958598	0.206626319535155	.	.
chr10	43478691	43479190	chr10	43331724	43332223	Bend3|chr10:43331724-43332223	0.322033509405159	.	.
chr10	43478691	43479190	chr10	43332293	43332792	Bend3|chr10:43332293-43332792	0.232020552846516	.	.
chr10	43479312	43479811	chr10	43331724	43332223	Bend3|chr10:43331724-43332223	0.361741671489348	.	.
chr10	43479312	43479811	chr10	43527432	43527931	Bend3|chr10:43527432-43527931	0.143896595636909	.	.
chr10	43479312	43479811	chr10	43740377	43740876	Bend3|chr10:43740377-43740876	0.207989489808378	.	.
chr10	43540736	43541235	chr10	43918944	43919443	1700021F05Rik|chr10:43918944-43919443	0.263938809407415	.	.
chr10	44268090	44268589	chr10	44564950	44565449	Atg5|chr10:44564950-44565449	0.30194094713118	.	.
chr10	45066851	45067350	chr10	45129040	45129539	Prep|chr10:45129040-45129539	0.18883631361988	.	.
chr10	45066851	45067350	chr10	45146808	45147307	Prep|chr10:45146808-45147307	0.204552372806912	.	.
chr10	45485562	45486061	chr10	45045177	45045676	Lin28b|chr10:45045177-45045676	0.146973636393488	.	.
chr10	45486237	45486736	chr10	45045177	45045676	Lin28b|chr10:45045177-45045676	0.21035929093883	.	.
chr10	45486237	45486736	chr10	45129040	45129539	Lin28b|chr10:45129040-45129539	0.193170167217752	.	.
chr10	45577590	45578089	chr10	45446148	45446647	Hace1|chr10:45446148-45446647	0.21380334864466	.	.
chr10	52417238	52417737	chr10	52713741	52714240	Nus1|chr10:52713741-52714240	0.144472464826559	.	.
chr10	52690801	52691300	chr10	52691301	52691800	Slc35f1|chr10:52691301-52691800	0.378371860609772	.	.
chr10	52690801	52691300	chr10	52871361	52871860	Slc35f1|chr10:52871361-52871860	0.187859714108121	.	.
chr10	53379691	53380190	chr10	53103807	53104306	Cep85l|chr10:53103807-53104306	0.170216618701181	.	.
chr10	53379691	53380190	chr10	53348201	53348700	Cep85l|chr10:53348201-53348700	0.205053513221834	.	.
chr10	53379691	53380190	chr10	53435242	53435741	Cep85l|chr10:53435242-53435741	0.164358490407783	.	.
chr10	53379691	53380190	chr10	53580479	53580978	Cep85l|chr10:53580479-53580978	0.177721572078914	.	.
chr10	53596436	53596935	chr10	53341240	53341739	Asf1a|chr10:53341240-53341739	0.139177322989472	.	.
chr10	53596436	53596935	chr10	53863390	53863889	Asf1a|chr10:53863390-53863889	0.311353254049931	.	.
chr10	53629199	53629698	chr10	53341240	53341739	Mcm9|chr10:53341240-53341739	0.195079363632683	.	.
chr10	53629199	53629698	chr10	53863390	53863889	Mcm9|chr10:53863390-53863889	0.225277369452891	.	.
chr10	53629896	53630395	chr10	53341240	53341739	Mcm9|chr10:53341240-53341739	0.192187481155576	.	.
chr10	53629896	53630395	chr10	53429015	53429514	Mcm9|chr10:53429015-53429514	0.243839659752415	.	.
chr10	53629896	53630395	chr10	53863390	53863889	Mcm9|chr10:53863390-53863889	0.232572694609962	.	.
chr10	53629896	53630395	chr10	53984025	53984524	Mcm9|chr10:53984025-53984524	0.197799192166415	.	.
chr10	53750991	53751490	chr10	53528299	53528798	Fam184a|chr10:53528299-53528798	0.138248260432301	.	.
chr10	53750991	53751490	chr10	53641468	53641967	Fam184a|chr10:53641468-53641967	0.226856359256326	.	.
chr10	53750991	53751490	chr10	53967652	53968151	Fam184a|chr10:53967652-53968151	0.230173875753327	.	.
chr10	53750991	53751490	chr10	53984025	53984524	Fam184a|chr10:53984025-53984524	0.25188716625829	.	.
chr10	56228732	56229231	chr10	56115644	56116143	Tbc1d32|chr10:56115644-56116143	0.343821726991009	.	.
chr10	57486054	57486553	chr10	57001179	57001678	4930467K11Rik|chr10:57001179-57001678	0.139087015264368	.	.
chr10	57486054	57486553	chr10	57001179	57001678	Hsf2|chr10:57001179-57001678	0.139087015264368	.	.
chr10	57532304	57532803	chr10	57829597	57830096	Serinc1|chr10:57829597-57830096	0.211758592849631	.	.
chr10	57631815	57632314	chr10	57577269	57577768	Pkib|chr10:57577269-57577768	0.216908715268337	.	.
chr10	57631815	57632314	chr10	57727620	57728119	Pkib|chr10:57727620-57728119	0.183281128218264	.	.
chr10	57794436	57794935	chr10	57727620	57728119	Smpdl3a|chr10:57727620-57728119	0.502689717658856	.	.
chr10	57794436	57794935	chr10	57744060	57744559	Smpdl3a|chr10:57744060-57744559	0.190338673544565	.	.
chr10	57794939	57795438	chr10	57727620	57728119	Smpdl3a|chr10:57727620-57728119	0.346807814419336	.	.
chr10	57794939	57795438	chr10	57744060	57744559	Smpdl3a|chr10:57744060-57744559	0.326625923649317	.	.
chr10	58323065	58323564	chr10	58401851	58402350	Lims1|chr10:58401851-58402350	0.169675255077159	.	.
chr10	58446597	58447096	chr10	58573204	58573703	Ranbp2|chr10:58573204-58573703	0.174350820789836	.	.
chr10	58446597	58447096	chr10	58573204	58573703	Ranbp2|chr10:58573204-58573703	0.174350820789837	.	.
chr10	58497623	58498122	chr10	58401851	58402350	Ccdc138|chr10:58401851-58402350	0.187751001015653	.	.
chr10	58675506	58676005	chr10	58788747	58789246	Edar|chr10:58788747-58789246	0.19240266372133	.	.
chr10	58813051	58813550	chr10	58986017	58986516	Sh3rf3|chr10:58986017-58986516	0.146662523380647	.	.
chr10	59221544	59222043	chr10	58788747	58789246	Sept10|chr10:58788747-58789246	0.136373565261561	.	.
chr10	59221544	59222043	chr10	58788747	58789246	Sowahc|chr10:58788747-58789246	0.136373565261561	.	.
chr10	59221544	59222043	chr10	58800773	58801272	Sept10|chr10:58800773-58801272	0.254360612341649	.	.
chr10	59221544	59222043	chr10	58800773	58801272	Sowahc|chr10:58800773-58801272	0.254360612341649	.	.
chr10	59616480	59616979	chr10	59267185	59267684	Gm10322|chr10:59267185-59267684	0.247763859974472	.	.
chr10	59616480	59616979	chr10	59267185	59267684	Mcu|chr10:59267185-59267684	0.247763859974472	.	.
chr10	59702220	59702719	chr10	59292547	59293046	Micu1|chr10:59292547-59293046	0.181402236710049	.	.
chr10	60002852	60003351	chr10	60032533	60033032	Anapc16|chr10:60032533-60033032	0.150383871137002	.	.
chr10	60002852	60003351	chr10	60032533	60033032	Ascc1|chr10:60032533-60033032	0.150383871137002	.	.
chr10	60106712	60107211	chr10	60305203	60305702	Spock2|chr10:60305203-60305702	0.186703123979363	.	.
chr10	60752559	60753058	chr10	61012742	61013241	Slc29a3|chr10:61012742-61013241	0.193417901105813	.	.
chr10	61052138	61052637	chr10	61012235	61012734	Gm20610|chr10:61012235-61012734	0.315124108195274	.	.
chr10	61052138	61052637	chr10	61012742	61013241	Gm20610|chr10:61012742-61013241	0.150296447681913	.	.
chr10	61089138	61089637	chr10	60760360	60760859	Pcbd1|chr10:60760360-60760859	0.171871753266398	.	.
chr10	61089138	61089637	chr10	61028713	61029212	Pcbd1|chr10:61028713-61029212	0.253967917225872	.	.
chr10	61089138	61089637	chr10	61068463	61068962	Pcbd1|chr10:61068463-61068962	0.166369240721316	.	.
chr10	61147435	61147934	chr10	60893208	60893707	Sgpl1|chr10:60893208-60893707	0.23287038007576	.	.
chr10	61147435	61147934	chr10	61068463	61068962	Sgpl1|chr10:61068463-61068962	0.228997952695683	.	.
chr10	61383246	61383745	chr10	61625504	61626003	Pald1|chr10:61625504-61626003	0.202129023020573	.	.
chr10	61383246	61383745	chr10	61662379	61662878	Pald1|chr10:61662379-61662878	0.203689429390772	.	.
chr10	61475458	61475957	chr10	61662379	61662878	Lrrc20|chr10:61662379-61662878	0.213960263781535	.	.
chr10	61475965	61476464	chr10	61662379	61662878	D830039M14Rik|chr10:61662379-61662878	0.239763090786104	.	.
chr10	61475965	61476464	chr10	61662379	61662878	Lrrc20|chr10:61662379-61662878	0.239763090786104	.	.
chr10	61680030	61680529	chr10	61662379	61662878	1700022H01Rik|chr10:61662379-61662878	0.249182448547844	.	.
chr10	61680030	61680529	chr10	61662379	61662878	Sar1a|chr10:61662379-61662878	0.249182448547844	.	.
chr10	61695204	61695703	chr10	61625504	61626003	Tysnd1|chr10:61625504-61626003	0.142920914299803	.	.
chr10	61714894	61715393	chr10	61662379	61662878	Aifm2|chr10:61662379-61662878	0.185202845020256	.	.
chr10	61783021	61783520	chr10	61534234	61534733	H2afy2|chr10:61534234-61534733	0.343706214516562	.	.
chr10	61783021	61783520	chr10	61534736	61535235	H2afy2|chr10:61534736-61535235	0.194263515718902	.	.
chr10	61783021	61783520	chr10	61949445	61949944	H2afy2|chr10:61949445-61949944	0.14644180043994	.	.
chr10	61783021	61783520	chr10	62101434	62101933	H2afy2|chr10:62101434-62101933	0.318064785791391	.	.
chr10	61783021	61783520	chr10	62110799	62111298	H2afy2|chr10:62110799-62111298	0.307968921117801	.	.
chr10	61783689	61784188	chr10	61582999	61583498	H2afy2|chr10:61582999-61583498	0.228448814081696	.	.
chr10	61783689	61784188	chr10	61949445	61949944	H2afy2|chr10:61949445-61949944	0.141140570882861	.	.
chr10	61783689	61784188	chr10	62101434	62101933	H2afy2|chr10:62101434-62101933	0.15234598980688	.	.
chr10	62231026	62231525	chr10	62055333	62055832	Tspan15|chr10:62055333-62055832	0.19938945034432	.	.
chr10	62340040	62340539	chr10	62102023	62102522	Hk1os|chr10:62102023-62102522	0.251842477948105	.	.
chr10	62449766	62450265	chr10	62055333	62055832	4930507D05Rik|chr10:62055333-62055832	0.157695054612122	.	.
chr10	62449766	62450265	chr10	62055333	62055832	Supv3l1|chr10:62055333-62055832	0.157695054612122	.	.
chr10	62486129	62486628	chr10	62055333	62055832	Vps26a|chr10:62055333-62055832	0.180518467540383	.	.
chr10	62578211	62578710	chr10	62332391	62332890	4933428P19Rik|chr10:62332391-62332890	0.199725783577733	.	.
chr10	62578211	62578710	chr10	62332391	62332890	Kif1bp|chr10:62332391-62332890	0.199725783577733	.	.
chr10	62602059	62602558	chr10	62856650	62857149	Ddx21|chr10:62856650-62857149	0.291540986297069	.	.
chr10	62602059	62602558	chr10	62856650	62857149	Gm47257|chr10:62856650-62857149	0.291540986297069	.	.
chr10	62651098	62651597	chr10	62332391	62332890	Ddx50|chr10:62332391-62332890	0.230189577877997	.	.
chr10	62651098	62651597	chr10	62410887	62411386	Ddx50|chr10:62410887-62411386	0.179273278524134	.	.
chr10	62651098	62651597	chr10	62865210	62865709	Ddx50|chr10:62865210-62865709	0.136639554927411	.	.
chr10	62651098	62651597	chr10	62865795	62866294	Ddx50|chr10:62865795-62866294	0.368701084363181	.	.
chr10	62725538	62726037	chr10	62856650	62857149	Stox1|chr10:62856650-62857149	0.154248438522772	.	.
chr10	62792172	62792671	chr10	62856650	62857149	Ccar1|chr10:62856650-62857149	0.181132722129587	.	.
chr10	62920395	62920894	chr10	62856650	62857149	Slc25a16|chr10:62856650-62857149	0.161778805193966	.	.
chr10	62920395	62920894	chr10	62865210	62865709	Slc25a16|chr10:62865210-62865709	0.169687450344097	.	.
chr10	62979983	62980482	chr10	62865795	62866294	Rufy2|chr10:62865795-62866294	0.261527630257542	.	.
chr10	63023688	63024187	chr10	62865795	62866294	Hnrnph3|chr10:62865795-62866294	0.166675720331974	.	.
chr10	63023688	63024187	chr10	62865795	62866294	Pbld2|chr10:62865795-62866294	0.166675720331974	.	.
chr10	63023688	63024187	chr10	63065948	63066447	Hnrnph3|chr10:63065948-63066447	0.204541226408368	.	.
chr10	63023688	63024187	chr10	63065948	63066447	Pbld2|chr10:63065948-63066447	0.204541226408368	.	.
chr10	63023688	63024187	chr10	63338211	63338710	Hnrnph3|chr10:63338211-63338710	0.261569084582924	.	.
chr10	63023688	63024187	chr10	63338211	63338710	Pbld2|chr10:63338211-63338710	0.261569084582924	.	.
chr10	63099999	63100498	chr10	62856650	62857149	Atoh7|chr10:62856650-62857149	0.143791951540483	.	.
chr10	63099999	63100498	chr10	63338211	63338710	Atoh7|chr10:63338211-63338710	0.142852442392659	.	.
chr10	63243618	63244117	chr10	62865795	62866294	1700120B22Rik|chr10:62865795-62866294	0.356860882694027	.	.
chr10	63243618	63244117	chr10	62865795	62866294	Herc4|chr10:62865795-62866294	0.356860882694027	.	.
chr10	63243618	63244117	chr10	63338814	63339313	1700120B22Rik|chr10:63338814-63339313	0.234295882324107	.	.
chr10	63243618	63244117	chr10	63338814	63339313	Herc4|chr10:63338814-63339313	0.234295882324107	.	.
chr10	63429313	63429812	chr10	63308515	63309014	Ctnna3|chr10:63308515-63309014	0.158645643644714	.	.
chr10	63429313	63429812	chr10	63582526	63583025	Ctnna3|chr10:63582526-63583025	0.154338279944725	.	.
chr10	63429957	63430456	chr10	63065948	63066447	Ctnna3|chr10:63065948-63066447	0.138653498746384	.	.
chr10	64090014	64090513	chr10	63954331	63954830	Lrrtm3|chr10:63954331-63954830	0.233309733746355	.	.
chr10	67096187	67096686	chr10	67254178	67254677	Jmjd1c|chr10:67254178-67254677	0.168013434022221	.	.
chr10	67096187	67096686	chr10	67254178	67254677	Reep3|chr10:67254178-67254677	0.168013434022221	.	.
chr10	67285073	67285572	chr10	67064673	67065172	Nrbf2|chr10:67064673-67065172	0.171936590312867	.	.
chr10	67285073	67285572	chr10	67185423	67185922	Nrbf2|chr10:67185423-67185922	0.21288623658085	.	.
chr10	67285073	67285572	chr10	67729197	67729696	Nrbf2|chr10:67729197-67729696	0.249858066627427	.	.
chr10	67442694	67443193	chr10	67127210	67127709	Gm47531|chr10:67127210-67127709	0.198276205964812	.	.
chr10	67442694	67443193	chr10	67185423	67185922	Gm47531|chr10:67185423-67185922	0.15711953181597	.	.
chr10	67911879	67912378	chr10	67537526	67538025	Zfp365|chr10:67537526-67538025	0.141487420852163	.	.
chr10	67911879	67912378	chr10	67702285	67702784	Zfp365|chr10:67702285-67702784	0.158242142038196	.	.
chr10	67911879	67912378	chr10	67903400	67903899	Zfp365|chr10:67903400-67903899	0.515879424026683	.	.
chr10	67912421	67912920	chr10	67729197	67729696	Zfp365|chr10:67729197-67729696	0.176540695187149	.	.
chr10	67912421	67912920	chr10	67729197	67729696	Zfp365|chr10:67729197-67729696	0.17654069518715	.	.
chr10	67979231	67979730	chr10	67918093	67918592	Rtkn2|chr10:67918093-67918592	0.329128141483489	.	.
chr10	67979231	67979730	chr10	67962450	67962949	Rtkn2|chr10:67962450-67962949	0.164588016772699	.	.
chr10	69212738	69213237	chr10	69185817	69186316	A930033H14Rik|chr10:69185817-69186316	0.217727834660001	.	.
chr10	69213312	69213811	chr10	69086131	69086630	A930033H14Rik|chr10:69086131-69086630	0.203296245074101	.	.
chr10	69213312	69213811	chr10	69335096	69335595	A930033H14Rik|chr10:69335096-69335595	0.140051401634893	.	.
chr10	69213312	69213811	chr10	69465475	69465974	A930033H14Rik|chr10:69465475-69465974	0.208363045224504	.	.
chr10	69213312	69213811	chr10	69490248	69490747	A930033H14Rik|chr10:69490248-69490747	0.15901817950147	.	.
chr10	69352755	69353254	chr10	69086131	69086630	Cdk1|chr10:69086131-69086630	0.191707118841497	.	.
chr10	69352755	69353254	chr10	69490248	69490747	Cdk1|chr10:69490248-69490747	0.26139300255652	.	.
chr10	70993411	70993910	chr10	70760684	70761183	Gm48025|chr10:70760684-70761183	0.31396851222497	.	.
chr10	70993411	70993910	chr10	70799834	70800333	Gm48025|chr10:70799834-70800333	0.216659042644207	.	.
chr10	70993411	70993910	chr10	70850191	70850690	Gm48025|chr10:70850191-70850690	0.402668837922522	.	.
chr10	70993411	70993910	chr10	70861169	70861668	Gm48025|chr10:70861169-70861668	0.267968085677898	.	.
chr10	70993411	70993910	chr10	70901118	70901617	Gm48025|chr10:70901118-70901617	0.191406127849194	.	.
chr10	70993411	70993910	chr10	70952411	70952910	Gm48025|chr10:70952411-70952910	0.285150496825112	.	.
chr10	71159624	71160123	chr10	70760684	70761183	Bicc1|chr10:70760684-70761183	0.315238718095646	.	.
chr10	71159624	71160123	chr10	70850191	70850690	Bicc1|chr10:70850191-70850690	0.206146175150438	.	.
chr10	71159624	71160123	chr10	70861169	70861668	Bicc1|chr10:70861169-70861668	0.216911834603605	.	.
chr10	71237867	71238366	chr10	71218217	71218716	Tfam|chr10:71218217-71218716	0.185283532957299	.	.
chr10	71285013	71285512	chr10	71542090	71542589	Ube2d1|chr10:71542090-71542589	0.1655323646292	.	.
chr10	71344660	71345159	chr10	71542090	71542589	Cisd1|chr10:71542090-71542589	0.237073164588365	.	.
chr10	71347030	71347529	chr10	71601571	71602070	Ipmk|chr10:71601571-71602070	0.266420171011502	.	.
chr10	71347532	71348031	chr10	71542090	71542589	Ipmk|chr10:71542090-71542589	0.196175325170762	.	.
chr10	71485310	71485809	chr10	71502197	71502696	4930551I15Rik|chr10:71502197-71502696	0.28691158854137	.	.
chr10	73098895	73099394	chr10	73096464	73096963	Pcdh15|chr10:73096464-73096963	0.24211198590263	.	.
chr10	73098895	73099394	chr10	73097106	73097605	Pcdh15|chr10:73097106-73097605	0.346089283172267	.	.
chr10	74966773	74967272	chr10	74848308	74848807	Gnaz|chr10:74848308-74848807	0.149497416950746	.	.
chr10	74966773	74967272	chr10	74955967	74956466	Gnaz|chr10:74955967-74956466	0.170209468819556	.	.
chr10	74966773	74967272	chr10	74990915	74991414	Gnaz|chr10:74990915-74991414	0.193754386314096	.	.
chr10	75517716	75518215	chr10	75790810	75791309	Gucd1|chr10:75790810-75791309	0.13987887118048	.	.
chr10	75517716	75518215	chr10	75790810	75791309	Snrpd3|chr10:75790810-75791309	0.13987887118048	.	.
chr10	75559925	75560424	chr10	75586177	75586676	Lrrc75b|chr10:75586177-75586676	0.231872830269198	.	.
chr10	75559925	75560424	chr10	75666478	75666977	Lrrc75b|chr10:75666478-75666977	0.196584554390896	.	.
chr10	75643576	75644075	chr10	75635627	75636126	Susd2|chr10:75635627-75636126	0.182874723180993	.	.
chr10	75643576	75644075	chr10	75790810	75791309	Susd2|chr10:75790810-75791309	0.271231920101117	.	.
chr10	75644158	75644657	chr10	75586177	75586676	Susd2|chr10:75586177-75586676	0.208734932559251	.	.
chr10	75764120	75764619	chr10	75790810	75791309	Cabin1|chr10:75790810-75791309	0.252025753287294	.	.
chr10	75764120	75764619	chr10	75873531	75874030	Cabin1|chr10:75873531-75874030	0.162636956475304	.	.
chr10	75773277	75773776	chr10	75635627	75636126	Ddt|chr10:75635627-75636126	0.17954273914123	.	.
chr10	75773277	75773776	chr10	75665899	75666398	Ddt|chr10:75665899-75666398	0.210013308968693	.	.
chr10	75773277	75773776	chr10	75684124	75684623	Ddt|chr10:75684124-75684623	0.286248840087022	.	.
chr10	75773277	75773776	chr10	75743985	75744484	Ddt|chr10:75743985-75744484	0.325822016927247	.	.
chr10	75773277	75773776	chr10	75790810	75791309	Ddt|chr10:75790810-75791309	0.331106993508767	.	.
chr10	75797531	75798030	chr10	75684124	75684623	Gstt1|chr10:75684124-75684623	0.137841442593031	.	.
chr10	75859343	75859842	chr10	75632514	75633013	Mif|chr10:75632514-75633013	0.138680864170003	.	.
chr10	75859343	75859842	chr10	75667316	75667815	Mif|chr10:75667316-75667815	0.266644678671918	.	.
chr10	75859343	75859842	chr10	75872865	75873364	Mif|chr10:75872865-75873364	0.168909113076523	.	.
chr10	75860073	75860572	chr10	75586177	75586676	Mif|chr10:75586177-75586676	0.146271560738033	.	.
chr10	75860073	75860572	chr10	75790810	75791309	Mif|chr10:75790810-75791309	0.189257213671136	.	.
chr10	75893088	75893587	chr10	75586177	75586676	Derl3|chr10:75586177-75586676	0.18835641243834	.	.
chr10	75893088	75893587	chr10	75666478	75666977	Derl3|chr10:75666478-75666977	0.15361211030019	.	.
chr10	75893088	75893587	chr10	76132547	76133046	Derl3|chr10:76132547-76133046	0.143460430626847	.	.
chr10	75921379	75921878	chr10	75635627	75636126	Smarcb1|chr10:75635627-75636126	0.227442357667527	.	.
chr10	75921379	75921878	chr10	75704087	75704586	Smarcb1|chr10:75704087-75704586	0.247454402306656	.	.
chr10	76032290	76032789	chr10	75873531	75874030	Zfp280b|chr10:75873531-75874030	0.218524429870966	.	.
chr10	76442556	76443055	chr10	76734958	76735457	Pcnt|chr10:76734958-76735457	0.230497113356076	.	.
chr10	77515609	77516108	chr10	77969102	77969601	Fam207a|chr10:77969102-77969601	0.198810302163793	.	.
chr10	77581441	77581940	chr10	77864325	77864824	Pttg1ip|chr10:77864325-77864824	0.142984873375252	.	.
chr10	77606279	77606778	chr10	77590819	77591318	Sumo3|chr10:77590819-77591318	0.139176723260424	.	.
chr10	77606279	77606778	chr10	77864325	77864824	Sumo3|chr10:77864325-77864824	0.228122313741854	.	.
chr10	77902814	77903313	chr10	78159172	78159671	Lrrc3|chr10:78159172-78159671	0.315963949768576	.	.
chr10	77969634	77970133	chr10	78159856	78160355	Trpm2|chr10:78159856-78160355	0.144687891594917	.	.
chr10	77978313	77978812	chr10	78159172	78159671	Cfap410|chr10:78159172-78159671	0.190543763841656	.	.
chr10	78169521	78170020	chr10	78018678	78019177	Gatd3a|chr10:78018678-78019177	0.266278545902778	.	.
chr10	78184961	78185460	chr10	78159172	78159671	Pwp2|chr10:78159172-78159671	0.176611212601498	.	.
chr10	78184961	78185460	chr10	78159856	78160355	Pwp2|chr10:78159856-78160355	0.371071250099739	.	.
chr10	78352152	78352651	chr10	78686751	78687250	Agpat3|chr10:78686751-78687250	0.150058532087475	.	.
chr10	78352152	78352651	chr10	78686751	78687250	Gm40709|chr10:78686751-78687250	0.150058532087475	.	.
chr10	78464708	78465207	chr10	78396201	78396700	Pdxk|chr10:78396201-78396700	0.265012563289722	.	.
chr10	78464708	78465207	chr10	78487672	78488171	Pdxk|chr10:78487672-78488171	0.219180495916143	.	.
chr10	78574182	78574681	chr10	78787724	78788223	Ilvbl|chr10:78787724-78788223	0.141726569438413	.	.
chr10	78574691	78575190	chr10	78481893	78482392	Ilvbl|chr10:78481893-78482392	0.167347556632395	.	.
chr10	78746859	78747358	chr10	78787724	78788223	Gm30400|chr10:78787724-78788223	0.226849754558732	.	.
chr10	79554879	79555378	chr10	79597022	79597521	Mier2|chr10:79597022-79597521	0.144655759127907	.	.
chr10	79613886	79614385	chr10	79638841	79639340	C2cd4c|chr10:79638841-79639340	0.162196994934888	.	.
chr10	79668658	79669157	chr10	79638841	79639340	Tpgs1|chr10:79638841-79639340	0.167022260472968	.	.
chr10	79716415	79716914	chr10	79649318	79649817	Hcn2|chr10:79649318-79649817	0.221080456420862	.	.
chr10	79716415	79716914	chr10	79654793	79655292	Hcn2|chr10:79654793-79655292	0.231413531433707	.	.
chr10	79716415	79716914	chr10	79655302	79655801	Hcn2|chr10:79655302-79655801	0.317482248764553	.	.
chr10	79717010	79717509	chr10	79597022	79597521	Hcn2|chr10:79597022-79597521	0.280904150854185	.	.
chr10	80039610	80040109	chr10	80168012	80168511	Polr2e|chr10:80168012-80168511	0.18403356614001	.	.
chr10	80039610	80040109	chr10	80323566	80324065	Polr2e|chr10:80323566-80324065	0.23594969880934	.	.
chr10	80039610	80040109	chr10	80475205	80475704	Polr2e|chr10:80475205-80475704	0.205958489919688	.	.
chr10	80115299	80115798	chr10	80131664	80132163	Stk11|chr10:80131664-80132163	0.229720837230651	.	.
chr10	80115299	80115798	chr10	80137234	80137733	Stk11|chr10:80137234-80137733	0.16116680030264	.	.
chr10	80115299	80115798	chr10	80142013	80142512	Stk11|chr10:80142013-80142512	0.168893273795051	.	.
chr10	80115299	80115798	chr10	80168012	80168511	Stk11|chr10:80168012-80168511	0.19941788538383	.	.
chr10	80115299	80115798	chr10	80322874	80323373	Stk11|chr10:80322874-80323373	0.157891180696612	.	.
chr10	80115855	80116354	chr10	80102436	80102935	Stk11|chr10:80102436-80102935	0.135942059290271	.	.
chr10	80115855	80116354	chr10	80137234	80137733	Stk11|chr10:80137234-80137733	0.184945707104053	.	.
chr10	80115855	80116354	chr10	80142013	80142512	Stk11|chr10:80142013-80142512	0.206443391586241	.	.
chr10	80115855	80116354	chr10	80190393	80190892	Stk11|chr10:80190393-80190892	0.135620214833728	.	.
chr10	80115855	80116354	chr10	80190901	80191400	Stk11|chr10:80190901-80191400	0.310839710700541	.	.
chr10	80115855	80116354	chr10	80298753	80299252	Stk11|chr10:80298753-80299252	0.158805902604652	.	.
chr10	80139151	80139650	chr10	80298753	80299252	Atp5d|chr10:80298753-80299252	0.136674558003554	.	.
chr10	80139151	80139650	chr10	80357849	80358348	Atp5d|chr10:80357849-80358348	0.321224598945143	.	.
chr10	80139151	80139650	chr10	80475205	80475704	Atp5d|chr10:80475205-80475704	0.375803360273098	.	.
chr10	80141214	80141713	chr10	80190901	80191400	Cbarp|chr10:80190901-80191400	0.169504410634567	.	.
chr10	80141214	80141713	chr10	80475205	80475704	Cbarp|chr10:80475205-80475704	0.434355167501252	.	.
chr10	80148538	80149037	chr10	80053303	80053802	Midn|chr10:80053303-80053802	0.153747315143834	.	.
chr10	80148538	80149037	chr10	80131664	80132163	Midn|chr10:80131664-80132163	0.154982364764263	.	.
chr10	80148538	80149037	chr10	80142013	80142512	Midn|chr10:80142013-80142512	0.366957720726684	.	.
chr10	80148538	80149037	chr10	80168012	80168511	Midn|chr10:80168012-80168511	0.231737584002782	.	.
chr10	80172665	80173164	chr10	80053303	80053802	1600002K03Rik|chr10:80053303-80053802	0.206965535617473	.	.
chr10	80172665	80173164	chr10	80130998	80131497	1600002K03Rik|chr10:80130998-80131497	0.177418683912143	.	.
chr10	80172665	80173164	chr10	80131664	80132163	1600002K03Rik|chr10:80131664-80132163	0.330790132676338	.	.
chr10	80172665	80173164	chr10	80142013	80142512	1600002K03Rik|chr10:80142013-80142512	0.167927251933375	.	.
chr10	80172665	80173164	chr10	80149272	80149771	1600002K03Rik|chr10:80149272-80149771	0.210047381704246	.	.
chr10	80172665	80173164	chr10	80168012	80168511	1600002K03Rik|chr10:80168012-80168511	0.244708570312528	.	.
chr10	80226253	80226752	chr10	80323566	80324065	Pwwp3a|chr10:80323566-80324065	0.276276342191534	.	.
chr10	80226253	80226752	chr10	80475205	80475704	Pwwp3a|chr10:80475205-80475704	0.247120632644547	.	.
chr10	80226757	80227256	chr10	80142013	80142512	Pwwp3a|chr10:80142013-80142512	0.318831486529982	.	.
chr10	80249168	80249667	chr10	80053303	80053802	Ndufs7|chr10:80053303-80053802	0.15658346178307	.	.
chr10	80249168	80249667	chr10	80131664	80132163	Ndufs7|chr10:80131664-80132163	0.150773516335741	.	.
chr10	80249168	80249667	chr10	80190901	80191400	Ndufs7|chr10:80190901-80191400	0.142861289597466	.	.
chr10	80249168	80249667	chr10	80264751	80265250	Ndufs7|chr10:80264751-80265250	0.17702506860389	.	.
chr10	80249168	80249667	chr10	80322874	80323373	Ndufs7|chr10:80322874-80323373	0.213889560335121	.	.
chr10	80249168	80249667	chr10	80357849	80358348	Ndufs7|chr10:80357849-80358348	0.168548530574853	.	.
chr10	80260827	80261326	chr10	80102436	80102935	Dazap1|chr10:80102436-80102935	0.339657727371393	.	.
chr10	80260827	80261326	chr10	80102436	80102935	Gamt|chr10:80102436-80102935	0.339657727371393	.	.
chr10	80292185	80292684	chr10	80130998	80131497	Rps15|chr10:80130998-80131497	0.334775764913585	.	.
chr10	80292185	80292684	chr10	80142013	80142512	Rps15|chr10:80142013-80142512	0.296173018432933	.	.
chr10	80292185	80292684	chr10	80190393	80190892	Rps15|chr10:80190393-80190892	0.194520735292111	.	.
chr10	80292185	80292684	chr10	80322874	80323373	Rps15|chr10:80322874-80323373	0.137933943421966	.	.
chr10	80292185	80292684	chr10	80566638	80567137	Rps15|chr10:80566638-80567137	0.158250169600837	.	.
chr10	80295711	80296210	chr10	80142013	80142512	Apc2|chr10:80142013-80142512	0.16834158554509	.	.
chr10	80295711	80296210	chr10	80142013	80142512	Apc2|chr10:80142013-80142512	0.168341585545091	.	.
chr10	80295711	80296210	chr10	80264751	80265250	Apc2|chr10:80264751-80265250	0.185521218176434	.	.
chr10	80295711	80296210	chr10	80298753	80299252	Apc2|chr10:80298753-80299252	0.146845057317274	.	.
chr10	80295711	80296210	chr10	80676201	80676700	Apc2|chr10:80676201-80676700	0.182762131225453	.	.
chr10	80320339	80320838	chr10	80131664	80132163	2310011J03Rik|chr10:80131664-80132163	0.401217362017118	.	.
chr10	80320339	80320838	chr10	80149272	80149771	2310011J03Rik|chr10:80149272-80149771	0.235184149577985	.	.
chr10	80320339	80320838	chr10	80168012	80168511	2310011J03Rik|chr10:80168012-80168511	0.400121547444231	.	.
chr10	80320339	80320838	chr10	80322874	80323373	2310011J03Rik|chr10:80322874-80323373	0.166214961247547	.	.
chr10	80329684	80330183	chr10	80167470	80167969	Pcsk4|chr10:80167470-80167969	0.169532280635049	.	.
chr10	80329684	80330183	chr10	80167470	80167969	Reep6|chr10:80167470-80167969	0.169532280635049	.	.
chr10	80329684	80330183	chr10	80323566	80324065	Pcsk4|chr10:80323566-80324065	0.3549220513713	.	.
chr10	80329684	80330183	chr10	80323566	80324065	Reep6|chr10:80323566-80324065	0.3549220513713	.	.
chr10	80329684	80330183	chr10	80357849	80358348	Pcsk4|chr10:80357849-80358348	0.145225015814942	.	.
chr10	80329684	80330183	chr10	80357849	80358348	Reep6|chr10:80357849-80358348	0.145225015814942	.	.
chr10	80329684	80330183	chr10	80475205	80475704	Pcsk4|chr10:80475205-80475704	0.264488202035348	.	.
chr10	80329684	80330183	chr10	80475205	80475704	Reep6|chr10:80475205-80475704	0.264488202035348	.	.
chr10	80371246	80371745	chr10	80357323	80357822	Gm15123|chr10:80357323-80357822	0.160970727274654	.	.
chr10	80371246	80371745	chr10	80357323	80357822	Gm15124|chr10:80357323-80357822	0.160970727274654	.	.
chr10	80371246	80371745	chr10	80357849	80358348	Gm15123|chr10:80357849-80358348	0.175649091017028	.	.
chr10	80371246	80371745	chr10	80357849	80358348	Gm15124|chr10:80357849-80358348	0.175649091017028	.	.
chr10	80387533	80388032	chr10	80137234	80137733	Mex3d|chr10:80137234-80137733	0.256266795949599	.	.
chr10	80387533	80388032	chr10	80264751	80265250	Mex3d|chr10:80264751-80265250	0.223390731950927	.	.
chr10	80387533	80388032	chr10	80475205	80475704	Mex3d|chr10:80475205-80475704	0.136833981956462	.	.
chr10	80387533	80388032	chr10	80676201	80676700	Mex3d|chr10:80676201-80676700	0.190902763568517	.	.
chr10	80398776	80399275	chr10	80142013	80142512	Mbd3|chr10:80142013-80142512	0.26534628549147	.	.
chr10	80398776	80399275	chr10	80159857	80160356	Mbd3|chr10:80159857-80160356	0.151141141988751	.	.
chr10	80398776	80399275	chr10	80190393	80190892	Mbd3|chr10:80190393-80190892	0.259488321841899	.	.
chr10	80398776	80399275	chr10	80298753	80299252	Mbd3|chr10:80298753-80299252	0.164043288533511	.	.
chr10	80398776	80399275	chr10	80323566	80324065	Mbd3|chr10:80323566-80324065	0.219100499756744	.	.
chr10	80398776	80399275	chr10	80357849	80358348	Mbd3|chr10:80357849-80358348	0.156219807731623	.	.
chr10	80399367	80399866	chr10	80475205	80475704	Mbd3|chr10:80475205-80475704	0.207453006055421	.	.
chr10	80399367	80399866	chr10	80676201	80676700	Mbd3|chr10:80676201-80676700	0.181607141796227	.	.
chr10	80406595	80407094	chr10	80130998	80131497	Uqcr11|chr10:80130998-80131497	0.193716034615255	.	.
chr10	80406595	80407094	chr10	80142013	80142512	Uqcr11|chr10:80142013-80142512	0.262667567239264	.	.
chr10	80406595	80407094	chr10	80168012	80168511	Uqcr11|chr10:80168012-80168511	0.204622158056952	.	.
chr10	80406595	80407094	chr10	80566638	80567137	Uqcr11|chr10:80566638-80567137	0.191159148127053	.	.
chr10	80433205	80433704	chr10	80137234	80137733	Tcf3|chr10:80137234-80137733	0.178172588036838	.	.
chr10	80433205	80433704	chr10	80322874	80323373	Tcf3|chr10:80322874-80323373	0.219112071522564	.	.
chr10	80433784	80434283	chr10	80053303	80053802	Tcf3|chr10:80053303-80053802	0.216494110748566	.	.
chr10	80433784	80434283	chr10	80676201	80676700	Tcf3|chr10:80676201-80676700	0.156786587343401	.	.
chr10	80561055	80561554	chr10	80566638	80567137	Rexo1|chr10:80566638-80567137	0.3288591082278	.	.
chr10	80561559	80562058	chr10	80322874	80323373	Rexo1|chr10:80322874-80323373	0.159138986365111	.	.
chr10	80561559	80562058	chr10	80475205	80475704	Rexo1|chr10:80475205-80475704	0.145580203443633	.	.
chr10	80561559	80562058	chr10	80566638	80567137	Rexo1|chr10:80566638-80567137	0.169499530488113	.	.
chr10	80577192	80577691	chr10	80323566	80324065	Klf16|chr10:80323566-80324065	0.235997276474468	.	.
chr10	80577192	80577691	chr10	80357849	80358348	Klf16|chr10:80357849-80358348	0.245606320364023	.	.
chr10	80577192	80577691	chr10	80475205	80475704	Klf16|chr10:80475205-80475704	0.271829132397592	.	.
chr10	80577707	80578206	chr10	80264751	80265250	Klf16|chr10:80264751-80265250	0.140752394334218	.	.
chr10	80577707	80578206	chr10	80298753	80299252	Klf16|chr10:80298753-80299252	0.213455079968707	.	.
chr10	80577707	80578206	chr10	80323566	80324065	Klf16|chr10:80323566-80324065	0.284926656932825	.	.
chr10	80577707	80578206	chr10	80676201	80676700	Klf16|chr10:80676201-80676700	0.297408536197432	.	.
chr10	80590198	80590697	chr10	80357849	80358348	Abhd17a|chr10:80357849-80358348	0.173928233934371	.	.
chr10	80590198	80590697	chr10	80357849	80358348	Gm29093|chr10:80357849-80358348	0.173928233934371	.	.
chr10	80590198	80590697	chr10	80475205	80475704	Abhd17a|chr10:80475205-80475704	0.400512706876659	.	.
chr10	80590198	80590697	chr10	80475205	80475704	Gm29093|chr10:80475205-80475704	0.400512706876659	.	.
chr10	80602614	80603113	chr10	80322874	80323373	Adat3|chr10:80322874-80323373	0.35684043837683	.	.
chr10	80602614	80603113	chr10	80322874	80323373	Scamp4|chr10:80322874-80323373	0.35684043837683	.	.
chr10	80602614	80603113	chr10	80475205	80475704	Adat3|chr10:80475205-80475704	0.294694404001057	.	.
chr10	80602614	80603113	chr10	80475205	80475704	Scamp4|chr10:80475205-80475704	0.294694404001057	.	.
chr10	80621853	80622352	chr10	80322874	80323373	Csnk1g2|chr10:80322874-80323373	0.160512928298265	.	.
chr10	80621853	80622352	chr10	80475205	80475704	Csnk1g2|chr10:80475205-80475704	0.183788955581685	.	.
chr10	80621853	80622352	chr10	80676201	80676700	Csnk1g2|chr10:80676201-80676700	0.337714041696339	.	.
chr10	80622360	80622859	chr10	80357849	80358348	Csnk1g2|chr10:80357849-80358348	0.179296353560191	.	.
chr10	80622360	80622859	chr10	80475205	80475704	Csnk1g2|chr10:80475205-80475704	0.170409917404583	.	.
chr10	80702062	80702561	chr10	80264751	80265250	Izumo4|chr10:80264751-80265250	0.143975999566794	.	.
chr10	80702062	80702561	chr10	80264751	80265250	Mob3a|chr10:80264751-80265250	0.143975999566794	.	.
chr10	80702062	80702561	chr10	80322874	80323373	Izumo4|chr10:80322874-80323373	0.315020776111142	.	.
chr10	80702062	80702561	chr10	80322874	80323373	Mob3a|chr10:80322874-80323373	0.315020776111142	.	.
chr10	80702062	80702561	chr10	80676201	80676700	Izumo4|chr10:80676201-80676700	0.158894884748262	.	.
chr10	80702062	80702561	chr10	80676201	80676700	Mob3a|chr10:80676201-80676700	0.158894884748262	.	.
chr10	80742110	80742609	chr10	80264751	80265250	Ap3d1|chr10:80264751-80265250	0.138885596317358	.	.
chr10	80742110	80742609	chr10	80298753	80299252	Ap3d1|chr10:80298753-80299252	0.178335008805757	.	.
chr10	80742110	80742609	chr10	80323566	80324065	Ap3d1|chr10:80323566-80324065	0.28663522225014	.	.
chr10	80742110	80742609	chr10	80357849	80358348	Ap3d1|chr10:80357849-80358348	0.174744276230047	.	.
chr10	80742110	80742609	chr10	80475205	80475704	Ap3d1|chr10:80475205-80475704	0.396992229547671	.	.
chr10	80742110	80742609	chr10	80676201	80676700	Ap3d1|chr10:80676201-80676700	0.2911001271074	.	.
chr10	81266395	81266894	chr10	81430826	81431325	Apba3|chr10:81430826-81431325	0.24604855205918	.	.
chr10	81266395	81266894	chr10	81430826	81431325	Mrpl54|chr10:81430826-81431325	0.24604855205918	.	.
chr10	81266395	81266894	chr10	81570705	81571204	Apba3|chr10:81570705-81571204	0.194894825142479	.	.
chr10	81266395	81266894	chr10	81570705	81571204	Mrpl54|chr10:81570705-81571204	0.194894825142479	.	.
chr10	81266395	81266894	chr10	81643405	81643904	Apba3|chr10:81643405-81643904	0.342978527430594	.	.
chr10	81266395	81266894	chr10	81643405	81643904	Mrpl54|chr10:81643405-81643904	0.342978527430594	.	.
chr10	81292618	81293117	chr10	81267945	81268444	Pip5k1c|chr10:81267945-81268444	0.157973362887524	.	.
chr10	81292618	81293117	chr10	81285670	81286169	Pip5k1c|chr10:81285670-81286169	0.198668811408954	.	.
chr10	81292618	81293117	chr10	81570705	81571204	Pip5k1c|chr10:81570705-81571204	0.248831261714216	.	.
chr10	81292618	81293117	chr10	81633421	81633920	Pip5k1c|chr10:81633421-81633920	0.168869095590593	.	.
chr10	81302735	81303234	chr10	81430826	81431325	Gm16315|chr10:81430826-81431325	0.230074219629413	.	.
chr10	81302735	81303234	chr10	81484387	81484886	Gm16315|chr10:81484387-81484886	0.141283102599912	.	.
chr10	81320497	81320996	chr10	81464334	81464833	Cactin|chr10:81464334-81464833	0.155309695137691	.	.
chr10	81320497	81320996	chr10	81484387	81484886	Cactin|chr10:81484387-81484886	0.311505923221236	.	.
chr10	81350327	81350826	chr10	81464334	81464833	Hmg20b|chr10:81464334-81464833	0.378809631357575	.	.
chr10	81350327	81350826	chr10	81484387	81484886	Hmg20b|chr10:81484387-81484886	0.199536960151517	.	.
chr10	81357211	81357710	chr10	81643405	81643904	Mfsd12|chr10:81643405-81643904	0.216898342642665	.	.
chr10	81378395	81378894	chr10	81484387	81484886	Fzr1|chr10:81484387-81484886	0.177977157813007	.	.
chr10	81378395	81378894	chr10	81551522	81552021	Fzr1|chr10:81551522-81552021	0.320536267676651	.	.
chr10	81384063	81384562	chr10	81267945	81268444	Dohh|chr10:81267945-81268444	0.161394258786775	.	.
chr10	81482441	81482940	chr10	81257213	81257712	Celf5|chr10:81257213-81257712	0.137789758205345	.	.
chr10	81482441	81482940	chr10	81413787	81414286	Celf5|chr10:81413787-81414286	0.180718200460136	.	.
chr10	81482441	81482940	chr10	81484387	81484886	Celf5|chr10:81484387-81484886	0.163667128337044	.	.
chr10	81496231	81496730	chr10	81257213	81257712	Ncln|chr10:81257213-81257712	0.272783699630912	.	.
chr10	81496231	81496730	chr10	81285670	81286169	Ncln|chr10:81285670-81286169	0.43360518339622	.	.
chr10	81496231	81496730	chr10	81413787	81414286	Ncln|chr10:81413787-81414286	0.423737417953568	.	.
chr10	81496231	81496730	chr10	81430157	81430656	Ncln|chr10:81430157-81430656	0.255913343810666	.	.
chr10	81496231	81496730	chr10	81450104	81450603	Ncln|chr10:81450104-81450603	0.226012690049758	.	.
chr10	81545004	81545503	chr10	81464334	81464833	Gna11|chr10:81464334-81464833	0.19157945432776	.	.
chr10	81545004	81545503	chr10	81484387	81484886	Gna11|chr10:81484387-81484886	0.183560873969935	.	.
chr10	81559200	81559699	chr10	81257213	81257712	Tle5|chr10:81257213-81257712	0.203693664187075	.	.
chr10	81559200	81559699	chr10	81450104	81450603	Tle5|chr10:81450104-81450603	0.183477542500321	.	.
chr10	81600731	81601230	chr10	81257213	81257712	Tle6|chr10:81257213-81257712	0.158575226994068	.	.
chr10	81600731	81601230	chr10	81285670	81286169	Tle6|chr10:81285670-81286169	0.197965348916406	.	.
chr10	81600731	81601230	chr10	81450104	81450603	Tle6|chr10:81450104-81450603	0.213266237932448	.	.
chr10	81605948	81606447	chr10	81257213	81257712	BC025920|chr10:81257213-81257712	0.232280115795488	.	.
chr10	81605948	81606447	chr10	81267945	81268444	BC025920|chr10:81267945-81268444	0.169041734464518	.	.
chr10	81605948	81606447	chr10	81285670	81286169	BC025920|chr10:81285670-81286169	0.232829784782814	.	.
chr10	81605948	81606447	chr10	81432821	81433320	BC025920|chr10:81432821-81433320	0.181210409301997	.	.
chr10	81605948	81606447	chr10	81450104	81450603	BC025920|chr10:81450104-81450603	0.246307592807095	.	.
chr10	81605948	81606447	chr10	81570705	81571204	BC025920|chr10:81570705-81571204	0.216022789031161	.	.
chr10	81605948	81606447	chr10	81643405	81643904	BC025920|chr10:81643405-81643904	0.146263229276265	.	.
chr10	81627379	81627878	chr10	81472805	81473304	Ankrd24|chr10:81472805-81473304	0.185845664825755	.	.
chr10	81627379	81627878	chr10	81472805	81473304	Sirt6|chr10:81472805-81473304	0.185845664825755	.	.
chr10	81648748	81649247	chr10	81257213	81257712	Gm10778|chr10:81257213-81257712	0.216504282951278	.	.
chr10	81648748	81649247	chr10	81285670	81286169	Gm10778|chr10:81285670-81286169	0.286665331360879	.	.
chr10	81648748	81649247	chr10	81430157	81430656	Gm10778|chr10:81430157-81430656	0.328082468752161	.	.
chr10	81648748	81649247	chr10	81450104	81450603	Gm10778|chr10:81450104-81450603	0.183059797459087	.	.
chr10	81648748	81649247	chr10	81551522	81552021	Gm10778|chr10:81551522-81552021	0.173773926098388	.	.
chr10	81648748	81649247	chr10	81570705	81571204	Gm10778|chr10:81570705-81571204	0.175259241000458	.	.
chr10	81648748	81649247	chr10	81643405	81643904	Gm10778|chr10:81643405-81643904	0.334865672001471	.	.
chr10	82629507	82630006	chr10	82860253	82860752	Tdg|chr10:82860253-82860752	0.22384033426573	.	.
chr10	82763879	82764378	chr10	82698823	82699322	Nfyb|chr10:82698823-82699322	0.202305383565821	.	.
chr10	82811778	82812277	chr10	82698823	82699322	1700028I16Rik|chr10:82698823-82699322	0.192244789324437	.	.
chr10	82811778	82812277	chr10	82860253	82860752	1700028I16Rik|chr10:82860253-82860752	0.19963896286016	.	.
chr10	82858893	82859392	chr10	82666399	82666898	Gm38560|chr10:82666399-82666898	0.169300212389801	.	.
chr10	82985064	82985563	chr10	82698823	82699322	Chst11|chr10:82698823-82699322	0.282910355195267	.	.
chr10	82985064	82985563	chr10	82860253	82860752	Chst11|chr10:82860253-82860752	0.202966924810302	.	.
chr10	83359854	83360353	chr10	83697285	83697784	D10Wsu102e|chr10:83697285-83697784	0.410672750812539	.	.
chr10	83722616	83723115	chr10	83819609	83820108	1500009L16Rik|chr10:83819609-83820108	0.139233720936496	.	.
chr10	84440510	84441009	chr10	84386186	84386685	Gm47962|chr10:84386186-84386685	0.343338881453714	.	.
chr10	84440510	84441009	chr10	84386186	84386685	Nuak1|chr10:84386186-84386685	0.343338881453714	.	.
chr10	84576305	84576804	chr10	84400004	84400503	Tcp11l2|chr10:84400004-84400503	0.17044185552785	.	.
chr10	84576305	84576804	chr10	84515393	84515892	Tcp11l2|chr10:84515393-84515892	0.180509209648628	.	.
chr10	84576305	84576804	chr10	84686237	84686736	Tcp11l2|chr10:84686237-84686736	0.226515943139216	.	.
chr10	84622358	84622857	chr10	84386186	84386685	Gm17249|chr10:84386186-84386685	0.471576425498781	.	.
chr10	84622358	84622857	chr10	84386186	84386685	Polr3b|chr10:84386186-84386685	0.471576425498781	.	.
chr10	84622358	84622857	chr10	84447287	84447786	Gm17249|chr10:84447287-84447786	0.149186227034132	.	.
chr10	84622358	84622857	chr10	84447287	84447786	Polr3b|chr10:84447287-84447786	0.149186227034132	.	.
chr10	85102355	85102854	chr10	84895750	84896249	Fhl4|chr10:84895750-84896249	0.259068021512301	.	.
chr10	85102355	85102854	chr10	84895750	84896249	Tmem263|chr10:84895750-84896249	0.259068021512301	.	.
chr10	85102355	85102854	chr10	85387744	85388243	Fhl4|chr10:85387744-85388243	0.137626189770592	.	.
chr10	85102355	85102854	chr10	85387744	85388243	Tmem263|chr10:85387744-85388243	0.137626189770592	.	.
chr10	85127846	85128345	chr10	84895750	84896249	Mterf2|chr10:84895750-84896249	0.169953168501375	.	.
chr10	85127846	85128345	chr10	85026062	85026561	Mterf2|chr10:85026062-85026561	0.212738837862766	.	.
chr10	85127846	85128345	chr10	85183599	85184098	Mterf2|chr10:85183599-85184098	0.164991969156155	.	.
chr10	85127846	85128345	chr10	85221714	85222213	Mterf2|chr10:85221714-85222213	0.138596018759242	.	.
chr10	85185139	85185638	chr10	84895750	84896249	Cry1|chr10:84895750-84896249	0.409478144476416	.	.
chr10	85185139	85185638	chr10	85026062	85026561	Cry1|chr10:85026062-85026561	0.233295674981043	.	.
chr10	85185139	85185638	chr10	85183599	85184098	Cry1|chr10:85183599-85184098	0.254255190317157	.	.
chr10	85185139	85185638	chr10	85221714	85222213	Cry1|chr10:85221714-85222213	0.206270057109862	.	.
chr10	85386593	85387092	chr10	85026062	85026561	Btbd11|chr10:85026062-85026561	0.168923533712615	.	.
chr10	85386593	85387092	chr10	85161665	85162164	Btbd11|chr10:85161665-85162164	0.137627413214693	.	.
chr10	85829194	85829693	chr10	85500761	85501260	Pwp1|chr10:85500761-85501260	0.285419306799589	.	.
chr10	85829194	85829693	chr10	85871543	85872042	Pwp1|chr10:85871543-85872042	0.154108708028454	.	.
chr10	85916863	85917362	chr10	85500761	85501260	Prdm4|chr10:85500761-85501260	0.265389062200765	.	.
chr10	85916863	85917362	chr10	86064837	86065336	Prdm4|chr10:86064837-86065336	0.215958275554514	.	.
chr10	85957553	85958052	chr10	85500761	85501260	Rtcb|chr10:85500761-85501260	0.215765355491491	.	.
chr10	85957553	85958052	chr10	85510433	85510932	Rtcb|chr10:85510433-85510932	0.300530220382929	.	.
chr10	85957553	85958052	chr10	85598554	85599053	Rtcb|chr10:85598554-85599053	0.37662140459507	.	.
chr10	86021662	86022161	chr10	86137065	86137564	A230060F14Rik|chr10:86137065-86137564	0.286537699188348	.	.
chr10	86021662	86022161	chr10	86137065	86137564	Fbxo7|chr10:86137065-86137564	0.286537699188348	.	.
chr10	86497972	86498471	chr10	86727517	86728016	Syn3|chr10:86727517-86728016	0.172508424886191	.	.
chr10	86498647	86499146	chr10	86256161	86256660	Syn3|chr10:86256161-86256660	0.312056319961855	.	.
chr10	86498647	86499146	chr10	86278174	86278673	Syn3|chr10:86278174-86278673	0.176730553419913	.	.
chr10	86498647	86499146	chr10	86303018	86303517	Syn3|chr10:86303018-86303517	0.279957299202555	.	.
chr10	86498647	86499146	chr10	86685259	86685758	Syn3|chr10:86685259-86685758	0.155612185690766	.	.
chr10	86498647	86499146	chr10	86727517	86728016	Syn3|chr10:86727517-86728016	0.256887597909022	.	.
chr10	86705281	86705780	chr10	86279555	86280054	Hsp90b1|chr10:86279555-86280054	0.161614134893158	.	.
chr10	86705281	86705780	chr10	86279555	86280054	Ttc41|chr10:86279555-86280054	0.161614134893158	.	.
chr10	86705281	86705780	chr10	86296101	86296600	Hsp90b1|chr10:86296101-86296600	0.290102721028039	.	.
chr10	86705281	86705780	chr10	86296101	86296600	Ttc41|chr10:86296101-86296600	0.290102721028039	.	.
chr10	86705811	86706310	chr10	86296101	86296600	Hsp90b1|chr10:86296101-86296600	0.186462159041848	.	.
chr10	86705811	86706310	chr10	86296101	86296600	Ttc41|chr10:86296101-86296600	0.186462159041848	.	.
chr10	86705811	86706310	chr10	86303018	86303517	Hsp90b1|chr10:86303018-86303517	0.148660264016718	.	.
chr10	86705811	86706310	chr10	86303018	86303517	Ttc41|chr10:86303018-86303517	0.148660264016718	.	.
chr10	86705811	86706310	chr10	86685259	86685758	Hsp90b1|chr10:86685259-86685758	0.205525277945817	.	.
chr10	86705811	86706310	chr10	86685259	86685758	Ttc41|chr10:86685259-86685758	0.205525277945817	.	.
chr10	86971914	86972413	chr10	86685259	86685758	Gm16271|chr10:86685259-86685758	0.163808847587585	.	.
chr10	86971914	86972413	chr10	86727517	86728016	Gm16271|chr10:86727517-86728016	0.180130993327622	.	.
chr10	87229932	87230431	chr10	87159749	87160248	4930555G07Rik|chr10:87159749-87160248	0.168562743172928	.	.
chr10	87230440	87230939	chr10	87388523	87389022	4930555G07Rik|chr10:87388523-87389022	0.290784918076876	.	.
chr10	87492598	87493097	chr10	87660567	87661066	Ascl1|chr10:87660567-87661066	0.329734401302218	.	.
chr10	87493100	87493599	chr10	87388523	87389022	Ascl1|chr10:87388523-87389022	0.208099948465715	.	.
chr10	87493100	87493599	chr10	87596615	87597114	Ascl1|chr10:87596615-87597114	0.163446664112478	.	.
chr10	88146664	88147163	chr10	88327377	88327876	Nup37|chr10:88327377-88327876	0.315503244225303	.	.
chr10	88146664	88147163	chr10	88327377	88327876	Parpbp|chr10:88327377-88327876	0.315503244225303	.	.
chr10	88146664	88147163	chr10	88356902	88357401	Nup37|chr10:88356902-88357401	0.194675424217118	.	.
chr10	88146664	88147163	chr10	88356902	88357401	Parpbp|chr10:88356902-88357401	0.194675424217118	.	.
chr10	88200852	88201351	chr10	88304248	88304747	Washc3|chr10:88304248-88304747	0.141264913902992	.	.
chr10	88731569	88732068	chr10	88327377	88327876	Arl1|chr10:88327377-88327876	0.169118001094989	.	.
chr10	89686076	89686575	chr10	89461774	89462273	1500026H17Rik|chr10:89461774-89462273	0.16834637884349	.	.
chr10	89686076	89686575	chr10	89461774	89462273	Scyl2|chr10:89461774-89462273	0.16834637884349	.	.
chr10	89686076	89686575	chr10	89975233	89975732	1500026H17Rik|chr10:89975233-89975732	0.163558596204908	.	.
chr10	89686076	89686575	chr10	89975233	89975732	1500026H17Rik|chr10:89975233-89975732	0.163558596204909	.	.
chr10	89686076	89686575	chr10	89975233	89975732	Scyl2|chr10:89975233-89975732	0.163558596204908	.	.
chr10	89686076	89686575	chr10	89975233	89975732	Scyl2|chr10:89975233-89975732	0.163558596204909	.	.
chr10	89732079	89732578	chr10	89772510	89773009	Actr6|chr10:89772510-89773009	0.385095102526654	.	.
chr10	89744704	89745203	chr10	89772510	89773009	Uhrf1bp1l|chr10:89772510-89773009	0.340453487910307	.	.
chr10	89872634	89873133	chr10	89975233	89975732	Anks1b|chr10:89975233-89975732	0.268821296265519	.	.
chr10	89872634	89873133	chr10	90190718	90191217	Anks1b|chr10:90190718-90191217	0.182414805908666	.	.
chr10	91082684	91083183	chr10	91171389	91171888	Apaf1|chr10:91171389-91171888	0.166100551186899	.	.
chr10	91082684	91083183	chr10	91171389	91171888	Ikbip|chr10:91171389-91171888	0.166100551186899	.	.
chr10	91082684	91083183	chr10	91384812	91385311	Apaf1|chr10:91384812-91385311	0.201145794976627	.	.
chr10	91082684	91083183	chr10	91384812	91385311	Ikbip|chr10:91384812-91385311	0.201145794976627	.	.
chr10	91082684	91083183	chr10	91448063	91448562	Apaf1|chr10:91448063-91448562	0.153630620199978	.	.
chr10	91082684	91083183	chr10	91448063	91448562	Ikbip|chr10:91448063-91448562	0.153630620199978	.	.
chr10	91123242	91123741	chr10	91187754	91188253	Slc25a3|chr10:91187754-91188253	0.25919995111629	.	.
chr10	91123242	91123741	chr10	91229368	91229867	Slc25a3|chr10:91229368-91229867	0.274557111818603	.	.
chr10	91123242	91123741	chr10	91492742	91493241	Slc25a3|chr10:91492742-91493241	0.181230322380476	.	.
chr10	91123779	91124278	chr10	91435679	91436178	Slc25a3|chr10:91435679-91436178	0.288228579865385	.	.
chr10	91123779	91124278	chr10	91498449	91498948	Slc25a3|chr10:91498449-91498948	0.207538225043872	.	.
chr10	91181390	91181889	chr10	91033918	91034417	Tmpo|chr10:91033918-91034417	0.180737835664453	.	.
chr10	91181390	91181889	chr10	91448063	91448562	Tmpo|chr10:91448063-91448562	0.293631615245326	.	.
chr10	91181909	91182408	chr10	91171389	91171888	Tmpo|chr10:91171389-91171888	0.303387173096744	.	.
chr10	91181909	91182408	chr10	91384280	91384779	Tmpo|chr10:91384280-91384779	0.289094621120039	.	.
chr10	91181909	91182408	chr10	91435679	91436178	Tmpo|chr10:91435679-91436178	0.172288733336378	.	.
chr10	92722155	92722654	chr10	92606735	92607234	Nedd1|chr10:92606735-92607234	0.315347189519446	.	.
chr10	93080960	93081459	chr10	93104282	93104781	Cfap54|chr10:93104282-93104781	0.169728159726682	.	.
chr10	93081484	93081983	chr10	93146256	93146755	Cfap54|chr10:93146256-93146755	0.270565117866878	.	.
chr10	93081484	93081983	chr10	93430769	93431268	Cfap54|chr10:93430769-93431268	0.1570312459151	.	.
chr10	93083251	93083750	chr10	93430769	93431268	Gm32468|chr10:93430769-93431268	0.328314720122465	.	.
chr10	93160387	93160886	chr10	93275293	93275792	Cdk17|chr10:93275293-93275792	0.291421007173212	.	.
chr10	93160387	93160886	chr10	93275794	93276293	Cdk17|chr10:93275794-93276293	0.166568956005039	.	.
chr10	93160387	93160886	chr10	93291310	93291809	Cdk17|chr10:93291310-93291809	0.213361512677822	.	.
chr10	93160387	93160886	chr10	93291811	93292310	Cdk17|chr10:93291811-93292310	0.298402821269841	.	.
chr10	93453094	93453593	chr10	93430769	93431268	Lta4h|chr10:93430769-93431268	0.162475066647626	.	.
chr10	93453094	93453593	chr10	93534220	93534719	Lta4h|chr10:93534220-93534719	0.15795634928407	.	.
chr10	93589426	93589925	chr10	93250477	93250976	4933408J17Rik|chr10:93250477-93250976	0.273165997975083	.	.
chr10	93589426	93589925	chr10	93250477	93250976	Snrpf|chr10:93250477-93250976	0.273165997975083	.	.
chr10	93589426	93589925	chr10	93275293	93275792	4933408J17Rik|chr10:93275293-93275792	0.235017808245304	.	.
chr10	93589426	93589925	chr10	93275293	93275792	Snrpf|chr10:93275293-93275792	0.235017808245304	.	.
chr10	93589426	93589925	chr10	93577463	93577962	4933408J17Rik|chr10:93577463-93577962	0.403662663840055	.	.
chr10	93589426	93589925	chr10	93577463	93577962	Snrpf|chr10:93577463-93577962	0.403662663840055	.	.
chr10	93589426	93589925	chr10	93593868	93594367	4933408J17Rik|chr10:93593868-93594367	0.193734626303202	.	.
chr10	93589426	93589925	chr10	93593868	93594367	Snrpf|chr10:93593868-93594367	0.193734626303202	.	.
chr10	93641001	93641500	chr10	93430769	93431268	Ntn4|chr10:93430769-93431268	0.334891949536741	.	.
chr10	93641001	93641500	chr10	93889551	93890050	Ntn4|chr10:93889551-93890050	0.223456895865357	.	.
chr10	94035618	94036117	chr10	93818609	93819108	Fgd6|chr10:93818609-93819108	0.199660848005405	.	.
chr10	94035618	94036117	chr10	93818609	93819108	Vezt|chr10:93818609-93819108	0.199660848005405	.	.
chr10	94147608	94148107	chr10	94249533	94250032	Nr2c1|chr10:94249533-94250032	0.212574316083113	.	.
chr10	95323354	95323853	chr10	95291065	95291564	Cradd|chr10:95291065-95291564	0.186476398805388	.	.
chr10	95323873	95324372	chr10	95194493	95194992	Cradd|chr10:95194493-95194992	0.171300394458137	.	.
chr10	95416569	95417068	chr10	95291065	95291564	5730420D15Rik|chr10:95291065-95291564	0.178014143248019	.	.
chr10	95416569	95417068	chr10	95291065	95291564	Socs2|chr10:95291065-95291564	0.178014143248019	.	.
chr10	95416569	95417068	chr10	95475936	95476435	5730420D15Rik|chr10:95475936-95476435	0.226845411579417	.	.
chr10	95416569	95417068	chr10	95475936	95476435	Socs2|chr10:95475936-95476435	0.226845411579417	.	.
chr10	95416569	95417068	chr10	95624007	95624506	5730420D15Rik|chr10:95624007-95624506	0.135649338628554	.	.
chr10	95416569	95417068	chr10	95624007	95624506	Socs2|chr10:95624007-95624506	0.135649338628554	.	.
chr10	95501703	95502202	chr10	95894652	95895151	Mrpl42|chr10:95894652-95895151	0.171134266293039	.	.
chr10	95563534	95564033	chr10	95311061	95311560	Nudt4|chr10:95311061-95311560	0.234385745587867	.	.
chr10	95564087	95564586	chr10	95624007	95624506	Nudt4|chr10:95624007-95624506	0.158081833572492	.	.
chr10	95940376	95940875	chr10	96077389	96077888	Eea1|chr10:96077389-96077888	0.158087479798828	.	.
chr10	95940876	95941375	chr10	95894652	95895151	Eea1|chr10:95894652-95895151	0.181376793207927	.	.
chr10	96616678	96617177	chr10	96266331	96266830	Btg1|chr10:96266331-96266830	0.21124609698582	.	.
chr10	96616678	96617177	chr10	96480513	96481012	Btg1|chr10:96480513-96481012	0.263076201639365	.	.
chr10	96616678	96617177	chr10	96751447	96751946	Btg1|chr10:96751447-96751946	0.253373126666557	.	.
chr10	98537910	98538409	chr10	98538660	98539159	Gm34297|chr10:98538660-98539159	0.318914642112251	.	.
chr10	98537910	98538409	chr10	98589630	98590129	Gm34297|chr10:98589630-98590129	0.24600924168244	.	.
chr10	98914847	98915346	chr10	99158974	99159473	Atp2b1|chr10:99158974-99159473	0.264819548898104	.	.
chr10	99106866	99107365	chr10	99158974	99159473	Gm48768|chr10:99158974-99159473	0.30025699216743	.	.
chr10	99106866	99107365	chr10	99158974	99159473	Poc1b|chr10:99158974-99159473	0.30025699216743	.	.
chr10	99106866	99107365	chr10	99376382	99376881	Gm48768|chr10:99376382-99376881	0.242332003869109	.	.
chr10	99106866	99107365	chr10	99376382	99376881	Poc1b|chr10:99376382-99376881	0.242332003869109	.	.
chr10	99262970	99263469	chr10	99158974	99159473	Dusp6|chr10:99158974-99159473	0.153234529097755	.	.
chr10	99262970	99263469	chr10	99261553	99262052	Dusp6|chr10:99261553-99262052	0.268014299097987	.	.
chr10	99262970	99263469	chr10	99367740	99368239	Dusp6|chr10:99367740-99368239	0.361707058323941	.	.
chr10	99262970	99263469	chr10	99376382	99376881	Dusp6|chr10:99376382-99376881	0.155198480732392	.	.
chr10	99262970	99263469	chr10	99619326	99619825	Dusp6|chr10:99619326-99619825	0.172224439523354	.	.
chr10	99262970	99263469	chr10	99678090	99678589	Dusp6|chr10:99678090-99678589	0.251911912560945	.	.
chr10	99263717	99264216	chr10	99222713	99223212	Dusp6|chr10:99222713-99223212	0.143810384584982	.	.
chr10	99263717	99264216	chr10	99261553	99262052	Dusp6|chr10:99261553-99262052	0.162721420949883	.	.
chr10	99263717	99264216	chr10	99367740	99368239	Dusp6|chr10:99367740-99368239	0.277158501086504	.	.
chr10	99269271	99269770	chr10	99197530	99198029	Gm34921|chr10:99197530-99198029	0.14022345103954	.	.
chr10	99269271	99269770	chr10	99488249	99488748	Gm34921|chr10:99488249-99488748	0.359506501801781	.	.
chr10	99269271	99269770	chr10	99488249	99488748	Gm34921|chr10:99488249-99488748	0.359506501801782	.	.
chr10	99269271	99269770	chr10	99615735	99616234	Gm34921|chr10:99615735-99616234	0.265378320231843	.	.
chr10	100016298	100016797	chr10	100121263	100121762	Kitl|chr10:100121263-100121762	0.231317645146573	.	.
chr10	100487126	100487625	chr10	100589041	100589540	Cep290|chr10:100589041-100589540	0.199254111683164	.	.
chr10	100487126	100487625	chr10	100589041	100589540	Tmtc3|chr10:100589041-100589540	0.199254111683164	.	.
chr10	103367473	103367972	chr10	103194864	103195363	Slc6a15|chr10:103194864-103195363	0.166991417997096	.	.
chr10	103368022	103368521	chr10	103253781	103254280	Slc6a15|chr10:103253781-103254280	0.290650903130189	.	.
chr10	103368022	103368521	chr10	103369009	103369508	Slc6a15|chr10:103369009-103369508	0.159314082216994	.	.
chr10	106469497	106469996	chr10	106468917	106469416	Ppfia2|chr10:106468917-106469416	0.240466002985233	.	.
chr10	108161813	108162312	chr10	108445970	108446469	Ppp1r12a|chr10:108445970-108446469	0.234870291716682	.	.
chr10	109010805	109011304	chr10	109283361	109283860	Syt1|chr10:109283361-109283860	0.147693283205847	.	.
chr10	110745112	110745611	chr10	110931611	110932110	E2f7|chr10:110931611-110932110	0.294347421376023	.	.
chr10	111009886	111010385	chr10	110931611	110932110	Zdhhc17|chr10:110931611-110932110	0.251857989502927	.	.
chr10	111009886	111010385	chr10	111108712	111109211	Zdhhc17|chr10:111108712-111109211	0.376428611940263	.	.
chr10	111972408	111972907	chr10	112138513	112139012	Krr1|chr10:112138513-112139012	0.275878111721067	.	.
chr10	112059933	112060432	chr10	112220642	112221141	Glipr1l1|chr10:112220642-112221141	0.514269549505223	.	.
chr10	112160072	112160571	chr10	111957677	111958176	Glipr1l3|chr10:111957677-111958176	0.179886509878879	.	.
chr10	112160072	112160571	chr10	112138513	112139012	Glipr1l3|chr10:112138513-112139012	0.171984421960212	.	.
chr10	112270038	112270537	chr10	112138513	112139012	Kcnc2|chr10:112138513-112139012	0.222027823459917	.	.
chr10	114801528	114802027	chr10	114698469	114698968	Gm15723|chr10:114698469-114698968	0.312838151314501	.	.
chr10	114801528	114802027	chr10	114698469	114698968	Trhde|chr10:114698469-114698968	0.312838151314501	.	.
chr10	114801528	114802027	chr10	115097073	115097572	Gm15723|chr10:115097073-115097572	0.174840758656647	.	.
chr10	114801528	114802027	chr10	115097073	115097572	Trhde|chr10:115097073-115097572	0.174840758656647	.	.
chr10	114802258	114802757	chr10	114698469	114698968	Gm15723|chr10:114698469-114698968	0.405412665009148	.	.
chr10	114802258	114802757	chr10	114698469	114698968	Trhde|chr10:114698469-114698968	0.405412665009148	.	.
chr10	114802258	114802757	chr10	114967921	114968420	Gm15723|chr10:114967921-114968420	0.258145883564036	.	.
chr10	114802258	114802757	chr10	114967921	114968420	Trhde|chr10:114967921-114968420	0.258145883564036	.	.
chr10	115586789	115587288	chr10	115470560	115471059	Lgr5|chr10:115470560-115471059	0.224556223037552	.	.
chr10	116473410	116473909	chr10	116415953	116416452	Kcnmb4|chr10:116415953-116416452	0.260838850575992	.	.
chr10	116473410	116473909	chr10	116415953	116416452	Kcnmb4os2|chr10:116415953-116416452	0.260838850575992	.	.
chr10	116580969	116581468	chr10	116834957	116835456	Cnot2|chr10:116834957-116835456	0.165211076281428	.	.
chr10	116580969	116581468	chr10	116884371	116884870	Cnot2|chr10:116884371-116884870	0.253210649556928	.	.
chr10	116580969	116581468	chr10	116893691	116894190	Cnot2|chr10:116893691-116894190	0.330211041976338	.	.
chr10	116581609	116582108	chr10	116301137	116301636	Cnot2|chr10:116301137-116301636	0.23578987277601	.	.
chr10	116950206	116950705	chr10	116884371	116884870	4933412E12Rik|chr10:116884371-116884870	0.207941685745144	.	.
chr10	116950206	116950705	chr10	116884371	116884870	Rab3ip|chr10:116884371-116884870	0.207941685745144	.	.
chr10	117063108	117063607	chr10	117496122	117496621	Cct2|chr10:117496122-117496621	0.184288937987627	.	.
chr10	117148327	117148826	chr10	117376790	117377289	Frs2|chr10:117376790-117377289	0.176142050874161	.	.
chr10	117148327	117148826	chr10	117425802	117426301	Frs2|chr10:117425802-117426301	0.202528167066026	.	.
chr10	117148327	117148826	chr10	117435311	117435810	Frs2|chr10:117435311-117435810	0.216782793477838	.	.
chr10	117148327	117148826	chr10	117478060	117478559	Frs2|chr10:117478060-117478559	0.175986683614894	.	.
chr10	117223978	117224477	chr10	116834431	116834930	Gm48772|chr10:116834431-116834930	0.278397718225798	.	.
chr10	117223978	117224477	chr10	116834431	116834930	Yeats4|chr10:116834431-116834930	0.278397718225798	.	.
chr10	117710592	117711091	chr10	117676190	117676689	Mdm2|chr10:117676190-117676689	0.24409633955827	.	.
chr10	117792609	117793108	chr10	117675641	117676140	Nup107|chr10:117675641-117676140	0.153658576883961	.	.
chr10	117792609	117793108	chr10	117938482	117938981	Nup107|chr10:117938482-117938981	0.236787925643854	.	.
chr10	117792609	117793108	chr10	118003810	118004309	Nup107|chr10:118003810-118004309	0.276634644368825	.	.
chr10	117792609	117793108	chr10	118103082	118103581	Nup107|chr10:118103082-118103581	0.23923123592447	.	.
chr10	117845812	117846311	chr10	117731147	117731646	Rap1b|chr10:117731147-117731646	0.185342791436745	.	.
chr10	118869300	118869799	chr10	119079234	119079733	Dyrk2|chr10:119079234-119079733	0.176247045348621	.	.
chr10	119453726	119454225	chr10	119640468	119640967	Grip1|chr10:119640468-119640967	0.35791190212848	.	.
chr10	120112717	120113216	chr10	120421962	120422461	Helb|chr10:120421962-120422461	0.147429074173063	.	.
chr10	120226758	120227257	chr10	120064528	120065027	Llph|chr10:120064528-120065027	0.234663200389139	.	.
chr10	120978126	120978625	chr10	120701799	120702298	Lemd3|chr10:120701799-120702298	0.158875206729973	.	.
chr10	120978126	120978625	chr10	121205957	121206456	Lemd3|chr10:121205957-121206456	0.159726034595712	.	.
chr10	120978656	120979155	chr10	121205957	121206456	Lemd3|chr10:121205957-121206456	0.15155458106813	.	.
chr10	120979164	120979663	chr10	121205957	121206456	Lemd3|chr10:121205957-121206456	0.277329159435473	.	.
chr10	121033677	121034176	chr10	121016884	121017383	Wif1|chr10:121016884-121017383	0.17936262325007	.	.
chr10	121033677	121034176	chr10	121310802	121311301	Wif1|chr10:121310802-121311301	0.261015784021841	.	.
chr10	121476095	121476594	chr10	121205957	121206456	Rassf3|chr10:121205957-121206456	0.197907632383133	.	.
chr10	122678469	122678968	chr10	122717974	122718473	Ppm1h|chr10:122717974-122718473	0.143885539130797	.	.
chr10	122679190	122679689	chr10	122717974	122718473	Ppm1h|chr10:122717974-122718473	0.156555441568433	.	.
chr10	123263837	123264336	chr10	123577743	123578242	Tafa2|chr10:123577743-123578242	0.19531159060001	.	.
chr10	123264675	123265174	chr10	123572265	123572764	Tafa2|chr10:123572265-123572764	0.189329739649861	.	.
chr10	125389021	125389520	chr10	125131845	125132344	Slc16a7|chr10:125131845-125132344	0.239293286871144	.	.
chr10	125389021	125389520	chr10	125538272	125538771	Slc16a7|chr10:125538272-125538771	0.150682652386747	.	.
chr10	126793842	126794341	chr10	126832482	126832981	4930484H19Rik|chr10:126832482-126832981	0.163644503387864	.	.
chr10	126793842	126794341	chr10	126928205	126928704	4930484H19Rik|chr10:126928205-126928704	0.220090119758037	.	.
chr10	126901130	126901629	chr10	126832986	126833485	Atp23|chr10:126832986-126833485	0.152862289577609	.	.
chr10	126901130	126901629	chr10	126845450	126845949	Atp23|chr10:126845450-126845949	0.145810418993136	.	.
chr10	126901130	126901629	chr10	126905735	126906234	Atp23|chr10:126905735-126906234	0.213802135079597	.	.
chr10	126901130	126901629	chr10	126990312	126990811	Atp23|chr10:126990312-126990811	0.140154977002962	.	.
chr10	126957144	126957643	chr10	126752667	126753166	Gm49335|chr10:126752667-126753166	0.154564307324698	.	.
chr10	126957144	126957643	chr10	126845450	126845949	Gm49335|chr10:126845450-126845949	0.240036851332771	.	.
chr10	126957144	126957643	chr10	126928205	126928704	Gm49335|chr10:126928205-126928704	0.308842566416842	.	.
chr10	126957144	126957643	chr10	126956613	126957112	Gm49335|chr10:126956613-126957112	0.404311164484288	.	.
chr10	126978303	126978802	chr10	126862152	126862651	Ctdsp2|chr10:126862152-126862651	0.225460283554257	.	.
chr10	126978303	126978802	chr10	126905735	126906234	Ctdsp2|chr10:126905735-126906234	0.191465834037904	.	.
chr10	127522113	127522612	chr10	127512720	127513219	Shmt2|chr10:127512720-127513219	0.152762073918881	.	.
chr10	127522113	127522612	chr10	127721021	127721520	Shmt2|chr10:127721021-127721520	0.148612941214288	.	.
chr10	127522113	127522612	chr10	127721546	127722045	Shmt2|chr10:127721546-127722045	0.41872386348768	.	.
chr10	127620933	127621432	chr10	127721546	127722045	Lrp1|chr10:127721546-127722045	0.240467835898088	.	.
chr10	127621484	127621983	chr10	127511500	127511999	Lrp1|chr10:127511500-127511999	0.225738153517952	.	.
chr10	127621484	127621983	chr10	127936225	127936724	Lrp1|chr10:127936225-127936724	0.178426650627745	.	.
chr10	127666434	127666933	chr10	127511500	127511999	Nemp1|chr10:127511500-127511999	0.176506772327379	.	.
chr10	127666434	127666933	chr10	127721546	127722045	Nemp1|chr10:127721546-127722045	0.163748666971508	.	.
chr10	127666434	127666933	chr10	127936225	127936724	Nemp1|chr10:127936225-127936724	0.169759028077412	.	.
chr10	127739752	127740251	chr10	127721021	127721520	Zbtb39|chr10:127721021-127721520	0.223267364690202	.	.
chr10	127739752	127740251	chr10	127721546	127722045	Zbtb39|chr10:127721546-127722045	0.150170740264454	.	.
chr10	128014912	128015411	chr10	128092468	128092967	Prim1|chr10:128092468-128092967	0.150864237143238	.	.
chr10	128014912	128015411	chr10	128096604	128097103	Prim1|chr10:128096604-128097103	0.15719006972652	.	.
chr10	128035316	128035815	chr10	128096604	128097103	Naca|chr10:128096604-128097103	0.3125971071153	.	.
chr10	128058600	128059099	chr10	128409597	128410096	Ptges3|chr10:128409597-128410096	0.146232414294399	.	.
chr10	128194133	128194632	chr10	128096604	128097103	Gls2|chr10:128096604-128097103	0.287308521745538	.	.
chr10	128211581	128212080	chr10	128096604	128097103	Spryd4|chr10:128096604-128097103	0.215208223061264	.	.
chr10	128211581	128212080	chr10	128409597	128410096	Spryd4|chr10:128409597-128410096	0.23799825471556	.	.
chr10	128303050	128303549	chr10	128092468	128092967	Pan2|chr10:128092468-128092967	0.1386454543426	.	.
chr10	128303050	128303549	chr10	128096604	128097103	Pan2|chr10:128096604-128097103	0.26186273019717	.	.
chr10	128322676	128323175	chr10	128409597	128410096	Cnpy2|chr10:128409597-128410096	0.293746530603336	.	.
chr10	128337438	128337937	chr10	128536166	128536665	Cs|chr10:128536166-128536665	0.154257459938392	.	.
chr10	128368518	128369017	chr10	128096604	128097103	Coq10a|chr10:128096604-128097103	0.234989098944515	.	.
chr10	128411355	128411854	chr10	128092468	128092967	Nabp2|chr10:128092468-128092967	0.173518941697571	.	.
chr10	128411355	128411854	chr10	128092468	128092967	Rnf41|chr10:128092468-128092967	0.173518941697571	.	.
chr10	128411355	128411854	chr10	128096604	128097103	Nabp2|chr10:128096604-128097103	0.332808435969993	.	.
chr10	128411355	128411854	chr10	128096604	128097103	Rnf41|chr10:128096604-128097103	0.332808435969993	.	.
chr10	128458309	128458808	chr10	128092468	128092967	Smarcc2|chr10:128092468-128092967	0.261789684960562	.	.
chr10	128458309	128458808	chr10	128096604	128097103	Smarcc2|chr10:128096604-128097103	0.318233736268732	.	.
chr10	128458309	128458808	chr10	128096604	128097103	Smarcc2|chr10:128096604-128097103	0.318233736268733	.	.
chr10	128458968	128459467	chr10	128409597	128410096	Smarcc2|chr10:128409597-128410096	0.169324097171451	.	.
chr10	128493613	128494112	chr10	128092468	128092967	Myl6|chr10:128092468-128092967	0.177853917287735	.	.
chr10	128498636	128499135	chr10	128409597	128410096	Myl6b|chr10:128409597-128410096	0.190508173254793	.	.
chr10	128525706	128526205	chr10	128409597	128410096	Esyt1|chr10:128409597-128410096	0.207757155520158	.	.
chr10	128525706	128526205	chr10	128977436	128977935	Esyt1|chr10:128977436-128977935	0.193520740154202	.	.
chr10	128547478	128547977	chr10	128913212	128913711	Zc3h10|chr10:128913212-128913711	0.200157428016798	.	.
chr10	128548928	128549427	chr10	128977436	128977935	Rpl41|chr10:128977436-128977935	0.19586495763447	.	.
chr10	128626582	128627081	chr10	128409597	128410096	Rps26|chr10:128409597-128410096	0.157558798192612	.	.
chr10	128626582	128627081	chr10	128913212	128913711	Rps26|chr10:128913212-128913711	0.202191101598881	.	.
chr10	128645519	128646018	chr10	128409597	128410096	Gm26876|chr10:128409597-128410096	0.138201996136655	.	.
chr10	128645519	128646018	chr10	128913212	128913711	Gm26876|chr10:128913212-128913711	0.142123998912261	.	.
chr10	128669128	128669627	chr10	128409597	128410096	Ikzf4|chr10:128409597-128410096	0.173082513405934	.	.
chr10	128669128	128669627	chr10	128805195	128805694	Ikzf4|chr10:128805195-128805694	0.166244351549551	.	.
chr10	128673679	128674178	chr10	128409597	128410096	Suox|chr10:128409597-128410096	0.222262853869156	.	.
chr10	128673679	128674178	chr10	128805195	128805694	Suox|chr10:128805195-128805694	0.209393542398229	.	.
chr10	128695638	128696137	chr10	128913212	128913711	Rab5b|chr10:128913212-128913711	0.147259845923144	.	.
chr10	128696211	128696710	chr10	128409597	128410096	Rab5b|chr10:128409597-128410096	0.223586744616963	.	.
chr10	128696211	128696710	chr10	128977436	128977935	Rab5b|chr10:128977436-128977935	0.397287004629847	.	.
chr10	128704864	128705363	chr10	128805195	128805694	Cdk2|chr10:128805195-128805694	0.372586636202159	.	.
chr10	128704864	128705363	chr10	128805195	128805694	Pmel|chr10:128805195-128805694	0.372586636202159	.	.
chr10	128704864	128705363	chr10	128913212	128913711	Cdk2|chr10:128913212-128913711	0.226629635148907	.	.
chr10	128704864	128705363	chr10	128913212	128913711	Pmel|chr10:128913212-128913711	0.226629635148907	.	.
chr10	128748233	128748732	chr10	128409597	128410096	Pym1|chr10:128409597-128410096	0.150548657436597	.	.
chr10	128748233	128748732	chr10	128536166	128536665	Pym1|chr10:128536166-128536665	0.180192695896939	.	.
[truncated: 17,925 more rows]
