# Supplementary material for: Single-cell analysis of chromatin accessibility in the adult mouse brain
Source: Nature. 2023 Dec 13;624(7991):378–89. doi: 10.1038/s41586-023-06824-9 (PMC10719105; doi:10.1038/s41586-023-06824-9)
Supplement: Supplementary file 3 — Supplementary Tables 1–25 and their legends. [file 41586_2023_6824_MOESM3_ESM.zip › 2023-03-05453B-s3/SI Tables/SI Table 13 Summary of all the gene-cCRE correlations/sa2subclass.MPO-ADP_Lhx8_Gaba.pdc.bedpe]

chr1	3466260	3466759	chr1	3406059	3406558	Gm1992|chr1:3406059-3406558	0.217720581625259	.	.
chr1	4785497	4785996	chr1	5019201	5019700	Mrpl15|chr1:5019201-5019700	0.140676470717602	.	.
chr1	4785497	4785996	chr1	5082818	5083317	Mrpl15|chr1:5082818-5083317	0.197908869588583	.	.
chr1	4785497	4785996	chr1	5128572	5129071	Mrpl15|chr1:5128572-5129071	0.224166950044895	.	.
chr1	4807592	4808091	chr1	5128572	5129071	Lypla1|chr1:5128572-5129071	0.126595913193443	.	.
chr1	4807592	4808091	chr1	5170387	5170886	Lypla1|chr1:5170387-5170886	0.145983302827041	.	.
chr1	4857480	4857979	chr1	5128572	5129071	Tcea1|chr1:5128572-5129071	0.267909378014669	.	.
chr1	5588179	5588678	chr1	5315438	5315937	Oprk1|chr1:5315438-5315937	0.372517094930571	.	.
chr1	5588179	5588678	chr1	5791730	5792229	Oprk1|chr1:5791730-5792229	0.11406912362528	.	.
chr1	5588179	5588678	chr1	5915307	5915806	Oprk1|chr1:5915307-5915806	0.176048537960533	.	.
chr1	5588179	5588678	chr1	5952219	5952718	Oprk1|chr1:5952219-5952718	0.243389378795146	.	.
chr1	5588179	5588678	chr1	5955256	5955755	Oprk1|chr1:5955256-5955755	0.273738454422389	.	.
chr1	5916575	5917074	chr1	5915307	5915806	Npbwr1|chr1:5915307-5915806	0.166222212495461	.	.
chr1	5916575	5917074	chr1	5952219	5952718	Npbwr1|chr1:5952219-5952718	0.210541284460691	.	.
chr1	5916575	5917074	chr1	5955256	5955755	Npbwr1|chr1:5955256-5955755	0.116787591761045	.	.
chr1	5916575	5917074	chr1	6102756	6103255	Npbwr1|chr1:6102756-6103255	0.248261689122074	.	.
chr1	5916575	5917074	chr1	6103302	6103801	Npbwr1|chr1:6103302-6103801	0.149167415671441	.	.
chr1	5916575	5917074	chr1	6134983	6135482	Npbwr1|chr1:6134983-6135482	0.289466123274405	.	.
chr1	5917179	5917678	chr1	5791730	5792229	Npbwr1|chr1:5791730-5792229	0.122016152491924	.	.
chr1	5917179	5917678	chr1	5915307	5915806	Npbwr1|chr1:5915307-5915806	0.303929322911045	.	.
chr1	5917179	5917678	chr1	5952219	5952718	Npbwr1|chr1:5952219-5952718	0.299609639466073	.	.
chr1	5917179	5917678	chr1	5955256	5955755	Npbwr1|chr1:5955256-5955755	0.206419131962787	.	.
chr1	5917179	5917678	chr1	6102756	6103255	Npbwr1|chr1:6102756-6103255	0.344140214629668	.	.
chr1	5917179	5917678	chr1	6103302	6103801	Npbwr1|chr1:6103302-6103801	0.152642852902468	.	.
chr1	5917179	5917678	chr1	6134983	6135482	Npbwr1|chr1:6134983-6135482	0.137035659882565	.	.
chr1	6214386	6214885	chr1	5791730	5792229	4732440D04Rik|chr1:5791730-5792229	0.153778174602893	.	.
chr1	6214386	6214885	chr1	5955256	5955755	4732440D04Rik|chr1:5955256-5955755	0.184342030136876	.	.
chr1	6214386	6214885	chr1	6410037	6410536	4732440D04Rik|chr1:6410037-6410536	0.126774132402108	.	.
chr1	7088594	7089093	chr1	6757484	6757983	Pcmtd1|chr1:6757484-6757983	0.241402669790615	.	.
chr1	7088594	7089093	chr1	6972946	6973445	Pcmtd1|chr1:6972946-6973445	0.136884584451085	.	.
chr1	9299496	9299995	chr1	9465950	9466449	Sntg1|chr1:9465950-9466449	0.248403816361856	.	.
chr1	9545042	9545541	chr1	9298270	9298769	Rrs1|chr1:9298270-9298769	0.197470309066541	.	.
chr1	9545042	9545541	chr1	9465950	9466449	Rrs1|chr1:9465950-9466449	0.204037078808286	.	.
chr1	9600949	9601448	chr1	9541113	9541612	Vxn|chr1:9541113-9541612	0.155071437129784	.	.
chr1	9601474	9601973	chr1	9541113	9541612	Vxn|chr1:9541113-9541612	0.118026310684866	.	.
chr1	9601474	9601973	chr1	9848033	9848532	Vxn|chr1:9848033-9848532	0.123082590921612	.	.
chr1	9700259	9700758	chr1	9298270	9298769	Mybl1|chr1:9298270-9298769	0.1382241416993	.	.
chr1	9700259	9700758	chr1	9573148	9573647	Mybl1|chr1:9573148-9573647	0.223168327812895	.	.
chr1	9747574	9748073	chr1	9465950	9466449	1700034P13Rik|chr1:9465950-9466449	0.103064272611315	.	.
chr1	9747574	9748073	chr1	9465950	9466449	Vcpip1|chr1:9465950-9466449	0.103064272611315	.	.
chr1	9798078	9798577	chr1	9541113	9541612	Sgk3|chr1:9541113-9541612	0.282416267356594	.	.
chr1	9798078	9798577	chr1	9573148	9573647	Sgk3|chr1:9573148-9573647	0.19494891283868	.	.
chr1	9908384	9908883	chr1	9772700	9773199	Mcmdc2|chr1:9772700-9773199	0.168137425983451	.	.
chr1	10008928	10009427	chr1	10007180	10007679	Ppp1r42|chr1:10007180-10007679	0.109305562817512	.	.
chr1	10037697	10038196	chr1	10007180	10007679	Cops5|chr1:10007180-10007679	0.128507855587315	.	.
chr1	10037697	10038196	chr1	10007180	10007679	Cspp1|chr1:10007180-10007679	0.128507855587315	.	.
chr1	10037697	10038196	chr1	10089475	10089974	Cops5|chr1:10089475-10089974	0.170927350642861	.	.
chr1	10037697	10038196	chr1	10089475	10089974	Cspp1|chr1:10089475-10089974	0.170927350642861	.	.
chr1	10232855	10233354	chr1	10145399	10145898	Arfgef1|chr1:10145399-10145898	0.224467633460135	.	.
chr1	10993243	10993742	chr1	11044131	11044630	Prex2|chr1:11044131-11044630	0.156384461870999	.	.
chr1	10993772	10994271	chr1	10759501	10760000	Prex2|chr1:10759501-10760000	0.237553621831811	.	.
chr1	10993772	10994271	chr1	10794271	10794770	Prex2|chr1:10794271-10794770	0.148763005510411	.	.
chr1	10993772	10994271	chr1	10925508	10926007	Prex2|chr1:10925508-10926007	0.148528443346309	.	.
chr1	10993772	10994271	chr1	10942845	10943344	Prex2|chr1:10942845-10943344	0.11794818268815	.	.
chr1	10993772	10994271	chr1	11044131	11044630	Prex2|chr1:11044131-11044630	0.17961702395873	.	.
chr1	11413910	11414409	chr1	11423728	11424227	A830018L16Rik|chr1:11423728-11424227	0.167921908712785	.	.
chr1	11413910	11414409	chr1	11489252	11489751	A830018L16Rik|chr1:11489252-11489751	0.218809503264004	.	.
chr1	12692265	12692764	chr1	12576886	12577385	Sulf1|chr1:12576886-12577385	0.115702676404388	.	.
chr1	12692265	12692764	chr1	12706203	12706702	Sulf1|chr1:12706203-12706702	0.114225760930295	.	.
chr1	13589563	13590062	chr1	13636523	13637022	Tram1|chr1:13636523-13637022	0.10250281822209	.	.
chr1	13589563	13590062	chr1	13784344	13784843	Tram1|chr1:13784344-13784843	0.136878783797585	.	.
chr1	13659706	13660205	chr1	13561529	13562028	Lactb2|chr1:13561529-13562028	0.108106920358396	.	.
chr1	13660314	13660813	chr1	13784344	13784843	Lactb2|chr1:13784344-13784843	0.145024470218381	.	.
chr1	14309549	14310048	chr1	14620503	14621002	Eya1|chr1:14620503-14621002	0.158584028884899	.	.
chr1	14309549	14310048	chr1	14621019	14621518	Eya1|chr1:14621019-14621518	0.17355445805018	.	.
chr1	16093096	16093595	chr1	16058539	16059038	4930444P10Rik|chr1:16058539-16059038	0.148138284079368	.	.
chr1	16093096	16093595	chr1	16216324	16216823	4930444P10Rik|chr1:16216324-16216823	0.103396123979462	.	.
chr1	16104999	16105498	chr1	16215669	16216168	Rdh10|chr1:16215669-16216168	0.104747057123148	.	.
chr1	16104999	16105498	chr1	16215669	16216168	Rpl7|chr1:16215669-16216168	0.104747057123148	.	.
chr1	16105563	16106062	chr1	16122764	16123263	Rdh10|chr1:16122764-16123263	0.138716275122295	.	.
chr1	16105563	16106062	chr1	16216324	16216823	Rdh10|chr1:16216324-16216823	0.11586068677587	.	.
chr1	16519035	16519534	chr1	16824332	16824831	Stau2|chr1:16824332-16824831	0.131060858742146	.	.
chr1	16619102	16619601	chr1	16798252	16798751	Ube2w|chr1:16798252-16798751	0.124263545892499	.	.
chr1	17145142	17145641	chr1	16798252	16798751	Gdap1|chr1:16798252-16798751	0.129722460896703	.	.
chr1	17145142	17145641	chr1	17163496	17163995	Gdap1|chr1:17163496-17163995	0.210181631533706	.	.
chr1	17727070	17727569	chr1	17980561	17981060	Crispld1|chr1:17980561-17981060	0.153657321974731	.	.
chr1	17727070	17727569	chr1	17980561	17981060	Gm16070|chr1:17980561-17981060	0.153657321974731	.	.
chr1	20820187	20820686	chr1	20919657	20920156	Mcm3|chr1:20919657-20920156	0.292210683738022	.	.
chr1	20820187	20820686	chr1	20933361	20933860	Mcm3|chr1:20933361-20933860	0.173191034155711	.	.
chr1	20820187	20820686	chr1	21166203	21166702	Mcm3|chr1:21166203-21166702	0.128804487904792	.	.
chr1	20820187	20820686	chr1	21232056	21232555	Mcm3|chr1:21232056-21232555	0.169678629633374	.	.
chr1	20890311	20890810	chr1	20919657	20920156	6720483E21Rik|chr1:20919657-20920156	0.200138900532826	.	.
chr1	20890311	20890810	chr1	20919657	20920156	Paqr8|chr1:20919657-20920156	0.200138900532826	.	.
chr1	20890311	20890810	chr1	20933361	20933860	6720483E21Rik|chr1:20933361-20933860	0.101682190532474	.	.
chr1	20890311	20890810	chr1	20933361	20933860	Paqr8|chr1:20933361-20933860	0.101682190532474	.	.
chr1	20890311	20890810	chr1	21166203	21166702	6720483E21Rik|chr1:21166203-21166702	0.1079760641243	.	.
chr1	20890311	20890810	chr1	21166203	21166702	Paqr8|chr1:21166203-21166702	0.1079760641243	.	.
chr1	20890311	20890810	chr1	21232056	21232555	6720483E21Rik|chr1:21232056-21232555	0.10486151124625	.	.
chr1	20890311	20890810	chr1	21232056	21232555	Paqr8|chr1:21232056-21232555	0.10486151124625	.	.
chr1	20951400	20951899	chr1	20919657	20920156	Efhc1|chr1:20919657-20920156	0.201441182415686	.	.
chr1	20951400	20951899	chr1	20933361	20933860	Efhc1|chr1:20933361-20933860	0.197781132225052	.	.
chr1	20951400	20951899	chr1	21232056	21232555	Efhc1|chr1:21232056-21232555	0.221413517642501	.	.
chr1	21079134	21079633	chr1	21411526	21412025	Gm28287|chr1:21411526-21412025	0.145973359130191	.	.
chr1	21079134	21079633	chr1	21411526	21412025	Tram2|chr1:21411526-21412025	0.145973359130191	.	.
chr1	22805771	22806270	chr1	23202343	23202842	Rims1|chr1:23202343-23202842	0.188722925880919	.	.
chr1	23761777	23762276	chr1	23604444	23604943	B3gat2|chr1:23604444-23604943	0.265748834164229	.	.
chr1	23761777	23762276	chr1	23750066	23750565	B3gat2|chr1:23750066-23750565	0.389239739322457	.	.
chr1	23761777	23762276	chr1	23762798	23763297	B3gat2|chr1:23762798-23763297	0.188979301084875	.	.
chr1	23762292	23762791	chr1	23750066	23750565	B3gat2|chr1:23750066-23750565	0.165013543473763	.	.
chr1	23762292	23762791	chr1	23762798	23763297	B3gat2|chr1:23762798-23763297	0.218250846620656	.	.
chr1	23922128	23922627	chr1	23722216	23722715	Smap1|chr1:23722216-23722715	0.111505250372179	.	.
chr1	24005456	24005955	chr1	24302637	24303136	Sdhaf4|chr1:24302637-24303136	0.149100795209704	.	.
chr1	24005456	24005955	chr1	24349664	24350163	Sdhaf4|chr1:24349664-24350163	0.101775727902756	.	.
chr1	24099649	24100148	chr1	24171412	24171911	Fam135a|chr1:24171412-24171911	0.186662779054971	.	.
chr1	24099649	24100148	chr1	24171412	24171911	Fam135a|chr1:24171412-24171911	0.186662779054972	.	.
chr1	24100186	24100685	chr1	24137077	24137576	Fam135a|chr1:24137077-24137576	0.111606336049093	.	.
chr1	24100186	24100685	chr1	24170603	24171102	Fam135a|chr1:24170603-24171102	0.170211160566794	.	.
chr1	24100186	24100685	chr1	24171412	24171911	Fam135a|chr1:24171412-24171911	0.317374866615284	.	.
chr1	24100186	24100685	chr1	24172982	24173481	Fam135a|chr1:24172982-24173481	0.207330183441713	.	.
chr1	24586286	24586785	chr1	24302637	24303136	Col19a1|chr1:24302637-24303136	0.178117681643134	.	.
chr1	24586286	24586785	chr1	24336005	24336504	Col19a1|chr1:24336005-24336504	0.113474927831913	.	.
chr1	24586286	24586785	chr1	24349664	24350163	Col19a1|chr1:24349664-24350163	0.150685724178553	.	.
chr1	24586286	24586785	chr1	24633681	24634180	Col19a1|chr1:24633681-24634180	0.213403381116001	.	.
chr1	24587149	24587648	chr1	24275794	24276293	Col19a1|chr1:24275794-24276293	0.351467222605743	.	.
chr1	24587149	24587648	chr1	24336005	24336504	Col19a1|chr1:24336005-24336504	0.197066129227967	.	.
chr1	24587149	24587648	chr1	24336770	24337269	Col19a1|chr1:24336770-24337269	0.258717566420477	.	.
chr1	24587149	24587648	chr1	24633681	24634180	Col19a1|chr1:24633681-24634180	0.117659919528741	.	.
chr1	30872795	30873294	chr1	30649743	30650242	Phf3|chr1:30649743-30650242	0.146978858542207	.	.
chr1	30872795	30873294	chr1	31083206	31083705	Phf3|chr1:31083206-31083705	0.173535800144163	.	.
chr1	30872795	30873294	chr1	31153918	31154417	Phf3|chr1:31153918-31154417	0.116076757194528	.	.
chr1	30873430	30873929	chr1	30649743	30650242	Phf3|chr1:30649743-30650242	0.190675685659413	.	.
chr1	30873430	30873929	chr1	30700382	30700881	Phf3|chr1:30700382-30700881	0.15346306983834	.	.
chr1	30873942	30874441	chr1	30649743	30650242	Phf3|chr1:30649743-30650242	0.185600905704411	.	.
chr1	30873942	30874441	chr1	31096160	31096659	Phf3|chr1:31096160-31096659	0.114447643085922	.	.
chr1	30949080	30949579	chr1	30582365	30582864	Ptp4a1|chr1:30582365-30582864	0.106359416090012	.	.
chr1	30949080	30949579	chr1	30583020	30583519	Ptp4a1|chr1:30583020-30583519	0.102902254079304	.	.
chr1	30949080	30949579	chr1	30649743	30650242	Ptp4a1|chr1:30649743-30650242	0.224306090060336	.	.
chr1	30949080	30949579	chr1	30716282	30716781	Ptp4a1|chr1:30716282-30716781	0.12345196545735	.	.
chr1	30949080	30949579	chr1	31153918	31154417	Ptp4a1|chr1:31153918-31154417	0.123623241808586	.	.
chr1	30949582	30950081	chr1	30503190	30503689	Ptp4a1|chr1:30503190-30503689	0.133181380937719	.	.
chr1	30949582	30950081	chr1	30716282	30716781	Ptp4a1|chr1:30716282-30716781	0.168819600211507	.	.
chr1	30949582	30950081	chr1	30718559	30719058	Ptp4a1|chr1:30718559-30719058	0.178588521513123	.	.
chr1	30949582	30950081	chr1	31210103	31210602	Ptp4a1|chr1:31210103-31210602	0.144019186143431	.	.
chr1	32172459	32172958	chr1	31848493	31848992	Khdrbs2|chr1:31848493-31848992	0.205268705187614	.	.
chr1	34459438	34459937	chr1	34642414	34642913	Ptpn18|chr1:34642414-34642913	0.110069117741576	.	.
chr1	34485782	34486281	chr1	34434650	34435149	4930568A12Rik|chr1:34434650-34435149	0.104112889100089	.	.
chr1	34579442	34579941	chr1	34750293	34750792	1700101I19Rik|chr1:34750293-34750792	0.14278052485573	.	.
chr1	34579442	34579941	chr1	34750293	34750792	Amer3|chr1:34750293-34750792	0.14278052485573	.	.
chr1	34579442	34579941	chr1	34752832	34753331	1700101I19Rik|chr1:34752832-34753331	0.166270846466823	.	.
chr1	34579442	34579941	chr1	34752832	34753331	Amer3|chr1:34752832-34753331	0.166270846466823	.	.
chr1	34801460	34801959	chr1	35201468	35201967	Arhgef4|chr1:35201468-35201967	0.15452144021556	.	.
chr1	34802224	34802723	chr1	35200910	35201409	Arhgef4|chr1:35200910-35201409	0.118143157994672	.	.
chr1	34841956	34842455	chr1	34783721	34784220	Fam168b|chr1:34783721-34784220	0.181017554642427	.	.
chr1	34841956	34842455	chr1	34867150	34867649	Fam168b|chr1:34867150-34867649	0.143123917531527	.	.
chr1	34849768	34850267	chr1	34642414	34642913	Plekhb2|chr1:34642414-34642913	0.301573324851972	.	.
chr1	34849768	34850267	chr1	34696475	34696974	Plekhb2|chr1:34696475-34696974	0.108922119511605	.	.
chr1	34849768	34850267	chr1	34750293	34750792	Plekhb2|chr1:34750293-34750792	0.22970214262389	.	.
chr1	34849768	34850267	chr1	35201468	35201967	Plekhb2|chr1:35201468-35201967	0.118581527964714	.	.
chr1	37540354	37540853	chr1	37742623	37743122	Mgat4a|chr1:37742623-37743122	0.149611063304081	.	.
chr1	37864699	37865198	chr1	37726317	37726816	Gm26805|chr1:37726317-37726816	0.137275433530222	.	.
chr1	37864699	37865198	chr1	37742623	37743122	Gm26805|chr1:37742623-37743122	0.226025084190624	.	.
chr1	37864699	37865198	chr1	37872597	37873096	Gm26805|chr1:37872597-37873096	0.157453585553548	.	.
chr1	37864699	37865198	chr1	38074036	38074535	Gm26805|chr1:38074036-38074535	0.149404189686883	.	.
chr1	37864699	37865198	chr1	38197221	38197720	Gm26805|chr1:38197221-38197720	0.179106396694774	.	.
chr1	37864699	37865198	chr1	38247337	38247836	Gm26805|chr1:38247337-38247836	0.193364191144345	.	.
chr1	37864699	37865198	chr1	38248046	38248545	Gm26805|chr1:38248046-38248545	0.192814342594478	.	.
chr1	37865263	37865762	chr1	37742623	37743122	Gm26805|chr1:37742623-37743122	0.160701010045289	.	.
chr1	37865263	37865762	chr1	37742623	37743122	Tsga10|chr1:37742623-37743122	0.160701010045289	.	.
chr1	37865263	37865762	chr1	38074036	38074535	Gm26805|chr1:38074036-38074535	0.204067124383358	.	.
chr1	37865263	37865762	chr1	38074036	38074535	Tsga10|chr1:38074036-38074535	0.204067124383358	.	.
chr1	37865263	37865762	chr1	38247337	38247836	Gm26805|chr1:38247337-38247836	0.241703074345994	.	.
chr1	37865263	37865762	chr1	38247337	38247836	Tsga10|chr1:38247337-38247836	0.241703074345994	.	.
chr1	37865263	37865762	chr1	38248046	38248545	Gm26805|chr1:38248046-38248545	0.151430877321594	.	.
chr1	37865263	37865762	chr1	38248046	38248545	Tsga10|chr1:38248046-38248545	0.151430877321594	.	.
chr1	37871955	37872454	chr1	37725725	37726224	Lipt1|chr1:37725725-37726224	0.162560641766166	.	.
chr1	37871955	37872454	chr1	37726317	37726816	Lipt1|chr1:37726317-37726816	0.10180231327824	.	.
chr1	37871955	37872454	chr1	37872597	37873096	Lipt1|chr1:37872597-37873096	0.156517359158952	.	.
chr1	37871955	37872454	chr1	38197221	38197720	Lipt1|chr1:38197221-38197720	0.20978701316921	.	.
chr1	37890241	37890740	chr1	37726317	37726816	Mitd1|chr1:37726317-37726816	0.143072588182594	.	.
chr1	37890241	37890740	chr1	37726317	37726816	Mrpl30|chr1:37726317-37726816	0.143072588182594	.	.
chr1	37890241	37890740	chr1	38185452	38185951	Mitd1|chr1:38185452-38185951	0.153765019708917	.	.
chr1	37890241	37890740	chr1	38185452	38185951	Mrpl30|chr1:38185452-38185951	0.153765019708917	.	.
chr1	37997082	37997581	chr1	38185452	38185951	Eif5b|chr1:38185452-38185951	0.123764712407021	.	.
chr1	37997082	37997581	chr1	38185452	38185951	Eif5b|chr1:38185452-38185951	0.123764712407022	.	.
chr1	37997082	37997581	chr1	38185452	38185951	Txndc9|chr1:38185452-38185951	0.123764712407021	.	.
chr1	37997082	37997581	chr1	38185452	38185951	Txndc9|chr1:38185452-38185951	0.123764712407022	.	.
chr1	37997082	37997581	chr1	38197221	38197720	Eif5b|chr1:38197221-38197720	0.122577556308094	.	.
chr1	37997082	37997581	chr1	38197221	38197720	Txndc9|chr1:38197221-38197720	0.122577556308094	.	.
chr1	37997778	37998277	chr1	37742623	37743122	Eif5b|chr1:37742623-37743122	0.115811384392651	.	.
chr1	37997778	37998277	chr1	37742623	37743122	Txndc9|chr1:37742623-37743122	0.115811384392651	.	.
chr1	37997778	37998277	chr1	38248046	38248545	Eif5b|chr1:38248046-38248545	0.153902836669054	.	.
chr1	37997778	37998277	chr1	38248046	38248545	Txndc9|chr1:38248046-38248545	0.153902836669054	.	.
chr1	38129526	38130025	chr1	38074036	38074535	Rev1|chr1:38074036-38074535	0.125935137410381	.	.
chr1	38129526	38130025	chr1	38198432	38198931	Rev1|chr1:38198432-38198931	0.194654146390428	.	.
chr1	38129526	38130025	chr1	38248046	38248545	Rev1|chr1:38248046-38248545	0.127459237821925	.	.
chr1	40681063	40681562	chr1	40266363	40266862	Slc9a2|chr1:40266363-40266862	0.135714033000692	.	.
chr1	40681063	40681562	chr1	40366447	40366946	Slc9a2|chr1:40366447-40366946	0.25705590127468	.	.
chr1	40681063	40681562	chr1	40874280	40874779	Slc9a2|chr1:40874280-40874779	0.123801807435432	.	.
chr1	40681063	40681562	chr1	40887752	40888251	Slc9a2|chr1:40887752-40888251	0.219670772736207	.	.
chr1	40790447	40790946	chr1	40768563	40769062	Mfsd9|chr1:40768563-40769062	0.185206378081611	.	.
chr1	40790447	40790946	chr1	40887752	40888251	Mfsd9|chr1:40887752-40888251	0.137948209282438	.	.
chr1	40790447	40790946	chr1	41158010	41158509	Mfsd9|chr1:41158010-41158509	0.134907921746537	.	.
chr1	42261772	42262271	chr1	42098563	42099062	Gm28175|chr1:42098563-42099062	0.106006110440866	.	.
chr1	42261772	42262271	chr1	42242955	42243454	Gm28175|chr1:42242955-42243454	0.110960566996889	.	.
chr1	42261772	42262271	chr1	42353988	42354487	Gm28175|chr1:42353988-42354487	0.204089409710623	.	.
chr1	43827615	43828114	chr1	44041766	44042265	Uxs1|chr1:44041766-44042265	0.262923929227658	.	.
chr1	43933698	43934197	chr1	44228990	44229489	Tpp2|chr1:44228990-44229489	0.113850538406823	.	.
chr1	44102213	44102712	chr1	44041766	44042265	Tex30|chr1:44041766-44042265	0.236709147352341	.	.
chr1	44102213	44102712	chr1	44459127	44459626	Tex30|chr1:44459127-44459626	0.270886036044564	.	.
chr1	44118638	44119137	chr1	44027598	44028097	Bivm|chr1:44027598-44028097	0.17700425614024	.	.
chr1	44118638	44119137	chr1	44027598	44028097	Poglut2|chr1:44027598-44028097	0.17700425614024	.	.
chr1	44118638	44119137	chr1	44174622	44175121	Bivm|chr1:44174622-44175121	0.221171098694857	.	.
chr1	44118638	44119137	chr1	44174622	44175121	Poglut2|chr1:44174622-44175121	0.221171098694857	.	.
chr1	44119144	44119643	chr1	44027598	44028097	Bivm|chr1:44027598-44028097	0.141405870862341	.	.
chr1	44119144	44119643	chr1	44027598	44028097	Poglut2|chr1:44027598-44028097	0.141405870862341	.	.
chr1	44119144	44119643	chr1	44228990	44229489	Bivm|chr1:44228990-44229489	0.233055184741164	.	.
chr1	44119144	44119643	chr1	44228990	44229489	Poglut2|chr1:44228990-44229489	0.233055184741164	.	.
chr1	44147693	44148192	chr1	44228990	44229489	Ercc5|chr1:44228990-44229489	0.140999205649935	.	.
chr1	44551396	44551895	chr1	44909765	44910264	Gulp1|chr1:44909765-44910264	0.430297987450517	.	.
chr1	44552204	44552703	chr1	44586754	44587253	Gulp1|chr1:44586754-44587253	0.10677687864553	.	.
chr1	44552204	44552703	chr1	44909765	44910264	Gulp1|chr1:44909765-44910264	0.296068547400512	.	.
chr1	44552204	44552703	chr1	44909765	44910264	Gulp1|chr1:44909765-44910264	0.296068547400513	.	.
chr1	45925424	45925923	chr1	46018316	46018815	Slc40a1|chr1:46018316-46018815	0.132914933219005	.	.
chr1	46066566	46067065	chr1	45766100	45766599	Dnah7b|chr1:45766100-45766599	0.144329260461685	.	.
chr1	46066566	46067065	chr1	45780721	45781220	Dnah7b|chr1:45780721-45781220	0.389168824690066	.	.
chr1	46066566	46067065	chr1	46022239	46022738	Dnah7b|chr1:46022239-46022738	0.148291813359857	.	.
chr1	52816845	52817344	chr1	52953081	52953580	Inpp1|chr1:52953081-52953580	0.120834305984692	.	.
chr1	52816845	52817344	chr1	53032502	53033001	Inpp1|chr1:53032502-53033001	0.112266362360493	.	.
chr1	52817513	52818012	chr1	52799343	52799842	Inpp1|chr1:52799343-52799842	0.16806319874739	.	.
chr1	52817513	52818012	chr1	52951973	52952472	Inpp1|chr1:52951973-52952472	0.160339969450147	.	.
chr1	52817513	52818012	chr1	52952486	52952985	Inpp1|chr1:52952486-52952985	0.287594950272798	.	.
chr1	52844734	52845233	chr1	52752671	52753170	Hibch|chr1:52752671-52753170	0.134525422258166	.	.
chr1	52844734	52845233	chr1	52953081	52953580	Hibch|chr1:52953081-52953580	0.213673901754231	.	.
chr1	53313399	53313898	chr1	53032502	53033001	Osgepl1|chr1:53032502-53033001	0.104929157419982	.	.
chr1	53707111	53707610	chr1	53823748	53824247	Dnah7a|chr1:53823748-53824247	0.233016263335509	.	.
chr1	53707111	53707610	chr1	53940595	53941094	Dnah7a|chr1:53940595-53941094	0.175649608872715	.	.
chr1	54194329	54194828	chr1	54133690	54134189	Hecw2|chr1:54133690-54134189	0.151171778109273	.	.
chr1	54438767	54439266	chr1	54690573	54691072	Gtf3c3|chr1:54690573-54691072	0.180044301512728	.	.
chr1	54438767	54439266	chr1	54707058	54707557	Gtf3c3|chr1:54707058-54707557	0.108660125266154	.	.
chr1	54438767	54439266	chr1	54735435	54735934	Gtf3c3|chr1:54735435-54735934	0.109232498079283	.	.
chr1	54557443	54557942	chr1	54381234	54381733	Pgap1|chr1:54381234-54381733	0.129741025042633	.	.
chr1	55026688	55027187	chr1	55383081	55383580	Sf3b1|chr1:55383081-55383580	0.126347594786616	.	.
chr1	55026688	55027187	chr1	55450633	55451132	Sf3b1|chr1:55450633-55451132	0.127262559685272	.	.
chr1	55027198	55027697	chr1	55108404	55108903	Sf3b1|chr1:55108404-55108903	0.218750178252053	.	.
chr1	55027198	55027697	chr1	55462215	55462714	Sf3b1|chr1:55462215-55462714	0.209560782478233	.	.
chr1	55087908	55088407	chr1	55450633	55451132	Hspd1|chr1:55450633-55451132	0.203652577180255	.	.
chr1	55087908	55088407	chr1	55450633	55451132	Hspe1|chr1:55450633-55451132	0.203652577180255	.	.
chr1	55130908	55131407	chr1	55467810	55468309	Mob4|chr1:55467810-55468309	0.169903754517202	.	.
chr1	55363229	55363728	chr1	55467810	55468309	Boll|chr1:55467810-55468309	0.170450212519023	.	.
chr1	55405572	55406071	chr1	55462215	55462714	Plcl1|chr1:55462215-55462714	0.160435117444986	.	.
chr1	55405572	55406071	chr1	55467810	55468309	Plcl1|chr1:55467810-55468309	0.173179780161398	.	.
chr1	57377988	57378487	chr1	57428877	57429376	1700066M21Rik|chr1:57428877-57429376	0.166710464067899	.	.
chr1	57377988	57378487	chr1	57428877	57429376	4930558J18Rik|chr1:57428877-57429376	0.166710464067899	.	.
chr1	58112727	58113226	chr1	58271090	58271589	Aox3|chr1:58271090-58271589	0.118812230261026	.	.
chr1	58445384	58445883	chr1	58271090	58271589	Nif3l1|chr1:58271090-58271589	0.106658640817252	.	.
chr1	58445384	58445883	chr1	58271090	58271589	Ppil3|chr1:58271090-58271589	0.106658640817252	.	.
chr1	58504734	58505233	chr1	58296260	58296759	Gm15834|chr1:58296260-58296759	0.161447508924379	.	.
chr1	58504734	58505233	chr1	58296260	58296759	Orc2|chr1:58296260-58296759	0.161447508924379	.	.
chr1	58504734	58505233	chr1	58652543	58653042	Gm15834|chr1:58652543-58653042	0.202505579463877	.	.
chr1	58504734	58505233	chr1	58652543	58653042	Orc2|chr1:58652543-58653042	0.202505579463877	.	.
chr1	58711489	58711988	chr1	58271090	58271589	Cflar|chr1:58271090-58271589	0.102616294228813	.	.
chr1	58711489	58711988	chr1	58422814	58423313	Cflar|chr1:58422814-58423313	0.106567904794667	.	.
chr1	59119578	59120077	chr1	59311861	59312360	G730003C15Rik|chr1:59311861-59312360	0.160326582054643	.	.
chr1	59119578	59120077	chr1	59311861	59312360	Tmem237|chr1:59311861-59312360	0.160326582054643	.	.
chr1	59120147	59120646	chr1	59316631	59317130	G730003C15Rik|chr1:59316631-59317130	0.111417050634986	.	.
chr1	59120147	59120646	chr1	59316631	59317130	Tmem237|chr1:59316631-59317130	0.111417050634986	.	.
chr1	59237006	59237505	chr1	59312429	59312928	Als2|chr1:59312429-59312928	0.1040318806772	.	.
chr1	59516242	59516741	chr1	59312429	59312928	Gm973|chr1:59312429-59312928	0.113246882560815	.	.
chr1	59516242	59516741	chr1	59524068	59524567	Gm973|chr1:59524068-59524567	0.277512740372641	.	.
chr1	59669977	59670476	chr1	59311861	59312360	Sumo1|chr1:59311861-59312360	0.200663855806805	.	.
chr1	59669977	59670476	chr1	59483682	59484181	Sumo1|chr1:59483682-59484181	0.131898169469026	.	.
chr1	59669977	59670476	chr1	59574808	59575307	Sumo1|chr1:59574808-59575307	0.145009465145793	.	.
chr1	59669977	59670476	chr1	59719849	59720348	Sumo1|chr1:59719849-59720348	0.103379031661172	.	.
chr1	59670565	59671064	chr1	59483682	59484181	Sumo1|chr1:59483682-59484181	0.125817602599442	.	.
chr1	59763159	59763658	chr1	59899192	59899691	Bmpr2|chr1:59899192-59899691	0.221730598064608	.	.
chr1	59763681	59764180	chr1	59899192	59899691	Bmpr2|chr1:59899192-59899691	0.114829421593377	.	.
chr1	60042424	60042923	chr1	59883669	59884168	Ica1l|chr1:59883669-59884168	0.110492635190109	.	.
chr1	60042424	60042923	chr1	59899192	59899691	Ica1l|chr1:59899192-59899691	0.155126788094619	.	.
chr1	60042935	60043434	chr1	59899192	59899691	Ica1l|chr1:59899192-59899691	0.166048370295872	.	.
chr1	60098487	60098986	chr1	59899192	59899691	Carf|chr1:59899192-59899691	0.301300224119116	.	.
chr1	60098487	60098986	chr1	59899192	59899691	Wdr12|chr1:59899192-59899691	0.301300224119116	.	.
chr1	65122893	65123392	chr1	65312053	65312552	D630023F18Rik|chr1:65312053-65312552	0.191442993994645	.	.
chr1	65282716	65283215	chr1	65010101	65010600	Pth2r|chr1:65010101-65010600	0.134233837989948	.	.
chr1	66174880	66175379	chr1	66199213	66199712	Map2|chr1:66199213-66199712	0.183195022173279	.	.
chr1	69106246	69106745	chr1	69482040	69482539	Gm16076|chr1:69482040-69482539	0.164441301666457	.	.
chr1	69106800	69107299	chr1	69482040	69482539	Gm16076|chr1:69482040-69482539	0.11096303545838	.	.
chr1	69108309	69108808	chr1	69144957	69145456	Erbb4|chr1:69144957-69145456	0.101910154926067	.	.
chr1	69687151	69687650	chr1	69326883	69327382	Ikzf2|chr1:69326883-69327382	0.170282218994821	.	.
chr1	69687151	69687650	chr1	69367548	69368047	Ikzf2|chr1:69367548-69368047	0.187229137756726	.	.
chr1	69826647	69827146	chr1	70143939	70144438	Spag16|chr1:70143939-70144438	0.233144568528741	.	.
chr1	70724978	70725477	chr1	70655023	70655522	Vwc2l|chr1:70655023-70655522	0.126168280222129	.	.
chr1	70724978	70725477	chr1	70684092	70684591	Vwc2l|chr1:70684092-70684591	0.178486311283827	.	.
chr1	70725497	70725996	chr1	70684092	70684591	Vwc2l|chr1:70684092-70684591	0.201128017862951	.	.
chr1	70725497	70725996	chr1	70684750	70685249	Vwc2l|chr1:70684750-70685249	0.175250021817701	.	.
chr1	71917408	71917907	chr1	71507173	71507672	Gm28818|chr1:71507173-71507672	0.465210294610022	.	.
chr1	71917408	71917907	chr1	71775797	71776296	Gm28818|chr1:71775797-71776296	0.341337574654849	.	.
chr1	71917408	71917907	chr1	71980005	71980504	Gm28818|chr1:71980005-71980504	0.669722343830476	.	.
chr1	71917408	71917907	chr1	71980005	71980504	Gm28818|chr1:71980005-71980504	0.669722343830477	.	.
chr1	74505730	74506229	chr1	74784124	74784623	Cnot9|chr1:74784124-74784623	0.189062387535516	.	.
chr1	74505730	74506229	chr1	74806952	74807451	Cnot9|chr1:74806952-74807451	0.296039253586147	.	.
chr1	74505730	74506229	chr1	74858307	74858806	Cnot9|chr1:74858307-74858806	0.220355534597371	.	.
chr1	74505730	74506229	chr1	74880737	74881236	Cnot9|chr1:74880737-74881236	0.206098968961123	.	.
chr1	74506443	74506942	chr1	74794449	74794948	Cnot9|chr1:74794449-74794948	0.235844307027787	.	.
chr1	74587962	74588461	chr1	74816731	74817230	Bcs1l|chr1:74816731-74817230	0.104587276861712	.	.
chr1	74587962	74588461	chr1	74816731	74817230	Zfp142|chr1:74816731-74817230	0.104587276861712	.	.
chr1	74601175	74601674	chr1	74784124	74784623	Rnf25|chr1:74784124-74784623	0.170928109645345	.	.
chr1	74601175	74601674	chr1	74784124	74784623	Stk36|chr1:74784124-74784623	0.170928109645345	.	.
chr1	74601175	74601674	chr1	74806952	74807451	Rnf25|chr1:74806952-74807451	0.168882647036102	.	.
chr1	74601175	74601674	chr1	74806952	74807451	Stk36|chr1:74806952-74807451	0.168882647036102	.	.
chr1	74601175	74601674	chr1	74858307	74858806	Rnf25|chr1:74858307-74858806	0.229362193850361	.	.
chr1	74601175	74601674	chr1	74858307	74858806	Stk36|chr1:74858307-74858806	0.229362193850361	.	.
chr1	74601175	74601674	chr1	74880737	74881236	Rnf25|chr1:74880737-74881236	0.206378167359108	.	.
chr1	74601175	74601674	chr1	74880737	74881236	Stk36|chr1:74880737-74881236	0.206378167359108	.	.
chr1	74661495	74661994	chr1	74784124	74784623	Ttll4|chr1:74784124-74784623	0.172912640556053	.	.
chr1	74661495	74661994	chr1	74806444	74806943	Ttll4|chr1:74806444-74806943	0.175713686434389	.	.
chr1	74661495	74661994	chr1	74806952	74807451	Ttll4|chr1:74806952-74807451	0.14054003590938	.	.
chr1	74661495	74661994	chr1	74808065	74808564	Ttll4|chr1:74808065-74808564	0.14987797696812	.	.
chr1	74661495	74661994	chr1	74858307	74858806	Ttll4|chr1:74858307-74858806	0.12033505103417	.	.
chr1	74854708	74855207	chr1	74808065	74808564	Cdk5r2|chr1:74808065-74808564	0.385222699168796	.	.
chr1	74854708	74855207	chr1	74882110	74882609	Cdk5r2|chr1:74882110-74882609	0.216816794338631	.	.
chr1	74854708	74855207	chr1	75001124	75001623	Cdk5r2|chr1:75001124-75001623	0.108594996920789	.	.
chr1	75124760	75125259	chr1	74802933	74803432	Nhej1|chr1:74802933-74803432	0.127826948836382	.	.
chr1	75124760	75125259	chr1	74808065	74808564	Nhej1|chr1:74808065-74808564	0.154554827265716	.	.
chr1	75124760	75125259	chr1	74858307	74858806	Nhej1|chr1:74858307-74858806	0.276215490187925	.	.
chr1	75124760	75125259	chr1	75381822	75382321	Nhej1|chr1:75381822-75382321	0.13031257461572	.	.
chr1	75142499	75142998	chr1	74784124	74784623	Cnppd1|chr1:74784124-74784623	0.162530966253223	.	.
chr1	75142499	75142998	chr1	74784124	74784623	Retreg2|chr1:74784124-74784623	0.162530966253223	.	.
chr1	75142499	75142998	chr1	74858307	74858806	Cnppd1|chr1:74858307-74858806	0.214508478533796	.	.
chr1	75142499	75142998	chr1	74858307	74858806	Retreg2|chr1:74858307-74858806	0.214508478533796	.	.
chr1	75142499	75142998	chr1	75289342	75289841	Cnppd1|chr1:75289342-75289841	0.143803779089734	.	.
chr1	75142499	75142998	chr1	75289342	75289841	Retreg2|chr1:75289342-75289841	0.143803779089734	.	.
chr1	75142499	75142998	chr1	75290547	75291046	Cnppd1|chr1:75290547-75291046	0.102014469664188	.	.
chr1	75142499	75142998	chr1	75290547	75291046	Retreg2|chr1:75290547-75291046	0.102014469664188	.	.
chr1	75142499	75142998	chr1	75445624	75446123	Cnppd1|chr1:75445624-75446123	0.201841145007233	.	.
chr1	75142499	75142998	chr1	75445624	75446123	Retreg2|chr1:75445624-75446123	0.201841145007233	.	.
chr1	75142499	75142998	chr1	75467494	75467993	Cnppd1|chr1:75467494-75467993	0.122864055891699	.	.
chr1	75142499	75142998	chr1	75467494	75467993	Retreg2|chr1:75467494-75467993	0.122864055891699	.	.
chr1	75142499	75142998	chr1	75487302	75487801	Cnppd1|chr1:75487302-75487801	0.192391533954324	.	.
chr1	75142499	75142998	chr1	75487302	75487801	Retreg2|chr1:75487302-75487801	0.192391533954324	.	.
chr1	75168424	75168923	chr1	74784124	74784623	Zfand2b|chr1:74784124-74784623	0.140529767155316	.	.
chr1	75168424	75168923	chr1	74806952	74807451	Zfand2b|chr1:74806952-74807451	0.206634800465581	.	.
chr1	75168424	75168923	chr1	74880737	74881236	Zfand2b|chr1:74880737-74881236	0.141565709032866	.	.
chr1	75168424	75168923	chr1	75218312	75218811	Zfand2b|chr1:75218312-75218811	0.133102430682839	.	.
chr1	75168424	75168923	chr1	75289342	75289841	Zfand2b|chr1:75289342-75289841	0.157755839306613	.	.
chr1	75168424	75168923	chr1	75467494	75467993	Zfand2b|chr1:75467494-75467993	0.142358337066665	.	.
chr1	75168424	75168923	chr1	75477362	75477861	Zfand2b|chr1:75477362-75477861	0.206153823024488	.	.
chr1	75180079	75180578	chr1	75001124	75001623	Abcb6|chr1:75001124-75001623	0.188485171845034	.	.
chr1	75191753	75192252	chr1	74816731	74817230	Ankzf1|chr1:74816731-74817230	0.200653773964621	.	.
chr1	75191753	75192252	chr1	74816731	74817230	Atg9a|chr1:74816731-74817230	0.200653773964621	.	.
chr1	75191753	75192252	chr1	74948735	74949234	Ankzf1|chr1:74948735-74949234	0.178773497081512	.	.
chr1	75191753	75192252	chr1	74948735	74949234	Atg9a|chr1:74948735-74949234	0.178773497081512	.	.
chr1	75191753	75192252	chr1	75001124	75001623	Ankzf1|chr1:75001124-75001623	0.22077538293772	.	.
chr1	75191753	75192252	chr1	75001124	75001623	Atg9a|chr1:75001124-75001623	0.22077538293772	.	.
chr1	75191753	75192252	chr1	75263237	75263736	Ankzf1|chr1:75263237-75263736	0.123590832092279	.	.
chr1	75191753	75192252	chr1	75263237	75263736	Atg9a|chr1:75263237-75263736	0.123590832092279	.	.
chr1	75192415	75192914	chr1	74806952	74807451	Ankzf1|chr1:74806952-74807451	0.128523276439693	.	.
chr1	75192415	75192914	chr1	74806952	74807451	Atg9a|chr1:74806952-74807451	0.128523276439693	.	.
chr1	75192415	75192914	chr1	74816731	74817230	Ankzf1|chr1:74816731-74817230	0.123775111274514	.	.
chr1	75192415	75192914	chr1	74816731	74817230	Atg9a|chr1:74816731-74817230	0.123775111274514	.	.
chr1	75192415	75192914	chr1	74894978	74895477	Ankzf1|chr1:74894978-74895477	0.116306525536002	.	.
chr1	75192415	75192914	chr1	74894978	74895477	Atg9a|chr1:74894978-74895477	0.116306525536002	.	.
chr1	75192415	75192914	chr1	75370249	75370748	Ankzf1|chr1:75370249-75370748	0.164541708677803	.	.
chr1	75192415	75192914	chr1	75370249	75370748	Atg9a|chr1:75370249-75370748	0.164541708677803	.	.
chr1	75210546	75211045	chr1	74802933	74803432	Glb1l|chr1:74802933-74803432	0.130239754974343	.	.
chr1	75210546	75211045	chr1	74802933	74803432	Stk16|chr1:74802933-74803432	0.130239754974343	.	.
chr1	75210546	75211045	chr1	74806952	74807451	Glb1l|chr1:74806952-74807451	0.152704494675302	.	.
chr1	75210546	75211045	chr1	74806952	74807451	Stk16|chr1:74806952-74807451	0.152704494675302	.	.
chr1	75210546	75211045	chr1	74816731	74817230	Glb1l|chr1:74816731-74817230	0.299847903886035	.	.
chr1	75210546	75211045	chr1	74816731	74817230	Stk16|chr1:74816731-74817230	0.299847903886035	.	.
chr1	75210546	75211045	chr1	74872216	74872715	Glb1l|chr1:74872216-74872715	0.112109965785404	.	.
chr1	75210546	75211045	chr1	74872216	74872715	Stk16|chr1:74872216-74872715	0.112109965785404	.	.
chr1	75210546	75211045	chr1	74880737	74881236	Glb1l|chr1:74880737-74881236	0.169466241211614	.	.
chr1	75210546	75211045	chr1	74880737	74881236	Stk16|chr1:74880737-74881236	0.169466241211614	.	.
chr1	75210546	75211045	chr1	74948735	74949234	Glb1l|chr1:74948735-74949234	0.113834250250175	.	.
chr1	75210546	75211045	chr1	74948735	74949234	Stk16|chr1:74948735-74949234	0.113834250250175	.	.
chr1	75210546	75211045	chr1	75218312	75218811	Glb1l|chr1:75218312-75218811	0.108000578961057	.	.
chr1	75210546	75211045	chr1	75218312	75218811	Stk16|chr1:75218312-75218811	0.108000578961057	.	.
chr1	75210546	75211045	chr1	75445624	75446123	Glb1l|chr1:75445624-75446123	0.142363548810705	.	.
chr1	75210546	75211045	chr1	75445624	75446123	Stk16|chr1:75445624-75446123	0.142363548810705	.	.
chr1	75219086	75219585	chr1	75218312	75218811	Tuba4a|chr1:75218312-75218811	0.126391613712461	.	.
chr1	75219086	75219585	chr1	75263237	75263736	Tuba4a|chr1:75263237-75263736	0.148999184755734	.	.
chr1	75219086	75219585	chr1	75381822	75382321	Tuba4a|chr1:75381822-75382321	0.175264479203034	.	.
chr1	75219640	75220139	chr1	74802933	74803432	Tuba4a|chr1:74802933-74803432	0.293675491534772	.	.
chr1	75219640	75220139	chr1	75263237	75263736	Tuba4a|chr1:75263237-75263736	0.17661429469993	.	.
chr1	75219640	75220139	chr1	75282920	75283419	Tuba4a|chr1:75282920-75283419	0.224740601918286	.	.
chr1	75219640	75220139	chr1	75458368	75458867	Tuba4a|chr1:75458368-75458867	0.127699822077915	.	.
chr1	75219640	75220139	chr1	75467494	75467993	Tuba4a|chr1:75467494-75467993	0.103717048538743	.	.
chr1	75219640	75220139	chr1	75487834	75488333	Tuba4a|chr1:75487834-75488333	0.193416701220221	.	.
chr1	75236144	75236643	chr1	74784124	74784623	Dnajb2|chr1:74784124-74784623	0.137265720159313	.	.
chr1	75236144	75236643	chr1	74794449	74794948	Dnajb2|chr1:74794449-74794948	0.111637378976655	.	.
chr1	75236144	75236643	chr1	74806952	74807451	Dnajb2|chr1:74806952-74807451	0.126225755667709	.	.
chr1	75236144	75236643	chr1	74858307	74858806	Dnajb2|chr1:74858307-74858806	0.271056532532781	.	.
chr1	75236144	75236643	chr1	75234571	75235070	Dnajb2|chr1:75234571-75235070	0.103372839762107	.	.
chr1	75236144	75236643	chr1	75342805	75343304	Dnajb2|chr1:75342805-75343304	0.161398417219794	.	.
chr1	75236144	75236643	chr1	75398631	75399130	Dnajb2|chr1:75398631-75399130	0.172507259713287	.	.
chr1	75236144	75236643	chr1	75413640	75414139	Dnajb2|chr1:75413640-75414139	0.203553400385389	.	.
chr1	75236144	75236643	chr1	75467494	75467993	Dnajb2|chr1:75467494-75467993	0.110997294426113	.	.
chr1	75236651	75237150	chr1	74806444	74806943	Dnajb2|chr1:74806444-74806943	0.181694705563419	.	.
chr1	75236651	75237150	chr1	74806952	74807451	Dnajb2|chr1:74806952-74807451	0.128533200570608	.	.
chr1	75236651	75237150	chr1	74816731	74817230	Dnajb2|chr1:74816731-74817230	0.125623756598649	.	.
chr1	75236651	75237150	chr1	74858307	74858806	Dnajb2|chr1:74858307-74858806	0.221810574603759	.	.
chr1	75236651	75237150	chr1	74880737	74881236	Dnajb2|chr1:74880737-74881236	0.135873440013417	.	.
chr1	75236651	75237150	chr1	75001124	75001623	Dnajb2|chr1:75001124-75001623	0.116952097730581	.	.
chr1	75236651	75237150	chr1	75342805	75343304	Dnajb2|chr1:75342805-75343304	0.183124450990576	.	.
chr1	75236651	75237150	chr1	75455888	75456387	Dnajb2|chr1:75455888-75456387	0.119957940525894	.	.
chr1	75236651	75237150	chr1	75458368	75458867	Dnajb2|chr1:75458368-75458867	0.240876790237087	.	.
chr1	75236651	75237150	chr1	75467494	75467993	Dnajb2|chr1:75467494-75467993	0.219697320972342	.	.
chr1	75251521	75252020	chr1	75218312	75218811	Gm28294|chr1:75218312-75218811	0.18174650439616	.	.
chr1	75251521	75252020	chr1	75289342	75289841	Gm28294|chr1:75289342-75289841	0.145457292814409	.	.
chr1	75251521	75252020	chr1	75342805	75343304	Gm28294|chr1:75342805-75343304	0.101744057789683	.	.
chr1	75251521	75252020	chr1	75467494	75467993	Gm28294|chr1:75467494-75467993	0.163323980812435	.	.
chr1	75251521	75252020	chr1	75477362	75477861	Gm28294|chr1:75477362-75477861	0.112202023115391	.	.
chr1	75264008	75264507	chr1	75413640	75414139	Ptprn|chr1:75413640-75414139	0.238708859412329	.	.
chr1	75264008	75264507	chr1	75467494	75467993	Ptprn|chr1:75467494-75467993	0.123992151111107	.	.
chr1	75277375	75277874	chr1	75141393	75141892	Resp18|chr1:75141393-75141892	0.12850456703992	.	.
chr1	75277375	75277874	chr1	75263237	75263736	Resp18|chr1:75263237-75263736	0.226973317328733	.	.
chr1	75277375	75277874	chr1	75381822	75382321	Resp18|chr1:75381822-75382321	0.121555536493128	.	.
chr1	75278167	75278666	chr1	75001124	75001623	Resp18|chr1:75001124-75001623	0.180695631716682	.	.
chr1	75278167	75278666	chr1	75141393	75141892	Resp18|chr1:75141393-75141892	0.124724983889819	.	.
chr1	75278167	75278666	chr1	75263237	75263736	Resp18|chr1:75263237-75263736	0.342500219367243	.	.
chr1	75278167	75278666	chr1	75381822	75382321	Resp18|chr1:75381822-75382321	0.174364500836457	.	.
chr1	75278167	75278666	chr1	75477362	75477861	Resp18|chr1:75477362-75477861	0.195705628672088	.	.
chr1	75317346	75317845	chr1	75001124	75001623	Dnpep|chr1:75001124-75001623	0.113265373609071	.	.
chr1	75317346	75317845	chr1	75290547	75291046	Dnpep|chr1:75290547-75291046	0.152126532121909	.	.
chr1	75317346	75317845	chr1	75413640	75414139	Dnpep|chr1:75413640-75414139	0.140183514668062	.	.
chr1	75317346	75317845	chr1	75455888	75456387	Dnpep|chr1:75455888-75456387	0.198511913606042	.	.
chr1	75435709	75436208	chr1	75263237	75263736	Gmppa|chr1:75263237-75263736	0.197844159092011	.	.
chr1	75435709	75436208	chr1	75290547	75291046	Gmppa|chr1:75290547-75291046	0.151546737204753	.	.
chr1	75435709	75436208	chr1	75381822	75382321	Gmppa|chr1:75381822-75382321	0.116927853750033	.	.
chr1	75435709	75436208	chr1	75398631	75399130	Gmppa|chr1:75398631-75399130	0.107354647330837	.	.
chr1	75435709	75436208	chr1	75487834	75488333	Gmppa|chr1:75487834-75488333	0.13043369503276	.	.
chr1	75479156	75479655	chr1	75001124	75001623	Chpf|chr1:75001124-75001623	0.159866986745196	.	.
chr1	75479156	75479655	chr1	75001124	75001623	Tmem198|chr1:75001124-75001623	0.159866986745196	.	.
chr1	75479156	75479655	chr1	75263237	75263736	Chpf|chr1:75263237-75263736	0.182921430132448	.	.
chr1	75479156	75479655	chr1	75263237	75263736	Tmem198|chr1:75263237-75263736	0.182921430132448	.	.
chr1	75479156	75479655	chr1	75282920	75283419	Chpf|chr1:75282920-75283419	0.121904951263569	.	.
chr1	75479156	75479655	chr1	75282920	75283419	Tmem198|chr1:75282920-75283419	0.121904951263569	.	.
chr1	75479156	75479655	chr1	75289342	75289841	Chpf|chr1:75289342-75289841	0.123552827693208	.	.
chr1	75479156	75479655	chr1	75289342	75289841	Tmem198|chr1:75289342-75289841	0.123552827693208	.	.
chr1	75479156	75479655	chr1	75445624	75446123	Chpf|chr1:75445624-75446123	0.225159887769965	.	.
chr1	75479156	75479655	chr1	75445624	75446123	Tmem198|chr1:75445624-75446123	0.225159887769965	.	.
chr1	75479156	75479655	chr1	75487834	75488333	Chpf|chr1:75487834-75488333	0.325452010239493	.	.
chr1	75479156	75479655	chr1	75487834	75488333	Tmem198|chr1:75487834-75488333	0.325452010239493	.	.
chr1	75505376	75505875	chr1	75652505	75653004	Obsl1|chr1:75652505-75653004	0.160738048283993	.	.
chr1	75505376	75505875	chr1	75761703	75762202	Obsl1|chr1:75761703-75762202	0.10530048163725	.	.
chr1	75505376	75505875	chr1	75776901	75777400	Obsl1|chr1:75776901-75777400	0.197656222625401	.	.
chr1	75505376	75505875	chr1	75936016	75936515	Obsl1|chr1:75936016-75936515	0.165541889713658	.	.
chr1	75505376	75505875	chr1	75936535	75937034	Obsl1|chr1:75936535-75937034	0.187557690999691	.	.
chr1	75521240	75521739	chr1	75610446	75610945	Stk11ip|chr1:75610446-75610945	0.162513196536209	.	.
chr1	75546261	75546760	chr1	75610446	75610945	Slc4a3|chr1:75610446-75610945	0.110037957875817	.	.
chr1	75546261	75546760	chr1	75761703	75762202	Slc4a3|chr1:75761703-75762202	0.155893835775896	.	.
chr1	75546261	75546760	chr1	75812571	75813070	Slc4a3|chr1:75812571-75813070	0.113652894840834	.	.
chr1	75546261	75546760	chr1	75925739	75926238	Slc4a3|chr1:75925739-75926238	0.141584000921694	.	.
chr1	77514195	77514694	chr1	77513554	77514053	Epha4|chr1:77513554-77514053	0.255813483657127	.	.
chr1	77514195	77514694	chr1	77513554	77514053	Gm28386|chr1:77513554-77514053	0.255813483657127	.	.
chr1	77514195	77514694	chr1	77521188	77521687	Epha4|chr1:77521188-77521687	0.177046747752616	.	.
chr1	77514195	77514694	chr1	77521188	77521687	Gm28386|chr1:77521188-77521687	0.177046747752616	.	.
chr1	77514195	77514694	chr1	77929486	77929985	Epha4|chr1:77929486-77929985	0.125255643013364	.	.
chr1	77514195	77514694	chr1	77929486	77929985	Gm28386|chr1:77929486-77929985	0.125255643013364	.	.
chr1	77514195	77514694	chr1	77978623	77979122	Epha4|chr1:77978623-77979122	0.183264554561384	.	.
chr1	77514195	77514694	chr1	77978623	77979122	Gm28386|chr1:77978623-77979122	0.183264554561384	.	.
chr1	77514939	77515438	chr1	77630308	77630807	Epha4|chr1:77630308-77630807	0.180465425746646	.	.
chr1	77514939	77515438	chr1	77630308	77630807	Gm28386|chr1:77630308-77630807	0.180465425746646	.	.
chr1	77514939	77515438	chr1	77929486	77929985	Epha4|chr1:77929486-77929985	0.180454326030987	.	.
chr1	77514939	77515438	chr1	77929486	77929985	Gm28386|chr1:77929486-77929985	0.180454326030987	.	.
chr1	78310032	78310531	chr1	78369956	78370455	Sgpp2|chr1:78369956-78370455	0.133223915199514	.	.
chr1	78310032	78310531	chr1	78462564	78463063	Sgpp2|chr1:78462564-78463063	0.16323574383267	.	.
chr1	78310931	78311430	chr1	78217089	78217588	Sgpp2|chr1:78217089-78217588	0.148511254459884	.	.
chr1	78310931	78311430	chr1	78462564	78463063	Sgpp2|chr1:78462564-78463063	0.132851785516513	.	.
chr1	78339650	78340149	chr1	78022717	78023216	Gm28410|chr1:78022717-78023216	0.250424157528128	.	.
chr1	78339650	78340149	chr1	78462564	78463063	Gm28410|chr1:78462564-78463063	0.141833808869326	.	.
chr1	78488387	78488886	chr1	78066305	78066804	Farsb|chr1:78066305-78066804	0.215738598076072	.	.
chr1	78488900	78489399	chr1	78066305	78066804	Farsb|chr1:78066305-78066804	0.114542761202011	.	.
chr1	78488900	78489399	chr1	78462564	78463063	Farsb|chr1:78462564-78463063	0.21744257214411	.	.
chr1	79439807	79440306	chr1	79141450	79141949	Scg2|chr1:79141450-79141949	0.224948322138854	.	.
chr1	79439807	79440306	chr1	79319311	79319810	Scg2|chr1:79319311-79319810	0.185459662374247	.	.
chr1	79439807	79440306	chr1	79450145	79450644	Scg2|chr1:79450145-79450644	0.183548906628056	.	.
chr1	79439807	79440306	chr1	79602372	79602871	Scg2|chr1:79602372-79602871	0.116515846051648	.	.
chr1	79439807	79440306	chr1	79640097	79640596	Scg2|chr1:79640097-79640596	0.150277488677645	.	.
chr1	79671350	79671849	chr1	79319311	79319810	Ap1s3|chr1:79319311-79319810	0.137221983012955	.	.
chr1	79671350	79671849	chr1	79687296	79687795	Ap1s3|chr1:79687296-79687795	0.143592649953195	.	.
chr1	79671948	79672447	chr1	79319311	79319810	Ap1s3|chr1:79319311-79319810	0.297037743208205	.	.
chr1	79671948	79672447	chr1	79450145	79450644	Ap1s3|chr1:79450145-79450644	0.150024135983139	.	.
chr1	79671948	79672447	chr1	79580908	79581407	Ap1s3|chr1:79580908-79581407	0.175449222269928	.	.
chr1	79671948	79672447	chr1	79581417	79581916	Ap1s3|chr1:79581417-79581916	0.205404439399866	.	.
chr1	79671948	79672447	chr1	79687296	79687795	Ap1s3|chr1:79687296-79687795	0.302150941347714	.	.
chr1	84839165	84839664	chr1	84838531	84839030	Fbxo36|chr1:84838531-84839030	0.155834372848019	.	.
chr1	84839165	84839664	chr1	84851559	84852058	Fbxo36|chr1:84851559-84852058	0.115430754933953	.	.
chr1	84839808	84840307	chr1	84851559	84852058	Fbxo36|chr1:84851559-84852058	0.109980868096285	.	.
chr1	84839808	84840307	chr1	84851559	84852058	Trip12|chr1:84851559-84852058	0.109980868096285	.	.
chr1	85793160	85793659	chr1	85720188	85720687	Cab39|chr1:85720188-85720687	0.307807533255152	.	.
chr1	85793160	85793659	chr1	85895455	85895954	Cab39|chr1:85895455-85895954	0.141583444492735	.	.
chr1	85793160	85793659	chr1	85965753	85966252	Cab39|chr1:85965753-85966252	0.137913729509681	.	.
chr1	85894274	85894773	chr1	85720188	85720687	Itm2c|chr1:85720188-85720687	0.13341987211675	.	.
chr1	85894274	85894773	chr1	85869875	85870374	Itm2c|chr1:85869875-85870374	0.112663894732884	.	.
chr1	85894274	85894773	chr1	85934135	85934634	Itm2c|chr1:85934135-85934634	0.168919159361662	.	.
chr1	85894955	85895454	chr1	85716450	85716949	Itm2c|chr1:85716450-85716949	0.126839915609184	.	.
chr1	85894955	85895454	chr1	85889218	85889717	Itm2c|chr1:85889218-85889717	0.132135152848257	.	.
chr1	85894955	85895454	chr1	85895455	85895954	Itm2c|chr1:85895455-85895954	0.262351398557045	.	.
chr1	85894955	85895454	chr1	85908911	85909410	Itm2c|chr1:85908911-85909410	0.157786626631042	.	.
chr1	85894955	85895454	chr1	85958147	85958646	Itm2c|chr1:85958147-85958646	0.103504099648841	.	.
chr1	85928201	85928700	chr1	85720188	85720687	4933407L21Rik|chr1:85720188-85720687	0.104792920328056	.	.
chr1	85928201	85928700	chr1	85895455	85895954	4933407L21Rik|chr1:85895455-85895954	0.13043515933245	.	.
chr1	87755700	87756199	chr1	87925537	87926036	Atg16l1|chr1:87925537-87926036	0.122092461464147	.	.
chr1	88205505	88206004	chr1	88357393	88357892	Dnajb3|chr1:88357393-88357892	0.257243002428277	.	.
chr1	88205505	88206004	chr1	88456267	88456766	Dnajb3|chr1:88456267-88456766	0.193742751953165	.	.
chr1	88277410	88277909	chr1	88306484	88306983	Hjurp|chr1:88306484-88306983	0.322767442413056	.	.
chr1	88277410	88277909	chr1	88306484	88306983	Trpm8|chr1:88306484-88306983	0.322767442413056	.	.
chr1	88277410	88277909	chr1	88429538	88430037	Hjurp|chr1:88429538-88430037	0.134168828214951	.	.
chr1	88277410	88277909	chr1	88429538	88430037	Trpm8|chr1:88429538-88430037	0.134168828214951	.	.
chr1	92641765	92642264	chr1	92539059	92539558	Cops9|chr1:92539059-92539558	0.119080644095209	.	.
chr1	92648213	92648712	chr1	92371533	92372032	Otos|chr1:92371533-92372032	0.114862398906127	.	.
chr1	92831030	92831529	chr1	92895020	92895519	Gpc1|chr1:92895020-92895519	0.170921533597312	.	.
chr1	92848463	92848962	chr1	92521236	92521735	Gm29480|chr1:92521236-92521735	0.196704805802924	.	.
chr1	92848463	92848962	chr1	92539059	92539558	Gm29480|chr1:92539059-92539558	0.208055375488732	.	.
chr1	92902753	92903252	chr1	92714674	92715173	Ankmy1|chr1:92714674-92715173	0.109920238155683	.	.
chr1	92934435	92934934	chr1	92895020	92895519	Capn10|chr1:92895020-92895519	0.180987597669757	.	.
chr1	93342619	93343118	chr1	93445454	93445953	Pask|chr1:93445454-93445953	0.131518658769809	.	.
chr1	93342619	93343118	chr1	93445454	93445953	Ppp1r7|chr1:93445454-93445953	0.131518658769809	.	.
chr1	93343358	93343857	chr1	93445454	93445953	Pask|chr1:93445454-93445953	0.118614771824452	.	.
chr1	93343358	93343857	chr1	93445454	93445953	Ppp1r7|chr1:93445454-93445953	0.118614771824452	.	.
chr1	93803720	93804219	chr1	94035198	94035697	Ing5|chr1:94035198-94035697	0.110434341988339	.	.
chr1	93825281	93825780	chr1	94235430	94235929	D2hgdh|chr1:94235430-94235929	0.164939653974756	.	.
chr1	95313333	95313832	chr1	95071889	95072388	Fam174a|chr1:95071889-95072388	0.107139143280218	.	.
chr1	95313333	95313832	chr1	95375446	95375945	Fam174a|chr1:95375446-95375945	0.146594752587248	.	.
chr1	95313851	95314350	chr1	95375446	95375945	Fam174a|chr1:95375446-95375945	0.151796657834982	.	.
chr1	95667416	95667915	chr1	95375446	95375945	St8sia4|chr1:95375446-95375945	0.135021798452768	.	.
chr1	95667416	95667915	chr1	95442048	95442547	St8sia4|chr1:95442048-95442547	0.217108560213302	.	.
chr1	95667921	95668420	chr1	95375446	95375945	St8sia4|chr1:95375446-95375945	0.107745756066951	.	.
chr1	95667921	95668420	chr1	95442048	95442547	St8sia4|chr1:95442048-95442547	0.124204185422272	.	.
chr1	96871948	96872447	chr1	96513021	96513520	Slco4c1|chr1:96513021-96513520	0.161179032207528	.	.
chr1	96871948	96872447	chr1	96773607	96774106	Slco4c1|chr1:96773607-96774106	0.176631960161675	.	.
chr1	96871948	96872447	chr1	97038495	97038994	Slco4c1|chr1:97038495-97038994	0.132511532676743	.	.
chr1	97661204	97661703	chr1	97629914	97630413	D1Ertd622e|chr1:97629914-97630413	0.12581457930668	.	.
chr1	97661204	97661703	chr1	97642197	97642696	D1Ertd622e|chr1:97642197-97642696	0.165790559871701	.	.
chr1	97661800	97662299	chr1	97616925	97617424	D1Ertd622e|chr1:97616925-97617424	0.123587413701116	.	.
chr1	97661800	97662299	chr1	97642197	97642696	D1Ertd622e|chr1:97642197-97642696	0.195125410986194	.	.
chr1	98094805	98095304	chr1	98058849	98059348	Pam|chr1:98058849-98059348	0.166080687055034	.	.
chr1	98094805	98095304	chr1	98059359	98059858	Pam|chr1:98059359-98059858	0.195261946145416	.	.
chr1	98095430	98095929	chr1	98047553	98048052	Pam|chr1:98047553-98048052	0.213590112654229	.	.
chr1	105663536	105664035	chr1	105829070	105829569	Pign|chr1:105829070-105829569	0.102344091202467	.	.
chr1	105663536	105664035	chr1	105829070	105829569	Relch|chr1:105829070-105829569	0.102344091202467	.	.
chr1	105663536	105664035	chr1	105840729	105841228	Pign|chr1:105840729-105841228	0.202623616973429	.	.
chr1	105663536	105664035	chr1	105840729	105841228	Relch|chr1:105840729-105841228	0.202623616973429	.	.
chr1	105663536	105664035	chr1	105844184	105844683	Pign|chr1:105844184-105844683	0.108609697662444	.	.
chr1	105663536	105664035	chr1	105844184	105844683	Relch|chr1:105844184-105844683	0.108609697662444	.	.
chr1	105663536	105664035	chr1	105881971	105882470	Pign|chr1:105881971-105882470	0.112630015042455	.	.
chr1	105663536	105664035	chr1	105881971	105882470	Relch|chr1:105881971-105882470	0.112630015042455	.	.
chr1	105663536	105664035	chr1	105907913	105908412	Pign|chr1:105907913-105908412	0.20110280188624	.	.
chr1	105663536	105664035	chr1	105907913	105908412	Relch|chr1:105907913-105908412	0.20110280188624	.	.
chr1	105780395	105780894	chr1	105890977	105891476	Tnfrsf11a|chr1:105890977-105891476	0.116755482230854	.	.
chr1	105780395	105780894	chr1	105902668	105903167	Tnfrsf11a|chr1:105902668-105903167	0.123572358181337	.	.
chr1	105780395	105780894	chr1	105907913	105908412	Tnfrsf11a|chr1:105907913-105908412	0.189004960994148	.	.
chr1	105990273	105990772	chr1	105829070	105829569	Gm7160|chr1:105829070-105829569	0.337920633103797	.	.
chr1	105990273	105990772	chr1	105829070	105829569	Zcchc2|chr1:105829070-105829569	0.337920633103797	.	.
chr1	109982394	109982893	chr1	109520576	109521075	Cdh7|chr1:109520576-109521075	0.233072360792735	.	.
chr1	109982394	109982893	chr1	109602049	109602548	Cdh7|chr1:109602049-109602548	0.134734003536073	.	.
chr1	109982394	109982893	chr1	109754797	109755296	Cdh7|chr1:109754797-109755296	0.113212014128315	.	.
chr1	109982994	109983493	chr1	109520576	109521075	Cdh7|chr1:109520576-109521075	0.312735423060479	.	.
chr1	109982994	109983493	chr1	109754797	109755296	Cdh7|chr1:109754797-109755296	0.232807220541406	.	.
chr1	109982994	109983493	chr1	109955951	109956450	Cdh7|chr1:109955951-109956450	0.114915879547747	.	.
chr1	111864757	111865256	chr1	111669217	111669716	Dsel|chr1:111669217-111669716	0.105624325332087	.	.
chr1	111864757	111865256	chr1	112129057	112129556	Dsel|chr1:112129057-112129556	0.211564987930123	.	.
chr1	115684447	115684946	chr1	115686455	115686954	Cntnap5a|chr1:115686455-115686954	0.104828470507565	.	.
chr1	115684447	115684946	chr1	115745518	115746017	Cntnap5a|chr1:115745518-115746017	0.216047067996789	.	.
chr1	115685264	115685763	chr1	115784693	115785192	Cntnap5a|chr1:115784693-115785192	0.132962266804683	.	.
chr1	118321592	118322091	chr1	118498277	118498776	Nifk|chr1:118498277-118498776	0.158445407998605	.	.
chr1	118458765	118459264	chr1	118481738	118482237	2900060B14Rik|chr1:118481738-118482237	0.197481537229149	.	.
chr1	118459308	118459807	chr1	118481738	118482237	2900060B14Rik|chr1:118481738-118482237	0.13726401502648	.	.
chr1	119053430	119053929	chr1	119047919	119048418	Gli2|chr1:119047919-119048418	0.17351225368514	.	.
chr1	119421524	119422023	chr1	119087525	119088024	Inhbb|chr1:119087525-119088024	0.238364157073469	.	.
chr1	119421524	119422023	chr1	119458164	119458663	Inhbb|chr1:119458164-119458663	0.125572346048195	.	.
chr1	121430778	121431277	chr1	121452337	121452836	Ccdc93|chr1:121452337-121452836	0.164857904343529	.	.
chr1	121431333	121431832	chr1	121180229	121180728	Ccdc93|chr1:121180229-121180728	0.172772961022968	.	.
chr1	121567757	121568256	chr1	121632594	121633093	Ddx18|chr1:121632594-121633093	0.154667849779583	.	.
chr1	121567757	121568256	chr1	121734749	121735248	Ddx18|chr1:121734749-121735248	0.16766410500859	.	.
chr1	121567757	121568256	chr1	121792545	121793044	Ddx18|chr1:121792545-121793044	0.155939471613865	.	.
chr1	124845344	124845843	chr1	124914375	124914874	Dpp10|chr1:124914375-124914874	0.111455041104987	.	.
chr1	124845849	124846348	chr1	124914375	124914874	Dpp10|chr1:124914375-124914874	0.227534161051676	.	.
chr1	125435289	125435788	chr1	125100562	125101061	Actr3|chr1:125100562-125101061	0.148545542724648	.	.
chr1	125435289	125435788	chr1	125380763	125381262	Actr3|chr1:125380763-125381262	0.124388793918797	.	.
chr1	125435289	125435788	chr1	125623573	125624072	Actr3|chr1:125623573-125624072	0.109966214300928	.	.
chr1	125435289	125435788	chr1	125623573	125624072	Actr3|chr1:125623573-125624072	0.109966214300929	.	.
chr1	125560306	125560805	chr1	125370731	125371230	Slc35f5|chr1:125370731-125371230	0.191669487793035	.	.
chr1	125561216	125561715	chr1	125370731	125371230	Slc35f5|chr1:125370731-125371230	0.149510448143517	.	.
chr1	127204681	127205180	chr1	126931680	126932179	Mgat5|chr1:126931680-126932179	0.187393467211752	.	.
chr1	127204681	127205180	chr1	126956029	126956528	Mgat5|chr1:126956029-126956528	0.145615868642495	.	.
chr1	127205210	127205709	chr1	127205858	127206357	Mgat5|chr1:127205858-127206357	0.229775959122433	.	.
chr1	128359460	128359959	chr1	128667867	128668366	Mcm6|chr1:128667867-128668366	0.154381343678264	.	.
chr1	130462505	130463004	chr1	130007410	130007909	Cd55|chr1:130007410-130007909	0.169597319656043	.	.
chr1	130462505	130463004	chr1	130007410	130007909	Gm16083|chr1:130007410-130007909	0.169597319656043	.	.
chr1	130462505	130463004	chr1	130099218	130099717	Cd55|chr1:130099218-130099717	0.135315759027592	.	.
chr1	130462505	130463004	chr1	130099218	130099717	Gm16083|chr1:130099218-130099717	0.135315759027592	.	.
chr1	130717229	130717728	chr1	130371157	130371656	Yod1|chr1:130371157-130371656	0.110130752709695	.	.
chr1	131526753	131527252	chr1	131548296	131548795	Fam72a|chr1:131548296-131548795	0.128557232597656	.	.
chr1	131526753	131527252	chr1	131548296	131548795	Srgap2|chr1:131548296-131548795	0.128557232597656	.	.
chr1	131527318	131527817	chr1	131658033	131658532	Fam72a|chr1:131658033-131658532	0.172639638669232	.	.
chr1	131527318	131527817	chr1	131658033	131658532	Srgap2|chr1:131658033-131658532	0.172639638669232	.	.
chr1	131527318	131527817	chr1	131981607	131982106	Fam72a|chr1:131981607-131982106	0.156829363393924	.	.
chr1	131527318	131527817	chr1	131981607	131982106	Srgap2|chr1:131981607-131982106	0.156829363393924	.	.
chr1	131827667	131828166	chr1	131555074	131555573	Slc41a1|chr1:131555074-131555573	0.239697638553919	.	.
chr1	131827667	131828166	chr1	131658033	131658532	Slc41a1|chr1:131658033-131658532	0.154894450791534	.	.
chr1	131827667	131828166	chr1	131712339	131712838	Slc41a1|chr1:131712339-131712838	0.119350220133592	.	.
chr1	131910162	131910661	chr1	131548296	131548795	Nucks1|chr1:131548296-131548795	0.159037859002692	.	.
chr1	131910162	131910661	chr1	131548296	131548795	Nucks1|chr1:131548296-131548795	0.159037859002693	.	.
chr1	131910162	131910661	chr1	131981607	131982106	Nucks1|chr1:131981607-131982106	0.115979000818907	.	.
chr1	131910666	131911165	chr1	131555074	131555573	Nucks1|chr1:131555074-131555573	0.204490928231972	.	.
chr1	131963030	131963529	chr1	131573579	131574078	Slc45a3|chr1:131573579-131574078	0.118232458887055	.	.
chr1	133363199	133363698	chr1	133267838	133268337	Etnk2|chr1:133267838-133268337	0.337157407710558	.	.
chr1	133363199	133363698	chr1	133306722	133307221	Etnk2|chr1:133306722-133307221	0.126054110488798	.	.
chr1	133363828	133364327	chr1	133326057	133326556	Etnk2|chr1:133326057-133326556	0.135653924225054	.	.
chr1	133363828	133364327	chr1	133331085	133331584	Etnk2|chr1:133331085-133331584	0.103532920598019	.	.
chr1	133363828	133364327	chr1	133385453	133385952	Etnk2|chr1:133385453-133385952	0.147793192535175	.	.
chr1	133363828	133364327	chr1	133736167	133736666	Etnk2|chr1:133736167-133736666	0.224836793296392	.	.
chr1	133424176	133424675	chr1	133267838	133268337	Sox13|chr1:133267838-133268337	0.236192181508139	.	.
chr1	133424176	133424675	chr1	133353486	133353985	Sox13|chr1:133353486-133353985	0.122649679379478	.	.
chr1	133609585	133610084	chr1	133306722	133307221	Snrpe|chr1:133306722-133307221	0.102246341715066	.	.
chr1	133609585	133610084	chr1	133331085	133331584	Snrpe|chr1:133331085-133331584	0.117888128107395	.	.
chr1	133609585	133610084	chr1	133886411	133886910	Snrpe|chr1:133886411-133886910	0.130528505924621	.	.
chr1	133609585	133610084	chr1	133953272	133953771	Snrpe|chr1:133953272-133953771	0.163864402592195	.	.
chr1	133609585	133610084	chr1	133953816	133954315	Snrpe|chr1:133953816-133954315	0.227093114572491	.	.
chr1	133610089	133610588	chr1	133331085	133331584	Snrpe|chr1:133331085-133331584	0.184734770000614	.	.
chr1	133610089	133610588	chr1	133886411	133886910	Snrpe|chr1:133886411-133886910	0.133256335179007	.	.
chr1	133800824	133801323	chr1	133736167	133736666	Atp2b4|chr1:133736167-133736666	0.105580593317559	.	.
chr1	133800824	133801323	chr1	133924119	133924618	Atp2b4|chr1:133924119-133924618	0.134995356510278	.	.
chr1	133908258	133908757	chr1	133736167	133736666	Optc|chr1:133736167-133736666	0.178595398760501	.	.
chr1	133908258	133908757	chr1	133886411	133886910	Optc|chr1:133886411-133886910	0.124258378234001	.	.
chr1	133908258	133908757	chr1	133886923	133887422	Optc|chr1:133886923-133887422	0.11823936894001	.	.
chr1	133908258	133908757	chr1	133953272	133953771	Optc|chr1:133953272-133953771	0.110031314687381	.	.
chr1	133908258	133908757	chr1	133953816	133954315	Optc|chr1:133953816-133954315	0.152382340475211	.	.
chr1	133920748	133921247	chr1	133736167	133736666	Prelp|chr1:133736167-133736666	0.105049060719867	.	.
chr1	133920748	133921247	chr1	133953272	133953771	Prelp|chr1:133953272-133953771	0.106346105206406	.	.
chr1	133920748	133921247	chr1	133953816	133954315	Prelp|chr1:133953816-133954315	0.124133877417251	.	.
chr1	136624613	136625112	chr1	136550851	136551350	Platr23|chr1:136550851-136551350	0.178290436760605	.	.
chr1	136624613	136625112	chr1	136550851	136551350	Zfp281|chr1:136550851-136551350	0.178290436760605	.	.
chr1	136624613	136625112	chr1	136613430	136613929	Platr23|chr1:136613430-136613929	0.118710580181893	.	.
chr1	136624613	136625112	chr1	136613430	136613929	Zfp281|chr1:136613430-136613929	0.118710580181893	.	.
chr1	137898255	137898754	chr1	137881632	137882131	Gm4258|chr1:137881632-137882131	0.181495220368151	.	.
chr1	137898255	137898754	chr1	137900099	137900598	Gm4258|chr1:137900099-137900598	0.113467880715824	.	.
chr1	137898255	137898754	chr1	137914459	137914958	Gm4258|chr1:137914459-137914958	0.199698712423957	.	.
chr1	138618987	138619486	chr1	138458123	138458622	Nek7|chr1:138458123-138458622	0.139278382419634	.	.
chr1	138618987	138619486	chr1	138496863	138497362	Nek7|chr1:138496863-138497362	0.107344990541823	.	.
chr1	138619514	138620013	chr1	138458123	138458622	Nek7|chr1:138458123-138458622	0.295548821021249	.	.
chr1	138619514	138620013	chr1	138617900	138618399	Nek7|chr1:138617900-138618399	0.167100255325176	.	.
chr1	139421972	139422471	chr1	139340430	139340929	Zbtb41|chr1:139340430-139340929	0.130891840839311	.	.
chr1	139454477	139454976	chr1	139267783	139268282	Aspm|chr1:139267783-139268282	0.390360089524223	.	.
chr1	140245186	140245685	chr1	140471594	140472093	Kcnt2|chr1:140471594-140472093	0.214811942943313	.	.
chr1	140245761	140246260	chr1	140395608	140396107	Kcnt2|chr1:140395608-140396107	0.16661511988491	.	.
chr1	140245761	140246260	chr1	140471594	140472093	Kcnt2|chr1:140471594-140472093	0.141873983754459	.	.
chr1	143640493	143640992	chr1	143308932	143309431	B3galt2|chr1:143308932-143309431	0.186241668879479	.	.
chr1	143640493	143640992	chr1	143350696	143351195	B3galt2|chr1:143350696-143351195	0.309252307294155	.	.
chr1	143640493	143640992	chr1	143540660	143541159	B3galt2|chr1:143540660-143541159	0.279739767160089	.	.
chr1	143640493	143640992	chr1	143644121	143644620	B3galt2|chr1:143644121-143644620	0.328136013915686	.	.
chr1	143640493	143640992	chr1	143739248	143739747	B3galt2|chr1:143739248-143739747	0.20362868795212	.	.
chr1	143640493	143640992	chr1	143803496	143803995	B3galt2|chr1:143803496-143803995	0.112209240825034	.	.
chr1	143640493	143640992	chr1	143813845	143814344	B3galt2|chr1:143813845-143814344	0.118039484797638	.	.
chr1	143640493	143640992	chr1	143830603	143831102	B3galt2|chr1:143830603-143831102	0.122095675581953	.	.
chr1	143640493	143640992	chr1	143836933	143837432	B3galt2|chr1:143836933-143837432	0.118963964428927	.	.
chr1	143640493	143640992	chr1	143910500	143910999	B3galt2|chr1:143910500-143910999	0.143548981605223	.	.
chr1	143640493	143640992	chr1	143911176	143911675	B3galt2|chr1:143911176-143911675	0.152727938403929	.	.
chr1	143640493	143640992	chr1	143938546	143939045	B3galt2|chr1:143938546-143939045	0.170259051724668	.	.
chr1	143640493	143640992	chr1	143994037	143994536	B3galt2|chr1:143994037-143994536	0.115094701178894	.	.
chr1	143641020	143641519	chr1	143350696	143351195	B3galt2|chr1:143350696-143351195	0.181571579429021	.	.
chr1	143641020	143641519	chr1	143540660	143541159	B3galt2|chr1:143540660-143541159	0.147320985997542	.	.
chr1	143641020	143641519	chr1	143644121	143644620	B3galt2|chr1:143644121-143644620	0.187933606983317	.	.
chr1	143702603	143703102	chr1	143502217	143502716	Cdc73|chr1:143502217-143502716	0.108408178927618	.	.
chr1	143776839	143777338	chr1	143739932	143740431	Gm29170|chr1:143739932-143740431	0.204551181511216	.	.
chr1	143776839	143777338	chr1	143739932	143740431	Ro60|chr1:143739932-143740431	0.204551181511216	.	.
chr1	143776839	143777338	chr1	143739932	143740431	Uchl5|chr1:143739932-143740431	0.204551181511216	.	.
chr1	143776839	143777338	chr1	143803496	143803995	Gm29170|chr1:143803496-143803995	0.112668914779626	.	.
chr1	143776839	143777338	chr1	143803496	143803995	Ro60|chr1:143803496-143803995	0.112668914779626	.	.
chr1	143776839	143777338	chr1	143803496	143803995	Uchl5|chr1:143803496-143803995	0.112668914779626	.	.
chr1	144004041	144004540	chr1	144151764	144152263	Rgs2|chr1:144151764-144152263	0.178602375881392	.	.
chr1	144004041	144004540	chr1	144152265	144152764	Rgs2|chr1:144152265-144152764	0.239019204695326	.	.
chr1	144004041	144004540	chr1	144190045	144190544	Rgs2|chr1:144190045-144190544	0.150469700312632	.	.
chr1	144004041	144004540	chr1	144431447	144431946	Rgs2|chr1:144431447-144431946	0.107986661986984	.	.
chr1	153899574	153900073	chr1	153846966	153847465	Glul|chr1:153846966-153847465	0.122394521239812	.	.
chr1	153899574	153900073	chr1	153846966	153847465	Teddm2|chr1:153846966-153847465	0.122394521239812	.	.
chr1	154117348	154117847	chr1	154102804	154103303	A830008E24Rik|chr1:154102804-154103303	0.15852729541758	.	.
chr1	154117943	154118442	chr1	153978251	153978750	A830008E24Rik|chr1:153978251-153978750	0.268837565430827	.	.
chr1	154117943	154118442	chr1	154102804	154103303	A830008E24Rik|chr1:154102804-154103303	0.158653234067417	.	.
chr1	154117943	154118442	chr1	154156674	154157173	A830008E24Rik|chr1:154156674-154157173	0.214785927445689	.	.
chr1	154117943	154118442	chr1	154175225	154175724	A830008E24Rik|chr1:154175225-154175724	0.347901769782334	.	.
chr1	154118577	154119076	chr1	153978251	153978750	A830008E24Rik|chr1:153978251-153978750	0.114453739020395	.	.
chr1	154118577	154119076	chr1	154156674	154157173	A830008E24Rik|chr1:154156674-154157173	0.180059714222404	.	.
chr1	154118577	154119076	chr1	154175225	154175724	A830008E24Rik|chr1:154175225-154175724	0.132261273582205	.	.
chr1	155812620	155813119	chr1	156085751	156086250	Qsox1|chr1:156085751-156086250	0.106550443343078	.	.
chr1	155812620	155813119	chr1	156241652	156242151	Qsox1|chr1:156241652-156242151	0.182045294763721	.	.
chr1	155973115	155973614	chr1	156230632	156231131	Cep350|chr1:156230632-156231131	0.113691684732152	.	.
chr1	156035878	156036377	chr1	156085751	156086250	Tor1aip1|chr1:156085751-156086250	0.105880565824718	.	.
chr1	156035878	156036377	chr1	156085751	156086250	Tor1aip2|chr1:156085751-156086250	0.105880565824718	.	.
chr1	156204775	156205274	chr1	156241652	156242151	Fam163a|chr1:156241652-156242151	0.215385139838081	.	.
chr1	156204775	156205274	chr1	156271559	156272058	Fam163a|chr1:156271559-156272058	0.127310911657162	.	.
chr1	156303125	156303624	chr1	156085751	156086250	4930518J20Rik|chr1:156085751-156086250	0.159631130850683	.	.
chr1	156303125	156303624	chr1	156085751	156086250	Tdrd5|chr1:156085751-156086250	0.159631130850683	.	.
chr1	156303125	156303624	chr1	156230632	156231131	4930518J20Rik|chr1:156230632-156231131	0.137839303589783	.	.
chr1	156303125	156303624	chr1	156230632	156231131	Tdrd5|chr1:156230632-156231131	0.137839303589783	.	.
chr1	156303125	156303624	chr1	156241652	156242151	4930518J20Rik|chr1:156241652-156242151	0.138641997051184	.	.
chr1	156303125	156303624	chr1	156241652	156242151	Tdrd5|chr1:156241652-156242151	0.138641997051184	.	.
chr1	156303125	156303624	chr1	156687374	156687873	4930518J20Rik|chr1:156687374-156687873	0.13560773427565	.	.
chr1	156303125	156303624	chr1	156687374	156687873	Tdrd5|chr1:156687374-156687873	0.13560773427565	.	.
chr1	156474061	156474560	chr1	156040577	156041076	Soat1|chr1:156040577-156041076	0.102502077648654	.	.
chr1	156474061	156474560	chr1	156085751	156086250	Soat1|chr1:156085751-156086250	0.123868262628701	.	.
chr1	156474061	156474560	chr1	156230632	156231131	Soat1|chr1:156230632-156231131	0.103459328439628	.	.
chr1	156474061	156474560	chr1	156633133	156633632	Soat1|chr1:156633133-156633632	0.189248960983231	.	.
chr1	156474061	156474560	chr1	156687374	156687873	Soat1|chr1:156687374-156687873	0.170569223650737	.	.
chr1	156558476	156558975	chr1	156271559	156272058	Abl2|chr1:156271559-156272058	0.131675875776205	.	.
chr1	156718854	156719353	chr1	156687374	156687873	Fam20b|chr1:156687374-156687873	0.138791402441784	.	.
chr1	159231910	159232409	chr1	159393211	159393710	Cop1|chr1:159393211-159393710	0.164611329783313	.	.
chr1	160906592	160907091	chr1	161195428	161195927	Rc3h1|chr1:161195428-161195927	0.106037546432003	.	.
chr1	161876715	161877214	chr1	161962922	161963421	Suco|chr1:161962922-161963421	0.117521329109235	.	.
chr1	161876715	161877214	chr1	161984126	161984625	Suco|chr1:161984126-161984625	0.239494293164296	.	.
chr1	161968972	161969471	chr1	161976288	161976787	Gm38304|chr1:161976288-161976787	0.208363882632987	.	.
chr1	161968972	161969471	chr1	161976288	161976787	Pigc|chr1:161976288-161976787	0.208363882632987	.	.
chr1	162548386	162548885	chr1	162615434	162615933	Eef1aknmt|chr1:162615434-162615933	0.12386276415361	.	.
chr1	162570372	162570871	chr1	162615434	162615933	Vamp4|chr1:162615434-162615933	0.181099847418915	.	.
chr1	162740352	162740851	chr1	162509243	162509742	Prrc2c|chr1:162509243-162509742	0.165715805545435	.	.
chr1	163403421	163403920	chr1	163150346	163150845	Gorab|chr1:163150346-163150845	0.178485217013825	.	.
chr1	163725017	163725516	chr1	163640558	163641057	Mettl11b|chr1:163640558-163641057	0.228607820331138	.	.
chr1	163725017	163725516	chr1	163641141	163641640	Mettl11b|chr1:163641141-163641640	0.209844234767959	.	.
chr1	163779331	163779830	chr1	164184474	164184973	Kifap3|chr1:164184474-164184973	0.159995034739799	.	.
chr1	164248686	164249185	chr1	164219509	164220008	Slc19a2|chr1:164219509-164220008	0.20511992942239	.	.
chr1	166253817	166254316	chr1	166280533	166281032	Ildr2|chr1:166280533-166281032	0.113782690045019	.	.
chr1	166253817	166254316	chr1	166282640	166283139	Ildr2|chr1:166282640-166283139	0.287510875707471	.	.
chr1	166254415	166254914	chr1	166282640	166283139	Ildr2|chr1:166282640-166283139	0.148865723005164	.	.
chr1	166308696	166309195	chr1	166280533	166281032	5330438I03Rik|chr1:166280533-166281032	0.176597668628843	.	.
chr1	166308696	166309195	chr1	166282640	166283139	5330438I03Rik|chr1:166282640-166283139	0.201563090240399	.	.
chr1	166308696	166309195	chr1	166343030	166343529	5330438I03Rik|chr1:166343030-166343529	0.106620122735056	.	.
chr1	166309200	166309699	chr1	166280533	166281032	5330438I03Rik|chr1:166280533-166281032	0.277219153023106	.	.
chr1	166309200	166309699	chr1	166282640	166283139	5330438I03Rik|chr1:166282640-166283139	0.157070358568265	.	.
chr1	166379002	166379501	chr1	166282640	166283139	Tada1|chr1:166282640-166283139	0.152212924041681	.	.
chr1	166379002	166379501	chr1	166343030	166343529	Tada1|chr1:166343030-166343529	0.226241939691168	.	.
chr1	166379002	166379501	chr1	166344303	166344802	Tada1|chr1:166344303-166344802	0.146402978808792	.	.
chr1	170867049	170867548	chr1	171033681	171034180	Atf6|chr1:171033681-171034180	0.109411640072307	.	.
chr1	170867049	170867548	chr1	171038357	171038856	Atf6|chr1:171038357-171038856	0.288578577704727	.	.
chr1	170867049	170867548	chr1	171044266	171044765	Atf6|chr1:171044266-171044765	0.188608992304018	.	.
chr1	170867571	170868070	chr1	171038357	171038856	Atf6|chr1:171038357-171038856	0.139047855087205	.	.
chr1	170867571	170868070	chr1	171038357	171038856	Gm9929|chr1:171038357-171038856	0.139047855087205	.	.
chr1	170867571	170868070	chr1	171044266	171044765	Atf6|chr1:171044266-171044765	0.162540545873797	.	.
chr1	170867571	170868070	chr1	171044266	171044765	Gm9929|chr1:171044266-171044765	0.162540545873797	.	.
chr1	170868410	170868909	chr1	170907734	170908233	Atf6|chr1:170907734-170908233	0.186230901363083	.	.
chr1	170868410	170868909	chr1	170907734	170908233	Gm9929|chr1:170907734-170908233	0.186230901363083	.	.
chr1	170868410	170868909	chr1	171037809	171038308	Atf6|chr1:171037809-171038308	0.168337138034087	.	.
chr1	170868410	170868909	chr1	171037809	171038308	Gm9929|chr1:171037809-171038308	0.168337138034087	.	.
chr1	170868410	170868909	chr1	171044776	171045275	Atf6|chr1:171044776-171045275	0.134524253250317	.	.
chr1	170868410	170868909	chr1	171044776	171045275	Gm9929|chr1:171044776-171045275	0.134524253250317	.	.
chr1	170868410	170868909	chr1	171118208	171118707	Atf6|chr1:171118208-171118707	0.212609314872094	.	.
chr1	170868410	170868909	chr1	171118208	171118707	Gm9929|chr1:171118208-171118707	0.212609314872094	.	.
chr1	170885252	170885751	chr1	170908240	170908739	Dusp12|chr1:170908240-170908739	0.151983080487973	.	.
chr1	170885252	170885751	chr1	170908240	170908739	Gm26620|chr1:170908240-170908739	0.151983080487973	.	.
chr1	170885252	170885751	chr1	171037809	171038308	Dusp12|chr1:171037809-171038308	0.131983236711272	.	.
chr1	170885252	170885751	chr1	171037809	171038308	Gm26620|chr1:171037809-171038308	0.131983236711272	.	.
chr1	171150371	171150870	chr1	171033681	171034180	Mpz|chr1:171033681-171034180	0.107987791612762	.	.
chr1	171150371	171150870	chr1	171033681	171034180	Sdhc|chr1:171033681-171034180	0.107987791612762	.	.
chr1	171150371	171150870	chr1	171044776	171045275	Mpz|chr1:171044776-171045275	0.131733299890662	.	.
chr1	171150371	171150870	chr1	171044776	171045275	Sdhc|chr1:171044776-171045275	0.131733299890662	.	.
chr1	171150371	171150870	chr1	171102488	171102987	Mpz|chr1:171102488-171102987	0.129081514652089	.	.
chr1	171150371	171150870	chr1	171102488	171102987	Sdhc|chr1:171102488-171102987	0.129081514652089	.	.
chr1	171150371	171150870	chr1	171238441	171238940	Mpz|chr1:171238441-171238940	0.200396117262202	.	.
chr1	171150371	171150870	chr1	171238441	171238940	Sdhc|chr1:171238441-171238940	0.200396117262202	.	.
chr1	171150371	171150870	chr1	171247027	171247526	Mpz|chr1:171247027-171247526	0.113186185687034	.	.
chr1	171150371	171150870	chr1	171247027	171247526	Sdhc|chr1:171247027-171247526	0.113186185687034	.	.
chr1	171196077	171196576	chr1	171044776	171045275	Pcp4l1|chr1:171044776-171045275	0.230525740074501	.	.
chr1	171196077	171196576	chr1	171238441	171238940	Pcp4l1|chr1:171238441-171238940	0.156485599512572	.	.
chr1	171222404	171222903	chr1	171036880	171037379	Tomm40l|chr1:171036880-171037379	0.183723374447109	.	.
chr1	171222404	171222903	chr1	171044266	171044765	Tomm40l|chr1:171044266-171044765	0.178050903290168	.	.
chr1	171222404	171222903	chr1	171110922	171111421	Tomm40l|chr1:171110922-171111421	0.101535822376693	.	.
chr1	171222404	171222903	chr1	171263038	171263537	Tomm40l|chr1:171263038-171263537	0.105660551843821	.	.
chr1	171222404	171222903	chr1	171478928	171479427	Tomm40l|chr1:171478928-171479427	0.183698868633203	.	.
chr1	171270057	171270556	chr1	171033681	171034180	B4galt3|chr1:171033681-171034180	0.169605776419445	.	.
chr1	171270057	171270556	chr1	171044776	171045275	B4galt3|chr1:171044776-171045275	0.123522153402501	.	.
chr1	171270057	171270556	chr1	171102488	171102987	B4galt3|chr1:171102488-171102987	0.175199300199257	.	.
chr1	171270057	171270556	chr1	171118208	171118707	B4galt3|chr1:171118208-171118707	0.115906955508953	.	.
chr1	171281054	171281553	chr1	171037809	171038308	Ppox|chr1:171037809-171038308	0.146139869633307	.	.
chr1	171281054	171281553	chr1	171038357	171038856	Ppox|chr1:171038357-171038856	0.158889075839144	.	.
chr1	171281054	171281553	chr1	171101659	171102158	Ppox|chr1:171101659-171102158	0.123122033990014	.	.
chr1	171281054	171281553	chr1	171102488	171102987	Ppox|chr1:171102488-171102987	0.183992333479295	.	.
chr1	171281054	171281553	chr1	171110922	171111421	Ppox|chr1:171110922-171111421	0.202931062057504	.	.
chr1	171281054	171281553	chr1	171263038	171263537	Ppox|chr1:171263038-171263537	0.181971741192554	.	.
chr1	171287719	171288218	chr1	171037809	171038308	Usp21|chr1:171037809-171038308	0.105554226240719	.	.
chr1	171287719	171288218	chr1	171247027	171247526	Usp21|chr1:171247027-171247526	0.201978534717269	.	.
chr1	171287719	171288218	chr1	171263038	171263537	Usp21|chr1:171263038-171263537	0.116863442483822	.	.
chr1	171287719	171288218	chr1	171263038	171263537	Usp21|chr1:171263038-171263537	0.116863442483823	.	.
chr1	171328705	171329204	chr1	171033681	171034180	Dedd|chr1:171033681-171034180	0.188970220622627	.	.
chr1	171328705	171329204	chr1	171101659	171102158	Dedd|chr1:171101659-171102158	0.136822020892131	.	.
chr1	171328705	171329204	chr1	171110922	171111421	Dedd|chr1:171110922-171111421	0.220808149772758	.	.
chr1	171328705	171329204	chr1	171238441	171238940	Dedd|chr1:171238441-171238940	0.232901230423546	.	.
chr1	171328705	171329204	chr1	171247027	171247526	Dedd|chr1:171247027-171247526	0.103003115594089	.	.
chr1	171329206	171329705	chr1	171037809	171038308	Dedd|chr1:171037809-171038308	0.159480048813913	.	.
chr1	171329206	171329705	chr1	171038357	171038856	Dedd|chr1:171038357-171038856	0.154445056751212	.	.
chr1	171329206	171329705	chr1	171101659	171102158	Dedd|chr1:171101659-171102158	0.133373071913009	.	.
chr1	171329206	171329705	chr1	171110922	171111421	Dedd|chr1:171110922-171111421	0.155109734168544	.	.
chr1	171329206	171329705	chr1	171247027	171247526	Dedd|chr1:171247027-171247526	0.134027406126958	.	.
chr1	171329206	171329705	chr1	171379865	171380364	Dedd|chr1:171379865-171380364	0.216466745673217	.	.
chr1	171345437	171345936	chr1	171037809	171038308	Nit1|chr1:171037809-171038308	0.140259571791214	.	.
chr1	171345437	171345936	chr1	171037809	171038308	Pfdn2|chr1:171037809-171038308	0.140259571791214	.	.
chr1	171345437	171345936	chr1	171101659	171102158	Nit1|chr1:171101659-171102158	0.113406647770684	.	.
chr1	171345437	171345936	chr1	171101659	171102158	Pfdn2|chr1:171101659-171102158	0.113406647770684	.	.
chr1	171345437	171345936	chr1	171102488	171102987	Nit1|chr1:171102488-171102987	0.116008789159727	.	.
chr1	171345437	171345936	chr1	171102488	171102987	Pfdn2|chr1:171102488-171102987	0.116008789159727	.	.
chr1	171345437	171345936	chr1	171263038	171263537	Nit1|chr1:171263038-171263537	0.119116581047911	.	.
chr1	171345437	171345936	chr1	171263038	171263537	Pfdn2|chr1:171263038-171263537	0.119116581047911	.	.
chr1	171360576	171361075	chr1	171038357	171038856	Klhdc9|chr1:171038357-171038856	0.178784564011752	.	.
chr1	171360576	171361075	chr1	171118208	171118707	Klhdc9|chr1:171118208-171118707	0.162805841205653	.	.
chr1	171360576	171361075	chr1	171478928	171479427	Klhdc9|chr1:171478928-171479427	0.135481169178444	.	.
chr1	171361088	171361587	chr1	171033681	171034180	Klhdc9|chr1:171033681-171034180	0.131145396757617	.	.
chr1	171361088	171361587	chr1	171036880	171037379	Klhdc9|chr1:171036880-171037379	0.123886589726721	.	.
chr1	171361088	171361587	chr1	171037809	171038308	Klhdc9|chr1:171037809-171038308	0.120595787576778	.	.
chr1	171361088	171361587	chr1	171038357	171038856	Klhdc9|chr1:171038357-171038856	0.109004476242075	.	.
chr1	171361088	171361587	chr1	171044266	171044765	Klhdc9|chr1:171044266-171044765	0.153032822457815	.	.
chr1	171361088	171361587	chr1	171044776	171045275	Klhdc9|chr1:171044776-171045275	0.102708343420739	.	.
chr1	171361088	171361587	chr1	171110922	171111421	Klhdc9|chr1:171110922-171111421	0.128655960161661	.	.
chr1	171361088	171361587	chr1	171247027	171247526	Klhdc9|chr1:171247027-171247526	0.146207242864189	.	.
chr1	171411068	171411567	chr1	171110922	171111421	Usf1|chr1:171110922-171111421	0.235852846459752	.	.
chr1	171411068	171411567	chr1	171263038	171263537	Usf1|chr1:171263038-171263537	0.120969558273302	.	.
chr1	171437234	171437733	chr1	171102488	171102987	F11r|chr1:171102488-171102987	0.159015530809577	.	.
chr1	171437234	171437733	chr1	171238441	171238940	F11r|chr1:171238441-171238940	0.179227736941222	.	.
chr1	171437234	171437733	chr1	171263038	171263537	F11r|chr1:171263038-171263537	0.105574012597891	.	.
chr1	171503198	171503697	chr1	171774677	171775176	Alyref2|chr1:171774677-171775176	0.137442995318995	.	.
chr1	171503198	171503697	chr1	171774677	171775176	B930036N10Rik|chr1:171774677-171775176	0.137442995318995	.	.
chr1	171503848	171504347	chr1	171379865	171380364	Alyref2|chr1:171379865-171380364	0.108867092874442	.	.
chr1	171503848	171504347	chr1	171379865	171380364	B930036N10Rik|chr1:171379865-171380364	0.108867092874442	.	.
chr1	172082460	172082959	chr1	172012325	172012824	Copa|chr1:172012325-172012824	0.116760967846694	.	.
chr1	172082460	172082959	chr1	172012325	172012824	Ncstn|chr1:172012325-172012824	0.116760967846694	.	.
chr1	172082460	172082959	chr1	172027134	172027633	Copa|chr1:172027134-172027633	0.138502545974448	.	.
chr1	172082460	172082959	chr1	172027134	172027633	Ncstn|chr1:172027134-172027633	0.138502545974448	.	.
chr1	172126494	172126993	chr1	171774677	171775176	Pex19|chr1:171774677-171775176	0.108513325777244	.	.
chr1	172126494	172126993	chr1	172001585	172002084	Pex19|chr1:172001585-172002084	0.160510966719399	.	.
chr1	172126494	172126993	chr1	172053841	172054340	Pex19|chr1:172053841-172054340	0.13819991292221	.	.
chr1	172126494	172126993	chr1	172186335	172186834	Pex19|chr1:172186335-172186834	0.116718745584235	.	.
chr1	172147848	172148347	chr1	171774677	171775176	Dcaf8|chr1:171774677-171775176	0.223943390856455	.	.
chr1	172147848	172148347	chr1	172001585	172002084	Dcaf8|chr1:172001585-172002084	0.14918117503121	.	.
chr1	172147848	172148347	chr1	172026509	172027008	Dcaf8|chr1:172026509-172027008	0.124237649141911	.	.
chr1	172147848	172148347	chr1	172027134	172027633	Dcaf8|chr1:172027134-172027633	0.132403244786214	.	.
chr1	172206038	172206537	chr1	172161857	172162356	Pea15a|chr1:172161857-172162356	0.115282091174973	.	.
chr1	172206038	172206537	chr1	172186335	172186834	Pea15a|chr1:172186335-172186834	0.13611164254292	.	.
chr1	172206562	172207061	chr1	172161857	172162356	Pea15a|chr1:172161857-172162356	0.127035520207608	.	.
chr1	172206562	172207061	chr1	172186335	172186834	Pea15a|chr1:172186335-172186834	0.106798529144912	.	.
chr1	173366644	173367143	chr1	173365810	173366309	Cadm3|chr1:173365810-173366309	0.240872338984576	.	.
chr1	173366644	173367143	chr1	173456303	173456802	Cadm3|chr1:173456303-173456802	0.136616726829279	.	.
chr1	173367390	173367889	chr1	173390016	173390515	Cadm3|chr1:173390016-173390515	0.177763709241378	.	.
chr1	174501578	174502077	chr1	174469688	174470187	Fmn2|chr1:174469688-174470187	0.109888604333941	.	.
chr1	174502434	174502933	chr1	174522250	174522749	Fmn2|chr1:174522250-174522749	0.211893342475677	.	.
chr1	175574017	175574516	chr1	175539937	175540436	Gm36307|chr1:175539937-175540436	0.229297817448261	.	.
chr1	175574017	175574516	chr1	175579406	175579905	Gm36307|chr1:175579406-175579905	0.203034675215604	.	.
chr1	175574017	175574516	chr1	175616241	175616740	Gm36307|chr1:175616241-175616740	0.132756145457735	.	.
chr1	175574017	175574516	chr1	175870656	175871155	Gm36307|chr1:175870656-175871155	0.126253772750127	.	.
chr1	175574017	175574516	chr1	175932599	175933098	Gm36307|chr1:175932599-175933098	0.126745770223656	.	.
chr1	175625436	175625935	chr1	175539937	175540436	Fh1|chr1:175539937-175540436	0.123168226793748	.	.
chr1	175625436	175625935	chr1	175579406	175579905	Fh1|chr1:175579406-175579905	0.147895164423073	.	.
chr1	175625436	175625935	chr1	175823962	175824461	Fh1|chr1:175823962-175824461	0.151514372903832	.	.
chr1	175692503	175693002	chr1	175539937	175540436	Chml|chr1:175539937-175540436	0.213623559833376	.	.
chr1	175692503	175693002	chr1	175539937	175540436	Opn3|chr1:175539937-175540436	0.213623559833376	.	.
chr1	175692503	175693002	chr1	175741888	175742387	Chml|chr1:175741888-175742387	0.164569353690519	.	.
chr1	175692503	175693002	chr1	175741888	175742387	Opn3|chr1:175741888-175742387	0.164569353690519	.	.
chr1	175693049	175693548	chr1	175741888	175742387	Chml|chr1:175741888-175742387	0.128671971037461	.	.
chr1	175693049	175693548	chr1	175741888	175742387	Opn3|chr1:175741888-175742387	0.128671971037461	.	.
chr1	177257072	177257571	chr1	177322779	177323278	Akt3|chr1:177322779-177323278	0.149730020697757	.	.
chr1	177257072	177257571	chr1	177684862	177685361	Akt3|chr1:177684862-177685361	0.109730107206837	.	.
chr1	177257580	177258079	chr1	177322779	177323278	Akt3|chr1:177322779-177323278	0.149419143647897	.	.
chr1	177258176	177258675	chr1	177322779	177323278	Akt3|chr1:177322779-177323278	0.111051354974504	.	.
chr1	177258176	177258675	chr1	177684862	177685361	Akt3|chr1:177684862-177685361	0.182377616764338	.	.
chr1	177796375	177796874	chr1	178205873	178206372	Adss|chr1:178205873-178206372	0.121416091334002	.	.
chr1	177982967	177983466	chr1	178205873	178206372	Catspere2|chr1:178205873-178206372	0.122606627490847	.	.
chr1	178187311	178187810	chr1	178205873	178206372	Desi2|chr1:178205873-178206372	0.135249008190102	.	.
chr1	178187311	178187810	chr1	178242116	178242615	Desi2|chr1:178242116-178242615	0.124267940598628	.	.
chr1	178187311	178187810	chr1	178463658	178464157	Desi2|chr1:178463658-178464157	0.136535470085192	.	.
chr1	178276142	178276641	chr1	178205873	178206372	4930527J03Rik|chr1:178205873-178206372	0.101884698867197	.	.
chr1	178276142	178276641	chr1	178219602	178220101	4930527J03Rik|chr1:178219602-178220101	0.267569384037763	.	.
chr1	178276142	178276641	chr1	178242116	178242615	4930527J03Rik|chr1:178242116-178242615	0.160983960694339	.	.
chr1	178276142	178276641	chr1	178368821	178369320	4930527J03Rik|chr1:178368821-178369320	0.108503000010361	.	.
chr1	178317988	178318487	chr1	178205873	178206372	B230369F24Rik|chr1:178205873-178206372	0.137307778914562	.	.
chr1	178317988	178318487	chr1	178205873	178206372	Cox20|chr1:178205873-178206372	0.137307778914562	.	.
chr1	178317988	178318487	chr1	178219602	178220101	B230369F24Rik|chr1:178219602-178220101	0.186820263367171	.	.
chr1	178317988	178318487	chr1	178219602	178220101	Cox20|chr1:178219602-178220101	0.186820263367171	.	.
chr1	178317988	178318487	chr1	178242116	178242615	B230369F24Rik|chr1:178242116-178242615	0.207002275655142	.	.
chr1	178317988	178318487	chr1	178242116	178242615	Cox20|chr1:178242116-178242615	0.207002275655142	.	.
chr1	178318532	178319031	chr1	178242116	178242615	B230369F24Rik|chr1:178242116-178242615	0.103561738360449	.	.
chr1	178318532	178319031	chr1	178242116	178242615	Cox20|chr1:178242116-178242615	0.103561738360449	.	.
chr1	178318532	178319031	chr1	178336353	178336852	B230369F24Rik|chr1:178336353-178336852	0.16665321741649	.	.
chr1	178318532	178319031	chr1	178336353	178336852	Cox20|chr1:178336353-178336852	0.16665321741649	.	.
chr1	178405450	178405949	chr1	178242116	178242615	Efcab2|chr1:178242116-178242615	0.163276225132763	.	.
chr1	178405450	178405949	chr1	178290989	178291488	Efcab2|chr1:178290989-178291488	0.105941066294861	.	.
chr1	178406170	178406669	chr1	178242116	178242615	Efcab2|chr1:178242116-178242615	0.106103577895152	.	.
chr1	178406170	178406669	chr1	178290989	178291488	Efcab2|chr1:178290989-178291488	0.110399984777428	.	.
chr1	178406170	178406669	chr1	178336353	178336852	Efcab2|chr1:178336353-178336852	0.118459870689372	.	.
chr1	178406170	178406669	chr1	178448418	178448917	Efcab2|chr1:178448418-178448917	0.137925580075687	.	.
chr1	180520142	180520641	chr1	180520682	180521181	Gm37267|chr1:180520682-180521181	0.41921631321508	.	.
chr1	180568576	180569075	chr1	180763866	180764365	Parp1|chr1:180763866-180764365	0.178879751761801	.	.
chr1	180568576	180569075	chr1	180778088	180778587	Parp1|chr1:180778088-180778587	0.131411437812628	.	.
chr1	180568576	180569075	chr1	180794160	180794659	Parp1|chr1:180794160-180794659	0.203091411752772	.	.
chr1	180641033	180641532	chr1	180520682	180521181	Lin9|chr1:180520682-180521181	0.11159584452303	.	.
chr1	180725789	180726288	chr1	180763866	180764365	Acbd3|chr1:180763866-180764365	0.124272179985765	.	.
chr1	180768387	180768886	chr1	180763866	180764365	Gm38293|chr1:180763866-180764365	0.102167774761419	.	.
chr1	180768387	180768886	chr1	180778088	180778587	Gm38293|chr1:180778088-180778587	0.353594002575542	.	.
chr1	180768387	180768886	chr1	180794160	180794659	Gm38293|chr1:180794160-180794659	0.130039572839783	.	.
chr1	180768387	180768886	chr1	180848038	180848537	Gm38293|chr1:180848038-180848537	0.139078467954962	.	.
chr1	180813365	180813864	chr1	181234080	181234579	H3f3a|chr1:181234080-181234579	0.101411487646542	.	.
chr1	180813365	180813864	chr1	181234080	181234579	H3f3aos|chr1:181234080-181234579	0.101411487646542	.	.
chr1	180813989	180814488	chr1	180763866	180764365	H3f3a|chr1:180763866-180764365	0.157757011236498	.	.
chr1	180813989	180814488	chr1	180763866	180764365	H3f3aos|chr1:180763866-180764365	0.157757011236498	.	.
chr1	180813989	180814488	chr1	180777540	180778039	H3f3a|chr1:180777540-180778039	0.131598165045052	.	.
chr1	180813989	180814488	chr1	180777540	180778039	H3f3aos|chr1:180777540-180778039	0.131598165045052	.	.
chr1	180850639	180851138	chr1	180778088	180778587	Sde2|chr1:180778088-180778587	0.149165326517497	.	.
chr1	180850639	180851138	chr1	180778088	180778587	Sde2|chr1:180778088-180778587	0.149165326517498	.	.
chr1	180850639	180851138	chr1	181234080	181234579	Sde2|chr1:181234080-181234579	0.119216698616882	.	.
chr1	180903944	180904443	chr1	180863588	180864087	Pycr2|chr1:180863588-180864087	0.145725759871239	.	.
chr1	180903944	180904443	chr1	181150665	181151164	Pycr2|chr1:181150665-181151164	0.257321741934832	.	.
chr1	181144061	181144560	chr1	180848038	180848537	Cnih4|chr1:180848038-180848537	0.15490174702656	.	.
chr1	181144061	181144560	chr1	180848038	180848537	Nvl|chr1:180848038-180848537	0.15490174702656	.	.
chr1	181144061	181144560	chr1	180863588	180864087	Cnih4|chr1:180863588-180864087	0.17988383926543	.	.
chr1	181144061	181144560	chr1	180863588	180864087	Nvl|chr1:180863588-180864087	0.17988383926543	.	.
chr1	181144061	181144560	chr1	181150665	181151164	Cnih4|chr1:181150665-181151164	0.253807896497457	.	.
chr1	181144061	181144560	chr1	181150665	181151164	Nvl|chr1:181150665-181151164	0.253807896497457	.	.
chr1	181144061	181144560	chr1	181234594	181235093	Cnih4|chr1:181234594-181235093	0.165629284467073	.	.
chr1	181144061	181144560	chr1	181234594	181235093	Nvl|chr1:181234594-181235093	0.165629284467073	.	.
chr1	181211764	181212263	chr1	181022185	181022684	Wdr26|chr1:181022185-181022684	0.143379136454007	.	.
chr1	181842237	181842736	chr1	181545377	181545876	Lbr|chr1:181545377-181545876	0.245572449229024	.	.
chr1	181842237	181842736	chr1	181923286	181923785	Lbr|chr1:181923286-181923785	0.13439895047241	.	.
chr1	182019253	182019752	chr1	181960315	181960814	Enah|chr1:181960315-181960814	0.15107982327887	.	.
chr1	182019253	182019752	chr1	181995603	181996102	Enah|chr1:181995603-181996102	0.151815230224548	.	.
chr1	182019822	182020321	chr1	181888749	181889248	Enah|chr1:181888749-181889248	0.161878167565336	.	.
chr1	182019822	182020321	chr1	182081947	182082446	Enah|chr1:182081947-182082446	0.130242757078068	.	.
chr1	182019822	182020321	chr1	182095032	182095531	Enah|chr1:182095032-182095531	0.235687804159469	.	.
chr1	182020341	182020840	chr1	181923286	181923785	Enah|chr1:181923286-181923785	0.237524630200465	.	.
chr1	182341398	182341897	chr1	182376142	182376641	Fbxo28|chr1:182376142-182376641	0.148036863656809	.	.
chr1	183296308	183296807	chr1	183273134	183273633	Aida|chr1:183273134-183273633	0.183063152556547	.	.
chr1	183296308	183296807	chr1	183273134	183273633	Brox|chr1:183273134-183273633	0.183063152556547	.	.
chr1	183296308	183296807	chr1	183344755	183345254	Aida|chr1:183344755-183345254	0.148744782811208	.	.
chr1	183296308	183296807	chr1	183344755	183345254	Brox|chr1:183344755-183345254	0.148744782811208	.	.
chr1	183296308	183296807	chr1	183345255	183345754	Aida|chr1:183345255-183345754	0.125473082637219	.	.
chr1	183296308	183296807	chr1	183345255	183345754	Brox|chr1:183345255-183345754	0.125473082637219	.	.
chr1	183296824	183297323	chr1	183594731	183595230	Aida|chr1:183594731-183595230	0.131118193731007	.	.
chr1	183296824	183297323	chr1	183594731	183595230	Brox|chr1:183594731-183595230	0.131118193731007	.	.
chr1	183297516	183298015	chr1	183720201	183720700	Brox|chr1:183720201-183720700	0.114857021624095	.	.
chr1	183369413	183369912	chr1	183345255	183345754	Mia3|chr1:183345255-183345754	0.144815928225537	.	.
chr1	184034061	184034560	chr1	184441210	184441709	1700056E22Rik|chr1:184441210-184441709	0.112337937187456	.	.
chr1	186117016	186117515	chr1	186044019	186044518	Lyplal1|chr1:186044019-186044518	0.112556365688595	.	.
chr1	186117016	186117515	chr1	186474810	186475309	Lyplal1|chr1:186474810-186475309	0.130160425320082	.	.
chr1	187215277	187215776	chr1	186999826	187000325	Gpatch2|chr1:186999826-187000325	0.156757019938598	.	.
chr1	187215277	187215776	chr1	186999826	187000325	Spata17|chr1:186999826-187000325	0.156757019938598	.	.
chr1	187215277	187215776	chr1	187137379	187137878	Gpatch2|chr1:187137379-187137878	0.154381159316999	.	.
chr1	187215277	187215776	chr1	187137379	187137878	Spata17|chr1:187137379-187137878	0.154381159316999	.	.
chr1	190170441	190170940	chr1	190279983	190280482	Prox1|chr1:190279983-190280482	0.124954753812623	.	.
chr1	190170441	190170940	chr1	190279983	190280482	Prox1os|chr1:190279983-190280482	0.124954753812623	.	.
chr1	191575408	191575907	chr1	191611650	191612149	Dtl|chr1:191611650-191612149	0.126898365455498	.	.
chr1	191575408	191575907	chr1	191611650	191612149	Ints7|chr1:191611650-191612149	0.126898365455498	.	.
chr1	191575408	191575907	chr1	191674013	191674512	Dtl|chr1:191674013-191674512	0.111354592345248	.	.
chr1	191575408	191575907	chr1	191674013	191674512	Ints7|chr1:191674013-191674512	0.111354592345248	.	.
chr1	191717568	191718067	chr1	191611650	191612149	Lpgat1|chr1:191611650-191612149	0.201465061366288	.	.
chr1	191717568	191718067	chr1	191674013	191674512	Lpgat1|chr1:191674013-191674512	0.102984391722965	.	.
chr1	191717568	191718067	chr1	191834767	191835266	Lpgat1|chr1:191834767-191835266	0.120501111825952	.	.
chr1	191718068	191718567	chr1	191834767	191835266	Lpgat1|chr1:191834767-191835266	0.122749456399693	.	.
chr1	191821104	191821603	chr1	191611650	191612149	Gm38037|chr1:191611650-191612149	0.133485236224928	.	.
chr1	191821104	191821603	chr1	191611650	191612149	Nek2|chr1:191611650-191612149	0.133485236224928	.	.
chr1	191821104	191821603	chr1	191817776	191818275	Gm38037|chr1:191817776-191818275	0.177779333905478	.	.
chr1	191821104	191821603	chr1	191817776	191818275	Nek2|chr1:191817776-191818275	0.177779333905478	.	.
chr1	191906374	191906873	chr1	191527042	191527541	1700034H15Rik|chr1:191527042-191527541	0.115001789649959	.	.
chr1	191906374	191906873	chr1	191527042	191527541	Slc30a1|chr1:191527042-191527541	0.115001789649959	.	.
chr1	191906374	191906873	chr1	191817776	191818275	1700034H15Rik|chr1:191817776-191818275	0.104662220583824	.	.
chr1	191906374	191906873	chr1	191817776	191818275	Slc30a1|chr1:191817776-191818275	0.104662220583824	.	.
chr1	191989950	191990449	chr1	192107306	192107805	Gm26670|chr1:192107306-192107805	0.161597516021424	.	.
chr1	192092422	192092921	chr1	191965032	191965531	Gm26879|chr1:191965032-191965531	0.144220599094091	.	.
chr1	192092422	192092921	chr1	191965032	191965531	Traf5|chr1:191965032-191965531	0.144220599094091	.	.
chr1	192137818	192138317	chr1	191817776	191818275	Rcor3|chr1:191817776-191818275	0.183883519461269	.	.
chr1	194976725	194977224	chr1	194816816	194817315	A330023F24Rik|chr1:194816816-194817315	0.108285309840574	.	.
chr1	194976725	194977224	chr1	194816816	194817315	Gm16897|chr1:194816816-194817315	0.108285309840574	.	.
chr1	194976725	194977224	chr1	195232530	195233029	A330023F24Rik|chr1:195232530-195233029	0.125735867376042	.	.
chr1	194976725	194977224	chr1	195232530	195233029	Gm16897|chr1:195232530-195233029	0.125735867376042	.	.
chr1	195092132	195092631	chr1	195016706	195017205	Cd46|chr1:195016706-195017205	0.18064095365508	.	.
chr1	195130829	195131328	chr1	194977967	194978466	Cr1l|chr1:194977967-194978466	0.113384140341656	.	.
chr10	3366298	3366797	chr10	3366890	3367389	Ppp1r14c|chr10:3366890-3367389	0.269239532601946	.	.
chr10	3366298	3366797	chr10	3531321	3531820	Ppp1r14c|chr10:3531321-3531820	0.134342832759925	.	.
chr10	3972861	3973360	chr10	3531321	3531820	Mthfd1l|chr10:3531321-3531820	0.101592449673332	.	.
chr10	3972861	3973360	chr10	4106010	4106509	Mthfd1l|chr10:4106010-4106509	0.232438706587439	.	.
chr10	3972861	3973360	chr10	4249067	4249566	Mthfd1l|chr10:4249067-4249566	0.173448999384492	.	.
chr10	3973553	3974052	chr10	3531321	3531820	Mthfd1l|chr10:3531321-3531820	0.177739026334768	.	.
chr10	3973553	3974052	chr10	4106010	4106509	Mthfd1l|chr10:4106010-4106509	0.291899353686103	.	.
chr10	3973553	3974052	chr10	4249067	4249566	Mthfd1l|chr10:4249067-4249566	0.190751702406727	.	.
chr10	4266269	4266768	chr10	4520097	4520596	Akap12|chr10:4520097-4520596	0.127039161687819	.	.
chr10	4266915	4267414	chr10	4333294	4333793	Akap12|chr10:4333294-4333793	0.103242602537355	.	.
chr10	4266915	4267414	chr10	4412828	4413327	Akap12|chr10:4412828-4413327	0.153307091708254	.	.
chr10	4266915	4267414	chr10	4520097	4520596	Akap12|chr10:4520097-4520596	0.12416802503353	.	.
chr10	4266915	4267414	chr10	4520627	4521126	Akap12|chr10:4520627-4521126	0.175837352524283	.	.
chr10	4387235	4387734	chr10	4386733	4387232	Zbtb2|chr10:4386733-4387232	0.320994516996314	.	.
chr10	4387235	4387734	chr10	4711962	4712461	Zbtb2|chr10:4711962-4712461	0.140257800787173	.	.
chr10	4387909	4388408	chr10	4333294	4333793	Zbtb2|chr10:4333294-4333793	0.127608631960674	.	.
chr10	4387909	4388408	chr10	4404832	4405331	Zbtb2|chr10:4404832-4405331	0.131337312492915	.	.
chr10	4387909	4388408	chr10	4711962	4712461	Zbtb2|chr10:4711962-4712461	0.119392191141929	.	.
chr10	4432192	4432691	chr10	4386733	4387232	Armt1|chr10:4386733-4387232	0.155644884886294	.	.
chr10	4432192	4432691	chr10	4386733	4387232	Rmnd1|chr10:4386733-4387232	0.155644884886294	.	.
chr10	5550504	5551003	chr10	5549987	5550486	Syne1|chr10:5549987-5550486	0.358263101971697	.	.
chr10	5805395	5805894	chr10	5554911	5555410	Fbxo5|chr10:5554911-5555410	0.110455151628704	.	.
chr10	5805395	5805894	chr10	6130156	6130655	Fbxo5|chr10:6130156-6130655	0.215557599432981	.	.
chr10	5823844	5824343	chr10	5634278	5634777	Mtrf1l|chr10:5634278-5634777	0.139712470915738	.	.
chr10	5921342	5921841	chr10	5549987	5550486	Rgs17|chr10:5549987-5550486	0.118142044134625	.	.
chr10	5921342	5921841	chr10	5600051	5600550	Rgs17|chr10:5600051-5600550	0.163438380414685	.	.
chr10	5922199	5922698	chr10	5846889	5847388	Rgs17|chr10:5846889-5847388	0.118907459980199	.	.
chr10	5922199	5922698	chr10	6124365	6124864	Rgs17|chr10:6124365-6124864	0.143025081416707	.	.
chr10	7053150	7053649	chr10	7111549	7112048	Ipcef1|chr10:7111549-7112048	0.143389020007387	.	.
chr10	7211500	7211999	chr10	7076118	7076617	Cnksr3|chr10:7076118-7076617	0.121384741656762	.	.
chr10	7211500	7211999	chr10	7210985	7211484	Cnksr3|chr10:7210985-7211484	0.307273312013386	.	.
chr10	7212004	7212503	chr10	7111549	7112048	Cnksr3|chr10:7111549-7112048	0.150234699017756	.	.
chr10	7589567	7590066	chr10	7663092	7663591	Lrp11|chr10:7663092-7663591	0.155125094472216	.	.
chr10	7680943	7681442	chr10	7809906	7810405	Lats1|chr10:7809906-7810405	0.123872457525115	.	.
chr10	7680943	7681442	chr10	7809906	7810405	Pcmt1|chr10:7809906-7810405	0.123872457525115	.	.
chr10	7680943	7681442	chr10	7900869	7901368	Lats1|chr10:7900869-7901368	0.186760818403489	.	.
chr10	7680943	7681442	chr10	7900869	7901368	Pcmt1|chr10:7900869-7901368	0.186760818403489	.	.
chr10	7681670	7682169	chr10	7596238	7596737	Lats1|chr10:7596238-7596737	0.101913032509571	.	.
chr10	7681670	7682169	chr10	7596238	7596737	Pcmt1|chr10:7596238-7596737	0.101913032509571	.	.
chr10	7681670	7682169	chr10	7928966	7929465	Lats1|chr10:7928966-7929465	0.10783256460546	.	.
chr10	7681670	7682169	chr10	7928966	7929465	Pcmt1|chr10:7928966-7929465	0.10783256460546	.	.
chr10	7780721	7781220	chr10	7663092	7663591	B430219N15Rik|chr10:7663092-7663591	0.204682082336606	.	.
chr10	7792631	7793130	chr10	7883479	7883978	Ginm1|chr10:7883479-7883978	0.115241601097202	.	.
chr10	7792631	7793130	chr10	7883479	7883978	Ppil4|chr10:7883479-7883978	0.115241601097202	.	.
chr10	7956090	7956589	chr10	7663092	7663591	Tab2|chr10:7663092-7663591	0.121653917746618	.	.
chr10	7956090	7956589	chr10	7809906	7810405	Tab2|chr10:7809906-7810405	0.125276850127815	.	.
chr10	8176197	8176696	chr10	7883479	7883978	Gm30906|chr10:7883479-7883978	0.188306233205895	.	.
chr10	8518648	8519147	chr10	8583929	8584428	Ust|chr10:8583929-8584428	0.226826178964947	.	.
chr10	8518648	8519147	chr10	8584440	8584939	Ust|chr10:8584440-8584939	0.521236456593765	.	.
chr10	10472118	10472617	chr10	10088849	10089348	Adgb|chr10:10088849-10089348	0.113601347749123	.	.
chr10	10557986	10558485	chr10	10320999	10321498	Rab32|chr10:10320999-10321498	0.150913246038942	.	.
chr10	11280524	11281023	chr10	11564381	11564880	4930432B10Rik|chr10:11564381-11564880	0.103512871824757	.	.
chr10	11280524	11281023	chr10	11564381	11564880	Fbxo30|chr10:11564381-11564880	0.103512871824757	.	.
chr10	11281047	11281546	chr10	11362273	11362772	4930432B10Rik|chr10:11362273-11362772	0.128075942030989	.	.
chr10	11281047	11281546	chr10	11362273	11362772	Fbxo30|chr10:11362273-11362772	0.128075942030989	.	.
chr10	12868974	12869473	chr10	13016462	13016961	Utrn|chr10:13016462-13016961	0.284013916964162	.	.
chr10	12868974	12869473	chr10	13090439	13090938	Utrn|chr10:13090439-13090938	0.14197982356697	.	.
chr10	12922385	12922884	chr10	13016462	13016961	B230208H11Rik|chr10:13016462-13016961	0.288461041143848	.	.
chr10	12922385	12922884	chr10	13090439	13090938	B230208H11Rik|chr10:13090439-13090938	0.237142181977846	.	.
chr10	12922927	12923426	chr10	13016462	13016961	B230208H11Rik|chr10:13016462-13016961	0.151154910185484	.	.
chr10	12922927	12923426	chr10	13090439	13090938	B230208H11Rik|chr10:13090439-13090938	0.119313534729989	.	.
chr10	12922927	12923426	chr10	13124821	13125320	B230208H11Rik|chr10:13124821-13125320	0.143327440742179	.	.
chr10	14705323	14705822	chr10	14344675	14345174	Nmbr|chr10:14344675-14345174	0.179092952312014	.	.
chr10	14705323	14705822	chr10	14344675	14345174	Vta1|chr10:14344675-14345174	0.179092952312014	.	.
chr10	14705323	14705822	chr10	14451754	14452253	Nmbr|chr10:14451754-14452253	0.265527349700159	.	.
chr10	14705323	14705822	chr10	14451754	14452253	Vta1|chr10:14451754-14452253	0.265527349700159	.	.
chr10	14705323	14705822	chr10	14453373	14453872	Nmbr|chr10:14453373-14453872	0.237262584275379	.	.
chr10	14705323	14705822	chr10	14453373	14453872	Vta1|chr10:14453373-14453872	0.237262584275379	.	.
chr10	15300071	15300570	chr10	15406156	15406655	Gm47710|chr10:15406156-15406655	0.137098285710711	.	.
chr10	17331923	17332422	chr10	17229718	17230217	Gm47760|chr10:17229718-17230217	0.227705395246675	.	.
chr10	17331923	17332422	chr10	17330872	17331371	Gm47760|chr10:17330872-17331371	0.128913481170903	.	.
chr10	17331923	17332422	chr10	17331372	17331871	Gm47760|chr10:17331372-17331871	0.168825756865477	.	.
chr10	17331923	17332422	chr10	17378455	17378954	Gm47760|chr10:17378455-17378954	0.19242835170096	.	.
chr10	17795966	17796465	chr10	18182182	18182681	Txlnb|chr10:18182182-18182681	0.154114733625476	.	.
chr10	18022176	18022675	chr10	17869893	17870392	Abracl|chr10:17869893-17870392	0.172605417475956	.	.
chr10	18022923	18023422	chr10	18197247	18197746	Abracl|chr10:18197247-18197746	0.116521552207041	.	.
chr10	18210578	18211077	chr10	18182182	18182681	Ect2l|chr10:18182182-18182681	0.233903342596102	.	.
chr10	18235012	18235511	chr10	17869893	17870392	Ccdc28a|chr10:17869893-17870392	0.166412159073387	.	.
chr10	18235012	18235511	chr10	17869893	17870392	Gm10827|chr10:17869893-17870392	0.166412159073387	.	.
chr10	18235012	18235511	chr10	18182182	18182681	Ccdc28a|chr10:18182182-18182681	0.161025644207482	.	.
chr10	18235012	18235511	chr10	18182182	18182681	Gm10827|chr10:18182182-18182681	0.161025644207482	.	.
chr10	19591671	19592170	chr10	19876558	19877057	Ifngr1|chr10:19876558-19877057	0.3294220963062	.	.
chr10	19850487	19850986	chr10	19849978	19850477	Slc35d3|chr10:19849978-19850477	0.234162622600695	.	.
chr10	19933466	19933965	chr10	19693066	19693565	Map3k5|chr10:19693066-19693565	0.142918820059313	.	.
chr10	19934494	19934993	chr10	19693066	19693565	Map3k5|chr10:19693066-19693565	0.103969386364614	.	.
chr10	19934494	19934993	chr10	19915249	19915748	Map3k5|chr10:19915249-19915748	0.113699661507973	.	.
chr10	21881933	21882432	chr10	21883505	21884004	Sgk1|chr10:21883505-21884004	0.267365928401955	.	.
chr10	21881933	21882432	chr10	21923542	21924041	Sgk1|chr10:21923542-21924041	0.126394816302982	.	.
chr10	21881933	21882432	chr10	21924043	21924542	Sgk1|chr10:21924043-21924542	0.253449098449641	.	.
chr10	21881933	21882432	chr10	22058487	22058986	Sgk1|chr10:22058487-22058986	0.11438980697492	.	.
chr10	22645129	22645628	chr10	22479767	22480266	Slc2a12|chr10:22479767-22480266	0.149422286825816	.	.
chr10	24595382	24595881	chr10	24311997	24312496	Ccn2|chr10:24311997-24312496	0.11315717883004	.	.
chr10	24711736	24712235	chr10	24311997	24312496	Enpp1|chr10:24311997-24312496	0.365880046304104	.	.
chr10	24711736	24712235	chr10	24622530	24623029	Enpp1|chr10:24622530-24623029	0.102358060368012	.	.
chr10	26374914	26375413	chr10	26418786	26419285	L3mbtl3|chr10:26418786-26419285	0.125394799235247	.	.
chr10	28074536	28075035	chr10	27891754	27892253	Ptprk|chr10:27891754-27892253	0.146350100773361	.	.
chr10	28074536	28075035	chr10	28155467	28155966	Ptprk|chr10:28155467-28155966	0.127860946070589	.	.
chr10	28074536	28075035	chr10	28173001	28173500	Ptprk|chr10:28173001-28173500	0.332596314892668	.	.
chr10	29313161	29313660	chr10	29213681	29214180	Echdc1|chr10:29213681-29214180	0.166907907720114	.	.
chr10	29313161	29313660	chr10	29213681	29214180	Gm46218|chr10:29213681-29214180	0.166907907720114	.	.
chr10	29535581	29536080	chr10	29532753	29533252	Rspo3|chr10:29532753-29533252	0.110560677359322	.	.
chr10	30200346	30200845	chr10	30278912	30279411	Cenpw|chr10:30278912-30279411	0.124100047583283	.	.
chr10	30803126	30803625	chr10	30537972	30538471	Ncoa7|chr10:30537972-30538471	0.196539801060216	.	.
chr10	31313140	31313639	chr10	31299140	31299639	Hddc2|chr10:31299140-31299639	0.14482468521991	.	.
chr10	31608520	31609019	chr10	31903426	31903925	Rnf217|chr10:31903426-31903925	0.164345041326589	.	.
chr10	31608520	31609019	chr10	31903993	31904492	Rnf217|chr10:31903993-31904492	0.252035441524344	.	.
chr10	31608520	31609019	chr10	31927567	31928066	Rnf217|chr10:31927567-31928066	0.208801510030418	.	.
chr10	31609486	31609985	chr10	31592665	31593164	Rnf217|chr10:31592665-31593164	0.111419814336937	.	.
chr10	31609486	31609985	chr10	31593174	31593673	Rnf217|chr10:31593174-31593673	0.152320986254507	.	.
chr10	31609486	31609985	chr10	31851819	31852318	Rnf217|chr10:31851819-31852318	0.117883331793432	.	.
chr10	31609486	31609985	chr10	31851819	31852318	Rnf217|chr10:31851819-31852318	0.117883331793433	.	.
chr10	32889817	32890316	chr10	32875973	32876472	Nkain2|chr10:32875973-32876472	0.275226867833854	.	.
chr10	32889817	32890316	chr10	33136500	33136999	Nkain2|chr10:33136500-33136999	0.277641638855557	.	.
chr10	32890706	32891205	chr10	32881875	32882374	Nkain2|chr10:32881875-32882374	0.176086900750678	.	.
chr10	33623953	33624452	chr10	33986736	33987235	Clvs2|chr10:33986736-33987235	0.106587496147559	.	.
chr10	33623953	33624452	chr10	33986736	33987235	Gm15939|chr10:33986736-33987235	0.106587496147559	.	.
chr10	33624501	33625000	chr10	33558095	33558594	Clvs2|chr10:33558095-33558594	0.189333230872226	.	.
chr10	33624501	33625000	chr10	33558095	33558594	Gm15939|chr10:33558095-33558594	0.189333230872226	.	.
chr10	33904718	33905217	chr10	34098443	34098942	Rsph4a|chr10:34098443-34098942	0.104618107226059	.	.
chr10	33951019	33951518	chr10	33986736	33987235	Zup1|chr10:33986736-33987235	0.122331402365058	.	.
chr10	33951019	33951518	chr10	34091720	34092219	Zup1|chr10:34091720-34092219	0.113393243235002	.	.
chr10	34019491	34019990	chr10	34033850	34034349	Gm48045|chr10:34033850-34034349	0.101907569129806	.	.
chr10	34019491	34019990	chr10	34033850	34034349	Rwdd1|chr10:34033850-34034349	0.101907569129806	.	.
chr10	34036511	34037010	chr10	34098443	34098942	Trappc3l|chr10:34098443-34098942	0.109209533210786	.	.
chr10	34036511	34037010	chr10	34372982	34373481	Trappc3l|chr10:34372982-34373481	0.143374401997956	.	.
chr10	34127449	34127948	chr10	34033850	34034349	Calhm6|chr10:34033850-34034349	0.166877712913822	.	.
chr10	34127449	34127948	chr10	34098443	34098942	Calhm6|chr10:34098443-34098942	0.17243865419296	.	.
chr10	34206579	34207078	chr10	34091720	34092219	Dse|chr10:34091720-34092219	0.242455237942373	.	.
chr10	34281970	34282469	chr10	34098443	34098942	Tspyl1|chr10:34098443-34098942	0.117895624817841	.	.
chr10	34281970	34282469	chr10	34339602	34340101	Tspyl1|chr10:34339602-34340101	0.304484969817803	.	.
chr10	34281970	34282469	chr10	34657504	34658003	Tspyl1|chr10:34657504-34658003	0.157081033390012	.	.
chr10	34297174	34297673	chr10	34091720	34092219	Tspyl4|chr10:34091720-34092219	0.140679277621443	.	.
chr10	34297174	34297673	chr10	34588587	34589086	Tspyl4|chr10:34588587-34589086	0.193799920822848	.	.
chr10	34418335	34418834	chr10	34372982	34373481	Nt5dc1|chr10:34372982-34373481	0.146296925478852	.	.
chr10	34418335	34418834	chr10	34657504	34658003	Nt5dc1|chr10:34657504-34658003	0.115138621960961	.	.
chr10	36505968	36506467	chr10	36692859	36693358	Hs3st5|chr10:36692859-36693358	0.208220275010702	.	.
chr10	36974002	36974501	chr10	37140760	37141259	Hdac2|chr10:37140760-37141259	0.171960241278733	.	.
chr10	36975153	36975652	chr10	37136922	37137421	Hdac2|chr10:37136922-37137421	0.230650826211835	.	.
chr10	37138712	37139211	chr10	37136922	37137421	5930403N24Rik|chr10:37136922-37137421	0.145905206080993	.	.
chr10	37138712	37139211	chr10	37136922	37137421	Marcks|chr10:37136922-37137421	0.145905206080993	.	.
chr10	37138712	37139211	chr10	37284803	37285302	5930403N24Rik|chr10:37284803-37285302	0.173270373981908	.	.
chr10	37138712	37139211	chr10	37284803	37285302	Marcks|chr10:37284803-37285302	0.173270373981908	.	.
chr10	37138712	37139211	chr10	37348355	37348854	5930403N24Rik|chr10:37348355-37348854	0.143338193436104	.	.
chr10	37138712	37139211	chr10	37348355	37348854	Marcks|chr10:37348355-37348854	0.143338193436104	.	.
chr10	39133692	39134191	chr10	38858484	38858983	Fam229b|chr10:38858484-38858983	0.111932806036431	.	.
chr10	39133692	39134191	chr10	38858484	38858983	Tube1|chr10:38858484-38858983	0.111932806036431	.	.
chr10	39133692	39134191	chr10	39171094	39171593	Fam229b|chr10:39171094-39171593	0.124080556806953	.	.
chr10	39133692	39134191	chr10	39171094	39171593	Tube1|chr10:39171094-39171593	0.124080556806953	.	.
chr10	39133692	39134191	chr10	39239839	39240338	Fam229b|chr10:39239839-39240338	0.263106511722985	.	.
chr10	39133692	39134191	chr10	39239839	39240338	Tube1|chr10:39239839-39240338	0.263106511722985	.	.
chr10	39899007	39899506	chr10	40107861	40108360	4930547M16Rik|chr10:40107861-40108360	0.18717742799443	.	.
chr10	39899007	39899506	chr10	40107861	40108360	Mfsd4b4|chr10:40107861-40108360	0.18717742799443	.	.
chr10	40025041	40025540	chr10	39960047	39960546	Mfsd4b1|chr10:39960047-39960546	0.14669744027543	.	.
chr10	40142083	40142582	chr10	40212385	40212884	Slc16a10|chr10:40212385-40212884	0.163733023036949	.	.
chr10	40246833	40247332	chr10	40212385	40212884	Rpf2|chr10:40212385-40212884	0.208810204207048	.	.
chr10	41035075	41035574	chr10	41015647	41016146	Gm48057|chr10:41015647-41016146	0.112263186712404	.	.
chr10	41035075	41035574	chr10	41042198	41042697	Gm48057|chr10:41042198-41042697	0.264640175777194	.	.
chr10	41035075	41035574	chr10	41098111	41098610	Gm48057|chr10:41098111-41098610	0.106097108924946	.	.
chr10	41035075	41035574	chr10	41182288	41182787	Gm48057|chr10:41182288-41182787	0.166590034028523	.	.
chr10	41071321	41071820	chr10	41015647	41016146	Gpr6|chr10:41015647-41016146	0.145041965914452	.	.
chr10	41071321	41071820	chr10	41042198	41042697	Gpr6|chr10:41042198-41042697	0.255508339276091	.	.
chr10	41071321	41071820	chr10	41098111	41098610	Gpr6|chr10:41098111-41098610	0.130541979317035	.	.
chr10	41071321	41071820	chr10	41182288	41182787	Gpr6|chr10:41182288-41182787	0.102666278643437	.	.
chr10	41071321	41071820	chr10	41294398	41294897	Gpr6|chr10:41294398-41294897	0.239139346727314	.	.
chr10	41071321	41071820	chr10	41295019	41295518	Gpr6|chr10:41295019-41295518	0.169231064498379	.	.
chr10	41071321	41071820	chr10	41434516	41435015	Gpr6|chr10:41434516-41435015	0.177353111913333	.	.
chr10	41072083	41072582	chr10	41042198	41042697	Gpr6|chr10:41042198-41042697	0.425289372069664	.	.
chr10	41072083	41072582	chr10	41055391	41055890	Gpr6|chr10:41055391-41055890	0.207922909818498	.	.
chr10	41072083	41072582	chr10	41098111	41098610	Gpr6|chr10:41098111-41098610	0.142154673396578	.	.
chr10	41072083	41072582	chr10	41182288	41182787	Gpr6|chr10:41182288-41182787	0.28137703552841	.	.
chr10	41072083	41072582	chr10	41294398	41294897	Gpr6|chr10:41294398-41294897	0.142498105126038	.	.
chr10	41303028	41303527	chr10	41055391	41055890	Ak9|chr10:41055391-41055890	0.277138336442256	.	.
chr10	41303028	41303527	chr10	41055391	41055890	Fig4|chr10:41055391-41055890	0.277138336442256	.	.
chr10	41303028	41303527	chr10	41719495	41719994	Ak9|chr10:41719495-41719994	0.168649205434275	.	.
chr10	41303028	41303527	chr10	41719495	41719994	Fig4|chr10:41719495-41719994	0.168649205434275	.	.
chr10	41303669	41304168	chr10	41004323	41004822	Ak9|chr10:41004323-41004822	0.188253432919058	.	.
chr10	41303669	41304168	chr10	41004323	41004822	Fig4|chr10:41004323-41004822	0.188253432919058	.	.
chr10	41303669	41304168	chr10	41055391	41055890	Ak9|chr10:41055391-41055890	0.1020299027847	.	.
chr10	41303669	41304168	chr10	41055391	41055890	Fig4|chr10:41055391-41055890	0.1020299027847	.	.
chr10	41303669	41304168	chr10	41719495	41719994	Ak9|chr10:41719495-41719994	0.127227905949747	.	.
chr10	41303669	41304168	chr10	41719495	41719994	Fig4|chr10:41719495-41719994	0.127227905949747	.	.
chr10	41450048	41450547	chr10	41015647	41016146	Zbtb24|chr10:41015647-41016146	0.163437424892366	.	.
chr10	41450048	41450547	chr10	41042198	41042697	Zbtb24|chr10:41042198-41042697	0.166825549780532	.	.
chr10	41490156	41490655	chr10	41055391	41055890	Ppil6|chr10:41055391-41055890	0.310799534537987	.	.
chr10	41490156	41490655	chr10	41055391	41055890	Smpd2|chr10:41055391-41055890	0.310799534537987	.	.
chr10	41490156	41490655	chr10	41178897	41179396	Ppil6|chr10:41178897-41179396	0.145533823223226	.	.
chr10	41490156	41490655	chr10	41178897	41179396	Smpd2|chr10:41178897-41179396	0.145533823223226	.	.
chr10	41490156	41490655	chr10	41719495	41719994	Ppil6|chr10:41719495-41719994	0.241889354440344	.	.
chr10	41490156	41490655	chr10	41719495	41719994	Ppil6|chr10:41719495-41719994	0.241889354440345	.	.
chr10	41490156	41490655	chr10	41719495	41719994	Smpd2|chr10:41719495-41719994	0.241889354440344	.	.
chr10	41490156	41490655	chr10	41719495	41719994	Smpd2|chr10:41719495-41719994	0.241889354440345	.	.
chr10	41518365	41518864	chr10	41678789	41679288	Cd164|chr10:41678789-41679288	0.119038491402819	.	.
chr10	41518902	41519401	chr10	41678789	41679288	Cd164|chr10:41678789-41679288	0.113415621806992	.	.
chr10	42276537	42277036	chr10	42485945	42486444	Foxo3|chr10:42485945-42486444	0.140234553337186	.	.
chr10	42276537	42277036	chr10	42555764	42556263	Foxo3|chr10:42555764-42556263	0.114714630442549	.	.
chr10	42276537	42277036	chr10	42707195	42707694	Foxo3|chr10:42707195-42707694	0.297024884809174	.	.
chr10	42478381	42478880	chr10	42277563	42278062	Afg1l|chr10:42277563-42278062	0.172767762191249	.	.
chr10	42478381	42478880	chr10	42678656	42679155	Afg1l|chr10:42678656-42679155	0.104249193650628	.	.
chr10	42501588	42502087	chr10	42308048	42308547	Snx3|chr10:42308048-42308547	0.240580764941304	.	.
chr10	42501588	42502087	chr10	42555764	42556263	Snx3|chr10:42555764-42556263	0.127239240320883	.	.
chr10	42501588	42502087	chr10	42707195	42707694	Snx3|chr10:42707195-42707694	0.171036190427842	.	.
chr10	42583441	42583940	chr10	42308048	42308547	Nr2e1|chr10:42308048-42308547	0.310638718223374	.	.
chr10	42583441	42583940	chr10	42308048	42308547	Ostm1|chr10:42308048-42308547	0.310638718223374	.	.
chr10	42583441	42583940	chr10	42339635	42340134	Nr2e1|chr10:42339635-42340134	0.633254573441835	.	.
chr10	42583441	42583940	chr10	42339635	42340134	Ostm1|chr10:42339635-42340134	0.633254573441835	.	.
chr10	42583441	42583940	chr10	42340272	42340771	Nr2e1|chr10:42340272-42340771	0.32878615590946	.	.
chr10	42583441	42583940	chr10	42340272	42340771	Ostm1|chr10:42340272-42340771	0.32878615590946	.	.
chr10	42583441	42583940	chr10	42555764	42556263	Nr2e1|chr10:42555764-42556263	0.276409823214919	.	.
chr10	42583441	42583940	chr10	42555764	42556263	Ostm1|chr10:42555764-42556263	0.276409823214919	.	.
chr10	42583441	42583940	chr10	42572565	42573064	Nr2e1|chr10:42572565-42573064	0.436365048350827	.	.
chr10	42583441	42583940	chr10	42572565	42573064	Ostm1|chr10:42572565-42573064	0.436365048350827	.	.
chr10	42583441	42583940	chr10	42613919	42614418	Nr2e1|chr10:42613919-42614418	0.448033865246712	.	.
chr10	42583441	42583940	chr10	42613919	42614418	Ostm1|chr10:42613919-42614418	0.448033865246712	.	.
chr10	42583441	42583940	chr10	42690476	42690975	Nr2e1|chr10:42690476-42690975	0.349638984629354	.	.
chr10	42583441	42583940	chr10	42690476	42690975	Ostm1|chr10:42690476-42690975	0.349638984629354	.	.
chr10	44268090	44268589	chr10	44458401	44458900	Atg5|chr10:44458401-44458900	0.182469324498513	.	.
chr10	45335421	45335920	chr10	45320930	45321429	Bves|chr10:45320930-45321429	0.350334866875123	.	.
chr10	45335421	45335920	chr10	45373235	45373734	Bves|chr10:45373235-45373734	0.11308690327976	.	.
chr10	45485562	45486061	chr10	45446148	45446647	Lin28b|chr10:45446148-45446647	0.167988050297066	.	.
chr10	45806958	45807457	chr10	45874099	45874598	D030045P18Rik|chr10:45874099-45874598	0.48994789604611	.	.
chr10	50592385	50592884	chr10	50399617	50400116	Ascc3|chr10:50399617-50400116	0.272624651948323	.	.
chr10	52233366	52233865	chr10	52106115	52106614	Dcbld1|chr10:52106115-52106614	0.185178747471765	.	.
chr10	52233366	52233865	chr10	52269326	52269825	Dcbld1|chr10:52269326-52269825	0.210309105251621	.	.
chr10	52233366	52233865	chr10	52274336	52274835	Dcbld1|chr10:52274336-52274835	0.203588868110583	.	.
chr10	52381975	52382474	chr10	52274336	52274835	Gopc|chr10:52274336-52274835	0.182633469483921	.	.
chr10	52381975	52382474	chr10	52287914	52288413	Gopc|chr10:52287914-52288413	0.232469745961054	.	.
chr10	52381975	52382474	chr10	52288420	52288919	Gopc|chr10:52288420-52288919	0.273883230770319	.	.
chr10	52381975	52382474	chr10	52704503	52705002	Gopc|chr10:52704503-52705002	0.361787394925982	.	.
chr10	52381975	52382474	chr10	52704503	52705002	Gopc|chr10:52704503-52705002	0.361787394925983	.	.
chr10	52381975	52382474	chr10	52705014	52705513	Gopc|chr10:52705014-52705513	0.200217639150532	.	.
chr10	52417238	52417737	chr10	52274336	52274835	Nus1|chr10:52274336-52274835	0.297542438216955	.	.
chr10	52417238	52417737	chr10	52287914	52288413	Nus1|chr10:52287914-52288413	0.186888216110592	.	.
chr10	52690218	52690717	chr10	52288420	52288919	Slc35f1|chr10:52288420-52288919	0.121835145427555	.	.
chr10	54074878	54075377	chr10	54021329	54021828	Gm16998|chr10:54021329-54021828	0.148224632280639	.	.
chr10	54074878	54075377	chr10	54059613	54060112	Gm16998|chr10:54059613-54060112	0.137200281289241	.	.
chr10	54074878	54075377	chr10	54360827	54361326	Gm16998|chr10:54360827-54361326	0.238971873560188	.	.
chr10	54074878	54075377	chr10	54450095	54450594	Gm16998|chr10:54450095-54450594	0.269306251510358	.	.
chr10	54074878	54075377	chr10	54490260	54490759	Gm16998|chr10:54490260-54490759	0.163181337172567	.	.
chr10	54075590	54076089	chr10	54014323	54014822	Gm16998|chr10:54014323-54014822	0.459880670979154	.	.
chr10	54075590	54076089	chr10	54014323	54014822	Man1a|chr10:54014323-54014822	0.459880670979154	.	.
chr10	54075590	54076089	chr10	54021329	54021828	Gm16998|chr10:54021329-54021828	0.497644955306543	.	.
chr10	54075590	54076089	chr10	54021329	54021828	Gm16998|chr10:54021329-54021828	0.497644955306544	.	.
chr10	54075590	54076089	chr10	54021329	54021828	Man1a|chr10:54021329-54021828	0.497644955306543	.	.
chr10	54075590	54076089	chr10	54021329	54021828	Man1a|chr10:54021329-54021828	0.497644955306544	.	.
chr10	54075590	54076089	chr10	54174611	54175110	Gm16998|chr10:54174611-54175110	0.131640128236963	.	.
chr10	54075590	54076089	chr10	54174611	54175110	Man1a|chr10:54174611-54175110	0.131640128236963	.	.
chr10	54075590	54076089	chr10	54355903	54356402	Gm16998|chr10:54355903-54356402	0.293191786785507	.	.
chr10	54075590	54076089	chr10	54355903	54356402	Man1a|chr10:54355903-54356402	0.293191786785507	.	.
chr10	54075590	54076089	chr10	54360827	54361326	Gm16998|chr10:54360827-54361326	0.201028467234837	.	.
chr10	54075590	54076089	chr10	54360827	54361326	Man1a|chr10:54360827-54361326	0.201028467234837	.	.
chr10	54075590	54076089	chr10	54448231	54448730	Gm16998|chr10:54448231-54448730	0.218475944727818	.	.
chr10	54075590	54076089	chr10	54448231	54448730	Man1a|chr10:54448231-54448730	0.218475944727818	.	.
chr10	54075590	54076089	chr10	54450095	54450594	Gm16998|chr10:54450095-54450594	0.179819167374387	.	.
chr10	54075590	54076089	chr10	54450095	54450594	Man1a|chr10:54450095-54450594	0.179819167374387	.	.
chr10	56228732	56229231	chr10	56115133	56115632	Tbc1d32|chr10:56115133-56115632	0.142468060464286	.	.
chr10	56228732	56229231	chr10	56198436	56198935	Tbc1d32|chr10:56198436-56198935	0.179301504406169	.	.
chr10	56228732	56229231	chr10	56198995	56199494	Tbc1d32|chr10:56198995-56199494	0.165131768718195	.	.
chr10	57532304	57532803	chr10	57829597	57830096	Serinc1|chr10:57829597-57830096	0.165004892798588	.	.
chr10	57794939	57795438	chr10	57795519	57796018	Smpdl3a|chr10:57795519-57796018	0.277279788965796	.	.
chr10	58255194	58255693	chr10	58401851	58402350	Gcc2|chr10:58401851-58402350	0.132827225460148	.	.
chr10	58255194	58255693	chr10	58476600	58477099	Gcc2|chr10:58476600-58477099	0.153176764846941	.	.
chr10	58255194	58255693	chr10	58477133	58477632	Gcc2|chr10:58477133-58477632	0.132046025602657	.	.
chr10	58447107	58447606	chr10	58384035	58384534	Ranbp2|chr10:58384035-58384534	0.124193986162671	.	.
chr10	61783021	61783520	chr10	62186811	62187310	H2afy2|chr10:62186811-62187310	0.12586048386384	.	.
chr10	62231026	62231525	chr10	62055333	62055832	Tspan15|chr10:62055333-62055832	0.107529608410025	.	.
chr10	62340040	62340539	chr10	62186811	62187310	Hk1os|chr10:62186811-62187310	0.190095388258547	.	.
chr10	62449224	62449723	chr10	62186811	62187310	4930507D05Rik|chr10:62186811-62187310	0.114373688413599	.	.
chr10	62449224	62449723	chr10	62186811	62187310	Supv3l1|chr10:62186811-62187310	0.114373688413599	.	.
chr10	62449224	62449723	chr10	62500120	62500619	4930507D05Rik|chr10:62500120-62500619	0.175281801675443	.	.
chr10	62449224	62449723	chr10	62500120	62500619	Supv3l1|chr10:62500120-62500619	0.175281801675443	.	.
chr10	62486129	62486628	chr10	62173293	62173792	Vps26a|chr10:62173293-62173792	0.239791024389623	.	.
chr10	62486629	62487128	chr10	62173293	62173792	Vps26a|chr10:62173293-62173792	0.215691356475521	.	.
chr10	62486629	62487128	chr10	62260971	62261470	Vps26a|chr10:62260971-62261470	0.191706080060941	.	.
chr10	62486629	62487128	chr10	62300269	62300768	Vps26a|chr10:62300269-62300768	0.248027985707183	.	.
chr10	62577623	62578122	chr10	62590203	62590702	4933428P19Rik|chr10:62590203-62590702	0.174479637006683	.	.
chr10	62577623	62578122	chr10	62590203	62590702	Kif1bp|chr10:62590203-62590702	0.174479637006683	.	.
chr10	62651098	62651597	chr10	62260971	62261470	Ddx50|chr10:62260971-62261470	0.106412320617264	.	.
chr10	62651098	62651597	chr10	62865210	62865709	Ddx50|chr10:62865210-62865709	0.151668309432477	.	.
chr10	62725538	62726037	chr10	62850934	62851433	Stox1|chr10:62850934-62851433	0.126474241520884	.	.
chr10	62725538	62726037	chr10	62857169	62857668	Stox1|chr10:62857169-62857668	0.16521773754267	.	.
chr10	62792172	62792671	chr10	62850934	62851433	Ccar1|chr10:62850934-62851433	0.118419631277864	.	.
chr10	62792172	62792671	chr10	63179317	63179816	Ccar1|chr10:63179317-63179816	0.174012270626324	.	.
chr10	62920395	62920894	chr10	62856650	62857149	Slc25a16|chr10:62856650-62857149	0.1061224284253	.	.
chr10	62920395	62920894	chr10	63179317	63179816	Slc25a16|chr10:63179317-63179816	0.10695033699677	.	.
chr10	62946840	62947339	chr10	62850934	62851433	Dna2|chr10:62850934-62851433	0.111766934745646	.	.
chr10	62946840	62947339	chr10	62865210	62865709	Dna2|chr10:62865210-62865709	0.153870177880405	.	.
chr10	62946840	62947339	chr10	62866298	62866797	Dna2|chr10:62866298-62866797	0.257238807183454	.	.
chr10	62946840	62947339	chr10	63122482	63122981	Dna2|chr10:63122482-63122981	0.133137008921559	.	.
chr10	62979983	62980482	chr10	62866298	62866797	Rufy2|chr10:62866298-62866797	0.1114943140951	.	.
chr10	63023030	63023529	chr10	62856650	62857149	Hnrnph3|chr10:62856650-62857149	0.137691153038511	.	.
chr10	63023030	63023529	chr10	62857169	62857668	Hnrnph3|chr10:62857169-62857668	0.108268193092568	.	.
chr10	63023030	63023529	chr10	62865210	62865709	Hnrnph3|chr10:62865210-62865709	0.157787159860652	.	.
chr10	63023030	63023529	chr10	63377381	63377880	Hnrnph3|chr10:63377381-63377880	0.208222523799541	.	.
chr10	63023030	63023529	chr10	63386349	63386848	Hnrnph3|chr10:63386349-63386848	0.173722655143335	.	.
chr10	63023688	63024187	chr10	63338814	63339313	Hnrnph3|chr10:63338814-63339313	0.191506496299749	.	.
chr10	63023688	63024187	chr10	63338814	63339313	Pbld2|chr10:63338814-63339313	0.191506496299749	.	.
chr10	63099999	63100498	chr10	63179317	63179816	Atoh7|chr10:63179317-63179816	0.109406089539015	.	.
chr10	63243618	63244117	chr10	62856650	62857149	1700120B22Rik|chr10:62856650-62857149	0.126470770448289	.	.
chr10	63243618	63244117	chr10	62856650	62857149	Herc4|chr10:62856650-62857149	0.126470770448289	.	.
chr10	63243618	63244117	chr10	62866298	62866797	1700120B22Rik|chr10:62866298-62866797	0.106485291460946	.	.
chr10	63243618	63244117	chr10	62866298	62866797	Herc4|chr10:62866298-62866797	0.106485291460946	.	.
chr10	63243618	63244117	chr10	63338814	63339313	1700120B22Rik|chr10:63338814-63339313	0.305665755733318	.	.
chr10	63243618	63244117	chr10	63338814	63339313	Herc4|chr10:63338814-63339313	0.305665755733318	.	.
chr10	63382558	63383057	chr10	63179317	63179816	Dnajc12|chr10:63179317-63179816	0.114966850168195	.	.
chr10	63429957	63430456	chr10	63338211	63338710	Ctnna3|chr10:63338211-63338710	0.109240687428653	.	.
chr10	63429957	63430456	chr10	63386349	63386848	Ctnna3|chr10:63386349-63386848	0.148637882958945	.	.
chr10	66920360	66920859	chr10	66796999	66797498	1110002J07Rik|chr10:66796999-66797498	0.30208436131888	.	.
chr10	66920360	66920859	chr10	66796999	66797498	1110002J07Rik|chr10:66796999-66797498	0.302084361318881	.	.
chr10	66920360	66920859	chr10	66796999	66797498	Gm26576|chr10:66796999-66797498	0.30208436131888	.	.
chr10	66920360	66920859	chr10	66796999	66797498	Gm26576|chr10:66796999-66797498	0.302084361318881	.	.
chr10	66920360	66920859	chr10	66814557	66815056	1110002J07Rik|chr10:66814557-66815056	0.113058605744731	.	.
chr10	66920360	66920859	chr10	66814557	66815056	Gm26576|chr10:66814557-66815056	0.113058605744731	.	.
chr10	66920360	66920859	chr10	66852637	66853136	1110002J07Rik|chr10:66852637-66853136	0.144424719062843	.	.
chr10	66920360	66920859	chr10	66852637	66853136	Gm26576|chr10:66852637-66853136	0.144424719062843	.	.
chr10	67285073	67285572	chr10	67729197	67729696	Nrbf2|chr10:67729197-67729696	0.159341137569283	.	.
chr10	67535893	67536392	chr10	67537526	67538025	Egr2|chr10:67537526-67538025	0.144391263889819	.	.
chr10	72655128	72655627	chr10	72620503	72621002	Zwint|chr10:72620503-72621002	0.149159596663909	.	.
chr10	73086520	73087019	chr10	72979229	72979728	A330049N07Rik|chr10:72979229-72979728	0.514673111031284	.	.
chr10	73086520	73087019	chr10	72979762	72980261	A330049N07Rik|chr10:72979762-72980261	0.464351565529424	.	.
chr10	73086520	73087019	chr10	73096464	73096963	A330049N07Rik|chr10:73096464-73096963	0.164202005086505	.	.
chr10	73086520	73087019	chr10	73097903	73098402	A330049N07Rik|chr10:73097903-73098402	0.29826446171455	.	.
chr10	73098895	73099394	chr10	72971790	72972289	Pcdh15|chr10:72971790-72972289	0.104404842961476	.	.
chr10	73098895	73099394	chr10	72979229	72979728	Pcdh15|chr10:72979229-72979728	0.156552758024407	.	.
chr10	73098895	73099394	chr10	72979762	72980261	Pcdh15|chr10:72979762-72980261	0.224564894625958	.	.
chr10	73098895	73099394	chr10	73097903	73098402	Pcdh15|chr10:73097903-73098402	0.219902654383662	.	.
chr10	73099619	73100118	chr10	72979229	72979728	Pcdh15|chr10:72979229-72979728	0.265860200327087	.	.
chr10	73099619	73100118	chr10	72979762	72980261	Pcdh15|chr10:72979762-72980261	0.307194610770804	.	.
chr10	73099619	73100118	chr10	73096464	73096963	Pcdh15|chr10:73096464-73096963	0.222626698210185	.	.
chr10	73099619	73100118	chr10	73097106	73097605	Pcdh15|chr10:73097106-73097605	0.120525763661025	.	.
chr10	75797531	75798030	chr10	75872865	75873364	Gstt1|chr10:75872865-75873364	0.127623123971027	.	.
chr10	75797531	75798030	chr10	75873531	75874030	Gstt1|chr10:75873531-75874030	0.197480355837696	.	.
chr10	75837242	75837741	chr10	75872865	75873364	Gstt2|chr10:75872865-75873364	0.267966155354928	.	.
chr10	75860073	75860572	chr10	75872865	75873364	Mif|chr10:75872865-75873364	0.205541551625288	.	.
chr10	76237626	76238125	chr10	76455222	76455721	Prmt2|chr10:76455222-76455721	0.12774495995669	.	.
chr10	76442556	76443055	chr10	76351858	76352357	Pcnt|chr10:76351858-76352357	0.212168330351855	.	.
chr10	76442556	76443055	chr10	76352405	76352904	Pcnt|chr10:76352405-76352904	0.135016101902983	.	.
chr10	76442556	76443055	chr10	76732742	76733241	Pcnt|chr10:76732742-76733241	0.127143990720799	.	.
chr10	76468680	76469179	chr10	76455222	76455721	Mcm3ap|chr10:76455222-76455721	0.193779365431746	.	.
chr10	76468680	76469179	chr10	76455222	76455721	Ybey|chr10:76455222-76455721	0.193779365431746	.	.
chr10	76531225	76531724	chr10	76835726	76836225	Lss|chr10:76835726-76836225	0.185844781563998	.	.
chr10	76531225	76531724	chr10	76844380	76844879	Lss|chr10:76844380-76844879	0.216735056186113	.	.
chr10	76623163	76623662	chr10	76801944	76802443	Col6a2|chr10:76801944-76802443	0.223035273379987	.	.
chr10	76961928	76962427	chr10	76732742	76733241	Pcbp3|chr10:76732742-76733241	0.16481017692136	.	.
chr10	76961928	76962427	chr10	76809931	76810430	Pcbp3|chr10:76809931-76810430	0.110535458043167	.	.
chr10	77515609	77516108	chr10	77509364	77509863	Fam207a|chr10:77509364-77509863	0.117618026549092	.	.
chr10	77515609	77516108	chr10	77969102	77969601	Fam207a|chr10:77969102-77969601	0.122826205786138	.	.
chr10	77581441	77581940	chr10	77566624	77567123	Pttg1ip|chr10:77566624-77567123	0.156361490898123	.	.
chr10	77581441	77581940	chr10	77590819	77591318	Pttg1ip|chr10:77590819-77591318	0.203724787240096	.	.
chr10	77902300	77902799	chr10	77566624	77567123	Lrrc3|chr10:77566624-77567123	0.190665092068564	.	.
chr10	77902300	77902799	chr10	77864325	77864824	Lrrc3|chr10:77864325-77864824	0.10830019293092	.	.
chr10	77902300	77902799	chr10	77969102	77969601	Lrrc3|chr10:77969102-77969601	0.149338908470796	.	.
chr10	77902300	77902799	chr10	78159856	78160355	Lrrc3|chr10:78159856-78160355	0.132779403453603	.	.
chr10	77902814	77903313	chr10	78159172	78159671	Lrrc3|chr10:78159172-78159671	0.12685210597289	.	.
chr10	77969634	77970133	chr10	77969102	77969601	Trpm2|chr10:77969102-77969601	0.150898160128669	.	.
chr10	77978313	77978812	chr10	78159856	78160355	Cfap410|chr10:78159856-78160355	0.112217662643113	.	.
chr10	78009528	78010027	chr10	77864325	77864824	Pfkl|chr10:77864325-77864824	0.149627619214219	.	.
chr10	78009528	78010027	chr10	78159172	78159671	Pfkl|chr10:78159172-78159671	0.13608281863671	.	.
chr10	78043280	78043779	chr10	78127140	78127639	Aire|chr10:78127140-78127639	0.148407503281751	.	.
chr10	78068959	78069458	chr10	77864325	77864824	Icosl|chr10:77864325-77864824	0.103317526902724	.	.
chr10	78169521	78170020	chr10	78018678	78019177	Gatd3a|chr10:78018678-78019177	0.205175879807545	.	.
chr10	78169521	78170020	chr10	78127140	78127639	Gatd3a|chr10:78127140-78127639	0.14442607395553	.	.
chr10	78244489	78244988	chr10	77864325	77864824	Trappc10|chr10:77864325-77864824	0.122722946205336	.	.
chr10	78244489	78244988	chr10	78127140	78127639	Trappc10|chr10:78127140-78127639	0.10734455302864	.	.
chr10	78352152	78352651	chr10	78399195	78399694	Agpat3|chr10:78399195-78399694	0.179481187885093	.	.
chr10	78352152	78352651	chr10	78399195	78399694	Gm40709|chr10:78399195-78399694	0.179481187885093	.	.
chr10	78352152	78352651	chr10	78686751	78687250	Agpat3|chr10:78686751-78687250	0.132642478153465	.	.
chr10	78352152	78352651	chr10	78686751	78687250	Gm40709|chr10:78686751-78687250	0.132642478153465	.	.
chr10	78425391	78425890	chr10	78438115	78438614	Cstb|chr10:78438115-78438614	0.14373371089042	.	.
chr10	78464708	78465207	chr10	78388512	78389011	Pdxk|chr10:78388512-78389011	0.107927365001022	.	.
chr10	78464708	78465207	chr10	78396201	78396700	Pdxk|chr10:78396201-78396700	0.186440310843015	.	.
chr10	78464708	78465207	chr10	78399195	78399694	Pdxk|chr10:78399195-78399694	0.186696835853012	.	.
chr10	78574182	78574681	chr10	78438115	78438614	Ilvbl|chr10:78438115-78438614	0.143820631350377	.	.
chr10	78574691	78575190	chr10	78388512	78389011	Ilvbl|chr10:78388512-78389011	0.114487830510552	.	.
chr10	78746859	78747358	chr10	78279111	78279610	Gm30400|chr10:78279111-78279610	0.130194119704025	.	.
chr10	78746859	78747358	chr10	78283072	78283571	Gm30400|chr10:78283072-78283571	0.192579912739458	.	.
chr10	78752339	78752838	chr10	78812600	78813099	Ccdc105|chr10:78812600-78813099	0.273866729151468	.	.
chr10	78752863	78753362	chr10	78812600	78813099	Ccdc105|chr10:78812600-78813099	0.148484923460243	.	.
chr10	78780051	78780550	chr10	78686751	78687250	Slc1a6|chr10:78686751-78687250	0.188140554179251	.	.
chr10	78780051	78780550	chr10	78787724	78788223	Slc1a6|chr10:78787724-78788223	0.25210742575787	.	.
chr10	78780051	78780550	chr10	78812600	78813099	Slc1a6|chr10:78812600-78813099	0.270029455589762	.	.
chr10	79533018	79533517	chr10	79722992	79723491	Plpp2|chr10:79722992-79723491	0.220227055417671	.	.
chr10	79533559	79534058	chr10	79597022	79597521	Plpp2|chr10:79597022-79597521	0.112936747701347	.	.
chr10	79533559	79534058	chr10	79722992	79723491	Plpp2|chr10:79722992-79723491	0.123551497788359	.	.
chr10	79554879	79555378	chr10	79654793	79655292	Mier2|chr10:79654793-79655292	0.19418142789932	.	.
chr10	79613886	79614385	chr10	79595188	79595687	C2cd4c|chr10:79595188-79595687	0.196046713132966	.	.
chr10	79613886	79614385	chr10	79638841	79639340	C2cd4c|chr10:79638841-79639340	0.119989071998813	.	.
chr10	79613886	79614385	chr10	79654793	79655292	C2cd4c|chr10:79654793-79655292	0.441174933838113	.	.
chr10	79637007	79637506	chr10	79649318	79649817	Gm47163|chr10:79649318-79649817	0.125157940282515	.	.
chr10	79637007	79637506	chr10	79649318	79649817	Shc2|chr10:79649318-79649817	0.125157940282515	.	.
chr10	79637658	79638157	chr10	79638841	79639340	Gm47163|chr10:79638841-79639340	0.119809606205376	.	.
chr10	79637658	79638157	chr10	79638841	79639340	Shc2|chr10:79638841-79639340	0.119809606205376	.	.
chr10	79668658	79669157	chr10	79654793	79655292	Tpgs1|chr10:79654793-79655292	0.239248336078894	.	.
chr10	79669185	79669684	chr10	79597022	79597521	Tpgs1|chr10:79597022-79597521	0.128345409454361	.	.
chr10	79669185	79669684	chr10	79654793	79655292	Tpgs1|chr10:79654793-79655292	0.130388434099272	.	.
chr10	79681760	79682259	chr10	79649318	79649817	Cdc34|chr10:79649318-79649817	0.136742797589122	.	.
chr10	79681760	79682259	chr10	79654793	79655292	Cdc34|chr10:79654793-79655292	0.152859913937535	.	.
chr10	79704113	79704612	chr10	79595188	79595687	Bsg|chr10:79595188-79595687	0.235450042271164	.	.
chr10	79704113	79704612	chr10	79722992	79723491	Bsg|chr10:79722992-79723491	0.105220702228406	.	.
chr10	79717010	79717509	chr10	79595188	79595687	Hcn2|chr10:79595188-79595687	0.121142647777175	.	.
chr10	79717010	79717509	chr10	79722992	79723491	Hcn2|chr10:79722992-79723491	0.126451389335167	.	.
chr10	79746371	79746870	chr10	79654793	79655292	Polrmt|chr10:79654793-79655292	0.111210035867213	.	.
chr10	81252204	81252703	chr10	81285670	81286169	Matk|chr10:81285670-81286169	0.109976006648511	.	.
chr10	81253019	81253518	chr10	81430826	81431325	Matk|chr10:81430826-81431325	0.135858243659989	.	.
chr10	81253019	81253518	chr10	81633421	81633920	Matk|chr10:81633421-81633920	0.157034725116822	.	.
chr10	81266395	81266894	chr10	81267945	81268444	Apba3|chr10:81267945-81268444	0.192927939544199	.	.
chr10	81266395	81266894	chr10	81267945	81268444	Mrpl54|chr10:81267945-81268444	0.192927939544199	.	.
chr10	81266395	81266894	chr10	81413787	81414286	Apba3|chr10:81413787-81414286	0.113487001778543	.	.
chr10	81266395	81266894	chr10	81413787	81414286	Mrpl54|chr10:81413787-81414286	0.113487001778543	.	.
chr10	81266395	81266894	chr10	81571498	81571997	Apba3|chr10:81571498-81571997	0.163337542163892	.	.
chr10	81266395	81266894	chr10	81571498	81571997	Mrpl54|chr10:81571498-81571997	0.163337542163892	.	.
chr10	81266395	81266894	chr10	81633421	81633920	Apba3|chr10:81633421-81633920	0.128475858670593	.	.
chr10	81266395	81266894	chr10	81633421	81633920	Mrpl54|chr10:81633421-81633920	0.128475858670593	.	.
chr10	81266395	81266894	chr10	81643405	81643904	Apba3|chr10:81643405-81643904	0.128581595203116	.	.
chr10	81266395	81266894	chr10	81643405	81643904	Mrpl54|chr10:81643405-81643904	0.128581595203116	.	.
chr10	81292618	81293117	chr10	81430826	81431325	Pip5k1c|chr10:81430826-81431325	0.128320769376057	.	.
chr10	81292618	81293117	chr10	81472805	81473304	Pip5k1c|chr10:81472805-81473304	0.113972235933902	.	.
chr10	81292618	81293117	chr10	81526637	81527136	Pip5k1c|chr10:81526637-81527136	0.163709079862336	.	.
chr10	81320497	81320996	chr10	81257213	81257712	Cactin|chr10:81257213-81257712	0.204849866743895	.	.
chr10	81320497	81320996	chr10	81432821	81433320	Cactin|chr10:81432821-81433320	0.132949591234249	.	.
chr10	81320497	81320996	chr10	81472805	81473304	Cactin|chr10:81472805-81473304	0.158370817563737	.	.
chr10	81320497	81320996	chr10	81571498	81571997	Cactin|chr10:81571498-81571997	0.104057185579739	.	.
chr10	81350327	81350826	chr10	81267945	81268444	Hmg20b|chr10:81267945-81268444	0.22113686323724	.	.
chr10	81350327	81350826	chr10	81570705	81571204	Hmg20b|chr10:81570705-81571204	0.195091124557347	.	.
chr10	81350327	81350826	chr10	81571498	81571997	Hmg20b|chr10:81571498-81571997	0.148408059747036	.	.
chr10	81350327	81350826	chr10	81633421	81633920	Hmg20b|chr10:81633421-81633920	0.111150307806669	.	.
chr10	81357211	81357710	chr10	81257213	81257712	Mfsd12|chr10:81257213-81257712	0.124750372475574	.	.
chr10	81357211	81357710	chr10	81267945	81268444	Mfsd12|chr10:81267945-81268444	0.302713979678953	.	.
chr10	81357211	81357710	chr10	81432821	81433320	Mfsd12|chr10:81432821-81433320	0.144779891276269	.	.
chr10	81378395	81378894	chr10	81267945	81268444	Fzr1|chr10:81267945-81268444	0.126460315423109	.	.
chr10	81378395	81378894	chr10	81285670	81286169	Fzr1|chr10:81285670-81286169	0.136310453327762	.	.
chr10	81378395	81378894	chr10	81413787	81414286	Fzr1|chr10:81413787-81414286	0.12194520988655	.	.
chr10	81378395	81378894	chr10	81472805	81473304	Fzr1|chr10:81472805-81473304	0.17999300970099	.	.
chr10	81384063	81384562	chr10	81285670	81286169	Dohh|chr10:81285670-81286169	0.177160930435678	.	.
chr10	81384063	81384562	chr10	81430157	81430656	Dohh|chr10:81430157-81430656	0.115504266287317	.	.
chr10	81384063	81384562	chr10	81432821	81433320	Dohh|chr10:81432821-81433320	0.244330727791471	.	.
chr10	81384063	81384562	chr10	81633421	81633920	Dohh|chr10:81633421-81633920	0.151372755459171	.	.
chr10	81482441	81482940	chr10	81571498	81571997	Celf5|chr10:81571498-81571997	0.125183098660424	.	.
chr10	81482441	81482940	chr10	81643405	81643904	Celf5|chr10:81643405-81643904	0.105070421037619	.	.
chr10	81496231	81496730	chr10	81285670	81286169	Ncln|chr10:81285670-81286169	0.102101334629798	.	.
chr10	81496231	81496730	chr10	81430157	81430656	Ncln|chr10:81430157-81430656	0.146093712973982	.	.
chr10	81496231	81496730	chr10	81430826	81431325	Ncln|chr10:81430826-81431325	0.254609024787216	.	.
chr10	81496231	81496730	chr10	81432821	81433320	Ncln|chr10:81432821-81433320	0.132533568539007	.	.
chr10	81496231	81496730	chr10	81464334	81464833	Ncln|chr10:81464334-81464833	0.105234397925359	.	.
chr10	81496231	81496730	chr10	81526637	81527136	Ncln|chr10:81526637-81527136	0.101623118067234	.	.
chr10	81496231	81496730	chr10	81551522	81552021	Ncln|chr10:81551522-81552021	0.112259929014224	.	.
chr10	81545004	81545503	chr10	81267945	81268444	Gna11|chr10:81267945-81268444	0.153685177496538	.	.
chr10	81545004	81545503	chr10	81432821	81433320	Gna11|chr10:81432821-81433320	0.146561759842759	.	.
chr10	81545004	81545503	chr10	81571498	81571997	Gna11|chr10:81571498-81571997	0.1940667887349	.	.
chr10	81545004	81545503	chr10	81633421	81633920	Gna11|chr10:81633421-81633920	0.162911573521517	.	.
chr10	81559200	81559699	chr10	81267945	81268444	Tle5|chr10:81267945-81268444	0.203860357047573	.	.
chr10	81559200	81559699	chr10	81570705	81571204	Tle5|chr10:81570705-81571204	0.144718966280556	.	.
chr10	81560176	81560675	chr10	81257213	81257712	Tle5|chr10:81257213-81257712	0.275143492813424	.	.
chr10	81560176	81560675	chr10	81526637	81527136	Tle5|chr10:81526637-81527136	0.1559341349624	.	.
chr10	81560176	81560675	chr10	81570705	81571204	Tle5|chr10:81570705-81571204	0.127395245757066	.	.
chr10	81560176	81560675	chr10	81633421	81633920	Tle5|chr10:81633421-81633920	0.12683862916048	.	.
chr10	81600731	81601230	chr10	81267945	81268444	Tle6|chr10:81267945-81268444	0.1283442380437	.	.
chr10	81600731	81601230	chr10	81430826	81431325	Tle6|chr10:81430826-81431325	0.23249632844167	.	.
chr10	81600731	81601230	chr10	81432821	81433320	Tle6|chr10:81432821-81433320	0.105331520863361	.	.
chr10	81600731	81601230	chr10	81464334	81464833	Tle6|chr10:81464334-81464833	0.133203506605343	.	.
chr10	81600731	81601230	chr10	81472805	81473304	Tle6|chr10:81472805-81473304	0.197558033453798	.	.
chr10	81600731	81601230	chr10	81571498	81571997	Tle6|chr10:81571498-81571997	0.174747961169376	.	.
chr10	81600731	81601230	chr10	81997141	81997640	Tle6|chr10:81997141-81997640	0.110453805778836	.	.
chr10	81605948	81606447	chr10	81643405	81643904	BC025920|chr10:81643405-81643904	0.134495053458981	.	.
chr10	81627379	81627878	chr10	81285670	81286169	Ankrd24|chr10:81285670-81286169	0.144904870468853	.	.
chr10	81627379	81627878	chr10	81285670	81286169	Sirt6|chr10:81285670-81286169	0.144904870468853	.	.
chr10	81627379	81627878	chr10	81413787	81414286	Ankrd24|chr10:81413787-81414286	0.112595161572228	.	.
chr10	81627379	81627878	chr10	81413787	81414286	Sirt6|chr10:81413787-81414286	0.112595161572228	.	.
chr10	81627379	81627878	chr10	81450104	81450603	Ankrd24|chr10:81450104-81450603	0.162016375621997	.	.
chr10	81627379	81627878	chr10	81450104	81450603	Sirt6|chr10:81450104-81450603	0.162016375621997	.	.
chr10	81627379	81627878	chr10	81571498	81571997	Ankrd24|chr10:81571498-81571997	0.103881069568326	.	.
chr10	81627379	81627878	chr10	81571498	81571997	Sirt6|chr10:81571498-81571997	0.103881069568326	.	.
chr10	81648748	81649247	chr10	81413787	81414286	Gm10778|chr10:81413787-81414286	0.104625445602218	.	.
chr10	81648748	81649247	chr10	81570705	81571204	Gm10778|chr10:81570705-81571204	0.218483603480602	.	.
chr10	82083575	82084074	chr10	81997141	81997640	BC024063|chr10:81997141-81997640	0.157399195648308	.	.
chr10	82629507	82630006	chr10	82698823	82699322	Tdg|chr10:82698823-82699322	0.208383444867096	.	.
chr10	82629507	82630006	chr10	82860253	82860752	Tdg|chr10:82860253-82860752	0.156518009510305	.	.
chr10	82629507	82630006	chr10	82900075	82900574	Tdg|chr10:82900075-82900574	0.179784959584066	.	.
chr10	82763329	82763828	chr10	82698823	82699322	Nfyb|chr10:82698823-82699322	0.22638440344801	.	.
chr10	82763329	82763828	chr10	82900075	82900574	Nfyb|chr10:82900075-82900574	0.154762257703549	.	.
chr10	82763879	82764378	chr10	82900075	82900574	Nfyb|chr10:82900075-82900574	0.12878933527242	.	.
chr10	82811778	82812277	chr10	82860253	82860752	1700028I16Rik|chr10:82860253-82860752	0.168225241031189	.	.
chr10	82811778	82812277	chr10	82974867	82975366	1700028I16Rik|chr10:82974867-82975366	0.142401960387231	.	.
chr10	82858893	82859392	chr10	82909239	82909738	Gm38560|chr10:82909239-82909738	0.16268886128019	.	.
chr10	82985064	82985563	chr10	82666399	82666898	Chst11|chr10:82666399-82666898	0.189945658424245	.	.
chr10	83337299	83337798	chr10	83729443	83729942	Slc41a2|chr10:83729443-83729942	0.160557102966121	.	.
chr10	83533226	83533725	chr10	83736184	83736683	Aldh1l2|chr10:83736184-83736683	0.136011294419417	.	.
chr10	83533859	83534358	chr10	83729443	83729942	Aldh1l2|chr10:83729443-83729942	0.118747974095321	.	.
chr10	83533859	83534358	chr10	83776401	83776900	Aldh1l2|chr10:83776401-83776900	0.108111815600865	.	.
chr10	83533859	83534358	chr10	83976511	83977010	Aldh1l2|chr10:83976511-83977010	0.142460479011866	.	.
chr10	83543701	83544200	chr10	83729443	83729942	Washc4|chr10:83729443-83729942	0.125782467239831	.	.
chr10	83543701	83544200	chr10	83776401	83776900	Washc4|chr10:83776401-83776900	0.122941068536086	.	.
chr10	83722616	83723115	chr10	83776401	83776900	1500009L16Rik|chr10:83776401-83776900	0.108419813998452	.	.
chr10	85916863	85917362	chr10	85591978	85592477	Prdm4|chr10:85591978-85592477	0.165504588263778	.	.
chr10	85916863	85917362	chr10	85598046	85598545	Prdm4|chr10:85598046-85598545	0.169894056879742	.	.
chr10	85916863	85917362	chr10	85599059	85599558	Prdm4|chr10:85599059-85599558	0.1148435080332	.	.
chr10	85916863	85917362	chr10	85664986	85665485	Prdm4|chr10:85664986-85665485	0.133995005712067	.	.
chr10	85916863	85917362	chr10	85670348	85670847	Prdm4|chr10:85670348-85670847	0.250522828074518	.	.
chr10	85957553	85958052	chr10	85624915	85625414	Rtcb|chr10:85624915-85625414	0.151660876513838	.	.
chr10	85957553	85958052	chr10	86201417	86201916	Rtcb|chr10:86201417-86201916	0.156874719320937	.	.
chr10	86705281	86705780	chr10	86730664	86731163	Hsp90b1|chr10:86730664-86731163	0.122187873426181	.	.
chr10	86705281	86705780	chr10	86730664	86731163	Ttc41|chr10:86730664-86731163	0.122187873426181	.	.
chr10	86705281	86705780	chr10	86762245	86762744	Hsp90b1|chr10:86762245-86762744	0.319612615604619	.	.
chr10	86705281	86705780	chr10	86762245	86762744	Hsp90b1|chr10:86762245-86762744	0.31961261560462	.	.
chr10	86705281	86705780	chr10	86762245	86762744	Ttc41|chr10:86762245-86762744	0.319612615604619	.	.
chr10	86705281	86705780	chr10	86762245	86762744	Ttc41|chr10:86762245-86762744	0.31961261560462	.	.
chr10	86705281	86705780	chr10	86893519	86894018	Hsp90b1|chr10:86893519-86894018	0.291760717341412	.	.
chr10	86705281	86705780	chr10	86893519	86894018	Ttc41|chr10:86893519-86894018	0.291760717341412	.	.
chr10	86705811	86706310	chr10	86730664	86731163	Hsp90b1|chr10:86730664-86731163	0.169231655023141	.	.
chr10	86705811	86706310	chr10	86730664	86731163	Ttc41|chr10:86730664-86731163	0.169231655023141	.	.
chr10	86705811	86706310	chr10	86762245	86762744	Hsp90b1|chr10:86762245-86762744	0.122550749252222	.	.
chr10	86705811	86706310	chr10	86762245	86762744	Ttc41|chr10:86762245-86762744	0.122550749252222	.	.
chr10	86778694	86779193	chr10	86761711	86762210	Nt5dc3|chr10:86761711-86762210	0.269584524411911	.	.
chr10	86778694	86779193	chr10	86880300	86880799	Nt5dc3|chr10:86880300-86880799	0.115490525953383	.	.
chr10	86971914	86972413	chr10	86834634	86835133	Gm16271|chr10:86834634-86835133	0.265973529410377	.	.
chr10	86971914	86972413	chr10	86835190	86835689	Gm16271|chr10:86835190-86835689	0.258803147482771	.	.
chr10	86971914	86972413	chr10	86880300	86880799	Gm16271|chr10:86880300-86880799	0.104281556987429	.	.
chr10	86971914	86972413	chr10	86893519	86894018	Gm16271|chr10:86893519-86894018	0.210700060759124	.	.
chr10	87492598	87493097	chr10	87147815	87148314	Ascl1|chr10:87147815-87148314	0.170504420066012	.	.
chr10	87492598	87493097	chr10	87485409	87485908	Ascl1|chr10:87485409-87485908	0.203321196318217	.	.
chr10	87492598	87493097	chr10	87486178	87486677	Ascl1|chr10:87486178-87486677	0.115023068315713	.	.
chr10	87492598	87493097	chr10	87494579	87495078	Ascl1|chr10:87494579-87495078	0.117641519178948	.	.
chr10	87493100	87493599	chr10	87159749	87160248	Ascl1|chr10:87159749-87160248	0.183595261620481	.	.
chr10	87493100	87493599	chr10	87485409	87485908	Ascl1|chr10:87485409-87485908	0.366834481762528	.	.
chr10	87493100	87493599	chr10	87486178	87486677	Ascl1|chr10:87486178-87486677	0.440554614748259	.	.
chr10	87493100	87493599	chr10	87494579	87495078	Ascl1|chr10:87494579-87495078	0.273846995087828	.	.
chr10	87493100	87493599	chr10	87503950	87504449	Ascl1|chr10:87503950-87504449	0.131995387191428	.	.
chr10	87493100	87493599	chr10	87596615	87597114	Ascl1|chr10:87596615-87597114	0.157678062082173	.	.
chr10	87493100	87493599	chr10	87649001	87649500	Ascl1|chr10:87649001-87649500	0.152767540809153	.	.
chr10	88146664	88147163	chr10	88356902	88357401	Nup37|chr10:88356902-88357401	0.166758789490949	.	.
chr10	88146664	88147163	chr10	88356902	88357401	Parpbp|chr10:88356902-88357401	0.166758789490949	.	.
chr10	88200852	88201351	chr10	88426387	88426886	Washc3|chr10:88426387-88426886	0.129370424027778	.	.
chr10	88200852	88201351	chr10	88441124	88441623	Washc3|chr10:88441124-88441623	0.144008017174038	.	.
chr10	88378931	88379430	chr10	88304248	88304747	Dram1|chr10:88304248-88304747	0.160636844546971	.	.
chr10	88378931	88379430	chr10	88304248	88304747	Gnptab|chr10:88304248-88304747	0.160636844546971	.	.
chr10	88378931	88379430	chr10	88426387	88426886	Dram1|chr10:88426387-88426886	0.212616816690164	.	.
chr10	88378931	88379430	chr10	88426387	88426886	Gnptab|chr10:88426387-88426886	0.212616816690164	.	.
chr10	88503789	88504288	chr10	88330707	88331206	Chpt1|chr10:88330707-88331206	0.163924633961464	.	.
chr10	88503789	88504288	chr10	88356902	88357401	Chpt1|chr10:88356902-88357401	0.162871955407371	.	.
chr10	88503789	88504288	chr10	88441124	88441623	Chpt1|chr10:88441124-88441623	0.228748380891719	.	.
chr10	88730714	88731213	chr10	88376668	88377167	Arl1|chr10:88376668-88377167	0.108854436949503	.	.
chr10	88730714	88731213	chr10	88426387	88426886	Arl1|chr10:88426387-88426886	0.113804213537039	.	.
chr10	88730714	88731213	chr10	88738951	88739450	Arl1|chr10:88738951-88739450	0.120245592311278	.	.
chr10	88731569	88732068	chr10	88327377	88327876	Arl1|chr10:88327377-88327876	0.184210670177937	.	.
chr10	88731569	88732068	chr10	88330707	88331206	Arl1|chr10:88330707-88331206	0.110539657387092	.	.
chr10	93453094	93453593	chr10	93273556	93274055	Lta4h|chr10:93273556-93274055	0.137453171196228	.	.
chr10	93453094	93453593	chr10	93291310	93291809	Lta4h|chr10:93291310-93291809	0.129287933512668	.	.
chr10	93588750	93589249	chr10	93432360	93432859	4933408J17Rik|chr10:93432360-93432859	0.237525524235437	.	.
chr10	93588750	93589249	chr10	93432360	93432859	Snrpf|chr10:93432360-93432859	0.237525524235437	.	.
chr10	97966895	97967394	chr10	97712634	97713133	Gm10754|chr10:97712634-97713133	0.142783872177202	.	.
chr10	101681454	101681953	chr10	101756683	101757182	Mgat4c|chr10:101756683-101757182	0.155238858872675	.	.
chr10	101681454	101681953	chr10	101816863	101817362	Mgat4c|chr10:101816863-101817362	0.165122588793761	.	.
chr10	101681454	101681953	chr10	101870724	101871223	Mgat4c|chr10:101870724-101871223	0.304395534603907	.	.
chr10	103367473	103367972	chr10	103267398	103267897	Slc6a15|chr10:103267398-103267897	0.260598371065267	.	.
chr10	103368022	103368521	chr10	103267398	103267897	Slc6a15|chr10:103267398-103267897	0.168857729624133	.	.
chr10	103368022	103368521	chr10	103369009	103369508	Slc6a15|chr10:103369009-103369508	0.17449338311232	.	.
chr10	103368022	103368521	chr10	103443007	103443506	Slc6a15|chr10:103443007-103443506	0.167686313429527	.	.
chr10	105573531	105574030	chr10	105992424	105992923	Gm15663|chr10:105992424-105992923	0.207955270739398	.	.
chr10	105573531	105574030	chr10	105992424	105992923	Tmtc2|chr10:105992424-105992923	0.207955270739398	.	.
chr10	105574222	105574721	chr10	105501601	105502100	Gm15663|chr10:105501601-105502100	0.171517186628014	.	.
chr10	105574222	105574721	chr10	105501601	105502100	Tmtc2|chr10:105501601-105502100	0.171517186628014	.	.
chr10	105574222	105574721	chr10	105774364	105774863	Gm15663|chr10:105774364-105774863	0.112172218670148	.	.
chr10	105574222	105574721	chr10	105774364	105774863	Tmtc2|chr10:105774364-105774863	0.112172218670148	.	.
chr10	105574222	105574721	chr10	105999445	105999944	Gm15663|chr10:105999445-105999944	0.15284561803397	.	.
chr10	105574222	105574721	chr10	105999445	105999944	Tmtc2|chr10:105999445-105999944	0.15284561803397	.	.
chr10	105841096	105841595	chr10	105688470	105688969	Ccdc59|chr10:105688470-105688969	0.166388624955954	.	.
chr10	105841096	105841595	chr10	105688470	105688969	Mettl25|chr10:105688470-105688969	0.166388624955954	.	.
chr10	105841096	105841595	chr10	105774364	105774863	Ccdc59|chr10:105774364-105774863	0.140199688179945	.	.
chr10	105841096	105841595	chr10	105774364	105774863	Mettl25|chr10:105774364-105774863	0.140199688179945	.	.
chr10	106469497	106469996	chr10	106468917	106469416	Ppfia2|chr10:106468917-106469416	0.236427568935268	.	.
chr10	106470005	106470504	chr10	106461189	106461688	Ppfia2|chr10:106461189-106461688	0.45942300941778	.	.
chr10	106470005	106470504	chr10	106463216	106463715	Ppfia2|chr10:106463216-106463715	0.400454180541525	.	.
chr10	106470005	106470504	chr10	106468917	106469416	Ppfia2|chr10:106468917-106469416	0.139229386449551	.	.
chr10	108161813	108162312	chr10	107858637	107859136	Ppp1r12a|chr10:107858637-107859136	0.107966791050751	.	.
chr10	108161813	108162312	chr10	107932358	107932857	Ppp1r12a|chr10:107932358-107932857	0.136297868669042	.	.
chr10	108162386	108162885	chr10	107932358	107932857	Ppp1r12a|chr10:107932358-107932857	0.110724520136242	.	.
chr10	109010805	109011304	chr10	109090953	109091452	Syt1|chr10:109090953-109091452	0.115530299742142	.	.
chr10	109010805	109011304	chr10	109136668	109137167	Syt1|chr10:109136668-109137167	0.132318605561131	.	.
chr10	109010805	109011304	chr10	109171294	109171793	Syt1|chr10:109171294-109171793	0.102544031599266	.	.
chr10	109010805	109011304	chr10	109344385	109344884	Syt1|chr10:109344385-109344884	0.139499087255667	.	.
chr10	110919439	110919938	chr10	110939149	110939648	Csrp2|chr10:110939149-110939648	0.219868079634019	.	.
chr10	110919959	110920458	chr10	110939149	110939648	Csrp2|chr10:110939149-110939648	0.151406040078866	.	.
chr10	111972408	111972907	chr10	111759882	111760381	Krr1|chr10:111759882-111760381	0.185027655008727	.	.
chr10	111972408	111972907	chr10	111769183	111769682	Krr1|chr10:111769183-111769682	0.173711771153409	.	.
chr10	112059933	112060432	chr10	111794952	111795451	Glipr1l1|chr10:111794952-111795451	0.189537981674284	.	.
chr10	112059933	112060432	chr10	111849427	111849926	Glipr1l1|chr10:111849427-111849926	0.106345716852767	.	.
chr10	112059933	112060432	chr10	111849959	111850458	Glipr1l1|chr10:111849959-111850458	0.184471760252606	.	.
chr10	112160072	112160571	chr10	111794952	111795451	Glipr1l3|chr10:111794952-111795451	0.183200156659431	.	.
chr10	112160072	112160571	chr10	111849427	111849926	Glipr1l3|chr10:111849427-111849926	0.109622066366928	.	.
chr10	112270038	112270537	chr10	112138513	112139012	Kcnc2|chr10:112138513-112139012	0.168737926471499	.	.
chr10	112270038	112270537	chr10	112387025	112387524	Kcnc2|chr10:112387025-112387524	0.117487838968679	.	.
chr10	112928298	112928797	chr10	112801514	112802013	Atxn7l3b|chr10:112801514-112802013	0.248925142745506	.	.
chr10	112928805	112929304	chr10	112801514	112802013	Atxn7l3b|chr10:112801514-112802013	0.101807035436591	.	.
chr10	115251206	115251705	chr10	115470560	115471059	Tbc1d15|chr10:115470560-115471059	0.145579855300497	.	.
chr10	115384626	115385125	chr10	115470560	115471059	Thap2|chr10:115470560-115471059	0.119312520449391	.	.
chr10	115384626	115385125	chr10	115470560	115471059	Zfc3h1|chr10:115470560-115471059	0.119312520449391	.	.
chr10	115586789	115587288	chr10	115617453	115617952	Lgr5|chr10:115617453-115617952	0.114721455896016	.	.
chr10	117710064	117710563	chr10	117376790	117377289	Mdm2|chr10:117376790-117377289	0.126315498813639	.	.
chr10	117710064	117710563	chr10	117425802	117426301	Mdm2|chr10:117425802-117426301	0.289777331628001	.	.
chr10	117710064	117710563	chr10	117496122	117496621	Mdm2|chr10:117496122-117496621	0.141674584002311	.	.
chr10	117710592	117711091	chr10	117278477	117278976	Mdm2|chr10:117278477-117278976	0.147363437923446	.	.
chr10	117710592	117711091	chr10	117376221	117376720	Mdm2|chr10:117376221-117376720	0.174214349157095	.	.
chr10	117710592	117711091	chr10	117425802	117426301	Mdm2|chr10:117425802-117426301	0.170429643282633	.	.
chr10	117710592	117711091	chr10	117496122	117496621	Mdm2|chr10:117496122-117496621	0.118292371394048	.	.
chr10	117792609	117793108	chr10	117675641	117676140	Nup107|chr10:117675641-117676140	0.112399734863537	.	.
chr10	117845812	117846311	chr10	118103082	118103581	Rap1b|chr10:118103082-118103581	0.226066078772009	.	.
chr10	118141391	118141890	chr10	118103082	118103581	Mdm1|chr10:118103082-118103581	0.167591525465216	.	.
chr10	120227259	120227758	chr10	120125069	120125568	Llph|chr10:120125069-120125568	0.182772788670111	.	.
chr10	120227259	120227758	chr10	120443702	120444201	Llph|chr10:120443702-120444201	0.165755616141422	.	.
chr10	120979164	120979663	chr10	120882734	120883233	Lemd3|chr10:120882734-120883233	0.125956603100604	.	.
chr10	120979164	120979663	chr10	120938302	120938801	Lemd3|chr10:120938302-120938801	0.193659308509767	.	.
chr10	120979164	120979663	chr10	121016884	121017383	Lemd3|chr10:121016884-121017383	0.21540755172008	.	.
chr10	121033677	121034176	chr10	120882734	120883233	Wif1|chr10:120882734-120883233	0.122826231615622	.	.
chr10	121033677	121034176	chr10	120938302	120938801	Wif1|chr10:120938302-120938801	0.102525749996478	.	.
chr10	121033677	121034176	chr10	121016884	121017383	Wif1|chr10:121016884-121017383	0.315830665823754	.	.
chr10	121033677	121034176	chr10	121310046	121310545	Wif1|chr10:121310046-121310545	0.234789001506621	.	.
chr10	121476095	121476594	chr10	121310802	121311301	Rassf3|chr10:121310802-121311301	0.123757805391349	.	.
chr10	122046427	122046926	chr10	122120828	122121327	Srgap1|chr10:122120828-122121327	0.174524056629265	.	.
chr10	122047104	122047603	chr10	122038523	122039022	Srgap1|chr10:122038523-122039022	0.203751572439495	.	.
chr10	122047104	122047603	chr10	122105330	122105829	Srgap1|chr10:122105330-122105829	0.130723588902843	.	.
chr10	122448406	122448905	chr10	122544251	122544750	Avpr1a|chr10:122544251-122544750	0.149584834635955	.	.
chr10	122448406	122448905	chr10	122680271	122680770	Avpr1a|chr10:122680271-122680770	0.101859458498543	.	.
chr10	122448406	122448905	chr10	122724774	122725273	Avpr1a|chr10:122724774-122725273	0.259702144971705	.	.
chr10	122449084	122449583	chr10	122051767	122052266	Avpr1a|chr10:122051767-122052266	0.132324117394172	.	.
chr10	122449084	122449583	chr10	122105330	122105829	Avpr1a|chr10:122105330-122105829	0.171752736176023	.	.
chr10	122449084	122449583	chr10	122544251	122544750	Avpr1a|chr10:122544251-122544750	0.102455561212214	.	.
chr10	122449084	122449583	chr10	122724774	122725273	Avpr1a|chr10:122724774-122725273	0.169692782256141	.	.
chr10	122449084	122449583	chr10	122741166	122741665	Avpr1a|chr10:122741166-122741665	0.123263210985751	.	.
chr10	122678469	122678968	chr10	122715840	122716339	Ppm1h|chr10:122715840-122716339	0.165179790236986	.	.
chr10	122679190	122679689	chr10	122680271	122680770	Ppm1h|chr10:122680271-122680770	0.124982828081179	.	.
chr10	125965896	125966395	chr10	125623761	125624260	Lrig3|chr10:125623761-125624260	0.124444586431958	.	.
chr10	127522113	127522612	chr10	127641680	127642179	Shmt2|chr10:127641680-127642179	0.133842401380471	.	.
chr10	127522113	127522612	chr10	127721546	127722045	Shmt2|chr10:127721546-127722045	0.333939860305373	.	.
chr10	127621484	127621983	chr10	127693238	127693737	Lrp1|chr10:127693238-127693737	0.132927647420311	.	.
chr10	127666434	127666933	chr10	127641680	127642179	Nemp1|chr10:127641680-127642179	0.251402461384848	.	.
chr10	127666434	127666933	chr10	127721546	127722045	Nemp1|chr10:127721546-127722045	0.149712549319304	.	.
chr10	127666434	127666933	chr10	127936225	127936724	Nemp1|chr10:127936225-127936724	0.153834308288648	.	.
chr10	127666434	127666933	chr10	127936903	127937402	Nemp1|chr10:127936903-127937402	0.205710541490584	.	.
chr10	127739224	127739723	chr10	127511500	127511999	Zbtb39|chr10:127511500-127511999	0.18745311218726	.	.
chr10	127739224	127739723	chr10	127693238	127693737	Zbtb39|chr10:127693238-127693737	0.198174169130177	.	.
chr10	128014912	128015411	chr10	128092468	128092967	Prim1|chr10:128092468-128092967	0.103301877507527	.	.
chr10	128014912	128015411	chr10	128096604	128097103	Prim1|chr10:128096604-128097103	0.190064235860292	.	.
chr10	128014912	128015411	chr10	128409597	128410096	Prim1|chr10:128409597-128410096	0.160421055527272	.	.
chr10	128035316	128035815	chr10	128409597	128410096	Naca|chr10:128409597-128410096	0.164280458436774	.	.
chr10	128058600	128059099	chr10	128409597	128410096	Ptges3|chr10:128409597-128410096	0.133313628999572	.	.
chr10	128059140	128059639	chr10	127936225	127936724	Ptges3|chr10:127936225-127936724	0.113471492880187	.	.
chr10	128059140	128059639	chr10	127936903	127937402	Ptges3|chr10:127936903-127937402	0.159238028537181	.	.
chr10	128082998	128083497	chr10	127750299	127750798	Atp5b|chr10:127750299-127750798	0.107578721650629	.	.
chr10	128082998	128083497	chr10	127750299	127750798	Gm47438|chr10:127750299-127750798	0.107578721650629	.	.
chr10	128082998	128083497	chr10	128092468	128092967	Atp5b|chr10:128092468-128092967	0.109536520882453	.	.
chr10	128082998	128083497	chr10	128092468	128092967	Gm47438|chr10:128092468-128092967	0.109536520882453	.	.
chr10	128082998	128083497	chr10	128409597	128410096	Atp5b|chr10:128409597-128410096	0.101655945575483	.	.
chr10	128082998	128083497	chr10	128409597	128410096	Gm47438|chr10:128409597-128410096	0.101655945575483	.	.
chr10	128090792	128091291	chr10	127936903	127937402	Baz2a|chr10:127936903-127937402	0.137776469407617	.	.
chr10	128090792	128091291	chr10	128092468	128092967	Baz2a|chr10:128092468-128092967	0.27704272918954	.	.
chr10	128090792	128091291	chr10	128096604	128097103	Baz2a|chr10:128096604-128097103	0.183932846552193	.	.
chr10	128091322	128091821	chr10	127750299	127750798	Baz2a|chr10:127750299-127750798	0.114173963595035	.	.
chr10	128091322	128091821	chr10	128092468	128092967	Baz2a|chr10:128092468-128092967	0.224024748205728	.	.
chr10	128194133	128194632	chr10	127937421	127937920	Gls2|chr10:127937421-127937920	0.155742851308284	.	.
chr10	128211581	128212080	chr10	128212738	128213237	Spryd4|chr10:128212738-128213237	0.128263417661621	.	.
chr10	128232067	128232566	chr10	127936903	127937402	Timeless|chr10:127936903-127937402	0.234530696809748	.	.
chr10	128232067	128232566	chr10	128096604	128097103	Timeless|chr10:128096604-128097103	0.1513221232612	.	.
chr10	128322161	128322660	chr10	128212738	128213237	Cnpy2|chr10:128212738-128213237	0.110915482370316	.	.
chr10	128368518	128369017	chr10	128092468	128092967	Coq10a|chr10:128092468-128092967	0.124127666949037	.	.
chr10	128411355	128411854	chr10	128536166	128536665	Nabp2|chr10:128536166-128536665	0.183116796226188	.	.
chr10	128411355	128411854	chr10	128536166	128536665	Rnf41|chr10:128536166-128536665	0.183116796226188	.	.
chr10	128458309	128458808	chr10	128176400	128176899	Smarcc2|chr10:128176400-128176899	0.147583999841422	.	.
chr10	128458309	128458808	chr10	128409597	128410096	Smarcc2|chr10:128409597-128410096	0.143270550752904	.	.
chr10	128458968	128459467	chr10	128092468	128092967	Smarcc2|chr10:128092468-128092967	0.258381337898432	.	.
chr10	128458968	128459467	chr10	128212738	128213237	Smarcc2|chr10:128212738-128213237	0.154802725651297	.	.
chr10	128525706	128526205	chr10	128913212	128913711	Esyt1|chr10:128913212-128913711	0.191284439073709	.	.
chr10	128548928	128549427	chr10	128409597	128410096	Rpl41|chr10:128409597-128410096	0.123904868987445	.	.
chr10	128548928	128549427	chr10	128977436	128977935	Rpl41|chr10:128977436-128977935	0.127114031227421	.	.
chr10	128565862	128566361	chr10	128536166	128536665	Pa2g4|chr10:128536166-128536665	0.110485344797031	.	.
chr10	128626582	128627081	chr10	128805195	128805694	Rps26|chr10:128805195-128805694	0.111503386517375	.	.
chr10	128645519	128646018	chr10	128536166	128536665	Gm26876|chr10:128536166-128536665	0.101449115076142	.	.
chr10	128646026	128646525	chr10	128977436	128977935	Gm26876|chr10:128977436-128977935	0.159304265149115	.	.
chr10	128668336	128668835	chr10	128409597	128410096	Ikzf4|chr10:128409597-128410096	0.130317988055966	.	.
chr10	128695638	128696137	chr10	128409597	128410096	Rab5b|chr10:128409597-128410096	0.197430650219556	.	.
chr10	128695638	128696137	chr10	128536166	128536665	Rab5b|chr10:128536166-128536665	0.126087313252431	.	.
chr10	128696211	128696710	chr10	128409597	128410096	Rab5b|chr10:128409597-128410096	0.200006320087328	.	.
chr10	128696211	128696710	chr10	128977436	128977935	Rab5b|chr10:128977436-128977935	0.269737573622994	.	.
chr10	128704864	128705363	chr10	128913212	128913711	Cdk2|chr10:128913212-128913711	0.127691649203537	.	.
chr10	128704864	128705363	chr10	128913212	128913711	Pmel|chr10:128913212-128913711	0.127691649203537	.	.
chr10	128747460	128747959	chr10	128409597	128410096	Pym1|chr10:128409597-128410096	0.112334448487386	.	.
chr10	128748233	128748732	chr10	128409597	128410096	Pym1|chr10:128409597-128410096	0.208858616121732	.	.
chr10	128922870	128923369	chr10	128805195	128805694	Bloc1s1|chr10:128805195-128805694	0.199080778071501	.	.
chr10	128922870	128923369	chr10	128805195	128805694	Rdh5|chr10:128805195-128805694	0.199080778071501	.	.
chr10	128922870	128923369	chr10	128977436	128977935	Bloc1s1|chr10:128977436-128977935	0.203124201133555	.	.
chr10	128922870	128923369	chr10	128977436	128977935	Rdh5|chr10:128977436-128977935	0.203124201133555	.	.
chr10	130542081	130542580	chr10	130470391	130470890	Gm31793|chr10:130470391-130470890	0.131459347601465	.	.
chr11	3202390	3202889	chr11	3371193	3371692	Eif4enif1|chr11:3371193-3371692	0.15244037181049	.	.
chr11	3266213	3266712	chr11	3123799	3124298	Drg1|chr11:3123799-3124298	0.173348234521916	.	.
chr11	3266213	3266712	chr11	3221479	3221978	Drg1|chr11:3221479-3221978	0.120744867151215	.	.
chr11	3266213	3266712	chr11	3289935	3290434	Drg1|chr11:3289935-3290434	0.284598325101313	.	.
chr11	3289366	3289865	chr11	3123799	3124298	Patz1|chr11:3123799-3124298	0.143030320936494	.	.
chr11	3330389	3330888	chr11	3123799	3124298	Gm12592|chr11:3123799-3124298	0.122560248161739	.	.
chr11	3330389	3330888	chr11	3123799	3124298	Pik3ip1|chr11:3123799-3124298	0.122560248161739	.	.
chr11	3330389	3330888	chr11	3347023	3347522	Gm12592|chr11:3347023-3347522	0.11177407090713	.	.
chr11	3330389	3330888	chr11	3347023	3347522	Pik3ip1|chr11:3347023-3347522	0.11177407090713	.	.
chr11	3408986	3409485	chr11	3386996	3387495	Limk2|chr11:3386996-3387495	0.138450753521342	.	.
chr11	3452086	3452585	chr11	3123799	3124298	8430429K09Rik|chr11:3123799-3124298	0.133351067588737	.	.
chr11	3452086	3452585	chr11	3123799	3124298	Rnf185|chr11:3123799-3124298	0.133351067588737	.	.
chr11	3452086	3452585	chr11	3289935	3290434	8430429K09Rik|chr11:3289935-3290434	0.113801615021561	.	.
chr11	3452086	3452585	chr11	3289935	3290434	Rnf185|chr11:3289935-3290434	0.113801615021561	.	.
chr11	3452086	3452585	chr11	3386996	3387495	8430429K09Rik|chr11:3386996-3387495	0.159948214812573	.	.
chr11	3452086	3452585	chr11	3386996	3387495	Rnf185|chr11:3386996-3387495	0.159948214812573	.	.
chr11	3504555	3505054	chr11	3628825	3629324	Inpp5j|chr11:3628825-3629324	0.111976305810861	.	.
chr11	3514597	3515096	chr11	3761268	3761767	Selenom|chr11:3761268-3761767	0.11613781275139	.	.
chr11	3648877	3649376	chr11	3786522	3787021	Morc2a|chr11:3786522-3787021	0.102510295891277	.	.
chr11	3648877	3649376	chr11	3786522	3787021	Tug1|chr11:3786522-3787021	0.102510295891277	.	.
chr11	3863689	3864188	chr11	3539001	3539500	Osbp2|chr11:3539001-3539500	0.14218027937892	.	.
chr11	3894950	3895449	chr11	4096446	4096945	4921536K21Rik|chr11:4096446-4096945	0.103661188701852	.	.
chr11	3894950	3895449	chr11	4096446	4096945	Dusp18|chr11:4096446-4096945	0.103661188701852	.	.
chr11	3913534	3914033	chr11	3912936	3913435	Slc35e4|chr11:3912936-3913435	0.147784527332051	.	.
chr11	3913534	3914033	chr11	4096446	4096945	Slc35e4|chr11:4096446-4096945	0.174261990503626	.	.
chr11	3963478	3963977	chr11	4118576	4119075	Pes1|chr11:4118576-4119075	0.165821318280168	.	.
chr11	3983350	3983849	chr11	4118576	4119075	Gal3st1|chr11:4118576-4119075	0.10668197728572	.	.
chr11	4134899	4135398	chr11	4096446	4096945	Rnf215|chr11:4096446-4096945	0.110484651415717	.	.
chr11	4134899	4135398	chr11	4446334	4446833	Rnf215|chr11:4446334-4446833	0.182580277883097	.	.
chr11	4134899	4135398	chr11	4446895	4447394	Rnf215|chr11:4446895-4447394	0.130016376798503	.	.
chr11	4134899	4135398	chr11	4450825	4451324	Rnf215|chr11:4450825-4451324	0.195186443981158	.	.
chr11	4160019	4160518	chr11	4080180	4080679	Ccdc157|chr11:4080180-4080679	0.180568201813059	.	.
chr11	4160019	4160518	chr11	4080180	4080679	Sf3a1|chr11:4080180-4080679	0.180568201813059	.	.
chr11	4160019	4160518	chr11	4096446	4096945	Ccdc157|chr11:4096446-4096945	0.17891007864455	.	.
chr11	4160019	4160518	chr11	4096446	4096945	Sf3a1|chr11:4096446-4096945	0.17891007864455	.	.
chr11	4186479	4186978	chr11	3773729	3774228	Tbc1d10a|chr11:3773729-3774228	0.189362358822059	.	.
chr11	4186479	4186978	chr11	4096446	4096945	Tbc1d10a|chr11:4096446-4096945	0.157097931670822	.	.
chr11	5261501	5262000	chr11	5485226	5485725	Kremen1|chr11:5485226-5485725	0.168931739491745	.	.
chr11	5261501	5262000	chr11	5740921	5741420	Kremen1|chr11:5740921-5741420	0.282595121635333	.	.
chr11	5444680	5445179	chr11	5485226	5485725	Znrf3|chr11:5485226-5485725	0.123401179192972	.	.
chr11	5520703	5521202	chr11	5356208	5356707	Xbp1|chr11:5356208-5356707	0.146690060716648	.	.
chr11	5520703	5521202	chr11	5891330	5891829	Xbp1|chr11:5891330-5891829	0.101392274807635	.	.
chr11	5542005	5542504	chr11	5356208	5356707	Ccdc117|chr11:5356208-5356707	0.160524590170132	.	.
chr11	5542005	5542504	chr11	5891330	5891829	Ccdc117|chr11:5891330-5891829	0.104817432314396	.	.
chr11	5788237	5788736	chr11	5901921	5902420	Dbnl|chr11:5901921-5902420	0.158178865911776	.	.
chr11	5788237	5788736	chr11	5999780	6000279	Dbnl|chr11:5999780-6000279	0.115475749179599	.	.
chr11	5802516	5803015	chr11	5891330	5891829	Pgam2|chr11:5891330-5891829	0.125338216555502	.	.
chr11	5837178	5837677	chr11	5912555	5913054	Polm|chr11:5912555-5913054	0.103405139464079	.	.
chr11	5837806	5838305	chr11	5707491	5707990	Polm|chr11:5707491-5707990	0.260894029154861	.	.
chr11	5837806	5838305	chr11	5740921	5741420	Polm|chr11:5740921-5741420	0.114083039428032	.	.
chr11	5837806	5838305	chr11	5891330	5891829	Polm|chr11:5891330-5891829	0.107008053264514	.	.
chr11	5878079	5878578	chr11	5901921	5902420	Pold2|chr11:5901921-5902420	0.246906071542155	.	.
chr11	5878079	5878578	chr11	5999780	6000279	Pold2|chr11:5999780-6000279	0.188556093346803	.	.
chr11	5949860	5950359	chr11	5901921	5902420	Gck|chr11:5901921-5902420	0.130833539505898	.	.
chr11	5955521	5956020	chr11	5891330	5891829	Ykt6|chr11:5891330-5891829	0.130393795872286	.	.
chr11	5955521	5956020	chr11	5999780	6000279	Ykt6|chr11:5999780-6000279	0.12454671541014	.	.
chr11	6528620	6529119	chr11	6598336	6598835	Snhg15|chr11:6598336-6598835	0.126208670825388	.	.
chr11	6605340	6605839	chr11	6598336	6598835	Nacad|chr11:6598336-6598835	0.135229882176854	.	.
chr11	6605340	6605839	chr11	6677466	6677965	Nacad|chr11:6677466-6677965	0.210179378233384	.	.
chr11	6605340	6605839	chr11	6941450	6941949	Nacad|chr11:6941450-6941949	0.120769222738224	.	.
chr11	9010962	9011461	chr11	8915989	8916488	Hus1|chr11:8915989-8916488	0.266672071562549	.	.
chr11	9010962	9011461	chr11	9317260	9317759	Hus1|chr11:9317260-9317759	0.16779430633685	.	.
chr11	9010962	9011461	chr11	9415729	9416228	Hus1|chr11:9415729-9416228	0.141058480682724	.	.
chr11	9010962	9011461	chr11	9432573	9433072	Hus1|chr11:9432573-9433072	0.145640960878645	.	.
chr11	9010962	9011461	chr11	9499709	9500208	Hus1|chr11:9499709-9500208	0.111747484281311	.	.
chr11	9048265	9048764	chr11	9440987	9441486	Gm11992|chr11:9440987-9441486	0.113542652440909	.	.
chr11	9048265	9048764	chr11	9440987	9441486	Sun3|chr11:9440987-9441486	0.113542652440909	.	.
chr11	9048265	9048764	chr11	9493753	9494252	Gm11992|chr11:9493753-9494252	0.115841866384357	.	.
chr11	9048265	9048764	chr11	9493753	9494252	Sun3|chr11:9493753-9494252	0.115841866384357	.	.
chr11	11113765	11114264	chr11	11115591	11116090	Vwc2|chr11:11115591-11116090	0.20207833738497	.	.
chr11	11113765	11114264	chr11	11116114	11116613	Vwc2|chr11:11116114-11116613	0.124036999663147	.	.
chr11	11113765	11114264	chr11	11210040	11210539	Vwc2|chr11:11210040-11210539	0.130127802984629	.	.
chr11	11461833	11462332	chr11	11677659	11678158	Spata48|chr11:11677659-11678158	0.168922799540972	.	.
chr11	11461833	11462332	chr11	11677659	11678158	Zpbp|chr11:11677659-11678158	0.168922799540972	.	.
chr11	11461833	11462332	chr11	11699561	11700060	Spata48|chr11:11699561-11700060	0.146023881377165	.	.
chr11	11461833	11462332	chr11	11699561	11700060	Zpbp|chr11:11699561-11700060	0.146023881377165	.	.
chr11	16257496	16257995	chr11	16261167	16261666	Vstm2a|chr11:16261167-16261666	0.123726427964927	.	.
chr11	16951015	16951514	chr11	16893927	16894426	Eldr|chr11:16893927-16894426	0.246048404872464	.	.
chr11	16951015	16951514	chr11	16893927	16894426	Fbxo48|chr11:16893927-16894426	0.246048404872464	.	.
chr11	16951015	16951514	chr11	16894632	16895131	Eldr|chr11:16894632-16895131	0.128595465410734	.	.
chr11	16951015	16951514	chr11	16894632	16895131	Fbxo48|chr11:16894632-16895131	0.128595465410734	.	.
chr11	17051545	17052044	chr11	17189245	17189744	Cnrip1|chr11:17189245-17189744	0.199597146517206	.	.
chr11	17051545	17052044	chr11	17189245	17189744	Plek|chr11:17189245-17189744	0.199597146517206	.	.
chr11	17051545	17052044	chr11	17351420	17351919	Cnrip1|chr11:17351420-17351919	0.34751466258707	.	.
chr11	17051545	17052044	chr11	17351420	17351919	Plek|chr11:17351420-17351919	0.34751466258707	.	.
chr11	17051545	17052044	chr11	17352018	17352517	Cnrip1|chr11:17352018-17352517	0.20963279208079	.	.
chr11	17051545	17052044	chr11	17352018	17352517	Plek|chr11:17352018-17352517	0.20963279208079	.	.
chr11	17052106	17052605	chr11	17351420	17351919	Cnrip1|chr11:17351420-17351919	0.207649305262884	.	.
chr11	17052106	17052605	chr11	17351420	17351919	Plek|chr11:17351420-17351919	0.207649305262884	.	.
chr11	17052106	17052605	chr11	17441792	17442291	Cnrip1|chr11:17441792-17442291	0.239306859967052	.	.
chr11	17052106	17052605	chr11	17441792	17442291	Plek|chr11:17441792-17442291	0.239306859967052	.	.
chr11	17052630	17053129	chr11	17389059	17389558	Plek|chr11:17389059-17389558	0.102378715832002	.	.
chr11	17052630	17053129	chr11	17441792	17442291	Plek|chr11:17441792-17442291	0.130590773818411	.	.
chr11	17158989	17159488	chr11	17351420	17351919	Ppp3r1|chr11:17351420-17351919	0.346592612901406	.	.
chr11	17158989	17159488	chr11	17352018	17352517	Ppp3r1|chr11:17352018-17352517	0.161008549673934	.	.
chr11	17159610	17160109	chr11	17160193	17160692	Ppp3r1|chr11:17160193-17160692	0.25044384208295	.	.
chr11	17211641	17212140	chr11	17441792	17442291	Pno1|chr11:17441792-17442291	0.166976059547177	.	.
chr11	19018819	19019318	chr11	18877408	18877907	Meis1|chr11:18877408-18877907	0.435656800519588	.	.
chr11	19018819	19019318	chr11	19020212	19020711	Meis1|chr11:19020212-19020711	0.478055137417857	.	.
chr11	19018819	19019318	chr11	19027012	19027511	Meis1|chr11:19027012-19027511	0.526637380216774	.	.
chr11	19018819	19019318	chr11	19350394	19350893	Meis1|chr11:19350394-19350893	0.171267306826624	.	.
chr11	19924013	19924512	chr11	19746785	19747284	Spred2|chr11:19746785-19747284	0.106011908028844	.	.
chr11	19924013	19924512	chr11	19835083	19835582	Spred2|chr11:19835083-19835582	0.146231413496393	.	.
chr11	20112148	20112647	chr11	20132900	20133399	Actr2|chr11:20132900-20133399	0.171639056923127	.	.
chr11	20112148	20112647	chr11	20400704	20401203	Actr2|chr11:20400704-20401203	0.138660451163276	.	.
chr11	20112677	20113176	chr11	20278576	20279075	Actr2|chr11:20278576-20279075	0.133237884800538	.	.
chr11	20112677	20113176	chr11	20456269	20456768	Actr2|chr11:20456269-20456768	0.274557006153138	.	.
chr11	20201041	20201540	chr11	20400704	20401203	Rab1a|chr11:20400704-20401203	0.198257331040856	.	.
chr11	20201597	20202096	chr11	20132900	20133399	Rab1a|chr11:20132900-20133399	0.114000553752501	.	.
chr11	20201597	20202096	chr11	20454941	20455440	Rab1a|chr11:20454941-20455440	0.103435240959737	.	.
chr11	20201597	20202096	chr11	20456269	20456768	Rab1a|chr11:20456269-20456768	0.115134787338366	.	.
chr11	20249230	20249729	chr11	20262991	20263490	Cep68|chr11:20262991-20263490	0.102678866143582	.	.
chr11	20249230	20249729	chr11	20278576	20279075	Cep68|chr11:20278576-20279075	0.11148277547977	.	.
chr11	20332570	20333069	chr11	20400704	20401203	Slc1a4|chr11:20400704-20401203	0.20990585897864	.	.
chr11	20332570	20333069	chr11	20432588	20433087	Slc1a4|chr11:20432588-20433087	0.119697376472605	.	.
chr11	20332570	20333069	chr11	20655626	20656125	Slc1a4|chr11:20655626-20656125	0.117265756408057	.	.
chr11	20542743	20543242	chr11	20278576	20279075	Sertad2|chr11:20278576-20279075	0.305943243372409	.	.
chr11	20542743	20543242	chr11	20400704	20401203	Sertad2|chr11:20400704-20401203	0.219091415966441	.	.
chr11	20542743	20543242	chr11	20631609	20632108	Sertad2|chr11:20631609-20632108	0.168781915309639	.	.
chr11	20741392	20741891	chr11	20278576	20279075	Aftph|chr11:20278576-20279075	0.215666977456007	.	.
chr11	20741392	20741891	chr11	20631609	20632108	Aftph|chr11:20631609-20632108	0.15767678586053	.	.
chr11	21238489	21238988	chr11	21015489	21015988	Vps54|chr11:21015489-21015988	0.116125409549647	.	.
chr11	21238489	21238988	chr11	21307013	21307512	Vps54|chr11:21307013-21307512	0.136702575330695	.	.
chr11	21239060	21239559	chr11	21433622	21434121	Vps54|chr11:21433622-21434121	0.121064931721265	.	.
chr11	21370350	21370849	chr11	21433622	21434121	Gm12043|chr11:21433622-21434121	0.147373568480439	.	.
chr11	21370350	21370849	chr11	21433622	21434121	Ugp2|chr11:21433622-21434121	0.147373568480439	.	.
chr11	21371048	21371547	chr11	21433622	21434121	Gm12043|chr11:21433622-21434121	0.131504943353536	.	.
chr11	21371048	21371547	chr11	21433622	21434121	Ugp2|chr11:21433622-21434121	0.131504943353536	.	.
chr11	22512298	22512797	chr11	22610621	22611120	Tmem17|chr11:22610621-22611120	0.129404030564234	.	.
chr11	22512298	22512797	chr11	22638096	22638595	Tmem17|chr11:22638096-22638595	0.169506661960054	.	.
chr11	22859555	22860054	chr11	22865947	22866446	9130230N09Rik|chr11:22865947-22866446	0.282889030795832	.	.
chr11	22859555	22860054	chr11	22898027	22898526	9130230N09Rik|chr11:22898027-22898526	0.329374983641864	.	.
chr11	22971680	22972179	chr11	22865947	22866446	Zrsr1|chr11:22865947-22866446	0.113385302954952	.	.
chr11	22971680	22972179	chr11	22898027	22898526	Zrsr1|chr11:22898027-22898526	0.164777977254375	.	.
chr11	22990297	22990796	chr11	22865947	22866446	Cct4|chr11:22865947-22866446	0.309881933870004	.	.
chr11	22990297	22990796	chr11	22874789	22875288	Cct4|chr11:22874789-22875288	0.239496614835046	.	.
chr11	22990297	22990796	chr11	22898027	22898526	Cct4|chr11:22898027-22898526	0.199241349327113	.	.
chr11	22990804	22991303	chr11	22874789	22875288	Cct4|chr11:22874789-22875288	0.115293136843392	.	.
chr11	23007555	23008054	chr11	22865947	22866446	Fam161a|chr11:22865947-22866446	0.182726353281897	.	.
chr11	23008099	23008598	chr11	22865947	22866446	Fam161a|chr11:22865947-22866446	0.146133324125707	.	.
chr11	23008099	23008598	chr11	22874789	22875288	Fam161a|chr11:22874789-22875288	0.127181037548669	.	.
chr11	23008099	23008598	chr11	22898027	22898526	Fam161a|chr11:22898027-22898526	0.184397421773021	.	.
chr11	23067612	23068111	chr11	23305598	23306097	Gm12059|chr11:23305598-23306097	0.101784191931892	.	.
chr11	23255618	23256117	chr11	23124342	23124841	Xpo1|chr11:23124342-23124841	0.155554747097758	.	.
chr11	23306148	23306647	chr11	23124342	23124841	Usp34|chr11:23124342-23124841	0.110835612662784	.	.
chr11	23306148	23306647	chr11	23305598	23306097	Usp34|chr11:23305598-23306097	0.310684679246065	.	.
chr11	23306661	23307160	chr11	23124342	23124841	Usp34|chr11:23124342-23124841	0.168361505790554	.	.
chr11	23497257	23497756	chr11	23305598	23306097	1700030C12Rik|chr11:23305598-23306097	0.168355005946613	.	.
chr11	23497257	23497756	chr11	23305598	23306097	Ahsa2|chr11:23305598-23306097	0.168355005946613	.	.
chr11	23770813	23771312	chr11	23565751	23566250	Rel|chr11:23565751-23566250	0.121957364590539	.	.
chr11	23770813	23771312	chr11	23679168	23679667	Rel|chr11:23679168-23679667	0.144953440695065	.	.
chr11	23894432	23894931	chr11	23855325	23855824	Gm12061|chr11:23855325-23855824	0.1906301344442	.	.
chr11	23894432	23894931	chr11	23855325	23855824	Papolg|chr11:23855325-23855824	0.1906301344442	.	.
chr11	23895039	23895538	chr11	23980374	23980873	Gm12061|chr11:23980374-23980873	0.111938858711571	.	.
chr11	23895039	23895538	chr11	23980374	23980873	Papolg|chr11:23980374-23980873	0.111938858711571	.	.
chr11	26210094	26210593	chr11	26200893	26201392	5730522E02Rik|chr11:26200893-26201392	0.25346350385677	.	.
chr11	26593447	26593946	chr11	26387215	26387714	Vrk2|chr11:26387215-26387714	0.297406395919954	.	.
chr11	26593447	26593946	chr11	26490052	26490551	Vrk2|chr11:26490052-26490551	0.117443255360397	.	.
chr11	26593447	26593946	chr11	26586816	26587315	Vrk2|chr11:26586816-26587315	0.124716092909665	.	.
chr11	29172618	29173117	chr11	29061952	29062451	A630052C17Rik|chr11:29061952-29062451	0.204824254064267	.	.
chr11	29172618	29173117	chr11	29061952	29062451	Ppp4r3b|chr11:29061952-29062451	0.204824254064267	.	.
chr11	29247161	29247660	chr11	29061952	29062451	Cfap36|chr11:29061952-29062451	0.156424602762207	.	.
chr11	29247161	29247660	chr11	29487045	29487544	Cfap36|chr11:29487045-29487544	0.119038425102862	.	.
chr11	29373366	29373865	chr11	29487045	29487544	Ccdc88a|chr11:29487045-29487544	0.308296510229927	.	.
chr11	29373877	29374376	chr11	29487045	29487544	Ccdc88a|chr11:29487045-29487544	0.122936486593389	.	.
chr11	29373877	29374376	chr11	29718420	29718919	Ccdc88a|chr11:29718420-29718919	0.186320661408605	.	.
chr11	29692664	29693163	chr11	29267797	29268296	Rtn4|chr11:29267797-29268296	0.101736491515824	.	.
chr11	29692664	29693163	chr11	29487045	29487544	Rtn4|chr11:29487045-29487544	0.137308111368575	.	.
chr11	29693483	29693982	chr11	29694010	29694509	Rtn4|chr11:29694010-29694509	0.309908780439621	.	.
chr11	30266844	30267343	chr11	30131287	30131786	Gm8098|chr11:30131287-30131786	0.193029109862372	.	.
chr11	30266844	30267343	chr11	30657058	30657557	Gm8098|chr11:30657058-30657557	0.148546220314537	.	.
chr11	30771490	30771989	chr11	30657058	30657557	Psme4|chr11:30657058-30657557	0.120148525612836	.	.
chr11	30954161	30954660	chr11	30657058	30657557	Erlec1|chr11:30657058-30657557	0.159434190818949	.	.
chr11	30986154	30986653	chr11	31169173	31169672	Chac2|chr11:31169173-31169672	0.115558041694822	.	.
chr11	31671728	31672227	chr11	31610290	31610789	Bod1|chr11:31610290-31610789	0.152307957789788	.	.
chr11	33147016	33147515	chr11	33148287	33148786	Fgf18|chr11:33148287-33148786	0.180705991460897	.	.
chr11	33147016	33147515	chr11	33176507	33177006	Fgf18|chr11:33176507-33177006	0.116861280281103	.	.
chr11	33147604	33148103	chr11	33148287	33148786	Fgf18|chr11:33148287-33148786	0.243458569796417	.	.
chr11	33162136	33162635	chr11	32794683	32795182	Npm1|chr11:32794683-32795182	0.115740315971269	.	.
chr11	33162136	33162635	chr11	32893039	32893538	Npm1|chr11:32893039-32893538	0.208772507342655	.	.
chr11	33162905	33163404	chr11	32794683	32795182	Npm1|chr11:32794683-32795182	0.153598041564301	.	.
chr11	33513514	33514013	chr11	33396847	33397346	Ranbp17|chr11:33396847-33397346	0.117611790161061	.	.
chr11	40733291	40733790	chr11	40562825	40563324	Hmmr|chr11:40562825-40563324	0.157207583634353	.	.
chr11	40733291	40733790	chr11	40562825	40563324	Nudcd2|chr11:40562825-40563324	0.157207583634353	.	.
chr11	40733291	40733790	chr11	40573530	40574029	Hmmr|chr11:40573530-40574029	0.14850110455137	.	.
chr11	40733291	40733790	chr11	40573530	40574029	Nudcd2|chr11:40573530-40574029	0.14850110455137	.	.
chr11	40733291	40733790	chr11	40575604	40576103	Hmmr|chr11:40575604-40576103	0.10161631302625	.	.
chr11	40733291	40733790	chr11	40575604	40576103	Nudcd2|chr11:40575604-40576103	0.10161631302625	.	.
chr11	40733291	40733790	chr11	40942569	40943068	Hmmr|chr11:40942569-40943068	0.144899735993332	.	.
chr11	40733291	40733790	chr11	40942569	40943068	Nudcd2|chr11:40942569-40943068	0.144899735993332	.	.
chr11	40733864	40734363	chr11	40865644	40866143	Hmmr|chr11:40865644-40866143	0.139170776981131	.	.
chr11	40733864	40734363	chr11	40865644	40866143	Nudcd2|chr11:40865644-40866143	0.139170776981131	.	.
chr11	40733864	40734363	chr11	40977012	40977511	Hmmr|chr11:40977012-40977511	0.161163151728485	.	.
chr11	40733864	40734363	chr11	40977012	40977511	Nudcd2|chr11:40977012-40977511	0.161163151728485	.	.
chr11	40755146	40755645	chr11	40573530	40574029	Ccng1|chr11:40573530-40574029	0.137294128111821	.	.
chr11	40755146	40755645	chr11	40863123	40863622	Ccng1|chr11:40863123-40863622	0.128803628137968	.	.
chr11	40755146	40755645	chr11	40942569	40943068	Ccng1|chr11:40942569-40943068	0.167112760481957	.	.
chr11	40755146	40755645	chr11	40994690	40995189	Ccng1|chr11:40994690-40995189	0.176809978310491	.	.
chr11	42182046	42182545	chr11	42274168	42274667	Gabra1|chr11:42274168-42274667	0.120192366866841	.	.
chr11	44398888	44399387	chr11	44406331	44406830	Il12b|chr11:44406331-44406830	0.143793095601539	.	.
chr11	44469779	44470278	chr11	44423905	44424404	Ublcp1|chr11:44423905-44424404	0.281943144609215	.	.
chr11	44518707	44519206	chr11	44405825	44406324	Rnf145|chr11:44405825-44406324	0.134133891275555	.	.
chr11	44518707	44519206	chr11	44406331	44406830	Rnf145|chr11:44406331-44406830	0.123576547269375	.	.
chr11	44518707	44519206	chr11	44618170	44618669	Rnf145|chr11:44618170-44618669	0.137144899523215	.	.
chr11	44585991	44586490	chr11	44331397	44331896	4930597A21Rik|chr11:44331397-44331896	0.190308728435472	.	.
chr11	44585991	44586490	chr11	44453335	44453834	4930597A21Rik|chr11:44453335-44453834	0.116310191940006	.	.
chr11	45851687	45852186	chr11	45539417	45539916	Clint1|chr11:45539417-45539916	0.110063108012829	.	.
chr11	45944758	45945257	chr11	45539417	45539916	Lsm11|chr11:45539417-45539916	0.200113712988488	.	.
chr11	45944758	45945257	chr11	45752188	45752687	Lsm11|chr11:45752188-45752687	0.16636995276028	.	.
chr11	45980458	45980957	chr11	45926729	45927228	Sox30|chr11:45926729-45927228	0.186045899597123	.	.
chr11	46436683	46437182	chr11	46268930	46269429	Med7|chr11:46268930-46269429	0.18530188914183	.	.
chr11	46436683	46437182	chr11	46275280	46275779	Med7|chr11:46275280-46275779	0.146919575835201	.	.
chr11	46436683	46437182	chr11	46431116	46431615	Med7|chr11:46431116-46431615	0.146458353229362	.	.
chr11	48799792	48800291	chr11	48760201	48760700	Rack1|chr11:48760201-48760700	0.140089749369215	.	.
chr11	48799792	48800291	chr11	48790215	48790714	Rack1|chr11:48790215-48790714	0.136252337987206	.	.
chr11	48799792	48800291	chr11	48833647	48834146	Rack1|chr11:48833647-48834146	0.127986651505011	.	.
chr11	48799792	48800291	chr11	49169250	49169749	Rack1|chr11:49169250-49169749	0.21410256619289	.	.
chr11	48800315	48800814	chr11	48588765	48589264	Rack1|chr11:48588765-48589264	0.185946060566992	.	.
chr11	48800315	48800814	chr11	48790215	48790714	Rack1|chr11:48790215-48790714	0.259009709974415	.	.
chr11	48800315	48800814	chr11	48833647	48834146	Rack1|chr11:48833647-48834146	0.202308178172275	.	.
chr11	48800315	48800814	chr11	48834168	48834667	Rack1|chr11:48834168-48834667	0.11621052351041	.	.
chr11	48800315	48800814	chr11	48856073	48856572	Rack1|chr11:48856073-48856572	0.243044714055088	.	.
chr11	48816857	48817356	chr11	48855390	48855889	Trim41|chr11:48855390-48855889	0.102313931274234	.	.
chr11	48816857	48817356	chr11	48859798	48860297	Trim41|chr11:48859798-48860297	0.195668768539138	.	.
chr11	48825828	48826327	chr11	48697103	48697602	Gm12184|chr11:48697103-48697602	0.216202198920073	.	.
chr11	48825828	48826327	chr11	48697103	48697602	Trim7|chr11:48697103-48697602	0.216202198920073	.	.
chr11	48826330	48826829	chr11	48697103	48697602	Gm12184|chr11:48697103-48697602	0.127893331773008	.	.
chr11	48826330	48826829	chr11	48697103	48697602	Trim7|chr11:48697103-48697602	0.127893331773008	.	.
chr11	48826330	48826829	chr11	48859798	48860297	Gm12184|chr11:48859798-48860297	0.165810182286359	.	.
chr11	48826330	48826829	chr11	48859798	48860297	Trim7|chr11:48859798-48860297	0.165810182286359	.	.
chr11	48853382	48853881	chr11	48697103	48697602	Gm16170|chr11:48697103-48697602	0.226537995521342	.	.
chr11	48853382	48853881	chr11	48818245	48818744	Gm16170|chr11:48818245-48818744	0.190344108054892	.	.
chr11	48853382	48853881	chr11	48856073	48856572	Gm16170|chr11:48856073-48856572	0.110548958934274	.	.
chr11	48871161	48871660	chr11	48760201	48760700	Irgm1|chr11:48760201-48760700	0.137671982279298	.	.
chr11	49203185	49203684	chr11	48834168	48834667	Zfp62|chr11:48834168-48834667	0.118093820619388	.	.
chr11	49203772	49204271	chr11	48833647	48834146	Zfp62|chr11:48833647-48834146	0.104415870593639	.	.
chr11	49203772	49204271	chr11	48834168	48834667	Zfp62|chr11:48834168-48834667	0.120683172572223	.	.
chr11	49203772	49204271	chr11	48856073	48856572	Zfp62|chr11:48856073-48856572	0.140983267911474	.	.
chr11	49203772	49204271	chr11	48856814	48857313	Zfp62|chr11:48856814-48857313	0.13531113332945	.	.
chr11	49203772	49204271	chr11	48874421	48874920	Zfp62|chr11:48874421-48874920	0.11844610004291	.	.
chr11	49203772	49204271	chr11	49095275	49095774	Zfp62|chr11:49095275-49095774	0.127326569703117	.	.
chr11	49203772	49204271	chr11	49250271	49250770	Zfp62|chr11:49250271-49250770	0.170626739122057	.	.
chr11	49243866	49244365	chr11	48788591	48789090	Mgat1|chr11:48788591-48789090	0.176961864890314	.	.
chr11	49243866	49244365	chr11	48859798	48860297	Mgat1|chr11:48859798-48860297	0.142908220422231	.	.
chr11	49243866	49244365	chr11	48874421	48874920	Mgat1|chr11:48874421-48874920	0.109549236899803	.	.
chr11	49243866	49244365	chr11	49095275	49095774	Mgat1|chr11:49095275-49095774	0.109813756271707	.	.
chr11	49243866	49244365	chr11	49169250	49169749	Mgat1|chr11:49169250-49169749	0.168841564778105	.	.
chr11	49243866	49244365	chr11	49250271	49250770	Mgat1|chr11:49250271-49250770	0.22719022686715	.	.
chr11	49712561	49713060	chr11	49250271	49250770	Cnot6|chr11:49250271-49250770	0.111922903303058	.	.
chr11	50827537	50828036	chr11	50960885	50961384	Zfp354c|chr11:50960885-50961384	0.149131713703321	.	.
chr11	50887467	50887966	chr11	50769375	50769874	Zfp454|chr11:50769375-50769874	0.149569692400351	.	.
chr11	50887467	50887966	chr11	50939868	50940367	Zfp454|chr11:50939868-50940367	0.153562118915467	.	.
chr11	50915869	50916368	chr11	50960885	50961384	Zfp2|chr11:50960885-50961384	0.194765672827187	.	.
chr11	50931438	50931937	chr11	50960885	50961384	Zfp354b|chr11:50960885-50961384	0.269034314217533	.	.
chr11	51058989	51059488	chr11	50960885	50961384	Zfp354a|chr11:50960885-50961384	0.173880970400339	.	.
chr11	51583993	51584492	chr11	51539560	51540059	Phykpl|chr11:51539560-51540059	0.183837738927341	.	.
chr11	51583993	51584492	chr11	51855397	51855896	Phykpl|chr11:51855397-51855896	0.27474622941925	.	.
chr11	51584494	51584993	chr11	51855397	51855896	Phykpl|chr11:51855397-51855896	0.186055245061845	.	.
chr11	51584494	51584993	chr11	51943114	51943613	Phykpl|chr11:51943114-51943613	0.138194385717038	.	.
chr11	51605794	51606293	chr11	51539560	51540059	Hnrnpab|chr11:51539560-51540059	0.14773639807306	.	.
chr11	51605794	51606293	chr11	51755773	51756272	Hnrnpab|chr11:51755773-51756272	0.122521468449765	.	.
chr11	51606706	51607205	chr11	51681505	51682004	Hnrnpab|chr11:51681505-51682004	0.139036858722273	.	.
chr11	51606706	51607205	chr11	51855397	51855896	Hnrnpab|chr11:51855397-51855896	0.103383216125752	.	.
chr11	51606706	51607205	chr11	51943114	51943613	Hnrnpab|chr11:51943114-51943613	0.401277200684075	.	.
chr11	51619481	51619980	chr11	51943114	51943613	Nhp2|chr11:51943114-51943613	0.176823448237931	.	.
chr11	51635626	51636125	chr11	51805139	51805638	Rmnd5b|chr11:51805139-51805638	0.111951973267783	.	.
chr11	51635626	51636125	chr11	51943114	51943613	Rmnd5b|chr11:51943114-51943613	0.216621099953214	.	.
chr11	51650623	51651122	chr11	51856134	51856633	D930048N14Rik|chr11:51856134-51856633	0.107833453318808	.	.
chr11	51650623	51651122	chr11	51856134	51856633	N4bp3|chr11:51856134-51856633	0.107833453318808	.	.
chr11	51688541	51689040	chr11	51539560	51540059	0610009B22Rik|chr11:51539560-51540059	0.226483882333365	.	.
chr11	51688541	51689040	chr11	51755773	51756272	0610009B22Rik|chr11:51755773-51756272	0.188951490453839	.	.
chr11	51763403	51763902	chr11	51539560	51540059	Sar1b|chr11:51539560-51540059	0.104344610421119	.	.
chr11	51763403	51763902	chr11	51539560	51540059	Sec24a|chr11:51539560-51540059	0.104344610421119	.	.
chr11	51763403	51763902	chr11	51805139	51805638	Sar1b|chr11:51805139-51805638	0.15143749495162	.	.
chr11	51763403	51763902	chr11	51805139	51805638	Sec24a|chr11:51805139-51805638	0.15143749495162	.	.
chr11	51763403	51763902	chr11	51855397	51855896	Sar1b|chr11:51855397-51855896	0.165174327436183	.	.
chr11	51763403	51763902	chr11	51855397	51855896	Sec24a|chr11:51855397-51855896	0.165174327436183	.	.
chr11	51763403	51763902	chr11	51943114	51943613	Sar1b|chr11:51943114-51943613	0.160906140677958	.	.
chr11	51763403	51763902	chr11	51943114	51943613	Sec24a|chr11:51943114-51943613	0.160906140677958	.	.
chr11	51763403	51763902	chr11	51945350	51945849	Sar1b|chr11:51945350-51945849	0.176390180410835	.	.
chr11	51763403	51763902	chr11	51945350	51945849	Sec24a|chr11:51945350-51945849	0.176390180410835	.	.
chr11	51763403	51763902	chr11	52129600	52130099	Sar1b|chr11:52129600-52130099	0.123236869992226	.	.
chr11	51763403	51763902	chr11	52129600	52130099	Sec24a|chr11:52129600-52130099	0.123236869992226	.	.
chr11	51856924	51857423	chr11	51805139	51805638	Jade2|chr11:51805139-51805638	0.215481170062807	.	.
chr11	51856924	51857423	chr11	52037572	52038071	Jade2|chr11:52037572-52038071	0.114323484992035	.	.
chr11	51856924	51857423	chr11	52220229	52220728	Jade2|chr11:52220229-52220728	0.21915408919819	.	.
chr11	51857661	51858160	chr11	51805139	51805638	Jade2|chr11:51805139-51805638	0.131140202838155	.	.
chr11	51967401	51967900	chr11	51756283	51756782	Cdkn2aipnl|chr11:51756283-51756782	0.172789494313289	.	.
chr11	51967401	51967900	chr11	52220229	52220728	Cdkn2aipnl|chr11:52220229-52220728	0.210864443830894	.	.
chr11	52000555	52001054	chr11	51855397	51855896	Gm12204|chr11:51855397-51855896	0.105482110204764	.	.
chr11	52000555	52001054	chr11	51855397	51855896	Ube2b|chr11:51855397-51855896	0.105482110204764	.	.
chr11	52000555	52001054	chr11	52345887	52346386	Gm12204|chr11:52345887-52346386	0.140759228898693	.	.
chr11	52000555	52001054	chr11	52345887	52346386	Ube2b|chr11:52345887-52346386	0.140759228898693	.	.
chr11	52003968	52004467	chr11	51856134	51856633	Cdkl3|chr11:51856134-51856633	0.122031358054642	.	.
chr11	52098497	52098996	chr11	52220229	52220728	Ppp2ca|chr11:52220229-52220728	0.181506788876754	.	.
chr11	52099118	52099617	chr11	51805139	51805638	Ppp2ca|chr11:51805139-51805638	0.129917107157332	.	.
chr11	52099118	52099617	chr11	51945350	51945849	Ppp2ca|chr11:51945350-51945849	0.143019734180641	.	.
chr11	52099118	52099617	chr11	52037572	52038071	Ppp2ca|chr11:52037572-52038071	0.152136896039775	.	.
chr11	52099118	52099617	chr11	52346543	52347042	Ppp2ca|chr11:52346543-52347042	0.245308334343989	.	.
chr11	52231721	52232220	chr11	52037572	52038071	Skp1a|chr11:52037572-52038071	0.143050920347919	.	.
chr11	52231721	52232220	chr11	52086506	52087005	Skp1a|chr11:52086506-52087005	0.136764005408267	.	.
chr11	52283195	52283694	chr11	52086506	52087005	Tcf7|chr11:52086506-52087005	0.103778891136955	.	.
chr11	52283195	52283694	chr11	52129600	52130099	Tcf7|chr11:52129600-52130099	0.197924497800965	.	.
chr11	52360124	52360623	chr11	52129600	52130099	Vdac1|chr11:52129600-52130099	0.144412114727379	.	.
chr11	52360124	52360623	chr11	52265428	52265927	Vdac1|chr11:52265428-52265927	0.170982862921069	.	.
chr11	52360124	52360623	chr11	52265973	52266472	Vdac1|chr11:52265973-52266472	0.307744426531473	.	.
chr11	52360764	52361263	chr11	52253862	52254361	Vdac1|chr11:52253862-52254361	0.11276071126333	.	.
chr11	53567090	53567589	chr11	53849889	53850388	A430108G06Rik|chr11:53849889-53850388	0.102394585620115	.	.
chr11	53567090	53567589	chr11	53849889	53850388	Kif3a|chr11:53849889-53850388	0.102394585620115	.	.
chr11	53706514	53707013	chr11	53763473	53763972	Rad50|chr11:53763473-53763972	0.137309260046435	.	.
chr11	53707052	53707551	chr11	53520591	53521090	Rad50|chr11:53520591-53521090	0.172162287994831	.	.
chr11	53707052	53707551	chr11	53663148	53663647	Rad50|chr11:53663148-53663647	0.128312665384793	.	.
chr11	53769713	53770212	chr11	54101270	54101769	Irf1|chr11:54101270-54101769	0.101329492768336	.	.
chr11	53769713	53770212	chr11	54145921	54146420	Irf1|chr11:54145921-54146420	0.18604762752815	.	.
chr11	53859040	53859539	chr11	53679166	53679665	Gm12216|chr11:53679166-53679665	0.144620520903914	.	.
chr11	53859040	53859539	chr11	53849889	53850388	Gm12216|chr11:53849889-53850388	0.220801911712691	.	.
chr11	53859040	53859539	chr11	54122826	54123325	Gm12216|chr11:54122826-54123325	0.110043087523479	.	.
chr11	53891550	53892049	chr11	53735515	53736014	Slc22a5|chr11:53735515-53736014	0.253690230987871	.	.
chr11	53891550	53892049	chr11	54002030	54002529	Slc22a5|chr11:54002030-54002529	0.154483521151735	.	.
chr11	53891550	53892049	chr11	54112961	54113460	Slc22a5|chr11:54112961-54113460	0.202694088239063	.	.
chr11	53891550	53892049	chr11	54145921	54146420	Slc22a5|chr11:54145921-54146420	0.105671878938888	.	.
chr11	53980083	53980582	chr11	53520056	53520555	Slc22a21|chr11:53520056-53520555	0.167887534744219	.	.
chr11	53980083	53980582	chr11	53627817	53628316	Slc22a21|chr11:53627817-53628316	0.140994883067444	.	.
chr11	53980083	53980582	chr11	53679166	53679665	Slc22a21|chr11:53679166-53679665	0.250979428337858	.	.
chr11	53980083	53980582	chr11	54122826	54123325	Slc22a21|chr11:54122826-54123325	0.216220415805422	.	.
chr11	54027828	54028327	chr11	53849889	53850388	Slc22a4|chr11:53849889-53850388	0.286287467081845	.	.
chr11	54027828	54028327	chr11	54101270	54101769	Slc22a4|chr11:54101270-54101769	0.184227828857372	.	.
chr11	54100189	54100688	chr11	54101270	54101769	P4ha2|chr11:54101270-54101769	0.102857701380917	.	.
chr11	54100707	54101206	chr11	54101270	54101769	P4ha2|chr11:54101270-54101769	0.159118119368216	.	.
chr11	54100707	54101206	chr11	54112961	54113460	P4ha2|chr11:54112961-54113460	0.156430240513392	.	.
chr11	54303873	54304372	chr11	54101270	54101769	Acsl6|chr11:54101270-54101769	0.112892138634949	.	.
chr11	54303873	54304372	chr11	54112961	54113460	Acsl6|chr11:54112961-54113460	0.184631754213569	.	.
chr11	54303873	54304372	chr11	54464405	54464904	Acsl6|chr11:54464405-54464904	0.27743099071185	.	.
chr11	54303873	54304372	chr11	54718008	54718507	Acsl6|chr11:54718008-54718507	0.243529961903423	.	.
chr11	54303873	54304372	chr11	54718572	54719071	Acsl6|chr11:54718572-54719071	0.144179005040351	.	.
chr11	54437826	54438325	chr11	54413011	54413510	Fnip1|chr11:54413011-54413510	0.294836120001682	.	.
chr11	54437826	54438325	chr11	54718008	54718507	Fnip1|chr11:54718008-54718507	0.154298339383465	.	.
chr11	54437826	54438325	chr11	54718572	54719071	Fnip1|chr11:54718572-54719071	0.102252045668959	.	.
chr11	55033230	55033729	chr11	55158780	55159279	Anxa6|chr11:55158780-55159279	0.134831412818233	.	.
chr11	55033230	55033729	chr11	55386408	55386907	Anxa6|chr11:55386408-55386907	0.109016315997351	.	.
chr11	55033230	55033729	chr11	55497808	55498307	Anxa6|chr11:55497808-55498307	0.316583327724444	.	.
chr11	55077886	55078385	chr11	55127783	55128282	Ccdc69|chr11:55127783-55128282	0.144469310325055	.	.
chr11	55097594	55098093	chr11	55158780	55159279	Gm2a|chr11:55158780-55159279	0.143824971071515	.	.
chr11	55204077	55204576	chr11	55039590	55040089	Slc36a1|chr11:55039590-55040089	0.14312397169455	.	.
chr11	55204077	55204576	chr11	55158780	55159279	Slc36a1|chr11:55158780-55159279	0.148326051973658	.	.
chr11	55460969	55461468	chr11	55127783	55128282	Atox1|chr11:55127783-55128282	0.117732676142428	.	.
chr11	55460969	55461468	chr11	55386408	55386907	Atox1|chr11:55386408-55386907	0.119403471132305	.	.
chr11	55460969	55461468	chr11	55402600	55403099	Atox1|chr11:55402600-55403099	0.131103178257713	.	.
chr11	55460969	55461468	chr11	55446542	55447041	Atox1|chr11:55446542-55447041	0.162422466600042	.	.
[truncated: 16,620 more rows]
