# Supplementary material for: Single-cell analysis of chromatin accessibility in the adult mouse brain
Source: Nature. 2023 Dec 13;624(7991):378–89. doi: 10.1038/s41586-023-06824-9 (PMC10719105; doi:10.1038/s41586-023-06824-9)
Supplement: Supplementary file 3 — Supplementary Tables 1–25 and their legends. [file 41586_2023_6824_MOESM3_ESM.zip › 2023-03-05453B-s3/SI Tables/SI Table 13 Summary of all the gene-cCRE correlations/sa2subclass.MRN_Pou3f1_C1ql4_Glut.pdc.bedpe]

chr1	3670775	3671274	chr1	3457749	3458248	Xkr4|chr1:3457749-3458248	0.631686630441591	.	.
chr1	3670775	3671274	chr1	3497187	3497686	Xkr4|chr1:3497187-3497686	0.671856701036806	.	.
chr1	6214386	6214885	chr1	5915307	5915806	4732440D04Rik|chr1:5915307-5915806	0.38987341644393	.	.
chr1	6214386	6214885	chr1	6272212	6272711	4732440D04Rik|chr1:6272212-6272711	0.398654506898284	.	.
chr1	6214386	6214885	chr1	6441268	6441767	4732440D04Rik|chr1:6441268-6441767	0.461645177874538	.	.
chr1	9298975	9299474	chr1	9298270	9298769	Sntg1|chr1:9298270-9298769	0.334463652342752	.	.
chr1	10993243	10993742	chr1	10771716	10772215	Prex2|chr1:10771716-10772215	0.327003219487192	.	.
chr1	10993243	10993742	chr1	10877384	10877883	Prex2|chr1:10877384-10877883	0.681888781515111	.	.
chr1	10993243	10993742	chr1	11147373	11147872	Prex2|chr1:11147373-11147872	0.428147898123054	.	.
chr1	10993243	10993742	chr1	11148028	11148527	Prex2|chr1:11148028-11148527	0.381855506359681	.	.
chr1	12692874	12693373	chr1	12292186	12292685	Sulf1|chr1:12292186-12292685	0.423678143274707	.	.
chr1	12991973	12992472	chr1	12510491	12510990	Slco5a1|chr1:12510491-12510990	0.364396586404018	.	.
chr1	12991973	12992472	chr1	12623117	12623616	Slco5a1|chr1:12623117-12623616	0.330991961201234	.	.
chr1	12991973	12992472	chr1	12718098	12718597	Slco5a1|chr1:12718098-12718597	0.343017710121696	.	.
chr1	12992497	12992996	chr1	12510491	12510990	Slco5a1|chr1:12510491-12510990	0.4913296809955	.	.
chr1	12992497	12992996	chr1	12623117	12623616	Slco5a1|chr1:12623117-12623616	0.526822461735833	.	.
chr1	12992497	12992996	chr1	12643322	12643821	Slco5a1|chr1:12643322-12643821	0.450832447738351	.	.
chr1	12992497	12992996	chr1	12718098	12718597	Slco5a1|chr1:12718098-12718597	0.548463330853507	.	.
chr1	12992497	12992996	chr1	12947508	12948007	Slco5a1|chr1:12947508-12948007	0.411992172111243	.	.
chr1	12992497	12992996	chr1	13170497	13170996	Slco5a1|chr1:13170497-13170996	0.469889323016471	.	.
chr1	13589563	13590062	chr1	13372290	13372789	Tram1|chr1:13372290-13372789	0.431579923781798	.	.
chr1	13589563	13590062	chr1	13771623	13772122	Tram1|chr1:13771623-13772122	0.560020483940806	.	.
chr1	13660314	13660813	chr1	13619870	13620369	Lactb2|chr1:13619870-13620369	0.412326048749477	.	.
chr1	14755218	14755717	chr1	14739996	14740495	Msc|chr1:14739996-14740495	0.456637353472914	.	.
chr1	16619102	16619601	chr1	16798252	16798751	Ube2w|chr1:16798252-16798751	0.356751453375224	.	.
chr1	16619102	16619601	chr1	16979971	16980470	Ube2w|chr1:16979971-16980470	0.445499745119354	.	.
chr1	17097078	17097577	chr1	17163496	17163995	Jph1|chr1:17163496-17163995	0.413745309368445	.	.
chr1	17145142	17145641	chr1	17163496	17163995	Gdap1|chr1:17163496-17163995	0.380307460230552	.	.
chr1	18057998	18058497	chr1	17973361	17973860	Gm28756|chr1:17973361-17973860	0.573433616778175	.	.
chr1	19103925	19104424	chr1	18956887	18957386	Gm15825|chr1:18956887-18957386	0.361256326188497	.	.
chr1	19104658	19105157	chr1	19178952	19179451	Gm15825|chr1:19178952-19179451	0.345920664754948	.	.
chr1	19104658	19105157	chr1	19241308	19241807	Gm15825|chr1:19241308-19241807	0.513556519211513	.	.
chr1	20670495	20670994	chr1	20933361	20933860	Gm28653|chr1:20933361-20933860	0.600239957830693	.	.
chr1	20670495	20670994	chr1	20938964	20939463	Gm28653|chr1:20938964-20939463	0.32937081174251	.	.
chr1	20890311	20890810	chr1	20699955	20700454	6720483E21Rik|chr1:20699955-20700454	0.38739100375372	.	.
chr1	20890311	20890810	chr1	20699955	20700454	Paqr8|chr1:20699955-20700454	0.38739100375372	.	.
chr1	20890311	20890810	chr1	21166203	21166702	6720483E21Rik|chr1:21166203-21166702	0.328430053731795	.	.
chr1	20890311	20890810	chr1	21166203	21166702	Paqr8|chr1:21166203-21166702	0.328430053731795	.	.
chr1	20890857	20891356	chr1	20671052	20671551	6720483E21Rik|chr1:20671052-20671551	0.538770110595457	.	.
chr1	20890857	20891356	chr1	20671052	20671551	Paqr8|chr1:20671052-20671551	0.538770110595457	.	.
chr1	20890857	20891356	chr1	20801628	20802127	6720483E21Rik|chr1:20801628-20802127	0.342129535016439	.	.
chr1	20890857	20891356	chr1	20801628	20802127	Paqr8|chr1:20801628-20802127	0.342129535016439	.	.
chr1	21079134	21079633	chr1	20997805	20998304	Gm28287|chr1:20997805-20998304	0.419362684915744	.	.
chr1	21079134	21079633	chr1	20997805	20998304	Tram2|chr1:20997805-20998304	0.419362684915744	.	.
chr1	21218543	21219042	chr1	20921118	20921617	Tmem14a|chr1:20921118-20921617	0.476095486758931	.	.
chr1	21218543	21219042	chr1	21305379	21305878	Tmem14a|chr1:21305379-21305878	0.342054380252322	.	.
chr1	21218543	21219042	chr1	21419314	21419813	Tmem14a|chr1:21419314-21419813	0.336870682282656	.	.
chr1	21218543	21219042	chr1	21461025	21461524	Tmem14a|chr1:21461025-21461524	0.340843661286501	.	.
chr1	23922128	23922627	chr1	23827010	23827509	Smap1|chr1:23827010-23827509	0.379970843240007	.	.
chr1	24005456	24005955	chr1	24107548	24108047	Sdhaf4|chr1:24107548-24108047	0.33340967321355	.	.
chr1	24005456	24005955	chr1	24171412	24171911	Sdhaf4|chr1:24171412-24171911	0.428710449295217	.	.
chr1	24005456	24005955	chr1	24302637	24303136	Sdhaf4|chr1:24302637-24303136	0.475553570314951	.	.
chr1	24099649	24100148	chr1	24171412	24171911	Fam135a|chr1:24171412-24171911	0.335294415362113	.	.
chr1	24099649	24100148	chr1	24302637	24303136	Fam135a|chr1:24302637-24303136	0.456736869857181	.	.
chr1	24100186	24100685	chr1	23762798	23763297	Fam135a|chr1:23762798-23763297	0.409703370109762	.	.
chr1	24586286	24586785	chr1	24374860	24375359	Col19a1|chr1:24374860-24375359	0.478644014699291	.	.
chr1	24677625	24678124	chr1	24349664	24350163	Lmbrd1|chr1:24349664-24350163	0.463502052856687	.	.
chr1	24677625	24678124	chr1	24611656	24612155	Lmbrd1|chr1:24611656-24612155	0.550244142965375	.	.
chr1	24677625	24678124	chr1	24613347	24613846	Lmbrd1|chr1:24613347-24613846	0.432060405652591	.	.
chr1	24677625	24678124	chr1	24614093	24614592	Lmbrd1|chr1:24614093-24614592	0.557483478318488	.	.
chr1	24677625	24678124	chr1	24633681	24634180	Lmbrd1|chr1:24633681-24634180	0.476922681927296	.	.
chr1	24678265	24678764	chr1	24349664	24350163	Lmbrd1|chr1:24349664-24350163	0.580095607141455	.	.
chr1	24678265	24678764	chr1	24633681	24634180	Lmbrd1|chr1:24633681-24634180	0.494713579762572	.	.
chr1	25829930	25830429	chr1	25504226	25504725	Adgrb3|chr1:25504226-25504725	0.413105650300539	.	.
chr1	30949080	30949579	chr1	30581563	30582062	Ptp4a1|chr1:30581563-30582062	0.354682261299226	.	.
chr1	30949582	30950081	chr1	30581563	30582062	Ptp4a1|chr1:30581563-30582062	0.33480925515998	.	.
chr1	33719875	33720374	chr1	33946901	33947400	Rab23|chr1:33946901-33947400	0.350786150504038	.	.
chr1	33757526	33758025	chr1	33531569	33532068	Bag2|chr1:33531569-33532068	0.387908159272476	.	.
chr1	33907935	33908434	chr1	33531569	33532068	Bend6|chr1:33531569-33532068	0.53703089699563	.	.
chr1	33907935	33908434	chr1	33531569	33532068	Dst|chr1:33531569-33532068	0.53703089699563	.	.
chr1	34579442	34579941	chr1	34750293	34750792	1700101I19Rik|chr1:34750293-34750792	0.349930353185104	.	.
chr1	34579442	34579941	chr1	34750293	34750792	Amer3|chr1:34750293-34750792	0.349930353185104	.	.
chr1	34801460	34801959	chr1	34602327	34602826	Arhgef4|chr1:34602327-34602826	0.323956813664875	.	.
chr1	34801460	34801959	chr1	34750293	34750792	Arhgef4|chr1:34750293-34750792	0.453435692026759	.	.
chr1	34801460	34801959	chr1	34867150	34867649	Arhgef4|chr1:34867150-34867649	0.325212430118554	.	.
chr1	34842804	34843303	chr1	34752832	34753331	Fam168b|chr1:34752832-34753331	0.377871667137561	.	.
chr1	34842804	34843303	chr1	35242908	35243407	Fam168b|chr1:35242908-35243407	0.328138944892336	.	.
chr1	36068061	36068560	chr1	35826625	35827124	Hs6st1|chr1:35826625-35827124	0.437277434658863	.	.
chr1	36068061	36068560	chr1	36279162	36279661	Hs6st1|chr1:36279162-36279661	0.484716285311614	.	.
chr1	36068061	36068560	chr1	36279162	36279661	Hs6st1|chr1:36279162-36279661	0.484716285311615	.	.
chr1	36307414	36307913	chr1	36324037	36324536	Arid5a|chr1:36324037-36324536	0.372763760590869	.	.
chr1	36368438	36368937	chr1	36324037	36324536	Kansl3|chr1:36324037-36324536	0.415088931184854	.	.
chr1	36445084	36445583	chr1	36441070	36441569	Lman2l|chr1:36441070-36441569	0.405325884246583	.	.
chr1	36471319	36471818	chr1	36324037	36324536	Cnnm4|chr1:36324037-36324536	0.377289903897766	.	.
chr1	36511549	36512048	chr1	36279162	36279661	Cnnm3|chr1:36279162-36279661	0.567588608410908	.	.
chr1	36511549	36512048	chr1	36697020	36697519	Cnnm3|chr1:36697020-36697519	0.357012761314109	.	.
chr1	36511549	36512048	chr1	36784670	36785169	Cnnm3|chr1:36784670-36785169	0.432995606331832	.	.
chr1	36547105	36547604	chr1	36697020	36697519	Ankrd39|chr1:36697020-36697519	0.451066461558228	.	.
chr1	36557336	36557835	chr1	36784670	36785169	D430040D24Rik|chr1:36784670-36785169	0.55063617842283	.	.
chr1	36557336	36557835	chr1	36784670	36785169	Sema4c|chr1:36784670-36785169	0.55063617842283	.	.
chr1	36558001	36558500	chr1	36441070	36441569	D430040D24Rik|chr1:36441070-36441569	0.395810614200063	.	.
chr1	36558001	36558500	chr1	36441070	36441569	Sema4c|chr1:36441070-36441569	0.395810614200063	.	.
chr1	36558001	36558500	chr1	36902470	36902969	D430040D24Rik|chr1:36902470-36902969	0.573627900351953	.	.
chr1	36558001	36558500	chr1	36902470	36902969	Sema4c|chr1:36902470-36902969	0.573627900351953	.	.
chr1	36709882	36710381	chr1	36324037	36324536	4933424G06Rik|chr1:36324037-36324536	0.784164259213769	.	.
chr1	36709882	36710381	chr1	36684036	36684535	4933424G06Rik|chr1:36684036-36684535	0.446299730049788	.	.
chr1	36744515	36745014	chr1	36324037	36324536	Gm33533|chr1:36324037-36324536	0.485917614635258	.	.
chr1	37540864	37541363	chr1	37700082	37700581	Mgat4a|chr1:37700082-37700581	0.39344269524636	.	.
chr1	37540864	37541363	chr1	37725725	37726224	Mgat4a|chr1:37725725-37726224	0.330776281183824	.	.
chr1	37719678	37720177	chr1	37678238	37678737	2010300C02Rik|chr1:37678238-37678737	0.533258310316477	.	.
chr1	37719678	37720177	chr1	37700082	37700581	2010300C02Rik|chr1:37700082-37700581	0.338821024627575	.	.
chr1	37871955	37872454	chr1	37678238	37678737	Lipt1|chr1:37678238-37678737	0.42322374781701	.	.
chr1	37890241	37890740	chr1	37678238	37678737	Mitd1|chr1:37678238-37678737	0.58525100593694	.	.
chr1	37890241	37890740	chr1	37678238	37678737	Mrpl30|chr1:37678238-37678737	0.58525100593694	.	.
chr1	37997082	37997581	chr1	37725725	37726224	Eif5b|chr1:37725725-37726224	0.398294914577083	.	.
chr1	37997082	37997581	chr1	37725725	37726224	Txndc9|chr1:37725725-37726224	0.398294914577083	.	.
chr1	38835659	38836158	chr1	38816274	38816773	Lonrf2|chr1:38816274-38816773	0.37794570619412	.	.
chr1	38836359	38836858	chr1	38627336	38627835	Lonrf2|chr1:38627336-38627835	0.488068181452267	.	.
chr1	38836359	38836858	chr1	38987477	38987976	Lonrf2|chr1:38987477-38987976	0.342520016797501	.	.
chr1	38897212	38897711	chr1	38627336	38627835	Chst10|chr1:38627336-38627835	0.540729920836031	.	.
chr1	39193901	39194400	chr1	38987477	38987976	Npas2|chr1:38987477-38987976	0.594030135774042	.	.
chr1	39193901	39194400	chr1	39010677	39011176	Npas2|chr1:39010677-39011176	0.450424860631831	.	.
chr1	39367561	39368060	chr1	39598692	39599191	Rpl31|chr1:39598692-39599191	0.417720091112169	.	.
chr1	39649896	39650395	chr1	39535964	39536463	D930019O06Rik|chr1:39535964-39536463	0.397331752488337	.	.
chr1	39649896	39650395	chr1	39606656	39607155	D930019O06Rik|chr1:39606656-39607155	0.507992932085217	.	.
chr1	39650724	39651223	chr1	39527404	39527903	Creg2|chr1:39527404-39527903	0.436160146813494	.	.
chr1	39650724	39651223	chr1	39527404	39527903	D930019O06Rik|chr1:39527404-39527903	0.436160146813494	.	.
chr1	39720690	39721189	chr1	39606656	39607155	Rfx8|chr1:39606656-39607155	0.338411354808405	.	.
chr1	39901076	39901575	chr1	39522483	39522982	Map4k4|chr1:39522483-39522982	0.351545381097736	.	.
chr1	39901076	39901575	chr1	39685789	39686288	Map4k4|chr1:39685789-39686288	0.424551908833189	.	.
chr1	40085635	40086134	chr1	40378676	40379175	Gm16894|chr1:40378676-40379175	0.472717148195542	.	.
chr1	42695450	42695949	chr1	42589200	42589699	Gm20646|chr1:42589200-42589699	0.429227183861704	.	.
chr1	42695450	42695949	chr1	42589200	42589699	Pantr1|chr1:42589200-42589699	0.429227183861704	.	.
chr1	42695450	42695949	chr1	42589200	42589699	Pou3f3|chr1:42589200-42589699	0.429227183861704	.	.
chr1	42695450	42695949	chr1	42684202	42684701	Gm20646|chr1:42684202-42684701	0.649553598601654	.	.
chr1	42695450	42695949	chr1	42684202	42684701	Pantr1|chr1:42684202-42684701	0.649553598601654	.	.
chr1	42695450	42695949	chr1	42684202	42684701	Pou3f3|chr1:42684202-42684701	0.649553598601654	.	.
chr1	42695450	42695949	chr1	42684717	42685216	Gm20646|chr1:42684717-42685216	0.429163855143173	.	.
chr1	42695450	42695949	chr1	42684717	42685216	Pantr1|chr1:42684717-42685216	0.429163855143173	.	.
chr1	42695450	42695949	chr1	42684717	42685216	Pou3f3|chr1:42684717-42685216	0.429163855143173	.	.
chr1	42695450	42695949	chr1	42697781	42698280	Gm20646|chr1:42697781-42698280	0.406842762602618	.	.
chr1	42695450	42695949	chr1	42697781	42698280	Pantr1|chr1:42697781-42698280	0.406842762602618	.	.
chr1	42695450	42695949	chr1	42697781	42698280	Pou3f3|chr1:42697781-42698280	0.406842762602618	.	.
chr1	42695450	42695949	chr1	42956786	42957285	Gm20646|chr1:42956786-42957285	0.39508508049623	.	.
chr1	42695450	42695949	chr1	42956786	42957285	Pantr1|chr1:42956786-42957285	0.39508508049623	.	.
chr1	42695450	42695949	chr1	42956786	42957285	Pou3f3|chr1:42956786-42957285	0.39508508049623	.	.
chr1	42850995	42851494	chr1	42684202	42684701	Mrps9|chr1:42684202-42684701	0.43321587501214	.	.
chr1	42850995	42851494	chr1	42684717	42685216	Mrps9|chr1:42684717-42685216	0.33906216970368	.	.
chr1	42952608	42953107	chr1	43005906	43006405	Gpr45|chr1:43005906-43006405	0.454964619980681	.	.
chr1	42953132	42953631	chr1	43139589	43140088	Gpr45|chr1:43139589-43140088	0.335742743506141	.	.
chr1	43092237	43092736	chr1	42956786	42957285	8430432A02Rik|chr1:42956786-42957285	0.326594126992296	.	.
chr1	43092237	43092736	chr1	43299423	43299922	8430432A02Rik|chr1:43299423-43299922	0.545157406568496	.	.
chr1	43092237	43092736	chr1	43426585	43427084	8430432A02Rik|chr1:43426585-43427084	0.350766546016487	.	.
chr1	43092237	43092736	chr1	43474372	43474871	8430432A02Rik|chr1:43474372-43474871	0.666826609330957	.	.
chr1	43097884	43098383	chr1	43474372	43474871	AI597479|chr1:43474372-43474871	0.375546557198234	.	.
chr1	43097884	43098383	chr1	43474372	43474871	Tgfbrap1|chr1:43474372-43474871	0.375546557198234	.	.
chr1	43098457	43098956	chr1	43426585	43427084	AI597479|chr1:43426585-43427084	0.432415397414224	.	.
chr1	43098457	43098956	chr1	43426585	43427084	Tgfbrap1|chr1:43426585-43427084	0.432415397414224	.	.
chr1	43098457	43098956	chr1	43474372	43474871	AI597479|chr1:43474372-43474871	0.588788367933601	.	.
chr1	43098457	43098956	chr1	43474372	43474871	AI597479|chr1:43474372-43474871	0.588788367933602	.	.
chr1	43098457	43098956	chr1	43474372	43474871	Tgfbrap1|chr1:43474372-43474871	0.588788367933601	.	.
chr1	43098457	43098956	chr1	43474372	43474871	Tgfbrap1|chr1:43474372-43474871	0.588788367933602	.	.
chr1	43827102	43827601	chr1	43898955	43899454	Uxs1|chr1:43898955-43899454	0.391829660145259	.	.
chr1	43827615	43828114	chr1	43694756	43695255	Uxs1|chr1:43694756-43695255	0.549982707550914	.	.
chr1	44118638	44119137	chr1	44228990	44229489	Bivm|chr1:44228990-44229489	0.353742440515595	.	.
chr1	44118638	44119137	chr1	44228990	44229489	Poglut2|chr1:44228990-44229489	0.353742440515595	.	.
chr1	44147693	44148192	chr1	44198134	44198633	Ercc5|chr1:44198134-44198633	0.567235875339088	.	.
chr1	44147693	44148192	chr1	44459127	44459626	Ercc5|chr1:44459127-44459626	0.419223483622036	.	.
chr1	45925424	45925923	chr1	45766100	45766599	Slc40a1|chr1:45766100-45766599	0.326991711100638	.	.
chr1	45925424	45925923	chr1	45825095	45825594	Slc40a1|chr1:45825095-45825594	0.635817161485551	.	.
chr1	51333906	51334405	chr1	51349198	51349697	9330175M20Rik|chr1:51349198-51349697	0.419089844662294	.	.
chr1	51478239	51478738	chr1	51191730	51192229	Nabp1|chr1:51191730-51192229	0.369183263278651	.	.
chr1	51478239	51478738	chr1	51192317	51192816	Nabp1|chr1:51192317-51192816	0.677664624450568	.	.
chr1	51478239	51478738	chr1	51216308	51216807	Nabp1|chr1:51216308-51216807	0.374939552599021	.	.
chr1	51596911	51597410	chr1	51349198	51349697	Gm17767|chr1:51349198-51349697	0.452735482022169	.	.
chr1	51596911	51597410	chr1	51349708	51350207	Gm17767|chr1:51349708-51350207	0.357916190065895	.	.
chr1	51747447	51747946	chr1	51687799	51688298	Gm28055|chr1:51687799-51688298	0.324315826184685	.	.
chr1	52113595	52114094	chr1	52266232	52266731	Gm31812|chr1:52266232-52266731	0.582188084394178	.	.
chr1	52113595	52114094	chr1	52299528	52300027	Gm31812|chr1:52299528-52300027	0.465356359969922	.	.
chr1	52500159	52500658	chr1	52266232	52266731	Nab1|chr1:52266232-52266731	0.380576450399292	.	.
chr1	52630383	52630882	chr1	52331366	52331865	Nemp2|chr1:52331366-52331865	0.505205409274926	.	.
chr1	52726267	52726766	chr1	52299528	52300027	Mfsd6|chr1:52299528-52300027	0.511687162837274	.	.
chr1	53195021	53195520	chr1	53194136	53194635	Gm28777|chr1:53194136-53194635	0.51842354472173	.	.
chr1	53296806	53297305	chr1	53194136	53194635	Ormdl1|chr1:53194136-53194635	0.380906437904451	.	.
chr1	53296806	53297305	chr1	53194136	53194635	Pms1|chr1:53194136-53194635	0.380906437904451	.	.
chr1	53785040	53785539	chr1	54118496	54118995	Stk17b|chr1:54118496-54118995	0.396062985723212	.	.
chr1	54194329	54194828	chr1	53814015	53814514	Hecw2|chr1:53814015-53814514	0.34957771010654	.	.
chr1	54438767	54439266	chr1	54126753	54127252	Gtf3c3|chr1:54126753-54127252	0.469062850383559	.	.
chr1	54557443	54557942	chr1	54734870	54735369	Pgap1|chr1:54734870-54735369	0.368193993178865	.	.
chr1	55087395	55087894	chr1	55383081	55383580	Hspd1|chr1:55383081-55383580	0.492493324990396	.	.
chr1	55087395	55087894	chr1	55383081	55383580	Hspe1|chr1:55383081-55383580	0.492493324990396	.	.
chr1	55236881	55237380	chr1	55383081	55383580	Mars2|chr1:55383081-55383580	0.364339945253557	.	.
chr1	55405572	55406071	chr1	55600450	55600949	Plcl1|chr1:55600450-55600949	0.521219393491454	.	.
chr1	57377374	57377873	chr1	57428877	57429376	1700066M21Rik|chr1:57428877-57429376	0.365719782799159	.	.
chr1	57377374	57377873	chr1	57428877	57429376	4930558J18Rik|chr1:57428877-57429376	0.365719782799159	.	.
chr1	57377374	57377873	chr1	57612380	57612879	1700066M21Rik|chr1:57612380-57612879	0.483099232900483	.	.
chr1	57377374	57377873	chr1	57612380	57612879	4930558J18Rik|chr1:57612380-57612879	0.483099232900483	.	.
chr1	58392818	58393317	chr1	58144639	58145138	Bzw1|chr1:58144639-58145138	0.344853764242202	.	.
chr1	59670565	59671064	chr1	59311861	59312360	Sumo1|chr1:59311861-59312360	0.405767827898652	.	.
chr1	59670565	59671064	chr1	59312429	59312928	Sumo1|chr1:59312429-59312928	0.374213827099742	.	.
chr1	60342754	60343253	chr1	60625969	60626468	Cyp20a1|chr1:60625969-60626468	0.415275700058248	.	.
chr1	61639276	61639775	chr1	61313517	61314016	Pard3b|chr1:61313517-61314016	0.612429827243829	.	.
chr1	61639276	61639775	chr1	61377060	61377559	Pard3b|chr1:61377060-61377559	0.386305397491885	.	.
chr1	61639276	61639775	chr1	61528181	61528680	Pard3b|chr1:61528181-61528680	0.5250363333223	.	.
chr1	61639276	61639775	chr1	61985285	61985784	Pard3b|chr1:61985285-61985784	0.396715373007727	.	.
chr1	63114071	63114570	chr1	62771149	62771648	Ino80d|chr1:62771149-62771648	0.402402678456138	.	.
chr1	63114071	63114570	chr1	63180992	63181491	Ino80d|chr1:63180992-63181491	0.614884182144546	.	.
chr1	63272985	63273484	chr1	63180992	63181491	Gm11608|chr1:63180992-63181491	0.720299527671296	.	.
chr1	63272985	63273484	chr1	63180992	63181491	Zdbf2|chr1:63180992-63181491	0.720299527671296	.	.
chr1	63445105	63445604	chr1	63659557	63660056	Adam23|chr1:63659557-63660056	0.393779787548841	.	.
chr1	63445671	63446170	chr1	63180992	63181491	Adam23|chr1:63180992-63181491	0.609405148059635	.	.
chr1	64121506	64122005	chr1	64226173	64226672	Klf7|chr1:64226173-64226672	0.375361801067033	.	.
chr1	64122089	64122588	chr1	63882576	63883075	Klf7|chr1:63882576-63883075	0.552810412749725	.	.
chr1	64122089	64122588	chr1	64066331	64066830	Klf7|chr1:64066331-64066830	0.695073424169155	.	.
chr1	64122089	64122588	chr1	64066856	64067355	Klf7|chr1:64066856-64067355	0.564531462975076	.	.
chr1	64616950	64617449	chr1	64445949	64446448	Gm28982|chr1:64445949-64446448	0.475136240463014	.	.
chr1	64616950	64617449	chr1	64445949	64446448	Mettl21a|chr1:64445949-64446448	0.475136240463014	.	.
chr1	64617495	64617994	chr1	64445949	64446448	Gm28982|chr1:64445949-64446448	0.45445023609057	.	.
chr1	64617495	64617994	chr1	64445949	64446448	Mettl21a|chr1:64445949-64446448	0.45445023609057	.	.
chr1	64617495	64617994	chr1	64717480	64717979	Gm28982|chr1:64717480-64717979	0.367588561562998	.	.
chr1	64617495	64617994	chr1	64717480	64717979	Mettl21a|chr1:64717480-64717979	0.367588561562998	.	.
chr1	64690474	64690973	chr1	64445949	64446448	2810408I11Rik|chr1:64445949-64446448	0.462515450464302	.	.
chr1	64690474	64690973	chr1	64445949	64446448	Ccnyl1|chr1:64445949-64446448	0.462515450464302	.	.
chr1	64690474	64690973	chr1	64717480	64717979	2810408I11Rik|chr1:64717480-64717979	0.628859699586073	.	.
chr1	64690474	64690973	chr1	64717480	64717979	Ccnyl1|chr1:64717480-64717979	0.628859699586073	.	.
chr1	64691008	64691507	chr1	64717480	64717979	2810408I11Rik|chr1:64717480-64717979	0.413117952916666	.	.
chr1	64691008	64691507	chr1	64717480	64717979	Ccnyl1|chr1:64717480-64717979	0.413117952916666	.	.
chr1	64737642	64738141	chr1	64717480	64717979	Fzd5|chr1:64717480-64717979	0.449034806135682	.	.
chr1	64956569	64957068	chr1	65028115	65028614	Plekhm3|chr1:65028115-65028614	0.587743182310496	.	.
chr1	64956569	64957068	chr1	65028623	65029122	Plekhm3|chr1:65028623-65029122	0.531869685765369	.	.
chr1	65122893	65123392	chr1	65010101	65010600	D630023F18Rik|chr1:65010101-65010600	0.755121311013605	.	.
chr1	65186396	65186895	chr1	65178123	65178622	Idh1|chr1:65178123-65178622	0.469501924405468	.	.
chr1	65186396	65186895	chr1	65178123	65178622	Pikfyve|chr1:65178123-65178622	0.469501924405468	.	.
chr1	65186396	65186895	chr1	65179041	65179540	Idh1|chr1:65179041-65179540	0.373560221363247	.	.
chr1	65186396	65186895	chr1	65179041	65179540	Pikfyve|chr1:65179041-65179540	0.373560221363247	.	.
chr1	66174880	66175379	chr1	66211343	66211842	Map2|chr1:66211343-66211842	0.418515946815025	.	.
chr1	66467252	66467751	chr1	66457698	66458197	Unc80|chr1:66457698-66458197	0.437527985981751	.	.
chr1	66467921	66468420	chr1	66057697	66058196	Unc80|chr1:66057697-66058196	0.342660085136804	.	.
chr1	66467921	66468420	chr1	66148756	66149255	Unc80|chr1:66148756-66149255	0.479565357964606	.	.
chr1	66467921	66468420	chr1	66211343	66211842	Unc80|chr1:66211343-66211842	0.380016607422918	.	.
chr1	66700587	66701086	chr1	66321754	66322253	Rpe|chr1:66321754-66322253	0.464392548241785	.	.
chr1	67038596	67039095	chr1	67103774	67104273	Lancl1|chr1:67103774-67104273	0.397236311307122	.	.
chr1	67038596	67039095	chr1	67181101	67181600	Lancl1|chr1:67181101-67181600	0.373616238570481	.	.
chr1	67038596	67039095	chr1	67218289	67218788	Lancl1|chr1:67218289-67218788	0.414506055318707	.	.
chr1	67038596	67039095	chr1	67285091	67285590	Lancl1|chr1:67285091-67285590	0.389926043958596	.	.
chr1	70724978	70725477	chr1	70930809	70931308	Vwc2l|chr1:70930809-70931308	0.347088581478733	.	.
chr1	72121482	72121981	chr1	71845244	71845743	Gm4319|chr1:71845244-71845743	0.444417094796667	.	.
chr1	72121482	72121981	chr1	72219979	72220478	Gm4319|chr1:72219979-72220478	0.355496427599431	.	.
chr1	72121482	72121981	chr1	72226312	72226811	Gm4319|chr1:72226312-72226811	0.706886371572837	.	.
chr1	72284104	72284603	chr1	72051724	72052223	Pecr|chr1:72051724-72052223	0.403373075700075	.	.
chr1	72284104	72284603	chr1	72051724	72052223	Tmem169|chr1:72051724-72052223	0.403373075700075	.	.
chr1	72307199	72307698	chr1	72080043	72080542	Xrcc5|chr1:72080043-72080542	0.357095900431708	.	.
chr1	72536972	72537471	chr1	72470117	72470616	March4|chr1:72470117-72470616	0.491043211081069	.	.
chr1	72536972	72537471	chr1	72470117	72470616	March4|chr1:72470117-72470616	0.49104321108107	.	.
chr1	72536972	72537471	chr1	72865766	72866265	March4|chr1:72865766-72866265	0.351377202395378	.	.
chr1	72582908	72583407	chr1	72254545	72255044	Smarcal1|chr1:72254545-72255044	0.577496073904831	.	.
chr1	72582908	72583407	chr1	72870991	72871490	Smarcal1|chr1:72870991-72871490	0.425565505076498	.	.
chr1	72873729	72874228	chr1	73045914	73046413	Igfbp5|chr1:73045914-73046413	0.379841890908738	.	.
chr1	74236196	74236695	chr1	73826202	73826701	Arpc2|chr1:73826202-73826701	0.621861130540858	.	.
chr1	74284588	74285087	chr1	74397348	74397847	Aamp|chr1:74397348-74397847	0.485894176873949	.	.
chr1	74284588	74285087	chr1	74397348	74397847	Pnkd|chr1:74397348-74397847	0.485894176873949	.	.
chr1	74391301	74391800	chr1	74098488	74098987	Ctdsp1|chr1:74098488-74098987	0.354189733743824	.	.
chr1	74505730	74506229	chr1	74386756	74387255	Cnot9|chr1:74386756-74387255	0.330121565120003	.	.
chr1	74587962	74588461	chr1	74386756	74387255	Bcs1l|chr1:74386756-74387255	0.527697483414148	.	.
chr1	74587962	74588461	chr1	74386756	74387255	Zfp142|chr1:74386756-74387255	0.527697483414148	.	.
chr1	74661495	74661994	chr1	74397348	74397847	Ttll4|chr1:74397348-74397847	0.539576220049422	.	.
chr1	74661495	74661994	chr1	74802933	74803432	Ttll4|chr1:74802933-74803432	0.350678919772412	.	.
chr1	75124760	75125259	chr1	74786284	74786783	Nhej1|chr1:74786284-74786783	0.371844313901295	.	.
chr1	75142499	75142998	chr1	74794449	74794948	Cnppd1|chr1:74794449-74794948	0.527176043873964	.	.
chr1	75142499	75142998	chr1	74794449	74794948	Retreg2|chr1:74794449-74794948	0.527176043873964	.	.
chr1	75142499	75142998	chr1	74816731	74817230	Cnppd1|chr1:74816731-74817230	0.397727997299257	.	.
chr1	75142499	75142998	chr1	74816731	74817230	Retreg2|chr1:74816731-74817230	0.397727997299257	.	.
chr1	75142499	75142998	chr1	75445624	75446123	Cnppd1|chr1:75445624-75446123	0.482036642986999	.	.
chr1	75142499	75142998	chr1	75445624	75446123	Retreg2|chr1:75445624-75446123	0.482036642986999	.	.
chr1	75180079	75180578	chr1	74882110	74882609	Abcb6|chr1:74882110-74882609	0.364926643844476	.	.
chr1	75191753	75192252	chr1	74882110	74882609	Ankzf1|chr1:74882110-74882609	0.403626001986577	.	.
chr1	75191753	75192252	chr1	74882110	74882609	Atg9a|chr1:74882110-74882609	0.403626001986577	.	.
chr1	75219086	75219585	chr1	75244823	75245322	Tuba4a|chr1:75244823-75245322	0.391763834612326	.	.
chr1	75236144	75236643	chr1	74786284	74786783	Dnajb2|chr1:74786284-74786783	0.500116058210538	.	.
chr1	75236144	75236643	chr1	74882110	74882609	Dnajb2|chr1:74882110-74882609	0.355250272680638	.	.
chr1	75317346	75317845	chr1	75588851	75589350	Dnpep|chr1:75588851-75589350	0.5743759519941	.	.
chr1	75435709	75436208	chr1	75588851	75589350	Gmppa|chr1:75588851-75589350	0.32761392310343	.	.
chr1	75505376	75505875	chr1	75487302	75487801	Obsl1|chr1:75487302-75487801	0.598518353643426	.	.
chr1	75546261	75546760	chr1	75487302	75487801	Slc4a3|chr1:75487302-75487801	0.655338631350667	.	.
chr1	77516009	77516508	chr1	77544495	77544994	Gm28386|chr1:77544495-77544994	0.423996212736798	.	.
chr1	77516009	77516508	chr1	77911684	77912183	Gm28386|chr1:77911684-77912183	0.351130227998506	.	.
chr1	78310032	78310531	chr1	78631067	78631566	Sgpp2|chr1:78631067-78631566	0.47134608919869	.	.
chr1	78310032	78310531	chr1	78705094	78705593	Sgpp2|chr1:78705094-78705593	0.487027302887137	.	.
chr1	78310931	78311430	chr1	78537485	78537984	Sgpp2|chr1:78537485-78537984	0.352209643718462	.	.
chr1	78310931	78311430	chr1	78705094	78705593	Sgpp2|chr1:78705094-78705593	0.485512810794702	.	.
chr1	78310931	78311430	chr1	78705094	78705593	Sgpp2|chr1:78705094-78705593	0.485512810794703	.	.
chr1	78488387	78488886	chr1	78745265	78745764	Farsb|chr1:78745265-78745764	0.47657765127723	.	.
chr1	78488900	78489399	chr1	78631067	78631566	Farsb|chr1:78631067-78631566	0.495479311273665	.	.
chr1	78657540	78658039	chr1	78745265	78745764	Acsl3|chr1:78745265-78745764	0.400515763497844	.	.
chr1	78657540	78658039	chr1	78745265	78745764	Utp14b|chr1:78745265-78745764	0.400515763497844	.	.
chr1	79439807	79440306	chr1	79571812	79572311	Scg2|chr1:79571812-79572311	0.432690580795418	.	.
chr1	79439807	79440306	chr1	79580908	79581407	Scg2|chr1:79580908-79581407	0.487720147885365	.	.
chr1	79439807	79440306	chr1	79640097	79640596	Scg2|chr1:79640097-79640596	0.41690972330673	.	.
chr1	79671350	79671849	chr1	79334356	79334855	Ap1s3|chr1:79334356-79334855	0.375867391381262	.	.
chr1	79671350	79671849	chr1	79421856	79422355	Ap1s3|chr1:79421856-79422355	0.636276964512208	.	.
chr1	79671350	79671849	chr1	79619402	79619901	Ap1s3|chr1:79619402-79619901	0.84869196708854	.	.
chr1	79671948	79672447	chr1	79619402	79619901	Ap1s3|chr1:79619402-79619901	0.407109270012139	.	.
chr1	79775809	79776308	chr1	79571812	79572311	Mrpl44|chr1:79571812-79572311	0.406084376190183	.	.
chr1	79775809	79776308	chr1	79571812	79572311	Wdfy1|chr1:79571812-79572311	0.406084376190183	.	.
chr1	79775809	79776308	chr1	79581417	79581916	Mrpl44|chr1:79581417-79581916	0.324680215792631	.	.
chr1	79775809	79776308	chr1	79581417	79581916	Wdfy1|chr1:79581417-79581916	0.324680215792631	.	.
chr1	79775809	79776308	chr1	79761515	79762014	Mrpl44|chr1:79761515-79762014	0.55473060795911	.	.
chr1	79775809	79776308	chr1	79761515	79762014	Wdfy1|chr1:79761515-79762014	0.55473060795911	.	.
chr1	79775809	79776308	chr1	80074277	80074776	Mrpl44|chr1:80074277-80074776	0.330423018591966	.	.
chr1	79775809	79776308	chr1	80074277	80074776	Wdfy1|chr1:80074277-80074776	0.330423018591966	.	.
chr1	80758332	80758831	chr1	80854286	80854785	Dock10|chr1:80854286-80854785	0.47452113291128	.	.
chr1	80758332	80758831	chr1	80854286	80854785	Dock10|chr1:80854286-80854785	0.474521132911281	.	.
chr1	81076257	81076756	chr1	81307377	81307876	Nyap2|chr1:81307377-81307876	0.455444093252878	.	.
chr1	81076879	81077378	chr1	81287145	81287644	Nyap2|chr1:81287145-81287644	0.394817051967825	.	.
chr1	82290681	82291180	chr1	82292699	82293198	Irs1|chr1:82292699-82293198	0.329567679501335	.	.
chr1	82290681	82291180	chr1	82364089	82364588	Irs1|chr1:82364089-82364588	0.349059702078876	.	.
chr1	82291243	82291742	chr1	82283141	82283640	Irs1|chr1:82283141-82283640	0.53920892674869	.	.
chr1	82291243	82291742	chr1	82358886	82359385	Irs1|chr1:82358886-82359385	0.33515465047424	.	.
chr1	82316361	82316860	chr1	82358886	82359385	Rhbdd1|chr1:82358886-82359385	0.402457657167752	.	.
chr1	83407918	83408417	chr1	83181370	83181869	Sphkap|chr1:83181370-83181869	0.368432001336845	.	.
chr1	84695613	84696112	chr1	84881481	84881980	Dner|chr1:84881481-84881980	0.464032457519275	.	.
chr1	84839808	84840307	chr1	84507081	84507580	Fbxo36|chr1:84507081-84507580	0.449593315637381	.	.
chr1	84839808	84840307	chr1	84507081	84507580	Trip12|chr1:84507081-84507580	0.449593315637381	.	.
chr1	84839808	84840307	chr1	84585323	84585822	Fbxo36|chr1:84585323-84585822	0.419632139764267	.	.
chr1	84839808	84840307	chr1	84585323	84585822	Fbxo36|chr1:84585323-84585822	0.419632139764268	.	.
chr1	84839808	84840307	chr1	84585323	84585822	Trip12|chr1:84585323-84585822	0.419632139764267	.	.
chr1	84839808	84840307	chr1	84585323	84585822	Trip12|chr1:84585323-84585822	0.419632139764268	.	.
chr1	84839808	84840307	chr1	84621244	84621743	Fbxo36|chr1:84621244-84621743	0.579560539839644	.	.
chr1	84839808	84840307	chr1	84621244	84621743	Trip12|chr1:84621244-84621743	0.579560539839644	.	.
chr1	84934371	84934870	chr1	84621244	84621743	Slc16a14|chr1:84621244-84621743	0.467267525562255	.	.
chr1	84934883	84935382	chr1	84621244	84621743	Slc16a14|chr1:84621244-84621743	0.697977272417769	.	.
chr1	85894274	85894773	chr1	86032144	86032643	Itm2c|chr1:86032144-86032643	0.359179862209353	.	.
chr1	85894274	85894773	chr1	86059359	86059858	Itm2c|chr1:86059359-86059858	0.343872004649144	.	.
chr1	85894274	85894773	chr1	86239554	86240053	Itm2c|chr1:86239554-86240053	0.537362161368725	.	.
chr1	86046083	86046582	chr1	85958147	85958646	2810459M11Rik|chr1:85958147-85958646	0.382248902718505	.	.
chr1	86046594	86047093	chr1	86240233	86240732	2810459M11Rik|chr1:86240233-86240732	0.357796993983319	.	.
chr1	86046594	86047093	chr1	86487143	86487642	2810459M11Rik|chr1:86487143-86487642	0.378486540556476	.	.
chr1	86064385	86064884	chr1	86240233	86240732	Psmd1|chr1:86240233-86240732	0.447986033782268	.	.
chr1	86064385	86064884	chr1	86371911	86372410	Psmd1|chr1:86371911-86372410	0.371934422082562	.	.
chr1	86154471	86154970	chr1	85958147	85958646	Armc9|chr1:85958147-85958646	0.399651182908407	.	.
chr1	86154471	86154970	chr1	86240233	86240732	Armc9|chr1:86240233-86240732	0.477439304111656	.	.
chr1	86154471	86154970	chr1	86434501	86435000	Armc9|chr1:86434501-86435000	0.376377861355282	.	.
chr1	86154471	86154970	chr1	86487143	86487642	Armc9|chr1:86487143-86487642	0.376462984982063	.	.
chr1	86359268	86359767	chr1	86240233	86240732	C130036L24Rik|chr1:86240233-86240732	0.463826101680299	.	.
chr1	86359268	86359767	chr1	86240233	86240732	Ncl|chr1:86240233-86240732	0.463826101680299	.	.
chr1	86359268	86359767	chr1	86371911	86372410	C130036L24Rik|chr1:86371911-86372410	0.370506993715236	.	.
chr1	86359268	86359767	chr1	86371911	86372410	Ncl|chr1:86371911-86372410	0.370506993715236	.	.
chr1	86359268	86359767	chr1	86440464	86440963	C130036L24Rik|chr1:86440464-86440963	0.337676172607048	.	.
chr1	86359268	86359767	chr1	86440464	86440963	Ncl|chr1:86440464-86440963	0.337676172607048	.	.
chr1	86359268	86359767	chr1	86503968	86504467	C130036L24Rik|chr1:86503968-86504467	0.390723121272837	.	.
chr1	86359268	86359767	chr1	86503968	86504467	Ncl|chr1:86503968-86504467	0.390723121272837	.	.
chr1	86359268	86359767	chr1	86586879	86587378	C130036L24Rik|chr1:86586879-86587378	0.567835916722933	.	.
chr1	86359268	86359767	chr1	86586879	86587378	Ncl|chr1:86586879-86587378	0.567835916722933	.	.
chr1	86359268	86359767	chr1	86650000	86650499	C130036L24Rik|chr1:86650000-86650499	0.414510356044234	.	.
chr1	86359268	86359767	chr1	86650000	86650499	Ncl|chr1:86650000-86650499	0.414510356044234	.	.
chr1	86526360	86526859	chr1	86371911	86372410	Ptma|chr1:86371911-86372410	0.35636587653567	.	.
chr1	86526360	86526859	chr1	86434501	86435000	Ptma|chr1:86434501-86435000	0.438795743334338	.	.
chr1	86526360	86526859	chr1	86503968	86504467	Ptma|chr1:86503968-86504467	0.502385150712868	.	.
chr1	86526360	86526859	chr1	86607399	86607898	Ptma|chr1:86607399-86607898	0.53959636443681	.	.
chr1	86582078	86582577	chr1	86503968	86504467	Cops7b|chr1:86503968-86504467	0.350229574452559	.	.
chr1	86582078	86582577	chr1	86503968	86504467	Pde6d|chr1:86503968-86504467	0.350229574452559	.	.
chr1	86582078	86582577	chr1	86607399	86607898	Cops7b|chr1:86607399-86607898	0.515581997299448	.	.
chr1	86582078	86582577	chr1	86607399	86607898	Pde6d|chr1:86607399-86607898	0.515581997299448	.	.
chr1	86582603	86583102	chr1	86442428	86442927	Cops7b|chr1:86442428-86442927	0.429490566849387	.	.
chr1	86582603	86583102	chr1	86442428	86442927	Pde6d|chr1:86442428-86442927	0.429490566849387	.	.
chr1	86582603	86583102	chr1	86525204	86525703	Cops7b|chr1:86525204-86525703	0.33642064052117	.	.
chr1	86582603	86583102	chr1	86525204	86525703	Pde6d|chr1:86525204-86525703	0.33642064052117	.	.
chr1	86582603	86583102	chr1	86833140	86833639	Cops7b|chr1:86833140-86833639	0.370686222012157	.	.
chr1	86582603	86583102	chr1	86833140	86833639	Pde6d|chr1:86833140-86833639	0.370686222012157	.	.
chr1	86669399	86669898	chr1	86833140	86833639	Nppc|chr1:86833140-86833639	0.36828726965402	.	.
chr1	86703565	86704064	chr1	86434501	86435000	Dis3l2|chr1:86434501-86435000	0.442418473872501	.	.
chr1	86703565	86704064	chr1	86440464	86440963	Dis3l2|chr1:86440464-86440963	0.332674408981428	.	.
chr1	86703565	86704064	chr1	86487143	86487642	Dis3l2|chr1:86487143-86487642	0.431823603154317	.	.
chr1	86703565	86704064	chr1	86503968	86504467	Dis3l2|chr1:86503968-86504467	0.462654696680794	.	.
chr1	86703565	86704064	chr1	86586879	86587378	Dis3l2|chr1:86586879-86587378	0.396896277842408	.	.
chr1	87155856	87156355	chr1	87246132	87246631	Ecel1|chr1:87246132-87246631	0.322805862671903	.	.
chr1	87213673	87214172	chr1	87186978	87187477	Eif4e2|chr1:87186978-87187477	0.447103394424503	.	.
chr1	87213673	87214172	chr1	87246132	87246631	Eif4e2|chr1:87246132-87246631	0.468278836551788	.	.
chr1	87213673	87214172	chr1	87468275	87468774	Eif4e2|chr1:87468275-87468774	0.617933380003497	.	.
chr1	87326698	87327197	chr1	87541543	87542042	Gigyf2|chr1:87541543-87542042	0.554210691691584	.	.
chr1	88277410	88277909	chr1	88622936	88623435	Hjurp|chr1:88622936-88623435	0.393401039221181	.	.
chr1	88277410	88277909	chr1	88622936	88623435	Trpm8|chr1:88622936-88623435	0.393401039221181	.	.
chr1	88701430	88701929	chr1	88745219	88745718	Arl4c|chr1:88745219-88745718	0.328234664567046	.	.
chr1	88701944	88702443	chr1	88357393	88357892	Arl4c|chr1:88357393-88357892	0.486502633411699	.	.
chr1	89069980	89070479	chr1	88921756	88922255	Sh3bp4|chr1:88921756-88922255	0.325526719632901	.	.
chr1	89454554	89455053	chr1	89579987	89580486	Agap1|chr1:89579987-89580486	0.330942482939202	.	.
chr1	90203739	90204238	chr1	89804950	89805449	Ackr3|chr1:89804950-89805449	0.503838886635084	.	.
chr1	90203739	90204238	chr1	89804950	89805449	Ackr3|chr1:89804950-89805449	0.503838886635085	.	.
chr1	90203739	90204238	chr1	90205210	90205709	Ackr3|chr1:90205210-90205709	0.333215216157281	.	.
chr1	92641765	92642264	chr1	92371533	92372032	Cops9|chr1:92371533-92372032	0.330412412056591	.	.
chr1	92641765	92642264	chr1	92428380	92428879	Cops9|chr1:92428380-92428879	0.408792968784416	.	.
chr1	92641765	92642264	chr1	92895020	92895519	Cops9|chr1:92895020-92895519	0.527818287711843	.	.
chr1	92831030	92831529	chr1	92895020	92895519	Gpc1|chr1:92895020-92895519	0.501218610230949	.	.
chr1	92907215	92907714	chr1	92799618	92800117	Dusp28|chr1:92799618-92800117	0.362959802818141	.	.
chr1	92910928	92911427	chr1	92521236	92521735	5033417F24Rik|chr1:92521236-92521735	0.39467403140628	.	.
chr1	92910928	92911427	chr1	92521236	92521735	Rnpepl1|chr1:92521236-92521735	0.39467403140628	.	.
chr1	92910928	92911427	chr1	92799618	92800117	5033417F24Rik|chr1:92799618-92800117	0.378930329782353	.	.
chr1	92910928	92911427	chr1	92799618	92800117	Rnpepl1|chr1:92799618-92800117	0.378930329782353	.	.
chr1	93100965	93101464	chr1	93100465	93100964	Kif1a|chr1:93100465-93100964	0.38171834060585	.	.
chr1	93236124	93236623	chr1	92895020	92895519	Sned1|chr1:92895020-92895519	0.328322645842821	.	.
chr1	93236124	93236623	chr1	93401523	93402022	Sned1|chr1:93401523-93402022	0.41277925642293	.	.
chr1	93478622	93479121	chr1	93401523	93402022	Hdlbp|chr1:93401523-93402022	0.464349364960925	.	.
chr1	93478622	93479121	chr1	93401523	93402022	Sept2|chr1:93401523-93402022	0.464349364960925	.	.
chr1	93511801	93512300	chr1	93401523	93402022	Farp2|chr1:93401523-93402022	0.33054850554983	.	.
chr1	93635550	93636049	chr1	93401523	93402022	Gm28536|chr1:93401523-93402022	0.32904001630452	.	.
chr1	93754078	93754577	chr1	94079039	94079538	Thap4|chr1:94079039-94079538	0.369771043701208	.	.
chr1	93754078	93754577	chr1	94210694	94211193	Thap4|chr1:94210694-94211193	0.363776852967366	.	.
chr1	95313333	95313832	chr1	95332779	95333278	Fam174a|chr1:95332779-95333278	0.419258062491458	.	.
chr1	95313333	95313832	chr1	95358827	95359326	Fam174a|chr1:95358827-95359326	0.40640404824085	.	.
chr1	95313851	95314350	chr1	95332779	95333278	Fam174a|chr1:95332779-95333278	0.55753790400119	.	.
chr1	95667416	95667915	chr1	95358827	95359326	St8sia4|chr1:95358827-95359326	0.398332667965442	.	.
chr1	96871948	96872447	chr1	97038495	97038994	Slco4c1|chr1:97038495-97038994	0.335921513209013	.	.
chr1	97661800	97662299	chr1	97854158	97854657	D1Ertd622e|chr1:97854158-97854657	0.634484271688298	.	.
chr1	98095430	98095929	chr1	97916311	97916810	Pam|chr1:97916311-97916810	0.377947604718717	.	.
chr1	98095430	98095929	chr1	97976856	97977355	Pam|chr1:97976856-97977355	0.453708979370123	.	.
chr1	98095430	98095929	chr1	98300120	98300619	Pam|chr1:98300120-98300619	0.528907583529266	.	.
chr1	98095430	98095929	chr1	98300120	98300619	Pam|chr1:98300120-98300619	0.528907583529267	.	.
chr1	105355774	105356273	chr1	105246114	105246613	Gm17634|chr1:105246114-105246613	0.338088546167856	.	.
chr1	105355774	105356273	chr1	105246114	105246613	Rnf152|chr1:105246114-105246613	0.338088546167856	.	.
chr1	105355774	105356273	chr1	105290382	105290881	Gm17634|chr1:105290382-105290881	0.354311764953313	.	.
chr1	105355774	105356273	chr1	105290382	105290881	Rnf152|chr1:105290382-105290881	0.354311764953313	.	.
chr1	105780395	105780894	chr1	106071193	106071692	Tnfrsf11a|chr1:106071193-106071692	0.373054604325377	.	.
chr1	105990273	105990772	chr1	105844184	105844683	Gm7160|chr1:105844184-105844683	0.366741816406368	.	.
chr1	105990273	105990772	chr1	105844184	105844683	Zcchc2|chr1:105844184-105844683	0.366741816406368	.	.
chr1	106171270	106171769	chr1	106148702	106149201	Gm20753|chr1:106148702-106149201	0.404067421882606	.	.
chr1	106171270	106171769	chr1	106148702	106149201	Phlpp1|chr1:106148702-106149201	0.404067421882606	.	.
chr1	106171937	106172436	chr1	106071193	106071692	Gm20753|chr1:106071193-106071692	0.435396301151424	.	.
chr1	106171937	106172436	chr1	106071193	106071692	Phlpp1|chr1:106071193-106071692	0.435396301151424	.	.
chr1	106713878	106714377	chr1	106395442	106395941	Bcl2|chr1:106395442-106395941	0.501549984081473	.	.
chr1	106713878	106714377	chr1	106511518	106512017	Bcl2|chr1:106511518-106512017	0.36756519287138	.	.
chr1	111864757	111865256	chr1	112028578	112029077	Dsel|chr1:112028578-112029077	0.453692387246704	.	.
chr1	111864757	111865256	chr1	112112995	112113494	Dsel|chr1:112112995-112113494	0.535067428885762	.	.
chr1	115684447	115684946	chr1	115964864	115965363	Cntnap5a|chr1:115964864-115965363	0.380660492598942	.	.
chr1	118310992	118311491	chr1	118012685	118013184	Tsn|chr1:118012685-118013184	0.397509278315815	.	.
chr1	118321592	118322091	chr1	118481184	118481683	Nifk|chr1:118481184-118481683	0.379710759438177	.	.
chr1	118459308	118459807	chr1	118012685	118013184	2900060B14Rik|chr1:118012685-118013184	0.334722488373356	.	.
chr1	119053430	119053929	chr1	119197259	119197758	Gli2|chr1:119197259-119197758	0.457399066436497	.	.
chr1	119421524	119422023	chr1	119548633	119549132	Inhbb|chr1:119548633-119549132	0.482968135861541	.	.
chr1	119422101	119422600	chr1	119082542	119083041	Inhbb|chr1:119082542-119083041	0.327641110115656	.	.
chr1	119525867	119526366	chr1	119894904	119895403	Gm27184|chr1:119894904-119895403	0.395907465917402	.	.
chr1	119525867	119526366	chr1	119894904	119895403	Tmem185b|chr1:119894904-119895403	0.395907465917402	.	.
chr1	119648156	119648655	chr1	119654275	119654774	Epb41l5|chr1:119654275-119654774	0.36489196481904	.	.
chr1	119837335	119837834	chr1	120154185	120154684	Ptpn4|chr1:120154185-120154684	0.38373732936427	.	.
chr1	120073537	120074036	chr1	120425559	120426058	Tmem37|chr1:120425559-120426058	0.420977948018247	.	.
chr1	120073537	120074036	chr1	120468841	120469340	Tmem37|chr1:120468841-120469340	0.44234763119787	.	.
chr1	120120898	120121397	chr1	120425559	120426058	3110009E18Rik|chr1:120425559-120426058	0.411058205727283	.	.
chr1	120120898	120121397	chr1	120425559	120426058	Dbi|chr1:120425559-120426058	0.411058205727283	.	.
chr1	120120898	120121397	chr1	120468841	120469340	3110009E18Rik|chr1:120468841-120469340	0.406577323429703	.	.
chr1	120120898	120121397	chr1	120468841	120469340	Dbi|chr1:120468841-120469340	0.406577323429703	.	.
chr1	120340287	120340786	chr1	120431932	120432431	C1ql2|chr1:120431932-120432431	0.372888555079605	.	.
chr1	120340860	120341359	chr1	120245676	120246175	C1ql2|chr1:120245676-120246175	0.333462434966229	.	.
chr1	120758675	120759174	chr1	121180229	121180728	Gm29346|chr1:121180229-121180728	0.443676062514197	.	.
chr1	121527520	121528019	chr1	121527010	121527509	Htr5b|chr1:121527010-121527509	0.611559047839301	.	.
chr1	121527520	121528019	chr1	121527010	121527509	Htr5b|chr1:121527010-121527509	0.611559047839302	.	.
chr1	121567757	121568256	chr1	121290285	121290784	Ddx18|chr1:121290285-121290784	0.354756325745302	.	.
chr1	121567757	121568256	chr1	121327621	121328120	Ddx18|chr1:121327621-121328120	0.36755496173506	.	.
chr1	125435289	125435788	chr1	125009641	125010140	Actr3|chr1:125009641-125010140	0.442007209018957	.	.
chr1	125435289	125435788	chr1	125537779	125538278	Actr3|chr1:125537779-125538278	0.335238850687861	.	.
chr1	125560306	125560805	chr1	125537779	125538278	Slc35f5|chr1:125537779-125538278	0.551666325412075	.	.
chr1	125560306	125560805	chr1	125789319	125789818	Slc35f5|chr1:125789319-125789818	0.393816288415127	.	.
chr1	125560306	125560805	chr1	125911387	125911886	Slc35f5|chr1:125911387-125911886	0.412035161316454	.	.
chr1	125911894	125912393	chr1	125911387	125911886	Lypd1|chr1:125911387-125911886	0.511256341644922	.	.
chr1	126829595	126830094	chr1	126535486	126535985	Nckap5|chr1:126535486-126535985	0.474542826059804	.	.
chr1	126829595	126830094	chr1	126547792	126548291	Nckap5|chr1:126547792-126548291	0.364126245581989	.	.
chr1	127679743	127680242	chr1	127726401	127726900	Tmem163|chr1:127726401-127726900	0.660775071157715	.	.
chr1	127680245	127680744	chr1	127726401	127726900	Tmem163|chr1:127726401-127726900	0.507427306419796	.	.
chr1	127773884	127774383	chr1	127500145	127500644	2900009J06Rik|chr1:127500145-127500644	0.347395778457787	.	.
chr1	127773884	127774383	chr1	127500145	127500644	Ccnt2|chr1:127500145-127500644	0.347395778457787	.	.
chr1	127773884	127774383	chr1	128188018	128188517	2900009J06Rik|chr1:128188018-128188517	0.59343485197423	.	.
chr1	127773884	127774383	chr1	128188018	128188517	Ccnt2|chr1:128188018-128188517	0.59343485197423	.	.
chr1	127868495	127868994	chr1	127676116	127676615	Rab3gap1|chr1:127676116-127676615	0.428736259123472	.	.
chr1	127868495	127868994	chr1	127984923	127985422	Rab3gap1|chr1:127984923-127985422	0.496180074872293	.	.
chr1	127959199	127959698	chr1	127984923	127985422	Gm28800|chr1:127984923-127985422	0.457552779653229	.	.
chr1	128243885	128244384	chr1	128188018	128188517	Ubxn4|chr1:128188018-128188517	0.323729147688588	.	.
chr1	131138073	131138572	chr1	131053153	131053652	Dyrk3|chr1:131053153-131053652	0.365473277920422	.	.
chr1	131152939	131153438	chr1	131181934	131182433	Eif2d|chr1:131181934-131182433	0.43393963263082	.	.
chr1	131259797	131260296	chr1	131260313	131260812	Gm28914|chr1:131260313-131260812	0.689300886303973	.	.
chr1	131259797	131260296	chr1	131290587	131291086	Gm28914|chr1:131290587-131291086	0.38213654799696	.	.
chr1	131526251	131526750	chr1	131335476	131335975	Srgap2|chr1:131335476-131335975	0.482065002622343	.	.
chr1	131526251	131526750	chr1	131406805	131407304	Srgap2|chr1:131406805-131407304	0.385131760862098	.	.
chr1	131526251	131526750	chr1	131460880	131461379	Srgap2|chr1:131460880-131461379	0.481976369474268	.	.
chr1	131526251	131526750	chr1	131719120	131719619	Srgap2|chr1:131719120-131719619	0.444633983643829	.	.
chr1	131526251	131526750	chr1	131982827	131983326	Srgap2|chr1:131982827-131983326	0.330423621751694	.	.
chr1	131527318	131527817	chr1	131335476	131335975	Fam72a|chr1:131335476-131335975	0.362483741604848	.	.
chr1	131527318	131527817	chr1	131335476	131335975	Srgap2|chr1:131335476-131335975	0.362483741604848	.	.
chr1	131827667	131828166	chr1	131982827	131983326	Slc41a1|chr1:131982827-131983326	0.348011731616422	.	.
chr1	131827667	131828166	chr1	132190118	132190617	Slc41a1|chr1:132190118-132190617	0.377925561940107	.	.
chr1	131910162	131910661	chr1	131548296	131548795	Nucks1|chr1:131548296-131548795	0.370507131467458	.	.
chr1	131910162	131910661	chr1	131658033	131658532	Nucks1|chr1:131658033-131658532	0.432527569298366	.	.
chr1	132067653	132068152	chr1	132355762	132356261	Mfsd4a|chr1:132355762-132356261	0.487047990943736	.	.
chr1	132139477	132139976	chr1	132190118	132190617	Cdk18|chr1:132190118-132190617	0.384284233614329	.	.
chr1	132139477	132139976	chr1	132190118	132190617	Gm29629|chr1:132190118-132190617	0.384284233614329	.	.
chr1	132139477	132139976	chr1	132355762	132356261	Cdk18|chr1:132355762-132356261	0.459245428360345	.	.
chr1	132139477	132139976	chr1	132355762	132356261	Gm29629|chr1:132355762-132356261	0.459245428360345	.	.
chr1	132298673	132299172	chr1	132624969	132625468	Klhdc8a|chr1:132624969-132625468	0.610722821601199	.	.
chr1	132298673	132299172	chr1	132739110	132739609	Klhdc8a|chr1:132739110-132739609	0.345058704966798	.	.
chr1	132391552	132392051	chr1	132355762	132356261	Tmcc2|chr1:132355762-132356261	0.390000881612912	.	.
chr1	132417199	132417698	chr1	132237474	132237973	Dstyk|chr1:132237474-132237973	0.399013996604895	.	.
chr1	132477175	132477674	chr1	132157329	132157828	6030442K20Rik|chr1:132157329-132157828	0.422421967189459	.	.
chr1	132477175	132477674	chr1	132157329	132157828	Rbbp5|chr1:132157329-132157828	0.422421967189459	.	.
chr1	132477175	132477674	chr1	132739110	132739609	6030442K20Rik|chr1:132739110-132739609	0.415647561872853	.	.
chr1	132477175	132477674	chr1	132739110	132739609	Rbbp5|chr1:132739110-132739609	0.415647561872853	.	.
chr1	132542654	132543153	chr1	132355762	132356261	Cntn2|chr1:132355762-132356261	0.43169071482268	.	.
chr1	132741608	132742107	chr1	132624969	132625468	Nfasc|chr1:132624969-132625468	0.443664694359949	.	.
chr1	132741608	132742107	chr1	132739110	132739609	Nfasc|chr1:132739110-132739609	0.341721927345103	.	.
chr1	132880112	132880611	chr1	132758968	132759467	Lrrn2|chr1:132758968-132759467	0.505454633369679	.	.
chr1	132880112	132880611	chr1	132982662	132983161	Lrrn2|chr1:132982662-132983161	0.431023572303689	.	.
chr1	132880112	132880611	chr1	133209951	133210450	Lrrn2|chr1:133209951-133210450	0.431899766894491	.	.
chr1	133045916	133046415	chr1	133039343	133039842	Pik3c2b|chr1:133039343-133039842	0.479305784212816	.	.
chr1	133045916	133046415	chr1	133209951	133210450	Pik3c2b|chr1:133209951-133210450	0.358397259139093	.	.
chr1	133130962	133131461	chr1	133209951	133210450	Ppp1r15b|chr1:133209951-133210450	0.333170905969679	.	.
chr1	133800824	133801323	chr1	134048675	134049174	Atp2b4|chr1:134048675-134049174	0.379787743981032	.	.
chr1	133800824	133801323	chr1	134060782	134061281	Atp2b4|chr1:134060782-134061281	0.370562055618135	.	.
chr1	133800824	133801323	chr1	134092834	134093333	Atp2b4|chr1:134092834-134093333	0.640557878132192	.	.
chr1	133908258	133908757	chr1	133908815	133909314	Optc|chr1:133908815-133909314	0.36053683563891	.	.
chr1	134181866	134182365	chr1	133908815	133909314	Chil1|chr1:133908815-133909314	0.416603651897744	.	.
chr1	134181866	134182365	chr1	134045877	134046376	Chil1|chr1:134045877-134046376	0.44950098080746	.	.
chr1	134181866	134182365	chr1	134060782	134061281	Chil1|chr1:134060782-134061281	0.484404164560646	.	.
chr1	134181866	134182365	chr1	134344509	134345008	Chil1|chr1:134344509-134345008	0.355666001375556	.	.
chr1	134234747	134235246	chr1	134120037	134120536	Adora1|chr1:134120037-134120536	0.403447159853605	.	.
chr1	134234747	134235246	chr1	134120587	134121086	Adora1|chr1:134120587-134121086	0.583316112772978	.	.
chr1	134234747	134235246	chr1	134241303	134241802	Adora1|chr1:134241303-134241802	0.361825548880702	.	.
chr1	134361764	134362263	chr1	134060782	134061281	Tmem183a|chr1:134060782-134061281	0.335083103933279	.	.
chr1	134361764	134362263	chr1	134344509	134345008	Tmem183a|chr1:134344509-134345008	0.361764523095669	.	.
chr1	134415089	134415588	chr1	134556771	134557270	Adipor1|chr1:134556771-134557270	0.611834079558419	.	.
chr1	134455268	134455767	chr1	134382497	134382996	Klhl12|chr1:134382497-134382996	0.398020845555434	.	.
chr1	134455268	134455767	chr1	134556771	134557270	Klhl12|chr1:134556771-134557270	0.485725039205241	.	.
chr1	134494334	134494833	chr1	134382497	134382996	Rabif|chr1:134382497-134382996	0.412891407252853	.	.
chr1	134559917	134560416	chr1	134382497	134382996	Kdm5b|chr1:134382497-134382996	0.510877591174376	.	.
chr1	134559917	134560416	chr1	134771324	134771823	Kdm5b|chr1:134771324-134771823	0.333791133003865	.	.
chr1	134559917	134560416	chr1	134987558	134988057	Kdm5b|chr1:134987558-134988057	0.351599221128206	.	.
chr1	134646329	134646828	chr1	134638444	134638943	Gm26783|chr1:134638444-134638943	0.519401849499771	.	.
chr1	134646329	134646828	chr1	134638444	134638943	Syt2|chr1:134638444-134638943	0.519401849499771	.	.
chr1	134955755	134956254	chr1	134987558	134988057	Ppp1r12b|chr1:134987558-134988057	0.324159407392019	.	.
chr1	135146503	135147002	chr1	134846503	134847002	Arl8a|chr1:134846503-134847002	0.388101872360374	.	.
chr1	135146503	135147002	chr1	134909447	134909946	Arl8a|chr1:134909447-134909946	0.422908054914728	.	.
chr1	135146503	135147002	chr1	135369061	135369560	Arl8a|chr1:135369061-135369560	0.612967585293398	.	.
chr1	135147293	135147792	chr1	134987558	134988057	Arl8a|chr1:134987558-134988057	0.325342858641107	.	.
chr1	135147293	135147792	chr1	135368172	135368671	Arl8a|chr1:135368172-135368671	0.601663329730569	.	.
chr1	135248334	135248833	chr1	135368172	135368671	Gm26642|chr1:135368172-135368671	0.572603487988727	.	.
chr1	135283180	135283679	chr1	135582896	135583395	Rnpep|chr1:135582896-135583395	0.445954432232637	.	.
chr1	135283180	135283679	chr1	135585530	135586029	Rnpep|chr1:135585530-135586029	0.365790994375728	.	.
chr1	135283180	135283679	chr1	135699225	135699724	Rnpep|chr1:135699225-135699724	0.570810883132728	.	.
chr1	135283732	135284231	chr1	135512461	135512960	Rnpep|chr1:135512461-135512960	0.379844202793232	.	.
chr1	135283732	135284231	chr1	135585530	135586029	Rnpep|chr1:135585530-135586029	0.331837365606728	.	.
chr1	135313568	135314067	chr1	135368172	135368671	Timm17a|chr1:135368172-135368671	0.760180789022732	.	.
chr1	135313568	135314067	chr1	135368172	135368671	Timm17a|chr1:135368172-135368671	0.760180789022733	.	.
chr1	135313568	135314067	chr1	135510265	135510764	Timm17a|chr1:135510265-135510764	0.331572321191801	.	.
chr1	135430227	135430726	chr1	135670341	135670840	Ipo9|chr1:135670341-135670840	0.362252537660077	.	.
chr1	135430227	135430726	chr1	135699225	135699724	Ipo9|chr1:135699225-135699724	0.369160284906134	.	.
chr1	135585020	135585519	chr1	135585530	135586029	Gm4793|chr1:135585530-135586029	0.381349011155402	.	.
chr1	135687315	135687814	chr1	135583495	135583994	Nav1|chr1:135583495-135583994	0.439943305883434	.	.
chr1	135687315	135687814	chr1	135670341	135670840	Nav1|chr1:135670341-135670840	0.431860848971829	.	.
chr1	135766118	135766617	chr1	135699225	135699724	Phlda3|chr1:135699225-135699724	0.333643439235512	.	.
chr1	136259695	136260194	chr1	136740759	136741258	Gm26781|chr1:136740759-136741258	0.370806465968438	.	.
chr1	136259695	136260194	chr1	136740759	136741258	Gm26781|chr1:136740759-136741258	0.370806465968439	.	.
chr1	136259695	136260194	chr1	136740759	136741258	Gpr25|chr1:136740759-136741258	0.370806465968438	.	.
chr1	136259695	136260194	chr1	136740759	136741258	Gpr25|chr1:136740759-136741258	0.370806465968439	.	.
chr1	136260203	136260702	chr1	136740759	136741258	Gpr25|chr1:136740759-136741258	0.537816445712017	.	.
chr1	136345389	136345888	chr1	136524873	136525372	Camsap2|chr1:136524873-136525372	0.398037253048806	.	.
chr1	136345389	136345888	chr1	136740759	136741258	Camsap2|chr1:136740759-136741258	0.358001276093993	.	.
chr1	136415292	136415791	chr1	136170040	136170539	9230116N13Rik|chr1:136170040-136170539	0.368058057481997	.	.
chr1	136415292	136415791	chr1	136170040	136170539	Ddx59|chr1:136170040-136170539	0.368058057481997	.	.
chr1	136466035	136466534	chr1	136613430	136613929	Kif14|chr1:136613430-136613929	0.463511248133656	.	.
chr1	136624613	136625112	chr1	136550851	136551350	Platr23|chr1:136550851-136551350	0.324481821841221	.	.
chr1	136624613	136625112	chr1	136550851	136551350	Zfp281|chr1:136550851-136551350	0.324481821841221	.	.
chr1	138515350	138515849	chr1	138328198	138328697	Gm28501|chr1:138328198-138328697	0.534354089030911	.	.
chr1	138515350	138515849	chr1	138385349	138385848	Gm28501|chr1:138385349-138385848	0.536334904523068	.	.
chr1	138515350	138515849	chr1	138496863	138497362	Gm28501|chr1:138496863-138497362	0.566394028206485	.	.
chr1	138515350	138515849	chr1	138617900	138618399	Gm28501|chr1:138617900-138618399	0.344959002686148	.	.
chr1	138618987	138619486	chr1	138703238	138703737	Nek7|chr1:138703238-138703737	0.323458494161779	.	.
chr1	138618987	138619486	chr1	138801280	138801779	Nek7|chr1:138801280-138801779	0.364907026286479	.	.
chr1	138848674	138849173	chr1	138617900	138618399	Lhx9|chr1:138617900-138618399	0.571913264621627	.	.
chr1	138848674	138849173	chr1	138617900	138618399	Lhx9|chr1:138617900-138618399	0.571913264621628	.	.
chr1	139421972	139422471	chr1	139480150	139480649	Zbtb41|chr1:139480150-139480649	0.497015292472221	.	.
chr1	143640493	143640992	chr1	143516982	143517481	B3galt2|chr1:143516982-143517481	0.369880719824594	.	.
chr1	143640493	143640992	chr1	143813845	143814344	B3galt2|chr1:143813845-143814344	0.327270950964577	.	.
chr1	143702603	143703102	chr1	143291744	143292243	Cdc73|chr1:143291744-143292243	0.361806227948508	.	.
chr1	143702603	143703102	chr1	143803496	143803995	Cdc73|chr1:143803496-143803995	0.340587835302856	.	.
chr1	143702603	143703102	chr1	143930714	143931213	Cdc73|chr1:143930714-143931213	0.333491479511655	.	.
chr1	150392883	150393382	chr1	150176959	150177458	Odr4|chr1:150176959-150177458	0.567468146291986	.	.
chr1	150392883	150393382	chr1	150176959	150177458	Tpr|chr1:150176959-150177458	0.567468146291986	.	.
chr1	150392883	150393382	chr1	150266492	150266991	Odr4|chr1:150266492-150266991	0.566452407162808	.	.
chr1	150392883	150393382	chr1	150266492	150266991	Tpr|chr1:150266492-150266991	0.566452407162808	.	.
chr1	151138226	151138725	chr1	151214099	151214598	C730036E19Rik|chr1:151214099-151214598	0.415643813604346	.	.
chr1	151344167	151344666	chr1	151618711	151619210	Gm10138|chr1:151618711-151619210	0.434819121390788	.	.
chr1	151344167	151344666	chr1	151618711	151619210	Ivns1abp|chr1:151618711-151619210	0.434819121390788	.	.
chr1	151345057	151345556	chr1	151011205	151011704	Gm10138|chr1:151011205-151011704	0.330024132797209	.	.
chr1	151345057	151345556	chr1	151011205	151011704	Ivns1abp|chr1:151011205-151011704	0.330024132797209	.	.
chr1	151345057	151345556	chr1	151214099	151214598	Gm10138|chr1:151214099-151214598	0.394216733960343	.	.
chr1	151345057	151345556	chr1	151214099	151214598	Ivns1abp|chr1:151214099-151214598	0.394216733960343	.	.
chr1	151428258	151428757	chr1	151152071	151152570	Swt1|chr1:151152071-151152570	0.485280068292063	.	.
chr1	151428258	151428757	chr1	151152071	151152570	Trmt1l|chr1:151152071-151152570	0.485280068292063	.	.
chr1	151428258	151428757	chr1	151564412	151564911	Swt1|chr1:151564412-151564911	0.479192610783144	.	.
chr1	151428258	151428757	chr1	151564412	151564911	Trmt1l|chr1:151564412-151564911	0.479192610783144	.	.
chr1	151500739	151501238	chr1	151706042	151706541	Rnf2|chr1:151706042-151706541	0.326062309985597	.	.
chr1	151754914	151755413	chr1	151564412	151564911	2810414N06Rik|chr1:151564412-151564911	0.374408630392893	.	.
chr1	151754914	151755413	chr1	151564412	151564911	Edem3|chr1:151564412-151564911	0.374408630392893	.	.
chr1	151754914	151755413	chr1	151879612	151880111	2810414N06Rik|chr1:151879612-151880111	0.525132773401453	.	.
chr1	151754914	151755413	chr1	151879612	151880111	Edem3|chr1:151879612-151880111	0.525132773401453	.	.
chr1	151754914	151755413	chr1	152057665	152058164	2810414N06Rik|chr1:152057665-152058164	0.535945746597741	.	.
chr1	151754914	151755413	chr1	152057665	152058164	Edem3|chr1:152057665-152058164	0.535945746597741	.	.
chr1	152089368	152089867	chr1	151879612	151880111	1700025G04Rik|chr1:151879612-151880111	0.383958543521584	.	.
chr1	152089368	152089867	chr1	152057665	152058164	1700025G04Rik|chr1:152057665-152058164	0.45952093040543	.	.
chr1	152399881	152400380	chr1	152369161	152369660	Colgalt2|chr1:152369161-152369660	0.534745785768034	.	.
chr1	152902988	152903487	chr1	152514753	152515252	Smg7|chr1:152514753-152515252	0.415695297872926	.	.
chr1	152954713	152955212	chr1	152524922	152525421	Nmnat2|chr1:152524922-152525421	0.587322221909819	.	.
chr1	152954713	152955212	chr1	152624959	152625458	Nmnat2|chr1:152624959-152625458	0.408485308397536	.	.
chr1	153332222	153332721	chr1	153333646	153334145	Lamc1|chr1:153333646-153334145	0.347758705883418	.	.
chr1	153332786	153333285	chr1	153308113	153308612	Lamc1|chr1:153308113-153308612	0.465860402505335	.	.
chr1	153332786	153333285	chr1	153675492	153675991	Lamc1|chr1:153675492-153675991	0.412924259464415	.	.
chr1	153424875	153425374	chr1	153401729	153402228	Shcbp1l|chr1:153401729-153402228	0.346440634693626	.	.
chr1	153424875	153425374	chr1	153679079	153679578	Shcbp1l|chr1:153679079-153679578	0.415769871697152	.	.
chr1	153487484	153487983	chr1	153333646	153334145	Dhx9|chr1:153333646-153334145	0.611407714426327	.	.
chr1	153487484	153487983	chr1	153401729	153402228	Dhx9|chr1:153401729-153402228	0.512259921633558	.	.
chr1	153487484	153487983	chr1	153679079	153679578	Dhx9|chr1:153679079-153679578	0.48662503250286	.	.
chr1	153487484	153487983	chr1	153679607	153680106	Dhx9|chr1:153679607-153680106	0.424989351346166	.	.
chr1	153549494	153549993	chr1	153641868	153642367	Npl|chr1:153641868-153642367	0.503789336722801	.	.
chr1	153549494	153549993	chr1	153683332	153683831	Npl|chr1:153683332-153683831	0.442429595882611	.	.
chr1	153652792	153653291	chr1	153333646	153334145	Rgs8|chr1:153333646-153334145	0.327494241884572	.	.
chr1	153740057	153740556	chr1	153641868	153642367	Rgs16|chr1:153641868-153642367	0.346599422701146	.	.
chr1	153740057	153740556	chr1	153683332	153683831	Rgs16|chr1:153683332-153683831	0.353742860846298	.	.
chr1	153749495	153749994	chr1	153333646	153334145	Gm28512|chr1:153333646-153334145	0.328686498196166	.	.
chr1	153749495	153749994	chr1	153333646	153334145	Gm28513|chr1:153333646-153334145	0.328686498196166	.	.
chr1	153749495	153749994	chr1	153333646	153334145	Rnasel|chr1:153333646-153334145	0.328686498196166	.	.
chr1	153749495	153749994	chr1	153401729	153402228	Gm28512|chr1:153401729-153402228	0.394975900973647	.	.
chr1	153749495	153749994	chr1	153401729	153402228	Gm28513|chr1:153401729-153402228	0.394975900973647	.	.
chr1	153749495	153749994	chr1	153401729	153402228	Rnasel|chr1:153401729-153402228	0.394975900973647	.	.
chr1	153899574	153900073	chr1	153675492	153675991	Glul|chr1:153675492-153675991	0.600385905883311	.	.
chr1	153899574	153900073	chr1	153675492	153675991	Teddm2|chr1:153675492-153675991	0.600385905883311	.	.
chr1	153899574	153900073	chr1	154150104	154150603	Glul|chr1:154150104-154150603	0.70908140083491	.	.
chr1	153899574	153900073	chr1	154150104	154150603	Teddm2|chr1:154150104-154150603	0.70908140083491	.	.
chr1	154118577	154119076	chr1	154286029	154286528	A830008E24Rik|chr1:154286029-154286528	0.351340638702757	.	.
chr1	155083298	155083797	chr1	155059453	155059952	Gm9530|chr1:155059453-155059952	0.678968223880771	.	.
chr1	155083298	155083797	chr1	155059453	155059952	Gm9530|chr1:155059453-155059952	0.678968223880772	.	.
chr1	155158401	155158900	chr1	155048907	155049406	Stx6|chr1:155048907-155049406	0.545832388966277	.	.
chr1	155158401	155158900	chr1	155201280	155201779	Stx6|chr1:155201280-155201779	0.372234900222241	.	.
chr1	155416705	155417204	chr1	155006491	155006990	Xpr1|chr1:155006491-155006990	0.5824644482769	.	.
chr1	155416705	155417204	chr1	155059453	155059952	Xpr1|chr1:155059453-155059952	0.392777373920171	.	.
chr1	155416705	155417204	chr1	155224024	155224523	Xpr1|chr1:155224024-155224523	0.443526559236631	.	.
chr1	155416705	155417204	chr1	155281431	155281930	Xpr1|chr1:155281431-155281930	0.420251572188134	.	.
chr1	155417226	155417725	chr1	155201280	155201779	Xpr1|chr1:155201280-155201779	0.352127969541686	.	.
chr1	155417226	155417725	chr1	155229899	155230398	Xpr1|chr1:155229899-155230398	0.410551161732891	.	.
chr1	155417226	155417725	chr1	155574878	155575377	Xpr1|chr1:155574878-155575377	0.388694075761643	.	.
chr1	155417226	155417725	chr1	155608460	155608959	Xpr1|chr1:155608460-155608959	0.507570848523654	.	.
chr1	155973115	155973614	chr1	155574878	155575377	Cep350|chr1:155574878-155575377	0.356558850518371	.	.
chr1	155973115	155973614	chr1	155608460	155608959	Cep350|chr1:155608460-155608959	0.605430630308359	.	.
chr1	155973115	155973614	chr1	155784767	155785266	Cep350|chr1:155784767-155785266	0.369378749853551	.	.
chr1	156302600	156303099	chr1	156269853	156270352	4930518J20Rik|chr1:156269853-156270352	0.480499694390577	.	.
chr1	156302600	156303099	chr1	156269853	156270352	Tdrd5|chr1:156269853-156270352	0.480499694390577	.	.
chr1	156302600	156303099	chr1	156270379	156270878	4930518J20Rik|chr1:156270379-156270878	0.618114491106999	.	.
chr1	156302600	156303099	chr1	156270379	156270878	Tdrd5|chr1:156270379-156270878	0.618114491106999	.	.
chr1	156303125	156303624	chr1	156269853	156270352	4930518J20Rik|chr1:156269853-156270352	0.580937498647777	.	.
chr1	156303125	156303624	chr1	156269853	156270352	Tdrd5|chr1:156269853-156270352	0.580937498647777	.	.
chr1	156303125	156303624	chr1	156270379	156270878	4930518J20Rik|chr1:156270379-156270878	0.526060087083695	.	.
chr1	156303125	156303624	chr1	156270379	156270878	Tdrd5|chr1:156270379-156270878	0.526060087083695	.	.
chr1	156303125	156303624	chr1	156581092	156581591	4930518J20Rik|chr1:156581092-156581591	0.405294652358227	.	.
chr1	156303125	156303624	chr1	156581092	156581591	Tdrd5|chr1:156581092-156581591	0.405294652358227	.	.
chr1	156474061	156474560	chr1	156722042	156722541	Soat1|chr1:156722042-156722541	0.329977519730677	.	.
chr1	156558476	156558975	chr1	156270379	156270878	Abl2|chr1:156270379-156270878	0.422227742388799	.	.
chr1	156558476	156558975	chr1	156722042	156722541	Abl2|chr1:156722042-156722541	0.393453746237095	.	.
chr1	156558476	156558975	chr1	156917393	156917892	Abl2|chr1:156917393-156917892	0.322664407158766	.	.
chr1	156718854	156719353	chr1	156270379	156270878	Fam20b|chr1:156270379-156270878	0.335882900933028	.	.
chr1	156718854	156719353	chr1	156633133	156633632	Fam20b|chr1:156633133-156633632	0.432451799019731	.	.
chr1	156718854	156719353	chr1	156722042	156722541	Fam20b|chr1:156722042-156722541	0.597330704296916	.	.
chr1	156718854	156719353	chr1	156808267	156808766	Fam20b|chr1:156808267-156808766	0.568594689565135	.	.
chr1	156938775	156939274	chr1	156752278	156752777	4930439D14Rik|chr1:156752278-156752777	0.586042652340131	.	.
chr1	156938775	156939274	chr1	156752278	156752777	Ralgps2|chr1:156752278-156752777	0.586042652340131	.	.
chr1	156938775	156939274	chr1	157063777	157064276	4930439D14Rik|chr1:157063777-157064276	0.362022211450949	.	.
chr1	156938775	156939274	chr1	157063777	157064276	Ralgps2|chr1:157063777-157064276	0.362022211450949	.	.
chr1	156938775	156939274	chr1	157100850	157101349	4930439D14Rik|chr1:157100850-157101349	0.362497030630457	.	.
chr1	156938775	156939274	chr1	157100850	157101349	Ralgps2|chr1:157100850-157101349	0.362497030630457	.	.
chr1	156939411	156939910	chr1	156752278	156752777	4930439D14Rik|chr1:156752278-156752777	0.435269148058508	.	.
chr1	156939411	156939910	chr1	156752278	156752777	Ralgps2|chr1:156752278-156752777	0.435269148058508	.	.
chr1	156939411	156939910	chr1	157063777	157064276	4930439D14Rik|chr1:157063777-157064276	0.32320295815986	.	.
chr1	156939411	156939910	chr1	157063777	157064276	Ralgps2|chr1:157063777-157064276	0.32320295815986	.	.
chr1	157412497	157412996	chr1	157713377	157713876	Rasal2|chr1:157713377-157713876	0.324638284877851	.	.
chr1	158356145	158356644	chr1	158052617	158053116	Brinp2|chr1:158052617-158053116	0.405602549095506	.	.
chr1	160194792	160195291	chr1	159854244	159854743	Mrps14|chr1:159854244-159854743	0.553957828445312	.	.
chr1	160195415	160195914	chr1	159824455	159824954	Mrps14|chr1:159824455-159824954	0.575895724763986	.	.
chr1	160195415	160195914	chr1	159854244	159854743	Mrps14|chr1:159854244-159854743	0.4644605563739	.	.
chr1	160212750	160213249	chr1	160351869	160352368	Cacybp|chr1:160351869-160352368	0.390465981842039	.	.
chr1	160792667	160793166	chr1	160579562	160580061	Rabgap1l|chr1:160579562-160580061	0.397643015176892	.	.
chr1	160792667	160793166	chr1	160693058	160693557	Rabgap1l|chr1:160693058-160693557	0.41072095997844	.	.
chr1	160792667	160793166	chr1	161197522	161198021	Rabgap1l|chr1:161197522-161198021	0.706741439853303	.	.
chr1	160906055	160906554	chr1	160693058	160693557	Rc3h1|chr1:160693058-160693557	0.373535105181232	.	.
chr1	160906055	160906554	chr1	161197522	161198021	Rc3h1|chr1:161197522-161198021	0.34833753330537	.	.
chr1	161070536	161071035	chr1	161197522	161198021	Cenpl|chr1:161197522-161198021	0.459828209954144	.	.
chr1	161070536	161071035	chr1	161197522	161198021	Dars2|chr1:161197522-161198021	0.459828209954144	.	.
chr1	161876715	161877214	chr1	161575900	161576399	Suco|chr1:161575900-161576399	0.388652035889765	.	.
chr1	161876715	161877214	chr1	161962922	161963421	Suco|chr1:161962922-161963421	0.388491582357917	.	.
chr1	162548386	162548885	chr1	162621772	162622271	Eef1aknmt|chr1:162621772-162622271	0.441201872452566	.	.
chr1	162548386	162548885	chr1	162704840	162705339	Eef1aknmt|chr1:162704840-162705339	0.353494812377783	.	.
chr1	162570372	162570871	chr1	162313830	162314329	Vamp4|chr1:162313830-162314329	0.684442962603982	.	.
chr1	162740352	162740851	chr1	162313830	162314329	Prrc2c|chr1:162313830-162314329	0.564637606340661	.	.
chr1	163403421	163403920	chr1	163057322	163057821	Gorab|chr1:163057322-163057821	0.426825961011727	.	.
chr1	164248686	164249185	chr1	164454697	164455196	Slc19a2|chr1:164454697-164455196	0.44369270134535	.	.
chr1	164275346	164275845	chr1	164366670	164367169	Ccdc181|chr1:164366670-164367169	0.388487780613404	.	.
chr1	164275346	164275845	chr1	164550594	164551093	Ccdc181|chr1:164550594-164551093	0.346969143503072	.	.
chr1	164307370	164307869	chr1	164366670	164367169	Blzf1|chr1:164366670-164367169	0.355236598865491	.	.
chr1	164457803	164458302	chr1	164316485	164316984	Atp1b1|chr1:164316485-164316984	0.454841810367016	.	.
chr1	164457803	164458302	chr1	164454697	164455196	Atp1b1|chr1:164454697-164455196	0.367419159625226	.	.
chr1	164458666	164459165	chr1	164184474	164184973	Atp1b1|chr1:164184474-164184973	0.376012496354859	.	.
chr1	164458666	164459165	chr1	164689190	164689689	Atp1b1|chr1:164689190-164689689	0.409306803737019	.	.
chr1	165091724	165092223	chr1	165046493	165046992	4930568G15Rik|chr1:165046493-165046992	0.415621876217414	.	.
chr1	165091724	165092223	chr1	165075344	165075843	4930568G15Rik|chr1:165075344-165075843	0.422246817016101	.	.
chr1	165091724	165092223	chr1	165075909	165076408	4930568G15Rik|chr1:165075909-165076408	0.369802004893422	.	.
chr1	165634316	165634815	chr1	165282295	165282794	Mpzl1|chr1:165282295-165282794	0.588011622004812	.	.
chr1	165634316	165634815	chr1	165440378	165440877	Mpzl1|chr1:165440378-165440877	0.371138250725066	.	.
chr1	165763500	165763999	chr1	165583511	165584010	Creg1|chr1:165583511-165584010	0.436751785959181	.	.
chr1	166003176	166003675	chr1	166244127	166244626	Gm26665|chr1:166244127-166244626	0.367974733751283	.	.
chr1	166003176	166003675	chr1	166244127	166244626	Pou2f1|chr1:166244127-166244626	0.367974733751283	.	.
chr1	166253817	166254316	chr1	166325692	166326191	Ildr2|chr1:166325692-166326191	0.34277849868733	.	.
chr1	166254415	166254914	chr1	166160566	166161065	Ildr2|chr1:166160566-166161065	0.532643200597131	.	.
chr1	166254415	166254914	chr1	166343030	166343529	Ildr2|chr1:166343030-166343529	0.36914771131037	.	.
chr1	166308696	166309195	chr1	166313555	166314054	5330438I03Rik|chr1:166313555-166314054	0.365313066114901	.	.
chr1	166308696	166309195	chr1	166325692	166326191	5330438I03Rik|chr1:166325692-166326191	0.349731584378429	.	.
chr1	166309200	166309699	chr1	166160566	166161065	5330438I03Rik|chr1:166160566-166161065	0.336344088111009	.	.
chr1	166379002	166379501	chr1	166313555	166314054	Tada1|chr1:166313555-166314054	0.363842391512683	.	.
chr1	166379002	166379501	chr1	166325692	166326191	Tada1|chr1:166325692-166326191	0.372782538090321	.	.
chr1	166409578	166410077	chr1	166153330	166153829	Pogk|chr1:166153330-166153829	0.349802473971703	.	.
chr1	166409578	166410077	chr1	166244127	166244626	Pogk|chr1:166244127-166244626	0.328678739585231	.	.
chr1	166409578	166410077	chr1	166313555	166314054	Pogk|chr1:166313555-166314054	0.413221260262875	.	.
chr1	166409578	166410077	chr1	166325692	166326191	Pogk|chr1:166325692-166326191	0.527157765317015	.	.
chr1	166409578	166410077	chr1	166343030	166343529	Pogk|chr1:166343030-166343529	0.363593553110991	.	.
chr1	166409578	166410077	chr1	166360121	166360620	Pogk|chr1:166360121-166360620	0.406137772919592	.	.
chr1	167000534	167001033	chr1	167337334	167337833	Fam78b|chr1:167337334-167337833	0.352167613784513	.	.
chr1	167000534	167001033	chr1	167337334	167337833	Gm16701|chr1:167337334-167337833	0.352167613784513	.	.
chr1	167000534	167001033	chr1	167414784	167415283	Fam78b|chr1:167414784-167415283	0.366841857581574	.	.
chr1	167000534	167001033	chr1	167414784	167415283	Gm16701|chr1:167414784-167415283	0.366841857581574	.	.
chr1	167001208	167001707	chr1	167337334	167337833	Fam78b|chr1:167337334-167337833	0.357595529962493	.	.
chr1	167001208	167001707	chr1	167337334	167337833	Gm16701|chr1:167337334-167337833	0.357595529962493	.	.
chr1	167242135	167242634	chr1	166866136	166866635	Gm37982|chr1:166866136-166866635	0.338878330391174	.	.
chr1	167242135	167242634	chr1	167239783	167240282	Gm37982|chr1:167239783-167240282	0.432449596317634	.	.
chr1	167284924	167285423	chr1	167239783	167240282	Gm2453|chr1:167239783-167240282	0.490042929179328	.	.
chr1	167284924	167285423	chr1	167239783	167240282	Uck2|chr1:167239783-167240282	0.490042929179328	.	.
chr1	167284924	167285423	chr1	167386986	167387485	Gm2453|chr1:167386986-167387485	0.736308918599209	.	.
chr1	167284924	167285423	chr1	167386986	167387485	Uck2|chr1:167386986-167387485	0.736308918599209	.	.
chr1	167284924	167285423	chr1	167669716	167670215	Gm2453|chr1:167669716-167670215	0.668686959396767	.	.
chr1	167284924	167285423	chr1	167669716	167670215	Uck2|chr1:167669716-167670215	0.668686959396767	.	.
chr1	167308418	167308917	chr1	167386986	167387485	Tmco1|chr1:167386986-167387485	0.525517780971154	.	.
chr1	167349707	167350206	chr1	167283517	167284016	Aldh9a1|chr1:167283517-167284016	0.4663497308513	.	.
chr1	167349707	167350206	chr1	167386986	167387485	Aldh9a1|chr1:167386986-167387485	0.477222121003979	.	.
chr1	167349707	167350206	chr1	167669716	167670215	Aldh9a1|chr1:167669716-167670215	0.418211877720903	.	.
chr1	167394156	167394655	chr1	167414784	167415283	Mgst3|chr1:167414784-167415283	0.443706151060002	.	.
chr1	167598393	167598892	chr1	167283517	167284016	Rxrg|chr1:167283517-167284016	0.429989849982539	.	.
chr1	167598393	167598892	chr1	167283517	167284016	Rxrg|chr1:167283517-167284016	0.42998984998254	.	.
chr1	167598393	167598892	chr1	167386986	167387485	Rxrg|chr1:167386986-167387485	0.383586609449186	.	.
chr1	167598393	167598892	chr1	167669716	167670215	Rxrg|chr1:167669716-167670215	0.402266156534992	.	.
chr1	168432123	168432622	chr1	168587360	168587859	Pbx1|chr1:168587360-168587859	0.524511829021978	.	.
chr1	168432123	168432622	chr1	168742971	168743470	Pbx1|chr1:168742971-168743470	0.471715107275168	.	.
chr1	169747461	169747960	chr1	169816496	169816995	Rgs4|chr1:169816496-169816995	0.394987098709399	.	.
chr1	169747461	169747960	chr1	169817032	169817531	Rgs4|chr1:169817032-169817531	0.457137285219161	.	.
chr1	170174840	170175339	chr1	169851934	169852433	Gm37748|chr1:169851934-169852433	0.398509228767992	.	.
chr1	170174840	170175339	chr1	169851934	169852433	Uap1|chr1:169851934-169852433	0.398509228767992	.	.
chr1	170174840	170175339	chr1	170408945	170409444	Gm37748|chr1:170408945-170409444	0.392492381529474	.	.
chr1	170174840	170175339	chr1	170408945	170409444	Uap1|chr1:170408945-170409444	0.392492381529474	.	.
chr1	170174840	170175339	chr1	170481060	170481559	Gm37748|chr1:170481060-170481559	0.3922646959849	.	.
chr1	170174840	170175339	chr1	170481060	170481559	Uap1|chr1:170481060-170481559	0.3922646959849	.	.
chr1	170589545	170590044	chr1	170907216	170907715	Nos1ap|chr1:170907216-170907715	0.50961539799898	.	.
chr1	170644224	170644723	chr1	170255487	170255986	Olfml2b|chr1:170255487-170255986	0.516111954826102	.	.
chr1	170644224	170644723	chr1	170908240	170908739	Olfml2b|chr1:170908240-170908739	0.38290188008703	.	.
chr1	170867049	170867548	chr1	171044776	171045275	Atf6|chr1:171044776-171045275	0.373711684976139	.	.
chr1	170867049	170867548	chr1	171101659	171102158	Atf6|chr1:171101659-171102158	0.412454774570664	.	.
chr1	170867049	170867548	chr1	171102488	171102987	Atf6|chr1:171102488-171102987	0.370909285844988	.	.
chr1	170867571	170868070	chr1	170908240	170908739	Atf6|chr1:170908240-170908739	0.45265288688708	.	.
chr1	170867571	170868070	chr1	170908240	170908739	Gm9929|chr1:170908240-170908739	0.45265288688708	.	.
chr1	170867571	170868070	chr1	171110922	171111421	Atf6|chr1:171110922-171111421	0.34388957836427	.	.
chr1	170867571	170868070	chr1	171110922	171111421	Gm9929|chr1:171110922-171111421	0.34388957836427	.	.
chr1	170885252	170885751	chr1	171038357	171038856	Dusp12|chr1:171038357-171038856	0.484044656911793	.	.
chr1	170885252	170885751	chr1	171038357	171038856	Gm26620|chr1:171038357-171038856	0.484044656911793	.	.
chr1	170885252	170885751	chr1	171101659	171102158	Dusp12|chr1:171101659-171102158	0.325848177582978	.	.
chr1	170885252	170885751	chr1	171101659	171102158	Gm26620|chr1:171101659-171102158	0.325848177582978	.	.
chr1	170885252	170885751	chr1	171102488	171102987	Dusp12|chr1:171102488-171102987	0.416070818739661	.	.
chr1	170885252	170885751	chr1	171102488	171102987	Gm26620|chr1:171102488-171102987	0.416070818739661	.	.
chr1	170885252	170885751	chr1	171110922	171111421	Dusp12|chr1:171110922-171111421	0.482321120068678	.	.
chr1	170885252	170885751	chr1	171110922	171111421	Gm26620|chr1:171110922-171111421	0.482321120068678	.	.
chr1	171150371	171150870	chr1	171263038	171263537	Mpz|chr1:171263038-171263537	0.361867206643668	.	.
chr1	171150371	171150870	chr1	171263038	171263537	Sdhc|chr1:171263038-171263537	0.361867206643668	.	.
chr1	171196077	171196576	chr1	170902043	170902542	Pcp4l1|chr1:170902043-170902542	0.353443033105141	.	.
chr1	171196077	171196576	chr1	171238441	171238940	Pcp4l1|chr1:171238441-171238940	0.458858093790193	.	.
chr1	171222404	171222903	chr1	170895218	170895717	Tomm40l|chr1:170895218-170895717	0.460597147892945	.	.
chr1	171222404	171222903	chr1	170902043	170902542	Tomm40l|chr1:170902043-170902542	0.454568049162055	.	.
chr1	171222404	171222903	chr1	171238441	171238940	Tomm40l|chr1:171238441-171238940	0.620026412267668	.	.
chr1	171270057	171270556	chr1	171038357	171038856	B4galt3|chr1:171038357-171038856	0.58874764761949	.	.
chr1	171270057	171270556	chr1	171044266	171044765	B4galt3|chr1:171044266-171044765	0.328420068729381	.	.
chr1	171270057	171270556	chr1	171110922	171111421	B4galt3|chr1:171110922-171111421	0.415837282223876	.	.
chr1	171270057	171270556	chr1	171379865	171380364	B4galt3|chr1:171379865-171380364	0.334467228885054	.	.
chr1	171270057	171270556	chr1	171470192	171470691	B4galt3|chr1:171470192-171470691	0.658523248942739	.	.
chr1	171281054	171281553	chr1	171037809	171038308	Ppox|chr1:171037809-171038308	0.407991783194233	.	.
chr1	171281054	171281553	chr1	171037809	171038308	Ppox|chr1:171037809-171038308	0.407991783194234	.	.
chr1	171281054	171281553	chr1	171044776	171045275	Ppox|chr1:171044776-171045275	0.475893380081009	.	.
chr1	171281054	171281553	chr1	171101659	171102158	Ppox|chr1:171101659-171102158	0.54240573922571	.	.
chr1	171281054	171281553	chr1	171103099	171103598	Ppox|chr1:171103099-171103598	0.420642306673361	.	.
chr1	171287719	171288218	chr1	171044266	171044765	Usp21|chr1:171044266-171044765	0.341486157751758	.	.
chr1	171287719	171288218	chr1	171379865	171380364	Usp21|chr1:171379865-171380364	0.425531899816892	.	.
chr1	171287719	171288218	chr1	171470192	171470691	Usp21|chr1:171470192-171470691	0.51429734680538	.	.
chr1	171294566	171295065	chr1	171238441	171238940	Ufc1|chr1:171238441-171238940	0.492347749618302	.	.
chr1	171345437	171345936	chr1	171238441	171238940	Nit1|chr1:171238441-171238940	0.450452021212777	.	.
chr1	171345437	171345936	chr1	171238441	171238940	Pfdn2|chr1:171238441-171238940	0.450452021212777	.	.
chr1	171360576	171361075	chr1	171101659	171102158	Klhdc9|chr1:171101659-171102158	0.404327261531595	.	.
chr1	171360576	171361075	chr1	171110922	171111421	Klhdc9|chr1:171110922-171111421	0.372200893758174	.	.
chr1	171361088	171361587	chr1	171037809	171038308	Klhdc9|chr1:171037809-171038308	0.368662042273062	.	.
chr1	171361088	171361587	chr1	171044776	171045275	Klhdc9|chr1:171044776-171045275	0.415034554817124	.	.
chr1	171361088	171361587	chr1	171103099	171103598	Klhdc9|chr1:171103099-171103598	0.394470181283356	.	.
chr1	172206562	172207061	chr1	172309560	172310059	Pea15a|chr1:172309560-172310059	0.37876672242393	.	.
chr1	172329099	172329598	chr1	172326071	172326570	Kcnj9|chr1:172326071-172326570	0.362039302281016	.	.
chr1	172329099	172329598	chr1	172502685	172503184	Kcnj9|chr1:172502685-172503184	0.393027723710623	.	.
chr1	172340909	172341408	chr1	172312070	172312569	Kcnj10|chr1:172312070-172312569	0.424725026513619	.	.
chr1	172340909	172341408	chr1	172562878	172563377	Kcnj10|chr1:172562878-172563377	0.506901708788688	.	.
chr1	172340909	172341408	chr1	172650438	172650937	Kcnj10|chr1:172650438-172650937	0.425512065602318	.	.
chr1	172376174	172376673	chr1	172320044	172320543	Pigm|chr1:172320044-172320543	0.395347484689083	.	.
chr1	172376174	172376673	chr1	172326071	172326570	Pigm|chr1:172326071-172326570	0.37580579046055	.	.
chr1	172376174	172376673	chr1	172412167	172412666	Pigm|chr1:172412167-172412666	0.38344960717719	.	.
chr1	172376174	172376673	chr1	172562878	172563377	Pigm|chr1:172562878-172563377	0.471720859725496	.	.
chr1	172376174	172376673	chr1	172563382	172563881	Pigm|chr1:172563382-172563881	0.370019827463977	.	.
chr1	172481873	172482372	chr1	172550479	172550978	Igsf9|chr1:172550479-172550978	0.344463952741719	.	.
chr1	175625436	175625935	chr1	175391932	175392431	Fh1|chr1:175391932-175392431	0.330162009320313	.	.
chr1	175625436	175625935	chr1	175431301	175431800	Fh1|chr1:175431301-175431800	0.590417883975015	.	.
chr1	175625436	175625935	chr1	175870656	175871155	Fh1|chr1:175870656-175871155	0.360455479220859	.	.
chr1	175625436	175625935	chr1	175936373	175936872	Fh1|chr1:175936373-175936872	0.473263575860105	.	.
chr1	175692503	175693002	chr1	175544454	175544953	Chml|chr1:175544454-175544953	0.506918286280876	.	.
chr1	175692503	175693002	chr1	175544454	175544953	Opn3|chr1:175544454-175544953	0.506918286280876	.	.
chr1	175693049	175693548	chr1	175431301	175431800	Chml|chr1:175431301-175431800	0.449014248002784	.	.
chr1	175693049	175693548	chr1	175431301	175431800	Opn3|chr1:175431301-175431800	0.449014248002784	.	.
chr1	175693049	175693548	chr1	175936373	175936872	Chml|chr1:175936373-175936872	0.741202137454659	.	.
chr1	175693049	175693548	chr1	175936373	175936872	Opn3|chr1:175936373-175936872	0.741202137454659	.	.
chr1	176813947	176814446	chr1	176594215	176594714	Cep170|chr1:176594215-176594714	0.676840642537237	.	.
chr1	176813947	176814446	chr1	176594215	176594714	Sdccag8|chr1:176594215-176594714	0.676840642537237	.	.
chr1	177258176	177258675	chr1	177322779	177323278	Akt3|chr1:177322779-177323278	0.404202094456773	.	.
chr1	177258176	177258675	chr1	177702809	177703308	Akt3|chr1:177702809-177703308	0.448690154280543	.	.
chr1	177796375	177796874	chr1	177702809	177703308	Adss|chr1:177702809-177703308	0.326885755171203	.	.
chr1	178276142	178276641	chr1	178463658	178464157	4930527J03Rik|chr1:178463658-178464157	0.378720938176329	.	.
chr1	178318532	178319031	chr1	178448418	178448917	B230369F24Rik|chr1:178448418-178448917	0.365535069714722	.	.
chr1	178318532	178319031	chr1	178448418	178448917	Cox20|chr1:178448418-178448917	0.365535069714722	.	.
chr1	178318532	178319031	chr1	178449116	178449615	B230369F24Rik|chr1:178449116-178449615	0.508676093225984	.	.
chr1	178318532	178319031	chr1	178449116	178449615	Cox20|chr1:178449116-178449615	0.508676093225984	.	.
chr1	178337559	178338058	chr1	178336353	178336852	Hnrnpu|chr1:178336353-178336852	0.361312918281855	.	.
chr1	178528092	178528591	chr1	178530448	178530947	Kif26b|chr1:178530448-178530947	0.394629765879981	.	.
chr1	178528774	178529273	chr1	178336353	178336852	Kif26b|chr1:178336353-178336852	0.422527716822852	.	.
chr1	178528774	178529273	chr1	178798157	178798656	Kif26b|chr1:178798157-178798656	0.433779082061004	.	.
chr1	178528774	178529273	chr1	178989438	178989937	Kif26b|chr1:178989438-178989937	0.766851159764263	.	.
chr1	179546057	179546556	chr1	179390223	179390722	Cnst|chr1:179390223-179390722	0.435485900405834	.	.
chr1	179546057	179546556	chr1	179390223	179390722	Tfb2m|chr1:179390223-179390722	0.435485900405834	.	.
chr1	180330806	180331305	chr1	180140927	180141426	Itpkb|chr1:180140927-180141426	0.569073443245984	.	.
chr1	180330806	180331305	chr1	180195828	180196327	Itpkb|chr1:180195828-180196327	0.65398905621584	.	.
chr1	180330806	180331305	chr1	180460553	180461052	Itpkb|chr1:180460553-180461052	0.639499197004323	.	.
chr1	180641033	180641532	chr1	180434100	180434599	Lin9|chr1:180434100-180434599	0.328777154447281	.	.
chr1	180725789	180726288	chr1	180268550	180269049	Acbd3|chr1:180268550-180269049	0.499325751799506	.	.
chr1	180725789	180726288	chr1	180434100	180434599	Acbd3|chr1:180434100-180434599	0.381698428024791	.	.
chr1	180725789	180726288	chr1	180987738	180988237	Acbd3|chr1:180987738-180988237	0.377571320411264	.	.
chr1	180813365	180813864	chr1	180987738	180988237	H3f3a|chr1:180987738-180988237	0.475788790839468	.	.
chr1	180813365	180813864	chr1	180987738	180988237	H3f3aos|chr1:180987738-180988237	0.475788790839468	.	.
chr1	180813365	180813864	chr1	181016358	181016857	H3f3a|chr1:181016358-181016857	0.711750755196281	.	.
chr1	180813365	180813864	chr1	181016358	181016857	H3f3aos|chr1:181016358-181016857	0.711750755196281	.	.
chr1	180813365	180813864	chr1	181017318	181017817	H3f3a|chr1:181017318-181017817	0.458386612526889	.	.
chr1	180813365	180813864	chr1	181017318	181017817	H3f3aos|chr1:181017318-181017817	0.458386612526889	.	.
chr1	180850639	180851138	chr1	180763866	180764365	Sde2|chr1:180763866-180764365	0.336839672731722	.	.
chr1	180850639	180851138	chr1	180763866	180764365	Sde2|chr1:180763866-180764365	0.336839672731723	.	.
chr1	180850639	180851138	chr1	180777540	180778039	Sde2|chr1:180777540-180778039	0.43358542077801	.	.
chr1	180850639	180851138	chr1	180778088	180778587	Sde2|chr1:180778088-180778587	0.480858688077911	.	.
chr1	181144061	181144560	chr1	180778088	180778587	Cnih4|chr1:180778088-180778587	0.341939337032641	.	.
chr1	181144061	181144560	chr1	180778088	180778587	Nvl|chr1:180778088-180778587	0.341939337032641	.	.
chr1	181352331	181352830	chr1	181535452	181535951	Cnih3|chr1:181535452-181535951	0.435925619060349	.	.
chr1	181352831	181353330	chr1	181535452	181535951	Cnih3|chr1:181535452-181535951	0.405903277649204	.	.
chr1	182124497	182124996	chr1	182489705	182490204	Srp9|chr1:182489705-182490204	0.609897556412084	.	.
chr1	182517320	182517819	chr1	182990872	182991371	Capn2|chr1:182990872-182991371	0.438141873104935	.	.
chr1	182763734	182764233	chr1	182918875	182919374	Susd4|chr1:182918875-182919374	0.44774969527449	.	.
chr1	182763734	182764233	chr1	182960035	182960534	Susd4|chr1:182960035-182960534	0.337438612907181	.	.
chr1	182763734	182764233	chr1	182982880	182983379	Susd4|chr1:182982880-182983379	0.441890035892357	.	.
chr1	182763734	182764233	chr1	183182569	183183068	Susd4|chr1:183182569-183183068	0.432730254479349	.	.
chr1	183221261	183221760	chr1	182918875	182919374	Disp1|chr1:182918875-182919374	0.651024356750114	.	.
chr1	183221261	183221760	chr1	182918875	182919374	Disp1|chr1:182918875-182919374	0.651024356750115	.	.
chr1	183221261	183221760	chr1	183182569	183183068	Disp1|chr1:183182569-183183068	0.379544966058915	.	.
chr1	183369413	183369912	chr1	183182569	183183068	Mia3|chr1:183182569-183183068	0.339218137313883	.	.
chr1	184845644	184846143	chr1	185144091	185144590	Marc2|chr1:185144091-185144590	0.334828281620903	.	.
chr1	184845644	184846143	chr1	185185526	185186025	Marc2|chr1:185185526-185186025	0.36143958880501	.	.
chr1	184999022	184999521	chr1	185185526	185186025	Mark1|chr1:185185526-185186025	0.502717897802343	.	.
chr1	184999545	185000044	chr1	184824501	184825000	Mark1|chr1:184824501-184825000	0.370757728620819	.	.
chr1	185000205	185000704	chr1	185079436	185079935	Mark1|chr1:185079436-185079935	0.357085504996644	.	.
chr1	185203864	185204363	chr1	184824501	184825000	Rab3gap2|chr1:184824501-184825000	0.474140531783323	.	.
chr1	185203864	185204363	chr1	185193502	185194001	Rab3gap2|chr1:185193502-185194001	0.327803803761791	.	.
chr1	185362697	185363196	chr1	185193502	185194001	4930532G15Rik|chr1:185193502-185194001	0.369419264677664	.	.
chr1	185362697	185363196	chr1	185193502	185194001	Eprs|chr1:185193502-185194001	0.369419264677664	.	.
chr1	185363502	185364001	chr1	185144091	185144590	4930532G15Rik|chr1:185144091-185144590	0.55029954531227	.	.
chr1	185363502	185364001	chr1	185144091	185144590	Eprs|chr1:185144091-185144590	0.55029954531227	.	.
chr1	186117016	186117515	chr1	185893598	185894097	Lyplal1|chr1:185893598-185894097	0.485295047495612	.	.
chr1	186749156	186749655	chr1	186413377	186413876	A430105J06Rik|chr1:186413377-186413876	0.494376151979226	.	.
chr1	186749156	186749655	chr1	186413377	186413876	Rrp15|chr1:186413377-186413876	0.494376151979226	.	.
chr1	186749156	186749655	chr1	186808514	186809013	A430105J06Rik|chr1:186808514-186809013	0.53013918755189	.	.
chr1	186749156	186749655	chr1	186808514	186809013	Rrp15|chr1:186808514-186809013	0.53013918755189	.	.
chr1	187215277	187215776	chr1	187137379	187137878	Gpatch2|chr1:187137379-187137878	0.375085081044873	.	.
chr1	187215277	187215776	chr1	187137379	187137878	Spata17|chr1:187137379-187137878	0.375085081044873	.	.
chr1	187609281	187609780	chr1	187661930	187662429	Esrrg|chr1:187661930-187662429	0.325644214926005	.	.
chr1	187609281	187609780	chr1	187662435	187662934	Esrrg|chr1:187662435-187662934	0.460217390375123	.	.
chr1	187609281	187609780	chr1	187888171	187888670	Esrrg|chr1:187888171-187888670	0.331869941651736	.	.
chr1	187651708	187652207	chr1	187888171	187888670	Gm36388|chr1:187888171-187888670	0.447543884389877	.	.
chr1	189007615	189008114	chr1	188919884	188920383	Kctd3|chr1:188919884-188920383	0.382733213764384	.	.
chr1	189007615	189008114	chr1	188919884	188920383	Kctd3|chr1:188919884-188920383	0.382733213764385	.	.
chr1	189007615	189008114	chr1	188955153	188955652	Kctd3|chr1:188955153-188955652	0.371669599815254	.	.
chr1	189922073	189922572	chr1	189972944	189973443	Smyd2|chr1:189972944-189973443	0.540804749982632	.	.
chr1	190979086	190979585	chr1	191242232	191242731	Vash2|chr1:191242232-191242731	0.395075495680611	.	.
chr1	191025317	191025816	chr1	190928315	190928814	A230020J21Rik|chr1:190928315-190928814	0.428185138833741	.	.
chr1	191025317	191025816	chr1	190928315	190928814	Flvcr1|chr1:190928315-190928814	0.428185138833741	.	.
chr1	191025317	191025816	chr1	191183196	191183695	A230020J21Rik|chr1:191183196-191183695	0.358742956154346	.	.
chr1	191025317	191025816	chr1	191183196	191183695	Flvcr1|chr1:191183196-191183695	0.358742956154346	.	.
chr1	191026045	191026544	chr1	191397049	191397548	A230020J21Rik|chr1:191397049-191397548	0.432817793005825	.	.
chr1	191026045	191026544	chr1	191397049	191397548	Flvcr1|chr1:191397049-191397548	0.432817793005825	.	.
chr1	191062183	191062682	chr1	191075634	191076133	Nsl1|chr1:191075634-191076133	0.531464095521502	.	.
chr1	191062183	191062682	chr1	191075634	191076133	Tatdn3|chr1:191075634-191076133	0.531464095521502	.	.
chr1	191224177	191224676	chr1	191183196	191183695	D730003I15Rik|chr1:191183196-191183695	0.470122600638106	.	.
chr1	191317662	191318161	chr1	191183196	191183695	Nenf|chr1:191183196-191183695	0.331493350467248	.	.
chr1	191317662	191318161	chr1	191397049	191397548	Nenf|chr1:191397049-191397548	0.456664444561585	.	.
chr1	191317662	191318161	chr1	191712270	191712769	Nenf|chr1:191712270-191712769	0.386206854823834	.	.
chr1	191325660	191326159	chr1	191075634	191076133	Pacc1|chr1:191075634-191076133	0.517336954298624	.	.
chr1	191326162	191326661	chr1	191075634	191076133	Pacc1|chr1:191075634-191076133	0.433514284569246	.	.
chr1	191718068	191718567	chr1	191397049	191397548	Lpgat1|chr1:191397049-191397548	0.342153625854266	.	.
chr1	191906374	191906873	chr1	191834767	191835266	1700034H15Rik|chr1:191834767-191835266	0.667987891245562	.	.
chr1	191906374	191906873	chr1	191834767	191835266	Slc30a1|chr1:191834767-191835266	0.667987891245562	.	.
chr1	192092422	192092921	chr1	192305956	192306455	Gm26879|chr1:192305956-192306455	0.346126186658295	.	.
chr1	192092422	192092921	chr1	192305956	192306455	Traf5|chr1:192305956-192306455	0.346126186658295	.	.
chr1	192137818	192138317	chr1	191817776	191818275	Rcor3|chr1:191817776-191818275	0.369601138530348	.	.
chr1	192137818	192138317	chr1	191817776	191818275	Rcor3|chr1:191817776-191818275	0.369601138530349	.	.
chr1	192137818	192138317	chr1	192305956	192306455	Rcor3|chr1:192305956-192306455	0.48936373074533	.	.
chr1	192137818	192138317	chr1	192477998	192478497	Rcor3|chr1:192477998-192478497	0.370945463880067	.	.
chr1	192855482	192855981	chr1	192784324	192784823	Gm15867|chr1:192784324-192784823	0.378196230838817	.	.
chr1	192855482	192855981	chr1	192784324	192784823	Sertad4|chr1:192784324-192784823	0.378196230838817	.	.
chr1	192855482	192855981	chr1	192804488	192804987	Gm15867|chr1:192804488-192804987	0.421538256866275	.	.
chr1	192855482	192855981	chr1	192804488	192804987	Sertad4|chr1:192804488-192804987	0.421538256866275	.	.
chr1	192855482	192855981	chr1	193173244	193173743	Gm15867|chr1:193173244-193173743	0.432056441041675	.	.
chr1	192855482	192855981	chr1	193173244	193173743	Sertad4|chr1:193173244-193173743	0.432056441041675	.	.
chr1	193035210	193035709	chr1	192823168	192823667	Syt14|chr1:192823168-192823667	0.349696188387999	.	.
chr1	193130022	193130521	chr1	193396661	193397160	Utp25|chr1:193396661-193397160	0.344110780729548	.	.
chr1	193272369	193272868	chr1	193396661	193397160	G0s2|chr1:193396661-193397160	0.353428381830412	.	.
chr1	193272369	193272868	chr1	193575905	193576404	G0s2|chr1:193575905-193576404	0.435735194576388	.	.
chr1	193272880	193273379	chr1	193396661	193397160	G0s2|chr1:193396661-193397160	0.370322164345337	.	.
chr1	193272880	193273379	chr1	193575905	193576404	G0s2|chr1:193575905-193576404	0.451301186699809	.	.
chr1	193370052	193370551	chr1	193330113	193330612	Camk1g|chr1:193330113-193330612	0.394469896457324	.	.
chr1	193370052	193370551	chr1	193396661	193397160	Camk1g|chr1:193396661-193397160	0.361345475665974	.	.
chr1	193370052	193370551	chr1	193575905	193576404	Camk1g|chr1:193575905-193576404	0.339207790011475	.	.
chr10	3973553	3974052	chr10	3696855	3697354	Mthfd1l|chr10:3696855-3697354	0.59575708446914	.	.
chr10	4265552	4266051	chr10	4371868	4372367	Akap12|chr10:4371868-4372367	0.341740578294862	.	.
chr10	4266269	4266768	chr10	4371868	4372367	Akap12|chr10:4371868-4372367	0.477026734589579	.	.
chr10	4611722	4612221	chr10	4709785	4710284	Esr1|chr10:4709785-4710284	0.334785059647556	.	.
chr10	5550504	5551003	chr10	5549987	5550486	Syne1|chr10:5549987-5550486	0.531136312120011	.	.
chr10	7589567	7590066	chr10	7900869	7901368	Lrp11|chr10:7900869-7901368	0.3412508022725	.	.
chr10	7725685	7726184	chr10	7663092	7663591	Katna1|chr10:7663092-7663591	0.32377030237264	.	.
chr10	7725685	7726184	chr10	7928966	7929465	Katna1|chr10:7928966-7929465	0.344619491054324	.	.
chr10	7792631	7793130	chr10	7600611	7601110	Ginm1|chr10:7600611-7601110	0.435437070560363	.	.
chr10	7792631	7793130	chr10	7600611	7601110	Ppil4|chr10:7600611-7601110	0.435437070560363	.	.
chr10	7792631	7793130	chr10	8196246	8196745	Ginm1|chr10:8196246-8196745	0.603474104644131	.	.
chr10	7792631	7793130	chr10	8196246	8196745	Ppil4|chr10:8196246-8196745	0.603474104644131	.	.
chr10	7956090	7956589	chr10	7662484	7662983	Tab2|chr10:7662484-7662983	0.42930778629006	.	.
chr10	7956090	7956589	chr10	8130629	8131128	Tab2|chr10:8130629-8131128	0.333694403522406	.	.
chr10	8885858	8886357	chr10	8960982	8961481	Sash1|chr10:8960982-8961481	0.343538900295591	.	.
chr10	9675019	9675518	chr10	9633177	9633676	Samd5|chr10:9633177-9633676	0.523156360401742	.	.
chr10	9901024	9901523	chr10	10053715	10054214	Gm46210|chr10:10053715-10054214	0.330819653866531	.	.
chr10	9901024	9901523	chr10	10053715	10054214	Stxbp5|chr10:10053715-10054214	0.330819653866531	.	.
chr10	9901024	9901523	chr10	9633177	9633676	Gm46210|chr10:9633177-9633676	0.3280070804943	.	.
chr10	9901024	9901523	chr10	9633177	9633676	Stxbp5|chr10:9633177-9633676	0.3280070804943	.	.
chr10	9901024	9901523	chr10	9676891	9677390	Gm46210|chr10:9676891-9677390	0.525748450165439	.	.
chr10	9901024	9901523	chr10	9676891	9677390	Stxbp5|chr10:9676891-9677390	0.525748450165439	.	.
chr10	9901801	9902300	chr10	9633177	9633676	Gm46210|chr10:9633177-9633676	0.338794965345363	.	.
chr10	9901801	9902300	chr10	9633177	9633676	Stxbp5|chr10:9633177-9633676	0.338794965345363	.	.
chr10	10109827	10110326	chr10	10268401	10268900	Gm48281|chr10:10268401-10268900	0.36804587757637	.	.
chr10	10109827	10110326	chr10	10408073	10408572	Gm48281|chr10:10408073-10408572	0.412587846022828	.	.
chr10	10472118	10472617	chr10	10252780	10253279	Adgb|chr10:10252780-10253279	0.339225450583996	.	.
chr10	11149164	11149663	chr10	11491884	11492383	Shprh|chr10:11491884-11492383	0.418638546909503	.	.
chr10	12868974	12869473	chr10	12614872	12615371	Utrn|chr10:12614872-12615371	0.350705212108802	.	.
chr10	12922385	12922884	chr10	12614872	12615371	B230208H11Rik|chr10:12614872-12615371	0.347886211418898	.	.
chr10	12964030	12964529	chr10	13008121	13008620	Stx11|chr10:13008121-13008620	0.413648044335237	.	.
chr10	13965511	13966010	chr10	13653245	13653744	Hivep2|chr10:13653245-13653744	0.357653708346236	.	.
chr10	13965511	13966010	chr10	13861013	13861512	Hivep2|chr10:13861013-13861512	0.340254529698945	.	.
chr10	13965511	13966010	chr10	13929140	13929639	Hivep2|chr10:13929140-13929639	0.357440203584639	.	.
chr10	13965511	13966010	chr10	13967576	13968075	Hivep2|chr10:13967576-13968075	0.455661084882239	.	.
chr10	14705323	14705822	chr10	14388644	14389143	Nmbr|chr10:14388644-14389143	0.454408000986055	.	.
chr10	14705323	14705822	chr10	14388644	14389143	Vta1|chr10:14388644-14389143	0.454408000986055	.	.
chr10	17722963	17723462	chr10	17330872	17331371	Cited2|chr10:17330872-17331371	0.382823019858127	.	.
chr10	17947167	17947666	chr10	17814956	17815455	Heca|chr10:17814956-17815455	0.344825094864031	.	.
chr10	17947167	17947666	chr10	17869893	17870392	Heca|chr10:17869893-17870392	0.336785219989875	.	.
chr10	17947841	17948340	chr10	17814956	17815455	Heca|chr10:17814956-17815455	0.499078864673063	.	.
chr10	17947841	17948340	chr10	17814956	17815455	Heca|chr10:17814956-17815455	0.499078864673064	.	.
chr10	17947841	17948340	chr10	17869893	17870392	Heca|chr10:17869893-17870392	0.431071246966725	.	.
chr10	17948344	17948843	chr10	17814956	17815455	Heca|chr10:17814956-17815455	0.344955095435176	.	.
chr10	17948344	17948843	chr10	17869893	17870392	Heca|chr10:17869893-17870392	0.346637434602837	.	.
chr10	18022923	18023422	chr10	18453347	18453846	Abracl|chr10:18453347-18453846	0.350678471493514	.	.
chr10	18055292	18055791	chr10	17814956	17815455	Reps1|chr10:17814956-17815455	0.410954462998945	.	.
chr10	18055292	18055791	chr10	17869893	17870392	Reps1|chr10:17869893-17870392	0.403963579738747	.	.
chr10	18055292	18055791	chr10	18430883	18431382	Reps1|chr10:18430883-18431382	0.644067802692146	.	.
chr10	18055292	18055791	chr10	18431396	18431895	Reps1|chr10:18431396-18431895	0.512626432879002	.	.
chr10	18055292	18055791	chr10	18453347	18453846	Reps1|chr10:18453347-18453846	0.334108856455745	.	.
chr10	18234496	18234995	chr10	17814956	17815455	Ccdc28a|chr10:17814956-17815455	0.417234703031891	.	.
chr10	18234496	18234995	chr10	17814956	17815455	Gm10827|chr10:17814956-17815455	0.417234703031891	.	.
chr10	18234496	18234995	chr10	17869893	17870392	Ccdc28a|chr10:17869893-17870392	0.398947451000301	.	.
chr10	18234496	18234995	chr10	17869893	17870392	Gm10827|chr10:17869893-17870392	0.398947451000301	.	.
chr10	18234496	18234995	chr10	18430883	18431382	Ccdc28a|chr10:18430883-18431382	0.401067643696687	.	.
chr10	18234496	18234995	chr10	18430883	18431382	Gm10827|chr10:18430883-18431382	0.401067643696687	.	.
chr10	18234496	18234995	chr10	18431396	18431895	Ccdc28a|chr10:18431396-18431895	0.351026792045723	.	.
chr10	18234496	18234995	chr10	18431396	18431895	Gm10827|chr10:18431396-18431895	0.351026792045723	.	.
chr10	18234496	18234995	chr10	18453347	18453846	Ccdc28a|chr10:18453347-18453846	0.333121422408453	.	.
chr10	18234496	18234995	chr10	18453347	18453846	Gm10827|chr10:18453347-18453846	0.333121422408453	.	.
chr10	18235012	18235511	chr10	17814956	17815455	Ccdc28a|chr10:17814956-17815455	0.577326183127153	.	.
chr10	18235012	18235511	chr10	17814956	17815455	Gm10827|chr10:17814956-17815455	0.577326183127153	.	.
chr10	18235012	18235511	chr10	17869893	17870392	Ccdc28a|chr10:17869893-17870392	0.360435864321623	.	.
chr10	18235012	18235511	chr10	17869893	17870392	Gm10827|chr10:17869893-17870392	0.360435864321623	.	.
chr10	18235012	18235511	chr10	18430883	18431382	Ccdc28a|chr10:18430883-18431382	0.567628927488478	.	.
chr10	18235012	18235511	chr10	18430883	18431382	Gm10827|chr10:18430883-18431382	0.567628927488478	.	.
chr10	18235012	18235511	chr10	18431396	18431895	Ccdc28a|chr10:18431396-18431895	0.545402897273599	.	.
chr10	18235012	18235511	chr10	18431396	18431895	Gm10827|chr10:18431396-18431895	0.545402897273599	.	.
chr10	18743491	18743990	chr10	18430883	18431382	Arfgef3|chr10:18430883-18431382	0.335246354285098	.	.
chr10	18743491	18743990	chr10	18430883	18431382	Gm32926|chr10:18430883-18431382	0.335246354285098	.	.
chr10	18743491	18743990	chr10	18528510	18529009	Arfgef3|chr10:18528510-18529009	0.375598606039589	.	.
chr10	18743491	18743990	chr10	18528510	18529009	Gm32926|chr10:18528510-18529009	0.375598606039589	.	.
chr10	19015270	19015769	chr10	19185903	19186402	Tnfaip3|chr10:19185903-19186402	0.453350822472067	.	.
chr10	19591671	19592170	chr10	19812395	19812894	Ifngr1|chr10:19812395-19812894	0.416219492080577	.	.
chr10	19933991	19934490	chr10	19915249	19915748	Map3k5|chr10:19915249-19915748	0.543982854951615	.	.
chr10	19933991	19934490	chr10	19915249	19915748	Map3k5|chr10:19915249-19915748	0.543982854951616	.	.
chr10	19933991	19934490	chr10	20018243	20018742	Map3k5|chr10:20018243-20018742	0.528799624446914	.	.
chr10	19934494	19934993	chr10	19812395	19812894	Map3k5|chr10:19812395-19812894	0.43958470462988	.	.
chr10	19934494	19934993	chr10	20199135	20199634	Map3k5|chr10:20199135-20199634	0.332229470939836	.	.
chr10	20148657	20149156	chr10	20273057	20273556	Map7|chr10:20273057-20273556	0.496399043049559	.	.
chr10	20148657	20149156	chr10	20361820	20362319	Map7|chr10:20361820-20362319	0.410951829811526	.	.
chr10	20149202	20149701	chr10	20273057	20273556	Map7|chr10:20273057-20273556	0.569284416828343	.	.
chr10	20149202	20149701	chr10	20361820	20362319	Map7|chr10:20361820-20362319	0.508485857332849	.	.
chr10	20286480	20286979	chr10	20169893	20170392	Gm48249|chr10:20169893-20170392	0.634947090227573	.	.
chr10	20312122	20312621	chr10	20169893	20170392	4933406P04Rik|chr10:20169893-20170392	0.471787750129387	.	.
chr10	20312122	20312621	chr10	20169893	20170392	Bclaf1|chr10:20169893-20170392	0.471787750129387	.	.
chr10	20724806	20725305	chr10	20848194	20848693	Pde7b|chr10:20848194-20848693	0.388472734254376	.	.
chr10	20724806	20725305	chr10	20927873	20928372	Pde7b|chr10:20927873-20928372	0.495852213973716	.	.
chr10	20951753	20952252	chr10	20547953	20548452	Ahi1|chr10:20547953-20548452	0.528374797730371	.	.
chr10	20951753	20952252	chr10	20632544	20633043	Ahi1|chr10:20632544-20633043	0.33433460708974	.	.
chr10	20951753	20952252	chr10	20954126	20954625	Ahi1|chr10:20954126-20954625	0.427301491073743	.	.
chr10	20951753	20952252	chr10	21072638	21073137	Ahi1|chr10:21072638-21073137	0.455704944471216	.	.
chr10	20952322	20952821	chr10	20632544	20633043	Ahi1|chr10:20632544-20633043	0.392302218937005	.	.
chr10	21144872	21145371	chr10	20944546	20945045	Gm26577|chr10:20944546-20945045	0.363516247956189	.	.
chr10	21144872	21145371	chr10	21406104	21406603	Gm26577|chr10:21406104-21406603	0.439025277943178	.	.
chr10	21160806	21161305	chr10	20937429	20937928	Myb|chr10:20937429-20937928	0.341255134250026	.	.
chr10	21188931	21189430	chr10	20799834	20800333	Gm40608|chr10:20799834-20800333	0.322498293373373	.	.
chr10	24711736	24712235	chr10	24997205	24997704	Enpp1|chr10:24997205-24997704	0.370992046653945	.	.
chr10	24711736	24712235	chr10	24997713	24998212	Enpp1|chr10:24997713-24998212	0.452765951771187	.	.
chr10	24869684	24870183	chr10	24997205	24997704	Med23|chr10:24997205-24997704	0.564777936536003	.	.
chr10	24926916	24927415	chr10	24997205	24997704	Arg1|chr10:24997205-24997704	0.42446937346526	.	.
chr10	24926916	24927415	chr10	24997205	24997704	Gm36172|chr10:24997205-24997704	0.42446937346526	.	.
chr10	25359501	25360000	chr10	25199853	25200352	Epb41l2|chr10:25199853-25200352	0.411539072153092	.	.
chr10	25359501	25360000	chr10	25268461	25268960	Epb41l2|chr10:25268461-25268960	0.585044189486543	.	.
chr10	25359501	25360000	chr10	25596185	25596684	Epb41l2|chr10:25596185-25596684	0.400294749042268	.	.
chr10	25359501	25360000	chr10	25633934	25634433	Epb41l2|chr10:25633934-25634433	0.387165978200815	.	.
chr10	25620875	25621374	chr10	25371826	25372325	Gm36908|chr10:25371826-25372325	0.548452220553347	.	.
chr10	25620875	25621374	chr10	25633934	25634433	Gm36908|chr10:25633934-25634433	0.442407034520576	.	.
chr10	25620875	25621374	chr10	25633934	25634433	Gm36908|chr10:25633934-25634433	0.442407034520577	.	.
chr10	25621404	25621903	chr10	25268461	25268960	Gm36908|chr10:25268461-25268960	0.340313170260547	.	.
chr10	25621404	25621903	chr10	25371826	25372325	Gm36908|chr10:25371826-25372325	0.413248552286477	.	.
chr10	25621404	25621903	chr10	25811950	25812449	Gm36908|chr10:25811950-25812449	0.515383817653198	.	.
chr10	26078173	26078672	chr10	25811950	25812449	Gm9767|chr10:25811950-25812449	0.429134292355454	.	.
chr10	26078173	26078672	chr10	25811950	25812449	Tmem200a|chr10:25811950-25812449	0.429134292355454	.	.
chr10	26078173	26078672	chr10	25945830	25946329	Gm9767|chr10:25945830-25946329	0.385030928717449	.	.
chr10	26078173	26078672	chr10	25945830	25946329	Tmem200a|chr10:25945830-25946329	0.385030928717449	.	.
chr10	26374914	26375413	chr10	26328164	26328663	L3mbtl3|chr10:26328164-26328663	0.336672110661617	.	.
chr10	26695050	26695549	chr10	26328164	26328663	Gm48893|chr10:26328164-26328663	0.52647754596424	.	.
chr10	26695050	26695549	chr10	26817266	26817765	Gm48893|chr10:26817266-26817765	0.488606003758847	.	.
chr10	26752501	26753000	chr10	26870771	26871270	Arhgap18|chr10:26870771-26871270	0.411384754070858	.	.
chr10	26752501	26753000	chr10	26912402	26912901	Arhgap18|chr10:26912402-26912901	0.483717816041745	.	.
chr10	26752501	26753000	chr10	27133091	27133590	Arhgap18|chr10:27133091-27133590	0.40661380682921	.	.
chr10	26753106	26753605	chr10	27103782	27104281	Arhgap18|chr10:27103782-27104281	0.343830220431309	.	.
chr10	28074536	28075035	chr10	28447766	28448265	Ptprk|chr10:28447766-28448265	0.446768858225391	.	.
chr10	30600453	30600952	chr10	30810769	30811268	Trmt11|chr10:30810769-30811268	0.393829581776178	.	.
chr10	31445701	31446200	chr10	31742380	31742879	Tpd52l1|chr10:31742380-31742879	0.525495261255864	.	.
chr10	32889817	32890316	chr10	33096486	33096985	Nkain2|chr10:33096486-33096985	0.521507533169823	.	.
chr10	33623953	33624452	chr10	33349826	33350325	Clvs2|chr10:33349826-33350325	0.419058504195685	.	.
chr10	33623953	33624452	chr10	33349826	33350325	Gm15939|chr10:33349826-33350325	0.419058504195685	.	.
chr10	34019491	34019990	chr10	34280491	34280990	Gm48045|chr10:34280491-34280990	0.394553623859111	.	.
chr10	34019491	34019990	chr10	34280491	34280990	Rwdd1|chr10:34280491-34280990	0.394553623859111	.	.
chr10	34297174	34297673	chr10	34033850	34034349	Tspyl4|chr10:34033850-34034349	0.447699310492771	.	.
chr10	34297971	34298470	chr10	34316363	34316862	Gm47512|chr10:34316363-34316862	0.416303587919173	.	.
chr10	34297971	34298470	chr10	34316363	34316862	Tspyl4|chr10:34316363-34316862	0.416303587919173	.	.
chr10	36505968	36506467	chr10	36384985	36385484	Hs3st5|chr10:36384985-36385484	0.506440944551505	.	.
chr10	36974002	36974501	chr10	36686743	36687242	Hdac2|chr10:36686743-36687242	0.388456130575309	.	.
chr10	36974002	36974501	chr10	36834200	36834699	Hdac2|chr10:36834200-36834699	0.324461449822214	.	.
chr10	37138712	37139211	chr10	37140760	37141259	5930403N24Rik|chr10:37140760-37141259	0.436723605558146	.	.
chr10	37138712	37139211	chr10	37140760	37141259	Marcks|chr10:37140760-37141259	0.436723605558146	.	.
chr10	38965296	38965795	chr10	38645288	38645787	Lama4|chr10:38645288-38645787	0.473513271881828	.	.
chr10	38965296	38965795	chr10	38976557	38977056	Lama4|chr10:38976557-38977056	0.39565245071101	.	.
chr10	39731403	39731902	chr10	39541524	39542023	E130307A14Rik|chr10:39541524-39542023	0.483366883469046	.	.
chr10	39731403	39731902	chr10	39541524	39542023	Rev3l|chr10:39541524-39542023	0.483366883469046	.	.
chr10	39899007	39899506	chr10	39960047	39960546	4930547M16Rik|chr10:39960047-39960546	0.39591699637895	.	.
chr10	39899007	39899506	chr10	39960047	39960546	Mfsd4b4|chr10:39960047-39960546	0.39591699637895	.	.
chr10	39899007	39899506	chr10	40112981	40113480	4930547M16Rik|chr10:40112981-40113480	0.491683481893096	.	.
chr10	39899007	39899506	chr10	40112981	40113480	Mfsd4b4|chr10:40112981-40113480	0.491683481893096	.	.
chr10	39899007	39899506	chr10	40113487	40113986	4930547M16Rik|chr10:40113487-40113986	0.368204647373884	.	.
chr10	39899007	39899506	chr10	40113487	40113986	Mfsd4b4|chr10:40113487-40113986	0.368204647373884	.	.
chr10	40025041	40025540	chr10	40454814	40455313	Mfsd4b1|chr10:40454814-40455313	0.399715604302522	.	.
chr10	40142083	40142582	chr10	40036661	40037160	Slc16a10|chr10:40036661-40037160	0.457804520420565	.	.
chr10	40257484	40257983	chr10	40036661	40037160	Gtf3c6|chr10:40036661-40037160	0.485376591031518	.	.
chr10	40257484	40257983	chr10	40076791	40077290	Gtf3c6|chr10:40076791-40077290	0.39010196108526	.	.
chr10	40257484	40257983	chr10	40420625	40421124	Gtf3c6|chr10:40420625-40421124	0.384492951655671	.	.
chr10	40257484	40257983	chr10	40420625	40421124	Gtf3c6|chr10:40420625-40421124	0.384492951655672	.	.
chr10	40258264	40258763	chr10	40524902	40525401	Gtf3c6|chr10:40524902-40525401	0.405641036736408	.	.
chr10	40301997	40302496	chr10	40737514	40738013	Amd1|chr10:40737514-40738013	0.655616093783407	.	.
chr10	40348905	40349404	chr10	40036661	40037160	Cdk19os|chr10:40036661-40037160	0.706782843445487	.	.
chr10	40683470	40683969	chr10	40751036	40751535	Mettl24|chr10:40751036-40751535	0.366425568977264	.	.
chr10	40883216	40883715	chr10	40737514	40738013	Cdc40|chr10:40737514-40738013	0.551114989703457	.	.
chr10	40883216	40883715	chr10	40737514	40738013	Wasf1|chr10:40737514-40738013	0.551114989703457	.	.
chr10	40883216	40883715	chr10	40884487	40884986	Cdc40|chr10:40884487-40884986	0.3910030894799	.	.
chr10	40883216	40883715	chr10	40884487	40884986	Wasf1|chr10:40884487-40884986	0.3910030894799	.	.
chr10	40883975	40884474	chr10	40884487	40884986	Cdc40|chr10:40884487-40884986	0.497721585073161	.	.
chr10	40883975	40884474	chr10	40884487	40884986	Wasf1|chr10:40884487-40884986	0.497721585073161	.	.
chr10	40883975	40884474	chr10	41004323	41004822	Cdc40|chr10:41004323-41004822	0.331717442853811	.	.
chr10	40883975	40884474	chr10	41004323	41004822	Wasf1|chr10:41004323-41004822	0.331717442853811	.	.
chr10	41072083	41072582	chr10	41227886	41228385	Gpr6|chr10:41227886-41228385	0.609033065631297	.	.
chr10	41450048	41450547	chr10	41004323	41004822	Zbtb24|chr10:41004323-41004822	0.400697489166896	.	.
chr10	41450048	41450547	chr10	41288740	41289239	Zbtb24|chr10:41288740-41289239	0.497844544013717	.	.
chr10	42018185	42018684	chr10	42245137	42245636	1700016J18Rik|chr10:42245137-42245636	0.332010096155975	.	.
chr10	42018185	42018684	chr10	42245137	42245636	Armc2|chr10:42245137-42245636	0.332010096155975	.	.
chr10	42478381	42478880	chr10	42278179	42278678	Afg1l|chr10:42278179-42278678	0.523298196679132	.	.
chr10	42478381	42478880	chr10	42466809	42467308	Afg1l|chr10:42466809-42467308	0.425777239521688	.	.
chr10	42501588	42502087	chr10	42277563	42278062	Snx3|chr10:42277563-42278062	0.375054383595447	.	.
chr10	42502326	42502825	chr10	42277563	42278062	Snx3|chr10:42277563-42278062	0.34877057476692	.	.
chr10	42502326	42502825	chr10	42678656	42679155	Snx3|chr10:42678656-42679155	0.516557902351241	.	.
chr10	42761268	42761767	chr10	43043273	43043772	Sec63|chr10:43043273-43043772	0.340919280117595	.	.
chr10	43174324	43174823	chr10	43322300	43322799	9030612E09Rik|chr10:43322300-43322799	0.383252216525835	.	.
chr10	43174324	43174823	chr10	43322300	43322799	Sobp|chr10:43322300-43322799	0.383252216525835	.	.
chr10	43174324	43174823	chr10	43322813	43323312	9030612E09Rik|chr10:43322813-43323312	0.32473310810301	.	.
chr10	43174324	43174823	chr10	43322813	43323312	Sobp|chr10:43322813-43323312	0.32473310810301	.	.
chr10	43174324	43174823	chr10	43452371	43452870	9030612E09Rik|chr10:43452371-43452870	0.358772788729685	.	.
chr10	43174324	43174823	chr10	43452371	43452870	Sobp|chr10:43452371-43452870	0.358772788729685	.	.
chr10	43174871	43175370	chr10	43452371	43452870	9030612E09Rik|chr10:43452371-43452870	0.459727022274294	.	.
chr10	43174871	43175370	chr10	43452371	43452870	Sobp|chr10:43452371-43452870	0.459727022274294	.	.
chr10	43479312	43479811	chr10	43331724	43332223	Bend3|chr10:43331724-43332223	0.357587677357583	.	.
chr10	43540736	43541235	chr10	43527432	43527931	1700021F05Rik|chr10:43527432-43527931	0.37016682006887	.	.
chr10	44268090	44268589	chr10	44071106	44071605	Atg5|chr10:44071106-44071605	0.464523059086402	.	.
chr10	45066851	45067350	chr10	45373235	45373734	Prep|chr10:45373235-45373734	0.388929189452725	.	.
chr10	45485562	45486061	chr10	45676685	45677184	Lin28b|chr10:45676685-45677184	0.592979126806723	.	.
chr10	45485562	45486061	chr10	45676685	45677184	Lin28b|chr10:45676685-45677184	0.592979126806724	.	.
chr10	45578214	45578713	chr10	45676685	45677184	Hace1|chr10:45676685-45677184	0.627207471423488	.	.
chr10	52417238	52417737	chr10	52712103	52712602	Nus1|chr10:52712103-52712602	0.43102775254123	.	.
chr10	53629896	53630395	chr10	53346440	53346939	Mcm9|chr10:53346440-53346939	0.429841675197864	.	.
chr10	53629896	53630395	chr10	53863390	53863889	Mcm9|chr10:53863390-53863889	0.356832532557846	.	.
chr10	54074878	54075377	chr10	54059613	54060112	Gm16998|chr10:54059613-54060112	0.389309052951704	.	.
chr10	54075590	54076089	chr10	54059613	54060112	Gm16998|chr10:54059613-54060112	0.408653733981411	.	.
chr10	54075590	54076089	chr10	54059613	54060112	Man1a|chr10:54059613-54060112	0.408653733981411	.	.
chr10	56228732	56229231	chr10	56369070	56369569	Tbc1d32|chr10:56369070-56369569	0.483047894550335	.	.
chr10	56228732	56229231	chr10	56481507	56482006	Tbc1d32|chr10:56481507-56482006	0.416142101099684	.	.
chr10	57631815	57632314	chr10	57463283	57463782	Pkib|chr10:57463283-57463782	0.33023922422032	.	.
chr10	57794436	57794935	chr10	57848308	57848807	Smpdl3a|chr10:57848308-57848807	0.442595755361031	.	.
chr10	58255194	58255693	chr10	58383254	58383753	Gcc2|chr10:58383254-58383753	0.595142625466699	.	.
chr10	58255194	58255693	chr10	58659220	58659719	Gcc2|chr10:58659220-58659719	0.602786971479135	.	.
chr10	58446597	58447096	chr10	58559766	58560265	Ranbp2|chr10:58559766-58560265	0.489632511198275	.	.
chr10	58447107	58447606	chr10	58377737	58378236	Ranbp2|chr10:58377737-58378236	0.46946030623709	.	.
chr10	59221544	59222043	chr10	58931926	58932425	Sept10|chr10:58931926-58932425	0.517678421156906	.	.
chr10	59221544	59222043	chr10	58931926	58932425	Sowahc|chr10:58931926-58932425	0.517678421156906	.	.
chr10	59221544	59222043	chr10	58932434	58932933	Sept10|chr10:58932434-58932933	0.418949070441453	.	.
chr10	59221544	59222043	chr10	58932434	58932933	Sowahc|chr10:58932434-58932933	0.418949070441453	.	.
chr10	59221544	59222043	chr10	59292547	59293046	Sept10|chr10:59292547-59293046	0.357250053484837	.	.
chr10	59221544	59222043	chr10	59292547	59293046	Sowahc|chr10:59292547-59293046	0.357250053484837	.	.
chr10	59616480	59616979	chr10	59864987	59865486	Gm10322|chr10:59864987-59865486	0.481577975502007	.	.
chr10	59616480	59616979	chr10	59864987	59865486	Mcu|chr10:59864987-59865486	0.481577975502007	.	.
chr10	59616480	59616979	chr10	59907748	59908247	Gm10322|chr10:59907748-59908247	0.407414932132095	.	.
chr10	59616480	59616979	chr10	59907748	59908247	Mcu|chr10:59907748-59908247	0.407414932132095	.	.
chr10	59702220	59702719	chr10	59292547	59293046	Micu1|chr10:59292547-59293046	0.580590513849685	.	.
chr10	59879326	59879825	chr10	59864987	59865486	Dnajb12|chr10:59864987-59865486	0.443966220765626	.	.
chr10	59879326	59879825	chr10	60244984	60245483	Dnajb12|chr10:60244984-60245483	0.458617277903585	.	.
chr10	59951690	59952189	chr10	59943024	59943523	Ddit4|chr10:59943024-59943523	0.40948157407831	.	.
chr10	59951690	59952189	chr10	60027474	60027973	Ddit4|chr10:60027474-60027973	0.680914679945787	.	.
chr10	60002852	60003351	chr10	60027474	60027973	Anapc16|chr10:60027474-60027973	0.399521839002488	.	.
chr10	60002852	60003351	chr10	60027474	60027973	Ascc1|chr10:60027474-60027973	0.399521839002488	.	.
chr10	60277677	60278176	chr10	60191675	60192174	Psap|chr10:60191675-60192174	0.355093901694188	.	.
chr10	60277677	60278176	chr10	60732234	60732733	Psap|chr10:60732234-60732733	0.620123365130912	.	.
chr10	61147435	61147934	chr10	60760360	60760859	Sgpl1|chr10:60760360-60760859	0.377530295861392	.	.
chr10	61147435	61147934	chr10	60779625	60780124	Sgpl1|chr10:60779625-60780124	0.376216653956564	.	.
chr10	61648322	61648821	chr10	61399317	61399816	Ppa1|chr10:61399317-61399816	0.341673384977543	.	.
chr10	61648322	61648821	chr10	61625504	61626003	Ppa1|chr10:61625504-61626003	0.652565145505733	.	.
chr10	61783021	61783520	chr10	61625504	61626003	H2afy2|chr10:61625504-61626003	0.724094537533452	.	.
chr10	61783021	61783520	chr10	62055333	62055832	H2afy2|chr10:62055333-62055832	0.528849882404088	.	.
chr10	61783021	61783520	chr10	62110799	62111298	H2afy2|chr10:62110799-62111298	0.460081743838591	.	.
chr10	61783689	61784188	chr10	62101434	62101933	H2afy2|chr10:62101434-62101933	0.523741314937178	.	.
chr10	61783689	61784188	chr10	62110799	62111298	H2afy2|chr10:62110799-62111298	0.374326951644106	.	.
chr10	62231026	62231525	chr10	62101434	62101933	Tspan15|chr10:62101434-62101933	0.32798041008236	.	.
chr10	62340040	62340539	chr10	62101434	62101933	Hk1os|chr10:62101434-62101933	0.70247540474921	.	.
chr10	62340040	62340539	chr10	62102023	62102522	Hk1os|chr10:62102023-62102522	0.398320386611617	.	.
chr10	62340040	62340539	chr10	62294061	62294560	Hk1os|chr10:62294061-62294560	0.374909113104767	.	.
chr10	62340040	62340539	chr10	62404794	62405293	Hk1os|chr10:62404794-62405293	0.568538388962584	.	.
chr10	62340040	62340539	chr10	62410887	62411386	Hk1os|chr10:62410887-62411386	0.456055158860524	.	.
chr10	62449224	62449723	chr10	62101434	62101933	4930507D05Rik|chr10:62101434-62101933	0.346763149066893	.	.
chr10	62449224	62449723	chr10	62101434	62101933	Supv3l1|chr10:62101434-62101933	0.346763149066893	.	.
chr10	62449766	62450265	chr10	62182988	62183487	4930507D05Rik|chr10:62182988-62183487	0.341476813235455	.	.
chr10	62449766	62450265	chr10	62182988	62183487	Supv3l1|chr10:62182988-62183487	0.341476813235455	.	.
chr10	62449766	62450265	chr10	62282647	62283146	4930507D05Rik|chr10:62282647-62283146	0.395115024235142	.	.
chr10	62449766	62450265	chr10	62282647	62283146	Supv3l1|chr10:62282647-62283146	0.395115024235142	.	.
chr10	62449766	62450265	chr10	62300269	62300768	4930507D05Rik|chr10:62300269-62300768	0.334933417586473	.	.
chr10	62449766	62450265	chr10	62300269	62300768	Supv3l1|chr10:62300269-62300768	0.334933417586473	.	.
chr10	62486629	62487128	chr10	62055333	62055832	Vps26a|chr10:62055333-62055832	0.506719078533476	.	.
chr10	62486629	62487128	chr10	62300269	62300768	Vps26a|chr10:62300269-62300768	0.504824355647244	.	.
chr10	62602059	62602558	chr10	62294061	62294560	Ddx21|chr10:62294061-62294560	0.590941495717319	.	.
chr10	62602059	62602558	chr10	62294061	62294560	Gm47257|chr10:62294061-62294560	0.590941495717319	.	.
chr10	62602059	62602558	chr10	62332391	62332890	Ddx21|chr10:62332391-62332890	0.487864328491562	.	.
chr10	62602059	62602558	chr10	62332391	62332890	Gm47257|chr10:62332391-62332890	0.487864328491562	.	.
chr10	62602059	62602558	chr10	62404794	62405293	Ddx21|chr10:62404794-62405293	0.563324276398235	.	.
chr10	62602059	62602558	chr10	62404794	62405293	Gm47257|chr10:62404794-62405293	0.563324276398235	.	.
chr10	62602590	62603089	chr10	62404794	62405293	Ddx21|chr10:62404794-62405293	0.337159649323652	.	.
chr10	62602590	62603089	chr10	62404794	62405293	Gm47257|chr10:62404794-62405293	0.337159649323652	.	.
chr10	62651098	62651597	chr10	62856650	62857149	Ddx50|chr10:62856650-62857149	0.326755484534426	.	.
chr10	62651098	62651597	chr10	62856650	62857149	Ddx50|chr10:62856650-62857149	0.326755484534427	.	.
chr10	62725538	62726037	chr10	62282647	62283146	Stox1|chr10:62282647-62283146	0.495738751370116	.	.
chr10	62725538	62726037	chr10	62374840	62375339	Stox1|chr10:62374840-62375339	0.395562086416279	.	.
chr10	63023688	63024187	chr10	63377381	63377880	Hnrnph3|chr10:63377381-63377880	0.509317279774775	.	.
chr10	63023688	63024187	chr10	63377381	63377880	Pbld2|chr10:63377381-63377880	0.509317279774775	.	.
chr10	63099999	63100498	chr10	63338814	63339313	Atoh7|chr10:63338814-63339313	0.409728792381361	.	.
chr10	63382558	63383057	chr10	63338814	63339313	Dnajc12|chr10:63338814-63339313	0.436887994988408	.	.
chr10	63429313	63429812	chr10	63338814	63339313	Ctnna3|chr10:63338814-63339313	0.570601759072541	.	.
chr10	63429957	63430456	chr10	63377381	63377880	Ctnna3|chr10:63377381-63377880	0.381602155936571	.	.
chr10	64090014	64090513	chr10	63947198	63947697	Lrrtm3|chr10:63947198-63947697	0.329417588530302	.	.
chr10	64090014	64090513	chr10	64039629	64040128	Lrrtm3|chr10:64039629-64040128	0.363835238580875	.	.
chr10	64090014	64090513	chr10	64040131	64040630	Lrrtm3|chr10:64040131-64040630	0.344212954686772	.	.
chr10	67285073	67285572	chr10	67418534	67419033	Nrbf2|chr10:67418534-67419033	0.417915222862197	.	.
chr10	67911879	67912378	chr10	67657616	67658115	Zfp365|chr10:67657616-67658115	0.407723867044485	.	.
chr10	67912421	67912920	chr10	68036283	68036782	Zfp365|chr10:68036283-68036782	0.42891066472167	.	.
chr10	67912421	67912920	chr10	68136633	68137132	Zfp365|chr10:68136633-68137132	0.645844793571652	.	.
chr10	68724253	68724752	chr10	68276245	68276744	Tmem26|chr10:68276245-68276744	0.384132432049197	.	.
chr10	69212738	69213237	chr10	68908216	68908715	A930033H14Rik|chr10:68908216-68908715	0.53784990948727	.	.
chr10	69212738	69213237	chr10	69334194	69334693	A930033H14Rik|chr10:69334194-69334693	0.676084815130357	.	.
chr10	69212738	69213237	chr10	69465475	69465974	A930033H14Rik|chr10:69465475-69465974	0.362593818518364	.	.
chr10	69212738	69213237	chr10	69466042	69466541	A930033H14Rik|chr10:69466042-69466541	0.333162960400097	.	.
chr10	69212738	69213237	chr10	69481472	69481971	A930033H14Rik|chr10:69481472-69481971	0.371402056245601	.	.
chr10	69213312	69213811	chr10	69334194	69334693	A930033H14Rik|chr10:69334194-69334693	0.342825691296991	.	.
chr10	69352755	69353254	chr10	69185817	69186316	Cdk1|chr10:69185817-69186316	0.43069262257476	.	.
chr10	69352755	69353254	chr10	69500120	69500619	Cdk1|chr10:69500120-69500619	0.395053855017587	.	.
chr10	70096855	70097354	chr10	70368701	70369200	Ccdc6|chr10:70368701-70369200	0.412288144724636	.	.
chr10	70244821	70245320	chr10	70428110	70428609	Slc16a9|chr10:70428110-70428609	0.323359770841505	.	.
chr10	70440127	70440626	chr10	70672259	70672758	Fam13c|chr10:70672259-70672758	0.373613213995323	.	.
chr10	71158792	71159291	chr10	70789037	70789536	Bicc1|chr10:70789037-70789536	0.454690676619173	.	.
chr10	71237867	71238366	chr10	70789037	70789536	Tfam|chr10:70789037-70789536	0.342304737236377	.	.
chr10	71344660	71345159	chr10	71098543	71099042	Cisd1|chr10:71098543-71099042	0.33464956594761	.	.
chr10	71347532	71348031	chr10	71400934	71401433	Ipmk|chr10:71400934-71401433	0.405045719205942	.	.
chr10	71347532	71348031	chr10	71538138	71538637	Ipmk|chr10:71538138-71538637	0.349464128735202	.	.
chr10	72654602	72655101	chr10	72634070	72634569	Zwint|chr10:72634070-72634569	0.385068055429677	.	.
chr10	74966773	74967272	chr10	74543861	74544360	Gnaz|chr10:74543861-74544360	0.40356456866433	.	.
chr10	75036948	75037447	chr10	74925300	74925799	Rab36|chr10:74925300-74925799	0.353293418811189	.	.
chr10	75212344	75212843	chr10	75100821	75101320	Specc1l|chr10:75100821-75101320	0.35161428476097	.	.
chr10	75517195	75517694	chr10	75743985	75744484	Gucd1|chr10:75743985-75744484	0.42713818197993	.	.
chr10	75517195	75517694	chr10	75743985	75744484	Snrpd3|chr10:75743985-75744484	0.42713818197993	.	.
chr10	75517195	75517694	chr10	75872865	75873364	Gucd1|chr10:75872865-75873364	0.478226359668237	.	.
chr10	75517195	75517694	chr10	75872865	75873364	Snrpd3|chr10:75872865-75873364	0.478226359668237	.	.
chr10	75517716	75518215	chr10	75720052	75720551	Gucd1|chr10:75720052-75720551	0.373106965891161	.	.
chr10	75517716	75518215	chr10	75720052	75720551	Snrpd3|chr10:75720052-75720551	0.373106965891161	.	.
chr10	75517716	75518215	chr10	75720641	75721140	Gucd1|chr10:75720641-75721140	0.558233383486384	.	.
chr10	75517716	75518215	chr10	75720641	75721140	Snrpd3|chr10:75720641-75721140	0.558233383486384	.	.
chr10	75559925	75560424	chr10	75558996	75559495	Lrrc75b|chr10:75558996-75559495	0.670295371728509	.	.
chr10	75559925	75560424	chr10	75704087	75704586	Lrrc75b|chr10:75704087-75704586	0.386570304542465	.	.
chr10	75643576	75644075	chr10	75704631	75705130	Susd2|chr10:75704631-75705130	0.383613840645246	.	.
chr10	75764120	75764619	chr10	75677854	75678353	Cabin1|chr10:75677854-75678353	0.383541981662874	.	.
chr10	75797531	75798030	chr10	75720052	75720551	Gstt1|chr10:75720052-75720551	0.431835573291854	.	.
chr10	75798331	75798830	chr10	75677854	75678353	Gstt1|chr10:75677854-75678353	0.353205120336742	.	.
chr10	75837242	75837741	chr10	75677854	75678353	Gstt2|chr10:75677854-75678353	0.455596948273645	.	.
chr10	75837242	75837741	chr10	75684124	75684623	Gstt2|chr10:75684124-75684623	0.392145240866588	.	.
chr10	75893088	75893587	chr10	75677854	75678353	Derl3|chr10:75677854-75678353	0.647664289154755	.	.
chr10	75893088	75893587	chr10	75684124	75684623	Derl3|chr10:75684124-75684623	0.505317222398143	.	.
chr10	75893088	75893587	chr10	75743985	75744484	Derl3|chr10:75743985-75744484	0.406996601962228	.	.
chr10	75921379	75921878	chr10	75558996	75559495	Smarcb1|chr10:75558996-75559495	0.36127995963946	.	.
chr10	75921379	75921878	chr10	75704631	75705130	Smarcb1|chr10:75704631-75705130	0.3576204305305	.	.
chr10	75921379	75921878	chr10	75720641	75721140	Smarcb1|chr10:75720641-75721140	0.543567846974126	.	.
chr10	75935571	75936070	chr10	75743985	75744484	Mmp11|chr10:75743985-75744484	0.360906523096347	.	.
chr10	76468680	76469179	chr10	76392591	76393090	Mcm3ap|chr10:76392591-76393090	0.406257568800087	.	.
chr10	76468680	76469179	chr10	76392591	76393090	Ybey|chr10:76392591-76393090	0.406257568800087	.	.
chr10	77032423	77032922	chr10	77353288	77353787	Slc19a1|chr10:77353288-77353787	0.441255289651883	.	.
chr10	77032423	77032922	chr10	77398016	77398515	Slc19a1|chr10:77398016-77398515	0.822909384337195	.	.
chr10	77032423	77032922	chr10	77434684	77435183	Slc19a1|chr10:77434684-77435183	0.474945272843288	.	.
chr10	77032423	77032922	chr10	77434684	77435183	Slc19a1|chr10:77434684-77435183	0.474945272843289	.	.
chr10	77032927	77033426	chr10	77398016	77398515	Slc19a1|chr10:77398016-77398515	0.382611960485097	.	.
chr10	77258974	77259473	chr10	77434684	77435183	Gm10941|chr10:77434684-77435183	0.324127859580808	.	.
chr10	77258974	77259473	chr10	77434684	77435183	Pofut2|chr10:77434684-77435183	0.324127859580808	.	.
chr10	77417987	77418486	chr10	77398016	77398515	Adarb1|chr10:77398016-77398515	0.644224514274683	.	.
chr10	77417987	77418486	chr10	77434684	77435183	Adarb1|chr10:77434684-77435183	0.426630688214781	.	.
chr10	77515609	77516108	chr10	77398016	77398515	Fam207a|chr10:77398016-77398515	0.444228123147885	.	.
chr10	77515609	77516108	chr10	77434684	77435183	Fam207a|chr10:77434684-77435183	0.401337290811672	.	.
chr10	77581441	77581940	chr10	77434684	77435183	Pttg1ip|chr10:77434684-77435183	0.551808722638142	.	.
chr10	77606279	77606778	chr10	77252769	77253268	Sumo3|chr10:77252769-77253268	0.345396949686131	.	.
chr10	77606279	77606778	chr10	77495813	77496312	Sumo3|chr10:77495813-77496312	0.447433777783905	.	.
chr10	77606279	77606778	chr10	77984634	77985133	Sumo3|chr10:77984634-77985133	0.330690463170853	.	.
chr10	78169521	78170020	chr10	77984634	77985133	Gatd3a|chr10:77984634-77985133	0.332448321315193	.	.
chr10	78184961	78185460	chr10	78100912	78101411	Pwp2|chr10:78100912-78101411	0.392838767091679	.	.
chr10	78184961	78185460	chr10	78396201	78396700	Pwp2|chr10:78396201-78396700	0.405588186222909	.	.
chr10	78412843	78413342	chr10	78100912	78101411	Rrp1|chr10:78100912-78101411	0.431658925624117	.	.
chr10	78412843	78413342	chr10	78396201	78396700	Rrp1|chr10:78396201-78396700	0.343395051636673	.	.
chr10	78425914	78426413	chr10	78100912	78101411	Cstb|chr10:78100912-78101411	0.381907700728322	.	.
chr10	78574182	78574681	chr10	78686751	78687250	Ilvbl|chr10:78686751-78687250	0.398615947353686	.	.
chr10	78752339	78752838	chr10	78787724	78788223	Ccdc105|chr10:78787724-78788223	0.414611699547982	.	.
chr10	78752863	78753362	chr10	78632261	78632760	Ccdc105|chr10:78632261-78632760	0.32596988174382	.	.
chr10	78780051	78780550	chr10	78787724	78788223	Slc1a6|chr10:78787724-78788223	0.518745539304782	.	.
chr10	79613886	79614385	chr10	79695112	79695611	C2cd4c|chr10:79695112-79695611	0.539084160618115	.	.
chr10	79613886	79614385	chr10	79812171	79812670	C2cd4c|chr10:79812171-79812670	0.37263045192755	.	.
chr10	79637007	79637506	chr10	79803556	79804055	Gm47163|chr10:79803556-79804055	0.468634576651823	.	.
chr10	79637007	79637506	chr10	79803556	79804055	Shc2|chr10:79803556-79804055	0.468634576651823	.	.
chr10	79637007	79637506	chr10	79812171	79812670	Gm47163|chr10:79812171-79812670	0.355573044402211	.	.
chr10	79637007	79637506	chr10	79812171	79812670	Shc2|chr10:79812171-79812670	0.355573044402211	.	.
chr10	79637007	79637506	chr10	79985635	79986134	Gm47163|chr10:79985635-79986134	0.480992640893545	.	.
chr10	79637007	79637506	chr10	79985635	79986134	Shc2|chr10:79985635-79986134	0.480992640893545	.	.
chr10	79637658	79638157	chr10	79812171	79812670	Gm47163|chr10:79812171-79812670	0.438238987559769	.	.
chr10	79637658	79638157	chr10	79812171	79812670	Shc2|chr10:79812171-79812670	0.438238987559769	.	.
chr10	79681760	79682259	chr10	79780596	79781095	Cdc34|chr10:79780596-79781095	0.410472771406395	.	.
chr10	79681760	79682259	chr10	79900791	79901290	Cdc34|chr10:79900791-79901290	0.355050320017948	.	.
chr10	79717010	79717509	chr10	79803556	79804055	Hcn2|chr10:79803556-79804055	0.343899887432167	.	.
chr10	79717010	79717509	chr10	79985635	79986134	Hcn2|chr10:79985635-79986134	0.330290127547245	.	.
chr10	79746371	79746870	chr10	79803556	79804055	Polrmt|chr10:79803556-79804055	0.456531165118397	.	.
chr10	79746371	79746870	chr10	79985635	79986134	Polrmt|chr10:79985635-79986134	0.399855806081324	.	.
chr10	79754800	79755299	chr10	79803556	79804055	Fgf22|chr10:79803556-79804055	0.414200007538671	.	.
chr10	79766337	79766836	chr10	80149272	80149771	Rnf126|chr10:80149272-80149771	0.401509310181654	.	.
chr10	79766873	79767372	chr10	79780596	79781095	Rnf126|chr10:79780596-79781095	0.426666012959503	.	.
chr10	79766873	79767372	chr10	79900791	79901290	Rnf126|chr10:79900791-79901290	0.372852831326498	.	.
chr10	79766873	79767372	chr10	80142013	80142512	Rnf126|chr10:80142013-80142512	0.626904409876307	.	.
chr10	79767373	79767872	chr10	79812171	79812670	Rnf126|chr10:79812171-79812670	0.505739775469124	.	.
chr10	79767373	79767872	chr10	80053303	80053802	Rnf126|chr10:80053303-80053802	0.353403924688651	.	.
chr10	79767373	79767872	chr10	80053944	80054443	Rnf126|chr10:80053944-80054443	0.334046817320975	.	.
chr10	79767373	79767872	chr10	80130998	80131497	Rnf126|chr10:80130998-80131497	0.371592329797346	.	.
chr10	79793406	79793905	chr10	80130998	80131497	Palm|chr10:80130998-80131497	0.477106513322221	.	.
chr10	79854078	79854577	chr10	79812171	79812670	E130317F20Rik|chr10:79812171-79812670	0.452593957283888	.	.
chr10	79854078	79854577	chr10	79812171	79812670	Ptbp1|chr10:79812171-79812670	0.452593957283888	.	.
chr10	79908430	79908929	chr10	79780596	79781095	Med16|chr10:79780596-79781095	0.395761834295039	.	.
chr10	79908430	79908929	chr10	79900791	79901290	Med16|chr10:79900791-79901290	0.72529471317947	.	.
chr10	79908430	79908929	chr10	80053303	80053802	Med16|chr10:80053303-80053802	0.3290994921013	.	.
chr10	79916697	79917196	chr10	79803556	79804055	Kiss1r|chr10:79803556-79804055	0.424151900675561	.	.
chr10	79916697	79917196	chr10	80142013	80142512	Kiss1r|chr10:80142013-80142512	0.478214527458473	.	.
chr10	79916697	79917196	chr10	80149272	80149771	Kiss1r|chr10:80149272-80149771	0.379191671076894	.	.
chr10	79926703	79927202	chr10	79780596	79781095	Arid3a|chr10:79780596-79781095	0.611269924177996	.	.
chr10	79926703	79927202	chr10	79900791	79901290	Arid3a|chr10:79900791-79901290	0.450185954364586	.	.
chr10	79926703	79927202	chr10	80142013	80142512	Arid3a|chr10:80142013-80142512	0.40507045543901	.	.
chr10	79959680	79960179	chr10	80142013	80142512	Wdr18|chr10:80142013-80142512	0.464754438145827	.	.
chr10	79984135	79984634	chr10	79780596	79781095	Tmem259|chr10:79780596-79781095	0.342676432771365	.	.
chr10	79984135	79984634	chr10	80142013	80142512	Tmem259|chr10:80142013-80142512	0.476280721604054	.	.
chr10	79984727	79985226	chr10	79812171	79812670	Tmem259|chr10:79812171-79812670	0.46022200941344	.	.
chr10	79984727	79985226	chr10	79985635	79986134	Tmem259|chr10:79985635-79986134	0.403674835498466	.	.
chr10	79984727	79985226	chr10	80053303	80053802	Tmem259|chr10:80053303-80053802	0.44319948527906	.	.
chr10	79984727	79985226	chr10	80149272	80149771	Tmem259|chr10:80149272-80149771	0.382537935321268	.	.
chr10	79996251	79996750	chr10	80053303	80053802	Abca7|chr10:80053303-80053802	0.411325716920045	.	.
chr10	79996251	79996750	chr10	80149272	80149771	Abca7|chr10:80149272-80149771	0.428126928291552	.	.
chr10	80039610	80040109	chr10	79812171	79812670	Polr2e|chr10:79812171-79812670	0.334455243697217	.	.
chr10	80039610	80040109	chr10	80053303	80053802	Polr2e|chr10:80053303-80053802	0.409538534403967	.	.
chr10	80039610	80040109	chr10	80053944	80054443	Polr2e|chr10:80053944-80054443	0.380613170651194	.	.
chr10	80115299	80115798	chr10	79900791	79901290	Stk11|chr10:79900791-79901290	0.520460719055843	.	.
chr10	80115299	80115798	chr10	80053303	80053802	Stk11|chr10:80053303-80053802	0.401994123365685	.	.
chr10	80115299	80115798	chr10	80149272	80149771	Stk11|chr10:80149272-80149771	0.344520464723382	.	.
chr10	80115299	80115798	chr10	80264751	80265250	Stk11|chr10:80264751-80265250	0.523683671692152	.	.
chr10	80115299	80115798	chr10	80298753	80299252	Stk11|chr10:80298753-80299252	0.60751981528767	.	.
chr10	80115299	80115798	chr10	80475205	80475704	Stk11|chr10:80475205-80475704	0.354225848521618	.	.
chr10	80115855	80116354	chr10	79812171	79812670	Stk11|chr10:79812171-79812670	0.437283509027877	.	.
chr10	80115855	80116354	chr10	79985635	79986134	Stk11|chr10:79985635-79986134	0.335419163795203	.	.
chr10	80115855	80116354	chr10	80053944	80054443	Stk11|chr10:80053944-80054443	0.359735616297553	.	.
chr10	80115855	80116354	chr10	80130998	80131497	Stk11|chr10:80130998-80131497	0.458296993379706	.	.
chr10	80139151	80139650	chr10	79780596	79781095	Atp5d|chr10:79780596-79781095	0.359561307322123	.	.
chr10	80139151	80139650	chr10	79900791	79901290	Atp5d|chr10:79900791-79901290	0.608485409219025	.	.
chr10	80139151	80139650	chr10	79900791	79901290	Atp5d|chr10:79900791-79901290	0.608485409219026	.	.
chr10	80139151	80139650	chr10	80053303	80053802	Atp5d|chr10:80053303-80053802	0.324362554185576	.	.
chr10	80139151	80139650	chr10	80264751	80265250	Atp5d|chr10:80264751-80265250	0.601227402829028	.	.
chr10	80139151	80139650	chr10	80298753	80299252	Atp5d|chr10:80298753-80299252	0.679251819442405	.	.
chr10	80148538	80149037	chr10	80298753	80299252	Midn|chr10:80298753-80299252	0.334468723886572	.	.
chr10	80164965	80165464	chr10	79900791	79901290	Cirbp|chr10:79900791-79901290	0.383804518726245	.	.
chr10	80172665	80173164	chr10	79900791	79901290	1600002K03Rik|chr10:79900791-79901290	0.483381845229404	.	.
chr10	80172665	80173164	chr10	79900791	79901290	1600002K03Rik|chr10:79900791-79901290	0.483381845229405	.	.
chr10	80172665	80173164	chr10	80264751	80265250	1600002K03Rik|chr10:80264751-80265250	0.38686163773865	.	.
chr10	80172665	80173164	chr10	80298753	80299252	1600002K03Rik|chr10:80298753-80299252	0.590759709344798	.	.
chr10	80179406	80179905	chr10	79780596	79781095	Efna2|chr10:79780596-79781095	0.535314290438136	.	.
chr10	80179406	80179905	chr10	79900791	79901290	Efna2|chr10:79900791-79901290	0.435833760015695	.	.
chr10	80179406	80179905	chr10	80142013	80142512	Efna2|chr10:80142013-80142512	0.467410019402735	.	.
chr10	80179406	80179905	chr10	80298753	80299252	Efna2|chr10:80298753-80299252	0.626022115379375	.	.
chr10	80226253	80226752	chr10	79780596	79781095	Pwwp3a|chr10:79780596-79781095	0.353180846016647	.	.
chr10	80226253	80226752	chr10	79803556	79804055	Pwwp3a|chr10:79803556-79804055	0.551423467807856	.	.
chr10	80226253	80226752	chr10	80149272	80149771	Pwwp3a|chr10:80149272-80149771	0.348567358003889	.	.
chr10	80226253	80226752	chr10	80264751	80265250	Pwwp3a|chr10:80264751-80265250	0.485359150245819	.	.
chr10	80226253	80226752	chr10	80298753	80299252	Pwwp3a|chr10:80298753-80299252	0.574297046914671	.	.
chr10	80226253	80226752	chr10	80298753	80299252	Pwwp3a|chr10:80298753-80299252	0.574297046914672	.	.
chr10	80226757	80227256	chr10	79803556	79804055	Pwwp3a|chr10:79803556-79804055	0.59417559574121	.	.
chr10	80226757	80227256	chr10	79985635	79986134	Pwwp3a|chr10:79985635-79986134	0.360926432880402	.	.
chr10	80226757	80227256	chr10	80149272	80149771	Pwwp3a|chr10:80149272-80149771	0.621989962696401	.	.
chr10	80249168	80249667	chr10	79812171	79812670	Ndufs7|chr10:79812171-79812670	0.661158289371636	.	.
chr10	80249168	80249667	chr10	80053303	80053802	Ndufs7|chr10:80053303-80053802	0.528573786156621	.	.
chr10	80249168	80249667	chr10	80053944	80054443	Ndufs7|chr10:80053944-80054443	0.491262176267801	.	.
chr10	80249168	80249667	chr10	80130998	80131497	Ndufs7|chr10:80130998-80131497	0.474643134734852	.	.
chr10	80249168	80249667	chr10	80167470	80167969	Ndufs7|chr10:80167470-80167969	0.342615618552345	.	.
chr10	80260827	80261326	chr10	80053303	80053802	Dazap1|chr10:80053303-80053802	0.41232980394609	.	.
chr10	80260827	80261326	chr10	80053303	80053802	Gamt|chr10:80053303-80053802	0.41232980394609	.	.
chr10	80281953	80282452	chr10	80130998	80131497	Gm15122|chr10:80130998-80131497	0.552024501673885	.	.
chr10	80292185	80292684	chr10	80149272	80149771	Rps15|chr10:80149272-80149771	0.413439918598609	.	.
chr10	80292185	80292684	chr10	80298753	80299252	Rps15|chr10:80298753-80299252	0.480881429118188	.	.
chr10	80292185	80292684	chr10	80298753	80299252	Rps15|chr10:80298753-80299252	0.480881429118189	.	.
chr10	80295711	80296210	chr10	80131664	80132163	Apc2|chr10:80131664-80132163	0.437551298034648	.	.
chr10	80355404	80355903	chr10	80298753	80299252	Plk5|chr10:80298753-80299252	0.601775653259391	.	.
chr10	80356660	80357159	chr10	80102436	80102935	Plk5|chr10:80102436-80102935	0.32747803875842	.	.
chr10	80356660	80357159	chr10	80130998	80131497	Plk5|chr10:80130998-80131497	0.373586718284651	.	.
chr10	80371246	80371745	chr10	80131664	80132163	Gm15123|chr10:80131664-80132163	0.346731489866761	.	.
chr10	80371246	80371745	chr10	80131664	80132163	Gm15124|chr10:80131664-80132163	0.346731489866761	.	.
chr10	80387533	80388032	chr10	80149272	80149771	Mex3d|chr10:80149272-80149771	0.557772178211456	.	.
chr10	80387533	80388032	chr10	80298753	80299252	Mex3d|chr10:80298753-80299252	0.33539893404516	.	.
chr10	80398776	80399275	chr10	80142013	80142512	Mbd3|chr10:80142013-80142512	0.418763537759974	.	.
chr10	80398776	80399275	chr10	80149272	80149771	Mbd3|chr10:80149272-80149771	0.512473485235151	.	.
chr10	80398776	80399275	chr10	80298753	80299252	Mbd3|chr10:80298753-80299252	0.482971812620055	.	.
chr10	80406595	80407094	chr10	80131664	80132163	Uqcr11|chr10:80131664-80132163	0.464292947226385	.	.
chr10	80561559	80562058	chr10	80264751	80265250	Rexo1|chr10:80264751-80265250	0.443946470079353	.	.
chr10	80561559	80562058	chr10	80298753	80299252	Rexo1|chr10:80298753-80299252	0.533280651476836	.	.
chr10	80561559	80562058	chr10	80774521	80775020	Rexo1|chr10:80774521-80775020	0.533905266716105	.	.
chr10	80561559	80562058	chr10	80955592	80956091	Rexo1|chr10:80955592-80956091	0.393766215637451	.	.
chr10	80561559	80562058	chr10	80995122	80995621	Rexo1|chr10:80995122-80995621	0.435314549168455	.	.
chr10	80577192	80577691	chr10	80928413	80928912	Klf16|chr10:80928413-80928912	0.756618115499848	.	.
chr10	80577192	80577691	chr10	80939597	80940096	Klf16|chr10:80939597-80940096	0.459098608342651	.	.
chr10	80590198	80590697	chr10	80676201	80676700	Abhd17a|chr10:80676201-80676700	0.399483406180811	.	.
chr10	80590198	80590697	chr10	80676201	80676700	Gm29093|chr10:80676201-80676700	0.399483406180811	.	.
chr10	80590198	80590697	chr10	80928413	80928912	Abhd17a|chr10:80928413-80928912	0.410164265980619	.	.
chr10	80590198	80590697	chr10	80928413	80928912	Gm29093|chr10:80928413-80928912	0.410164265980619	.	.
chr10	80602614	80603113	chr10	80676201	80676700	Adat3|chr10:80676201-80676700	0.433211478642523	.	.
chr10	80602614	80603113	chr10	80676201	80676700	Scamp4|chr10:80676201-80676700	0.433211478642523	.	.
chr10	80602614	80603113	chr10	80928413	80928912	Adat3|chr10:80928413-80928912	0.610476912658268	.	.
chr10	80602614	80603113	chr10	80928413	80928912	Scamp4|chr10:80928413-80928912	0.610476912658268	.	.
chr10	80602614	80603113	chr10	80939597	80940096	Adat3|chr10:80939597-80940096	0.447484915048482	.	.
chr10	80602614	80603113	chr10	80939597	80940096	Scamp4|chr10:80939597-80940096	0.447484915048482	.	.
chr10	80621853	80622352	chr10	80774521	80775020	Csnk1g2|chr10:80774521-80775020	0.351690148756307	.	.
chr10	80621853	80622352	chr10	80928413	80928912	Csnk1g2|chr10:80928413-80928912	0.366215289282873	.	.
chr10	80621853	80622352	chr10	80939597	80940096	Csnk1g2|chr10:80939597-80940096	0.322691023595472	.	.
chr10	80621853	80622352	chr10	80995122	80995621	Csnk1g2|chr10:80995122-80995621	0.353504470339795	.	.
chr10	80622360	80622859	chr10	80774521	80775020	Csnk1g2|chr10:80774521-80775020	0.457589183134946	.	.
chr10	80622360	80622859	chr10	80999806	81000305	Csnk1g2|chr10:80999806-81000305	0.391123517357594	.	.
chr10	80656327	80656826	chr10	80807167	80807666	Btbd2|chr10:80807167-80807666	0.540703897491962	.	.
chr10	80702672	80703171	chr10	80264751	80265250	Izumo4|chr10:80264751-80265250	0.349225685678356	.	.
chr10	80702672	80703171	chr10	80264751	80265250	Izumo4|chr10:80264751-80265250	0.349225685678357	.	.
chr10	80702672	80703171	chr10	80264751	80265250	Mob3a|chr10:80264751-80265250	0.349225685678356	.	.
chr10	80702672	80703171	chr10	80264751	80265250	Mob3a|chr10:80264751-80265250	0.349225685678357	.	.
chr10	80702672	80703171	chr10	80298753	80299252	Izumo4|chr10:80298753-80299252	0.555601237761963	.	.
chr10	80702672	80703171	chr10	80298753	80299252	Mob3a|chr10:80298753-80299252	0.555601237761963	.	.
chr10	80702672	80703171	chr10	80774521	80775020	Izumo4|chr10:80774521-80775020	0.461867962498878	.	.
chr10	80702672	80703171	chr10	80774521	80775020	Mob3a|chr10:80774521-80775020	0.461867962498878	.	.
chr10	80702672	80703171	chr10	80995122	80995621	Izumo4|chr10:80995122-80995621	0.379848439130768	.	.
chr10	80702672	80703171	chr10	80995122	80995621	Mob3a|chr10:80995122-80995621	0.379848439130768	.	.
chr10	80742110	80742609	chr10	80676201	80676700	Ap3d1|chr10:80676201-80676700	0.367345902980681	.	.
chr10	80742110	80742609	chr10	80928413	80928912	Ap3d1|chr10:80928413-80928912	0.55684782286595	.	.
chr10	80742110	80742609	chr10	80939597	80940096	Ap3d1|chr10:80939597-80940096	0.372780971452475	.	.
chr10	80754853	80755352	chr10	80774521	80775020	Dot1l|chr10:80774521-80775020	0.691879805336216	.	.
chr10	80754853	80755352	chr10	80955592	80956091	Dot1l|chr10:80955592-80956091	0.556333338137204	.	.
chr10	80754853	80755352	chr10	80955592	80956091	Dot1l|chr10:80955592-80956091	0.556333338137205	.	.
chr10	80754853	80755352	chr10	80995122	80995621	Dot1l|chr10:80995122-80995621	0.361931848332272	.	.
chr10	80754853	80755352	chr10	81244521	81245020	Dot1l|chr10:81244521-81245020	0.542217786132485	.	.
chr10	80826143	80826642	chr10	81021528	81022027	Oaz1|chr10:81021528-81022027	0.460966648375979	.	.
chr10	80826143	80826642	chr10	81136236	81136735	Oaz1|chr10:81136236-81136735	0.435417892891426	.	.
chr10	80826143	80826642	chr10	81137227	81137726	Oaz1|chr10:81137227-81137726	0.416050558961356	.	.
chr10	80826143	80826642	chr10	81192202	81192701	Oaz1|chr10:81192202-81192701	0.340029991955408	.	.
chr10	80843833	80844332	chr10	80807167	80807666	Lingo3|chr10:80807167-80807666	0.416328603356638	.	.
chr10	80843833	80844332	chr10	80999806	81000305	Lingo3|chr10:80999806-81000305	0.523588591057127	.	.
chr10	80854995	80855494	chr10	80774521	80775020	Lsm7|chr10:80774521-80775020	0.354216977878662	.	.
chr10	80854995	80855494	chr10	80774521	80775020	Sppl2b|chr10:80774521-80775020	0.354216977878662	.	.
chr10	80854995	80855494	chr10	80995122	80995621	Lsm7|chr10:80995122-80995621	0.359283577513399	.	.
chr10	80854995	80855494	chr10	80995122	80995621	Sppl2b|chr10:80995122-80995621	0.359283577513399	.	.
chr10	80854995	80855494	chr10	81244521	81245020	Lsm7|chr10:81244521-81245020	0.381127208678601	.	.
chr10	80854995	80855494	chr10	81244521	81245020	Sppl2b|chr10:81244521-81245020	0.381127208678601	.	.
chr10	80900139	80900638	chr10	80676201	80676700	Timm13|chr10:80676201-80676700	0.360194221670843	.	.
chr10	80900697	80901196	chr10	80807167	80807666	Timm13|chr10:80807167-80807666	0.472244552283136	.	.
chr10	80900697	80901196	chr10	80939097	80939596	Timm13|chr10:80939097-80939596	0.583568169807774	.	.
chr10	80900697	80901196	chr10	81021528	81022027	Timm13|chr10:81021528-81022027	0.539043612305205	.	.
chr10	80918033	80918532	chr10	80774521	80775020	Lmnb2|chr10:80774521-80775020	0.348111044529464	.	.
chr10	80918033	80918532	chr10	80955592	80956091	Lmnb2|chr10:80955592-80956091	0.341723404061516	.	.
chr10	80918033	80918532	chr10	80999806	81000305	Lmnb2|chr10:80999806-81000305	0.33056534778508	.	.
chr10	80918033	80918532	chr10	81137227	81137726	Lmnb2|chr10:81137227-81137726	0.376364698229274	.	.
chr10	80929771	80930270	chr10	80928413	80928912	Gadd45b|chr10:80928413-80928912	0.59164321331703	.	.
chr10	80929771	80930270	chr10	80939597	80940096	Gadd45b|chr10:80939597-80940096	0.494317603727676	.	.
chr10	81014811	81015310	chr10	80995122	80995621	Gng7|chr10:80995122-80995621	0.406060359639224	.	.
chr10	81014811	81015310	chr10	81021528	81022027	Gng7|chr10:81021528-81022027	0.334937312230464	.	.
chr10	81014811	81015310	chr10	81136236	81136735	Gng7|chr10:81136236-81136735	0.34936108194371	.	.
chr10	81014811	81015310	chr10	81137227	81137726	Gng7|chr10:81137227-81137726	0.583523952042163	.	.
chr10	81014811	81015310	chr10	81192202	81192701	Gng7|chr10:81192202-81192701	0.336380568175581	.	.
chr10	81014811	81015310	chr10	81450104	81450603	Gng7|chr10:81450104-81450603	0.341729480190897	.	.
chr10	81037087	81037586	chr10	80774521	80775020	Slc39a3|chr10:80774521-80775020	0.365195979117629	.	.
chr10	81037087	81037586	chr10	80955592	80956091	Slc39a3|chr10:80955592-80956091	0.328432755203544	.	.
chr10	81037087	81037586	chr10	80999806	81000305	Slc39a3|chr10:80999806-81000305	0.453288855005439	.	.
chr10	81037087	81037586	chr10	81432821	81433320	Slc39a3|chr10:81432821-81433320	0.539875207908945	.	.
chr10	81037087	81037586	chr10	81450104	81450603	Slc39a3|chr10:81450104-81450603	0.401892970382031	.	.
chr10	81037087	81037586	chr10	81472805	81473304	Slc39a3|chr10:81472805-81473304	0.402142411689082	.	.
chr10	81060133	81060632	chr10	80928413	80928912	Sgta|chr10:80928413-80928912	0.434532913170672	.	.
chr10	81060133	81060632	chr10	81430826	81431325	Sgta|chr10:81430826-81431325	0.698631039297689	.	.
chr10	81069721	81070220	chr10	80807167	80807666	Thop1|chr10:80807167-80807666	0.421915909366582	.	.
chr10	81105647	81106146	chr10	80807167	80807666	Map2k2|chr10:80807167-80807666	0.3405082300445	.	.
chr10	81105647	81106146	chr10	81136236	81136735	Map2k2|chr10:81136236-81136735	0.459034518959083	.	.
chr10	81105647	81106146	chr10	81137227	81137726	Map2k2|chr10:81137227-81137726	0.509336021223138	.	.
chr10	81105647	81106146	chr10	81192202	81192701	Map2k2|chr10:81192202-81192701	0.529357452884262	.	.
chr10	81105647	81106146	chr10	81285670	81286169	Map2k2|chr10:81285670-81286169	0.498068417695747	.	.
chr10	81105647	81106146	chr10	81413787	81414286	Map2k2|chr10:81413787-81414286	0.342411781920519	.	.
chr10	81167584	81168083	chr10	80774521	80775020	Pias4|chr10:80774521-80775020	0.571739034806803	.	.
chr10	81167584	81168083	chr10	80955592	80956091	Pias4|chr10:80955592-80956091	0.421919704439416	.	.
chr10	81167584	81168083	chr10	80999806	81000305	Pias4|chr10:80999806-81000305	0.347481060366411	.	.
chr10	81167584	81168083	chr10	81244521	81245020	Pias4|chr10:81244521-81245020	0.346932862955845	.	.
chr10	81167584	81168083	chr10	81432821	81433320	Pias4|chr10:81432821-81433320	0.672881220085389	.	.
chr10	81176243	81176742	chr10	80807167	80807666	Eef2|chr10:80807167-80807666	0.439864793238578	.	.
chr10	81176243	81176742	chr10	80999806	81000305	Eef2|chr10:80999806-81000305	0.356368280579316	.	.
chr10	81176243	81176742	chr10	81174893	81175392	Eef2|chr10:81174893-81175392	0.435917364288285	.	.
chr10	81176243	81176742	chr10	81267945	81268444	Eef2|chr10:81267945-81268444	0.573289042600185	.	.
chr10	81176243	81176742	chr10	81432821	81433320	Eef2|chr10:81432821-81433320	0.325325009074759	.	.
chr10	81176825	81177324	chr10	80928413	80928912	Eef2|chr10:80928413-80928912	0.339854764098399	.	.
chr10	81176825	81177324	chr10	81021528	81022027	Eef2|chr10:81021528-81022027	0.677843445716949	.	.
chr10	81182587	81183086	chr10	80928413	80928912	Dapk3|chr10:80928413-80928912	0.651574399758669	.	.
chr10	81182587	81183086	chr10	80939597	80940096	Dapk3|chr10:80939597-80940096	0.33224097814352	.	.
chr10	81182587	81183086	chr10	80939597	80940096	Dapk3|chr10:80939597-80940096	0.332240978143521	.	.
chr10	81182587	81183086	chr10	80995122	80995621	Dapk3|chr10:80995122-80995621	0.412676767947056	.	.
chr10	81182587	81183086	chr10	81021528	81022027	Dapk3|chr10:81021528-81022027	0.347033797140167	.	.
chr10	81182587	81183086	chr10	81244521	81245020	Dapk3|chr10:81244521-81245020	0.4002176034108	.	.
chr10	81182587	81183086	chr10	81257213	81257712	Dapk3|chr10:81257213-81257712	0.616503260143376	.	.
chr10	81182587	81183086	chr10	81407442	81407941	Dapk3|chr10:81407442-81407941	0.426825563054463	.	.
chr10	81182587	81183086	chr10	81430826	81431325	Dapk3|chr10:81430826-81431325	0.460625915760476	.	.
chr10	81230621	81231120	chr10	80928413	80928912	Atcay|chr10:80928413-80928912	0.709842043755657	.	.
chr10	81230621	81231120	chr10	80939597	80940096	Atcay|chr10:80939597-80940096	0.405026323256857	.	.
chr10	81230621	81231120	chr10	80995122	80995621	Atcay|chr10:80995122-80995621	0.36854696261197	.	.
chr10	81230621	81231120	chr10	81244521	81245020	Atcay|chr10:81244521-81245020	0.355264030493086	.	.
chr10	81230621	81231120	chr10	81257213	81257712	Atcay|chr10:81257213-81257712	0.598966228767722	.	.
chr10	81230621	81231120	chr10	81407442	81407941	Atcay|chr10:81407442-81407941	0.518609596563746	.	.
chr10	81230621	81231120	chr10	81430826	81431325	Atcay|chr10:81430826-81431325	0.666001443404517	.	.
chr10	81320497	81320996	chr10	81021528	81022027	Cactin|chr10:81021528-81022027	0.544086160657754	.	.
chr10	81320497	81320996	chr10	81136236	81136735	Cactin|chr10:81136236-81136735	0.517466913911087	.	.
chr10	81320497	81320996	chr10	81137227	81137726	Cactin|chr10:81137227-81137726	0.728779038814102	.	.
chr10	81320497	81320996	chr10	81192202	81192701	Cactin|chr10:81192202-81192701	0.509004207881475	.	.
chr10	81320497	81320996	chr10	81413787	81414286	Cactin|chr10:81413787-81414286	0.420042821341022	.	.
chr10	81350327	81350826	chr10	81021528	81022027	Hmg20b|chr10:81021528-81022027	0.677202739252718	.	.
chr10	81350327	81350826	chr10	81137227	81137726	Hmg20b|chr10:81137227-81137726	0.327645909696873	.	.
chr10	81350327	81350826	chr10	81257213	81257712	Hmg20b|chr10:81257213-81257712	0.330409943159911	.	.
chr10	81350327	81350826	chr10	81407442	81407941	Hmg20b|chr10:81407442-81407941	0.346925100262389	.	.
chr10	81350327	81350826	chr10	81571498	81571997	Hmg20b|chr10:81571498-81571997	0.36614674064812	.	.
chr10	81357211	81357710	chr10	81413787	81414286	Mfsd12|chr10:81413787-81414286	0.340355793035761	.	.
chr10	81357211	81357710	chr10	81430157	81430656	Mfsd12|chr10:81430157-81430656	0.338127428741131	.	.
chr10	81378395	81378894	chr10	81021528	81022027	Fzr1|chr10:81021528-81022027	0.343594258395437	.	.
chr10	81378395	81378894	chr10	81136236	81136735	Fzr1|chr10:81136236-81136735	0.582341498288164	.	.
chr10	81378395	81378894	chr10	81137227	81137726	Fzr1|chr10:81137227-81137726	0.452694730844622	.	.
chr10	81378395	81378894	chr10	81192202	81192701	Fzr1|chr10:81192202-81192701	0.624474670310213	.	.
chr10	81378395	81378894	chr10	81605015	81605514	Fzr1|chr10:81605015-81605514	0.380054650876119	.	.
chr10	81384063	81384562	chr10	81021528	81022027	Dohh|chr10:81021528-81022027	0.422256653301072	.	.
chr10	81384063	81384562	chr10	81244521	81245020	Dohh|chr10:81244521-81245020	0.37856425770783	.	.
chr10	81384063	81384562	chr10	81257213	81257712	Dohh|chr10:81257213-81257712	0.617101376327258	.	.
chr10	81384063	81384562	chr10	81571498	81571997	Dohh|chr10:81571498-81571997	0.550987167282204	.	.
chr10	81384063	81384562	chr10	81605015	81605514	Dohh|chr10:81605015-81605514	0.427588044954643	.	.
chr10	81384063	81384562	chr10	81643405	81643904	Dohh|chr10:81643405-81643904	0.342112471152395	.	.
chr10	81481874	81482373	chr10	81633421	81633920	Celf5|chr10:81633421-81633920	0.388703742281035	.	.
chr10	81482441	81482940	chr10	81244521	81245020	Celf5|chr10:81244521-81245020	0.581760063154289	.	.
chr10	81482441	81482940	chr10	81257213	81257712	Celf5|chr10:81257213-81257712	0.642943335096441	.	.
chr10	81482441	81482940	chr10	81407442	81407941	Celf5|chr10:81407442-81407941	0.43283830851743	.	.
chr10	81482441	81482940	chr10	81430826	81431325	Celf5|chr10:81430826-81431325	0.441933142345452	.	.
chr10	81482441	81482940	chr10	81432821	81433320	Celf5|chr10:81432821-81433320	0.377004912656978	.	.
chr10	81482441	81482940	chr10	81571498	81571997	Celf5|chr10:81571498-81571997	0.353182325632627	.	.
chr10	81544468	81544967	chr10	81285670	81286169	Gna11|chr10:81285670-81286169	0.405827527552604	.	.
chr10	81544468	81544967	chr10	81643405	81643904	Gna11|chr10:81643405-81643904	0.526058136258011	.	.
chr10	81545004	81545503	chr10	81257213	81257712	Gna11|chr10:81257213-81257712	0.462374720807197	.	.
chr10	81545004	81545503	chr10	81285670	81286169	Gna11|chr10:81285670-81286169	0.37959138248043	.	.
chr10	81545004	81545503	chr10	81413787	81414286	Gna11|chr10:81413787-81414286	0.450726029393759	.	.
chr10	81545004	81545503	chr10	81605015	81605514	Gna11|chr10:81605015-81605514	0.427769925250742	.	.
chr10	81559200	81559699	chr10	81407442	81407941	Tle5|chr10:81407442-81407941	0.536398051419887	.	.
chr10	81560176	81560675	chr10	81643405	81643904	Tle5|chr10:81643405-81643904	0.385495802554163	.	.
chr10	81648748	81649247	chr10	81472805	81473304	Gm10778|chr10:81472805-81473304	0.386608415663801	.	.
chr10	82622905	82623404	chr10	82698823	82699322	1190007I07Rik|chr10:82698823-82699322	0.39400852632615	.	.
chr10	82763879	82764378	chr10	82698823	82699322	Nfyb|chr10:82698823-82699322	0.367159174620006	.	.
chr10	82858893	82859392	chr10	82795313	82795812	Gm38560|chr10:82795313-82795812	0.376168367503718	.	.
chr10	82858893	82859392	chr10	83245612	83246111	Gm38560|chr10:83245612-83246111	0.67582611344964	.	.
chr10	83359854	83360353	chr10	83181662	83182161	D10Wsu102e|chr10:83181662-83182161	0.377948837801648	.	.
chr10	83359854	83360353	chr10	83219650	83220149	D10Wsu102e|chr10:83219650-83220149	0.397620870369243	.	.
chr10	84532946	84533445	chr10	84437986	84438485	Ckap4|chr10:84437986-84438485	0.383651136708759	.	.
chr10	84532946	84533445	chr10	84450662	84451161	Ckap4|chr10:84450662-84451161	0.385883426449715	.	.
chr10	84576305	84576804	chr10	84515393	84515892	Tcp11l2|chr10:84515393-84515892	0.660494197045901	.	.
chr10	84622358	84622857	chr10	84515393	84515892	Gm17249|chr10:84515393-84515892	0.380943331242786	.	.
chr10	84622358	84622857	chr10	84515393	84515892	Polr3b|chr10:84515393-84515892	0.380943331242786	.	.
chr10	84917312	84917811	chr10	85220868	85221367	Ric8b|chr10:85220868-85221367	0.496840277607502	.	.
chr10	85127846	85128345	chr10	85183599	85184098	Mterf2|chr10:85183599-85184098	0.322685395369735	.	.
chr10	85127846	85128345	chr10	85387744	85388243	Mterf2|chr10:85387744-85388243	0.545866012225585	.	.
chr10	85127846	85128345	chr10	85412717	85413216	Mterf2|chr10:85412717-85413216	0.467973664628261	.	.
chr10	85127846	85128345	chr10	85445867	85446366	Mterf2|chr10:85445867-85446366	0.55731629750812	.	.
chr10	85127846	85128345	chr10	85486447	85486946	Mterf2|chr10:85486447-85486946	0.560960344408296	.	.
chr10	85185139	85185638	chr10	85220868	85221367	Cry1|chr10:85220868-85221367	0.58129905581032	.	.
chr10	85185139	85185638	chr10	85387744	85388243	Cry1|chr10:85387744-85388243	0.535662785057915	.	.
chr10	85386593	85387092	chr10	85220868	85221367	Btbd11|chr10:85220868-85221367	0.40511749503645	.	.
chr10	85386593	85387092	chr10	85387744	85388243	Btbd11|chr10:85387744-85388243	0.481287308068995	.	.
chr10	85386593	85387092	chr10	85624915	85625414	Btbd11|chr10:85624915-85625414	0.668180990151276	.	.
chr10	85387145	85387644	chr10	85387744	85388243	Btbd11|chr10:85387744-85388243	0.639031041703826	.	.
chr10	85387145	85387644	chr10	85412717	85413216	Btbd11|chr10:85412717-85413216	0.410241407729946	.	.
chr10	85387145	85387644	chr10	85624915	85625414	Btbd11|chr10:85624915-85625414	0.43403287585461	.	.
chr10	85829194	85829693	chr10	85598554	85599053	Pwp1|chr10:85598554-85599053	0.333629434595779	.	.
chr10	85916863	85917362	chr10	85576112	85576611	Prdm4|chr10:85576112-85576611	0.33925161665341	.	.
chr10	86021662	86022161	chr10	85871543	85872042	A230060F14Rik|chr10:85871543-85872042	0.539571003831648	.	.
chr10	86021662	86022161	chr10	85871543	85872042	Fbxo7|chr10:85871543-85872042	0.539571003831648	.	.
chr10	86021662	86022161	chr10	86303018	86303517	A230060F14Rik|chr10:86303018-86303517	0.328691391827492	.	.
chr10	86021662	86022161	chr10	86303018	86303517	Fbxo7|chr10:86303018-86303517	0.328691391827492	.	.
chr10	86021662	86022161	chr10	86463713	86464212	A230060F14Rik|chr10:86463713-86464212	0.518065045181736	.	.
chr10	86021662	86022161	chr10	86463713	86464212	Fbxo7|chr10:86463713-86464212	0.518065045181736	.	.
chr10	86497972	86498471	chr10	86064837	86065336	Syn3|chr10:86064837-86065336	0.572254489625041	.	.
chr10	86497972	86498471	chr10	86256161	86256660	Syn3|chr10:86256161-86256660	0.600064334957914	.	.
chr10	86497972	86498471	chr10	86370737	86371236	Syn3|chr10:86370737-86371236	0.332188263865806	.	.
chr10	86498647	86499146	chr10	86451833	86452332	Syn3|chr10:86451833-86452332	0.541364663658181	.	.
chr10	86498647	86499146	chr10	86452336	86452835	Syn3|chr10:86452336-86452835	0.401281858268267	.	.
chr10	86498647	86499146	chr10	86463713	86464212	Syn3|chr10:86463713-86464212	0.350053138035882	.	.
chr10	86705281	86705780	chr10	86302510	86303009	Hsp90b1|chr10:86302510-86303009	0.345852677824331	.	.
chr10	86705281	86705780	chr10	86302510	86303009	Ttc41|chr10:86302510-86303009	0.345852677824331	.	.
chr10	86705281	86705780	chr10	86331138	86331637	Hsp90b1|chr10:86331138-86331637	0.375319553694854	.	.
chr10	86705281	86705780	chr10	86331138	86331637	Ttc41|chr10:86331138-86331637	0.375319553694854	.	.
chr10	86705281	86705780	chr10	86376425	86376924	Hsp90b1|chr10:86376425-86376924	0.52340771932154	.	.
chr10	86705281	86705780	chr10	86376425	86376924	Ttc41|chr10:86376425-86376924	0.52340771932154	.	.
chr10	86705281	86705780	chr10	86463713	86464212	Hsp90b1|chr10:86463713-86464212	0.393412269805551	.	.
chr10	86705281	86705780	chr10	86463713	86464212	Ttc41|chr10:86463713-86464212	0.393412269805551	.	.
chr10	86705811	86706310	chr10	86308085	86308584	Hsp90b1|chr10:86308085-86308584	0.596483242916511	.	.
chr10	86705811	86706310	chr10	86308085	86308584	Ttc41|chr10:86308085-86308584	0.596483242916511	.	.
chr10	86705811	86706310	chr10	86339609	86340108	Hsp90b1|chr10:86339609-86340108	0.444612337604787	.	.
chr10	86705811	86706310	chr10	86339609	86340108	Ttc41|chr10:86339609-86340108	0.444612337604787	.	.
chr10	86705811	86706310	chr10	86375895	86376394	Hsp90b1|chr10:86375895-86376394	0.360589343113167	.	.
chr10	86705811	86706310	chr10	86375895	86376394	Ttc41|chr10:86375895-86376394	0.360589343113167	.	.
chr10	86705811	86706310	chr10	86491743	86492242	Hsp90b1|chr10:86491743-86492242	0.49084483908951	.	.
chr10	86705811	86706310	chr10	86491743	86492242	Ttc41|chr10:86491743-86492242	0.49084483908951	.	.
chr10	86705811	86706310	chr10	86730664	86731163	Hsp90b1|chr10:86730664-86731163	0.448532703909669	.	.
chr10	86705811	86706310	chr10	86730664	86731163	Ttc41|chr10:86730664-86731163	0.448532703909669	.	.
chr10	86705811	86706310	chr10	86853367	86853866	Hsp90b1|chr10:86853367-86853866	0.417412727954262	.	.
chr10	86705811	86706310	chr10	86853367	86853866	Ttc41|chr10:86853367-86853866	0.417412727954262	.	.
chr10	86778694	86779193	chr10	87147815	87148314	Nt5dc3|chr10:87147815-87148314	0.400967802847512	.	.
chr10	87007688	87008187	chr10	86831539	86832038	Stab2|chr10:86831539-86832038	0.324781343778171	.	.
chr10	87493100	87493599	chr10	87147815	87148314	Ascl1|chr10:87147815-87148314	0.334951547000321	.	.
chr10	87493100	87493599	chr10	87486178	87486677	Ascl1|chr10:87486178-87486677	0.554533599908785	.	.
chr10	87493100	87493599	chr10	87503950	87504449	Ascl1|chr10:87503950-87504449	0.481013447177898	.	.
chr10	87493100	87493599	chr10	87552637	87553136	Ascl1|chr10:87552637-87553136	0.427287688957115	.	.
chr10	88146664	88147163	chr10	88327377	88327876	Nup37|chr10:88327377-88327876	0.453550132645385	.	.
chr10	88146664	88147163	chr10	88327377	88327876	Parpbp|chr10:88327377-88327876	0.453550132645385	.	.
chr10	88201358	88201857	chr10	88304248	88304747	Washc3|chr10:88304248-88304747	0.393864389553262	.	.
chr10	88201358	88201857	chr10	88304248	88304747	Washc3|chr10:88304248-88304747	0.393864389553263	.	.
chr10	88730714	88731213	chr10	88327377	88327876	Arl1|chr10:88327377-88327876	0.387132010697859	.	.
chr10	88731569	88732068	chr10	88738951	88739450	Arl1|chr10:88738951-88739450	0.516197061565292	.	.
chr10	88826571	88827070	chr10	88624270	88624769	Utp20|chr10:88624270-88624769	0.530972061866678	.	.
chr10	88826571	88827070	chr10	88632080	88632579	Utp20|chr10:88632080-88632579	0.377049881557691	.	.
chr10	89344385	89344884	chr10	89634997	89635496	Ano4|chr10:89634997-89635496	0.400643756842806	.	.
chr10	89686076	89686575	chr10	89257359	89257858	1500026H17Rik|chr10:89257359-89257858	0.354516456530019	.	.
chr10	89686076	89686575	chr10	89257359	89257858	Scyl2|chr10:89257359-89257858	0.354516456530019	.	.
chr10	89686076	89686575	chr10	89333724	89334223	1500026H17Rik|chr10:89333724-89334223	0.425817101892916	.	.
chr10	89686076	89686575	chr10	89333724	89334223	Scyl2|chr10:89333724-89334223	0.425817101892916	.	.
chr10	89686076	89686575	chr10	89395770	89396269	1500026H17Rik|chr10:89395770-89396269	0.630696381247376	.	.
chr10	89686076	89686575	chr10	89395770	89396269	Scyl2|chr10:89395770-89396269	0.630696381247376	.	.
chr10	89732079	89732578	chr10	89333724	89334223	Actr6|chr10:89333724-89334223	0.649491441804142	.	.
chr10	89732079	89732578	chr10	89531130	89531629	Actr6|chr10:89531130-89531629	0.663016247347981	.	.
chr10	89872634	89873133	chr10	89634997	89635496	Anks1b|chr10:89634997-89635496	0.496606758423556	.	.
chr10	90728693	90729192	chr10	90431900	90432399	Gm47591|chr10:90431900-90432399	0.43136259169526	.	.
chr10	91082684	91083183	chr10	90829393	90829892	Apaf1|chr10:90829393-90829892	0.34716589174976	.	.
chr10	91082684	91083183	chr10	90829393	90829892	Ikbip|chr10:90829393-90829892	0.34716589174976	.	.
chr10	91082684	91083183	chr10	91171389	91171888	Apaf1|chr10:91171389-91171888	0.499783848734657	.	.
chr10	91082684	91083183	chr10	91171389	91171888	Ikbip|chr10:91171389-91171888	0.499783848734657	.	.
chr10	91082684	91083183	chr10	91228861	91229360	Apaf1|chr10:91228861-91229360	0.346336942764334	.	.
chr10	91082684	91083183	chr10	91228861	91229360	Ikbip|chr10:91228861-91229360	0.346336942764334	.	.
chr10	91082684	91083183	chr10	91430134	91430633	Apaf1|chr10:91430134-91430633	0.474407007782467	.	.
chr10	91082684	91083183	chr10	91430134	91430633	Ikbip|chr10:91430134-91430633	0.474407007782467	.	.
chr10	91123779	91124278	chr10	91032329	91032828	Slc25a3|chr10:91032329-91032828	0.325631238772873	.	.
chr10	91123779	91124278	chr10	91244248	91244747	Slc25a3|chr10:91244248-91244747	0.403344314834837	.	.
chr10	91123779	91124278	chr10	91464639	91465138	Slc25a3|chr10:91464639-91465138	0.457224327731056	.	.
chr10	91181390	91181889	chr10	90829393	90829892	Tmpo|chr10:90829393-90829892	0.344971333514622	.	.
chr10	91181390	91181889	chr10	91032329	91032828	Tmpo|chr10:91032329-91032828	0.338015206873931	.	.
chr10	91181390	91181889	chr10	91244248	91244747	Tmpo|chr10:91244248-91244747	0.406414125824129	.	.
chr10	91181390	91181889	chr10	91297736	91298235	Tmpo|chr10:91297736-91298235	0.556715112499113	.	.
chr10	91181390	91181889	chr10	91345353	91345852	Tmpo|chr10:91345353-91345852	0.472657036104598	.	.
chr10	91181390	91181889	chr10	91384280	91384779	Tmpo|chr10:91384280-91384779	0.471707923919666	.	.
chr10	92164926	92165425	chr10	91885398	91885897	Rmst|chr10:91885398-91885897	0.594434912062344	.	.
chr10	92164926	92165425	chr10	92410822	92411321	Rmst|chr10:92410822-92411321	0.52626384737518	.	.
chr10	92722155	92722654	chr10	92273932	92274431	Nedd1|chr10:92273932-92274431	0.334617896186047	.	.
chr10	92722155	92722654	chr10	92307847	92308346	Nedd1|chr10:92307847-92308346	0.425230638465127	.	.
chr10	92722155	92722654	chr10	92410822	92411321	Nedd1|chr10:92410822-92411321	0.328317484273034	.	.
chr10	93453094	93453593	chr10	93432360	93432859	Lta4h|chr10:93432360-93432859	0.427049525955766	.	.
chr10	93453094	93453593	chr10	93534220	93534719	Lta4h|chr10:93534220-93534719	0.515548224334461	.	.
chr10	93453094	93453593	chr10	93577463	93577962	Lta4h|chr10:93577463-93577962	0.444084125822441	.	.
chr10	93589426	93589925	chr10	93432871	93433370	4933408J17Rik|chr10:93432871-93433370	0.361142446911788	.	.
chr10	93589426	93589925	chr10	93432871	93433370	Snrpf|chr10:93432871-93433370	0.361142446911788	.	.
chr10	93641001	93641500	chr10	93432871	93433370	Ntn4|chr10:93432871-93433370	0.435269490805348	.	.
chr10	93641001	93641500	chr10	93818609	93819108	Ntn4|chr10:93818609-93819108	0.560895123692916	.	.
chr10	94035618	94036117	chr10	93919153	93919652	Fgd6|chr10:93919153-93919652	0.439991279365992	.	.
chr10	94035618	94036117	chr10	93919153	93919652	Vezt|chr10:93919153-93919652	0.439991279365992	.	.
chr10	94036151	94036650	chr10	94248983	94249482	Fgd6|chr10:94248983-94249482	0.424090831793054	.	.
chr10	94036151	94036650	chr10	94248983	94249482	Vezt|chr10:94248983-94249482	0.424090831793054	.	.
chr10	94147608	94148107	chr10	94248983	94249482	Nr2c1|chr10:94248983-94249482	0.340246591935468	.	.
chr10	94198747	94199246	chr10	93833514	93834013	Ndufa12|chr10:93833514-93834013	0.334331435313211	.	.
chr10	94198747	94199246	chr10	94249533	94250032	Ndufa12|chr10:94249533-94250032	0.51175397296682	.	.
chr10	94198747	94199246	chr10	94428157	94428656	Ndufa12|chr10:94428157-94428656	0.449141764924503	.	.
chr10	94620589	94621088	chr10	94623572	94624071	Gm48657|chr10:94623572-94624071	0.333305816014333	.	.
chr10	94620589	94621088	chr10	94943462	94943961	Gm48657|chr10:94943462-94943961	0.465057577701094	.	.
chr10	94687597	94688096	chr10	94981554	94982053	Cep83|chr10:94981554-94982053	0.339247130589645	.	.
chr10	94687597	94688096	chr10	94981554	94982053	Cep83os|chr10:94981554-94982053	0.339247130589645	.	.
chr10	94688424	94688923	chr10	94905625	94906124	Cep83|chr10:94905625-94906124	0.376415620113387	.	.
chr10	94688424	94688923	chr10	94905625	94906124	Cep83os|chr10:94905625-94906124	0.376415620113387	.	.
chr10	94943996	94944495	chr10	94919449	94919948	Plxnc1|chr10:94919449-94919948	0.485972908159864	.	.
chr10	94943996	94944495	chr10	94943462	94943961	Plxnc1|chr10:94943462-94943961	0.339858808747082	.	.
chr10	94943996	94944495	chr10	94981554	94982053	Plxnc1|chr10:94981554-94982053	0.508961200969449	.	.
chr10	94943996	94944495	chr10	94991402	94991901	Plxnc1|chr10:94991402-94991901	0.377981571393855	.	.
chr10	94944520	94945019	chr10	94919449	94919948	Plxnc1|chr10:94919449-94919948	0.578397572578321	.	.
chr10	94944520	94945019	chr10	94981554	94982053	Plxnc1|chr10:94981554-94982053	0.601660952952581	.	.
chr10	94944520	94945019	chr10	94991402	94991901	Plxnc1|chr10:94991402-94991901	0.621828080168148	.	.
chr10	95323873	95324372	chr10	95191064	95191563	Cradd|chr10:95191064-95191563	0.393281202325832	.	.
chr10	95323873	95324372	chr10	95681000	95681499	Cradd|chr10:95681000-95681499	0.400508135088733	.	.
chr10	95416569	95417068	chr10	95088118	95088617	5730420D15Rik|chr10:95088118-95088617	0.397105447876438	.	.
chr10	95416569	95417068	chr10	95088118	95088617	Socs2|chr10:95088118-95088617	0.397105447876438	.	.
chr10	95416569	95417068	chr10	95616217	95616716	5730420D15Rik|chr10:95616217-95616716	0.366133414575483	.	.
chr10	95416569	95417068	chr10	95616217	95616716	Socs2|chr10:95616217-95616716	0.366133414575483	.	.
chr10	95417115	95417614	chr10	95681000	95681499	5730420D15Rik|chr10:95681000-95681499	0.417401868754547	.	.
chr10	95417115	95417614	chr10	95681000	95681499	Socs2|chr10:95681000-95681499	0.417401868754547	.	.
chr10	95563534	95564033	chr10	95681000	95681499	Nudt4|chr10:95681000-95681499	0.577523644335447	.	.
chr10	95564087	95564586	chr10	95616217	95616716	Nudt4|chr10:95616217-95616716	0.450872251353759	.	.
chr10	95564087	95564586	chr10	95681000	95681499	Nudt4|chr10:95681000-95681499	0.54202822850612	.	.
chr10	95940376	95940875	chr10	95616217	95616716	Eea1|chr10:95616217-95616716	0.674731776183953	.	.
chr10	95940376	95940875	chr10	95681000	95681499	Eea1|chr10:95681000-95681499	0.449301005439163	.	.
chr10	95940376	95940875	chr10	96249983	96250482	Eea1|chr10:96249983-96250482	0.473002711023215	.	.
chr10	95940876	95941375	chr10	95616217	95616716	Eea1|chr10:95616217-95616716	0.493827943748437	.	.
chr10	95940876	95941375	chr10	96249983	96250482	Eea1|chr10:96249983-96250482	0.404707302988534	.	.
chr10	98914847	98915346	chr10	98573021	98573520	Atp2b1|chr10:98573021-98573520	0.555449387538747	.	.
chr10	98914847	98915346	chr10	98589630	98590129	Atp2b1|chr10:98589630-98590129	0.348666822017018	.	.
chr10	98914847	98915346	chr10	98615519	98616018	Atp2b1|chr10:98615519-98616018	0.524127052988768	.	.
chr10	98914847	98915346	chr10	98701241	98701740	Atp2b1|chr10:98701241-98701740	0.374652532074266	.	.
chr10	98914847	98915346	chr10	98787913	98788412	Atp2b1|chr10:98787913-98788412	0.639784325265347	.	.
chr10	98914847	98915346	chr10	99171416	99171915	Atp2b1|chr10:99171416-99171915	0.334199730835337	.	.
chr10	98914847	98915346	chr10	99171946	99172445	Atp2b1|chr10:99171946-99172445	0.384714460512109	.	.
chr10	98914847	98915346	chr10	99203507	99204006	Atp2b1|chr10:99203507-99204006	0.570861933445108	.	.
chr10	99106866	99107365	chr10	98787913	98788412	Gm48768|chr10:98787913-98788412	0.610797064309969	.	.
chr10	99106866	99107365	chr10	98787913	98788412	Poc1b|chr10:98787913-98788412	0.610797064309969	.	.
chr10	99106866	99107365	chr10	99171416	99171915	Gm48768|chr10:99171416-99171915	0.504381751878187	.	.
chr10	99106866	99107365	chr10	99171416	99171915	Poc1b|chr10:99171416-99171915	0.504381751878187	.	.
chr10	99106866	99107365	chr10	99171946	99172445	Gm48768|chr10:99171946-99172445	0.326512334643091	.	.
chr10	99106866	99107365	chr10	99171946	99172445	Poc1b|chr10:99171946-99172445	0.326512334643091	.	.
chr10	99106866	99107365	chr10	99203507	99204006	Gm48768|chr10:99203507-99204006	0.466660192383858	.	.
chr10	99106866	99107365	chr10	99203507	99204006	Poc1b|chr10:99203507-99204006	0.466660192383858	.	.
chr10	99228089	99228588	chr10	99084839	99085338	Gm34574|chr10:99084839-99085338	0.418025418037884	.	.
chr10	99228089	99228588	chr10	99084839	99085338	Gm34574|chr10:99084839-99085338	0.418025418037885	.	.
chr10	99228089	99228588	chr10	99171416	99171915	Gm34574|chr10:99171416-99171915	0.45454140245628	.	.
chr10	99228089	99228588	chr10	99171946	99172445	Gm34574|chr10:99171946-99172445	0.594346403615641	.	.
chr10	99228089	99228588	chr10	99203507	99204006	Gm34574|chr10:99203507-99204006	0.424790084502797	.	.
chr10	99228089	99228588	chr10	99261553	99262052	Gm34574|chr10:99261553-99262052	0.330889631650798	.	.
chr10	99262970	99263469	chr10	99097313	99097812	Dusp6|chr10:99097313-99097812	0.464965565803665	.	.
chr10	99262970	99263469	chr10	99261553	99262052	Dusp6|chr10:99261553-99262052	0.344764233694101	.	.
chr10	99262970	99263469	chr10	99615735	99616234	Dusp6|chr10:99615735-99616234	0.450831546185603	.	.
chr10	99262970	99263469	chr10	99619326	99619825	Dusp6|chr10:99619326-99619825	0.360551910187265	.	.
chr10	100487126	100487625	chr10	100737273	100737772	Cep290|chr10:100737273-100737772	0.397429015073067	.	.
chr10	100487126	100487625	chr10	100737273	100737772	Tmtc3|chr10:100737273-100737772	0.397429015073066	.	.
chr10	100487126	100487625	chr10	100737273	100737772	Tmtc3|chr10:100737273-100737772	0.397429015073067	.	.
chr10	103367473	103367972	chr10	103369009	103369508	Slc6a15|chr10:103369009-103369508	0.570769335399333	.	.
chr10	105573531	105574030	chr10	105288456	105288955	Gm15663|chr10:105288456-105288955	0.423960622279672	.	.
chr10	105573531	105574030	chr10	105288456	105288955	Tmtc2|chr10:105288456-105288955	0.423960622279672	.	.
chr10	105573531	105574030	chr10	105774364	105774863	Gm15663|chr10:105774364-105774863	0.562539567978269	.	.
chr10	105573531	105574030	chr10	105774364	105774863	Tmtc2|chr10:105774364-105774863	0.562539567978269	.	.
chr10	105574222	105574721	chr10	105489604	105490103	Gm15663|chr10:105489604-105490103	0.527609029484396	.	.
chr10	105574222	105574721	chr10	105489604	105490103	Tmtc2|chr10:105489604-105490103	0.527609029484396	.	.
chr10	105574222	105574721	chr10	105490208	105490707	Gm15663|chr10:105490208-105490707	0.732276321188172	.	.
chr10	105574222	105574721	chr10	105490208	105490707	Tmtc2|chr10:105490208-105490707	0.732276321188172	.	.
chr10	105574222	105574721	chr10	105523385	105523884	Gm15663|chr10:105523385-105523884	0.35905777774402	.	.
chr10	105574222	105574721	chr10	105523385	105523884	Tmtc2|chr10:105523385-105523884	0.35905777774402	.	.
chr10	105574222	105574721	chr10	105539477	105539976	Gm15663|chr10:105539477-105539976	0.484506588435638	.	.
chr10	105574222	105574721	chr10	105539477	105539976	Tmtc2|chr10:105539477-105539976	0.484506588435638	.	.
chr10	105575185	105575684	chr10	105288456	105288955	Tmtc2|chr10:105288456-105288955	0.585637936932282	.	.
chr10	105575185	105575684	chr10	105774364	105774863	Tmtc2|chr10:105774364-105774863	0.46401177136215	.	.
chr10	105841096	105841595	chr10	105834573	105835072	Ccdc59|chr10:105834573-105835072	0.369282465215997	.	.
chr10	105841096	105841595	chr10	105834573	105835072	Mettl25|chr10:105834573-105835072	0.369282465215997	.	.
chr10	106469497	106469996	chr10	106242145	106242644	Ppfia2|chr10:106242145-106242644	0.43401761653444	.	.
chr10	106469497	106469996	chr10	106632156	106632655	Ppfia2|chr10:106632156-106632655	0.354115085696325	.	.
chr10	106469497	106469996	chr10	106695630	106696129	Ppfia2|chr10:106695630-106696129	0.432245547661297	.	.
chr10	106470005	106470504	chr10	106468917	106469416	Ppfia2|chr10:106468917-106469416	0.432047754837214	.	.
chr10	106470005	106470504	chr10	106536195	106536694	Ppfia2|chr10:106536195-106536694	0.344507213071417	.	.
chr10	107204800	107205299	chr10	106932393	106932892	Gm29674|chr10:106932393-106932892	0.372595258526057	.	.
chr10	107204800	107205299	chr10	107389508	107390007	Gm29674|chr10:107389508-107390007	0.387670638356962	.	.
chr10	107204800	107205299	chr10	107436447	107436946	Gm29674|chr10:107436447-107436946	0.346926450809003	.	.
chr10	107204800	107205299	chr10	107471774	107472273	Gm29674|chr10:107471774-107472273	0.340283147104559	.	.
chr10	107205352	107205851	chr10	107436447	107436946	Gm29674|chr10:107436447-107436946	0.407871916433791	.	.
chr10	107272299	107272798	chr10	107389508	107390007	Lin7a|chr10:107389508-107390007	0.332663988425056	.	.
chr10	107272299	107272798	chr10	107436447	107436946	Lin7a|chr10:107436447-107436946	0.349262591841381	.	.
chr10	108161813	108162312	chr10	107932358	107932857	Ppp1r12a|chr10:107932358-107932857	0.373734043058359	.	.
chr10	108161813	108162312	chr10	108445970	108446469	Ppp1r12a|chr10:108445970-108446469	0.478188251057858	.	.
chr10	108161813	108162312	chr10	108446538	108447037	Ppp1r12a|chr10:108446538-108447037	0.376684626088246	.	.
chr10	109010805	109011304	chr10	109136668	109137167	Syt1|chr10:109136668-109137167	0.404501718816355	.	.
chr10	110455601	110456100	chr10	110429465	110429964	Nav3|chr10:110429465-110429964	0.495004002227075	.	.
chr10	110456117	110456616	chr10	110429465	110429964	Nav3|chr10:110429465-110429964	0.485261383648182	.	.
chr10	110745112	110745611	chr10	110313684	110314183	E2f7|chr10:110313684-110314183	0.355699209773456	.	.
chr10	110745112	110745611	chr10	110794472	110794971	E2f7|chr10:110794472-110794971	0.332250110517744	.	.
chr10	110745112	110745611	chr10	110931611	110932110	E2f7|chr10:110931611-110932110	0.409302918682824	.	.
chr10	110919959	110920458	chr10	111226402	111226901	Csrp2|chr10:111226402-111226901	0.664907542077372	.	.
chr10	110919959	110920458	chr10	111226947	111227446	Csrp2|chr10:111226947-111227446	0.510975553027566	.	.
chr10	111009886	111010385	chr10	111385566	111386065	Zdhhc17|chr10:111385566-111386065	0.476055436300784	.	.
chr10	111298357	111298856	chr10	111226402	111226901	Bbs10|chr10:111226402-111226901	0.474466186958187	.	.
chr10	111298357	111298856	chr10	111226947	111227446	Bbs10|chr10:111226947-111227446	0.405486603111011	.	.
chr10	111298357	111298856	chr10	111699747	111700246	Bbs10|chr10:111699747-111700246	0.323503287228003	.	.
chr10	111472905	111473404	chr10	111699747	111700246	Nap1l1|chr10:111699747-111700246	0.324569009033902	.	.
chr10	111506260	111506759	chr10	111739692	111740191	Phlda1|chr10:111739692-111740191	0.578619559487754	.	.
chr10	111506260	111506759	chr10	111783528	111784027	Phlda1|chr10:111783528-111784027	0.611011270732989	.	.
chr10	111506260	111506759	chr10	111818666	111819165	Phlda1|chr10:111818666-111819165	0.376023088215726	.	.
chr10	111506260	111506759	chr10	111836077	111836576	Phlda1|chr10:111836077-111836576	0.358771925499107	.	.
chr10	111506260	111506759	chr10	111900704	111901203	Phlda1|chr10:111900704-111901203	0.388543003631319	.	.
chr10	111506260	111506759	chr10	111977530	111978029	Phlda1|chr10:111977530-111978029	0.588651561736384	.	.
chr10	112160072	112160571	chr10	111783528	111784027	Glipr1l3|chr10:111783528-111784027	0.45504788318383	.	.
chr10	112160072	112160571	chr10	111818666	111819165	Glipr1l3|chr10:111818666-111819165	0.552880022103727	.	.
chr10	112160072	112160571	chr10	111977530	111978029	Glipr1l3|chr10:111977530-111978029	0.480826701068042	.	.
chr10	112160072	112160571	chr10	112366743	112367242	Glipr1l3|chr10:112366743-112367242	0.428469663242861	.	.
chr10	112160072	112160571	chr10	112481411	112481910	Glipr1l3|chr10:112481411-112481910	0.63851208831635	.	.
chr10	112270038	112270537	chr10	112269507	112270006	Kcnc2|chr10:112269507-112270006	0.41250670519157	.	.
chr10	112270038	112270537	chr10	112481411	112481910	Kcnc2|chr10:112481411-112481910	0.457510658264799	.	.
chr10	112928805	112929304	chr10	112626686	112627185	Atxn7l3b|chr10:112626686-112627185	0.489090076589174	.	.
chr10	114801528	114802027	chr10	114554316	114554815	Gm15723|chr10:114554316-114554815	0.378935385488765	.	.
chr10	114801528	114802027	chr10	114554316	114554815	Trhde|chr10:114554316-114554815	0.378935385488765	.	.
chr10	114802258	114802757	chr10	114554316	114554815	Gm15723|chr10:114554316-114554815	0.501551108588362	.	.
chr10	114802258	114802757	chr10	114554316	114554815	Trhde|chr10:114554316-114554815	0.501551108588362	.	.
chr10	115384626	115385125	chr10	115617453	115617952	Thap2|chr10:115617453-115617952	0.762891957564987	.	.
chr10	115384626	115385125	chr10	115617453	115617952	Zfc3h1|chr10:115617453-115617952	0.762891957564987	.	.
chr10	115586789	115587288	chr10	115920955	115921454	Lgr5|chr10:115920955-115921454	0.342631510798965	.	.
chr10	116018133	116018632	chr10	116018993	116019492	Ptprr|chr10:116018993-116019492	0.464249476741052	.	.
chr10	116018133	116018632	chr10	116402683	116403182	Ptprr|chr10:116402683-116403182	0.331220458931337	.	.
chr10	116580969	116581468	chr10	116393745	116394244	Cnot2|chr10:116393745-116394244	0.334009392940466	.	.
chr10	116581609	116582108	chr10	116402683	116403182	Cnot2|chr10:116402683-116403182	0.548924119599346	.	.
chr10	116581609	116582108	chr10	116848645	116849144	Cnot2|chr10:116848645-116849144	0.373806129949021	.	.
chr10	116950206	116950705	chr10	117013904	117014403	4933412E12Rik|chr10:117013904-117014403	0.325125737017739	.	.
chr10	116950206	116950705	chr10	117013904	117014403	Rab3ip|chr10:117013904-117014403	0.325125737017739	.	.
chr10	117224521	117225020	chr10	117000974	117001473	Gm48772|chr10:117000974-117001473	0.459536156064093	.	.
chr10	117224521	117225020	chr10	117000974	117001473	Yeats4|chr10:117000974-117001473	0.459536156064093	.	.
chr10	117224521	117225020	chr10	117376790	117377289	Gm48772|chr10:117376790-117377289	0.750482397415651	.	.
chr10	117224521	117225020	chr10	117376790	117377289	Yeats4|chr10:117376790-117377289	0.750482397415651	.	.
chr10	117746155	117746654	chr10	117676906	117677405	Slc35e3|chr10:117676906-117677405	0.34990043416738	.	.
chr10	117792609	117793108	chr10	117570947	117571446	Nup107|chr10:117570947-117571446	0.330395529567735	.	.
chr10	117792609	117793108	chr10	117682480	117682979	Nup107|chr10:117682480-117682979	0.477050060751925	.	.
chr10	117845812	117846311	chr10	117570947	117571446	Rap1b|chr10:117570947-117571446	0.410940844014758	.	.
chr10	117845812	117846311	chr10	117676190	117676689	Rap1b|chr10:117676190-117676689	0.502911836463502	.	.
chr10	119240331	119240830	chr10	119192539	119193038	Cand1|chr10:119192539-119193038	0.619685680453991	.	.
chr10	119761370	119761869	chr10	119522944	119523443	Grip1os2|chr10:119522944-119523443	0.383034805536097	.	.
chr10	119761370	119761869	chr10	119692104	119692603	Grip1os2|chr10:119692104-119692603	0.419847894759282	.	.
chr10	119761370	119761869	chr10	120022655	120023154	Grip1os2|chr10:120022655-120023154	0.546840855790381	.	.
chr10	119761370	119761869	chr10	120022655	120023154	Grip1os2|chr10:120022655-120023154	0.546840855790382	.	.
chr10	119761370	119761869	chr10	120247363	120247862	Grip1os2|chr10:120247363-120247862	0.508845788563802	.	.
chr10	119761370	119761869	chr10	120247363	120247862	Grip1os2|chr10:120247363-120247862	0.508845788563803	.	.
chr10	120226758	120227257	chr10	120208568	120209067	Llph|chr10:120208568-120209067	0.471526883670674	.	.
chr10	120226758	120227257	chr10	120233915	120234414	Llph|chr10:120233915-120234414	0.391534432017491	.	.
chr10	120227259	120227758	chr10	119819761	119820260	Llph|chr10:119819761-119820260	0.500597111332506	.	.
chr10	120227259	120227758	chr10	120208568	120209067	Llph|chr10:120208568-120209067	0.605735889635886	.	.
chr10	121033677	121034176	chr10	121310802	121311301	Wif1|chr10:121310802-121311301	0.477298572514103	.	.
chr10	121364796	121365295	chr10	121310802	121311301	Gns|chr10:121310802-121311301	0.342718959431275	.	.
chr10	121476095	121476594	chr10	121310802	121311301	Rassf3|chr10:121310802-121311301	0.470716722733216	.	.
chr10	121476095	121476594	chr10	121533060	121533559	Rassf3|chr10:121533060-121533559	0.479219566534813	.	.
chr10	121505183	121505682	chr10	121533060	121533559	Gm46204|chr10:121533060-121533559	0.329951157724802	.	.
chr10	121505183	121505682	chr10	121763007	121763506	Gm46204|chr10:121763007-121763506	0.456233925478801	.	.
chr10	121505183	121505682	chr10	121805771	121806270	Gm46204|chr10:121805771-121806270	0.415153426511419	.	.
chr10	121505183	121505682	chr10	121886690	121887189	Gm46204|chr10:121886690-121887189	0.368193067134114	.	.
chr10	121586575	121587074	chr10	121763007	121763506	Tbk1|chr10:121763007-121763506	0.434568707280406	.	.
chr10	121586575	121587074	chr10	121765098	121765597	Tbk1|chr10:121765098-121765597	0.35487720292464	.	.
chr10	121586575	121587074	chr10	121805771	121806270	Tbk1|chr10:121805771-121806270	0.358243717458809	.	.
chr10	121586575	121587074	chr10	121836689	121837188	Tbk1|chr10:121836689-121837188	0.554620049171933	.	.
chr10	121586575	121587074	chr10	121860114	121860613	Tbk1|chr10:121860114-121860613	0.459650120169336	.	.
chr10	121626329	121626828	chr10	121289825	121290324	Xpot|chr10:121289825-121290324	0.406854161522493	.	.
chr10	121740201	121740700	chr10	121310802	121311301	BC048403|chr10:121310802-121311301	0.524706092532336	.	.
chr10	121740201	121740700	chr10	121689599	121690098	BC048403|chr10:121689599-121690098	0.513694679940296	.	.
chr10	121740201	121740700	chr10	121836179	121836678	BC048403|chr10:121836179-121836678	0.335287335533756	.	.
chr10	121740201	121740700	chr10	121918511	121919010	BC048403|chr10:121918511-121919010	0.546601120432392	.	.
chr10	122047104	122047603	chr10	121836179	121836678	Srgap1|chr10:121836179-121836678	0.362307759678179	.	.
chr10	122047104	122047603	chr10	122051767	122052266	Srgap1|chr10:122051767-122052266	0.380828205102846	.	.
chr10	122047104	122047603	chr10	122105330	122105829	Srgap1|chr10:122105330-122105829	0.401771397979429	.	.
chr10	122047655	122048154	chr10	121763007	121763506	Srgap1|chr10:121763007-121763506	0.463680988410749	.	.
chr10	122047655	122048154	chr10	121805771	121806270	Srgap1|chr10:121805771-121806270	0.456715122530529	.	.
chr10	122047655	122048154	chr10	121860114	121860613	Srgap1|chr10:121860114-121860613	0.484134688050924	.	.
chr10	122097114	122097613	chr10	121765098	121765597	Rxylt1|chr10:121765098-121765597	0.400371603500487	.	.
chr10	122097114	122097613	chr10	121836689	121837188	Rxylt1|chr10:121836689-121837188	0.536819843046918	.	.
chr10	122097114	122097613	chr10	121886690	121887189	Rxylt1|chr10:121886690-121887189	0.346110178995111	.	.
chr10	122097114	122097613	chr10	122038523	122039022	Rxylt1|chr10:122038523-122039022	0.356925771954271	.	.
chr10	122097114	122097613	chr10	122292161	122292660	Rxylt1|chr10:122292161-122292660	0.742115200991247	.	.
chr10	122449084	122449583	chr10	122038523	122039022	Avpr1a|chr10:122038523-122039022	0.338085742324778	.	.
chr10	122449084	122449583	chr10	122292161	122292660	Avpr1a|chr10:122292161-122292660	0.554032138980188	.	.
chr10	122679190	122679689	chr10	122680271	122680770	Ppm1h|chr10:122680271-122680770	0.476820767693499	.	.
chr10	123076214	123076713	chr10	123367405	123367904	Mon2|chr10:123367405-123367904	0.396488832835046	.	.
chr10	123196699	123197198	chr10	122985918	122986417	Gm4129|chr10:122985918-122986417	0.33001933241989	.	.
chr10	123196699	123197198	chr10	122985918	122986417	Usp15|chr10:122985918-122986417	0.33001933241989	.	.
chr10	123264675	123265174	chr10	123254080	123254579	Tafa2|chr10:123254080-123254579	0.376267722894876	.	.
chr10	123264675	123265174	chr10	123420176	123420675	Tafa2|chr10:123420176-123420675	0.346403100101461	.	.
chr10	123264675	123265174	chr10	123656743	123657242	Tafa2|chr10:123656743-123657242	0.36227968221502	.	.
chr10	126664424	126664923	chr10	126807990	126808489	Gm40797|chr10:126807990-126808489	0.575114070421071	.	.
chr10	126664424	126664923	chr10	126869603	126870102	Gm40797|chr10:126869603-126870102	0.342575571147324	.	.
chr10	126664424	126664923	chr10	126928205	126928704	Gm40797|chr10:126928205-126928704	0.50908002082732	.	.
chr10	126978303	126978802	chr10	126531192	126531691	Ctdsp2|chr10:126531192-126531691	0.379692378080976	.	.
chr10	127030601	127031100	chr10	127078611	127079110	Tsfm|chr10:127078611-127079110	0.4916228515444	.	.
chr10	127041685	127042184	chr10	126809485	126809984	Eef1akmt3|chr10:126809485-126809984	0.364717645432832	.	.
chr10	127041685	127042184	chr10	126809485	126809984	Mettl1|chr10:126809485-126809984	0.364717645432832	.	.
chr10	127060121	127060620	chr10	126807990	126808489	March9|chr10:126807990-126808489	0.416743722045628	.	.
chr10	127060121	127060620	chr10	126822596	126823095	March9|chr10:126822596-126823095	0.55748120796328	.	.
chr10	127060121	127060620	chr10	126869603	126870102	March9|chr10:126869603-126870102	0.446936679248773	.	.
chr10	127060121	127060620	chr10	127338808	127339307	March9|chr10:127338808-127339307	0.433360013618133	.	.
chr10	127063299	127063798	chr10	126809485	126809984	Cdk4|chr10:126809485-126809984	0.421670764887654	.	.
chr10	127070111	127070610	chr10	126752667	126753166	A730063M14Rik|chr10:126752667-126753166	0.584074120343705	.	.
chr10	127070111	127070610	chr10	126752667	126753166	Tspan31|chr10:126752667-126753166	0.584074120343705	.	.
chr10	127070111	127070610	chr10	127078611	127079110	A730063M14Rik|chr10:127078611-127079110	0.541050459713086	.	.
chr10	127070111	127070610	chr10	127078611	127079110	Tspan31|chr10:127078611-127079110	0.541050459713086	.	.
chr10	127070111	127070610	chr10	127422007	127422506	A730063M14Rik|chr10:127422007-127422506	0.359476702454446	.	.
chr10	127070111	127070610	chr10	127422007	127422506	Tspan31|chr10:127422007-127422506	0.359476702454446	.	.
chr10	127121077	127121576	chr10	126792439	126792938	Os9|chr10:126792439-126792938	0.377719674723775	.	.
chr10	127121077	127121576	chr10	127078611	127079110	Os9|chr10:127078611-127079110	0.523315101351897	.	.
chr10	127164869	127165368	chr10	126869603	126870102	B4galnt1|chr10:126869603-126870102	0.414232696331266	.	.
chr10	127164869	127165368	chr10	127338808	127339307	B4galnt1|chr10:127338808-127339307	0.447573600694946	.	.
chr10	127195497	127195996	chr10	126905735	126906234	Dtx3|chr10:126905735-126906234	0.371322312508077	.	.
chr10	127195497	127195996	chr10	126905735	126906234	F420014N23Rik|chr10:126905735-126906234	0.371322312508077	.	.
chr10	127195497	127195996	chr10	127078611	127079110	Dtx3|chr10:127078611-127079110	0.543749656546893	.	.
chr10	127195497	127195996	chr10	127078611	127079110	F420014N23Rik|chr10:127078611-127079110	0.543749656546893	.	.
chr10	127195497	127195996	chr10	127177568	127178067	Dtx3|chr10:127177568-127178067	0.430186683042702	.	.
chr10	127195497	127195996	chr10	127177568	127178067	F420014N23Rik|chr10:127177568-127178067	0.430186683042702	.	.
chr10	127195497	127195996	chr10	127350541	127351040	Dtx3|chr10:127350541-127351040	0.429956136105535	.	.
chr10	127195497	127195996	chr10	127350541	127351040	F420014N23Rik|chr10:127350541-127351040	0.429956136105535	.	.
chr10	127195497	127195996	chr10	127422007	127422506	Dtx3|chr10:127422007-127422506	0.450920538299922	.	.
chr10	127195497	127195996	chr10	127422007	127422506	F420014N23Rik|chr10:127422007-127422506	0.450920538299922	.	.
chr10	127195497	127195996	chr10	127490260	127490759	Dtx3|chr10:127490260-127490759	0.378263088539078	.	.
chr10	127195497	127195996	chr10	127490260	127490759	F420014N23Rik|chr10:127490260-127490759	0.378263088539078	.	.
chr10	127196373	127196872	chr10	126905735	126906234	Dtx3|chr10:126905735-126906234	0.421705182187157	.	.
chr10	127211362	127211861	chr10	126928749	126929248	Pip4k2c|chr10:126928749-126929248	0.37751332815446	.	.
chr10	127262910	127263409	chr10	127641680	127642179	Kif5a|chr10:127641680-127642179	0.458414167281054	.	.
chr10	127262910	127263409	chr10	127721021	127721520	Kif5a|chr10:127721021-127721520	0.380463455479622	.	.
chr10	127262910	127263409	chr10	127721546	127722045	Kif5a|chr10:127721546-127722045	0.492461172850981	.	.
chr10	127288891	127289390	chr10	127490260	127490759	Gm20492|chr10:127490260-127490759	0.552061728520085	.	.
chr10	127288891	127289390	chr10	127490260	127490759	Mbd6|chr10:127490260-127490759	0.552061728520085	.	.
chr10	127288891	127289390	chr10	127566860	127567359	Gm20492|chr10:127566860-127567359	0.4971182992049	.	.
chr10	127288891	127289390	chr10	127566860	127567359	Mbd6|chr10:127566860-127567359	0.4971182992049	.	.
chr10	127290344	127290843	chr10	127078611	127079110	Ddit3|chr10:127078611-127079110	0.495698711873137	.	.
chr10	127290344	127290843	chr10	127078611	127079110	Gm4189|chr10:127078611-127079110	0.495698711873137	.	.
chr10	127290344	127290843	chr10	127350541	127351040	Ddit3|chr10:127350541-127351040	0.363959753431353	.	.
chr10	127290344	127290843	chr10	127350541	127351040	Gm4189|chr10:127350541-127351040	0.363959753431353	.	.
chr10	127290344	127290843	chr10	127490260	127490759	Ddit3|chr10:127490260-127490759	0.46956578770865	.	.
chr10	127290344	127290843	chr10	127490260	127490759	Gm4189|chr10:127490260-127490759	0.46956578770865	.	.
chr10	127290344	127290843	chr10	127566860	127567359	Ddit3|chr10:127566860-127567359	0.506791820765712	.	.
chr10	127290344	127290843	chr10	127566860	127567359	Gm4189|chr10:127566860-127567359	0.506791820765712	.	.
chr10	127311513	127312012	chr10	127350541	127351040	Mars|chr10:127350541-127351040	0.420061211447459	.	.
chr10	127311513	127312012	chr10	127490260	127490759	Mars|chr10:127490260-127490759	0.482921106126771	.	.
chr10	127311513	127312012	chr10	127566860	127567359	Mars|chr10:127566860-127567359	0.649605111754112	.	.
chr10	127380330	127380829	chr10	127512720	127513219	R3hdm2|chr10:127512720-127513219	0.398817697344338	.	.
chr10	127380330	127380829	chr10	127641680	127642179	R3hdm2|chr10:127641680-127642179	0.505512755653604	.	.
chr10	127380330	127380829	chr10	127721021	127721520	R3hdm2|chr10:127721021-127721520	0.401851625027856	.	.
chr10	127380330	127380829	chr10	127721546	127722045	R3hdm2|chr10:127721546-127722045	0.608130003619998	.	.
chr10	127596230	127596729	chr10	127350541	127351040	Gm16217|chr10:127350541-127351040	0.544124932207964	.	.
chr10	127596230	127596729	chr10	127422007	127422506	Gm16217|chr10:127422007-127422506	0.355093048473821	.	.
chr10	127596230	127596729	chr10	127490260	127490759	Gm16217|chr10:127490260-127490759	0.394225970892763	.	.
chr10	127596230	127596729	chr10	127566860	127567359	Gm16217|chr10:127566860-127567359	0.688268749001577	.	.
chr10	127620933	127621432	chr10	127338808	127339307	Lrp1|chr10:127338808-127339307	0.358991832856012	.	.
chr10	127620933	127621432	chr10	127641680	127642179	Lrp1|chr10:127641680-127642179	0.56897300070503	.	.
chr10	127621484	127621983	chr10	127641680	127642179	Lrp1|chr10:127641680-127642179	0.493060768114906	.	.
chr10	127621484	127621983	chr10	127674755	127675254	Lrp1|chr10:127674755-127675254	0.481016911796406	.	.
chr10	127666434	127666933	chr10	127512720	127513219	Nemp1|chr10:127512720-127513219	0.51071415091308	.	.
chr10	127676744	127677243	chr10	127674755	127675254	Gm16230|chr10:127674755-127675254	0.52780176897755	.	.
chr10	127739224	127739723	chr10	127512720	127513219	Zbtb39|chr10:127512720-127513219	0.445492414465467	.	.
chr10	127739224	127739723	chr10	127674755	127675254	Zbtb39|chr10:127674755-127675254	0.346471645490619	.	.
chr10	128014912	128015411	chr10	128092468	128092967	Prim1|chr10:128092468-128092967	0.351826215760421	.	.
chr10	128014912	128015411	chr10	128176400	128176899	Prim1|chr10:128176400-128176899	0.37821403153862	.	.
chr10	128014912	128015411	chr10	128409597	128410096	Prim1|chr10:128409597-128410096	0.541002060757053	.	.
chr10	128035316	128035815	chr10	128092468	128092967	Naca|chr10:128092468-128092967	0.517647750216859	.	.
chr10	128035316	128035815	chr10	128176400	128176899	Naca|chr10:128176400-128176899	0.590077712318843	.	.
chr10	128058600	128059099	chr10	128092468	128092967	Ptges3|chr10:128092468-128092967	0.541485622376071	.	.
chr10	128058600	128059099	chr10	128176400	128176899	Ptges3|chr10:128176400-128176899	0.439372160083671	.	.
chr10	128058600	128059099	chr10	128409597	128410096	Ptges3|chr10:128409597-128410096	0.402417309407585	.	.
chr10	128059140	128059639	chr10	127956046	127956545	Ptges3|chr10:127956046-127956545	0.456916124229404	.	.
chr10	128059140	128059639	chr10	128092468	128092967	Ptges3|chr10:128092468-128092967	0.422403438284743	.	.
chr10	128059140	128059639	chr10	128176400	128176899	Ptges3|chr10:128176400-128176899	0.472255107478134	.	.
chr10	128082998	128083497	chr10	128409597	128410096	Atp5b|chr10:128409597-128410096	0.377727066270127	.	.
chr10	128082998	128083497	chr10	128409597	128410096	Gm47438|chr10:128409597-128410096	0.377727066270127	.	.
chr10	128194133	128194632	chr10	128409597	128410096	Gls2|chr10:128409597-128410096	0.348407964899322	.	.
chr10	128303050	128303549	chr10	128092468	128092967	Pan2|chr10:128092468-128092967	0.381205687444269	.	.
chr10	128303050	128303549	chr10	128176400	128176899	Pan2|chr10:128176400-128176899	0.406201274711001	.	.
chr10	128337438	128337937	chr10	128237698	128238197	Cs|chr10:128237698-128238197	0.365840333535302	.	.
chr10	128376834	128377333	chr10	128092468	128092967	Ankrd52|chr10:128092468-128092967	0.379688064268361	.	.
chr10	128376834	128377333	chr10	128176400	128176899	Ankrd52|chr10:128176400-128176899	0.45453916176388	.	.
chr10	128493613	128494112	chr10	128176400	128176899	Myl6|chr10:128176400-128176899	0.338391071109207	.	.
chr10	128525706	128526205	chr10	128409597	128410096	Esyt1|chr10:128409597-128410096	0.47167456247196	.	.
chr10	128525706	128526205	chr10	128805195	128805694	Esyt1|chr10:128805195-128805694	0.353271246619328	.	.
chr10	128525706	128526205	chr10	128913212	128913711	Esyt1|chr10:128913212-128913711	0.475326826501288	.	.
chr10	128548928	128549427	chr10	128612569	128613068	Rpl41|chr10:128612569-128613068	0.328058999419833	.	.
chr10	128548928	128549427	chr10	128805195	128805694	Rpl41|chr10:128805195-128805694	0.343360905622834	.	.
chr10	128548928	128549427	chr10	128977436	128977935	Rpl41|chr10:128977436-128977935	0.372003125488231	.	.
chr10	128668336	128668835	chr10	128409597	128410096	Ikzf4|chr10:128409597-128410096	0.372589707389705	.	.
chr10	128669128	128669627	chr10	128409597	128410096	Ikzf4|chr10:128409597-128410096	0.348638462883376	.	.
chr10	128696211	128696710	chr10	128913212	128913711	Rab5b|chr10:128913212-128913711	0.494526247493426	.	.
chr10	128704864	128705363	chr10	128409597	128410096	Cdk2|chr10:128409597-128410096	0.492277622740171	.	.
chr10	128704864	128705363	chr10	128409597	128410096	Pmel|chr10:128409597-128410096	0.492277622740171	.	.
chr10	128748233	128748732	chr10	128409597	128410096	Pym1|chr10:128409597-128410096	0.326268629256514	.	.
chr10	128748233	128748732	chr10	128913212	128913711	Pym1|chr10:128913212-128913711	0.4339697663634	.	.
chr10	128804210	128804709	chr10	128913212	128913711	Dnajc14|chr10:128913212-128913711	0.402157073449977	.	.
chr10	128804210	128804709	chr10	128913212	128913711	Tmem198b|chr10:128913212-128913711	0.402157073449977	.	.
chr10	128821529	128822028	chr10	128612569	128613068	Ormdl2|chr10:128612569-128613068	0.382936986456626	.	.
chr10	128821529	128822028	chr10	128977436	128977935	Ormdl2|chr10:128977436-128977935	0.326392635156914	.	.
chr10	130542081	130542580	chr10	130470391	130470890	Gm31793|chr10:130470391-130470890	0.329184193108826	.	.
chr11	3266213	3266712	chr11	3144688	3145187	Drg1|chr11:3144688-3145187	0.45120551585322	.	.
chr11	3408986	3409485	chr11	3123799	3124298	Limk2|chr11:3123799-3124298	0.398131884326299	.	.
chr11	3408986	3409485	chr11	3289935	3290434	Limk2|chr11:3289935-3290434	0.336823449847695	.	.
chr11	3408986	3409485	chr11	3332133	3332632	Limk2|chr11:3332133-3332632	0.35190220052666	.	.
chr11	3408986	3409485	chr11	3484085	3484584	Limk2|chr11:3484085-3484584	0.348555871332456	.	.
chr11	3452086	3452585	chr11	3144688	3145187	8430429K09Rik|chr11:3144688-3145187	0.600325655972276	.	.
chr11	3452086	3452585	chr11	3144688	3145187	Rnf185|chr11:3144688-3145187	0.600325655972276	.	.
chr11	3452086	3452585	chr11	3332133	3332632	8430429K09Rik|chr11:3332133-3332632	0.392870673624851	.	.
chr11	3452086	3452585	chr11	3332133	3332632	Rnf185|chr11:3332133-3332632	0.392870673624851	.	.
chr11	3452086	3452585	chr11	3386996	3387495	8430429K09Rik|chr11:3386996-3387495	0.521240697803134	.	.
chr11	3452086	3452585	chr11	3386996	3387495	Rnf185|chr11:3386996-3387495	0.521240697803134	.	.
chr11	3514597	3515096	chr11	3332133	3332632	Selenom|chr11:3332133-3332632	0.420577956116278	.	.
chr11	3894412	3894911	chr11	3761927	3762426	4921536K21Rik|chr11:3761927-3762426	0.420649478979953	.	.
chr11	3894412	3894911	chr11	3761927	3762426	Dusp18|chr11:3761927-3762426	0.420649478979953	.	.
chr11	3894412	3894911	chr11	4121657	4122156	4921536K21Rik|chr11:4121657-4122156	0.328970433802081	.	.
chr11	3894412	3894911	chr11	4121657	4122156	Dusp18|chr11:4121657-4122156	0.328970433802081	.	.
chr11	3894950	3895449	chr11	3761927	3762426	4921536K21Rik|chr11:3761927-3762426	0.385461677400924	.	.
chr11	3894950	3895449	chr11	3761927	3762426	Dusp18|chr11:3761927-3762426	0.385461677400924	.	.
chr11	3894950	3895449	chr11	4121657	4122156	4921536K21Rik|chr11:4121657-4122156	0.355352041339709	.	.
chr11	3894950	3895449	chr11	4121657	4122156	Dusp18|chr11:4121657-4122156	0.355352041339709	.	.
chr11	3913534	3914033	chr11	3774253	3774752	Slc35e4|chr11:3774253-3774752	0.335137416884189	.	.
chr11	3913534	3914033	chr11	3774785	3775284	Slc35e4|chr11:3774785-3775284	0.51937476510664	.	.
chr11	3963478	3963977	chr11	3761927	3762426	Pes1|chr11:3761927-3762426	0.676796252973032	.	.
chr11	3963478	3963977	chr11	3774253	3774752	Pes1|chr11:3774253-3774752	0.377234276442505	.	.
chr11	3963478	3963977	chr11	3774785	3775284	Pes1|chr11:3774785-3775284	0.397992852462699	.	.
chr11	3963478	3963977	chr11	4121657	4122156	Pes1|chr11:4121657-4122156	0.329404539441932	.	.
chr11	3963478	3963977	chr11	4121657	4122156	Pes1|chr11:4121657-4122156	0.329404539441933	.	.
chr11	3983350	3983849	chr11	3761927	3762426	Gal3st1|chr11:3761927-3762426	0.394124404014208	.	.
chr11	4637938	4638437	chr11	4975420	4975919	Ascc2|chr11:4975420-4975919	0.439653068684371	.	.
chr11	4895108	4895607	chr11	4975420	4975919	Thoc5|chr11:4975420-4975919	0.673157128747467	.	.
chr11	4947019	4947518	chr11	4975420	4975919	Nefh|chr11:4975420-4975919	0.334096719667233	.	.
chr11	4947846	4948345	chr11	4679534	4680033	Nefh|chr11:4679534-4680033	0.343010193092368	.	.
chr11	4947846	4948345	chr11	5114826	5115325	Nefh|chr11:5114826-5115325	0.348019435322722	.	.
chr11	4986587	4987086	chr11	4680144	4680643	Ap1b1|chr11:4680144-4680643	0.336869865716251	.	.
chr11	5065084	5065583	chr11	4975420	4975919	Gas2l1|chr11:4975420-4975919	0.479448146087498	.	.
chr11	5065084	5065583	chr11	5114826	5115325	Gas2l1|chr11:5114826-5115325	0.713806064467955	.	.
chr11	5065084	5065583	chr11	5474061	5474560	Gas2l1|chr11:5474061-5474560	0.393557535153928	.	.
chr11	5098570	5099069	chr11	4916061	4916560	Ewsr1|chr11:4916061-4916560	0.389329279331709	.	.
chr11	5098570	5099069	chr11	4916061	4916560	Rhbdd3|chr11:4916061-4916560	0.389329279331709	.	.
chr11	5444680	5445179	chr11	5740921	5741420	Znrf3|chr11:5740921-5741420	0.56961057865371	.	.
chr11	5520703	5521202	chr11	5912555	5913054	Xbp1|chr11:5912555-5913054	0.3953390404128	.	.
chr11	5837806	5838305	chr11	5707491	5707990	Polm|chr11:5707491-5707990	0.603659573087297	.	.
chr11	5837806	5838305	chr11	5995902	5996401	Polm|chr11:5995902-5996401	0.404723212445668	.	.
chr11	5837806	5838305	chr11	6002212	6002711	Polm|chr11:6002212-6002711	0.353207382561091	.	.
chr11	5837806	5838305	chr11	6179256	6179755	Polm|chr11:6179256-6179755	0.422522177521522	.	.
[truncated: 15,440 more rows]
