# Supplementary material for: Single-cell analysis of chromatin accessibility in the adult mouse brain
Source: Nature. 2023 Dec 13;624(7991):378–89. doi: 10.1038/s41586-023-06824-9 (PMC10719105; doi:10.1038/s41586-023-06824-9)
Supplement: Supplementary file 3 — Supplementary Tables 1–25 and their legends. [file 41586_2023_6824_MOESM3_ESM.zip › 2023-03-05453B-s3/SI Tables/SI Table 13 Summary of all the gene-cCRE correlations/sa2subclass.MRN-VTN-PPN_Pax5_Cdh23_Gaba.pdc.bedpe]

chr1	4785497	4785996	chr1	5082818	5083317	Mrpl15|chr1:5082818-5083317	0.226088688271323	.	.
chr1	4785497	4785996	chr1	5170387	5170886	Mrpl15|chr1:5170387-5170886	0.258011502390809	.	.
chr1	4807592	4808091	chr1	5082818	5083317	Lypla1|chr1:5082818-5083317	0.298893125072472	.	.
chr1	4857480	4857979	chr1	5019201	5019700	Tcea1|chr1:5019201-5019700	0.534816464630921	.	.
chr1	4857480	4857979	chr1	5170387	5170886	Tcea1|chr1:5170387-5170886	0.386363953082645	.	.
chr1	6214386	6214885	chr1	5915307	5915806	4732440D04Rik|chr1:5915307-5915806	0.226415930059084	.	.
chr1	6214386	6214885	chr1	6272212	6272711	4732440D04Rik|chr1:6272212-6272711	0.265604130022346	.	.
chr1	9600949	9601448	chr1	9298270	9298769	Vxn|chr1:9298270-9298769	0.300039452577439	.	.
chr1	9600949	9601448	chr1	9772700	9773199	Vxn|chr1:9772700-9773199	0.406661967705101	.	.
chr1	9700259	9700758	chr1	9573148	9573647	Mybl1|chr1:9573148-9573647	0.282894856921607	.	.
chr1	9747574	9748073	chr1	9541113	9541612	1700034P13Rik|chr1:9541113-9541612	0.227309365296062	.	.
chr1	9747574	9748073	chr1	9541113	9541612	Vcpip1|chr1:9541113-9541612	0.227309365296062	.	.
chr1	9798078	9798577	chr1	10039501	10040000	Sgk3|chr1:10039501-10040000	0.323134035793349	.	.
chr1	9943920	9944419	chr1	9573148	9573647	Snhg6|chr1:9573148-9573647	0.271007657092939	.	.
chr1	10037697	10038196	chr1	10378085	10378584	Cops5|chr1:10378085-10378584	0.368125174219297	.	.
chr1	10037697	10038196	chr1	10378085	10378584	Cspp1|chr1:10378085-10378584	0.368125174219297	.	.
chr1	10993772	10994271	chr1	10759501	10760000	Prex2|chr1:10759501-10760000	0.303042298642203	.	.
chr1	11413910	11414409	chr1	11139848	11140347	A830018L16Rik|chr1:11139848-11140347	0.312724412274948	.	.
chr1	11413910	11414409	chr1	11427135	11427634	A830018L16Rik|chr1:11427135-11427634	0.493483852217101	.	.
chr1	11413910	11414409	chr1	11427738	11428237	A830018L16Rik|chr1:11427738-11428237	0.350414030146836	.	.
chr1	13372876	13373375	chr1	13426757	13427256	Ncoa2|chr1:13426757-13427256	0.243216629086126	.	.
chr1	13588843	13589342	chr1	13789111	13789610	Tram1|chr1:13789111-13789610	0.260028197292388	.	.
chr1	13659706	13660205	chr1	13789111	13789610	Lactb2|chr1:13789111-13789610	0.271323072781529	.	.
chr1	15805340	15805839	chr1	15621855	15622354	Terf1|chr1:15621855-15622354	0.276886913616532	.	.
chr1	16093096	16093595	chr1	16272129	16272628	4930444P10Rik|chr1:16272129-16272628	0.284473350561432	.	.
chr1	16519035	16519534	chr1	16272129	16272628	Stau2|chr1:16272129-16272628	0.311663225891377	.	.
chr1	16519761	16520260	chr1	16798252	16798751	Stau2|chr1:16798252-16798751	0.413943834406543	.	.
chr1	16519761	16520260	chr1	16798252	16798751	Stau2|chr1:16798252-16798751	0.413943834406544	.	.
chr1	16657258	16657757	chr1	16271526	16272025	D030040B21Rik|chr1:16271526-16272025	0.547792712624216	.	.
chr1	16657258	16657757	chr1	16271526	16272025	Eloc|chr1:16271526-16272025	0.547792712624216	.	.
chr1	16657258	16657757	chr1	16272129	16272628	D030040B21Rik|chr1:16272129-16272628	0.421977232315663	.	.
chr1	16657258	16657757	chr1	16272129	16272628	D030040B21Rik|chr1:16272129-16272628	0.421977232315664	.	.
chr1	16657258	16657757	chr1	16272129	16272628	Eloc|chr1:16272129-16272628	0.421977232315663	.	.
chr1	16657258	16657757	chr1	16272129	16272628	Eloc|chr1:16272129-16272628	0.421977232315664	.	.
chr1	16688506	16689005	chr1	16272129	16272628	Ly96|chr1:16272129-16272628	0.291451687387469	.	.
chr1	16688506	16689005	chr1	16798252	16798751	Ly96|chr1:16798252-16798751	0.324100690248296	.	.
chr1	16688506	16689005	chr1	16798252	16798751	Ly96|chr1:16798252-16798751	0.324100690248297	.	.
chr1	17145142	17145641	chr1	16798252	16798751	Gdap1|chr1:16798252-16798751	0.403354266355858	.	.
chr1	20820187	20820686	chr1	21166203	21166702	Mcm3|chr1:21166203-21166702	0.292315716415711	.	.
chr1	20890857	20891356	chr1	21014419	21014918	6720483E21Rik|chr1:21014419-21014918	0.339479906300609	.	.
chr1	20890857	20891356	chr1	21014419	21014918	Paqr8|chr1:21014419-21014918	0.339479906300609	.	.
chr1	20951400	20951899	chr1	20554332	20554831	Efhc1|chr1:20554332-20554831	0.300136049818198	.	.
chr1	20951400	20951899	chr1	20801628	20802127	Efhc1|chr1:20801628-20802127	0.229159626207253	.	.
chr1	20951400	20951899	chr1	21074215	21074714	Efhc1|chr1:21074215-21074714	0.649517120471213	.	.
chr1	21079134	21079633	chr1	21074215	21074714	Gm28287|chr1:21074215-21074714	0.315989535391712	.	.
chr1	21079134	21079633	chr1	21074215	21074714	Tram2|chr1:21074215-21074714	0.315989535391712	.	.
chr1	21218543	21219042	chr1	21074215	21074714	Tmem14a|chr1:21074215-21074714	0.237866045393252	.	.
chr1	23762292	23762791	chr1	23762798	23763297	B3gat2|chr1:23762798-23763297	0.272720727247323	.	.
chr1	23922128	23922627	chr1	23656185	23656684	Smap1|chr1:23656185-23656684	0.252516612643067	.	.
chr1	24005456	24005955	chr1	24074338	24074837	Sdhaf4|chr1:24074338-24074837	0.254622687378951	.	.
chr1	24586286	24586785	chr1	24558122	24558621	Col19a1|chr1:24558122-24558621	0.476087184672554	.	.
chr1	24587149	24587648	chr1	24298644	24299143	Col19a1|chr1:24298644-24299143	0.418735590812841	.	.
chr1	24587149	24587648	chr1	24349664	24350163	Col19a1|chr1:24349664-24350163	0.502678984117435	.	.
chr1	24587149	24587648	chr1	24558122	24558621	Col19a1|chr1:24558122-24558621	0.457614717359639	.	.
chr1	24587149	24587648	chr1	24818379	24818878	Col19a1|chr1:24818379-24818878	0.365289982724167	.	.
chr1	24587149	24587648	chr1	24901204	24901703	Col19a1|chr1:24901204-24901703	0.362660638777548	.	.
chr1	24587149	24587648	chr1	24928254	24928753	Col19a1|chr1:24928254-24928753	0.610620893945891	.	.
chr1	24678265	24678764	chr1	24633681	24634180	Lmbrd1|chr1:24633681-24634180	0.420367794194048	.	.
chr1	30872795	30873294	chr1	31164289	31164788	Phf3|chr1:31164289-31164788	0.230806175939808	.	.
chr1	30873430	30873929	chr1	30700382	30700881	Phf3|chr1:30700382-30700881	0.441737980922809	.	.
chr1	30873942	30874441	chr1	30700382	30700881	Phf3|chr1:30700382-30700881	0.491055101134555	.	.
chr1	30949080	30949579	chr1	30700382	30700881	Ptp4a1|chr1:30700382-30700881	0.267808326212986	.	.
chr1	30949080	30949579	chr1	31153918	31154417	Ptp4a1|chr1:31153918-31154417	0.347340638840446	.	.
chr1	30949582	30950081	chr1	31210103	31210602	Ptp4a1|chr1:31210103-31210602	0.290048166665346	.	.
chr1	33669575	33670074	chr1	33395531	33396030	Prim2|chr1:33395531-33396030	0.516220003356669	.	.
chr1	33670156	33670655	chr1	33395531	33396030	Prim2|chr1:33395531-33396030	0.328113483839842	.	.
chr1	33670156	33670655	chr1	33739270	33739769	Prim2|chr1:33739270-33739769	0.25393432607341	.	.
chr1	33719875	33720374	chr1	33480320	33480819	Rab23|chr1:33480320-33480819	0.238149338444006	.	.
chr1	34485782	34486281	chr1	34738307	34738806	4930568A12Rik|chr1:34738307-34738806	0.260494575315743	.	.
chr1	34842804	34843303	chr1	34752832	34753331	Fam168b|chr1:34752832-34753331	0.467905647825983	.	.
chr1	34842804	34843303	chr1	34793414	34793913	Fam168b|chr1:34793414-34793913	0.511626960079435	.	.
chr1	34849768	34850267	chr1	34738307	34738806	Plekhb2|chr1:34738307-34738806	0.260964230526978	.	.
chr1	36445084	36445583	chr1	36556392	36556891	Lman2l|chr1:36556392-36556891	0.250339833321677	.	.
chr1	36471319	36471818	chr1	36556392	36556891	Cnnm4|chr1:36556392-36556891	0.253455622545639	.	.
chr1	36511549	36512048	chr1	36556392	36556891	Cnnm3|chr1:36556392-36556891	0.443390952833243	.	.
chr1	36512158	36512657	chr1	36556392	36556891	Cnnm3|chr1:36556392-36556891	0.469743879156281	.	.
chr1	36557336	36557835	chr1	36279162	36279661	D430040D24Rik|chr1:36279162-36279661	0.262306095817255	.	.
chr1	36557336	36557835	chr1	36279162	36279661	Sema4c|chr1:36279162-36279661	0.262306095817255	.	.
chr1	36691240	36691739	chr1	36556392	36556891	Cox5b|chr1:36556392-36556891	0.372602905457581	.	.
chr1	36709882	36710381	chr1	36556392	36556891	4933424G06Rik|chr1:36556392-36556891	0.240880783603859	.	.
chr1	36744515	36745014	chr1	36684036	36684535	Gm33533|chr1:36684036-36684535	0.269010992588942	.	.
chr1	37540354	37540853	chr1	37872597	37873096	Mgat4a|chr1:37872597-37873096	0.269588440329907	.	.
chr1	37864699	37865198	chr1	38185452	38185951	Gm26805|chr1:38185452-38185951	0.328539415810876	.	.
chr1	37871955	37872454	chr1	37872597	37873096	Lipt1|chr1:37872597-37873096	0.318075082385761	.	.
chr1	37890241	37890740	chr1	38185452	38185951	Mitd1|chr1:38185452-38185951	0.312820166040095	.	.
chr1	37890241	37890740	chr1	38185452	38185951	Mrpl30|chr1:38185452-38185951	0.312820166040095	.	.
chr1	37997082	37997581	chr1	37872597	37873096	Eif5b|chr1:37872597-37873096	0.359232679405455	.	.
chr1	37997082	37997581	chr1	37872597	37873096	Txndc9|chr1:37872597-37873096	0.359232679405455	.	.
chr1	37997778	37998277	chr1	37678238	37678737	Eif5b|chr1:37678238-37678737	0.231033011926743	.	.
chr1	37997778	37998277	chr1	37678238	37678737	Txndc9|chr1:37678238-37678737	0.231033011926743	.	.
chr1	37997778	37998277	chr1	38185452	38185951	Eif5b|chr1:38185452-38185951	0.323340603758834	.	.
chr1	37997778	37998277	chr1	38185452	38185951	Txndc9|chr1:38185452-38185951	0.323340603758834	.	.
chr1	38129526	38130025	chr1	38185452	38185951	Rev1|chr1:38185452-38185951	0.249815207963365	.	.
chr1	40085635	40086134	chr1	40000355	40000854	Gm16894|chr1:40000355-40000854	0.279995490190397	.	.
chr1	40681063	40681562	chr1	40681655	40682154	Slc9a2|chr1:40681655-40682154	0.346314071213091	.	.
chr1	40790447	40790946	chr1	40802706	40803205	Mfsd9|chr1:40802706-40803205	0.234425778902335	.	.
chr1	40790447	40790946	chr1	40829355	40829854	Mfsd9|chr1:40829355-40829854	0.325821189137705	.	.
chr1	40790447	40790946	chr1	41152509	41153008	Mfsd9|chr1:41152509-41153008	0.241064215204082	.	.
chr1	42229631	42230130	chr1	41810267	41810766	Gm9915|chr1:41810267-41810766	0.342152173338506	.	.
chr1	42229631	42230130	chr1	41993901	41994400	Gm9915|chr1:41993901-41994400	0.409813159039574	.	.
chr1	42261772	42262271	chr1	42686675	42687174	Gm28175|chr1:42686675-42687174	0.238255366101394	.	.
chr1	42695450	42695949	chr1	42686675	42687174	Gm20646|chr1:42686675-42687174	0.345440157065453	.	.
chr1	42695450	42695949	chr1	42686675	42687174	Pantr1|chr1:42686675-42687174	0.345440157065453	.	.
chr1	42695450	42695949	chr1	42686675	42687174	Pou3f3|chr1:42686675-42687174	0.345440157065453	.	.
chr1	42713254	42713753	chr1	42684717	42685216	Pantr2|chr1:42684717-42685216	0.251941989231252	.	.
chr1	43827615	43828114	chr1	43555560	43556059	Uxs1|chr1:43555560-43556059	0.268629108986081	.	.
chr1	43933698	43934197	chr1	44041766	44042265	Tpp2|chr1:44041766-44042265	0.301167094445769	.	.
chr1	43933698	43934197	chr1	44198134	44198633	Tpp2|chr1:44198134-44198633	0.272145816440149	.	.
chr1	44119144	44119643	chr1	44198134	44198633	Bivm|chr1:44198134-44198633	0.255377701531429	.	.
chr1	44119144	44119643	chr1	44198134	44198633	Poglut2|chr1:44198134-44198633	0.255377701531429	.	.
chr1	44119663	44120162	chr1	44198134	44198633	Bivm|chr1:44198134-44198633	0.44350280254802	.	.
chr1	46066566	46067065	chr1	45816821	45817320	Dnah7b|chr1:45816821-45817320	0.350609582119166	.	.
chr1	52119152	52119651	chr1	52299528	52300027	Stat1|chr1:52299528-52300027	0.244395439097927	.	.
chr1	52119152	52119651	chr1	52430046	52430545	Stat1|chr1:52430046-52430545	0.368839941112837	.	.
chr1	52499614	52500113	chr1	52302470	52302969	Nab1|chr1:52302470-52302969	0.251907777062697	.	.
chr1	52499614	52500113	chr1	52430046	52430545	Nab1|chr1:52430046-52430545	0.290455807314142	.	.
chr1	52500159	52500658	chr1	52953081	52953580	Nab1|chr1:52953081-52953580	0.644214238738127	.	.
chr1	52630383	52630882	chr1	52302470	52302969	Nemp2|chr1:52302470-52302969	0.437092880169734	.	.
chr1	52630383	52630882	chr1	52354167	52354666	Nemp2|chr1:52354167-52354666	0.289872565768735	.	.
chr1	52726931	52727430	chr1	52953081	52953580	Mfsd6|chr1:52953081-52953580	0.234669251734099	.	.
chr1	52727486	52727985	chr1	52302470	52302969	Mfsd6|chr1:52302470-52302969	0.251333468067372	.	.
chr1	52727486	52727985	chr1	52430046	52430545	Mfsd6|chr1:52430046-52430545	0.274423591099071	.	.
chr1	52816845	52817344	chr1	52714164	52714663	Inpp1|chr1:52714164-52714663	0.31770722767633	.	.
chr1	52844734	52845233	chr1	52713416	52713915	Hibch|chr1:52713416-52713915	0.33026170824272	.	.
chr1	52844734	52845233	chr1	52714164	52714663	Hibch|chr1:52714164-52714663	0.418188928595738	.	.
chr1	52844734	52845233	chr1	52952486	52952985	Hibch|chr1:52952486-52952985	0.282775349494558	.	.
chr1	53313399	53313898	chr1	53546977	53547476	Osgepl1|chr1:53546977-53547476	0.274641610049092	.	.
chr1	53785040	53785539	chr1	53546977	53547476	Stk17b|chr1:53546977-53547476	0.280193603131915	.	.
chr1	54250459	54250958	chr1	54012316	54012815	Ccdc150|chr1:54012316-54012815	0.418552213840061	.	.
chr1	54250459	54250958	chr1	54578469	54578968	Ccdc150|chr1:54578469-54578968	0.232530592591752	.	.
chr1	54438767	54439266	chr1	54256299	54256798	Gtf3c3|chr1:54256299-54256798	0.234749076443738	.	.
chr1	55087395	55087894	chr1	55192060	55192559	Hspd1|chr1:55192060-55192559	0.268437232593553	.	.
chr1	55087395	55087894	chr1	55192060	55192559	Hspe1|chr1:55192060-55192559	0.268437232593553	.	.
chr1	55130908	55131407	chr1	55383081	55383580	Mob4|chr1:55383081-55383580	0.239912691074255	.	.
chr1	55406395	55406894	chr1	55383081	55383580	Plcl1|chr1:55383081-55383580	0.41973057619078	.	.
chr1	57377374	57377873	chr1	57643007	57643506	1700066M21Rik|chr1:57643007-57643506	0.299310828117092	.	.
chr1	57377374	57377873	chr1	57643007	57643506	4930558J18Rik|chr1:57643007-57643506	0.299310828117092	.	.
chr1	57406767	57407266	chr1	57594170	57594669	Maip1|chr1:57594170-57594669	0.295872874512053	.	.
chr1	57406767	57407266	chr1	57594170	57594669	Tyw5|chr1:57594170-57594669	0.295872874512053	.	.
chr1	58445384	58445883	chr1	58296260	58296759	Nif3l1|chr1:58296260-58296759	0.246008851426144	.	.
chr1	58445384	58445883	chr1	58296260	58296759	Ppil3|chr1:58296260-58296759	0.246008851426144	.	.
chr1	58504734	58505233	chr1	58422814	58423313	Gm15834|chr1:58422814-58423313	0.232094962676796	.	.
chr1	58504734	58505233	chr1	58422814	58423313	Orc2|chr1:58422814-58423313	0.232094962676796	.	.
chr1	58504734	58505233	chr1	58697550	58698049	Gm15834|chr1:58697550-58698049	0.274534508450711	.	.
chr1	58504734	58505233	chr1	58697550	58698049	Orc2|chr1:58697550-58698049	0.274534508450711	.	.
chr1	58711489	58711988	chr1	58296260	58296759	Cflar|chr1:58296260-58296759	0.405131697173234	.	.
chr1	58711489	58711988	chr1	58296260	58296759	Cflar|chr1:58296260-58296759	0.405131697173235	.	.
chr1	58711489	58711988	chr1	58652543	58653042	Cflar|chr1:58652543-58653042	0.465323261191143	.	.
chr1	58973284	58973783	chr1	58652543	58653042	Stradb|chr1:58652543-58653042	0.321366960428789	.	.
chr1	58973284	58973783	chr1	58652543	58653042	Trak2|chr1:58652543-58653042	0.321366960428789	.	.
chr1	59120147	59120646	chr1	59067948	59068447	G730003C15Rik|chr1:59067948-59068447	0.262187599335211	.	.
chr1	59120147	59120646	chr1	59067948	59068447	Tmem237|chr1:59067948-59068447	0.262187599335211	.	.
chr1	59120147	59120646	chr1	59316631	59317130	G730003C15Rik|chr1:59316631-59317130	0.249120782176991	.	.
chr1	59120147	59120646	chr1	59316631	59317130	Tmem237|chr1:59316631-59317130	0.249120782176991	.	.
chr1	59237895	59238394	chr1	59247600	59248099	Als2|chr1:59247600-59248099	0.36162272944877	.	.
chr1	59481835	59482334	chr1	59574808	59575307	Fzd7|chr1:59574808-59575307	0.247648361942297	.	.
chr1	59684706	59685205	chr1	59316631	59317130	Nop58|chr1:59316631-59317130	0.301576818122713	.	.
chr1	59763681	59764180	chr1	59623298	59623797	Bmpr2|chr1:59623298-59623797	0.241944690364055	.	.
chr1	60566593	60567092	chr1	60860552	60861051	Raph1|chr1:60860552-60861051	0.290951478524038	.	.
chr1	60566593	60567092	chr1	60961039	60961538	Raph1|chr1:60961039-60961538	0.250874182656014	.	.
chr1	61638558	61639057	chr1	61608848	61609347	Pard3b|chr1:61608848-61609347	0.525309903207505	.	.
chr1	63272985	63273484	chr1	63203844	63204343	Gm11608|chr1:63203844-63204343	0.240808402584372	.	.
chr1	63272985	63273484	chr1	63203844	63204343	Zdbf2|chr1:63203844-63204343	0.240808402584372	.	.
chr1	63272985	63273484	chr1	63667897	63668396	Gm11608|chr1:63667897-63668396	0.24971843088653	.	.
chr1	63272985	63273484	chr1	63667897	63668396	Zdbf2|chr1:63667897-63668396	0.24971843088653	.	.
chr1	63272985	63273484	chr1	63671247	63671746	Gm11608|chr1:63671247-63671746	0.275503719391949	.	.
chr1	63272985	63273484	chr1	63671247	63671746	Zdbf2|chr1:63671247-63671746	0.275503719391949	.	.
chr1	63445105	63445604	chr1	63203844	63204343	Adam23|chr1:63203844-63204343	0.294428818330297	.	.
chr1	63445105	63445604	chr1	63668754	63669253	Adam23|chr1:63668754-63669253	0.337927997465658	.	.
chr1	63445105	63445604	chr1	63671247	63671746	Adam23|chr1:63671247-63671746	0.340001037923	.	.
chr1	63445671	63446170	chr1	63667897	63668396	Adam23|chr1:63667897-63668396	0.275540188420051	.	.
chr1	63445671	63446170	chr1	63671247	63671746	Adam23|chr1:63671247-63671746	0.357284676083152	.	.
chr1	63446419	63446918	chr1	63534337	63534836	Adam23|chr1:63534337-63534836	0.311807216043394	.	.
chr1	63730384	63730883	chr1	63671247	63671746	Fastkd2|chr1:63671247-63671746	0.498211639067816	.	.
chr1	63730384	63730883	chr1	63671247	63671746	Mdh1b|chr1:63671247-63671746	0.498211639067816	.	.
chr1	63730384	63730883	chr1	63857839	63858338	Fastkd2|chr1:63857839-63858338	0.24297076424684	.	.
chr1	63730384	63730883	chr1	63857839	63858338	Mdh1b|chr1:63857839-63858338	0.24297076424684	.	.
chr1	64302882	64303381	chr1	64523057	64523556	Gm28981|chr1:64523057-64523556	0.365446002878222	.	.
chr1	64532547	64533046	chr1	64522500	64522999	Creb1|chr1:64522500-64522999	0.309000783982485	.	.
chr1	64616950	64617449	chr1	64445949	64446448	Gm28982|chr1:64445949-64446448	0.394581185974309	.	.
chr1	64616950	64617449	chr1	64445949	64446448	Mettl21a|chr1:64445949-64446448	0.394581185974309	.	.
chr1	64617495	64617994	chr1	64289060	64289559	Gm28982|chr1:64289060-64289559	0.302357152944637	.	.
chr1	64617495	64617994	chr1	64289060	64289559	Mettl21a|chr1:64289060-64289559	0.302357152944637	.	.
chr1	64691008	64691507	chr1	64522500	64522999	2810408I11Rik|chr1:64522500-64522999	0.24419154032566	.	.
chr1	64691008	64691507	chr1	64522500	64522999	Ccnyl1|chr1:64522500-64522999	0.24419154032566	.	.
chr1	64737642	64738141	chr1	64305488	64305987	Fzd5|chr1:64305488-64305987	0.394779164055442	.	.
chr1	64737642	64738141	chr1	64523057	64523556	Fzd5|chr1:64523057-64523556	0.410576833806718	.	.
chr1	64956569	64957068	chr1	65179041	65179540	Plekhm3|chr1:65179041-65179540	0.243876484631805	.	.
chr1	65122893	65123392	chr1	65111968	65112467	D630023F18Rik|chr1:65111968-65112467	0.264447699992655	.	.
chr1	65186396	65186895	chr1	65179041	65179540	Idh1|chr1:65179041-65179540	0.382318539285004	.	.
chr1	65186396	65186895	chr1	65179041	65179540	Pikfyve|chr1:65179041-65179540	0.382318539285004	.	.
chr1	66816734	66817233	chr1	66526652	66527151	Kansl1l|chr1:66526652-66527151	0.27215305692401	.	.
chr1	66816734	66817233	chr1	66654323	66654822	Kansl1l|chr1:66654323-66654822	0.350335182301189	.	.
chr1	66817441	66817940	chr1	66895631	66896130	Kansl1l|chr1:66895631-66896130	0.265796530099966	.	.
chr1	66817441	66817940	chr1	66896202	66896701	Kansl1l|chr1:66896202-66896701	0.27149876295073	.	.
chr1	66817441	66817940	chr1	66896202	66896701	Kansl1l|chr1:66896202-66896701	0.271498762950731	.	.
chr1	66817441	66817940	chr1	66992790	66993289	Kansl1l|chr1:66992790-66993289	0.256560902771636	.	.
chr1	66862543	66863042	chr1	66895631	66896130	Acadl|chr1:66895631-66896130	0.246915626566657	.	.
chr1	67038596	67039095	chr1	66992790	66993289	Lancl1|chr1:66992790-66993289	0.268315130415355	.	.
chr1	70725497	70725996	chr1	70851729	70852228	Vwc2l|chr1:70851729-70852228	0.301737891200426	.	.
chr1	71102248	71102747	chr1	70851729	70852228	Bard1|chr1:70851729-70852228	0.428907691874925	.	.
chr1	71102248	71102747	chr1	71353473	71353972	Bard1|chr1:71353473-71353972	0.296447442508916	.	.
chr1	71556874	71557373	chr1	71682131	71682630	Atic|chr1:71682131-71682630	0.333394697663396	.	.
chr1	71652488	71652987	chr1	71353473	71353972	Apol7d|chr1:71353473-71353972	0.397920676699453	.	.
chr1	71652488	71652987	chr1	71353473	71353972	Fn1|chr1:71353473-71353972	0.397920676699453	.	.
chr1	71652488	71652987	chr1	71952495	71952994	Apol7d|chr1:71952495-71952994	0.404596783187118	.	.
chr1	71652488	71652987	chr1	71952495	71952994	Fn1|chr1:71952495-71952994	0.404596783187118	.	.
chr1	71653027	71653526	chr1	71614956	71615455	Apol7d|chr1:71614956-71615455	0.287492848994292	.	.
chr1	71653027	71653526	chr1	71614956	71615455	Fn1|chr1:71614956-71615455	0.287492848994292	.	.
chr1	71653027	71653526	chr1	71682131	71682630	Apol7d|chr1:71682131-71682630	0.299213105645317	.	.
chr1	71653027	71653526	chr1	71682131	71682630	Fn1|chr1:71682131-71682630	0.299213105645317	.	.
chr1	72211757	72212256	chr1	72219979	72220478	Mreg|chr1:72219979-72220478	0.317353585643726	.	.
chr1	72212372	72212871	chr1	71952495	71952994	Mreg|chr1:71952495-71952994	0.317744855223412	.	.
chr1	72212372	72212871	chr1	72141789	72142288	Mreg|chr1:72141789-72142288	0.396099556008423	.	.
chr1	72212372	72212871	chr1	72236179	72236678	Mreg|chr1:72236179-72236678	0.617231070920609	.	.
chr1	72536444	72536943	chr1	72872440	72872939	March4|chr1:72872440-72872939	0.358261948843854	.	.
chr1	72536972	72537471	chr1	72877787	72878286	March4|chr1:72877787-72878286	0.35131428903752	.	.
chr1	72582908	72583407	chr1	72854858	72855357	Smarcal1|chr1:72854858-72855357	0.282283607214058	.	.
chr1	72582908	72583407	chr1	72865766	72866265	Smarcal1|chr1:72865766-72866265	0.277947593340788	.	.
chr1	72640885	72641384	chr1	72877787	72878286	Gm39662|chr1:72877787-72878286	0.410131751395281	.	.
chr1	72640885	72641384	chr1	72887823	72888322	Gm39662|chr1:72887823-72888322	0.314341737250165	.	.
chr1	72824488	72824987	chr1	72870991	72871490	Igfbp2|chr1:72870991-72871490	0.318137030313021	.	.
chr1	74236196	74236695	chr1	73826202	73826701	Arpc2|chr1:73826202-73826701	0.275392712540979	.	.
chr1	74284588	74285087	chr1	74397348	74397847	Aamp|chr1:74397348-74397847	0.258715042922183	.	.
chr1	74284588	74285087	chr1	74397348	74397847	Pnkd|chr1:74397348-74397847	0.258715042922183	.	.
chr1	74391301	74391800	chr1	74397348	74397847	Ctdsp1|chr1:74397348-74397847	0.271741260514596	.	.
chr1	74391301	74391800	chr1	74397348	74397847	Ctdsp1|chr1:74397348-74397847	0.271741260514597	.	.
chr1	74505730	74506229	chr1	74397348	74397847	Cnot9|chr1:74397348-74397847	0.449073206190777	.	.
chr1	74505730	74506229	chr1	74794449	74794948	Cnot9|chr1:74794449-74794948	0.249423398473561	.	.
chr1	74541923	74542422	chr1	74386756	74387255	Plcd4|chr1:74386756-74387255	0.263932533470917	.	.
chr1	74587962	74588461	chr1	74397348	74397847	Bcs1l|chr1:74397348-74397847	0.563762588285173	.	.
chr1	74587962	74588461	chr1	74397348	74397847	Zfp142|chr1:74397348-74397847	0.563762588285173	.	.
chr1	74587962	74588461	chr1	74794449	74794948	Bcs1l|chr1:74794449-74794948	0.404302197777304	.	.
chr1	74587962	74588461	chr1	74794449	74794948	Zfp142|chr1:74794449-74794948	0.404302197777304	.	.
chr1	74661495	74661994	chr1	74332262	74332761	Ttll4|chr1:74332262-74332761	0.562425661004051	.	.
chr1	74661495	74661994	chr1	74808065	74808564	Ttll4|chr1:74808065-74808564	0.295937123617665	.	.
chr1	74661495	74661994	chr1	74858307	74858806	Ttll4|chr1:74858307-74858806	0.34283472628351	.	.
chr1	74854708	74855207	chr1	74784124	74784623	Cdk5r2|chr1:74784124-74784623	0.324252760223412	.	.
chr1	75124760	75125259	chr1	74794449	74794948	Nhej1|chr1:74794449-74794948	0.545223108456786	.	.
chr1	75124760	75125259	chr1	75263237	75263736	Nhej1|chr1:75263237-75263736	0.286493641608736	.	.
chr1	75124760	75125259	chr1	75289342	75289841	Nhej1|chr1:75289342-75289841	0.229023678800617	.	.
chr1	75124760	75125259	chr1	75445624	75446123	Nhej1|chr1:75445624-75446123	0.296912060034594	.	.
chr1	75124760	75125259	chr1	75458368	75458867	Nhej1|chr1:75458368-75458867	0.323440766574208	.	.
chr1	75124760	75125259	chr1	75467494	75467993	Nhej1|chr1:75467494-75467993	0.35470009308768	.	.
chr1	75142499	75142998	chr1	75289342	75289841	Cnppd1|chr1:75289342-75289841	0.326325899179983	.	.
chr1	75142499	75142998	chr1	75289342	75289841	Retreg2|chr1:75289342-75289841	0.326325899179983	.	.
chr1	75142499	75142998	chr1	75337797	75338296	Cnppd1|chr1:75337797-75338296	0.263820674104082	.	.
chr1	75142499	75142998	chr1	75337797	75338296	Retreg2|chr1:75337797-75338296	0.263820674104082	.	.
chr1	75142499	75142998	chr1	75445624	75446123	Cnppd1|chr1:75445624-75446123	0.374730368986505	.	.
chr1	75142499	75142998	chr1	75445624	75446123	Retreg2|chr1:75445624-75446123	0.374730368986505	.	.
chr1	75142499	75142998	chr1	75467494	75467993	Cnppd1|chr1:75467494-75467993	0.263811807475195	.	.
chr1	75142499	75142998	chr1	75467494	75467993	Retreg2|chr1:75467494-75467993	0.263811807475195	.	.
chr1	75142499	75142998	chr1	75487302	75487801	Cnppd1|chr1:75487302-75487801	0.36127537944262	.	.
chr1	75142499	75142998	chr1	75487302	75487801	Retreg2|chr1:75487302-75487801	0.36127537944262	.	.
chr1	75168424	75168923	chr1	74784124	74784623	Zfand2b|chr1:74784124-74784623	0.505635157588655	.	.
chr1	75168424	75168923	chr1	75370249	75370748	Zfand2b|chr1:75370249-75370748	0.371579032635239	.	.
chr1	75168424	75168923	chr1	75487302	75487801	Zfand2b|chr1:75487302-75487801	0.262311169583194	.	.
chr1	75180079	75180578	chr1	74802933	74803432	Abcb6|chr1:74802933-74803432	0.318044009809071	.	.
chr1	75180079	75180578	chr1	74808065	74808564	Abcb6|chr1:74808065-74808564	0.361848713338516	.	.
chr1	75180079	75180578	chr1	74816731	74817230	Abcb6|chr1:74816731-74817230	0.335154333596029	.	.
chr1	75180079	75180578	chr1	74858307	74858806	Abcb6|chr1:74858307-74858806	0.491878075465553	.	.
chr1	75180079	75180578	chr1	75338331	75338830	Abcb6|chr1:75338331-75338830	0.311895871779713	.	.
chr1	75180079	75180578	chr1	75370249	75370748	Abcb6|chr1:75370249-75370748	0.263782185319486	.	.
chr1	75180079	75180578	chr1	75487302	75487801	Abcb6|chr1:75487302-75487801	0.344587846045607	.	.
chr1	75191753	75192252	chr1	74808065	74808564	Ankzf1|chr1:74808065-74808564	0.491954881007964	.	.
chr1	75191753	75192252	chr1	74808065	74808564	Atg9a|chr1:74808065-74808564	0.491954881007964	.	.
chr1	75191753	75192252	chr1	74858307	74858806	Ankzf1|chr1:74858307-74858806	0.51049493150896	.	.
chr1	75191753	75192252	chr1	74858307	74858806	Atg9a|chr1:74858307-74858806	0.51049493150896	.	.
chr1	75191753	75192252	chr1	75289342	75289841	Ankzf1|chr1:75289342-75289841	0.359755686830532	.	.
chr1	75191753	75192252	chr1	75289342	75289841	Atg9a|chr1:75289342-75289841	0.359755686830532	.	.
chr1	75191753	75192252	chr1	75370249	75370748	Ankzf1|chr1:75370249-75370748	0.426063447461098	.	.
chr1	75191753	75192252	chr1	75370249	75370748	Atg9a|chr1:75370249-75370748	0.426063447461098	.	.
chr1	75191753	75192252	chr1	75467494	75467993	Ankzf1|chr1:75467494-75467993	0.363707503269176	.	.
chr1	75191753	75192252	chr1	75467494	75467993	Atg9a|chr1:75467494-75467993	0.363707503269176	.	.
chr1	75191753	75192252	chr1	75487302	75487801	Ankzf1|chr1:75487302-75487801	0.402784005211837	.	.
chr1	75191753	75192252	chr1	75487302	75487801	Atg9a|chr1:75487302-75487801	0.402784005211837	.	.
chr1	75210546	75211045	chr1	75289342	75289841	Glb1l|chr1:75289342-75289841	0.251691328309525	.	.
chr1	75210546	75211045	chr1	75289342	75289841	Stk16|chr1:75289342-75289841	0.251691328309525	.	.
chr1	75210546	75211045	chr1	75458368	75458867	Glb1l|chr1:75458368-75458867	0.375426103253315	.	.
chr1	75210546	75211045	chr1	75458368	75458867	Stk16|chr1:75458368-75458867	0.375426103253315	.	.
chr1	75219086	75219585	chr1	74802933	74803432	Tuba4a|chr1:74802933-74803432	0.246931429928964	.	.
chr1	75236144	75236643	chr1	74794449	74794948	Dnajb2|chr1:74794449-74794948	0.284745172103602	.	.
chr1	75236144	75236643	chr1	75289342	75289841	Dnajb2|chr1:75289342-75289841	0.270196766994991	.	.
chr1	75236144	75236643	chr1	75445624	75446123	Dnajb2|chr1:75445624-75446123	0.294226796000748	.	.
chr1	75236144	75236643	chr1	75467494	75467993	Dnajb2|chr1:75467494-75467993	0.311067224829798	.	.
chr1	75236144	75236643	chr1	75487302	75487801	Dnajb2|chr1:75487302-75487801	0.351038133353539	.	.
chr1	75236651	75237150	chr1	74794449	74794948	Dnajb2|chr1:74794449-74794948	0.244001340727074	.	.
chr1	75236651	75237150	chr1	75289342	75289841	Dnajb2|chr1:75289342-75289841	0.346777035138244	.	.
chr1	75236651	75237150	chr1	75337797	75338296	Dnajb2|chr1:75337797-75338296	0.282005032815176	.	.
chr1	75236651	75237150	chr1	75445624	75446123	Dnajb2|chr1:75445624-75446123	0.482465980522106	.	.
chr1	75236651	75237150	chr1	75467494	75467993	Dnajb2|chr1:75467494-75467993	0.397395488339801	.	.
chr1	75236651	75237150	chr1	75487302	75487801	Dnajb2|chr1:75487302-75487801	0.536176121946596	.	.
chr1	75264008	75264507	chr1	75381822	75382321	Ptprn|chr1:75381822-75382321	0.262899563304491	.	.
chr1	75264008	75264507	chr1	75445624	75446123	Ptprn|chr1:75445624-75446123	0.310888473843472	.	.
chr1	75264008	75264507	chr1	75487302	75487801	Ptprn|chr1:75487302-75487801	0.237437008879575	.	.
chr1	75277375	75277874	chr1	75244823	75245322	Resp18|chr1:75244823-75245322	0.368472237634895	.	.
chr1	75278167	75278666	chr1	75338331	75338830	Resp18|chr1:75338331-75338830	0.250739407857112	.	.
chr1	75278167	75278666	chr1	75381822	75382321	Resp18|chr1:75381822-75382321	0.39480714539186	.	.
chr1	75317346	75317845	chr1	75289342	75289841	Dnpep|chr1:75289342-75289841	0.227079483058185	.	.
chr1	75317346	75317845	chr1	75381822	75382321	Dnpep|chr1:75381822-75382321	0.246371360642969	.	.
chr1	75317346	75317845	chr1	75381822	75382321	Dnpep|chr1:75381822-75382321	0.24637136064297	.	.
chr1	75317346	75317845	chr1	75445624	75446123	Dnpep|chr1:75445624-75446123	0.371759713835835	.	.
chr1	75317346	75317845	chr1	75467494	75467993	Dnpep|chr1:75467494-75467993	0.247188989599269	.	.
chr1	75317346	75317845	chr1	75487302	75487801	Dnpep|chr1:75487302-75487801	0.280542031258811	.	.
chr1	75317346	75317845	chr1	75487302	75487801	Dnpep|chr1:75487302-75487801	0.280542031258812	.	.
chr1	75435709	75436208	chr1	75338331	75338830	Gmppa|chr1:75338331-75338830	0.229626037105123	.	.
chr1	75479156	75479655	chr1	75338331	75338830	Chpf|chr1:75338331-75338830	0.24072834145473	.	.
chr1	75479156	75479655	chr1	75338331	75338830	Tmem198|chr1:75338331-75338830	0.24072834145473	.	.
chr1	75479156	75479655	chr1	75381822	75382321	Chpf|chr1:75381822-75382321	0.369485924394528	.	.
chr1	75479156	75479655	chr1	75381822	75382321	Tmem198|chr1:75381822-75382321	0.369485924394528	.	.
chr1	75546261	75546760	chr1	75936535	75937034	Slc4a3|chr1:75936535-75937034	0.292098804195633	.	.
chr1	77514939	77515438	chr1	77548234	77548733	Epha4|chr1:77548234-77548733	0.23112988587435	.	.
chr1	77514939	77515438	chr1	77548234	77548733	Gm28386|chr1:77548234-77548733	0.23112988587435	.	.
chr1	77514939	77515438	chr1	77844291	77844790	Epha4|chr1:77844291-77844790	0.364709190418581	.	.
chr1	77514939	77515438	chr1	77844291	77844790	Gm28386|chr1:77844291-77844790	0.364709190418581	.	.
chr1	78488900	78489399	chr1	78217089	78217588	Farsb|chr1:78217089-78217588	0.53737216189381	.	.
chr1	79439807	79440306	chr1	79406269	79406768	Scg2|chr1:79406269-79406768	0.24128257659509	.	.
chr1	79439807	79440306	chr1	79640097	79640596	Scg2|chr1:79640097-79640596	0.278936254440585	.	.
chr1	79671948	79672447	chr1	79429173	79429672	Ap1s3|chr1:79429173-79429672	0.630806018910184	.	.
chr1	79671948	79672447	chr1	79786467	79786966	Ap1s3|chr1:79786467-79786966	0.36915171769154	.	.
chr1	80758332	80758831	chr1	80854286	80854785	Dock10|chr1:80854286-80854785	0.379328025933183	.	.
chr1	81076257	81076756	chr1	81310082	81310581	Nyap2|chr1:81310082-81310581	0.257711108535875	.	.
chr1	81076879	81077378	chr1	81310082	81310581	Nyap2|chr1:81310082-81310581	0.340445439348171	.	.
chr1	82316361	82316860	chr1	82432633	82433132	Rhbdd1|chr1:82432633-82433132	0.456306889831203	.	.
chr1	82316361	82316860	chr1	82432633	82433132	Rhbdd1|chr1:82432633-82433132	0.456306889831204	.	.
chr1	82316361	82316860	chr1	82641615	82642114	Rhbdd1|chr1:82641615-82642114	0.311163743195976	.	.
chr1	82724600	82725099	chr1	82283141	82283640	C430014B12Rik|chr1:82283141-82283640	0.271023810295192	.	.
chr1	82724600	82725099	chr1	82283141	82283640	Mff|chr1:82283141-82283640	0.271023810295192	.	.
chr1	82724600	82725099	chr1	82292699	82293198	C430014B12Rik|chr1:82292699-82293198	0.314978195929998	.	.
chr1	82724600	82725099	chr1	82292699	82293198	Mff|chr1:82292699-82293198	0.314978195929998	.	.
chr1	82724600	82725099	chr1	82476674	82477173	C430014B12Rik|chr1:82476674-82477173	0.289798632567811	.	.
chr1	82724600	82725099	chr1	82476674	82477173	Mff|chr1:82476674-82477173	0.289798632567811	.	.
chr1	82724600	82725099	chr1	82987702	82988201	C430014B12Rik|chr1:82987702-82988201	0.339697071231244	.	.
chr1	82724600	82725099	chr1	82987702	82988201	Mff|chr1:82987702-82988201	0.339697071231244	.	.
chr1	82725115	82725614	chr1	82476122	82476621	C430014B12Rik|chr1:82476122-82476621	0.240433190773733	.	.
chr1	82725115	82725614	chr1	82476122	82476621	Mff|chr1:82476122-82476621	0.240433190773733	.	.
chr1	83159481	83159980	chr1	82987702	82988201	Daw1|chr1:82987702-82988201	0.427229406995996	.	.
chr1	83159481	83159980	chr1	82987702	82988201	Daw1|chr1:82987702-82988201	0.427229406995997	.	.
chr1	83407918	83408417	chr1	83736377	83736876	Sphkap|chr1:83736377-83736876	0.227968275238275	.	.
chr1	84934371	84934870	chr1	84838531	84839030	Slc16a14|chr1:84838531-84839030	0.230309411399913	.	.
chr1	85894274	85894773	chr1	85853262	85853761	Itm2c|chr1:85853262-85853761	0.287992498864423	.	.
chr1	85928855	85929354	chr1	85916833	85917332	4933407L21Rik|chr1:85916833-85917332	0.291453287230178	.	.
chr1	86303797	86304296	chr1	86433961	86434460	Gm28626|chr1:86433961-86434460	0.234291148742911	.	.
chr1	86303797	86304296	chr1	86434501	86435000	Gm28626|chr1:86434501-86435000	0.302617188137042	.	.
chr1	86303797	86304296	chr1	86442428	86442927	Gm28626|chr1:86442428-86442927	0.229147325771844	.	.
chr1	86303797	86304296	chr1	86525204	86525703	Gm28626|chr1:86525204-86525703	0.431759962585879	.	.
chr1	86303797	86304296	chr1	86525204	86525703	Gm28626|chr1:86525204-86525703	0.43175996258588	.	.
chr1	86303797	86304296	chr1	86650000	86650499	Gm28626|chr1:86650000-86650499	0.29736082802694	.	.
chr1	86359268	86359767	chr1	86434501	86435000	C130036L24Rik|chr1:86434501-86435000	0.301451708143968	.	.
chr1	86359268	86359767	chr1	86434501	86435000	Ncl|chr1:86434501-86435000	0.301451708143968	.	.
chr1	86359268	86359767	chr1	86440464	86440963	C130036L24Rik|chr1:86440464-86440963	0.343823565884497	.	.
chr1	86359268	86359767	chr1	86440464	86440963	Ncl|chr1:86440464-86440963	0.343823565884497	.	.
chr1	86359268	86359767	chr1	86503968	86504467	C130036L24Rik|chr1:86503968-86504467	0.452976343675552	.	.
chr1	86359268	86359767	chr1	86503968	86504467	Ncl|chr1:86503968-86504467	0.452976343675552	.	.
chr1	86526360	86526859	chr1	86433961	86434460	Ptma|chr1:86433961-86434460	0.334012746256551	.	.
chr1	86526360	86526859	chr1	86434501	86435000	Ptma|chr1:86434501-86435000	0.553812913903326	.	.
chr1	86526360	86526859	chr1	86525204	86525703	Ptma|chr1:86525204-86525703	0.255099242851099	.	.
chr1	86526360	86526859	chr1	86650000	86650499	Ptma|chr1:86650000-86650499	0.569227320880132	.	.
chr1	86582078	86582577	chr1	86487143	86487642	Cops7b|chr1:86487143-86487642	0.239177501887671	.	.
chr1	86582078	86582577	chr1	86487143	86487642	Pde6d|chr1:86487143-86487642	0.239177501887671	.	.
chr1	86582603	86583102	chr1	86434501	86435000	Cops7b|chr1:86434501-86435000	0.361918664211088	.	.
chr1	86582603	86583102	chr1	86434501	86435000	Pde6d|chr1:86434501-86435000	0.361918664211088	.	.
chr1	86582603	86583102	chr1	86650000	86650499	Cops7b|chr1:86650000-86650499	0.297857583376706	.	.
chr1	86582603	86583102	chr1	86650000	86650499	Pde6d|chr1:86650000-86650499	0.297857583376706	.	.
chr1	86669399	86669898	chr1	86528114	86528613	Nppc|chr1:86528114-86528613	0.402108430571768	.	.
chr1	86670393	86670892	chr1	86487143	86487642	Nppc|chr1:86487143-86487642	0.654931744657603	.	.
chr1	86703565	86704064	chr1	86487725	86488224	Dis3l2|chr1:86487725-86488224	0.430175951008604	.	.
chr1	86703565	86704064	chr1	86528114	86528613	Dis3l2|chr1:86528114-86528613	0.368883775680878	.	.
chr1	87326698	87327197	chr1	87475311	87475810	Gigyf2|chr1:87475311-87475810	0.290384492446304	.	.
chr1	87510023	87510522	chr1	87475311	87475810	Neu2|chr1:87475311-87475810	0.229676136109345	.	.
chr1	87510023	87510522	chr1	87721301	87721800	Neu2|chr1:87721301-87721800	0.43753353755936	.	.
chr1	87755700	87756199	chr1	87721301	87721800	Atg16l1|chr1:87721301-87721800	0.265777683379575	.	.
chr1	88008031	88008530	chr1	88456267	88456766	Usp40|chr1:88456267-88456766	0.237224994815355	.	.
chr1	88701944	88702443	chr1	88705708	88706207	Arl4c|chr1:88705708-88706207	0.274848001143412	.	.
chr1	88701944	88702443	chr1	88909823	88910322	Arl4c|chr1:88909823-88910322	0.361502383217167	.	.
chr1	89069980	89070479	chr1	88751267	88751766	Sh3bp4|chr1:88751267-88751766	0.37367288758342	.	.
chr1	89069980	89070479	chr1	88909823	88910322	Sh3bp4|chr1:88909823-88910322	0.227947663516562	.	.
chr1	89069980	89070479	chr1	89117685	89118184	Sh3bp4|chr1:89117685-89118184	0.416064087407493	.	.
chr1	90603129	90603628	chr1	90973173	90973672	Cops8|chr1:90973173-90973672	0.236222349911083	.	.
chr1	90998483	90998982	chr1	90588307	90588806	Lrrfip1|chr1:90588307-90588806	0.234630005587998	.	.
chr1	91249940	91250439	chr1	90754075	90754574	Ube2f|chr1:90754075-90754574	0.372762708248219	.	.
chr1	91494327	91494826	chr1	91380402	91380901	Traf3ip1|chr1:91380402-91380901	0.237257439851427	.	.
chr1	92473544	92474043	chr1	92360240	92360739	Ndufa10|chr1:92360240-92360739	0.272905837213209	.	.
chr1	92647708	92648207	chr1	92360240	92360739	Otos|chr1:92360240-92360739	0.325167689432306	.	.
chr1	93100965	93101464	chr1	93129136	93129635	Kif1a|chr1:93129136-93129635	0.279372222839058	.	.
chr1	93100965	93101464	chr1	93444675	93445174	Kif1a|chr1:93444675-93445174	0.358224369971326	.	.
chr1	93100965	93101464	chr1	93445454	93445953	Kif1a|chr1:93445454-93445953	0.29420354587454	.	.
chr1	93101696	93102195	chr1	93445454	93445953	Kif1a|chr1:93445454-93445953	0.297130911824497	.	.
chr1	93235496	93235995	chr1	93445454	93445953	Sned1|chr1:93445454-93445953	0.461579029251048	.	.
chr1	93305687	93306186	chr1	93128625	93129124	Gm28535|chr1:93128625-93129124	0.34843551634267	.	.
chr1	93305687	93306186	chr1	93128625	93129124	Mterf4|chr1:93128625-93129124	0.34843551634267	.	.
chr1	93342619	93343118	chr1	93445454	93445953	Pask|chr1:93445454-93445953	0.352675015037898	.	.
chr1	93342619	93343118	chr1	93445454	93445953	Ppp1r7|chr1:93445454-93445953	0.352675015037898	.	.
chr1	93343358	93343857	chr1	93649619	93650118	Pask|chr1:93649619-93650118	0.340031003976994	.	.
chr1	93343358	93343857	chr1	93649619	93650118	Ppp1r7|chr1:93649619-93650118	0.340031003976994	.	.
chr1	93343358	93343857	chr1	93650155	93650654	Pask|chr1:93650155-93650654	0.238184115553747	.	.
chr1	93343358	93343857	chr1	93650155	93650654	Ppp1r7|chr1:93650155-93650654	0.238184115553747	.	.
chr1	93478107	93478606	chr1	93129136	93129635	Hdlbp|chr1:93129136-93129635	0.260046857207359	.	.
chr1	93478107	93478606	chr1	93129136	93129635	Sept2|chr1:93129136-93129635	0.260046857207359	.	.
chr1	93478107	93478606	chr1	93444675	93445174	Hdlbp|chr1:93444675-93445174	0.246483402359204	.	.
chr1	93478107	93478606	chr1	93444675	93445174	Sept2|chr1:93444675-93445174	0.246483402359204	.	.
chr1	93478622	93479121	chr1	93668682	93669181	Hdlbp|chr1:93668682-93669181	0.311222227246581	.	.
chr1	93478622	93479121	chr1	93668682	93669181	Hdlbp|chr1:93668682-93669181	0.311222227246582	.	.
chr1	93478622	93479121	chr1	93668682	93669181	Sept2|chr1:93668682-93669181	0.311222227246581	.	.
chr1	93478622	93479121	chr1	93668682	93669181	Sept2|chr1:93668682-93669181	0.311222227246582	.	.
chr1	93685241	93685740	chr1	93444675	93445174	Bok|chr1:93444675-93445174	0.234396492461617	.	.
chr1	93686360	93686859	chr1	93668682	93669181	Bok|chr1:93668682-93669181	0.239743382821773	.	.
chr1	93754078	93754577	chr1	94035198	94035697	Thap4|chr1:94035198-94035697	0.349025998513697	.	.
chr1	93754617	93755116	chr1	93649619	93650118	Thap4|chr1:93649619-93650118	0.398643755677879	.	.
chr1	93754617	93755116	chr1	93650155	93650654	Thap4|chr1:93650155-93650654	0.318608871230911	.	.
chr1	93754617	93755116	chr1	94079039	94079538	Thap4|chr1:94079039-94079538	0.319157969942584	.	.
chr1	93803720	93804219	chr1	93649619	93650118	Ing5|chr1:93649619-93650118	0.39773789529198	.	.
chr1	93803720	93804219	chr1	93650155	93650654	Ing5|chr1:93650155-93650654	0.28213139464208	.	.
chr1	93803720	93804219	chr1	93668682	93669181	Ing5|chr1:93668682-93669181	0.34818716896426	.	.
chr1	95313851	95314350	chr1	95448861	95449360	Fam174a|chr1:95448861-95449360	0.486123366213331	.	.
chr1	98094805	98095304	chr1	98349951	98350450	Pam|chr1:98349951-98350450	0.419944864513414	.	.
chr1	98095430	98095929	chr1	98190086	98190585	Pam|chr1:98190086-98190585	0.42277899096771	.	.
chr1	104768586	104769085	chr1	104978873	104979372	Cdh20|chr1:104978873-104979372	0.298097941485559	.	.
chr1	105355774	105356273	chr1	105301732	105302231	Gm17634|chr1:105301732-105302231	0.262071472893885	.	.
chr1	105355774	105356273	chr1	105301732	105302231	Rnf152|chr1:105301732-105302231	0.262071472893885	.	.
chr1	105663536	105664035	chr1	105947093	105947592	Pign|chr1:105947093-105947592	0.235043679346363	.	.
chr1	105663536	105664035	chr1	105947093	105947592	Relch|chr1:105947093-105947592	0.235043679346363	.	.
chr1	105663536	105664035	chr1	105993776	105994275	Pign|chr1:105993776-105994275	0.430502456749195	.	.
chr1	105663536	105664035	chr1	105993776	105994275	Relch|chr1:105993776-105994275	0.430502456749195	.	.
chr1	106171270	106171769	chr1	105890977	105891476	Gm20753|chr1:105890977-105891476	0.239865403168694	.	.
chr1	106171270	106171769	chr1	105890977	105891476	Phlpp1|chr1:105890977-105891476	0.239865403168694	.	.
chr1	106171270	106171769	chr1	105907913	105908412	Gm20753|chr1:105907913-105908412	0.236211925473109	.	.
chr1	106171270	106171769	chr1	105907913	105908412	Phlpp1|chr1:105907913-105908412	0.236211925473109	.	.
chr1	106759529	106760028	chr1	106818348	106818847	Kdsr|chr1:106818348-106818847	0.337817488389789	.	.
chr1	115684447	115684946	chr1	115745518	115746017	Cntnap5a|chr1:115745518-115746017	0.232412868426292	.	.
chr1	118458765	118459264	chr1	118498277	118498776	2900060B14Rik|chr1:118498277-118498776	0.22639053761559	.	.
chr1	119421524	119422023	chr1	119197259	119197758	Inhbb|chr1:119197259-119197758	0.333277978255477	.	.
chr1	119422101	119422600	chr1	119197259	119197758	Inhbb|chr1:119197259-119197758	0.556903789081108	.	.
chr1	119422101	119422600	chr1	119548633	119549132	Inhbb|chr1:119548633-119549132	0.311737597026811	.	.
chr1	119837335	119837834	chr1	120093463	120093962	Ptpn4|chr1:120093463-120093962	0.52035768438833	.	.
chr1	120120898	120121397	chr1	120013072	120013571	3110009E18Rik|chr1:120013072-120013571	0.249926204678434	.	.
chr1	120120898	120121397	chr1	120013072	120013571	Dbi|chr1:120013072-120013571	0.249926204678434	.	.
chr1	120602767	120603266	chr1	120685802	120686301	En1|chr1:120685802-120686301	0.400603359493376	.	.
chr1	120602767	120603266	chr1	120801633	120802132	En1|chr1:120801633-120802132	0.516387884798821	.	.
chr1	121527520	121528019	chr1	121440527	121441026	Htr5b|chr1:121440527-121441026	0.37493538608273	.	.
chr1	121527520	121528019	chr1	121441031	121441530	Htr5b|chr1:121441031-121441530	0.408090948479926	.	.
chr1	121527520	121528019	chr1	121527010	121527509	Htr5b|chr1:121527010-121527509	0.265147429763753	.	.
chr1	121567757	121568256	chr1	121327621	121328120	Ddx18|chr1:121327621-121328120	0.547181039643267	.	.
chr1	125560306	125560805	chr1	125723014	125723513	Slc35f5|chr1:125723014-125723513	0.289166079266662	.	.
chr1	125560306	125560805	chr1	125750917	125751416	Slc35f5|chr1:125750917-125751416	0.402494694558615	.	.
chr1	125560306	125560805	chr1	125790088	125790587	Slc35f5|chr1:125790088-125790587	0.328791795102061	.	.
chr1	125560306	125560805	chr1	125911387	125911886	Slc35f5|chr1:125911387-125911886	0.324349430045746	.	.
chr1	125911894	125912393	chr1	125607368	125607867	Lypd1|chr1:125607368-125607867	0.29230986584171	.	.
chr1	125911894	125912393	chr1	125723014	125723513	Lypd1|chr1:125723014-125723513	0.708474441717825	.	.
chr1	125911894	125912393	chr1	125789319	125789818	Lypd1|chr1:125789319-125789818	0.286924976302499	.	.
chr1	125911894	125912393	chr1	125790088	125790587	Lypd1|chr1:125790088-125790587	0.551155391573192	.	.
chr1	125911894	125912393	chr1	125911387	125911886	Lypd1|chr1:125911387-125911886	0.656749162387162	.	.
chr1	127205210	127205709	chr1	126931680	126932179	Mgat5|chr1:126931680-126932179	0.243074575955049	.	.
chr1	127205210	127205709	chr1	127017629	127018128	Mgat5|chr1:127017629-127018128	0.26030252467853	.	.
chr1	128417141	128417640	chr1	128472408	128472907	Dars|chr1:128472408-128472907	0.350824688138125	.	.
chr1	129273098	129273597	chr1	129138643	129139142	Thsd7b|chr1:129138643-129139142	0.343817112646683	.	.
chr1	130717229	130717728	chr1	130350205	130350704	Yod1|chr1:130350205-130350704	0.285763665714759	.	.
chr1	130717229	130717728	chr1	130715647	130716146	Yod1|chr1:130715647-130716146	0.409409432971013	.	.
chr1	130866050	130866549	chr1	130576286	130576785	Fcmr|chr1:130576286-130576785	0.300716158844636	.	.
chr1	130866050	130866549	chr1	130715647	130716146	Fcmr|chr1:130715647-130716146	0.268508024884044	.	.
chr1	130866050	130866549	chr1	130893490	130893989	Fcmr|chr1:130893490-130893989	0.260253179212042	.	.
chr1	130866050	130866549	chr1	130893490	130893989	Fcmr|chr1:130893490-130893989	0.260253179212043	.	.
chr1	131527318	131527817	chr1	131586783	131587282	Fam72a|chr1:131586783-131587282	0.322430720008174	.	.
chr1	131527318	131527817	chr1	131586783	131587282	Srgap2|chr1:131586783-131587282	0.322430720008174	.	.
chr1	131828202	131828701	chr1	132190118	132190617	Slc41a1|chr1:132190118-132190617	0.315044884349515	.	.
chr1	131828202	131828701	chr1	132208097	132208596	Slc41a1|chr1:132208097-132208596	0.295028831111831	.	.
chr1	131866958	131867457	chr1	131586783	131587282	Rab29|chr1:131586783-131587282	0.234803101044919	.	.
chr1	131910162	131910661	chr1	131658033	131658532	Nucks1|chr1:131658033-131658532	0.303504003526735	.	.
chr1	131910162	131910661	chr1	132122975	132123474	Nucks1|chr1:132122975-132123474	0.43828256999743	.	.
chr1	131910162	131910661	chr1	132123531	132124030	Nucks1|chr1:132123531-132124030	0.358808166855847	.	.
chr1	131910162	131910661	chr1	132208097	132208596	Nucks1|chr1:132208097-132208596	0.488709379923589	.	.
chr1	131910666	131911165	chr1	131658033	131658532	Nucks1|chr1:131658033-131658532	0.484237646872925	.	.
chr1	131910666	131911165	chr1	132122975	132123474	Nucks1|chr1:132122975-132123474	0.442229174362319	.	.
chr1	131910666	131911165	chr1	132123531	132124030	Nucks1|chr1:132123531-132124030	0.328467904474315	.	.
chr1	131910666	131911165	chr1	132157329	132157828	Nucks1|chr1:132157329-132157828	0.255349673546406	.	.
chr1	131910666	131911165	chr1	132208097	132208596	Nucks1|chr1:132208097-132208596	0.2970502228015	.	.
chr1	132007800	132008299	chr1	132123531	132124030	Elk4|chr1:132123531-132124030	0.310205695088337	.	.
chr1	132007800	132008299	chr1	132157329	132157828	Elk4|chr1:132157329-132157828	0.227954058154207	.	.
chr1	132007800	132008299	chr1	132190118	132190617	Elk4|chr1:132190118-132190617	0.229318605939098	.	.
chr1	132007800	132008299	chr1	132208097	132208596	Elk4|chr1:132208097-132208596	0.476269762248279	.	.
chr1	132067653	132068152	chr1	132157329	132157828	Mfsd4a|chr1:132157329-132157828	0.250177488384931	.	.
chr1	132138781	132139280	chr1	132123531	132124030	Cdk18|chr1:132123531-132124030	0.251002118739008	.	.
chr1	132138781	132139280	chr1	132123531	132124030	Gm29629|chr1:132123531-132124030	0.251002118739008	.	.
chr1	132138781	132139280	chr1	132157329	132157828	Cdk18|chr1:132157329-132157828	0.254639814277845	.	.
chr1	132138781	132139280	chr1	132157329	132157828	Gm29629|chr1:132157329-132157828	0.254639814277845	.	.
chr1	132138781	132139280	chr1	132208097	132208596	Cdk18|chr1:132208097-132208596	0.414472556468441	.	.
chr1	132138781	132139280	chr1	132208097	132208596	Gm29629|chr1:132208097-132208596	0.414472556468441	.	.
chr1	132139477	132139976	chr1	132122975	132123474	Cdk18|chr1:132122975-132123474	0.246012657301508	.	.
chr1	132139477	132139976	chr1	132122975	132123474	Gm29629|chr1:132122975-132123474	0.246012657301508	.	.
chr1	132139477	132139976	chr1	132123531	132124030	Cdk18|chr1:132123531-132124030	0.360284097964156	.	.
chr1	132139477	132139976	chr1	132123531	132124030	Gm29629|chr1:132123531-132124030	0.360284097964156	.	.
chr1	132139477	132139976	chr1	132208097	132208596	Cdk18|chr1:132208097-132208596	0.326834769958954	.	.
chr1	132139477	132139976	chr1	132208097	132208596	Gm29629|chr1:132208097-132208596	0.326834769958954	.	.
chr1	133363199	133363698	chr1	133381952	133382451	Etnk2|chr1:133381952-133382451	0.255426446109211	.	.
chr1	133363199	133363698	chr1	133736167	133736666	Etnk2|chr1:133736167-133736666	0.278084926216288	.	.
chr1	133610089	133610588	chr1	133267838	133268337	Snrpe|chr1:133267838-133268337	0.353342262329461	.	.
chr1	133610089	133610588	chr1	133381952	133382451	Snrpe|chr1:133381952-133382451	0.257786245871658	.	.
chr1	133661173	133661672	chr1	133267838	133268337	Gm38394|chr1:133267838-133268337	0.366607781306113	.	.
chr1	133661173	133661672	chr1	133267838	133268337	Zbed6|chr1:133267838-133268337	0.366607781306113	.	.
chr1	133661173	133661672	chr1	133267838	133268337	Zc3h11a|chr1:133267838-133268337	0.366607781306113	.	.
chr1	133661173	133661672	chr1	133381952	133382451	Gm38394|chr1:133381952-133382451	0.245233106684532	.	.
chr1	133661173	133661672	chr1	133381952	133382451	Zbed6|chr1:133381952-133382451	0.245233106684532	.	.
chr1	133661173	133661672	chr1	133381952	133382451	Zc3h11a|chr1:133381952-133382451	0.245233106684532	.	.
chr1	133800824	133801323	chr1	133736167	133736666	Atp2b4|chr1:133736167-133736666	0.451206738367625	.	.
chr1	133800824	133801323	chr1	133825536	133826035	Atp2b4|chr1:133825536-133826035	0.343099141629526	.	.
chr1	133800824	133801323	chr1	133890149	133890648	Atp2b4|chr1:133890149-133890648	0.475119590983492	.	.
chr1	133908258	133908757	chr1	133886411	133886910	Optc|chr1:133886411-133886910	0.373044700404602	.	.
chr1	134078899	134079398	chr1	134092834	134093333	Btg2|chr1:134092834-134093333	0.299376210518469	.	.
chr1	134234747	134235246	chr1	134234151	134234650	Adora1|chr1:134234151-134234650	0.502515697662532	.	.
chr1	134234747	134235246	chr1	134344509	134345008	Adora1|chr1:134344509-134345008	0.226276623203531	.	.
chr1	134361764	134362263	chr1	134092834	134093333	Tmem183a|chr1:134092834-134093333	0.293706124676732	.	.
chr1	134361764	134362263	chr1	134729107	134729606	Tmem183a|chr1:134729107-134729606	0.298139529862284	.	.
chr1	134405737	134406236	chr1	134045877	134046376	Cyb5r1|chr1:134045877-134046376	0.319454045186656	.	.
chr1	134405737	134406236	chr1	134556771	134557270	Cyb5r1|chr1:134556771-134557270	0.447555147164011	.	.
chr1	134405737	134406236	chr1	134709018	134709517	Cyb5r1|chr1:134709018-134709517	0.239577980083701	.	.
chr1	134415089	134415588	chr1	134092834	134093333	Adipor1|chr1:134092834-134093333	0.260201995166406	.	.
chr1	134415089	134415588	chr1	134344509	134345008	Adipor1|chr1:134344509-134345008	0.342268060045743	.	.
chr1	134415089	134415588	chr1	134556771	134557270	Adipor1|chr1:134556771-134557270	0.335228873364483	.	.
chr1	134415089	134415588	chr1	134709018	134709517	Adipor1|chr1:134709018-134709517	0.330248393946085	.	.
chr1	134415089	134415588	chr1	134729613	134730112	Adipor1|chr1:134729613-134730112	0.320681082705088	.	.
chr1	134455268	134455767	chr1	134092834	134093333	Klhl12|chr1:134092834-134093333	0.387840855668701	.	.
chr1	134494334	134494833	chr1	134234151	134234650	Rabif|chr1:134234151-134234650	0.408434112605471	.	.
chr1	134494334	134494833	chr1	134556771	134557270	Rabif|chr1:134556771-134557270	0.318250497385521	.	.
chr1	134494334	134494833	chr1	134709018	134709517	Rabif|chr1:134709018-134709517	0.348398528336815	.	.
chr1	134494334	134494833	chr1	134729613	134730112	Rabif|chr1:134729613-134730112	0.260601169254376	.	.
chr1	134646329	134646828	chr1	134344509	134345008	Gm26783|chr1:134344509-134345008	0.229240653738251	.	.
chr1	134646329	134646828	chr1	134344509	134345008	Syt2|chr1:134344509-134345008	0.229240653738251	.	.
chr1	134646329	134646828	chr1	134617575	134618074	Gm26783|chr1:134617575-134618074	0.243692154905214	.	.
chr1	134646329	134646828	chr1	134617575	134618074	Syt2|chr1:134617575-134618074	0.243692154905214	.	.
chr1	134646329	134646828	chr1	134709018	134709517	Gm26783|chr1:134709018-134709517	0.607521103638149	.	.
chr1	134646329	134646828	chr1	134709018	134709517	Syt2|chr1:134709018-134709517	0.607521103638149	.	.
chr1	134646329	134646828	chr1	134729613	134730112	Gm26783|chr1:134729613-134730112	0.232335875675321	.	.
chr1	134646329	134646828	chr1	134729613	134730112	Syt2|chr1:134729613-134730112	0.232335875675321	.	.
chr1	135283732	135284231	chr1	135136460	135136959	Rnpep|chr1:135136460-135136959	0.376906664852776	.	.
chr1	135313568	135314067	chr1	135154328	135154827	Timm17a|chr1:135154328-135154827	0.235719538399645	.	.
chr1	135430227	135430726	chr1	135171914	135172413	Ipo9|chr1:135171914-135172413	0.315638295778123	.	.
chr1	136345905	136346404	chr1	136550851	136551350	Camsap2|chr1:136550851-136551350	0.236053408183586	.	.
chr1	137898255	137898754	chr1	137546224	137546723	Gm4258|chr1:137546224-137546723	0.277454151876549	.	.
chr1	138191564	138192063	chr1	138135901	138136400	Gm28556|chr1:138135901-138136400	0.311816881000423	.	.
chr1	138191564	138192063	chr1	138136448	138136947	Gm28556|chr1:138136448-138136947	0.407166090679892	.	.
chr1	138856629	138857128	chr1	138617900	138618399	2310009B15Rik|chr1:138617900-138618399	0.460279914185371	.	.
chr1	138963753	138964252	chr1	138617900	138618399	Dennd1b|chr1:138617900-138618399	0.447488602732766	.	.
chr1	139421972	139422471	chr1	139340430	139340929	Zbtb41|chr1:139340430-139340929	0.571219958964972	.	.
chr1	143640493	143640992	chr1	143739248	143739747	B3galt2|chr1:143739248-143739747	0.267485675701108	.	.
chr1	143702603	143703102	chr1	143918991	143919490	Cdc73|chr1:143918991-143919490	0.30612337514038	.	.
chr1	143702603	143703102	chr1	143918991	143919490	Cdc73|chr1:143918991-143919490	0.306123375140381	.	.
chr1	143776839	143777338	chr1	143803496	143803995	Gm29170|chr1:143803496-143803995	0.4629251766325	.	.
chr1	143776839	143777338	chr1	143803496	143803995	Ro60|chr1:143803496-143803995	0.4629251766325	.	.
chr1	143776839	143777338	chr1	143803496	143803995	Uchl5|chr1:143803496-143803995	0.4629251766325	.	.
chr1	143776839	143777338	chr1	143918991	143919490	Gm29170|chr1:143918991-143919490	0.324820553879199	.	.
chr1	143776839	143777338	chr1	143918991	143919490	Ro60|chr1:143918991-143919490	0.324820553879199	.	.
chr1	143776839	143777338	chr1	143918991	143919490	Uchl5|chr1:143918991-143919490	0.324820553879199	.	.
chr1	143776839	143777338	chr1	143919533	143920032	Gm29170|chr1:143919533-143920032	0.305296918339091	.	.
chr1	143776839	143777338	chr1	143919533	143920032	Ro60|chr1:143919533-143920032	0.305296918339091	.	.
chr1	143776839	143777338	chr1	143919533	143920032	Uchl5|chr1:143919533-143920032	0.305296918339091	.	.
chr1	144004041	144004540	chr1	143919533	143920032	Rgs2|chr1:143919533-143920032	0.257037558260762	.	.
chr1	144004041	144004540	chr1	143938546	143939045	Rgs2|chr1:143938546-143939045	0.484730446660233	.	.
chr1	150099643	150100142	chr1	150353331	150353830	Ptgs2|chr1:150353331-150353830	0.329622627901584	.	.
chr1	150099643	150100142	chr1	150353331	150353830	Ptgs2os|chr1:150353331-150353830	0.329622627901584	.	.
chr1	150392883	150393382	chr1	150540218	150540717	Odr4|chr1:150540218-150540717	0.236130367692239	.	.
chr1	150392883	150393382	chr1	150540218	150540717	Tpr|chr1:150540218-150540717	0.236130367692239	.	.
chr1	151345057	151345556	chr1	151712612	151713111	Gm10138|chr1:151712612-151713111	0.376613458417311	.	.
chr1	151345057	151345556	chr1	151712612	151713111	Ivns1abp|chr1:151712612-151713111	0.376613458417311	.	.
chr1	151428258	151428757	chr1	151046426	151046925	Swt1|chr1:151046426-151046925	0.293091766163663	.	.
chr1	151428258	151428757	chr1	151046426	151046925	Trmt1l|chr1:151046426-151046925	0.293091766163663	.	.
chr1	151428258	151428757	chr1	151712107	151712606	Swt1|chr1:151712107-151712606	0.240469791165901	.	.
chr1	151428258	151428757	chr1	151712107	151712606	Trmt1l|chr1:151712107-151712606	0.240469791165901	.	.
chr1	151428762	151429261	chr1	151046426	151046925	Swt1|chr1:151046426-151046925	0.265942758621979	.	.
chr1	151428762	151429261	chr1	151046426	151046925	Trmt1l|chr1:151046426-151046925	0.265942758621979	.	.
chr1	151428762	151429261	chr1	151712107	151712606	Swt1|chr1:151712107-151712606	0.335974300967587	.	.
chr1	151428762	151429261	chr1	151712107	151712606	Trmt1l|chr1:151712107-151712606	0.335974300967587	.	.
chr1	152090109	152090608	chr1	152286646	152287145	1700025G04Rik|chr1:152286646-152287145	0.252626940525495	.	.
chr1	152386383	152386882	chr1	152286646	152287145	Tsen15|chr1:152286646-152287145	0.227210950134253	.	.
chr1	152399881	152400380	chr1	152202820	152203319	Colgalt2|chr1:152202820-152203319	0.385379026970103	.	.
chr1	153549494	153549993	chr1	153683332	153683831	Npl|chr1:153683332-153683831	0.242304856929838	.	.
chr1	153740057	153740556	chr1	153683332	153683831	Rgs16|chr1:153683332-153683831	0.284373848513182	.	.
chr1	153899574	153900073	chr1	153717908	153718407	Glul|chr1:153717908-153718407	0.331774040152837	.	.
chr1	153899574	153900073	chr1	153717908	153718407	Teddm2|chr1:153717908-153718407	0.331774040152837	.	.
chr1	153899574	153900073	chr1	154103491	154103990	Glul|chr1:154103491-154103990	0.286363343398664	.	.
chr1	153899574	153900073	chr1	154103491	154103990	Teddm2|chr1:154103491-154103990	0.286363343398664	.	.
chr1	153899574	153900073	chr1	154150104	154150603	Glul|chr1:154150104-154150603	0.276235795512517	.	.
chr1	153899574	153900073	chr1	154150104	154150603	Teddm2|chr1:154150104-154150603	0.276235795512517	.	.
chr1	154118577	154119076	chr1	154102804	154103303	A830008E24Rik|chr1:154102804-154103303	0.42737752204539	.	.
chr1	154118577	154119076	chr1	154103491	154103990	A830008E24Rik|chr1:154103491-154103990	0.340631204087676	.	.
chr1	155557936	155558435	chr1	155517010	155517509	Acbd6|chr1:155517010-155517509	0.247071735025552	.	.
chr1	155812620	155813119	chr1	155516450	155516949	Qsox1|chr1:155516450-155516949	0.272977557848052	.	.
chr1	155973115	155973614	chr1	156222414	156222913	Cep350|chr1:156222414-156222913	0.333544429517541	.	.
chr1	156204775	156205274	chr1	156222414	156222913	Fam163a|chr1:156222414-156222913	0.236474603538587	.	.
chr1	156303125	156303624	chr1	156222414	156222913	4930518J20Rik|chr1:156222414-156222913	0.23644406491682	.	.
chr1	156303125	156303624	chr1	156222414	156222913	Tdrd5|chr1:156222414-156222913	0.23644406491682	.	.
chr1	156474061	156474560	chr1	156614639	156615138	Soat1|chr1:156614639-156615138	0.371363813622774	.	.
chr1	156718854	156719353	chr1	156613877	156614376	Fam20b|chr1:156613877-156614376	0.279066558214087	.	.
chr1	157411887	157412386	chr1	157518049	157518548	Rasal2|chr1:157518049-157518548	0.296178277734258	.	.
chr1	157411887	157412386	chr1	157536437	157536936	Rasal2|chr1:157536437-157536936	0.356413530080078	.	.
chr1	157411887	157412386	chr1	157745571	157746070	Rasal2|chr1:157745571-157746070	0.319678189810244	.	.
chr1	160792667	160793166	chr1	160579562	160580061	Rabgap1l|chr1:160579562-160580061	0.274856247853321	.	.
chr1	161142436	161142935	chr1	161170609	161171108	Ankrd45|chr1:161170609-161171108	0.232308001998181	.	.
chr1	161250941	161251440	chr1	161195428	161195927	Prdx6|chr1:161195428-161195927	0.301302379022657	.	.
chr1	161968972	161969471	chr1	161976288	161976787	Gm38304|chr1:161976288-161976787	0.278370037223062	.	.
chr1	161968972	161969471	chr1	161976288	161976787	Pigc|chr1:161976288-161976787	0.278370037223062	.	.
chr1	162739851	162740350	chr1	162509778	162510277	Prrc2c|chr1:162509778-162510277	0.276826315034428	.	.
chr1	163779331	163779830	chr1	164184474	164184973	Kifap3|chr1:164184474-164184973	0.349908348185509	.	.
chr1	163994642	163995141	chr1	164124616	164125115	BC055324|chr1:164124616-164125115	0.369555447614022	.	.
chr1	163994642	163995141	chr1	164124616	164125115	Mettl18|chr1:164124616-164125115	0.369555447614022	.	.
chr1	163994642	163995141	chr1	164138556	164139055	BC055324|chr1:164138556-164139055	0.265547097743815	.	.
chr1	163994642	163995141	chr1	164138556	164139055	Mettl18|chr1:164138556-164139055	0.265547097743815	.	.
chr1	164248686	164249185	chr1	164124616	164125115	Slc19a2|chr1:164124616-164125115	0.439001468655391	.	.
chr1	164248686	164249185	chr1	164138556	164139055	Slc19a2|chr1:164138556-164139055	0.286065671728579	.	.
chr1	164458666	164459165	chr1	164366670	164367169	Atp1b1|chr1:164366670-164367169	0.271705499656023	.	.
chr1	165091724	165092223	chr1	165046493	165046992	4930568G15Rik|chr1:165046493-165046992	0.326082325736281	.	.
chr1	165091724	165092223	chr1	165063002	165063501	4930568G15Rik|chr1:165063002-165063501	0.409656577589701	.	.
chr1	165091724	165092223	chr1	165075344	165075843	4930568G15Rik|chr1:165075344-165075843	0.283623433514799	.	.
chr1	165091724	165092223	chr1	165075909	165076408	4930568G15Rik|chr1:165075909-165076408	0.39036402813404	.	.
chr1	165236724	165237223	chr1	165109197	165109696	Tiprl|chr1:165109197-165109696	0.52313152739511	.	.
chr1	165236724	165237223	chr1	165281633	165282132	Tiprl|chr1:165281633-165282132	0.349917429985379	.	.
chr1	165236724	165237223	chr1	165320429	165320928	Tiprl|chr1:165320429-165320928	0.231460727958674	.	.
chr1	165460313	165460812	chr1	165075344	165075843	Dcaf6|chr1:165075344-165075843	0.386978095351665	.	.
chr1	165460313	165460812	chr1	165075344	165075843	Mpc2|chr1:165075344-165075843	0.386978095351665	.	.
chr1	165460313	165460812	chr1	165281633	165282132	Dcaf6|chr1:165281633-165282132	0.281552766928226	.	.
chr1	165460313	165460812	chr1	165281633	165282132	Mpc2|chr1:165281633-165282132	0.281552766928226	.	.
chr1	165460313	165460812	chr1	165583511	165584010	Dcaf6|chr1:165583511-165584010	0.499572074128843	.	.
chr1	165460313	165460812	chr1	165583511	165584010	Mpc2|chr1:165583511-165584010	0.499572074128843	.	.
chr1	165460922	165461421	chr1	165120312	165120811	Dcaf6|chr1:165120312-165120811	0.258918684206745	.	.
chr1	165460922	165461421	chr1	165120312	165120811	Mpc2|chr1:165120312-165120811	0.258918684206745	.	.
chr1	165460922	165461421	chr1	165281633	165282132	Dcaf6|chr1:165281633-165282132	0.231588457327825	.	.
chr1	165460922	165461421	chr1	165281633	165282132	Mpc2|chr1:165281633-165282132	0.231588457327825	.	.
chr1	165460922	165461421	chr1	165320429	165320928	Dcaf6|chr1:165320429-165320928	0.292091092966232	.	.
chr1	165460922	165461421	chr1	165320429	165320928	Mpc2|chr1:165320429-165320928	0.292091092966232	.	.
chr1	165460922	165461421	chr1	165583511	165584010	Dcaf6|chr1:165583511-165584010	0.379177267349522	.	.
chr1	165460922	165461421	chr1	165583511	165584010	Mpc2|chr1:165583511-165584010	0.379177267349522	.	.
chr1	165634316	165634815	chr1	165642102	165642601	Mpzl1|chr1:165642102-165642601	0.260979728994205	.	.
chr1	165763500	165763999	chr1	165583511	165584010	Creg1|chr1:165583511-165584010	0.232279504249155	.	.
chr1	165763500	165763999	chr1	166048366	166048865	Creg1|chr1:166048366-166048865	0.288262024395224	.	.
chr1	165764089	165764588	chr1	165985194	165985693	Creg1|chr1:165985194-165985693	0.439240513626724	.	.
chr1	166002418	166002917	chr1	166282640	166283139	Gm26665|chr1:166282640-166283139	0.383600111747161	.	.
chr1	166002418	166002917	chr1	166282640	166283139	Pou2f1|chr1:166282640-166283139	0.383600111747161	.	.
chr1	166002418	166002917	chr1	166330745	166331244	Gm26665|chr1:166330745-166331244	0.499795411071041	.	.
chr1	166002418	166002917	chr1	166330745	166331244	Pou2f1|chr1:166330745-166331244	0.499795411071041	.	.
chr1	166003176	166003675	chr1	165985194	165985693	Gm26665|chr1:165985194-165985693	0.426640509286017	.	.
chr1	166003176	166003675	chr1	165985194	165985693	Pou2f1|chr1:165985194-165985693	0.426640509286017	.	.
chr1	166003176	166003675	chr1	166360121	166360620	Gm26665|chr1:166360121-166360620	0.311597580412247	.	.
chr1	166003176	166003675	chr1	166360121	166360620	Pou2f1|chr1:166360121-166360620	0.311597580412247	.	.
chr1	166003176	166003675	chr1	166428926	166429425	Gm26665|chr1:166428926-166429425	0.40174717176328	.	.
chr1	166003176	166003675	chr1	166428926	166429425	Pou2f1|chr1:166428926-166429425	0.40174717176328	.	.
chr1	166253817	166254316	chr1	166160566	166161065	Ildr2|chr1:166160566-166161065	0.268262464555419	.	.
chr1	166253817	166254316	chr1	166319038	166319537	Ildr2|chr1:166319038-166319537	0.416927688060763	.	.
chr1	166254415	166254914	chr1	166319038	166319537	Ildr2|chr1:166319038-166319537	0.252601467027063	.	.
chr1	166308696	166309195	chr1	166428926	166429425	5330438I03Rik|chr1:166428926-166429425	0.26171913980375	.	.
chr1	166379002	166379501	chr1	166160566	166161065	Tada1|chr1:166160566-166161065	0.240700768971628	.	.
chr1	166379002	166379501	chr1	166319038	166319537	Tada1|chr1:166319038-166319537	0.367681267292753	.	.
chr1	166379002	166379501	chr1	166319038	166319537	Tada1|chr1:166319038-166319537	0.367681267292754	.	.
chr1	166408940	166409439	chr1	166047755	166048254	Pogk|chr1:166047755-166048254	0.558004943726542	.	.
chr1	166408940	166409439	chr1	166153330	166153829	Pogk|chr1:166153330-166153829	0.324516315174603	.	.
chr1	166409578	166410077	chr1	166160566	166161065	Pogk|chr1:166160566-166161065	0.448927539941656	.	.
chr1	167284924	167285423	chr1	167283517	167284016	Gm2453|chr1:167283517-167284016	0.423033907708599	.	.
chr1	167284924	167285423	chr1	167283517	167284016	Uck2|chr1:167283517-167284016	0.423033907708599	.	.
chr1	167284924	167285423	chr1	167365735	167366234	Gm2453|chr1:167365735-167366234	0.297815575270054	.	.
chr1	167284924	167285423	chr1	167365735	167366234	Uck2|chr1:167365735-167366234	0.297815575270054	.	.
chr1	167284924	167285423	chr1	167473481	167473980	Gm2453|chr1:167473481-167473980	0.250236567151657	.	.
chr1	167284924	167285423	chr1	167473481	167473980	Uck2|chr1:167473481-167473980	0.250236567151657	.	.
chr1	167284924	167285423	chr1	167608411	167608910	Gm2453|chr1:167608411-167608910	0.415960251927262	.	.
chr1	167284924	167285423	chr1	167608411	167608910	Uck2|chr1:167608411-167608910	0.415960251927262	.	.
chr1	167284924	167285423	chr1	167644841	167645340	Gm2453|chr1:167644841-167645340	0.400676892927671	.	.
chr1	167284924	167285423	chr1	167644841	167645340	Uck2|chr1:167644841-167645340	0.400676892927671	.	.
chr1	167308418	167308917	chr1	167369851	167370350	Tmco1|chr1:167369851-167370350	0.258155850345564	.	.
chr1	167350248	167350747	chr1	167283517	167284016	Aldh9a1|chr1:167283517-167284016	0.255204380005481	.	.
chr1	167597755	167598254	chr1	167283517	167284016	Rxrg|chr1:167283517-167284016	0.285172990629935	.	.
chr1	167597755	167598254	chr1	167365735	167366234	Rxrg|chr1:167365735-167366234	0.386388141902438	.	.
chr1	167597755	167598254	chr1	167608411	167608910	Rxrg|chr1:167608411-167608910	0.273165806692555	.	.
chr1	167597755	167598254	chr1	167644841	167645340	Rxrg|chr1:167644841-167645340	0.255835815708561	.	.
chr1	167597755	167598254	chr1	167929953	167930452	Rxrg|chr1:167929953-167930452	0.297697848839414	.	.
chr1	167598393	167598892	chr1	167369851	167370350	Rxrg|chr1:167369851-167370350	0.229029502939343	.	.
chr1	169531254	169531753	chr1	169495843	169496342	Nuf2|chr1:169495843-169496342	0.258149484617703	.	.
chr1	169747461	169747960	chr1	169495843	169496342	Rgs4|chr1:169495843-169496342	0.258073647038717	.	.
chr1	169969082	169969581	chr1	169917937	169918436	3110045C21Rik|chr1:169917937-169918436	0.23399121962162	.	.
chr1	169969082	169969581	chr1	169917937	169918436	Hsd17b7|chr1:169917937-169918436	0.23399121962162	.	.
chr1	170867571	170868070	chr1	170908240	170908739	Atf6|chr1:170908240-170908739	0.355244851133398	.	.
chr1	170867571	170868070	chr1	170908240	170908739	Gm9929|chr1:170908240-170908739	0.355244851133398	.	.
chr1	170867571	170868070	chr1	171037809	171038308	Atf6|chr1:171037809-171038308	0.308684574960285	.	.
chr1	170867571	170868070	chr1	171037809	171038308	Atf6|chr1:171037809-171038308	0.308684574960286	.	.
chr1	170867571	170868070	chr1	171037809	171038308	Gm9929|chr1:171037809-171038308	0.308684574960285	.	.
chr1	170867571	170868070	chr1	171037809	171038308	Gm9929|chr1:171037809-171038308	0.308684574960286	.	.
chr1	170868410	170868909	chr1	171037809	171038308	Atf6|chr1:171037809-171038308	0.250541755602164	.	.
chr1	170868410	170868909	chr1	171037809	171038308	Gm9929|chr1:171037809-171038308	0.250541755602164	.	.
chr1	170868410	170868909	chr1	171101659	171102158	Atf6|chr1:171101659-171102158	0.25203699453666	.	.
chr1	170868410	170868909	chr1	171101659	171102158	Gm9929|chr1:171101659-171102158	0.25203699453666	.	.
chr1	170868410	170868909	chr1	171102488	171102987	Atf6|chr1:171102488-171102987	0.296910154179821	.	.
chr1	170868410	170868909	chr1	171102488	171102987	Gm9929|chr1:171102488-171102987	0.296910154179821	.	.
chr1	170885252	170885751	chr1	170996679	170997178	Dusp12|chr1:170996679-170997178	0.396099999706209	.	.
chr1	170885252	170885751	chr1	170996679	170997178	Gm26620|chr1:170996679-170997178	0.396099999706209	.	.
chr1	170885252	170885751	chr1	171192867	171193366	Dusp12|chr1:171192867-171193366	0.315543026656445	.	.
chr1	170885252	170885751	chr1	171192867	171193366	Gm26620|chr1:171192867-171193366	0.315543026656445	.	.
chr1	171150371	171150870	chr1	170908240	170908739	Mpz|chr1:170908240-170908739	0.234802499177309	.	.
chr1	171150371	171150870	chr1	170908240	170908739	Sdhc|chr1:170908240-170908739	0.234802499177309	.	.
chr1	171150371	171150870	chr1	170996679	170997178	Mpz|chr1:170996679-170997178	0.248985231259294	.	.
chr1	171150371	171150870	chr1	170996679	170997178	Sdhc|chr1:170996679-170997178	0.248985231259294	.	.
chr1	171150371	171150870	chr1	171379865	171380364	Mpz|chr1:171379865-171380364	0.52232318087899	.	.
chr1	171150371	171150870	chr1	171379865	171380364	Sdhc|chr1:171379865-171380364	0.52232318087899	.	.
chr1	171150371	171150870	chr1	171478928	171479427	Mpz|chr1:171478928-171479427	0.289792512778071	.	.
chr1	171150371	171150870	chr1	171478928	171479427	Sdhc|chr1:171478928-171479427	0.289792512778071	.	.
chr1	171196077	171196576	chr1	170907216	170907715	Pcp4l1|chr1:170907216-170907715	0.233565498827859	.	.
chr1	171196077	171196576	chr1	171192867	171193366	Pcp4l1|chr1:171192867-171193366	0.310391413140513	.	.
chr1	171222404	171222903	chr1	170996679	170997178	Tomm40l|chr1:170996679-170997178	0.289735057431783	.	.
chr1	171222404	171222903	chr1	171101659	171102158	Tomm40l|chr1:171101659-171102158	0.418022278015302	.	.
chr1	171222404	171222903	chr1	171238441	171238940	Tomm40l|chr1:171238441-171238940	0.274438595039162	.	.
chr1	171222404	171222903	chr1	171478928	171479427	Tomm40l|chr1:171478928-171479427	0.23743853230316	.	.
chr1	171270057	171270556	chr1	171238441	171238940	B4galt3|chr1:171238441-171238940	0.278291569429492	.	.
chr1	171281054	171281553	chr1	171038357	171038856	Ppox|chr1:171038357-171038856	0.373092939308203	.	.
chr1	171281054	171281553	chr1	171247027	171247526	Ppox|chr1:171247027-171247526	0.680017365608997	.	.
chr1	171281054	171281553	chr1	171263038	171263537	Ppox|chr1:171263038-171263537	0.239535325342816	.	.
chr1	171281054	171281553	chr1	171379865	171380364	Ppox|chr1:171379865-171380364	0.293630220875598	.	.
chr1	171294566	171295065	chr1	171263038	171263537	Ufc1|chr1:171263038-171263537	0.441951570940046	.	.
chr1	171328705	171329204	chr1	171247027	171247526	Dedd|chr1:171247027-171247526	0.381528546776311	.	.
chr1	171328705	171329204	chr1	171379865	171380364	Dedd|chr1:171379865-171380364	0.388048723007016	.	.
chr1	171329206	171329705	chr1	171037809	171038308	Dedd|chr1:171037809-171038308	0.329172743855387	.	.
chr1	171329206	171329705	chr1	171037809	171038308	Dedd|chr1:171037809-171038308	0.329172743855388	.	.
chr1	171329206	171329705	chr1	171101659	171102158	Dedd|chr1:171101659-171102158	0.238072632036012	.	.
chr1	171329206	171329705	chr1	171379865	171380364	Dedd|chr1:171379865-171380364	0.225848684956323	.	.
chr1	171329206	171329705	chr1	171478928	171479427	Dedd|chr1:171478928-171479427	0.355637476375886	.	.
chr1	171345437	171345936	chr1	171037809	171038308	Nit1|chr1:171037809-171038308	0.260038181849149	.	.
chr1	171345437	171345936	chr1	171037809	171038308	Pfdn2|chr1:171037809-171038308	0.260038181849149	.	.
chr1	171345437	171345936	chr1	171102488	171102987	Nit1|chr1:171102488-171102987	0.458225075858722	.	.
chr1	171345437	171345936	chr1	171102488	171102987	Pfdn2|chr1:171102488-171102987	0.458225075858722	.	.
chr1	171360576	171361075	chr1	171192867	171193366	Klhdc9|chr1:171192867-171193366	0.258401040527347	.	.
chr1	171361088	171361587	chr1	171037809	171038308	Klhdc9|chr1:171037809-171038308	0.540252813135187	.	.
chr1	171361088	171361587	chr1	171379865	171380364	Klhdc9|chr1:171379865-171380364	0.266261816559778	.	.
chr1	171361088	171361587	chr1	171478928	171479427	Klhdc9|chr1:171478928-171479427	0.229458632688651	.	.
chr1	171411068	171411567	chr1	171102488	171102987	Usf1|chr1:171102488-171102987	0.574069792664529	.	.
chr1	171437234	171437733	chr1	171033681	171034180	F11r|chr1:171033681-171034180	0.429079771583343	.	.
chr1	171437234	171437733	chr1	171044776	171045275	F11r|chr1:171044776-171045275	0.407606762094685	.	.
chr1	171437234	171437733	chr1	171102488	171102987	F11r|chr1:171102488-171102987	0.299058907438645	.	.
chr1	171437234	171437733	chr1	171110922	171111421	F11r|chr1:171110922-171111421	0.436792942162474	.	.
chr1	171437234	171437733	chr1	171263038	171263537	F11r|chr1:171263038-171263537	0.302939025555548	.	.
chr1	171503198	171503697	chr1	171478928	171479427	Alyref2|chr1:171478928-171479427	0.422809896743391	.	.
chr1	171503198	171503697	chr1	171478928	171479427	B930036N10Rik|chr1:171478928-171479427	0.422809896743391	.	.
chr1	171503198	171503697	chr1	171815706	171816205	Alyref2|chr1:171815706-171816205	0.234753578469899	.	.
chr1	171503198	171503697	chr1	171815706	171816205	B930036N10Rik|chr1:171815706-171816205	0.234753578469899	.	.
chr1	172082460	172082959	chr1	172027134	172027633	Copa|chr1:172027134-172027633	0.280295102706816	.	.
chr1	172082460	172082959	chr1	172027134	172027633	Ncstn|chr1:172027134-172027633	0.280295102706816	.	.
chr1	172147848	172148347	chr1	171815706	171816205	Dcaf8|chr1:171815706-171816205	0.404755357106889	.	.
chr1	172147848	172148347	chr1	172027134	172027633	Dcaf8|chr1:172027134-172027633	0.369183343573416	.	.
chr1	172147848	172148347	chr1	172217086	172217585	Dcaf8|chr1:172217086-172217585	0.379730719748117	.	.
chr1	172206038	172206537	chr1	172119644	172120143	Pea15a|chr1:172119644-172120143	0.25099806156378	.	.
chr1	172632827	172633326	chr1	172532487	172532986	Dusp23|chr1:172532487-172532986	0.28933726178517	.	.
chr1	176274525	176275024	chr1	176667759	176668258	Pld5|chr1:176667759-176668258	0.649065317964408	.	.
chr1	176274525	176275024	chr1	176698563	176699062	Pld5|chr1:176698563-176699062	0.372576874521293	.	.
chr1	176275192	176275691	chr1	176667759	176668258	Gm38101|chr1:176667759-176668258	0.235230393177202	.	.
chr1	176275192	176275691	chr1	176667759	176668258	Pld5|chr1:176667759-176668258	0.235230393177202	.	.
chr1	176275192	176275691	chr1	176698563	176699062	Gm38101|chr1:176698563-176699062	0.431338683997726	.	.
chr1	176275192	176275691	chr1	176698563	176699062	Pld5|chr1:176698563-176699062	0.431338683997726	.	.
chr1	177257072	177257571	chr1	177322779	177323278	Akt3|chr1:177322779-177323278	0.231199066206269	.	.
chr1	177982967	177983466	chr1	177702809	177703308	Catspere2|chr1:177702809-177703308	0.278049092723402	.	.
chr1	178187311	178187810	chr1	178336353	178336852	Desi2|chr1:178336353-178336852	0.456744712348088	.	.
chr1	178318532	178319031	chr1	178336353	178336852	B230369F24Rik|chr1:178336353-178336852	0.348008352251548	.	.
chr1	178318532	178319031	chr1	178336353	178336852	Cox20|chr1:178336353-178336852	0.348008352251548	.	.
chr1	178337559	178338058	chr1	178368821	178369320	Hnrnpu|chr1:178368821-178369320	0.237404410900609	.	.
chr1	178337559	178338058	chr1	178447830	178448329	Hnrnpu|chr1:178447830-178448329	0.328191320055003	.	.
chr1	178406170	178406669	chr1	178448418	178448917	Efcab2|chr1:178448418-178448917	0.369462697691184	.	.
chr1	179803447	179803946	chr1	180225780	180226279	Ahctf1|chr1:180225780-180226279	0.312669502063851	.	.
chr1	179803447	179803946	chr1	180225780	180226279	Gm10518|chr1:180225780-180226279	0.312669502063851	.	.
chr1	180483928	180484427	chr1	180420754	180421253	Stum|chr1:180420754-180421253	0.429879470442359	.	.
chr1	180568576	180569075	chr1	180420754	180421253	Parp1|chr1:180420754-180421253	0.276596605551132	.	.
chr1	180568576	180569075	chr1	180778088	180778587	Parp1|chr1:180778088-180778587	0.235488173852805	.	.
chr1	180568576	180569075	chr1	180794160	180794659	Parp1|chr1:180794160-180794659	0.487644095440299	.	.
chr1	180641033	180641532	chr1	180420754	180421253	Lin9|chr1:180420754-180421253	0.24192446619031	.	.
chr1	180641033	180641532	chr1	180778088	180778587	Lin9|chr1:180778088-180778587	0.292095706533317	.	.
chr1	180767693	180768192	chr1	180794160	180794659	Gm38293|chr1:180794160-180794659	0.490207037620092	.	.
chr1	180767693	180768192	chr1	181017318	181017817	Gm38293|chr1:181017318-181017817	0.266222770017545	.	.
chr1	180767693	180768192	chr1	181150665	181151164	Gm38293|chr1:181150665-181151164	0.228457476074773	.	.
chr1	180768387	180768886	chr1	180794160	180794659	Gm38293|chr1:180794160-180794659	0.526466938764568	.	.
chr1	180768387	180768886	chr1	181017318	181017817	Gm38293|chr1:181017318-181017817	0.268019290006928	.	.
chr1	180768387	180768886	chr1	181150665	181151164	Gm38293|chr1:181150665-181151164	0.375008286822346	.	.
chr1	180813365	180813864	chr1	180794160	180794659	H3f3a|chr1:180794160-180794659	0.523904152181082	.	.
chr1	180813365	180813864	chr1	180794160	180794659	H3f3aos|chr1:180794160-180794659	0.523904152181082	.	.
chr1	180813365	180813864	chr1	181017318	181017817	H3f3a|chr1:181017318-181017817	0.434602783685268	.	.
chr1	180813365	180813864	chr1	181017318	181017817	H3f3aos|chr1:181017318-181017817	0.434602783685268	.	.
chr1	180813989	180814488	chr1	180794160	180794659	H3f3a|chr1:180794160-180794659	0.489750417280246	.	.
chr1	180813989	180814488	chr1	180794160	180794659	H3f3aos|chr1:180794160-180794659	0.489750417280246	.	.
chr1	180813989	180814488	chr1	181017318	181017817	H3f3a|chr1:181017318-181017817	0.621729550093738	.	.
chr1	180813989	180814488	chr1	181017318	181017817	H3f3aos|chr1:181017318-181017817	0.621729550093738	.	.
chr1	180850639	180851138	chr1	181017318	181017817	Sde2|chr1:181017318-181017817	0.247776642661276	.	.
chr1	180903944	180904443	chr1	180794160	180794659	Pycr2|chr1:180794160-180794659	0.257690215483042	.	.
chr1	180903944	180904443	chr1	181017318	181017817	Pycr2|chr1:181017318-181017817	0.262690196104388	.	.
chr1	181143487	181143986	chr1	181433203	181433702	Cnih4|chr1:181433203-181433702	0.321918999700461	.	.
chr1	181143487	181143986	chr1	181433203	181433702	Nvl|chr1:181433203-181433702	0.321918999700461	.	.
chr1	181144061	181144560	chr1	180778088	180778587	Cnih4|chr1:180778088-180778587	0.292013510405066	.	.
chr1	181144061	181144560	chr1	180778088	180778587	Nvl|chr1:180778088-180778587	0.292013510405066	.	.
chr1	181144061	181144560	chr1	181017318	181017817	Cnih4|chr1:181017318-181017817	0.265466187297075	.	.
chr1	181144061	181144560	chr1	181017318	181017817	Nvl|chr1:181017318-181017817	0.265466187297075	.	.
chr1	181144061	181144560	chr1	181150665	181151164	Cnih4|chr1:181150665-181151164	0.239629105385132	.	.
chr1	181144061	181144560	chr1	181150665	181151164	Nvl|chr1:181150665-181151164	0.239629105385132	.	.
chr1	181211764	181212263	chr1	180778088	180778587	Wdr26|chr1:180778088-180778587	0.285137479725077	.	.
chr1	182124497	182124996	chr1	182489705	182490204	Srp9|chr1:182489705-182490204	0.356494342360467	.	.
chr1	183221261	183221760	chr1	183345255	183345754	Disp1|chr1:183345255-183345754	0.417125920505259	.	.
chr1	183296308	183296807	chr1	183662543	183663042	Aida|chr1:183662543-183663042	0.350915903397996	.	.
chr1	183296308	183296807	chr1	183662543	183663042	Brox|chr1:183662543-183663042	0.350915903397996	.	.
chr1	183296824	183297323	chr1	183744370	183744869	Aida|chr1:183744370-183744869	0.229836355931788	.	.
chr1	183296824	183297323	chr1	183744370	183744869	Brox|chr1:183744370-183744869	0.229836355931788	.	.
chr1	183369413	183369912	chr1	183344755	183345254	Mia3|chr1:183344755-183345254	0.49772830940075	.	.
chr1	183369413	183369912	chr1	183593650	183594149	Mia3|chr1:183593650-183594149	0.458443745959737	.	.
chr1	183388644	183389143	chr1	183345255	183345754	Taf1a|chr1:183345255-183345754	0.376050937035729	.	.
chr1	183388644	183389143	chr1	183744370	183744869	Taf1a|chr1:183744370-183744869	0.323852391523624	.	.
chr1	184034061	184034560	chr1	184235529	184236028	1700056E22Rik|chr1:184235529-184236028	0.398221954228738	.	.
chr1	184810589	184811088	chr1	184824501	184825000	Marc1|chr1:184824501-184825000	0.300474126317231	.	.
chr1	184810589	184811088	chr1	184958757	184959256	Marc1|chr1:184958757-184959256	0.407368135549	.	.
chr1	184811160	184811659	chr1	184824501	184825000	Marc1|chr1:184824501-184825000	0.279223951723082	.	.
chr1	184811160	184811659	chr1	184852137	184852636	Marc1|chr1:184852137-184852636	0.330848984953218	.	.
chr1	184811160	184811659	chr1	184958757	184959256	Marc1|chr1:184958757-184959256	0.584280251817509	.	.
chr1	184999545	185000044	chr1	184824501	184825000	Mark1|chr1:184824501-184825000	0.25351685151394	.	.
chr1	185329129	185329628	chr1	185253181	185253680	Iars2|chr1:185253181-185253680	0.291934439742292	.	.
chr1	185329129	185329628	chr1	185262489	185262988	Iars2|chr1:185262489-185262988	0.267468845603396	.	.
chr1	185362697	185363196	chr1	185253181	185253680	4930532G15Rik|chr1:185253181-185253680	0.252339784618671	.	.
chr1	185362697	185363196	chr1	185253181	185253680	Eprs|chr1:185253181-185253680	0.252339784618671	.	.
chr1	185455175	185455674	chr1	185253181	185253680	Gm2061|chr1:185253181-185253680	0.241079294073747	.	.
chr1	185455175	185455674	chr1	185253181	185253680	Slc30a10|chr1:185253181-185253680	0.241079294073747	.	.
chr1	185455175	185455674	chr1	185261989	185262488	Gm2061|chr1:185261989-185262488	0.277024873735982	.	.
chr1	185455175	185455674	chr1	185261989	185262488	Slc30a10|chr1:185261989-185262488	0.277024873735982	.	.
chr1	186749156	186749655	chr1	186474810	186475309	A430105J06Rik|chr1:186474810-186475309	0.325752299591025	.	.
chr1	186749156	186749655	chr1	186474810	186475309	Rrp15|chr1:186474810-186475309	0.325752299591025	.	.
chr1	187448076	187448575	chr1	187031729	187032228	Gm37896|chr1:187031729-187032228	0.228740174394328	.	.
chr1	187651190	187651689	chr1	187918260	187918759	Gm36388|chr1:187918260-187918759	0.225845448991577	.	.
chr1	187651190	187651689	chr1	187918866	187919365	Gm36388|chr1:187918866-187919365	0.23631737557367	.	.
chr1	189922073	189922572	chr1	189927560	189928059	Smyd2|chr1:189927560-189928059	0.316049160664252	.	.
chr1	189922073	189922572	chr1	189972944	189973443	Smyd2|chr1:189972944-189973443	0.281023722534054	.	.
chr1	190170441	190170940	chr1	189887431	189887930	Prox1|chr1:189887431-189887930	0.498993658411647	.	.
chr1	190170441	190170940	chr1	189887431	189887930	Prox1os|chr1:189887431-189887930	0.498993658411647	.	.
chr1	191062684	191063183	chr1	191312626	191313125	Nsl1|chr1:191312626-191313125	0.308274642437929	.	.
chr1	191062684	191063183	chr1	191312626	191313125	Tatdn3|chr1:191312626-191313125	0.308274642437929	.	.
chr1	191575408	191575907	chr1	191312626	191313125	Dtl|chr1:191312626-191313125	0.230118358307633	.	.
chr1	191575408	191575907	chr1	191312626	191313125	Ints7|chr1:191312626-191313125	0.230118358307633	.	.
chr1	191575408	191575907	chr1	191397049	191397548	Dtl|chr1:191397049-191397548	0.361956150298112	.	.
chr1	191575408	191575907	chr1	191397049	191397548	Ints7|chr1:191397049-191397548	0.361956150298112	.	.
chr1	191717568	191718067	chr1	191397049	191397548	Lpgat1|chr1:191397049-191397548	0.291267298152855	.	.
chr1	191717568	191718067	chr1	191817776	191818275	Lpgat1|chr1:191817776-191818275	0.388395747980653	.	.
chr1	191717568	191718067	chr1	191829027	191829526	Lpgat1|chr1:191829027-191829526	0.444631232044799	.	.
chr1	191717568	191718067	chr1	191964106	191964605	Lpgat1|chr1:191964106-191964605	0.356602399079243	.	.
chr1	191718068	191718567	chr1	191397049	191397548	Lpgat1|chr1:191397049-191397548	0.291434589448044	.	.
chr1	191718068	191718567	chr1	191834767	191835266	Lpgat1|chr1:191834767-191835266	0.371521811387058	.	.
chr1	191718068	191718567	chr1	191964106	191964605	Lpgat1|chr1:191964106-191964605	0.23653593230518	.	.
chr1	191821104	191821603	chr1	191817776	191818275	Gm38037|chr1:191817776-191818275	0.331895274173756	.	.
chr1	191821104	191821603	chr1	191817776	191818275	Nek2|chr1:191817776-191818275	0.331895274173756	.	.
chr1	191821104	191821603	chr1	191829027	191829526	Gm38037|chr1:191829027-191829526	0.510196462101836	.	.
chr1	191821104	191821603	chr1	191829027	191829526	Nek2|chr1:191829027-191829526	0.510196462101836	.	.
chr1	191906374	191906873	chr1	191834767	191835266	1700034H15Rik|chr1:191834767-191835266	0.234222687626817	.	.
chr1	191906374	191906873	chr1	191834767	191835266	Slc30a1|chr1:191834767-191835266	0.234222687626817	.	.
chr1	191989950	191990449	chr1	191817776	191818275	Gm26670|chr1:191817776-191818275	0.402446662223835	.	.
chr1	191989950	191990449	chr1	191829027	191829526	Gm26670|chr1:191829027-191829526	0.246391374330204	.	.
chr1	191989950	191990449	chr1	191834767	191835266	Gm26670|chr1:191834767-191835266	0.297542522658092	.	.
chr1	191989950	191990449	chr1	191964106	191964605	Gm26670|chr1:191964106-191964605	0.253586308087014	.	.
chr1	192092422	192092921	chr1	191834767	191835266	Gm26879|chr1:191834767-191835266	0.262468598574141	.	.
chr1	192092422	192092921	chr1	191834767	191835266	Traf5|chr1:191834767-191835266	0.262468598574141	.	.
chr1	192137818	192138317	chr1	191834767	191835266	Rcor3|chr1:191834767-191835266	0.402794277430998	.	.
chr1	192137818	192138317	chr1	191964106	191964605	Rcor3|chr1:191964106-191964605	0.282355642475114	.	.
chr1	192190456	192190955	chr1	191817776	191818275	Kcnh1|chr1:191817776-191818275	0.251089441922519	.	.
chr1	192190456	192190955	chr1	191829027	191829526	Kcnh1|chr1:191829027-191829526	0.355027730748159	.	.
chr1	192190456	192190955	chr1	191834767	191835266	Kcnh1|chr1:191834767-191835266	0.247939998899559	.	.
chr1	192190456	192190955	chr1	191964106	191964605	Kcnh1|chr1:191964106-191964605	0.322680473613801	.	.
chr1	192770423	192770922	chr1	192726894	192727393	Hhat|chr1:192726894-192727393	0.316921113295563	.	.
chr1	192771020	192771519	chr1	192726894	192727393	Hhat|chr1:192726894-192727393	0.367746406310995	.	.
chr1	192854936	192855435	chr1	192784324	192784823	Gm15867|chr1:192784324-192784823	0.248995350934563	.	.
chr1	192854936	192855435	chr1	192784324	192784823	Sertad4|chr1:192784324-192784823	0.248995350934563	.	.
chr1	192855482	192855981	chr1	192784324	192784823	Gm15867|chr1:192784324-192784823	0.311086532577808	.	.
chr1	192855482	192855981	chr1	192784324	192784823	Sertad4|chr1:192784324-192784823	0.311086532577808	.	.
chr1	194976111	194976610	chr1	194761366	194761865	A330023F24Rik|chr1:194761366-194761865	0.468381283167938	.	.
chr1	194976111	194976610	chr1	194761366	194761865	Gm16897|chr1:194761366-194761865	0.468381283167938	.	.
chr1	194976111	194976610	chr1	195232530	195233029	A330023F24Rik|chr1:195232530-195233029	0.268955346129966	.	.
chr1	194976111	194976610	chr1	195232530	195233029	Gm16897|chr1:195232530-195233029	0.268955346129966	.	.
chr1	195018071	195018570	chr1	195232530	195233029	Gm37027|chr1:195232530-195233029	0.371534937365401	.	.
chr1	195130829	195131328	chr1	194761366	194761865	Cr1l|chr1:194761366-194761865	0.352342742041804	.	.
chr1	195130829	195131328	chr1	195232530	195233029	Cr1l|chr1:195232530-195233029	0.544344850051566	.	.
chr1	195176500	195176999	chr1	194879521	194880020	Cr2|chr1:194879521-194880020	0.257785698326436	.	.
chr10	3740116	3740615	chr10	3531321	3531820	Plekhg1|chr10:3531321-3531820	0.315756393719243	.	.
chr10	3972861	3973360	chr10	3531321	3531820	Mthfd1l|chr10:3531321-3531820	0.292023076159853	.	.
chr10	3972861	3973360	chr10	3996387	3996886	Mthfd1l|chr10:3996387-3996886	0.378675988742089	.	.
chr10	4265552	4266051	chr10	4371868	4372367	Akap12|chr10:4371868-4372367	0.323745013627841	.	.
chr10	4265552	4266051	chr10	4405445	4405944	Akap12|chr10:4405445-4405944	0.233813437471105	.	.
chr10	4387235	4387734	chr10	4386733	4387232	Zbtb2|chr10:4386733-4387232	0.535532231547756	.	.
chr10	4387235	4387734	chr10	4712513	4713012	Zbtb2|chr10:4712513-4713012	0.356344025597797	.	.
chr10	7211500	7211999	chr10	7158283	7158782	Cnksr3|chr10:7158283-7158782	0.596936377055461	.	.
chr10	7211500	7211999	chr10	7469964	7470463	Cnksr3|chr10:7469964-7470463	0.267077786381759	.	.
chr10	7211500	7211999	chr10	7469964	7470463	Cnksr3|chr10:7469964-7470463	0.26707778638176	.	.
chr10	7212004	7212503	chr10	7158283	7158782	Cnksr3|chr10:7158283-7158782	0.347644800260384	.	.
chr10	7212004	7212503	chr10	7469964	7470463	Cnksr3|chr10:7469964-7470463	0.370774767132135	.	.
chr10	7589567	7590066	chr10	7390606	7391105	Lrp11|chr10:7390606-7391105	0.241693904937359	.	.
chr10	7589567	7590066	chr10	7469964	7470463	Lrp11|chr10:7469964-7470463	0.356992504806266	.	.
chr10	7680943	7681442	chr10	7663092	7663591	Lats1|chr10:7663092-7663591	0.529120955721568	.	.
chr10	7680943	7681442	chr10	7663092	7663591	Pcmt1|chr10:7663092-7663591	0.529120955721568	.	.
chr10	7780721	7781220	chr10	8240240	8240739	B430219N15Rik|chr10:8240240-8240739	0.324947741503453	.	.
chr10	7792631	7793130	chr10	7663092	7663591	Ginm1|chr10:7663092-7663591	0.387382896597214	.	.
chr10	7792631	7793130	chr10	7663092	7663591	Ppil4|chr10:7663092-7663591	0.387382896597214	.	.
chr10	7792631	7793130	chr10	8240240	8240739	Ginm1|chr10:8240240-8240739	0.438975681702021	.	.
chr10	7792631	7793130	chr10	8240240	8240739	Ppil4|chr10:8240240-8240739	0.438975681702021	.	.
chr10	7955534	7956033	chr10	7663092	7663591	Tab2|chr10:7663092-7663591	0.332541658945669	.	.
chr10	7955534	7956033	chr10	7809906	7810405	Tab2|chr10:7809906-7810405	0.326701852876773	.	.
chr10	7955534	7956033	chr10	8089195	8089694	Tab2|chr10:8089195-8089694	0.391349580479797	.	.
chr10	7956090	7956589	chr10	8218417	8218916	Tab2|chr10:8218417-8218916	0.235521922274376	.	.
chr10	7956090	7956589	chr10	8218417	8218916	Tab2|chr10:8218417-8218916	0.235521922274377	.	.
chr10	7956090	7956589	chr10	8240240	8240739	Tab2|chr10:8240240-8240739	0.28549120670323	.	.
chr10	10109827	10110326	chr10	10283359	10283858	Gm48281|chr10:10283359-10283858	0.340253592497923	.	.
chr10	10109827	10110326	chr10	10320999	10321498	Gm48281|chr10:10320999-10321498	0.417459653274152	.	.
chr10	10557986	10558485	chr10	10734509	10735008	Rab32|chr10:10734509-10735008	0.375646249585229	.	.
chr10	11149164	11149663	chr10	11491884	11492383	Shprh|chr10:11491884-11492383	0.480627638173502	.	.
chr10	11280524	11281023	chr10	11491884	11492383	4930432B10Rik|chr10:11491884-11492383	0.639491484511569	.	.
chr10	11280524	11281023	chr10	11491884	11492383	Fbxo30|chr10:11491884-11492383	0.639491484511569	.	.
chr10	11281047	11281546	chr10	11491884	11492383	4930432B10Rik|chr10:11491884-11492383	0.418688418320397	.	.
chr10	11281047	11281546	chr10	11491884	11492383	4930432B10Rik|chr10:11491884-11492383	0.418688418320398	.	.
chr10	11281047	11281546	chr10	11491884	11492383	Fbxo30|chr10:11491884-11492383	0.418688418320397	.	.
chr10	11281047	11281546	chr10	11491884	11492383	Fbxo30|chr10:11491884-11492383	0.418688418320398	.	.
chr10	11343450	11343949	chr10	11713696	11714195	Epm2a|chr10:11713696-11714195	0.350015869125313	.	.
chr10	12922385	12922884	chr10	13090439	13090938	B230208H11Rik|chr10:13090439-13090938	0.369415109318389	.	.
chr10	13192919	13193418	chr10	12987009	12987508	Ltv1|chr10:12987009-12987508	0.266240675480954	.	.
chr10	15300071	15300570	chr10	15405643	15406142	Gm47710|chr10:15405643-15406142	0.393214422088085	.	.
chr10	17331923	17332422	chr10	17330872	17331371	Gm47760|chr10:17330872-17331371	0.321494433244172	.	.
chr10	17331923	17332422	chr10	17331372	17331871	Gm47760|chr10:17331372-17331871	0.553181148530137	.	.
chr10	17722198	17722697	chr10	17678034	17678533	Cited2|chr10:17678034-17678533	0.479454485034259	.	.
chr10	17947167	17947666	chr10	17869893	17870392	Heca|chr10:17869893-17870392	0.283283292164173	.	.
chr10	18022176	18022675	chr10	18021628	18022127	Abracl|chr10:18021628-18022127	0.553188464393408	.	.
chr10	18055292	18055791	chr10	17869893	17870392	Reps1|chr10:17869893-17870392	0.268883062343039	.	.
chr10	18210578	18211077	chr10	17869893	17870392	Ect2l|chr10:17869893-17870392	0.346824857920674	.	.
chr10	18234496	18234995	chr10	17869893	17870392	Ccdc28a|chr10:17869893-17870392	0.395509308088285	.	.
chr10	18234496	18234995	chr10	17869893	17870392	Gm10827|chr10:17869893-17870392	0.395509308088285	.	.
chr10	18235012	18235511	chr10	18453347	18453846	Ccdc28a|chr10:18453347-18453846	0.266951373718642	.	.
chr10	18235012	18235511	chr10	18453347	18453846	Gm10827|chr10:18453347-18453846	0.266951373718642	.	.
chr10	18886878	18887377	chr10	18916956	18917455	Gm48483|chr10:18916956-18917455	0.288487756959961	.	.
chr10	19014684	19015183	chr10	18916956	18917455	Tnfaip3|chr10:18916956-18917455	0.313950873227347	.	.
chr10	19014684	19015183	chr10	19149882	19150381	Tnfaip3|chr10:19149882-19150381	0.419148140220527	.	.
chr10	19015270	19015769	chr10	19149882	19150381	Tnfaip3|chr10:19149882-19150381	0.339354765963703	.	.
chr10	19591671	19592170	chr10	19693066	19693565	Ifngr1|chr10:19693066-19693565	0.230450999237667	.	.
chr10	19712255	19712754	chr10	19693066	19693565	Il20ra|chr10:19693066-19693565	0.33115809500149	.	.
chr10	19712255	19712754	chr10	19849978	19850477	Il20ra|chr10:19849978-19850477	0.342466327816095	.	.
chr10	19850487	19850986	chr10	19849978	19850477	Slc35d3|chr10:19849978-19850477	0.475815456981624	.	.
chr10	19851070	19851569	chr10	19849978	19850477	Slc35d3|chr10:19849978-19850477	0.302458189324193	.	.
chr10	19934494	19934993	chr10	19779077	19779576	Map3k5|chr10:19779077-19779576	0.267783072359812	.	.
chr10	20286480	20286979	chr10	20290338	20290837	Gm48249|chr10:20290338-20290837	0.253719489643896	.	.
chr10	20286480	20286979	chr10	20361820	20362319	Gm48249|chr10:20361820-20362319	0.236297317399156	.	.
chr10	20286480	20286979	chr10	20547953	20548452	Gm48249|chr10:20547953-20548452	0.263706897867098	.	.
chr10	20312122	20312621	chr10	20547953	20548452	4933406P04Rik|chr10:20547953-20548452	0.318233826037084	.	.
chr10	20312122	20312621	chr10	20547953	20548452	Bclaf1|chr10:20547953-20548452	0.318233826037084	.	.
chr10	20724806	20725305	chr10	20547953	20548452	Pde7b|chr10:20547953-20548452	0.241357822628626	.	.
chr10	20724806	20725305	chr10	20854873	20855372	Pde7b|chr10:20854873-20855372	0.414028259017413	.	.
chr10	20724806	20725305	chr10	20966007	20966506	Pde7b|chr10:20966007-20966506	0.432233843568972	.	.
chr10	20952322	20952821	chr10	20854873	20855372	Ahi1|chr10:20854873-20855372	0.338171381531976	.	.
chr10	21144872	21145371	chr10	20854873	20855372	Gm26577|chr10:20854873-20855372	0.571976912099826	.	.
chr10	21144872	21145371	chr10	20966007	20966506	Gm26577|chr10:20966007-20966506	0.384909133610313	.	.
chr10	21160806	21161305	chr10	20854873	20855372	Myb|chr10:20854873-20855372	0.324211869967542	.	.
chr10	21188931	21189430	chr10	20854873	20855372	Gm40608|chr10:20854873-20855372	0.348783104008446	.	.
chr10	21295682	21296181	chr10	21327670	21328169	Hbs1l|chr10:21327670-21328169	0.645228348890502	.	.
chr10	21295682	21296181	chr10	21511248	21511747	Hbs1l|chr10:21511248-21511747	0.452532110363259	.	.
chr10	21295682	21296181	chr10	21555129	21555628	Hbs1l|chr10:21555129-21555628	0.312386297181233	.	.
chr10	21295682	21296181	chr10	21741938	21742437	Hbs1l|chr10:21741938-21742437	0.433179292201132	.	.
chr10	22730224	22730723	chr10	22579377	22579876	AC166256.1|chr10:22579377-22579876	0.302060754031493	.	.
chr10	22731681	22732180	chr10	22479767	22480266	AC166256.1|chr10:22479767-22480266	0.416628457967644	.	.
chr10	22731681	22732180	chr10	22479767	22480266	Tbpl1|chr10:22479767-22480266	0.416628457967644	.	.
chr10	24131389	24131888	chr10	24111089	24111588	Gm40614|chr10:24111089-24111588	0.295654286723687	.	.
chr10	24131389	24131888	chr10	24298500	24298999	Gm40614|chr10:24298500-24298999	0.337270452508349	.	.
chr10	24595382	24595881	chr10	24298500	24298999	Ccn2|chr10:24298500-24298999	0.282914191368265	.	.
chr10	24595382	24595881	chr10	24311997	24312496	Ccn2|chr10:24311997-24312496	0.262321338968088	.	.
chr10	24869684	24870183	chr10	25145327	25145826	Med23|chr10:25145327-25145826	0.257414617178783	.	.
chr10	24869684	24870183	chr10	25219061	25219560	Med23|chr10:25219061-25219560	0.338241543333816	.	.
chr10	24869684	24870183	chr10	25219061	25219560	Med23|chr10:25219061-25219560	0.338241543333817	.	.
chr10	25620875	25621374	chr10	25657380	25657879	Gm36908|chr10:25657380-25657879	0.396072778891545	.	.
chr10	25621404	25621903	chr10	25657380	25657879	Gm36908|chr10:25657380-25657879	0.585072817272763	.	.
chr10	25621404	25621903	chr10	25929353	25929852	Gm36908|chr10:25929353-25929852	0.257099960563719	.	.
chr10	26078817	26079316	chr10	26374170	26374669	Gm9767|chr10:26374170-26374669	0.227202395547126	.	.
chr10	26078817	26079316	chr10	26374170	26374669	Tmem200a|chr10:26374170-26374669	0.227202395547126	.	.
chr10	26374914	26375413	chr10	26374170	26374669	L3mbtl3|chr10:26374170-26374669	0.22994941416848	.	.
chr10	26375759	26376258	chr10	26374170	26374669	L3mbtl3|chr10:26374170-26374669	0.333023786133486	.	.
chr10	26695050	26695549	chr10	26500511	26501010	Gm48893|chr10:26500511-26501010	0.295342905333567	.	.
chr10	26695050	26695549	chr10	26995522	26996021	Gm48893|chr10:26995522-26996021	0.278489105811901	.	.
chr10	26752501	26753000	chr10	26772164	26772663	Arhgap18|chr10:26772164-26772663	0.287789612663117	.	.
chr10	26950380	26950879	chr10	26772164	26772663	Gm48084|chr10:26772164-26772663	0.359508066381312	.	.
chr10	26950380	26950879	chr10	26772852	26773351	Gm48084|chr10:26772852-26773351	0.272801626767694	.	.
chr10	26950380	26950879	chr10	26995522	26996021	Gm48084|chr10:26995522-26996021	0.428131866115397	.	.
chr10	29143386	29143885	chr10	29146428	29146927	Soga3|chr10:29146428-29146927	0.405318311291778	.	.
chr10	29313161	29313660	chr10	29146930	29147429	Echdc1|chr10:29146930-29147429	0.428418336088863	.	.
chr10	29313161	29313660	chr10	29146930	29147429	Gm46218|chr10:29146930-29147429	0.428418336088863	.	.
chr10	30802619	30803118	chr10	30618199	30618698	Ncoa7|chr10:30618199-30618698	0.284592211685143	.	.
chr10	30803126	30803625	chr10	30618199	30618698	Ncoa7|chr10:30618199-30618698	0.270634265841753	.	.
chr10	30842620	30843119	chr10	30537972	30538471	Hey2|chr10:30537972-30538471	0.308743963048269	.	.
chr10	31608520	31609019	chr10	31592665	31593164	Rnf217|chr10:31592665-31593164	0.512411038809685	.	.
chr10	31608520	31609019	chr10	31593174	31593673	Rnf217|chr10:31593174-31593673	0.47711383756275	.	.
chr10	31609486	31609985	chr10	31592665	31593164	Rnf217|chr10:31592665-31593164	0.332243204598264	.	.
chr10	31609486	31609985	chr10	31742380	31742879	Rnf217|chr10:31742380-31742879	0.442183334336333	.	.
chr10	33904718	33905217	chr10	33986736	33987235	Rsph4a|chr10:33986736-33987235	0.35348083905704	.	.
chr10	33904718	33905217	chr10	34152549	34153048	Rsph4a|chr10:34152549-34153048	0.680497066580162	.	.
chr10	34019491	34019990	chr10	34280491	34280990	Gm48045|chr10:34280491-34280990	0.264620812208859	.	.
chr10	34019491	34019990	chr10	34280491	34280990	Rwdd1|chr10:34280491-34280990	0.264620812208859	.	.
chr10	34206579	34207078	chr10	34280491	34280990	Dse|chr10:34280491-34280990	0.263390407995445	.	.
chr10	34207257	34207756	chr10	34316872	34317371	Dse|chr10:34316872-34317371	0.524798283261375	.	.
chr10	34281970	34282469	chr10	34033850	34034349	Tspyl1|chr10:34033850-34034349	0.293668449977513	.	.
chr10	34281970	34282469	chr10	34152549	34153048	Tspyl1|chr10:34152549-34153048	0.458433410900303	.	.
chr10	34297174	34297673	chr10	34152549	34153048	Tspyl4|chr10:34152549-34153048	0.251540972619161	.	.
chr10	34418335	34418834	chr10	34316872	34317371	Nt5dc1|chr10:34316872-34317371	0.283336817162386	.	.
chr10	34418335	34418834	chr10	34532409	34532908	Nt5dc1|chr10:34532409-34532908	0.515602154333157	.	.
chr10	36505968	36506467	chr10	36598785	36599284	Hs3st5|chr10:36598785-36599284	0.268718329653458	.	.
chr10	36974002	36974501	chr10	36598785	36599284	Hdac2|chr10:36598785-36599284	0.330510737373165	.	.
chr10	36974002	36974501	chr10	37014232	37014731	Hdac2|chr10:37014232-37014731	0.428649377016723	.	.
chr10	36974002	36974501	chr10	37136922	37137421	Hdac2|chr10:37136922-37137421	0.226654311604552	.	.
chr10	36974613	36975112	chr10	36566760	36567259	Hdac2|chr10:36566760-36567259	0.43481583182939	.	.
chr10	36974613	36975112	chr10	37136922	37137421	Hdac2|chr10:37136922-37137421	0.344432094906452	.	.
chr10	36974613	36975112	chr10	37140760	37141259	Hdac2|chr10:37140760-37141259	0.336108908732671	.	.
chr10	39133692	39134191	chr10	38849073	38849572	Fam229b|chr10:38849073-38849572	0.46562161227708	.	.
chr10	39133692	39134191	chr10	38849073	38849572	Tube1|chr10:38849073-38849572	0.46562161227708	.	.
chr10	40142083	40142582	chr10	39960047	39960546	Slc16a10|chr10:39960047-39960546	0.248668424266592	.	.
chr10	40142083	40142582	chr10	40041278	40041777	Slc16a10|chr10:40041278-40041777	0.343071867831203	.	.
chr10	40257484	40257983	chr10	40041278	40041777	Gtf3c6|chr10:40041278-40041777	0.397388281993754	.	.
chr10	40348905	40349404	chr10	40041278	40041777	Cdk19os|chr10:40041278-40041777	0.440978539531911	.	.
chr10	41071321	41071820	chr10	41209028	41209527	Gpr6|chr10:41209028-41209527	0.380114835974443	.	.
chr10	41071321	41071820	chr10	41295019	41295518	Gpr6|chr10:41295019-41295518	0.414254899767407	.	.
chr10	41072083	41072582	chr10	41004323	41004822	Gpr6|chr10:41004323-41004822	0.298155063422379	.	.
chr10	41072083	41072582	chr10	41150807	41151306	Gpr6|chr10:41150807-41151306	0.535226931222057	.	.
chr10	41072083	41072582	chr10	41209028	41209527	Gpr6|chr10:41209028-41209527	0.539117032911748	.	.
chr10	41072083	41072582	chr10	41294398	41294897	Gpr6|chr10:41294398-41294897	0.336898027367837	.	.
chr10	41072083	41072582	chr10	41295019	41295518	Gpr6|chr10:41295019-41295518	0.470512585164904	.	.
chr10	41303028	41303527	chr10	41150807	41151306	Ak9|chr10:41150807-41151306	0.316520448733889	.	.
chr10	41303028	41303527	chr10	41150807	41151306	Fig4|chr10:41150807-41151306	0.316520448733889	.	.
chr10	41303028	41303527	chr10	41209028	41209527	Ak9|chr10:41209028-41209527	0.279111939485263	.	.
chr10	41303028	41303527	chr10	41209028	41209527	Fig4|chr10:41209028-41209527	0.279111939485263	.	.
chr10	41303028	41303527	chr10	41294398	41294897	Ak9|chr10:41294398-41294897	0.536432623407603	.	.
chr10	41303028	41303527	chr10	41294398	41294897	Fig4|chr10:41294398-41294897	0.536432623407603	.	.
chr10	41303028	41303527	chr10	41295019	41295518	Ak9|chr10:41295019-41295518	0.508272778211833	.	.
chr10	41303028	41303527	chr10	41295019	41295518	Fig4|chr10:41295019-41295518	0.508272778211833	.	.
chr10	41303028	41303527	chr10	41689835	41690334	Ak9|chr10:41689835-41690334	0.519633279457392	.	.
chr10	41303028	41303527	chr10	41689835	41690334	Fig4|chr10:41689835-41690334	0.519633279457392	.	.
chr10	41303028	41303527	chr10	41719495	41719994	Ak9|chr10:41719495-41719994	0.29712760344794	.	.
chr10	41303028	41303527	chr10	41719495	41719994	Fig4|chr10:41719495-41719994	0.29712760344794	.	.
chr10	41303669	41304168	chr10	41004323	41004822	Ak9|chr10:41004323-41004822	0.309427451224333	.	.
chr10	41303669	41304168	chr10	41004323	41004822	Fig4|chr10:41004323-41004822	0.309427451224333	.	.
chr10	41303669	41304168	chr10	41150807	41151306	Ak9|chr10:41150807-41151306	0.49545465354935	.	.
chr10	41303669	41304168	chr10	41150807	41151306	Fig4|chr10:41150807-41151306	0.49545465354935	.	.
chr10	41303669	41304168	chr10	41294398	41294897	Ak9|chr10:41294398-41294897	0.294514549479832	.	.
chr10	41303669	41304168	chr10	41294398	41294897	Fig4|chr10:41294398-41294897	0.294514549479832	.	.
chr10	41450048	41450547	chr10	41288740	41289239	Zbtb24|chr10:41288740-41289239	0.346691248763224	.	.
chr10	41450048	41450547	chr10	41480876	41481375	Zbtb24|chr10:41480876-41481375	0.384805342190473	.	.
chr10	41490156	41490655	chr10	41209028	41209527	Ppil6|chr10:41209028-41209527	0.235692871213612	.	.
chr10	41490156	41490655	chr10	41209028	41209527	Smpd2|chr10:41209028-41209527	0.235692871213612	.	.
chr10	41490156	41490655	chr10	41480876	41481375	Ppil6|chr10:41480876-41481375	0.280766217957071	.	.
chr10	41490156	41490655	chr10	41480876	41481375	Smpd2|chr10:41480876-41481375	0.280766217957071	.	.
chr10	41518902	41519401	chr10	41480876	41481375	Cd164|chr10:41480876-41481375	0.543658213147657	.	.
chr10	41518902	41519401	chr10	41505407	41505906	Cd164|chr10:41505407-41505906	0.397419694139517	.	.
chr10	41518902	41519401	chr10	41689835	41690334	Cd164|chr10:41689835-41690334	0.22855642637197	.	.
chr10	41518902	41519401	chr10	41980671	41981170	Cd164|chr10:41980671-41981170	0.247785113905537	.	.
chr10	41809843	41810342	chr10	41505407	41505906	Cep57l1|chr10:41505407-41505906	0.366260602966134	.	.
chr10	41809843	41810342	chr10	41505407	41505906	Cep57l1|chr10:41505407-41505906	0.366260602966135	.	.
chr10	41809843	41810342	chr10	41505407	41505906	Sesn1|chr10:41505407-41505906	0.366260602966134	.	.
chr10	41809843	41810342	chr10	41505407	41505906	Sesn1|chr10:41505407-41505906	0.366260602966135	.	.
chr10	41809843	41810342	chr10	41980671	41981170	Cep57l1|chr10:41980671-41981170	0.356757254023841	.	.
chr10	41809843	41810342	chr10	41980671	41981170	Sesn1|chr10:41980671-41981170	0.356757254023841	.	.
chr10	41809843	41810342	chr10	42204703	42205202	Cep57l1|chr10:42204703-42205202	0.398643907151458	.	.
chr10	41809843	41810342	chr10	42204703	42205202	Sesn1|chr10:42204703-42205202	0.398643907151458	.	.
chr10	42276537	42277036	chr10	42277563	42278062	Foxo3|chr10:42277563-42278062	0.389552858185755	.	.
chr10	42478381	42478880	chr10	42209651	42210150	Afg1l|chr10:42209651-42210150	0.464323240205922	.	.
chr10	42478381	42478880	chr10	42225142	42225641	Afg1l|chr10:42225142-42225641	0.56748003714005	.	.
chr10	42478381	42478880	chr10	42277563	42278062	Afg1l|chr10:42277563-42278062	0.365072502394156	.	.
chr10	42501588	42502087	chr10	42277563	42278062	Snx3|chr10:42277563-42278062	0.432003069244332	.	.
chr10	42501588	42502087	chr10	42308048	42308547	Snx3|chr10:42308048-42308547	0.271260103728886	.	.
chr10	42501588	42502087	chr10	42999880	43000379	Snx3|chr10:42999880-43000379	0.4269796848511	.	.
chr10	42761268	42761767	chr10	42999880	43000379	Sec63|chr10:42999880-43000379	0.244855849934742	.	.
chr10	42860528	42861027	chr10	42958099	42958598	Scml4|chr10:42958099-42958598	0.33447256547028	.	.
chr10	43901492	43901991	chr10	43740377	43740876	Qrsl1|chr10:43740377-43740876	0.278159665309438	.	.
chr10	43901492	43901991	chr10	43740377	43740876	Rtn4ip1|chr10:43740377-43740876	0.278159665309438	.	.
chr10	45066851	45067350	chr10	44846124	44846623	Prep|chr10:44846124-44846623	0.456047623468076	.	.
chr10	45066851	45067350	chr10	45373235	45373734	Prep|chr10:45373235-45373734	0.231347169637831	.	.
chr10	45485562	45486061	chr10	45698901	45699400	Lin28b|chr10:45698901-45699400	0.301140278614595	.	.
chr10	45486237	45486736	chr10	45260366	45260865	Lin28b|chr10:45260366-45260865	0.567453727215384	.	.
chr10	45577590	45578089	chr10	45373235	45373734	Hace1|chr10:45373235-45373734	0.226782554568875	.	.
chr10	52417238	52417737	chr10	52216726	52217225	Nus1|chr10:52216726-52217225	0.604524454924794	.	.
chr10	52690801	52691300	chr10	52691301	52691800	Slc35f1|chr10:52691301-52691800	0.254344465695241	.	.
chr10	52690801	52691300	chr10	52704503	52705002	Slc35f1|chr10:52704503-52705002	0.402143605506535	.	.
chr10	56106501	56107000	chr10	55772935	55773434	Msl3l2|chr10:55772935-55773434	0.236506479719756	.	.
chr10	57532304	57532803	chr10	57568996	57569495	Serinc1|chr10:57568996-57569495	0.350936897548988	.	.
chr10	57794436	57794935	chr10	57568996	57569495	Smpdl3a|chr10:57568996-57569495	0.444667118073912	.	.
chr10	57794436	57794935	chr10	57569528	57570027	Smpdl3a|chr10:57569528-57570027	0.438324772737151	.	.
chr10	57794436	57794935	chr10	57743482	57743981	Smpdl3a|chr10:57743482-57743981	0.339597637444848	.	.
chr10	57794436	57794935	chr10	57743482	57743981	Smpdl3a|chr10:57743482-57743981	0.339597637444849	.	.
chr10	57794939	57795438	chr10	57568996	57569495	Smpdl3a|chr10:57568996-57569495	0.444546703734261	.	.
chr10	57794939	57795438	chr10	57569528	57570027	Smpdl3a|chr10:57569528-57570027	0.316290817222006	.	.
chr10	58255194	58255693	chr10	58627619	58628118	Gcc2|chr10:58627619-58628118	0.357693602620794	.	.
chr10	58323065	58323564	chr10	58714347	58714846	Lims1|chr10:58714347-58714846	0.421772347429559	.	.
chr10	58323065	58323564	chr10	58714863	58715362	Lims1|chr10:58714863-58715362	0.297851836089009	.	.
chr10	58813051	58813550	chr10	58812094	58812593	Sh3rf3|chr10:58812094-58812593	0.288025509669043	.	.
chr10	58813051	58813550	chr10	58907100	58907599	Sh3rf3|chr10:58907100-58907599	0.648075326906061	.	.
chr10	58813694	58814193	chr10	58907100	58907599	Sh3rf3|chr10:58907100-58907599	0.226797179208787	.	.
chr10	59221544	59222043	chr10	59077799	59078298	Sept10|chr10:59077799-59078298	0.325345054750403	.	.
chr10	59221544	59222043	chr10	59077799	59078298	Sowahc|chr10:59077799-59078298	0.325345054750403	.	.
chr10	59322979	59323478	chr10	59077799	59078298	P4ha1|chr10:59077799-59078298	0.333476445581904	.	.
chr10	59322979	59323478	chr10	59090237	59090736	P4ha1|chr10:59090237-59090736	0.268448308661382	.	.
chr10	59322979	59323478	chr10	59166491	59166990	P4ha1|chr10:59166491-59166990	0.441659218575235	.	.
chr10	59322979	59323478	chr10	59494002	59494501	P4ha1|chr10:59494002-59494501	0.444103115218516	.	.
chr10	59615883	59616382	chr10	59451740	59452239	Gm10322|chr10:59451740-59452239	0.270840189301254	.	.
chr10	59615883	59616382	chr10	59451740	59452239	Mcu|chr10:59451740-59452239	0.270840189301254	.	.
chr10	59702220	59702719	chr10	59494002	59494501	Micu1|chr10:59494002-59494501	0.495673266970507	.	.
chr10	60696889	60697388	chr10	60577400	60577899	Cdh23|chr10:60577400-60577899	0.266507885025784	.	.
chr10	60696889	60697388	chr10	60687431	60687930	Cdh23|chr10:60687431-60687930	0.38518709277491	.	.
chr10	60752559	60753058	chr10	60737216	60737715	Slc29a3|chr10:60737216-60737715	0.364516844359566	.	.
chr10	60831386	60831885	chr10	60737216	60737715	Unc5b|chr10:60737216-60737715	0.273173735055075	.	.
chr10	60831386	60831885	chr10	60957521	60958020	Unc5b|chr10:60957521-60958020	0.361523742043167	.	.
chr10	61147435	61147934	chr10	60760360	60760859	Sgpl1|chr10:60760360-60760859	0.289184748799925	.	.
chr10	61475965	61476464	chr10	61568906	61569405	D830039M14Rik|chr10:61568906-61569405	0.393162835604132	.	.
chr10	61475965	61476464	chr10	61568906	61569405	Lrrc20|chr10:61568906-61569405	0.393162835604132	.	.
chr10	62340040	62340539	chr10	62300269	62300768	Hk1os|chr10:62300269-62300768	0.231337128864059	.	.
chr10	62340040	62340539	chr10	62332391	62332890	Hk1os|chr10:62332391-62332890	0.324889187496427	.	.
chr10	62340040	62340539	chr10	62410887	62411386	Hk1os|chr10:62410887-62411386	0.328628188936285	.	.
chr10	62449224	62449723	chr10	62300269	62300768	4930507D05Rik|chr10:62300269-62300768	0.493127284302018	.	.
chr10	62449224	62449723	chr10	62300269	62300768	Supv3l1|chr10:62300269-62300768	0.493127284302018	.	.
chr10	62449224	62449723	chr10	62332391	62332890	4930507D05Rik|chr10:62332391-62332890	0.451423554814603	.	.
chr10	62449224	62449723	chr10	62332391	62332890	Supv3l1|chr10:62332391-62332890	0.451423554814603	.	.
chr10	62449224	62449723	chr10	62549665	62550164	4930507D05Rik|chr10:62549665-62550164	0.296898626350715	.	.
chr10	62449224	62449723	chr10	62549665	62550164	Supv3l1|chr10:62549665-62550164	0.296898626350715	.	.
chr10	62449766	62450265	chr10	62300269	62300768	4930507D05Rik|chr10:62300269-62300768	0.377905558991588	.	.
chr10	62449766	62450265	chr10	62300269	62300768	Supv3l1|chr10:62300269-62300768	0.377905558991588	.	.
chr10	62486629	62487128	chr10	62055333	62055832	Vps26a|chr10:62055333-62055832	0.278353890311505	.	.
chr10	62577623	62578122	chr10	62300269	62300768	4933428P19Rik|chr10:62300269-62300768	0.349937071082271	.	.
chr10	62577623	62578122	chr10	62300269	62300768	Kif1bp|chr10:62300269-62300768	0.349937071082271	.	.
chr10	62577623	62578122	chr10	62332391	62332890	4933428P19Rik|chr10:62332391-62332890	0.248395947783745	.	.
chr10	62577623	62578122	chr10	62332391	62332890	Kif1bp|chr10:62332391-62332890	0.248395947783745	.	.
chr10	62651098	62651597	chr10	62410887	62411386	Ddx50|chr10:62410887-62411386	0.524001539880077	.	.
chr10	62651098	62651597	chr10	62856650	62857149	Ddx50|chr10:62856650-62857149	0.327252766333556	.	.
chr10	62725538	62726037	chr10	62865795	62866294	Stox1|chr10:62865795-62866294	0.384985687100255	.	.
chr10	62725538	62726037	chr10	62866298	62866797	Stox1|chr10:62866298-62866797	0.370256797113819	.	.
chr10	62792172	62792671	chr10	63122482	63122981	Ccar1|chr10:63122482-63122981	0.419372224503452	.	.
chr10	62920395	62920894	chr10	62856650	62857149	Slc25a16|chr10:62856650-62857149	0.362122162642738	.	.
chr10	62920395	62920894	chr10	63000553	63001052	Slc25a16|chr10:63000553-63001052	0.313766758686725	.	.
chr10	62946840	62947339	chr10	63065948	63066447	Dna2|chr10:63065948-63066447	0.260326260046569	.	.
chr10	63023688	63024187	chr10	63000553	63001052	Hnrnph3|chr10:63000553-63001052	0.435467453295526	.	.
chr10	63023688	63024187	chr10	63000553	63001052	Pbld2|chr10:63000553-63001052	0.435467453295526	.	.
chr10	63023688	63024187	chr10	63338211	63338710	Hnrnph3|chr10:63338211-63338710	0.413521733468431	.	.
chr10	63023688	63024187	chr10	63338211	63338710	Pbld2|chr10:63338211-63338710	0.413521733468431	.	.
chr10	63023688	63024187	chr10	63338814	63339313	Hnrnph3|chr10:63338814-63339313	0.420908370770514	.	.
chr10	63023688	63024187	chr10	63338814	63339313	Pbld2|chr10:63338814-63339313	0.420908370770514	.	.
chr10	63099999	63100498	chr10	63122482	63122981	Atoh7|chr10:63122482-63122981	0.308322020980323	.	.
chr10	63099999	63100498	chr10	63338211	63338710	Atoh7|chr10:63338211-63338710	0.315145884780671	.	.
chr10	63099999	63100498	chr10	63338814	63339313	Atoh7|chr10:63338814-63339313	0.376878005989664	.	.
chr10	63243618	63244117	chr10	62865795	62866294	1700120B22Rik|chr10:62865795-62866294	0.228906384187713	.	.
chr10	63243618	63244117	chr10	62865795	62866294	Herc4|chr10:62865795-62866294	0.228906384187713	.	.
chr10	63243618	63244117	chr10	63386349	63386848	1700120B22Rik|chr10:63386349-63386848	0.390327477433856	.	.
chr10	63243618	63244117	chr10	63386349	63386848	Herc4|chr10:63386349-63386848	0.390327477433856	.	.
chr10	63382558	63383057	chr10	63338211	63338710	Dnajc12|chr10:63338211-63338710	0.261798059658843	.	.
chr10	63382558	63383057	chr10	63338814	63339313	Dnajc12|chr10:63338814-63339313	0.235184568639982	.	.
chr10	63382558	63383057	chr10	63377381	63377880	Dnajc12|chr10:63377381-63377880	0.319009582846753	.	.
chr10	63429313	63429812	chr10	63000553	63001052	Ctnna3|chr10:63000553-63001052	0.338693008853507	.	.
chr10	63429313	63429812	chr10	63065948	63066447	Ctnna3|chr10:63065948-63066447	0.34974547474981	.	.
chr10	63429313	63429812	chr10	63704977	63705476	Ctnna3|chr10:63704977-63705476	0.318951381341016	.	.
chr10	63429957	63430456	chr10	63308515	63309014	Ctnna3|chr10:63308515-63309014	0.278382594727614	.	.
chr10	67535893	67536392	chr10	67807582	67808081	Egr2|chr10:67807582-67808081	0.23685313158031	.	.
chr10	67548166	67548665	chr10	67807582	67808081	Ado|chr10:67807582-67808081	0.225915509625067	.	.
chr10	67911879	67912378	chr10	67537526	67538025	Zfp365|chr10:67537526-67538025	0.228010922035189	.	.
chr10	67911879	67912378	chr10	67729197	67729696	Zfp365|chr10:67729197-67729696	0.358610554439773	.	.
chr10	67911879	67912378	chr10	67807582	67808081	Zfp365|chr10:67807582-67808081	0.445782134311353	.	.
chr10	67912421	67912920	chr10	67807582	67808081	Zfp365|chr10:67807582-67808081	0.310006023223215	.	.
chr10	67979231	67979730	chr10	67537526	67538025	Rtkn2|chr10:67537526-67538025	0.394350439716538	.	.
chr10	67979231	67979730	chr10	67998042	67998541	Rtkn2|chr10:67998042-67998541	0.226664634630309	.	.
chr10	69213312	69213811	chr10	69328589	69329088	A930033H14Rik|chr10:69328589-69329088	0.244779864767658	.	.
chr10	69352755	69353254	chr10	69465475	69465974	Cdk1|chr10:69465475-69465974	0.651059773011605	.	.
chr10	71347532	71348031	chr10	71326740	71327239	Ipmk|chr10:71326740-71327239	0.285765774159116	.	.
chr10	71485310	71485809	chr10	71473270	71473769	4930551I15Rik|chr10:71473270-71473769	0.360603370021427	.	.
chr10	71485310	71485809	chr10	71479864	71480363	4930551I15Rik|chr10:71479864-71480363	0.262617035466773	.	.
chr10	74966773	74967272	chr10	74990915	74991414	Gnaz|chr10:74990915-74991414	0.239324157353699	.	.
chr10	75517195	75517694	chr10	75632514	75633013	Gucd1|chr10:75632514-75633013	0.254390937792119	.	.
chr10	75517195	75517694	chr10	75632514	75633013	Snrpd3|chr10:75632514-75633013	0.254390937792119	.	.
chr10	75517195	75517694	chr10	75667832	75668331	Gucd1|chr10:75667832-75668331	0.24533075933474	.	.
chr10	75517195	75517694	chr10	75667832	75668331	Snrpd3|chr10:75667832-75668331	0.24533075933474	.	.
chr10	75559925	75560424	chr10	75586177	75586676	Lrrc75b|chr10:75586177-75586676	0.25775655488317	.	.
chr10	75559925	75560424	chr10	75704087	75704586	Lrrc75b|chr10:75704087-75704586	0.357785597747486	.	.
chr10	75644158	75644657	chr10	75586177	75586676	Susd2|chr10:75586177-75586676	0.350884323515227	.	.
chr10	75644158	75644657	chr10	75704087	75704586	Susd2|chr10:75704087-75704586	0.301060390571524	.	.
chr10	75644158	75644657	chr10	75743985	75744484	Susd2|chr10:75743985-75744484	0.312115593371928	.	.
chr10	75773277	75773776	chr10	75667832	75668331	Ddt|chr10:75667832-75668331	0.332461484355991	.	.
chr10	75797531	75798030	chr10	75635627	75636126	Gstt1|chr10:75635627-75636126	0.267245216103449	.	.
chr10	75837242	75837741	chr10	76203887	76204386	Gstt2|chr10:76203887-76204386	0.273978483276017	.	.
chr10	75859343	75859842	chr10	75632514	75633013	Mif|chr10:75632514-75633013	0.263135389566908	.	.
chr10	75859343	75859842	chr10	75633042	75633541	Mif|chr10:75633042-75633541	0.270855907043525	.	.
chr10	75859343	75859842	chr10	75872865	75873364	Mif|chr10:75872865-75873364	0.337769530242582	.	.
chr10	75860073	75860572	chr10	76203887	76204386	Mif|chr10:76203887-76204386	0.278425869203158	.	.
chr10	75893088	75893587	chr10	75667832	75668331	Derl3|chr10:75667832-75668331	0.342245119446002	.	.
chr10	75921379	75921878	chr10	76203887	76204386	Smarcb1|chr10:76203887-76204386	0.267110326349079	.	.
chr10	76345090	76345589	chr10	76732742	76733241	Dip2a|chr10:76732742-76733241	0.374638531990086	.	.
chr10	76531225	76531724	chr10	76416772	76417271	Lss|chr10:76416772-76417271	0.304130785366494	.	.
chr10	76531225	76531724	chr10	76733248	76733747	Lss|chr10:76733248-76733747	0.328052737720496	.	.
chr10	76531225	76531724	chr10	76809931	76810430	Lss|chr10:76809931-76810430	0.243535516868051	.	.
chr10	77515609	77516108	chr10	77984634	77985133	Fam207a|chr10:77984634-77985133	0.291018529226871	.	.
chr10	77581441	77581940	chr10	77984634	77985133	Pttg1ip|chr10:77984634-77985133	0.249506109658857	.	.
chr10	77902300	77902799	chr10	77627481	77627980	Lrrc3|chr10:77627481-77627980	0.334321375795715	.	.
chr10	77902300	77902799	chr10	77895443	77895942	Lrrc3|chr10:77895443-77895942	0.425724785576264	.	.
chr10	77902814	77903313	chr10	77627481	77627980	Lrrc3|chr10:77627481-77627980	0.316170563689048	.	.
chr10	77902814	77903313	chr10	77895443	77895942	Lrrc3|chr10:77895443-77895942	0.324418526329118	.	.
chr10	77969634	77970133	chr10	77969102	77969601	Trpm2|chr10:77969102-77969601	0.418941992341267	.	.
chr10	77978313	77978812	chr10	77627481	77627980	Cfap410|chr10:77627481-77627980	0.333775516260203	.	.
chr10	77978313	77978812	chr10	77895443	77895942	Cfap410|chr10:77895443-77895942	0.484706918467359	.	.
chr10	78009528	78010027	chr10	78159856	78160355	Pfkl|chr10:78159856-78160355	0.449127139103315	.	.
chr10	78169521	78170020	chr10	77864325	77864824	Gatd3a|chr10:77864325-77864824	0.397582173729574	.	.
chr10	78169521	78170020	chr10	77895443	77895942	Gatd3a|chr10:77895443-77895942	0.448550770263494	.	.
chr10	78184961	78185460	chr10	78159856	78160355	Pwp2|chr10:78159856-78160355	0.244498128692804	.	.
chr10	78244489	78244988	chr10	78159856	78160355	Trappc10|chr10:78159856-78160355	0.410198503904691	.	.
chr10	78352152	78352651	chr10	78279111	78279610	Agpat3|chr10:78279111-78279610	0.257811580142155	.	.
chr10	78352152	78352651	chr10	78279111	78279610	Gm40709|chr10:78279111-78279610	0.257811580142155	.	.
chr10	78352152	78352651	chr10	78399195	78399694	Agpat3|chr10:78399195-78399694	0.274237918494033	.	.
chr10	78352152	78352651	chr10	78399195	78399694	Gm40709|chr10:78399195-78399694	0.274237918494033	.	.
chr10	78352152	78352651	chr10	78481893	78482392	Agpat3|chr10:78481893-78482392	0.238670701937313	.	.
chr10	78352152	78352651	chr10	78481893	78482392	Gm40709|chr10:78481893-78482392	0.238670701937313	.	.
chr10	78412126	78412625	chr10	78632261	78632760	Rrp1|chr10:78632261-78632760	0.226814712964641	.	.
chr10	78412843	78413342	chr10	78399195	78399694	Rrp1|chr10:78399195-78399694	0.402958302890521	.	.
chr10	78574182	78574681	chr10	78812600	78813099	Ilvbl|chr10:78812600-78813099	0.288261064295761	.	.
chr10	78574691	78575190	chr10	78438115	78438614	Ilvbl|chr10:78438115-78438614	0.508377071686439	.	.
chr10	78574691	78575190	chr10	78481893	78482392	Ilvbl|chr10:78481893-78482392	0.253360973085706	.	.
chr10	78574691	78575190	chr10	78812600	78813099	Ilvbl|chr10:78812600-78813099	0.393802840027326	.	.
chr10	78746859	78747358	chr10	78481893	78482392	Gm30400|chr10:78481893-78482392	0.228313168956612	.	.
chr10	78746859	78747358	chr10	78686751	78687250	Gm30400|chr10:78686751-78687250	0.396671968972674	.	.
chr10	78747414	78747913	chr10	78279111	78279610	Gm30400|chr10:78279111-78279610	0.452220581887723	.	.
chr10	78780051	78780550	chr10	78632261	78632760	Slc1a6|chr10:78632261-78632760	0.4070778646969	.	.
chr10	78780051	78780550	chr10	78686751	78687250	Slc1a6|chr10:78686751-78687250	0.226823646578347	.	.
chr10	80039610	80040109	chr10	80053303	80053802	Polr2e|chr10:80053303-80053802	0.312042944033123	.	.
chr10	80039610	80040109	chr10	80131664	80132163	Polr2e|chr10:80131664-80132163	0.353705974718248	.	.
chr10	80039610	80040109	chr10	80149272	80149771	Polr2e|chr10:80149272-80149771	0.602589578355798	.	.
chr10	80039610	80040109	chr10	80167470	80167969	Polr2e|chr10:80167470-80167969	0.411085405613091	.	.
chr10	80039610	80040109	chr10	80167470	80167969	Polr2e|chr10:80167470-80167969	0.411085405613092	.	.
chr10	80039610	80040109	chr10	80264751	80265250	Polr2e|chr10:80264751-80265250	0.249921216317913	.	.
chr10	80039610	80040109	chr10	80298753	80299252	Polr2e|chr10:80298753-80299252	0.399586872473476	.	.
chr10	80039610	80040109	chr10	80350244	80350743	Polr2e|chr10:80350244-80350743	0.425142038008204	.	.
chr10	80039610	80040109	chr10	80357323	80357822	Polr2e|chr10:80357323-80357822	0.239713515401657	.	.
chr10	80039610	80040109	chr10	80475205	80475704	Polr2e|chr10:80475205-80475704	0.380611797749506	.	.
chr10	80115299	80115798	chr10	80102436	80102935	Stk11|chr10:80102436-80102935	0.278898468514231	.	.
chr10	80115299	80115798	chr10	80131664	80132163	Stk11|chr10:80131664-80132163	0.315642617941658	.	.
chr10	80115299	80115798	chr10	80142013	80142512	Stk11|chr10:80142013-80142512	0.376500111077115	.	.
chr10	80115299	80115798	chr10	80149272	80149771	Stk11|chr10:80149272-80149771	0.251121977325636	.	.
chr10	80115299	80115798	chr10	80159857	80160356	Stk11|chr10:80159857-80160356	0.296874723907835	.	.
chr10	80115299	80115798	chr10	80159857	80160356	Stk11|chr10:80159857-80160356	0.296874723907836	.	.
chr10	80115299	80115798	chr10	80298753	80299252	Stk11|chr10:80298753-80299252	0.377980248659036	.	.
chr10	80115299	80115798	chr10	80475205	80475704	Stk11|chr10:80475205-80475704	0.249721714811817	.	.
chr10	80115855	80116354	chr10	80053303	80053802	Stk11|chr10:80053303-80053802	0.245891097972006	.	.
chr10	80115855	80116354	chr10	80264751	80265250	Stk11|chr10:80264751-80265250	0.322355507000121	.	.
chr10	80115855	80116354	chr10	80357323	80357822	Stk11|chr10:80357323-80357822	0.263325622091677	.	.
chr10	80115855	80116354	chr10	80475205	80475704	Stk11|chr10:80475205-80475704	0.239705285186225	.	.
chr10	80139151	80139650	chr10	80142013	80142512	Atp5d|chr10:80142013-80142512	0.354056460785315	.	.
chr10	80139151	80139650	chr10	80149272	80149771	Atp5d|chr10:80149272-80149771	0.474603002910697	.	.
chr10	80139151	80139650	chr10	80298753	80299252	Atp5d|chr10:80298753-80299252	0.325386281397022	.	.
chr10	80141214	80141713	chr10	80142013	80142512	Cbarp|chr10:80142013-80142512	0.244062234194261	.	.
chr10	80141214	80141713	chr10	80149272	80149771	Cbarp|chr10:80149272-80149771	0.417497179457924	.	.
chr10	80141214	80141713	chr10	80298753	80299252	Cbarp|chr10:80298753-80299252	0.254932668415039	.	.
chr10	80147980	80148479	chr10	80102436	80102935	Midn|chr10:80102436-80102935	0.415908321964979	.	.
chr10	80147980	80148479	chr10	80142013	80142512	Midn|chr10:80142013-80142512	0.407885118244379	.	.
chr10	80147980	80148479	chr10	80298753	80299252	Midn|chr10:80298753-80299252	0.255632734147502	.	.
chr10	80147980	80148479	chr10	80475205	80475704	Midn|chr10:80475205-80475704	0.276525428326084	.	.
chr10	80148538	80149037	chr10	80142013	80142512	Midn|chr10:80142013-80142512	0.523833799350924	.	.
chr10	80148538	80149037	chr10	80357323	80357822	Midn|chr10:80357323-80357822	0.241676039709149	.	.
chr10	80172665	80173164	chr10	80053303	80053802	1600002K03Rik|chr10:80053303-80053802	0.297551362439714	.	.
chr10	80172665	80173164	chr10	80149272	80149771	1600002K03Rik|chr10:80149272-80149771	0.341273469221677	.	.
chr10	80172665	80173164	chr10	80167470	80167969	1600002K03Rik|chr10:80167470-80167969	0.420628693534531	.	.
chr10	80172665	80173164	chr10	80298753	80299252	1600002K03Rik|chr10:80298753-80299252	0.365565977987396	.	.
chr10	80172665	80173164	chr10	80357323	80357822	1600002K03Rik|chr10:80357323-80357822	0.288212930418836	.	.
chr10	80172665	80173164	chr10	80357849	80358348	1600002K03Rik|chr10:80357849-80358348	0.321832071924962	.	.
chr10	80179406	80179905	chr10	80053303	80053802	Efna2|chr10:80053303-80053802	0.36708572361183	.	.
chr10	80179406	80179905	chr10	80102436	80102935	Efna2|chr10:80102436-80102935	0.246974315585939	.	.
chr10	80179406	80179905	chr10	80167470	80167969	Efna2|chr10:80167470-80167969	0.466839036127362	.	.
chr10	80179406	80179905	chr10	80264751	80265250	Efna2|chr10:80264751-80265250	0.275582258044396	.	.
chr10	80179406	80179905	chr10	80264751	80265250	Efna2|chr10:80264751-80265250	0.275582258044397	.	.
chr10	80179406	80179905	chr10	80357323	80357822	Efna2|chr10:80357323-80357822	0.390952067038896	.	.
chr10	80179406	80179905	chr10	80357849	80358348	Efna2|chr10:80357849-80358348	0.391475127797975	.	.
chr10	80226253	80226752	chr10	80053303	80053802	Pwwp3a|chr10:80053303-80053802	0.373705640909694	.	.
chr10	80226253	80226752	chr10	80149272	80149771	Pwwp3a|chr10:80149272-80149771	0.317044249529631	.	.
chr10	80226253	80226752	chr10	80264751	80265250	Pwwp3a|chr10:80264751-80265250	0.318197245207623	.	.
chr10	80226253	80226752	chr10	80298753	80299252	Pwwp3a|chr10:80298753-80299252	0.311596540651855	.	.
chr10	80226253	80226752	chr10	80350244	80350743	Pwwp3a|chr10:80350244-80350743	0.282676874035965	.	.
chr10	80226253	80226752	chr10	80475205	80475704	Pwwp3a|chr10:80475205-80475704	0.297238357277878	.	.
chr10	80226757	80227256	chr10	80053303	80053802	Pwwp3a|chr10:80053303-80053802	0.483048517095068	.	.
chr10	80226757	80227256	chr10	80149272	80149771	Pwwp3a|chr10:80149272-80149771	0.305359125601885	.	.
chr10	80226757	80227256	chr10	80167470	80167969	Pwwp3a|chr10:80167470-80167969	0.596411686057575	.	.
chr10	80226757	80227256	chr10	80264751	80265250	Pwwp3a|chr10:80264751-80265250	0.285712496396728	.	.
chr10	80226757	80227256	chr10	80298753	80299252	Pwwp3a|chr10:80298753-80299252	0.305464350446569	.	.
chr10	80226757	80227256	chr10	80350244	80350743	Pwwp3a|chr10:80350244-80350743	0.420124040008663	.	.
chr10	80226757	80227256	chr10	80357323	80357822	Pwwp3a|chr10:80357323-80357822	0.527446101853968	.	.
chr10	80249168	80249667	chr10	80053303	80053802	Ndufs7|chr10:80053303-80053802	0.267790658479691	.	.
chr10	80249168	80249667	chr10	80159857	80160356	Ndufs7|chr10:80159857-80160356	0.31040179364178	.	.
chr10	80249168	80249667	chr10	80159857	80160356	Ndufs7|chr10:80159857-80160356	0.310401793641781	.	.
chr10	80249168	80249667	chr10	80298753	80299252	Ndufs7|chr10:80298753-80299252	0.379135706928469	.	.
chr10	80249168	80249667	chr10	80446153	80446652	Ndufs7|chr10:80446153-80446652	0.263898925720762	.	.
chr10	80260827	80261326	chr10	80131664	80132163	Dazap1|chr10:80131664-80132163	0.322718738599249	.	.
chr10	80260827	80261326	chr10	80131664	80132163	Gamt|chr10:80131664-80132163	0.322718738599249	.	.
chr10	80260827	80261326	chr10	80149272	80149771	Dazap1|chr10:80149272-80149771	0.292188687875086	.	.
chr10	80260827	80261326	chr10	80149272	80149771	Gamt|chr10:80149272-80149771	0.292188687875086	.	.
chr10	80260827	80261326	chr10	80264751	80265250	Dazap1|chr10:80264751-80265250	0.253425479212154	.	.
chr10	80260827	80261326	chr10	80264751	80265250	Gamt|chr10:80264751-80265250	0.253425479212154	.	.
chr10	80260827	80261326	chr10	80475205	80475704	Dazap1|chr10:80475205-80475704	0.226044173835747	.	.
chr10	80260827	80261326	chr10	80475205	80475704	Gamt|chr10:80475205-80475704	0.226044173835747	.	.
chr10	80292185	80292684	chr10	80548580	80549079	Rps15|chr10:80548580-80549079	0.297871438985581	.	.
chr10	80320339	80320838	chr10	80053303	80053802	2310011J03Rik|chr10:80053303-80053802	0.47449300696602	.	.
chr10	80320339	80320838	chr10	80167470	80167969	2310011J03Rik|chr10:80167470-80167969	0.352333019380706	.	.
chr10	80320339	80320838	chr10	80357323	80357822	2310011J03Rik|chr10:80357323-80357822	0.327827812731387	.	.
chr10	80320339	80320838	chr10	80357849	80358348	2310011J03Rik|chr10:80357849-80358348	0.278694288717264	.	.
chr10	80329684	80330183	chr10	80130998	80131497	Pcsk4|chr10:80130998-80131497	0.370594403621657	.	.
chr10	80329684	80330183	chr10	80130998	80131497	Reep6|chr10:80130998-80131497	0.370594403621657	.	.
chr10	80329684	80330183	chr10	80208672	80209171	Pcsk4|chr10:80208672-80209171	0.289554413914488	.	.
chr10	80329684	80330183	chr10	80208672	80209171	Reep6|chr10:80208672-80209171	0.289554413914488	.	.
chr10	80329684	80330183	chr10	80357849	80358348	Pcsk4|chr10:80357849-80358348	0.309806642060351	.	.
chr10	80329684	80330183	chr10	80357849	80358348	Reep6|chr10:80357849-80358348	0.309806642060351	.	.
chr10	80371246	80371745	chr10	80130998	80131497	Gm15123|chr10:80130998-80131497	0.310170640900195	.	.
chr10	80371246	80371745	chr10	80130998	80131497	Gm15124|chr10:80130998-80131497	0.310170640900195	.	.
chr10	80371246	80371745	chr10	80264751	80265250	Gm15123|chr10:80264751-80265250	0.295274085432686	.	.
chr10	80371246	80371745	chr10	80264751	80265250	Gm15124|chr10:80264751-80265250	0.295274085432686	.	.
chr10	80387533	80388032	chr10	80053303	80053802	Mex3d|chr10:80053303-80053802	0.297882429282098	.	.
chr10	80387533	80388032	chr10	80130998	80131497	Mex3d|chr10:80130998-80131497	0.243732274687683	.	.
chr10	80387533	80388032	chr10	80167470	80167969	Mex3d|chr10:80167470-80167969	0.364291386337889	.	.
chr10	80387533	80388032	chr10	80357323	80357822	Mex3d|chr10:80357323-80357822	0.365288769080692	.	.
chr10	80387533	80388032	chr10	80357849	80358348	Mex3d|chr10:80357849-80358348	0.485942668096314	.	.
chr10	80398776	80399275	chr10	80142013	80142512	Mbd3|chr10:80142013-80142512	0.486037596163195	.	.
chr10	80398776	80399275	chr10	80149272	80149771	Mbd3|chr10:80149272-80149771	0.391621721463185	.	.
chr10	80398776	80399275	chr10	80298753	80299252	Mbd3|chr10:80298753-80299252	0.357849224037102	.	.
chr10	80398776	80399275	chr10	80475205	80475704	Mbd3|chr10:80475205-80475704	0.281655642474702	.	.
chr10	80398776	80399275	chr10	80566638	80567137	Mbd3|chr10:80566638-80567137	0.365651303871387	.	.
chr10	80398776	80399275	chr10	80676201	80676700	Mbd3|chr10:80676201-80676700	0.450927388769167	.	.
chr10	80399367	80399866	chr10	80264751	80265250	Mbd3|chr10:80264751-80265250	0.2730685141887	.	.
chr10	80399367	80399866	chr10	80298753	80299252	Mbd3|chr10:80298753-80299252	0.456727553136494	.	.
chr10	80399367	80399866	chr10	80350244	80350743	Mbd3|chr10:80350244-80350743	0.350264442883887	.	.
chr10	80399367	80399866	chr10	80566638	80567137	Mbd3|chr10:80566638-80567137	0.310200282754703	.	.
chr10	80399367	80399866	chr10	80676201	80676700	Mbd3|chr10:80676201-80676700	0.354705787531519	.	.
chr10	80433205	80433704	chr10	80053303	80053802	Tcf3|chr10:80053303-80053802	0.225787732399449	.	.
chr10	80433205	80433704	chr10	80102436	80102935	Tcf3|chr10:80102436-80102935	0.226212007625503	.	.
chr10	80433205	80433704	chr10	80167470	80167969	Tcf3|chr10:80167470-80167969	0.284986645172588	.	.
chr10	80433205	80433704	chr10	80264751	80265250	Tcf3|chr10:80264751-80265250	0.268884109995616	.	.
chr10	80433205	80433704	chr10	80357323	80357822	Tcf3|chr10:80357323-80357822	0.26827497719433	.	.
chr10	80433205	80433704	chr10	80357849	80358348	Tcf3|chr10:80357849-80358348	0.303399642827768	.	.
chr10	80433205	80433704	chr10	80475205	80475704	Tcf3|chr10:80475205-80475704	0.318689176396385	.	.
chr10	80433784	80434283	chr10	80053303	80053802	Tcf3|chr10:80053303-80053802	0.377817818761012	.	.
chr10	80433784	80434283	chr10	80167470	80167969	Tcf3|chr10:80167470-80167969	0.308108120831473	.	.
chr10	80433784	80434283	chr10	80167470	80167969	Tcf3|chr10:80167470-80167969	0.308108120831474	.	.
chr10	80433784	80434283	chr10	80357323	80357822	Tcf3|chr10:80357323-80357822	0.361107250036613	.	.
chr10	80433784	80434283	chr10	80357849	80358348	Tcf3|chr10:80357849-80358348	0.398900727109789	.	.
chr10	80561559	80562058	chr10	80357323	80357822	Rexo1|chr10:80357323-80357822	0.241963818079049	.	.
chr10	80561559	80562058	chr10	80357849	80358348	Rexo1|chr10:80357849-80358348	0.452532449173607	.	.
chr10	80561559	80562058	chr10	80774521	80775020	Rexo1|chr10:80774521-80775020	0.297277372087015	.	.
chr10	80561559	80562058	chr10	80928413	80928912	Rexo1|chr10:80928413-80928912	0.360942344695892	.	.
chr10	80577192	80577691	chr10	80298753	80299252	Klf16|chr10:80298753-80299252	0.415766296185829	.	.
chr10	80577192	80577691	chr10	80350244	80350743	Klf16|chr10:80350244-80350743	0.440860394384828	.	.
chr10	80577192	80577691	chr10	80526118	80526617	Klf16|chr10:80526118-80526617	0.352037274178837	.	.
chr10	80577192	80577691	chr10	80566638	80567137	Klf16|chr10:80566638-80567137	0.312761065372769	.	.
chr10	80577192	80577691	chr10	80676201	80676700	Klf16|chr10:80676201-80676700	0.354719260073532	.	.
chr10	80577192	80577691	chr10	80774521	80775020	Klf16|chr10:80774521-80775020	0.377898483157584	.	.
chr10	80577192	80577691	chr10	80928413	80928912	Klf16|chr10:80928413-80928912	0.427874582638765	.	.
chr10	80577192	80577691	chr10	80985494	80985993	Klf16|chr10:80985494-80985993	0.488745509695194	.	.
chr10	80577707	80578206	chr10	80264751	80265250	Klf16|chr10:80264751-80265250	0.37657488899281	.	.
chr10	80577707	80578206	chr10	80298753	80299252	Klf16|chr10:80298753-80299252	0.42457502208828	.	.
chr10	80577707	80578206	chr10	80350244	80350743	Klf16|chr10:80350244-80350743	0.28751124102123	.	.
chr10	80577707	80578206	chr10	80566638	80567137	Klf16|chr10:80566638-80567137	0.291019583668336	.	.
chr10	80577707	80578206	chr10	80774521	80775020	Klf16|chr10:80774521-80775020	0.38371380212497	.	.
chr10	80577707	80578206	chr10	80987974	80988473	Klf16|chr10:80987974-80988473	0.354635703857712	.	.
chr10	80590198	80590697	chr10	80676201	80676700	Abhd17a|chr10:80676201-80676700	0.388852556622572	.	.
chr10	80590198	80590697	chr10	80676201	80676700	Gm29093|chr10:80676201-80676700	0.388852556622572	.	.
chr10	80590198	80590697	chr10	80774521	80775020	Abhd17a|chr10:80774521-80775020	0.268015727338835	.	.
chr10	80590198	80590697	chr10	80774521	80775020	Gm29093|chr10:80774521-80775020	0.268015727338835	.	.
chr10	80590198	80590697	chr10	80807167	80807666	Abhd17a|chr10:80807167-80807666	0.244505742509877	.	.
chr10	80590198	80590697	chr10	80807167	80807666	Gm29093|chr10:80807167-80807666	0.244505742509877	.	.
chr10	80590198	80590697	chr10	80928413	80928912	Abhd17a|chr10:80928413-80928912	0.493517358458585	.	.
chr10	80590198	80590697	chr10	80928413	80928912	Gm29093|chr10:80928413-80928912	0.493517358458585	.	.
chr10	80590198	80590697	chr10	80985494	80985993	Abhd17a|chr10:80985494-80985993	0.306297380806453	.	.
chr10	80590198	80590697	chr10	80985494	80985993	Gm29093|chr10:80985494-80985993	0.306297380806453	.	.
chr10	80602614	80603113	chr10	80475205	80475704	Adat3|chr10:80475205-80475704	0.352710709579107	.	.
chr10	80602614	80603113	chr10	80475205	80475704	Scamp4|chr10:80475205-80475704	0.352710709579107	.	.
chr10	80621853	80622352	chr10	80357323	80357822	Csnk1g2|chr10:80357323-80357822	0.296796836321716	.	.
chr10	80621853	80622352	chr10	80357323	80357822	Csnk1g2|chr10:80357323-80357822	0.296796836321717	.	.
chr10	80621853	80622352	chr10	80526118	80526617	Csnk1g2|chr10:80526118-80526617	0.265700378816503	.	.
chr10	80621853	80622352	chr10	80676201	80676700	Csnk1g2|chr10:80676201-80676700	0.454284072070398	.	.
chr10	80621853	80622352	chr10	80939597	80940096	Csnk1g2|chr10:80939597-80940096	0.349722997297097	.	.
chr10	80621853	80622352	chr10	80987974	80988473	Csnk1g2|chr10:80987974-80988473	0.329834579225135	.	.
chr10	80621853	80622352	chr10	80987974	80988473	Csnk1g2|chr10:80987974-80988473	0.329834579225136	.	.
chr10	80622360	80622859	chr10	80298753	80299252	Csnk1g2|chr10:80298753-80299252	0.243892211842949	.	.
chr10	80622360	80622859	chr10	80350244	80350743	Csnk1g2|chr10:80350244-80350743	0.234739251703651	.	.
chr10	80622360	80622859	chr10	80526118	80526617	Csnk1g2|chr10:80526118-80526617	0.333157502891412	.	.
chr10	80622360	80622859	chr10	80566638	80567137	Csnk1g2|chr10:80566638-80567137	0.228935445324892	.	.
chr10	80622360	80622859	chr10	80676201	80676700	Csnk1g2|chr10:80676201-80676700	0.485899797344657	.	.
chr10	80622360	80622859	chr10	80774521	80775020	Csnk1g2|chr10:80774521-80775020	0.352520328660881	.	.
chr10	80622360	80622859	chr10	80985494	80985993	Csnk1g2|chr10:80985494-80985993	0.236457861997023	.	.
chr10	80622360	80622859	chr10	80987974	80988473	Csnk1g2|chr10:80987974-80988473	0.250782942208149	.	.
chr10	80656327	80656826	chr10	80774521	80775020	Btbd2|chr10:80774521-80775020	0.520358705795125	.	.
chr10	80656327	80656826	chr10	80928413	80928912	Btbd2|chr10:80928413-80928912	0.411466683270303	.	.
chr10	80702062	80702561	chr10	80298753	80299252	Izumo4|chr10:80298753-80299252	0.323309931374477	.	.
chr10	80702062	80702561	chr10	80298753	80299252	Mob3a|chr10:80298753-80299252	0.323309931374477	.	.
chr10	80702062	80702561	chr10	80357323	80357822	Izumo4|chr10:80357323-80357822	0.320844136799487	.	.
chr10	80702062	80702561	chr10	80357323	80357822	Mob3a|chr10:80357323-80357822	0.320844136799487	.	.
chr10	80702062	80702561	chr10	80357849	80358348	Izumo4|chr10:80357849-80358348	0.431369123893169	.	.
chr10	80702062	80702561	chr10	80357849	80358348	Mob3a|chr10:80357849-80358348	0.431369123893169	.	.
chr10	80702062	80702561	chr10	80774521	80775020	Izumo4|chr10:80774521-80775020	0.319588447898566	.	.
chr10	80702062	80702561	chr10	80774521	80775020	Mob3a|chr10:80774521-80775020	0.319588447898566	.	.
chr10	80702062	80702561	chr10	80928413	80928912	Izumo4|chr10:80928413-80928912	0.339600829017825	.	.
chr10	80702062	80702561	chr10	80928413	80928912	Mob3a|chr10:80928413-80928912	0.339600829017825	.	.
chr10	80742110	80742609	chr10	80548580	80549079	Ap3d1|chr10:80548580-80549079	0.326634536259614	.	.
chr10	80742110	80742609	chr10	80566638	80567137	Ap3d1|chr10:80566638-80567137	0.226607014401341	.	.
chr10	80754853	80755352	chr10	80566638	80567137	Dot1l|chr10:80566638-80567137	0.298839695612981	.	.
chr10	80754853	80755352	chr10	80676201	80676700	Dot1l|chr10:80676201-80676700	0.371156095321756	.	.
chr10	80754853	80755352	chr10	80774521	80775020	Dot1l|chr10:80774521-80775020	0.487385927440225	.	.
chr10	80754853	80755352	chr10	80807167	80807666	Dot1l|chr10:80807167-80807666	0.247889824119034	.	.
chr10	80754853	80755352	chr10	80928413	80928912	Dot1l|chr10:80928413-80928912	0.342357666550215	.	.
chr10	80754853	80755352	chr10	80985494	80985993	Dot1l|chr10:80985494-80985993	0.305057392950589	.	.
chr10	80754853	80755352	chr10	81123471	81123970	Dot1l|chr10:81123471-81123970	0.285434346836685	.	.
chr10	80754853	80755352	chr10	81137227	81137726	Dot1l|chr10:81137227-81137726	0.295384388399223	.	.
chr10	80754853	80755352	chr10	81192202	81192701	Dot1l|chr10:81192202-81192701	0.251986169953887	.	.
chr10	80798353	80798852	chr10	80566638	80567137	Plekhj1|chr10:80566638-80567137	0.253499398285912	.	.
chr10	80798353	80798852	chr10	80566638	80567137	Sf3a2|chr10:80566638-80567137	0.253499398285912	.	.
chr10	80798353	80798852	chr10	81137227	81137726	Plekhj1|chr10:81137227-81137726	0.289876031996368	.	.
chr10	80798353	80798852	chr10	81137227	81137726	Sf3a2|chr10:81137227-81137726	0.289876031996368	.	.
chr10	80826143	80826642	chr10	80676201	80676700	Oaz1|chr10:80676201-80676700	0.385522089749197	.	.
chr10	80826143	80826642	chr10	80928413	80928912	Oaz1|chr10:80928413-80928912	0.410291028178392	.	.
chr10	80826143	80826642	chr10	80939597	80940096	Oaz1|chr10:80939597-80940096	0.358026249073908	.	.
chr10	80826780	80827279	chr10	80774521	80775020	Oaz1|chr10:80774521-80775020	0.282083323332883	.	.
chr10	80826780	80827279	chr10	80928413	80928912	Oaz1|chr10:80928413-80928912	0.360651973653027	.	.
chr10	80843833	80844332	chr10	80676201	80676700	Lingo3|chr10:80676201-80676700	0.262613698187007	.	.
chr10	80843833	80844332	chr10	80928413	80928912	Lingo3|chr10:80928413-80928912	0.321597248608789	.	.
chr10	80843833	80844332	chr10	80939597	80940096	Lingo3|chr10:80939597-80940096	0.324976094933495	.	.
chr10	80843833	80844332	chr10	80987974	80988473	Lingo3|chr10:80987974-80988473	0.309984623392587	.	.
chr10	80854995	80855494	chr10	81137227	81137726	Lsm7|chr10:81137227-81137726	0.3643699232715	.	.
chr10	80854995	80855494	chr10	81137227	81137726	Sppl2b|chr10:81137227-81137726	0.3643699232715	.	.
chr10	80918033	80918532	chr10	80676201	80676700	Lmnb2|chr10:80676201-80676700	0.239702831398058	.	.
chr10	80918033	80918532	chr10	80774521	80775020	Lmnb2|chr10:80774521-80775020	0.352196634056027	.	.
chr10	80918033	80918532	chr10	80928413	80928912	Lmnb2|chr10:80928413-80928912	0.356368574323837	.	.
chr10	80918033	80918532	chr10	80985494	80985993	Lmnb2|chr10:80985494-80985993	0.243610238507722	.	.
chr10	80918033	80918532	chr10	81123471	81123970	Lmnb2|chr10:81123471-81123970	0.261631652653322	.	.
chr10	80918033	80918532	chr10	81137227	81137726	Lmnb2|chr10:81137227-81137726	0.337182049229368	.	.
chr10	80918033	80918532	chr10	81192202	81192701	Lmnb2|chr10:81192202-81192701	0.228239243402247	.	.
chr10	80929771	80930270	chr10	80548580	80549079	Gadd45b|chr10:80548580-80549079	0.259126887944285	.	.
chr10	80929771	80930270	chr10	80676201	80676700	Gadd45b|chr10:80676201-80676700	0.230801274130529	.	.
chr10	80929771	80930270	chr10	80928413	80928912	Gadd45b|chr10:80928413-80928912	0.430404074619634	.	.
chr10	80929771	80930270	chr10	80985494	80985993	Gadd45b|chr10:80985494-80985993	0.396489756971674	.	.
chr10	80929771	80930270	chr10	81123471	81123970	Gadd45b|chr10:81123471-81123970	0.447622935828349	.	.
chr10	81014811	81015310	chr10	80807167	80807666	Gng7|chr10:80807167-80807666	0.289761406575652	.	.
chr10	81014811	81015310	chr10	80985494	80985993	Gng7|chr10:80985494-80985993	0.232094931318456	.	.
chr10	81014811	81015310	chr10	81021528	81022027	Gng7|chr10:81021528-81022027	0.231373728752599	.	.
chr10	81014811	81015310	chr10	81123471	81123970	Gng7|chr10:81123471-81123970	0.232427642474682	.	.
chr10	81014811	81015310	chr10	81137227	81137726	Gng7|chr10:81137227-81137726	0.321630146961886	.	.
chr10	81014811	81015310	chr10	81192202	81192701	Gng7|chr10:81192202-81192701	0.364158011651576	.	.
chr10	81025158	81025657	chr10	80774521	80775020	Diras1|chr10:80774521-80775020	0.404564575802053	.	.
chr10	81025158	81025657	chr10	80774521	80775020	Gm16099|chr10:80774521-80775020	0.404564575802053	.	.
chr10	81025158	81025657	chr10	80928413	80928912	Diras1|chr10:80928413-80928912	0.279504292366596	.	.
chr10	81025158	81025657	chr10	80928413	80928912	Gm16099|chr10:80928413-80928912	0.279504292366596	.	.
chr10	81025158	81025657	chr10	80985494	80985993	Diras1|chr10:80985494-80985993	0.371540557184048	.	.
chr10	81025158	81025657	chr10	80985494	80985993	Gm16099|chr10:80985494-80985993	0.371540557184048	.	.
chr10	81025158	81025657	chr10	81123471	81123970	Diras1|chr10:81123471-81123970	0.476204246324603	.	.
chr10	81025158	81025657	chr10	81123471	81123970	Diras1|chr10:81123471-81123970	0.476204246324604	.	.
chr10	81025158	81025657	chr10	81123471	81123970	Gm16099|chr10:81123471-81123970	0.476204246324603	.	.
chr10	81025158	81025657	chr10	81123471	81123970	Gm16099|chr10:81123471-81123970	0.476204246324604	.	.
chr10	81060133	81060632	chr10	81137227	81137726	Sgta|chr10:81137227-81137726	0.446514284063833	.	.
chr10	81069721	81070220	chr10	80774521	80775020	Thop1|chr10:80774521-80775020	0.344121981895729	.	.
chr10	81069721	81070220	chr10	80928413	80928912	Thop1|chr10:80928413-80928912	0.436408036884878	.	.
chr10	81069721	81070220	chr10	80985494	80985993	Thop1|chr10:80985494-80985993	0.538924852088289	.	.
chr10	81069721	81070220	chr10	80987974	80988473	Thop1|chr10:80987974-80988473	0.335911103553266	.	.
chr10	81069721	81070220	chr10	80987974	80988473	Thop1|chr10:80987974-80988473	0.335911103553267	.	.
chr10	81069721	81070220	chr10	81123471	81123970	Thop1|chr10:81123471-81123970	0.496246532401175	.	.
chr10	81105647	81106146	chr10	80807167	80807666	Map2k2|chr10:80807167-80807666	0.374082363168266	.	.
chr10	81105647	81106146	chr10	81192202	81192701	Map2k2|chr10:81192202-81192701	0.280526575880184	.	.
chr10	81167584	81168083	chr10	80774521	80775020	Pias4|chr10:80774521-80775020	0.28861740500717	.	.
chr10	81167584	81168083	chr10	80987974	80988473	Pias4|chr10:80987974-80988473	0.2526467844286	.	.
chr10	81167584	81168083	chr10	81192202	81192701	Pias4|chr10:81192202-81192701	0.258734220678566	.	.
chr10	81176243	81176742	chr10	80774521	80775020	Eef2|chr10:80774521-80775020	0.252794463403297	.	.
chr10	81176243	81176742	chr10	81192202	81192701	Eef2|chr10:81192202-81192701	0.380449720307229	.	.
chr10	81182587	81183086	chr10	80774521	80775020	Dapk3|chr10:80774521-80775020	0.237713108129585	.	.
chr10	81230621	81231120	chr10	80774521	80775020	Atcay|chr10:80774521-80775020	0.382206167304784	.	.
chr10	81230621	81231120	chr10	80985494	80985993	Atcay|chr10:80985494-80985993	0.232454093961488	.	.
chr10	81230621	81231120	chr10	80987974	80988473	Atcay|chr10:80987974-80988473	0.233197552451105	.	.
chr10	81230621	81231120	chr10	81123471	81123970	Atcay|chr10:81123471-81123970	0.26519334635738	.	.
chr10	81232829	81233328	chr10	81137227	81137726	Zfr2|chr10:81137227-81137726	0.451626696976927	.	.
chr10	81253019	81253518	chr10	81413787	81414286	Matk|chr10:81413787-81414286	0.312824925780138	.	.
chr10	81266395	81266894	chr10	81430157	81430656	Apba3|chr10:81430157-81430656	0.306568484642736	.	.
chr10	81266395	81266894	chr10	81430157	81430656	Mrpl54|chr10:81430157-81430656	0.306568484642736	.	.
chr10	81266395	81266894	chr10	81551522	81552021	Apba3|chr10:81551522-81552021	0.547611276249406	.	.
chr10	81266395	81266894	chr10	81551522	81552021	Mrpl54|chr10:81551522-81552021	0.547611276249406	.	.
chr10	81266395	81266894	chr10	81570705	81571204	Apba3|chr10:81570705-81571204	0.29550727923793	.	.
chr10	81266395	81266894	chr10	81570705	81571204	Mrpl54|chr10:81570705-81571204	0.29550727923793	.	.
chr10	81266395	81266894	chr10	81633421	81633920	Apba3|chr10:81633421-81633920	0.337589110418717	.	.
chr10	81266395	81266894	chr10	81633421	81633920	Mrpl54|chr10:81633421-81633920	0.337589110418717	.	.
chr10	81292618	81293117	chr10	81257213	81257712	Pip5k1c|chr10:81257213-81257712	0.46204043577548	.	.
chr10	81292618	81293117	chr10	81430157	81430656	Pip5k1c|chr10:81430157-81430656	0.228926970204424	.	.
chr10	81292618	81293117	chr10	81571498	81571997	Pip5k1c|chr10:81571498-81571997	0.349011982088863	.	.
chr10	81292618	81293117	chr10	81633421	81633920	Pip5k1c|chr10:81633421-81633920	0.293777693246079	.	.
chr10	81320497	81320996	chr10	81430157	81430656	Cactin|chr10:81430157-81430656	0.440083621917224	.	.
chr10	81320497	81320996	chr10	81472805	81473304	Cactin|chr10:81472805-81473304	0.451551684251334	.	.
chr10	81320497	81320996	chr10	81571498	81571997	Cactin|chr10:81571498-81571997	0.311648784842768	.	.
chr10	81320497	81320996	chr10	81633421	81633920	Cactin|chr10:81633421-81633920	0.365527737033592	.	.
chr10	81350327	81350826	chr10	81430157	81430656	Hmg20b|chr10:81430157-81430656	0.362282142193043	.	.
chr10	81350327	81350826	chr10	81472805	81473304	Hmg20b|chr10:81472805-81473304	0.367826152252581	.	.
chr10	81350327	81350826	chr10	81605015	81605514	Hmg20b|chr10:81605015-81605514	0.317105992911318	.	.
chr10	81357211	81357710	chr10	81472805	81473304	Mfsd12|chr10:81472805-81473304	0.247546524446987	.	.
chr10	81378395	81378894	chr10	81257213	81257712	Fzr1|chr10:81257213-81257712	0.262508327721643	.	.
chr10	81378395	81378894	chr10	81413787	81414286	Fzr1|chr10:81413787-81414286	0.265180877061945	.	.
chr10	81378395	81378894	chr10	81430157	81430656	Fzr1|chr10:81430157-81430656	0.433642362175588	.	.
chr10	81378395	81378894	chr10	81432821	81433320	Fzr1|chr10:81432821-81433320	0.419904427079186	.	.
chr10	81378395	81378894	chr10	81432821	81433320	Fzr1|chr10:81432821-81433320	0.419904427079187	.	.
chr10	81378395	81378894	chr10	81571498	81571997	Fzr1|chr10:81571498-81571997	0.499035242618036	.	.
chr10	81378395	81378894	chr10	81605015	81605514	Fzr1|chr10:81605015-81605514	0.248262455041658	.	.
chr10	81384063	81384562	chr10	81432821	81433320	Dohh|chr10:81432821-81433320	0.270683281671141	.	.
chr10	81384063	81384562	chr10	81450104	81450603	Dohh|chr10:81450104-81450603	0.317857693816658	.	.
chr10	81384063	81384562	chr10	81472805	81473304	Dohh|chr10:81472805-81473304	0.332631063202375	.	.
chr10	81384063	81384562	chr10	81551522	81552021	Dohh|chr10:81551522-81552021	0.261187809016764	.	.
chr10	81384063	81384562	chr10	81570705	81571204	Dohh|chr10:81570705-81571204	0.439714792968205	.	.
chr10	81482441	81482940	chr10	81413787	81414286	Celf5|chr10:81413787-81414286	0.401257570795807	.	.
chr10	81482441	81482940	chr10	81472805	81473304	Celf5|chr10:81472805-81473304	0.281024920425295	.	.
chr10	81496231	81496730	chr10	81267945	81268444	Ncln|chr10:81267945-81268444	0.312691489490791	.	.
chr10	81496231	81496730	chr10	81413787	81414286	Ncln|chr10:81413787-81414286	0.269980470361677	.	.
chr10	81496231	81496730	chr10	81450104	81450603	Ncln|chr10:81450104-81450603	0.268104707950427	.	.
chr10	81496231	81496730	chr10	81472805	81473304	Ncln|chr10:81472805-81473304	0.305927522115771	.	.
chr10	81544468	81544967	chr10	81633421	81633920	Gna11|chr10:81633421-81633920	0.260900371245449	.	.
chr10	81545004	81545503	chr10	81430157	81430656	Gna11|chr10:81430157-81430656	0.387959113873313	.	.
chr10	81545004	81545503	chr10	81430826	81431325	Gna11|chr10:81430826-81431325	0.354125613601525	.	.
chr10	81545004	81545503	chr10	81472805	81473304	Gna11|chr10:81472805-81473304	0.487544336802107	.	.
chr10	81545004	81545503	chr10	81571498	81571997	Gna11|chr10:81571498-81571997	0.333649427164937	.	.
chr10	81545004	81545503	chr10	81605015	81605514	Gna11|chr10:81605015-81605514	0.235142975136748	.	.
chr10	81559200	81559699	chr10	81413787	81414286	Tle5|chr10:81413787-81414286	0.451969494320011	.	.
chr10	81559200	81559699	chr10	81432821	81433320	Tle5|chr10:81432821-81433320	0.483340957933811	.	.
chr10	81559200	81559699	chr10	81551522	81552021	Tle5|chr10:81551522-81552021	0.486372499862894	.	.
chr10	81559200	81559699	chr10	81570705	81571204	Tle5|chr10:81570705-81571204	0.289740111964453	.	.
chr10	81559200	81559699	chr10	81633421	81633920	Tle5|chr10:81633421-81633920	0.500701942939015	.	.
chr10	81605948	81606447	chr10	81285670	81286169	BC025920|chr10:81285670-81286169	0.438260467412534	.	.
chr10	81605948	81606447	chr10	81430826	81431325	BC025920|chr10:81430826-81431325	0.464766913661275	.	.
chr10	81605948	81606447	chr10	81432821	81433320	BC025920|chr10:81432821-81433320	0.233362846795334	.	.
chr10	81605948	81606447	chr10	81472805	81473304	BC025920|chr10:81472805-81473304	0.468021264088764	.	.
chr10	81605948	81606447	chr10	81571498	81571997	BC025920|chr10:81571498-81571997	0.320172002103858	.	.
chr10	81627379	81627878	chr10	81551522	81552021	Ankrd24|chr10:81551522-81552021	0.287239124922213	.	.
chr10	81627379	81627878	chr10	81551522	81552021	Sirt6|chr10:81551522-81552021	0.287239124922213	.	.
chr10	81627379	81627878	chr10	81633421	81633920	Ankrd24|chr10:81633421-81633920	0.235010057929667	.	.
chr10	81627379	81627878	chr10	81633421	81633920	Sirt6|chr10:81633421-81633920	0.235010057929667	.	.
chr10	81648748	81649247	chr10	81430826	81431325	Gm10778|chr10:81430826-81431325	0.346381364829757	.	.
chr10	81648748	81649247	chr10	81643405	81643904	Gm10778|chr10:81643405-81643904	0.359240549983793	.	.
chr10	82047820	82048319	chr10	81997141	81997640	Zfp873|chr10:81997141-81997640	0.380164089069885	.	.
chr10	82353950	82354449	chr10	82698823	82699322	Gm4924|chr10:82698823-82699322	0.228213430490218	.	.
chr10	82629507	82630006	chr10	82666399	82666898	Tdg|chr10:82666399-82666898	0.332660687751658	.	.
chr10	82629507	82630006	chr10	82698823	82699322	Tdg|chr10:82698823-82699322	0.349087493514468	.	.
chr10	82763879	82764378	chr10	82666399	82666898	Nfyb|chr10:82666399-82666898	0.292101947260684	.	.
chr10	82811778	82812277	chr10	82860253	82860752	1700028I16Rik|chr10:82860253-82860752	0.331079004087355	.	.
chr10	82858893	82859392	chr10	82666399	82666898	Gm38560|chr10:82666399-82666898	0.343686650462446	.	.
chr10	82867198	82867697	chr10	82860253	82860752	Eid3|chr10:82860253-82860752	0.294466295506789	.	.
chr10	82985064	82985563	chr10	82666399	82666898	Chst11|chr10:82666399-82666898	0.374685660197369	.	.
chr10	82985064	82985563	chr10	82698823	82699322	Chst11|chr10:82698823-82699322	0.303445810063909	.	.
chr10	83533859	83534358	chr10	83750528	83751027	Aldh1l2|chr10:83750528-83751027	0.346729525562016	.	.
chr10	83648475	83648974	chr10	83736184	83736683	Appl2|chr10:83736184-83736683	0.272148084721021	.	.
chr10	84440510	84441009	chr10	84383087	84383586	Gm47962|chr10:84383087-84383586	0.486646846075762	.	.
chr10	84440510	84441009	chr10	84383087	84383586	Nuak1|chr10:84383087-84383586	0.486646846075762	.	.
chr10	84440510	84441009	chr10	84437986	84438485	Gm47962|chr10:84437986-84438485	0.307390457147072	.	.
chr10	84440510	84441009	chr10	84437986	84438485	Nuak1|chr10:84437986-84438485	0.307390457147072	.	.
chr10	84441046	84441545	chr10	84383087	84383586	Gm47962|chr10:84383087-84383586	0.298983603239811	.	.
chr10	84441046	84441545	chr10	84383087	84383586	Nuak1|chr10:84383087-84383586	0.298983603239811	.	.
chr10	84917312	84917811	chr10	84760183	84760682	Ric8b|chr10:84760183-84760682	0.299523312688444	.	.
chr10	85102355	85102854	chr10	84760183	84760682	Fhl4|chr10:84760183-84760682	0.242888585092131	.	.
chr10	85102355	85102854	chr10	84760183	84760682	Tmem263|chr10:84760183-84760682	0.242888585092131	.	.
chr10	85102355	85102854	chr10	85026062	85026561	Fhl4|chr10:85026062-85026561	0.290974876294907	.	.
chr10	85102355	85102854	chr10	85026062	85026561	Tmem263|chr10:85026062-85026561	0.290974876294907	.	.
chr10	85102355	85102854	chr10	85421449	85421948	Fhl4|chr10:85421449-85421948	0.306182030885335	.	.
chr10	85102355	85102854	chr10	85421449	85421948	Tmem263|chr10:85421449-85421948	0.306182030885335	.	.
chr10	85185139	85185638	chr10	85154147	85154646	Cry1|chr10:85154147-85154646	0.332085043055741	.	.
chr10	85185139	85185638	chr10	85421449	85421948	Cry1|chr10:85421449-85421948	0.275920445806463	.	.
chr10	85386593	85387092	chr10	85421449	85421948	Btbd11|chr10:85421449-85421948	0.231005918044617	.	.
chr10	85829194	85829693	chr10	85584900	85585399	Pwp1|chr10:85584900-85585399	0.276673262373476	.	.
chr10	85829194	85829693	chr10	86064837	86065336	Pwp1|chr10:86064837-86065336	0.238638754446052	.	.
chr10	85916863	85917362	chr10	85624915	85625414	Prdm4|chr10:85624915-85625414	0.290706268091039	.	.
chr10	85916863	85917362	chr10	85871543	85872042	Prdm4|chr10:85871543-85872042	0.505263621608644	.	.
chr10	85957553	85958052	chr10	85598554	85599053	Rtcb|chr10:85598554-85599053	0.438684667211891	.	.
chr10	86021662	86022161	chr10	85928481	85928980	A230060F14Rik|chr10:85928481-85928980	0.341979548036064	.	.
chr10	86021662	86022161	chr10	85928481	85928980	Fbxo7|chr10:85928481-85928980	0.341979548036064	.	.
chr10	86497972	86498471	chr10	86727517	86728016	Syn3|chr10:86727517-86728016	0.226487214476854	.	.
chr10	86498647	86499146	chr10	86302510	86303009	Syn3|chr10:86302510-86303009	0.321412678800981	.	.
chr10	86498647	86499146	chr10	86315427	86315926	Syn3|chr10:86315427-86315926	0.294940569877587	.	.
chr10	86498647	86499146	chr10	86491743	86492242	Syn3|chr10:86491743-86492242	0.273281194417945	.	.
chr10	86498647	86499146	chr10	86730664	86731163	Syn3|chr10:86730664-86731163	0.23357051914395	.	.
chr10	86705281	86705780	chr10	86315427	86315926	Hsp90b1|chr10:86315427-86315926	0.272824221816715	.	.
chr10	86705281	86705780	chr10	86315427	86315926	Ttc41|chr10:86315427-86315926	0.272824221816715	.	.
chr10	86705281	86705780	chr10	86491743	86492242	Hsp90b1|chr10:86491743-86492242	0.38680912290217	.	.
chr10	86705281	86705780	chr10	86491743	86492242	Ttc41|chr10:86491743-86492242	0.38680912290217	.	.
chr10	86705811	86706310	chr10	86315427	86315926	Hsp90b1|chr10:86315427-86315926	0.281069741827933	.	.
chr10	86705811	86706310	chr10	86315427	86315926	Ttc41|chr10:86315427-86315926	0.281069741827933	.	.
chr10	86705811	86706310	chr10	86491743	86492242	Hsp90b1|chr10:86491743-86492242	0.301549137228879	.	.
chr10	86705811	86706310	chr10	86491743	86492242	Ttc41|chr10:86491743-86492242	0.301549137228879	.	.
chr10	86779348	86779847	chr10	86879355	86879854	Nt5dc3|chr10:86879355-86879854	0.44439600816625	.	.
chr10	87058237	87058736	chr10	86826060	86826559	1700113H08Rik|chr10:86826060-86826559	0.2776296041691	.	.
chr10	87492598	87493097	chr10	87024821	87025320	Ascl1|chr10:87024821-87025320	0.271202154806671	.	.
chr10	87492598	87493097	chr10	87503950	87504449	Ascl1|chr10:87503950-87504449	0.281214515600187	.	.
chr10	87492598	87493097	chr10	87552637	87553136	Ascl1|chr10:87552637-87553136	0.318766312602583	.	.
chr10	87492598	87493097	chr10	87552637	87553136	Ascl1|chr10:87552637-87553136	0.318766312602584	.	.
chr10	87858806	87859305	chr10	87503950	87504449	Igf1|chr10:87503950-87504449	0.239413546006977	.	.
chr10	87858806	87859305	chr10	87859389	87859888	Igf1|chr10:87859389-87859888	0.650816068365284	.	.
chr10	88146664	88147163	chr10	87859389	87859888	Nup37|chr10:87859389-87859888	0.263339993794028	.	.
chr10	88146664	88147163	chr10	87859389	87859888	Parpbp|chr10:87859389-87859888	0.263339993794028	.	.
chr10	88200852	88201351	chr10	88376668	88377167	Washc3|chr10:88376668-88377167	0.382226564702574	.	.
chr10	88378931	88379430	chr10	88327377	88327876	Dram1|chr10:88327377-88327876	0.329515705904797	.	.
chr10	88378931	88379430	chr10	88327377	88327876	Gnptab|chr10:88327377-88327876	0.329515705904797	.	.
chr10	88378931	88379430	chr10	88738951	88739450	Dram1|chr10:88738951-88739450	0.531577743089972	.	.
chr10	88378931	88379430	chr10	88738951	88739450	Gnptab|chr10:88738951-88739450	0.531577743089972	.	.
chr10	88503248	88503747	chr10	88327377	88327876	Chpt1|chr10:88327377-88327876	0.257712065568457	.	.
chr10	88503789	88504288	chr10	88738951	88739450	Chpt1|chr10:88738951-88739450	0.255231190226782	.	.
chr10	88731569	88732068	chr10	88304248	88304747	Arl1|chr10:88304248-88304747	0.512833506100241	.	.
chr10	88826571	88827070	chr10	88738951	88739450	Utp20|chr10:88738951-88739450	0.285513827527157	.	.
chr10	89344955	89345454	chr10	89256545	89257044	Ano4|chr10:89256545-89257044	0.290517796758383	.	.
chr10	89443015	89443514	chr10	89256545	89257044	Gas2l3|chr10:89256545-89257044	0.393867289828039	.	.
chr10	89443677	89444176	chr10	89256545	89257044	Gas2l3|chr10:89256545-89257044	0.352460972566197	.	.
chr10	89686076	89686575	chr10	89256545	89257044	1500026H17Rik|chr10:89256545-89257044	0.270315782703887	.	.
chr10	89686076	89686575	chr10	89256545	89257044	Scyl2|chr10:89256545-89257044	0.270315782703887	.	.
chr10	89745265	89745764	chr10	89256545	89257044	Uhrf1bp1l|chr10:89256545-89257044	0.256311373039268	.	.
chr10	89873158	89873657	chr10	89630017	89630516	Anks1b|chr10:89630017-89630516	0.454994129371169	.	.
chr10	91082684	91083183	chr10	91033918	91034417	Apaf1|chr10:91033918-91034417	0.409060412936952	.	.
chr10	91082684	91083183	chr10	91033918	91034417	Ikbip|chr10:91033918-91034417	0.409060412936952	.	.
chr10	91082684	91083183	chr10	91170494	91170993	Apaf1|chr10:91170494-91170993	0.427999411301134	.	.
chr10	91082684	91083183	chr10	91170494	91170993	Ikbip|chr10:91170494-91170993	0.427999411301134	.	.
chr10	91082684	91083183	chr10	91187754	91188253	Apaf1|chr10:91187754-91188253	0.361035423176979	.	.
chr10	91082684	91083183	chr10	91187754	91188253	Ikbip|chr10:91187754-91188253	0.361035423176979	.	.
chr10	91123779	91124278	chr10	91171389	91171888	Slc25a3|chr10:91171389-91171888	0.32140586713769	.	.
chr10	91181390	91181889	chr10	91170494	91170993	Tmpo|chr10:91170494-91170993	0.258745677997412	.	.
chr10	91181390	91181889	chr10	91171389	91171888	Tmpo|chr10:91171389-91171888	0.263291449163859	.	.
chr10	91181909	91182408	chr10	91170494	91170993	Tmpo|chr10:91170494-91170993	0.290431243105638	.	.
chr10	92722155	92722654	chr10	92296283	92296782	Nedd1|chr10:92296283-92296782	0.387315253899675	.	.
chr10	93160387	93160886	chr10	93291310	93291809	Cdk17|chr10:93291310-93291809	0.273539901285185	.	.
chr10	93160387	93160886	chr10	93291811	93292310	Cdk17|chr10:93291811-93292310	0.370768784390235	.	.
chr10	93453094	93453593	chr10	93143212	93143711	Lta4h|chr10:93143212-93143711	0.46859551591253	.	.
chr10	93453094	93453593	chr10	93276361	93276860	Lta4h|chr10:93276361-93276860	0.476947342783607	.	.
chr10	93539712	93540211	chr10	93291310	93291809	Amdhd1|chr10:93291310-93291809	0.280220747272758	.	.
chr10	93539712	93540211	chr10	93291310	93291809	Ccdc38|chr10:93291310-93291809	0.280220747272758	.	.
chr10	93539712	93540211	chr10	93291811	93292310	Amdhd1|chr10:93291811-93292310	0.304109269835546	.	.
chr10	93539712	93540211	chr10	93291811	93292310	Ccdc38|chr10:93291811-93292310	0.304109269835546	.	.
chr10	93539712	93540211	chr10	93348042	93348541	Amdhd1|chr10:93348042-93348541	0.393933822805815	.	.
chr10	93539712	93540211	chr10	93348042	93348541	Ccdc38|chr10:93348042-93348541	0.393933822805815	.	.
chr10	93539712	93540211	chr10	93471396	93471895	Amdhd1|chr10:93471396-93471895	0.236180787588864	.	.
chr10	93539712	93540211	chr10	93471396	93471895	Ccdc38|chr10:93471396-93471895	0.236180787588864	.	.
chr10	93539712	93540211	chr10	93577463	93577962	Amdhd1|chr10:93577463-93577962	0.257929166365822	.	.
chr10	93539712	93540211	chr10	93577463	93577962	Ccdc38|chr10:93577463-93577962	0.257929166365822	.	.
chr10	93589426	93589925	chr10	93485237	93485736	4933408J17Rik|chr10:93485237-93485736	0.235777299230392	.	.
chr10	93589426	93589925	chr10	93485237	93485736	Snrpf|chr10:93485237-93485736	0.235777299230392	.	.
chr10	93589426	93589925	chr10	93577463	93577962	4933408J17Rik|chr10:93577463-93577962	0.23818602427987	.	.
chr10	93589426	93589925	chr10	93577463	93577962	Snrpf|chr10:93577463-93577962	0.23818602427987	.	.
chr10	93641001	93641500	chr10	93276361	93276860	Ntn4|chr10:93276361-93276860	0.460457490025258	.	.
chr10	93641001	93641500	chr10	93812965	93813464	Ntn4|chr10:93812965-93813464	0.292726903823075	.	.
chr10	93641001	93641500	chr10	93818609	93819108	Ntn4|chr10:93818609-93819108	0.256203644515369	.	.
chr10	93641001	93641500	chr10	93889551	93890050	Ntn4|chr10:93889551-93890050	0.488168771661182	.	.
chr10	95323354	95323853	chr10	95398596	95399095	Cradd|chr10:95398596-95399095	0.266800855717099	.	.
chr10	95563534	95564033	chr10	95398596	95399095	Nudt4|chr10:95398596-95399095	0.35616828907607	.	.
chr10	95563534	95564033	chr10	95894652	95895151	Nudt4|chr10:95894652-95895151	0.31554295976766	.	.
chr10	95564087	95564586	chr10	95398596	95399095	Nudt4|chr10:95398596-95399095	0.371497388440041	.	.
chr10	95940376	95940875	chr10	96033586	96034085	Eea1|chr10:96033586-96034085	0.55994457643739	.	.
chr10	95940876	95941375	chr10	96033586	96034085	Eea1|chr10:96033586-96034085	0.387542770053889	.	.
chr10	95940876	95941375	chr10	96077389	96077888	Eea1|chr10:96077389-96077888	0.471742186622593	.	.
chr10	96616678	96617177	chr10	96370965	96371464	Btg1|chr10:96370965-96371464	0.445158653890447	.	.
chr10	96616678	96617177	chr10	96371469	96371968	Btg1|chr10:96371469-96371968	0.374041836539811	.	.
chr10	99262463	99262962	chr10	99641685	99642184	Dusp6|chr10:99641685-99642184	0.492455414834119	.	.
chr10	100487126	100487625	chr10	100589041	100589540	Cep290|chr10:100589041-100589540	0.227687404872487	.	.
chr10	100487126	100487625	chr10	100589041	100589540	Tmtc3|chr10:100589041-100589540	0.227687404872487	.	.
chr10	106469497	106469996	chr10	106468917	106469416	Ppfia2|chr10:106468917-106469416	0.453243876276693	.	.
chr10	106469497	106469996	chr10	106585642	106586141	Ppfia2|chr10:106585642-106586141	0.359929617739411	.	.
chr10	106470005	106470504	chr10	106468917	106469416	Ppfia2|chr10:106468917-106469416	0.55436473959374	.	.
chr10	107272299	107272798	chr10	107389508	107390007	Lin7a|chr10:107389508-107390007	0.300268000287571	.	.
chr10	108332514	108333013	chr10	108167758	108168257	Pawr|chr10:108167758-108168257	0.226773023635223	.	.
chr10	108332514	108333013	chr10	108333108	108333607	Pawr|chr10:108333108-108333607	0.491655190068179	.	.
chr10	108332514	108333013	chr10	108455817	108456316	Pawr|chr10:108455817-108456316	0.32506835228518	.	.
chr10	110745112	110745611	chr10	110283823	110284322	E2f7|chr10:110283823-110284322	0.337164094780015	.	.
chr10	110745112	110745611	chr10	110991923	110992422	E2f7|chr10:110991923-110992422	0.422680092300707	.	.
chr10	110745112	110745611	chr10	110991923	110992422	E2f7|chr10:110991923-110992422	0.422680092300708	.	.
chr10	110919439	110919938	chr10	111108712	111109211	Csrp2|chr10:111108712-111109211	0.235956516210784	.	.
chr10	110919959	110920458	chr10	111031360	111031859	Csrp2|chr10:111031360-111031859	0.226082575692891	.	.
chr10	110919959	110920458	chr10	111108712	111109211	Csrp2|chr10:111108712-111109211	0.313639184100327	.	.
chr10	111164473	111164972	chr10	110997025	110997524	Osbpl8|chr10:110997025-110997524	0.228944232725132	.	.
chr10	111972408	111972907	chr10	111925446	111925945	Krr1|chr10:111925446-111925945	0.314069007304728	.	.
chr10	111972408	111972907	chr10	112138513	112139012	Krr1|chr10:112138513-112139012	0.240210769972838	.	.
chr10	112059933	112060432	chr10	111787505	111788004	Glipr1l1|chr10:111787505-111788004	0.363100649631174	.	.
chr10	112059933	112060432	chr10	111818157	111818656	Glipr1l1|chr10:111818157-111818656	0.256422809210683	.	.
chr10	112059933	112060432	chr10	112296379	112296878	Glipr1l1|chr10:112296379-112296878	0.476737242438379	.	.
chr10	112270038	112270537	chr10	112296379	112296878	Kcnc2|chr10:112296379-112296878	0.516443133380422	.	.
chr10	112928298	112928797	chr10	113007947	113008446	Atxn7l3b|chr10:113007947-113008446	0.328610813942064	.	.
chr10	112928805	112929304	chr10	113007947	113008446	Atxn7l3b|chr10:113007947-113008446	0.268999075681428	.	.
chr10	114801528	114802027	chr10	114831279	114831778	Gm15723|chr10:114831279-114831778	0.374440746688504	.	.
chr10	114801528	114802027	chr10	114831279	114831778	Trhde|chr10:114831279-114831778	0.374440746688504	.	.
chr10	115251206	115251705	chr10	115050085	115050584	Tbc1d15|chr10:115050085-115050584	0.253888471144032	.	.
chr10	115315382	115315881	chr10	115050587	115051086	Rab21|chr10:115050587-115051086	0.490495219685696	.	.
chr10	115362040	115362539	chr10	115068150	115068649	Tmem19|chr10:115068150-115068649	0.362153757919008	.	.
chr10	115362040	115362539	chr10	115406337	115406836	Tmem19|chr10:115406337-115406836	0.381922612510869	.	.
chr10	115384020	115384519	chr10	115013459	115013958	Thap2|chr10:115013459-115013958	0.470643684350545	.	.
chr10	115384020	115384519	chr10	115013459	115013958	Zfc3h1|chr10:115013459-115013958	0.470643684350545	.	.
chr10	115384020	115384519	chr10	115068150	115068649	Thap2|chr10:115068150-115068649	0.320658180361	.	.
chr10	115384020	115384519	chr10	115068150	115068649	Zfc3h1|chr10:115068150-115068649	0.320658180361	.	.
chr10	115384626	115385125	chr10	115013459	115013958	Thap2|chr10:115013459-115013958	0.286168618009869	.	.
chr10	115384626	115385125	chr10	115013459	115013958	Zfc3h1|chr10:115013459-115013958	0.286168618009869	.	.
chr10	115384626	115385125	chr10	115068150	115068649	Thap2|chr10:115068150-115068649	0.384543304610825	.	.
chr10	115384626	115385125	chr10	115068150	115068649	Zfc3h1|chr10:115068150-115068649	0.384543304610825	.	.
chr10	115384626	115385125	chr10	115617453	115617952	Thap2|chr10:115617453-115617952	0.292026473655373	.	.
chr10	115384626	115385125	chr10	115617453	115617952	Zfc3h1|chr10:115617453-115617952	0.292026473655373	.	.
chr10	116018133	116018632	chr10	116018993	116019492	Ptprr|chr10:116018993-116019492	0.308776040055724	.	.
chr10	116018133	116018632	chr10	116145849	116146348	Ptprr|chr10:116145849-116146348	0.249685560996196	.	.
chr10	117063671	117064170	chr10	117289000	117289499	Cct2|chr10:117289000-117289499	0.424523507095272	.	.
chr10	117148327	117148826	chr10	117078221	117078720	Frs2|chr10:117078221-117078720	0.373298019657407	.	.
chr10	117148327	117148826	chr10	117376221	117376720	Frs2|chr10:117376221-117376720	0.249770319983345	.	.
chr10	117148327	117148826	chr10	117376790	117377289	Frs2|chr10:117376790-117377289	0.457518543274283	.	.
chr10	117223978	117224477	chr10	117006066	117006565	Gm48772|chr10:117006066-117006565	0.387739492814526	.	.
chr10	117223978	117224477	chr10	117006066	117006565	Yeats4|chr10:117006066-117006565	0.387739492814526	.	.
chr10	117223978	117224477	chr10	117376790	117377289	Gm48772|chr10:117376790-117377289	0.449202461001288	.	.
chr10	117223978	117224477	chr10	117376790	117377289	Yeats4|chr10:117376790-117377289	0.449202461001288	.	.
chr10	117710592	117711091	chr10	117676190	117676689	Mdm2|chr10:117676190-117676689	0.33581962189989	.	.
chr10	117710592	117711091	chr10	117676906	117677405	Mdm2|chr10:117676906-117677405	0.228293399587327	.	.
chr10	117746155	117746654	chr10	117676906	117677405	Slc35e3|chr10:117676906-117677405	0.354426035877919	.	.
chr10	117792609	117793108	chr10	118103082	118103581	Nup107|chr10:118103082-118103581	0.273835519295226	.	.
chr10	117792609	117793108	chr10	118121841	118122340	Nup107|chr10:118121841-118122340	0.241385756630339	.	.
chr10	117845812	117846311	chr10	118088383	118088882	Rap1b|chr10:118088383-118088882	0.249025695912606	.	.
chr10	117845812	117846311	chr10	118121841	118122340	Rap1b|chr10:118121841-118122340	0.246947463454121	.	.
chr10	118141391	118141890	chr10	118103082	118103581	Mdm1|chr10:118103082-118103581	0.337833795307243	.	.
chr10	118869300	118869799	chr10	118746717	118747216	Dyrk2|chr10:118746717-118747216	0.351315158816238	.	.
chr10	118869300	118869799	chr10	119079234	119079733	Dyrk2|chr10:119079234-119079733	0.405435721720189	.	.
chr10	119239821	119240320	chr10	119294687	119295186	Cand1|chr10:119294687-119295186	0.242004859112113	.	.
chr10	119239821	119240320	chr10	119424021	119424520	Cand1|chr10:119424021-119424520	0.35186761947778	.	.
chr10	119240331	119240830	chr10	118956240	118956739	Cand1|chr10:118956240-118956739	0.297289667845019	.	.
chr10	119240331	119240830	chr10	119051600	119052099	Cand1|chr10:119051600-119052099	0.295506130370353	.	.
chr10	119240331	119240830	chr10	119192539	119193038	Cand1|chr10:119192539-119193038	0.405928529393594	.	.
chr10	119240331	119240830	chr10	119294687	119295186	Cand1|chr10:119294687-119295186	0.494468159504645	.	.
chr10	119240331	119240830	chr10	119423517	119424016	Cand1|chr10:119423517-119424016	0.320197179207701	.	.
chr10	119240331	119240830	chr10	119424021	119424520	Cand1|chr10:119424021-119424520	0.260654435813778	.	.
chr10	119453212	119453711	chr10	119051600	119052099	Grip1|chr10:119051600-119052099	0.39793206892643	.	.
chr10	119453212	119453711	chr10	119192539	119193038	Grip1|chr10:119192539-119193038	0.313005437684913	.	.
chr10	119453212	119453711	chr10	119294687	119295186	Grip1|chr10:119294687-119295186	0.365033380613779	.	.
chr10	119453212	119453711	chr10	119423517	119424016	Grip1|chr10:119423517-119424016	0.233639166060378	.	.
chr10	120112717	120113216	chr10	120061664	120062163	Helb|chr10:120061664-120062163	0.274827151055604	.	.
chr10	120978126	120978625	chr10	121109865	121110364	Lemd3|chr10:121109865-121110364	0.22889297305463	.	.
chr10	120979164	120979663	chr10	120875620	120876119	Lemd3|chr10:120875620-120876119	0.332507491308977	.	.
chr10	121033677	121034176	chr10	121310802	121311301	Wif1|chr10:121310802-121311301	0.229469562091946	.	.
chr10	121364796	121365295	chr10	121310802	121311301	Gns|chr10:121310802-121311301	0.336223442906711	.	.
chr10	122097114	122097613	chr10	122105330	122105829	Rxylt1|chr10:122105330-122105829	0.246501156588382	.	.
chr10	122448406	122448905	chr10	122105330	122105829	Avpr1a|chr10:122105330-122105829	0.35619653699424	.	.
chr10	122448406	122448905	chr10	122680271	122680770	Avpr1a|chr10:122680271-122680770	0.300325000508067	.	.
chr10	122449084	122449583	chr10	122105330	122105829	Avpr1a|chr10:122105330-122105829	0.414977997251339	.	.
chr10	126901130	126901629	chr10	126752667	126753166	Atp23|chr10:126752667-126753166	0.337380932814258	.	.
chr10	126901130	126901629	chr10	126809485	126809984	Atp23|chr10:126809485-126809984	0.263773445752921	.	.
chr10	126957144	126957643	chr10	126869603	126870102	Gm49335|chr10:126869603-126870102	0.408980417173307	.	.
chr10	126957144	126957643	chr10	126956613	126957112	Gm49335|chr10:126956613-126957112	0.27706377119698	.	.
chr10	126978303	126978802	chr10	126752667	126753166	Ctdsp2|chr10:126752667-126753166	0.312171037858715	.	.
chr10	126978303	126978802	chr10	126809485	126809984	Ctdsp2|chr10:126809485-126809984	0.380290496525774	.	.
chr10	126979225	126979724	chr10	126869603	126870102	Ctdsp2|chr10:126869603-126870102	0.3367354144185	.	.
chr10	126979225	126979724	chr10	126956613	126957112	Ctdsp2|chr10:126956613-126957112	0.34800233694529	.	.
chr10	127666434	127666933	chr10	127512055	127512554	Nemp1|chr10:127512055-127512554	0.23407049483048	.	.
chr10	127666434	127666933	chr10	127512720	127513219	Nemp1|chr10:127512720-127513219	0.47596909205493	.	.
chr10	127676744	127677243	chr10	127511500	127511999	Gm16230|chr10:127511500-127511999	0.301240407498453	.	.
chr10	127704036	127704535	chr10	127512055	127512554	Myo1a|chr10:127512055-127512554	0.409984053020418	.	.
chr10	127704036	127704535	chr10	127542103	127542602	Myo1a|chr10:127542103-127542602	0.539666629300525	.	.
chr10	127704036	127704535	chr10	127674755	127675254	Myo1a|chr10:127674755-127675254	0.563793780772327	.	.
chr10	127739224	127739723	chr10	127542103	127542602	Zbtb39|chr10:127542103-127542602	0.269210888857741	.	.
chr10	128035316	128035815	chr10	128092468	128092967	Naca|chr10:128092468-128092967	0.239048076670935	.	.
chr10	128058600	128059099	chr10	128133921	128134420	Ptges3|chr10:128133921-128134420	0.464583995575958	.	.
chr10	128059140	128059639	chr10	128133921	128134420	Ptges3|chr10:128133921-128134420	0.446270746031625	.	.
chr10	128059140	128059639	chr10	128409597	128410096	Ptges3|chr10:128409597-128410096	0.422621493128932	.	.
chr10	128090792	128091291	chr10	128092468	128092967	Baz2a|chr10:128092468-128092967	0.266169219014339	.	.
chr10	128090792	128091291	chr10	128096604	128097103	Baz2a|chr10:128096604-128097103	0.228719202941472	.	.
chr10	128091322	128091821	chr10	128133921	128134420	Baz2a|chr10:128133921-128134420	0.262105248619493	.	.
chr10	128091322	128091821	chr10	128409597	128410096	Baz2a|chr10:128409597-128410096	0.232349184684001	.	.
chr10	128194133	128194632	chr10	128409597	128410096	Gls2|chr10:128409597-128410096	0.41419598967063	.	.
chr10	128211581	128212080	chr10	128092468	128092967	Spryd4|chr10:128092468-128092967	0.356731396781892	.	.
chr10	128211581	128212080	chr10	128092468	128092967	Spryd4|chr10:128092468-128092967	0.356731396781893	.	.
chr10	128232067	128232566	chr10	128092468	128092967	Timeless|chr10:128092468-128092967	0.243713496941868	.	.
chr10	128270187	128270686	chr10	128092468	128092967	Stat2|chr10:128092468-128092967	0.470047843535857	.	.
chr10	128303050	128303549	chr10	128092468	128092967	Pan2|chr10:128092468-128092967	0.231187921848834	.	.
chr10	128368518	128369017	chr10	128409597	128410096	Coq10a|chr10:128409597-128410096	0.34448346223815	.	.
chr10	128368518	128369017	chr10	128536166	128536665	Coq10a|chr10:128536166-128536665	0.228760475486035	.	.
chr10	128376834	128377333	chr10	128409597	128410096	Ankrd52|chr10:128409597-128410096	0.232959084328332	.	.
chr10	128458968	128459467	chr10	128092468	128092967	Smarcc2|chr10:128092468-128092967	0.359316880317857	.	.
chr10	128458968	128459467	chr10	128409597	128410096	Smarcc2|chr10:128409597-128410096	0.298641434065843	.	.
chr10	128498636	128499135	chr10	128092468	128092967	Myl6b|chr10:128092468-128092967	0.242301280877104	.	.
chr10	128498636	128499135	chr10	128092468	128092967	Myl6b|chr10:128092468-128092967	0.242301280877105	.	.
chr10	128525706	128526205	chr10	128743509	128744008	Esyt1|chr10:128743509-128744008	0.447308652847499	.	.
chr10	128525706	128526205	chr10	128977436	128977935	Esyt1|chr10:128977436-128977935	0.322837451407866	.	.
chr10	128547478	128547977	chr10	128409597	128410096	Zc3h10|chr10:128409597-128410096	0.419335689452404	.	.
chr10	128547478	128547977	chr10	128409597	128410096	Zc3h10|chr10:128409597-128410096	0.419335689452405	.	.
chr10	128565862	128566361	chr10	128409597	128410096	Pa2g4|chr10:128409597-128410096	0.409145424328642	.	.
chr10	128565862	128566361	chr10	128805195	128805694	Pa2g4|chr10:128805195-128805694	0.280802132588896	.	.
chr10	128644871	128645370	chr10	128913212	128913711	Gm26876|chr10:128913212-128913711	0.380909265934795	.	.
chr10	128644871	128645370	chr10	128977436	128977935	Gm26876|chr10:128977436-128977935	0.375696257065984	.	.
chr10	128668336	128668835	chr10	128409597	128410096	Ikzf4|chr10:128409597-128410096	0.326488370564156	.	.
chr10	128668336	128668835	chr10	128805195	128805694	Ikzf4|chr10:128805195-128805694	0.381631190343136	.	.
chr10	128668336	128668835	chr10	128913212	128913711	Ikzf4|chr10:128913212-128913711	0.596768751208207	.	.
chr10	128668336	128668835	chr10	128977436	128977935	Ikzf4|chr10:128977436-128977935	0.264819257719847	.	.
chr10	128673679	128674178	chr10	128743509	128744008	Suox|chr10:128743509-128744008	0.333351901963352	.	.
chr10	128673679	128674178	chr10	128913212	128913711	Suox|chr10:128913212-128913711	0.324529503246074	.	.
chr10	128673679	128674178	chr10	128977436	128977935	Suox|chr10:128977436-128977935	0.508984544310874	.	.
chr10	128695638	128696137	chr10	128409597	128410096	Rab5b|chr10:128409597-128410096	0.371901703870239	.	.
chr10	128695638	128696137	chr10	128805195	128805694	Rab5b|chr10:128805195-128805694	0.422727634428433	.	.
chr10	128696211	128696710	chr10	128409597	128410096	Rab5b|chr10:128409597-128410096	0.524888306435041	.	.
chr10	128696211	128696710	chr10	128805195	128805694	Rab5b|chr10:128805195-128805694	0.507922429980811	.	.
chr10	128696211	128696710	chr10	128913212	128913711	Rab5b|chr10:128913212-128913711	0.366616657906984	.	.
chr10	128748233	128748732	chr10	128913212	128913711	Pym1|chr10:128913212-128913711	0.386875689626671	.	.
chr10	128821529	128822028	chr10	128909639	128910138	Ormdl2|chr10:128909639-128910138	0.431020933955293	.	.
chr10	128821529	128822028	chr10	128977436	128977935	Ormdl2|chr10:128977436-128977935	0.314960351754132	.	.
chr10	128891038	128891537	chr10	128909639	128910138	Gdf11|chr10:128909639-128910138	0.563674324961816	.	.
chr10	128891038	128891537	chr10	128909639	128910138	Gdf11|chr10:128909639-128910138	0.563674324961817	.	.
chr10	128922870	128923369	chr10	128909639	128910138	Bloc1s1|chr10:128909639-128910138	0.424239627154547	.	.
chr10	128922870	128923369	chr10	128909639	128910138	Rdh5|chr10:128909639-128910138	0.424239627154547	.	.
chr10	128922870	128923369	chr10	128977436	128977935	Bloc1s1|chr10:128977436-128977935	0.365131860237194	.	.
chr10	128922870	128923369	chr10	128977436	128977935	Rdh5|chr10:128977436-128977935	0.365131860237194	.	.
chr11	3202390	3202889	chr11	3332133	3332632	Eif4enif1|chr11:3332133-3332632	0.254698781176733	.	.
chr11	3202390	3202889	chr11	3472448	3472947	Eif4enif1|chr11:3472448-3472947	0.334649356033849	.	.
chr11	3266213	3266712	chr11	3332133	3332632	Drg1|chr11:3332133-3332632	0.411002082496064	.	.
chr11	3289366	3289865	chr11	3535285	3535784	Patz1|chr11:3535285-3535784	0.287434501500984	.	.
chr11	3408986	3409485	chr11	3123799	3124298	Limk2|chr11:3123799-3124298	0.361125909708229	.	.
chr11	3408986	3409485	chr11	3332133	3332632	Limk2|chr11:3332133-3332632	0.510210691637048	.	.
chr11	3452086	3452585	chr11	3347023	3347522	8430429K09Rik|chr11:3347023-3347522	0.30306304924101	.	.
chr11	3452086	3452585	chr11	3347023	3347522	Rnf185|chr11:3347023-3347522	0.30306304924101	.	.
chr11	3452086	3452585	chr11	3535285	3535784	8430429K09Rik|chr11:3535285-3535784	0.382200687767607	.	.
chr11	3452086	3452585	chr11	3535285	3535784	Rnf185|chr11:3535285-3535784	0.382200687767607	.	.
chr11	3452086	3452585	chr11	3539001	3539500	8430429K09Rik|chr11:3539001-3539500	0.333608984940185	.	.
chr11	3452086	3452585	chr11	3539001	3539500	8430429K09Rik|chr11:3539001-3539500	0.333608984940186	.	.
chr11	3452086	3452585	chr11	3539001	3539500	Rnf185|chr11:3539001-3539500	0.333608984940185	.	.
chr11	3452086	3452585	chr11	3539001	3539500	Rnf185|chr11:3539001-3539500	0.333608984940186	.	.
chr11	3648877	3649376	chr11	3347023	3347522	Morc2a|chr11:3347023-3347522	0.23286143782994	.	.
chr11	3648877	3649376	chr11	3347023	3347522	Tug1|chr11:3347023-3347522	0.23286143782994	.	.
chr11	3648877	3649376	chr11	3535285	3535784	Morc2a|chr11:3535285-3535784	0.55398267308436	.	.
chr11	3648877	3649376	chr11	3535285	3535784	Tug1|chr11:3535285-3535784	0.55398267308436	.	.
chr11	3648877	3649376	chr11	3539001	3539500	Morc2a|chr11:3539001-3539500	0.262538137638732	.	.
chr11	3648877	3649376	chr11	3539001	3539500	Tug1|chr11:3539001-3539500	0.262538137638732	.	.
chr11	3649414	3649913	chr11	3472448	3472947	Morc2a|chr11:3472448-3472947	0.380283717182574	.	.
chr11	3649414	3649913	chr11	3472448	3472947	Tug1|chr11:3472448-3472947	0.380283717182574	.	.
chr11	3863689	3864188	chr11	4096446	4096945	Osbp2|chr11:4096446-4096945	0.365483797375929	.	.
chr11	3863689	3864188	chr11	4121657	4122156	Osbp2|chr11:4121657-4122156	0.340932013381271	.	.
chr11	3894950	3895449	chr11	4096446	4096945	4921536K21Rik|chr11:4096446-4096945	0.396024089600907	.	.
chr11	3894950	3895449	chr11	4096446	4096945	Dusp18|chr11:4096446-4096945	0.396024089600907	.	.
chr11	3894950	3895449	chr11	4118576	4119075	4921536K21Rik|chr11:4118576-4119075	0.304773211386529	.	.
chr11	3894950	3895449	chr11	4118576	4119075	Dusp18|chr11:4118576-4119075	0.304773211386529	.	.
chr11	3894950	3895449	chr11	4121657	4122156	4921536K21Rik|chr11:4121657-4122156	0.676491597109397	.	.
chr11	3894950	3895449	chr11	4121657	4122156	Dusp18|chr11:4121657-4122156	0.676491597109397	.	.
chr11	3913534	3914033	chr11	3535285	3535784	Slc35e4|chr11:3535285-3535784	0.46811578080188	.	.
chr11	3963478	3963977	chr11	4118067	4118566	Pes1|chr11:4118067-4118566	0.47602721971326	.	.
chr11	3983350	3983849	chr11	3761927	3762426	Gal3st1|chr11:3761927-3762426	0.242395387692757	.	.
chr11	4134899	4135398	chr11	3774785	3775284	Rnf215|chr11:3774785-3775284	0.25988135620953	.	.
chr11	4134899	4135398	chr11	4121657	4122156	Rnf215|chr11:4121657-4122156	0.470148616575476	.	.
chr11	4160019	4160518	chr11	3774785	3775284	Ccdc157|chr11:3774785-3775284	0.297747328633629	.	.
chr11	4160019	4160518	chr11	3774785	3775284	Sf3a1|chr11:3774785-3775284	0.297747328633629	.	.
chr11	4186479	4186978	chr11	3774253	3774752	Tbc1d10a|chr11:3774253-3774752	0.527751179015195	.	.
chr11	4186479	4186978	chr11	3774785	3775284	Tbc1d10a|chr11:3774785-3775284	0.359334816737585	.	.
chr11	4186479	4186978	chr11	4096446	4096945	Tbc1d10a|chr11:4096446-4096945	0.432589019669053	.	.
chr11	4186479	4186978	chr11	4121657	4122156	Tbc1d10a|chr11:4121657-4122156	0.302329253746113	.	.
chr11	4637405	4637904	chr11	4684167	4684666	Ascc2|chr11:4684167-4684666	0.349206019087877	.	.
chr11	4637938	4638437	chr11	4684167	4684666	Ascc2|chr11:4684167-4684666	0.31951987563644	.	.
chr11	5098570	5099069	chr11	5181792	5182291	Ewsr1|chr11:5181792-5182291	0.245982230239086	.	.
chr11	5098570	5099069	chr11	5181792	5182291	Rhbdd3|chr11:5181792-5182291	0.245982230239086	.	.
chr11	5099145	5099644	chr11	5474061	5474560	Ewsr1|chr11:5474061-5474560	0.272156323596451	.	.
chr11	5099145	5099644	chr11	5474061	5474560	Rhbdd3|chr11:5474061-5474560	0.272156323596451	.	.
chr11	5099834	5100333	chr11	5485226	5485725	Ewsr1|chr11:5485226-5485725	0.409958626594198	.	.
chr11	5261501	5262000	chr11	5415504	5416003	Kremen1|chr11:5415504-5416003	0.325101019948155	.	.
chr11	5261501	5262000	chr11	5707491	5707990	Kremen1|chr11:5707491-5707990	0.631914117227258	.	.
chr11	5520703	5521202	chr11	5901921	5902420	Xbp1|chr11:5901921-5902420	0.470585709657453	.	.
chr11	5788237	5788736	chr11	5707491	5707990	Dbnl|chr11:5707491-5707990	0.466879079982091	.	.
chr11	5788237	5788736	chr11	5901921	5902420	Dbnl|chr11:5901921-5902420	0.353525939067077	.	.
chr11	5788237	5788736	chr11	5995902	5996401	Dbnl|chr11:5995902-5996401	0.470138593419122	.	.
chr11	5837178	5837677	chr11	5707491	5707990	Polm|chr11:5707491-5707990	0.346459331288232	.	.
chr11	5837178	5837677	chr11	5740921	5741420	Polm|chr11:5740921-5741420	0.318154720645387	.	.
chr11	5837178	5837677	chr11	5901921	5902420	Polm|chr11:5901921-5902420	0.25093398003719	.	.
chr11	5837178	5837677	chr11	5995902	5996401	Polm|chr11:5995902-5996401	0.455624934299984	.	.
chr11	5837178	5837677	chr11	6000282	6000781	Polm|chr11:6000282-6000781	0.315839109049252	.	.
chr11	5837178	5837677	chr11	6187730	6188229	Polm|chr11:6187730-6188229	0.285946434470138	.	.
chr11	5955521	5956020	chr11	5740921	5741420	Ykt6|chr11:5740921-5741420	0.28165888854609	.	.
chr11	5955521	5956020	chr11	5901921	5902420	Ykt6|chr11:5901921-5902420	0.445243044353771	.	.
chr11	5955521	5956020	chr11	5901921	5902420	Ykt6|chr11:5901921-5902420	0.445243044353772	.	.
chr11	6200213	6200712	chr11	6187730	6188229	A730071L15Rik|chr11:6187730-6188229	0.255716168724854	.	.
chr11	6200213	6200712	chr11	6187730	6188229	Nudcd3|chr11:6187730-6188229	0.255716168724854	.	.
chr11	6267557	6268056	chr11	6406154	6406653	Ddx56|chr11:6406154-6406653	0.271409377039241	.	.
chr11	6274682	6275181	chr11	6000282	6000781	Tmed4|chr11:6000282-6000781	0.4108264903382	.	.
chr11	6291660	6292159	chr11	6187730	6188229	Ogdh|chr11:6187730-6188229	0.322724389948732	.	.
chr11	6292330	6292829	chr11	6000282	6000781	Ogdh|chr11:6000282-6000781	0.33649773438069	.	.
chr11	6292330	6292829	chr11	6187730	6188229	Ogdh|chr11:6187730-6188229	0.32392605528889	.	.
chr11	6292330	6292829	chr11	6406154	6406653	Ogdh|chr11:6406154-6406653	0.408343417865417	.	.
chr11	6388567	6389066	chr11	6654921	6655420	Zmiz2|chr11:6654921-6655420	0.277599399638942	.	.
chr11	6415494	6415993	chr11	6654921	6655420	Ppia|chr11:6654921-6655420	0.284442009837354	.	.
chr11	6416022	6416521	chr11	6677466	6677965	Ppia|chr11:6677466-6677965	0.310176174939338	.	.
chr11	6475919	6476418	chr11	6677466	6677965	Gm11973|chr11:6677466-6677965	0.364526684928266	.	.
chr11	6475919	6476418	chr11	6677466	6677965	Purb|chr11:6677466-6677965	0.364526684928266	.	.
chr11	6625867	6626366	chr11	6654921	6655420	Tbrg4|chr11:6654921-6655420	0.279802814437162	.	.
chr11	7063206	7063705	chr11	7140481	7140980	Adcy1|chr11:7140481-7140980	0.286451232010338	.	.
chr11	11113765	11114264	chr11	11115591	11116090	Vwc2|chr11:11115591-11116090	0.323825030189222	.	.
chr11	11113765	11114264	chr11	11131662	11132161	Vwc2|chr11:11131662-11132161	0.260035541513299	.	.
chr11	11808722	11809221	chr11	11820195	11820694	Fignl1|chr11:11820195-11820694	0.337497170794431	.	.
chr11	11808722	11809221	chr11	11821573	11822072	Fignl1|chr11:11821573-11822072	0.280323623685749	.	.
chr11	11808722	11809221	chr11	11844299	11844798	Fignl1|chr11:11844299-11844798	0.417405071897129	.	.
chr11	11808722	11809221	chr11	11973307	11973806	Fignl1|chr11:11973307-11973806	0.417855345355051	.	.
chr11	11808722	11809221	chr11	12026627	12027126	Fignl1|chr11:12026627-12027126	0.360403106148988	.	.
chr11	11867820	11868319	chr11	11953569	11954068	1700042O10Rik|chr11:11953569-11954068	0.338502085996717	.	.
chr11	11867820	11868319	chr11	11974805	11975304	1700042O10Rik|chr11:11974805-11975304	0.253976540805398	.	.
chr11	16951015	16951514	chr11	16591370	16591869	Eldr|chr11:16591370-16591869	0.412507676289439	.	.
chr11	16951015	16951514	chr11	16591370	16591869	Fbxo48|chr11:16591370-16591869	0.412507676289439	.	.
chr11	16951015	16951514	chr11	16591885	16592384	Eldr|chr11:16591885-16592384	0.535333687567853	.	.
chr11	16951015	16951514	chr11	16591885	16592384	Fbxo48|chr11:16591885-16592384	0.535333687567853	.	.
chr11	17051545	17052044	chr11	17160193	17160692	Cnrip1|chr11:17160193-17160692	0.367178746189082	.	.
chr11	17051545	17052044	chr11	17160193	17160692	Plek|chr11:17160193-17160692	0.367178746189082	.	.
chr11	17052630	17053129	chr11	17160193	17160692	Plek|chr11:17160193-17160692	0.323322317034826	.	.
chr11	19924013	19924512	chr11	19761033	19761532	Spred2|chr11:19761033-19761532	0.232670096844958	.	.
chr11	19924013	19924512	chr11	19925308	19925807	Spred2|chr11:19925308-19925807	0.368759774490908	.	.
chr11	20201041	20201540	chr11	20456269	20456768	Rab1a|chr11:20456269-20456768	0.467426336723052	.	.
chr11	20201597	20202096	chr11	20445850	20446349	Rab1a|chr11:20445850-20446349	0.241724683986321	.	.
chr11	20542743	20543242	chr11	20400704	20401203	Sertad2|chr11:20400704-20401203	0.400373035356819	.	.
chr11	20542743	20543242	chr11	20445850	20446349	Sertad2|chr11:20445850-20446349	0.244281746233138	.	.
chr11	20542743	20543242	chr11	20531946	20532445	Sertad2|chr11:20531946-20532445	0.247821843060021	.	.
chr11	20740870	20741369	chr11	20531946	20532445	Aftph|chr11:20531946-20532445	0.236749290826297	.	.
chr11	20830845	20831344	chr11	20531946	20532445	Gm12037|chr11:20531946-20532445	0.354879406083168	.	.
chr11	20830845	20831344	chr11	20531946	20532445	Lgalsl|chr11:20531946-20532445	0.354879406083168	.	.
chr11	20830845	20831344	chr11	20631609	20632108	Gm12037|chr11:20631609-20632108	0.305404878793551	.	.
chr11	20830845	20831344	chr11	20631609	20632108	Lgalsl|chr11:20631609-20632108	0.305404878793551	.	.
chr11	20830845	20831344	chr11	20632267	20632766	Gm12037|chr11:20632267-20632766	0.276755943073692	.	.
chr11	20830845	20831344	chr11	20632267	20632766	Lgalsl|chr11:20632267-20632766	0.276755943073692	.	.
chr11	21091027	21091526	chr11	20794149	20794648	Peli1|chr11:20794149-20794648	0.238143932844345	.	.
chr11	21091027	21091526	chr11	20794673	20795172	Peli1|chr11:20794673-20795172	0.268573539879363	.	.
chr11	21370350	21370849	chr11	21433622	21434121	Gm12043|chr11:21433622-21434121	0.421842092149267	.	.
chr11	21370350	21370849	chr11	21433622	21434121	Ugp2|chr11:21433622-21434121	0.421842092149267	.	.
chr11	22859555	22860054	chr11	22672055	22672554	9130230N09Rik|chr11:22672055-22672554	0.252144287863792	.	.
chr11	22859555	22860054	chr11	22672055	22672554	9130230N09Rik|chr11:22672055-22672554	0.252144287863793	.	.
chr11	22981990	22982489	chr11	22925505	22926004	Commd1|chr11:22925505-22926004	0.260664967781555	.	.
chr11	22990804	22991303	chr11	22925505	22926004	Cct4|chr11:22925505-22926004	0.371740367329551	.	.
chr11	22990804	22991303	chr11	23124342	23124841	Cct4|chr11:23124342-23124841	0.295043699226468	.	.
chr11	23067612	23068111	chr11	22925505	22926004	Gm12059|chr11:22925505-22926004	0.349613801528858	.	.
chr11	23067612	23068111	chr11	23124342	23124841	Gm12059|chr11:23124342-23124841	0.403058212061467	.	.
chr11	23255618	23256117	chr11	23124342	23124841	Xpo1|chr11:23124342-23124841	0.36395745102131	.	.
chr11	23633475	23633974	chr11	23855325	23855824	0610010F05Rik|chr11:23855325-23855824	0.353209986334877	.	.
chr11	23895039	23895538	chr11	23855325	23855824	Gm12061|chr11:23855325-23855824	0.321560044355277	.	.
chr11	23895039	23895538	chr11	23855325	23855824	Papolg|chr11:23855325-23855824	0.321560044355277	.	.
chr11	23895039	23895538	chr11	23979266	23979765	Gm12061|chr11:23979266-23979765	0.233048884966975	.	.
chr11	23895039	23895538	chr11	23979266	23979765	Papolg|chr11:23979266-23979765	0.233048884966975	.	.
chr11	26210094	26210593	chr11	26073822	26074321	5730522E02Rik|chr11:26073822-26074321	0.249433586565986	.	.
chr11	26210094	26210593	chr11	26437661	26438160	5730522E02Rik|chr11:26437661-26438160	0.255700499731304	.	.
chr11	26592945	26593444	chr11	26437661	26438160	Vrk2|chr11:26437661-26438160	0.264514390893359	.	.
chr11	26593447	26593946	chr11	26437661	26438160	Vrk2|chr11:26437661-26438160	0.268137657631621	.	.
chr11	30025915	30026414	chr11	30024400	30024899	Eml6|chr11:30024400-30024899	0.478054382933886	.	.
chr11	30025915	30026414	chr11	30110609	30111108	Eml6|chr11:30110609-30111108	0.419940198618246	.	.
chr11	30025915	30026414	chr11	30198313	30198812	Eml6|chr11:30198313-30198812	0.332782068244728	.	.
chr11	30025915	30026414	chr11	30217279	30217778	Eml6|chr11:30217279-30217778	0.248676848653293	.	.
chr11	30266844	30267343	chr11	30137047	30137546	Gm8098|chr11:30137047-30137546	0.337501605244306	.	.
chr11	30267892	30268391	chr11	30198313	30198812	Gm8098|chr11:30198313-30198812	0.282958541285016	.	.
chr11	30267892	30268391	chr11	30198313	30198812	Sptbn1|chr11:30198313-30198812	0.282958541285016	.	.
chr11	30885150	30885649	chr11	30754917	30755416	Asb3|chr11:30754917-30755416	0.292499324749104	.	.
chr11	30885150	30885649	chr11	30754917	30755416	Gpr75|chr11:30754917-30755416	0.292499324749104	.	.
chr11	30954161	30954660	chr11	30657058	30657557	Erlec1|chr11:30657058-30657557	0.243782793470132	.	.
chr11	30954161	30954660	chr11	30888059	30888558	Erlec1|chr11:30888059-30888558	0.283549555734442	.	.
chr11	30986154	30986653	chr11	30657058	30657557	Chac2|chr11:30657058-30657557	0.238667055163148	.	.
chr11	30986154	30986653	chr11	30888059	30888558	Chac2|chr11:30888059-30888558	0.440655293803923	.	.
chr11	31369227	31369726	chr11	31582137	31582636	Stc2|chr11:31582137-31582636	0.251809943208981	.	.
chr11	31369857	31370356	chr11	31582137	31582636	Stc2|chr11:31582137-31582636	0.257305243566368	.	.
chr11	31369857	31370356	chr11	31694883	31695382	Stc2|chr11:31694883-31695382	0.530081359409141	.	.
chr11	33147604	33148103	chr11	33148287	33148786	Fgf18|chr11:33148287-33148786	0.434887431192956	.	.
chr11	33513007	33513506	chr11	33733193	33733692	Ranbp17|chr11:33733193-33733692	0.30889090445657	.	.
chr11	34314478	34314977	chr11	34372394	34372893	Insyn2b|chr11:34372394-34372893	0.323056776845937	.	.
chr11	34314478	34314977	chr11	34372394	34372893	Insyn2b|chr11:34372394-34372893	0.323056776845938	.	.
chr11	34314478	34314977	chr11	34515349	34515848	Insyn2b|chr11:34515349-34515848	0.248034449534072	.	.
chr11	40733291	40733790	chr11	40562825	40563324	Hmmr|chr11:40562825-40563324	0.272301548216537	.	.
chr11	40733291	40733790	chr11	40562825	40563324	Nudcd2|chr11:40562825-40563324	0.272301548216537	.	.
chr11	40755146	40755645	chr11	40562825	40563324	Ccng1|chr11:40562825-40563324	0.385105372129084	.	.
chr11	40755146	40755645	chr11	40877305	40877804	Ccng1|chr11:40877305-40877804	0.43417066470462	.	.
chr11	40755146	40755645	chr11	41192921	41193420	Ccng1|chr11:41192921-41193420	0.365453088787034	.	.
chr11	42000202	42000701	chr11	41999456	41999955	Gabrg2|chr11:41999456-41999955	0.305207493516283	.	.
chr11	42000202	42000701	chr11	42464022	42464521	Gabrg2|chr11:42464022-42464521	0.317904816395836	.	.
chr11	42419868	42420367	chr11	42487480	42487979	Gabrb2|chr11:42487480-42487979	0.51069581831902	.	.
chr11	44470279	44470778	chr11	44696826	44697325	Ublcp1|chr11:44696826-44697325	0.301461927293069	.	.
chr11	44585991	44586490	chr11	44610856	44611355	4930597A21Rik|chr11:44610856-44611355	0.307486456914951	.	.
chr11	45980458	45980957	chr11	45884031	45884530	Sox30|chr11:45884031-45884530	0.367094799789836	.	.
chr11	46312118	46312617	chr11	46268930	46269429	Cyfip2|chr11:46268930-46269429	0.229577831112428	.	.
chr11	46312118	46312617	chr11	46298368	46298867	Cyfip2|chr11:46298368-46298867	0.261513848955928	.	.
chr11	46312118	46312617	chr11	46443104	46443603	Cyfip2|chr11:46443104-46443603	0.263672546963793	.	.
chr11	46436683	46437182	chr11	46431116	46431615	Med7|chr11:46431116-46431615	0.408297857221505	.	.
chr11	46436683	46437182	chr11	46675673	46676172	Med7|chr11:46675673-46676172	0.554012475774615	.	.
chr11	46644747	46645246	chr11	46431116	46431615	Gm4926|chr11:46431116-46431615	0.434890890845774	.	.
chr11	46644747	46645246	chr11	46675673	46676172	Gm4926|chr11:46675673-46676172	0.537262774637577	.	.
chr11	46644747	46645246	chr11	46994211	46994710	Gm4926|chr11:46994211-46994710	0.364542291368514	.	.
chr11	47988620	47989119	chr11	48249363	48249862	Sgcd|chr11:48249363-48249862	0.327029790633004	.	.
chr11	48799792	48800291	chr11	48565682	48566181	Rack1|chr11:48565682-48566181	0.247824237802019	.	.
chr11	48799792	48800291	chr11	48834168	48834667	Rack1|chr11:48834168-48834667	0.285333236210662	.	.
chr11	48799792	48800291	chr11	49103228	49103727	Rack1|chr11:49103228-49103727	0.237971767342377	.	.
chr11	48816857	48817356	chr11	48565162	48565661	Trim41|chr11:48565162-48565661	0.284182850416792	.	.
chr11	48816857	48817356	chr11	48565682	48566181	Trim41|chr11:48565682-48566181	0.475140753033171	.	.
chr11	48853382	48853881	chr11	48837777	48838276	Gm16170|chr11:48837777-48838276	0.267285428779036	.	.
chr11	49203185	49203684	chr11	48790215	48790714	Zfp62|chr11:48790215-48790714	0.571103141733573	.	.
chr11	49203185	49203684	chr11	48837777	48838276	Zfp62|chr11:48837777-48838276	0.324633957574361	.	.
chr11	49203185	49203684	chr11	48859798	48860297	Zfp62|chr11:48859798-48860297	0.589137522592632	.	.
chr11	49203185	49203684	chr11	48859798	48860297	Zfp62|chr11:48859798-48860297	0.589137522592633	.	.
chr11	49243866	49244365	chr11	49250271	49250770	Mgat1|chr11:49250271-49250770	0.313747548769124	.	.
chr11	49712561	49713060	chr11	49871824	49872323	Cnot6|chr11:49871824-49872323	0.299381030589791	.	.
chr11	49712561	49713060	chr11	49903317	49903816	Cnot6|chr11:49903317-49903816	0.340443057390513	.	.
chr11	49793905	49794404	chr11	49536617	49537116	Gfpt2|chr11:49536617-49537116	0.411635998406219	.	.
chr11	49793905	49794404	chr11	49927151	49927650	Gfpt2|chr11:49927151-49927650	0.305428887909926	.	.
chr11	49846412	49846911	chr11	49536617	49537116	Mapk9|chr11:49536617-49537116	0.315985021332253	.	.
chr11	49901955	49902454	chr11	49955731	49956230	Rasgef1c|chr11:49955731-49956230	0.327356127384478	.	.
chr11	50291485	50291984	chr11	50371278	50371777	Maml1|chr11:50371278-50371777	0.376471149812322	.	.
chr11	50291485	50291984	chr11	50378247	50378746	Maml1|chr11:50378247-50378746	0.448582743551225	.	.
chr11	50292140	50292639	chr11	50371278	50371777	Maml1|chr11:50371278-50371777	0.560144696841005	.	.
chr11	50292140	50292639	chr11	50378247	50378746	Maml1|chr11:50378247-50378746	0.407472526161861	.	.
chr11	50325563	50326062	chr11	50359542	50360041	Canx|chr11:50359542-50360041	0.268320290119433	.	.
chr11	50325563	50326062	chr11	50421849	50422348	Canx|chr11:50421849-50422348	0.269474419733014	.	.
chr11	50377343	50377842	chr11	50371278	50371777	Hnrnph1|chr11:50371278-50371777	0.3148024647127	.	.
chr11	50377343	50377842	chr11	50421849	50422348	Hnrnph1|chr11:50421849-50422348	0.277535843263268	.	.
chr11	50430591	50431090	chr11	50672827	50673326	Rufy1|chr11:50672827-50673326	0.291125335597616	.	.
chr11	50602343	50602842	chr11	50672827	50673326	Adamts2|chr11:50672827-50673326	0.247976035559683	.	.
chr11	50602343	50602842	chr11	50672827	50673326	Gm12198|chr11:50672827-50673326	0.247976035559683	.	.
chr11	50602343	50602842	chr11	50930246	50930745	Adamts2|chr11:50930246-50930745	0.392159113824396	.	.
chr11	50602343	50602842	chr11	50930246	50930745	Gm12198|chr11:50930246-50930745	0.392159113824396	.	.
chr11	50930921	50931420	chr11	50930246	50930745	Zfp354b|chr11:50930246-50930745	0.363425771238529	.	.
chr11	51058989	51059488	chr11	50930246	50930745	Zfp354a|chr11:50930246-50930745	0.256925653049042	.	.
chr11	51262855	51263354	chr11	51539560	51540059	BC049762|chr11:51539560-51540059	0.329510264910389	.	.
chr11	51263421	51263920	chr11	51539560	51540059	BC049762|chr11:51539560-51540059	0.327823609579417	.	.
chr11	51263421	51263920	chr11	51615553	51616052	BC049762|chr11:51615553-51616052	0.238147540605564	.	.
chr11	51584494	51584993	chr11	51681505	51682004	Phykpl|chr11:51681505-51682004	0.26543422387887	.	.
chr11	51584494	51584993	chr11	51856134	51856633	Phykpl|chr11:51856134-51856633	0.389019808991182	.	.
chr11	51605794	51606293	chr11	51855397	51855896	Hnrnpab|chr11:51855397-51855896	0.334834662426821	.	.
chr11	51606706	51607205	chr11	51539560	51540059	Hnrnpab|chr11:51539560-51540059	0.23819727421775	.	.
chr11	51606706	51607205	chr11	51681505	51682004	Hnrnpab|chr11:51681505-51682004	0.232275698553208	.	.
chr11	51619481	51619980	chr11	51658702	51659201	Nhp2|chr11:51658702-51659201	0.404869565158693	.	.
chr11	51619481	51619980	chr11	51681505	51682004	Nhp2|chr11:51681505-51682004	0.449084314650194	.	.
chr11	51619481	51619980	chr11	51755773	51756272	Nhp2|chr11:51755773-51756272	0.416311557948636	.	.
chr11	51635626	51636125	chr11	51855397	51855896	Rmnd5b|chr11:51855397-51855896	0.387912606042831	.	.
chr11	51635626	51636125	chr11	51858736	51859235	Rmnd5b|chr11:51858736-51859235	0.252694091932611	.	.
chr11	51688541	51689040	chr11	51539560	51540059	0610009B22Rik|chr11:51539560-51540059	0.37968816936324	.	.
chr11	51763403	51763902	chr11	51658702	51659201	Sar1b|chr11:51658702-51659201	0.378560842655678	.	.
chr11	51763403	51763902	chr11	51658702	51659201	Sec24a|chr11:51658702-51659201	0.378560842655678	.	.
[truncated: 15,333 more rows]
