# Supplementary material for: Single-cell analysis of chromatin accessibility in the adult mouse brain
Source: Nature. 2023 Dec 13;624(7991):378–89. doi: 10.1038/s41586-023-06824-9 (PMC10719105; doi:10.1038/s41586-023-06824-9)
Supplement: Supplementary file 3 — Supplementary Tables 1–25 and their legends. [file 41586_2023_6824_MOESM3_ESM.zip › 2023-03-05453B-s3/SI Tables/SI Table 13 Summary of all the gene-cCRE correlations/sa2subclass.MS-SF_Bsx_Glut.pdc.bedpe]

chr1	3466260	3466759	chr1	3007192	3007691	Gm1992|chr1:3007192-3007691	0.198197071673652	.	.
chr1	3671529	3672028	chr1	3512560	3513059	Xkr4|chr1:3512560-3513059	0.206651432789652	.	.
chr1	3672048	3672547	chr1	3512560	3513059	Xkr4|chr1:3512560-3513059	0.188201346295625	.	.
chr1	4807592	4808091	chr1	4571692	4572191	Lypla1|chr1:4571692-4572191	0.248231371557361	.	.
chr1	4807592	4808091	chr1	5220605	5221104	Lypla1|chr1:5220605-5221104	0.224398175498182	.	.
chr1	4857480	4857979	chr1	4670469	4670968	Tcea1|chr1:4670469-4670968	0.327128657476332	.	.
chr1	4858123	4858622	chr1	5220605	5221104	Tcea1|chr1:5220605-5221104	0.463857722770316	.	.
chr1	5070122	5070621	chr1	5170387	5170886	Atp6v1h|chr1:5170387-5170886	0.203095842769251	.	.
chr1	5070122	5070621	chr1	5170387	5170886	Rgs20|chr1:5170387-5170886	0.203095842769251	.	.
chr1	5588179	5588678	chr1	5257589	5258088	Oprk1|chr1:5257589-5258088	0.303795451116848	.	.
chr1	5588179	5588678	chr1	5258162	5258661	Oprk1|chr1:5258162-5258661	0.196793196061864	.	.
chr1	5588179	5588678	chr1	5904738	5905237	Oprk1|chr1:5904738-5905237	0.179781595678497	.	.
chr1	6214386	6214885	chr1	6272212	6272711	4732440D04Rik|chr1:6272212-6272711	0.158907898578389	.	.
chr1	7397837	7398336	chr1	7543474	7543973	Gm26901|chr1:7543474-7543973	0.410746904537865	.	.
chr1	9299496	9299995	chr1	9009191	9009690	Sntg1|chr1:9009191-9009690	0.255045007559442	.	.
chr1	9299496	9299995	chr1	9298270	9298769	Sntg1|chr1:9298270-9298769	0.288949632233642	.	.
chr1	9299496	9299995	chr1	9619425	9619924	Sntg1|chr1:9619425-9619924	0.443745055665034	.	.
chr1	9299496	9299995	chr1	9619928	9620427	Sntg1|chr1:9619928-9620427	0.290562973780983	.	.
chr1	9748256	9748755	chr1	9619425	9619924	1700034P13Rik|chr1:9619425-9619924	0.232305884265628	.	.
chr1	9748256	9748755	chr1	9619425	9619924	Vcpip1|chr1:9619425-9619924	0.232305884265628	.	.
chr1	9748256	9748755	chr1	9724707	9725206	1700034P13Rik|chr1:9724707-9725206	0.177027488404408	.	.
chr1	9748256	9748755	chr1	9724707	9725206	Vcpip1|chr1:9724707-9725206	0.177027488404408	.	.
chr1	9798078	9798577	chr1	9573148	9573647	Sgk3|chr1:9573148-9573647	0.168098963199894	.	.
chr1	9908384	9908883	chr1	10007180	10007679	Mcmdc2|chr1:10007180-10007679	0.295011346124101	.	.
chr1	9908384	9908883	chr1	9541113	9541612	Mcmdc2|chr1:9541113-9541612	0.182767876035567	.	.
chr1	10008928	10009427	chr1	10380755	10381254	Ppp1r42|chr1:10380755-10381254	0.24691360806366	.	.
chr1	10719138	10719637	chr1	10699983	10700482	Cpa6|chr1:10699983-10700482	0.180777384744008	.	.
chr1	10719138	10719637	chr1	10718502	10719001	Cpa6|chr1:10718502-10719001	0.27507670278041	.	.
chr1	10719138	10719637	chr1	10751324	10751823	Cpa6|chr1:10751324-10751823	0.183736376662506	.	.
chr1	10719138	10719637	chr1	10942845	10943344	Cpa6|chr1:10942845-10943344	0.248467742932871	.	.
chr1	10993243	10993742	chr1	10942845	10943344	Prex2|chr1:10942845-10943344	0.238934307986398	.	.
chr1	10993243	10993742	chr1	11032872	11033371	Prex2|chr1:11032872-11033371	0.224164590756862	.	.
chr1	10993772	10994271	chr1	10942845	10943344	Prex2|chr1:10942845-10943344	0.179831495052559	.	.
chr1	10993772	10994271	chr1	11032872	11033371	Prex2|chr1:11032872-11033371	0.213368960470713	.	.
chr1	10993772	10994271	chr1	11033394	11033893	Prex2|chr1:11033394-11033893	0.193757343660515	.	.
chr1	11413910	11414409	chr1	11032872	11033371	A830018L16Rik|chr1:11032872-11033371	0.270153907609793	.	.
chr1	11413910	11414409	chr1	11423728	11424227	A830018L16Rik|chr1:11423728-11424227	0.288994924068941	.	.
chr1	12692265	12692764	chr1	12414981	12415480	Sulf1|chr1:12414981-12415480	0.287987446360087	.	.
chr1	12692265	12692764	chr1	12500397	12500896	Sulf1|chr1:12500397-12500896	0.190420087651862	.	.
chr1	12692265	12692764	chr1	12523183	12523682	Sulf1|chr1:12523183-12523682	0.268717376483374	.	.
chr1	12692265	12692764	chr1	12564445	12564944	Sulf1|chr1:12564445-12564944	0.159107158440546	.	.
chr1	12692265	12692764	chr1	12706203	12706702	Sulf1|chr1:12706203-12706702	0.46876189380229	.	.
chr1	12692874	12693373	chr1	12319905	12320404	Sulf1|chr1:12319905-12320404	0.228253730135828	.	.
chr1	12692874	12693373	chr1	12414981	12415480	Sulf1|chr1:12414981-12415480	0.173804091988552	.	.
chr1	12692874	12693373	chr1	12500397	12500896	Sulf1|chr1:12500397-12500896	0.231296255555134	.	.
chr1	12692874	12693373	chr1	12523183	12523682	Sulf1|chr1:12523183-12523682	0.176449777328543	.	.
chr1	12692874	12693373	chr1	12706203	12706702	Sulf1|chr1:12706203-12706702	0.413616086319532	.	.
chr1	12692874	12693373	chr1	12706203	12706702	Sulf1|chr1:12706203-12706702	0.413616086319533	.	.
chr1	12692874	12693373	chr1	12718098	12718597	Sulf1|chr1:12718098-12718597	0.240812888456327	.	.
chr1	13373516	13374015	chr1	13425930	13426429	Ncoa2|chr1:13425930-13426429	0.195752738438162	.	.
chr1	13373516	13374015	chr1	13561529	13562028	Ncoa2|chr1:13561529-13562028	0.197175015425401	.	.
chr1	13588843	13589342	chr1	13771623	13772122	Tram1|chr1:13771623-13772122	0.240649403382984	.	.
chr1	13589563	13590062	chr1	13682912	13683411	Tram1|chr1:13682912-13683411	0.220645986602098	.	.
chr1	13659706	13660205	chr1	13771623	13772122	Lactb2|chr1:13771623-13772122	0.28959232875256	.	.
chr1	13660314	13660813	chr1	13682912	13683411	Lactb2|chr1:13682912-13683411	0.164296976414037	.	.
chr1	14309549	14310048	chr1	14192794	14193293	Eya1|chr1:14192794-14193293	0.192169267586046	.	.
chr1	14309549	14310048	chr1	14640492	14640991	Eya1|chr1:14640492-14640991	0.367309826996531	.	.
chr1	14755218	14755717	chr1	14686987	14687486	Msc|chr1:14686987-14687486	0.243120006177381	.	.
chr1	15286608	15287107	chr1	15124648	15125147	Kcnb2|chr1:15124648-15125147	0.208742724503621	.	.
chr1	15286608	15287107	chr1	15426615	15427114	Kcnb2|chr1:15426615-15427114	0.397769124283895	.	.
chr1	15286608	15287107	chr1	15451606	15452105	Kcnb2|chr1:15451606-15452105	0.415013420953547	.	.
chr1	15805340	15805839	chr1	15936337	15936836	Terf1|chr1:15936337-15936836	0.219198713181315	.	.
chr1	16093096	16093595	chr1	15993491	15993990	4930444P10Rik|chr1:15993491-15993990	0.405727005028683	.	.
chr1	16093096	16093595	chr1	16063926	16064425	4930444P10Rik|chr1:16063926-16064425	0.194144864869083	.	.
chr1	16093096	16093595	chr1	16179087	16179586	4930444P10Rik|chr1:16179087-16179586	0.223677716688338	.	.
chr1	16103947	16104446	chr1	16356345	16356844	Rpl7|chr1:16356345-16356844	0.255140312826847	.	.
chr1	16104453	16104952	chr1	15993491	15993990	Rpl7|chr1:15993491-15993990	0.245364423999663	.	.
chr1	16104453	16104952	chr1	16356345	16356844	Rpl7|chr1:16356345-16356844	0.251015492716959	.	.
chr1	16104999	16105498	chr1	15936337	15936836	Rdh10|chr1:15936337-15936836	0.2711726425841	.	.
chr1	16104999	16105498	chr1	15936337	15936836	Rpl7|chr1:15936337-15936836	0.2711726425841	.	.
chr1	16104999	16105498	chr1	16058539	16059038	Rdh10|chr1:16058539-16059038	0.162393336501494	.	.
chr1	16104999	16105498	chr1	16058539	16059038	Rpl7|chr1:16058539-16059038	0.162393336501494	.	.
chr1	16105563	16106062	chr1	15936337	15936836	Rdh10|chr1:15936337-15936836	0.357264463077027	.	.
chr1	16519761	16520260	chr1	16356345	16356844	Stau2|chr1:16356345-16356844	0.164556980934001	.	.
chr1	16656744	16657243	chr1	16433354	16433853	D030040B21Rik|chr1:16433354-16433853	0.17813019179895	.	.
chr1	16656744	16657243	chr1	16433354	16433853	Eloc|chr1:16433354-16433853	0.17813019179895	.	.
chr1	17097078	17097577	chr1	17096566	17097065	Jph1|chr1:17096566-17097065	0.229522342880282	.	.
chr1	17097078	17097577	chr1	17305197	17305696	Jph1|chr1:17305197-17305696	0.246017066607249	.	.
chr1	17097078	17097577	chr1	17311278	17311777	Jph1|chr1:17311278-17311777	0.161223445554241	.	.
chr1	17145142	17145641	chr1	17058743	17059242	Gdap1|chr1:17058743-17059242	0.190213704599678	.	.
chr1	17145142	17145641	chr1	17415897	17416396	Gdap1|chr1:17415897-17416396	0.180933083248537	.	.
chr1	17727070	17727569	chr1	17537277	17537776	Crispld1|chr1:17537277-17537776	0.190799225990264	.	.
chr1	17727070	17727569	chr1	17537277	17537776	Gm16070|chr1:17537277-17537776	0.190799225990264	.	.
chr1	17727070	17727569	chr1	17941366	17941865	Crispld1|chr1:17941366-17941865	0.217089563082602	.	.
chr1	17727070	17727569	chr1	17941366	17941865	Gm16070|chr1:17941366-17941865	0.217089563082602	.	.
chr1	17727608	17728107	chr1	17599870	17600369	Crispld1|chr1:17599870-17600369	0.329430864492795	.	.
chr1	17727608	17728107	chr1	17599870	17600369	Gm16070|chr1:17599870-17600369	0.329430864492795	.	.
chr1	17727608	17728107	chr1	17600441	17600940	Crispld1|chr1:17600441-17600940	0.183713406902582	.	.
chr1	17727608	17728107	chr1	17600441	17600940	Gm16070|chr1:17600441-17600940	0.183713406902582	.	.
chr1	18058553	18059052	chr1	18353113	18353612	Gm28756|chr1:18353113-18353612	0.176892005823321	.	.
chr1	20820187	20820686	chr1	20905651	20906150	Mcm3|chr1:20905651-20906150	0.352687575248583	.	.
chr1	20820187	20820686	chr1	20997805	20998304	Mcm3|chr1:20997805-20998304	0.234338026154846	.	.
chr1	20890311	20890810	chr1	20801628	20802127	6720483E21Rik|chr1:20801628-20802127	0.200759311326433	.	.
chr1	20890311	20890810	chr1	20801628	20802127	Paqr8|chr1:20801628-20802127	0.200759311326433	.	.
chr1	20890857	20891356	chr1	20905651	20906150	6720483E21Rik|chr1:20905651-20906150	0.242201339951891	.	.
chr1	20890857	20891356	chr1	20905651	20906150	Paqr8|chr1:20905651-20906150	0.242201339951891	.	.
chr1	20890857	20891356	chr1	21014419	21014918	6720483E21Rik|chr1:21014419-21014918	0.270518165951755	.	.
chr1	20890857	20891356	chr1	21014419	21014918	Paqr8|chr1:21014419-21014918	0.270518165951755	.	.
chr1	20951400	20951899	chr1	20905651	20906150	Efhc1|chr1:20905651-20906150	0.287499286796137	.	.
chr1	20951400	20951899	chr1	20997805	20998304	Efhc1|chr1:20997805-20998304	0.223869931670815	.	.
chr1	21079134	21079633	chr1	20919657	20920156	Gm28287|chr1:20919657-20920156	0.232256100639415	.	.
chr1	21079134	21079633	chr1	20919657	20920156	Tram2|chr1:20919657-20920156	0.232256100639415	.	.
chr1	21079134	21079633	chr1	20933361	20933860	Gm28287|chr1:20933361-20933860	0.162049618380928	.	.
chr1	21079134	21079633	chr1	20933361	20933860	Tram2|chr1:20933361-20933860	0.162049618380928	.	.
chr1	21079134	21079633	chr1	20995247	20995746	Gm28287|chr1:20995247-20995746	0.161623582898081	.	.
chr1	21079134	21079633	chr1	20995247	20995746	Tram2|chr1:20995247-20995746	0.161623582898081	.	.
chr1	21079134	21079633	chr1	21166203	21166702	Gm28287|chr1:21166203-21166702	0.330468121516396	.	.
chr1	21079134	21079633	chr1	21166203	21166702	Tram2|chr1:21166203-21166702	0.330468121516396	.	.
chr1	21079134	21079633	chr1	21411526	21412025	Gm28287|chr1:21411526-21412025	0.15730405340396	.	.
chr1	21079134	21079633	chr1	21411526	21412025	Tram2|chr1:21411526-21412025	0.15730405340396	.	.
chr1	21079134	21079633	chr1	21461025	21461524	Gm28287|chr1:21461025-21461524	0.170496788512322	.	.
chr1	21079134	21079633	chr1	21461025	21461524	Tram2|chr1:21461025-21461524	0.170496788512322	.	.
chr1	21218543	21219042	chr1	21166203	21166702	Tmem14a|chr1:21166203-21166702	0.298789070245305	.	.
chr1	21218543	21219042	chr1	21466382	21466881	Tmem14a|chr1:21466382-21466881	0.249082104884859	.	.
chr1	21961224	21961723	chr1	21829900	21830399	Kcnq5|chr1:21829900-21830399	0.320450680824145	.	.
chr1	21961224	21961723	chr1	21875286	21875785	Kcnq5|chr1:21875286-21875785	0.156312183722028	.	.
chr1	21961224	21961723	chr1	22071418	22071917	Kcnq5|chr1:22071418-22071917	0.279746557981754	.	.
chr1	21961224	21961723	chr1	22071418	22071917	Kcnq5|chr1:22071418-22071917	0.279746557981755	.	.
chr1	21961224	21961723	chr1	22199190	22199689	Kcnq5|chr1:22199190-22199689	0.393219909014292	.	.
chr1	21961224	21961723	chr1	22206739	22207238	Kcnq5|chr1:22206739-22207238	0.159596099283507	.	.
chr1	22805771	22806270	chr1	23061951	23062450	Rims1|chr1:23061951-23062450	0.222526357814548	.	.
chr1	23575015	23575514	chr1	23256580	23257079	Gm28822|chr1:23256580-23257079	0.251180816557732	.	.
chr1	23575015	23575514	chr1	23490538	23491037	Gm28822|chr1:23490538-23491037	0.347932293901359	.	.
chr1	23575015	23575514	chr1	23520116	23520615	Gm28822|chr1:23520116-23520615	0.335713335904654	.	.
chr1	23575015	23575514	chr1	23576074	23576573	Gm28822|chr1:23576074-23576573	0.676524457950808	.	.
chr1	23575015	23575514	chr1	23629265	23629764	Gm28822|chr1:23629265-23629764	0.446430537970036	.	.
chr1	23575015	23575514	chr1	23722216	23722715	Gm28822|chr1:23722216-23722715	0.592786676554415	.	.
chr1	23575015	23575514	chr1	23722950	23723449	Gm28822|chr1:23722950-23723449	0.304716986578195	.	.
chr1	23575015	23575514	chr1	23762798	23763297	Gm28822|chr1:23762798-23763297	0.42027239371506	.	.
chr1	23575015	23575514	chr1	23821578	23822077	Gm28822|chr1:23821578-23822077	0.310426421132638	.	.
chr1	23575015	23575514	chr1	23842451	23842950	Gm28822|chr1:23842451-23842950	0.288398422572679	.	.
chr1	23575015	23575514	chr1	23842985	23843484	Gm28822|chr1:23842985-23843484	0.32443946626629	.	.
chr1	23575015	23575514	chr1	23943697	23944196	Gm28822|chr1:23943697-23944196	0.467356222999216	.	.
chr1	23575015	23575514	chr1	23948952	23949451	Gm28822|chr1:23948952-23949451	0.211035456336669	.	.
chr1	23762292	23762791	chr1	23576074	23576573	B3gat2|chr1:23576074-23576573	0.195379855005682	.	.
chr1	23762292	23762791	chr1	23641995	23642494	B3gat2|chr1:23641995-23642494	0.212800172935193	.	.
chr1	23762292	23762791	chr1	23722216	23722715	B3gat2|chr1:23722216-23722715	0.231977028597678	.	.
chr1	23762292	23762791	chr1	23722950	23723449	B3gat2|chr1:23722950-23723449	0.311099153951917	.	.
chr1	23762292	23762791	chr1	23762798	23763297	B3gat2|chr1:23762798-23763297	0.20892970142746	.	.
chr1	23762292	23762791	chr1	23821578	23822077	B3gat2|chr1:23821578-23822077	0.227473953928392	.	.
chr1	24099649	24100148	chr1	24094812	24095311	Fam135a|chr1:24094812-24095311	0.263389328197711	.	.
chr1	24099649	24100148	chr1	24230363	24230862	Fam135a|chr1:24230363-24230862	0.257665500522304	.	.
chr1	24099649	24100148	chr1	24349664	24350163	Fam135a|chr1:24349664-24350163	0.234284217865131	.	.
chr1	24099649	24100148	chr1	24465085	24465584	Fam135a|chr1:24465085-24465584	0.237894648050751	.	.
chr1	24100186	24100685	chr1	24094812	24095311	Fam135a|chr1:24094812-24095311	0.221684688185721	.	.
chr1	24100186	24100685	chr1	24171412	24171911	Fam135a|chr1:24171412-24171911	0.16081635229137	.	.
chr1	24100186	24100685	chr1	24230363	24230862	Fam135a|chr1:24230363-24230862	0.281663226252618	.	.
chr1	24100186	24100685	chr1	24249074	24249573	Fam135a|chr1:24249074-24249573	0.321675720043017	.	.
chr1	24100186	24100685	chr1	24349664	24350163	Fam135a|chr1:24349664-24350163	0.157716082961547	.	.
chr1	24586286	24586785	chr1	24367541	24368040	Col19a1|chr1:24367541-24368040	0.258583377021113	.	.
chr1	24586286	24586785	chr1	24611656	24612155	Col19a1|chr1:24611656-24612155	0.236017231038433	.	.
chr1	24586286	24586785	chr1	24613347	24613846	Col19a1|chr1:24613347-24613846	0.176483648270985	.	.
chr1	24586286	24586785	chr1	24614093	24614592	Col19a1|chr1:24614093-24614592	0.184620256880025	.	.
chr1	24586286	24586785	chr1	24614797	24615296	Col19a1|chr1:24614797-24615296	0.176007406788786	.	.
chr1	24586286	24586785	chr1	24615721	24616220	Col19a1|chr1:24615721-24616220	0.19479848626629	.	.
chr1	24587149	24587648	chr1	24367541	24368040	Col19a1|chr1:24367541-24368040	0.28791738246265	.	.
chr1	24587149	24587648	chr1	24901204	24901703	Col19a1|chr1:24901204-24901703	0.26280614864156	.	.
chr1	30720698	30721197	chr1	30289004	30289503	Gm9898|chr1:30289004-30289503	0.371447907754336	.	.
chr1	30720698	30721197	chr1	30519086	30519585	Gm9898|chr1:30519086-30519585	0.232789111557054	.	.
chr1	30720698	30721197	chr1	30591249	30591748	Gm9898|chr1:30591249-30591748	0.171247485794797	.	.
chr1	30872795	30873294	chr1	30502671	30503170	Phf3|chr1:30502671-30503170	0.178138465874965	.	.
chr1	30872795	30873294	chr1	30503190	30503689	Phf3|chr1:30503190-30503689	0.25013214713476	.	.
chr1	30873430	30873929	chr1	30595347	30595846	Phf3|chr1:30595347-30595846	0.215021929469497	.	.
chr1	30873942	30874441	chr1	31153918	31154417	Phf3|chr1:31153918-31154417	0.171190602534971	.	.
chr1	30949080	30949579	chr1	30584783	30585282	Ptp4a1|chr1:30584783-30585282	0.297131808711588	.	.
chr1	30949080	30949579	chr1	30716282	30716781	Ptp4a1|chr1:30716282-30716781	0.337730902186406	.	.
chr1	30949582	30950081	chr1	31141929	31142428	Ptp4a1|chr1:31141929-31142428	0.222790174439471	.	.
chr1	32172459	32172958	chr1	32224627	32225126	Khdrbs2|chr1:32224627-32225126	0.345772362888069	.	.
chr1	32172459	32172958	chr1	32339102	32339601	Khdrbs2|chr1:32339102-32339601	0.376858857126897	.	.
chr1	32172459	32172958	chr1	32471426	32471925	Khdrbs2|chr1:32471426-32471925	0.413051375681047	.	.
chr1	34439491	34439990	chr1	34434650	34435149	Ccdc115|chr1:34434650-34435149	0.186834348945706	.	.
chr1	34439491	34439990	chr1	34434650	34435149	Imp4|chr1:34434650-34435149	0.186834348945706	.	.
chr1	34485782	34486281	chr1	34277144	34277643	4930568A12Rik|chr1:34277144-34277643	0.21909843060544	.	.
chr1	34485782	34486281	chr1	34434650	34435149	4930568A12Rik|chr1:34434650-34435149	0.167980977595742	.	.
chr1	34485782	34486281	chr1	34434650	34435149	4930568A12Rik|chr1:34434650-34435149	0.167980977595743	.	.
chr1	34485782	34486281	chr1	34462689	34463188	4930568A12Rik|chr1:34462689-34463188	0.294284347708636	.	.
chr1	34579442	34579941	chr1	34752832	34753331	1700101I19Rik|chr1:34752832-34753331	0.313091526347061	.	.
chr1	34579442	34579941	chr1	34752832	34753331	Amer3|chr1:34752832-34753331	0.313091526347061	.	.
chr1	34579442	34579941	chr1	34793414	34793913	1700101I19Rik|chr1:34793414-34793913	0.194807092203298	.	.
chr1	34579442	34579941	chr1	34793414	34793913	Amer3|chr1:34793414-34793913	0.194807092203298	.	.
chr1	34579442	34579941	chr1	34830919	34831418	1700101I19Rik|chr1:34830919-34831418	0.219026212765043	.	.
chr1	34579442	34579941	chr1	34830919	34831418	Amer3|chr1:34830919-34831418	0.219026212765043	.	.
chr1	34579442	34579941	chr1	34877526	34878025	1700101I19Rik|chr1:34877526-34878025	0.218337200674211	.	.
chr1	34579442	34579941	chr1	34877526	34878025	Amer3|chr1:34877526-34878025	0.218337200674211	.	.
chr1	34801460	34801959	chr1	35003146	35003645	Arhgef4|chr1:35003146-35003645	0.163296651725601	.	.
chr1	34802224	34802723	chr1	34752832	34753331	Arhgef4|chr1:34752832-34753331	0.203825885320938	.	.
chr1	34849768	34850267	chr1	34877526	34878025	Plekhb2|chr1:34877526-34878025	0.163374600391615	.	.
chr1	34849768	34850267	chr1	35200910	35201409	Plekhb2|chr1:35200910-35201409	0.235295487254595	.	.
chr1	34850452	34850951	chr1	34750293	34750792	Plekhb2|chr1:34750293-34750792	0.205068831808264	.	.
chr1	36068061	36068560	chr1	36190196	36190695	Hs6st1|chr1:36190196-36190695	0.479449674246954	.	.
chr1	36068061	36068560	chr1	36190196	36190695	Hs6st1|chr1:36190196-36190695	0.479449674246955	.	.
chr1	37540864	37541363	chr1	37600786	37601285	Mgat4a|chr1:37600786-37601285	0.179475053562559	.	.
chr1	37540864	37541363	chr1	37610264	37610763	Mgat4a|chr1:37610264-37610763	0.211954230577803	.	.
chr1	37540864	37541363	chr1	37725725	37726224	Mgat4a|chr1:37725725-37726224	0.245897088889771	.	.
chr1	37719678	37720177	chr1	37600786	37601285	2010300C02Rik|chr1:37600786-37601285	0.296349171713067	.	.
chr1	37719678	37720177	chr1	37610264	37610763	2010300C02Rik|chr1:37610264-37610763	0.2728834298173	.	.
chr1	37719678	37720177	chr1	37610264	37610763	2010300C02Rik|chr1:37610264-37610763	0.272883429817301	.	.
chr1	37719678	37720177	chr1	37686791	37687290	2010300C02Rik|chr1:37686791-37687290	0.214140931823777	.	.
chr1	37719678	37720177	chr1	37725725	37726224	2010300C02Rik|chr1:37725725-37726224	0.232492558334576	.	.
chr1	37719678	37720177	chr1	37725725	37726224	2010300C02Rik|chr1:37725725-37726224	0.232492558334577	.	.
chr1	37864699	37865198	chr1	37639092	37639591	Gm26805|chr1:37639092-37639591	0.36143550407908	.	.
chr1	37864699	37865198	chr1	37872597	37873096	Gm26805|chr1:37872597-37873096	0.251911344156496	.	.
chr1	37864699	37865198	chr1	37903135	37903634	Gm26805|chr1:37903135-37903634	0.261328533586752	.	.
chr1	37865263	37865762	chr1	37639092	37639591	Gm26805|chr1:37639092-37639591	0.30613255602233	.	.
chr1	37865263	37865762	chr1	37639092	37639591	Tsga10|chr1:37639092-37639591	0.30613255602233	.	.
chr1	37865263	37865762	chr1	37686791	37687290	Gm26805|chr1:37686791-37687290	0.208082409470435	.	.
chr1	37865263	37865762	chr1	37686791	37687290	Tsga10|chr1:37686791-37687290	0.208082409470435	.	.
chr1	37865263	37865762	chr1	37903135	37903634	Gm26805|chr1:37903135-37903634	0.215295819320311	.	.
chr1	37865263	37865762	chr1	37903135	37903634	Tsga10|chr1:37903135-37903634	0.215295819320311	.	.
chr1	37871955	37872454	chr1	37533173	37533672	Lipt1|chr1:37533173-37533672	0.195392295283257	.	.
chr1	37871955	37872454	chr1	37872597	37873096	Lipt1|chr1:37872597-37873096	0.256202338464464	.	.
chr1	37890241	37890740	chr1	37678238	37678737	Mitd1|chr1:37678238-37678737	0.257741778307544	.	.
chr1	37890241	37890740	chr1	37678238	37678737	Mrpl30|chr1:37678238-37678737	0.257741778307544	.	.
chr1	37890241	37890740	chr1	38210447	38210946	Mitd1|chr1:38210447-38210946	0.283117024310753	.	.
chr1	37890241	37890740	chr1	38210447	38210946	Mrpl30|chr1:38210447-38210946	0.283117024310753	.	.
chr1	37997082	37997581	chr1	37678238	37678737	Eif5b|chr1:37678238-37678737	0.261981672032179	.	.
chr1	37997082	37997581	chr1	37678238	37678737	Txndc9|chr1:37678238-37678737	0.261981672032179	.	.
chr1	37997082	37997581	chr1	37686791	37687290	Eif5b|chr1:37686791-37687290	0.186058449179765	.	.
chr1	37997082	37997581	chr1	37686791	37687290	Txndc9|chr1:37686791-37687290	0.186058449179765	.	.
chr1	37997082	37997581	chr1	37725725	37726224	Eif5b|chr1:37725725-37726224	0.250965923181084	.	.
chr1	37997082	37997581	chr1	37725725	37726224	Txndc9|chr1:37725725-37726224	0.250965923181084	.	.
chr1	37997082	37997581	chr1	37931762	37932261	Eif5b|chr1:37931762-37932261	0.214776182541675	.	.
chr1	37997082	37997581	chr1	37931762	37932261	Txndc9|chr1:37931762-37932261	0.214776182541675	.	.
chr1	37997082	37997581	chr1	37959295	37959794	Eif5b|chr1:37959295-37959794	0.337786282408433	.	.
chr1	37997082	37997581	chr1	37959295	37959794	Txndc9|chr1:37959295-37959794	0.337786282408433	.	.
chr1	37997082	37997581	chr1	38210447	38210946	Eif5b|chr1:38210447-38210946	0.48895044664075	.	.
chr1	37997082	37997581	chr1	38210447	38210946	Txndc9|chr1:38210447-38210946	0.48895044664075	.	.
chr1	37997778	37998277	chr1	37686791	37687290	Eif5b|chr1:37686791-37687290	0.326196623698793	.	.
chr1	37997778	37998277	chr1	37686791	37687290	Txndc9|chr1:37686791-37687290	0.326196623698793	.	.
chr1	37997778	37998277	chr1	37725725	37726224	Eif5b|chr1:37725725-37726224	0.256210698381463	.	.
chr1	37997778	37998277	chr1	37725725	37726224	Txndc9|chr1:37725725-37726224	0.256210698381463	.	.
chr1	37997778	37998277	chr1	38198432	38198931	Eif5b|chr1:38198432-38198931	0.309902614802829	.	.
chr1	37997778	37998277	chr1	38198432	38198931	Txndc9|chr1:38198432-38198931	0.309902614802829	.	.
chr1	38128883	38129382	chr1	37959295	37959794	Rev1|chr1:37959295-37959794	0.241089818462478	.	.
chr1	38128883	38129382	chr1	38185452	38185951	Rev1|chr1:38185452-38185951	0.254067706973574	.	.
chr1	38128883	38129382	chr1	38210447	38210946	Rev1|chr1:38210447-38210946	0.180013592242024	.	.
chr1	38129526	38130025	chr1	37931762	37932261	Rev1|chr1:37931762-37932261	0.265494395845701	.	.
chr1	38129526	38130025	chr1	37959295	37959794	Rev1|chr1:37959295-37959794	0.288957074627227	.	.
chr1	38129526	38130025	chr1	38210447	38210946	Rev1|chr1:38210447-38210946	0.254886227051556	.	.
chr1	40085635	40086134	chr1	40000871	40001370	Gm16894|chr1:40000871-40001370	0.183474672495439	.	.
chr1	40085635	40086134	chr1	40000871	40001370	Gm16894|chr1:40000871-40001370	0.18347467249544	.	.
chr1	40790447	40790946	chr1	40768563	40769062	Mfsd9|chr1:40768563-40769062	0.181229236993867	.	.
chr1	40790447	40790946	chr1	40887752	40888251	Mfsd9|chr1:40887752-40888251	0.367146823600083	.	.
chr1	40790447	40790946	chr1	41033409	41033908	Mfsd9|chr1:41033409-41033908	0.282874618532589	.	.
chr1	42695450	42695949	chr1	42395186	42395685	Gm20646|chr1:42395186-42395685	0.299444298495321	.	.
chr1	42695450	42695949	chr1	42395186	42395685	Pantr1|chr1:42395186-42395685	0.299444298495321	.	.
chr1	42695450	42695949	chr1	42395186	42395685	Pou3f3|chr1:42395186-42395685	0.299444298495321	.	.
chr1	42695450	42695949	chr1	42407118	42407617	Gm20646|chr1:42407118-42407617	0.175207363287335	.	.
chr1	42695450	42695949	chr1	42407118	42407617	Pantr1|chr1:42407118-42407617	0.175207363287335	.	.
chr1	42695450	42695949	chr1	42407118	42407617	Pou3f3|chr1:42407118-42407617	0.175207363287335	.	.
chr1	42695450	42695949	chr1	42416282	42416781	Gm20646|chr1:42416282-42416781	0.524044241226522	.	.
chr1	42695450	42695949	chr1	42416282	42416781	Pantr1|chr1:42416282-42416781	0.524044241226522	.	.
chr1	42695450	42695949	chr1	42416282	42416781	Pou3f3|chr1:42416282-42416781	0.524044241226522	.	.
chr1	42695450	42695949	chr1	42472367	42472866	Gm20646|chr1:42472367-42472866	0.730471351459709	.	.
chr1	42695450	42695949	chr1	42472367	42472866	Pantr1|chr1:42472367-42472866	0.730471351459709	.	.
chr1	42695450	42695949	chr1	42472367	42472866	Pou3f3|chr1:42472367-42472866	0.730471351459709	.	.
chr1	42695450	42695949	chr1	42539593	42540092	Gm20646|chr1:42539593-42540092	0.36953502092502	.	.
chr1	42695450	42695949	chr1	42539593	42540092	Pantr1|chr1:42539593-42540092	0.36953502092502	.	.
chr1	42695450	42695949	chr1	42539593	42540092	Pou3f3|chr1:42539593-42540092	0.36953502092502	.	.
chr1	42695450	42695949	chr1	42540124	42540623	Gm20646|chr1:42540124-42540623	0.580087559341302	.	.
chr1	42695450	42695949	chr1	42540124	42540623	Pantr1|chr1:42540124-42540623	0.580087559341302	.	.
chr1	42695450	42695949	chr1	42540124	42540623	Pou3f3|chr1:42540124-42540623	0.580087559341302	.	.
chr1	42695450	42695949	chr1	42648789	42649288	Gm20646|chr1:42648789-42649288	0.298871829095512	.	.
chr1	42695450	42695949	chr1	42648789	42649288	Pantr1|chr1:42648789-42649288	0.298871829095512	.	.
chr1	42695450	42695949	chr1	42648789	42649288	Pou3f3|chr1:42648789-42649288	0.298871829095512	.	.
chr1	42695450	42695949	chr1	42684717	42685216	Gm20646|chr1:42684717-42685216	0.536689615859372	.	.
chr1	42695450	42695949	chr1	42684717	42685216	Pantr1|chr1:42684717-42685216	0.536689615859372	.	.
chr1	42695450	42695949	chr1	42684717	42685216	Pou3f3|chr1:42684717-42685216	0.536689615859372	.	.
chr1	42695450	42695949	chr1	42714289	42714788	Gm20646|chr1:42714289-42714788	0.501393589267775	.	.
chr1	42695450	42695949	chr1	42714289	42714788	Pantr1|chr1:42714289-42714788	0.501393589267775	.	.
chr1	42695450	42695949	chr1	42714289	42714788	Pou3f3|chr1:42714289-42714788	0.501393589267775	.	.
chr1	43827102	43827601	chr1	44135494	44135993	Uxs1|chr1:44135494-44135993	0.38437075890722	.	.
chr1	43827102	43827601	chr1	44162281	44162780	Uxs1|chr1:44162281-44162780	0.31212466582339	.	.
chr1	43933698	43934197	chr1	43898955	43899454	Tpp2|chr1:43898955-43899454	0.213878395796841	.	.
chr1	43933698	43934197	chr1	44027598	44028097	Tpp2|chr1:44027598-44028097	0.429721324277921	.	.
chr1	44020453	44020952	chr1	44135494	44135993	Mettl21c|chr1:44135494-44135993	0.236782578229483	.	.
chr1	44118638	44119137	chr1	43898955	43899454	Bivm|chr1:43898955-43899454	0.239216821700754	.	.
chr1	44118638	44119137	chr1	43898955	43899454	Poglut2|chr1:43898955-43899454	0.239216821700754	.	.
chr1	44118638	44119137	chr1	44027598	44028097	Bivm|chr1:44027598-44028097	0.213450852553842	.	.
chr1	44118638	44119137	chr1	44027598	44028097	Poglut2|chr1:44027598-44028097	0.213450852553842	.	.
chr1	44119144	44119643	chr1	43898955	43899454	Bivm|chr1:43898955-43899454	0.346696809525225	.	.
chr1	44119144	44119643	chr1	43898955	43899454	Poglut2|chr1:43898955-43899454	0.346696809525225	.	.
chr1	44119663	44120162	chr1	43894323	43894822	Bivm|chr1:43894323-43894822	0.19808414154017	.	.
chr1	44119663	44120162	chr1	43898955	43899454	Bivm|chr1:43898955-43899454	0.176075912824987	.	.
chr1	44147693	44148192	chr1	44027598	44028097	Ercc5|chr1:44027598-44028097	0.321781410902289	.	.
chr1	46065930	46066429	chr1	45780721	45781220	Dnah7b|chr1:45780721-45781220	0.417761641328797	.	.
chr1	46065930	46066429	chr1	46067115	46067614	Dnah7b|chr1:46067115-46067614	0.333283484530931	.	.
chr1	46066566	46067065	chr1	46067115	46067614	Dnah7b|chr1:46067115-46067614	0.301102362099631	.	.
chr1	46425176	46425675	chr1	46203627	46204126	Dnah7c|chr1:46203627-46204126	0.172995608421709	.	.
chr1	52113595	52114094	chr1	52274292	52274791	Gm31812|chr1:52274292-52274791	0.286892331773891	.	.
chr1	52113595	52114094	chr1	52354167	52354666	Gm31812|chr1:52354167-52354666	0.240249278078478	.	.
chr1	52119152	52119651	chr1	52274292	52274791	Stat1|chr1:52274292-52274791	0.189883967847531	.	.
chr1	52119152	52119651	chr1	52447704	52448203	Stat1|chr1:52447704-52448203	0.231950639327975	.	.
chr1	52233098	52233597	chr1	52146524	52147023	Gls|chr1:52146524-52147023	0.187890276548441	.	.
chr1	52233098	52233597	chr1	52302470	52302969	Gls|chr1:52302470-52302969	0.164268674363686	.	.
chr1	52233098	52233597	chr1	52344435	52344934	Gls|chr1:52344435-52344934	0.235508938783163	.	.
chr1	52500159	52500658	chr1	52597736	52598235	Nab1|chr1:52597736-52598235	0.330993231527905	.	.
chr1	52500159	52500658	chr1	52876844	52877343	Nab1|chr1:52876844-52877343	0.309578300090947	.	.
chr1	52500159	52500658	chr1	52953081	52953580	Nab1|chr1:52953081-52953580	0.195360191335579	.	.
chr1	52630383	52630882	chr1	52299528	52300027	Nemp2|chr1:52299528-52300027	0.348251132108454	.	.
chr1	52630383	52630882	chr1	52299528	52300027	Nemp2|chr1:52299528-52300027	0.348251132108455	.	.
chr1	52630383	52630882	chr1	52876844	52877343	Nemp2|chr1:52876844-52877343	0.228147993405764	.	.
chr1	52726267	52726766	chr1	52668760	52669259	Mfsd6|chr1:52668760-52669259	0.195032417182866	.	.
chr1	52726931	52727430	chr1	52274292	52274791	Mfsd6|chr1:52274292-52274791	0.200215861278657	.	.
chr1	52726931	52727430	chr1	52299528	52300027	Mfsd6|chr1:52299528-52300027	0.234464010165365	.	.
chr1	52727486	52727985	chr1	52597736	52598235	Mfsd6|chr1:52597736-52598235	0.262164850099138	.	.
chr1	52727486	52727985	chr1	52876844	52877343	Mfsd6|chr1:52876844-52877343	0.210004122324615	.	.
chr1	52727486	52727985	chr1	52953081	52953580	Mfsd6|chr1:52953081-52953580	0.193343566651846	.	.
chr1	52727486	52727985	chr1	52986655	52987154	Mfsd6|chr1:52986655-52987154	0.185356556315298	.	.
chr1	52816845	52817344	chr1	53015814	53016313	Inpp1|chr1:53015814-53016313	0.17710578276561	.	.
chr1	52817513	52818012	chr1	52676689	52677188	Inpp1|chr1:52676689-52677188	0.278702217987609	.	.
chr1	52844734	52845233	chr1	52660770	52661269	Hibch|chr1:52660770-52661269	0.296127392489755	.	.
chr1	52844734	52845233	chr1	52668760	52669259	Hibch|chr1:52668760-52669259	0.276109947463124	.	.
chr1	52844734	52845233	chr1	52676689	52677188	Hibch|chr1:52676689-52677188	0.266767508088357	.	.
chr1	53706596	53707095	chr1	53709563	53710062	Dnah7a|chr1:53709563-53710062	0.250130436614672	.	.
chr1	53785040	53785539	chr1	53823748	53824247	Stk17b|chr1:53823748-53824247	0.393225589621843	.	.
chr1	53785040	53785539	chr1	53846452	53846951	Stk17b|chr1:53846452-53846951	0.482662994098939	.	.
chr1	54194947	54195446	chr1	54012316	54012815	Hecw2|chr1:54012316-54012815	0.255463574636835	.	.
chr1	54194947	54195446	chr1	54095137	54095636	Hecw2|chr1:54095137-54095636	0.170420306540999	.	.
chr1	54250459	54250958	chr1	54039037	54039536	Ccdc150|chr1:54039037-54039536	0.210137710072681	.	.
chr1	54250459	54250958	chr1	54735435	54735934	Ccdc150|chr1:54735435-54735934	0.177897134213978	.	.
chr1	54438767	54439266	chr1	54676781	54677280	Gtf3c3|chr1:54676781-54677280	0.564282613665777	.	.
chr1	54438767	54439266	chr1	54734870	54735369	Gtf3c3|chr1:54734870-54735369	0.35468545833012	.	.
chr1	54557443	54557942	chr1	54608585	54609084	Pgap1|chr1:54608585-54609084	0.262066088355263	.	.
chr1	54557443	54557942	chr1	54690573	54691072	Pgap1|chr1:54690573-54691072	0.166252613279612	.	.
chr1	54557443	54557942	chr1	54707058	54707557	Pgap1|chr1:54707058-54707557	0.192620573174883	.	.
chr1	54925473	54925972	chr1	54841779	54842278	Ankrd44|chr1:54841779-54842278	0.164727773067698	.	.
chr1	54925473	54925972	chr1	54979163	54979662	Ankrd44|chr1:54979163-54979662	0.176025928784027	.	.
chr1	54926155	54926654	chr1	54762330	54762829	Ankrd44|chr1:54762330-54762829	0.179172132885135	.	.
chr1	54926155	54926654	chr1	54815494	54815993	Ankrd44|chr1:54815494-54815993	0.315595991440768	.	.
chr1	54926155	54926654	chr1	54841779	54842278	Ankrd44|chr1:54841779-54842278	0.169138158622617	.	.
chr1	55026688	55027187	chr1	54762330	54762829	Sf3b1|chr1:54762330-54762829	0.189410212817419	.	.
chr1	55026688	55027187	chr1	54841779	54842278	Sf3b1|chr1:54841779-54842278	0.259473517624681	.	.
chr1	55026688	55027187	chr1	54898507	54899006	Sf3b1|chr1:54898507-54899006	0.242180396834777	.	.
chr1	55026688	55027187	chr1	55383081	55383580	Sf3b1|chr1:55383081-55383580	0.240076193297532	.	.
chr1	55027198	55027697	chr1	54841779	54842278	Sf3b1|chr1:54841779-54842278	0.167582305638628	.	.
chr1	55027198	55027697	chr1	54979163	54979662	Sf3b1|chr1:54979163-54979662	0.297652320645943	.	.
chr1	55052491	55052990	chr1	54814837	54815336	Coq10b|chr1:54814837-54815336	0.205060171935111	.	.
chr1	55052491	55052990	chr1	55383081	55383580	Coq10b|chr1:55383081-55383580	0.235052961690186	.	.
chr1	55087395	55087894	chr1	54766699	54767198	Hspd1|chr1:54766699-54767198	0.354829296092492	.	.
chr1	55087395	55087894	chr1	54766699	54767198	Hspe1|chr1:54766699-54767198	0.354829296092492	.	.
chr1	55087395	55087894	chr1	54814837	54815336	Hspd1|chr1:54814837-54815336	0.228847971777963	.	.
chr1	55087395	55087894	chr1	54814837	54815336	Hspe1|chr1:54814837-54815336	0.228847971777963	.	.
chr1	55087395	55087894	chr1	54815494	54815993	Hspd1|chr1:54815494-54815993	0.216943800086032	.	.
chr1	55087395	55087894	chr1	54815494	54815993	Hspe1|chr1:54815494-54815993	0.216943800086032	.	.
chr1	55087395	55087894	chr1	54915298	54915797	Hspd1|chr1:54915298-54915797	0.270529706170063	.	.
chr1	55087395	55087894	chr1	54915298	54915797	Hspe1|chr1:54915298-54915797	0.270529706170063	.	.
chr1	55087908	55088407	chr1	54766699	54767198	Hspd1|chr1:54766699-54767198	0.455102799778686	.	.
chr1	55087908	55088407	chr1	54766699	54767198	Hspe1|chr1:54766699-54767198	0.455102799778686	.	.
chr1	55087908	55088407	chr1	54814837	54815336	Hspd1|chr1:54814837-54815336	0.308078572908005	.	.
chr1	55087908	55088407	chr1	54814837	54815336	Hspe1|chr1:54814837-54815336	0.308078572908005	.	.
chr1	55130908	55131407	chr1	54762330	54762829	Mob4|chr1:54762330-54762829	0.191695123008905	.	.
chr1	55130908	55131407	chr1	54841779	54842278	Mob4|chr1:54841779-54842278	0.532091405749696	.	.
chr1	55130908	55131407	chr1	54898507	54899006	Mob4|chr1:54898507-54899006	0.244791127773305	.	.
chr1	55130908	55131407	chr1	54979163	54979662	Mob4|chr1:54979163-54979662	0.403955731936758	.	.
chr1	55131471	55131970	chr1	54979163	54979662	Mob4|chr1:54979163-54979662	0.231250999299965	.	.
chr1	55236881	55237380	chr1	54766699	54767198	Mars2|chr1:54766699-54767198	0.338252761272434	.	.
chr1	55405572	55406071	chr1	55600450	55600949	Plcl1|chr1:55600450-55600949	0.284586628651165	.	.
chr1	57377374	57377873	chr1	57348976	57349475	1700066M21Rik|chr1:57348976-57349475	0.401955598710008	.	.
chr1	57377374	57377873	chr1	57348976	57349475	4930558J18Rik|chr1:57348976-57349475	0.401955598710008	.	.
chr1	57377374	57377873	chr1	57358458	57358957	1700066M21Rik|chr1:57358458-57358957	0.198057356913357	.	.
chr1	57377374	57377873	chr1	57358458	57358957	4930558J18Rik|chr1:57358458-57358957	0.198057356913357	.	.
chr1	57377374	57377873	chr1	57413334	57413833	1700066M21Rik|chr1:57413334-57413833	0.245465341668268	.	.
chr1	57377374	57377873	chr1	57413334	57413833	4930558J18Rik|chr1:57413334-57413833	0.245465341668268	.	.
chr1	57377374	57377873	chr1	57436393	57436892	1700066M21Rik|chr1:57436393-57436892	0.282797423232895	.	.
chr1	57377374	57377873	chr1	57436393	57436892	4930558J18Rik|chr1:57436393-57436892	0.282797423232895	.	.
chr1	57377374	57377873	chr1	57497238	57497737	1700066M21Rik|chr1:57497238-57497737	0.166672807988441	.	.
chr1	57377374	57377873	chr1	57497238	57497737	4930558J18Rik|chr1:57497238-57497737	0.166672807988441	.	.
chr1	57377374	57377873	chr1	57497899	57498398	1700066M21Rik|chr1:57497899-57498398	0.28070868880323	.	.
chr1	57377374	57377873	chr1	57497899	57498398	4930558J18Rik|chr1:57497899-57498398	0.28070868880323	.	.
chr1	57377374	57377873	chr1	57642139	57642638	1700066M21Rik|chr1:57642139-57642638	0.366276547090234	.	.
chr1	57377374	57377873	chr1	57642139	57642638	4930558J18Rik|chr1:57642139-57642638	0.366276547090234	.	.
chr1	57377988	57378487	chr1	57436393	57436892	1700066M21Rik|chr1:57436393-57436892	0.319948995536411	.	.
chr1	57377988	57378487	chr1	57436393	57436892	4930558J18Rik|chr1:57436393-57436892	0.319948995536411	.	.
chr1	57406257	57406756	chr1	57348976	57349475	Maip1|chr1:57348976-57349475	0.21429308978666	.	.
chr1	57406257	57406756	chr1	57348976	57349475	Tyw5|chr1:57348976-57349475	0.21429308978666	.	.
chr1	57406257	57406756	chr1	57428877	57429376	Maip1|chr1:57428877-57429376	0.279197110138362	.	.
chr1	57406257	57406756	chr1	57428877	57429376	Tyw5|chr1:57428877-57429376	0.279197110138362	.	.
chr1	57406767	57407266	chr1	57423605	57424104	Maip1|chr1:57423605-57424104	0.311846255912101	.	.
chr1	57406767	57407266	chr1	57423605	57424104	Tyw5|chr1:57423605-57424104	0.311846255912101	.	.
chr1	57406767	57407266	chr1	57428877	57429376	Maip1|chr1:57428877-57429376	0.330461967764174	.	.
chr1	57406767	57407266	chr1	57428877	57429376	Tyw5|chr1:57428877-57429376	0.330461967764174	.	.
chr1	57406767	57407266	chr1	57477678	57478177	Maip1|chr1:57477678-57478177	0.260350439591673	.	.
chr1	57406767	57407266	chr1	57477678	57478177	Tyw5|chr1:57477678-57478177	0.260350439591673	.	.
chr1	57406767	57407266	chr1	57538517	57539016	Maip1|chr1:57538517-57539016	0.209212521716208	.	.
chr1	57406767	57407266	chr1	57538517	57539016	Tyw5|chr1:57538517-57539016	0.209212521716208	.	.
chr1	58112727	58113226	chr1	58144639	58145138	Aox3|chr1:58144639-58145138	0.170975410601757	.	.
chr1	58112727	58113226	chr1	58341563	58342062	Aox3|chr1:58341563-58342062	0.380624684387828	.	.
chr1	58392818	58393317	chr1	58652543	58653042	Bzw1|chr1:58652543-58653042	0.316500732416837	.	.
chr1	58393482	58393981	chr1	58027690	58028189	Bzw1|chr1:58027690-58028189	0.221359572384512	.	.
chr1	58393482	58393981	chr1	58046743	58047242	Bzw1|chr1:58046743-58047242	0.181652978015611	.	.
chr1	58393482	58393981	chr1	58090152	58090651	Bzw1|chr1:58090152-58090651	0.2500469749689	.	.
chr1	58423825	58424324	chr1	58144639	58145138	Clk1|chr1:58144639-58145138	0.159586139361656	.	.
chr1	58423825	58424324	chr1	58144639	58145138	Clk1|chr1:58144639-58145138	0.159586139361657	.	.
chr1	58423825	58424324	chr1	58148383	58148882	Clk1|chr1:58148383-58148882	0.257868568614669	.	.
chr1	58445384	58445883	chr1	58090152	58090651	Nif3l1|chr1:58090152-58090651	0.240526985298512	.	.
chr1	58445384	58445883	chr1	58090152	58090651	Ppil3|chr1:58090152-58090651	0.240526985298512	.	.
chr1	58504734	58505233	chr1	58359437	58359936	Gm15834|chr1:58359437-58359936	0.212210236431576	.	.
chr1	58504734	58505233	chr1	58359437	58359936	Orc2|chr1:58359437-58359936	0.212210236431576	.	.
chr1	58504734	58505233	chr1	58410415	58410914	Gm15834|chr1:58410415-58410914	0.217795444883912	.	.
chr1	58504734	58505233	chr1	58410415	58410914	Orc2|chr1:58410415-58410914	0.217795444883912	.	.
chr1	58504734	58505233	chr1	58697550	58698049	Gm15834|chr1:58697550-58698049	0.160687390917214	.	.
chr1	58504734	58505233	chr1	58697550	58698049	Orc2|chr1:58697550-58698049	0.160687390917214	.	.
chr1	58504734	58505233	chr1	58897489	58897988	Gm15834|chr1:58897489-58897988	0.160402442687945	.	.
chr1	58504734	58505233	chr1	58897489	58897988	Orc2|chr1:58897489-58897988	0.160402442687945	.	.
chr1	58586552	58587051	chr1	58359437	58359936	Fam126b|chr1:58359437-58359936	0.172545842717679	.	.
chr1	58586552	58587051	chr1	58359437	58359936	Ndufb3|chr1:58359437-58359936	0.172545842717679	.	.
chr1	58586552	58587051	chr1	58697550	58698049	Fam126b|chr1:58697550-58698049	0.169094454383631	.	.
chr1	58586552	58587051	chr1	58697550	58698049	Ndufb3|chr1:58697550-58698049	0.169094454383631	.	.
chr1	58710970	58711469	chr1	58652543	58653042	Cflar|chr1:58652543-58653042	0.249597599834593	.	.
chr1	58710970	58711469	chr1	58767430	58767929	Cflar|chr1:58767430-58767929	0.419070896567612	.	.
chr1	58711489	58711988	chr1	58652543	58653042	Cflar|chr1:58652543-58653042	0.401189705063593	.	.
chr1	58711489	58711988	chr1	58767430	58767929	Cflar|chr1:58767430-58767929	0.254917349185617	.	.
chr1	58972763	58973262	chr1	59215359	59215858	Stradb|chr1:59215359-59215858	0.269636232588666	.	.
chr1	58972763	58973262	chr1	59215359	59215858	Trak2|chr1:59215359-59215858	0.269636232588666	.	.
chr1	58973284	58973783	chr1	58767430	58767929	Stradb|chr1:58767430-58767929	0.270914419141216	.	.
chr1	58973284	58973783	chr1	58767430	58767929	Trak2|chr1:58767430-58767929	0.270914419141216	.	.
chr1	58973284	58973783	chr1	58897489	58897988	Stradb|chr1:58897489-58897988	0.17623919148519	.	.
chr1	58973284	58973783	chr1	58897489	58897988	Trak2|chr1:58897489-58897988	0.17623919148519	.	.
chr1	59119578	59120077	chr1	59215359	59215858	G730003C15Rik|chr1:59215359-59215858	0.282593819895911	.	.
chr1	59119578	59120077	chr1	59215359	59215858	Tmem237|chr1:59215359-59215858	0.282593819895911	.	.
chr1	59119578	59120077	chr1	59332940	59333439	G730003C15Rik|chr1:59332940-59333439	0.211907890404309	.	.
chr1	59119578	59120077	chr1	59332940	59333439	Tmem237|chr1:59332940-59333439	0.211907890404309	.	.
chr1	59120147	59120646	chr1	59273560	59274059	G730003C15Rik|chr1:59273560-59274059	0.159402291146373	.	.
chr1	59120147	59120646	chr1	59273560	59274059	Tmem237|chr1:59273560-59274059	0.159402291146373	.	.
chr1	59162883	59163382	chr1	58767430	58767929	Mpp4|chr1:58767430-58767929	0.336301904869504	.	.
chr1	59162883	59163382	chr1	59458815	59459314	Mpp4|chr1:59458815-59459314	0.252730086174368	.	.
chr1	59237895	59238394	chr1	59332940	59333439	Als2|chr1:59332940-59333439	0.250188917251222	.	.
chr1	59481835	59482334	chr1	59247600	59248099	Fzd7|chr1:59247600-59248099	0.159634632612005	.	.
chr1	59481835	59482334	chr1	59574272	59574771	Fzd7|chr1:59574272-59574771	0.314090593910605	.	.
chr1	59516242	59516741	chr1	59315922	59316421	Gm973|chr1:59315922-59316421	0.368495157887428	.	.
chr1	59516242	59516741	chr1	59574808	59575307	Gm973|chr1:59574808-59575307	0.213100107381586	.	.
chr1	59684706	59685205	chr1	59332940	59333439	Nop58|chr1:59332940-59333439	0.185408740724269	.	.
chr1	60180257	60180756	chr1	60488668	60489167	Nbeal1|chr1:60488668-60489167	0.22934890942936	.	.
chr1	60566593	60567092	chr1	60658749	60659248	Raph1|chr1:60658749-60659248	0.20251429687585	.	.
chr1	61300890	61301389	chr1	61290798	61291297	Gm11587|chr1:61290798-61291297	0.279239015628502	.	.
chr1	61300890	61301389	chr1	61379773	61380272	Gm11587|chr1:61379773-61380272	0.238796931975592	.	.
chr1	61638558	61639057	chr1	61297917	61298416	Pard3b|chr1:61297917-61298416	0.17382224608449	.	.
chr1	63176509	63177008	chr1	63153005	63153504	Eef1b2|chr1:63153005-63153504	0.330411504671264	.	.
chr1	63176509	63177008	chr1	63153005	63153504	Ndufs1|chr1:63153005-63153504	0.330411504671264	.	.
chr1	63176509	63177008	chr1	63182179	63182678	Eef1b2|chr1:63182179-63182678	0.207059531469017	.	.
chr1	63176509	63177008	chr1	63182179	63182678	Ndufs1|chr1:63182179-63182678	0.207059531469017	.	.
chr1	63176509	63177008	chr1	63182811	63183310	Eef1b2|chr1:63182811-63183310	0.266981529795792	.	.
chr1	63176509	63177008	chr1	63182811	63183310	Ndufs1|chr1:63182811-63183310	0.266981529795792	.	.
chr1	63176509	63177008	chr1	63204363	63204862	Eef1b2|chr1:63204363-63204862	0.233926465034242	.	.
chr1	63176509	63177008	chr1	63204363	63204862	Ndufs1|chr1:63204363-63204862	0.233926465034242	.	.
chr1	63176509	63177008	chr1	63367905	63368404	Eef1b2|chr1:63367905-63368404	0.170018709001071	.	.
chr1	63176509	63177008	chr1	63367905	63368404	Ndufs1|chr1:63367905-63368404	0.170018709001071	.	.
chr1	63213443	63213942	chr1	63203844	63204343	Gpr1|chr1:63203844-63204343	0.236827174716576	.	.
chr1	63213443	63213942	chr1	63204363	63204862	Gpr1|chr1:63204363-63204862	0.2195326084769	.	.
chr1	63213443	63213942	chr1	63367905	63368404	Gpr1|chr1:63367905-63368404	0.322447490420157	.	.
chr1	63213981	63214480	chr1	63203844	63204343	Gpr1|chr1:63203844-63204343	0.266043511109785	.	.
chr1	63213981	63214480	chr1	63204363	63204862	Gpr1|chr1:63204363-63204862	0.215950803540003	.	.
chr1	63213981	63214480	chr1	63367905	63368404	Gpr1|chr1:63367905-63368404	0.539777037080985	.	.
chr1	63214651	63215150	chr1	63153005	63153504	Gpr1|chr1:63153005-63153504	0.212720643082035	.	.
chr1	63272985	63273484	chr1	63180992	63181491	Gm11608|chr1:63180992-63181491	0.198996537068966	.	.
chr1	63272985	63273484	chr1	63180992	63181491	Zdbf2|chr1:63180992-63181491	0.198996537068966	.	.
chr1	63272985	63273484	chr1	63237403	63237902	Gm11608|chr1:63237403-63237902	0.19746149944239	.	.
chr1	63272985	63273484	chr1	63237403	63237902	Zdbf2|chr1:63237403-63237902	0.19746149944239	.	.
chr1	63272985	63273484	chr1	63668754	63669253	Gm11608|chr1:63668754-63669253	0.346279525223678	.	.
chr1	63272985	63273484	chr1	63668754	63669253	Zdbf2|chr1:63668754-63669253	0.346279525223678	.	.
chr1	63272985	63273484	chr1	63740779	63741278	Gm11608|chr1:63740779-63741278	0.271411116954319	.	.
chr1	63272985	63273484	chr1	63740779	63741278	Zdbf2|chr1:63740779-63741278	0.271411116954319	.	.
chr1	63445105	63445604	chr1	63203844	63204343	Adam23|chr1:63203844-63204343	0.252974858700822	.	.
chr1	63445105	63445604	chr1	63534337	63534836	Adam23|chr1:63534337-63534836	0.298143689455098	.	.
chr1	63445105	63445604	chr1	63539793	63540292	Adam23|chr1:63539793-63540292	0.15611804769739	.	.
chr1	63445671	63446170	chr1	63671247	63671746	Adam23|chr1:63671247-63671746	0.191702808289652	.	.
chr1	63446419	63446918	chr1	63534337	63534836	Adam23|chr1:63534337-63534836	0.173750589060226	.	.
chr1	63446419	63446918	chr1	63572182	63572681	Adam23|chr1:63572182-63572681	0.232119941623437	.	.
chr1	63446419	63446918	chr1	63586858	63587357	Adam23|chr1:63586858-63587357	0.24578137686516	.	.
chr1	63730384	63730883	chr1	63671247	63671746	Fastkd2|chr1:63671247-63671746	0.169352963519257	.	.
chr1	63730384	63730883	chr1	63671247	63671746	Mdh1b|chr1:63671247-63671746	0.169352963519257	.	.
chr1	64302882	64303381	chr1	64254573	64255072	Gm28981|chr1:64254573-64255072	0.193759133740684	.	.
chr1	64302882	64303381	chr1	64337770	64338269	Gm28981|chr1:64337770-64338269	0.24385622025222	.	.
chr1	64532547	64533046	chr1	64522500	64522999	Creb1|chr1:64522500-64522999	0.259473511493116	.	.
chr1	64616950	64617449	chr1	64338489	64338988	Gm28982|chr1:64338489-64338988	0.28922770444964	.	.
chr1	64616950	64617449	chr1	64338489	64338988	Mettl21a|chr1:64338489-64338988	0.28922770444964	.	.
chr1	64616950	64617449	chr1	64445949	64446448	Gm28982|chr1:64445949-64446448	0.323489856883015	.	.
chr1	64616950	64617449	chr1	64445949	64446448	Mettl21a|chr1:64445949-64446448	0.323489856883015	.	.
chr1	64690474	64690973	chr1	64255139	64255638	2810408I11Rik|chr1:64255139-64255638	0.186022509087417	.	.
chr1	64690474	64690973	chr1	64255139	64255638	Ccnyl1|chr1:64255139-64255638	0.186022509087417	.	.
chr1	64690474	64690973	chr1	64445949	64446448	2810408I11Rik|chr1:64445949-64446448	0.171965716025497	.	.
chr1	64690474	64690973	chr1	64445949	64446448	Ccnyl1|chr1:64445949-64446448	0.171965716025497	.	.
chr1	64690474	64690973	chr1	64720952	64721451	2810408I11Rik|chr1:64720952-64721451	0.369329618214435	.	.
chr1	64690474	64690973	chr1	64720952	64721451	Ccnyl1|chr1:64720952-64721451	0.369329618214435	.	.
chr1	65122893	65123392	chr1	65179041	65179540	D630023F18Rik|chr1:65179041-65179540	0.25874573374808	.	.
chr1	65186396	65186895	chr1	64847447	64847946	Idh1|chr1:64847447-64847946	0.343755525894241	.	.
chr1	65186396	65186895	chr1	64847447	64847946	Pikfyve|chr1:64847447-64847946	0.343755525894241	.	.
chr1	65186396	65186895	chr1	65010101	65010600	Idh1|chr1:65010101-65010600	0.188832474344015	.	.
chr1	65186396	65186895	chr1	65010101	65010600	Pikfyve|chr1:65010101-65010600	0.188832474344015	.	.
chr1	65186396	65186895	chr1	65213293	65213792	Idh1|chr1:65213293-65213792	0.399980427190131	.	.
chr1	65186396	65186895	chr1	65213293	65213792	Pikfyve|chr1:65213293-65213792	0.399980427190131	.	.
chr1	65282716	65283215	chr1	65179041	65179540	Pth2r|chr1:65179041-65179540	0.16460082842118	.	.
chr1	65925476	65925975	chr1	66044553	66045052	Crygf|chr1:66044553-66045052	0.34687728378106	.	.
chr1	65925476	65925975	chr1	66187006	66187505	Crygf|chr1:66187006-66187505	0.354537980158137	.	.
chr1	66174880	66175379	chr1	66148233	66148732	Map2|chr1:66148233-66148732	0.27547083529787	.	.
chr1	66174880	66175379	chr1	66148756	66149255	Map2|chr1:66148756-66149255	0.318224164235079	.	.
chr1	66174880	66175379	chr1	66228138	66228637	Map2|chr1:66228138-66228637	0.291631073726906	.	.
chr1	66700587	66701086	chr1	66645904	66646403	Rpe|chr1:66645904-66646403	0.249770961145594	.	.
chr1	66700587	66701086	chr1	66695375	66695874	Rpe|chr1:66695375-66695874	0.285356145813677	.	.
chr1	66700587	66701086	chr1	66905950	66906449	Rpe|chr1:66905950-66906449	0.236286138766979	.	.
chr1	66700587	66701086	chr1	66960769	66961268	Rpe|chr1:66960769-66961268	0.156113372515765	.	.
chr1	66816734	66817233	chr1	66645904	66646403	Kansl1l|chr1:66645904-66646403	0.219934124600485	.	.
chr1	66816734	66817233	chr1	66695375	66695874	Kansl1l|chr1:66695375-66695874	0.200097396238258	.	.
chr1	66816734	66817233	chr1	66895631	66896130	Kansl1l|chr1:66895631-66896130	0.27968995911043	.	.
chr1	66816734	66817233	chr1	66896202	66896701	Kansl1l|chr1:66896202-66896701	0.289686196556122	.	.
chr1	66862543	66863042	chr1	66975483	66975982	Acadl|chr1:66975483-66975982	0.225709635848919	.	.
chr1	66862543	66863042	chr1	66976090	66976589	Acadl|chr1:66976090-66976589	0.189162583068359	.	.
chr1	66862543	66863042	chr1	67061456	67061955	Acadl|chr1:67061456-67061955	0.181820037551985	.	.
chr1	66862543	66863042	chr1	67195458	67195957	Acadl|chr1:67195458-67195957	0.345162517120348	.	.
chr1	66863047	66863546	chr1	66598069	66598568	Acadl|chr1:66598069-66598568	0.180504084114465	.	.
chr1	66863047	66863546	chr1	66838431	66838930	Acadl|chr1:66838431-66838930	0.183619456223968	.	.
chr1	66863047	66863546	chr1	66975483	66975982	Acadl|chr1:66975483-66975982	0.179697665483093	.	.
chr1	66863047	66863546	chr1	67195458	67195957	Acadl|chr1:67195458-67195957	0.21222275625713	.	.
chr1	66863047	66863546	chr1	67207189	67207688	Acadl|chr1:67207189-67207688	0.278055990711657	.	.
chr1	67038596	67039095	chr1	67253832	67254331	Lancl1|chr1:67253832-67254331	0.203219129479148	.	.
chr1	69687151	69687650	chr1	69656928	69657427	Ikzf2|chr1:69656928-69657427	0.174407172678856	.	.
chr1	69687151	69687650	chr1	69885030	69885529	Ikzf2|chr1:69885030-69885529	0.225588177146076	.	.
chr1	69826106	69826605	chr1	70081615	70082114	Spag16|chr1:70081615-70082114	0.223968544785527	.	.
chr1	69826647	69827146	chr1	69535654	69536153	Spag16|chr1:69535654-69536153	0.251730754742269	.	.
chr1	69826647	69827146	chr1	69656928	69657427	Spag16|chr1:69656928-69657427	0.161789803553812	.	.
chr1	69826647	69827146	chr1	69834595	69835094	Spag16|chr1:69834595-69835094	0.340108732578076	.	.
chr1	70724978	70725477	chr1	70621773	70622272	Vwc2l|chr1:70621773-70622272	0.166641056754531	.	.
chr1	70724978	70725477	chr1	70624651	70625150	Vwc2l|chr1:70624651-70625150	0.28003758705902	.	.
chr1	70724978	70725477	chr1	70703951	70704450	Vwc2l|chr1:70703951-70704450	0.187383734418046	.	.
chr1	70724978	70725477	chr1	70851729	70852228	Vwc2l|chr1:70851729-70852228	0.190665538890771	.	.
chr1	70724978	70725477	chr1	70961773	70962272	Vwc2l|chr1:70961773-70962272	0.192078586792861	.	.
chr1	70725497	70725996	chr1	70820221	70820720	Vwc2l|chr1:70820221-70820720	0.155559039572848	.	.
chr1	70725497	70725996	chr1	70820728	70821227	Vwc2l|chr1:70820728-70821227	0.30619411980632	.	.
chr1	71102248	71102747	chr1	70851729	70852228	Bard1|chr1:70851729-70852228	0.217580526332793	.	.
chr1	71102248	71102747	chr1	71140841	71141340	Bard1|chr1:71140841-71141340	0.168366184243878	.	.
chr1	71102248	71102747	chr1	71289474	71289973	Bard1|chr1:71289474-71289973	0.250349222772155	.	.
chr1	71102248	71102747	chr1	71383054	71383553	Bard1|chr1:71383054-71383553	0.217897767644612	.	.
chr1	71102861	71103360	chr1	71140841	71141340	Bard1|chr1:71140841-71141340	0.164259013745088	.	.
chr1	71102861	71103360	chr1	71289474	71289973	Bard1|chr1:71289474-71289973	0.236832292978937	.	.
chr1	71556874	71557373	chr1	71913380	71913879	Atic|chr1:71913380-71913879	0.167130278675538	.	.
chr1	71557407	71557906	chr1	71913380	71913879	Atic|chr1:71913380-71913879	0.280293687950577	.	.
chr1	72211757	72212256	chr1	72002354	72002853	Mreg|chr1:72002354-72002853	0.20761233341781	.	.
chr1	72211757	72212256	chr1	72076594	72077093	Mreg|chr1:72076594-72077093	0.16381732505754	.	.
chr1	72211757	72212256	chr1	72226312	72226811	Mreg|chr1:72226312-72226811	0.18452338065415	.	.
chr1	72212372	72212871	chr1	72236179	72236678	Mreg|chr1:72236179-72236678	0.346308914589302	.	.
chr1	72536444	72536943	chr1	72558786	72559285	March4|chr1:72558786-72559285	0.180994618660399	.	.
chr1	72536444	72536943	chr1	72577484	72577983	March4|chr1:72577484-72577983	0.1986760126116	.	.
chr1	72536444	72536943	chr1	72609768	72610267	March4|chr1:72609768-72610267	0.303654728295748	.	.
chr1	72536444	72536943	chr1	72635745	72636244	March4|chr1:72635745-72636244	0.340015026357622	.	.
chr1	72536444	72536943	chr1	72805439	72805938	March4|chr1:72805439-72805938	0.433646762139769	.	.
chr1	72536972	72537471	chr1	72552104	72552603	March4|chr1:72552104-72552603	0.464109011129655	.	.
chr1	72536972	72537471	chr1	72552807	72553306	March4|chr1:72552807-72553306	0.536212993410625	.	.
chr1	72536972	72537471	chr1	72577484	72577983	March4|chr1:72577484-72577983	0.213943682989169	.	.
chr1	72536972	72537471	chr1	72609768	72610267	March4|chr1:72609768-72610267	0.197325044350106	.	.
chr1	72536972	72537471	chr1	72698575	72699074	March4|chr1:72698575-72699074	0.50048230894763	.	.
chr1	72536972	72537471	chr1	72877787	72878286	March4|chr1:72877787-72878286	0.200349178393376	.	.
chr1	72536972	72537471	chr1	72877787	72878286	March4|chr1:72877787-72878286	0.200349178393377	.	.
chr1	72582908	72583407	chr1	72718809	72719308	Smarcal1|chr1:72718809-72719308	0.213902921889917	.	.
chr1	72640885	72641384	chr1	72635745	72636244	Gm39662|chr1:72635745-72636244	0.248025433800664	.	.
chr1	72640885	72641384	chr1	72805439	72805938	Gm39662|chr1:72805439-72805938	0.19350266761049	.	.
chr1	72711014	72711513	chr1	72609768	72610267	Rpl37a|chr1:72609768-72610267	0.182099388491372	.	.
chr1	72711014	72711513	chr1	72716905	72717404	Rpl37a|chr1:72716905-72717404	0.157048421412134	.	.
chr1	72711014	72711513	chr1	72805439	72805938	Rpl37a|chr1:72805439-72805938	0.409428313886889	.	.
chr1	72711014	72711513	chr1	72871694	72872193	Rpl37a|chr1:72871694-72872193	0.257950433697226	.	.
chr1	72824488	72824987	chr1	72552104	72552603	Igfbp2|chr1:72552104-72552603	0.360298856620101	.	.
chr1	72824488	72824987	chr1	72552807	72553306	Igfbp2|chr1:72552807-72553306	0.477138771470302	.	.
chr1	72824488	72824987	chr1	72577484	72577983	Igfbp2|chr1:72577484-72577983	0.40170771382188	.	.
chr1	72824488	72824987	chr1	72635745	72636244	Igfbp2|chr1:72635745-72636244	0.177168948338884	.	.
chr1	72824488	72824987	chr1	72698575	72699074	Igfbp2|chr1:72698575-72699074	0.399402414931746	.	.
chr1	72824488	72824987	chr1	72805439	72805938	Igfbp2|chr1:72805439-72805938	0.226530667022634	.	.
chr1	72824488	72824987	chr1	72877787	72878286	Igfbp2|chr1:72877787-72878286	0.240273365131418	.	.
chr1	72824488	72824987	chr1	73053660	73054159	Igfbp2|chr1:73053660-73054159	0.211843224438149	.	.
chr1	72824488	72824987	chr1	73247558	73248057	Igfbp2|chr1:73247558-73248057	0.438766952531686	.	.
chr1	74284588	74285087	chr1	74313260	74313759	Aamp|chr1:74313260-74313759	0.254455415306567	.	.
chr1	74284588	74285087	chr1	74313260	74313759	Pnkd|chr1:74313260-74313759	0.254455415306567	.	.
chr1	74284588	74285087	chr1	74339026	74339525	Aamp|chr1:74339026-74339525	0.248554383704102	.	.
chr1	74284588	74285087	chr1	74339026	74339525	Pnkd|chr1:74339026-74339525	0.248554383704102	.	.
chr1	74284588	74285087	chr1	74368126	74368625	Aamp|chr1:74368126-74368625	0.271420817493713	.	.
chr1	74284588	74285087	chr1	74368126	74368625	Pnkd|chr1:74368126-74368625	0.271420817493713	.	.
chr1	74295004	74295503	chr1	74357482	74357981	Gm29358|chr1:74357482-74357981	0.305077251519124	.	.
chr1	74295004	74295503	chr1	74397348	74397847	Gm29358|chr1:74397348-74397847	0.297783280034478	.	.
chr1	74295625	74296124	chr1	74338499	74338998	Gm29358|chr1:74338499-74338998	0.171354131293655	.	.
chr1	74295625	74296124	chr1	74357482	74357981	Gm29358|chr1:74357482-74357981	0.251357359132016	.	.
chr1	74295625	74296124	chr1	74386756	74387255	Gm29358|chr1:74386756-74387255	0.315585264505752	.	.
chr1	74295625	74296124	chr1	74452541	74453040	Gm29358|chr1:74452541-74453040	0.308090124427176	.	.
chr1	74361763	74362262	chr1	74338499	74338998	Catip|chr1:74338499-74338998	0.301465643366587	.	.
chr1	74361763	74362262	chr1	74357482	74357981	Catip|chr1:74357482-74357981	0.180958339934062	.	.
chr1	74361763	74362262	chr1	74386756	74387255	Catip|chr1:74386756-74387255	0.332843439811463	.	.
chr1	74361763	74362262	chr1	74452541	74453040	Catip|chr1:74452541-74453040	0.349339421016204	.	.
chr1	74361763	74362262	chr1	74485599	74486098	Catip|chr1:74485599-74486098	0.159662644897142	.	.
chr1	74362302	74362801	chr1	74338499	74338998	Catip|chr1:74338499-74338998	0.262037128036393	.	.
chr1	74362302	74362801	chr1	74357482	74357981	Catip|chr1:74357482-74357981	0.322199380088857	.	.
chr1	74362302	74362801	chr1	74452541	74453040	Catip|chr1:74452541-74453040	0.192263219196775	.	.
chr1	74391301	74391800	chr1	74313260	74313759	Ctdsp1|chr1:74313260-74313759	0.184745652414394	.	.
chr1	74391301	74391800	chr1	74339026	74339525	Ctdsp1|chr1:74339026-74339525	0.231142919149888	.	.
chr1	74505730	74506229	chr1	74338499	74338998	Cnot9|chr1:74338499-74338998	0.21338901395064	.	.
chr1	74505730	74506229	chr1	74368126	74368625	Cnot9|chr1:74368126-74368625	0.28130540061432	.	.
chr1	74505730	74506229	chr1	74794449	74794948	Cnot9|chr1:74794449-74794948	0.238313899424642	.	.
chr1	74505730	74506229	chr1	74808065	74808564	Cnot9|chr1:74808065-74808564	0.155790355450466	.	.
chr1	74505730	74506229	chr1	74968605	74969104	Cnot9|chr1:74968605-74969104	0.287858006469973	.	.
chr1	74506443	74506942	chr1	74784124	74784623	Cnot9|chr1:74784124-74784623	0.194309443951225	.	.
chr1	74506443	74506942	chr1	74802933	74803432	Cnot9|chr1:74802933-74803432	0.285861568704076	.	.
chr1	74506443	74506942	chr1	74806444	74806943	Cnot9|chr1:74806444-74806943	0.279887516989306	.	.
chr1	74506443	74506942	chr1	74806952	74807451	Cnot9|chr1:74806952-74807451	0.182377970823902	.	.
chr1	74506443	74506942	chr1	74816731	74817230	Cnot9|chr1:74816731-74817230	0.303798824950202	.	.
chr1	74506443	74506942	chr1	74872216	74872715	Cnot9|chr1:74872216-74872715	0.205272874212251	.	.
chr1	74506443	74506942	chr1	74964428	74964927	Cnot9|chr1:74964428-74964927	0.361133807858305	.	.
chr1	74541923	74542422	chr1	74338499	74338998	Plcd4|chr1:74338499-74338998	0.244555878705403	.	.
chr1	74541923	74542422	chr1	74357482	74357981	Plcd4|chr1:74357482-74357981	0.227467195355941	.	.
chr1	74541923	74542422	chr1	74397348	74397847	Plcd4|chr1:74397348-74397847	0.178449721356064	.	.
chr1	74541923	74542422	chr1	74423066	74423565	Plcd4|chr1:74423066-74423565	0.16225365879457	.	.
chr1	74541923	74542422	chr1	74485599	74486098	Plcd4|chr1:74485599-74486098	0.188273053171779	.	.
chr1	74541923	74542422	chr1	74882110	74882609	Plcd4|chr1:74882110-74882609	0.246612985671048	.	.
chr1	74542596	74543095	chr1	74357482	74357981	Plcd4|chr1:74357482-74357981	0.163089337833047	.	.
chr1	74542596	74543095	chr1	74386756	74387255	Plcd4|chr1:74386756-74387255	0.224982039399282	.	.
chr1	74542596	74543095	chr1	74772969	74773468	Plcd4|chr1:74772969-74773468	0.167006030140988	.	.
chr1	74542596	74543095	chr1	74808065	74808564	Plcd4|chr1:74808065-74808564	0.18536086870257	.	.
chr1	74542596	74543095	chr1	74858307	74858806	Plcd4|chr1:74858307-74858806	0.208039573649838	.	.
chr1	74542596	74543095	chr1	74968605	74969104	Plcd4|chr1:74968605-74969104	0.236034570486457	.	.
chr1	74587962	74588461	chr1	74313260	74313759	Bcs1l|chr1:74313260-74313759	0.181620969797185	.	.
chr1	74587962	74588461	chr1	74313260	74313759	Zfp142|chr1:74313260-74313759	0.181620969797185	.	.
chr1	74587962	74588461	chr1	74386756	74387255	Bcs1l|chr1:74386756-74387255	0.25041704856601	.	.
chr1	74587962	74588461	chr1	74386756	74387255	Zfp142|chr1:74386756-74387255	0.25041704856601	.	.
chr1	74587962	74588461	chr1	74415126	74415625	Bcs1l|chr1:74415126-74415625	0.157092290809793	.	.
chr1	74587962	74588461	chr1	74415126	74415625	Zfp142|chr1:74415126-74415625	0.157092290809793	.	.
chr1	74587962	74588461	chr1	74808065	74808564	Bcs1l|chr1:74808065-74808564	0.156566024583407	.	.
chr1	74587962	74588461	chr1	74808065	74808564	Zfp142|chr1:74808065-74808564	0.156566024583407	.	.
chr1	74587962	74588461	chr1	74816731	74817230	Bcs1l|chr1:74816731-74817230	0.241120840156963	.	.
chr1	74587962	74588461	chr1	74816731	74817230	Zfp142|chr1:74816731-74817230	0.241120840156963	.	.
chr1	74587962	74588461	chr1	74858307	74858806	Bcs1l|chr1:74858307-74858806	0.204977663280227	.	.
chr1	74587962	74588461	chr1	74858307	74858806	Zfp142|chr1:74858307-74858806	0.204977663280227	.	.
chr1	74587962	74588461	chr1	74968605	74969104	Bcs1l|chr1:74968605-74969104	0.204268376222969	.	.
chr1	74587962	74588461	chr1	74968605	74969104	Zfp142|chr1:74968605-74969104	0.204268376222969	.	.
chr1	74601175	74601674	chr1	74313260	74313759	Rnf25|chr1:74313260-74313759	0.284856857575328	.	.
chr1	74601175	74601674	chr1	74313260	74313759	Stk36|chr1:74313260-74313759	0.284856857575328	.	.
chr1	74601175	74601674	chr1	74339026	74339525	Rnf25|chr1:74339026-74339525	0.237984351228894	.	.
chr1	74601175	74601674	chr1	74339026	74339525	Stk36|chr1:74339026-74339525	0.237984351228894	.	.
chr1	74601175	74601674	chr1	74858307	74858806	Rnf25|chr1:74858307-74858806	0.155814544651058	.	.
chr1	74601175	74601674	chr1	74858307	74858806	Stk36|chr1:74858307-74858806	0.155814544651058	.	.
chr1	74661495	74661994	chr1	74368126	74368625	Ttll4|chr1:74368126-74368625	0.297475962050827	.	.
chr1	74661495	74661994	chr1	74386756	74387255	Ttll4|chr1:74386756-74387255	0.32077171059459	.	.
chr1	74661495	74661994	chr1	74808065	74808564	Ttll4|chr1:74808065-74808564	0.249470605731454	.	.
chr1	74661495	74661994	chr1	74816731	74817230	Ttll4|chr1:74816731-74817230	0.277262584102892	.	.
chr1	74661495	74661994	chr1	74968605	74969104	Ttll4|chr1:74968605-74969104	0.23794218757524	.	.
chr1	74851328	74851827	chr1	74872216	74872715	Gm16582|chr1:74872216-74872715	0.473073590027138	.	.
chr1	74854708	74855207	chr1	74772969	74773468	Cdk5r2|chr1:74772969-74773468	0.25255168484735	.	.
chr1	74854708	74855207	chr1	74816731	74817230	Cdk5r2|chr1:74816731-74817230	0.228992377217132	.	.
chr1	74854708	74855207	chr1	74968605	74969104	Cdk5r2|chr1:74968605-74969104	0.327059780691451	.	.
chr1	74854708	74855207	chr1	75048258	75048757	Cdk5r2|chr1:75048258-75048757	0.176035216216598	.	.
chr1	74854708	74855207	chr1	75234571	75235070	Cdk5r2|chr1:75234571-75235070	0.229199675482048	.	.
chr1	75124760	75125259	chr1	75381822	75382321	Nhej1|chr1:75381822-75382321	0.245539800062167	.	.
chr1	75124760	75125259	chr1	75413640	75414139	Nhej1|chr1:75413640-75414139	0.359133480113024	.	.
chr1	75142499	75142998	chr1	75263237	75263736	Cnppd1|chr1:75263237-75263736	0.166512343091465	.	.
chr1	75142499	75142998	chr1	75263237	75263736	Retreg2|chr1:75263237-75263736	0.166512343091465	.	.
chr1	75142499	75142998	chr1	75458368	75458867	Cnppd1|chr1:75458368-75458867	0.178058845094837	.	.
chr1	75142499	75142998	chr1	75458368	75458867	Retreg2|chr1:75458368-75458867	0.178058845094837	.	.
chr1	75142499	75142998	chr1	75487302	75487801	Cnppd1|chr1:75487302-75487801	0.299755738736744	.	.
chr1	75142499	75142998	chr1	75487302	75487801	Retreg2|chr1:75487302-75487801	0.299755738736744	.	.
chr1	75168424	75168923	chr1	75405531	75406030	Zfand2b|chr1:75405531-75406030	0.167192600182155	.	.
chr1	75168424	75168923	chr1	75413640	75414139	Zfand2b|chr1:75413640-75414139	0.168286396019554	.	.
chr1	75180079	75180578	chr1	74858307	74858806	Abcb6|chr1:74858307-74858806	0.206344429201808	.	.
chr1	75180079	75180578	chr1	75218312	75218811	Abcb6|chr1:75218312-75218811	0.223560273174867	.	.
chr1	75180079	75180578	chr1	75234571	75235070	Abcb6|chr1:75234571-75235070	0.315484295279332	.	.
chr1	75180079	75180578	chr1	75263237	75263736	Abcb6|chr1:75263237-75263736	0.253777569859378	.	.
chr1	75180079	75180578	chr1	75487834	75488333	Abcb6|chr1:75487834-75488333	0.22982048315734	.	.
chr1	75191753	75192252	chr1	74816731	74817230	Ankzf1|chr1:74816731-74817230	0.201266468249937	.	.
chr1	75191753	75192252	chr1	74816731	74817230	Atg9a|chr1:74816731-74817230	0.201266468249937	.	.
chr1	75191753	75192252	chr1	74964428	74964927	Ankzf1|chr1:74964428-74964927	0.179664205781956	.	.
chr1	75191753	75192252	chr1	74964428	74964927	Atg9a|chr1:74964428-74964927	0.179664205781956	.	.
chr1	75191753	75192252	chr1	75218312	75218811	Ankzf1|chr1:75218312-75218811	0.222076116584108	.	.
chr1	75191753	75192252	chr1	75218312	75218811	Atg9a|chr1:75218312-75218811	0.222076116584108	.	.
chr1	75191753	75192252	chr1	75342805	75343304	Ankzf1|chr1:75342805-75343304	0.288328964964777	.	.
chr1	75191753	75192252	chr1	75342805	75343304	Atg9a|chr1:75342805-75343304	0.288328964964777	.	.
chr1	75191753	75192252	chr1	75405531	75406030	Ankzf1|chr1:75405531-75406030	0.263331470627424	.	.
chr1	75191753	75192252	chr1	75405531	75406030	Atg9a|chr1:75405531-75406030	0.263331470627424	.	.
chr1	75191753	75192252	chr1	75413640	75414139	Ankzf1|chr1:75413640-75414139	0.181987246135827	.	.
chr1	75191753	75192252	chr1	75413640	75414139	Atg9a|chr1:75413640-75414139	0.181987246135827	.	.
chr1	75210546	75211045	chr1	74794449	74794948	Glb1l|chr1:74794449-74794948	0.191907672643115	.	.
chr1	75210546	75211045	chr1	74794449	74794948	Glb1l|chr1:74794449-74794948	0.191907672643116	.	.
chr1	75210546	75211045	chr1	74794449	74794948	Stk16|chr1:74794449-74794948	0.191907672643115	.	.
chr1	75210546	75211045	chr1	74794449	74794948	Stk16|chr1:74794449-74794948	0.191907672643116	.	.
chr1	75210546	75211045	chr1	74802933	74803432	Glb1l|chr1:74802933-74803432	0.165860556266936	.	.
chr1	75210546	75211045	chr1	74802933	74803432	Stk16|chr1:74802933-74803432	0.165860556266936	.	.
chr1	75210546	75211045	chr1	74964428	74964927	Glb1l|chr1:74964428-74964927	0.298417007547953	.	.
chr1	75210546	75211045	chr1	74964428	74964927	Stk16|chr1:74964428-74964927	0.298417007547953	.	.
chr1	75210546	75211045	chr1	75016818	75017317	Glb1l|chr1:75016818-75017317	0.200207751340782	.	.
chr1	75210546	75211045	chr1	75016818	75017317	Stk16|chr1:75016818-75017317	0.200207751340782	.	.
chr1	75210546	75211045	chr1	75234571	75235070	Glb1l|chr1:75234571-75235070	0.178773893263643	.	.
chr1	75210546	75211045	chr1	75234571	75235070	Stk16|chr1:75234571-75235070	0.178773893263643	.	.
chr1	75210546	75211045	chr1	75381822	75382321	Glb1l|chr1:75381822-75382321	0.195184949545585	.	.
chr1	75210546	75211045	chr1	75381822	75382321	Stk16|chr1:75381822-75382321	0.195184949545585	.	.
chr1	75210546	75211045	chr1	75445624	75446123	Glb1l|chr1:75445624-75446123	0.175044562440234	.	.
chr1	75210546	75211045	chr1	75445624	75446123	Stk16|chr1:75445624-75446123	0.175044562440234	.	.
chr1	75219086	75219585	chr1	74794449	74794948	Tuba4a|chr1:74794449-74794948	0.269398840420753	.	.
chr1	75219086	75219585	chr1	74806952	74807451	Tuba4a|chr1:74806952-74807451	0.184758131261362	.	.
chr1	75219086	75219585	chr1	74882110	74882609	Tuba4a|chr1:74882110-74882609	0.172180336401689	.	.
chr1	75219086	75219585	chr1	74964428	74964927	Tuba4a|chr1:74964428-74964927	0.237755582276013	.	.
chr1	75219086	75219585	chr1	75016818	75017317	Tuba4a|chr1:75016818-75017317	0.378839742710911	.	.
chr1	75219086	75219585	chr1	75413640	75414139	Tuba4a|chr1:75413640-75414139	0.388420713570419	.	.
chr1	75219086	75219585	chr1	75487302	75487801	Tuba4a|chr1:75487302-75487801	0.176273774840567	.	.
chr1	75219086	75219585	chr1	75487302	75487801	Tuba4a|chr1:75487302-75487801	0.176273774840568	.	.
chr1	75219640	75220139	chr1	74772969	74773468	Tuba4a|chr1:74772969-74773468	0.161575872129592	.	.
chr1	75219640	75220139	chr1	74808065	74808564	Tuba4a|chr1:74808065-74808564	0.237675873724899	.	.
chr1	75219640	75220139	chr1	74968605	74969104	Tuba4a|chr1:74968605-74969104	0.395058779554775	.	.
chr1	75219640	75220139	chr1	74968605	74969104	Tuba4a|chr1:74968605-74969104	0.395058779554776	.	.
chr1	75219640	75220139	chr1	75048258	75048757	Tuba4a|chr1:75048258-75048757	0.350026230558055	.	.
chr1	75219640	75220139	chr1	75218312	75218811	Tuba4a|chr1:75218312-75218811	0.365865721723001	.	.
chr1	75219640	75220139	chr1	75342805	75343304	Tuba4a|chr1:75342805-75343304	0.504200271181499	.	.
chr1	75219640	75220139	chr1	75405531	75406030	Tuba4a|chr1:75405531-75406030	0.222743860033219	.	.
chr1	75219640	75220139	chr1	75413640	75414139	Tuba4a|chr1:75413640-75414139	0.159266421632983	.	.
chr1	75219640	75220139	chr1	75487302	75487801	Tuba4a|chr1:75487302-75487801	0.19566731693202	.	.
chr1	75236144	75236643	chr1	75234571	75235070	Dnajb2|chr1:75234571-75235070	0.536137781275082	.	.
chr1	75236144	75236643	chr1	75263237	75263736	Dnajb2|chr1:75263237-75263736	0.504576775587161	.	.
chr1	75236144	75236643	chr1	75282920	75283419	Dnajb2|chr1:75282920-75283419	0.169707767822794	.	.
chr1	75236144	75236643	chr1	75467494	75467993	Dnajb2|chr1:75467494-75467993	0.226640289303595	.	.
chr1	75236144	75236643	chr1	75487834	75488333	Dnajb2|chr1:75487834-75488333	0.248182733017721	.	.
chr1	75236651	75237150	chr1	74808065	74808564	Dnajb2|chr1:74808065-74808564	0.258442610251023	.	.
chr1	75236651	75237150	chr1	74816731	74817230	Dnajb2|chr1:74816731-74817230	0.254597737623672	.	.
chr1	75236651	75237150	chr1	75234571	75235070	Dnajb2|chr1:75234571-75235070	0.328736421396362	.	.
chr1	75236651	75237150	chr1	75263237	75263736	Dnajb2|chr1:75263237-75263736	0.262133646256773	.	.
chr1	75236651	75237150	chr1	75289342	75289841	Dnajb2|chr1:75289342-75289841	0.188703236623794	.	.
chr1	75236651	75237150	chr1	75445624	75446123	Dnajb2|chr1:75445624-75446123	0.221496980905669	.	.
chr1	75236651	75237150	chr1	75467494	75467993	Dnajb2|chr1:75467494-75467993	0.336405814021645	.	.
chr1	75264008	75264507	chr1	75381822	75382321	Ptprn|chr1:75381822-75382321	0.200294241852948	.	.
chr1	75277375	75277874	chr1	75001124	75001623	Resp18|chr1:75001124-75001623	0.306773794470497	.	.
chr1	75277375	75277874	chr1	75289342	75289841	Resp18|chr1:75289342-75289841	0.260652916897886	.	.
chr1	75277375	75277874	chr1	75458368	75458867	Resp18|chr1:75458368-75458867	0.219791607233101	.	.
chr1	75278167	75278666	chr1	75048258	75048757	Resp18|chr1:75048258-75048757	0.266883099563051	.	.
chr1	75278167	75278666	chr1	75218312	75218811	Resp18|chr1:75218312-75218811	0.329082455138523	.	.
chr1	75278167	75278666	chr1	75234571	75235070	Resp18|chr1:75234571-75235070	0.229373521744739	.	.
chr1	75278167	75278666	chr1	75342805	75343304	Resp18|chr1:75342805-75343304	0.239418394996976	.	.
chr1	75278167	75278666	chr1	75487302	75487801	Resp18|chr1:75487302-75487801	0.170293672752498	.	.
chr1	75278167	75278666	chr1	75487834	75488333	Resp18|chr1:75487834-75488333	0.166471464723161	.	.
chr1	75317346	75317845	chr1	75234571	75235070	Dnpep|chr1:75234571-75235070	0.249980878276538	.	.
chr1	75317346	75317845	chr1	75263237	75263736	Dnpep|chr1:75263237-75263736	0.21424442376434	.	.
chr1	75317346	75317845	chr1	75289342	75289841	Dnpep|chr1:75289342-75289841	0.206178275230575	.	.
chr1	75317346	75317845	chr1	75370249	75370748	Dnpep|chr1:75370249-75370748	0.199672071123674	.	.
chr1	75317346	75317845	chr1	75398631	75399130	Dnpep|chr1:75398631-75399130	0.301352398288761	.	.
chr1	75317346	75317845	chr1	75467494	75467993	Dnpep|chr1:75467494-75467993	0.316838306410559	.	.
chr1	75435709	75436208	chr1	75048258	75048757	Gmppa|chr1:75048258-75048757	0.258761597790484	.	.
chr1	75435709	75436208	chr1	75218312	75218811	Gmppa|chr1:75218312-75218811	0.473920609714367	.	.
chr1	75435709	75436208	chr1	75282920	75283419	Gmppa|chr1:75282920-75283419	0.209702976587551	.	.
chr1	75435709	75436208	chr1	75342805	75343304	Gmppa|chr1:75342805-75343304	0.215845326586778	.	.
chr1	75435709	75436208	chr1	75398631	75399130	Gmppa|chr1:75398631-75399130	0.156593804133185	.	.
chr1	75479156	75479655	chr1	75282920	75283419	Chpf|chr1:75282920-75283419	0.172770354272206	.	.
chr1	75479156	75479655	chr1	75282920	75283419	Tmem198|chr1:75282920-75283419	0.172770354272206	.	.
chr1	75479156	75479655	chr1	75289342	75289841	Chpf|chr1:75289342-75289841	0.47305288187795	.	.
chr1	75479156	75479655	chr1	75289342	75289841	Tmem198|chr1:75289342-75289841	0.47305288187795	.	.
chr1	75479156	75479655	chr1	75398631	75399130	Chpf|chr1:75398631-75399130	0.395341307603845	.	.
chr1	75479156	75479655	chr1	75398631	75399130	Tmem198|chr1:75398631-75399130	0.395341307603845	.	.
chr1	75479156	75479655	chr1	75467494	75467993	Chpf|chr1:75467494-75467993	0.235085027490211	.	.
chr1	75479156	75479655	chr1	75467494	75467993	Tmem198|chr1:75467494-75467993	0.235085027490211	.	.
chr1	75505376	75505875	chr1	75588851	75589350	Obsl1|chr1:75588851-75589350	0.200012307211642	.	.
chr1	75505376	75505875	chr1	75652505	75653004	Obsl1|chr1:75652505-75653004	0.168543031334148	.	.
chr1	75505376	75505875	chr1	75845118	75845617	Obsl1|chr1:75845118-75845617	0.210354818689611	.	.
chr1	75521240	75521739	chr1	75538530	75539029	Stk11ip|chr1:75538530-75539029	0.249858633806605	.	.
chr1	75521240	75521739	chr1	75652505	75653004	Stk11ip|chr1:75652505-75653004	0.213188174236918	.	.
chr1	75546261	75546760	chr1	75652505	75653004	Slc4a3|chr1:75652505-75653004	0.215042383940783	.	.
chr1	75546261	75546760	chr1	75776401	75776900	Slc4a3|chr1:75776401-75776900	0.18590178668988	.	.
chr1	77514939	77515438	chr1	77513554	77514053	Epha4|chr1:77513554-77514053	0.430782356605683	.	.
chr1	77514939	77515438	chr1	77513554	77514053	Gm28386|chr1:77513554-77514053	0.430782356605683	.	.
chr1	77514939	77515438	chr1	77545710	77546209	Epha4|chr1:77545710-77546209	0.158492398403017	.	.
chr1	77514939	77515438	chr1	77545710	77546209	Gm28386|chr1:77545710-77546209	0.158492398403017	.	.
chr1	77514939	77515438	chr1	77567985	77568484	Epha4|chr1:77567985-77568484	0.166516650979975	.	.
chr1	77514939	77515438	chr1	77567985	77568484	Gm28386|chr1:77567985-77568484	0.166516650979975	.	.
chr1	77514939	77515438	chr1	77720481	77720980	Epha4|chr1:77720481-77720980	0.472057026968157	.	.
chr1	77514939	77515438	chr1	77720481	77720980	Gm28386|chr1:77720481-77720980	0.472057026968157	.	.
chr1	77514939	77515438	chr1	77824022	77824521	Epha4|chr1:77824022-77824521	0.226075606987036	.	.
chr1	77514939	77515438	chr1	77824022	77824521	Gm28386|chr1:77824022-77824521	0.226075606987036	.	.
chr1	77514939	77515438	chr1	77846737	77847236	Epha4|chr1:77846737-77847236	0.344184918250694	.	.
chr1	77514939	77515438	chr1	77846737	77847236	Gm28386|chr1:77846737-77847236	0.344184918250694	.	.
chr1	77516009	77516508	chr1	77513554	77514053	Gm28386|chr1:77513554-77514053	0.237678222596874	.	.
chr1	77516009	77516508	chr1	77555818	77556317	Gm28386|chr1:77555818-77556317	0.175376606092382	.	.
chr1	77516009	77516508	chr1	77568678	77569177	Gm28386|chr1:77568678-77569177	0.26110364057194	.	.
chr1	77972152	77972651	chr1	77503680	77504179	Gm28387|chr1:77503680-77504179	0.20037716108851	.	.
chr1	77972152	77972651	chr1	77513554	77514053	Gm28387|chr1:77513554-77514053	0.200889509854329	.	.
chr1	77972152	77972651	chr1	77627352	77627851	Gm28387|chr1:77627352-77627851	0.42103619826895	.	.
chr1	77972152	77972651	chr1	78217089	78217588	Gm28387|chr1:78217089-78217588	0.226863203627513	.	.
chr1	78310032	78310531	chr1	78217089	78217588	Sgpp2|chr1:78217089-78217588	0.226606429197719	.	.
chr1	78310032	78310531	chr1	78525118	78525617	Sgpp2|chr1:78525118-78525617	0.18231809712607	.	.
chr1	78310032	78310531	chr1	78593916	78594415	Sgpp2|chr1:78593916-78594415	0.163755847143023	.	.
chr1	78310032	78310531	chr1	78745265	78745764	Sgpp2|chr1:78745265-78745764	0.187868360482737	.	.
chr1	78310931	78311430	chr1	78525118	78525617	Sgpp2|chr1:78525118-78525617	0.27165447158	.	.
chr1	78310931	78311430	chr1	78567328	78567827	Sgpp2|chr1:78567328-78567827	0.193818236912163	.	.
chr1	78310931	78311430	chr1	78745265	78745764	Sgpp2|chr1:78745265-78745764	0.366269217936886	.	.
chr1	78488387	78488886	chr1	78388731	78389230	Farsb|chr1:78388731-78389230	0.171220207819217	.	.
chr1	78488900	78489399	chr1	78707255	78707754	Farsb|chr1:78707255-78707754	0.175115964624958	.	.
chr1	78511747	78512246	chr1	78355094	78355593	BC035947|chr1:78355094-78355593	0.18710992137888	.	.
chr1	78511747	78512246	chr1	78388731	78389230	BC035947|chr1:78388731-78389230	0.29499149841444	.	.
chr1	78511747	78512246	chr1	78425218	78425717	BC035947|chr1:78425218-78425717	0.243833478121155	.	.
chr1	78511747	78512246	chr1	78568163	78568662	BC035947|chr1:78568163-78568662	0.185903738232831	.	.
chr1	78511747	78512246	chr1	78760975	78761474	BC035947|chr1:78760975-78761474	0.317349396168288	.	.
chr1	78511747	78512246	chr1	78841509	78842008	BC035947|chr1:78841509-78842008	0.235679350432122	.	.
chr1	78511747	78512246	chr1	78956388	78956887	BC035947|chr1:78956388-78956887	0.390399146348686	.	.
chr1	78511747	78512246	chr1	78972075	78972574	BC035947|chr1:78972075-78972574	0.16173911125937	.	.
chr1	78511747	78512246	chr1	78980510	78981009	BC035947|chr1:78980510-78981009	0.157006186821214	.	.
chr1	78657540	78658039	chr1	78355094	78355593	Acsl3|chr1:78355094-78355593	0.173887669896872	.	.
chr1	78657540	78658039	chr1	78355094	78355593	Utp14b|chr1:78355094-78355593	0.173887669896872	.	.
chr1	78657540	78658039	chr1	78388731	78389230	Acsl3|chr1:78388731-78389230	0.400752846220107	.	.
chr1	78657540	78658039	chr1	78388731	78389230	Utp14b|chr1:78388731-78389230	0.400752846220107	.	.
chr1	78657540	78658039	chr1	78425218	78425717	Acsl3|chr1:78425218-78425717	0.219261937861579	.	.
chr1	78657540	78658039	chr1	78425218	78425717	Utp14b|chr1:78425218-78425717	0.219261937861579	.	.
chr1	78657540	78658039	chr1	78568163	78568662	Acsl3|chr1:78568163-78568662	0.233609536623792	.	.
chr1	78657540	78658039	chr1	78568163	78568662	Utp14b|chr1:78568163-78568662	0.233609536623792	.	.
chr1	78657540	78658039	chr1	78760975	78761474	Acsl3|chr1:78760975-78761474	0.37464971784246	.	.
chr1	78657540	78658039	chr1	78760975	78761474	Utp14b|chr1:78760975-78761474	0.37464971784246	.	.
chr1	78657540	78658039	chr1	78841509	78842008	Acsl3|chr1:78841509-78842008	0.305912958061463	.	.
chr1	78657540	78658039	chr1	78841509	78842008	Utp14b|chr1:78841509-78842008	0.305912958061463	.	.
chr1	78657540	78658039	chr1	78956388	78956887	Acsl3|chr1:78956388-78956887	0.37451476936466	.	.
chr1	78657540	78658039	chr1	78956388	78956887	Utp14b|chr1:78956388-78956887	0.37451476936466	.	.
chr1	78657540	78658039	chr1	78980510	78981009	Acsl3|chr1:78980510-78981009	0.227751861751855	.	.
chr1	78657540	78658039	chr1	78980510	78981009	Utp14b|chr1:78980510-78981009	0.227751861751855	.	.
chr1	78821063	78821562	chr1	78567328	78567827	Gm29187|chr1:78567328-78567827	0.161247639951885	.	.
chr1	78821063	78821562	chr1	78568163	78568662	Gm29187|chr1:78568163-78568662	0.43553191318289	.	.
chr1	78821063	78821562	chr1	78707255	78707754	Gm29187|chr1:78707255-78707754	0.278090537202174	.	.
chr1	78821063	78821562	chr1	78724400	78724899	Gm29187|chr1:78724400-78724899	0.16325335094652	.	.
chr1	78821063	78821562	chr1	78972075	78972574	Gm29187|chr1:78972075-78972574	0.406917079970349	.	.
chr1	79439807	79440306	chr1	79450145	79450644	Scg2|chr1:79450145-79450644	0.159787919648876	.	.
chr1	79439807	79440306	chr1	79458498	79458997	Scg2|chr1:79458498-79458997	0.291056736764669	.	.
chr1	79439807	79440306	chr1	79464620	79465119	Scg2|chr1:79464620-79465119	0.363253913327086	.	.
chr1	79439807	79440306	chr1	79598719	79599218	Scg2|chr1:79598719-79599218	0.331342244429836	.	.
chr1	79439807	79440306	chr1	79640097	79640596	Scg2|chr1:79640097-79640596	0.161906538358337	.	.
chr1	79671350	79671849	chr1	79394264	79394763	Ap1s3|chr1:79394264-79394763	0.186472079185051	.	.
chr1	79671350	79671849	chr1	79458498	79458997	Ap1s3|chr1:79458498-79458997	0.218052311556079	.	.
chr1	79671350	79671849	chr1	79464620	79465119	Ap1s3|chr1:79464620-79465119	0.16804856561242	.	.
chr1	79671948	79672447	chr1	79394264	79394763	Ap1s3|chr1:79394264-79394763	0.38919896306563	.	.
chr1	79671948	79672447	chr1	79458498	79458997	Ap1s3|chr1:79458498-79458997	0.333664678105011	.	.
chr1	79671948	79672447	chr1	79464620	79465119	Ap1s3|chr1:79464620-79465119	0.217651847080862	.	.
chr1	80339971	80340470	chr1	80115871	80116370	Cul3|chr1:80115871-80116370	0.189138186311746	.	.
chr1	80339971	80340470	chr1	80220652	80221151	Cul3|chr1:80220652-80221151	0.268975002731023	.	.
chr1	80340736	80341235	chr1	80123881	80124380	Cul3|chr1:80123881-80124380	0.173637652017996	.	.
chr1	80340736	80341235	chr1	80403334	80403833	Cul3|chr1:80403334-80403833	0.161922231445293	.	.
chr1	80757286	80757785	chr1	80852710	80853209	Dock10|chr1:80852710-80853209	0.201615705085905	.	.
chr1	80757286	80757785	chr1	81145530	81146029	Dock10|chr1:81145530-81146029	0.280373383944262	.	.
chr1	80757803	80758302	chr1	81145530	81146029	Dock10|chr1:81145530-81146029	0.328619598422828	.	.
chr1	80758332	80758831	chr1	80793598	80794097	Dock10|chr1:80793598-80794097	0.26316052166398	.	.
chr1	81076257	81076756	chr1	80793598	80794097	Nyap2|chr1:80793598-80794097	0.179798560904918	.	.
chr1	81076257	81076756	chr1	81316562	81317061	Nyap2|chr1:81316562-81317061	0.376030631905441	.	.
chr1	81076879	81077378	chr1	80830339	80830838	Nyap2|chr1:80830339-80830838	0.169487140436856	.	.
chr1	81076879	81077378	chr1	81224919	81225418	Nyap2|chr1:81224919-81225418	0.16859375800969	.	.
chr1	82290681	82291180	chr1	82283141	82283640	Irs1|chr1:82283141-82283640	0.254285112352194	.	.
chr1	82290681	82291180	chr1	82409177	82409676	Irs1|chr1:82409177-82409676	0.174643750028273	.	.
chr1	82290681	82291180	chr1	82476122	82476621	Irs1|chr1:82476122-82476621	0.159429593614281	.	.
chr1	82291243	82291742	chr1	82191594	82192093	Irs1|chr1:82191594-82192093	0.241121681124473	.	.
chr1	82291243	82291742	chr1	82292699	82293198	Irs1|chr1:82292699-82293198	0.171265513333631	.	.
chr1	82291243	82291742	chr1	82358886	82359385	Irs1|chr1:82358886-82359385	0.286442703437936	.	.
chr1	82291243	82291742	chr1	82409177	82409676	Irs1|chr1:82409177-82409676	0.364020795232489	.	.
chr1	82291243	82291742	chr1	82433306	82433805	Irs1|chr1:82433306-82433805	0.28363362506436	.	.
chr1	82291243	82291742	chr1	82476674	82477173	Irs1|chr1:82476674-82477173	0.312117429214177	.	.
chr1	82316361	82316860	chr1	82156946	82157445	Rhbdd1|chr1:82156946-82157445	0.345812182538912	.	.
chr1	82316361	82316860	chr1	82283141	82283640	Rhbdd1|chr1:82283141-82283640	0.235213362664104	.	.
chr1	82316361	82316860	chr1	82433306	82433805	Rhbdd1|chr1:82433306-82433805	0.166013601414041	.	.
chr1	82725115	82725614	chr1	82433306	82433805	C430014B12Rik|chr1:82433306-82433805	0.195614785414097	.	.
chr1	82725115	82725614	chr1	82433306	82433805	Mff|chr1:82433306-82433805	0.195614785414097	.	.
chr1	82839194	82839693	chr1	83076078	83076577	Agfg1|chr1:83076078-83076577	0.239852030721616	.	.
chr1	83037972	83038471	chr1	82765778	82766277	Slc19a3|chr1:82765778-82766277	0.349871310668065	.	.
chr1	83037972	83038471	chr1	82773159	82773658	Slc19a3|chr1:82773159-82773658	0.167633850098811	.	.
chr1	83037972	83038471	chr1	82773159	82773658	Slc19a3|chr1:82773159-82773658	0.167633850098812	.	.
chr1	83159481	83159980	chr1	83224391	83224890	Daw1|chr1:83224391-83224890	0.262942640792392	.	.
chr1	83159481	83159980	chr1	83389399	83389898	Daw1|chr1:83389399-83389898	0.26005714885141	.	.
chr1	84839165	84839664	chr1	84838531	84839030	Fbxo36|chr1:84838531-84839030	0.483798449933305	.	.
chr1	85793160	85793659	chr1	85720188	85720687	Cab39|chr1:85720188-85720687	0.162380532248646	.	.
chr1	85793160	85793659	chr1	85736435	85736934	Cab39|chr1:85736435-85736934	0.299779725568674	.	.
chr1	85793728	85794227	chr1	85703519	85704018	Cab39|chr1:85703519-85704018	0.330841435547669	.	.
chr1	85793728	85794227	chr1	85720188	85720687	Cab39|chr1:85720188-85720687	0.302737003228337	.	.
chr1	85793728	85794227	chr1	85853262	85853761	Cab39|chr1:85853262-85853761	0.234831779334937	.	.
chr1	85793728	85794227	chr1	85895455	85895954	Cab39|chr1:85895455-85895954	0.338247292742471	.	.
chr1	85793728	85794227	chr1	85910360	85910859	Cab39|chr1:85910360-85910859	0.242419499618206	.	.
chr1	85894955	85895454	chr1	85703519	85704018	Itm2c|chr1:85703519-85704018	0.25035358422376	.	.
chr1	85894955	85895454	chr1	85853262	85853761	Itm2c|chr1:85853262-85853761	0.249186550248834	.	.
chr1	85894955	85895454	chr1	85869875	85870374	Itm2c|chr1:85869875-85870374	0.320384497863495	.	.
chr1	85894955	85895454	chr1	85895455	85895954	Itm2c|chr1:85895455-85895954	0.289175277238501	.	.
chr1	85894955	85895454	chr1	85910360	85910859	Itm2c|chr1:85910360-85910859	0.228959819948412	.	.
chr1	85894955	85895454	chr1	85958147	85958646	Itm2c|chr1:85958147-85958646	0.439173512902463	.	.
chr1	85894955	85895454	chr1	85965753	85966252	Itm2c|chr1:85965753-85966252	0.255153388888176	.	.
chr1	85894955	85895454	chr1	85972233	85972732	Itm2c|chr1:85972233-85972732	0.239705849674687	.	.
chr1	85928201	85928700	chr1	85869875	85870374	4933407L21Rik|chr1:85869875-85870374	0.220158473158575	.	.
chr1	85928201	85928700	chr1	85916833	85917332	4933407L21Rik|chr1:85916833-85917332	0.20609954862769	.	.
chr1	85928201	85928700	chr1	85958147	85958646	4933407L21Rik|chr1:85958147-85958646	0.239224264611881	.	.
chr1	85928201	85928700	chr1	85965753	85966252	4933407L21Rik|chr1:85965753-85966252	0.177622602755459	.	.
chr1	85987254	85987753	chr1	85853262	85853761	Gm28100|chr1:85853262-85853761	0.193123897670232	.	.
chr1	85987254	85987753	chr1	85869875	85870374	Gm28100|chr1:85869875-85870374	0.20656080597345	.	.
chr1	85987254	85987753	chr1	85916833	85917332	Gm28100|chr1:85916833-85917332	0.357333774094265	.	.
chr1	85987254	85987753	chr1	85958147	85958646	Gm28100|chr1:85958147-85958646	0.260753250861586	.	.
chr1	85987254	85987753	chr1	85965753	85966252	Gm28100|chr1:85965753-85966252	0.434147872148215	.	.
chr1	85987254	85987753	chr1	85972233	85972732	Gm28100|chr1:85972233-85972732	0.15931448148497	.	.
chr1	86302910	86303409	chr1	86339345	86339844	B3gnt7|chr1:86339345-86339844	0.189958163988529	.	.
chr1	86302910	86303409	chr1	86339345	86339844	Gm28626|chr1:86339345-86339844	0.189958163988529	.	.
chr1	86302910	86303409	chr1	86434501	86435000	B3gnt7|chr1:86434501-86435000	0.217438098546072	.	.
chr1	86302910	86303409	chr1	86434501	86435000	Gm28626|chr1:86434501-86435000	0.217438098546072	.	.
chr1	86302910	86303409	chr1	86440464	86440963	B3gnt7|chr1:86440464-86440963	0.297201225931146	.	.
chr1	86302910	86303409	chr1	86440464	86440963	Gm28626|chr1:86440464-86440963	0.297201225931146	.	.
chr1	86302910	86303409	chr1	86442428	86442927	B3gnt7|chr1:86442428-86442927	0.204146267368588	.	.
chr1	86302910	86303409	chr1	86442428	86442927	Gm28626|chr1:86442428-86442927	0.204146267368588	.	.
chr1	86302910	86303409	chr1	86503968	86504467	B3gnt7|chr1:86503968-86504467	0.239253237961863	.	.
chr1	86302910	86303409	chr1	86503968	86504467	Gm28626|chr1:86503968-86504467	0.239253237961863	.	.
chr1	86303797	86304296	chr1	86434501	86435000	Gm28626|chr1:86434501-86435000	0.171259340618352	.	.
chr1	86303797	86304296	chr1	86440464	86440963	Gm28626|chr1:86440464-86440963	0.161651367485871	.	.
chr1	86303797	86304296	chr1	86442428	86442927	Gm28626|chr1:86442428-86442927	0.221699353017761	.	.
chr1	86359268	86359767	chr1	86339345	86339844	C130036L24Rik|chr1:86339345-86339844	0.256161743349115	.	.
chr1	86359268	86359767	chr1	86339345	86339844	Ncl|chr1:86339345-86339844	0.256161743349115	.	.
chr1	86359268	86359767	chr1	86441795	86442294	C130036L24Rik|chr1:86441795-86442294	0.352159016645912	.	.
chr1	86359268	86359767	chr1	86441795	86442294	Ncl|chr1:86441795-86442294	0.352159016645912	.	.
chr1	86359268	86359767	chr1	86501200	86501699	C130036L24Rik|chr1:86501200-86501699	0.195504782883741	.	.
chr1	86359268	86359767	chr1	86501200	86501699	Ncl|chr1:86501200-86501699	0.195504782883741	.	.
chr1	86359268	86359767	chr1	86525204	86525703	C130036L24Rik|chr1:86525204-86525703	0.213816693409441	.	.
chr1	86359268	86359767	chr1	86525204	86525703	Ncl|chr1:86525204-86525703	0.213816693409441	.	.
chr1	86359268	86359767	chr1	86598534	86599033	C130036L24Rik|chr1:86598534-86599033	0.183650241344442	.	.
chr1	86359268	86359767	chr1	86598534	86599033	Ncl|chr1:86598534-86599033	0.183650241344442	.	.
chr1	86526360	86526859	chr1	86433961	86434460	Ptma|chr1:86433961-86434460	0.230447007879219	.	.
chr1	86526360	86526859	chr1	86434501	86435000	Ptma|chr1:86434501-86435000	0.195280388989931	.	.
chr1	86526360	86526859	chr1	86441795	86442294	Ptma|chr1:86441795-86442294	0.471220105754659	.	.
chr1	86526360	86526859	chr1	86487725	86488224	Ptma|chr1:86487725-86488224	0.29902722800256	.	.
chr1	86526360	86526859	chr1	86501200	86501699	Ptma|chr1:86501200-86501699	0.37184358891364	.	.
chr1	86526360	86526859	chr1	86503968	86504467	Ptma|chr1:86503968-86504467	0.223624001291375	.	.
chr1	86526360	86526859	chr1	86565495	86565994	Ptma|chr1:86565495-86565994	0.361952668650315	.	.
chr1	86526360	86526859	chr1	86598534	86599033	Ptma|chr1:86598534-86599033	0.54216561054119	.	.
chr1	86526360	86526859	chr1	86766182	86766681	Ptma|chr1:86766182-86766681	0.2659807226402	.	.
chr1	86526360	86526859	chr1	86766711	86767210	Ptma|chr1:86766711-86767210	0.285508865931068	.	.
chr1	86526360	86526859	chr1	86888658	86889157	Ptma|chr1:86888658-86889157	0.1746887087133	.	.
chr1	86582078	86582577	chr1	86433961	86434460	Cops7b|chr1:86433961-86434460	0.170440303776942	.	.
chr1	86582078	86582577	chr1	86433961	86434460	Pde6d|chr1:86433961-86434460	0.170440303776942	.	.
chr1	86582078	86582577	chr1	86434501	86435000	Cops7b|chr1:86434501-86435000	0.158237765192353	.	.
chr1	86582078	86582577	chr1	86434501	86435000	Pde6d|chr1:86434501-86435000	0.158237765192353	.	.
chr1	86582078	86582577	chr1	86440464	86440963	Cops7b|chr1:86440464-86440963	0.386156126175614	.	.
chr1	86582078	86582577	chr1	86440464	86440963	Pde6d|chr1:86440464-86440963	0.386156126175614	.	.
chr1	86582078	86582577	chr1	86501200	86501699	Cops7b|chr1:86501200-86501699	0.200235429980759	.	.
chr1	86582078	86582577	chr1	86501200	86501699	Pde6d|chr1:86501200-86501699	0.200235429980759	.	.
chr1	86582078	86582577	chr1	86503968	86504467	Cops7b|chr1:86503968-86504467	0.181563801129496	.	.
chr1	86582078	86582577	chr1	86503968	86504467	Pde6d|chr1:86503968-86504467	0.181563801129496	.	.
chr1	86582078	86582577	chr1	86833924	86834423	Cops7b|chr1:86833924-86834423	0.173256876419278	.	.
chr1	86582078	86582577	chr1	86833924	86834423	Pde6d|chr1:86833924-86834423	0.173256876419278	.	.
chr1	86582078	86582577	chr1	86888658	86889157	Cops7b|chr1:86888658-86889157	0.189746104670342	.	.
chr1	86582078	86582577	chr1	86888658	86889157	Pde6d|chr1:86888658-86889157	0.189746104670342	.	.
chr1	86582603	86583102	chr1	86440464	86440963	Cops7b|chr1:86440464-86440963	0.364317222249675	.	.
chr1	86582603	86583102	chr1	86440464	86440963	Pde6d|chr1:86440464-86440963	0.364317222249675	.	.
chr1	86582603	86583102	chr1	86441795	86442294	Cops7b|chr1:86441795-86442294	0.290522684133457	.	.
chr1	86582603	86583102	chr1	86441795	86442294	Pde6d|chr1:86441795-86442294	0.290522684133457	.	.
chr1	86582603	86583102	chr1	86442428	86442927	Cops7b|chr1:86442428-86442927	0.156466673271671	.	.
chr1	86582603	86583102	chr1	86442428	86442927	Pde6d|chr1:86442428-86442927	0.156466673271671	.	.
chr1	86582603	86583102	chr1	86487143	86487642	Cops7b|chr1:86487143-86487642	0.218640245067748	.	.
chr1	86582603	86583102	chr1	86487143	86487642	Pde6d|chr1:86487143-86487642	0.218640245067748	.	.
chr1	86582603	86583102	chr1	86487725	86488224	Cops7b|chr1:86487725-86488224	0.321301689091438	.	.
chr1	86582603	86583102	chr1	86487725	86488224	Pde6d|chr1:86487725-86488224	0.321301689091438	.	.
chr1	86582603	86583102	chr1	86501200	86501699	Cops7b|chr1:86501200-86501699	0.186681435469524	.	.
chr1	86582603	86583102	chr1	86501200	86501699	Pde6d|chr1:86501200-86501699	0.186681435469524	.	.
chr1	86582603	86583102	chr1	86598534	86599033	Cops7b|chr1:86598534-86599033	0.183960097647417	.	.
chr1	86582603	86583102	chr1	86598534	86599033	Pde6d|chr1:86598534-86599033	0.183960097647417	.	.
chr1	86582603	86583102	chr1	86618411	86618910	Cops7b|chr1:86618411-86618910	0.161141130656383	.	.
chr1	86582603	86583102	chr1	86618411	86618910	Pde6d|chr1:86618411-86618910	0.161141130656383	.	.
chr1	86582603	86583102	chr1	86888658	86889157	Cops7b|chr1:86888658-86889157	0.430069787707519	.	.
chr1	86582603	86583102	chr1	86888658	86889157	Pde6d|chr1:86888658-86889157	0.430069787707519	.	.
chr1	86669399	86669898	chr1	86472164	86472663	Nppc|chr1:86472164-86472663	0.200696470228934	.	.
chr1	86669399	86669898	chr1	86766182	86766681	Nppc|chr1:86766182-86766681	0.243992503605525	.	.
chr1	86669399	86669898	chr1	86968191	86968690	Nppc|chr1:86968191-86968690	0.237372469596636	.	.
chr1	86670393	86670892	chr1	86339345	86339844	Nppc|chr1:86339345-86339844	0.277678889514368	.	.
chr1	86670393	86670892	chr1	86994438	86994937	Nppc|chr1:86994438-86994937	0.184884869897438	.	.
chr1	86703565	86704064	chr1	86339345	86339844	Dis3l2|chr1:86339345-86339844	0.157541484162231	.	.
chr1	86703565	86704064	chr1	86434501	86435000	Dis3l2|chr1:86434501-86435000	0.162722734484011	.	.
chr1	86703565	86704064	chr1	86440464	86440963	Dis3l2|chr1:86440464-86440963	0.238208838462818	.	.
chr1	86703565	86704064	chr1	86442428	86442927	Dis3l2|chr1:86442428-86442927	0.241909840067513	.	.
chr1	86703565	86704064	chr1	86586879	86587378	Dis3l2|chr1:86586879-86587378	0.203892607005555	.	.
chr1	87155856	87156355	chr1	87292742	87293241	Ecel1|chr1:87292742-87293241	0.222409663722465	.	.
chr1	87213673	87214172	chr1	86766711	86767210	Eif4e2|chr1:86766711-86767210	0.187758588631568	.	.
chr1	87213673	87214172	chr1	87186473	87186972	Eif4e2|chr1:87186473-87186972	0.352857942298155	.	.
chr1	87213673	87214172	chr1	87186978	87187477	Eif4e2|chr1:87186978-87187477	0.174611553848196	.	.
chr1	87755700	87756199	chr1	87811076	87811575	Atg16l1|chr1:87811076-87811575	0.262240320730048	.	.
chr1	87755700	87756199	chr1	87913212	87913711	Atg16l1|chr1:87913212-87913711	0.160786074403171	.	.
chr1	87853009	87853508	chr1	87879632	87880131	Dgkd|chr1:87879632-87880131	0.244988691565623	.	.
chr1	87853009	87853508	chr1	87913212	87913711	Dgkd|chr1:87913212-87913711	0.160310993411493	.	.
chr1	87853009	87853508	chr1	87940803	87941302	Dgkd|chr1:87940803-87941302	0.182217516516247	.	.
chr1	87853009	87853508	chr1	88136549	88137048	Dgkd|chr1:88136549-88137048	0.336031548064654	.	.
chr1	88008031	88008530	chr1	88136549	88137048	Usp40|chr1:88136549-88137048	0.284988724347495	.	.
chr1	88008031	88008530	chr1	88357393	88357892	Usp40|chr1:88357393-88357892	0.268621938218844	.	.
chr1	88008031	88008530	chr1	88491415	88491914	Usp40|chr1:88491415-88491914	0.229963763470569	.	.
chr1	88205505	88206004	chr1	87811076	87811575	Dnajb3|chr1:87811076-87811575	0.235633291274062	.	.
chr1	88205505	88206004	chr1	87913212	87913711	Dnajb3|chr1:87913212-87913711	0.292999551167589	.	.
chr1	88406022	88406521	chr1	88060894	88061393	Spp2|chr1:88060894-88061393	0.328910916283991	.	.
chr1	88406022	88406521	chr1	88357393	88357892	Spp2|chr1:88357393-88357892	0.179310259813262	.	.
chr1	88406022	88406521	chr1	88491415	88491914	Spp2|chr1:88491415-88491914	0.482424843518579	.	.
chr1	90153403	90153902	chr1	90220279	90220778	4930434B07Rik|chr1:90220279-90220778	0.281569685704108	.	.
chr1	90153403	90153902	chr1	90220279	90220778	Iqca|chr1:90220279-90220778	0.281569685704108	.	.
chr1	90153403	90153902	chr1	90220782	90221281	4930434B07Rik|chr1:90220782-90221281	0.441532325299838	.	.
chr1	90153403	90153902	chr1	90220782	90221281	Iqca|chr1:90220782-90221281	0.441532325299838	.	.
chr1	90153403	90153902	chr1	90283515	90284014	4930434B07Rik|chr1:90283515-90284014	0.199101490601103	.	.
chr1	90153403	90153902	chr1	90283515	90284014	Iqca|chr1:90283515-90284014	0.199101490601103	.	.
chr1	90153403	90153902	chr1	90364755	90365254	4930434B07Rik|chr1:90364755-90365254	0.243259268856377	.	.
chr1	90153403	90153902	chr1	90364755	90365254	Iqca|chr1:90364755-90365254	0.243259268856377	.	.
chr1	90203739	90204238	chr1	90205210	90205709	Ackr3|chr1:90205210-90205709	0.169065953329582	.	.
chr1	90203739	90204238	chr1	90231526	90232025	Ackr3|chr1:90231526-90232025	0.163145126211854	.	.
chr1	90603129	90603628	chr1	90283515	90284014	Cops8|chr1:90283515-90284014	0.157485299570645	.	.
chr1	90603129	90603628	chr1	90364755	90365254	Cops8|chr1:90364755-90365254	0.171727924824548	.	.
chr1	92473544	92474043	chr1	92371533	92372032	Ndufa10|chr1:92371533-92372032	0.216559846474883	.	.
chr1	92473544	92474043	chr1	92397535	92398034	Ndufa10|chr1:92397535-92398034	0.318938790463211	.	.
chr1	92641765	92642264	chr1	92397535	92398034	Cops9|chr1:92397535-92398034	0.265630185799503	.	.
chr1	92848463	92848962	chr1	92699111	92699610	Gm29480|chr1:92699111-92699610	0.313909514087061	.	.
chr1	92848463	92848962	chr1	92882232	92882731	Gm29480|chr1:92882232-92882731	0.268301725970314	.	.
chr1	92906632	92907131	chr1	92774751	92775250	Dusp28|chr1:92774751-92775250	0.257835451144314	.	.
chr1	92907215	92907714	chr1	92774751	92775250	Dusp28|chr1:92774751-92775250	0.201990236116444	.	.
chr1	92907215	92907714	chr1	92799618	92800117	Dusp28|chr1:92799618-92800117	0.178507810554411	.	.
chr1	92907215	92907714	chr1	92895020	92895519	Dusp28|chr1:92895020-92895519	0.234645313248198	.	.
chr1	92910422	92910921	chr1	92699111	92699610	5033417F24Rik|chr1:92699111-92699610	0.278261981990383	.	.
chr1	92910422	92910921	chr1	92699111	92699610	Rnpepl1|chr1:92699111-92699610	0.278261981990383	.	.
chr1	92910422	92910921	chr1	92730498	92730997	5033417F24Rik|chr1:92730498-92730997	0.241095156798011	.	.
chr1	92910422	92910921	chr1	92730498	92730997	Rnpepl1|chr1:92730498-92730997	0.241095156798011	.	.
chr1	92910422	92910921	chr1	92882232	92882731	5033417F24Rik|chr1:92882232-92882731	0.217509795362787	.	.
chr1	92910422	92910921	chr1	92882232	92882731	Rnpepl1|chr1:92882232-92882731	0.217509795362787	.	.
chr1	92910422	92910921	chr1	92976024	92976523	5033417F24Rik|chr1:92976024-92976523	0.323795113709452	.	.
chr1	92910422	92910921	chr1	92976024	92976523	Rnpepl1|chr1:92976024-92976523	0.323795113709452	.	.
chr1	92910928	92911427	chr1	92651270	92651769	5033417F24Rik|chr1:92651270-92651769	0.201691063286605	.	.
chr1	92910928	92911427	chr1	92651270	92651769	Rnpepl1|chr1:92651270-92651769	0.201691063286605	.	.
chr1	92910928	92911427	chr1	92680503	92681002	5033417F24Rik|chr1:92680503-92681002	0.167016431845033	.	.
chr1	92910928	92911427	chr1	92680503	92681002	Rnpepl1|chr1:92680503-92681002	0.167016431845033	.	.
chr1	92910928	92911427	chr1	92699640	92700139	5033417F24Rik|chr1:92699640-92700139	0.269325937895318	.	.
chr1	92910928	92911427	chr1	92699640	92700139	Rnpepl1|chr1:92699640-92700139	0.269325937895318	.	.
chr1	92910928	92911427	chr1	92882232	92882731	5033417F24Rik|chr1:92882232-92882731	0.238528078652446	.	.
chr1	92910928	92911427	chr1	92882232	92882731	Rnpepl1|chr1:92882232-92882731	0.238528078652446	.	.
chr1	92910928	92911427	chr1	92976024	92976523	5033417F24Rik|chr1:92976024-92976523	0.198205806925989	.	.
chr1	92910928	92911427	chr1	92976024	92976523	Rnpepl1|chr1:92976024-92976523	0.198205806925989	.	.
chr1	92934435	92934934	chr1	92976024	92976523	Capn10|chr1:92976024-92976523	0.227825285664202	.	.
chr1	93101696	93102195	chr1	93051466	93051965	Kif1a|chr1:93051466-93051965	0.164918616247364	.	.
chr1	93235496	93235995	chr1	93128625	93129124	Sned1|chr1:93128625-93129124	0.213272152748365	.	.
chr1	93235496	93235995	chr1	93401523	93402022	Sned1|chr1:93401523-93402022	0.170794430468879	.	.
chr1	93305687	93306186	chr1	93051466	93051965	Gm28535|chr1:93051466-93051965	0.221292669825266	.	.
chr1	93305687	93306186	chr1	93051466	93051965	Mterf4|chr1:93051466-93051965	0.221292669825266	.	.
chr1	93305687	93306186	chr1	93128625	93129124	Gm28535|chr1:93128625-93129124	0.309915025339025	.	.
chr1	93305687	93306186	chr1	93128625	93129124	Mterf4|chr1:93128625-93129124	0.309915025339025	.	.
chr1	93305687	93306186	chr1	93551054	93551553	Gm28535|chr1:93551054-93551553	0.178969840392076	.	.
chr1	93305687	93306186	chr1	93551054	93551553	Mterf4|chr1:93551054-93551553	0.178969840392076	.	.
chr1	93343358	93343857	chr1	93051466	93051965	Pask|chr1:93051466-93051965	0.247165952288504	.	.
chr1	93343358	93343857	chr1	93051466	93051965	Ppp1r7|chr1:93051466-93051965	0.247165952288504	.	.
chr1	93478107	93478606	chr1	93128625	93129124	Hdlbp|chr1:93128625-93129124	0.198793439190798	.	.
chr1	93478107	93478606	chr1	93128625	93129124	Sept2|chr1:93128625-93129124	0.198793439190798	.	.
chr1	93478107	93478606	chr1	93668682	93669181	Hdlbp|chr1:93668682-93669181	0.257898524682662	.	.
chr1	93478107	93478606	chr1	93668682	93669181	Sept2|chr1:93668682-93669181	0.257898524682662	.	.
chr1	93478622	93479121	chr1	93115042	93115541	Hdlbp|chr1:93115042-93115541	0.199356058048867	.	.
chr1	93478622	93479121	chr1	93115042	93115541	Sept2|chr1:93115042-93115541	0.199356058048867	.	.
chr1	93478622	93479121	chr1	93129136	93129635	Hdlbp|chr1:93129136-93129635	0.29598372492914	.	.
chr1	93478622	93479121	chr1	93129136	93129635	Sept2|chr1:93129136-93129635	0.29598372492914	.	.
chr1	93478622	93479121	chr1	93401523	93402022	Hdlbp|chr1:93401523-93402022	0.171536641450084	.	.
chr1	93478622	93479121	chr1	93401523	93402022	Sept2|chr1:93401523-93402022	0.171536641450084	.	.
chr1	93478622	93479121	chr1	93445454	93445953	Hdlbp|chr1:93445454-93445953	0.174579726515784	.	.
chr1	93478622	93479121	chr1	93445454	93445953	Sept2|chr1:93445454-93445953	0.174579726515784	.	.
chr1	93478622	93479121	chr1	93551054	93551553	Hdlbp|chr1:93551054-93551553	0.18758813501641	.	.
chr1	93478622	93479121	chr1	93551054	93551553	Sept2|chr1:93551054-93551553	0.18758813501641	.	.
chr1	93478622	93479121	chr1	93668682	93669181	Hdlbp|chr1:93668682-93669181	0.187778458601156	.	.
chr1	93478622	93479121	chr1	93668682	93669181	Sept2|chr1:93668682-93669181	0.187778458601156	.	.
chr1	93658470	93658969	chr1	93401523	93402022	Stk25|chr1:93401523-93402022	0.282251270363815	.	.
chr1	93658470	93658969	chr1	93780579	93781078	Stk25|chr1:93780579-93781078	0.295887757950509	.	.
chr1	93685241	93685740	chr1	93551054	93551553	Bok|chr1:93551054-93551553	0.161260093158149	.	.
chr1	93686360	93686859	chr1	93444675	93445174	Bok|chr1:93444675-93445174	0.226044023428025	.	.
chr1	93731754	93732253	chr1	93551054	93551553	Gm10550|chr1:93551054-93551553	0.22102322213002	.	.
chr1	93754078	93754577	chr1	93780579	93781078	Thap4|chr1:93780579-93781078	0.18696935965362	.	.
chr1	93754617	93755116	chr1	93668682	93669181	Thap4|chr1:93668682-93669181	0.167511804442823	.	.
chr1	93801756	93802255	chr1	93668682	93669181	Dtymk|chr1:93668682-93669181	0.165569918832938	.	.
chr1	93801756	93802255	chr1	94035198	94035697	Dtymk|chr1:94035198-94035697	0.30034888644821	.	.
chr1	93803720	93804219	chr1	93668682	93669181	Ing5|chr1:93668682-93669181	0.28422279741911	.	.
chr1	93825281	93825780	chr1	93668682	93669181	D2hgdh|chr1:93668682-93669181	0.304406957904901	.	.
chr1	95313333	95313832	chr1	95354087	95354586	Fam174a|chr1:95354087-95354586	0.412270872409153	.	.
chr1	95313333	95313832	chr1	95358827	95359326	Fam174a|chr1:95358827-95359326	0.164590626331798	.	.
chr1	95313333	95313832	chr1	95448861	95449360	Fam174a|chr1:95448861-95449360	0.190402907158454	.	.
chr1	95313851	95314350	chr1	95343259	95343758	Fam174a|chr1:95343259-95343758	0.220960552235254	.	.
chr1	95313851	95314350	chr1	95358827	95359326	Fam174a|chr1:95358827-95359326	0.222909802810371	.	.
chr1	95313851	95314350	chr1	95448861	95449360	Fam174a|chr1:95448861-95449360	0.171302918227481	.	.
chr1	95667416	95667915	chr1	95293062	95293561	St8sia4|chr1:95293062-95293561	0.197045821635423	.	.
chr1	95667416	95667915	chr1	95354087	95354586	St8sia4|chr1:95354087-95354586	0.487851505587087	.	.
chr1	95667921	95668420	chr1	95293062	95293561	St8sia4|chr1:95293062-95293561	0.334284704184623	.	.
chr1	95667921	95668420	chr1	95354087	95354586	St8sia4|chr1:95354087-95354586	0.262154915317577	.	.
chr1	95667921	95668420	chr1	95358827	95359326	St8sia4|chr1:95358827-95359326	0.340526359551847	.	.
chr1	95667921	95668420	chr1	95358827	95359326	St8sia4|chr1:95358827-95359326	0.340526359551848	.	.
chr1	95667921	95668420	chr1	95448861	95449360	St8sia4|chr1:95448861-95449360	0.19337403589761	.	.
chr1	98095430	98095929	chr1	98047553	98048052	Pam|chr1:98047553-98048052	0.213200038196246	.	.
chr1	98095430	98095929	chr1	98190086	98190585	Pam|chr1:98190086-98190585	0.247921024310551	.	.
chr1	98131926	98132425	chr1	98002767	98003266	1810006J02Rik|chr1:98002767-98003266	0.31358176598189	.	.
chr1	98131926	98132425	chr1	98077325	98077824	1810006J02Rik|chr1:98077325-98077824	0.171207142764762	.	.
chr1	98131926	98132425	chr1	98126180	98126679	1810006J02Rik|chr1:98126180-98126679	0.455772314620138	.	.
chr1	98131926	98132425	chr1	98180450	98180949	1810006J02Rik|chr1:98180450-98180949	0.368679120616948	.	.
chr1	98131926	98132425	chr1	98226243	98226742	1810006J02Rik|chr1:98226243-98226742	0.249469836928346	.	.
chr1	98173889	98174388	chr1	98002767	98003266	Gm29461|chr1:98002767-98003266	0.641461525393269	.	.
chr1	98173889	98174388	chr1	98038200	98038699	Gm29461|chr1:98038200-98038699	0.233362072377816	.	.
chr1	98173889	98174388	chr1	98077325	98077824	Gm29461|chr1:98077325-98077824	0.336783053107397	.	.
chr1	98173889	98174388	chr1	98180450	98180949	Gm29461|chr1:98180450-98180949	0.199006049265483	.	.
chr1	98173889	98174388	chr1	98191394	98191893	Gm29461|chr1:98191394-98191893	0.280393813344761	.	.
chr1	98173889	98174388	chr1	98226243	98226742	Gm29461|chr1:98226243-98226742	0.373911873972045	.	.
chr1	98173889	98174388	chr1	98280459	98280958	Gm29461|chr1:98280459-98280958	0.2748282361643	.	.
chr1	104769230	104769729	chr1	104832967	104833466	Cdh20|chr1:104832967-104833466	0.227402118904758	.	.
chr1	104769230	104769729	chr1	104904247	104904746	Cdh20|chr1:104904247-104904746	0.206085950278659	.	.
chr1	104769230	104769729	chr1	104978873	104979372	Cdh20|chr1:104978873-104979372	0.275267254232116	.	.
chr1	105355774	105356273	chr1	105274628	105275127	Gm17634|chr1:105274628-105275127	0.297396641957681	.	.
chr1	105355774	105356273	chr1	105274628	105275127	Rnf152|chr1:105274628-105275127	0.297396641957681	.	.
chr1	105355774	105356273	chr1	105623930	105624429	Gm17634|chr1:105623930-105624429	0.23392636886892	.	.
chr1	105355774	105356273	chr1	105623930	105624429	Rnf152|chr1:105623930-105624429	0.23392636886892	.	.
chr1	105355774	105356273	chr1	105630478	105630977	Gm17634|chr1:105630478-105630977	0.203502836998738	.	.
chr1	105355774	105356273	chr1	105630478	105630977	Rnf152|chr1:105630478-105630977	0.203502836998738	.	.
chr1	105356312	105356811	chr1	105257052	105257551	Gm17634|chr1:105257052-105257551	0.18584967809375	.	.
chr1	105356312	105356811	chr1	105257052	105257551	Rnf152|chr1:105257052-105257551	0.18584967809375	.	.
chr1	105356312	105356811	chr1	105623930	105624429	Gm17634|chr1:105623930-105624429	0.341308396404456	.	.
chr1	105356312	105356811	chr1	105623930	105624429	Gm17634|chr1:105623930-105624429	0.341308396404457	.	.
chr1	105356312	105356811	chr1	105623930	105624429	Rnf152|chr1:105623930-105624429	0.341308396404456	.	.
chr1	105356312	105356811	chr1	105623930	105624429	Rnf152|chr1:105623930-105624429	0.341308396404457	.	.
chr1	105663536	105664035	chr1	105844184	105844683	Pign|chr1:105844184-105844683	0.397004416625971	.	.
chr1	105663536	105664035	chr1	105844184	105844683	Relch|chr1:105844184-105844683	0.397004416625971	.	.
chr1	105780395	105780894	chr1	105644841	105645340	Tnfrsf11a|chr1:105644841-105645340	0.164312760612979	.	.
chr1	105990273	105990772	chr1	105907913	105908412	Gm7160|chr1:105907913-105908412	0.280247148164117	.	.
chr1	105990273	105990772	chr1	105907913	105908412	Zcchc2|chr1:105907913-105908412	0.280247148164117	.	.
chr1	106796474	106796973	chr1	107187404	107187903	Vps4b|chr1:107187404-107187903	0.219369454754591	.	.
chr1	111863863	111864362	chr1	112139699	112140198	Dsel|chr1:112139699-112140198	0.308050170749762	.	.
chr1	111863863	111864362	chr1	112182827	112183326	Dsel|chr1:112182827-112183326	0.163719119354156	.	.
chr1	115684447	115684946	chr1	115794164	115794663	Cntnap5a|chr1:115794164-115794663	0.157014421914806	.	.
chr1	115684447	115684946	chr1	115962507	115963006	Cntnap5a|chr1:115962507-115963006	0.247580002176596	.	.
chr1	115684447	115684946	chr1	115981812	115982311	Cntnap5a|chr1:115981812-115982311	0.271503892067258	.	.
chr1	118310992	118311491	chr1	118416623	118417122	Tsn|chr1:118416623-118417122	0.169873121280017	.	.
chr1	118310992	118311491	chr1	118434883	118435382	Tsn|chr1:118434883-118435382	0.225285580958348	.	.
chr1	118310992	118311491	chr1	118481738	118482237	Tsn|chr1:118481738-118482237	0.206576576744776	.	.
chr1	118321592	118322091	chr1	118434883	118435382	Nifk|chr1:118434883-118435382	0.159848153568139	.	.
chr1	118388537	118389036	chr1	118416623	118417122	Clasp1|chr1:118416623-118417122	0.215065108433723	.	.
chr1	118388537	118389036	chr1	118481738	118482237	Clasp1|chr1:118481738-118482237	0.221106523945254	.	.
chr1	118388537	118389036	chr1	118716132	118716631	Clasp1|chr1:118716132-118716631	0.175961915438064	.	.
chr1	118389052	118389551	chr1	118416623	118417122	Clasp1|chr1:118416623-118417122	0.263918085617223	.	.
chr1	118389052	118389551	chr1	118434883	118435382	Clasp1|chr1:118434883-118435382	0.195514716111013	.	.
chr1	118389052	118389551	chr1	118481738	118482237	Clasp1|chr1:118481738-118482237	0.325197604004446	.	.
chr1	118458765	118459264	chr1	118481184	118481683	2900060B14Rik|chr1:118481184-118481683	0.329200663216205	.	.
chr1	118458765	118459264	chr1	118481738	118482237	2900060B14Rik|chr1:118481738-118482237	0.268015069886324	.	.
chr1	118459308	118459807	chr1	118716132	118716631	2900060B14Rik|chr1:118716132-118716631	0.203782067493471	.	.
chr1	118627626	118628125	chr1	118481738	118482237	Tfcp2l1|chr1:118481738-118482237	0.224582953711781	.	.
chr1	118627626	118628125	chr1	118672121	118672620	Tfcp2l1|chr1:118672121-118672620	0.207577286556423	.	.
chr1	118627626	118628125	chr1	118716132	118716631	Tfcp2l1|chr1:118716132-118716631	0.19289516751266	.	.
chr1	119053430	119053929	chr1	118864708	118865207	Gli2|chr1:118864708-118865207	0.214617187181092	.	.
chr1	119421524	119422023	chr1	119390627	119391126	Inhbb|chr1:119390627-119391126	0.300963200782403	.	.
chr1	119421524	119422023	chr1	119476767	119477266	Inhbb|chr1:119476767-119477266	0.277237243589522	.	.
chr1	119422101	119422600	chr1	119557512	119558011	Inhbb|chr1:119557512-119558011	0.291677863975862	.	.
chr1	119504531	119505030	chr1	119390627	119391126	Ralb|chr1:119390627-119391126	0.319653983340035	.	.
chr1	119504531	119505030	chr1	119476767	119477266	Ralb|chr1:119476767-119477266	0.339184073646471	.	.
chr1	119504531	119505030	chr1	119558231	119558730	Ralb|chr1:119558231-119558730	0.157301825039765	.	.
chr1	119504531	119505030	chr1	119662589	119663088	Ralb|chr1:119662589-119663088	0.161878233980826	.	.
chr1	119504531	119505030	chr1	119868790	119869289	Ralb|chr1:119868790-119869289	0.194367933286013	.	.
chr1	119525867	119526366	chr1	119390627	119391126	Gm27184|chr1:119390627-119391126	0.213714493637843	.	.
chr1	119525867	119526366	chr1	119390627	119391126	Tmem185b|chr1:119390627-119391126	0.213714493637843	.	.
chr1	119525867	119526366	chr1	119557512	119558011	Gm27184|chr1:119557512-119558011	0.249925047758288	.	.
chr1	119525867	119526366	chr1	119557512	119558011	Tmem185b|chr1:119557512-119558011	0.249925047758288	.	.
chr1	119525867	119526366	chr1	119957787	119958286	Gm27184|chr1:119957787-119958286	0.18344402664045	.	.
chr1	119525867	119526366	chr1	119957787	119958286	Tmem185b|chr1:119957787-119958286	0.18344402664045	.	.
chr1	119648156	119648655	chr1	119390627	119391126	Epb41l5|chr1:119390627-119391126	0.360217581670465	.	.
chr1	119648156	119648655	chr1	119476767	119477266	Epb41l5|chr1:119476767-119477266	0.32367600194399	.	.
chr1	119648156	119648655	chr1	119957787	119958286	Epb41l5|chr1:119957787-119958286	0.177609927426166	.	.
chr1	119648754	119649253	chr1	119390627	119391126	Epb41l5|chr1:119390627-119391126	0.17850078075039	.	.
chr1	119648754	119649253	chr1	119443904	119444403	Epb41l5|chr1:119443904-119444403	0.215010003644925	.	.
chr1	119648754	119649253	chr1	119476767	119477266	Epb41l5|chr1:119476767-119477266	0.186106976589689	.	.
chr1	119648754	119649253	chr1	119484418	119484917	Epb41l5|chr1:119484418-119484917	0.15910870105387	.	.
chr1	119648754	119649253	chr1	119558231	119558730	Epb41l5|chr1:119558231-119558730	0.167509689269761	.	.
chr1	119648754	119649253	chr1	119891857	119892356	Epb41l5|chr1:119891857-119892356	0.196483761500728	.	.
chr1	119912947	119913446	chr1	119891857	119892356	Tmem177|chr1:119891857-119892356	0.523152541999727	.	.
chr1	119912947	119913446	chr1	119957787	119958286	Tmem177|chr1:119957787-119958286	0.205441634616128	.	.
chr1	119912947	119913446	chr1	120033031	120033530	Tmem177|chr1:120033031-120033530	0.209390048683582	.	.
chr1	119912947	119913446	chr1	120056884	120057383	Tmem177|chr1:120056884-120057383	0.23563797640735	.	.
chr1	119912947	119913446	chr1	120245676	120246175	Tmem177|chr1:120245676-120246175	0.23763672762865	.	.
chr1	120120898	120121397	chr1	119891857	119892356	3110009E18Rik|chr1:119891857-119892356	0.27993976958049	.	.
chr1	120120898	120121397	chr1	119891857	119892356	Dbi|chr1:119891857-119892356	0.27993976958049	.	.
chr1	120120898	120121397	chr1	120033031	120033530	3110009E18Rik|chr1:120033031-120033530	0.201858435121285	.	.
chr1	120120898	120121397	chr1	120033031	120033530	Dbi|chr1:120033031-120033530	0.201858435121285	.	.
chr1	120120898	120121397	chr1	120056884	120057383	3110009E18Rik|chr1:120056884-120057383	0.336583296759586	.	.
chr1	120120898	120121397	chr1	120056884	120057383	Dbi|chr1:120056884-120057383	0.336583296759586	.	.
chr1	120120898	120121397	chr1	120231291	120231790	3110009E18Rik|chr1:120231291-120231790	0.215338792641812	.	.
chr1	120120898	120121397	chr1	120231291	120231790	Dbi|chr1:120231291-120231790	0.215338792641812	.	.
chr1	120120898	120121397	chr1	120245676	120246175	3110009E18Rik|chr1:120245676-120246175	0.318691265366657	.	.
chr1	120120898	120121397	chr1	120245676	120246175	Dbi|chr1:120245676-120246175	0.318691265366657	.	.
chr1	120120898	120121397	chr1	120265100	120265599	3110009E18Rik|chr1:120265100-120265599	0.223931361943214	.	.
chr1	120120898	120121397	chr1	120265100	120265599	Dbi|chr1:120265100-120265599	0.223931361943214	.	.
chr1	121430778	121431277	chr1	121605029	121605528	Ccdc93|chr1:121605029-121605528	0.164721939449514	.	.
chr1	121567757	121568256	chr1	121844242	121844741	Ddx18|chr1:121844242-121844741	0.229833800224735	.	.
chr1	121567757	121568256	chr1	121844775	121845274	Ddx18|chr1:121844775-121845274	0.345835600956853	.	.
chr1	125435289	125435788	chr1	125489248	125489747	Actr3|chr1:125489248-125489747	0.24396205929859	.	.
chr1	125435289	125435788	chr1	125709729	125710228	Actr3|chr1:125709729-125710228	0.231399221878866	.	.
chr1	125560306	125560805	chr1	125380763	125381262	Slc35f5|chr1:125380763-125381262	0.276161569477105	.	.
chr1	125560306	125560805	chr1	125723014	125723513	Slc35f5|chr1:125723014-125723513	0.208325458518988	.	.
chr1	127205210	127205709	chr1	127105889	127106388	Mgat5|chr1:127105889-127106388	0.267559309878967	.	.
chr1	128243885	128244384	chr1	128003957	128004456	Ubxn4|chr1:128003957-128004456	0.230901526948296	.	.
chr1	128243885	128244384	chr1	128472408	128472907	Ubxn4|chr1:128472408-128472907	0.225266821043393	.	.
chr1	128243885	128244384	chr1	128472408	128472907	Ubxn4|chr1:128472408-128472907	0.225266821043394	.	.
chr1	128359460	128359959	chr1	128472408	128472907	Mcm6|chr1:128472408-128472907	0.202530695439221	.	.
chr1	128359460	128359959	chr1	128669078	128669577	Mcm6|chr1:128669078-128669577	0.332077139022035	.	.
chr1	128416641	128417140	chr1	128003957	128004456	Dars|chr1:128003957-128004456	0.198615798945021	.	.
chr1	128417141	128417640	chr1	128669078	128669577	Dars|chr1:128669078-128669577	0.180767827168879	.	.
chr1	129273098	129273597	chr1	129040905	129041404	Thsd7b|chr1:129040905-129041404	0.20382174032163	.	.
chr1	129273098	129273597	chr1	129473323	129473822	Thsd7b|chr1:129473323-129473822	0.430136164115006	.	.
chr1	129273098	129273597	chr1	129473827	129474326	Thsd7b|chr1:129473827-129474326	0.170070060919214	.	.
chr1	129273098	129273597	chr1	129494104	129494603	Thsd7b|chr1:129494104-129494603	0.208572898975423	.	.
chr1	130462505	130463004	chr1	130350205	130350704	Cd55|chr1:130350205-130350704	0.212543533826927	.	.
chr1	130462505	130463004	chr1	130350205	130350704	Gm16083|chr1:130350205-130350704	0.212543533826927	.	.
chr1	130731670	130732169	chr1	130507966	130508465	AA986860|chr1:130507966-130508465	0.166307396231089	.	.
chr1	130731670	130732169	chr1	130517083	130517582	AA986860|chr1:130517083-130517582	0.533319394071895	.	.
chr1	130731670	130732169	chr1	130995515	130996014	AA986860|chr1:130995515-130996014	0.2680142791125	.	.
chr1	131526753	131527252	chr1	131555074	131555573	Fam72a|chr1:131555074-131555573	0.166947258522354	.	.
chr1	131526753	131527252	chr1	131555074	131555573	Srgap2|chr1:131555074-131555573	0.166947258522354	.	.
chr1	131527318	131527817	chr1	131555074	131555573	Fam72a|chr1:131555074-131555573	0.185574986721193	.	.
chr1	131527318	131527817	chr1	131555074	131555573	Srgap2|chr1:131555074-131555573	0.185574986721193	.	.
chr1	131527318	131527817	chr1	131937643	131938142	Fam72a|chr1:131937643-131938142	0.260082222956285	.	.
chr1	131527318	131527817	chr1	131937643	131938142	Srgap2|chr1:131937643-131938142	0.260082222956285	.	.
chr1	131527318	131527817	chr1	131981607	131982106	Fam72a|chr1:131981607-131982106	0.183842304375943	.	.
chr1	131527318	131527817	chr1	131981607	131982106	Srgap2|chr1:131981607-131982106	0.183842304375943	.	.
chr1	131827667	131828166	chr1	132157329	132157828	Slc41a1|chr1:132157329-132157828	0.230939331894504	.	.
chr1	131827667	131828166	chr1	132168132	132168631	Slc41a1|chr1:132168132-132168631	0.209961453263682	.	.
chr1	131827667	131828166	chr1	132190118	132190617	Slc41a1|chr1:132190118-132190617	0.214491299796171	.	.
chr1	131827667	131828166	chr1	132208097	132208596	Slc41a1|chr1:132208097-132208596	0.163013544155666	.	.
chr1	131866958	131867457	chr1	131548296	131548795	Rab29|chr1:131548296-131548795	0.29548543080736	.	.
chr1	131866958	131867457	chr1	131573579	131574078	Rab29|chr1:131573579-131574078	0.192904685673081	.	.
chr1	131910162	131910661	chr1	131937643	131938142	Nucks1|chr1:131937643-131938142	0.158577902787279	.	.
chr1	131910162	131910661	chr1	131981607	131982106	Nucks1|chr1:131981607-131982106	0.177920969081205	.	.
chr1	131910666	131911165	chr1	132157329	132157828	Nucks1|chr1:132157329-132157828	0.225447628890776	.	.
chr1	131910666	131911165	chr1	132199896	132200395	Nucks1|chr1:132199896-132200395	0.412492843477015	.	.
chr1	132007294	132007793	chr1	131937643	131938142	Elk4|chr1:131937643-131938142	0.160975452858131	.	.
chr1	132007294	132007793	chr1	132200622	132201121	Elk4|chr1:132200622-132201121	0.211006092716551	.	.
chr1	132007800	132008299	chr1	132144172	132144671	Elk4|chr1:132144172-132144671	0.246898122530797	.	.
chr1	132067653	132068152	chr1	131981607	131982106	Mfsd4a|chr1:131981607-131982106	0.158634036746639	.	.
chr1	132067653	132068152	chr1	132199896	132200395	Mfsd4a|chr1:132199896-132200395	0.157417121667372	.	.
chr1	132067653	132068152	chr1	132200622	132201121	Mfsd4a|chr1:132200622-132201121	0.174808747114644	.	.
chr1	132139477	132139976	chr1	132157329	132157828	Cdk18|chr1:132157329-132157828	0.283069508400631	.	.
chr1	132139477	132139976	chr1	132157329	132157828	Gm29629|chr1:132157329-132157828	0.283069508400631	.	.
chr1	132139477	132139976	chr1	132199896	132200395	Cdk18|chr1:132199896-132200395	0.199768994249612	.	.
chr1	132139477	132139976	chr1	132199896	132200395	Gm29629|chr1:132199896-132200395	0.199768994249612	.	.
chr1	133424176	133424675	chr1	133596626	133597125	Sox13|chr1:133596626-133597125	0.174695887084271	.	.
chr1	133424176	133424675	chr1	133742497	133742996	Sox13|chr1:133742497-133742996	0.197290617029579	.	.
chr1	133610089	133610588	chr1	133742497	133742996	Snrpe|chr1:133742497-133742996	0.303050328929743	.	.
chr1	133610089	133610588	chr1	133788825	133789324	Snrpe|chr1:133788825-133789324	0.281274921125503	.	.
chr1	133610089	133610588	chr1	133825536	133826035	Snrpe|chr1:133825536-133826035	0.334903453590566	.	.
chr1	133610089	133610588	chr1	133873351	133873850	Snrpe|chr1:133873351-133873850	0.258527305255577	.	.
chr1	133661173	133661672	chr1	133322866	133323365	Gm38394|chr1:133322866-133323365	0.158223804083259	.	.
chr1	133661173	133661672	chr1	133322866	133323365	Zbed6|chr1:133322866-133323365	0.158223804083259	.	.
chr1	133661173	133661672	chr1	133322866	133323365	Zc3h11a|chr1:133322866-133323365	0.158223804083259	.	.
chr1	133661173	133661672	chr1	133381952	133382451	Gm38394|chr1:133381952-133382451	0.245720800789468	.	.
chr1	133661173	133661672	chr1	133381952	133382451	Zbed6|chr1:133381952-133382451	0.245720800789468	.	.
chr1	133661173	133661672	chr1	133381952	133382451	Zc3h11a|chr1:133381952-133382451	0.245720800789468	.	.
chr1	133661173	133661672	chr1	133397607	133398106	Gm38394|chr1:133397607-133398106	0.176322043029892	.	.
chr1	133661173	133661672	chr1	133397607	133398106	Zbed6|chr1:133397607-133398106	0.176322043029892	.	.
chr1	133661173	133661672	chr1	133397607	133398106	Zc3h11a|chr1:133397607-133398106	0.176322043029892	.	.
chr1	133661173	133661672	chr1	133596626	133597125	Gm38394|chr1:133596626-133597125	0.266189476923039	.	.
chr1	133661173	133661672	chr1	133596626	133597125	Zbed6|chr1:133596626-133597125	0.266189476923039	.	.
chr1	133661173	133661672	chr1	133596626	133597125	Zc3h11a|chr1:133596626-133597125	0.266189476923039	.	.
chr1	133661173	133661672	chr1	133736167	133736666	Gm38394|chr1:133736167-133736666	0.168239108555414	.	.
chr1	133661173	133661672	chr1	133736167	133736666	Zbed6|chr1:133736167-133736666	0.168239108555414	.	.
chr1	133661173	133661672	chr1	133736167	133736666	Zc3h11a|chr1:133736167-133736666	0.168239108555414	.	.
chr1	133800824	133801323	chr1	133685685	133686184	Atp2b4|chr1:133685685-133686184	0.258016519364151	.	.
chr1	133800824	133801323	chr1	133712959	133713458	Atp2b4|chr1:133712959-133713458	0.25665471191287	.	.
chr1	133800824	133801323	chr1	133825536	133826035	Atp2b4|chr1:133825536-133826035	0.214892456638362	.	.
chr1	133800824	133801323	chr1	133854179	133854678	Atp2b4|chr1:133854179-133854678	0.475855479287183	.	.
chr1	133800824	133801323	chr1	133854685	133855184	Atp2b4|chr1:133854685-133855184	0.469292327009863	.	.
chr1	133800824	133801323	chr1	133886923	133887422	Atp2b4|chr1:133886923-133887422	0.249035667561594	.	.
chr1	133800824	133801323	chr1	133924119	133924618	Atp2b4|chr1:133924119-133924618	0.245307762739643	.	.
chr1	133908258	133908757	chr1	133596626	133597125	Optc|chr1:133596626-133597125	0.272275406311214	.	.
chr1	133908258	133908757	chr1	133695885	133696384	Optc|chr1:133695885-133696384	0.192921685359068	.	.
chr1	133908258	133908757	chr1	133842250	133842749	Optc|chr1:133842250-133842749	0.17532436580674	.	.
chr1	133908258	133908757	chr1	133886923	133887422	Optc|chr1:133886923-133887422	0.181054452816069	.	.
chr1	133908258	133908757	chr1	133896218	133896717	Optc|chr1:133896218-133896717	0.307386066834843	.	.
chr1	133908258	133908757	chr1	133908815	133909314	Optc|chr1:133908815-133909314	0.224457649045764	.	.
chr1	133908258	133908757	chr1	133978642	133979141	Optc|chr1:133978642-133979141	0.364825261730705	.	.
chr1	134332671	134333170	chr1	134709018	134709517	Ppfia4|chr1:134709018-134709517	0.261689732250072	.	.
chr1	134332671	134333170	chr1	134719601	134720100	Ppfia4|chr1:134719601-134720100	0.321877863417733	.	.
chr1	134361764	134362263	chr1	134272687	134273186	Tmem183a|chr1:134272687-134273186	0.205201293372763	.	.
chr1	134361764	134362263	chr1	134719601	134720100	Tmem183a|chr1:134719601-134720100	0.177589510142345	.	.
chr1	134415089	134415588	chr1	134653523	134654022	Adipor1|chr1:134653523-134654022	0.195765551005894	.	.
chr1	134415089	134415588	chr1	134653523	134654022	Adipor1|chr1:134653523-134654022	0.195765551005895	.	.
chr1	134559917	134560416	chr1	134344509	134345008	Kdm5b|chr1:134344509-134345008	0.173390199773973	.	.
chr1	134559917	134560416	chr1	134719601	134720100	Kdm5b|chr1:134719601-134720100	0.176795976639039	.	.
chr1	134646329	134646828	chr1	134344509	134345008	Gm26783|chr1:134344509-134345008	0.326244903847083	.	.
chr1	134646329	134646828	chr1	134344509	134345008	Syt2|chr1:134344509-134345008	0.326244903847083	.	.
chr1	135146503	135147002	chr1	135126553	135127052	Arl8a|chr1:135126553-135127052	0.207602538699089	.	.
chr1	135147293	135147792	chr1	135385135	135385634	Arl8a|chr1:135385135-135385634	0.300503412713589	.	.
chr1	135248334	135248833	chr1	135066360	135066859	Gm26642|chr1:135066360-135066859	0.214177348636344	.	.
chr1	135248334	135248833	chr1	135154328	135154827	Gm26642|chr1:135154328-135154827	0.23308766723283	.	.
chr1	135248334	135248833	chr1	135368172	135368671	Gm26642|chr1:135368172-135368671	0.289661245671171	.	.
chr1	135248334	135248833	chr1	135385135	135385634	Gm26642|chr1:135385135-135385634	0.323484178999446	.	.
chr1	135283732	135284231	chr1	135171914	135172413	Rnpep|chr1:135171914-135172413	0.268780335113292	.	.
chr1	135283732	135284231	chr1	135171914	135172413	Rnpep|chr1:135171914-135172413	0.268780335113293	.	.
chr1	135283732	135284231	chr1	135368172	135368671	Rnpep|chr1:135368172-135368671	0.210492654916422	.	.
chr1	135284244	135284743	chr1	135171914	135172413	Rnpep|chr1:135171914-135172413	0.166374371652902	.	.
chr1	135313568	135314067	chr1	135368172	135368671	Timm17a|chr1:135368172-135368671	0.258829599114184	.	.
chr1	135313568	135314067	chr1	135410902	135411401	Timm17a|chr1:135410902-135411401	0.166355376978366	.	.
chr1	135374611	135375110	chr1	135368172	135368671	Shisa4|chr1:135368172-135368671	0.226705087891097	.	.
chr1	135374611	135375110	chr1	135385135	135385634	Shisa4|chr1:135385135-135385634	0.469775553343083	.	.
chr1	135374611	135375110	chr1	135461130	135461629	Shisa4|chr1:135461130-135461629	0.267269370970119	.	.
chr1	135375176	135375675	chr1	135461130	135461629	Shisa4|chr1:135461130-135461629	0.209457734283788	.	.
chr1	135430227	135430726	chr1	135492327	135492826	Ipo9|chr1:135492327-135492826	0.171550608788338	.	.
chr1	136260729	136261228	chr1	136612909	136613408	Gpr25|chr1:136612909-136613408	0.185844539213453	.	.
chr1	136415292	136415791	chr1	136440073	136440572	9230116N13Rik|chr1:136440073-136440572	0.28024524412419	.	.
chr1	136415292	136415791	chr1	136440073	136440572	Ddx59|chr1:136440073-136440572	0.28024524412419	.	.
chr1	136624613	136625112	chr1	136550851	136551350	Platr23|chr1:136550851-136551350	0.324489945020916	.	.
chr1	136624613	136625112	chr1	136550851	136551350	Zfp281|chr1:136550851-136551350	0.324489945020916	.	.
chr1	137966094	137966593	chr1	137656946	137657445	A430106G13Rik|chr1:137656946-137657445	0.21821851891963	.	.
chr1	137966094	137966593	chr1	138136448	138136947	A430106G13Rik|chr1:138136448-138136947	0.20492688666896	.	.
chr1	138618987	138619486	chr1	138281158	138281657	Nek7|chr1:138281158-138281657	0.299178763975051	.	.
chr1	138618987	138619486	chr1	138282701	138283200	Nek7|chr1:138282701-138283200	0.272082567780027	.	.
chr1	138618987	138619486	chr1	138499382	138499881	Nek7|chr1:138499382-138499881	0.405514928625256	.	.
chr1	138618987	138619486	chr1	138617900	138618399	Nek7|chr1:138617900-138618399	0.400282411868704	.	.
chr1	138618987	138619486	chr1	138983421	138983920	Nek7|chr1:138983421-138983920	0.214814069311412	.	.
chr1	138618987	138619486	chr1	138984481	138984980	Nek7|chr1:138984481-138984980	0.197297132752566	.	.
chr1	138619514	138620013	chr1	138345972	138346471	Nek7|chr1:138345972-138346471	0.266095263130101	.	.
chr1	138619514	138620013	chr1	138496863	138497362	Nek7|chr1:138496863-138497362	0.297914870755483	.	.
chr1	138619514	138620013	chr1	138499382	138499881	Nek7|chr1:138499382-138499881	0.358343558504441	.	.
chr1	138619514	138620013	chr1	138617900	138618399	Nek7|chr1:138617900-138618399	0.523865914808885	.	.
chr1	138856629	138857128	chr1	138617900	138618399	2310009B15Rik|chr1:138617900-138618399	0.246052162492328	.	.
chr1	138963206	138963705	chr1	138617900	138618399	Dennd1b|chr1:138617900-138618399	0.330411548982158	.	.
chr1	138963753	138964252	chr1	138617900	138618399	Dennd1b|chr1:138617900-138618399	0.267312589717355	.	.
chr1	138963753	138964252	chr1	138984481	138984980	Dennd1b|chr1:138984481-138984980	0.216559161393058	.	.
chr1	139378997	139379496	chr1	139328265	139328764	4933436E23Rik|chr1:139328265-139328764	0.181424588142223	.	.
chr1	139378997	139379496	chr1	139478820	139479319	4933436E23Rik|chr1:139478820-139479319	0.220550385175898	.	.
chr1	139421972	139422471	chr1	139340430	139340929	Zbtb41|chr1:139340430-139340929	0.185480310793295	.	.
chr1	140245761	140246260	chr1	140179977	140180476	Kcnt2|chr1:140179977-140180476	0.286345786086217	.	.
chr1	140245761	140246260	chr1	140399101	140399600	Kcnt2|chr1:140399101-140399600	0.259445228414322	.	.
chr1	143640493	143640992	chr1	143739248	143739747	B3galt2|chr1:143739248-143739747	0.251209194762553	.	.
chr1	143640493	143640992	chr1	143739932	143740431	B3galt2|chr1:143739932-143740431	0.17693695695203	.	.
chr1	143640493	143640992	chr1	143830603	143831102	B3galt2|chr1:143830603-143831102	0.260471338348236	.	.
chr1	143640493	143640992	chr1	143910500	143910999	B3galt2|chr1:143910500-143910999	0.158367279001834	.	.
chr1	143640493	143640992	chr1	143911176	143911675	B3galt2|chr1:143911176-143911675	0.24279212262047	.	.
chr1	143702603	143703102	chr1	143477798	143478297	Cdc73|chr1:143477798-143478297	0.335369319790539	.	.
chr1	143702603	143703102	chr1	143938546	143939045	Cdc73|chr1:143938546-143939045	0.175620777164944	.	.
chr1	143776839	143777338	chr1	143813845	143814344	Gm29170|chr1:143813845-143814344	0.176781455438883	.	.
chr1	143776839	143777338	chr1	143813845	143814344	Ro60|chr1:143813845-143814344	0.176781455438883	.	.
chr1	143776839	143777338	chr1	143813845	143814344	Uchl5|chr1:143813845-143814344	0.176781455438883	.	.
chr1	143776839	143777338	chr1	143918991	143919490	Gm29170|chr1:143918991-143919490	0.165232441929094	.	.
chr1	143776839	143777338	chr1	143918991	143919490	Ro60|chr1:143918991-143919490	0.165232441929094	.	.
chr1	143776839	143777338	chr1	143918991	143919490	Uchl5|chr1:143918991-143919490	0.165232441929094	.	.
chr1	143776839	143777338	chr1	144006526	144007025	Gm29170|chr1:144006526-144007025	0.224797484259773	.	.
chr1	143776839	143777338	chr1	144006526	144007025	Ro60|chr1:144006526-144007025	0.224797484259773	.	.
chr1	143776839	143777338	chr1	144006526	144007025	Uchl5|chr1:144006526-144007025	0.224797484259773	.	.
chr1	143776839	143777338	chr1	144184937	144185436	Gm29170|chr1:144184937-144185436	0.237898065596054	.	.
chr1	143776839	143777338	chr1	144184937	144185436	Ro60|chr1:144184937-144185436	0.237898065596054	.	.
chr1	143776839	143777338	chr1	144184937	144185436	Uchl5|chr1:144184937-144185436	0.237898065596054	.	.
chr1	143777394	143777893	chr1	143503441	143503940	Gm29170|chr1:143503441-143503940	0.159757890092196	.	.
chr1	143777394	143777893	chr1	143503441	143503940	Ro60|chr1:143503441-143503940	0.159757890092196	.	.
chr1	143777394	143777893	chr1	143503441	143503940	Uchl5|chr1:143503441-143503940	0.159757890092196	.	.
chr1	143777394	143777893	chr1	143990166	143990665	Gm29170|chr1:143990166-143990665	0.161140986189395	.	.
chr1	143777394	143777893	chr1	143990166	143990665	Ro60|chr1:143990166-143990665	0.161140986189395	.	.
chr1	143777394	143777893	chr1	143990166	143990665	Uchl5|chr1:143990166-143990665	0.161140986189395	.	.
chr1	144004041	144004540	chr1	143803496	143803995	Rgs2|chr1:143803496-143803995	0.176217663877352	.	.
chr1	144004041	144004540	chr1	143836933	143837432	Rgs2|chr1:143836933-143837432	0.16335227076645	.	.
chr1	144004041	144004540	chr1	143910500	143910999	Rgs2|chr1:143910500-143910999	0.186058950174854	.	.
chr1	144004041	144004540	chr1	143911176	143911675	Rgs2|chr1:143911176-143911675	0.267100964095161	.	.
chr1	144004041	144004540	chr1	144006526	144007025	Rgs2|chr1:144006526-144007025	0.231735749491931	.	.
chr1	146841091	146841590	chr1	146831541	146832040	Gm15584|chr1:146831541-146832040	0.363941874654825	.	.
chr1	146841091	146841590	chr1	147144015	147144514	Gm15584|chr1:147144015-147144514	0.47817507301883	.	.
chr1	146841091	146841590	chr1	147188284	147188783	Gm15584|chr1:147188284-147188783	0.232484901632026	.	.
chr1	146841091	146841590	chr1	147249482	147249981	Gm15584|chr1:147249482-147249981	0.199567191507508	.	.
chr1	151138226	151138725	chr1	150809550	150810049	C730036E19Rik|chr1:150809550-150810049	0.504266041008556	.	.
chr1	151138226	151138725	chr1	150810096	150810595	C730036E19Rik|chr1:150810096-150810595	0.479790659645997	.	.
chr1	151138226	151138725	chr1	151359280	151359779	C730036E19Rik|chr1:151359280-151359779	0.222888942156457	.	.
chr1	151344167	151344666	chr1	151078846	151079345	Gm10138|chr1:151078846-151079345	0.187898213478263	.	.
chr1	151344167	151344666	chr1	151078846	151079345	Ivns1abp|chr1:151078846-151079345	0.187898213478263	.	.
chr1	151345057	151345556	chr1	151359280	151359779	Gm10138|chr1:151359280-151359779	0.2092245334133	.	.
chr1	151345057	151345556	chr1	151359280	151359779	Ivns1abp|chr1:151359280-151359779	0.2092245334133	.	.
chr1	151345057	151345556	chr1	151741138	151741637	Gm10138|chr1:151741138-151741637	0.175716045911402	.	.
chr1	151345057	151345556	chr1	151741138	151741637	Ivns1abp|chr1:151741138-151741637	0.175716045911402	.	.
chr1	151428258	151428757	chr1	151359280	151359779	Swt1|chr1:151359280-151359779	0.233017322580487	.	.
chr1	151428258	151428757	chr1	151359280	151359779	Trmt1l|chr1:151359280-151359779	0.233017322580487	.	.
chr1	151500739	151501238	chr1	151359280	151359779	Rnf2|chr1:151359280-151359779	0.185632958834756	.	.
chr1	151571134	151571633	chr1	151492365	151492864	Fam129a|chr1:151492365-151492864	0.211660449680624	.	.
chr1	153899574	153900073	chr1	153953209	153953708	Glul|chr1:153953209-153953708	0.220781952171881	.	.
chr1	153899574	153900073	chr1	153953209	153953708	Teddm2|chr1:153953209-153953708	0.220781952171881	.	.
chr1	155557936	155558435	chr1	155517010	155517509	Acbd6|chr1:155517010-155517509	0.242302811502805	.	.
chr1	155557936	155558435	chr1	155695691	155696190	Acbd6|chr1:155695691-155696190	0.281935912216263	.	.
chr1	155557936	155558435	chr1	155803425	155803924	Acbd6|chr1:155803425-155803924	0.236854144459217	.	.
chr1	155558466	155558965	chr1	155517010	155517509	Acbd6|chr1:155517010-155517509	0.155616650555863	.	.
chr1	155812620	155813119	chr1	155695691	155696190	Qsox1|chr1:155695691-155696190	0.204014820555468	.	.
chr1	155812620	155813119	chr1	155803425	155803924	Qsox1|chr1:155803425-155803924	0.299804043702602	.	.
chr1	155973115	155973614	chr1	155803425	155803924	Cep350|chr1:155803425-155803924	0.416300793211704	.	.
chr1	156035878	156036377	chr1	155803425	155803924	Tor1aip1|chr1:155803425-155803924	0.269394874397414	.	.
chr1	156035878	156036377	chr1	155803425	155803924	Tor1aip2|chr1:155803425-155803924	0.269394874397414	.	.
chr1	156035878	156036377	chr1	156085751	156086250	Tor1aip1|chr1:156085751-156086250	0.264229058994804	.	.
chr1	156035878	156036377	chr1	156085751	156086250	Tor1aip2|chr1:156085751-156086250	0.264229058994804	.	.
chr1	156035878	156036377	chr1	156271559	156272058	Tor1aip1|chr1:156271559-156272058	0.185359917782096	.	.
chr1	156035878	156036377	chr1	156271559	156272058	Tor1aip2|chr1:156271559-156272058	0.185359917782096	.	.
chr1	156204775	156205274	chr1	155855451	155855950	Fam163a|chr1:155855451-155855950	0.321520684743865	.	.
chr1	156204775	156205274	chr1	155880486	155880985	Fam163a|chr1:155880486-155880985	0.623212996741019	.	.
chr1	156204775	156205274	chr1	156040577	156041076	Fam163a|chr1:156040577-156041076	0.232506426724352	.	.
chr1	156204775	156205274	chr1	156215961	156216460	Fam163a|chr1:156215961-156216460	0.553932962144151	.	.
chr1	156204775	156205274	chr1	156228862	156229361	Fam163a|chr1:156228862-156229361	0.217084816057679	.	.
chr1	156204775	156205274	chr1	156229365	156229864	Fam163a|chr1:156229365-156229864	0.342468554956854	.	.
chr1	156204775	156205274	chr1	156229365	156229864	Fam163a|chr1:156229365-156229864	0.342468554956855	.	.
chr1	156302600	156303099	chr1	156085751	156086250	4930518J20Rik|chr1:156085751-156086250	0.176284929244217	.	.
chr1	156302600	156303099	chr1	156085751	156086250	Tdrd5|chr1:156085751-156086250	0.176284929244217	.	.
chr1	156303125	156303624	chr1	156107802	156108301	4930518J20Rik|chr1:156107802-156108301	0.269741452553423	.	.
chr1	156303125	156303624	chr1	156107802	156108301	Tdrd5|chr1:156107802-156108301	0.269741452553423	.	.
chr1	156303125	156303624	chr1	156228862	156229361	4930518J20Rik|chr1:156228862-156229361	0.363010225044355	.	.
chr1	156303125	156303624	chr1	156228862	156229361	Tdrd5|chr1:156228862-156229361	0.363010225044355	.	.
chr1	156303125	156303624	chr1	156271559	156272058	4930518J20Rik|chr1:156271559-156272058	0.339364468832188	.	.
chr1	156303125	156303624	chr1	156271559	156272058	Tdrd5|chr1:156271559-156272058	0.339364468832188	.	.
chr1	156420903	156421402	chr1	156085751	156086250	Axdnd1|chr1:156085751-156086250	0.167729314115097	.	.
chr1	156420903	156421402	chr1	156215961	156216460	Axdnd1|chr1:156215961-156216460	0.242657489462317	.	.
chr1	156420903	156421402	chr1	156613877	156614376	Axdnd1|chr1:156613877-156614376	0.209975107431841	.	.
chr1	156718320	156718819	chr1	156271559	156272058	Fam20b|chr1:156271559-156272058	0.158710582881537	.	.
chr1	160792667	160793166	chr1	160934068	160934567	Rabgap1l|chr1:160934068-160934567	0.251488518257004	.	.
chr1	160792667	160793166	chr1	161170609	161171108	Rabgap1l|chr1:161170609-161171108	0.225073806869324	.	.
chr1	160792667	160793166	chr1	161195428	161195927	Rabgap1l|chr1:161195428-161195927	0.36555494664464	.	.
chr1	160792667	160793166	chr1	161232597	161233096	Rabgap1l|chr1:161232597-161233096	0.35208242228729	.	.
chr1	160906055	160906554	chr1	160531354	160531853	Rc3h1|chr1:160531354-160531853	0.265802538346816	.	.
chr1	160906055	160906554	chr1	160693058	160693557	Rc3h1|chr1:160693058-160693557	0.310519334919697	.	.
chr1	160906055	160906554	chr1	160693058	160693557	Rc3h1|chr1:160693058-160693557	0.310519334919698	.	.
chr1	160906055	160906554	chr1	160717685	160718184	Rc3h1|chr1:160717685-160718184	0.189408713244751	.	.
chr1	160906055	160906554	chr1	160879654	160880153	Rc3h1|chr1:160879654-160880153	0.215944977658357	.	.
chr1	160906592	160907091	chr1	160521939	160522438	Rc3h1|chr1:160521939-160522438	0.180447150596922	.	.
chr1	160906592	160907091	chr1	160693058	160693557	Rc3h1|chr1:160693058-160693557	0.281351668756314	.	.
chr1	160906592	160907091	chr1	160717685	160718184	Rc3h1|chr1:160717685-160718184	0.277984983881067	.	.
chr1	160906592	160907091	chr1	160879654	160880153	Rc3h1|chr1:160879654-160880153	0.169138726805775	.	.
chr1	161070536	161071035	chr1	161195428	161195927	Cenpl|chr1:161195428-161195927	0.203218638564629	.	.
chr1	161070536	161071035	chr1	161195428	161195927	Dars2|chr1:161195428-161195927	0.203218638564629	.	.
chr1	161142436	161142935	chr1	160879654	160880153	Ankrd45|chr1:160879654-160880153	0.357663350002065	.	.
chr1	161142436	161142935	chr1	161195428	161195927	Ankrd45|chr1:161195428-161195927	0.200138678945841	.	.
chr1	161142436	161142935	chr1	161232597	161233096	Ankrd45|chr1:161232597-161233096	0.166141370143455	.	.
chr1	161250941	161251440	chr1	161170609	161171108	Prdx6|chr1:161170609-161171108	0.191626548781092	.	.
chr1	161250941	161251440	chr1	161664217	161664716	Prdx6|chr1:161664217-161664716	0.228872582297888	.	.
chr1	161876197	161876696	chr1	161931794	161932293	Suco|chr1:161931794-161932293	0.225523615342915	.	.
chr1	161876197	161876696	chr1	161976288	161976787	Suco|chr1:161976288-161976787	0.24670754150925	.	.
chr1	161876715	161877214	chr1	161931794	161932293	Suco|chr1:161931794-161932293	0.368003574502279	.	.
chr1	161968972	161969471	chr1	161962922	161963421	Gm38304|chr1:161962922-161963421	0.179765801960093	.	.
chr1	161968972	161969471	chr1	161962922	161963421	Pigc|chr1:161962922-161963421	0.179765801960093	.	.
chr1	162548386	162548885	chr1	162665061	162665560	Eef1aknmt|chr1:162665061-162665560	0.1889277594255	.	.
chr1	162548386	162548885	chr1	162826660	162827159	Eef1aknmt|chr1:162826660-162827159	0.182890214899993	.	.
chr1	162548386	162548885	chr1	162953031	162953530	Eef1aknmt|chr1:162953031-162953530	0.2165123807567	.	.
chr1	162570372	162570871	chr1	162665061	162665560	Vamp4|chr1:162665061-162665560	0.273710005859965	.	.
chr1	162739851	162740350	chr1	162743152	162743651	Prrc2c|chr1:162743152-162743651	0.196012355497979	.	.
chr1	162739851	162740350	chr1	162826660	162827159	Prrc2c|chr1:162826660-162827159	0.34386966460168	.	.
chr1	162740352	162740851	chr1	162509243	162509742	Prrc2c|chr1:162509243-162509742	0.32003259100022	.	.
chr1	162740352	162740851	chr1	162621772	162622271	Prrc2c|chr1:162621772-162622271	0.212381147286741	.	.
chr1	163725017	163725516	chr1	163476364	163476863	Mettl11b|chr1:163476364-163476863	0.497768338252817	.	.
chr1	163779331	163779830	chr1	163896773	163897272	Kifap3|chr1:163896773-163897272	0.205502543226444	.	.
chr1	163779331	163779830	chr1	164141761	164142260	Kifap3|chr1:164141761-164142260	0.182525264618589	.	.
chr1	163929752	163930251	chr1	163910292	163910791	Scyl3|chr1:163910292-163910791	0.167518250758139	.	.
chr1	163929752	163930251	chr1	164141761	164142260	Scyl3|chr1:164141761-164142260	0.284708361020061	.	.
chr1	163994642	163995141	chr1	163582257	163582756	BC055324|chr1:163582257-163582756	0.189922163373566	.	.
chr1	163994642	163995141	chr1	163582257	163582756	Mettl18|chr1:163582257-163582756	0.189922163373566	.	.
chr1	163994642	163995141	chr1	164217833	164218332	BC055324|chr1:164217833-164218332	0.194195442880915	.	.
chr1	163994642	163995141	chr1	164217833	164218332	Mettl18|chr1:164217833-164218332	0.194195442880915	.	.
chr1	163994642	163995141	chr1	164218565	164219064	BC055324|chr1:164218565-164219064	0.376157440801509	.	.
chr1	163994642	163995141	chr1	164218565	164219064	Mettl18|chr1:164218565-164219064	0.376157440801509	.	.
chr1	164248686	164249185	chr1	163910292	163910791	Slc19a2|chr1:163910292-163910791	0.425265114428398	.	.
chr1	164248686	164249185	chr1	164141761	164142260	Slc19a2|chr1:164141761-164142260	0.286211653726246	.	.
chr1	164248686	164249185	chr1	164218565	164219064	Slc19a2|chr1:164218565-164219064	0.233242914254774	.	.
chr1	164248686	164249185	chr1	164316485	164316984	Slc19a2|chr1:164316485-164316984	0.330725956560742	.	.
chr1	164275346	164275845	chr1	164138556	164139055	Ccdc181|chr1:164138556-164139055	0.288481886972483	.	.
chr1	164275346	164275845	chr1	164326733	164327232	Ccdc181|chr1:164326733-164327232	0.185517990246439	.	.
chr1	164307370	164307869	chr1	164218565	164219064	Blzf1|chr1:164218565-164219064	0.166018524923364	.	.
chr1	164307370	164307869	chr1	164316485	164316984	Blzf1|chr1:164316485-164316984	0.2097406454837	.	.
chr1	164457803	164458302	chr1	164316485	164316984	Atp1b1|chr1:164316485-164316984	0.180967217631004	.	.
chr1	164457803	164458302	chr1	164456691	164457190	Atp1b1|chr1:164456691-164457190	0.164820391270711	.	.
chr1	164631669	164632168	chr1	164586523	164587022	Gm37754|chr1:164586523-164587022	0.239557240443776	.	.
chr1	164631669	164632168	chr1	164973805	164974304	Gm37754|chr1:164973805-164974304	0.37995667993377	.	.
chr1	165091724	165092223	chr1	165033088	165033587	4930568G15Rik|chr1:165033088-165033587	0.433126129306343	.	.
chr1	165091724	165092223	chr1	165281633	165282132	4930568G15Rik|chr1:165281633-165282132	0.162018045052426	.	.
chr1	165091724	165092223	chr1	165302728	165303227	4930568G15Rik|chr1:165302728-165303227	0.289939575709565	.	.
chr1	165091724	165092223	chr1	165320429	165320928	4930568G15Rik|chr1:165320429-165320928	0.181453841092791	.	.
chr1	165091724	165092223	chr1	165327770	165328269	4930568G15Rik|chr1:165327770-165328269	0.235511860597353	.	.
chr1	165194197	165194696	chr1	165018673	165019172	Sft2d2|chr1:165018673-165019172	0.271853957254522	.	.
chr1	165194197	165194696	chr1	165132392	165132891	Sft2d2|chr1:165132392-165132891	0.193453977783948	.	.
chr1	165236724	165237223	chr1	165035620	165036119	Tiprl|chr1:165035620-165036119	0.23683548699549	.	.
chr1	165236724	165237223	chr1	165132392	165132891	Tiprl|chr1:165132392-165132891	0.180535469378048	.	.
chr1	165460313	165460812	chr1	165045963	165046462	Dcaf6|chr1:165045963-165046462	0.30760387195852	.	.
chr1	165460313	165460812	chr1	165045963	165046462	Mpc2|chr1:165045963-165046462	0.30760387195852	.	.
chr1	165460313	165460812	chr1	165084130	165084629	Dcaf6|chr1:165084130-165084629	0.169746114497046	.	.
chr1	165460313	165460812	chr1	165084130	165084629	Mpc2|chr1:165084130-165084629	0.169746114497046	.	.
chr1	165460313	165460812	chr1	165132392	165132891	Dcaf6|chr1:165132392-165132891	0.244904823582153	.	.
chr1	165460313	165460812	chr1	165132392	165132891	Mpc2|chr1:165132392-165132891	0.244904823582153	.	.
chr1	165460313	165460812	chr1	165618098	165618597	Dcaf6|chr1:165618098-165618597	0.175143073373841	.	.
chr1	165460313	165460812	chr1	165618098	165618597	Mpc2|chr1:165618098-165618597	0.175143073373841	.	.
chr1	165460922	165461421	chr1	165132392	165132891	Dcaf6|chr1:165132392-165132891	0.195328072056283	.	.
chr1	165460922	165461421	chr1	165132392	165132891	Mpc2|chr1:165132392-165132891	0.195328072056283	.	.
chr1	165460922	165461421	chr1	165618098	165618597	Dcaf6|chr1:165618098-165618597	0.27964503453144	.	.
chr1	165460922	165461421	chr1	165618098	165618597	Mpc2|chr1:165618098-165618597	0.27964503453144	.	.
chr1	165634316	165634815	chr1	165618098	165618597	Mpzl1|chr1:165618098-165618597	0.253685729658801	.	.
chr1	165763500	165763999	chr1	165583511	165584010	Creg1|chr1:165583511-165584010	0.182584150997267	.	.
chr1	165763500	165763999	chr1	165618098	165618597	Creg1|chr1:165618098-165618597	0.237891138092922	.	.
chr1	165763500	165763999	chr1	165775339	165775838	Creg1|chr1:165775339-165775838	0.187966297143576	.	.
chr1	165763500	165763999	chr1	165900780	165901279	Creg1|chr1:165900780-165901279	0.178804019891681	.	.
chr1	166002418	166002917	chr1	166319038	166319537	Gm26665|chr1:166319038-166319537	0.171299209338306	.	.
chr1	166002418	166002917	chr1	166319038	166319537	Pou2f1|chr1:166319038-166319537	0.171299209338306	.	.
chr1	166002418	166002917	chr1	166428926	166429425	Gm26665|chr1:166428926-166429425	0.192552349733604	.	.
chr1	166002418	166002917	chr1	166428926	166429425	Pou2f1|chr1:166428926-166429425	0.192552349733604	.	.
chr1	166003176	166003675	chr1	166192340	166192839	Gm26665|chr1:166192340-166192839	0.17692803035507	.	.
chr1	166003176	166003675	chr1	166192340	166192839	Pou2f1|chr1:166192340-166192839	0.17692803035507	.	.
chr1	166003176	166003675	chr1	166244127	166244626	Gm26665|chr1:166244127-166244626	0.199024936818882	.	.
chr1	166003176	166003675	chr1	166244127	166244626	Pou2f1|chr1:166244127-166244626	0.199024936818882	.	.
chr1	166003176	166003675	chr1	166313555	166314054	Gm26665|chr1:166313555-166314054	0.210046813799532	.	.
chr1	166003176	166003675	chr1	166313555	166314054	Pou2f1|chr1:166313555-166314054	0.210046813799532	.	.
chr1	166003176	166003675	chr1	166319038	166319537	Gm26665|chr1:166319038-166319537	0.251465265983818	.	.
chr1	166003176	166003675	chr1	166319038	166319537	Pou2f1|chr1:166319038-166319537	0.251465265983818	.	.
chr1	166253817	166254316	chr1	166142432	166142931	Ildr2|chr1:166142432-166142931	0.270686840610674	.	.
chr1	166253817	166254316	chr1	166280533	166281032	Ildr2|chr1:166280533-166281032	0.217583063007133	.	.
chr1	166253817	166254316	chr1	166282640	166283139	Ildr2|chr1:166282640-166283139	0.315633431478188	.	.
chr1	166253817	166254316	chr1	166313555	166314054	Ildr2|chr1:166313555-166314054	0.247331283225084	.	.
chr1	166253817	166254316	chr1	166319038	166319537	Ildr2|chr1:166319038-166319537	0.236014340540898	.	.
chr1	166254415	166254914	chr1	166282640	166283139	Ildr2|chr1:166282640-166283139	0.392182518810434	.	.
chr1	166308696	166309195	chr1	166142432	166142931	5330438I03Rik|chr1:166142432-166142931	0.209193442111901	.	.
chr1	166308696	166309195	chr1	166160566	166161065	5330438I03Rik|chr1:166160566-166161065	0.216681893808359	.	.
chr1	166308696	166309195	chr1	166313555	166314054	5330438I03Rik|chr1:166313555-166314054	0.354208343294574	.	.
chr1	166308696	166309195	chr1	166344303	166344802	5330438I03Rik|chr1:166344303-166344802	0.162369448235344	.	.
chr1	166309200	166309699	chr1	166142432	166142931	5330438I03Rik|chr1:166142432-166142931	0.202877680143333	.	.
chr1	166309200	166309699	chr1	166282640	166283139	5330438I03Rik|chr1:166282640-166283139	0.301787891451383	.	.
chr1	166309200	166309699	chr1	166313555	166314054	5330438I03Rik|chr1:166313555-166314054	0.378785594238696	.	.
chr1	166309200	166309699	chr1	166344303	166344802	5330438I03Rik|chr1:166344303-166344802	0.241047137200761	.	.
chr1	166309200	166309699	chr1	166669186	166669685	5330438I03Rik|chr1:166669186-166669685	0.241036402384479	.	.
chr1	166379002	166379501	chr1	166142432	166142931	Tada1|chr1:166142432-166142931	0.261119336160024	.	.
chr1	166379002	166379501	chr1	166160566	166161065	Tada1|chr1:166160566-166161065	0.175377974300634	.	.
chr1	166379002	166379501	chr1	166282640	166283139	Tada1|chr1:166282640-166283139	0.206429256895932	.	.
chr1	166379002	166379501	chr1	166313555	166314054	Tada1|chr1:166313555-166314054	0.175568325944886	.	.
chr1	166379002	166379501	chr1	166319038	166319537	Tada1|chr1:166319038-166319537	0.299604197694119	.	.
chr1	166379002	166379501	chr1	166343030	166343529	Tada1|chr1:166343030-166343529	0.182937501080407	.	.
chr1	166409578	166410077	chr1	166737948	166738447	Pogk|chr1:166737948-166738447	0.256357573451531	.	.
chr1	167597755	167598254	chr1	167718216	167718715	Rxrg|chr1:167718216-167718715	0.278570318642419	.	.
chr1	167597755	167598254	chr1	167746646	167747145	Rxrg|chr1:167746646-167747145	0.300642504371493	.	.
chr1	167597755	167598254	chr1	167802530	167803029	Rxrg|chr1:167802530-167803029	0.346608219198972	.	.
chr1	167597755	167598254	chr1	167915177	167915676	Rxrg|chr1:167915177-167915676	0.318063760509526	.	.
chr1	167597755	167598254	chr1	167929953	167930452	Rxrg|chr1:167929953-167930452	0.472924968958872	.	.
chr1	167597755	167598254	chr1	167969963	167970462	Rxrg|chr1:167969963-167970462	0.24914337445823	.	.
chr1	167598393	167598892	chr1	167718216	167718715	Rxrg|chr1:167718216-167718715	0.163574061685144	.	.
chr1	167598393	167598892	chr1	167723537	167724036	Rxrg|chr1:167723537-167724036	0.158825653609508	.	.
chr1	167598393	167598892	chr1	167746646	167747145	Rxrg|chr1:167746646-167747145	0.277909215052683	.	.
chr1	167598393	167598892	chr1	167929953	167930452	Rxrg|chr1:167929953-167930452	0.362712122805615	.	.
chr1	169531254	169531753	chr1	169699288	169699787	Nuf2|chr1:169699288-169699787	0.243916751809778	.	.
chr1	169532064	169532563	chr1	169495843	169496342	Nuf2|chr1:169495843-169496342	0.281623367884595	.	.
chr1	169933784	169934283	chr1	169817032	169817531	Gm15852|chr1:169817032-169817531	0.219291322547512	.	.
chr1	169969082	169969581	chr1	169846636	169847135	3110045C21Rik|chr1:169846636-169847135	0.159488642864849	.	.
chr1	169969082	169969581	chr1	169846636	169847135	Hsd17b7|chr1:169846636-169847135	0.159488642864849	.	.
chr1	169969082	169969581	chr1	169864151	169864650	3110045C21Rik|chr1:169864151-169864650	0.25554958377455	.	.
chr1	169969082	169969581	chr1	169864151	169864650	Hsd17b7|chr1:169864151-169864650	0.25554958377455	.	.
chr1	169969082	169969581	chr1	169917937	169918436	3110045C21Rik|chr1:169917937-169918436	0.387223922080912	.	.
chr1	169969082	169969581	chr1	169917937	169918436	3110045C21Rik|chr1:169917937-169918436	0.387223922080913	.	.
chr1	169969082	169969581	chr1	169917937	169918436	Hsd17b7|chr1:169917937-169918436	0.387223922080912	.	.
chr1	169969082	169969581	chr1	169917937	169918436	Hsd17b7|chr1:169917937-169918436	0.387223922080913	.	.
chr1	169969082	169969581	chr1	169921517	169922016	3110045C21Rik|chr1:169921517-169922016	0.235827918238283	.	.
chr1	169969082	169969581	chr1	169921517	169922016	Hsd17b7|chr1:169921517-169922016	0.235827918238283	.	.
chr1	169969082	169969581	chr1	170065848	170066347	3110045C21Rik|chr1:170065848-170066347	0.187274308707911	.	.
chr1	169969082	169969581	chr1	170065848	170066347	Hsd17b7|chr1:170065848-170066347	0.187274308707911	.	.
chr1	169969082	169969581	chr1	170186510	170187009	3110045C21Rik|chr1:170186510-170187009	0.180745662702147	.	.
chr1	169969082	169969581	chr1	170186510	170187009	Hsd17b7|chr1:170186510-170187009	0.180745662702147	.	.
chr1	170174840	170175339	chr1	169812694	169813193	Gm37748|chr1:169812694-169813193	0.159671551603438	.	.
chr1	170174840	170175339	chr1	169812694	169813193	Uap1|chr1:169812694-169813193	0.159671551603438	.	.
chr1	170174840	170175339	chr1	169846636	169847135	Gm37748|chr1:169846636-169847135	0.253618468702469	.	.
chr1	170174840	170175339	chr1	169846636	169847135	Uap1|chr1:169846636-169847135	0.253618468702469	.	.
chr1	170174840	170175339	chr1	169864151	169864650	Gm37748|chr1:169864151-169864650	0.378745090075746	.	.
chr1	170174840	170175339	chr1	169864151	169864650	Uap1|chr1:169864151-169864650	0.378745090075746	.	.
chr1	170174840	170175339	chr1	169917937	169918436	Gm37748|chr1:169917937-169918436	0.240062397850245	.	.
chr1	170174840	170175339	chr1	169917937	169918436	Uap1|chr1:169917937-169918436	0.240062397850245	.	.
chr1	170174840	170175339	chr1	170166139	170166638	Gm37748|chr1:170166139-170166638	0.215137575434292	.	.
chr1	170174840	170175339	chr1	170166139	170166638	Uap1|chr1:170166139-170166638	0.215137575434292	.	.
chr1	170215136	170215635	chr1	170065848	170066347	4930500M09Rik|chr1:170065848-170066347	0.159921673968492	.	.
chr1	170215136	170215635	chr1	170065848	170066347	Uhmk1|chr1:170065848-170066347	0.159921673968492	.	.
chr1	170215136	170215635	chr1	170200283	170200782	4930500M09Rik|chr1:170200283-170200782	0.264473804619898	.	.
chr1	170215136	170215635	chr1	170200283	170200782	Uhmk1|chr1:170200283-170200782	0.264473804619898	.	.
chr1	170867571	170868070	chr1	170902043	170902542	Atf6|chr1:170902043-170902542	0.346900104861852	.	.
chr1	170867571	170868070	chr1	170902043	170902542	Gm9929|chr1:170902043-170902542	0.346900104861852	.	.
chr1	170867571	170868070	chr1	170996679	170997178	Atf6|chr1:170996679-170997178	0.318299461283473	.	.
chr1	170867571	170868070	chr1	170996679	170997178	Gm9929|chr1:170996679-170997178	0.318299461283473	.	.
chr1	170867571	170868070	chr1	171036880	171037379	Atf6|chr1:171036880-171037379	0.483906181976339	.	.
chr1	170867571	170868070	chr1	171036880	171037379	Gm9929|chr1:171036880-171037379	0.483906181976339	.	.
chr1	170867571	170868070	chr1	171044266	171044765	Atf6|chr1:171044266-171044765	0.173172095413178	.	.
chr1	170867571	170868070	chr1	171044266	171044765	Gm9929|chr1:171044266-171044765	0.173172095413178	.	.
chr1	170867571	170868070	chr1	171044776	171045275	Atf6|chr1:171044776-171045275	0.372317995317055	.	.
chr1	170867571	170868070	chr1	171044776	171045275	Gm9929|chr1:171044776-171045275	0.372317995317055	.	.
chr1	170867571	170868070	chr1	171101659	171102158	Atf6|chr1:171101659-171102158	0.270681062666906	.	.
chr1	170867571	170868070	chr1	171101659	171102158	Gm9929|chr1:171101659-171102158	0.270681062666906	.	.
chr1	170867571	170868070	chr1	171247027	171247526	Atf6|chr1:171247027-171247526	0.526424430750274	.	.
chr1	170867571	170868070	chr1	171247027	171247526	Gm9929|chr1:171247027-171247526	0.526424430750274	.	.
chr1	170868410	170868909	chr1	171044776	171045275	Atf6|chr1:171044776-171045275	0.200408410190267	.	.
chr1	170868410	170868909	chr1	171044776	171045275	Gm9929|chr1:171044776-171045275	0.200408410190267	.	.
chr1	170885252	170885751	chr1	170907216	170907715	Dusp12|chr1:170907216-170907715	0.26439869892297	.	.
chr1	170885252	170885751	chr1	170907216	170907715	Gm26620|chr1:170907216-170907715	0.26439869892297	.	.
chr1	170885252	170885751	chr1	170907734	170908233	Dusp12|chr1:170907734-170908233	0.222877905142849	.	.
chr1	170885252	170885751	chr1	170907734	170908233	Gm26620|chr1:170907734-170908233	0.222877905142849	.	.
chr1	170885252	170885751	chr1	170908240	170908739	Dusp12|chr1:170908240-170908739	0.167679177754053	.	.
chr1	170885252	170885751	chr1	170908240	170908739	Gm26620|chr1:170908240-170908739	0.167679177754053	.	.
chr1	170885252	170885751	chr1	171036880	171037379	Dusp12|chr1:171036880-171037379	0.281008416349922	.	.
chr1	170885252	170885751	chr1	171036880	171037379	Gm26620|chr1:171036880-171037379	0.281008416349922	.	.
chr1	170885252	170885751	chr1	171037809	171038308	Dusp12|chr1:171037809-171038308	0.259853216243102	.	.
chr1	170885252	170885751	chr1	171037809	171038308	Gm26620|chr1:171037809-171038308	0.259853216243102	.	.
chr1	170885252	170885751	chr1	171110922	171111421	Dusp12|chr1:171110922-171111421	0.195539543200563	.	.
chr1	170885252	170885751	chr1	171110922	171111421	Gm26620|chr1:171110922-171111421	0.195539543200563	.	.
chr1	170885252	170885751	chr1	171192867	171193366	Dusp12|chr1:171192867-171193366	0.214337307666564	.	.
chr1	170885252	170885751	chr1	171192867	171193366	Gm26620|chr1:171192867-171193366	0.214337307666564	.	.
chr1	171150371	171150870	chr1	170874950	170875449	Mpz|chr1:170874950-170875449	0.285226637085562	.	.
chr1	171150371	171150870	chr1	170874950	170875449	Sdhc|chr1:170874950-170875449	0.285226637085562	.	.
chr1	171150371	171150870	chr1	171033681	171034180	Mpz|chr1:171033681-171034180	0.179286607608999	.	.
chr1	171150371	171150870	chr1	171033681	171034180	Sdhc|chr1:171033681-171034180	0.179286607608999	.	.
chr1	171150371	171150870	chr1	171044266	171044765	Mpz|chr1:171044266-171044765	0.220164423830852	.	.
chr1	171150371	171150870	chr1	171044266	171044765	Sdhc|chr1:171044266-171044765	0.220164423830852	.	.
chr1	171150371	171150870	chr1	171192867	171193366	Mpz|chr1:171192867-171193366	0.22054078049796	.	.
chr1	171150371	171150870	chr1	171192867	171193366	Sdhc|chr1:171192867-171193366	0.22054078049796	.	.
chr1	171150371	171150870	chr1	171257104	171257603	Mpz|chr1:171257104-171257603	0.172199795350222	.	.
chr1	171150371	171150870	chr1	171257104	171257603	Sdhc|chr1:171257104-171257603	0.172199795350222	.	.
chr1	171150371	171150870	chr1	171379865	171380364	Mpz|chr1:171379865-171380364	0.258474916241331	.	.
chr1	171150371	171150870	chr1	171379865	171380364	Sdhc|chr1:171379865-171380364	0.258474916241331	.	.
chr1	171196077	171196576	chr1	170902043	170902542	Pcp4l1|chr1:170902043-170902542	0.157794167362512	.	.
chr1	171196077	171196576	chr1	171102488	171102987	Pcp4l1|chr1:171102488-171102987	0.21158536619511	.	.
chr1	171196077	171196576	chr1	171247027	171247526	Pcp4l1|chr1:171247027-171247526	0.183531076981348	.	.
chr1	171196077	171196576	chr1	171379865	171380364	Pcp4l1|chr1:171379865-171380364	0.184886948068787	.	.
chr1	171196077	171196576	chr1	171380549	171381048	Pcp4l1|chr1:171380549-171381048	0.193477067330924	.	.
chr1	171222404	171222903	chr1	170996679	170997178	Tomm40l|chr1:170996679-170997178	0.276680303599051	.	.
chr1	171222404	171222903	chr1	171033681	171034180	Tomm40l|chr1:171033681-171034180	0.230681099100675	.	.
chr1	171222404	171222903	chr1	171263038	171263537	Tomm40l|chr1:171263038-171263537	0.21846138439589	.	.
chr1	171270057	171270556	chr1	171037809	171038308	B4galt3|chr1:171037809-171038308	0.241899090327804	.	.
chr1	171270057	171270556	chr1	171038357	171038856	B4galt3|chr1:171038357-171038856	0.249808906768888	.	.
chr1	171270057	171270556	chr1	171192867	171193366	B4galt3|chr1:171192867-171193366	0.416616487258246	.	.
chr1	171270057	171270556	chr1	171379865	171380364	B4galt3|chr1:171379865-171380364	0.158492336093565	.	.
chr1	171281054	171281553	chr1	171036880	171037379	Ppox|chr1:171036880-171037379	0.369587958776006	.	.
chr1	171281054	171281553	chr1	171044266	171044765	Ppox|chr1:171044266-171044765	0.291954040632704	.	.
chr1	171281054	171281553	chr1	171044776	171045275	Ppox|chr1:171044776-171045275	0.254928652658082	.	.
chr1	171281054	171281553	chr1	171101659	171102158	Ppox|chr1:171101659-171102158	0.287049760124944	.	.
chr1	171281054	171281553	chr1	171247027	171247526	Ppox|chr1:171247027-171247526	0.236262183887566	.	.
chr1	171281054	171281553	chr1	171257104	171257603	Ppox|chr1:171257104-171257603	0.232144993054397	.	.
chr1	171281054	171281553	chr1	171263038	171263537	Ppox|chr1:171263038-171263537	0.301803136099208	.	.
chr1	171294566	171295065	chr1	171036880	171037379	Ufc1|chr1:171036880-171037379	0.174109873103577	.	.
chr1	171294566	171295065	chr1	171038357	171038856	Ufc1|chr1:171038357-171038856	0.256557252173842	.	.
chr1	171294566	171295065	chr1	171044776	171045275	Ufc1|chr1:171044776-171045275	0.162945741479471	.	.
chr1	171294566	171295065	chr1	171101659	171102158	Ufc1|chr1:171101659-171102158	0.274860938654321	.	.
chr1	171294566	171295065	chr1	171110922	171111421	Ufc1|chr1:171110922-171111421	0.16547414921337	.	.
chr1	171294566	171295065	chr1	171192867	171193366	Ufc1|chr1:171192867-171193366	0.21342667261784	.	.
chr1	171294566	171295065	chr1	171257104	171257603	Ufc1|chr1:171257104-171257603	0.179543836453245	.	.
chr1	171328705	171329204	chr1	171038357	171038856	Dedd|chr1:171038357-171038856	0.187028400587406	.	.
chr1	171328705	171329204	chr1	171102488	171102987	Dedd|chr1:171102488-171102987	0.164927307903726	.	.
chr1	171329206	171329705	chr1	171033681	171034180	Dedd|chr1:171033681-171034180	0.264090723757226	.	.
chr1	171329206	171329705	chr1	171044266	171044765	Dedd|chr1:171044266-171044765	0.168858199856327	.	.
chr1	171329206	171329705	chr1	171257104	171257603	Dedd|chr1:171257104-171257603	0.36848810016899	.	.
chr1	171329710	171330209	chr1	171033681	171034180	Dedd|chr1:171033681-171034180	0.275425722493667	.	.
chr1	171329710	171330209	chr1	171257104	171257603	Dedd|chr1:171257104-171257603	0.240413477935543	.	.
chr1	171345437	171345936	chr1	171033681	171034180	Nit1|chr1:171033681-171034180	0.158783866649077	.	.
chr1	171345437	171345936	chr1	171033681	171034180	Pfdn2|chr1:171033681-171034180	0.158783866649077	.	.
chr1	171345437	171345936	chr1	171257104	171257603	Nit1|chr1:171257104-171257603	0.205635420632209	.	.
chr1	171345437	171345936	chr1	171257104	171257603	Pfdn2|chr1:171257104-171257603	0.205635420632209	.	.
chr1	171345437	171345936	chr1	171263038	171263537	Nit1|chr1:171263038-171263537	0.170599497984137	.	.
chr1	171345437	171345936	chr1	171263038	171263537	Pfdn2|chr1:171263038-171263537	0.170599497984137	.	.
chr1	171360576	171361075	chr1	171037809	171038308	Klhdc9|chr1:171037809-171038308	0.163812843255617	.	.
chr1	171360576	171361075	chr1	171101659	171102158	Klhdc9|chr1:171101659-171102158	0.189059638537274	.	.
chr1	171360576	171361075	chr1	171102488	171102987	Klhdc9|chr1:171102488-171102987	0.158834980069082	.	.
chr1	171360576	171361075	chr1	171110922	171111421	Klhdc9|chr1:171110922-171111421	0.178716540774999	.	.
chr1	171360576	171361075	chr1	171192867	171193366	Klhdc9|chr1:171192867-171193366	0.214999637916022	.	.
chr1	171360576	171361075	chr1	171212294	171212793	Klhdc9|chr1:171212294-171212793	0.17493091640243	.	.
chr1	171361088	171361587	chr1	171102488	171102987	Klhdc9|chr1:171102488-171102987	0.265625094147185	.	.
chr1	171361088	171361587	chr1	171110922	171111421	Klhdc9|chr1:171110922-171111421	0.33913554859558	.	.
chr1	171361088	171361587	chr1	171192867	171193366	Klhdc9|chr1:171192867-171193366	0.32639482059181	.	.
chr1	171361088	171361587	chr1	171212294	171212793	Klhdc9|chr1:171212294-171212793	0.163193659986973	.	.
chr1	171411068	171411567	chr1	171037809	171038308	Usf1|chr1:171037809-171038308	0.26596405437414	.	.
chr1	171411068	171411567	chr1	171044266	171044765	Usf1|chr1:171044266-171044765	0.283953524757995	.	.
chr1	171411068	171411567	chr1	171101659	171102158	Usf1|chr1:171101659-171102158	0.25212544848876	.	.
chr1	171411068	171411567	chr1	171110922	171111421	Usf1|chr1:171110922-171111421	0.170192874275778	.	.
chr1	171411068	171411567	chr1	171192867	171193366	Usf1|chr1:171192867-171193366	0.216728614305942	.	.
chr1	171411068	171411567	chr1	171212294	171212793	Usf1|chr1:171212294-171212793	0.212039410464689	.	.
chr1	171411068	171411567	chr1	171247027	171247526	Usf1|chr1:171247027-171247526	0.292586065418555	.	.
chr1	171411068	171411567	chr1	171380549	171381048	Usf1|chr1:171380549-171381048	0.184104816773355	.	.
chr1	171437234	171437733	chr1	171102488	171102987	F11r|chr1:171102488-171102987	0.233754391631263	.	.
chr1	172027641	172028140	chr1	172027134	172027633	Vangl2|chr1:172027134-172027633	0.352350127349063	.	.
chr1	172027641	172028140	chr1	172053841	172054340	Vangl2|chr1:172053841-172054340	0.164594154823416	.	.
chr1	172126494	172126993	chr1	172012325	172012824	Pex19|chr1:172012325-172012824	0.195458451364338	.	.
chr1	172520879	172521378	chr1	172528665	172529164	Cfap45|chr1:172528665-172529164	0.173490664962141	.	.
chr1	172520879	172521378	chr1	172532487	172532986	Cfap45|chr1:172532487-172532986	0.331123099793627	.	.
chr1	172520879	172521378	chr1	172549972	172550471	Cfap45|chr1:172549972-172550471	0.158756298888048	.	.
chr1	172520879	172521378	chr1	172550479	172550978	Cfap45|chr1:172550479-172550978	0.301860660499538	.	.
chr1	172520879	172521378	chr1	172562878	172563377	Cfap45|chr1:172562878-172563377	0.198263604440659	.	.
chr1	172520879	172521378	chr1	172563382	172563881	Cfap45|chr1:172563382-172563881	0.304486026046577	.	.
chr1	172632827	172633326	chr1	172528665	172529164	Dusp23|chr1:172528665-172529164	0.176443758893944	.	.
chr1	172632827	172633326	chr1	172562878	172563377	Dusp23|chr1:172562878-172563377	0.495648161861793	.	.
chr1	172632827	172633326	chr1	172563382	172563881	Dusp23|chr1:172563382-172563881	0.371982780944104	.	.
chr1	173367390	173367889	chr1	173339459	173339958	Cadm3|chr1:173339459-173339958	0.212393111481154	.	.
chr1	174501578	174502077	chr1	174536949	174537448	Fmn2|chr1:174536949-174537448	0.266876980620229	.	.
chr1	174502434	174502933	chr1	174527755	174528254	Fmn2|chr1:174527755-174528254	0.181565917661313	.	.
chr1	175574017	175574516	chr1	175579406	175579905	Gm36307|chr1:175579406-175579905	0.284874364360274	.	.
chr1	175574017	175574516	chr1	175743346	175743845	Gm36307|chr1:175743346-175743845	0.166252086844597	.	.
chr1	175574017	175574516	chr1	175823962	175824461	Gm36307|chr1:175823962-175824461	0.255205945111453	.	.
chr1	175574017	175574516	chr1	175871980	175872479	Gm36307|chr1:175871980-175872479	0.419552582619146	.	.
chr1	175625436	175625935	chr1	175995354	175995853	Fh1|chr1:175995354-175995853	0.19685704266657	.	.
chr1	175625938	175626437	chr1	175579406	175579905	Fh1|chr1:175579406-175579905	0.172828715899201	.	.
chr1	175625938	175626437	chr1	175871980	175872479	Fh1|chr1:175871980-175872479	0.16379681542183	.	.
chr1	175692503	175693002	chr1	175770581	175771080	Chml|chr1:175770581-175771080	0.208098044672183	.	.
chr1	175692503	175693002	chr1	175770581	175771080	Opn3|chr1:175770581-175771080	0.208098044672183	.	.
chr1	175692503	175693002	chr1	175867509	175868008	Chml|chr1:175867509-175868008	0.185302700123705	.	.
chr1	175692503	175693002	chr1	175867509	175868008	Opn3|chr1:175867509-175868008	0.185302700123705	.	.
chr1	175692503	175693002	chr1	175871980	175872479	Chml|chr1:175871980-175872479	0.188964817627637	.	.
chr1	175692503	175693002	chr1	175871980	175872479	Opn3|chr1:175871980-175872479	0.188964817627637	.	.
chr1	175693049	175693548	chr1	175823962	175824461	Chml|chr1:175823962-175824461	0.227504772498042	.	.
chr1	175693049	175693548	chr1	175823962	175824461	Opn3|chr1:175823962-175824461	0.227504772498042	.	.
chr1	176274525	176275024	chr1	176268124	176268623	Pld5|chr1:176268124-176268623	0.464427971788301	.	.
chr1	176274525	176275024	chr1	176268124	176268623	Pld5|chr1:176268124-176268623	0.464427971788302	.	.
chr1	176274525	176275024	chr1	176328890	176329389	Pld5|chr1:176328890-176329389	0.294979993343242	.	.
chr1	176274525	176275024	chr1	176630421	176630920	Pld5|chr1:176630421-176630920	0.524174046589403	.	.
chr1	176274525	176275024	chr1	176675146	176675645	Pld5|chr1:176675146-176675645	0.169854658885222	.	.
chr1	176274525	176275024	chr1	176698563	176699062	Pld5|chr1:176698563-176699062	0.444116216811797	.	.
chr1	176274525	176275024	chr1	176699769	176700268	Pld5|chr1:176699769-176700268	0.249226189796549	.	.
chr1	176275192	176275691	chr1	176268124	176268623	Gm38101|chr1:176268124-176268623	0.421666651830889	.	.
chr1	176275192	176275691	chr1	176268124	176268623	Pld5|chr1:176268124-176268623	0.421666651830889	.	.
chr1	176275192	176275691	chr1	176328890	176329389	Gm38101|chr1:176328890-176329389	0.28186030285188	.	.
chr1	176275192	176275691	chr1	176328890	176329389	Pld5|chr1:176328890-176329389	0.28186030285188	.	.
chr1	176275192	176275691	chr1	176355276	176355775	Gm38101|chr1:176355276-176355775	0.216930446263692	.	.
chr1	176275192	176275691	chr1	176355276	176355775	Pld5|chr1:176355276-176355775	0.216930446263692	.	.
chr1	176275192	176275691	chr1	176630421	176630920	Gm38101|chr1:176630421-176630920	0.32594181554093	.	.
chr1	176275192	176275691	chr1	176630421	176630920	Pld5|chr1:176630421-176630920	0.32594181554093	.	.
chr1	176275192	176275691	chr1	176675146	176675645	Gm38101|chr1:176675146-176675645	0.273536552205889	.	.
chr1	176275192	176275691	chr1	176675146	176675645	Pld5|chr1:176675146-176675645	0.273536552205889	.	.
chr1	176275192	176275691	chr1	176698563	176699062	Gm38101|chr1:176698563-176699062	0.247038931467852	.	.
chr1	176275192	176275691	chr1	176698563	176699062	Pld5|chr1:176698563-176699062	0.247038931467852	.	.
chr1	176275192	176275691	chr1	176699769	176700268	Gm38101|chr1:176699769-176700268	0.260967295786188	.	.
chr1	176275192	176275691	chr1	176699769	176700268	Pld5|chr1:176699769-176700268	0.260967295786188	.	.
chr1	177257072	177257571	chr1	177188706	177189205	Akt3|chr1:177188706-177189205	0.338181624691949	.	.
chr1	177257072	177257571	chr1	177188706	177189205	Akt3|chr1:177188706-177189205	0.33818162469195	.	.
chr1	177257072	177257571	chr1	177322779	177323278	Akt3|chr1:177322779-177323278	0.174433036197297	.	.
chr1	177257072	177257571	chr1	177372221	177372720	Akt3|chr1:177372221-177372720	0.185596184400308	.	.
chr1	177257072	177257571	chr1	177541549	177542048	Akt3|chr1:177541549-177542048	0.307613201861619	.	.
chr1	177257580	177258079	chr1	177188706	177189205	Akt3|chr1:177188706-177189205	0.236336754878514	.	.
chr1	177257580	177258079	chr1	177294973	177295472	Akt3|chr1:177294973-177295472	0.420757879136178	.	.
chr1	177257580	177258079	chr1	177338691	177339190	Akt3|chr1:177338691-177339190	0.24345658177701	.	.
chr1	177257580	177258079	chr1	177372221	177372720	Akt3|chr1:177372221-177372720	0.386591078573841	.	.
chr1	177258678	177259177	chr1	177294973	177295472	Akt3|chr1:177294973-177295472	0.241487451420783	.	.
chr1	177258678	177259177	chr1	177372221	177372720	Akt3|chr1:177372221-177372720	0.176132329315351	.	.
chr1	177441325	177441824	chr1	177188706	177189205	Zbtb18|chr1:177188706-177189205	0.190264492300294	.	.
chr1	177441325	177441824	chr1	177294973	177295472	Zbtb18|chr1:177294973-177295472	0.234729977567787	.	.
chr1	177441325	177441824	chr1	177338691	177339190	Zbtb18|chr1:177338691-177339190	0.206449997975392	.	.
chr1	177796375	177796874	chr1	177624801	177625300	Adss|chr1:177624801-177625300	0.425933562627968	.	.
chr1	177796375	177796874	chr1	177993642	177994141	Adss|chr1:177993642-177994141	0.236616059821909	.	.
chr1	177796375	177796874	chr1	178219602	178220101	Adss|chr1:178219602-178220101	0.495119062379005	.	.
chr1	178276142	178276641	chr1	178449116	178449615	4930527J03Rik|chr1:178449116-178449615	0.185168504228376	.	.
chr1	178276142	178276641	chr1	178486689	178487188	4930527J03Rik|chr1:178486689-178487188	0.253915841729862	.	.
chr1	178317988	178318487	chr1	178290989	178291488	B230369F24Rik|chr1:178290989-178291488	0.426509159256243	.	.
chr1	178317988	178318487	chr1	178290989	178291488	Cox20|chr1:178290989-178291488	0.426509159256243	.	.
chr1	178318532	178319031	chr1	178290989	178291488	B230369F24Rik|chr1:178290989-178291488	0.347189728886516	.	.
chr1	178318532	178319031	chr1	178290989	178291488	Cox20|chr1:178290989-178291488	0.347189728886516	.	.
chr1	178405450	178405949	chr1	178290989	178291488	Efcab2|chr1:178290989-178291488	0.592106820328732	.	.
chr1	178406170	178406669	chr1	178219602	178220101	Efcab2|chr1:178219602-178220101	0.383520951157707	.	.
chr1	178406170	178406669	chr1	178463658	178464157	Efcab2|chr1:178463658-178464157	0.430052672504254	.	.
chr1	179546057	179546556	chr1	179648637	179649136	Cnst|chr1:179648637-179649136	0.26783574868134	.	.
chr1	179546057	179546556	chr1	179648637	179649136	Tfb2m|chr1:179648637-179649136	0.26783574868134	.	.
chr1	179546570	179547069	chr1	179648637	179649136	Cnst|chr1:179648637-179649136	0.237445721382101	.	.
chr1	179546570	179547069	chr1	179648637	179649136	Tfb2m|chr1:179648637-179649136	0.237445721382101	.	.
chr1	179667997	179668496	chr1	179645628	179646127	Sccpdh|chr1:179645628-179646127	0.175868797131718	.	.
chr1	179667997	179668496	chr1	179974990	179975489	Sccpdh|chr1:179974990-179975489	0.179927211608095	.	.
chr1	179803447	179803946	chr1	179508473	179508972	Ahctf1|chr1:179508473-179508972	0.172394327336794	.	.
chr1	179803447	179803946	chr1	179508473	179508972	Gm10518|chr1:179508473-179508972	0.172394327336794	.	.
chr1	179803447	179803946	chr1	179612434	179612933	Ahctf1|chr1:179612434-179612933	0.286147354106923	.	.
chr1	179803447	179803946	chr1	179612434	179612933	Gm10518|chr1:179612434-179612933	0.286147354106923	.	.
chr1	179803447	179803946	chr1	179974990	179975489	Ahctf1|chr1:179974990-179975489	0.347030162663974	.	.
chr1	179803447	179803946	chr1	179974990	179975489	Gm10518|chr1:179974990-179975489	0.347030162663974	.	.
chr1	179803447	179803946	chr1	180104488	180104987	Ahctf1|chr1:180104488-180104987	0.313964722500974	.	.
chr1	179803447	179803946	chr1	180104488	180104987	Gm10518|chr1:180104488-180104987	0.313964722500974	.	.
chr1	179803447	179803946	chr1	180195828	180196327	Ahctf1|chr1:180195828-180196327	0.408110981416278	.	.
chr1	179803447	179803946	chr1	180195828	180196327	Gm10518|chr1:180195828-180196327	0.408110981416278	.	.
chr1	179803447	179803946	chr1	180249956	180250455	Ahctf1|chr1:180249956-180250455	0.24165103303545	.	.
chr1	179803447	179803946	chr1	180249956	180250455	Gm10518|chr1:180249956-180250455	0.24165103303545	.	.
chr1	179959653	179960152	chr1	179648637	179649136	Cdc42bpa|chr1:179648637-179649136	0.489994379942148	.	.
chr1	179959653	179960152	chr1	180104488	180104987	Cdc42bpa|chr1:180104488-180104987	0.323165893047684	.	.
chr1	179959653	179960152	chr1	180215001	180215500	Cdc42bpa|chr1:180215001-180215500	0.252428905475305	.	.
chr1	179959653	179960152	chr1	180225780	180226279	Cdc42bpa|chr1:180225780-180226279	0.218573273723097	.	.
chr1	179959653	179960152	chr1	180249956	180250455	Cdc42bpa|chr1:180249956-180250455	0.252048913791848	.	.
chr1	179960232	179960731	chr1	179648637	179649136	Cdc42bpa|chr1:179648637-179649136	0.602337290139736	.	.
chr1	179960232	179960731	chr1	180215001	180215500	Cdc42bpa|chr1:180215001-180215500	0.442745181811827	.	.
chr1	179960232	179960731	chr1	180225780	180226279	Cdc42bpa|chr1:180225780-180226279	0.352216018407284	.	.
chr1	179960232	179960731	chr1	180249956	180250455	Cdc42bpa|chr1:180249956-180250455	0.168317381864111	.	.
chr1	180568576	180569075	chr1	180547908	180548407	Parp1|chr1:180547908-180548407	0.190491330395897	.	.
chr1	180568576	180569075	chr1	180777540	180778039	Parp1|chr1:180777540-180778039	0.259922444483667	.	.
chr1	180568576	180569075	chr1	180987738	180988237	Parp1|chr1:180987738-180988237	0.155589347187591	.	.
chr1	180641033	180641532	chr1	180777540	180778039	Lin9|chr1:180777540-180778039	0.215238124633875	.	.
chr1	180725789	180726288	chr1	180604475	180604974	Acbd3|chr1:180604475-180604974	0.260423754708415	.	.
chr1	180725789	180726288	chr1	180778088	180778587	Acbd3|chr1:180778088-180778587	0.227092124941663	.	.
chr1	180767693	180768192	chr1	180777540	180778039	Gm38293|chr1:180777540-180778039	0.40840055849567	.	.
chr1	180767693	180768192	chr1	180987738	180988237	Gm38293|chr1:180987738-180988237	0.243697052308591	.	.
chr1	180813365	180813864	chr1	180547908	180548407	H3f3a|chr1:180547908-180548407	0.17809819838795	.	.
chr1	180813365	180813864	chr1	180547908	180548407	H3f3aos|chr1:180547908-180548407	0.17809819838795	.	.
chr1	180813365	180813864	chr1	181016358	181016857	H3f3a|chr1:181016358-181016857	0.318991569859105	.	.
chr1	180813365	180813864	chr1	181016358	181016857	H3f3aos|chr1:181016358-181016857	0.318991569859105	.	.
chr1	180850639	180851138	chr1	180530440	180530939	Sde2|chr1:180530440-180530939	0.251893957284256	.	.
chr1	180850639	180851138	chr1	180547386	180547885	Sde2|chr1:180547386-180547885	0.175789985947627	.	.
chr1	180850639	180851138	chr1	181063917	181064416	Sde2|chr1:181063917-181064416	0.309636643484664	.	.
chr1	180903944	180904443	chr1	180541862	180542361	Pycr2|chr1:180541862-180542361	0.212209426546318	.	.
chr1	180903944	180904443	chr1	180564919	180565418	Pycr2|chr1:180564919-180565418	0.199027281780458	.	.
chr1	180903944	180904443	chr1	181150665	181151164	Pycr2|chr1:181150665-181151164	0.219184754470202	.	.
chr1	181352331	181352830	chr1	181408105	181408604	Cnih3|chr1:181408105-181408604	0.2017225121199	.	.
chr1	181352331	181352830	chr1	181413152	181413651	Cnih3|chr1:181413152-181413651	0.241712336948246	.	.
chr1	181352331	181352830	chr1	181422782	181423281	Cnih3|chr1:181422782-181423281	0.398309359635684	.	.
chr1	181352331	181352830	chr1	181433203	181433702	Cnih3|chr1:181433203-181433702	0.301429950281772	.	.
chr1	181352331	181352830	chr1	181540153	181540652	Cnih3|chr1:181540153-181540652	0.470512675617232	.	.
chr1	181352331	181352830	chr1	181545377	181545876	Cnih3|chr1:181545377-181545876	0.197839504426721	.	.
chr1	181352831	181353330	chr1	181459528	181460027	Cnih3|chr1:181459528-181460027	0.275897905550624	.	.
chr1	181842237	181842736	chr1	181545377	181545876	Lbr|chr1:181545377-181545876	0.443807055540031	.	.
chr1	181842237	181842736	chr1	181841665	181842164	Lbr|chr1:181841665-181842164	0.198626387355673	.	.
chr1	181842237	181842736	chr1	182081947	182082446	Lbr|chr1:182081947-182082446	0.176467638240947	.	.
chr1	182019253	182019752	chr1	182045244	182045743	Enah|chr1:182045244-182045743	0.166980276203018	.	.
chr1	182019822	182020321	chr1	181841665	181842164	Enah|chr1:181841665-181842164	0.214085048589101	.	.
chr1	182020341	182020840	chr1	182489705	182490204	Enah|chr1:182489705-182490204	0.197874103543284	.	.
chr1	182124497	182124996	chr1	181898364	181898863	Srp9|chr1:181898364-181898863	0.212611348724284	.	.
chr1	182124497	182124996	chr1	182045794	182046293	Srp9|chr1:182045794-182046293	0.175803547635769	.	.
chr1	182124497	182124996	chr1	182045794	182046293	Srp9|chr1:182045794-182046293	0.17580354763577	.	.
chr1	182282558	182283057	chr1	182115848	182116347	Degs1|chr1:182115848-182116347	0.217782357631279	.	.
chr1	182341398	182341897	chr1	182115848	182116347	Fbxo28|chr1:182115848-182116347	0.174864495674308	.	.
chr1	183221261	183221760	chr1	183075269	183075768	Disp1|chr1:183075269-183075768	0.202492639144704	.	.
chr1	183221261	183221760	chr1	183308406	183308905	Disp1|chr1:183308406-183308905	0.364461182455327	.	.
chr1	183221261	183221760	chr1	183316300	183316799	Disp1|chr1:183316300-183316799	0.166986301936943	.	.
chr1	183296308	183296807	chr1	183075269	183075768	Aida|chr1:183075269-183075768	0.220476422234028	.	.
chr1	183296308	183296807	chr1	183075269	183075768	Brox|chr1:183075269-183075768	0.220476422234028	.	.
chr1	183296308	183296807	chr1	183316300	183316799	Aida|chr1:183316300-183316799	0.171078831663291	.	.
chr1	183296308	183296807	chr1	183316300	183316799	Brox|chr1:183316300-183316799	0.171078831663291	.	.
chr1	183296308	183296807	chr1	183345255	183345754	Aida|chr1:183345255-183345754	0.296899541327474	.	.
chr1	183296308	183296807	chr1	183345255	183345754	Brox|chr1:183345255-183345754	0.296899541327474	.	.
chr1	183296824	183297323	chr1	183075269	183075768	Aida|chr1:183075269-183075768	0.209223181619159	.	.
chr1	183296824	183297323	chr1	183075269	183075768	Brox|chr1:183075269-183075768	0.209223181619159	.	.
chr1	183296824	183297323	chr1	183308406	183308905	Aida|chr1:183308406-183308905	0.192618239267792	.	.
chr1	183296824	183297323	chr1	183308406	183308905	Brox|chr1:183308406-183308905	0.192618239267792	.	.
chr1	183296824	183297323	chr1	183316300	183316799	Aida|chr1:183316300-183316799	0.206055866102146	.	.
chr1	183296824	183297323	chr1	183316300	183316799	Brox|chr1:183316300-183316799	0.206055866102146	.	.
chr1	183297516	183298015	chr1	183075269	183075768	Brox|chr1:183075269-183075768	0.213350112574615	.	.
chr1	183297516	183298015	chr1	183316300	183316799	Brox|chr1:183316300-183316799	0.248002179823883	.	.
chr1	183297516	183298015	chr1	183717020	183717519	Brox|chr1:183717020-183717519	0.206825844437917	.	.
chr1	183369413	183369912	chr1	183345255	183345754	Mia3|chr1:183345255-183345754	0.250467492009647	.	.
chr1	184034061	184034560	chr1	184045987	184046486	1700056E22Rik|chr1:184045987-184046486	0.409908954603781	.	.
chr1	184731805	184732304	chr1	184342749	184343248	Hlx|chr1:184342749-184343248	0.223362663284357	.	.
chr1	184810589	184811088	chr1	184958757	184959256	Marc1|chr1:184958757-184959256	0.365376461661555	.	.
chr1	184810589	184811088	chr1	184972083	184972582	Marc1|chr1:184972083-184972582	0.222950579217366	.	.
chr1	184810589	184811088	chr1	184972633	184973132	Marc1|chr1:184972633-184973132	0.262312627179426	.	.
chr1	184810589	184811088	chr1	184978302	184978801	Marc1|chr1:184978302-184978801	0.362732010100795	.	.
chr1	184845644	184846143	chr1	184592175	184592674	Marc2|chr1:184592175-184592674	0.239964795121991	.	.
chr1	184845644	184846143	chr1	184852137	184852636	Marc2|chr1:184852137-184852636	0.27091772495286	.	.
chr1	184845644	184846143	chr1	184958757	184959256	Marc2|chr1:184958757-184959256	0.226910374332466	.	.
chr1	185362697	185363196	chr1	185614050	185614549	4930532G15Rik|chr1:185614050-185614549	0.269479842482838	.	.
chr1	185362697	185363196	chr1	185614050	185614549	Eprs|chr1:185614050-185614549	0.269479842482838	.	.
chr1	185454649	185455148	chr1	185420357	185420856	Gm2061|chr1:185420357-185420856	0.175677216558213	.	.
chr1	185454649	185455148	chr1	185420357	185420856	Slc30a10|chr1:185420357-185420856	0.175677216558213	.	.
chr1	185454649	185455148	chr1	185573036	185573535	Gm2061|chr1:185573036-185573535	0.194353740396709	.	.
chr1	185454649	185455148	chr1	185573036	185573535	Slc30a10|chr1:185573036-185573535	0.194353740396709	.	.
chr1	185454649	185455148	chr1	185637170	185637669	Gm2061|chr1:185637170-185637669	0.248750932329829	.	.
chr1	185454649	185455148	chr1	185637170	185637669	Slc30a10|chr1:185637170-185637669	0.248750932329829	.	.
chr1	185455175	185455674	chr1	185253181	185253680	Gm2061|chr1:185253181-185253680	0.283740063067913	.	.
chr1	185455175	185455674	chr1	185253181	185253680	Slc30a10|chr1:185253181-185253680	0.283740063067913	.	.
chr1	185455175	185455674	chr1	185261989	185262488	Gm2061|chr1:185261989-185262488	0.44196123096428	.	.
chr1	185455175	185455674	chr1	185261989	185262488	Slc30a10|chr1:185261989-185262488	0.44196123096428	.	.
chr1	185455175	185455674	chr1	185319765	185320264	Gm2061|chr1:185319765-185320264	0.226402220476853	.	.
chr1	185455175	185455674	chr1	185319765	185320264	Slc30a10|chr1:185319765-185320264	0.226402220476853	.	.
chr1	185455175	185455674	chr1	185573036	185573535	Gm2061|chr1:185573036-185573535	0.415064368162134	.	.
chr1	185455175	185455674	chr1	185573036	185573535	Slc30a10|chr1:185573036-185573535	0.415064368162134	.	.
chr1	186117016	186117515	chr1	186066149	186066648	Lyplal1|chr1:186066149-186066648	0.245311711507183	.	.
chr1	186117016	186117515	chr1	186250307	186250806	Lyplal1|chr1:186250307-186250806	0.167803006205893	.	.
chr1	186705157	186705656	chr1	186408898	186409397	Gm29491|chr1:186408898-186409397	0.376586716456962	.	.
chr1	186705157	186705656	chr1	186408898	186409397	Tgfb2|chr1:186408898-186409397	0.376586716456962	.	.
chr1	186705157	186705656	chr1	186510584	186511083	Gm29491|chr1:186510584-186511083	0.448255230570792	.	.
chr1	186705157	186705656	chr1	186510584	186511083	Tgfb2|chr1:186510584-186511083	0.448255230570792	.	.
chr1	186705696	186706195	chr1	186474810	186475309	Gm29491|chr1:186474810-186475309	0.222746863183081	.	.
chr1	186705696	186706195	chr1	186474810	186475309	Tgfb2|chr1:186474810-186475309	0.222746863183081	.	.
chr1	186705696	186706195	chr1	186510584	186511083	Gm29491|chr1:186510584-186511083	0.263290322296686	.	.
chr1	186705696	186706195	chr1	186510584	186511083	Tgfb2|chr1:186510584-186511083	0.263290322296686	.	.
chr1	186749156	186749655	chr1	186408898	186409397	A430105J06Rik|chr1:186408898-186409397	0.276294390996273	.	.
chr1	186749156	186749655	chr1	186408898	186409397	Rrp15|chr1:186408898-186409397	0.276294390996273	.	.
chr1	186926168	186926667	chr1	186963774	186964273	1700023G09Rik|chr1:186963774-186964273	0.433668673213306	.	.
chr1	186926168	186926667	chr1	186997673	186998172	1700023G09Rik|chr1:186997673-186998172	0.477354636466658	.	.
chr1	187215277	187215776	chr1	187363535	187364034	Gpatch2|chr1:187363535-187364034	0.181941871777556	.	.
chr1	187215277	187215776	chr1	187363535	187364034	Spata17|chr1:187363535-187364034	0.181941871777556	.	.
chr1	187448076	187448575	chr1	187724553	187725052	Gm37896|chr1:187724553-187725052	0.163654027741882	.	.
chr1	187651190	187651689	chr1	187653887	187654386	Gm36388|chr1:187653887-187654386	0.267569960531323	.	.
chr1	187651190	187651689	chr1	187710337	187710836	Gm36388|chr1:187710337-187710836	0.189324602432882	.	.
chr1	187651708	187652207	chr1	187724553	187725052	Gm36388|chr1:187724553-187725052	0.386991240370387	.	.
chr1	190170441	190170940	chr1	190174247	190174746	Prox1|chr1:190174247-190174746	0.719472606704172	.	.
chr1	190170441	190170940	chr1	190174247	190174746	Prox1os|chr1:190174247-190174746	0.719472606704172	.	.
chr1	190170441	190170940	chr1	190185755	190186254	Prox1|chr1:190185755-190186254	0.351746875764464	.	.
chr1	190170441	190170940	chr1	190185755	190186254	Prox1os|chr1:190185755-190186254	0.351746875764464	.	.
chr1	190170441	190170940	chr1	190230892	190231391	Prox1|chr1:190230892-190231391	0.441145911457893	.	.
chr1	190170441	190170940	chr1	190230892	190231391	Prox1os|chr1:190230892-190231391	0.441145911457893	.	.
chr1	191575408	191575907	chr1	191681414	191681913	Dtl|chr1:191681414-191681913	0.261383909859507	.	.
chr1	191575408	191575907	chr1	191681414	191681913	Ints7|chr1:191681414-191681913	0.261383909859507	.	.
chr1	191717568	191718067	chr1	191862915	191863414	Lpgat1|chr1:191862915-191863414	0.161757826299483	.	.
chr1	191717568	191718067	chr1	191981457	191981956	Lpgat1|chr1:191981457-191981956	0.30090245579095	.	.
chr1	191821104	191821603	chr1	191964106	191964605	Gm38037|chr1:191964106-191964605	0.291414632040264	.	.
chr1	191821104	191821603	chr1	191964106	191964605	Nek2|chr1:191964106-191964605	0.291414632040264	.	.
chr1	191821104	191821603	chr1	192192721	192193220	Gm38037|chr1:192192721-192193220	0.315267956040178	.	.
chr1	191821104	191821603	chr1	192192721	192193220	Nek2|chr1:192192721-192193220	0.315267956040178	.	.
chr1	191906374	191906873	chr1	191527042	191527541	1700034H15Rik|chr1:191527042-191527541	0.421060901787628	.	.
chr1	191906374	191906873	chr1	191527042	191527541	Slc30a1|chr1:191527042-191527541	0.421060901787628	.	.
chr1	191906374	191906873	chr1	191817776	191818275	1700034H15Rik|chr1:191817776-191818275	0.380343527476316	.	.
chr1	191906374	191906873	chr1	191817776	191818275	Slc30a1|chr1:191817776-191818275	0.380343527476316	.	.
chr1	191906374	191906873	chr1	192061556	192062055	1700034H15Rik|chr1:192061556-192062055	0.350234996810771	.	.
chr1	191906374	191906873	chr1	192061556	192062055	Slc30a1|chr1:192061556-192062055	0.350234996810771	.	.
chr1	191906374	191906873	chr1	192207934	192208433	1700034H15Rik|chr1:192207934-192208433	0.441720254425147	.	.
chr1	191906374	191906873	chr1	192207934	192208433	Slc30a1|chr1:192207934-192208433	0.441720254425147	.	.
chr1	191989950	191990449	chr1	191681414	191681913	Gm26670|chr1:191681414-191681913	0.158240309692435	.	.
chr1	192092422	192092921	chr1	191981457	191981956	Gm26879|chr1:191981457-191981956	0.206334975217389	.	.
chr1	192092422	192092921	chr1	191981457	191981956	Traf5|chr1:191981457-191981956	0.206334975217389	.	.
chr1	192136426	192136925	chr1	191862915	191863414	Gm10516|chr1:191862915-191863414	0.192997889418292	.	.
chr1	192136426	192136925	chr1	191964106	191964605	Gm10516|chr1:191964106-191964605	0.232066980676711	.	.
chr1	192137818	192138317	chr1	191817776	191818275	Rcor3|chr1:191817776-191818275	0.251540074309511	.	.
chr1	192137818	192138317	chr1	191981457	191981956	Rcor3|chr1:191981457-191981956	0.242320909926003	.	.
chr1	192137818	192138317	chr1	192192721	192193220	Rcor3|chr1:192192721-192193220	0.245513726869027	.	.
chr1	192138545	192139044	chr1	192192721	192193220	Rcor3|chr1:192192721-192193220	0.263967287725087	.	.
chr1	192190456	192190955	chr1	191964106	191964605	Kcnh1|chr1:191964106-191964605	0.242933941048501	.	.
chr1	192190456	192190955	chr1	191981457	191981956	Kcnh1|chr1:191981457-191981956	0.229003185532636	.	.
chr1	192190456	192190955	chr1	192192721	192193220	Kcnh1|chr1:192192721-192193220	0.342409379498935	.	.
chr1	194222981	194223480	chr1	194289358	194289857	4930503O07Rik|chr1:194289358-194289857	0.243770634000235	.	.
chr1	194222981	194223480	chr1	194359948	194360447	4930503O07Rik|chr1:194359948-194360447	0.190135827863474	.	.
chr1	194222981	194223480	chr1	194465148	194465647	4930503O07Rik|chr1:194465148-194465647	0.175101093358373	.	.
chr1	194976111	194976610	chr1	195016706	195017205	A330023F24Rik|chr1:195016706-195017205	0.170740341473424	.	.
chr1	194976111	194976610	chr1	195016706	195017205	Gm16897|chr1:195016706-195017205	0.170740341473424	.	.
chr1	195018071	195018570	chr1	195033930	195034429	Gm37027|chr1:195033930-195034429	0.188444347553111	.	.
chr1	195130829	195131328	chr1	195033930	195034429	Cr1l|chr1:195033930-195034429	0.189482503163403	.	.
chr1	195131381	195131880	chr1	195016706	195017205	Cr1l|chr1:195016706-195017205	0.175858484592748	.	.
chr1	195131381	195131880	chr1	195232530	195233029	Cr1l|chr1:195232530-195233029	0.215417413113339	.	.
chr1	195176500	195176999	chr1	194879521	194880020	Cr2|chr1:194879521-194880020	0.287900727023854	.	.
chr10	3366298	3366797	chr10	3366890	3367389	Ppp1r14c|chr10:3366890-3367389	0.22833340309113	.	.
chr10	3366298	3366797	chr10	3416492	3416991	Ppp1r14c|chr10:3416492-3416991	0.273423356723594	.	.
chr10	3366298	3366797	chr10	3453161	3453660	Ppp1r14c|chr10:3453161-3453660	0.155786275414801	.	.
chr10	3740116	3740615	chr10	3507729	3508228	Plekhg1|chr10:3507729-3508228	0.374229140571746	.	.
chr10	3740116	3740615	chr10	3716191	3716690	Plekhg1|chr10:3716191-3716690	0.264488814376833	.	.
chr10	3740116	3740615	chr10	3823741	3824240	Plekhg1|chr10:3823741-3824240	0.342723690130748	.	.
chr10	3972861	3973360	chr10	3531321	3531820	Mthfd1l|chr10:3531321-3531820	0.285451457585101	.	.
chr10	3972861	3973360	chr10	3695400	3695899	Mthfd1l|chr10:3695400-3695899	0.164423390066542	.	.
chr10	4265552	4266051	chr10	4304496	4304995	Akap12|chr10:4304496-4304995	0.187196942432002	.	.
chr10	4265552	4266051	chr10	4346705	4347204	Akap12|chr10:4346705-4347204	0.226449164571212	.	.
chr10	4387235	4387734	chr10	4341358	4341857	Zbtb2|chr10:4341358-4341857	0.31410731708012	.	.
chr10	4387235	4387734	chr10	4386733	4387232	Zbtb2|chr10:4386733-4387232	0.198140919691054	.	.
chr10	4387235	4387734	chr10	4665331	4665830	Zbtb2|chr10:4665331-4665830	0.193049000722296	.	.
chr10	4387235	4387734	chr10	4738333	4738832	Zbtb2|chr10:4738333-4738832	0.245218618555437	.	.
chr10	4432192	4432691	chr10	4334196	4334695	Armt1|chr10:4334196-4334695	0.39282327240943	.	.
chr10	4432192	4432691	chr10	4334196	4334695	Rmnd1|chr10:4334196-4334695	0.39282327240943	.	.
chr10	4432192	4432691	chr10	4581799	4582298	Armt1|chr10:4581799-4582298	0.205492518379545	.	.
chr10	4432192	4432691	chr10	4581799	4582298	Rmnd1|chr10:4581799-4582298	0.205492518379545	.	.
chr10	5550504	5551003	chr10	5323900	5324399	Syne1|chr10:5323900-5324399	0.339180414266413	.	.
chr10	5550504	5551003	chr10	5407076	5407575	Syne1|chr10:5407076-5407575	0.205354947896518	.	.
chr10	5805395	5805894	chr10	5549987	5550486	Fbxo5|chr10:5549987-5550486	0.330065320575581	.	.
chr10	5805395	5805894	chr10	6045500	6045999	Fbxo5|chr10:6045500-6045999	0.159843527489137	.	.
chr10	5823844	5824343	chr10	5549987	5550486	Mtrf1l|chr10:5549987-5550486	0.245820866966657	.	.
chr10	5823844	5824343	chr10	6027545	6028044	Mtrf1l|chr10:6027545-6028044	0.161331033658654	.	.
chr10	5823844	5824343	chr10	6045500	6045999	Mtrf1l|chr10:6045500-6045999	0.208899998510761	.	.
chr10	7052495	7052994	chr10	6788327	6788826	Ipcef1|chr10:6788327-6788826	0.219594983484529	.	.
chr10	7211500	7211999	chr10	6953052	6953551	Cnksr3|chr10:6953052-6953551	0.166823148938759	.	.
chr10	7211500	7211999	chr10	7076118	7076617	Cnksr3|chr10:7076118-7076617	0.157860907573261	.	.
chr10	7211500	7211999	chr10	7210985	7211484	Cnksr3|chr10:7210985-7211484	0.187478922705786	.	.
chr10	7211500	7211999	chr10	7390606	7391105	Cnksr3|chr10:7390606-7391105	0.176724053893803	.	.
chr10	7212004	7212503	chr10	6788327	6788826	Cnksr3|chr10:6788327-6788826	0.199559997427159	.	.
chr10	7212004	7212503	chr10	7210985	7211484	Cnksr3|chr10:7210985-7211484	0.164063815899978	.	.
chr10	7589567	7590066	chr10	7637042	7637541	Lrp11|chr10:7637042-7637541	0.245381419774909	.	.
chr10	7590117	7590616	chr10	7390606	7391105	Lrp11|chr10:7390606-7391105	0.332990665904618	.	.
chr10	7590117	7590616	chr10	7916389	7916888	Lrp11|chr10:7916389-7916888	0.254064592781106	.	.
chr10	7667254	7667753	chr10	7333209	7333708	Nup43|chr10:7333209-7333708	0.200910428206987	.	.
chr10	7667254	7667753	chr10	7861153	7861652	Nup43|chr10:7861153-7861652	0.165108665407159	.	.
chr10	7780721	7781220	chr10	7637042	7637541	B430219N15Rik|chr10:7637042-7637541	0.259870288258004	.	.
chr10	7956090	7956589	chr10	7637042	7637541	Tab2|chr10:7637042-7637541	0.296507713444619	.	.
chr10	7956090	7956589	chr10	7699316	7699815	Tab2|chr10:7699316-7699815	0.227529515762054	.	.
chr10	7956090	7956589	chr10	8209631	8210130	Tab2|chr10:8209631-8210130	0.207648580675408	.	.
chr10	8518648	8519147	chr10	8391186	8391685	Ust|chr10:8391186-8391685	0.359183189110106	.	.
chr10	10472118	10472617	chr10	10215309	10215808	Adgb|chr10:10215309-10215808	0.260335101405613	.	.
chr10	10472118	10472617	chr10	10215309	10215808	Adgb|chr10:10215309-10215808	0.260335101405614	.	.
chr10	10472118	10472617	chr10	10689152	10689651	Adgb|chr10:10689152-10689651	0.158862076636591	.	.
chr10	10557986	10558485	chr10	10287403	10287902	Rab32|chr10:10287403-10287902	0.186832260446357	.	.
chr10	10557986	10558485	chr10	10689152	10689651	Rab32|chr10:10689152-10689651	0.228077353072892	.	.
chr10	11082083	11082582	chr10	11449856	11450355	Grm1|chr10:11449856-11450355	0.279725439300401	.	.
chr10	11149164	11149663	chr10	11364730	11365229	Shprh|chr10:11364730-11365229	0.196786391873176	.	.
chr10	11149164	11149663	chr10	11491884	11492383	Shprh|chr10:11491884-11492383	0.204483921766338	.	.
chr10	11149682	11150181	chr10	11364730	11365229	Shprh|chr10:11364730-11365229	0.191525911868375	.	.
chr10	11280524	11281023	chr10	11647325	11647824	4930432B10Rik|chr10:11647325-11647824	0.407433784582632	.	.
chr10	11280524	11281023	chr10	11647325	11647824	Fbxo30|chr10:11647325-11647824	0.407433784582632	.	.
chr10	11281047	11281546	chr10	11491884	11492383	4930432B10Rik|chr10:11491884-11492383	0.280133245922094	.	.
chr10	11281047	11281546	chr10	11491884	11492383	Fbxo30|chr10:11491884-11492383	0.280133245922094	.	.
chr10	11841343	11841842	chr10	11729503	11730002	Gm48697|chr10:11729503-11730002	0.264261757027917	.	.
chr10	11841343	11841842	chr10	12108312	12108811	Gm48697|chr10:12108312-12108811	0.382858211244159	.	.
chr10	12868974	12869473	chr10	12736829	12737328	Utrn|chr10:12736829-12737328	0.205598383554762	.	.
chr10	12868974	12869473	chr10	12787840	12788339	Utrn|chr10:12787840-12788339	0.211704703276393	.	.
chr10	12868974	12869473	chr10	13107980	13108479	Utrn|chr10:13107980-13108479	0.262844191178502	.	.
chr10	12922385	12922884	chr10	12787840	12788339	B230208H11Rik|chr10:12787840-12788339	0.155883008127023	.	.
chr10	12922927	12923426	chr10	12612396	12612895	B230208H11Rik|chr10:12612396-12612895	0.222864779865215	.	.
chr10	12922927	12923426	chr10	12614872	12615371	B230208H11Rik|chr10:12614872-12615371	0.181616279721172	.	.
chr10	12922927	12923426	chr10	12736829	12737328	B230208H11Rik|chr10:12736829-12737328	0.293577188922857	.	.
chr10	13192919	13193418	chr10	13016462	13016961	Ltv1|chr10:13016462-13016961	0.185385065590786	.	.
chr10	14705323	14705822	chr10	14391220	14391719	Nmbr|chr10:14391220-14391719	0.160446908583026	.	.
chr10	14705323	14705822	chr10	14391220	14391719	Vta1|chr10:14391220-14391719	0.160446908583026	.	.
chr10	15300071	15300570	chr10	15541699	15542198	Gm47710|chr10:15541699-15542198	0.236216509652475	.	.
chr10	17331923	17332422	chr10	17074704	17075203	Gm47760|chr10:17074704-17075203	0.381945162650683	.	.
chr10	17331923	17332422	chr10	17252941	17253440	Gm47760|chr10:17252941-17253440	0.216441208974476	.	.
chr10	17331923	17332422	chr10	17260192	17260691	Gm47760|chr10:17260192-17260691	0.185019066206471	.	.
chr10	17331923	17332422	chr10	17330872	17331371	Gm47760|chr10:17330872-17331371	0.2690745778937	.	.
chr10	17331923	17332422	chr10	17331372	17331871	Gm47760|chr10:17331372-17331871	0.298995232095957	.	.
chr10	17331923	17332422	chr10	17356092	17356591	Gm47760|chr10:17356092-17356591	0.300626809587723	.	.
chr10	17331923	17332422	chr10	17528554	17529053	Gm47760|chr10:17528554-17529053	0.256475956321799	.	.
chr10	17722198	17722697	chr10	17299201	17299700	Cited2|chr10:17299201-17299700	0.191851205210749	.	.
chr10	17722198	17722697	chr10	17299708	17300207	Cited2|chr10:17299708-17300207	0.256584890280239	.	.
chr10	17722963	17723462	chr10	17331372	17331871	Cited2|chr10:17331372-17331871	0.227189839665623	.	.
chr10	17722963	17723462	chr10	17830304	17830803	Cited2|chr10:17830304-17830803	0.17693451219486	.	.
chr10	17795966	17796465	chr10	17528554	17529053	Txlnb|chr10:17528554-17529053	0.34422788449209	.	.
chr10	17795966	17796465	chr10	17753323	17753822	Txlnb|chr10:17753323-17753822	0.341266177927504	.	.
chr10	17948344	17948843	chr10	17869893	17870392	Heca|chr10:17869893-17870392	0.343637464767243	.	.
chr10	18022176	18022675	chr10	17869893	17870392	Abracl|chr10:17869893-17870392	0.250805461922464	.	.
chr10	18022176	18022675	chr10	17930375	17930874	Abracl|chr10:17930375-17930874	0.252993987874686	.	.
chr10	18022923	18023422	chr10	17753323	17753822	Abracl|chr10:17753323-17753822	0.405927994365547	.	.
chr10	18022923	18023422	chr10	17869893	17870392	Abracl|chr10:17869893-17870392	0.323971095655366	.	.
chr10	18055292	18055791	chr10	17930375	17930874	Reps1|chr10:17930375-17930874	0.183886746461542	.	.
chr10	18056109	18056608	chr10	17753323	17753822	Reps1|chr10:17753323-17753822	0.172372991881767	.	.
chr10	18210578	18211077	chr10	17860985	17861484	Ect2l|chr10:17860985-17861484	0.167004197781682	.	.
chr10	18210578	18211077	chr10	17869893	17870392	Ect2l|chr10:17869893-17870392	0.294465191697448	.	.
chr10	18235012	18235511	chr10	17869893	17870392	Ccdc28a|chr10:17869893-17870392	0.190150021026888	.	.
chr10	18235012	18235511	chr10	17869893	17870392	Gm10827|chr10:17869893-17870392	0.190150021026888	.	.
chr10	19014684	19015183	chr10	18790015	18790514	Tnfaip3|chr10:18790015-18790514	0.230894890104501	.	.
chr10	19100462	19100961	chr10	19384149	19384648	Gm48545|chr10:19384149-19384648	0.300484497609735	.	.
chr10	19100462	19100961	chr10	19396734	19397233	Gm48545|chr10:19396734-19397233	0.177367366787396	.	.
chr10	19591671	19592170	chr10	19693066	19693565	Ifngr1|chr10:19693066-19693565	0.202858841965598	.	.
chr10	19591671	19592170	chr10	19915249	19915748	Ifngr1|chr10:19915249-19915748	0.219397955452529	.	.
chr10	19850487	19850986	chr10	19693066	19693565	Slc35d3|chr10:19693066-19693565	0.2237374723559	.	.
chr10	19850487	19850986	chr10	19828183	19828682	Slc35d3|chr10:19828183-19828682	0.289468932838271	.	.
chr10	19850487	19850986	chr10	19849978	19850477	Slc35d3|chr10:19849978-19850477	0.400184769235472	.	.
chr10	19933991	19934490	chr10	19704379	19704878	Map3k5|chr10:19704379-19704878	0.253622543465651	.	.
chr10	19933991	19934490	chr10	19828183	19828682	Map3k5|chr10:19828183-19828682	0.176362346514349	.	.
chr10	19933991	19934490	chr10	19876558	19877057	Map3k5|chr10:19876558-19877057	0.186792197151772	.	.
chr10	20724806	20725305	chr10	20673745	20674244	Pde7b|chr10:20673745-20674244	0.218758649987192	.	.
chr10	20952322	20952821	chr10	20668528	20669027	Ahi1|chr10:20668528-20669027	0.178084053962294	.	.
chr10	20952322	20952821	chr10	20746841	20747340	Ahi1|chr10:20746841-20747340	0.351566370674111	.	.
chr10	20952322	20952821	chr10	20944546	20945045	Ahi1|chr10:20944546-20945045	0.155692895788658	.	.
chr10	20952322	20952821	chr10	20966007	20966506	Ahi1|chr10:20966007-20966506	0.224257122895769	.	.
chr10	20952322	20952821	chr10	21054817	21055316	Ahi1|chr10:21054817-21055316	0.163945430561004	.	.
chr10	21144872	21145371	chr10	21054817	21055316	Gm26577|chr10:21054817-21055316	0.204915195301443	.	.
[truncated: 28,415 more rows]
