# Supplementary material for: Single-cell analysis of chromatin accessibility in the adult mouse brain
Source: Nature. 2023 Dec 13;624(7991):378–89. doi: 10.1038/s41586-023-06824-9 (PMC10719105; doi:10.1038/s41586-023-06824-9)
Supplement: Supplementary file 3 — Supplementary Tables 1–25 and their legends. [file 41586_2023_6824_MOESM3_ESM.zip › 2023-03-05453B-s3/SI Tables/SI Table 13 Summary of all the gene-cCRE correlations/sa2subclass.MV_Pax6_Gly-Gaba.pdc.bedpe]

chr1	3671529	3672028	chr1	3416010	3416509	Xkr4|chr1:3416010-3416509	0.633002475987839	.	.
chr1	4785497	4785996	chr1	5017828	5018327	Mrpl15|chr1:5017828-5018327	0.719920785892126	.	.
chr1	4807592	4808091	chr1	4571692	4572191	Lypla1|chr1:4571692-4572191	0.554369088376342	.	.
chr1	4807592	4808091	chr1	5017828	5018327	Lypla1|chr1:5017828-5018327	0.583057177614326	.	.
chr1	4807592	4808091	chr1	5082818	5083317	Lypla1|chr1:5082818-5083317	0.603810571111442	.	.
chr1	4857480	4857979	chr1	4571692	4572191	Tcea1|chr1:4571692-4572191	0.677597443729623	.	.
chr1	4857480	4857979	chr1	5019201	5019700	Tcea1|chr1:5019201-5019700	0.847525696634653	.	.
chr1	7397837	7398336	chr1	7515102	7515601	Gm26901|chr1:7515102-7515601	0.72864621719615	.	.
chr1	9545042	9545541	chr1	9772700	9773199	Rrs1|chr1:9772700-9773199	0.631329570630881	.	.
chr1	9601474	9601973	chr1	9541113	9541612	Vxn|chr1:9541113-9541612	0.69228945398297	.	.
chr1	9943920	9944419	chr1	10039501	10040000	Snhg6|chr1:10039501-10040000	0.600455017640429	.	.
chr1	10008928	10009427	chr1	9772700	9773199	Ppp1r42|chr1:9772700-9773199	0.566052050273981	.	.
chr1	10993243	10993742	chr1	11139848	11140347	Prex2|chr1:11139848-11140347	0.630259978825673	.	.
chr1	13372876	13373375	chr1	13372290	13372789	Ncoa2|chr1:13372290-13372789	0.529201396569497	.	.
chr1	13372876	13373375	chr1	13372290	13372789	Ncoa2|chr1:13372290-13372789	0.529201396569498	.	.
chr1	13372876	13373375	chr1	13682912	13683411	Ncoa2|chr1:13682912-13683411	0.657220174857676	.	.
chr1	13373516	13374015	chr1	13620479	13620978	Ncoa2|chr1:13620479-13620978	0.566696104482978	.	.
chr1	13373516	13374015	chr1	13682912	13683411	Ncoa2|chr1:13682912-13683411	0.583413409887175	.	.
chr1	13589563	13590062	chr1	13619870	13620369	Tram1|chr1:13619870-13620369	0.580401008200951	.	.
chr1	13660314	13660813	chr1	13561529	13562028	Lactb2|chr1:13561529-13562028	0.54048819267329	.	.
chr1	13660314	13660813	chr1	13619870	13620369	Lactb2|chr1:13619870-13620369	0.545959694758972	.	.
chr1	14755218	14755717	chr1	14635842	14636341	Msc|chr1:14635842-14636341	0.592383761702635	.	.
chr1	14755218	14755717	chr1	14728986	14729485	Msc|chr1:14728986-14729485	0.710331390584104	.	.
chr1	14918622	14919121	chr1	14980277	14980776	Trpa1|chr1:14980277-14980776	0.630300298581452	.	.
chr1	16104999	16105498	chr1	16356345	16356844	Rdh10|chr1:16356345-16356844	0.757766612144337	.	.
chr1	16104999	16105498	chr1	16356345	16356844	Rpl7|chr1:16356345-16356844	0.757766612144337	.	.
chr1	16519035	16519534	chr1	16440142	16440641	Stau2|chr1:16440142-16440641	0.531849698736295	.	.
chr1	16664905	16665404	chr1	16798252	16798751	Tmem70|chr1:16798252-16798751	0.541185900765136	.	.
chr1	16687901	16688400	chr1	16356345	16356844	Ly96|chr1:16356345-16356844	0.555159649624966	.	.
chr1	16688506	16689005	chr1	16356345	16356844	Ly96|chr1:16356345-16356844	0.594045390987772	.	.
chr1	18057998	18058497	chr1	18168208	18168707	Gm28756|chr1:18168208-18168707	0.624490366508808	.	.
chr1	20890857	20891356	chr1	20554332	20554831	6720483E21Rik|chr1:20554332-20554831	0.569061334065995	.	.
chr1	20890857	20891356	chr1	20554332	20554831	Paqr8|chr1:20554332-20554831	0.569061334065995	.	.
chr1	20890857	20891356	chr1	20759760	20760259	6720483E21Rik|chr1:20759760-20760259	0.734501778892243	.	.
chr1	20890857	20891356	chr1	20759760	20760259	Paqr8|chr1:20759760-20760259	0.734501778892243	.	.
chr1	20951400	20951899	chr1	20554332	20554831	Efhc1|chr1:20554332-20554831	0.545882220944472	.	.
chr1	20951400	20951899	chr1	20759760	20760259	Efhc1|chr1:20759760-20760259	0.739266160830158	.	.
chr1	21079134	21079633	chr1	21304469	21304968	Gm28287|chr1:21304469-21304968	0.605743375194809	.	.
chr1	21079134	21079633	chr1	21304469	21304968	Tram2|chr1:21304469-21304968	0.605743375194809	.	.
chr1	21079134	21079633	chr1	21484567	21485066	Gm28287|chr1:21484567-21485066	0.622866420113394	.	.
chr1	21079134	21079633	chr1	21484567	21485066	Tram2|chr1:21484567-21485066	0.622866420113394	.	.
chr1	21218543	21219042	chr1	20922853	20923352	Tmem14a|chr1:20922853-20923352	0.635991985926059	.	.
chr1	21218543	21219042	chr1	21411526	21412025	Tmem14a|chr1:21411526-21412025	0.668857607169417	.	.
chr1	21240260	21240759	chr1	20759760	20760259	Gsta3|chr1:20759760-20760259	0.61587648887639	.	.
chr1	21271420	21271919	chr1	21698741	21699240	Gm28836|chr1:21698741-21699240	0.736036724229777	.	.
chr1	23761777	23762276	chr1	23845977	23846476	B3gat2|chr1:23845977-23846476	0.602527713009268	.	.
chr1	23761777	23762276	chr1	24161119	24161618	B3gat2|chr1:24161119-24161618	0.672833916210903	.	.
chr1	23921626	23922125	chr1	23705548	23706047	Smap1|chr1:23705548-23706047	0.67334236708642	.	.
chr1	23921626	23922125	chr1	23827010	23827509	Smap1|chr1:23827010-23827509	0.853708629731899	.	.
chr1	23921626	23922125	chr1	24134825	24135324	Smap1|chr1:24134825-24135324	0.812779371209013	.	.
chr1	23922128	23922627	chr1	23705548	23706047	Smap1|chr1:23705548-23706047	0.594697706943196	.	.
chr1	23922128	23922627	chr1	23762798	23763297	Smap1|chr1:23762798-23763297	0.564229467281439	.	.
chr1	24005456	24005955	chr1	23845977	23846476	Sdhaf4|chr1:23845977-23846476	0.593494541733298	.	.
chr1	24099649	24100148	chr1	23827010	23827509	Fam135a|chr1:23827010-23827509	0.682609444625834	.	.
chr1	24099649	24100148	chr1	24134825	24135324	Fam135a|chr1:24134825-24135324	0.750605185152439	.	.
chr1	24099649	24100148	chr1	24302637	24303136	Fam135a|chr1:24302637-24303136	0.624962079069574	.	.
chr1	24677625	24678124	chr1	24758535	24759034	Lmbrd1|chr1:24758535-24759034	0.690877287421817	.	.
chr1	24677625	24678124	chr1	24759044	24759543	Lmbrd1|chr1:24759044-24759543	0.560256089764522	.	.
chr1	24678265	24678764	chr1	24349664	24350163	Lmbrd1|chr1:24349664-24350163	0.721940335830624	.	.
chr1	24678265	24678764	chr1	24611656	24612155	Lmbrd1|chr1:24611656-24612155	0.617586584312824	.	.
chr1	24678265	24678764	chr1	24613347	24613846	Lmbrd1|chr1:24613347-24613846	0.539604818171876	.	.
chr1	24678265	24678764	chr1	24614093	24614592	Lmbrd1|chr1:24614093-24614592	0.541376702106358	.	.
chr1	24678265	24678764	chr1	24614797	24615296	Lmbrd1|chr1:24614797-24615296	0.668803220942718	.	.
chr1	30873430	30873929	chr1	30588877	30589376	Phf3|chr1:30588877-30589376	0.714754044787059	.	.
chr1	30873430	30873929	chr1	30624643	30625142	Phf3|chr1:30624643-30625142	0.558862888083469	.	.
chr1	30873430	30873929	chr1	31235940	31236439	Phf3|chr1:31235940-31236439	0.741208418457604	.	.
chr1	30949080	30949579	chr1	30588877	30589376	Ptp4a1|chr1:30588877-30589376	0.52329479746795	.	.
chr1	30949080	30949579	chr1	31164289	31164788	Ptp4a1|chr1:31164289-31164788	0.742860841597906	.	.
chr1	30949080	30949579	chr1	31235940	31236439	Ptp4a1|chr1:31235940-31236439	0.677669641284453	.	.
chr1	32172459	32172958	chr1	31808000	31808499	Khdrbs2|chr1:31808000-31808499	0.777259084573237	.	.
chr1	34439491	34439990	chr1	34700679	34701178	Ccdc115|chr1:34700679-34701178	0.62510845588749	.	.
chr1	34439491	34439990	chr1	34700679	34701178	Imp4|chr1:34700679-34701178	0.62510845588749	.	.
chr1	34459438	34459937	chr1	34434650	34435149	Ptpn18|chr1:34434650-34435149	0.658996911128941	.	.
chr1	34459438	34459937	chr1	34738307	34738806	Ptpn18|chr1:34738307-34738806	0.617522103163519	.	.
chr1	34579442	34579941	chr1	34752832	34753331	1700101I19Rik|chr1:34752832-34753331	0.640331800532991	.	.
chr1	34579442	34579941	chr1	34752832	34753331	Amer3|chr1:34752832-34753331	0.640331800532991	.	.
chr1	34677895	34678394	chr1	34602327	34602826	Arhgef4|chr1:34602327-34602826	0.571994707820301	.	.
chr1	34801460	34801959	chr1	34700679	34701178	Arhgef4|chr1:34700679-34701178	0.592630929798931	.	.
chr1	34801460	34801959	chr1	34752832	34753331	Arhgef4|chr1:34752832-34753331	0.631652115064533	.	.
chr1	34842804	34843303	chr1	34867150	34867649	Fam168b|chr1:34867150-34867649	0.597899753771093	.	.
chr1	34849768	34850267	chr1	34752832	34753331	Plekhb2|chr1:34752832-34753331	0.554092166958345	.	.
chr1	36068061	36068560	chr1	36172895	36173394	Hs6st1|chr1:36172895-36173394	0.564803007938939	.	.
chr1	36244101	36244600	chr1	36303259	36303758	Uggt1|chr1:36303259-36303758	0.590979207589905	.	.
chr1	36307414	36307913	chr1	36134478	36134977	Arid5a|chr1:36134478-36134977	0.684272083760149	.	.
chr1	36307414	36307913	chr1	36580272	36580771	Arid5a|chr1:36580272-36580771	0.684018168152512	.	.
chr1	36368438	36368937	chr1	36173682	36174181	Kansl3|chr1:36173682-36174181	0.540799165339508	.	.
chr1	36368963	36369462	chr1	36134478	36134977	Kansl3|chr1:36134478-36134977	0.552298763857794	.	.
chr1	36368963	36369462	chr1	36580272	36580771	Kansl3|chr1:36580272-36580771	0.565500420215467	.	.
chr1	36471319	36471818	chr1	36172895	36173394	Cnnm4|chr1:36172895-36173394	0.681375611825086	.	.
chr1	36547105	36547604	chr1	36580272	36580771	Ankrd39|chr1:36580272-36580771	0.749541620097407	.	.
chr1	36547105	36547604	chr1	36580844	36581343	Ankrd39|chr1:36580844-36581343	0.590978841880239	.	.
chr1	36547105	36547604	chr1	36784670	36785169	Ankrd39|chr1:36784670-36785169	0.725465788666081	.	.
chr1	36547105	36547604	chr1	36939401	36939900	Ankrd39|chr1:36939401-36939900	0.716017397097756	.	.
chr1	36557336	36557835	chr1	36784670	36785169	D430040D24Rik|chr1:36784670-36785169	0.578191658380362	.	.
chr1	36557336	36557835	chr1	36784670	36785169	Sema4c|chr1:36784670-36785169	0.578191658380362	.	.
chr1	36709882	36710381	chr1	36831240	36831739	4933424G06Rik|chr1:36831240-36831739	0.551025178006855	.	.
chr1	36709882	36710381	chr1	36949471	36949970	4933424G06Rik|chr1:36949471-36949970	0.532375979331731	.	.
chr1	37540864	37541363	chr1	37379231	37379730	Mgat4a|chr1:37379231-37379730	0.743423142776092	.	.
chr1	37540864	37541363	chr1	37512879	37513378	Mgat4a|chr1:37512879-37513378	0.75088952577302	.	.
chr1	37864699	37865198	chr1	37512879	37513378	Gm26805|chr1:37512879-37513378	0.5369510391207	.	.
chr1	37997778	37998277	chr1	37512879	37513378	Eif5b|chr1:37512879-37513378	0.649031799358536	.	.
chr1	37997778	37998277	chr1	37512879	37513378	Txndc9|chr1:37512879-37513378	0.649031799358536	.	.
chr1	38835659	38836158	chr1	39001085	39001584	Lonrf2|chr1:39001085-39001584	0.591431721351563	.	.
chr1	38836359	38836858	chr1	38627336	38627835	Lonrf2|chr1:38627336-38627835	0.622504285649367	.	.
chr1	38897724	38898223	chr1	38847818	38848317	Chst10|chr1:38847818-38848317	0.616588064597685	.	.
chr1	38897724	38898223	chr1	38987477	38987976	Chst10|chr1:38987477-38987976	0.574396845008018	.	.
chr1	38897724	38898223	chr1	39010677	39011176	Chst10|chr1:39010677-39011176	0.568963451759362	.	.
chr1	39367561	39368060	chr1	39001085	39001584	Rpl31|chr1:39001085-39001584	0.521688230626142	.	.
chr1	39367561	39368060	chr1	39001085	39001584	Rpl31|chr1:39001085-39001584	0.521688230626143	.	.
chr1	39367561	39368060	chr1	39527404	39527903	Rpl31|chr1:39527404-39527903	0.592835894994596	.	.
chr1	39367561	39368060	chr1	39685789	39686288	Rpl31|chr1:39685789-39686288	0.672958668635918	.	.
chr1	39477894	39478393	chr1	39636638	39637137	Tbc1d8|chr1:39636638-39637137	0.612483819498732	.	.
chr1	39478529	39479028	chr1	39636638	39637137	Tbc1d8|chr1:39636638-39637137	0.678663067952485	.	.
chr1	39535425	39535924	chr1	39361719	39362218	Cnot11|chr1:39361719-39362218	0.654922901896161	.	.
chr1	39535425	39535924	chr1	39446174	39446673	Cnot11|chr1:39446174-39446673	0.530168246683763	.	.
chr1	39535425	39535924	chr1	39522483	39522982	Cnot11|chr1:39522483-39522982	0.629954381487155	.	.
chr1	39576291	39576790	chr1	39527404	39527903	Rnf149|chr1:39527404-39527903	0.780735196212876	.	.
chr1	39577299	39577798	chr1	39361719	39362218	Rnf149|chr1:39361719-39362218	0.780679520736642	.	.
chr1	39577299	39577798	chr1	39446174	39446673	Rnf149|chr1:39446174-39446673	0.523044386203217	.	.
chr1	39577299	39577798	chr1	39500508	39501007	Rnf149|chr1:39500508-39501007	0.565199718667299	.	.
chr1	39649896	39650395	chr1	39446174	39446673	D930019O06Rik|chr1:39446174-39446673	0.654465093402567	.	.
chr1	39649896	39650395	chr1	39500508	39501007	D930019O06Rik|chr1:39500508-39501007	0.655297131331757	.	.
chr1	39649896	39650395	chr1	39713608	39714107	D930019O06Rik|chr1:39713608-39714107	0.682069576520287	.	.
chr1	39649896	39650395	chr1	39772630	39773129	D930019O06Rik|chr1:39772630-39773129	0.684694864257198	.	.
chr1	39900537	39901036	chr1	39772630	39773129	Map4k4|chr1:39772630-39773129	0.652834261339815	.	.
chr1	39900537	39901036	chr1	40014836	40015335	Map4k4|chr1:40014836-40015335	0.739398880230494	.	.
chr1	39900537	39901036	chr1	40015351	40015850	Map4k4|chr1:40015351-40015850	0.717831891825445	.	.
chr1	39901076	39901575	chr1	39772630	39773129	Map4k4|chr1:39772630-39773129	0.592060379803014	.	.
chr1	39901076	39901575	chr1	40014836	40015335	Map4k4|chr1:40014836-40015335	0.619853543861646	.	.
chr1	39901076	39901575	chr1	40015351	40015850	Map4k4|chr1:40015351-40015850	0.671705401264567	.	.
chr1	40790447	40790946	chr1	40544608	40545107	Mfsd9|chr1:40544608-40545107	0.770214112553313	.	.
chr1	40790447	40790946	chr1	40619048	40619547	Mfsd9|chr1:40619048-40619547	0.582479092260608	.	.
chr1	40790447	40790946	chr1	40694350	40694849	Mfsd9|chr1:40694350-40694849	0.757653641388409	.	.
chr1	40790447	40790946	chr1	40887752	40888251	Mfsd9|chr1:40887752-40888251	0.657032508692813	.	.
chr1	42695450	42695949	chr1	42599354	42599853	Gm20646|chr1:42599354-42599853	0.550419573014382	.	.
chr1	42695450	42695949	chr1	42599354	42599853	Pantr1|chr1:42599354-42599853	0.550419573014382	.	.
chr1	42695450	42695949	chr1	42599354	42599853	Pou3f3|chr1:42599354-42599853	0.550419573014382	.	.
chr1	42695450	42695949	chr1	42686108	42686607	Gm20646|chr1:42686108-42686607	0.767328830780423	.	.
chr1	42695450	42695949	chr1	42686108	42686607	Pantr1|chr1:42686108-42686607	0.767328830780423	.	.
chr1	42695450	42695949	chr1	42686108	42686607	Pou3f3|chr1:42686108-42686607	0.767328830780423	.	.
chr1	42850995	42851494	chr1	42599354	42599853	Mrps9|chr1:42599354-42599853	0.571461376663946	.	.
chr1	42953132	42953631	chr1	42980263	42980762	Gpr45|chr1:42980263-42980762	0.594267223073775	.	.
chr1	42953132	42953631	chr1	43065778	43066277	Gpr45|chr1:43065778-43066277	0.631437659805911	.	.
chr1	42953132	42953631	chr1	43112826	43113325	Gpr45|chr1:43112826-43113325	0.521457064109652	.	.
chr1	43092237	43092736	chr1	43163711	43164210	8430432A02Rik|chr1:43163711-43164210	0.585333562980207	.	.
chr1	43092237	43092736	chr1	43238371	43238870	8430432A02Rik|chr1:43238371-43238870	0.548870984297544	.	.
chr1	43092237	43092736	chr1	43397080	43397579	8430432A02Rik|chr1:43397080-43397579	0.600122734521302	.	.
chr1	43097884	43098383	chr1	43299423	43299922	AI597479|chr1:43299423-43299922	0.852225936879418	.	.
chr1	43097884	43098383	chr1	43299423	43299922	Tgfbrap1|chr1:43299423-43299922	0.852225936879418	.	.
chr1	43098457	43098956	chr1	43065778	43066277	AI597479|chr1:43065778-43066277	0.554577545059708	.	.
chr1	43098457	43098956	chr1	43065778	43066277	Tgfbrap1|chr1:43065778-43066277	0.554577545059708	.	.
chr1	43098457	43098956	chr1	43112826	43113325	AI597479|chr1:43112826-43113325	0.578247879858901	.	.
chr1	43098457	43098956	chr1	43112826	43113325	Tgfbrap1|chr1:43112826-43113325	0.578247879858901	.	.
chr1	43098457	43098956	chr1	43139589	43140088	AI597479|chr1:43139589-43140088	0.574016514613549	.	.
chr1	43098457	43098956	chr1	43139589	43140088	Tgfbrap1|chr1:43139589-43140088	0.574016514613549	.	.
chr1	43098457	43098956	chr1	43238371	43238870	AI597479|chr1:43238371-43238870	0.764369835714396	.	.
chr1	43098457	43098956	chr1	43238371	43238870	Tgfbrap1|chr1:43238371-43238870	0.764369835714396	.	.
chr1	43098457	43098956	chr1	43397080	43397579	AI597479|chr1:43397080-43397579	0.638101314128051	.	.
chr1	43098457	43098956	chr1	43397080	43397579	Tgfbrap1|chr1:43397080-43397579	0.638101314128051	.	.
chr1	43827102	43827601	chr1	43561973	43562472	Uxs1|chr1:43561973-43562472	0.643064451968251	.	.
chr1	43827102	43827601	chr1	44041766	44042265	Uxs1|chr1:44041766-44042265	0.556754685738178	.	.
chr1	43827102	43827601	chr1	44042471	44042970	Uxs1|chr1:44042471-44042970	0.618418406208236	.	.
chr1	43827615	43828114	chr1	43715911	43716410	Uxs1|chr1:43715911-43716410	0.828044728004594	.	.
chr1	43827615	43828114	chr1	44041766	44042265	Uxs1|chr1:44041766-44042265	0.791774072466514	.	.
chr1	44118638	44119137	chr1	44041766	44042265	Bivm|chr1:44041766-44042265	0.701943575814614	.	.
chr1	44118638	44119137	chr1	44041766	44042265	Poglut2|chr1:44041766-44042265	0.701943575814614	.	.
chr1	44118638	44119137	chr1	44042471	44042970	Bivm|chr1:44042471-44042970	0.545563740904715	.	.
chr1	44118638	44119137	chr1	44042471	44042970	Poglut2|chr1:44042471-44042970	0.545563740904715	.	.
chr1	44118638	44119137	chr1	44459127	44459626	Bivm|chr1:44459127-44459626	0.714904926774547	.	.
chr1	44118638	44119137	chr1	44459127	44459626	Poglut2|chr1:44459127-44459626	0.714904926774547	.	.
chr1	44119144	44119643	chr1	44337501	44338000	Bivm|chr1:44337501-44338000	0.55161281860219	.	.
chr1	44119144	44119643	chr1	44337501	44338000	Poglut2|chr1:44337501-44338000	0.55161281860219	.	.
chr1	44119144	44119643	chr1	44459127	44459626	Bivm|chr1:44459127-44459626	0.55294488380468	.	.
chr1	44119144	44119643	chr1	44459127	44459626	Poglut2|chr1:44459127-44459626	0.55294488380468	.	.
chr1	44147693	44148192	chr1	44041766	44042265	Ercc5|chr1:44041766-44042265	0.616299046862112	.	.
chr1	44147693	44148192	chr1	44459127	44459626	Ercc5|chr1:44459127-44459626	0.530681400554974	.	.
chr1	45925424	45925923	chr1	45766100	45766599	Slc40a1|chr1:45766100-45766599	0.781204136324494	.	.
chr1	45925424	45925923	chr1	45837607	45838106	Slc40a1|chr1:45837607-45838106	0.584060224550606	.	.
chr1	51333906	51334405	chr1	51367624	51368123	9330175M20Rik|chr1:51367624-51368123	0.657839767839043	.	.
chr1	51333906	51334405	chr1	51446000	51446499	9330175M20Rik|chr1:51446000-51446499	0.533748979649576	.	.
chr1	51333906	51334405	chr1	51671353	51671852	9330175M20Rik|chr1:51671353-51671852	0.540247888723682	.	.
chr1	51478239	51478738	chr1	51636749	51637248	Nabp1|chr1:51636749-51637248	0.560974032234182	.	.
chr1	51478239	51478738	chr1	51697113	51697612	Nabp1|chr1:51697113-51697612	0.543079715047969	.	.
chr1	51596911	51597410	chr1	51267085	51267584	Gm17767|chr1:51267085-51267584	0.712286990146991	.	.
chr1	51596911	51597410	chr1	51697113	51697612	Gm17767|chr1:51697113-51697612	0.543304164763527	.	.
chr1	51915731	51916230	chr1	51636749	51637248	Myo1b|chr1:51636749-51637248	0.572240217972916	.	.
chr1	52119716	52120215	chr1	52079666	52080165	Stat1|chr1:52079666-52080165	0.561751588830297	.	.
chr1	52232193	52232692	chr1	52336605	52337104	Gls|chr1:52336605-52337104	0.526002338041954	.	.
chr1	52233098	52233597	chr1	52336605	52337104	Gls|chr1:52336605-52337104	0.692625907952159	.	.
chr1	52233098	52233597	chr1	52338624	52339123	Gls|chr1:52338624-52339123	0.666082353818592	.	.
chr1	52499614	52500113	chr1	52676689	52677188	Nab1|chr1:52676689-52677188	0.65493319964542	.	.
chr1	52500159	52500658	chr1	52953081	52953580	Nab1|chr1:52953081-52953580	0.61660294456685	.	.
chr1	52630383	52630882	chr1	52299528	52300027	Nemp2|chr1:52299528-52300027	0.577775802042359	.	.
chr1	52630383	52630882	chr1	52470598	52471097	Nemp2|chr1:52470598-52471097	0.632209581698667	.	.
chr1	52630383	52630882	chr1	52539491	52539990	Nemp2|chr1:52539491-52539990	0.564635869282891	.	.
chr1	52630383	52630882	chr1	52648075	52648574	Nemp2|chr1:52648075-52648574	0.860089920669687	.	.
chr1	52630383	52630882	chr1	52676689	52677188	Nemp2|chr1:52676689-52677188	0.66871001776622	.	.
chr1	52630934	52631433	chr1	52336605	52337104	Nemp2|chr1:52336605-52337104	0.585381092414844	.	.
chr1	52630934	52631433	chr1	52540035	52540534	Nemp2|chr1:52540035-52540534	0.629639996390867	.	.
chr1	52726931	52727430	chr1	52274292	52274791	Mfsd6|chr1:52274292-52274791	0.528083658047866	.	.
chr1	52726931	52727430	chr1	52362919	52363418	Mfsd6|chr1:52362919-52363418	0.603641365252248	.	.
chr1	52727486	52727985	chr1	52539491	52539990	Mfsd6|chr1:52539491-52539990	0.631043205941389	.	.
chr1	52727486	52727985	chr1	52540035	52540534	Mfsd6|chr1:52540035-52540534	0.696883380979559	.	.
chr1	52816845	52817344	chr1	52648075	52648574	Inpp1|chr1:52648075-52648574	0.889555262810954	.	.
chr1	52816845	52817344	chr1	52676689	52677188	Inpp1|chr1:52676689-52677188	0.630230672120597	.	.
chr1	53296806	53297305	chr1	53225566	53226065	Ormdl1|chr1:53225566-53226065	0.634927199947692	.	.
chr1	53296806	53297305	chr1	53225566	53226065	Pms1|chr1:53225566-53226065	0.634927199947692	.	.
chr1	53706596	53707095	chr1	53940595	53941094	Dnah7a|chr1:53940595-53941094	0.551660621712679	.	.
chr1	54250459	54250958	chr1	54677573	54678072	Ccdc150|chr1:54677573-54678072	0.819857341957075	.	.
chr1	54438767	54439266	chr1	54381234	54381733	Gtf3c3|chr1:54381234-54381733	0.632042189903178	.	.
chr1	54438767	54439266	chr1	54639464	54639963	Gtf3c3|chr1:54639464-54639963	0.698778626974996	.	.
chr1	54438767	54439266	chr1	54702878	54703377	Gtf3c3|chr1:54702878-54703377	0.581983902519148	.	.
chr1	54438767	54439266	chr1	54703480	54703979	Gtf3c3|chr1:54703480-54703979	0.73155604777759	.	.
chr1	54557443	54557942	chr1	54381234	54381733	Pgap1|chr1:54381234-54381733	0.563424609720672	.	.
chr1	54557443	54557942	chr1	54639464	54639963	Pgap1|chr1:54639464-54639963	0.595363915434743	.	.
chr1	54557443	54557942	chr1	54703480	54703979	Pgap1|chr1:54703480-54703979	0.526926568320003	.	.
chr1	54926155	54926654	chr1	55192060	55192559	Ankrd44|chr1:55192060-55192559	0.529796030489906	.	.
chr1	55027198	55027697	chr1	55192060	55192559	Sf3b1|chr1:55192060-55192559	0.599741716807158	.	.
chr1	55053010	55053509	chr1	55192060	55192559	Coq10b|chr1:55192060-55192559	0.68428565373118	.	.
chr1	55087908	55088407	chr1	54832673	54833172	Hspd1|chr1:54832673-54833172	0.721395027867988	.	.
chr1	55087908	55088407	chr1	54832673	54833172	Hspe1|chr1:54832673-54833172	0.721395027867988	.	.
chr1	55236881	55237380	chr1	55192060	55192559	Mars2|chr1:55192060-55192559	0.538052814313479	.	.
chr1	55405572	55406071	chr1	55454006	55454505	Plcl1|chr1:55454006-55454505	0.584541735661328	.	.
chr1	57774846	57775345	chr1	57969827	57970326	Spats2l|chr1:57969827-57970326	0.796167392841575	.	.
chr1	58392818	58393317	chr1	58106981	58107480	Bzw1|chr1:58106981-58107480	0.617115297659505	.	.
chr1	58392818	58393317	chr1	58697550	58698049	Bzw1|chr1:58697550-58698049	0.690846996959246	.	.
chr1	59120147	59120646	chr1	59005652	59006151	G730003C15Rik|chr1:59005652-59006151	0.632555606698592	.	.
chr1	59120147	59120646	chr1	59005652	59006151	Tmem237|chr1:59005652-59006151	0.632555606698592	.	.
chr1	59120147	59120646	chr1	59415783	59416282	G730003C15Rik|chr1:59415783-59416282	0.526220753908998	.	.
chr1	59120147	59120646	chr1	59415783	59416282	Tmem237|chr1:59415783-59416282	0.526220753908998	.	.
chr1	59237895	59238394	chr1	59341159	59341658	Als2|chr1:59341159-59341658	0.560660117037909	.	.
chr1	59670565	59671064	chr1	59415783	59416282	Sumo1|chr1:59415783-59416282	0.521986072819448	.	.
chr1	59763159	59763658	chr1	59764494	59764993	Bmpr2|chr1:59764494-59764993	0.718742172431008	.	.
chr1	59763159	59763658	chr1	59926659	59927158	Bmpr2|chr1:59926659-59927158	0.604448541342397	.	.
chr1	59912662	59913161	chr1	59566844	59567343	Fam117b|chr1:59566844-59567343	0.776584562760973	.	.
chr1	59912662	59913161	chr1	59606426	59606925	Fam117b|chr1:59606426-59606925	0.524679062139822	.	.
chr1	59913211	59913710	chr1	59566844	59567343	Fam117b|chr1:59566844-59567343	0.639281803948197	.	.
chr1	60565982	60566481	chr1	60860552	60861051	Raph1|chr1:60860552-60861051	0.571366301484127	.	.
chr1	61301702	61302201	chr1	61297917	61298416	Gm11587|chr1:61297917-61298416	0.548869245974894	.	.
chr1	61301702	61302201	chr1	61377060	61377559	Gm11587|chr1:61377060-61377559	0.729099100965855	.	.
chr1	62717818	62718317	chr1	62777264	62777763	Gm29083|chr1:62777264-62777763	0.663196662529111	.	.
chr1	62717818	62718317	chr1	62968317	62968816	Gm29083|chr1:62968317-62968816	0.687785666951223	.	.
chr1	63445671	63446170	chr1	63534337	63534836	Adam23|chr1:63534337-63534836	0.569380160534501	.	.
chr1	63445671	63446170	chr1	63696810	63697309	Adam23|chr1:63696810-63697309	0.684366268949614	.	.
chr1	63730384	63730883	chr1	63478882	63479381	Fastkd2|chr1:63478882-63479381	0.720035915057238	.	.
chr1	63730384	63730883	chr1	63478882	63479381	Mdh1b|chr1:63478882-63479381	0.720035915057238	.	.
chr1	64078811	64079310	chr1	63850850	63851349	Gm13748|chr1:63850850-63851349	0.718008684192145	.	.
chr1	64121506	64122005	chr1	64247225	64247724	Klf7|chr1:64247225-64247724	0.621650947335618	.	.
chr1	64122089	64122588	chr1	64121000	64121499	Klf7|chr1:64121000-64121499	0.571080537420635	.	.
chr1	64617495	64617994	chr1	64523057	64523556	Gm28982|chr1:64523057-64523556	0.735750782630115	.	.
chr1	64617495	64617994	chr1	64523057	64523556	Mettl21a|chr1:64523057-64523556	0.735750782630115	.	.
chr1	64617495	64617994	chr1	64717480	64717979	Gm28982|chr1:64717480-64717979	0.698407891681477	.	.
chr1	64617495	64617994	chr1	64717480	64717979	Mettl21a|chr1:64717480-64717979	0.698407891681477	.	.
chr1	64617495	64617994	chr1	64868624	64869123	Gm28982|chr1:64868624-64869123	0.652059389936686	.	.
chr1	64617495	64617994	chr1	64868624	64869123	Mettl21a|chr1:64868624-64869123	0.652059389936686	.	.
chr1	64691008	64691507	chr1	64445949	64446448	2810408I11Rik|chr1:64445949-64446448	0.768633642507681	.	.
chr1	64691008	64691507	chr1	64445949	64446448	Ccnyl1|chr1:64445949-64446448	0.768633642507681	.	.
chr1	65122893	65123392	chr1	65178123	65178622	D630023F18Rik|chr1:65178123-65178622	0.61565145447786	.	.
chr1	66467921	66468420	chr1	66386643	66387142	Unc80|chr1:66386643-66387142	0.531153144895814	.	.
chr1	66700587	66701086	chr1	66555659	66556158	Rpe|chr1:66555659-66556158	0.610150677956015	.	.
chr1	66863047	66863546	chr1	66871511	66872010	Acadl|chr1:66871511-66872010	0.570771542248527	.	.
chr1	66863047	66863546	chr1	66896706	66897205	Acadl|chr1:66896706-66897205	0.549134916407049	.	.
chr1	66863047	66863546	chr1	67181101	67181600	Acadl|chr1:67181101-67181600	0.560542125423931	.	.
chr1	71102861	71103360	chr1	70851729	70852228	Bard1|chr1:70851729-70852228	0.717437356845131	.	.
chr1	72212372	72212871	chr1	71775797	71776296	Mreg|chr1:71775797-71776296	0.584233759662849	.	.
chr1	72212372	72212871	chr1	72183513	72184012	Mreg|chr1:72183513-72184012	0.547083896516068	.	.
chr1	72212372	72212871	chr1	72243720	72244219	Mreg|chr1:72243720-72244219	0.567561121542576	.	.
chr1	72212372	72212871	chr1	72400573	72401072	Mreg|chr1:72400573-72401072	0.620456958714202	.	.
chr1	72307199	72307698	chr1	72002870	72003369	Xrcc5|chr1:72002870-72003369	0.533807572767624	.	.
chr1	72307199	72307698	chr1	72091251	72091750	Xrcc5|chr1:72091251-72091750	0.700103806770906	.	.
chr1	72307199	72307698	chr1	72105541	72106040	Xrcc5|chr1:72105541-72106040	0.632620348007746	.	.
chr1	72307199	72307698	chr1	72170940	72171439	Xrcc5|chr1:72170940-72171439	0.527890678266799	.	.
chr1	72307199	72307698	chr1	72236869	72237368	Xrcc5|chr1:72236869-72237368	0.658268988431703	.	.
chr1	72307199	72307698	chr1	72372565	72373064	Xrcc5|chr1:72372565-72373064	0.618377489673732	.	.
chr1	72307199	72307698	chr1	72372565	72373064	Xrcc5|chr1:72372565-72373064	0.618377489673733	.	.
chr1	72307199	72307698	chr1	72499842	72500341	Xrcc5|chr1:72499842-72500341	0.562730958891512	.	.
chr1	72307199	72307698	chr1	72716905	72717404	Xrcc5|chr1:72716905-72717404	0.52130041266715	.	.
chr1	72307199	72307698	chr1	72746325	72746824	Xrcc5|chr1:72746325-72746824	0.553572683627678	.	.
chr1	72711014	72711513	chr1	72400573	72401072	Rpl37a|chr1:72400573-72401072	0.742074878311401	.	.
chr1	72824488	72824987	chr1	72499842	72500341	Igfbp2|chr1:72499842-72500341	0.629856966703648	.	.
chr1	72824488	72824987	chr1	72716905	72717404	Igfbp2|chr1:72716905-72717404	0.636382681282032	.	.
chr1	72824488	72824987	chr1	72746325	72746824	Igfbp2|chr1:72746325-72746824	0.544495176393071	.	.
chr1	72824488	72824987	chr1	72854858	72855357	Igfbp2|chr1:72854858-72855357	0.681374763189391	.	.
chr1	72824488	72824987	chr1	72870991	72871490	Igfbp2|chr1:72870991-72871490	0.755457864749555	.	.
chr1	72824488	72824987	chr1	72877787	72878286	Igfbp2|chr1:72877787-72878286	0.653870879833857	.	.
chr1	72824488	72824987	chr1	73056641	73057140	Igfbp2|chr1:73056641-73057140	0.64563960289958	.	.
chr1	72824488	72824987	chr1	73214282	73214781	Igfbp2|chr1:73214282-73214781	0.580199324000801	.	.
chr1	72824488	72824987	chr1	73214968	73215467	Igfbp2|chr1:73214968-73215467	0.549856656665571	.	.
chr1	74125051	74125550	chr1	74008466	74008965	Rufy4|chr1:74008466-74008965	0.653898566662962	.	.
chr1	74125051	74125550	chr1	74008466	74008965	Tns1|chr1:74008466-74008965	0.653898566662962	.	.
chr1	74236196	74236695	chr1	74332262	74332761	Arpc2|chr1:74332262-74332761	0.660357942102919	.	.
chr1	74236196	74236695	chr1	74397348	74397847	Arpc2|chr1:74397348-74397847	0.750137422797871	.	.
chr1	74391301	74391800	chr1	74008466	74008965	Ctdsp1|chr1:74008466-74008965	0.671089404598945	.	.
chr1	74542596	74543095	chr1	74522707	74523206	Plcd4|chr1:74522707-74523206	0.54541165657312	.	.
chr1	74542596	74543095	chr1	74808065	74808564	Plcd4|chr1:74808065-74808564	0.658810861177475	.	.
chr1	74542596	74543095	chr1	74882110	74882609	Plcd4|chr1:74882110-74882609	0.571448800952163	.	.
chr1	74587962	74588461	chr1	74802933	74803432	Bcs1l|chr1:74802933-74803432	0.571781214741718	.	.
chr1	74587962	74588461	chr1	74802933	74803432	Zfp142|chr1:74802933-74803432	0.571781214741718	.	.
chr1	74587962	74588461	chr1	74858307	74858806	Bcs1l|chr1:74858307-74858806	0.592801465657684	.	.
chr1	74587962	74588461	chr1	74858307	74858806	Zfp142|chr1:74858307-74858806	0.592801465657684	.	.
chr1	74587962	74588461	chr1	74894978	74895477	Bcs1l|chr1:74894978-74895477	0.868526059484506	.	.
chr1	74587962	74588461	chr1	74894978	74895477	Zfp142|chr1:74894978-74895477	0.868526059484506	.	.
chr1	74712949	74713448	chr1	74386756	74387255	Cyp27a1|chr1:74386756-74387255	0.570828499164463	.	.
chr1	74712949	74713448	chr1	74386756	74387255	Cyp27a1|chr1:74386756-74387255	0.570828499164464	.	.
chr1	74712949	74713448	chr1	74802933	74803432	Cyp27a1|chr1:74802933-74803432	0.642458365716686	.	.
chr1	74712949	74713448	chr1	74808065	74808564	Cyp27a1|chr1:74808065-74808564	0.586589992949189	.	.
chr1	74712949	74713448	chr1	74894978	74895477	Cyp27a1|chr1:74894978-74895477	0.577522214689334	.	.
chr1	74854708	74855207	chr1	74858307	74858806	Cdk5r2|chr1:74858307-74858806	0.824952045761298	.	.
chr1	75124760	75125259	chr1	75381822	75382321	Nhej1|chr1:75381822-75382321	0.680135367434764	.	.
chr1	75142499	75142998	chr1	74772969	74773468	Cnppd1|chr1:74772969-74773468	0.557397276238877	.	.
chr1	75142499	75142998	chr1	74772969	74773468	Retreg2|chr1:74772969-74773468	0.557397276238877	.	.
chr1	75142499	75142998	chr1	74816731	74817230	Cnppd1|chr1:74816731-74817230	0.557729324506127	.	.
chr1	75142499	75142998	chr1	74816731	74817230	Retreg2|chr1:74816731-74817230	0.557729324506127	.	.
chr1	75142499	75142998	chr1	75381822	75382321	Cnppd1|chr1:75381822-75382321	0.624423680947451	.	.
chr1	75142499	75142998	chr1	75381822	75382321	Retreg2|chr1:75381822-75382321	0.624423680947451	.	.
chr1	75142499	75142998	chr1	75393648	75394147	Cnppd1|chr1:75393648-75394147	0.580170384430028	.	.
chr1	75142499	75142998	chr1	75393648	75394147	Retreg2|chr1:75393648-75394147	0.580170384430028	.	.
chr1	75142499	75142998	chr1	75467494	75467993	Cnppd1|chr1:75467494-75467993	0.539653863702512	.	.
chr1	75142499	75142998	chr1	75467494	75467993	Retreg2|chr1:75467494-75467993	0.539653863702512	.	.
chr1	75142499	75142998	chr1	75487834	75488333	Cnppd1|chr1:75487834-75488333	0.591818538314655	.	.
chr1	75142499	75142998	chr1	75487834	75488333	Retreg2|chr1:75487834-75488333	0.591818538314655	.	.
chr1	75168424	75168923	chr1	74894978	74895477	Zfand2b|chr1:74894978-74895477	0.724130096200989	.	.
chr1	75168424	75168923	chr1	74894978	74895477	Zfand2b|chr1:74894978-74895477	0.72413009620099	.	.
chr1	75168424	75168923	chr1	75370249	75370748	Zfand2b|chr1:75370249-75370748	0.547521176458093	.	.
chr1	75168424	75168923	chr1	75393088	75393587	Zfand2b|chr1:75393088-75393587	0.668081897928392	.	.
chr1	75168424	75168923	chr1	75458368	75458867	Zfand2b|chr1:75458368-75458867	0.678737567705263	.	.
chr1	75191753	75192252	chr1	74802933	74803432	Ankzf1|chr1:74802933-74803432	0.575262467621398	.	.
chr1	75191753	75192252	chr1	74802933	74803432	Atg9a|chr1:74802933-74803432	0.575262467621398	.	.
chr1	75236144	75236643	chr1	74816731	74817230	Dnajb2|chr1:74816731-74817230	0.580222733217518	.	.
chr1	75236144	75236643	chr1	75393648	75394147	Dnajb2|chr1:75393648-75394147	0.671050195406578	.	.
chr1	75236144	75236643	chr1	75467494	75467993	Dnajb2|chr1:75467494-75467993	0.694474256222704	.	.
chr1	75236651	75237150	chr1	75290547	75291046	Dnajb2|chr1:75290547-75291046	0.555263859571742	.	.
chr1	75251521	75252020	chr1	75657069	75657568	Gm28294|chr1:75657069-75657568	0.576410431657053	.	.
chr1	75264008	75264507	chr1	75370249	75370748	Ptprn|chr1:75370249-75370748	0.642753471002389	.	.
chr1	75264008	75264507	chr1	75393088	75393587	Ptprn|chr1:75393088-75393587	0.66978366884822	.	.
chr1	75264008	75264507	chr1	75458368	75458867	Ptprn|chr1:75458368-75458867	0.705854942390263	.	.
chr1	75264008	75264507	chr1	75652505	75653004	Ptprn|chr1:75652505-75653004	0.522733337606479	.	.
chr1	75277375	75277874	chr1	75381822	75382321	Resp18|chr1:75381822-75382321	0.615028316551174	.	.
chr1	75277375	75277874	chr1	75657069	75657568	Resp18|chr1:75657069-75657568	0.562228773565979	.	.
chr1	75278167	75278666	chr1	75381822	75382321	Resp18|chr1:75381822-75382321	0.560631097740461	.	.
chr1	75278167	75278666	chr1	75572707	75573206	Resp18|chr1:75572707-75573206	0.707241733937142	.	.
chr1	75278167	75278666	chr1	75639542	75640041	Resp18|chr1:75639542-75640041	0.629272462645732	.	.
chr1	75479156	75479655	chr1	75141393	75141892	Chpf|chr1:75141393-75141892	0.787006465156867	.	.
chr1	75479156	75479655	chr1	75141393	75141892	Tmem198|chr1:75141393-75141892	0.787006465156867	.	.
chr1	75479156	75479655	chr1	75234571	75235070	Chpf|chr1:75234571-75235070	0.770673927413405	.	.
chr1	75479156	75479655	chr1	75234571	75235070	Tmem198|chr1:75234571-75235070	0.770673927413405	.	.
chr1	75479156	75479655	chr1	75467494	75467993	Chpf|chr1:75467494-75467993	0.561857964719193	.	.
chr1	75479156	75479655	chr1	75467494	75467993	Tmem198|chr1:75467494-75467993	0.561857964719193	.	.
chr1	75479156	75479655	chr1	75495129	75495628	Chpf|chr1:75495129-75495628	0.540306234710548	.	.
chr1	75479156	75479655	chr1	75495129	75495628	Tmem198|chr1:75495129-75495628	0.540306234710548	.	.
chr1	75505376	75505875	chr1	75559353	75559852	Obsl1|chr1:75559353-75559852	0.59875647538966	.	.
chr1	77514939	77515438	chr1	77708109	77708608	Epha4|chr1:77708109-77708608	0.710109275344253	.	.
chr1	77514939	77515438	chr1	77708109	77708608	Gm28386|chr1:77708109-77708608	0.710109275344253	.	.
chr1	78310032	78310531	chr1	78537485	78537984	Sgpp2|chr1:78537485-78537984	0.564094124362387	.	.
chr1	78310931	78311430	chr1	78227469	78227968	Sgpp2|chr1:78227469-78227968	0.66519754730461	.	.
chr1	78310931	78311430	chr1	78724400	78724899	Sgpp2|chr1:78724400-78724899	0.701867844438564	.	.
chr1	78488900	78489399	chr1	78537485	78537984	Farsb|chr1:78537485-78537984	0.596726325257698	.	.
chr1	78488900	78489399	chr1	78724400	78724899	Farsb|chr1:78724400-78724899	0.631037953115984	.	.
chr1	78657540	78658039	chr1	78863272	78863771	Acsl3|chr1:78863272-78863771	0.522236059781375	.	.
chr1	78657540	78658039	chr1	78863272	78863771	Utp14b|chr1:78863272-78863771	0.522236059781375	.	.
chr1	79439807	79440306	chr1	79452363	79452862	Scg2|chr1:79452363-79452862	0.690005137991021	.	.
chr1	79439807	79440306	chr1	79697411	79697910	Scg2|chr1:79697411-79697910	0.586014157375081	.	.
chr1	79671350	79671849	chr1	79401245	79401744	Ap1s3|chr1:79401245-79401744	0.62851768197033	.	.
chr1	79671350	79671849	chr1	79401245	79401744	Ap1s3|chr1:79401245-79401744	0.628517681970331	.	.
chr1	79671350	79671849	chr1	79445609	79446108	Ap1s3|chr1:79445609-79446108	0.665048033100787	.	.
chr1	79671350	79671849	chr1	79472109	79472608	Ap1s3|chr1:79472109-79472608	0.785015006474071	.	.
chr1	79671350	79671849	chr1	79580908	79581407	Ap1s3|chr1:79580908-79581407	0.537890352248537	.	.
chr1	79671948	79672447	chr1	79394264	79394763	Ap1s3|chr1:79394264-79394763	0.632733169139026	.	.
chr1	79671948	79672447	chr1	79464620	79465119	Ap1s3|chr1:79464620-79465119	0.533003668265003	.	.
chr1	79775809	79776308	chr1	79858406	79858905	Mrpl44|chr1:79858406-79858905	0.530048196759417	.	.
chr1	79775809	79776308	chr1	79858406	79858905	Wdfy1|chr1:79858406-79858905	0.530048196759417	.	.
chr1	81076879	81077378	chr1	81287145	81287644	Nyap2|chr1:81287145-81287644	0.816357183707769	.	.
chr1	82586578	82587077	chr1	82596786	82597285	Col4a3|chr1:82596786-82597285	0.550079642973874	.	.
chr1	82586578	82587077	chr1	82596786	82597285	Col4a4|chr1:82596786-82597285	0.550079642973874	.	.
chr1	82724600	82725099	chr1	82433306	82433805	C430014B12Rik|chr1:82433306-82433805	0.532028417490776	.	.
chr1	82724600	82725099	chr1	82433306	82433805	Mff|chr1:82433306-82433805	0.532028417490776	.	.
chr1	83407918	83408417	chr1	83505303	83505802	Sphkap|chr1:83505303-83505802	0.523471754391966	.	.
chr1	83407918	83408417	chr1	83727092	83727591	Sphkap|chr1:83727092-83727591	0.630054882979812	.	.
chr1	84695613	84696112	chr1	84523387	84523886	Dner|chr1:84523387-84523886	0.523216332587162	.	.
chr1	84695613	84696112	chr1	84838531	84839030	Dner|chr1:84838531-84839030	0.549539398851186	.	.
chr1	84839165	84839664	chr1	84709399	84709898	Fbxo36|chr1:84709399-84709898	0.66388060438559	.	.
chr1	84839165	84839664	chr1	84866228	84866727	Fbxo36|chr1:84866228-84866727	0.767784362019964	.	.
chr1	86046083	86046582	chr1	86018323	86018822	2810459M11Rik|chr1:86018323-86018822	0.554480010892117	.	.
chr1	86046083	86046582	chr1	86032144	86032643	2810459M11Rik|chr1:86032144-86032643	0.522461341840038	.	.
chr1	86046083	86046582	chr1	86094375	86094874	2810459M11Rik|chr1:86094375-86094874	0.631283518748209	.	.
chr1	86046083	86046582	chr1	86194048	86194547	2810459M11Rik|chr1:86194048-86194547	0.577642487093186	.	.
chr1	86046083	86046582	chr1	86371911	86372410	2810459M11Rik|chr1:86371911-86372410	0.527731157958338	.	.
chr1	86046594	86047093	chr1	85922384	85922883	2810459M11Rik|chr1:85922384-85922883	0.572388093644516	.	.
chr1	86046594	86047093	chr1	86032144	86032643	2810459M11Rik|chr1:86032144-86032643	0.547143560358411	.	.
chr1	86154471	86154970	chr1	85958147	85958646	Armc9|chr1:85958147-85958646	0.556304370034101	.	.
chr1	86359268	86359767	chr1	86007691	86008190	C130036L24Rik|chr1:86007691-86008190	0.63811934425572	.	.
chr1	86359268	86359767	chr1	86007691	86008190	Ncl|chr1:86007691-86008190	0.63811934425572	.	.
chr1	86359268	86359767	chr1	86059359	86059858	C130036L24Rik|chr1:86059359-86059858	0.558921639485552	.	.
chr1	86359268	86359767	chr1	86059359	86059858	Ncl|chr1:86059359-86059858	0.558921639485552	.	.
chr1	86359268	86359767	chr1	86178901	86179400	C130036L24Rik|chr1:86178901-86179400	0.755348669937577	.	.
chr1	86359268	86359767	chr1	86178901	86179400	Ncl|chr1:86178901-86179400	0.755348669937577	.	.
chr1	86359268	86359767	chr1	86442428	86442927	C130036L24Rik|chr1:86442428-86442927	0.72790405466174	.	.
chr1	86359268	86359767	chr1	86442428	86442927	Ncl|chr1:86442428-86442927	0.72790405466174	.	.
chr1	86359268	86359767	chr1	86487143	86487642	C130036L24Rik|chr1:86487143-86487642	0.664626452326875	.	.
chr1	86359268	86359767	chr1	86487143	86487642	Ncl|chr1:86487143-86487642	0.664626452326875	.	.
chr1	86582603	86583102	chr1	86440464	86440963	Cops7b|chr1:86440464-86440963	0.57601658010182	.	.
chr1	86582603	86583102	chr1	86440464	86440963	Pde6d|chr1:86440464-86440963	0.57601658010182	.	.
chr1	86582603	86583102	chr1	86442428	86442927	Cops7b|chr1:86442428-86442927	0.677679648928834	.	.
chr1	86582603	86583102	chr1	86442428	86442927	Pde6d|chr1:86442428-86442927	0.677679648928834	.	.
chr1	86669399	86669898	chr1	86434501	86435000	Nppc|chr1:86434501-86435000	0.619046824680583	.	.
chr1	86669399	86669898	chr1	86442428	86442927	Nppc|chr1:86442428-86442927	0.65127845148923	.	.
chr1	87510023	87510522	chr1	87660520	87661019	Neu2|chr1:87660520-87661019	0.635141827847617	.	.
chr1	87510023	87510522	chr1	87929761	87930260	Neu2|chr1:87929761-87930260	0.569435284762609	.	.
chr1	87755700	87756199	chr1	87786247	87786746	Atg16l1|chr1:87786247-87786746	0.631639023854995	.	.
chr1	87853009	87853508	chr1	87521468	87521967	Dgkd|chr1:87521468-87521967	0.555325206810633	.	.
chr1	87853009	87853508	chr1	87637461	87637960	Dgkd|chr1:87637461-87637960	0.538565705227908	.	.
chr1	88008031	88008530	chr1	87798300	87798799	Usp40|chr1:87798300-87798799	0.69490791782803	.	.
chr1	89069980	89070479	chr1	89003702	89004201	Sh3bp4|chr1:89003702-89004201	0.670592269705499	.	.
chr1	90603129	90603628	chr1	90285237	90285736	Cops8|chr1:90285237-90285736	0.550567744723655	.	.
chr1	90603129	90603628	chr1	90754075	90754574	Cops8|chr1:90754075-90754574	0.597466992946367	.	.
chr1	90603129	90603628	chr1	90754624	90755123	Cops8|chr1:90754624-90755123	0.533258328590314	.	.
chr1	90998483	90998982	chr1	91113926	91114425	Lrrfip1|chr1:91113926-91114425	0.665830127393469	.	.
chr1	91249940	91250439	chr1	90754624	90755123	Ube2f|chr1:90754624-90755123	0.527155194608952	.	.
chr1	91298026	91298525	chr1	91209764	91210263	Scly|chr1:91209764-91210263	0.792920464479256	.	.
chr1	91298026	91298525	chr1	91211075	91211574	Scly|chr1:91211075-91211574	0.720744704054513	.	.
chr1	91398520	91399019	chr1	91209764	91210263	Ilkap|chr1:91209764-91210263	0.531154737381919	.	.
chr1	91540218	91540717	chr1	91933545	91934044	Asb1|chr1:91933545-91934044	0.575206971921896	.	.
chr1	92473544	92474043	chr1	92437865	92438364	Ndufa10|chr1:92437865-92438364	0.608154048754862	.	.
chr1	92473544	92474043	chr1	92437865	92438364	Ndufa10|chr1:92437865-92438364	0.608154048754863	.	.
chr1	92910928	92911427	chr1	93080927	93081426	5033417F24Rik|chr1:93080927-93081426	0.720611076732908	.	.
chr1	92910928	92911427	chr1	93080927	93081426	Rnpepl1|chr1:93080927-93081426	0.720611076732908	.	.
chr1	92910928	92911427	chr1	93100465	93100964	5033417F24Rik|chr1:93100465-93100964	0.642788397006399	.	.
chr1	92910928	92911427	chr1	93100465	93100964	Rnpepl1|chr1:93100465-93100964	0.642788397006399	.	.
chr1	93100965	93101464	chr1	93080927	93081426	Kif1a|chr1:93080927-93081426	0.609366972239323	.	.
chr1	93100965	93101464	chr1	93100465	93100964	Kif1a|chr1:93100465-93100964	0.847365043790326	.	.
chr1	93101696	93102195	chr1	93080927	93081426	Kif1a|chr1:93080927-93081426	0.603745659454	.	.
chr1	93101696	93102195	chr1	93100465	93100964	Kif1a|chr1:93100465-93100964	0.565774295047306	.	.
chr1	93235496	93235995	chr1	93217554	93218053	Sned1|chr1:93217554-93218053	0.550922204805663	.	.
chr1	93305687	93306186	chr1	93217024	93217523	Gm28535|chr1:93217024-93217523	0.563573381477469	.	.
chr1	93305687	93306186	chr1	93217024	93217523	Mterf4|chr1:93217024-93217523	0.563573381477469	.	.
chr1	93731754	93732253	chr1	93786777	93787276	Gm10550|chr1:93786777-93787276	0.644077969230809	.	.
chr1	93754078	93754577	chr1	94079039	94079538	Thap4|chr1:94079039-94079538	0.5811587632237	.	.
chr1	93825281	93825780	chr1	94079039	94079538	D2hgdh|chr1:94079039-94079538	0.693459188297181	.	.
chr1	97661204	97661703	chr1	97650037	97650536	D1Ertd622e|chr1:97650037-97650536	0.828456874323001	.	.
chr1	97769886	97770385	chr1	97650037	97650536	Gin1|chr1:97650037-97650536	0.593576543490895	.	.
chr1	97769886	97770385	chr1	97650037	97650536	Ppip5k2|chr1:97650037-97650536	0.593576543490895	.	.
chr1	97769886	97770385	chr1	98047553	98048052	Gin1|chr1:98047553-98048052	0.844174288587842	.	.
chr1	97769886	97770385	chr1	98047553	98048052	Ppip5k2|chr1:98047553-98048052	0.844174288587842	.	.
chr1	97770428	97770927	chr1	98047553	98048052	Gin1|chr1:98047553-98048052	0.67956549786132	.	.
chr1	97770428	97770927	chr1	98047553	98048052	Ppip5k2|chr1:98047553-98048052	0.67956549786132	.	.
chr1	98095430	98095929	chr1	98073897	98074396	Pam|chr1:98073897-98074396	0.674696813212014	.	.
chr1	104769230	104769729	chr1	104646932	104647431	Cdh20|chr1:104646932-104647431	0.609910778765903	.	.
chr1	105356312	105356811	chr1	105301732	105302231	Gm17634|chr1:105301732-105302231	0.685671527644384	.	.
chr1	105356312	105356811	chr1	105301732	105302231	Rnf152|chr1:105301732-105302231	0.685671527644384	.	.
chr1	105662997	105663496	chr1	105922991	105923490	Pign|chr1:105922991-105923490	0.779524579807375	.	.
chr1	105662997	105663496	chr1	105922991	105923490	Relch|chr1:105922991-105923490	0.779524579807375	.	.
chr1	105991031	105991530	chr1	105907913	105908412	Gm7160|chr1:105907913-105908412	0.612100064570633	.	.
chr1	105991031	105991530	chr1	105907913	105908412	Zcchc2|chr1:105907913-105908412	0.612100064570633	.	.
chr1	106171270	106171769	chr1	106395442	106395941	Gm20753|chr1:106395442-106395941	0.576544765237527	.	.
chr1	106171270	106171769	chr1	106395442	106395941	Phlpp1|chr1:106395442-106395941	0.576544765237527	.	.
chr1	106171270	106171769	chr1	106427962	106428461	Gm20753|chr1:106427962-106428461	0.716671232803921	.	.
chr1	106171270	106171769	chr1	106427962	106428461	Phlpp1|chr1:106427962-106428461	0.716671232803921	.	.
chr1	106171270	106171769	chr1	106428543	106429042	Gm20753|chr1:106428543-106429042	0.715578333766883	.	.
chr1	106171270	106171769	chr1	106428543	106429042	Phlpp1|chr1:106428543-106429042	0.715578333766883	.	.
chr1	106713878	106714377	chr1	106869965	106870464	Bcl2|chr1:106869965-106870464	0.527370139264587	.	.
chr1	118389052	118389551	chr1	118589573	118590072	Clasp1|chr1:118589573-118590072	0.645273041239587	.	.
chr1	118389052	118389551	chr1	118694538	118695037	Clasp1|chr1:118694538-118695037	0.623756776678673	.	.
chr1	119421524	119422023	chr1	119197259	119197758	Inhbb|chr1:119197259-119197758	0.641916908360717	.	.
chr1	119837335	119837834	chr1	120021864	120022363	Ptpn4|chr1:120021864-120022363	0.525066330663221	.	.
chr1	119901957	119902456	chr1	120021864	120022363	Gm28209|chr1:120021864-120022363	0.648135639206322	.	.
chr1	119902476	119902975	chr1	120021864	120022363	Gm28209|chr1:120021864-120022363	0.61013822380836	.	.
chr1	119912947	119913446	chr1	120208400	120208899	Tmem177|chr1:120208400-120208899	0.80718719965487	.	.
chr1	121527520	121528019	chr1	121527010	121527509	Htr5b|chr1:121527010-121527509	0.600592651333732	.	.
chr1	121527520	121528019	chr1	121631433	121631932	Htr5b|chr1:121631433-121631932	0.539970605132937	.	.
chr1	121527520	121528019	chr1	121870256	121870755	Htr5b|chr1:121870256-121870755	0.605978656316369	.	.
chr1	121527520	121528019	chr1	121870911	121871410	Htr5b|chr1:121870911-121871410	0.613630212246045	.	.
chr1	125434562	125435061	chr1	125236925	125237424	Actr3|chr1:125236925-125237424	0.64109028809384	.	.
chr1	125434562	125435061	chr1	125643580	125644079	Actr3|chr1:125643580-125644079	0.529391279493645	.	.
chr1	125911894	125912393	chr1	125639826	125640325	Lypd1|chr1:125639826-125640325	0.58412602228668	.	.
chr1	125911894	125912393	chr1	125643580	125644079	Lypd1|chr1:125643580-125644079	0.725276003858213	.	.
chr1	125911894	125912393	chr1	125911387	125911886	Lypd1|chr1:125911387-125911886	0.900365492704782	.	.
chr1	125911894	125912393	chr1	126033583	126034082	Lypd1|chr1:126033583-126034082	0.781100296696586	.	.
chr1	127679743	127680242	chr1	127661609	127662108	Tmem163|chr1:127661609-127662108	0.589093026320417	.	.
chr1	127679743	127680242	chr1	127677563	127678062	Tmem163|chr1:127677563-127678062	0.794317546985922	.	.
chr1	127773884	127774383	chr1	127990606	127991105	2900009J06Rik|chr1:127990606-127991105	0.606888241676232	.	.
chr1	127773884	127774383	chr1	127990606	127991105	Ccnt2|chr1:127990606-127991105	0.606888241676232	.	.
chr1	127868495	127868994	chr1	127500646	127501145	Rab3gap1|chr1:127500646-127501145	0.705840414289112	.	.
chr1	127868495	127868994	chr1	127500646	127501145	Rab3gap1|chr1:127500646-127501145	0.705840414289113	.	.
chr1	127868495	127868994	chr1	127508191	127508690	Rab3gap1|chr1:127508191-127508690	0.741035876397241	.	.
chr1	127868495	127868994	chr1	127677563	127678062	Rab3gap1|chr1:127677563-127678062	0.746226009720321	.	.
chr1	128243885	128244384	chr1	128223247	128223746	Ubxn4|chr1:128223247-128223746	0.607214056710333	.	.
chr1	128359460	128359959	chr1	128223247	128223746	Mcm6|chr1:128223247-128223746	0.691812686501526	.	.
chr1	128359460	128359959	chr1	128472408	128472907	Mcm6|chr1:128472408-128472907	0.724105834752625	.	.
chr1	128416641	128417140	chr1	128223247	128223746	Dars|chr1:128223247-128223746	0.732111406548116	.	.
chr1	128416641	128417140	chr1	128472408	128472907	Dars|chr1:128472408-128472907	0.579886700391754	.	.
chr1	128417141	128417640	chr1	128223247	128223746	Dars|chr1:128223247-128223746	0.688051095802735	.	.
chr1	128417141	128417640	chr1	128472408	128472907	Dars|chr1:128472408-128472907	0.709892492950608	.	.
chr1	129273098	129273597	chr1	129154063	129154562	Thsd7b|chr1:129154063-129154562	0.718246238156967	.	.
chr1	129273098	129273597	chr1	129474669	129475168	Thsd7b|chr1:129474669-129475168	0.598492187478956	.	.
chr1	129273098	129273597	chr1	129519796	129520295	Thsd7b|chr1:129519796-129520295	0.657467213246325	.	.
chr1	129273098	129273597	chr1	129731859	129732358	Thsd7b|chr1:129731859-129732358	0.622678641291604	.	.
chr1	129273649	129274148	chr1	129154063	129154562	Thsd7b|chr1:129154063-129154562	0.606466769448187	.	.
chr1	130717229	130717728	chr1	130715647	130716146	Yod1|chr1:130715647-130716146	0.681754028582942	.	.
chr1	131096675	131097174	chr1	131174438	131174937	Mapkapk2|chr1:131174438-131174937	0.577357783234815	.	.
chr1	131097580	131098079	chr1	131068951	131069450	Mapkapk2|chr1:131068951-131069450	0.670219994025454	.	.
chr1	131097580	131098079	chr1	131174438	131174937	Mapkapk2|chr1:131174438-131174937	0.574037695154525	.	.
chr1	131245008	131245507	chr1	131068951	131069450	Rassf5|chr1:131068951-131069450	0.801112637137818	.	.
chr1	131245008	131245507	chr1	131174438	131174937	Rassf5|chr1:131174438-131174937	0.70300007209938	.	.
chr1	131827667	131828166	chr1	131505667	131506166	Slc41a1|chr1:131505667-131506166	0.677478636479909	.	.
chr1	131827667	131828166	chr1	131737250	131737749	Slc41a1|chr1:131737250-131737749	0.570919432956498	.	.
chr1	131827667	131828166	chr1	131770518	131771017	Slc41a1|chr1:131770518-131771017	0.623933975045965	.	.
chr1	131827667	131828166	chr1	132051714	132052213	Slc41a1|chr1:132051714-132052213	0.684060885443532	.	.
chr1	131910162	131910661	chr1	131982827	131983326	Nucks1|chr1:131982827-131983326	0.791592600935249	.	.
chr1	131910162	131910661	chr1	132155698	132156197	Nucks1|chr1:132155698-132156197	0.55746251717707	.	.
chr1	131963030	131963529	chr1	131555074	131555573	Slc45a3|chr1:131555074-131555573	0.601904823943435	.	.
chr1	131963030	131963529	chr1	131586783	131587282	Slc45a3|chr1:131586783-131587282	0.56357553792626	.	.
chr1	132880112	132880611	chr1	132758468	132758967	Lrrn2|chr1:132758468-132758967	0.555105168917102	.	.
chr1	132880112	132880611	chr1	133046636	133047135	Lrrn2|chr1:133046636-133047135	0.611622664430915	.	.
chr1	132880112	132880611	chr1	133216946	133217445	Lrrn2|chr1:133216946-133217445	0.596191704622799	.	.
chr1	133045916	133046415	chr1	132853257	132853756	Pik3c2b|chr1:132853257-132853756	0.70970392949762	.	.
chr1	133045916	133046415	chr1	133209951	133210450	Pik3c2b|chr1:133209951-133210450	0.554645298417479	.	.
chr1	133045916	133046415	chr1	133264322	133264821	Pik3c2b|chr1:133264322-133264821	0.62161306540319	.	.
chr1	133045916	133046415	chr1	133265295	133265794	Pik3c2b|chr1:133265295-133265794	0.583463759153314	.	.
chr1	133130962	133131461	chr1	133025155	133025654	Ppp1r15b|chr1:133025155-133025654	0.545216640744657	.	.
chr1	133424176	133424675	chr1	133353486	133353985	Sox13|chr1:133353486-133353985	0.55786091385141	.	.
chr1	133424176	133424675	chr1	133701773	133702272	Sox13|chr1:133701773-133702272	0.602157234686743	.	.
chr1	133609585	133610084	chr1	133265295	133265794	Snrpe|chr1:133265295-133265794	0.583045982137275	.	.
chr1	133609585	133610084	chr1	133306722	133307221	Snrpe|chr1:133306722-133307221	0.577353580011699	.	.
chr1	133610089	133610588	chr1	133265295	133265794	Snrpe|chr1:133265295-133265794	0.55994992328747	.	.
chr1	133610089	133610588	chr1	133306722	133307221	Snrpe|chr1:133306722-133307221	0.653549341417486	.	.
chr1	133610089	133610588	chr1	133953816	133954315	Snrpe|chr1:133953816-133954315	0.549013118598894	.	.
chr1	133661173	133661672	chr1	133385453	133385952	Gm38394|chr1:133385453-133385952	0.689552332794286	.	.
chr1	133661173	133661672	chr1	133385453	133385952	Zbed6|chr1:133385453-133385952	0.689552332794286	.	.
chr1	133661173	133661672	chr1	133385453	133385952	Zc3h11a|chr1:133385453-133385952	0.689552332794286	.	.
chr1	133661173	133661672	chr1	133788825	133789324	Gm38394|chr1:133788825-133789324	0.570585251348627	.	.
chr1	133661173	133661672	chr1	133788825	133789324	Zbed6|chr1:133788825-133789324	0.570585251348627	.	.
chr1	133661173	133661672	chr1	133788825	133789324	Zc3h11a|chr1:133788825-133789324	0.570585251348627	.	.
chr1	133661173	133661672	chr1	133900876	133901375	Gm38394|chr1:133900876-133901375	0.804676679710753	.	.
chr1	133661173	133661672	chr1	133900876	133901375	Zbed6|chr1:133900876-133901375	0.804676679710753	.	.
chr1	133661173	133661672	chr1	133900876	133901375	Zc3h11a|chr1:133900876-133901375	0.804676679710753	.	.
chr1	133800824	133801323	chr1	133886923	133887422	Atp2b4|chr1:133886923-133887422	0.725333754086691	.	.
chr1	133800824	133801323	chr1	133891435	133891934	Atp2b4|chr1:133891435-133891934	0.669647642190244	.	.
chr1	133800824	133801323	chr1	133953272	133953771	Atp2b4|chr1:133953272-133953771	0.583552740384525	.	.
chr1	133834221	133834720	chr1	133730474	133730973	Gm28441|chr1:133730474-133730973	0.52728613399426	.	.
chr1	133834221	133834720	chr1	134045877	134046376	Gm28441|chr1:134045877-134046376	0.586826608366042	.	.
chr1	133908258	133908757	chr1	133908815	133909314	Optc|chr1:133908815-133909314	0.724818720750423	.	.
chr1	134078899	134079398	chr1	133825536	133826035	Btg2|chr1:133825536-133826035	0.561538776981831	.	.
chr1	134078899	134079398	chr1	133891435	133891934	Btg2|chr1:133891435-133891934	0.752610653564493	.	.
chr1	134078899	134079398	chr1	133891435	133891934	Btg2|chr1:133891435-133891934	0.752610653564494	.	.
chr1	134078899	134079398	chr1	133953272	133953771	Btg2|chr1:133953272-133953771	0.610102350740529	.	.
chr1	134078899	134079398	chr1	134045877	134046376	Btg2|chr1:134045877-134046376	0.629086083806815	.	.
chr1	134234747	134235246	chr1	133788825	133789324	Adora1|chr1:133788825-133789324	0.662670980695472	.	.
chr1	134234747	134235246	chr1	134099100	134099599	Adora1|chr1:134099100-134099599	0.614303358100671	.	.
chr1	134361764	134362263	chr1	134275932	134276431	Tmem183a|chr1:134275932-134276431	0.765362619964056	.	.
chr1	134361764	134362263	chr1	134699382	134699881	Tmem183a|chr1:134699382-134699881	0.661151718335622	.	.
chr1	134415089	134415588	chr1	134556771	134557270	Adipor1|chr1:134556771-134557270	0.746262002121751	.	.
chr1	134455268	134455767	chr1	134120037	134120536	Klhl12|chr1:134120037-134120536	0.524726539772946	.	.
chr1	134494334	134494833	chr1	134099100	134099599	Rabif|chr1:134099100-134099599	0.847098417236167	.	.
chr1	134494334	134494833	chr1	134682397	134682896	Rabif|chr1:134682397-134682896	0.567044550251965	.	.
chr1	134559917	134560416	chr1	134858738	134859237	Kdm5b|chr1:134858738-134859237	0.755544167757564	.	.
chr1	134646329	134646828	chr1	134745648	134746147	Gm26783|chr1:134745648-134746147	0.606893395714838	.	.
chr1	134646329	134646828	chr1	134745648	134746147	Syt2|chr1:134745648-134746147	0.606893395714838	.	.
chr1	134955755	134956254	chr1	134682397	134682896	Ppp1r12b|chr1:134682397-134682896	0.676963432891867	.	.
chr1	134955755	134956254	chr1	135136460	135136959	Ppp1r12b|chr1:135136460-135136959	0.595522344998097	.	.
chr1	134962267	134962766	chr1	134858738	134859237	Ube2t|chr1:134858738-134859237	0.778653704083279	.	.
chr1	134962267	134962766	chr1	135089460	135089959	Ube2t|chr1:135089460-135089959	0.648564599162711	.	.
chr1	134962267	134962766	chr1	135089460	135089959	Ube2t|chr1:135089460-135089959	0.648564599162712	.	.
chr1	134962267	134962766	chr1	135171914	135172413	Ube2t|chr1:135171914-135172413	0.735938460293559	.	.
chr1	135147293	135147792	chr1	135136460	135136959	Arl8a|chr1:135136460-135136959	0.717010220237397	.	.
chr1	135147293	135147792	chr1	135368172	135368671	Arl8a|chr1:135368172-135368671	0.803963107528962	.	.
chr1	135248334	135248833	chr1	135368172	135368671	Gm26642|chr1:135368172-135368671	0.689131959182181	.	.
chr1	135258970	135259469	chr1	135368172	135368671	Elf3|chr1:135368172-135368671	0.54949781854887	.	.
chr1	135258970	135259469	chr1	135670341	135670840	Elf3|chr1:135670341-135670840	0.54903929262279	.	.
chr1	135283732	135284231	chr1	135368172	135368671	Rnpep|chr1:135368172-135368671	0.536837498148803	.	.
chr1	135283732	135284231	chr1	135585530	135586029	Rnpep|chr1:135585530-135586029	0.684797920911109	.	.
chr1	135284244	135284743	chr1	135729298	135729797	Rnpep|chr1:135729298-135729797	0.594397676626779	.	.
chr1	135374611	135375110	chr1	135089460	135089959	Shisa4|chr1:135089460-135089959	0.579467686743069	.	.
chr1	135374611	135375110	chr1	135171914	135172413	Shisa4|chr1:135171914-135172413	0.615946516581735	.	.
chr1	135375176	135375675	chr1	135729298	135729797	Shisa4|chr1:135729298-135729797	0.62663404775393	.	.
chr1	135585020	135585519	chr1	135368172	135368671	Gm4793|chr1:135368172-135368671	0.65659839348405	.	.
chr1	135585020	135585519	chr1	135585530	135586029	Gm4793|chr1:135585530-135586029	0.658535627193994	.	.
chr1	135585020	135585519	chr1	135644018	135644517	Gm4793|chr1:135644018-135644517	0.587844146691507	.	.
chr1	135687906	135688405	chr1	135752912	135753411	Nav1|chr1:135752912-135753411	0.560998022970733	.	.
chr1	135719413	135719912	chr1	135368172	135368671	Csrp1|chr1:135368172-135368671	0.602786764895133	.	.
chr1	135719413	135719912	chr1	135510265	135510764	Csrp1|chr1:135510265-135510764	0.523752971778736	.	.
chr1	135719413	135719912	chr1	135544695	135545194	Csrp1|chr1:135544695-135545194	0.623037947083417	.	.
chr1	135719413	135719912	chr1	135585530	135586029	Csrp1|chr1:135585530-135586029	0.618277663206387	.	.
chr1	135719413	135719912	chr1	135670341	135670840	Csrp1|chr1:135670341-135670840	0.723025723773786	.	.
chr1	135766118	135766617	chr1	135752912	135753411	Phlda3|chr1:135752912-135753411	0.682780331068098	.	.
chr1	135766118	135766617	chr1	135787823	135788322	Phlda3|chr1:135787823-135788322	0.58007368267796	.	.
chr1	136051392	136051891	chr1	135787823	135788322	Ascl5|chr1:135787823-135788322	0.691589422560676	.	.
chr1	136051392	136051891	chr1	136115880	136116379	Ascl5|chr1:136115880-136116379	0.706376374297868	.	.
chr1	136131078	136131577	chr1	135781217	135781716	Gm15850|chr1:135781217-135781716	0.549141027664458	.	.
chr1	136131078	136131577	chr1	135781217	135781716	Kif21b|chr1:135781217-135781716	0.549141027664458	.	.
chr1	136131078	136131577	chr1	136140240	136140739	Gm15850|chr1:136140240-136140739	0.527421337876184	.	.
chr1	136131078	136131577	chr1	136140240	136140739	Kif21b|chr1:136140240-136140739	0.527421337876184	.	.
chr1	136346543	136347042	chr1	136225194	136225693	Camsap2|chr1:136225194-136225693	0.576920602467166	.	.
chr1	136466035	136466534	chr1	136017772	136018271	Kif14|chr1:136017772-136018271	0.700646544808672	.	.
chr1	136466035	136466534	chr1	136170040	136170539	Kif14|chr1:136170040-136170539	0.533378373291273	.	.
chr1	136624613	136625112	chr1	136984046	136984545	Platr23|chr1:136984046-136984545	0.635514057083954	.	.
chr1	136624613	136625112	chr1	136984046	136984545	Zfp281|chr1:136984046-136984545	0.635514057083954	.	.
chr1	138963206	138963705	chr1	138617900	138618399	Dennd1b|chr1:138617900-138618399	0.529850131990823	.	.
chr1	138963753	138964252	chr1	138617900	138618399	Dennd1b|chr1:138617900-138618399	0.601242869819192	.	.
chr1	139376823	139377322	chr1	139101680	139102179	Crb1|chr1:139101680-139102179	0.563332164007661	.	.
chr1	139376823	139377322	chr1	139378088	139378587	Crb1|chr1:139378088-139378587	0.86323702264209	.	.
chr1	143776839	143777338	chr1	143739932	143740431	Gm29170|chr1:143739932-143740431	0.711368411500166	.	.
chr1	143776839	143777338	chr1	143739932	143740431	Ro60|chr1:143739932-143740431	0.711368411500166	.	.
chr1	143776839	143777338	chr1	143739932	143740431	Uchl5|chr1:143739932-143740431	0.711368411500166	.	.
chr1	151138226	151138725	chr1	151011205	151011704	C730036E19Rik|chr1:151011205-151011704	0.780228601338722	.	.
chr1	151138226	151138725	chr1	151157961	151158460	C730036E19Rik|chr1:151157961-151158460	0.553823739564225	.	.
chr1	151344167	151344666	chr1	151293607	151294106	Gm10138|chr1:151293607-151294106	0.562336531318365	.	.
chr1	151344167	151344666	chr1	151293607	151294106	Ivns1abp|chr1:151293607-151294106	0.562336531318365	.	.
chr1	151345057	151345556	chr1	151293607	151294106	Gm10138|chr1:151293607-151294106	0.560440212443862	.	.
chr1	151345057	151345556	chr1	151293607	151294106	Gm10138|chr1:151293607-151294106	0.560440212443863	.	.
chr1	151345057	151345556	chr1	151293607	151294106	Ivns1abp|chr1:151293607-151294106	0.560440212443862	.	.
chr1	151345057	151345556	chr1	151293607	151294106	Ivns1abp|chr1:151293607-151294106	0.560440212443863	.	.
chr1	151428762	151429261	chr1	151157961	151158460	Swt1|chr1:151157961-151158460	0.692829591728162	.	.
chr1	151428762	151429261	chr1	151157961	151158460	Trmt1l|chr1:151157961-151158460	0.692829591728162	.	.
chr1	151428762	151429261	chr1	151564412	151564911	Swt1|chr1:151564412-151564911	0.593976548354856	.	.
chr1	151428762	151429261	chr1	151564412	151564911	Trmt1l|chr1:151564412-151564911	0.593976548354856	.	.
chr1	151428762	151429261	chr1	151618711	151619210	Swt1|chr1:151618711-151619210	0.605067597875883	.	.
chr1	151428762	151429261	chr1	151618711	151619210	Trmt1l|chr1:151618711-151619210	0.605067597875883	.	.
chr1	151428762	151429261	chr1	151657867	151658366	Swt1|chr1:151657867-151658366	0.536072628799376	.	.
chr1	151428762	151429261	chr1	151657867	151658366	Trmt1l|chr1:151657867-151658366	0.536072628799376	.	.
chr1	151571134	151571633	chr1	151657867	151658366	Fam129a|chr1:151657867-151658366	0.543421916960755	.	.
chr1	151571134	151571633	chr1	151706042	151706541	Fam129a|chr1:151706042-151706541	0.61107096136778	.	.
chr1	151754914	151755413	chr1	151658371	151658870	2810414N06Rik|chr1:151658371-151658870	0.58144544831169	.	.
chr1	151754914	151755413	chr1	151658371	151658870	Edem3|chr1:151658371-151658870	0.58144544831169	.	.
chr1	152399881	152400380	chr1	152286646	152287145	Colgalt2|chr1:152286646-152287145	0.74066330782163	.	.
chr1	152766246	152766745	chr1	152992251	152992750	Arpc5|chr1:152992251-152992750	0.604579221571336	.	.
chr1	152766246	152766745	chr1	152992251	152992750	Rgl1|chr1:152992251-152992750	0.604579221571336	.	.
chr1	152766805	152767304	chr1	152624959	152625458	Arpc5|chr1:152624959-152625458	0.623652352391163	.	.
chr1	152766805	152767304	chr1	152624959	152625458	Rgl1|chr1:152624959-152625458	0.623652352391163	.	.
chr1	152766805	152767304	chr1	153000481	153000980	Arpc5|chr1:153000481-153000980	0.662673045470612	.	.
chr1	152766805	152767304	chr1	153000481	153000980	Rgl1|chr1:153000481-153000980	0.662673045470612	.	.
chr1	152766805	152767304	chr1	153065663	153066162	Arpc5|chr1:153065663-153066162	0.632940023264186	.	.
chr1	152766805	152767304	chr1	153065663	153066162	Rgl1|chr1:153065663-153066162	0.632940023264186	.	.
chr1	152954713	152955212	chr1	152904479	152904978	Nmnat2|chr1:152904479-152904978	0.577755103693678	.	.
chr1	153332222	153332721	chr1	153107752	153108251	Lamc1|chr1:153107752-153108251	0.582057982846768	.	.
chr1	153332222	153332721	chr1	153280331	153280830	Lamc1|chr1:153280331-153280830	0.666007356690688	.	.
chr1	153332222	153332721	chr1	153386660	153387159	Lamc1|chr1:153386660-153387159	0.699687573069453	.	.
chr1	153332222	153332721	chr1	153683332	153683831	Lamc1|chr1:153683332-153683831	0.706155057710524	.	.
chr1	153332222	153332721	chr1	153726489	153726988	Lamc1|chr1:153726489-153726988	0.564529673281255	.	.
chr1	153332786	153333285	chr1	153064943	153065442	Lamc1|chr1:153064943-153065442	0.641998721848932	.	.
chr1	153332786	153333285	chr1	153401729	153402228	Lamc1|chr1:153401729-153402228	0.674927421446883	.	.
chr1	153332786	153333285	chr1	153664891	153665390	Lamc1|chr1:153664891-153665390	0.740785587455202	.	.
chr1	153332786	153333285	chr1	153683332	153683831	Lamc1|chr1:153683332-153683831	0.644966997467554	.	.
chr1	153332786	153333285	chr1	153717908	153718407	Lamc1|chr1:153717908-153718407	0.668509124837469	.	.
chr1	153424278	153424777	chr1	153401729	153402228	Shcbp1l|chr1:153401729-153402228	0.545667552228499	.	.
chr1	153424278	153424777	chr1	153664891	153665390	Shcbp1l|chr1:153664891-153665390	0.644057529892005	.	.
chr1	153424278	153424777	chr1	153717908	153718407	Shcbp1l|chr1:153717908-153718407	0.641854879652368	.	.
chr1	153424875	153425374	chr1	153092288	153092787	Shcbp1l|chr1:153092288-153092787	0.614158805799161	.	.
chr1	153424875	153425374	chr1	153107752	153108251	Shcbp1l|chr1:153107752-153108251	0.544018998270718	.	.
chr1	153424875	153425374	chr1	153280331	153280830	Shcbp1l|chr1:153280331-153280830	0.680387319167574	.	.
chr1	153424875	153425374	chr1	153386660	153387159	Shcbp1l|chr1:153386660-153387159	0.752823060410214	.	.
chr1	153424875	153425374	chr1	153683332	153683831	Shcbp1l|chr1:153683332-153683831	0.652969711679196	.	.
chr1	153424875	153425374	chr1	153726489	153726988	Shcbp1l|chr1:153726489-153726988	0.598022366378582	.	.
chr1	153487484	153487983	chr1	153045317	153045816	Dhx9|chr1:153045317-153045816	0.553519685309499	.	.
chr1	153487484	153487983	chr1	153107752	153108251	Dhx9|chr1:153107752-153108251	0.596974789040067	.	.
chr1	153652792	153653291	chr1	153317417	153317916	Rgs8|chr1:153317417-153317916	0.613311196966985	.	.
chr1	153652792	153653291	chr1	153401729	153402228	Rgs8|chr1:153401729-153402228	0.636075106867252	.	.
chr1	153652792	153653291	chr1	153665399	153665898	Rgs8|chr1:153665399-153665898	0.63247462905237	.	.
chr1	153652792	153653291	chr1	153717908	153718407	Rgs8|chr1:153717908-153718407	0.589136876789662	.	.
chr1	153652792	153653291	chr1	153730627	153731126	Rgs8|chr1:153730627-153731126	0.756625184984862	.	.
chr1	153691573	153692072	chr1	153726489	153726988	Gm29529|chr1:153726489-153726988	0.551202099098804	.	.
chr1	153740057	153740556	chr1	153317417	153317916	Rgs16|chr1:153317417-153317916	0.719548038741493	.	.
chr1	153740057	153740556	chr1	153665399	153665898	Rgs16|chr1:153665399-153665898	0.567954130097402	.	.
chr1	153740057	153740556	chr1	153730627	153731126	Rgs16|chr1:153730627-153731126	0.589775538462805	.	.
chr1	153748943	153749442	chr1	153317417	153317916	Gm28513|chr1:153317417-153317916	0.638515093936277	.	.
chr1	153748943	153749442	chr1	153317417	153317916	Rnasel|chr1:153317417-153317916	0.638515093936277	.	.
chr1	153748943	153749442	chr1	153665399	153665898	Gm28513|chr1:153665399-153665898	0.546750819261894	.	.
chr1	153748943	153749442	chr1	153665399	153665898	Rnasel|chr1:153665399-153665898	0.546750819261894	.	.
chr1	153899574	153900073	chr1	153664891	153665390	Glul|chr1:153664891-153665390	0.663799258762883	.	.
chr1	153899574	153900073	chr1	153664891	153665390	Teddm2|chr1:153664891-153665390	0.663799258762883	.	.
chr1	153899574	153900073	chr1	153717908	153718407	Glul|chr1:153717908-153718407	0.721436061704513	.	.
chr1	153899574	153900073	chr1	153717908	153718407	Teddm2|chr1:153717908-153718407	0.721436061704513	.	.
chr1	153899574	153900073	chr1	154150104	154150603	Glul|chr1:154150104-154150603	0.636569647422459	.	.
chr1	153899574	153900073	chr1	154150104	154150603	Teddm2|chr1:154150104-154150603	0.636569647422459	.	.
chr1	153900327	153900826	chr1	153679079	153679578	Glul|chr1:153679079-153679578	0.715715843290043	.	.
chr1	153900327	153900826	chr1	153679079	153679578	Teddm2|chr1:153679079-153679578	0.715715843290043	.	.
chr1	153900327	153900826	chr1	153683332	153683831	Glul|chr1:153683332-153683831	0.603743673352244	.	.
chr1	153900327	153900826	chr1	153683332	153683831	Teddm2|chr1:153683332-153683831	0.603743673352244	.	.
chr1	153900327	153900826	chr1	154205168	154205667	Glul|chr1:154205168-154205667	0.667882801993078	.	.
chr1	153900327	153900826	chr1	154205168	154205667	Teddm2|chr1:154205168-154205667	0.667882801993078	.	.
chr1	155098555	155099054	chr1	154771093	154771592	Ier5|chr1:154771093-154771592	0.695939394330025	.	.
chr1	155098555	155099054	chr1	155051842	155052341	Ier5|chr1:155051842-155052341	0.662489182033401	.	.
chr1	155146563	155147062	chr1	154786132	154786631	Mr1|chr1:154786132-154786631	0.70960233172749	.	.
chr1	155146563	155147062	chr1	154850294	154850793	Mr1|chr1:154850294-154850793	0.587178304096454	.	.
chr1	155146563	155147062	chr1	155006491	155006990	Mr1|chr1:155006491-155006990	0.5736808223837	.	.
chr1	155146563	155147062	chr1	155048907	155049406	Mr1|chr1:155048907-155049406	0.747693388627409	.	.
chr1	155146563	155147062	chr1	155109202	155109701	Mr1|chr1:155109202-155109701	0.812101656653988	.	.
chr1	155146563	155147062	chr1	155398550	155399049	Mr1|chr1:155398550-155399049	0.592274699200541	.	.
chr1	155416705	155417204	chr1	155398550	155399049	Xpr1|chr1:155398550-155399049	0.580603790051059	.	.
chr1	155557936	155558435	chr1	155790417	155790916	Acbd6|chr1:155790417-155790916	0.888565573253955	.	.
chr1	155558466	155558965	chr1	155398550	155399049	Acbd6|chr1:155398550-155399049	0.587475891786637	.	.
chr1	155558466	155558965	chr1	155790417	155790916	Acbd6|chr1:155790417-155790916	0.59443188110737	.	.
chr1	155558466	155558965	chr1	155790417	155790916	Acbd6|chr1:155790417-155790916	0.594431881107371	.	.
chr1	155973115	155973614	chr1	155721436	155721935	Cep350|chr1:155721436-155721935	0.652608586461851	.	.
chr1	155973115	155973614	chr1	155784767	155785266	Cep350|chr1:155784767-155785266	0.641562804783413	.	.
chr1	155973115	155973614	chr1	156040577	156041076	Cep350|chr1:156040577-156041076	0.744552627975516	.	.
chr1	155973115	155973614	chr1	156040577	156041076	Cep350|chr1:156040577-156041076	0.744552627975517	.	.
chr1	155973115	155973614	chr1	156169287	156169786	Cep350|chr1:156169287-156169786	0.66990249310509	.	.
chr1	155973115	155973614	chr1	156184182	156184681	Cep350|chr1:156184182-156184681	0.660945669958715	.	.
chr1	155973115	155973614	chr1	156241652	156242151	Cep350|chr1:156241652-156242151	0.55272999264467	.	.
chr1	156035878	156036377	chr1	156040577	156041076	Tor1aip1|chr1:156040577-156041076	0.657058161031219	.	.
chr1	156035878	156036377	chr1	156040577	156041076	Tor1aip2|chr1:156040577-156041076	0.657058161031219	.	.
chr1	156035878	156036377	chr1	156184182	156184681	Tor1aip1|chr1:156184182-156184681	0.547205003913481	.	.
chr1	156035878	156036377	chr1	156184182	156184681	Tor1aip2|chr1:156184182-156184681	0.547205003913481	.	.
chr1	156474061	156474560	chr1	156540096	156540595	Soat1|chr1:156540096-156540595	0.52937370972234	.	.
chr1	156558476	156558975	chr1	156656857	156657356	Abl2|chr1:156656857-156657356	0.782386346141071	.	.
chr1	156558476	156558975	chr1	156657381	156657880	Abl2|chr1:156657381-156657880	0.724513205469779	.	.
chr1	156558476	156558975	chr1	156752278	156752777	Abl2|chr1:156752278-156752777	0.628828698837242	.	.
chr1	156673388	156673887	chr1	156328166	156328665	Tor3a|chr1:156328166-156328665	0.53654444177925	.	.
chr1	156718854	156719353	chr1	156656857	156657356	Fam20b|chr1:156656857-156657356	0.594743919405879	.	.
chr1	156718854	156719353	chr1	156752278	156752777	Fam20b|chr1:156752278-156752777	0.586622635591299	.	.
chr1	156939411	156939910	chr1	156752278	156752777	4930439D14Rik|chr1:156752278-156752777	0.545346436296095	.	.
chr1	156939411	156939910	chr1	156752278	156752777	Ralgps2|chr1:156752278-156752777	0.545346436296095	.	.
chr1	156939411	156939910	chr1	157028899	157029398	4930439D14Rik|chr1:157028899-157029398	0.605090959445065	.	.
chr1	156939411	156939910	chr1	157028899	157029398	Ralgps2|chr1:157028899-157029398	0.605090959445065	.	.
chr1	156939411	156939910	chr1	157069430	157069929	4930439D14Rik|chr1:157069430-157069929	0.632005930419539	.	.
chr1	156939411	156939910	chr1	157069430	157069929	Ralgps2|chr1:157069430-157069929	0.632005930419539	.	.
chr1	156940103	156940602	chr1	156656857	156657356	4930439D14Rik|chr1:156656857-156657356	0.755324701920748	.	.
chr1	156940103	156940602	chr1	156656857	156657356	Ralgps2|chr1:156656857-156657356	0.755324701920748	.	.
chr1	156940103	156940602	chr1	156657381	156657880	4930439D14Rik|chr1:156657381-156657880	0.582922717252779	.	.
chr1	156940103	156940602	chr1	156657381	156657880	Ralgps2|chr1:156657381-156657880	0.582922717252779	.	.
chr1	156940103	156940602	chr1	156741799	156742298	4930439D14Rik|chr1:156741799-156742298	0.664949169833546	.	.
chr1	156940103	156940602	chr1	156741799	156742298	Ralgps2|chr1:156741799-156742298	0.664949169833546	.	.
chr1	156940103	156940602	chr1	156752278	156752777	4930439D14Rik|chr1:156752278-156752777	0.754128642665031	.	.
chr1	156940103	156940602	chr1	156752278	156752777	Ralgps2|chr1:156752278-156752777	0.754128642665031	.	.
chr1	156940103	156940602	chr1	157069430	157069929	4930439D14Rik|chr1:157069430-157069929	0.582428827486008	.	.
chr1	156940103	156940602	chr1	157069430	157069929	Ralgps2|chr1:157069430-157069929	0.582428827486008	.	.
chr1	157411887	157412386	chr1	157023071	157023570	Rasal2|chr1:157023071-157023570	0.587034631657081	.	.
chr1	157412497	157412996	chr1	157091854	157092353	Rasal2|chr1:157091854-157092353	0.565847527245927	.	.
chr1	157412497	157412996	chr1	157101412	157101911	Rasal2|chr1:157101412-157101911	0.631302655631906	.	.
chr1	158356145	158356644	chr1	158267198	158267697	Brinp2|chr1:158267198-158267697	0.57601374031971	.	.
chr1	159615027	159615526	chr1	159583840	159584339	Gm10530|chr1:159583840-159584339	0.591251977288765	.	.
chr1	160194792	160195291	chr1	160149358	160149857	Mrps14|chr1:160149358-160149857	0.576277241930608	.	.
chr1	160194792	160195291	chr1	160287183	160287682	Mrps14|chr1:160287183-160287682	0.634537167671707	.	.
chr1	160194792	160195291	chr1	160351869	160352368	Mrps14|chr1:160351869-160352368	0.548865404034527	.	.
chr1	160194792	160195291	chr1	160351869	160352368	Mrps14|chr1:160351869-160352368	0.548865404034528	.	.
chr1	160212234	160212733	chr1	160149358	160149857	Cacybp|chr1:160149358-160149857	0.702942235155117	.	.
chr1	160212234	160212733	chr1	160286665	160287164	Cacybp|chr1:160286665-160287164	0.53265048955349	.	.
chr1	160212750	160213249	chr1	160149358	160149857	Cacybp|chr1:160149358-160149857	0.702990275303301	.	.
chr1	160212750	160213249	chr1	160149358	160149857	Cacybp|chr1:160149358-160149857	0.702990275303302	.	.
chr1	160212750	160213249	chr1	160287183	160287682	Cacybp|chr1:160287183-160287682	0.651463110158396	.	.
chr1	160212750	160213249	chr1	160351869	160352368	Cacybp|chr1:160351869-160352368	0.716482939441136	.	.
chr1	160792667	160793166	chr1	160534828	160535327	Rabgap1l|chr1:160534828-160535327	0.689754875144673	.	.
chr1	160792667	160793166	chr1	160548140	160548639	Rabgap1l|chr1:160548140-160548639	0.646056042948706	.	.
chr1	160792667	160793166	chr1	160579562	160580061	Rabgap1l|chr1:160579562-160580061	0.545212067174884	.	.
chr1	160792667	160793166	chr1	161109795	161110294	Rabgap1l|chr1:161109795-161110294	0.528661313210823	.	.
chr1	160906055	160906554	chr1	161170609	161171108	Rc3h1|chr1:161170609-161171108	0.535885977023635	.	.
chr1	161034286	161034785	chr1	161004042	161004541	Gas5|chr1:161004042-161004541	0.547480952684438	.	.
chr1	161034286	161034785	chr1	161004042	161004541	Zbtb37|chr1:161004042-161004541	0.547480952684438	.	.
chr1	161034286	161034785	chr1	161004543	161005042	Gas5|chr1:161004543-161005042	0.592302044670682	.	.
chr1	161034286	161034785	chr1	161004543	161005042	Zbtb37|chr1:161004543-161005042	0.592302044670682	.	.
chr1	161034786	161035285	chr1	161004543	161005042	Gas5|chr1:161004543-161005042	0.522672310618786	.	.
chr1	161034786	161035285	chr1	161004543	161005042	Zbtb37|chr1:161004543-161005042	0.522672310618786	.	.
chr1	161070536	161071035	chr1	161286641	161287140	Cenpl|chr1:161286641-161287140	0.595892820668895	.	.
chr1	161070536	161071035	chr1	161286641	161287140	Dars2|chr1:161286641-161287140	0.595892820668895	.	.
chr1	161876197	161876696	chr1	161736817	161737316	Suco|chr1:161736817-161737316	0.606074268147149	.	.
chr1	161876197	161876696	chr1	162037790	162038289	Suco|chr1:162037790-162038289	0.670639044277333	.	.
chr1	162477766	162478265	chr1	162037790	162038289	Dnm3|chr1:162037790-162038289	0.573469044211737	.	.
chr1	162477766	162478265	chr1	162357999	162358498	Dnm3|chr1:162357999-162358498	0.691369622956284	.	.
chr1	162477766	162478265	chr1	162359162	162359661	Dnm3|chr1:162359162-162359661	0.761270654090022	.	.
chr1	162477766	162478265	chr1	162382905	162383404	Dnm3|chr1:162382905-162383404	0.555486325087032	.	.
chr1	162477766	162478265	chr1	162509243	162509742	Dnm3|chr1:162509243-162509742	0.810268289268011	.	.
chr1	162548386	162548885	chr1	162773543	162774042	Eef1aknmt|chr1:162773543-162774042	0.615823769844689	.	.
chr1	162548386	162548885	chr1	162895808	162896307	Eef1aknmt|chr1:162895808-162896307	0.542606008432425	.	.
chr1	162570372	162570871	chr1	162382905	162383404	Vamp4|chr1:162382905-162383404	0.572482416689358	.	.
chr1	162570372	162570871	chr1	162509243	162509742	Vamp4|chr1:162509243-162509742	0.536699975144122	.	.
chr1	162739851	162740350	chr1	162773543	162774042	Prrc2c|chr1:162773543-162774042	0.588731622501052	.	.
chr1	163403421	163403920	chr1	163150346	163150845	Gorab|chr1:163150346-163150845	0.727394214543383	.	.
chr1	163779331	163779830	chr1	163855403	163855902	Kifap3|chr1:163855403-163855902	0.89887570178401	.	.
chr1	163779331	163779830	chr1	163855910	163856409	Kifap3|chr1:163855910-163856409	0.735293130404654	.	.
chr1	163779331	163779830	chr1	164138556	164139055	Kifap3|chr1:164138556-164139055	0.569744448576137	.	.
chr1	163994642	163995141	chr1	163618199	163618698	BC055324|chr1:163618199-163618698	0.55000979903668	.	.
chr1	163994642	163995141	chr1	163618199	163618698	Mettl18|chr1:163618199-163618698	0.55000979903668	.	.
chr1	163994642	163995141	chr1	163855403	163855902	BC055324|chr1:163855403-163855902	0.699926758575399	.	.
chr1	163994642	163995141	chr1	163855403	163855902	Mettl18|chr1:163855403-163855902	0.699926758575399	.	.
chr1	164248686	164249185	chr1	164098977	164099476	Slc19a2|chr1:164098977-164099476	0.744042355799979	.	.
chr1	164457803	164458302	chr1	164138556	164139055	Atp1b1|chr1:164138556-164139055	0.697878534640922	.	.
chr1	164458666	164459165	chr1	164722054	164722553	Atp1b1|chr1:164722054-164722553	0.670345199634764	.	.
chr1	164863112	164863611	chr1	165132392	165132891	Gm20743|chr1:165132392-165132891	0.748757095405992	.	.
chr1	164863634	164864133	chr1	165075344	165075843	Gm20743|chr1:165075344-165075843	0.577922996232235	.	.
chr1	164898957	164899456	chr1	164787699	164788198	Gm32569|chr1:164787699-164788198	0.738280234321332	.	.
chr1	164898957	164899456	chr1	164926693	164927192	Gm32569|chr1:164926693-164927192	0.567248834569525	.	.
chr1	164898957	164899456	chr1	164962568	164963067	Gm32569|chr1:164962568-164963067	0.570070005756417	.	.
chr1	165236724	165237223	chr1	164787699	164788198	Tiprl|chr1:164787699-164788198	0.729586833636641	.	.
chr1	165236724	165237223	chr1	164962568	164963067	Tiprl|chr1:164962568-164963067	0.630642057273841	.	.
chr1	165460313	165460812	chr1	165084130	165084629	Dcaf6|chr1:165084130-165084629	0.547971663727932	.	.
chr1	165460313	165460812	chr1	165084130	165084629	Mpc2|chr1:165084130-165084629	0.547971663727932	.	.
chr1	165634316	165634815	chr1	165653500	165653999	Mpzl1|chr1:165653500-165653999	0.741070416906103	.	.
chr1	165763500	165763999	chr1	165653500	165653999	Creg1|chr1:165653500-165653999	0.664096456402435	.	.
chr1	165763500	165763999	chr1	165853713	165854212	Creg1|chr1:165853713-165854212	0.599141455510767	.	.
chr1	165763500	165763999	chr1	166089553	166090052	Creg1|chr1:166089553-166090052	0.74414027199057	.	.
chr1	166002418	166002917	chr1	166118161	166118660	Gm26665|chr1:166118161-166118660	0.615599515483099	.	.
chr1	166002418	166002917	chr1	166118161	166118660	Pou2f1|chr1:166118161-166118660	0.615599515483099	.	.
chr1	166253817	166254316	chr1	166296977	166297476	Ildr2|chr1:166296977-166297476	0.52823624015647	.	.
chr1	166308696	166309195	chr1	166118161	166118660	5330438I03Rik|chr1:166118161-166118660	0.604274558093587	.	.
chr1	166308696	166309195	chr1	166160566	166161065	5330438I03Rik|chr1:166160566-166161065	0.627708163912887	.	.
chr1	166308696	166309195	chr1	166296364	166296863	5330438I03Rik|chr1:166296364-166296863	0.526721483166285	.	.
chr1	166308696	166309195	chr1	166296364	166296863	5330438I03Rik|chr1:166296364-166296863	0.526721483166286	.	.
chr1	166308696	166309195	chr1	166343030	166343529	5330438I03Rik|chr1:166343030-166343529	0.53321243645711	.	.
chr1	166308696	166309195	chr1	166360121	166360620	5330438I03Rik|chr1:166360121-166360620	0.678363003974431	.	.
chr1	167000534	167001033	chr1	166923401	166923900	Fam78b|chr1:166923401-166923900	0.746786585520815	.	.
chr1	167000534	167001033	chr1	166923401	166923900	Gm16701|chr1:166923401-166923900	0.746786585520815	.	.
chr1	167000534	167001033	chr1	166947977	166948476	Fam78b|chr1:166947977-166948476	0.681826029529544	.	.
chr1	167000534	167001033	chr1	166947977	166948476	Gm16701|chr1:166947977-166948476	0.681826029529544	.	.
chr1	167000534	167001033	chr1	167083718	167084217	Fam78b|chr1:167083718-167084217	0.700291939323189	.	.
chr1	167000534	167001033	chr1	167083718	167084217	Gm16701|chr1:167083718-167084217	0.700291939323189	.	.
chr1	167000534	167001033	chr1	167220489	167220988	Fam78b|chr1:167220489-167220988	0.552711242679963	.	.
chr1	167000534	167001033	chr1	167220489	167220988	Gm16701|chr1:167220489-167220988	0.552711242679963	.	.
chr1	167000534	167001033	chr1	167365735	167366234	Fam78b|chr1:167365735-167366234	0.710884863575388	.	.
chr1	167000534	167001033	chr1	167365735	167366234	Gm16701|chr1:167365735-167366234	0.710884863575388	.	.
chr1	167000534	167001033	chr1	167457646	167458145	Fam78b|chr1:167457646-167458145	0.611109205880043	.	.
chr1	167000534	167001033	chr1	167457646	167458145	Gm16701|chr1:167457646-167458145	0.611109205880043	.	.
chr1	167001777	167002276	chr1	167269986	167270485	Fam78b|chr1:167269986-167270485	0.563782612966681	.	.
chr1	167001777	167002276	chr1	167269986	167270485	Fam78b|chr1:167269986-167270485	0.563782612966682	.	.
chr1	167284924	167285423	chr1	167231921	167232420	Gm2453|chr1:167231921-167232420	0.521832475084902	.	.
chr1	167284924	167285423	chr1	167231921	167232420	Uck2|chr1:167231921-167232420	0.521832475084902	.	.
chr1	167284924	167285423	chr1	167269986	167270485	Gm2453|chr1:167269986-167270485	0.723438280246904	.	.
chr1	167284924	167285423	chr1	167269986	167270485	Uck2|chr1:167269986-167270485	0.723438280246904	.	.
chr1	167284924	167285423	chr1	167380997	167381496	Gm2453|chr1:167380997-167381496	0.534493677059878	.	.
chr1	167284924	167285423	chr1	167380997	167381496	Uck2|chr1:167380997-167381496	0.534493677059878	.	.
chr1	167308418	167308917	chr1	167083718	167084217	Tmco1|chr1:167083718-167084217	0.581250043601305	.	.
chr1	167308418	167308917	chr1	167381685	167382184	Tmco1|chr1:167381685-167382184	0.658168287290047	.	.
chr1	167308418	167308917	chr1	167457646	167458145	Tmco1|chr1:167457646-167458145	0.630534261912409	.	.
chr1	167349707	167350206	chr1	167270661	167271160	Aldh9a1|chr1:167270661-167271160	0.610905978021901	.	.
chr1	167349707	167350206	chr1	167381685	167382184	Aldh9a1|chr1:167381685-167382184	0.802077638811665	.	.
chr1	167350248	167350747	chr1	167270661	167271160	Aldh9a1|chr1:167270661-167271160	0.549496103577721	.	.
chr1	167350248	167350747	chr1	167381685	167382184	Aldh9a1|chr1:167381685-167382184	0.730470319391886	.	.
chr1	167393588	167394087	chr1	167016209	167016708	Mgst3|chr1:167016209-167016708	0.596527393424668	.	.
chr1	167394156	167394655	chr1	167182230	167182729	Mgst3|chr1:167182230-167182729	0.649865002160259	.	.
chr1	167466716	167467215	chr1	167337334	167337833	Lrrc52|chr1:167337334-167337833	0.530403991005035	.	.
chr1	167598393	167598892	chr1	167365735	167366234	Rxrg|chr1:167365735-167366234	0.539005952257514	.	.
chr1	168432123	168432622	chr1	168475592	168476091	Pbx1|chr1:168475592-168476091	0.640816716962119	.	.
chr1	169532064	169532563	chr1	169867504	169868003	Nuf2|chr1:169867504-169868003	0.651879758558911	.	.
chr1	169747461	169747960	chr1	169495843	169496342	Rgs4|chr1:169495843-169496342	0.616460387336121	.	.
chr1	169747461	169747960	chr1	169764373	169764872	Rgs4|chr1:169764373-169764872	0.55837481575864	.	.
chr1	169748255	169748754	chr1	169764373	169764872	Rgs4|chr1:169764373-169764872	0.617240567753231	.	.
chr1	169969082	169969581	chr1	169867504	169868003	3110045C21Rik|chr1:169867504-169868003	0.594782957490469	.	.
chr1	169969082	169969581	chr1	169867504	169868003	Hsd17b7|chr1:169867504-169868003	0.594782957490469	.	.
chr1	170215136	170215635	chr1	169867504	169868003	4930500M09Rik|chr1:169867504-169868003	0.583789355109024	.	.
chr1	170215136	170215635	chr1	169867504	169868003	Uhmk1|chr1:169867504-169868003	0.583789355109024	.	.
chr1	170277366	170277865	chr1	170155647	170156146	Sh2d1b1|chr1:170155647-170156146	0.529613117635766	.	.
chr1	170867571	170868070	chr1	171102488	171102987	Atf6|chr1:171102488-171102987	0.69334655833199	.	.
chr1	170867571	170868070	chr1	171102488	171102987	Gm9929|chr1:171102488-171102987	0.69334655833199	.	.
chr1	170867571	170868070	chr1	171247027	171247526	Atf6|chr1:171247027-171247526	0.607833833909051	.	.
chr1	170867571	170868070	chr1	171247027	171247526	Gm9929|chr1:171247027-171247526	0.607833833909051	.	.
chr1	170868410	170868909	chr1	171111758	171112257	Atf6|chr1:171111758-171112257	0.527286632969407	.	.
chr1	170868410	170868909	chr1	171111758	171112257	Gm9929|chr1:171111758-171112257	0.527286632969407	.	.
chr1	171195514	171196013	chr1	170901528	170902027	Pcp4l1|chr1:170901528-170902027	0.800111495107601	.	.
chr1	171195514	171196013	chr1	170908240	170908739	Pcp4l1|chr1:170908240-170908739	0.60274205043306	.	.
chr1	171195514	171196013	chr1	170996679	170997178	Pcp4l1|chr1:170996679-170997178	0.788085125696559	.	.
chr1	171195514	171196013	chr1	171037809	171038308	Pcp4l1|chr1:171037809-171038308	0.693878004349756	.	.
chr1	171195514	171196013	chr1	171037809	171038308	Pcp4l1|chr1:171037809-171038308	0.693878004349757	.	.
chr1	171195514	171196013	chr1	171118208	171118707	Pcp4l1|chr1:171118208-171118707	0.655822039912194	.	.
chr1	171195514	171196013	chr1	171194934	171195433	Pcp4l1|chr1:171194934-171195433	0.691080453303664	.	.
chr1	171196077	171196576	chr1	171102488	171102987	Pcp4l1|chr1:171102488-171102987	0.617290848043935	.	.
chr1	171196077	171196576	chr1	171204200	171204699	Pcp4l1|chr1:171204200-171204699	0.556306244619793	.	.
chr1	171196077	171196576	chr1	171247027	171247526	Pcp4l1|chr1:171247027-171247526	0.64867166763796	.	.
chr1	171196077	171196576	chr1	171379865	171380364	Pcp4l1|chr1:171379865-171380364	0.733546324297151	.	.
chr1	171294566	171295065	chr1	171102488	171102987	Ufc1|chr1:171102488-171102987	0.736903062242434	.	.
chr1	171294566	171295065	chr1	171247027	171247526	Ufc1|chr1:171247027-171247526	0.564004815523252	.	.
chr1	171294566	171295065	chr1	171379865	171380364	Ufc1|chr1:171379865-171380364	0.532974508867596	.	.
chr1	171329206	171329705	chr1	171038357	171038856	Dedd|chr1:171038357-171038856	0.532668931037566	.	.
chr1	171360576	171361075	chr1	171102488	171102987	Klhdc9|chr1:171102488-171102987	0.635248629660669	.	.
chr1	171360576	171361075	chr1	171247027	171247526	Klhdc9|chr1:171247027-171247526	0.703066392507886	.	.
chr1	171360576	171361075	chr1	171379865	171380364	Klhdc9|chr1:171379865-171380364	0.545772243409685	.	.
chr1	171361088	171361587	chr1	171204200	171204699	Klhdc9|chr1:171204200-171204699	0.550605631425813	.	.
chr1	171361088	171361587	chr1	171247027	171247526	Klhdc9|chr1:171247027-171247526	0.613831725778964	.	.
chr1	171361088	171361587	chr1	171379865	171380364	Klhdc9|chr1:171379865-171380364	0.638227380406331	.	.
chr1	171411068	171411567	chr1	171102488	171102987	Usf1|chr1:171102488-171102987	0.535232008634185	.	.
chr1	171411068	171411567	chr1	171247027	171247526	Usf1|chr1:171247027-171247526	0.666695470630221	.	.
chr1	171503848	171504347	chr1	171613644	171614143	Alyref2|chr1:171613644-171614143	0.715462452818898	.	.
chr1	171503848	171504347	chr1	171613644	171614143	B930036N10Rik|chr1:171613644-171614143	0.715462452818898	.	.
chr1	171503848	171504347	chr1	171672998	171673497	Alyref2|chr1:171672998-171673497	0.734153280591648	.	.
chr1	171503848	171504347	chr1	171672998	171673497	B930036N10Rik|chr1:171672998-171673497	0.734153280591648	.	.
chr1	172027641	172028140	chr1	172027134	172027633	Vangl2|chr1:172027134-172027633	0.731137975162415	.	.
chr1	172027641	172028140	chr1	172408960	172409459	Vangl2|chr1:172408960-172409459	0.563998366388424	.	.
chr1	172082460	172082959	chr1	172053841	172054340	Copa|chr1:172053841-172054340	0.555740018134506	.	.
chr1	172082460	172082959	chr1	172053841	172054340	Ncstn|chr1:172053841-172054340	0.555740018134506	.	.
chr1	172082460	172082959	chr1	172492034	172492533	Copa|chr1:172492034-172492533	0.588802861433267	.	.
chr1	172082460	172082959	chr1	172492034	172492533	Ncstn|chr1:172492034-172492533	0.588802861433267	.	.
chr1	172126494	172126993	chr1	172027134	172027633	Pex19|chr1:172027134-172027633	0.706197213651355	.	.
chr1	172126494	172126993	chr1	172217086	172217585	Pex19|chr1:172217086-172217585	0.552453822283969	.	.
chr1	172126494	172126993	chr1	172408960	172409459	Pex19|chr1:172408960-172409459	0.619499763362807	.	.
chr1	172147848	172148347	chr1	172300157	172300656	Dcaf8|chr1:172300157-172300656	0.671899003876332	.	.
chr1	172147848	172148347	chr1	172324650	172325149	Dcaf8|chr1:172324650-172325149	0.57975506740799	.	.
chr1	172147848	172148347	chr1	172324650	172325149	Dcaf8|chr1:172324650-172325149	0.579755067407991	.	.
chr1	172206038	172206537	chr1	172053841	172054340	Pea15a|chr1:172053841-172054340	0.612963069061536	.	.
chr1	172206038	172206537	chr1	172324650	172325149	Pea15a|chr1:172324650-172325149	0.658833892880576	.	.
chr1	172206038	172206537	chr1	172391705	172392204	Pea15a|chr1:172391705-172392204	0.627403776047153	.	.
chr1	172206038	172206537	chr1	172492034	172492533	Pea15a|chr1:172492034-172492533	0.609271132649895	.	.
chr1	172206562	172207061	chr1	172186335	172186834	Pea15a|chr1:172186335-172186834	0.565071395596101	.	.
chr1	172329099	172329598	chr1	172053841	172054340	Kcnj9|chr1:172053841-172054340	0.611390461355833	.	.
chr1	172329099	172329598	chr1	172312070	172312569	Kcnj9|chr1:172312070-172312569	0.54653367127873	.	.
chr1	172329099	172329598	chr1	172324650	172325149	Kcnj9|chr1:172324650-172325149	0.601477465714281	.	.
chr1	172329099	172329598	chr1	172391705	172392204	Kcnj9|chr1:172391705-172392204	0.60320527912527	.	.
chr1	172329099	172329598	chr1	172492034	172492533	Kcnj9|chr1:172492034-172492533	0.571985506741529	.	.
chr1	172329099	172329598	chr1	172562878	172563377	Kcnj9|chr1:172562878-172563377	0.603578591262105	.	.
chr1	172376174	172376673	chr1	172186335	172186834	Pigm|chr1:172186335-172186834	0.604693089380599	.	.
chr1	172376174	172376673	chr1	172528665	172529164	Pigm|chr1:172528665-172529164	0.686139392330419	.	.
chr1	172376174	172376673	chr1	172528665	172529164	Pigm|chr1:172528665-172529164	0.68613939233042	.	.
chr1	172481873	172482372	chr1	172053841	172054340	Igsf9|chr1:172053841-172054340	0.64620529804756	.	.
chr1	172632827	172633326	chr1	172300157	172300656	Dusp23|chr1:172300157-172300656	0.528304741520606	.	.
chr1	172632827	172633326	chr1	172324650	172325149	Dusp23|chr1:172324650-172325149	0.560803984167766	.	.
chr1	172632827	172633326	chr1	172392314	172392813	Dusp23|chr1:172392314-172392813	0.522095682941107	.	.
chr1	172632827	172633326	chr1	172490308	172490807	Dusp23|chr1:172490308-172490807	0.682087688395099	.	.
chr1	172632827	172633326	chr1	172492034	172492533	Dusp23|chr1:172492034-172492533	0.789556633738336	.	.
chr1	172632827	172633326	chr1	172528665	172529164	Dusp23|chr1:172528665-172529164	0.855906990438019	.	.
chr1	172632827	172633326	chr1	172528665	172529164	Dusp23|chr1:172528665-172529164	0.85590699043802	.	.
chr1	172632827	172633326	chr1	172562878	172563377	Dusp23|chr1:172562878-172563377	0.714934439096945	.	.
chr1	173367390	173367889	chr1	173398534	173399033	Cadm3|chr1:173398534-173399033	0.532725652977134	.	.
chr1	174501578	174502077	chr1	174503374	174503873	Fmn2|chr1:174503374-174503873	0.648419573529254	.	.
chr1	174501578	174502077	chr1	174515563	174516062	Fmn2|chr1:174515563-174516062	0.665673482541939	.	.
chr1	174502434	174502933	chr1	174503374	174503873	Fmn2|chr1:174503374-174503873	0.682253118334931	.	.
chr1	175492256	175492755	chr1	175128494	175128993	Rgs7|chr1:175128494-175128993	0.60430424962518	.	.
chr1	175693049	175693548	chr1	175437101	175437600	Chml|chr1:175437101-175437600	0.691993865239259	.	.
chr1	175693049	175693548	chr1	175437101	175437600	Opn3|chr1:175437101-175437600	0.691993865239259	.	.
chr1	175693049	175693548	chr1	175766403	175766902	Chml|chr1:175766403-175766902	0.668723909902134	.	.
chr1	175693049	175693548	chr1	175766403	175766902	Opn3|chr1:175766403-175766902	0.668723909902134	.	.
chr1	175880538	175881037	chr1	175671592	175672091	Exo1|chr1:175671592-175672091	0.667987892994926	.	.
chr1	176275192	176275691	chr1	176196964	176197463	Gm38101|chr1:176196964-176197463	0.546812607359072	.	.
chr1	176275192	176275691	chr1	176196964	176197463	Pld5|chr1:176196964-176197463	0.546812607359072	.	.
chr1	176275192	176275691	chr1	176213330	176213829	Gm38101|chr1:176213330-176213829	0.732739106972002	.	.
chr1	176275192	176275691	chr1	176213330	176213829	Pld5|chr1:176213330-176213829	0.732739106972002	.	.
chr1	176275192	176275691	chr1	176289259	176289758	Gm38101|chr1:176289259-176289758	0.580176302749853	.	.
chr1	176275192	176275691	chr1	176289259	176289758	Pld5|chr1:176289259-176289758	0.580176302749853	.	.
chr1	176275192	176275691	chr1	176440233	176440732	Gm38101|chr1:176440233-176440732	0.604792219191533	.	.
chr1	176275192	176275691	chr1	176440233	176440732	Pld5|chr1:176440233-176440732	0.604792219191533	.	.
chr1	176813947	176814446	chr1	177011716	177012215	Cep170|chr1:177011716-177012215	0.58257149844702	.	.
chr1	176813947	176814446	chr1	177011716	177012215	Cep170|chr1:177011716-177012215	0.582571498447021	.	.
chr1	176813947	176814446	chr1	177011716	177012215	Sdccag8|chr1:177011716-177012215	0.58257149844702	.	.
chr1	176813947	176814446	chr1	177011716	177012215	Sdccag8|chr1:177011716-177012215	0.582571498447021	.	.
chr1	177257072	177257571	chr1	177028609	177029108	Akt3|chr1:177028609-177029108	0.53260301915638	.	.
chr1	177257072	177257571	chr1	177110724	177111223	Akt3|chr1:177110724-177111223	0.790694682497673	.	.
chr1	177258678	177259177	chr1	177646158	177646657	Akt3|chr1:177646158-177646657	0.548462106396083	.	.
chr1	178276142	178276641	chr1	178735489	178735988	4930527J03Rik|chr1:178735489-178735988	0.548711264182261	.	.
chr1	178318532	178319031	chr1	178368821	178369320	B230369F24Rik|chr1:178368821-178369320	0.54495685139746	.	.
chr1	178318532	178319031	chr1	178368821	178369320	Cox20|chr1:178368821-178369320	0.54495685139746	.	.
chr1	178318532	178319031	chr1	178735489	178735988	B230369F24Rik|chr1:178735489-178735988	0.565375241652202	.	.
chr1	178318532	178319031	chr1	178735489	178735988	Cox20|chr1:178735489-178735988	0.565375241652202	.	.
chr1	178337559	178338058	chr1	178632820	178633319	Hnrnpu|chr1:178632820-178633319	0.566518752041321	.	.
chr1	178337559	178338058	chr1	178673021	178673520	Hnrnpu|chr1:178673021-178673520	0.727891067702307	.	.
chr1	178337559	178338058	chr1	178683629	178684128	Hnrnpu|chr1:178683629-178684128	0.696471861156747	.	.
chr1	178337559	178338058	chr1	178683629	178684128	Hnrnpu|chr1:178683629-178684128	0.696471861156748	.	.
chr1	178337559	178338058	chr1	178689453	178689952	Hnrnpu|chr1:178689453-178689952	0.625962271314211	.	.
chr1	178405450	178405949	chr1	178747466	178747965	Efcab2|chr1:178747466-178747965	0.521561657513775	.	.
chr1	178528774	178529273	chr1	178449116	178449615	Kif26b|chr1:178449116-178449615	0.684076642711976	.	.
chr1	178917439	178917938	chr1	179142136	179142635	Gm16564|chr1:179142136-179142635	0.537288883084905	.	.
chr1	179546057	179546556	chr1	179588210	179588709	Cnst|chr1:179588210-179588709	0.62359645450741	.	.
chr1	179546057	179546556	chr1	179588210	179588709	Tfb2m|chr1:179588210-179588709	0.62359645450741	.	.
chr1	179546057	179546556	chr1	179624324	179624823	Cnst|chr1:179624324-179624823	0.591923799363665	.	.
chr1	179546057	179546556	chr1	179624324	179624823	Tfb2m|chr1:179624324-179624823	0.591923799363665	.	.
chr1	179802857	179803356	chr1	179624324	179624823	Ahctf1|chr1:179624324-179624823	0.591652655542455	.	.
chr1	179802857	179803356	chr1	179624324	179624823	Gm10518|chr1:179624324-179624823	0.591652655542455	.	.
chr1	179802857	179803356	chr1	180023448	180023947	Ahctf1|chr1:180023448-180023947	0.595652888228742	.	.
chr1	179802857	179803356	chr1	180023448	180023947	Gm10518|chr1:180023448-180023947	0.595652888228742	.	.
chr1	179803447	179803946	chr1	180023448	180023947	Ahctf1|chr1:180023448-180023947	0.529668192565879	.	.
chr1	179803447	179803946	chr1	180023448	180023947	Gm10518|chr1:180023448-180023947	0.529668192565879	.	.
chr1	179803447	179803946	chr1	180225780	180226279	Ahctf1|chr1:180225780-180226279	0.678585204151309	.	.
chr1	179803447	179803946	chr1	180225780	180226279	Gm10518|chr1:180225780-180226279	0.678585204151309	.	.
chr1	180255556	180256055	chr1	180225780	180226279	Gm31728|chr1:180225780-180226279	0.709234019124122	.	.
chr1	180330806	180331305	chr1	180215001	180215500	Itpkb|chr1:180215001-180215500	0.550062917574426	.	.
chr1	180330806	180331305	chr1	180215001	180215500	Itpkb|chr1:180215001-180215500	0.550062917574427	.	.
chr1	180330806	180331305	chr1	180365065	180365564	Itpkb|chr1:180365065-180365564	0.745247260774265	.	.
chr1	180330806	180331305	chr1	180434100	180434599	Itpkb|chr1:180434100-180434599	0.643624060981928	.	.
chr1	180483264	180483763	chr1	180458240	180458739	Stum|chr1:180458240-180458739	0.614912659957268	.	.
chr1	180813365	180813864	chr1	181150665	181151164	H3f3a|chr1:181150665-181151164	0.52820424266732	.	.
chr1	180813365	180813864	chr1	181150665	181151164	H3f3aos|chr1:181150665-181151164	0.52820424266732	.	.
chr1	180850639	180851138	chr1	180777540	180778039	Sde2|chr1:180777540-180778039	0.526964011740048	.	.
chr1	180850639	180851138	chr1	181016358	181016857	Sde2|chr1:181016358-181016857	0.609002153906299	.	.
chr1	180903944	180904443	chr1	181009633	181010132	Pycr2|chr1:181009633-181010132	0.681834875178308	.	.
chr1	181211764	181212263	chr1	180777540	180778039	Wdr26|chr1:180777540-180778039	0.669426315425118	.	.
chr1	181211764	181212263	chr1	181016358	181016857	Wdr26|chr1:181016358-181016857	0.678038976516307	.	.
chr1	181211764	181212263	chr1	181017318	181017817	Wdr26|chr1:181017318-181017817	0.606918992248414	.	.
chr1	181510245	181510744	chr1	181453159	181453658	Ccdc121|chr1:181453159-181453658	0.530972130739348	.	.
chr1	181842237	181842736	chr1	181545377	181545876	Lbr|chr1:181545377-181545876	0.563825589526114	.	.
chr1	181842237	181842736	chr1	181552723	181553222	Lbr|chr1:181552723-181553222	0.6464154651853	.	.
chr1	181842237	181842736	chr1	181832503	181833002	Lbr|chr1:181832503-181833002	0.750060597411224	.	.
chr1	181842237	181842736	chr1	181833072	181833571	Lbr|chr1:181833072-181833571	0.699110588660564	.	.
chr1	181842237	181842736	chr1	181937016	181937515	Lbr|chr1:181937016-181937515	0.526311591073711	.	.
chr1	181842237	181842736	chr1	182115179	182115678	Lbr|chr1:182115179-182115678	0.656964072961537	.	.
chr1	182124497	182124996	chr1	181832503	181833002	Srp9|chr1:181832503-181833002	0.628606512228155	.	.
chr1	182124497	182124996	chr1	181833072	181833571	Srp9|chr1:181833072-181833571	0.683578934265686	.	.
chr1	182124497	182124996	chr1	181888749	181889248	Srp9|chr1:181888749-181889248	0.721931643237636	.	.
chr1	182124497	182124996	chr1	181937016	181937515	Srp9|chr1:181937016-181937515	0.649586629675539	.	.
chr1	182282007	182282506	chr1	182140320	182140819	Degs1|chr1:182140320-182140819	0.741008234146092	.	.
chr1	182282007	182282506	chr1	182376142	182376641	Degs1|chr1:182376142-182376641	0.649172065041141	.	.
chr1	182282007	182282506	chr1	182539280	182539779	Degs1|chr1:182539280-182539779	0.542632511364835	.	.
chr1	182408896	182409395	chr1	182378832	182379331	Trp53bp2|chr1:182378832-182379331	0.5483703072541	.	.
chr1	182408896	182409395	chr1	182489705	182490204	Trp53bp2|chr1:182489705-182490204	0.606092946978461	.	.
chr1	182517320	182517819	chr1	182908295	182908794	Capn2|chr1:182908295-182908794	0.84577772615877	.	.
chr1	182953626	182954125	chr1	182837927	182838426	Tlr5|chr1:182837927-182838426	0.573916722811982	.	.
chr1	182953626	182954125	chr1	182897414	182897913	Tlr5|chr1:182897414-182897913	0.537633903281598	.	.
chr1	182953626	182954125	chr1	182953115	182953614	Tlr5|chr1:182953115-182953614	0.822933306171882	.	.
chr1	183221261	183221760	chr1	183345255	183345754	Disp1|chr1:183345255-183345754	0.556780412449156	.	.
chr1	184033370	184033869	chr1	183753479	183753978	1700056E22Rik|chr1:183753479-183753978	0.54821916471162	.	.
chr1	184033370	184033869	chr1	184235529	184236028	1700056E22Rik|chr1:184235529-184236028	0.730850080858424	.	.
chr1	184845644	184846143	chr1	184675406	184675905	Marc2|chr1:184675406-184675905	0.626028887966789	.	.
chr1	184845644	184846143	chr1	184824501	184825000	Marc2|chr1:184824501-184825000	0.627449065497995	.	.
chr1	185203864	185204363	chr1	184824501	184825000	Rab3gap2|chr1:184824501-184825000	0.728130224274259	.	.
chr1	185362697	185363196	chr1	185229664	185230163	4930532G15Rik|chr1:185229664-185230163	0.645684029566482	.	.
chr1	185362697	185363196	chr1	185229664	185230163	Eprs|chr1:185229664-185230163	0.645684029566482	.	.
chr1	185455175	185455674	chr1	185262489	185262988	Gm2061|chr1:185262489-185262988	0.626955884541928	.	.
chr1	185455175	185455674	chr1	185262489	185262988	Slc30a10|chr1:185262489-185262988	0.626955884541928	.	.
chr1	186117016	186117515	chr1	185868780	185869279	Lyplal1|chr1:185868780-185869279	0.633924300664738	.	.
chr1	186117016	186117515	chr1	186442191	186442690	Lyplal1|chr1:186442191-186442690	0.550528772382529	.	.
chr1	186705157	186705656	chr1	186424917	186425416	Gm29491|chr1:186424917-186425416	0.551548042116245	.	.
chr1	186705157	186705656	chr1	186424917	186425416	Tgfb2|chr1:186424917-186425416	0.551548042116245	.	.
chr1	186705157	186705656	chr1	186442191	186442690	Gm29491|chr1:186442191-186442690	0.788470296366449	.	.
chr1	186705157	186705656	chr1	186442191	186442690	Tgfb2|chr1:186442191-186442690	0.788470296366449	.	.
chr1	187215277	187215776	chr1	186833356	186833855	Gpatch2|chr1:186833356-186833855	0.535995516485826	.	.
chr1	187215277	187215776	chr1	186833356	186833855	Spata17|chr1:186833356-186833855	0.535995516485826	.	.
chr1	187609281	187609780	chr1	187609831	187610330	Esrrg|chr1:187609831-187610330	0.767047192617538	.	.
chr1	187651708	187652207	chr1	187350064	187350563	Gm36388|chr1:187350064-187350563	0.612584980363676	.	.
chr1	189922073	189922572	chr1	189864775	189865274	Smyd2|chr1:189864775-189865274	0.708910612267477	.	.
chr1	189922073	189922572	chr1	189873709	189874208	Smyd2|chr1:189873709-189874208	0.684476466169576	.	.
chr1	189922073	189922572	chr1	189910256	189910755	Smyd2|chr1:189910256-189910755	0.798400294514022	.	.
chr1	189922073	189922572	chr1	189910256	189910755	Smyd2|chr1:189910256-189910755	0.798400294514023	.	.
chr1	189922073	189922572	chr1	190127824	190128323	Smyd2|chr1:190127824-190128323	0.521325046150346	.	.
chr1	190979086	190979585	chr1	190682135	190682634	Vash2|chr1:190682135-190682634	0.625662663564957	.	.
chr1	190979086	190979585	chr1	190965149	190965648	Vash2|chr1:190965149-190965648	0.608127792325858	.	.
chr1	191026045	191026544	chr1	190944268	190944767	A230020J21Rik|chr1:190944268-190944767	0.618720084874005	.	.
chr1	191026045	191026544	chr1	190944268	190944767	Flvcr1|chr1:190944268-190944767	0.618720084874005	.	.
chr1	191026045	191026544	chr1	191299029	191299528	A230020J21Rik|chr1:191299029-191299528	0.624272474042519	.	.
chr1	191026045	191026544	chr1	191299029	191299528	Flvcr1|chr1:191299029-191299528	0.624272474042519	.	.
chr1	191026045	191026544	chr1	191299530	191300029	A230020J21Rik|chr1:191299530-191300029	0.570192275789373	.	.
chr1	191026045	191026544	chr1	191299530	191300029	Flvcr1|chr1:191299530-191300029	0.570192275789373	.	.
chr1	191062684	191063183	chr1	190881387	190881886	Nsl1|chr1:190881387-190881886	0.589563213289789	.	.
chr1	191062684	191063183	chr1	190881387	190881886	Tatdn3|chr1:190881387-190881886	0.589563213289789	.	.
chr1	191224177	191224676	chr1	190881387	190881886	D730003I15Rik|chr1:190881387-190881886	0.715753519679743	.	.
chr1	191224177	191224676	chr1	191299029	191299528	D730003I15Rik|chr1:191299029-191299528	0.713066051217878	.	.
chr1	191224177	191224676	chr1	191299530	191300029	D730003I15Rik|chr1:191299530-191300029	0.524625079368199	.	.
chr1	191317662	191318161	chr1	191312626	191313125	Nenf|chr1:191312626-191313125	0.55301314943296	.	.
chr1	191325660	191326159	chr1	191299029	191299528	Pacc1|chr1:191299029-191299528	0.542615645758208	.	.
chr1	191717568	191718067	chr1	191299029	191299528	Lpgat1|chr1:191299029-191299528	0.528759829807558	.	.
chr1	191821104	191821603	chr1	191817776	191818275	Gm38037|chr1:191817776-191818275	0.575149234138479	.	.
chr1	191821104	191821603	chr1	191817776	191818275	Nek2|chr1:191817776-191818275	0.575149234138479	.	.
chr1	191906374	191906873	chr1	191964106	191964605	1700034H15Rik|chr1:191964106-191964605	0.566298271654407	.	.
chr1	191906374	191906873	chr1	191964106	191964605	Slc30a1|chr1:191964106-191964605	0.566298271654407	.	.
chr1	192092422	192092921	chr1	192107306	192107805	Gm26879|chr1:192107306-192107805	0.565787438355	.	.
chr1	192092422	192092921	chr1	192107306	192107805	Traf5|chr1:192107306-192107805	0.565787438355	.	.
chr1	192092422	192092921	chr1	192380566	192381065	Gm26879|chr1:192380566-192381065	0.679733842026976	.	.
chr1	192092422	192092921	chr1	192380566	192381065	Traf5|chr1:192380566-192381065	0.679733842026976	.	.
chr1	192137818	192138317	chr1	192371448	192371947	Rcor3|chr1:192371448-192371947	0.60308271101834	.	.
chr1	192770423	192770922	chr1	192690812	192691311	Hhat|chr1:192690812-192691311	0.565885984121494	.	.
chr1	192770423	192770922	chr1	192691357	192691856	Hhat|chr1:192691357-192691856	0.666937880994099	.	.
chr1	192770423	192770922	chr1	192851546	192852045	Hhat|chr1:192851546-192852045	0.534871041009565	.	.
chr1	192770423	192770922	chr1	193151061	193151560	Hhat|chr1:193151061-193151560	0.655684437617408	.	.
chr1	192771020	192771519	chr1	192690812	192691311	Hhat|chr1:192690812-192691311	0.627385285885503	.	.
chr1	192771020	192771519	chr1	192691357	192691856	Hhat|chr1:192691357-192691856	0.558122486833681	.	.
chr1	192854936	192855435	chr1	192784324	192784823	Gm15867|chr1:192784324-192784823	0.576552342806487	.	.
chr1	192854936	192855435	chr1	192784324	192784823	Sertad4|chr1:192784324-192784823	0.576552342806487	.	.
chr1	193035210	193035709	chr1	193022693	193023192	Syt14|chr1:193022693-193023192	0.611496755806717	.	.
chr1	193035210	193035709	chr1	193376727	193377226	Syt14|chr1:193376727-193377226	0.583070753615777	.	.
chr1	193035812	193036311	chr1	192851546	192852045	Syt14|chr1:192851546-192852045	0.6523610139502	.	.
chr1	193035812	193036311	chr1	193173244	193173743	Syt14|chr1:193173244-193173743	0.716226373808302	.	.
chr1	193035812	193036311	chr1	193396661	193397160	Syt14|chr1:193396661-193397160	0.744876139983723	.	.
chr1	193130022	193130521	chr1	193173244	193173743	Utp25|chr1:193173244-193173743	0.648004424018173	.	.
chr1	193130022	193130521	chr1	193385989	193386488	Utp25|chr1:193385989-193386488	0.523848812417235	.	.
chr1	193130022	193130521	chr1	193396661	193397160	Utp25|chr1:193396661-193397160	0.526226496741524	.	.
chr1	193130022	193130521	chr1	193401652	193402151	Utp25|chr1:193401652-193402151	0.591149330598512	.	.
chr1	193208153	193208652	chr1	192822619	192823118	Lamb3|chr1:192822619-192823118	0.747394660538329	.	.
chr1	193208153	193208652	chr1	193086739	193087238	Lamb3|chr1:193086739-193087238	0.552260767822144	.	.
chr1	193208153	193208652	chr1	193087394	193087893	Lamb3|chr1:193087394-193087893	0.589619660641432	.	.
chr1	193208153	193208652	chr1	193242320	193242819	Lamb3|chr1:193242320-193242819	0.772911071726149	.	.
chr1	193208153	193208652	chr1	193343816	193344315	Lamb3|chr1:193343816-193344315	0.674747010887291	.	.
chr1	193272369	193272868	chr1	193449473	193449972	G0s2|chr1:193449473-193449972	0.559567100828023	.	.
chr1	193272880	193273379	chr1	193022693	193023192	G0s2|chr1:193022693-193023192	0.636865771669948	.	.
chr1	193370052	193370551	chr1	193086739	193087238	Camk1g|chr1:193086739-193087238	0.630680123483395	.	.
chr1	193370052	193370551	chr1	193087394	193087893	Camk1g|chr1:193087394-193087893	0.757237681841352	.	.
chr1	193370052	193370551	chr1	193242320	193242819	Camk1g|chr1:193242320-193242819	0.750045859669316	.	.
chr1	193370052	193370551	chr1	193242320	193242819	Camk1g|chr1:193242320-193242819	0.750045859669317	.	.
chr1	193370052	193370551	chr1	193343816	193344315	Camk1g|chr1:193343816-193344315	0.652053003267962	.	.
chr1	193370052	193370551	chr1	193698811	193699310	Camk1g|chr1:193698811-193699310	0.871032323298694	.	.
chr1	194222981	194223480	chr1	193847855	193848354	4930503O07Rik|chr1:193847855-193848354	0.682193636802785	.	.
chr1	194976111	194976610	chr1	194620372	194620871	A330023F24Rik|chr1:194620372-194620871	0.731382798989687	.	.
chr1	194976111	194976610	chr1	194620372	194620871	Gm16897|chr1:194620372-194620871	0.731382798989687	.	.
chr1	194976111	194976610	chr1	194851569	194852068	A330023F24Rik|chr1:194851569-194852068	0.579009390473269	.	.
chr1	194976111	194976610	chr1	194851569	194852068	Gm16897|chr1:194851569-194852068	0.579009390473269	.	.
chr1	194976725	194977224	chr1	194620372	194620871	A330023F24Rik|chr1:194620372-194620871	0.526361598209633	.	.
chr1	194976725	194977224	chr1	194620372	194620871	A330023F24Rik|chr1:194620372-194620871	0.526361598209634	.	.
chr1	194976725	194977224	chr1	194620372	194620871	Gm16897|chr1:194620372-194620871	0.526361598209633	.	.
chr1	194976725	194977224	chr1	194620372	194620871	Gm16897|chr1:194620372-194620871	0.526361598209634	.	.
chr1	195018071	195018570	chr1	195016706	195017205	Gm37027|chr1:195016706-195017205	0.691224363042895	.	.
chr1	195130829	195131328	chr1	194816816	194817315	Cr1l|chr1:194816816-194817315	0.543610687502105	.	.
chr1	195130829	195131328	chr1	194851569	194852068	Cr1l|chr1:194851569-194852068	0.612026808410228	.	.
chr10	3366298	3366797	chr10	3367391	3367890	Ppp1r14c|chr10:3367391-3367890	0.626853718552266	.	.
chr10	3366298	3366797	chr10	3572927	3573426	Ppp1r14c|chr10:3572927-3573426	0.658969606400414	.	.
chr10	4265552	4266051	chr10	4341358	4341857	Akap12|chr10:4341358-4341857	0.64768026175876	.	.
chr10	4265552	4266051	chr10	4346705	4347204	Akap12|chr10:4346705-4347204	0.684800827559294	.	.
chr10	4265552	4266051	chr10	4356628	4357127	Akap12|chr10:4356628-4357127	0.621296978292959	.	.
chr10	4266269	4266768	chr10	4341358	4341857	Akap12|chr10:4341358-4341857	0.541500063654027	.	.
chr10	4266269	4266768	chr10	4346705	4347204	Akap12|chr10:4346705-4347204	0.671232663921162	.	.
chr10	4266269	4266768	chr10	4356628	4357127	Akap12|chr10:4356628-4357127	0.599289300135278	.	.
chr10	4387235	4387734	chr10	4062866	4063365	Zbtb2|chr10:4062866-4063365	0.634289915375181	.	.
chr10	4387235	4387734	chr10	4711962	4712461	Zbtb2|chr10:4711962-4712461	0.566314649469763	.	.
chr10	5550504	5551003	chr10	5469637	5470136	Syne1|chr10:5469637-5470136	0.52500988060459	.	.
chr10	5550504	5551003	chr10	5568911	5569410	Syne1|chr10:5568911-5569410	0.544450357888077	.	.
chr10	5805395	5805894	chr10	5568911	5569410	Fbxo5|chr10:5568911-5569410	0.703606358220291	.	.
chr10	5805395	5805894	chr10	6035780	6036279	Fbxo5|chr10:6035780-6036279	0.59157750855833	.	.
chr10	5921342	5921841	chr10	5884923	5885422	Rgs17|chr10:5884923-5885422	0.529224220104142	.	.
chr10	7589567	7590066	chr10	7663092	7663591	Lrp11|chr10:7663092-7663591	0.751632291586566	.	.
chr10	7590117	7590616	chr10	7839497	7839996	Lrp11|chr10:7839497-7839996	0.77388417998009	.	.
chr10	7680943	7681442	chr10	7390606	7391105	Lats1|chr10:7390606-7391105	0.542391925626845	.	.
chr10	7680943	7681442	chr10	7390606	7391105	Pcmt1|chr10:7390606-7391105	0.542391925626845	.	.
chr10	7680943	7681442	chr10	7582125	7582624	Lats1|chr10:7582125-7582624	0.612078392709412	.	.
chr10	7680943	7681442	chr10	7582125	7582624	Pcmt1|chr10:7582125-7582624	0.612078392709412	.	.
chr10	7680943	7681442	chr10	7663092	7663591	Lats1|chr10:7663092-7663591	0.586942819958519	.	.
chr10	7680943	7681442	chr10	7663092	7663591	Pcmt1|chr10:7663092-7663591	0.586942819958519	.	.
chr10	7780721	7781220	chr10	7839497	7839996	B430219N15Rik|chr10:7839497-7839996	0.531775191133459	.	.
chr10	8518648	8519147	chr10	8287193	8287692	Ust|chr10:8287193-8287692	0.702614419086211	.	.
chr10	8518648	8519147	chr10	8715602	8716101	Ust|chr10:8715602-8716101	0.568020791595688	.	.
chr10	11149164	11149663	chr10	11491884	11492383	Shprh|chr10:11491884-11492383	0.55487669614779	.	.
chr10	11149682	11150181	chr10	11491884	11492383	Shprh|chr10:11491884-11492383	0.689720701705654	.	.
chr10	11343450	11343949	chr10	11449856	11450355	Epm2a|chr10:11449856-11450355	0.534665328579133	.	.
chr10	11343450	11343949	chr10	11449856	11450355	Epm2a|chr10:11449856-11450355	0.534665328579134	.	.
chr10	12868974	12869473	chr10	12614872	12615371	Utrn|chr10:12614872-12615371	0.544596495765762	.	.
chr10	12922927	12923426	chr10	12643294	12643793	B230208H11Rik|chr10:12643294-12643793	0.597697899756825	.	.
chr10	13474088	13474587	chr10	13388671	13389170	Phactr2|chr10:13388671-13389170	0.657204332784832	.	.
chr10	13474088	13474587	chr10	13632323	13632822	Phactr2|chr10:13632323-13632822	0.579910105943641	.	.
chr10	13552855	13553354	chr10	13500872	13501371	Adat2|chr10:13500872-13501371	0.548300428500388	.	.
chr10	13552855	13553354	chr10	13500872	13501371	Pex3|chr10:13500872-13501371	0.548300428500388	.	.
chr10	14705323	14705822	chr10	14789913	14790412	Nmbr|chr10:14789913-14790412	0.637129991386859	.	.
chr10	14705323	14705822	chr10	14789913	14790412	Vta1|chr10:14789913-14790412	0.637129991386859	.	.
chr10	17722198	17722697	chr10	17325939	17326438	Cited2|chr10:17325939-17326438	0.759634628067225	.	.
chr10	17722198	17722697	chr10	17347676	17348175	Cited2|chr10:17347676-17348175	0.802369183092245	.	.
chr10	17722963	17723462	chr10	17869893	17870392	Cited2|chr10:17869893-17870392	0.708085698736331	.	.
chr10	17795966	17796465	chr10	18197247	18197746	Txlnb|chr10:18197247-18197746	0.550390057222898	.	.
chr10	18022923	18023422	chr10	18453347	18453846	Abracl|chr10:18453347-18453846	0.717258524135071	.	.
chr10	18055292	18055791	chr10	17869893	17870392	Reps1|chr10:17869893-17870392	0.599643964472903	.	.
chr10	18055292	18055791	chr10	18388588	18389087	Reps1|chr10:18388588-18389087	0.552965185217238	.	.
chr10	18055292	18055791	chr10	18453347	18453846	Reps1|chr10:18453347-18453846	0.668105463748106	.	.
chr10	18210578	18211077	chr10	18407368	18407867	Ect2l|chr10:18407368-18407867	0.859705627449423	.	.
chr10	18545704	18546203	chr10	18562888	18563387	Hebp2|chr10:18562888-18563387	0.63799366886472	.	.
chr10	18886878	18887377	chr10	18700037	18700536	Gm48483|chr10:18700037-18700536	0.559505879231057	.	.
chr10	19357141	19357640	chr10	19157996	19158495	Olig3|chr10:19157996-19158495	0.55374017194626	.	.
chr10	19357141	19357640	chr10	19396734	19397233	Olig3|chr10:19396734-19397233	0.817985213742332	.	.
chr10	19357141	19357640	chr10	19459639	19460138	Olig3|chr10:19459639-19460138	0.808122235029765	.	.
chr10	19357141	19357640	chr10	19460148	19460647	Olig3|chr10:19460148-19460647	0.591391439373748	.	.
chr10	19591671	19592170	chr10	19922347	19922846	Ifngr1|chr10:19922347-19922846	0.645599070896218	.	.
chr10	19850487	19850986	chr10	20170432	20170931	Slc35d3|chr10:20170432-20170931	0.638130497100172	.	.
chr10	19933466	19933965	chr10	20158740	20159239	Map3k5|chr10:20158740-20159239	0.593884829366263	.	.
chr10	19933991	19934490	chr10	20158740	20159239	Map3k5|chr10:20158740-20159239	0.579952736219032	.	.
chr10	20148657	20149156	chr10	19915249	19915748	Map7|chr10:19915249-19915748	0.580419374122365	.	.
chr10	20312122	20312621	chr10	20158740	20159239	4933406P04Rik|chr10:20158740-20159239	0.55509284925596	.	.
chr10	20312122	20312621	chr10	20158740	20159239	Bclaf1|chr10:20158740-20159239	0.55509284925596	.	.
chr10	20952322	20952821	chr10	20560255	20560754	Ahi1|chr10:20560255-20560754	0.557302673135212	.	.
chr10	20952322	20952821	chr10	20560255	20560754	Ahi1|chr10:20560255-20560754	0.557302673135213	.	.
chr10	20952322	20952821	chr10	20570322	20570821	Ahi1|chr10:20570322-20570821	0.733168005078455	.	.
chr10	20952322	20952821	chr10	20935232	20935731	Ahi1|chr10:20935232-20935731	0.658258411717782	.	.
chr10	20952322	20952821	chr10	20954126	20954625	Ahi1|chr10:20954126-20954625	0.68779542097753	.	.
chr10	21144872	21145371	chr10	21228470	21228969	Gm26577|chr10:21228470-21228969	0.600723898867306	.	.
chr10	21188931	21189430	chr10	21465312	21465811	Gm40608|chr10:21465312-21465811	0.585602207436447	.	.
chr10	21881933	21882432	chr10	21992970	21993469	Sgk1|chr10:21992970-21993469	0.58390173545714	.	.
chr10	22645129	22645628	chr10	22615297	22615796	Slc2a12|chr10:22615297-22615796	0.620746454242242	.	.
chr10	23787039	23787538	chr10	24111089	24111588	Rps12|chr10:24111089-24111588	0.838775362323763	.	.
chr10	23796872	23797371	chr10	23812077	23812576	Slc18b1|chr10:23812077-23812576	0.656873108372904	.	.
chr10	24595382	24595881	chr10	24381828	24382327	Ccn2|chr10:24381828-24382327	0.561583619193682	.	.
chr10	24595382	24595881	chr10	24984897	24985396	Ccn2|chr10:24984897-24985396	0.579488364866326	.	.
chr10	24869684	24870183	chr10	24817833	24818332	Med23|chr10:24817833-24818332	0.544669651343369	.	.
chr10	24869684	24870183	chr10	25199853	25200352	Med23|chr10:25199853-25200352	0.601308256855717	.	.
chr10	24926916	24927415	chr10	24630618	24631117	Arg1|chr10:24630618-24631117	0.583376735047636	.	.
chr10	24926916	24927415	chr10	24630618	24631117	Gm36172|chr10:24630618-24631117	0.583376735047636	.	.
chr10	24926916	24927415	chr10	24789665	24790164	Arg1|chr10:24789665-24790164	0.545277437182865	.	.
chr10	24926916	24927415	chr10	24789665	24790164	Gm36172|chr10:24789665-24790164	0.545277437182865	.	.
chr10	24926916	24927415	chr10	25199853	25200352	Arg1|chr10:25199853-25200352	0.59016611255049	.	.
chr10	24926916	24927415	chr10	25199853	25200352	Gm36172|chr10:25199853-25200352	0.59016611255049	.	.
chr10	25359501	25360000	chr10	25145327	25145826	Epb41l2|chr10:25145327-25145826	0.728002975365021	.	.
chr10	25359501	25360000	chr10	25514150	25514649	Epb41l2|chr10:25514150-25514649	0.539802186454727	.	.
chr10	25707948	25708447	chr10	25983477	25983976	Gm36543|chr10:25983477-25983976	0.773672487722837	.	.
chr10	26078173	26078672	chr10	26146942	26147441	Gm9767|chr10:26146942-26147441	0.689644828954997	.	.
chr10	26078173	26078672	chr10	26146942	26147441	Gm9767|chr10:26146942-26147441	0.689644828954998	.	.
chr10	26078173	26078672	chr10	26146942	26147441	Tmem200a|chr10:26146942-26147441	0.689644828954997	.	.
chr10	26078173	26078672	chr10	26146942	26147441	Tmem200a|chr10:26146942-26147441	0.689644828954998	.	.
chr10	26078173	26078672	chr10	26211614	26212113	Gm9767|chr10:26211614-26212113	0.605238350306253	.	.
chr10	26078173	26078672	chr10	26211614	26212113	Tmem200a|chr10:26211614-26212113	0.605238350306253	.	.
chr10	26078817	26079316	chr10	25983477	25983976	Gm9767|chr10:25983477-25983976	0.523182909545554	.	.
chr10	26078817	26079316	chr10	25983477	25983976	Tmem200a|chr10:25983477-25983976	0.523182909545554	.	.
chr10	26374914	26375413	chr10	26211614	26212113	L3mbtl3|chr10:26211614-26212113	0.574419793156285	.	.
chr10	26374914	26375413	chr10	26374170	26374669	L3mbtl3|chr10:26374170-26374669	0.817147744435713	.	.
chr10	26375759	26376258	chr10	26374170	26374669	L3mbtl3|chr10:26374170-26374669	0.709885537321078	.	.
chr10	26375759	26376258	chr10	26711043	26711542	L3mbtl3|chr10:26711043-26711542	0.619397068953091	.	.
chr10	26695050	26695549	chr10	26327653	26328152	Gm48893|chr10:26327653-26328152	0.525252168950978	.	.
chr10	26695050	26695549	chr10	26374170	26374669	Gm48893|chr10:26374170-26374669	0.830771239964679	.	.
chr10	26695050	26695549	chr10	26711043	26711542	Gm48893|chr10:26711043-26711542	0.602541084996907	.	.
chr10	26695050	26695549	chr10	26772852	26773351	Gm48893|chr10:26772852-26773351	0.602357476881734	.	.
chr10	26752501	26753000	chr10	26781164	26781663	Arhgap18|chr10:26781164-26781663	0.76071205106249	.	.
chr10	26753106	26753605	chr10	26781164	26781663	Arhgap18|chr10:26781164-26781663	0.749000138337045	.	.
chr10	28074536	28075035	chr10	28127937	28128436	Ptprk|chr10:28127937-28128436	0.5920566458566	.	.
chr10	28074536	28075035	chr10	28128473	28128972	Ptprk|chr10:28128473-28128972	0.651258394389543	.	.
chr10	28074536	28075035	chr10	28436076	28436575	Ptprk|chr10:28436076-28436575	0.662236016247352	.	.
chr10	29313161	29313660	chr10	29146428	29146927	Echdc1|chr10:29146428-29146927	0.591484910832213	.	.
chr10	29313161	29313660	chr10	29146428	29146927	Gm46218|chr10:29146428-29146927	0.591484910832213	.	.
chr10	29313161	29313660	chr10	29146930	29147429	Echdc1|chr10:29146930-29147429	0.615351816919348	.	.
chr10	29313161	29313660	chr10	29146930	29147429	Gm46218|chr10:29146930-29147429	0.615351816919348	.	.
chr10	29535581	29536080	chr10	29921490	29921989	Rspo3|chr10:29921490-29921989	0.603902630829963	.	.
chr10	31608520	31609019	chr10	31551337	31551836	Rnf217|chr10:31551337-31551836	0.672144276886101	.	.
chr10	31608520	31609019	chr10	31593174	31593673	Rnf217|chr10:31593174-31593673	0.528584680299184	.	.
chr10	33904718	33905217	chr10	33558095	33558594	Rsph4a|chr10:33558095-33558594	0.713937732475048	.	.
chr10	33951019	33951518	chr10	33558095	33558594	Zup1|chr10:33558095-33558594	0.561686772547201	.	.
chr10	34036511	34037010	chr10	34033850	34034349	Trappc3l|chr10:34033850-34034349	0.625813157212062	.	.
chr10	34127449	34127948	chr10	34033850	34034349	Calhm6|chr10:34033850-34034349	0.712029317090425	.	.
chr10	34127449	34127948	chr10	34316872	34317371	Calhm6|chr10:34316872-34317371	0.656244422936375	.	.
chr10	34297174	34297673	chr10	34033850	34034349	Tspyl4|chr10:34033850-34034349	0.625713457160073	.	.
chr10	34297174	34297673	chr10	34316872	34317371	Tspyl4|chr10:34316872-34317371	0.55658635195174	.	.
chr10	36506584	36507083	chr10	36964505	36965004	Hs3st5|chr10:36964505-36965004	0.608507818529289	.	.
chr10	36974002	36974501	chr10	36533995	36534494	Hdac2|chr10:36533995-36534494	0.53767413281668	.	.
chr10	36974002	36974501	chr10	36964505	36965004	Hdac2|chr10:36964505-36965004	0.621437145212069	.	.
chr10	36974002	36974501	chr10	37014232	37014731	Hdac2|chr10:37014232-37014731	0.554322979943202	.	.
chr10	36974613	36975112	chr10	36918036	36918535	Hdac2|chr10:36918036-36918535	0.57999264773124	.	.
chr10	37138712	37139211	chr10	36918036	36918535	5930403N24Rik|chr10:36918036-36918535	0.644715450404606	.	.
chr10	37138712	37139211	chr10	36918036	36918535	Marcks|chr10:36918036-36918535	0.644715450404606	.	.
chr10	39369440	39369939	chr10	39171094	39171593	Fyn|chr10:39171094-39171593	0.801628755698536	.	.
chr10	39731403	39731902	chr10	39541524	39542023	E130307A14Rik|chr10:39541524-39542023	0.625126829027442	.	.
chr10	39731403	39731902	chr10	39541524	39542023	Rev3l|chr10:39541524-39542023	0.625126829027442	.	.
chr10	39731403	39731902	chr10	39587265	39587764	E130307A14Rik|chr10:39587265-39587764	0.718123527939833	.	.
chr10	39731403	39731902	chr10	39587265	39587764	Rev3l|chr10:39587265-39587764	0.718123527939833	.	.
chr10	39732127	39732626	chr10	39587265	39587764	E130307A14Rik|chr10:39587265-39587764	0.635501032744896	.	.
chr10	39732127	39732626	chr10	39587265	39587764	Rev3l|chr10:39587265-39587764	0.635501032744896	.	.
chr10	39732854	39733353	chr10	39506271	39506770	Rev3l|chr10:39506271-39506770	0.779512560266887	.	.
chr10	39732854	39733353	chr10	39506783	39507282	Rev3l|chr10:39506783-39507282	0.870721019703488	.	.
chr10	39732854	39733353	chr10	39534245	39534744	Rev3l|chr10:39534245-39534744	0.616638954540561	.	.
chr10	40629674	40630173	chr10	40372248	40372747	Ddo|chr10:40372248-40372747	0.586442032525075	.	.
chr10	40682966	40683465	chr10	40372248	40372747	Mettl24|chr10:40372248-40372747	0.700957081389244	.	.
chr10	40683470	40683969	chr10	40752931	40753430	Mettl24|chr10:40752931-40753430	0.628745206507012	.	.
chr10	40883216	40883715	chr10	40985282	40985781	Cdc40|chr10:40985282-40985781	0.524729099569359	.	.
chr10	40883216	40883715	chr10	40985282	40985781	Wasf1|chr10:40985282-40985781	0.524729099569359	.	.
chr10	41071321	41071820	chr10	40960478	40960977	Gpr6|chr10:40960478-40960977	0.541789896356028	.	.
chr10	41071321	41071820	chr10	41295019	41295518	Gpr6|chr10:41295019-41295518	0.534787833202242	.	.
chr10	41072083	41072582	chr10	40752931	40753430	Gpr6|chr10:40752931-40753430	0.768338089853423	.	.
chr10	41072083	41072582	chr10	41010547	41011046	Gpr6|chr10:41010547-41011046	0.551928896765659	.	.
chr10	41072083	41072582	chr10	41288740	41289239	Gpr6|chr10:41288740-41289239	0.742609612852285	.	.
chr10	41303028	41303527	chr10	41678789	41679288	Ak9|chr10:41678789-41679288	0.706600298373006	.	.
chr10	41303028	41303527	chr10	41678789	41679288	Fig4|chr10:41678789-41679288	0.706600298373006	.	.
chr10	41450048	41450547	chr10	41288740	41289239	Zbtb24|chr10:41288740-41289239	0.637115971275891	.	.
chr10	41490156	41490655	chr10	41546552	41547051	Ppil6|chr10:41546552-41547051	0.558203579388579	.	.
chr10	41490156	41490655	chr10	41546552	41547051	Smpd2|chr10:41546552-41547051	0.558203579388579	.	.
chr10	41518902	41519401	chr10	41505407	41505906	Cd164|chr10:41505407-41505906	0.565090359865326	.	.
chr10	41518902	41519401	chr10	41934594	41935093	Cd164|chr10:41934594-41935093	0.805438465408472	.	.
chr10	41518902	41519401	chr10	41980671	41981170	Cd164|chr10:41980671-41981170	0.609782585808402	.	.
chr10	41809843	41810342	chr10	41934594	41935093	Cep57l1|chr10:41934594-41935093	0.524533910426276	.	.
chr10	41809843	41810342	chr10	41934594	41935093	Sesn1|chr10:41934594-41935093	0.524533910426276	.	.
chr10	41809843	41810342	chr10	42199527	42200026	Cep57l1|chr10:42199527-42200026	0.617475930619361	.	.
chr10	41809843	41810342	chr10	42199527	42200026	Sesn1|chr10:42199527-42200026	0.617475930619361	.	.
chr10	42276537	42277036	chr10	42199527	42200026	Foxo3|chr10:42199527-42200026	0.62392099973031	.	.
chr10	42276537	42277036	chr10	42277563	42278062	Foxo3|chr10:42277563-42278062	0.571458668916887	.	.
chr10	43478691	43479190	chr10	43422356	43422855	Bend3|chr10:43422356-43422855	0.656830134963822	.	.
chr10	43479312	43479811	chr10	43363296	43363795	Bend3|chr10:43363296-43363795	0.646524868804608	.	.
chr10	43479312	43479811	chr10	43672501	43673000	Bend3|chr10:43672501-43673000	0.630674001526485	.	.
chr10	43540736	43541235	chr10	43363296	43363795	1700021F05Rik|chr10:43363296-43363795	0.662337781807435	.	.
chr10	43540736	43541235	chr10	43422356	43422855	1700021F05Rik|chr10:43422356-43422855	0.668615451207043	.	.
chr10	43540736	43541235	chr10	43672501	43673000	1700021F05Rik|chr10:43672501-43673000	0.637571806989688	.	.
chr10	43540736	43541235	chr10	43964876	43965375	1700021F05Rik|chr10:43964876-43965375	0.62879286832577	.	.
chr10	43578322	43578821	chr10	43332293	43332792	Cd24a|chr10:43332293-43332792	0.58525803762053	.	.
chr10	43578322	43578821	chr10	43399436	43399935	Cd24a|chr10:43399436-43399935	0.560931285419394	.	.
chr10	43578322	43578821	chr10	43723315	43723814	Cd24a|chr10:43723315-43723814	0.699966864082233	.	.
chr10	43578322	43578821	chr10	43739673	43740172	Cd24a|chr10:43739673-43740172	0.602090771128711	.	.
chr10	43578322	43578821	chr10	43740377	43740876	Cd24a|chr10:43740377-43740876	0.57695540329948	.	.
chr10	43578322	43578821	chr10	43918944	43919443	Cd24a|chr10:43918944-43919443	0.771882089267882	.	.
chr10	43578869	43579368	chr10	43332293	43332792	Cd24a|chr10:43332293-43332792	0.623319454666417	.	.
chr10	43578869	43579368	chr10	43723315	43723814	Cd24a|chr10:43723315-43723814	0.72592845652586	.	.
chr10	43578869	43579368	chr10	43739673	43740172	Cd24a|chr10:43739673-43740172	0.737532807171592	.	.
chr10	43578869	43579368	chr10	43740377	43740876	Cd24a|chr10:43740377-43740876	0.687429525390984	.	.
chr10	43578869	43579368	chr10	43751902	43752401	Cd24a|chr10:43751902-43752401	0.712389526229412	.	.
chr10	43578869	43579368	chr10	43918944	43919443	Cd24a|chr10:43918944-43919443	0.539729516111414	.	.
chr10	44268090	44268589	chr10	44071106	44071605	Atg5|chr10:44071106-44071605	0.537653506816632	.	.
chr10	44268090	44268589	chr10	44159990	44160489	Atg5|chr10:44159990-44160489	0.646240471529705	.	.
chr10	44268090	44268589	chr10	44331719	44332218	Atg5|chr10:44331719-44332218	0.663525452396381	.	.
chr10	44730674	44731173	chr10	44458401	44458900	Gm47392|chr10:44458401-44458900	0.596090520821002	.	.
chr10	45066851	45067350	chr10	45381821	45382320	Prep|chr10:45381821-45382320	0.623399691709065	.	.
chr10	45486237	45486736	chr10	45025848	45026347	Lin28b|chr10:45025848-45026347	0.63455475513391	.	.
chr10	45486237	45486736	chr10	45136102	45136601	Lin28b|chr10:45136102-45136601	0.602572710790286	.	.
chr10	45486237	45486736	chr10	45363307	45363806	Lin28b|chr10:45363307-45363806	0.625478398597925	.	.
chr10	45806958	45807457	chr10	45888832	45889331	D030045P18Rik|chr10:45888832-45889331	0.598463061621401	.	.
chr10	52690801	52691300	chr10	52864915	52865414	Slc35f1|chr10:52864915-52865414	0.625473721043306	.	.
chr10	53181319	53181818	chr10	52787053	52787552	Gm40649|chr10:52787053-52787552	0.715785738008718	.	.
chr10	53181319	53181818	chr10	53008668	53009167	Gm40649|chr10:53008668-53009167	0.525698888893591	.	.
chr10	53181319	53181818	chr10	53176084	53176583	Gm40649|chr10:53176084-53176583	0.533430358393719	.	.
chr10	53379691	53380190	chr10	53176084	53176583	Cep85l|chr10:53176084-53176583	0.646907466597789	.	.
chr10	53379691	53380190	chr10	53341240	53341739	Cep85l|chr10:53341240-53341739	0.541234498088122	.	.
chr10	53379691	53380190	chr10	53348201	53348700	Cep85l|chr10:53348201-53348700	0.648092871897908	.	.
chr10	53379691	53380190	chr10	53437334	53437833	Cep85l|chr10:53437334-53437833	0.57185088658169	.	.
chr10	53629199	53629698	chr10	53305829	53306328	Mcm9|chr10:53305829-53306328	0.733619797278437	.	.
chr10	53629199	53629698	chr10	53398478	53398977	Mcm9|chr10:53398478-53398977	0.625187495851237	.	.
chr10	53629199	53629698	chr10	53863390	53863889	Mcm9|chr10:53863390-53863889	0.582973997961216	.	.
chr10	53629896	53630395	chr10	53348201	53348700	Mcm9|chr10:53348201-53348700	0.52608454604593	.	.
chr10	53629896	53630395	chr10	53812485	53812984	Mcm9|chr10:53812485-53812984	0.583683106252883	.	.
chr10	53750991	53751490	chr10	53580479	53580978	Fam184a|chr10:53580479-53580978	0.623601305104485	.	.
chr10	53750991	53751490	chr10	53641468	53641967	Fam184a|chr10:53641468-53641967	0.644022937847138	.	.
chr10	54074878	54075377	chr10	53863390	53863889	Gm16998|chr10:53863390-53863889	0.726978374368201	.	.
chr10	54075590	54076089	chr10	53863390	53863889	Gm16998|chr10:53863390-53863889	0.55827120037165	.	.
chr10	54075590	54076089	chr10	53863390	53863889	Man1a|chr10:53863390-53863889	0.55827120037165	.	.
chr10	54075590	54076089	chr10	54038647	54039146	Gm16998|chr10:54038647-54039146	0.655254753372333	.	.
chr10	54075590	54076089	chr10	54038647	54039146	Man1a|chr10:54038647-54039146	0.655254753372333	.	.
chr10	56431168	56431667	chr10	56339053	56339552	Gm36595|chr10:56339053-56339552	0.580092127630179	.	.
chr10	56431764	56432263	chr10	56115133	56115632	Gm36595|chr10:56115133-56115632	0.856835865301482	.	.
chr10	56431764	56432263	chr10	56611561	56612060	Gm36595|chr10:56611561-56612060	0.563180967799538	.	.
chr10	58497623	58498122	chr10	58396602	58397101	Ccdc138|chr10:58396602-58397101	0.813607933622366	.	.
chr10	58497623	58498122	chr10	58477133	58477632	Ccdc138|chr10:58477133-58477632	0.528956462612007	.	.
chr10	58813694	58814193	chr10	58812094	58812593	Sh3rf3|chr10:58812094-58812593	0.580307569269799	.	.
chr10	59221544	59222043	chr10	58932434	58932933	Sept10|chr10:58932434-58932933	0.60798536223301	.	.
chr10	59221544	59222043	chr10	58932434	58932933	Sowahc|chr10:58932434-58932933	0.60798536223301	.	.
chr10	59322979	59323478	chr10	59166491	59166990	P4ha1|chr10:59166491-59166990	0.619209806902148	.	.
chr10	59323556	59324055	chr10	59166491	59166990	P4ha1|chr10:59166491-59166990	0.601733674436993	.	.
chr10	59616480	59616979	chr10	59907748	59908247	Gm10322|chr10:59907748-59908247	0.713856169691526	.	.
chr10	59616480	59616979	chr10	59907748	59908247	Mcu|chr10:59907748-59908247	0.713856169691526	.	.
chr10	59616480	59616979	chr10	59921034	59921533	Gm10322|chr10:59921034-59921533	0.52224049030705	.	.
chr10	59616480	59616979	chr10	59921034	59921533	Mcu|chr10:59921034-59921533	0.52224049030705	.	.
chr10	59951130	59951629	chr10	59907748	59908247	Ddit4|chr10:59907748-59908247	0.565956881625716	.	.
chr10	59951130	59951629	chr10	59921034	59921533	Ddit4|chr10:59921034-59921533	0.621503011977341	.	.
chr10	59951130	59951629	chr10	60059974	60060473	Ddit4|chr10:60059974-60060473	0.670704391093376	.	.
chr10	59951130	59951629	chr10	60186444	60186943	Ddit4|chr10:60186444-60186943	0.802905754565039	.	.
chr10	59951690	59952189	chr10	59817470	59817969	Ddit4|chr10:59817470-59817969	0.639298133806675	.	.
chr10	59951690	59952189	chr10	59921034	59921533	Ddit4|chr10:59921034-59921533	0.544850831054568	.	.
chr10	59951690	59952189	chr10	59930864	59931363	Ddit4|chr10:59930864-59931363	0.631447360402338	.	.
chr10	60002852	60003351	chr10	59899607	59900106	Anapc16|chr10:59899607-59900106	0.614785875397059	.	.
chr10	60002852	60003351	chr10	59899607	59900106	Ascc1|chr10:59899607-59900106	0.614785875397059	.	.
chr10	60002852	60003351	chr10	59930864	59931363	Anapc16|chr10:59930864-59931363	0.580159585655031	.	.
chr10	60002852	60003351	chr10	59930864	59931363	Ascc1|chr10:59930864-59931363	0.580159585655031	.	.
chr10	60106712	60107211	chr10	59930864	59931363	Spock2|chr10:59930864-59931363	0.673870096057705	.	.
chr10	60106712	60107211	chr10	59943024	59943523	Spock2|chr10:59943024-59943523	0.701282524607386	.	.
chr10	60277677	60278176	chr10	60244984	60245483	Psap|chr10:60244984-60245483	0.540582866320918	.	.
chr10	60752559	60753058	chr10	61068463	61068962	Slc29a3|chr10:61068463-61068962	0.602925959917127	.	.
chr10	60831386	60831885	chr10	60820526	60821025	Unc5b|chr10:60820526-60821025	0.552859598508342	.	.
chr10	61146924	61147423	chr10	60820526	60821025	Sgpl1|chr10:60820526-60821025	0.582798351637572	.	.
chr10	61383246	61383745	chr10	61625504	61626003	Pald1|chr10:61625504-61626003	0.561634100559208	.	.
chr10	61383246	61383745	chr10	61625504	61626003	Pald1|chr10:61625504-61626003	0.561634100559209	.	.
chr10	61452613	61453112	chr10	61523329	61523828	Eif4ebp2|chr10:61523329-61523828	0.683170884710065	.	.
chr10	61475458	61475957	chr10	61523329	61523828	Lrrc20|chr10:61523329-61523828	0.562830605535088	.	.
chr10	61783021	61783520	chr10	61956688	61957187	H2afy2|chr10:61956688-61957187	0.726114574508787	.	.
chr10	61783021	61783520	chr10	62242143	62242642	H2afy2|chr10:62242143-62242642	0.718561028111313	.	.
chr10	62231026	62231525	chr10	61956688	61957187	Tspan15|chr10:61956688-61957187	0.589542644767212	.	.
chr10	62231026	62231525	chr10	62101434	62101933	Tspan15|chr10:62101434-62101933	0.573537024424151	.	.
chr10	62231026	62231525	chr10	62242143	62242642	Tspan15|chr10:62242143-62242642	0.827585974966625	.	.
chr10	62231026	62231525	chr10	62242143	62242642	Tspan15|chr10:62242143-62242642	0.827585974966626	.	.
chr10	62449224	62449723	chr10	62260971	62261470	4930507D05Rik|chr10:62260971-62261470	0.571562676913332	.	.
chr10	62449224	62449723	chr10	62260971	62261470	Supv3l1|chr10:62260971-62261470	0.571562676913332	.	.
chr10	62449766	62450265	chr10	62101434	62101933	4930507D05Rik|chr10:62101434-62101933	0.556813438490013	.	.
chr10	62449766	62450265	chr10	62101434	62101933	Supv3l1|chr10:62101434-62101933	0.556813438490013	.	.
chr10	62486629	62487128	chr10	62110799	62111298	Vps26a|chr10:62110799-62111298	0.741305188412612	.	.
chr10	62486629	62487128	chr10	62182988	62183487	Vps26a|chr10:62182988-62183487	0.619306676258708	.	.
chr10	62486629	62487128	chr10	62242877	62243376	Vps26a|chr10:62242877-62243376	0.697044903364509	.	.
chr10	62578211	62578710	chr10	62320502	62321001	4933428P19Rik|chr10:62320502-62321001	0.550465301456207	.	.
chr10	62578211	62578710	chr10	62320502	62321001	Kif1bp|chr10:62320502-62321001	0.550465301456207	.	.
chr10	62578211	62578710	chr10	62410887	62411386	4933428P19Rik|chr10:62410887-62411386	0.542015116983651	.	.
chr10	62578211	62578710	chr10	62410887	62411386	Kif1bp|chr10:62410887-62411386	0.542015116983651	.	.
chr10	62578211	62578710	chr10	62549665	62550164	4933428P19Rik|chr10:62549665-62550164	0.62506225655025	.	.
chr10	62578211	62578710	chr10	62549665	62550164	Kif1bp|chr10:62549665-62550164	0.62506225655025	.	.
chr10	62602059	62602558	chr10	62320502	62321001	Ddx21|chr10:62320502-62321001	0.557542404989457	.	.
chr10	62602059	62602558	chr10	62320502	62321001	Gm47257|chr10:62320502-62321001	0.557542404989457	.	.
chr10	62651098	62651597	chr10	62260971	62261470	Ddx50|chr10:62260971-62261470	0.553705667859097	.	.
chr10	62651098	62651597	chr10	62300269	62300768	Ddx50|chr10:62300269-62300768	0.831525657497802	.	.
chr10	62651098	62651597	chr10	62320502	62321001	Ddx50|chr10:62320502-62321001	0.597779340825257	.	.
chr10	62651098	62651597	chr10	62332391	62332890	Ddx50|chr10:62332391-62332890	0.729076598646409	.	.
chr10	62792172	62792671	chr10	63085149	63085648	Ccar1|chr10:63085149-63085648	0.746106999637358	.	.
chr10	62792172	62792671	chr10	63122482	63122981	Ccar1|chr10:63122482-63122981	0.649085682287921	.	.
chr10	62979983	62980482	chr10	62865795	62866294	Rufy2|chr10:62865795-62866294	0.616189545158026	.	.
chr10	62979983	62980482	chr10	62866298	62866797	Rufy2|chr10:62866298-62866797	0.709273532775112	.	.
chr10	62979983	62980482	chr10	63092567	63093066	Rufy2|chr10:63092567-63093066	0.63588696118039	.	.
chr10	63023688	63024187	chr10	62865795	62866294	Hnrnph3|chr10:62865795-62866294	0.610171907627775	.	.
chr10	63023688	63024187	chr10	62865795	62866294	Pbld2|chr10:62865795-62866294	0.610171907627775	.	.
chr10	63023688	63024187	chr10	62866298	62866797	Hnrnph3|chr10:62866298-62866797	0.648151099734464	.	.
chr10	63023688	63024187	chr10	62866298	62866797	Pbld2|chr10:62866298-62866797	0.648151099734464	.	.
chr10	63023688	63024187	chr10	63092567	63093066	Hnrnph3|chr10:63092567-63093066	0.627337756583396	.	.
chr10	63023688	63024187	chr10	63092567	63093066	Pbld2|chr10:63092567-63093066	0.627337756583396	.	.
chr10	63024490	63024989	chr10	62857169	62857668	Hnrnph3|chr10:62857169-62857668	0.802379684917782	.	.
chr10	63024490	63024989	chr10	62857169	62857668	Pbld2|chr10:62857169-62857668	0.802379684917782	.	.
chr10	63024490	63024989	chr10	63093103	63093602	Hnrnph3|chr10:63093103-63093602	0.542545287943963	.	.
chr10	63024490	63024989	chr10	63093103	63093602	Pbld2|chr10:63093103-63093602	0.542545287943963	.	.
chr10	63243618	63244117	chr10	62865795	62866294	1700120B22Rik|chr10:62865795-62866294	0.575251839797304	.	.
chr10	63243618	63244117	chr10	62865795	62866294	Herc4|chr10:62865795-62866294	0.575251839797304	.	.
chr10	63243618	63244117	chr10	62866298	62866797	1700120B22Rik|chr10:62866298-62866797	0.799618236184654	.	.
chr10	63243618	63244117	chr10	62866298	62866797	Herc4|chr10:62866298-62866797	0.799618236184654	.	.
chr10	63243618	63244117	chr10	63092567	63093066	1700120B22Rik|chr10:63092567-63093066	0.71657402525193	.	.
chr10	63243618	63244117	chr10	63092567	63093066	Herc4|chr10:63092567-63093066	0.71657402525193	.	.
chr10	64090014	64090513	chr10	63880279	63880778	Lrrtm3|chr10:63880279-63880778	0.598507123410973	.	.
chr10	64090014	64090513	chr10	64087987	64088486	Lrrtm3|chr10:64087987-64088486	0.673747854202922	.	.
chr10	66920360	66920859	chr10	66546620	66547119	1110002J07Rik|chr10:66546620-66547119	0.783291465702066	.	.
chr10	66920360	66920859	chr10	66546620	66547119	Gm26576|chr10:66546620-66547119	0.783291465702066	.	.
chr10	67004507	67005006	chr10	67029188	67029687	Gm31763|chr10:67029188-67029687	0.521668080073872	.	.
chr10	67004507	67005006	chr10	67029746	67030245	Gm31763|chr10:67029746-67030245	0.574441400535816	.	.
chr10	67096716	67097215	chr10	67458578	67459077	Jmjd1c|chr10:67458578-67459077	0.540592740572456	.	.
chr10	67096716	67097215	chr10	67458578	67459077	Reep3|chr10:67458578-67459077	0.540592740572456	.	.
chr10	67285073	67285572	chr10	67116170	67116669	Nrbf2|chr10:67116170-67116669	0.794250572233998	.	.
chr10	67285073	67285572	chr10	67458578	67459077	Nrbf2|chr10:67458578-67459077	0.617628745945034	.	.
chr10	67285073	67285572	chr10	67644163	67644662	Nrbf2|chr10:67644163-67644662	0.655550101940241	.	.
chr10	67535893	67536392	chr10	67729197	67729696	Egr2|chr10:67729197-67729696	0.689945368830451	.	.
chr10	67548797	67549296	chr10	67458578	67459077	Ado|chr10:67458578-67459077	0.540772478123034	.	.
chr10	67548797	67549296	chr10	67644163	67644662	Ado|chr10:67644163-67644662	0.585134522950967	.	.
chr10	67979231	67979730	chr10	67984530	67985029	Rtkn2|chr10:67984530-67985029	0.748811248496703	.	.
chr10	69212738	69213237	chr10	68956428	68956927	A930033H14Rik|chr10:68956428-68956927	0.744737186889929	.	.
chr10	69352755	69353254	chr10	69114316	69114815	Cdk1|chr10:69114316-69114815	0.66327316682524	.	.
chr10	69352755	69353254	chr10	69307053	69307552	Cdk1|chr10:69307053-69307552	0.79938901738174	.	.
chr10	69352755	69353254	chr10	69452077	69452576	Cdk1|chr10:69452077-69452576	0.679753553768152	.	.
chr10	69352755	69353254	chr10	69465475	69465974	Cdk1|chr10:69465475-69465974	0.583371651950657	.	.
chr10	70096855	70097354	chr10	70296757	70297256	Ccdc6|chr10:70296757-70297256	0.800496678247463	.	.
chr10	70244821	70245320	chr10	70031849	70032348	Slc16a9|chr10:70031849-70032348	0.535218304199893	.	.
chr10	70245372	70245871	chr10	70296757	70297256	Slc16a9|chr10:70296757-70297256	0.722033487624684	.	.
chr10	70440127	70440626	chr10	70152854	70153353	Fam13c|chr10:70152854-70153353	0.600291009034806	.	.
chr10	70814270	70814769	chr10	70902724	70903223	Gm48022|chr10:70902724-70903223	0.614628302201768	.	.
chr10	71159624	71160123	chr10	71218217	71218716	Bicc1|chr10:71218217-71218716	0.627701306510992	.	.
chr10	71159624	71160123	chr10	71489744	71490243	Bicc1|chr10:71489744-71490243	0.663422237619006	.	.
chr10	71344660	71345159	chr10	71479864	71480363	Cisd1|chr10:71479864-71480363	0.714529068581146	.	.
chr10	74966773	74967272	chr10	75006822	75007321	Gnaz|chr10:75006822-75007321	0.569824329796223	.	.
chr10	74966773	74967272	chr10	75006822	75007321	Gnaz|chr10:75006822-75007321	0.569824329796224	.	.
chr10	75032331	75032830	chr10	74952715	74953214	Rsph14|chr10:74952715-74953214	0.754301852391424	.	.
chr10	75032331	75032830	chr10	74995370	74995869	Rsph14|chr10:74995370-74995869	0.551967224735913	.	.
chr10	75032331	75032830	chr10	75006822	75007321	Rsph14|chr10:75006822-75007321	0.632095448674912	.	.
chr10	75032331	75032830	chr10	75006822	75007321	Rsph14|chr10:75006822-75007321	0.632095448674913	.	.
chr10	75032331	75032830	chr10	75007344	75007843	Rsph14|chr10:75007344-75007843	0.730596037989467	.	.
chr10	75032331	75032830	chr10	75116559	75117058	Rsph14|chr10:75116559-75117058	0.738079851491779	.	.
chr10	75032331	75032830	chr10	75117065	75117564	Rsph14|chr10:75117065-75117564	0.54754964908123	.	.
chr10	75036948	75037447	chr10	74995370	74995869	Rab36|chr10:74995370-74995869	0.804779340581469	.	.
chr10	75036948	75037447	chr10	75116559	75117058	Rab36|chr10:75116559-75117058	0.704293844878229	.	.
chr10	75036948	75037447	chr10	75117065	75117564	Rab36|chr10:75117065-75117564	0.709642625020072	.	.
chr10	75060294	75060793	chr10	74920811	74921310	Bcr|chr10:74920811-74921310	0.554338674797249	.	.
chr10	75316847	75317346	chr10	75182247	75182746	Adora2a|chr10:75182247-75182746	0.569284935623484	.	.
chr10	75517195	75517694	chr10	75558363	75558862	Gucd1|chr10:75558363-75558862	0.611938055429133	.	.
chr10	75517195	75517694	chr10	75558363	75558862	Snrpd3|chr10:75558363-75558862	0.611938055429133	.	.
chr10	75517195	75517694	chr10	75694241	75694740	Gucd1|chr10:75694241-75694740	0.541985271540768	.	.
chr10	75517195	75517694	chr10	75694241	75694740	Snrpd3|chr10:75694241-75694740	0.541985271540768	.	.
chr10	75559925	75560424	chr10	75558996	75559495	Lrrc75b|chr10:75558996-75559495	0.662009379290186	.	.
chr10	75643576	75644075	chr10	75451290	75451789	Susd2|chr10:75451290-75451789	0.594825061913083	.	.
chr10	75773277	75773776	chr10	75558996	75559495	Ddt|chr10:75558996-75559495	0.627785688060515	.	.
chr10	75773277	75773776	chr10	76203887	76204386	Ddt|chr10:76203887-76204386	0.523145421576859	.	.
chr10	75859343	75859842	chr10	75704631	75705130	Mif|chr10:75704631-75705130	0.586664460784817	.	.
chr10	75935571	75936070	chr10	75950691	75951190	Mmp11|chr10:75950691-75951190	0.661219650956339	.	.
chr10	75935571	75936070	chr10	75950691	75951190	Mmp11|chr10:75950691-75951190	0.66121965095634	.	.
chr10	76032290	76032789	chr10	76416772	76417271	Zfp280b|chr10:76416772-76417271	0.668678760918706	.	.
chr10	76345090	76345589	chr10	76416772	76417271	Dip2a|chr10:76416772-76417271	0.602555758214539	.	.
chr10	76345090	76345589	chr10	76732742	76733241	Dip2a|chr10:76732742-76733241	0.753650235255707	.	.
chr10	76345090	76345589	chr10	76733248	76733747	Dip2a|chr10:76733248-76733747	0.81442601165854	.	.
chr10	76442556	76443055	chr10	76416772	76417271	Pcnt|chr10:76416772-76417271	0.540542457721649	.	.
chr10	76442556	76443055	chr10	76732742	76733241	Pcnt|chr10:76732742-76733241	0.666976908020718	.	.
chr10	76442556	76443055	chr10	76733248	76733747	Pcnt|chr10:76733248-76733747	0.778203697318234	.	.
chr10	76468680	76469179	chr10	76416772	76417271	Mcm3ap|chr10:76416772-76417271	0.749549470840424	.	.
chr10	76468680	76469179	chr10	76416772	76417271	Ybey|chr10:76416772-76417271	0.749549470840424	.	.
chr10	76468680	76469179	chr10	76733248	76733747	Mcm3ap|chr10:76733248-76733747	0.578210946366481	.	.
chr10	76468680	76469179	chr10	76733248	76733747	Ybey|chr10:76733248-76733747	0.578210946366481	.	.
chr10	76961928	76962427	chr10	76802486	76802985	Pcbp3|chr10:76802486-76802985	0.604533766135825	.	.
chr10	77032927	77033426	chr10	77130493	77130992	Slc19a1|chr10:77130493-77130992	0.535361798396697	.	.
chr10	77032927	77033426	chr10	77434684	77435183	Slc19a1|chr10:77434684-77435183	0.532826196266793	.	.
chr10	77606279	77606778	chr10	77488129	77488628	Sumo3|chr10:77488129-77488628	0.551243799218955	.	.
chr10	77622031	77622530	chr10	77488129	77488628	Ube2g2|chr10:77488129-77488628	0.69750180581545	.	.
chr10	77622031	77622530	chr10	77510179	77510678	Ube2g2|chr10:77510179-77510678	0.734396084584944	.	.
chr10	77969634	77970133	chr10	78200560	78201059	Trpm2|chr10:78200560-78201059	0.578507428178487	.	.
chr10	77978313	77978812	chr10	77510179	77510678	Cfap410|chr10:77510179-77510678	0.705381868741467	.	.
chr10	77978313	77978812	chr10	78200560	78201059	Cfap410|chr10:78200560-78201059	0.581873532888071	.	.
chr10	77978313	77978812	chr10	78211265	78211764	Cfap410|chr10:78211265-78211764	0.773652649892054	.	.
chr10	78009528	78010027	chr10	78396201	78396700	Pfkl|chr10:78396201-78396700	0.715651087420424	.	.
chr10	78009528	78010027	chr10	78487672	78488171	Pfkl|chr10:78487672-78488171	0.618257228667378	.	.
chr10	78068959	78069458	chr10	78200560	78201059	Icosl|chr10:78200560-78201059	0.581622988951903	.	.
chr10	78068959	78069458	chr10	78447323	78447822	Icosl|chr10:78447323-78447822	0.576970297835244	.	.
chr10	78184961	78185460	chr10	77864325	77864824	Pwp2|chr10:77864325-77864824	0.66830647351963	.	.
chr10	78243942	78244441	chr10	78441786	78442285	Trappc10|chr10:78441786-78442285	0.766273400052275	.	.
chr10	78244489	78244988	chr10	78159172	78159671	Trappc10|chr10:78159172-78159671	0.532693089283715	.	.
chr10	78244489	78244988	chr10	78447323	78447822	Trappc10|chr10:78447323-78447822	0.573282757585643	.	.
chr10	78244489	78244988	chr10	78481893	78482392	Trappc10|chr10:78481893-78482392	0.608936929067095	.	.
chr10	78412843	78413342	chr10	78159172	78159671	Rrp1|chr10:78159172-78159671	0.614163911521386	.	.
chr10	78412843	78413342	chr10	78211265	78211764	Rrp1|chr10:78211265-78211764	0.563003939524849	.	.
chr10	78412843	78413342	chr10	78481893	78482392	Rrp1|chr10:78481893-78482392	0.736841431942767	.	.
chr10	78464708	78465207	chr10	78159172	78159671	Pdxk|chr10:78159172-78159671	0.583045802764712	.	.
chr10	78464708	78465207	chr10	78396201	78396700	Pdxk|chr10:78396201-78396700	0.558568714904975	.	.
chr10	78464708	78465207	chr10	78487672	78488171	Pdxk|chr10:78487672-78488171	0.755368810485324	.	.
chr10	78746859	78747358	chr10	78396201	78396700	Gm30400|chr10:78396201-78396700	0.540111071651747	.	.
chr10	78746859	78747358	chr10	78487672	78488171	Gm30400|chr10:78487672-78488171	0.626366739493285	.	.
chr10	78752339	78752838	chr10	78787724	78788223	Ccdc105|chr10:78787724-78788223	0.669385352755808	.	.
chr10	78752339	78752838	chr10	78787724	78788223	Ccdc105|chr10:78787724-78788223	0.669385352755809	.	.
chr10	79554879	79555378	chr10	79595188	79595687	Mier2|chr10:79595188-79595687	0.644358440265174	.	.
chr10	79554879	79555378	chr10	79780596	79781095	Mier2|chr10:79780596-79781095	0.541899078445044	.	.
chr10	79613886	79614385	chr10	79780004	79780503	C2cd4c|chr10:79780004-79780503	0.5357121603781	.	.
chr10	79637007	79637506	chr10	79595188	79595687	Gm47163|chr10:79595188-79595687	0.616618940661197	.	.
chr10	79637007	79637506	chr10	79595188	79595687	Shc2|chr10:79595188-79595687	0.616618940661197	.	.
chr10	79663935	79664434	chr10	79865645	79866144	Madcam1|chr10:79865645-79866144	0.573014135049981	.	.
chr10	79668658	79669157	chr10	79638841	79639340	Tpgs1|chr10:79638841-79639340	0.586739611674022	.	.
chr10	79668658	79669157	chr10	79802739	79803238	Tpgs1|chr10:79802739-79803238	0.544010987186749	.	.
chr10	79668658	79669157	chr10	79840195	79840694	Tpgs1|chr10:79840195-79840694	0.536219852287754	.	.
chr10	79669185	79669684	chr10	79638841	79639340	Tpgs1|chr10:79638841-79639340	0.620803440995777	.	.
chr10	79681760	79682259	chr10	79802739	79803238	Cdc34|chr10:79802739-79803238	0.623529408876782	.	.
chr10	79681760	79682259	chr10	79840195	79840694	Cdc34|chr10:79840195-79840694	0.634451422892661	.	.
chr10	79704113	79704612	chr10	79638841	79639340	Bsg|chr10:79638841-79639340	0.60563973014235	.	.
chr10	79704113	79704612	chr10	79780004	79780503	Bsg|chr10:79780004-79780503	0.528797118159185	.	.
chr10	79746371	79746870	chr10	79802739	79803238	Polrmt|chr10:79802739-79803238	0.61221658287899	.	.
chr10	79746371	79746870	chr10	79840195	79840694	Polrmt|chr10:79840195-79840694	0.52156569066615	.	.
chr10	79754800	79755299	chr10	79595188	79595687	Fgf22|chr10:79595188-79595687	0.569040828918925	.	.
chr10	79754800	79755299	chr10	80142013	80142512	Fgf22|chr10:80142013-80142512	0.776922669944216	.	.
chr10	79754800	79755299	chr10	80149272	80149771	Fgf22|chr10:80149272-80149771	0.624203406307847	.	.
chr10	79754800	79755299	chr10	80159857	80160356	Fgf22|chr10:80159857-80160356	0.564568395452781	.	.
chr10	79766337	79766836	chr10	79802739	79803238	Rnf126|chr10:79802739-79803238	0.643608624888146	.	.
chr10	79766873	79767372	chr10	79638841	79639340	Rnf126|chr10:79638841-79639340	0.698635387394157	.	.
chr10	79766873	79767372	chr10	80053303	80053802	Rnf126|chr10:80053303-80053802	0.58476760378126	.	.
chr10	79767373	79767872	chr10	79638841	79639340	Rnf126|chr10:79638841-79639340	0.799370936618407	.	.
chr10	79767373	79767872	chr10	80053303	80053802	Rnf126|chr10:80053303-80053802	0.563777922678305	.	.
chr10	79793406	79793905	chr10	79780596	79781095	Palm|chr10:79780596-79781095	0.606668066862518	.	.
chr10	79854078	79854577	chr10	79802739	79803238	E130317F20Rik|chr10:79802739-79803238	0.672293054336427	.	.
chr10	79854078	79854577	chr10	79802739	79803238	Ptbp1|chr10:79802739-79803238	0.672293054336427	.	.
chr10	79854078	79854577	chr10	79840195	79840694	E130317F20Rik|chr10:79840195-79840694	0.744472829323739	.	.
chr10	79854078	79854577	chr10	79840195	79840694	Ptbp1|chr10:79840195-79840694	0.744472829323739	.	.
chr10	79854078	79854577	chr10	80053303	80053802	E130317F20Rik|chr10:80053303-80053802	0.594640341505731	.	.
chr10	79854078	79854577	chr10	80053303	80053802	Ptbp1|chr10:80053303-80053802	0.594640341505731	.	.
chr10	79874174	79874673	chr10	79780596	79781095	Plppr3|chr10:79780596-79781095	0.638342192613792	.	.
chr10	79874174	79874673	chr10	79780596	79781095	Prtn3|chr10:79780596-79781095	0.638342192613792	.	.
chr10	79926703	79927202	chr10	79595188	79595687	Arid3a|chr10:79595188-79595687	0.625217327292502	.	.
chr10	79926703	79927202	chr10	80071093	80071592	Arid3a|chr10:80071093-80071592	0.53661830596201	.	.
chr10	79926703	79927202	chr10	80142013	80142512	Arid3a|chr10:80142013-80142512	0.821842425475434	.	.
chr10	79959680	79960179	chr10	79595188	79595687	Wdr18|chr10:79595188-79595687	0.622292010479468	.	.
chr10	79959680	79960179	chr10	79780596	79781095	Wdr18|chr10:79780596-79781095	0.671027314541771	.	.
chr10	79959680	79960179	chr10	80142013	80142512	Wdr18|chr10:80142013-80142512	0.534213837822849	.	.
chr10	79970796	79971295	chr10	80053944	80054443	Grin3b|chr10:80053944-80054443	0.700631696989661	.	.
chr10	79984135	79984634	chr10	80071093	80071592	Tmem259|chr10:80071093-80071592	0.585131891048415	.	.
chr10	79984135	79984634	chr10	80142013	80142512	Tmem259|chr10:80142013-80142512	0.73643740060022	.	.
chr10	79984135	79984634	chr10	80149272	80149771	Tmem259|chr10:80149272-80149771	0.580165175293385	.	.
chr10	79984727	79985226	chr10	80071093	80071592	Tmem259|chr10:80071093-80071592	0.54876597951914	.	.
chr10	79984727	79985226	chr10	80142013	80142512	Tmem259|chr10:80142013-80142512	0.704468940754391	.	.
chr10	79984727	79985226	chr10	80149272	80149771	Tmem259|chr10:80149272-80149771	0.595044067364561	.	.
chr10	79996251	79996750	chr10	80149272	80149771	Abca7|chr10:80149272-80149771	0.563958911199595	.	.
chr10	79996251	79996750	chr10	80159857	80160356	Abca7|chr10:80159857-80160356	0.635166310696977	.	.
chr10	79996251	79996750	chr10	80159857	80160356	Abca7|chr10:80159857-80160356	0.635166310696978	.	.
chr10	80039610	80040109	chr10	80053303	80053802	Polr2e|chr10:80053303-80053802	0.580375109393912	.	.
chr10	80039610	80040109	chr10	80159857	80160356	Polr2e|chr10:80159857-80160356	0.551229748994584	.	.
chr10	80039610	80040109	chr10	80167470	80167969	Polr2e|chr10:80167470-80167969	0.532241009070878	.	.
chr10	80039610	80040109	chr10	80357849	80358348	Polr2e|chr10:80357849-80358348	0.771220494540777	.	.
chr10	80039610	80040109	chr10	80475205	80475704	Polr2e|chr10:80475205-80475704	0.709571544541348	.	.
chr10	80115299	80115798	chr10	80142013	80142512	Stk11|chr10:80142013-80142512	0.778571833279568	.	.
chr10	80115299	80115798	chr10	80423845	80424344	Stk11|chr10:80423845-80424344	0.65346602833204	.	.
chr10	80115855	80116354	chr10	79780004	79780503	Stk11|chr10:79780004-79780503	0.530610681421525	.	.
chr10	80115855	80116354	chr10	79840195	79840694	Stk11|chr10:79840195-79840694	0.580701323471808	.	.
chr10	80115855	80116354	chr10	80053303	80053802	Stk11|chr10:80053303-80053802	0.531057135288227	.	.
chr10	80115855	80116354	chr10	80357849	80358348	Stk11|chr10:80357849-80358348	0.522497955185245	.	.
chr10	80115855	80116354	chr10	80475205	80475704	Stk11|chr10:80475205-80475704	0.606683913503351	.	.
chr10	80148538	80149037	chr10	79840773	79841272	Midn|chr10:79840773-79841272	0.631157975005458	.	.
chr10	80164965	80165464	chr10	79780596	79781095	Cirbp|chr10:79780596-79781095	0.523978132223299	.	.
chr10	80164965	80165464	chr10	80298753	80299252	Cirbp|chr10:80298753-80299252	0.754261176045086	.	.
chr10	80179406	80179905	chr10	79780004	79780503	Efna2|chr10:79780004-79780503	0.54219020682564	.	.
chr10	80226253	80226752	chr10	79780004	79780503	Pwwp3a|chr10:79780004-79780503	0.585462313157665	.	.
chr10	80226253	80226752	chr10	79840195	79840694	Pwwp3a|chr10:79840195-79840694	0.650251443857519	.	.
chr10	80226253	80226752	chr10	80159857	80160356	Pwwp3a|chr10:80159857-80160356	0.52396746866939	.	.
chr10	80226253	80226752	chr10	80475205	80475704	Pwwp3a|chr10:80475205-80475704	0.590207211426746	.	.
chr10	80281953	80282452	chr10	80264751	80265250	Gm15122|chr10:80264751-80265250	0.791202740820777	.	.
chr10	80281953	80282452	chr10	80676201	80676700	Gm15122|chr10:80676201-80676700	0.606110399578455	.	.
chr10	80292185	80292684	chr10	80142013	80142512	Rps15|chr10:80142013-80142512	0.530197702970284	.	.
chr10	80329684	80330183	chr10	80053944	80054443	Pcsk4|chr10:80053944-80054443	0.684615017392358	.	.
chr10	80329684	80330183	chr10	80053944	80054443	Pcsk4|chr10:80053944-80054443	0.684615017392359	.	.
chr10	80329684	80330183	chr10	80053944	80054443	Reep6|chr10:80053944-80054443	0.684615017392358	.	.
chr10	80329684	80330183	chr10	80053944	80054443	Reep6|chr10:80053944-80054443	0.684615017392359	.	.
chr10	80329684	80330183	chr10	80264751	80265250	Pcsk4|chr10:80264751-80265250	0.571085538088973	.	.
chr10	80329684	80330183	chr10	80264751	80265250	Reep6|chr10:80264751-80265250	0.571085538088973	.	.
chr10	80329684	80330183	chr10	80676201	80676700	Pcsk4|chr10:80676201-80676700	0.800546237889792	.	.
chr10	80329684	80330183	chr10	80676201	80676700	Reep6|chr10:80676201-80676700	0.800546237889792	.	.
chr10	80371246	80371745	chr10	80053303	80053802	Gm15123|chr10:80053303-80053802	0.663840443660715	.	.
chr10	80371246	80371745	chr10	80053303	80053802	Gm15124|chr10:80053303-80053802	0.663840443660715	.	.
chr10	80371246	80371745	chr10	80357849	80358348	Gm15123|chr10:80357849-80358348	0.66116991930777	.	.
chr10	80371246	80371745	chr10	80357849	80358348	Gm15124|chr10:80357849-80358348	0.66116991930777	.	.
chr10	80371246	80371745	chr10	80475205	80475704	Gm15123|chr10:80475205-80475704	0.579112925838948	.	.
chr10	80371246	80371745	chr10	80475205	80475704	Gm15124|chr10:80475205-80475704	0.579112925838948	.	.
chr10	80371246	80371745	chr10	80676201	80676700	Gm15123|chr10:80676201-80676700	0.719217581324547	.	.
chr10	80371246	80371745	chr10	80676201	80676700	Gm15124|chr10:80676201-80676700	0.719217581324547	.	.
chr10	80398776	80399275	chr10	80142013	80142512	Mbd3|chr10:80142013-80142512	0.574952013799558	.	.
chr10	80399367	80399866	chr10	80142013	80142512	Mbd3|chr10:80142013-80142512	0.601602045736107	.	.
chr10	80399367	80399866	chr10	80159857	80160356	Mbd3|chr10:80159857-80160356	0.559510157271098	.	.
chr10	80399367	80399866	chr10	80475205	80475704	Mbd3|chr10:80475205-80475704	0.541810432609581	.	.
chr10	80406595	80407094	chr10	80142013	80142512	Uqcr11|chr10:80142013-80142512	0.801991618122788	.	.
chr10	80406595	80407094	chr10	80149272	80149771	Uqcr11|chr10:80149272-80149771	0.612181800380252	.	.
chr10	80406595	80407094	chr10	80159857	80160356	Uqcr11|chr10:80159857-80160356	0.5341467864388	.	.
chr10	80406595	80407094	chr10	80423845	80424344	Uqcr11|chr10:80423845-80424344	0.617789665311978	.	.
chr10	80433205	80433704	chr10	80053944	80054443	Tcf3|chr10:80053944-80054443	0.586647884234144	.	.
chr10	80561559	80562058	chr10	80264751	80265250	Rexo1|chr10:80264751-80265250	0.646497522258054	.	.
chr10	80561559	80562058	chr10	80676201	80676700	Rexo1|chr10:80676201-80676700	0.625106509607236	.	.
chr10	80561559	80562058	chr10	80774521	80775020	Rexo1|chr10:80774521-80775020	0.608113863838393	.	.
chr10	80577192	80577691	chr10	80423845	80424344	Klf16|chr10:80423845-80424344	0.67062094933128	.	.
chr10	80577192	80577691	chr10	80928413	80928912	Klf16|chr10:80928413-80928912	0.648721084800277	.	.
chr10	80577707	80578206	chr10	80928413	80928912	Klf16|chr10:80928413-80928912	0.521889872013958	.	.
chr10	80590198	80590697	chr10	80423845	80424344	Abhd17a|chr10:80423845-80424344	0.653456431693007	.	.
chr10	80590198	80590697	chr10	80423845	80424344	Gm29093|chr10:80423845-80424344	0.653456431693007	.	.
chr10	80590198	80590697	chr10	80928413	80928912	Abhd17a|chr10:80928413-80928912	0.720379555603166	.	.
chr10	80590198	80590697	chr10	80928413	80928912	Gm29093|chr10:80928413-80928912	0.720379555603166	.	.
chr10	80621853	80622352	chr10	80994501	80995000	Csnk1g2|chr10:80994501-80995000	0.535235536398516	.	.
chr10	80622360	80622859	chr10	80298753	80299252	Csnk1g2|chr10:80298753-80299252	0.531648438910304	.	.
chr10	80702062	80702561	chr10	80357849	80358348	Izumo4|chr10:80357849-80358348	0.592737722695354	.	.
chr10	80702062	80702561	chr10	80357849	80358348	Mob3a|chr10:80357849-80358348	0.592737722695354	.	.
chr10	80702062	80702561	chr10	80475205	80475704	Izumo4|chr10:80475205-80475704	0.553222936705794	.	.
chr10	80702062	80702561	chr10	80475205	80475704	Mob3a|chr10:80475205-80475704	0.553222936705794	.	.
chr10	80742110	80742609	chr10	80807167	80807666	Ap3d1|chr10:80807167-80807666	0.70594342215883	.	.
chr10	80754853	80755352	chr10	81027252	81027751	Dot1l|chr10:81027252-81027751	0.574631492680118	.	.
chr10	80826143	80826642	chr10	80928413	80928912	Oaz1|chr10:80928413-80928912	0.532550408426921	.	.
chr10	80826143	80826642	chr10	81137227	81137726	Oaz1|chr10:81137227-81137726	0.73368706680987	.	.
chr10	80826143	80826642	chr10	81173013	81173512	Oaz1|chr10:81173013-81173512	0.687891808439726	.	.
chr10	80826143	80826642	chr10	81192202	81192701	Oaz1|chr10:81192202-81192701	0.62061680399643	.	.
chr10	80843833	80844332	chr10	80807167	80807666	Lingo3|chr10:80807167-80807666	0.780668978124714	.	.
chr10	80843833	80844332	chr10	81129274	81129773	Lingo3|chr10:81129274-81129773	0.589245438055864	.	.
chr10	80843833	80844332	chr10	81193068	81193567	Lingo3|chr10:81193068-81193567	0.60143463280926	.	.
chr10	80854995	80855494	chr10	80676201	80676700	Lsm7|chr10:80676201-80676700	0.563494468360024	.	.
chr10	80854995	80855494	chr10	80676201	80676700	Sppl2b|chr10:80676201-80676700	0.563494468360024	.	.
chr10	80854995	80855494	chr10	80807167	80807666	Lsm7|chr10:80807167-80807666	0.707387800052299	.	.
chr10	80854995	80855494	chr10	80807167	80807666	Sppl2b|chr10:80807167-80807666	0.707387800052299	.	.
chr10	80854995	80855494	chr10	81193068	81193567	Lsm7|chr10:81193068-81193567	0.599193016000965	.	.
chr10	80854995	80855494	chr10	81193068	81193567	Sppl2b|chr10:81193068-81193567	0.599193016000965	.	.
chr10	80900697	80901196	chr10	81137227	81137726	Timm13|chr10:81137227-81137726	0.731425338576954	.	.
chr10	80929771	80930270	chr10	80676201	80676700	Gadd45b|chr10:80676201-80676700	0.54177510048076	.	.
chr10	80929771	80930270	chr10	80807167	80807666	Gadd45b|chr10:80807167-80807666	0.696630518626327	.	.
chr10	80929771	80930270	chr10	81193068	81193567	Gadd45b|chr10:81193068-81193567	0.649696070789382	.	.
chr10	81025158	81025657	chr10	80807167	80807666	Diras1|chr10:80807167-80807666	0.744623891938117	.	.
chr10	81025158	81025657	chr10	80807167	80807666	Gm16099|chr10:80807167-80807666	0.744623891938117	.	.
chr10	81025158	81025657	chr10	81193068	81193567	Diras1|chr10:81193068-81193567	0.658496693667708	.	.
chr10	81025158	81025657	chr10	81193068	81193567	Gm16099|chr10:81193068-81193567	0.658496693667708	.	.
chr10	81037087	81037586	chr10	80807167	80807666	Slc39a3|chr10:80807167-80807666	0.644302027761547	.	.
chr10	81037087	81037586	chr10	81193068	81193567	Slc39a3|chr10:81193068-81193567	0.545302279804315	.	.
chr10	81060133	81060632	chr10	81027252	81027751	Sgta|chr10:81027252-81027751	0.564103795908913	.	.
chr10	81060133	81060632	chr10	81173013	81173512	Sgta|chr10:81173013-81173512	0.593148375916263	.	.
chr10	81060133	81060632	chr10	81430157	81430656	Sgta|chr10:81430157-81430656	0.633947752481524	.	.
chr10	81105647	81106146	chr10	80928413	80928912	Map2k2|chr10:80928413-80928912	0.536793287779941	.	.
chr10	81105647	81106146	chr10	81137227	81137726	Map2k2|chr10:81137227-81137726	0.707223695089634	.	.
chr10	81105647	81106146	chr10	81173013	81173512	Map2k2|chr10:81173013-81173512	0.717862888184125	.	.
chr10	81105647	81106146	chr10	81173013	81173512	Map2k2|chr10:81173013-81173512	0.717862888184126	.	.
chr10	81105647	81106146	chr10	81192202	81192701	Map2k2|chr10:81192202-81192701	0.695948921310426	.	.
chr10	81105647	81106146	chr10	81430157	81430656	Map2k2|chr10:81430157-81430656	0.547687920887588	.	.
chr10	81105647	81106146	chr10	81450104	81450603	Map2k2|chr10:81450104-81450603	0.540393515024665	.	.
chr10	81106248	81106747	chr10	80928413	80928912	Map2k2|chr10:80928413-80928912	0.530742848345581	.	.
chr10	81106248	81106747	chr10	81173013	81173512	Map2k2|chr10:81173013-81173512	0.552638568420206	.	.
chr10	81106248	81106747	chr10	81244521	81245020	Map2k2|chr10:81244521-81245020	0.5383864511683	.	.
chr10	81106248	81106747	chr10	81420323	81420822	Map2k2|chr10:81420323-81420822	0.529751632611447	.	.
chr10	81167584	81168083	chr10	80995122	80995621	Pias4|chr10:80995122-80995621	0.690731347261456	.	.
chr10	81176243	81176742	chr10	81027252	81027751	Eef2|chr10:81027252-81027751	0.713943094132624	.	.
chr10	81176825	81177324	chr10	81137227	81137726	Eef2|chr10:81137227-81137726	0.573086016617055	.	.
chr10	81176825	81177324	chr10	81411554	81412053	Eef2|chr10:81411554-81412053	0.684581021980076	.	.
chr10	81232829	81233328	chr10	81416888	81417387	Zfr2|chr10:81416888-81417387	0.592009426031189	.	.
chr10	81266395	81266894	chr10	81217989	81218488	Apba3|chr10:81217989-81218488	0.558722521046349	.	.
chr10	81266395	81266894	chr10	81217989	81218488	Apba3|chr10:81217989-81218488	0.55872252104635	.	.
chr10	81266395	81266894	chr10	81217989	81218488	Mrpl54|chr10:81217989-81218488	0.558722521046349	.	.
chr10	81266395	81266894	chr10	81217989	81218488	Mrpl54|chr10:81217989-81218488	0.55872252104635	.	.
chr10	81292618	81293117	chr10	81021528	81022027	Pip5k1c|chr10:81021528-81022027	0.571754256969006	.	.
chr10	81292618	81293117	chr10	81411554	81412053	Pip5k1c|chr10:81411554-81412053	0.527049900636409	.	.
chr10	81357211	81357710	chr10	81027252	81027751	Mfsd12|chr10:81027252-81027751	0.527170606599105	.	.
chr10	81357211	81357710	chr10	81217989	81218488	Mfsd12|chr10:81217989-81218488	0.548199763044682	.	.
chr10	81378395	81378894	chr10	81027252	81027751	Fzr1|chr10:81027252-81027751	0.581801359831489	.	.
chr10	81384063	81384562	chr10	81267945	81268444	Dohh|chr10:81267945-81268444	0.566670135852301	.	.
chr10	81482441	81482940	chr10	81137227	81137726	Celf5|chr10:81137227-81137726	0.570250593819473	.	.
chr10	81482441	81482940	chr10	81173013	81173512	Celf5|chr10:81173013-81173512	0.723325656962837	.	.
chr10	81482441	81482940	chr10	81430157	81430656	Celf5|chr10:81430157-81430656	0.732990569992851	.	.
chr10	81482441	81482940	chr10	81502626	81503125	Celf5|chr10:81502626-81503125	0.53108508710593	.	.
chr10	81482441	81482940	chr10	81643405	81643904	Celf5|chr10:81643405-81643904	0.723939196742961	.	.
chr10	81605948	81606447	chr10	81420323	81420822	BC025920|chr10:81420323-81420822	0.544997957308033	.	.
chr10	81605948	81606447	chr10	81430157	81430656	BC025920|chr10:81430157-81430656	0.55884321474165	.	.
chr10	81605948	81606447	chr10	81450104	81450603	BC025920|chr10:81450104-81450603	0.526490575765999	.	.
chr10	81605948	81606447	chr10	81643405	81643904	BC025920|chr10:81643405-81643904	0.644232966576293	.	.
chr10	82629507	82630006	chr10	82698823	82699322	Tdg|chr10:82698823-82699322	0.668728779703356	.	.
chr10	82811778	82812277	chr10	82666399	82666898	1700028I16Rik|chr10:82666399-82666898	0.623387036263607	.	.
chr10	82811778	82812277	chr10	83202750	83203249	1700028I16Rik|chr10:83202750-83203249	0.603112868084209	.	.
chr10	82985754	82986253	chr10	82777797	82778296	Chst11|chr10:82777797-82778296	0.729021346889167	.	.
chr10	82985754	82986253	chr10	82795313	82795812	Chst11|chr10:82795313-82795812	0.694798576387885	.	.
chr10	82985754	82986253	chr10	83126477	83126976	Chst11|chr10:83126477-83126976	0.60028191219043	.	.
chr10	83337299	83337798	chr10	83266619	83267118	Slc41a2|chr10:83266619-83267118	0.522438824118708	.	.
chr10	83648475	83648974	chr10	83266619	83267118	Appl2|chr10:83266619-83267118	0.599056635759298	.	.
chr10	84440510	84441009	chr10	84357725	84358224	Gm47962|chr10:84357725-84358224	0.62751659798616	.	.
chr10	84440510	84441009	chr10	84357725	84358224	Nuak1|chr10:84357725-84358224	0.62751659798616	.	.
chr10	84440510	84441009	chr10	84358283	84358782	Gm47962|chr10:84358283-84358782	0.526701315652608	.	.
chr10	84440510	84441009	chr10	84358283	84358782	Nuak1|chr10:84358283-84358782	0.526701315652608	.	.
chr10	84533836	84534335	chr10	84836042	84836541	Ckap4|chr10:84836042-84836541	0.593888391341395	.	.
chr10	84622358	84622857	chr10	84357725	84358224	Gm17249|chr10:84357725-84358224	0.631166118573744	.	.
chr10	84622358	84622857	chr10	84357725	84358224	Polr3b|chr10:84357725-84358224	0.631166118573744	.	.
chr10	84622358	84622857	chr10	84480928	84481427	Gm17249|chr10:84480928-84481427	0.600748364231613	.	.
chr10	84622358	84622857	chr10	84480928	84481427	Polr3b|chr10:84480928-84481427	0.600748364231613	.	.
chr10	84622358	84622857	chr10	84772797	84773296	Gm17249|chr10:84772797-84773296	0.559644710777135	.	.
chr10	84622358	84622857	chr10	84772797	84773296	Polr3b|chr10:84772797-84773296	0.559644710777135	.	.
chr10	85102355	85102854	chr10	84836042	84836541	Fhl4|chr10:84836042-84836541	0.604737067033148	.	.
chr10	85102355	85102854	chr10	84836042	84836541	Tmem263|chr10:84836042-84836541	0.604737067033148	.	.
chr10	85127846	85128345	chr10	85220868	85221367	Mterf2|chr10:85220868-85221367	0.523827404263484	.	.
chr10	85127846	85128345	chr10	85387744	85388243	Mterf2|chr10:85387744-85388243	0.620359137111927	.	.
chr10	85185139	85185638	chr10	84772797	84773296	Cry1|chr10:84772797-84773296	0.686516926939942	.	.
chr10	85185139	85185638	chr10	84803403	84803902	Cry1|chr10:84803403-84803902	0.533213015668309	.	.
chr10	85185139	85185638	chr10	84803403	84803902	Cry1|chr10:84803403-84803902	0.53321301566831	.	.
chr10	85185139	85185638	chr10	84803909	84804408	Cry1|chr10:84803909-84804408	0.522885423353013	.	.
chr10	85185139	85185638	chr10	85458956	85459455	Cry1|chr10:85458956-85459455	0.618790034805063	.	.
chr10	85916334	85916833	chr10	86103806	86104305	Prdm4|chr10:86103806-86104305	0.524079058275595	.	.
chr10	85916863	85917362	chr10	85871543	85872042	Prdm4|chr10:85871543-85872042	0.704144481201922	.	.
chr10	86021662	86022161	chr10	85871543	85872042	A230060F14Rik|chr10:85871543-85872042	0.524549765607583	.	.
chr10	86021662	86022161	chr10	85871543	85872042	Fbxo7|chr10:85871543-85872042	0.524549765607583	.	.
chr10	86705281	86705780	chr10	86302510	86303009	Hsp90b1|chr10:86302510-86303009	0.658557511545662	.	.
chr10	86705281	86705780	chr10	86302510	86303009	Ttc41|chr10:86302510-86303009	0.658557511545662	.	.
chr10	86705281	86705780	chr10	86303018	86303517	Hsp90b1|chr10:86303018-86303517	0.607337428994426	.	.
chr10	86705281	86705780	chr10	86303018	86303517	Ttc41|chr10:86303018-86303517	0.607337428994426	.	.
chr10	86705281	86705780	chr10	86795182	86795681	Hsp90b1|chr10:86795182-86795681	0.771211960183211	.	.
chr10	86705281	86705780	chr10	86795182	86795681	Ttc41|chr10:86795182-86795681	0.771211960183211	.	.
chr10	86705281	86705780	chr10	86831539	86832038	Hsp90b1|chr10:86831539-86832038	0.696779380921369	.	.
chr10	86705281	86705780	chr10	86831539	86832038	Ttc41|chr10:86831539-86832038	0.696779380921369	.	.
chr10	86705281	86705780	chr10	86872493	86872992	Hsp90b1|chr10:86872493-86872992	0.658812685104443	.	.
chr10	86705281	86705780	chr10	86872493	86872992	Hsp90b1|chr10:86872493-86872992	0.658812685104444	.	.
chr10	86705281	86705780	chr10	86872493	86872992	Ttc41|chr10:86872493-86872992	0.658812685104443	.	.
chr10	86705281	86705780	chr10	86872493	86872992	Ttc41|chr10:86872493-86872992	0.658812685104444	.	.
chr10	86705811	86706310	chr10	86302510	86303009	Hsp90b1|chr10:86302510-86303009	0.528366339760522	.	.
chr10	86705811	86706310	chr10	86302510	86303009	Ttc41|chr10:86302510-86303009	0.528366339760522	.	.
chr10	86705811	86706310	chr10	86795182	86795681	Hsp90b1|chr10:86795182-86795681	0.563666707090277	.	.
chr10	86705811	86706310	chr10	86795182	86795681	Ttc41|chr10:86795182-86795681	0.563666707090277	.	.
chr10	86705811	86706310	chr10	86831539	86832038	Hsp90b1|chr10:86831539-86832038	0.524743675485422	.	.
chr10	86705811	86706310	chr10	86831539	86832038	Ttc41|chr10:86831539-86832038	0.524743675485422	.	.
chr10	86705811	86706310	chr10	86872493	86872992	Hsp90b1|chr10:86872493-86872992	0.531014408040343	.	.
chr10	86705811	86706310	chr10	86872493	86872992	Ttc41|chr10:86872493-86872992	0.531014408040343	.	.
chr10	86778694	86779193	chr10	86831539	86832038	Nt5dc3|chr10:86831539-86832038	0.582203445430539	.	.
chr10	86778694	86779193	chr10	86872493	86872992	Nt5dc3|chr10:86872493-86872992	0.677258686379363	.	.
chr10	86971914	86972413	chr10	86685259	86685758	Gm16271|chr10:86685259-86685758	0.559229683320881	.	.
chr10	86971914	86972413	chr10	86795182	86795681	Gm16271|chr10:86795182-86795681	0.779654988076206	.	.
chr10	86971914	86972413	chr10	86871963	86872462	Gm16271|chr10:86871963-86872462	0.651933577067599	.	.
chr10	87492598	87493097	chr10	87024821	87025320	Ascl1|chr10:87024821-87025320	0.592908651907836	.	.
chr10	87492598	87493097	chr10	87159749	87160248	Ascl1|chr10:87159749-87160248	0.585851386848116	.	.
chr10	87492598	87493097	chr10	87485409	87485908	Ascl1|chr10:87485409-87485908	0.62264349916949	.	.
chr10	87492598	87493097	chr10	87486178	87486677	Ascl1|chr10:87486178-87486677	0.600923828116077	.	.
chr10	87492598	87493097	chr10	87552637	87553136	Ascl1|chr10:87552637-87553136	0.725543936237084	.	.
chr10	87493100	87493599	chr10	87159749	87160248	Ascl1|chr10:87159749-87160248	0.705289317597468	.	.
chr10	87493100	87493599	chr10	87485409	87485908	Ascl1|chr10:87485409-87485908	0.601188021638102	.	.
chr10	87493100	87493599	chr10	87486178	87486677	Ascl1|chr10:87486178-87486677	0.685765586811989	.	.
chr10	87493100	87493599	chr10	87552637	87553136	Ascl1|chr10:87552637-87553136	0.719347828268541	.	.
chr10	88146664	88147163	chr10	88327377	88327876	Nup37|chr10:88327377-88327876	0.679849889798769	.	.
chr10	88146664	88147163	chr10	88327377	88327876	Parpbp|chr10:88327377-88327876	0.679849889798769	.	.
chr10	88200852	88201351	chr10	88296800	88297299	Washc3|chr10:88296800-88297299	0.614998088414686	.	.
chr10	88200852	88201351	chr10	88327377	88327876	Washc3|chr10:88327377-88327876	0.669796530918584	.	.
chr10	88200852	88201351	chr10	88426387	88426886	Washc3|chr10:88426387-88426886	0.573774382619597	.	.
chr10	88731569	88732068	chr10	88296800	88297299	Arl1|chr10:88296800-88297299	0.568947576934804	.	.
chr10	89344385	89344884	chr10	89326818	89327317	Ano4|chr10:89326818-89327317	0.534448133500785	.	.
chr10	89686076	89686575	chr10	89263318	89263817	1500026H17Rik|chr10:89263318-89263817	0.602049756664403	.	.
chr10	89686076	89686575	chr10	89263318	89263817	Scyl2|chr10:89263318-89263817	0.602049756664403	.	.
chr10	89686076	89686575	chr10	89461774	89462273	1500026H17Rik|chr10:89461774-89462273	0.713754900826892	.	.
chr10	89686076	89686575	chr10	89461774	89462273	Scyl2|chr10:89461774-89462273	0.713754900826892	.	.
chr10	89686076	89686575	chr10	89676456	89676955	1500026H17Rik|chr10:89676456-89676955	0.581986310952289	.	.
chr10	89686076	89686575	chr10	89676456	89676955	Scyl2|chr10:89676456-89676955	0.581986310952289	.	.
chr10	89686076	89686575	chr10	89902485	89902984	1500026H17Rik|chr10:89902485-89902984	0.575729070201544	.	.
chr10	89686076	89686575	chr10	89902485	89902984	Scyl2|chr10:89902485-89902984	0.575729070201544	.	.
chr10	89686076	89686575	chr10	89903037	89903536	1500026H17Rik|chr10:89903037-89903536	0.639453074168161	.	.
chr10	89686076	89686575	chr10	89903037	89903536	Scyl2|chr10:89903037-89903536	0.639453074168161	.	.
chr10	89686076	89686575	chr10	89995514	89996013	1500026H17Rik|chr10:89995514-89996013	0.669385273678135	.	.
chr10	89686076	89686575	chr10	89995514	89996013	Scyl2|chr10:89995514-89996013	0.669385273678135	.	.
chr10	89732079	89732578	chr10	89826833	89827332	Actr6|chr10:89826833-89827332	0.639157812119915	.	.
chr10	89744704	89745203	chr10	89326818	89327317	Uhrf1bp1l|chr10:89326818-89327317	0.702832366181516	.	.
chr10	89873158	89873657	chr10	89676456	89676955	Anks1b|chr10:89676456-89676955	0.619200276928141	.	.
chr10	91082684	91083183	chr10	90828888	90829387	Apaf1|chr10:90828888-90829387	0.642749165450719	.	.
chr10	91082684	91083183	chr10	90828888	90829387	Ikbip|chr10:90828888-90829387	0.642749165450719	.	.
chr10	91082684	91083183	chr10	91171389	91171888	Apaf1|chr10:91171389-91171888	0.565086804136394	.	.
chr10	91082684	91083183	chr10	91171389	91171888	Apaf1|chr10:91171389-91171888	0.565086804136395	.	.
chr10	91082684	91083183	chr10	91171389	91171888	Ikbip|chr10:91171389-91171888	0.565086804136394	.	.
chr10	91082684	91083183	chr10	91171389	91171888	Ikbip|chr10:91171389-91171888	0.565086804136395	.	.
chr10	91082684	91083183	chr10	91429137	91429636	Apaf1|chr10:91429137-91429636	0.559815265515984	.	.
chr10	91082684	91083183	chr10	91429137	91429636	Ikbip|chr10:91429137-91429636	0.559815265515984	.	.
chr10	91181909	91182408	chr10	91354584	91355083	Tmpo|chr10:91354584-91355083	0.534656695114192	.	.
chr10	93160387	93160886	chr10	93485237	93485736	Cdk17|chr10:93485237-93485736	0.702183604655196	.	.
chr10	93641001	93641500	chr10	93430769	93431268	Ntn4|chr10:93430769-93431268	0.61379663387067	.	.
chr10	94198747	94199246	chr10	93799634	93800133	Ndufa12|chr10:93799634-93800133	0.742491083831629	.	.
chr10	94198747	94199246	chr10	93945333	93945832	Ndufa12|chr10:93945333-93945832	0.720489235093094	.	.
chr10	94688424	94688923	chr10	94480634	94481133	Cep83|chr10:94480634-94481133	0.554359408527778	.	.
chr10	94688424	94688923	chr10	94480634	94481133	Cep83os|chr10:94480634-94481133	0.554359408527778	.	.
chr10	94944520	94945019	chr10	94595609	94596108	Plxnc1|chr10:94595609-94596108	0.581842490044546	.	.
chr10	94944520	94945019	chr10	94905625	94906124	Plxnc1|chr10:94905625-94906124	0.677057719682919	.	.
chr10	94944520	94945019	chr10	94920539	94921038	Plxnc1|chr10:94920539-94921038	0.674875144003378	.	.
chr10	94944520	94945019	chr10	95003485	95003984	Plxnc1|chr10:95003485-95003984	0.726888916593818	.	.
chr10	95323354	95323853	chr10	95210103	95210602	Cradd|chr10:95210103-95210602	0.580650589836507	.	.
chr10	95323354	95323853	chr10	95557219	95557718	Cradd|chr10:95557219-95557718	0.599648694403515	.	.
chr10	95323873	95324372	chr10	95210103	95210602	Cradd|chr10:95210103-95210602	0.66959265813653	.	.
chr10	95323873	95324372	chr10	95557219	95557718	Cradd|chr10:95557219-95557718	0.639982962694569	.	.
chr10	95501703	95502202	chr10	95610648	95611147	Mrpl42|chr10:95610648-95611147	0.574449706149921	.	.
chr10	95514775	95515274	chr10	95790625	95791124	Ube2n|chr10:95790625-95791124	0.811763383604072	.	.
chr10	95563534	95564033	chr10	95681000	95681499	Nudt4|chr10:95681000-95681499	0.689122306486844	.	.
chr10	95564087	95564586	chr10	95800702	95801201	Nudt4|chr10:95800702-95801201	0.595822219692429	.	.
chr10	95817743	95818242	chr10	95894652	95895151	Gm47718|chr10:95894652-95895151	0.536252510225862	.	.
chr10	95817743	95818242	chr10	95894652	95895151	Gm47719|chr10:95894652-95895151	0.536252510225862	.	.
chr10	95817743	95818242	chr10	96201171	96201670	Gm47718|chr10:96201171-96201670	0.563090124653276	.	.
chr10	95817743	95818242	chr10	96201171	96201670	Gm47719|chr10:96201171-96201670	0.563090124653276	.	.
chr10	95893999	95894498	chr10	95557219	95557718	Gm47725|chr10:95557219-95557718	0.589198738156143	.	.
chr10	95893999	95894498	chr10	96148021	96148520	Gm47725|chr10:96148021-96148520	0.557654615639501	.	.
chr10	95940376	95940875	chr10	95610648	95611147	Eea1|chr10:95610648-95611147	0.596643100609495	.	.
chr10	95940376	95940875	chr10	96132092	96132591	Eea1|chr10:96132092-96132591	0.56314788938407	.	.
chr10	96616678	96617177	chr10	96645826	96646325	Btg1|chr10:96645826-96646325	0.554052175325253	.	.
chr10	96616678	96617177	chr10	96828499	96828998	Btg1|chr10:96828499-96828998	0.620089258727546	.	.
chr10	96616678	96617177	chr10	96955689	96956188	Btg1|chr10:96955689-96956188	0.619948198944229	.	.
chr10	97035352	97035851	chr10	97312917	97313416	4930556N09Rik|chr10:97312917-97313416	0.649816057053959	.	.
chr10	98914146	98914645	chr10	99171416	99171915	Atp2b1|chr10:99171416-99171915	0.633078015967516	.	.
chr10	98914847	98915346	chr10	98975792	98976291	Atp2b1|chr10:98975792-98976291	0.582285682554682	.	.
chr10	98914847	98915346	chr10	99171416	99171915	Atp2b1|chr10:99171416-99171915	0.53508045756192	.	.
chr10	99228089	99228588	chr10	99084839	99085338	Gm34574|chr10:99084839-99085338	0.644431195599011	.	.
chr10	99228089	99228588	chr10	99261553	99262052	Gm34574|chr10:99261553-99262052	0.584696811126723	.	.
chr10	99228089	99228588	chr10	99336016	99336515	Gm34574|chr10:99336016-99336515	0.549337627224689	.	.
chr10	105573531	105574030	chr10	105523385	105523884	Gm15663|chr10:105523385-105523884	0.635390548119792	.	.
chr10	105573531	105574030	chr10	105523385	105523884	Tmtc2|chr10:105523385-105523884	0.635390548119792	.	.
chr10	105574222	105574721	chr10	105689366	105689865	Gm15663|chr10:105689366-105689865	0.685267097231786	.	.
chr10	105574222	105574721	chr10	105689366	105689865	Tmtc2|chr10:105689366-105689865	0.685267097231786	.	.
chr10	105841096	105841595	chr10	105689366	105689865	Ccdc59|chr10:105689366-105689865	0.713075816301804	.	.
chr10	105841096	105841595	chr10	105689366	105689865	Mettl25|chr10:105689366-105689865	0.713075816301804	.	.
chr10	106470005	106470504	chr10	106681320	106681819	Ppfia2|chr10:106681320-106681819	0.612056035215747	.	.
chr10	107494091	107494590	chr10	107361450	107361949	Myf6|chr10:107361450-107361949	0.593011549683038	.	.
chr10	108331797	108332296	chr10	108445970	108446469	Pawr|chr10:108445970-108446469	0.607898929014595	.	.
chr10	109011413	109011912	chr10	108832278	108832777	Syt1|chr10:108832278-108832777	0.546345995256357	.	.
chr10	109011413	109011912	chr10	109487975	109488474	Syt1|chr10:109487975-109488474	0.757827875258861	.	.
chr10	109011413	109011912	chr10	109496118	109496617	Syt1|chr10:109496118-109496617	0.660899143669461	.	.
chr10	110455601	110456100	chr10	110102249	110102748	Nav3|chr10:110102249-110102748	0.552374911400023	.	.
chr10	110455601	110456100	chr10	110186232	110186731	Nav3|chr10:110186232-110186731	0.543266854477696	.	.
chr10	110455601	110456100	chr10	110191067	110191566	Nav3|chr10:110191067-110191566	0.635339585967491	.	.
chr10	110455601	110456100	chr10	110440339	110440838	Nav3|chr10:110440339-110440838	0.613442826359155	.	.
chr10	110745112	110745611	chr10	110319795	110320294	E2f7|chr10:110319795-110320294	0.589267912259606	.	.
chr10	110745112	110745611	chr10	110329280	110329779	E2f7|chr10:110329280-110329779	0.563418070872942	.	.
chr10	110745112	110745611	chr10	110573387	110573886	E2f7|chr10:110573387-110573886	0.599173477440941	.	.
chr10	110745112	110745611	chr10	110733303	110733802	E2f7|chr10:110733303-110733802	0.535850460929796	.	.
chr10	110919959	110920458	chr10	110542633	110543132	Csrp2|chr10:110542633-110543132	0.571877340806264	.	.
chr10	111009886	111010385	chr10	111389922	111390421	Zdhhc17|chr10:111389922-111390421	0.543692418688038	.	.
chr10	111009886	111010385	chr10	111420136	111420635	Zdhhc17|chr10:111420136-111420635	0.665820162279855	.	.
chr10	111164473	111164972	chr10	111329143	111329642	Osbpl8|chr10:111329143-111329642	0.574346865292663	.	.
chr10	111165194	111165693	chr10	110991923	110992422	Osbpl8|chr10:110991923-110992422	0.521465392598198	.	.
chr10	111298357	111298856	chr10	111558639	111559138	Bbs10|chr10:111558639-111559138	0.824585909572678	.	.
chr10	111472905	111473404	chr10	111389922	111390421	Nap1l1|chr10:111389922-111390421	0.523015531952927	.	.
chr10	111506260	111506759	chr10	111518282	111518781	Phlda1|chr10:111518282-111518781	0.678501358558479	.	.
chr10	111506260	111506759	chr10	111518282	111518781	Phlda1|chr10:111518282-111518781	0.67850135855848	.	.
chr10	111506260	111506759	chr10	111547865	111548364	Phlda1|chr10:111547865-111548364	0.544955031434911	.	.
chr10	111506260	111506759	chr10	111559492	111559991	Phlda1|chr10:111559492-111559991	0.762324118491243	.	.
chr10	111506260	111506759	chr10	111560047	111560546	Phlda1|chr10:111560047-111560546	0.727684654630028	.	.
chr10	111506260	111506759	chr10	111648215	111648714	Phlda1|chr10:111648215-111648714	0.735668960703992	.	.
chr10	111506260	111506759	chr10	111721012	111721511	Phlda1|chr10:111721012-111721511	0.660402207650319	.	.
chr10	111506260	111506759	chr10	111884446	111884945	Phlda1|chr10:111884446-111884945	0.527758368300643	.	.
chr10	111506260	111506759	chr10	111928801	111929300	Phlda1|chr10:111928801-111929300	0.524960971237008	.	.
chr10	111507351	111507850	chr10	111329143	111329642	Gm28592|chr10:111329143-111329642	0.534483603063093	.	.
chr10	111507351	111507850	chr10	111354584	111355083	Gm28592|chr10:111354584-111355083	0.60262218546056	.	.
chr10	111507351	111507850	chr10	111786998	111787497	Gm28592|chr10:111786998-111787497	0.539722972777753	.	.
chr10	111507351	111507850	chr10	111881608	111882107	Gm28592|chr10:111881608-111882107	0.638881396960481	.	.
chr10	111507351	111507850	chr10	111900704	111901203	Gm28592|chr10:111900704-111901203	0.650016485974031	.	.
chr10	111507351	111507850	chr10	111901269	111901768	Gm28592|chr10:111901269-111901768	0.542865080679336	.	.
chr10	111972408	111972907	chr10	111600515	111601014	Krr1|chr10:111600515-111601014	0.649531963421974	.	.
chr10	114801528	114802027	chr10	115147315	115147814	Gm15723|chr10:115147315-115147814	0.732898665973244	.	.
chr10	114801528	114802027	chr10	115147315	115147814	Gm15723|chr10:115147315-115147814	0.732898665973245	.	.
chr10	114801528	114802027	chr10	115147315	115147814	Trhde|chr10:115147315-115147814	0.732898665973244	.	.
chr10	114801528	114802027	chr10	115147315	115147814	Trhde|chr10:115147315-115147814	0.732898665973245	.	.
chr10	115184690	115185189	chr10	114913894	114914393	Tph2|chr10:114913894-114914393	0.570843629195418	.	.
chr10	115184690	115185189	chr10	115478418	115478917	Tph2|chr10:115478418-115478917	0.609960158733996	.	.
chr10	115184690	115185189	chr10	115493978	115494477	Tph2|chr10:115493978-115494477	0.609412519781923	.	.
chr10	115251206	115251705	chr10	115617453	115617952	Tbc1d15|chr10:115617453-115617952	0.539830211093239	.	.
chr10	115251206	115251705	chr10	115662470	115662969	Tbc1d15|chr10:115662470-115662969	0.634839221441388	.	.
chr10	115384020	115384519	chr10	115012828	115013327	Thap2|chr10:115012828-115013327	0.741727785857078	.	.
chr10	115384020	115384519	chr10	115012828	115013327	Zfc3h1|chr10:115012828-115013327	0.741727785857078	.	.
chr10	115384020	115384519	chr10	115147315	115147814	Thap2|chr10:115147315-115147814	0.597702325624086	.	.
chr10	115384020	115384519	chr10	115147315	115147814	Thap2|chr10:115147315-115147814	0.597702325624087	.	.
chr10	115384020	115384519	chr10	115147315	115147814	Zfc3h1|chr10:115147315-115147814	0.597702325624086	.	.
chr10	115384020	115384519	chr10	115147315	115147814	Zfc3h1|chr10:115147315-115147814	0.597702325624087	.	.
chr10	115384626	115385125	chr10	115012828	115013327	Thap2|chr10:115012828-115013327	0.645443559436326	.	.
chr10	115384626	115385125	chr10	115012828	115013327	Zfc3h1|chr10:115012828-115013327	0.645443559436326	.	.
chr10	115384626	115385125	chr10	115617453	115617952	Thap2|chr10:115617453-115617952	0.613976660599764	.	.
chr10	115384626	115385125	chr10	115617453	115617952	Zfc3h1|chr10:115617453-115617952	0.613976660599764	.	.
chr10	115384626	115385125	chr10	115662470	115662969	Thap2|chr10:115662470-115662969	0.681976098326047	.	.
chr10	115384626	115385125	chr10	115662470	115662969	Zfc3h1|chr10:115662470-115662969	0.681976098326047	.	.
chr10	117045665	117046164	chr10	117277959	117278458	Lrrc10|chr10:117277959-117278458	0.75174256018522	.	.
chr10	117710592	117711091	chr10	117277959	117278458	Mdm2|chr10:117277959-117278458	0.645190148362893	.	.
chr10	117710592	117711091	chr10	117277959	117278458	Mdm2|chr10:117277959-117278458	0.645190148362894	.	.
chr10	117710592	117711091	chr10	117731147	117731646	Mdm2|chr10:117731147-117731646	0.579653169077477	.	.
chr10	117746155	117746654	chr10	117278477	117278976	Slc35e3|chr10:117278477-117278976	0.576233227444994	.	.
chr10	117746155	117746654	chr10	117361615	117362114	Slc35e3|chr10:117361615-117362114	0.594363296857238	.	.
chr10	117746155	117746654	chr10	117376790	117377289	Slc35e3|chr10:117376790-117377289	0.696975798052315	.	.
chr10	117746155	117746654	chr10	117647023	117647522	Slc35e3|chr10:117647023-117647522	0.731812605015547	.	.
chr10	117792609	117793108	chr10	118121841	118122340	Nup107|chr10:118121841-118122340	0.569335782703565	.	.
chr10	118141391	118141890	chr10	118370408	118370907	Mdm1|chr10:118370408-118370907	0.599109074784049	.	.
chr10	118869300	118869799	chr10	119055144	119055643	Dyrk2|chr10:119055144-119055643	0.755664606966887	.	.
chr10	119239821	119240320	chr10	119055144	119055643	Cand1|chr10:119055144-119055643	0.569226551710635	.	.
chr10	119239821	119240320	chr10	119168740	119169239	Cand1|chr10:119168740-119169239	0.724320844660465	.	.
chr10	119453212	119453711	chr10	119610208	119610707	Grip1|chr10:119610208-119610707	0.676868669295236	.	.
chr10	119453212	119453711	chr10	119691506	119692005	Grip1|chr10:119691506-119692005	0.609521824691031	.	.
chr10	119761370	119761869	chr10	120208568	120209067	Grip1os2|chr10:120208568-120209067	0.618462499361271	.	.
chr10	120112717	120113216	chr10	119818965	119819464	Helb|chr10:119818965-119819464	0.7209026263003	.	.
chr10	120112717	120113216	chr10	119917937	119918436	Helb|chr10:119917937-119918436	0.774259413720893	.	.
chr10	120226758	120227257	chr10	119846004	119846503	Llph|chr10:119846004-119846503	0.548946732599235	.	.
chr10	120226758	120227257	chr10	120208568	120209067	Llph|chr10:120208568-120209067	0.66937400930134	.	.
chr10	120857657	120858156	chr10	120882734	120883233	Gm15910|chr10:120882734-120883233	0.767745275437959	.	.
chr10	120898763	120899262	chr10	120882734	120883233	Gm4473|chr10:120882734-120883233	0.646341056176676	.	.
chr10	120898763	120899262	chr10	120882734	120883233	Msrb3|chr10:120882734-120883233	0.646341056176676	.	.
chr10	120978656	120979155	chr10	120872347	120872846	Lemd3|chr10:120872347-120872846	0.594678754681006	.	.
chr10	120979164	120979663	chr10	120875620	120876119	Lemd3|chr10:120875620-120876119	0.587210007707578	.	.
chr10	120979164	120979663	chr10	120876144	120876643	Lemd3|chr10:120876144-120876643	0.533091202185128	.	.
chr10	121461959	121462458	chr10	121310802	121311301	Gm48591|chr10:121310802-121311301	0.605244632561563	.	.
chr10	121505183	121505682	chr10	121653124	121653623	Gm46204|chr10:121653124-121653623	0.555841267815733	.	.
chr10	121640954	121641453	chr10	121301005	121301504	D930020B18Rik|chr10:121301005-121301504	0.629120630444881	.	.
chr10	121704216	121704715	chr10	121256393	121256892	Gm35865|chr10:121256393-121256892	0.596688649603577	.	.
chr10	121704216	121704715	chr10	121652614	121653113	Gm35865|chr10:121652614-121653113	0.67937530578295	.	.
chr10	121704216	121704715	chr10	121653124	121653623	Gm35865|chr10:121653124-121653623	0.810694756790568	.	.
chr10	121704216	121704715	chr10	121917996	121918495	Gm35865|chr10:121917996-121918495	0.618632328068329	.	.
chr10	122096429	122096928	chr10	121931261	121931760	Rxylt1|chr10:121931261-121931760	0.559668802840626	.	.
chr10	122096429	122096928	chr10	122105330	122105829	Rxylt1|chr10:122105330-122105829	0.536993570983356	.	.
chr10	122449084	122449583	chr10	122038523	122039022	Avpr1a|chr10:122038523-122039022	0.580581304922114	.	.
chr10	122679190	122679689	chr10	122318655	122319154	Ppm1h|chr10:122318655-122319154	0.651075471375526	.	.
chr10	122679190	122679689	chr10	122553016	122553515	Ppm1h|chr10:122553016-122553515	0.610515147808155	.	.
chr10	123196699	123197198	chr10	123183174	123183673	Gm4129|chr10:123183174-123183673	0.524917343261821	.	.
chr10	123196699	123197198	chr10	123183174	123183673	Usp15|chr10:123183174-123183673	0.524917343261821	.	.
chr10	123196699	123197198	chr10	123426946	123427445	Gm4129|chr10:123426946-123427445	0.725076428033429	.	.
chr10	123196699	123197198	chr10	123426946	123427445	Usp15|chr10:123426946-123427445	0.725076428033429	.	.
chr10	123197298	123197797	chr10	123254080	123254579	Gm4129|chr10:123254080-123254579	0.581303269616688	.	.
chr10	123197298	123197797	chr10	123254080	123254579	Usp15|chr10:123254080-123254579	0.581303269616688	.	.
chr10	126901130	126901629	chr10	126869603	126870102	Atp23|chr10:126869603-126870102	0.523774516079091	.	.
chr10	126901130	126901629	chr10	127226481	127226980	Atp23|chr10:127226481-127226980	0.677606330579144	.	.
chr10	126957144	126957643	chr10	126869603	126870102	Gm49335|chr10:126869603-126870102	0.578581546174115	.	.
chr10	126957144	126957643	chr10	127079575	127080074	Gm49335|chr10:127079575-127080074	0.676723184682378	.	.
chr10	126957645	126958144	chr10	126809485	126809984	Gm49335|chr10:126809485-126809984	0.588229341405845	.	.
chr10	126957645	126958144	chr10	126869603	126870102	Gm49335|chr10:126869603-126870102	0.613033767543195	.	.
chr10	126957645	126958144	chr10	127079575	127080074	Gm49335|chr10:127079575-127080074	0.606335445259611	.	.
chr10	126978303	126978802	chr10	127079575	127080074	Ctdsp2|chr10:127079575-127080074	0.683478093639196	.	.
chr10	127040687	127041186	chr10	126919031	126919530	Eef1akmt3|chr10:126919031-126919530	0.575105812967977	.	.
chr10	127040687	127041186	chr10	126919031	126919530	Mettl1|chr10:126919031-126919530	0.575105812967977	.	.
chr10	127040687	127041186	chr10	127276249	127276748	Eef1akmt3|chr10:127276249-127276748	0.671170461192017	.	.
chr10	127040687	127041186	chr10	127276249	127276748	Mettl1|chr10:127276249-127276748	0.671170461192017	.	.
chr10	127040687	127041186	chr10	127338808	127339307	Eef1akmt3|chr10:127338808-127339307	0.639715842755132	.	.
chr10	127040687	127041186	chr10	127338808	127339307	Mettl1|chr10:127338808-127339307	0.639715842755132	.	.
chr10	127040687	127041186	chr10	127350541	127351040	Eef1akmt3|chr10:127350541-127351040	0.607514342711706	.	.
chr10	127040687	127041186	chr10	127350541	127351040	Mettl1|chr10:127350541-127351040	0.607514342711706	.	.
chr10	127041685	127042184	chr10	126809485	126809984	Eef1akmt3|chr10:126809485-126809984	0.582363922470661	.	.
chr10	127041685	127042184	chr10	126809485	126809984	Mettl1|chr10:126809485-126809984	0.582363922470661	.	.
chr10	127060121	127060620	chr10	126869603	126870102	March9|chr10:126869603-126870102	0.525102965303061	.	.
chr10	127060121	127060620	chr10	127079575	127080074	March9|chr10:127079575-127080074	0.624582819814081	.	.
chr10	127060121	127060620	chr10	127420583	127421082	March9|chr10:127420583-127421082	0.55946284858428	.	.
chr10	127063299	127063798	chr10	127079575	127080074	Cdk4|chr10:127079575-127080074	0.685337256471174	.	.
chr10	127063299	127063798	chr10	127177568	127178067	Cdk4|chr10:127177568-127178067	0.551980953085888	.	.
chr10	127063299	127063798	chr10	127420583	127421082	Cdk4|chr10:127420583-127421082	0.752582574680986	.	.
chr10	127070111	127070610	chr10	126869603	126870102	A730063M14Rik|chr10:126869603-126870102	0.547025946763887	.	.
chr10	127070111	127070610	chr10	126869603	126870102	Tspan31|chr10:126869603-126870102	0.547025946763887	.	.
chr10	127070111	127070610	chr10	127079575	127080074	A730063M14Rik|chr10:127079575-127080074	0.56908098835474	.	.
chr10	127070111	127070610	chr10	127079575	127080074	Tspan31|chr10:127079575-127080074	0.56908098835474	.	.
chr10	127070111	127070610	chr10	127177568	127178067	A730063M14Rik|chr10:127177568-127178067	0.552481192507865	.	.
chr10	127070111	127070610	chr10	127177568	127178067	A730063M14Rik|chr10:127177568-127178067	0.552481192507866	.	.
chr10	127070111	127070610	chr10	127177568	127178067	Tspan31|chr10:127177568-127178067	0.552481192507865	.	.
chr10	127070111	127070610	chr10	127177568	127178067	Tspan31|chr10:127177568-127178067	0.552481192507866	.	.
chr10	127070111	127070610	chr10	127226481	127226980	A730063M14Rik|chr10:127226481-127226980	0.704973447378494	.	.
chr10	127070111	127070610	chr10	127226481	127226980	Tspan31|chr10:127226481-127226980	0.704973447378494	.	.
chr10	127070111	127070610	chr10	127420583	127421082	A730063M14Rik|chr10:127420583-127421082	0.637229630422468	.	.
chr10	127070111	127070610	chr10	127420583	127421082	Tspan31|chr10:127420583-127421082	0.637229630422468	.	.
chr10	127121077	127121576	chr10	127177568	127178067	Os9|chr10:127177568-127178067	0.580523776227028	.	.
chr10	127121077	127121576	chr10	127226481	127226980	Os9|chr10:127226481-127226980	0.800273549524898	.	.
chr10	127194977	127195476	chr10	126928205	126928704	Dtx3|chr10:126928205-126928704	0.58194950579154	.	.
chr10	127194977	127195476	chr10	126928205	126928704	F420014N23Rik|chr10:126928205-126928704	0.58194950579154	.	.
chr10	127194977	127195476	chr10	126987120	126987619	Dtx3|chr10:126987120-126987619	0.649170953106256	.	.
chr10	127194977	127195476	chr10	126987120	126987619	F420014N23Rik|chr10:126987120-126987619	0.649170953106256	.	.
chr10	127194977	127195476	chr10	126990312	126990811	Dtx3|chr10:126990312-126990811	0.602028281734573	.	.
chr10	127194977	127195476	chr10	126990312	126990811	F420014N23Rik|chr10:126990312-126990811	0.602028281734573	.	.
chr10	127194977	127195476	chr10	127188571	127189070	Dtx3|chr10:127188571-127189070	0.768510751512053	.	.
chr10	127194977	127195476	chr10	127188571	127189070	F420014N23Rik|chr10:127188571-127189070	0.768510751512053	.	.
chr10	127194977	127195476	chr10	127421286	127421785	Dtx3|chr10:127421286-127421785	0.549016722540135	.	.
chr10	127194977	127195476	chr10	127421286	127421785	F420014N23Rik|chr10:127421286-127421785	0.549016722540135	.	.
chr10	127195497	127195996	chr10	126809485	126809984	Dtx3|chr10:126809485-126809984	0.531276606158357	.	.
chr10	127195497	127195996	chr10	126809485	126809984	F420014N23Rik|chr10:126809485-126809984	0.531276606158357	.	.
chr10	127195497	127195996	chr10	127079575	127080074	Dtx3|chr10:127079575-127080074	0.557966232314824	.	.
chr10	127195497	127195996	chr10	127079575	127080074	F420014N23Rik|chr10:127079575-127080074	0.557966232314824	.	.
chr10	127196373	127196872	chr10	126809485	126809984	Dtx3|chr10:126809485-126809984	0.529760457298634	.	.
chr10	127266068	127266567	chr10	127188571	127189070	Dctn2|chr10:127188571-127189070	0.66877809743663	.	.
chr10	127266068	127266567	chr10	127605159	127605658	Dctn2|chr10:127605159-127605658	0.760260122745704	.	.
chr10	127288891	127289390	chr10	127079575	127080074	Gm20492|chr10:127079575-127080074	0.549276500461965	.	.
chr10	127288891	127289390	chr10	127079575	127080074	Mbd6|chr10:127079575-127080074	0.549276500461965	.	.
chr10	127288891	127289390	chr10	127177568	127178067	Gm20492|chr10:127177568-127178067	0.5942084526786	.	.
chr10	127288891	127289390	chr10	127177568	127178067	Mbd6|chr10:127177568-127178067	0.5942084526786	.	.
chr10	127288891	127289390	chr10	127226481	127226980	Gm20492|chr10:127226481-127226980	0.650620564602924	.	.
chr10	127288891	127289390	chr10	127226481	127226980	Mbd6|chr10:127226481-127226980	0.650620564602924	.	.
chr10	127288891	127289390	chr10	127420583	127421082	Gm20492|chr10:127420583-127421082	0.675736279758422	.	.
chr10	127288891	127289390	chr10	127420583	127421082	Mbd6|chr10:127420583-127421082	0.675736279758422	.	.
chr10	127311513	127312012	chr10	127177568	127178067	Mars|chr10:127177568-127178067	0.601426676720513	.	.
chr10	127311513	127312012	chr10	127226481	127226980	Mars|chr10:127226481-127226980	0.624783579876006	.	.
chr10	127311513	127312012	chr10	127420583	127421082	Mars|chr10:127420583-127421082	0.582696084120149	.	.
chr10	127380330	127380829	chr10	127188571	127189070	R3hdm2|chr10:127188571-127189070	0.688043266124866	.	.
chr10	127380330	127380829	chr10	127605159	127605658	R3hdm2|chr10:127605159-127605658	0.820496829659136	.	.
chr10	127621484	127621983	chr10	127509471	127509970	Lrp1|chr10:127509471-127509970	0.610975783335097	.	.
chr10	127676744	127677243	chr10	127420583	127421082	Gm16230|chr10:127420583-127421082	0.687232391686178	.	.
chr10	127739224	127739723	chr10	127509471	127509970	Zbtb39|chr10:127509471-127509970	0.553239760392907	.	.
chr10	128035316	128035815	chr10	127945472	127945971	Naca|chr10:127945472-127945971	0.572615300149593	.	.
chr10	128035316	128035815	chr10	128283593	128284092	Naca|chr10:128283593-128284092	0.552433526944518	.	.
chr10	128194133	128194632	chr10	128140451	128140950	Gls2|chr10:128140451-128140950	0.534125043362092	.	.
chr10	128211581	128212080	chr10	127945472	127945971	Spryd4|chr10:127945472-127945971	0.629495256617457	.	.
chr10	128211581	128212080	chr10	128283593	128284092	Spryd4|chr10:128283593-128284092	0.582879362606175	.	.
chr10	128232067	128232566	chr10	128096604	128097103	Timeless|chr10:128096604-128097103	0.573221840563402	.	.
chr10	128232067	128232566	chr10	128140451	128140950	Timeless|chr10:128140451-128140950	0.652817089067727	.	.
chr10	128232067	128232566	chr10	128409597	128410096	Timeless|chr10:128409597-128410096	0.740033894484022	.	.
chr10	128232586	128233085	chr10	128140451	128140950	Timeless|chr10:128140451-128140950	0.612729251324334	.	.
chr10	128232586	128233085	chr10	128409597	128410096	Timeless|chr10:128409597-128410096	0.793043683412842	.	.
chr10	128493613	128494112	chr10	128140451	128140950	Myl6|chr10:128140451-128140950	0.566254854024827	.	.
chr10	128493613	128494112	chr10	128409597	128410096	Myl6|chr10:128409597-128410096	0.584946247886199	.	.
chr10	128498636	128499135	chr10	128283593	128284092	Myl6b|chr10:128283593-128284092	0.530817425599017	.	.
chr10	128626582	128627081	chr10	128805195	128805694	Rps26|chr10:128805195-128805694	0.530286658305959	.	.
chr10	128626582	128627081	chr10	128977436	128977935	Rps26|chr10:128977436-128977935	0.596431620667987	.	.
chr10	128669128	128669627	chr10	128283593	128284092	Ikzf4|chr10:128283593-128284092	0.723492986905223	.	.
chr10	128669128	128669627	chr10	128283593	128284092	Ikzf4|chr10:128283593-128284092	0.723492986905224	.	.
chr10	128669128	128669627	chr10	128409597	128410096	Ikzf4|chr10:128409597-128410096	0.612449425699078	.	.
chr10	128673679	128674178	chr10	128283593	128284092	Suox|chr10:128283593-128284092	0.672084046344959	.	.
chr10	128673679	128674178	chr10	128409597	128410096	Suox|chr10:128409597-128410096	0.556313791405574	.	.
chr10	128695638	128696137	chr10	128283593	128284092	Rab5b|chr10:128283593-128284092	0.603456871228485	.	.
chr10	128695638	128696137	chr10	128909639	128910138	Rab5b|chr10:128909639-128910138	0.604165058952435	.	.
chr10	128704864	128705363	chr10	128409597	128410096	Cdk2|chr10:128409597-128410096	0.793112362177178	.	.
chr10	128704864	128705363	chr10	128409597	128410096	Pmel|chr10:128409597-128410096	0.793112362177178	.	.
chr11	3202390	3202889	chr11	3145737	3146236	Eif4enif1|chr11:3145737-3146236	0.563251405319424	.	.
chr11	3266213	3266712	chr11	3509028	3509527	Drg1|chr11:3509028-3509527	0.709268308967822	.	.
chr11	3514597	3515096	chr11	3289935	3290434	Selenom|chr11:3289935-3290434	0.736745952472082	.	.
chr11	3514597	3515096	chr11	3332133	3332632	Selenom|chr11:3332133-3332632	0.776718278627627	.	.
chr11	3514597	3515096	chr11	3774785	3775284	Selenom|chr11:3774785-3775284	0.832192476102899	.	.
chr11	3514597	3515096	chr11	3774785	3775284	Selenom|chr11:3774785-3775284	0.8321924761029	.	.
chr11	3514597	3515096	chr11	3786522	3787021	Selenom|chr11:3786522-3787021	0.616187216070504	.	.
chr11	3648877	3649376	chr11	3509028	3509527	Morc2a|chr11:3509028-3509527	0.756526200993465	.	.
chr11	3648877	3649376	chr11	3509028	3509527	Tug1|chr11:3509028-3509527	0.756526200993465	.	.
chr11	3863689	3864188	chr11	3774785	3775284	Osbp2|chr11:3774785-3775284	0.705970068483265	.	.
chr11	3913534	3914033	chr11	3904658	3905157	Slc35e4|chr11:3904658-3905157	0.70284437689066	.	.
chr11	3913534	3914033	chr11	4146376	4146875	Slc35e4|chr11:4146376-4146875	0.553618642580224	.	.
chr11	3931732	3932231	chr11	3774785	3775284	Tcn2|chr11:3774785-3775284	0.536637293302713	.	.
chr11	3931732	3932231	chr11	4121657	4122156	Tcn2|chr11:4121657-4122156	0.547832121611342	.	.
chr11	3983350	3983849	chr11	3723714	3724213	Gal3st1|chr11:3723714-3724213	0.529466921317806	.	.
chr11	3983350	3983849	chr11	3774785	3775284	Gal3st1|chr11:3774785-3775284	0.625794334758621	.	.
chr11	3983350	3983849	chr11	3786522	3787021	Gal3st1|chr11:3786522-3787021	0.553292587554405	.	.
chr11	4134899	4135398	chr11	4096446	4096945	Rnf215|chr11:4096446-4096945	0.544443920855826	.	.
chr11	4160019	4160518	chr11	3989694	3990193	Ccdc157|chr11:3989694-3990193	0.734093977549218	.	.
chr11	4160019	4160518	chr11	3989694	3990193	Sf3a1|chr11:3989694-3990193	0.734093977549218	.	.
chr11	4160019	4160518	chr11	4118576	4119075	Ccdc157|chr11:4118576-4119075	0.658510011866527	.	.
[truncated: 13,617 more rows]
