# Supplementary material for: Single-cell analysis of chromatin accessibility in the adult mouse brain
Source: Nature. 2023 Dec 13;624(7991):378–89. doi: 10.1038/s41586-023-06824-9 (PMC10719105; doi:10.1038/s41586-023-06824-9)
Supplement: Supplementary file 3 — Supplementary Tables 1–25 and their legends. [file 41586_2023_6824_MOESM3_ESM.zip › 2023-03-05453B-s3/SI Tables/SI Table 13 Summary of all the gene-cCRE correlations/sa2subclass.MV_Xdh_Gly-Gaba.pdc.bedpe]

chr1	3670775	3671274	chr1	3562819	3563318	Xkr4|chr1:3562819-3563318	0.603865700515271	.	.
chr1	3671529	3672028	chr1	3322460	3322959	Xkr4|chr1:3322460-3322959	0.611108735022073	.	.
chr1	4807592	4808091	chr1	5018611	5019110	Lypla1|chr1:5018611-5019110	0.592316509266901	.	.
chr1	4858123	4858622	chr1	5170387	5170886	Tcea1|chr1:5170387-5170886	0.605523263647619	.	.
chr1	9545042	9545541	chr1	9564420	9564919	Rrs1|chr1:9564420-9564919	0.717787760438027	.	.
chr1	9943920	9944419	chr1	9564420	9564919	Snhg6|chr1:9564420-9564919	0.600067462503041	.	.
chr1	9943920	9944419	chr1	9772700	9773199	Snhg6|chr1:9772700-9773199	0.699806230137179	.	.
chr1	10037697	10038196	chr1	10039501	10040000	Cops5|chr1:10039501-10040000	0.580260628146929	.	.
chr1	10037697	10038196	chr1	10039501	10040000	Cspp1|chr1:10039501-10040000	0.580260628146929	.	.
chr1	10037697	10038196	chr1	9988645	9989144	Cops5|chr1:9988645-9989144	0.705087149033477	.	.
chr1	10037697	10038196	chr1	9988645	9989144	Cspp1|chr1:9988645-9989144	0.705087149033477	.	.
chr1	10232855	10233354	chr1	9772700	9773199	Arfgef1|chr1:9772700-9773199	0.610833367663765	.	.
chr1	12991973	12992472	chr1	12942349	12942848	Slco5a1|chr1:12942349-12942848	0.598618462864191	.	.
chr1	12992497	12992996	chr1	12942349	12942848	Slco5a1|chr1:12942349-12942848	0.602868254624757	.	.
chr1	12992497	12992996	chr1	13189103	13189602	Slco5a1|chr1:13189103-13189602	0.636171399513823	.	.
chr1	13373516	13374015	chr1	13706254	13706753	Ncoa2|chr1:13706254-13706753	0.678735385619385	.	.
chr1	13660314	13660813	chr1	13329432	13329931	Lactb2|chr1:13329432-13329931	0.589361305114062	.	.
chr1	13660314	13660813	chr1	13366529	13367028	Lactb2|chr1:13366529-13367028	0.550377561289237	.	.
chr1	15286608	15287107	chr1	15440915	15441414	Kcnb2|chr1:15440915-15441414	0.6208908183477	.	.
chr1	15805340	15805839	chr1	15643866	15644365	Terf1|chr1:15643866-15644365	0.659398587393232	.	.
chr1	15805340	15805839	chr1	15644624	15645123	Terf1|chr1:15644624-15645123	0.593445248555633	.	.
chr1	15805340	15805839	chr1	16249569	16250068	Terf1|chr1:16249569-16250068	0.752787448493419	.	.
chr1	16104999	16105498	chr1	15828715	15829214	Rdh10|chr1:15828715-15829214	0.588739837064225	.	.
chr1	16104999	16105498	chr1	15828715	15829214	Rpl7|chr1:15828715-15829214	0.588739837064225	.	.
chr1	16105563	16106062	chr1	16249569	16250068	Rdh10|chr1:16249569-16250068	0.579608322751361	.	.
chr1	16519761	16520260	chr1	16249569	16250068	Stau2|chr1:16249569-16250068	0.668452049380655	.	.
chr1	16519761	16520260	chr1	16249569	16250068	Stau2|chr1:16249569-16250068	0.668452049380656	.	.
chr1	16619102	16619601	chr1	16249569	16250068	Ube2w|chr1:16249569-16250068	0.783109839168324	.	.
chr1	16664905	16665404	chr1	16249569	16250068	Tmem70|chr1:16249569-16250068	0.736311502159243	.	.
chr1	16687901	16688400	chr1	16347043	16347542	Ly96|chr1:16347043-16347542	0.675363919887916	.	.
chr1	16687901	16688400	chr1	16468660	16469159	Ly96|chr1:16468660-16469159	0.70471053727023	.	.
chr1	16687901	16688400	chr1	16468660	16469159	Ly96|chr1:16468660-16469159	0.704710537270231	.	.
chr1	16687901	16688400	chr1	16798252	16798751	Ly96|chr1:16798252-16798751	0.66450129180351	.	.
chr1	17145142	17145641	chr1	17163496	17163995	Gdap1|chr1:17163496-17163995	0.744152762860895	.	.
chr1	21079134	21079633	chr1	20933361	20933860	Gm28287|chr1:20933361-20933860	0.692216002586473	.	.
chr1	21079134	21079633	chr1	20933361	20933860	Tram2|chr1:20933361-20933860	0.692216002586473	.	.
chr1	21079134	21079633	chr1	21014419	21014918	Gm28287|chr1:21014419-21014918	0.714471963251472	.	.
chr1	21079134	21079633	chr1	21014419	21014918	Tram2|chr1:21014419-21014918	0.714471963251472	.	.
chr1	21079134	21079633	chr1	21419314	21419813	Gm28287|chr1:21419314-21419813	0.686819509573906	.	.
chr1	21079134	21079633	chr1	21419314	21419813	Tram2|chr1:21419314-21419813	0.686819509573906	.	.
chr1	21218543	21219042	chr1	21068408	21068907	Tmem14a|chr1:21068408-21068907	0.641233610377201	.	.
chr1	21218543	21219042	chr1	21304469	21304968	Tmem14a|chr1:21304469-21304968	0.722158466747578	.	.
chr1	21218543	21219042	chr1	21484567	21485066	Tmem14a|chr1:21484567-21485066	0.565001885672648	.	.
chr1	21961224	21961723	chr1	22105456	22105955	Kcnq5|chr1:22105456-22105955	0.634597135334422	.	.
chr1	22805771	22806270	chr1	22509184	22509683	Rims1|chr1:22509184-22509683	0.652339886042228	.	.
chr1	23761777	23762276	chr1	23656185	23656684	B3gat2|chr1:23656185-23656684	0.597677977928574	.	.
chr1	23922128	23922627	chr1	23827010	23827509	Smap1|chr1:23827010-23827509	0.608405839450224	.	.
chr1	24100186	24100685	chr1	23827010	23827509	Fam135a|chr1:23827010-23827509	0.584049048802302	.	.
chr1	24678265	24678764	chr1	24611656	24612155	Lmbrd1|chr1:24611656-24612155	0.601572141238482	.	.
chr1	24678265	24678764	chr1	24613347	24613846	Lmbrd1|chr1:24613347-24613846	0.77079956824232	.	.
chr1	24678265	24678764	chr1	24614093	24614592	Lmbrd1|chr1:24614093-24614592	0.681973176003087	.	.
chr1	24678265	24678764	chr1	24614797	24615296	Lmbrd1|chr1:24614797-24615296	0.688329269851506	.	.
chr1	30873430	30873929	chr1	30503190	30503689	Phf3|chr1:30503190-30503689	0.817659657943745	.	.
chr1	30873430	30873929	chr1	31051449	31051948	Phf3|chr1:31051449-31051948	0.811776869581277	.	.
chr1	30873430	30873929	chr1	31113270	31113769	Phf3|chr1:31113270-31113769	0.707295269357865	.	.
chr1	30873430	30873929	chr1	31164289	31164788	Phf3|chr1:31164289-31164788	0.773233620832082	.	.
chr1	30949080	30949579	chr1	31051449	31051948	Ptp4a1|chr1:31051449-31051948	0.611324320460466	.	.
chr1	30949080	30949579	chr1	31113270	31113769	Ptp4a1|chr1:31113270-31113769	0.656564524682274	.	.
chr1	30949080	30949579	chr1	31153918	31154417	Ptp4a1|chr1:31153918-31154417	0.546161529617609	.	.
chr1	30949582	30950081	chr1	31051449	31051948	Ptp4a1|chr1:31051449-31051948	0.823989350047034	.	.
chr1	30949582	30950081	chr1	31051449	31051948	Ptp4a1|chr1:31051449-31051948	0.823989350047035	.	.
chr1	30949582	30950081	chr1	31113270	31113769	Ptp4a1|chr1:31113270-31113769	0.871390174845664	.	.
chr1	30949582	30950081	chr1	31153918	31154417	Ptp4a1|chr1:31153918-31154417	0.790913301456076	.	.
chr1	33719875	33720374	chr1	33739270	33739769	Rab23|chr1:33739270-33739769	0.738401258156688	.	.
chr1	34439491	34439990	chr1	34738307	34738806	Ccdc115|chr1:34738307-34738806	0.652757128905014	.	.
chr1	34439491	34439990	chr1	34738307	34738806	Imp4|chr1:34738307-34738806	0.652757128905014	.	.
chr1	34459438	34459937	chr1	34738307	34738806	Ptpn18|chr1:34738307-34738806	0.798979856931538	.	.
chr1	34579442	34579941	chr1	34750293	34750792	1700101I19Rik|chr1:34750293-34750792	0.545138001320236	.	.
chr1	34579442	34579941	chr1	34750293	34750792	Amer3|chr1:34750293-34750792	0.545138001320236	.	.
chr1	34579990	34580489	chr1	34642414	34642913	1700101I19Rik|chr1:34642414-34642913	0.547196679094148	.	.
chr1	34579990	34580489	chr1	34642414	34642913	Amer3|chr1:34642414-34642913	0.547196679094148	.	.
chr1	34677895	34678394	chr1	34750293	34750792	Arhgef4|chr1:34750293-34750792	0.544831924766022	.	.
chr1	34801460	34801959	chr1	34738307	34738806	Arhgef4|chr1:34738307-34738806	0.793633414692485	.	.
chr1	34801460	34801959	chr1	34891506	34892005	Arhgef4|chr1:34891506-34892005	0.613814146034045	.	.
chr1	34801460	34801959	chr1	35014467	35014966	Arhgef4|chr1:35014467-35014966	0.73884390519789	.	.
chr1	34801460	34801959	chr1	35018764	35019263	Arhgef4|chr1:35018764-35019263	0.564396782448459	.	.
chr1	34801460	34801959	chr1	35019271	35019770	Arhgef4|chr1:35019271-35019770	0.713586369216086	.	.
chr1	34801460	34801959	chr1	35050920	35051419	Arhgef4|chr1:35050920-35051419	0.832913191789385	.	.
chr1	34842804	34843303	chr1	34642414	34642913	Fam168b|chr1:34642414-34642913	0.546688966348328	.	.
chr1	36307414	36307913	chr1	36149378	36149877	Arid5a|chr1:36149378-36149877	0.66098107330149	.	.
chr1	36307414	36307913	chr1	36224641	36225140	Arid5a|chr1:36224641-36225140	0.600485362335515	.	.
chr1	36307414	36307913	chr1	36224641	36225140	Arid5a|chr1:36224641-36225140	0.600485362335516	.	.
chr1	36368438	36368937	chr1	36079640	36080139	Kansl3|chr1:36079640-36080139	0.607316636657316	.	.
chr1	36445084	36445583	chr1	36149378	36149877	Lman2l|chr1:36149378-36149877	0.56211102220141	.	.
chr1	36445084	36445583	chr1	36224641	36225140	Lman2l|chr1:36224641-36225140	0.611189527352933	.	.
chr1	36445084	36445583	chr1	36556392	36556891	Lman2l|chr1:36556392-36556891	0.718506222925017	.	.
chr1	36445084	36445583	chr1	36684036	36684535	Lman2l|chr1:36684036-36684535	0.710579055971507	.	.
chr1	36511549	36512048	chr1	36254564	36255063	Cnnm3|chr1:36254564-36255063	0.563597060922442	.	.
chr1	36511549	36512048	chr1	36784670	36785169	Cnnm3|chr1:36784670-36785169	0.67625025437513	.	.
chr1	36511549	36512048	chr1	36920739	36921238	Cnnm3|chr1:36920739-36921238	0.649005821602007	.	.
chr1	36536058	36536557	chr1	36556392	36556891	Ankrd23|chr1:36556392-36556891	0.599867617188393	.	.
chr1	36547105	36547604	chr1	36556392	36556891	Ankrd39|chr1:36556392-36556891	0.644237335585376	.	.
chr1	36547105	36547604	chr1	36684036	36684535	Ankrd39|chr1:36684036-36684535	0.596768537735456	.	.
chr1	36691240	36691739	chr1	36556392	36556891	Cox5b|chr1:36556392-36556891	0.582500898879275	.	.
chr1	36709882	36710381	chr1	36556392	36556891	4933424G06Rik|chr1:36556392-36556891	0.765137729109117	.	.
chr1	36709882	36710381	chr1	36684036	36684535	4933424G06Rik|chr1:36684036-36684535	0.759394631882335	.	.
chr1	37299595	37300094	chr1	37220072	37220571	Inpp4a|chr1:37220072-37220571	0.554196986251026	.	.
chr1	37299595	37300094	chr1	37639092	37639591	Inpp4a|chr1:37639092-37639591	0.597032209780728	.	.
chr1	37300101	37300600	chr1	37220072	37220571	Inpp4a|chr1:37220072-37220571	0.673097464516899	.	.
chr1	37300101	37300600	chr1	37687575	37688074	Inpp4a|chr1:37687575-37688074	0.601507457397292	.	.
chr1	37300101	37300600	chr1	37698784	37699283	Inpp4a|chr1:37698784-37699283	0.672348459181036	.	.
chr1	37429364	37429863	chr1	37029031	37029530	Coa5|chr1:37029031-37029530	0.704759584218869	.	.
chr1	37429364	37429863	chr1	37029031	37029530	Unc50|chr1:37029031-37029530	0.704759584218869	.	.
chr1	37540864	37541363	chr1	37698784	37699283	Mgat4a|chr1:37698784-37699283	0.562261318184386	.	.
chr1	37540864	37541363	chr1	37698784	37699283	Mgat4a|chr1:37698784-37699283	0.562261318184387	.	.
chr1	37871955	37872454	chr1	37639092	37639591	Lipt1|chr1:37639092-37639591	0.636655312333969	.	.
chr1	37871955	37872454	chr1	38199949	38200448	Lipt1|chr1:38199949-38200448	0.668837116558147	.	.
chr1	37997082	37997581	chr1	37728032	37728531	Eif5b|chr1:37728032-37728531	0.628338069220981	.	.
chr1	37997082	37997581	chr1	37728032	37728531	Txndc9|chr1:37728032-37728531	0.628338069220981	.	.
chr1	38128883	38129382	chr1	38199949	38200448	Rev1|chr1:38199949-38200448	0.646670523434859	.	.
chr1	38129526	38130025	chr1	37757250	37757749	Rev1|chr1:37757250-37757749	0.660725121561479	.	.
chr1	38308079	38308578	chr1	38334246	38334745	Gm16151|chr1:38334246-38334745	0.658768667622385	.	.
chr1	38308079	38308578	chr1	38410374	38410873	Gm16151|chr1:38410374-38410873	0.640922279825997	.	.
chr1	38836359	38836858	chr1	38626826	38627325	Lonrf2|chr1:38626826-38627325	0.563883722504151	.	.
chr1	38836359	38836858	chr1	38787409	38787908	Lonrf2|chr1:38787409-38787908	0.583908519503582	.	.
chr1	39193280	39193779	chr1	38987477	38987976	Npas2|chr1:38987477-38987976	0.573530729904339	.	.
chr1	39368071	39368570	chr1	39010677	39011176	Rpl31|chr1:39010677-39011176	0.794050479200002	.	.
chr1	39368071	39368570	chr1	39527404	39527903	Rpl31|chr1:39527404-39527903	0.816867114624421	.	.
chr1	39368071	39368570	chr1	39636638	39637137	Rpl31|chr1:39636638-39637137	0.634157900007861	.	.
chr1	39478529	39479028	chr1	39010677	39011176	Tbc1d8|chr1:39010677-39011176	0.639960807690525	.	.
chr1	39478529	39479028	chr1	39527404	39527903	Tbc1d8|chr1:39527404-39527903	0.591620935364835	.	.
chr1	39535425	39535924	chr1	39685789	39686288	Cnot11|chr1:39685789-39686288	0.708966237604799	.	.
chr1	39576291	39576790	chr1	39685789	39686288	Rnf149|chr1:39685789-39686288	0.641632181918511	.	.
chr1	39576797	39577296	chr1	39820590	39821089	Rnf149|chr1:39820590-39821089	0.580497463409591	.	.
chr1	39577299	39577798	chr1	39284707	39285206	Rnf149|chr1:39284707-39285206	0.590548513019201	.	.
chr1	39577299	39577798	chr1	39618652	39619151	Rnf149|chr1:39618652-39619151	0.623745314833111	.	.
chr1	39649896	39650395	chr1	39942923	39943422	D930019O06Rik|chr1:39942923-39943422	0.598369032715492	.	.
chr1	39650724	39651223	chr1	39527404	39527903	Creg2|chr1:39527404-39527903	0.675027678651765	.	.
chr1	39650724	39651223	chr1	39527404	39527903	D930019O06Rik|chr1:39527404-39527903	0.675027678651765	.	.
chr1	39900537	39901036	chr1	40014836	40015335	Map4k4|chr1:40014836-40015335	0.595531672227177	.	.
chr1	39901076	39901575	chr1	39504226	39504725	Map4k4|chr1:39504226-39504725	0.604193638484877	.	.
chr1	39901076	39901575	chr1	39618652	39619151	Map4k4|chr1:39618652-39619151	0.591595562836073	.	.
chr1	40085635	40086134	chr1	40000871	40001370	Gm16894|chr1:40000871-40001370	0.646334745966027	.	.
chr1	40681063	40681562	chr1	40266906	40267405	Slc9a2|chr1:40266906-40267405	0.593895197316889	.	.
chr1	40681063	40681562	chr1	40378676	40379175	Slc9a2|chr1:40378676-40379175	0.717242661133711	.	.
chr1	40805326	40805825	chr1	40619048	40619547	Tmem182|chr1:40619048-40619547	0.581495529322054	.	.
chr1	40805326	40805825	chr1	40867924	40868423	Tmem182|chr1:40867924-40868423	0.709692652247773	.	.
chr1	40805326	40805825	chr1	41001530	41002029	Tmem182|chr1:41001530-41002029	0.649531456278316	.	.
chr1	40805326	40805825	chr1	41203165	41203664	Tmem182|chr1:41203165-41203664	0.647741923506664	.	.
chr1	42713254	42713753	chr1	42309175	42309674	Pantr2|chr1:42309175-42309674	0.88609171475491	.	.
chr1	42713254	42713753	chr1	42415763	42416262	Pantr2|chr1:42415763-42416262	0.857164755824843	.	.
chr1	42713254	42713753	chr1	42415763	42416262	Pantr2|chr1:42415763-42416262	0.857164755824844	.	.
chr1	42713254	42713753	chr1	42489464	42489963	Pantr2|chr1:42489464-42489963	0.67665651510664	.	.
chr1	42713254	42713753	chr1	42684202	42684701	Pantr2|chr1:42684202-42684701	0.651559133284184	.	.
chr1	42713254	42713753	chr1	42686675	42687174	Pantr2|chr1:42686675-42687174	0.579933148675968	.	.
chr1	43098457	43098956	chr1	43005906	43006405	AI597479|chr1:43005906-43006405	0.735524510201274	.	.
chr1	43098457	43098956	chr1	43005906	43006405	Tgfbrap1|chr1:43005906-43006405	0.735524510201274	.	.
chr1	43098457	43098956	chr1	43163711	43164210	AI597479|chr1:43163711-43164210	0.635277314120145	.	.
chr1	43098457	43098956	chr1	43163711	43164210	Tgfbrap1|chr1:43163711-43164210	0.635277314120145	.	.
chr1	43098457	43098956	chr1	43299423	43299922	AI597479|chr1:43299423-43299922	0.590236947378445	.	.
chr1	43098457	43098956	chr1	43299423	43299922	Tgfbrap1|chr1:43299423-43299922	0.590236947378445	.	.
chr1	43827102	43827601	chr1	43698465	43698964	Uxs1|chr1:43698465-43698964	0.556407523009229	.	.
chr1	43827102	43827601	chr1	43738128	43738627	Uxs1|chr1:43738128-43738627	0.702930009924197	.	.
chr1	43827615	43828114	chr1	43738128	43738627	Uxs1|chr1:43738128-43738627	0.647918217619835	.	.
chr1	43827615	43828114	chr1	43766306	43766805	Uxs1|chr1:43766306-43766805	0.629545797243865	.	.
chr1	44102213	44102712	chr1	43766306	43766805	Tex30|chr1:43766306-43766805	0.793585573573464	.	.
chr1	44119663	44120162	chr1	43766306	43766805	Bivm|chr1:43766306-43766805	0.806755683295807	.	.
chr1	44551396	44551895	chr1	44610705	44611204	Gulp1|chr1:44610705-44611204	0.649533404024582	.	.
chr1	51915731	51916230	chr1	51615445	51615944	Myo1b|chr1:51615445-51615944	0.548354400504192	.	.
chr1	52119152	52119651	chr1	52146524	52147023	Stat1|chr1:52146524-52147023	0.630369504339333	.	.
chr1	52233098	52233597	chr1	52146524	52147023	Gls|chr1:52146524-52147023	0.661604617989787	.	.
chr1	52500159	52500658	chr1	52338624	52339123	Nab1|chr1:52338624-52339123	0.634221880686341	.	.
chr1	52500159	52500658	chr1	52951458	52951957	Nab1|chr1:52951458-52951957	0.565648135626888	.	.
chr1	52500159	52500658	chr1	52953081	52953580	Nab1|chr1:52953081-52953580	0.681977732788619	.	.
chr1	52726267	52726766	chr1	52951458	52951957	Mfsd6|chr1:52951458-52951957	0.749839525395096	.	.
chr1	52726267	52726766	chr1	52953081	52953580	Mfsd6|chr1:52953081-52953580	0.694121369633671	.	.
chr1	52726931	52727430	chr1	52336605	52337104	Mfsd6|chr1:52336605-52337104	0.615478195253235	.	.
chr1	52726931	52727430	chr1	52338624	52339123	Mfsd6|chr1:52338624-52339123	0.686918518817064	.	.
chr1	52727486	52727985	chr1	52336605	52337104	Mfsd6|chr1:52336605-52337104	0.637872293972489	.	.
chr1	52727486	52727985	chr1	52338624	52339123	Mfsd6|chr1:52338624-52339123	0.695889130604749	.	.
chr1	52816845	52817344	chr1	53032502	53033001	Inpp1|chr1:53032502-53033001	0.648835820927793	.	.
chr1	52816845	52817344	chr1	53091125	53091624	Inpp1|chr1:53091125-53091624	0.547435322848541	.	.
chr1	52817513	52818012	chr1	52951458	52951957	Inpp1|chr1:52951458-52951957	0.593259518145134	.	.
chr1	52817513	52818012	chr1	52953081	52953580	Inpp1|chr1:52953081-52953580	0.731227865647703	.	.
chr1	52817513	52818012	chr1	53091125	53091624	Inpp1|chr1:53091125-53091624	0.822140953503298	.	.
chr1	52817513	52818012	chr1	53093170	53093669	Inpp1|chr1:53093170-53093669	0.557677476434137	.	.
chr1	52844734	52845233	chr1	52951973	52952472	Hibch|chr1:52951973-52952472	0.621116371124989	.	.
chr1	52844734	52845233	chr1	53032502	53033001	Hibch|chr1:53032502-53033001	0.657021214241602	.	.
chr1	52844734	52845233	chr1	53091125	53091624	Hibch|chr1:53091125-53091624	0.805578021506325	.	.
chr1	53296806	53297305	chr1	53091125	53091624	Ormdl1|chr1:53091125-53091624	0.814403190619446	.	.
chr1	53296806	53297305	chr1	53091125	53091624	Pms1|chr1:53091125-53091624	0.814403190619446	.	.
chr1	53296806	53297305	chr1	53269871	53270370	Ormdl1|chr1:53269871-53270370	0.605325067409548	.	.
chr1	53296806	53297305	chr1	53269871	53270370	Pms1|chr1:53269871-53270370	0.605325067409548	.	.
chr1	53313399	53313898	chr1	53225566	53226065	Osgepl1|chr1:53225566-53226065	0.694383900355828	.	.
chr1	54194947	54195446	chr1	53986057	53986556	Hecw2|chr1:53986057-53986556	0.659307223444761	.	.
chr1	54194947	54195446	chr1	54039037	54039536	Hecw2|chr1:54039037-54039536	0.739978185096019	.	.
chr1	54194947	54195446	chr1	54376980	54377479	Hecw2|chr1:54376980-54377479	0.597395821003546	.	.
chr1	54194947	54195446	chr1	54377638	54378137	Hecw2|chr1:54377638-54378137	0.63696348249114	.	.
chr1	54438767	54439266	chr1	54079188	54079687	Gtf3c3|chr1:54079188-54079687	0.840527982612557	.	.
chr1	55026688	55027187	chr1	54832673	54833172	Sf3b1|chr1:54832673-54833172	0.694414753750843	.	.
chr1	55026688	55027187	chr1	54979163	54979662	Sf3b1|chr1:54979163-54979662	0.585608616120557	.	.
chr1	55026688	55027187	chr1	55171875	55172374	Sf3b1|chr1:55171875-55172374	0.612438278730809	.	.
chr1	55026688	55027187	chr1	55462215	55462714	Sf3b1|chr1:55462215-55462714	0.740994286702948	.	.
chr1	55027198	55027697	chr1	54832673	54833172	Sf3b1|chr1:54832673-54833172	0.670586427686353	.	.
chr1	55027198	55027697	chr1	54979163	54979662	Sf3b1|chr1:54979163-54979662	0.672927562794053	.	.
chr1	55027198	55027697	chr1	55171875	55172374	Sf3b1|chr1:55171875-55172374	0.806014871786288	.	.
chr1	55027198	55027697	chr1	55462215	55462714	Sf3b1|chr1:55462215-55462714	0.62368871327295	.	.
chr1	55052491	55052990	chr1	54832673	54833172	Coq10b|chr1:54832673-54833172	0.616009212928814	.	.
chr1	55052491	55052990	chr1	54979163	54979662	Coq10b|chr1:54979163-54979662	0.568502374262809	.	.
chr1	55052491	55052990	chr1	55171875	55172374	Coq10b|chr1:55171875-55172374	0.648482186997055	.	.
chr1	55236881	55237380	chr1	54979163	54979662	Mars2|chr1:54979163-54979662	0.551114429172449	.	.
chr1	55236881	55237380	chr1	55171875	55172374	Mars2|chr1:55171875-55172374	0.57018087293035	.	.
chr1	57377374	57377873	chr1	57269706	57270205	1700066M21Rik|chr1:57269706-57270205	0.559966579681538	.	.
chr1	57377374	57377873	chr1	57269706	57270205	4930558J18Rik|chr1:57269706-57270205	0.559966579681538	.	.
chr1	58392818	58393317	chr1	58271090	58271589	Bzw1|chr1:58271090-58271589	0.641853459418578	.	.
chr1	58392818	58393317	chr1	58296260	58296759	Bzw1|chr1:58296260-58296759	0.750468022887429	.	.
chr1	58392818	58393317	chr1	58359437	58359936	Bzw1|chr1:58359437-58359936	0.730744219352717	.	.
chr1	58423825	58424324	chr1	58409729	58410228	Clk1|chr1:58409729-58410228	0.626362123602461	.	.
chr1	58445384	58445883	chr1	58031151	58031650	Nif3l1|chr1:58031151-58031650	0.667786770917277	.	.
chr1	58445384	58445883	chr1	58031151	58031650	Ppil3|chr1:58031151-58031650	0.667786770917277	.	.
chr1	58445384	58445883	chr1	58296260	58296759	Nif3l1|chr1:58296260-58296759	0.629010846900111	.	.
chr1	58445384	58445883	chr1	58296260	58296759	Ppil3|chr1:58296260-58296759	0.629010846900111	.	.
chr1	58504734	58505233	chr1	58271090	58271589	Gm15834|chr1:58271090-58271589	0.71225748395904	.	.
chr1	58504734	58505233	chr1	58271090	58271589	Orc2|chr1:58271090-58271589	0.71225748395904	.	.
chr1	58586034	58586533	chr1	58271090	58271589	Fam126b|chr1:58271090-58271589	0.797869122865128	.	.
chr1	58586034	58586533	chr1	58271090	58271589	Ndufb3|chr1:58271090-58271589	0.797869122865128	.	.
chr1	58586034	58586533	chr1	58296260	58296759	Fam126b|chr1:58296260-58296759	0.695697471236871	.	.
chr1	58586034	58586533	chr1	58296260	58296759	Ndufb3|chr1:58296260-58296759	0.695697471236871	.	.
chr1	58586034	58586533	chr1	58359437	58359936	Fam126b|chr1:58359437-58359936	0.551509834858375	.	.
chr1	58586034	58586533	chr1	58359437	58359936	Ndufb3|chr1:58359437-58359936	0.551509834858375	.	.
chr1	58972763	58973262	chr1	58621956	58622455	Stradb|chr1:58621956-58622455	0.718826488431671	.	.
chr1	58972763	58973262	chr1	58621956	58622455	Trak2|chr1:58621956-58622455	0.718826488431671	.	.
chr1	59120147	59120646	chr1	59415783	59416282	G730003C15Rik|chr1:59415783-59416282	0.764405233684313	.	.
chr1	59120147	59120646	chr1	59415783	59416282	Tmem237|chr1:59415783-59416282	0.764405233684313	.	.
chr1	59237895	59238394	chr1	58909565	58910064	Als2|chr1:58909565-58910064	0.61352917522904	.	.
chr1	59670565	59671064	chr1	59719849	59720348	Sumo1|chr1:59719849-59720348	0.604955408145925	.	.
chr1	59670565	59671064	chr1	59719849	59720348	Sumo1|chr1:59719849-59720348	0.604955408145926	.	.
chr1	59670565	59671064	chr1	59764494	59764993	Sumo1|chr1:59764494-59764993	0.623319340780598	.	.
chr1	59763681	59764180	chr1	59613787	59614286	Bmpr2|chr1:59613787-59614286	0.603795071975543	.	.
chr1	59912662	59913161	chr1	59719849	59720348	Fam117b|chr1:59719849-59720348	0.69728100520368	.	.
chr1	59913211	59913710	chr1	59719849	59720348	Fam117b|chr1:59719849-59720348	0.689584087417237	.	.
chr1	60342754	60343253	chr1	60479845	60480344	Cyp20a1|chr1:60479845-60480344	0.594686778827097	.	.
chr1	60566593	60567092	chr1	60860552	60861051	Raph1|chr1:60860552-60861051	0.738970722981314	.	.
chr1	63114071	63114570	chr1	62951394	62951893	Ino80d|chr1:62951394-62951893	0.557370506187941	.	.
chr1	63114071	63114570	chr1	62986207	62986706	Ino80d|chr1:62986207-62986706	0.614190676626872	.	.
chr1	63176509	63177008	chr1	63153005	63153504	Eef1b2|chr1:63153005-63153504	0.686666790027003	.	.
chr1	63176509	63177008	chr1	63153005	63153504	Ndufs1|chr1:63153005-63153504	0.686666790027003	.	.
chr1	63445671	63446170	chr1	63182179	63182678	Adam23|chr1:63182179-63182678	0.625117082299196	.	.
chr1	63445671	63446170	chr1	63367905	63368404	Adam23|chr1:63367905-63368404	0.662743291124476	.	.
chr1	63445671	63446170	chr1	63478882	63479381	Adam23|chr1:63478882-63479381	0.595744054627945	.	.
chr1	63730384	63730883	chr1	63478882	63479381	Fastkd2|chr1:63478882-63479381	0.633734272401454	.	.
chr1	63730384	63730883	chr1	63478882	63479381	Mdh1b|chr1:63478882-63479381	0.633734272401454	.	.
chr1	64532547	64533046	chr1	64791706	64792205	Creb1|chr1:64791706-64792205	0.631285495698615	.	.
chr1	64532547	64533046	chr1	64986118	64986617	Creb1|chr1:64986118-64986617	0.642104821832352	.	.
chr1	64533232	64533731	chr1	64357275	64357774	Creb1|chr1:64357275-64357774	0.60770066195503	.	.
chr1	64533232	64533731	chr1	64717480	64717979	Creb1|chr1:64717480-64717979	0.569375839176458	.	.
chr1	64617495	64617994	chr1	64791706	64792205	Gm28982|chr1:64791706-64792205	0.631166571941103	.	.
chr1	64617495	64617994	chr1	64791706	64792205	Mettl21a|chr1:64791706-64792205	0.631166571941103	.	.
chr1	64617495	64617994	chr1	64986118	64986617	Gm28982|chr1:64986118-64986617	0.751209858971731	.	.
chr1	64617495	64617994	chr1	64986118	64986617	Mettl21a|chr1:64986118-64986617	0.751209858971731	.	.
chr1	64690474	64690973	chr1	64734716	64735215	2810408I11Rik|chr1:64734716-64735215	0.557680525503271	.	.
chr1	64690474	64690973	chr1	64734716	64735215	2810408I11Rik|chr1:64734716-64735215	0.557680525503272	.	.
chr1	64690474	64690973	chr1	64734716	64735215	Ccnyl1|chr1:64734716-64735215	0.557680525503271	.	.
chr1	64690474	64690973	chr1	64734716	64735215	Ccnyl1|chr1:64734716-64735215	0.557680525503272	.	.
chr1	64690474	64690973	chr1	64791706	64792205	2810408I11Rik|chr1:64791706-64792205	0.698548391167007	.	.
chr1	64690474	64690973	chr1	64791706	64792205	Ccnyl1|chr1:64791706-64792205	0.698548391167007	.	.
chr1	64690474	64690973	chr1	64986118	64986617	2810408I11Rik|chr1:64986118-64986617	0.730833877227392	.	.
chr1	64690474	64690973	chr1	64986118	64986617	Ccnyl1|chr1:64986118-64986617	0.730833877227392	.	.
chr1	64691008	64691507	chr1	64255947	64256446	2810408I11Rik|chr1:64255947-64256446	0.647643014467395	.	.
chr1	64691008	64691507	chr1	64255947	64256446	Ccnyl1|chr1:64255947-64256446	0.647643014467395	.	.
chr1	65186396	65186895	chr1	64791706	64792205	Idh1|chr1:64791706-64792205	0.552663595078143	.	.
chr1	65186396	65186895	chr1	64791706	64792205	Pikfyve|chr1:64791706-64792205	0.552663595078143	.	.
chr1	65186396	65186895	chr1	64986118	64986617	Idh1|chr1:64986118-64986617	0.557294991885256	.	.
chr1	65186396	65186895	chr1	64986118	64986617	Pikfyve|chr1:64986118-64986617	0.557294991885256	.	.
chr1	66174880	66175379	chr1	66204968	66205467	Map2|chr1:66204968-66205467	0.577604430476953	.	.
chr1	66816734	66817233	chr1	66806860	66807359	Kansl1l|chr1:66806860-66807359	0.66917144999198	.	.
chr1	66817441	66817940	chr1	66871511	66872010	Kansl1l|chr1:66871511-66872010	0.556718894739934	.	.
chr1	66862543	66863042	chr1	66940872	66941371	Acadl|chr1:66940872-66941371	0.62463801118832	.	.
chr1	67038596	67039095	chr1	67061456	67061955	Lancl1|chr1:67061456-67061955	0.68912538707896	.	.
chr1	67038596	67039095	chr1	67127546	67128045	Lancl1|chr1:67127546-67128045	0.575641669613165	.	.
chr1	69105603	69106102	chr1	69388207	69388706	Gm16076|chr1:69388207-69388706	0.607949182523552	.	.
chr1	69106800	69107299	chr1	69118151	69118650	Gm16076|chr1:69118151-69118650	0.603789339967867	.	.
chr1	69106800	69107299	chr1	69388207	69388706	Gm16076|chr1:69388207-69388706	0.732409731967797	.	.
chr1	70725497	70725996	chr1	70692535	70693034	Vwc2l|chr1:70692535-70693034	0.601750588849884	.	.
chr1	70725497	70725996	chr1	70692535	70693034	Vwc2l|chr1:70692535-70693034	0.601750588849885	.	.
chr1	70725497	70725996	chr1	70803338	70803837	Vwc2l|chr1:70803338-70803837	0.728155375961185	.	.
chr1	72212372	72212871	chr1	71945141	71945640	Mreg|chr1:71945141-71945640	0.707691510031741	.	.
chr1	72212372	72212871	chr1	72226312	72226811	Mreg|chr1:72226312-72226811	0.547658487498514	.	.
chr1	72212372	72212871	chr1	72465176	72465675	Mreg|chr1:72465176-72465675	0.627190971274792	.	.
chr1	72284104	72284603	chr1	72243720	72244219	Pecr|chr1:72243720-72244219	0.612901709879487	.	.
chr1	72284104	72284603	chr1	72243720	72244219	Tmem169|chr1:72243720-72244219	0.612901709879487	.	.
chr1	72284104	72284603	chr1	72456400	72456899	Pecr|chr1:72456400-72456899	0.60568623043392	.	.
chr1	72284104	72284603	chr1	72456400	72456899	Tmem169|chr1:72456400-72456899	0.60568623043392	.	.
chr1	72536444	72536943	chr1	72456990	72457489	March4|chr1:72456990-72457489	0.578966741180163	.	.
chr1	72536972	72537471	chr1	72285544	72286043	March4|chr1:72285544-72286043	0.637524353196288	.	.
chr1	72536972	72537471	chr1	72854858	72855357	March4|chr1:72854858-72855357	0.547551430576941	.	.
chr1	72582908	72583407	chr1	72490114	72490613	Smarcal1|chr1:72490114-72490613	0.838084673275027	.	.
chr1	72640885	72641384	chr1	72313558	72314057	Gm39662|chr1:72313558-72314057	0.585906367474116	.	.
chr1	72640885	72641384	chr1	72490114	72490613	Gm39662|chr1:72490114-72490613	0.735476001269662	.	.
chr1	72824488	72824987	chr1	72870991	72871490	Igfbp2|chr1:72870991-72871490	0.559783483408372	.	.
chr1	74284588	74285087	chr1	74397348	74397847	Aamp|chr1:74397348-74397847	0.750099074740046	.	.
chr1	74284588	74285087	chr1	74397348	74397847	Pnkd|chr1:74397348-74397847	0.750099074740046	.	.
chr1	74361763	74362262	chr1	74008466	74008965	Catip|chr1:74008466-74008965	0.680115441516057	.	.
chr1	74391301	74391800	chr1	74027466	74027965	Ctdsp1|chr1:74027466-74027965	0.555420971404499	.	.
chr1	74391301	74391800	chr1	74036907	74037406	Ctdsp1|chr1:74036907-74037406	0.569580461096319	.	.
chr1	74391301	74391800	chr1	74397348	74397847	Ctdsp1|chr1:74397348-74397847	0.549146165203445	.	.
chr1	74391937	74392436	chr1	74008466	74008965	Ctdsp1|chr1:74008466-74008965	0.759903294467299	.	.
chr1	74391937	74392436	chr1	74027466	74027965	Ctdsp1|chr1:74027466-74027965	0.747273365704125	.	.
chr1	74391937	74392436	chr1	74036907	74037406	Ctdsp1|chr1:74036907-74037406	0.685647739479081	.	.
chr1	74391937	74392436	chr1	74077366	74077865	Ctdsp1|chr1:74077366-74077865	0.570164087654838	.	.
chr1	74391937	74392436	chr1	74313260	74313759	Ctdsp1|chr1:74313260-74313759	0.58240528139259	.	.
chr1	74391937	74392436	chr1	74332262	74332761	Ctdsp1|chr1:74332262-74332761	0.54403988155844	.	.
chr1	74506443	74506942	chr1	74452541	74453040	Cnot9|chr1:74452541-74453040	0.609247411821639	.	.
chr1	74506443	74506942	chr1	74882110	74882609	Cnot9|chr1:74882110-74882609	0.621682078385001	.	.
chr1	74601175	74601674	chr1	74697475	74697974	Rnf25|chr1:74697475-74697974	0.653399420397729	.	.
chr1	74601175	74601674	chr1	74697475	74697974	Stk36|chr1:74697475-74697974	0.653399420397729	.	.
chr1	75168424	75168923	chr1	74794449	74794948	Zfand2b|chr1:74794449-74794948	0.66745509033345	.	.
chr1	75168424	75168923	chr1	74802933	74803432	Zfand2b|chr1:74802933-74803432	0.585286535234241	.	.
chr1	75168424	75168923	chr1	75263237	75263736	Zfand2b|chr1:75263237-75263736	0.632034374956757	.	.
chr1	75168424	75168923	chr1	75357330	75357829	Zfand2b|chr1:75357330-75357829	0.761700382805946	.	.
chr1	75168424	75168923	chr1	75407030	75407529	Zfand2b|chr1:75407030-75407529	0.724698859984682	.	.
chr1	75168424	75168923	chr1	75422827	75423326	Zfand2b|chr1:75422827-75423326	0.620242976041487	.	.
chr1	75168424	75168923	chr1	75467494	75467993	Zfand2b|chr1:75467494-75467993	0.551977618539222	.	.
chr1	75180079	75180578	chr1	74880737	74881236	Abcb6|chr1:74880737-74881236	0.760690994136505	.	.
chr1	75180079	75180578	chr1	75263237	75263736	Abcb6|chr1:75263237-75263736	0.660064662813601	.	.
chr1	75180079	75180578	chr1	75370249	75370748	Abcb6|chr1:75370249-75370748	0.615852019591635	.	.
chr1	75180079	75180578	chr1	75407030	75407529	Abcb6|chr1:75407030-75407529	0.670711975909957	.	.
chr1	75180079	75180578	chr1	75445624	75446123	Abcb6|chr1:75445624-75446123	0.723464782880313	.	.
chr1	75180079	75180578	chr1	75495129	75495628	Abcb6|chr1:75495129-75495628	0.553069953773338	.	.
chr1	75191753	75192252	chr1	74808065	74808564	Ankzf1|chr1:74808065-74808564	0.681384082032647	.	.
chr1	75191753	75192252	chr1	74808065	74808564	Atg9a|chr1:74808065-74808564	0.681384082032647	.	.
chr1	75191753	75192252	chr1	75357330	75357829	Ankzf1|chr1:75357330-75357829	0.603231286896597	.	.
chr1	75191753	75192252	chr1	75357330	75357829	Ankzf1|chr1:75357330-75357829	0.603231286896598	.	.
chr1	75191753	75192252	chr1	75357330	75357829	Atg9a|chr1:75357330-75357829	0.603231286896597	.	.
chr1	75191753	75192252	chr1	75357330	75357829	Atg9a|chr1:75357330-75357829	0.603231286896598	.	.
chr1	75191753	75192252	chr1	75370249	75370748	Ankzf1|chr1:75370249-75370748	0.583311728772876	.	.
chr1	75191753	75192252	chr1	75370249	75370748	Atg9a|chr1:75370249-75370748	0.583311728772876	.	.
chr1	75191753	75192252	chr1	75407030	75407529	Ankzf1|chr1:75407030-75407529	0.622591342900067	.	.
chr1	75191753	75192252	chr1	75407030	75407529	Atg9a|chr1:75407030-75407529	0.622591342900067	.	.
chr1	75191753	75192252	chr1	75445624	75446123	Ankzf1|chr1:75445624-75446123	0.579827831917104	.	.
chr1	75191753	75192252	chr1	75445624	75446123	Ankzf1|chr1:75445624-75446123	0.579827831917105	.	.
chr1	75191753	75192252	chr1	75445624	75446123	Atg9a|chr1:75445624-75446123	0.579827831917104	.	.
chr1	75191753	75192252	chr1	75445624	75446123	Atg9a|chr1:75445624-75446123	0.579827831917105	.	.
chr1	75191753	75192252	chr1	75487834	75488333	Ankzf1|chr1:75487834-75488333	0.68185128142268	.	.
chr1	75191753	75192252	chr1	75487834	75488333	Atg9a|chr1:75487834-75488333	0.68185128142268	.	.
chr1	75191753	75192252	chr1	75495129	75495628	Ankzf1|chr1:75495129-75495628	0.637831669454312	.	.
chr1	75191753	75192252	chr1	75495129	75495628	Atg9a|chr1:75495129-75495628	0.637831669454312	.	.
chr1	75210546	75211045	chr1	74926640	74927139	Glb1l|chr1:74926640-74927139	0.626559680957305	.	.
chr1	75210546	75211045	chr1	74926640	74927139	Stk16|chr1:74926640-74927139	0.626559680957305	.	.
chr1	75210546	75211045	chr1	74964428	74964927	Glb1l|chr1:74964428-74964927	0.603121435246927	.	.
chr1	75210546	75211045	chr1	74964428	74964927	Stk16|chr1:74964428-74964927	0.603121435246927	.	.
chr1	75219086	75219585	chr1	74816731	74817230	Tuba4a|chr1:74816731-74817230	0.820419523170569	.	.
chr1	75219086	75219585	chr1	74880737	74881236	Tuba4a|chr1:74880737-74881236	0.725295451075566	.	.
chr1	75219086	75219585	chr1	75263237	75263736	Tuba4a|chr1:75263237-75263736	0.611500285797321	.	.
chr1	75219086	75219585	chr1	75407030	75407529	Tuba4a|chr1:75407030-75407529	0.559207420284141	.	.
chr1	75219086	75219585	chr1	75445624	75446123	Tuba4a|chr1:75445624-75446123	0.565743026854447	.	.
chr1	75236144	75236643	chr1	74763029	74763528	Dnajb2|chr1:74763029-74763528	0.592376720239396	.	.
chr1	75236144	75236643	chr1	74882110	74882609	Dnajb2|chr1:74882110-74882609	0.609451467996557	.	.
chr1	75236144	75236643	chr1	74926640	74927139	Dnajb2|chr1:74926640-74927139	0.542690760947041	.	.
chr1	75236144	75236643	chr1	75141393	75141892	Dnajb2|chr1:75141393-75141892	0.670676501025099	.	.
chr1	75236144	75236643	chr1	75382615	75383114	Dnajb2|chr1:75382615-75383114	0.646624463454731	.	.
chr1	75236651	75237150	chr1	74808065	74808564	Dnajb2|chr1:74808065-74808564	0.577580526546231	.	.
chr1	75236651	75237150	chr1	74858307	74858806	Dnajb2|chr1:74858307-74858806	0.674061574189992	.	.
chr1	75251521	75252020	chr1	75263237	75263736	Gm28294|chr1:75263237-75263736	0.609937812516402	.	.
chr1	75251521	75252020	chr1	75407030	75407529	Gm28294|chr1:75407030-75407529	0.649137959503382	.	.
chr1	75264008	75264507	chr1	75357330	75357829	Ptprn|chr1:75357330-75357829	0.572004762119433	.	.
chr1	75264008	75264507	chr1	75370249	75370748	Ptprn|chr1:75370249-75370748	0.556464706960041	.	.
chr1	75264008	75264507	chr1	75407030	75407529	Ptprn|chr1:75407030-75407529	0.570754468567771	.	.
chr1	75264008	75264507	chr1	75445624	75446123	Ptprn|chr1:75445624-75446123	0.573184754156544	.	.
chr1	75264008	75264507	chr1	75495129	75495628	Ptprn|chr1:75495129-75495628	0.570226629597793	.	.
chr1	75277375	75277874	chr1	75263237	75263736	Resp18|chr1:75263237-75263736	0.705858179536997	.	.
chr1	75277375	75277874	chr1	75370249	75370748	Resp18|chr1:75370249-75370748	0.744423468463525	.	.
chr1	75277375	75277874	chr1	75407030	75407529	Resp18|chr1:75407030-75407529	0.739490478230737	.	.
chr1	75277375	75277874	chr1	75445624	75446123	Resp18|chr1:75445624-75446123	0.76484527490696	.	.
chr1	75277375	75277874	chr1	75495129	75495628	Resp18|chr1:75495129-75495628	0.623652777498396	.	.
chr1	75317346	75317845	chr1	75393088	75393587	Dnpep|chr1:75393088-75393587	0.601098238775961	.	.
chr1	75435709	75436208	chr1	75263237	75263736	Gmppa|chr1:75263237-75263736	0.672568117307849	.	.
chr1	75435709	75436208	chr1	75357330	75357829	Gmppa|chr1:75357330-75357829	0.703033482484496	.	.
chr1	75435709	75436208	chr1	75370249	75370748	Gmppa|chr1:75370249-75370748	0.701084217120257	.	.
chr1	75435709	75436208	chr1	75407030	75407529	Gmppa|chr1:75407030-75407529	0.812391966788748	.	.
chr1	75435709	75436208	chr1	75445624	75446123	Gmppa|chr1:75445624-75446123	0.753880095367475	.	.
chr1	75435709	75436208	chr1	75487834	75488333	Gmppa|chr1:75487834-75488333	0.603426621624999	.	.
chr1	75435709	75436208	chr1	75495129	75495628	Gmppa|chr1:75495129-75495628	0.703679297302708	.	.
chr1	75479156	75479655	chr1	75356741	75357240	Chpf|chr1:75356741-75357240	0.569176896312697	.	.
chr1	75479156	75479655	chr1	75356741	75357240	Tmem198|chr1:75356741-75357240	0.569176896312697	.	.
chr1	75479156	75479655	chr1	75357330	75357829	Chpf|chr1:75357330-75357829	0.657798943817966	.	.
chr1	75479156	75479655	chr1	75357330	75357829	Tmem198|chr1:75357330-75357829	0.657798943817966	.	.
chr1	75479156	75479655	chr1	75487834	75488333	Chpf|chr1:75487834-75488333	0.544652569054179	.	.
chr1	75479156	75479655	chr1	75487834	75488333	Tmem198|chr1:75487834-75488333	0.544652569054179	.	.
chr1	75479156	75479655	chr1	75495129	75495628	Chpf|chr1:75495129-75495628	0.568371409933315	.	.
chr1	75479156	75479655	chr1	75495129	75495628	Tmem198|chr1:75495129-75495628	0.568371409933315	.	.
chr1	75505376	75505875	chr1	75263237	75263736	Obsl1|chr1:75263237-75263736	0.560635533328855	.	.
chr1	75505376	75505875	chr1	75357330	75357829	Obsl1|chr1:75357330-75357829	0.762139206611702	.	.
chr1	75505376	75505875	chr1	75357330	75357829	Obsl1|chr1:75357330-75357829	0.762139206611703	.	.
chr1	75505376	75505875	chr1	75407030	75407529	Obsl1|chr1:75407030-75407529	0.65654391584738	.	.
chr1	75505376	75505875	chr1	75445624	75446123	Obsl1|chr1:75445624-75446123	0.561048446415426	.	.
chr1	75505376	75505875	chr1	75495129	75495628	Obsl1|chr1:75495129-75495628	0.593150179616882	.	.
chr1	75546261	75546760	chr1	75487302	75487801	Slc4a3|chr1:75487302-75487801	0.563688333870804	.	.
chr1	75546261	75546760	chr1	75652505	75653004	Slc4a3|chr1:75652505-75653004	0.570688047839462	.	.
chr1	77514195	77514694	chr1	77943057	77943556	Epha4|chr1:77943057-77943556	0.558913312585967	.	.
chr1	77514195	77514694	chr1	77943057	77943556	Gm28386|chr1:77943057-77943556	0.558913312585967	.	.
chr1	78310931	78311430	chr1	78371610	78372109	Sgpp2|chr1:78371610-78372109	0.591461051144783	.	.
chr1	78310931	78311430	chr1	78702176	78702675	Sgpp2|chr1:78702176-78702675	0.770472743041974	.	.
chr1	78310931	78311430	chr1	78724400	78724899	Sgpp2|chr1:78724400-78724899	0.631836793986263	.	.
chr1	78488900	78489399	chr1	78724400	78724899	Farsb|chr1:78724400-78724899	0.603679073435815	.	.
chr1	78511747	78512246	chr1	78525118	78525617	BC035947|chr1:78525118-78525617	0.590826698487912	.	.
chr1	78511747	78512246	chr1	78568163	78568662	BC035947|chr1:78568163-78568662	0.599126040704195	.	.
chr1	78657540	78658039	chr1	78724400	78724899	Acsl3|chr1:78724400-78724899	0.54859451118855	.	.
chr1	78657540	78658039	chr1	78724400	78724899	Utp14b|chr1:78724400-78724899	0.54859451118855	.	.
chr1	79439807	79440306	chr1	79268803	79269302	Scg2|chr1:79268803-79269302	0.762394642404107	.	.
chr1	79439807	79440306	chr1	79268803	79269302	Scg2|chr1:79268803-79269302	0.762394642404108	.	.
chr1	79439807	79440306	chr1	79401245	79401744	Scg2|chr1:79401245-79401744	0.720868374601305	.	.
chr1	79671350	79671849	chr1	79268803	79269302	Ap1s3|chr1:79268803-79269302	0.780629447819122	.	.
chr1	79671350	79671849	chr1	79401245	79401744	Ap1s3|chr1:79401245-79401744	0.754051537791864	.	.
chr1	79671948	79672447	chr1	79268803	79269302	Ap1s3|chr1:79268803-79269302	0.827566816947659	.	.
chr1	79671948	79672447	chr1	79401245	79401744	Ap1s3|chr1:79401245-79401744	0.781564327692552	.	.
chr1	80757286	80757785	chr1	80775252	80775751	Dock10|chr1:80775252-80775751	0.719534677351213	.	.
chr1	80757803	80758302	chr1	80775252	80775751	Dock10|chr1:80775252-80775751	0.706024542568295	.	.
chr1	80758332	80758831	chr1	80775252	80775751	Dock10|chr1:80775252-80775751	0.641629709997455	.	.
chr1	81076879	81077378	chr1	80830339	80830838	Nyap2|chr1:80830339-80830838	0.582929081270487	.	.
chr1	81076879	81077378	chr1	81300665	81301164	Nyap2|chr1:81300665-81301164	0.624082695702328	.	.
chr1	82290681	82291180	chr1	82290015	82290514	Irs1|chr1:82290015-82290514	0.620366639834028	.	.
chr1	82316361	82316860	chr1	82554287	82554786	Rhbdd1|chr1:82554287-82554786	0.679665673492821	.	.
chr1	82316361	82316860	chr1	82682346	82682845	Rhbdd1|chr1:82682346-82682845	0.733469198019939	.	.
chr1	82586578	82587077	chr1	82358886	82359385	Col4a3|chr1:82358886-82359385	0.835111785162414	.	.
chr1	82586578	82587077	chr1	82358886	82359385	Col4a4|chr1:82358886-82359385	0.835111785162414	.	.
chr1	82724600	82725099	chr1	82292699	82293198	C430014B12Rik|chr1:82292699-82293198	0.791981327709751	.	.
chr1	82724600	82725099	chr1	82292699	82293198	Mff|chr1:82292699-82293198	0.791981327709751	.	.
chr1	82724600	82725099	chr1	82554287	82554786	C430014B12Rik|chr1:82554287-82554786	0.615254913196523	.	.
chr1	82724600	82725099	chr1	82554287	82554786	Mff|chr1:82554287-82554786	0.615254913196523	.	.
chr1	82724600	82725099	chr1	82596786	82597285	C430014B12Rik|chr1:82596786-82597285	0.554775465479509	.	.
chr1	82724600	82725099	chr1	82596786	82597285	Mff|chr1:82596786-82597285	0.554775465479509	.	.
chr1	82724600	82725099	chr1	82875961	82876460	C430014B12Rik|chr1:82875961-82876460	0.549597388217291	.	.
chr1	82724600	82725099	chr1	82875961	82876460	Mff|chr1:82875961-82876460	0.549597388217291	.	.
chr1	82839194	82839693	chr1	82596786	82597285	Agfg1|chr1:82596786-82597285	0.603836362406022	.	.
chr1	83159481	83159980	chr1	82875961	82876460	Daw1|chr1:82875961-82876460	0.757062002549177	.	.
chr1	83159481	83159980	chr1	83354817	83355316	Daw1|chr1:83354817-83355316	0.717538300067404	.	.
chr1	83159481	83159980	chr1	83369148	83369647	Daw1|chr1:83369148-83369647	0.744595401372973	.	.
chr1	84839165	84839664	chr1	84523387	84523886	Fbxo36|chr1:84523387-84523886	0.554949945978453	.	.
chr1	84935649	84936148	chr1	84506533	84507032	Slc16a14|chr1:84506533-84507032	0.580629499825289	.	.
chr1	84935649	84936148	chr1	84507081	84507580	Slc16a14|chr1:84507081-84507580	0.600460816251772	.	.
chr1	84935649	84936148	chr1	84507081	84507580	Slc16a14|chr1:84507081-84507580	0.600460816251773	.	.
chr1	84935649	84936148	chr1	84581779	84582278	Slc16a14|chr1:84581779-84582278	0.6732801247655	.	.
chr1	84935649	84936148	chr1	84678649	84679148	Slc16a14|chr1:84678649-84679148	0.582233273863257	.	.
chr1	85774994	85775493	chr1	86007691	86008190	9930111H07Rik|chr1:86007691-86008190	0.623716277287272	.	.
chr1	85774994	85775493	chr1	86094375	86094874	9930111H07Rik|chr1:86094375-86094874	0.635053683509071	.	.
chr1	85894274	85894773	chr1	85853262	85853761	Itm2c|chr1:85853262-85853761	0.558576819254074	.	.
chr1	86046083	86046582	chr1	86178901	86179400	2810459M11Rik|chr1:86178901-86179400	0.567933900552183	.	.
chr1	86046594	86047093	chr1	86442428	86442927	2810459M11Rik|chr1:86442428-86442927	0.629308477118501	.	.
chr1	86064385	86064884	chr1	86059359	86059858	Psmd1|chr1:86059359-86059858	0.797161834210946	.	.
chr1	86064385	86064884	chr1	86442428	86442927	Psmd1|chr1:86442428-86442927	0.569986670104383	.	.
chr1	86154471	86154970	chr1	86018323	86018822	Armc9|chr1:86018323-86018822	0.646804077033912	.	.
chr1	86154471	86154970	chr1	86442428	86442927	Armc9|chr1:86442428-86442927	0.663871439980997	.	.
chr1	86154471	86154970	chr1	86472164	86472663	Armc9|chr1:86472164-86472663	0.580318572206788	.	.
chr1	86359268	86359767	chr1	86018323	86018822	C130036L24Rik|chr1:86018323-86018822	0.774464496484616	.	.
chr1	86359268	86359767	chr1	86018323	86018822	Ncl|chr1:86018323-86018822	0.774464496484616	.	.
chr1	86359268	86359767	chr1	86442428	86442927	C130036L24Rik|chr1:86442428-86442927	0.710241565657078	.	.
chr1	86359268	86359767	chr1	86442428	86442927	Ncl|chr1:86442428-86442927	0.710241565657078	.	.
chr1	86359268	86359767	chr1	86472164	86472663	C130036L24Rik|chr1:86472164-86472663	0.739188985806255	.	.
chr1	86359268	86359767	chr1	86472164	86472663	Ncl|chr1:86472164-86472663	0.739188985806255	.	.
chr1	86359268	86359767	chr1	86503968	86504467	C130036L24Rik|chr1:86503968-86504467	0.901200108329326	.	.
chr1	86359268	86359767	chr1	86503968	86504467	Ncl|chr1:86503968-86504467	0.901200108329326	.	.
chr1	86359268	86359767	chr1	86528114	86528613	C130036L24Rik|chr1:86528114-86528613	0.662748097709274	.	.
chr1	86359268	86359767	chr1	86528114	86528613	Ncl|chr1:86528114-86528613	0.662748097709274	.	.
chr1	86526360	86526859	chr1	86528114	86528613	Ptma|chr1:86528114-86528613	0.57612606541434	.	.
chr1	86670393	86670892	chr1	86442428	86442927	Nppc|chr1:86442428-86442927	0.63655395155468	.	.
chr1	86670393	86670892	chr1	86472164	86472663	Nppc|chr1:86472164-86472663	0.574683906200665	.	.
chr1	86670393	86670892	chr1	86487143	86487642	Nppc|chr1:86487143-86487642	0.594148487822665	.	.
chr1	86670393	86670892	chr1	86503968	86504467	Nppc|chr1:86503968-86504467	0.553281802141304	.	.
chr1	86670393	86670892	chr1	86528114	86528613	Nppc|chr1:86528114-86528613	0.733391430764799	.	.
chr1	86670393	86670892	chr1	86586879	86587378	Nppc|chr1:86586879-86587378	0.658888747175272	.	.
chr1	86670393	86670892	chr1	86923766	86924265	Nppc|chr1:86923766-86924265	0.711261754028951	.	.
chr1	86703565	86704064	chr1	86442428	86442927	Dis3l2|chr1:86442428-86442927	0.667954875976801	.	.
chr1	86703565	86704064	chr1	86442428	86442927	Dis3l2|chr1:86442428-86442927	0.667954875976802	.	.
chr1	86703565	86704064	chr1	86528114	86528613	Dis3l2|chr1:86528114-86528613	0.70652307677274	.	.
chr1	88277410	88277909	chr1	88287520	88288019	Hjurp|chr1:88287520-88288019	0.834284936644348	.	.
chr1	88277410	88277909	chr1	88287520	88288019	Trpm8|chr1:88287520-88288019	0.834284936644348	.	.
chr1	88277410	88277909	chr1	88705708	88706207	Hjurp|chr1:88705708-88706207	0.591540494546702	.	.
chr1	88277410	88277909	chr1	88705708	88706207	Trpm8|chr1:88705708-88706207	0.591540494546702	.	.
chr1	88701430	88701929	chr1	88330580	88331079	Arl4c|chr1:88330580-88331079	0.630214644020255	.	.
chr1	88701430	88701929	chr1	88819747	88820246	Arl4c|chr1:88819747-88820246	0.54697980523868	.	.
chr1	88701944	88702443	chr1	88287520	88288019	Arl4c|chr1:88287520-88288019	0.687379432645784	.	.
chr1	88701944	88702443	chr1	88783041	88783540	Arl4c|chr1:88783041-88783540	0.713998795113625	.	.
chr1	88701944	88702443	chr1	88819747	88820246	Arl4c|chr1:88819747-88820246	0.589884648478051	.	.
chr1	89069411	89069910	chr1	88820376	88820875	Sh3bp4|chr1:88820376-88820875	0.603571844264168	.	.
chr1	89069411	89069910	chr1	89368380	89368879	Sh3bp4|chr1:89368380-89368879	0.570262337344698	.	.
chr1	89454554	89455053	chr1	89368380	89368879	Agap1|chr1:89368380-89368879	0.615869568980079	.	.
chr1	89454554	89455053	chr1	89381895	89382394	Agap1|chr1:89381895-89382394	0.684757406694463	.	.
chr1	90603129	90603628	chr1	90676618	90677117	Cops8|chr1:90676618-90677117	0.579756106639545	.	.
chr1	90603129	90603628	chr1	90973173	90973672	Cops8|chr1:90973173-90973672	0.552440532143933	.	.
chr1	90998483	90998982	chr1	90676618	90677117	Lrrfip1|chr1:90676618-90677117	0.6226412232935	.	.
chr1	90998483	90998982	chr1	90973173	90973672	Lrrfip1|chr1:90973173-90973672	0.640311911634277	.	.
chr1	91249940	91250439	chr1	91209256	91209755	Ube2f|chr1:91209256-91209755	0.642003763053159	.	.
chr1	91249940	91250439	chr1	91209764	91210263	Ube2f|chr1:91209764-91210263	0.614222361653565	.	.
chr1	91249940	91250439	chr1	91239057	91239556	Ube2f|chr1:91239057-91239556	0.65405947557796	.	.
chr1	91298026	91298525	chr1	91523696	91524195	Scly|chr1:91523696-91524195	0.797059017039327	.	.
chr1	91459292	91459791	chr1	91523696	91524195	Per2|chr1:91523696-91524195	0.565863909358118	.	.
chr1	91494327	91494826	chr1	91523696	91524195	Traf3ip1|chr1:91523696-91524195	0.562462874822276	.	.
chr1	91494327	91494826	chr1	91523696	91524195	Traf3ip1|chr1:91523696-91524195	0.562462874822277	.	.
chr1	91801828	91802327	chr1	91561203	91561702	Gm29100|chr1:91561203-91561702	0.580269397059114	.	.
chr1	91801828	91802327	chr1	91561203	91561702	Twist2|chr1:91561203-91561702	0.580269397059114	.	.
chr1	92195684	92196183	chr1	91755009	91755508	Hdac4|chr1:91755009-91755508	0.7826036939926	.	.
chr1	92195684	92196183	chr1	91878697	91879196	Hdac4|chr1:91878697-91879196	0.545030031468251	.	.
chr1	92195684	92196183	chr1	91968922	91969421	Hdac4|chr1:91968922-91969421	0.654573075651951	.	.
chr1	92195684	92196183	chr1	92180079	92180578	Hdac4|chr1:92180079-92180578	0.611047387403208	.	.
chr1	92195684	92196183	chr1	92180626	92181125	Hdac4|chr1:92180626-92181125	0.650078334237574	.	.
chr1	92641765	92642264	chr1	92437865	92438364	Cops9|chr1:92437865-92438364	0.585202658112785	.	.
chr1	92648720	92649219	chr1	92861384	92861883	Otos|chr1:92861384-92861883	0.549426930966044	.	.
chr1	92910928	92911427	chr1	92521236	92521735	5033417F24Rik|chr1:92521236-92521735	0.643509435512739	.	.
chr1	92910928	92911427	chr1	92521236	92521735	Rnpepl1|chr1:92521236-92521735	0.643509435512739	.	.
chr1	92910928	92911427	chr1	93014431	93014930	5033417F24Rik|chr1:93014431-93014930	0.565528676719554	.	.
chr1	92910928	92911427	chr1	93014431	93014930	Rnpepl1|chr1:93014431-93014930	0.565528676719554	.	.
chr1	93236124	93236623	chr1	92774751	92775250	Sned1|chr1:92774751-92775250	0.621498160891407	.	.
chr1	93236124	93236623	chr1	92775334	92775833	Sned1|chr1:92775334-92775833	0.675180661757489	.	.
chr1	93478622	93479121	chr1	93668682	93669181	Hdlbp|chr1:93668682-93669181	0.603666659116507	.	.
chr1	93478622	93479121	chr1	93668682	93669181	Sept2|chr1:93668682-93669181	0.603666659116507	.	.
chr1	93635550	93636049	chr1	93668682	93669181	Gm28536|chr1:93668682-93669181	0.651276159414764	.	.
chr1	93685241	93685740	chr1	93725542	93726041	Bok|chr1:93725542-93726041	0.61838405995249	.	.
chr1	97661204	97661703	chr1	97634050	97634549	D1Ertd622e|chr1:97634050-97634549	0.560850370860285	.	.
chr1	98094805	98095304	chr1	98002767	98003266	Pam|chr1:98002767-98003266	0.576417819147146	.	.
chr1	99772082	99772581	chr1	100231885	100232384	Cntnap5b|chr1:100231885-100232384	0.654294511841443	.	.
chr1	99772082	99772581	chr1	99774058	99774557	Cntnap5b|chr1:99774058-99774557	0.653154916722113	.	.
chr1	104768586	104769085	chr1	104755865	104756364	Cdh20|chr1:104755865-104756364	0.566767810863643	.	.
chr1	104768586	104769085	chr1	104770221	104770720	Cdh20|chr1:104770221-104770720	0.593752853919453	.	.
chr1	104769230	104769729	chr1	104978873	104979372	Cdh20|chr1:104978873-104979372	0.613264641373278	.	.
chr1	105355774	105356273	chr1	105426037	105426536	Gm17634|chr1:105426037-105426536	0.816454254114024	.	.
chr1	105355774	105356273	chr1	105426037	105426536	Rnf152|chr1:105426037-105426536	0.816454254114024	.	.
chr1	105356312	105356811	chr1	105426037	105426536	Gm17634|chr1:105426037-105426536	0.74222409439116	.	.
chr1	105356312	105356811	chr1	105426037	105426536	Rnf152|chr1:105426037-105426536	0.74222409439116	.	.
chr1	105663536	105664035	chr1	105426037	105426536	Pign|chr1:105426037-105426536	0.729038443066566	.	.
chr1	105663536	105664035	chr1	105426037	105426536	Relch|chr1:105426037-105426536	0.729038443066566	.	.
chr1	105663536	105664035	chr1	105925738	105926237	Pign|chr1:105925738-105926237	0.665781091100713	.	.
chr1	105663536	105664035	chr1	105925738	105926237	Relch|chr1:105925738-105926237	0.665781091100713	.	.
chr1	105663536	105664035	chr1	105993776	105994275	Pign|chr1:105993776-105994275	0.620574946391335	.	.
chr1	105663536	105664035	chr1	105993776	105994275	Relch|chr1:105993776-105994275	0.620574946391335	.	.
chr1	105990273	105990772	chr1	105908552	105909051	Gm7160|chr1:105908552-105909051	0.559969672572906	.	.
chr1	105990273	105990772	chr1	105908552	105909051	Zcchc2|chr1:105908552-105909051	0.559969672572906	.	.
chr1	106171270	106171769	chr1	105925738	105926237	Gm20753|chr1:105925738-105926237	0.590933701272893	.	.
chr1	106171270	106171769	chr1	105925738	105926237	Phlpp1|chr1:105925738-105926237	0.590933701272893	.	.
chr1	106171270	106171769	chr1	106036942	106037441	Gm20753|chr1:106036942-106037441	0.548651475503567	.	.
chr1	106171270	106171769	chr1	106036942	106037441	Phlpp1|chr1:106036942-106037441	0.548651475503567	.	.
chr1	106171937	106172436	chr1	106011111	106011610	Gm20753|chr1:106011111-106011610	0.606767950417151	.	.
chr1	106171937	106172436	chr1	106011111	106011610	Phlpp1|chr1:106011111-106011610	0.606767950417151	.	.
chr1	106172494	106172993	chr1	105993776	105994275	Phlpp1|chr1:105993776-105994275	0.594897276536137	.	.
chr1	106796474	106796973	chr1	107127397	107127896	Vps4b|chr1:107127397-107127896	0.63981476804594	.	.
chr1	109982394	109982893	chr1	109929801	109930300	Cdh7|chr1:109929801-109930300	0.715068409658249	.	.
chr1	118458765	118459264	chr1	118359556	118360055	2900060B14Rik|chr1:118359556-118360055	0.564244576476838	.	.
chr1	118458765	118459264	chr1	118741224	118741723	2900060B14Rik|chr1:118741224-118741723	0.573146422232724	.	.
chr1	118627626	118628125	chr1	118481738	118482237	Tfcp2l1|chr1:118481738-118482237	0.639631094018119	.	.
chr1	119053430	119053929	chr1	119087525	119088024	Gli2|chr1:119087525-119088024	0.598557107944546	.	.
chr1	119053430	119053929	chr1	119097937	119098436	Gli2|chr1:119097937-119098436	0.669023582188456	.	.
chr1	119328885	119329384	chr1	119185772	119186271	Gm29455|chr1:119185772-119186271	0.554738074392659	.	.
chr1	119328885	119329384	chr1	119321805	119322304	Gm29455|chr1:119321805-119322304	0.761106854355524	.	.
chr1	119328885	119329384	chr1	119420927	119421426	Gm29455|chr1:119420927-119421426	0.646005060869459	.	.
chr1	119421524	119422023	chr1	119420927	119421426	Inhbb|chr1:119420927-119421426	0.610248923159353	.	.
chr1	119648754	119649253	chr1	119321805	119322304	Epb41l5|chr1:119321805-119322304	0.608985321094714	.	.
chr1	121430778	121431277	chr1	121180229	121180728	Ccdc93|chr1:121180229-121180728	0.739385977934061	.	.
chr1	121431333	121431832	chr1	121180229	121180728	Ccdc93|chr1:121180229-121180728	0.788639726372122	.	.
chr1	121527520	121528019	chr1	121419036	121419535	Htr5b|chr1:121419036-121419535	0.5952401386655	.	.
chr1	121567757	121568256	chr1	121419036	121419535	Ddx18|chr1:121419036-121419535	0.685784507755147	.	.
chr1	121567757	121568256	chr1	121798489	121798988	Ddx18|chr1:121798489-121798988	0.64536706350705	.	.
chr1	125911894	125912393	chr1	125911387	125911886	Lypd1|chr1:125911387-125911886	0.656373275529363	.	.
chr1	127204681	127205180	chr1	127216624	127217123	Mgat5|chr1:127216624-127217123	0.697710005640316	.	.
chr1	127773884	127774383	chr1	127537091	127537590	2900009J06Rik|chr1:127537091-127537590	0.656686014690071	.	.
chr1	127773884	127774383	chr1	127537091	127537590	Ccnt2|chr1:127537091-127537590	0.656686014690071	.	.
chr1	128359460	128359959	chr1	128740525	128741024	Mcm6|chr1:128740525-128741024	0.576012347088743	.	.
chr1	128417141	128417640	chr1	128746353	128746852	Dars|chr1:128746353-128746852	0.574880243453708	.	.
chr1	130717229	130717728	chr1	130715647	130716146	Yod1|chr1:130715647-130716146	0.639625178701721	.	.
chr1	130717229	130717728	chr1	130875072	130875571	Yod1|chr1:130875072-130875571	0.545250088108353	.	.
chr1	131138073	131138572	chr1	131115838	131116337	Dyrk3|chr1:131115838-131116337	0.648145775265942	.	.
chr1	131244461	131244960	chr1	130786960	130787459	Rassf5|chr1:130786960-130787459	0.607520191355053	.	.
chr1	131244461	131244960	chr1	131115838	131116337	Rassf5|chr1:131115838-131116337	0.77524386278101	.	.
chr1	131526251	131526750	chr1	131981607	131982106	Srgap2|chr1:131981607-131982106	0.617313452755284	.	.
chr1	131827667	131828166	chr1	131548296	131548795	Slc41a1|chr1:131548296-131548795	0.545695722585291	.	.
chr1	131827667	131828166	chr1	131937643	131938142	Slc41a1|chr1:131937643-131938142	0.698169988067264	.	.
chr1	131827667	131828166	chr1	132155698	132156197	Slc41a1|chr1:132155698-132156197	0.701812497274201	.	.
chr1	131827667	131828166	chr1	132190118	132190617	Slc41a1|chr1:132190118-132190617	0.563483401244453	.	.
chr1	131910162	131910661	chr1	131548296	131548795	Nucks1|chr1:131548296-131548795	0.759613492535082	.	.
chr1	131910162	131910661	chr1	131937643	131938142	Nucks1|chr1:131937643-131938142	0.787570788826599	.	.
chr1	131910162	131910661	chr1	131981607	131982106	Nucks1|chr1:131981607-131982106	0.640665671849602	.	.
chr1	131910162	131910661	chr1	132155698	132156197	Nucks1|chr1:132155698-132156197	0.819242260938009	.	.
chr1	131910162	131910661	chr1	132190118	132190617	Nucks1|chr1:132190118-132190617	0.677154308282126	.	.
chr1	131910666	131911165	chr1	132190118	132190617	Nucks1|chr1:132190118-132190617	0.595117047929799	.	.
chr1	131963030	131963529	chr1	131981607	131982106	Slc45a3|chr1:131981607-131982106	0.574721765334388	.	.
chr1	132007800	132008299	chr1	131937643	131938142	Elk4|chr1:131937643-131938142	0.620816576302684	.	.
chr1	132007800	132008299	chr1	131981607	131982106	Elk4|chr1:131981607-131982106	0.583811780282545	.	.
chr1	132007800	132008299	chr1	132155698	132156197	Elk4|chr1:132155698-132156197	0.772686209281745	.	.
chr1	132007800	132008299	chr1	132190118	132190617	Elk4|chr1:132190118-132190617	0.655883409793747	.	.
chr1	132007800	132008299	chr1	132306170	132306669	Elk4|chr1:132306170-132306669	0.677827642613047	.	.
chr1	132067139	132067638	chr1	132066622	132067121	Mfsd4a|chr1:132066622-132067121	0.590118745826793	.	.
chr1	132067139	132067638	chr1	132155698	132156197	Mfsd4a|chr1:132155698-132156197	0.588773596822015	.	.
chr1	132067139	132067638	chr1	132190118	132190617	Mfsd4a|chr1:132190118-132190617	0.649211249782445	.	.
chr1	132067139	132067638	chr1	132306170	132306669	Mfsd4a|chr1:132306170-132306669	0.617958105680319	.	.
chr1	132067653	132068152	chr1	131937643	131938142	Mfsd4a|chr1:131937643-131938142	0.578148014858259	.	.
chr1	132067653	132068152	chr1	132155698	132156197	Mfsd4a|chr1:132155698-132156197	0.607975439688637	.	.
chr1	132067653	132068152	chr1	132190118	132190617	Mfsd4a|chr1:132190118-132190617	0.541948251457712	.	.
chr1	132067653	132068152	chr1	132306170	132306669	Mfsd4a|chr1:132306170-132306669	0.628539168922275	.	.
chr1	132139477	132139976	chr1	131937643	131938142	Cdk18|chr1:131937643-131938142	0.64356797759027	.	.
chr1	132139477	132139976	chr1	131937643	131938142	Gm29629|chr1:131937643-131938142	0.64356797759027	.	.
chr1	132139477	132139976	chr1	131981607	131982106	Cdk18|chr1:131981607-131982106	0.656023238394464	.	.
chr1	132139477	132139976	chr1	131981607	131982106	Gm29629|chr1:131981607-131982106	0.656023238394464	.	.
chr1	132139477	132139976	chr1	132155698	132156197	Cdk18|chr1:132155698-132156197	0.731198144770649	.	.
chr1	132139477	132139976	chr1	132155698	132156197	Gm29629|chr1:132155698-132156197	0.731198144770649	.	.
chr1	132139477	132139976	chr1	132190118	132190617	Cdk18|chr1:132190118-132190617	0.778702857785001	.	.
chr1	132139477	132139976	chr1	132190118	132190617	Gm29629|chr1:132190118-132190617	0.778702857785001	.	.
chr1	132139477	132139976	chr1	132306170	132306669	Cdk18|chr1:132306170-132306669	0.543143679193334	.	.
chr1	132139477	132139976	chr1	132306170	132306669	Gm29629|chr1:132306170-132306669	0.543143679193334	.	.
chr1	132298673	132299172	chr1	132306170	132306669	Klhdc8a|chr1:132306170-132306669	0.750772136799631	.	.
chr1	132390847	132391346	chr1	132066622	132067121	Tmcc2|chr1:132066622-132067121	0.573034779392001	.	.
chr1	132390847	132391346	chr1	132155698	132156197	Tmcc2|chr1:132155698-132156197	0.682295905153295	.	.
chr1	132390847	132391346	chr1	132190118	132190617	Tmcc2|chr1:132190118-132190617	0.70809414537097	.	.
chr1	132390847	132391346	chr1	132306170	132306669	Tmcc2|chr1:132306170-132306669	0.598197264407899	.	.
chr1	132391552	132392051	chr1	132155698	132156197	Tmcc2|chr1:132155698-132156197	0.838092123311266	.	.
chr1	132391552	132392051	chr1	132190118	132190617	Tmcc2|chr1:132190118-132190617	0.820137960569578	.	.
chr1	132391552	132392051	chr1	132306170	132306669	Tmcc2|chr1:132306170-132306669	0.622308979678214	.	.
chr1	132417199	132417698	chr1	132155698	132156197	Dstyk|chr1:132155698-132156197	0.691528684064705	.	.
chr1	132417199	132417698	chr1	132190118	132190617	Dstyk|chr1:132190118-132190617	0.658183887938997	.	.
chr1	132476591	132477090	chr1	132319165	132319664	6030442K20Rik|chr1:132319165-132319664	0.553915489360475	.	.
chr1	132476591	132477090	chr1	132319165	132319664	Rbbp5|chr1:132319165-132319664	0.553915489360475	.	.
chr1	132880668	132881167	chr1	132758468	132758967	Lrrn2|chr1:132758468-132758967	0.605921087024245	.	.
chr1	132880668	132881167	chr1	132934866	132935365	Lrrn2|chr1:132934866-132935365	0.584442793519303	.	.
chr1	132880668	132881167	chr1	133033695	133034194	Lrrn2|chr1:133033695-133034194	0.603949978319258	.	.
chr1	132880668	132881167	chr1	133209951	133210450	Lrrn2|chr1:133209951-133210450	0.632195884179198	.	.
chr1	133130962	133131461	chr1	133333921	133334420	Ppp1r15b|chr1:133333921-133334420	0.713494063233906	.	.
chr1	133130962	133131461	chr1	133353486	133353985	Ppp1r15b|chr1:133353486-133353985	0.709845734673334	.	.
chr1	133163688	133164187	chr1	133033695	133034194	Plekha6|chr1:133033695-133034194	0.627977813025896	.	.
chr1	133163688	133164187	chr1	133181476	133181975	Plekha6|chr1:133181476-133181975	0.703903658423497	.	.
chr1	133908258	133908757	chr1	133893214	133893713	Optc|chr1:133893214-133893713	0.559645034602338	.	.
chr1	133908258	133908757	chr1	133924119	133924618	Optc|chr1:133924119-133924618	0.678252402606001	.	.
chr1	133908258	133908757	chr1	134060782	134061281	Optc|chr1:134060782-134061281	0.778930421704086	.	.
chr1	133908258	133908757	chr1	134092834	134093333	Optc|chr1:134092834-134093333	0.646901879231552	.	.
chr1	134078899	134079398	chr1	134092834	134093333	Btg2|chr1:134092834-134093333	0.602307707030233	.	.
chr1	134181866	134182365	chr1	134275932	134276431	Chil1|chr1:134275932-134276431	0.545558959168561	.	.
chr1	134332671	134333170	chr1	134275932	134276431	Ppfia4|chr1:134275932-134276431	0.693712450006097	.	.
chr1	134332671	134333170	chr1	134518653	134519152	Ppfia4|chr1:134518653-134519152	0.581029703079297	.	.
chr1	134332671	134333170	chr1	134556771	134557270	Ppfia4|chr1:134556771-134557270	0.707672702880372	.	.
chr1	134361764	134362263	chr1	134060782	134061281	Tmem183a|chr1:134060782-134061281	0.581640309986498	.	.
chr1	134361764	134362263	chr1	134556771	134557270	Tmem183a|chr1:134556771-134557270	0.633555292838889	.	.
chr1	134455268	134455767	chr1	134092834	134093333	Klhl12|chr1:134092834-134093333	0.624543695535002	.	.
chr1	134455268	134455767	chr1	134099100	134099599	Klhl12|chr1:134099100-134099599	0.567143776753188	.	.
chr1	134455268	134455767	chr1	134275932	134276431	Klhl12|chr1:134275932-134276431	0.582075909190493	.	.
chr1	134455268	134455767	chr1	134638444	134638943	Klhl12|chr1:134638444-134638943	0.603665210258843	.	.
chr1	134494927	134495426	chr1	134092834	134093333	Rabif|chr1:134092834-134093333	0.575731849634141	.	.
chr1	134494927	134495426	chr1	134099100	134099599	Rabif|chr1:134099100-134099599	0.70432917549377	.	.
chr1	134494927	134495426	chr1	134275932	134276431	Rabif|chr1:134275932-134276431	0.67843991596112	.	.
chr1	134494927	134495426	chr1	134556771	134557270	Rabif|chr1:134556771-134557270	0.613978984412805	.	.
chr1	134955755	134956254	chr1	134756161	134756660	Ppp1r12b|chr1:134756161-134756660	0.621041520192836	.	.
chr1	134955755	134956254	chr1	134771324	134771823	Ppp1r12b|chr1:134771324-134771823	0.692634670367066	.	.
chr1	134955755	134956254	chr1	135169768	135170267	Ppp1r12b|chr1:135169768-135170267	0.588082691145881	.	.
chr1	134962267	134962766	chr1	134918891	134919390	Ube2t|chr1:134918891-134919390	0.573054053696892	.	.
chr1	134962267	134962766	chr1	134918891	134919390	Ube2t|chr1:134918891-134919390	0.573054053696893	.	.
chr1	134962267	134962766	chr1	135112674	135113173	Ube2t|chr1:135112674-135113173	0.776401156945054	.	.
chr1	134962267	134962766	chr1	135181727	135182226	Ube2t|chr1:135181727-135182226	0.557335395504054	.	.
chr1	135132377	135132876	chr1	135181727	135182226	Ptpn7|chr1:135181727-135182226	0.694904814552967	.	.
chr1	135147293	135147792	chr1	134846503	134847002	Arl8a|chr1:134846503-134847002	0.647895647349806	.	.
chr1	135147293	135147792	chr1	134854235	134854734	Arl8a|chr1:134854235-134854734	0.576760686487399	.	.
chr1	135147293	135147792	chr1	134910016	134910515	Arl8a|chr1:134910016-134910515	0.755008992562957	.	.
chr1	135248334	135248833	chr1	135169768	135170267	Gm26642|chr1:135169768-135170267	0.724211374232157	.	.
chr1	135283180	135283679	chr1	135385135	135385634	Rnpep|chr1:135385135-135385634	0.64919439282325	.	.
chr1	135374611	135375110	chr1	135112674	135113173	Shisa4|chr1:135112674-135113173	0.736922660967065	.	.
chr1	135374611	135375110	chr1	135615900	135616399	Shisa4|chr1:135615900-135616399	0.818082694126269	.	.
chr1	135374611	135375110	chr1	135633904	135634403	Shisa4|chr1:135633904-135634403	0.588132050610497	.	.
chr1	135374611	135375110	chr1	135659542	135660041	Shisa4|chr1:135659542-135660041	0.596433606623722	.	.
chr1	135374611	135375110	chr1	135694257	135694756	Shisa4|chr1:135694257-135694756	0.584962474157464	.	.
chr1	135585020	135585519	chr1	135510265	135510764	Gm4793|chr1:135510265-135510764	0.662456131734662	.	.
chr1	135585020	135585519	chr1	135615900	135616399	Gm4793|chr1:135615900-135616399	0.68731428556735	.	.
chr1	135585020	135585519	chr1	135633904	135634403	Gm4793|chr1:135633904-135634403	0.697660139606469	.	.
chr1	135585020	135585519	chr1	135847027	135847526	Gm4793|chr1:135847027-135847526	0.623931812775911	.	.
chr1	135585020	135585519	chr1	135865550	135866049	Gm4793|chr1:135865550-135866049	0.674290139886235	.	.
chr1	135687906	135688405	chr1	135385135	135385634	Nav1|chr1:135385135-135385634	0.55630528833824	.	.
chr1	135687906	135688405	chr1	135729298	135729797	Nav1|chr1:135729298-135729797	0.596595248991654	.	.
chr1	135719413	135719912	chr1	135615900	135616399	Csrp1|chr1:135615900-135616399	0.67904874932721	.	.
chr1	136051392	136051891	chr1	135865550	135866049	Ascl5|chr1:135865550-135866049	0.663401657354921	.	.
chr1	136051392	136051891	chr1	136017772	136018271	Ascl5|chr1:136017772-136018271	0.891653285451761	.	.
chr1	136051392	136051891	chr1	136045692	136046191	Ascl5|chr1:136045692-136046191	0.572177989411433	.	.
chr1	136051392	136051891	chr1	136047372	136047871	Ascl5|chr1:136047372-136047871	0.595684371119469	.	.
chr1	136051392	136051891	chr1	136115880	136116379	Ascl5|chr1:136115880-136116379	0.559265520561091	.	.
chr1	136260203	136260702	chr1	136381098	136381597	Gpr25|chr1:136381098-136381597	0.598420150841631	.	.
chr1	136345905	136346404	chr1	136140240	136140739	Camsap2|chr1:136140240-136140739	0.698058092700642	.	.
chr1	136415292	136415791	chr1	136017772	136018271	9230116N13Rik|chr1:136017772-136018271	0.614816417991953	.	.
chr1	136415292	136415791	chr1	136017772	136018271	Ddx59|chr1:136017772-136018271	0.614816417991953	.	.
chr1	136415292	136415791	chr1	136047372	136047871	9230116N13Rik|chr1:136047372-136047871	0.582534982548059	.	.
chr1	136415292	136415791	chr1	136047372	136047871	Ddx59|chr1:136047372-136047871	0.582534982548059	.	.
chr1	136466035	136466534	chr1	136524873	136525372	Kif14|chr1:136524873-136525372	0.681820986237606	.	.
chr1	137898255	137898754	chr1	137900099	137900598	Gm4258|chr1:137900099-137900598	0.587769265014547	.	.
chr1	137898255	137898754	chr1	137900099	137900598	Gm4258|chr1:137900099-137900598	0.587769265014548	.	.
chr1	138619514	138620013	chr1	138499382	138499881	Nek7|chr1:138499382-138499881	0.562532873139047	.	.
chr1	138619514	138620013	chr1	138499382	138499881	Nek7|chr1:138499382-138499881	0.562532873139048	.	.
chr1	138856629	138857128	chr1	138645068	138645567	2310009B15Rik|chr1:138645068-138645567	0.699780454622934	.	.
chr1	139376823	139377322	chr1	139239394	139239893	Crb1|chr1:139239394-139239893	0.700231305802748	.	.
chr1	139376823	139377322	chr1	139328265	139328764	Crb1|chr1:139328265-139328764	0.612858039333927	.	.
chr1	139376823	139377322	chr1	139328916	139329415	Crb1|chr1:139328916-139329415	0.790756117164143	.	.
chr1	139376823	139377322	chr1	139487825	139488324	Crb1|chr1:139487825-139488324	0.734625924610067	.	.
chr1	139454477	139454976	chr1	139239394	139239893	Aspm|chr1:139239394-139239893	0.76024730189802	.	.
chr1	139454477	139454976	chr1	139328916	139329415	Aspm|chr1:139328916-139329415	0.66356195904152	.	.
chr1	139454477	139454976	chr1	139487825	139488324	Aspm|chr1:139487825-139488324	0.647980606294711	.	.
chr1	143640493	143640992	chr1	143838655	143839154	B3galt2|chr1:143838655-143839154	0.733900678482963	.	.
chr1	143640493	143640992	chr1	143980751	143981250	B3galt2|chr1:143980751-143981250	0.583741949717195	.	.
chr1	143702603	143703102	chr1	143838655	143839154	Cdc73|chr1:143838655-143839154	0.685994487419349	.	.
chr1	143776839	143777338	chr1	143739248	143739747	Gm29170|chr1:143739248-143739747	0.693091140542205	.	.
chr1	143776839	143777338	chr1	143739248	143739747	Ro60|chr1:143739248-143739747	0.693091140542205	.	.
chr1	143776839	143777338	chr1	143739248	143739747	Uchl5|chr1:143739248-143739747	0.693091140542205	.	.
chr1	143776839	143777338	chr1	143836933	143837432	Gm29170|chr1:143836933-143837432	0.832395592480072	.	.
chr1	143776839	143777338	chr1	143836933	143837432	Ro60|chr1:143836933-143837432	0.832395592480072	.	.
chr1	143776839	143777338	chr1	143836933	143837432	Uchl5|chr1:143836933-143837432	0.832395592480072	.	.
chr1	143776839	143777338	chr1	143855711	143856210	Gm29170|chr1:143855711-143856210	0.78003192714082	.	.
chr1	143776839	143777338	chr1	143855711	143856210	Ro60|chr1:143855711-143856210	0.78003192714082	.	.
chr1	143776839	143777338	chr1	143855711	143856210	Uchl5|chr1:143855711-143856210	0.78003192714082	.	.
chr1	143776839	143777338	chr1	144098856	144099355	Gm29170|chr1:144098856-144099355	0.789365968109044	.	.
chr1	143776839	143777338	chr1	144098856	144099355	Ro60|chr1:144098856-144099355	0.789365968109044	.	.
chr1	143776839	143777338	chr1	144098856	144099355	Uchl5|chr1:144098856-144099355	0.789365968109044	.	.
chr1	143776839	143777338	chr1	144168889	144169388	Gm29170|chr1:144168889-144169388	0.803674711340766	.	.
chr1	143776839	143777338	chr1	144168889	144169388	Ro60|chr1:144168889-144169388	0.803674711340766	.	.
chr1	143776839	143777338	chr1	144168889	144169388	Uchl5|chr1:144168889-144169388	0.803674711340766	.	.
chr1	143777394	143777893	chr1	143739248	143739747	Gm29170|chr1:143739248-143739747	0.645349726845517	.	.
chr1	143777394	143777893	chr1	143739248	143739747	Gm29170|chr1:143739248-143739747	0.645349726845518	.	.
chr1	143777394	143777893	chr1	143739248	143739747	Ro60|chr1:143739248-143739747	0.645349726845517	.	.
chr1	143777394	143777893	chr1	143739248	143739747	Ro60|chr1:143739248-143739747	0.645349726845518	.	.
chr1	143777394	143777893	chr1	143739248	143739747	Uchl5|chr1:143739248-143739747	0.645349726845517	.	.
chr1	143777394	143777893	chr1	143739248	143739747	Uchl5|chr1:143739248-143739747	0.645349726845518	.	.
chr1	143777394	143777893	chr1	143836933	143837432	Gm29170|chr1:143836933-143837432	0.697442015820248	.	.
chr1	143777394	143777893	chr1	143836933	143837432	Ro60|chr1:143836933-143837432	0.697442015820248	.	.
chr1	143777394	143777893	chr1	143836933	143837432	Uchl5|chr1:143836933-143837432	0.697442015820248	.	.
chr1	143777394	143777893	chr1	143855711	143856210	Gm29170|chr1:143855711-143856210	0.682202427666742	.	.
chr1	143777394	143777893	chr1	143855711	143856210	Ro60|chr1:143855711-143856210	0.682202427666742	.	.
chr1	143777394	143777893	chr1	143855711	143856210	Uchl5|chr1:143855711-143856210	0.682202427666742	.	.
chr1	143777394	143777893	chr1	144098856	144099355	Gm29170|chr1:144098856-144099355	0.677878825490577	.	.
chr1	143777394	143777893	chr1	144098856	144099355	Ro60|chr1:144098856-144099355	0.677878825490577	.	.
chr1	143777394	143777893	chr1	144098856	144099355	Uchl5|chr1:144098856-144099355	0.677878825490577	.	.
chr1	143777394	143777893	chr1	144168889	144169388	Gm29170|chr1:144168889-144169388	0.685897910664653	.	.
chr1	143777394	143777893	chr1	144168889	144169388	Ro60|chr1:144168889-144169388	0.685897910664653	.	.
chr1	143777394	143777893	chr1	144168889	144169388	Uchl5|chr1:144168889-144169388	0.685897910664653	.	.
chr1	144004041	144004540	chr1	143836933	143837432	Rgs2|chr1:143836933-143837432	0.863521727687907	.	.
chr1	144004041	144004540	chr1	143855711	143856210	Rgs2|chr1:143855711-143856210	0.826665691342729	.	.
chr1	144004041	144004540	chr1	144098856	144099355	Rgs2|chr1:144098856-144099355	0.797599921585231	.	.
chr1	144004041	144004540	chr1	144168889	144169388	Rgs2|chr1:144168889-144169388	0.819994488313928	.	.
chr1	146841091	146841590	chr1	147245915	147246414	Gm15584|chr1:147245915-147246414	0.571340608528042	.	.
chr1	150099643	150100142	chr1	150497581	150498080	Ptgs2|chr1:150497581-150498080	0.553889926552189	.	.
chr1	150099643	150100142	chr1	150497581	150498080	Ptgs2os|chr1:150497581-150498080	0.553889926552189	.	.
chr1	151138226	151138725	chr1	151295328	151295827	C730036E19Rik|chr1:151295328-151295827	0.591852118248145	.	.
chr1	151345057	151345556	chr1	151304395	151304894	Gm10138|chr1:151304395-151304894	0.608696285519299	.	.
chr1	151345057	151345556	chr1	151304395	151304894	Ivns1abp|chr1:151304395-151304894	0.608696285519299	.	.
chr1	151345057	151345556	chr1	151658371	151658870	Gm10138|chr1:151658371-151658870	0.76996058958673	.	.
chr1	151345057	151345556	chr1	151658371	151658870	Ivns1abp|chr1:151658371-151658870	0.76996058958673	.	.
chr1	151345057	151345556	chr1	151719730	151720229	Gm10138|chr1:151719730-151720229	0.648165707938916	.	.
chr1	151345057	151345556	chr1	151719730	151720229	Ivns1abp|chr1:151719730-151720229	0.648165707938916	.	.
chr1	151428258	151428757	chr1	151295328	151295827	Swt1|chr1:151295328-151295827	0.678918805359242	.	.
chr1	151428258	151428757	chr1	151295328	151295827	Trmt1l|chr1:151295328-151295827	0.678918805359242	.	.
chr1	151499981	151500480	chr1	151658371	151658870	Rnf2|chr1:151658371-151658870	0.61862359124439	.	.
chr1	151500739	151501238	chr1	151295328	151295827	Rnf2|chr1:151295328-151295827	0.662674697010338	.	.
chr1	151500739	151501238	chr1	151979740	151980239	Rnf2|chr1:151979740-151980239	0.623583482860722	.	.
chr1	151754914	151755413	chr1	151980459	151980958	2810414N06Rik|chr1:151980459-151980958	0.806642911272571	.	.
chr1	151754914	151755413	chr1	151980459	151980958	Edem3|chr1:151980459-151980958	0.806642911272571	.	.
chr1	151754914	151755413	chr1	152038045	152038544	2810414N06Rik|chr1:152038045-152038544	0.796600739777635	.	.
chr1	151754914	151755413	chr1	152038045	152038544	Edem3|chr1:152038045-152038544	0.796600739777635	.	.
chr1	152400416	152400915	chr1	152624959	152625458	Colgalt2|chr1:152624959-152625458	0.579332559421487	.	.
chr1	152902988	152903487	chr1	152538745	152539244	Smg7|chr1:152538745-152539244	0.758384145841952	.	.
chr1	152902988	152903487	chr1	152956202	152956701	Smg7|chr1:152956202-152956701	0.665838552148864	.	.
chr1	152902988	152903487	chr1	153040008	153040507	Smg7|chr1:153040008-153040507	0.658605262682484	.	.
chr1	152902988	152903487	chr1	153084033	153084532	Smg7|chr1:153084033-153084532	0.77423774223058	.	.
chr1	152902988	152903487	chr1	153084600	153085099	Smg7|chr1:153084600-153085099	0.673160398825802	.	.
chr1	152954713	152955212	chr1	152524922	152525421	Nmnat2|chr1:152524922-152525421	0.835052443247123	.	.
chr1	152954713	152955212	chr1	152999941	153000440	Nmnat2|chr1:152999941-153000440	0.648592249636301	.	.
chr1	153332222	153332721	chr1	153683332	153683831	Lamc1|chr1:153683332-153683831	0.561351689617295	.	.
chr1	153332786	153333285	chr1	152999941	153000440	Lamc1|chr1:152999941-153000440	0.579769065055194	.	.
chr1	153332786	153333285	chr1	153092288	153092787	Lamc1|chr1:153092288-153092787	0.625903718652246	.	.
chr1	153332786	153333285	chr1	153683332	153683831	Lamc1|chr1:153683332-153683831	0.588655915710831	.	.
chr1	153424875	153425374	chr1	152999941	153000440	Shcbp1l|chr1:152999941-153000440	0.573631819951818	.	.
chr1	153424875	153425374	chr1	153683332	153683831	Shcbp1l|chr1:153683332-153683831	0.545490703097569	.	.
chr1	153487484	153487983	chr1	153683332	153683831	Dhx9|chr1:153683332-153683831	0.573772101377801	.	.
chr1	153549494	153549993	chr1	153386660	153387159	Npl|chr1:153386660-153387159	0.646105560221985	.	.
chr1	153748943	153749442	chr1	153401729	153402228	Gm28513|chr1:153401729-153402228	0.670976140915991	.	.
chr1	153748943	153749442	chr1	153401729	153402228	Rnasel|chr1:153401729-153402228	0.670976140915991	.	.
chr1	153748943	153749442	chr1	153451161	153451660	Gm28513|chr1:153451161-153451660	0.578701862257762	.	.
chr1	153748943	153749442	chr1	153451161	153451660	Rnasel|chr1:153451161-153451660	0.578701862257762	.	.
chr1	153749495	153749994	chr1	153401729	153402228	Gm28512|chr1:153401729-153402228	0.638235848411657	.	.
chr1	153749495	153749994	chr1	153401729	153402228	Gm28513|chr1:153401729-153402228	0.638235848411657	.	.
chr1	153749495	153749994	chr1	153401729	153402228	Rnasel|chr1:153401729-153402228	0.638235848411657	.	.
chr1	153749495	153749994	chr1	153683332	153683831	Gm28512|chr1:153683332-153683831	0.662536222482223	.	.
chr1	153749495	153749994	chr1	153683332	153683831	Gm28513|chr1:153683332-153683831	0.662536222482223	.	.
chr1	153749495	153749994	chr1	153683332	153683831	Rnasel|chr1:153683332-153683831	0.662536222482223	.	.
chr1	153749495	153749994	chr1	153751790	153752289	Gm28512|chr1:153751790-153752289	0.718468831993067	.	.
chr1	153749495	153749994	chr1	153751790	153752289	Gm28513|chr1:153751790-153752289	0.718468831993067	.	.
chr1	153749495	153749994	chr1	153751790	153752289	Rnasel|chr1:153751790-153752289	0.718468831993067	.	.
chr1	153900327	153900826	chr1	154103491	154103990	Glul|chr1:154103491-154103990	0.747604295654906	.	.
chr1	153900327	153900826	chr1	154103491	154103990	Teddm2|chr1:154103491-154103990	0.747604295654906	.	.
chr1	153900327	153900826	chr1	154120619	154121118	Glul|chr1:154120619-154121118	0.794833877440917	.	.
chr1	153900327	153900826	chr1	154120619	154121118	Teddm2|chr1:154120619-154121118	0.794833877440917	.	.
chr1	154884134	154884633	chr1	154500919	154501418	Cacna1e|chr1:154500919-154501418	0.547016738200667	.	.
chr1	154884134	154884633	chr1	155048907	155049406	Cacna1e|chr1:155048907-155049406	0.601905163727932	.	.
chr1	155083298	155083797	chr1	154786132	154786631	Gm9530|chr1:154786132-154786631	0.851110639157572	.	.
chr1	155083298	155083797	chr1	155060172	155060671	Gm9530|chr1:155060172-155060671	0.674346745618191	.	.
chr1	155098555	155099054	chr1	155006491	155006990	Ier5|chr1:155006491-155006990	0.655287508939596	.	.
chr1	155098555	155099054	chr1	155191612	155192111	Ier5|chr1:155191612-155192111	0.662901398183978	.	.
chr1	155158401	155158900	chr1	155006491	155006990	Stx6|chr1:155006491-155006990	0.697592320057294	.	.
chr1	155158998	155159497	chr1	155453093	155453592	Stx6|chr1:155453093-155453592	0.56733573931042	.	.
chr1	155416705	155417204	chr1	155293378	155293877	Xpr1|chr1:155293378-155293877	0.63202983616621	.	.
chr1	155416705	155417204	chr1	155719945	155720444	Xpr1|chr1:155719945-155720444	0.667439009121688	.	.
chr1	155417226	155417725	chr1	155224024	155224523	Xpr1|chr1:155224024-155224523	0.764629634483458	.	.
chr1	156204053	156204552	chr1	155949230	155949729	Fam163a|chr1:155949230-155949729	0.735938046509824	.	.
chr1	156204053	156204552	chr1	156085751	156086250	Fam163a|chr1:156085751-156086250	0.627923996699595	.	.
chr1	156204053	156204552	chr1	156169287	156169786	Fam163a|chr1:156169287-156169786	0.610736961901785	.	.
chr1	156204053	156204552	chr1	156229365	156229864	Fam163a|chr1:156229365-156229864	0.839234860362824	.	.
chr1	156204053	156204552	chr1	156241652	156242151	Fam163a|chr1:156241652-156242151	0.579687635861774	.	.
chr1	156204775	156205274	chr1	155949230	155949729	Fam163a|chr1:155949230-155949729	0.723969095906549	.	.
chr1	156204775	156205274	chr1	156043002	156043501	Fam163a|chr1:156043002-156043501	0.610751839611814	.	.
chr1	156204775	156205274	chr1	156169287	156169786	Fam163a|chr1:156169287-156169786	0.696629693566232	.	.
chr1	156204775	156205274	chr1	156229365	156229864	Fam163a|chr1:156229365-156229864	0.689898195062342	.	.
chr1	156204775	156205274	chr1	156241652	156242151	Fam163a|chr1:156241652-156242151	0.707496409350707	.	.
chr1	156420903	156421402	chr1	156040577	156041076	Axdnd1|chr1:156040577-156041076	0.636408249991019	.	.
chr1	156420903	156421402	chr1	156040577	156041076	Axdnd1|chr1:156040577-156041076	0.63640824999102	.	.
chr1	156420903	156421402	chr1	156241652	156242151	Axdnd1|chr1:156241652-156242151	0.558260901006881	.	.
chr1	156938775	156939274	chr1	156581092	156581591	4930439D14Rik|chr1:156581092-156581591	0.65525828226252	.	.
chr1	156938775	156939274	chr1	156581092	156581591	Ralgps2|chr1:156581092-156581591	0.65525828226252	.	.
chr1	156938775	156939274	chr1	156676142	156676641	4930439D14Rik|chr1:156676142-156676641	0.621181356720547	.	.
chr1	156938775	156939274	chr1	156676142	156676641	Ralgps2|chr1:156676142-156676641	0.621181356720547	.	.
chr1	156938775	156939274	chr1	157134361	157134860	4930439D14Rik|chr1:157134361-157134860	0.630584047412821	.	.
chr1	156938775	156939274	chr1	157134361	157134860	Ralgps2|chr1:157134361-157134860	0.630584047412821	.	.
chr1	156939411	156939910	chr1	156581092	156581591	4930439D14Rik|chr1:156581092-156581591	0.76129449566943	.	.
chr1	156939411	156939910	chr1	156581092	156581591	Ralgps2|chr1:156581092-156581591	0.76129449566943	.	.
chr1	156939411	156939910	chr1	156676142	156676641	4930439D14Rik|chr1:156676142-156676641	0.833410162954915	.	.
chr1	156939411	156939910	chr1	156676142	156676641	Ralgps2|chr1:156676142-156676641	0.833410162954915	.	.
chr1	156939411	156939910	chr1	156864161	156864660	4930439D14Rik|chr1:156864161-156864660	0.553472196841763	.	.
chr1	156939411	156939910	chr1	156864161	156864660	Ralgps2|chr1:156864161-156864660	0.553472196841763	.	.
chr1	156939411	156939910	chr1	157134361	157134860	4930439D14Rik|chr1:157134361-157134860	0.753324376462206	.	.
chr1	156939411	156939910	chr1	157134361	157134860	Ralgps2|chr1:157134361-157134860	0.753324376462206	.	.
chr1	157411887	157412386	chr1	157086057	157086556	Rasal2|chr1:157086057-157086556	0.56480631093455	.	.
chr1	157411887	157412386	chr1	157134361	157134860	Rasal2|chr1:157134361-157134860	0.717089482038964	.	.
chr1	157411887	157412386	chr1	157586335	157586834	Rasal2|chr1:157586335-157586834	0.708558309690542	.	.
chr1	157412497	157412996	chr1	157134361	157134860	Rasal2|chr1:157134361-157134860	0.735407259537539	.	.
chr1	159524202	159524701	chr1	159517612	159518111	Tnr|chr1:159517612-159518111	0.699464932126277	.	.
chr1	160212750	160213249	chr1	160351165	160351664	Cacybp|chr1:160351165-160351664	0.604111156458112	.	.
chr1	160212750	160213249	chr1	160351869	160352368	Cacybp|chr1:160351869-160352368	0.745199559727511	.	.
chr1	160906055	160906554	chr1	160743198	160743697	Rc3h1|chr1:160743198-160743697	0.64614067793937	.	.
chr1	160906055	160906554	chr1	161195428	161195927	Rc3h1|chr1:161195428-161195927	0.549941308147644	.	.
chr1	161070536	161071035	chr1	161170609	161171108	Cenpl|chr1:161170609-161171108	0.604780048989178	.	.
chr1	161070536	161071035	chr1	161170609	161171108	Dars2|chr1:161170609-161171108	0.604780048989178	.	.
chr1	161131254	161131753	chr1	161497301	161497800	Klhl20|chr1:161497301-161497800	0.609330327418448	.	.
chr1	161159947	161160446	chr1	161170609	161171108	Tex50|chr1:161170609-161171108	0.562404846591806	.	.
chr1	161250941	161251440	chr1	161195428	161195927	Prdx6|chr1:161195428-161195927	0.679632675857551	.	.
chr1	161876715	161877214	chr1	162037790	162038289	Suco|chr1:162037790-162038289	0.574885126555259	.	.
chr1	161876715	161877214	chr1	162109391	162109890	Suco|chr1:162109391-162109890	0.612458020083346	.	.
chr1	162548386	162548885	chr1	162359162	162359661	Eef1aknmt|chr1:162359162-162359661	0.598822620030128	.	.
chr1	162739851	162740350	chr1	162313830	162314329	Prrc2c|chr1:162313830-162314329	0.598324828340061	.	.
chr1	162739851	162740350	chr1	162509243	162509742	Prrc2c|chr1:162509243-162509742	0.676475461784817	.	.
chr1	162739851	162740350	chr1	162636078	162636577	Prrc2c|chr1:162636078-162636577	0.718922695674085	.	.
chr1	162739851	162740350	chr1	162953031	162953530	Prrc2c|chr1:162953031-162953530	0.892266676021283	.	.
chr1	162739851	162740350	chr1	162953031	162953530	Prrc2c|chr1:162953031-162953530	0.892266676021284	.	.
chr1	162740352	162740851	chr1	162313830	162314329	Prrc2c|chr1:162313830-162314329	0.745993203642853	.	.
chr1	162740352	162740851	chr1	162313830	162314329	Prrc2c|chr1:162313830-162314329	0.745993203642854	.	.
chr1	162740352	162740851	chr1	162509243	162509742	Prrc2c|chr1:162509243-162509742	0.765246731947117	.	.
chr1	162740352	162740851	chr1	162953031	162953530	Prrc2c|chr1:162953031-162953530	0.755607077683937	.	.
chr1	163994642	163995141	chr1	163910292	163910791	BC055324|chr1:163910292-163910791	0.595417003224121	.	.
chr1	163994642	163995141	chr1	163910292	163910791	Mettl18|chr1:163910292-163910791	0.595417003224121	.	.
chr1	164248686	164249185	chr1	163910292	163910791	Slc19a2|chr1:163910292-163910791	0.690540246562835	.	.
chr1	164248686	164249185	chr1	164384849	164385348	Slc19a2|chr1:164384849-164385348	0.700203928787145	.	.
chr1	164275346	164275845	chr1	164405492	164405991	Ccdc181|chr1:164405492-164405991	0.619241727337519	.	.
chr1	164307370	164307869	chr1	164261462	164261961	Blzf1|chr1:164261462-164261961	0.569643542956493	.	.
chr1	164457803	164458302	chr1	164384849	164385348	Atp1b1|chr1:164384849-164385348	0.621005780521857	.	.
chr1	164458666	164459165	chr1	164384849	164385348	Atp1b1|chr1:164384849-164385348	0.652638160611765	.	.
chr1	164863112	164863611	chr1	164905001	164905500	Gm20743|chr1:164905001-164905500	0.765062859817554	.	.
chr1	164898957	164899456	chr1	164744449	164744948	Gm32569|chr1:164744449-164744948	0.664697514025419	.	.
chr1	164898957	164899456	chr1	164896622	164897121	Gm32569|chr1:164896622-164897121	0.555065528586171	.	.
chr1	164898957	164899456	chr1	165045963	165046462	Gm32569|chr1:165045963-165046462	0.67523932268235	.	.
chr1	164898957	164899456	chr1	165084130	165084629	Gm32569|chr1:165084130-165084629	0.543338995287574	.	.
chr1	165460313	165460812	chr1	165045963	165046462	Dcaf6|chr1:165045963-165046462	0.701292376285369	.	.
chr1	165460313	165460812	chr1	165045963	165046462	Mpc2|chr1:165045963-165046462	0.701292376285369	.	.
chr1	165460313	165460812	chr1	165046493	165046992	Dcaf6|chr1:165046493-165046992	0.642036876137986	.	.
chr1	165460313	165460812	chr1	165046493	165046992	Mpc2|chr1:165046493-165046992	0.642036876137986	.	.
chr1	165460313	165460812	chr1	165281633	165282132	Dcaf6|chr1:165281633-165282132	0.58512876722874	.	.
chr1	165460313	165460812	chr1	165281633	165282132	Mpc2|chr1:165281633-165282132	0.58512876722874	.	.
chr1	165460922	165461421	chr1	165012229	165012728	Dcaf6|chr1:165012229-165012728	0.546923163586729	.	.
chr1	165460922	165461421	chr1	165012229	165012728	Mpc2|chr1:165012229-165012728	0.546923163586729	.	.
chr1	165460922	165461421	chr1	165084130	165084629	Dcaf6|chr1:165084130-165084629	0.638681886621299	.	.
chr1	165460922	165461421	chr1	165084130	165084629	Mpc2|chr1:165084130-165084629	0.638681886621299	.	.
chr1	165460922	165461421	chr1	165132392	165132891	Dcaf6|chr1:165132392-165132891	0.571339286264777	.	.
chr1	165460922	165461421	chr1	165132392	165132891	Mpc2|chr1:165132392-165132891	0.571339286264777	.	.
chr1	165460922	165461421	chr1	165281633	165282132	Dcaf6|chr1:165281633-165282132	0.713662234497041	.	.
chr1	165460922	165461421	chr1	165281633	165282132	Dcaf6|chr1:165281633-165282132	0.713662234497042	.	.
chr1	165460922	165461421	chr1	165281633	165282132	Mpc2|chr1:165281633-165282132	0.713662234497041	.	.
chr1	165460922	165461421	chr1	165281633	165282132	Mpc2|chr1:165281633-165282132	0.713662234497042	.	.
chr1	165634316	165634815	chr1	165642102	165642601	Mpzl1|chr1:165642102-165642601	0.606008318169821	.	.
chr1	166002418	166002917	chr1	166118161	166118660	Gm26665|chr1:166118161-166118660	0.61817723024997	.	.
chr1	166002418	166002917	chr1	166118161	166118660	Pou2f1|chr1:166118161-166118660	0.61817723024997	.	.
chr1	166002418	166002917	chr1	166151305	166151804	Gm26665|chr1:166151305-166151804	0.701437961123667	.	.
chr1	166002418	166002917	chr1	166151305	166151804	Pou2f1|chr1:166151305-166151804	0.701437961123667	.	.
chr1	166002418	166002917	chr1	166343030	166343529	Gm26665|chr1:166343030-166343529	0.544141851457602	.	.
chr1	166002418	166002917	chr1	166343030	166343529	Pou2f1|chr1:166343030-166343529	0.544141851457602	.	.
chr1	166003176	166003675	chr1	166118161	166118660	Gm26665|chr1:166118161-166118660	0.609815688547559	.	.
chr1	166003176	166003675	chr1	166118161	166118660	Pou2f1|chr1:166118161-166118660	0.609815688547559	.	.
chr1	166003176	166003675	chr1	166151305	166151804	Gm26665|chr1:166151305-166151804	0.762245883319698	.	.
chr1	166003176	166003675	chr1	166151305	166151804	Pou2f1|chr1:166151305-166151804	0.762245883319698	.	.
chr1	166253817	166254316	chr1	166151305	166151804	Ildr2|chr1:166151305-166151804	0.548826479134714	.	.
chr1	166308696	166309195	chr1	166016215	166016714	5330438I03Rik|chr1:166016215-166016714	0.541770045845429	.	.
chr1	166308696	166309195	chr1	166117383	166117882	5330438I03Rik|chr1:166117383-166117882	0.693892646155191	.	.
chr1	166309200	166309699	chr1	166016215	166016714	5330438I03Rik|chr1:166016215-166016714	0.712712892541312	.	.
chr1	166309200	166309699	chr1	166055102	166055601	5330438I03Rik|chr1:166055102-166055601	0.688739545002546	.	.
chr1	166309200	166309699	chr1	166078993	166079492	5330438I03Rik|chr1:166078993-166079492	0.556441800306447	.	.
chr1	166309200	166309699	chr1	166088473	166088972	5330438I03Rik|chr1:166088473-166088972	0.695177850250018	.	.
chr1	166309200	166309699	chr1	166117383	166117882	5330438I03Rik|chr1:166117383-166117882	0.74966839716757	.	.
chr1	166309200	166309699	chr1	166182816	166183315	5330438I03Rik|chr1:166182816-166183315	0.693302744973846	.	.
chr1	166379002	166379501	chr1	166214140	166214639	Tada1|chr1:166214140-166214639	0.563574026341792	.	.
chr1	166379002	166379501	chr1	166360121	166360620	Tada1|chr1:166360121-166360620	0.727925670775773	.	.
chr1	166409578	166410077	chr1	166016215	166016714	Pogk|chr1:166016215-166016714	0.593540968333442	.	.
chr1	166409578	166410077	chr1	166055102	166055601	Pogk|chr1:166055102-166055601	0.602574673372414	.	.
chr1	166409578	166410077	chr1	166088473	166088972	Pogk|chr1:166088473-166088972	0.637362664018141	.	.
chr1	166409578	166410077	chr1	166117383	166117882	Pogk|chr1:166117383-166117882	0.680088553750993	.	.
chr1	167000534	167001033	chr1	167031584	167032083	Fam78b|chr1:167031584-167032083	0.618941382407802	.	.
chr1	167000534	167001033	chr1	167031584	167032083	Gm16701|chr1:167031584-167032083	0.618941382407802	.	.
chr1	167000534	167001033	chr1	167066744	167067243	Fam78b|chr1:167066744-167067243	0.597850297661186	.	.
chr1	167000534	167001033	chr1	167066744	167067243	Gm16701|chr1:167066744-167067243	0.597850297661186	.	.
chr1	167001777	167002276	chr1	167066744	167067243	Fam78b|chr1:167066744-167067243	0.650051063821156	.	.
chr1	167393072	167393571	chr1	167262334	167262833	Mgst3|chr1:167262334-167262833	0.560752392495173	.	.
chr1	167466716	167467215	chr1	167392317	167392816	Lrrc52|chr1:167392317-167392816	0.572141683933188	.	.
chr1	167598393	167598892	chr1	167660629	167661128	Rxrg|chr1:167660629-167661128	0.588128708444622	.	.
chr1	168431258	168431757	chr1	168319001	168319500	Pbx1|chr1:168319001-168319500	0.581180498405	.	.
chr1	168431258	168431757	chr1	168341850	168342349	Pbx1|chr1:168341850-168342349	0.565880646666854	.	.
chr1	170174840	170175339	chr1	170136286	170136785	Gm37748|chr1:170136286-170136785	0.655858643105373	.	.
chr1	170174840	170175339	chr1	170136286	170136785	Uap1|chr1:170136286-170136785	0.655858643105373	.	.
chr1	170644224	170644723	chr1	170504312	170504811	Olfml2b|chr1:170504312-170504811	0.554184050207867	.	.
chr1	170644224	170644723	chr1	170512309	170512808	Olfml2b|chr1:170512309-170512808	0.542037265360454	.	.
chr1	170644224	170644723	chr1	170521352	170521851	Olfml2b|chr1:170521352-170521851	0.628248115411056	.	.
chr1	170644224	170644723	chr1	170550606	170551105	Olfml2b|chr1:170550606-170551105	0.643738639808221	.	.
chr1	170644224	170644723	chr1	170632341	170632840	Olfml2b|chr1:170632341-170632840	0.770130831351251	.	.
chr1	170644224	170644723	chr1	170646918	170647417	Olfml2b|chr1:170646918-170647417	0.750472404437426	.	.
chr1	170644224	170644723	chr1	170647424	170647923	Olfml2b|chr1:170647424-170647923	0.880496665617666	.	.
chr1	170867571	170868070	chr1	170697884	170698383	Atf6|chr1:170697884-170698383	0.66068208677574	.	.
chr1	170867571	170868070	chr1	170697884	170698383	Gm9929|chr1:170697884-170698383	0.66068208677574	.	.
chr1	170867571	170868070	chr1	171102488	171102987	Atf6|chr1:171102488-171102987	0.621437356963762	.	.
chr1	170867571	170868070	chr1	171102488	171102987	Gm9929|chr1:171102488-171102987	0.621437356963762	.	.
chr1	170885252	170885751	chr1	170839525	170840024	Dusp12|chr1:170839525-170840024	0.575250208144929	.	.
chr1	170885252	170885751	chr1	170839525	170840024	Gm26620|chr1:170839525-170840024	0.575250208144929	.	.
chr1	170885252	170885751	chr1	170895218	170895717	Dusp12|chr1:170895218-170895717	0.565785347510418	.	.
chr1	170885252	170885751	chr1	170895218	170895717	Gm26620|chr1:170895218-170895717	0.565785347510418	.	.
chr1	170885252	170885751	chr1	171033681	171034180	Dusp12|chr1:171033681-171034180	0.574838294086346	.	.
chr1	170885252	170885751	chr1	171033681	171034180	Gm26620|chr1:171033681-171034180	0.574838294086346	.	.
chr1	171064360	171064859	chr1	171379865	171380364	Fcgr3|chr1:171379865-171380364	0.553465641940751	.	.
chr1	171150371	171150870	chr1	171110922	171111421	Mpz|chr1:171110922-171111421	0.622028423851692	.	.
chr1	171150371	171150870	chr1	171110922	171111421	Sdhc|chr1:171110922-171111421	0.622028423851692	.	.
chr1	171150371	171150870	chr1	171263038	171263537	Mpz|chr1:171263038-171263537	0.592892344471539	.	.
chr1	171150371	171150870	chr1	171263038	171263537	Sdhc|chr1:171263038-171263537	0.592892344471539	.	.
chr1	171196077	171196576	chr1	171101659	171102158	Pcp4l1|chr1:171101659-171102158	0.571505258066168	.	.
chr1	171196077	171196576	chr1	171247027	171247526	Pcp4l1|chr1:171247027-171247526	0.57958158048193	.	.
chr1	171222404	171222903	chr1	170908240	170908739	Tomm40l|chr1:170908240-170908739	0.546530432336128	.	.
chr1	171222404	171222903	chr1	171110922	171111421	Tomm40l|chr1:171110922-171111421	0.610960324188841	.	.
chr1	171281054	171281553	chr1	171033681	171034180	Ppox|chr1:171033681-171034180	0.662325464658485	.	.
chr1	171281054	171281553	chr1	171478928	171479427	Ppox|chr1:171478928-171479427	0.560949049378653	.	.
chr1	171281563	171282062	chr1	171478928	171479427	Ppox|chr1:171478928-171479427	0.549638841518265	.	.
chr1	171287719	171288218	chr1	171033681	171034180	Usp21|chr1:171033681-171034180	0.627860403084327	.	.
chr1	171287719	171288218	chr1	171044776	171045275	Usp21|chr1:171044776-171045275	0.746051886568754	.	.
chr1	171294566	171295065	chr1	171033681	171034180	Ufc1|chr1:171033681-171034180	0.697030796054156	.	.
chr1	171294566	171295065	chr1	171044776	171045275	Ufc1|chr1:171044776-171045275	0.643258052503962	.	.
chr1	171294566	171295065	chr1	171110922	171111421	Ufc1|chr1:171110922-171111421	0.580731181365554	.	.
chr1	171294566	171295065	chr1	171478928	171479427	Ufc1|chr1:171478928-171479427	0.563646869894299	.	.
chr1	171329206	171329705	chr1	171044776	171045275	Dedd|chr1:171044776-171045275	0.571192630219882	.	.
chr1	171329206	171329705	chr1	171478928	171479427	Dedd|chr1:171478928-171479427	0.57449278457603	.	.
chr1	171329710	171330209	chr1	171037809	171038308	Dedd|chr1:171037809-171038308	0.562846494355647	.	.
chr1	171329710	171330209	chr1	171101659	171102158	Dedd|chr1:171101659-171102158	0.566726214694332	.	.
chr1	171329710	171330209	chr1	171319300	171319799	Dedd|chr1:171319300-171319799	0.655665529772992	.	.
chr1	171345437	171345936	chr1	171102488	171102987	Nit1|chr1:171102488-171102987	0.549375528314788	.	.
chr1	171345437	171345936	chr1	171102488	171102987	Pfdn2|chr1:171102488-171102987	0.549375528314788	.	.
chr1	171411068	171411567	chr1	171044776	171045275	Usf1|chr1:171044776-171045275	0.644608575113329	.	.
chr1	171437234	171437733	chr1	171379865	171380364	F11r|chr1:171379865-171380364	0.667384406978953	.	.
chr1	171437234	171437733	chr1	171424644	171425143	F11r|chr1:171424644-171425143	0.628303782731676	.	.
chr1	171437234	171437733	chr1	171425188	171425687	F11r|chr1:171425188-171425687	0.613379471092941	.	.
chr1	171503198	171503697	chr1	171478928	171479427	Alyref2|chr1:171478928-171479427	0.643964245484918	.	.
chr1	171503198	171503697	chr1	171478928	171479427	B930036N10Rik|chr1:171478928-171479427	0.643964245484918	.	.
chr1	172082460	172082959	chr1	172143537	172144036	Copa|chr1:172143537-172144036	0.647311146352206	.	.
chr1	172082460	172082959	chr1	172143537	172144036	Ncstn|chr1:172143537-172144036	0.647311146352206	.	.
chr1	172082460	172082959	chr1	172490308	172490807	Copa|chr1:172490308-172490807	0.578024989321995	.	.
chr1	172082460	172082959	chr1	172490308	172490807	Ncstn|chr1:172490308-172490807	0.578024989321995	.	.
chr1	172126494	172126993	chr1	172027134	172027633	Pex19|chr1:172027134-172027633	0.63513446518824	.	.
chr1	172147848	172148347	chr1	171815706	171816205	Dcaf8|chr1:171815706-171816205	0.648779186903148	.	.
chr1	172147848	172148347	chr1	172143537	172144036	Dcaf8|chr1:172143537-172144036	0.652784103580441	.	.
chr1	172147848	172148347	chr1	172217086	172217585	Dcaf8|chr1:172217086-172217585	0.548506201089112	.	.
chr1	172147848	172148347	chr1	172289252	172289751	Dcaf8|chr1:172289252-172289751	0.586912305389615	.	.
chr1	172147848	172148347	chr1	172312070	172312569	Dcaf8|chr1:172312070-172312569	0.624137863219941	.	.
chr1	172147848	172148347	chr1	172490308	172490807	Dcaf8|chr1:172490308-172490807	0.591901977089251	.	.
chr1	172206038	172206537	chr1	172053841	172054340	Pea15a|chr1:172053841-172054340	0.687780577383606	.	.
chr1	172206038	172206537	chr1	172188850	172189349	Pea15a|chr1:172188850-172189349	0.668612629701243	.	.
chr1	172206562	172207061	chr1	172312070	172312569	Pea15a|chr1:172312070-172312569	0.545423931978246	.	.
chr1	172206562	172207061	chr1	172324650	172325149	Pea15a|chr1:172324650-172325149	0.637444503065778	.	.
chr1	172206562	172207061	chr1	172357467	172357966	Pea15a|chr1:172357467-172357966	0.650516159376723	.	.
chr1	172261382	172261881	chr1	172188850	172189349	Igsf8|chr1:172188850-172189349	0.60604268849088	.	.
chr1	172329099	172329598	chr1	172119644	172120143	Kcnj9|chr1:172119644-172120143	0.574027673475491	.	.
chr1	172329099	172329598	chr1	172528665	172529164	Kcnj9|chr1:172528665-172529164	0.68608294646077	.	.
chr1	172376174	172376673	chr1	172217086	172217585	Pigm|chr1:172217086-172217585	0.571792839811734	.	.
chr1	172376174	172376673	chr1	172312070	172312569	Pigm|chr1:172312070-172312569	0.574491258490183	.	.
chr1	172376174	172376673	chr1	172512868	172513367	Pigm|chr1:172512868-172513367	0.558828991034838	.	.
chr1	172376174	172376673	chr1	172562878	172563377	Pigm|chr1:172562878-172563377	0.689363518385971	.	.
chr1	172481873	172482372	chr1	172563382	172563881	Igsf9|chr1:172563382-172563881	0.562789211955887	.	.
chr1	172632827	172633326	chr1	172528665	172529164	Dusp23|chr1:172528665-172529164	0.653997605364287	.	.
chr1	173367390	173367889	chr1	173323777	173324276	Cadm3|chr1:173323777-173324276	0.552432881721552	.	.
chr1	175692503	175693002	chr1	175700196	175700695	Chml|chr1:175700196-175700695	0.565172627091326	.	.
chr1	175692503	175693002	chr1	175700196	175700695	Opn3|chr1:175700196-175700695	0.565172627091326	.	.
chr1	175880538	175881037	chr1	175700196	175700695	Exo1|chr1:175700196-175700695	0.715560940992328	.	.
chr1	177258176	177258675	chr1	177338691	177339190	Akt3|chr1:177338691-177339190	0.605245642352395	.	.
chr1	177441325	177441824	chr1	177188706	177189205	Zbtb18|chr1:177188706-177189205	0.647012071162126	.	.
chr1	177441840	177442339	chr1	177702809	177703308	Zbtb18|chr1:177702809-177703308	0.685482779197547	.	.
chr1	177795766	177796265	chr1	177663087	177663586	Adss|chr1:177663087-177663586	0.543308303461247	.	.
chr1	177795766	177796265	chr1	178205873	178206372	Adss|chr1:178205873-178206372	0.570553235354273	.	.
chr1	177796375	177796874	chr1	177703313	177703812	Adss|chr1:177703313-177703812	0.656710755162013	.	.
chr1	178276142	178276641	chr1	178527505	178528004	4930527J03Rik|chr1:178527505-178528004	0.787070530226982	.	.
chr1	178318532	178319031	chr1	178368821	178369320	B230369F24Rik|chr1:178368821-178369320	0.588045522020356	.	.
chr1	178318532	178319031	chr1	178368821	178369320	Cox20|chr1:178368821-178369320	0.588045522020356	.	.
chr1	178337559	178338058	chr1	178205873	178206372	Hnrnpu|chr1:178205873-178206372	0.684717494384519	.	.
chr1	178337559	178338058	chr1	178683629	178684128	Hnrnpu|chr1:178683629-178684128	0.640398675930459	.	.
chr1	178405450	178405949	chr1	178336353	178336852	Efcab2|chr1:178336353-178336852	0.73974688239427	.	.
chr1	178528092	178528591	chr1	178448418	178448917	Kif26b|chr1:178448418-178448917	0.593608132780788	.	.
chr1	178528092	178528591	chr1	178585623	178586122	Kif26b|chr1:178585623-178586122	0.815177824865071	.	.
chr1	178528092	178528591	chr1	178722699	178723198	Kif26b|chr1:178722699-178723198	0.630471724622274	.	.
chr1	179517784	179518283	chr1	179345306	179345805	Smyd3|chr1:179345306-179345805	0.569113387889541	.	.
chr1	179546057	179546556	chr1	179390223	179390722	Cnst|chr1:179390223-179390722	0.842734054600507	.	.
chr1	179546057	179546556	chr1	179390223	179390722	Tfb2m|chr1:179390223-179390722	0.842734054600507	.	.
chr1	179546057	179546556	chr1	179477101	179477600	Cnst|chr1:179477101-179477600	0.791278109289946	.	.
chr1	179546057	179546556	chr1	179477101	179477600	Tfb2m|chr1:179477101-179477600	0.791278109289946	.	.
chr1	179803447	179803946	chr1	179645628	179646127	Ahctf1|chr1:179645628-179646127	0.574300058717801	.	.
chr1	179803447	179803946	chr1	179645628	179646127	Gm10518|chr1:179645628-179646127	0.574300058717801	.	.
chr1	179803447	179803946	chr1	180225780	180226279	Ahctf1|chr1:180225780-180226279	0.767044084577347	.	.
chr1	179803447	179803946	chr1	180225780	180226279	Gm10518|chr1:180225780-180226279	0.767044084577347	.	.
chr1	179959653	179960152	chr1	180195828	180196327	Cdc42bpa|chr1:180195828-180196327	0.691263288134318	.	.
chr1	179959653	179960152	chr1	180225780	180226279	Cdc42bpa|chr1:180225780-180226279	0.721734421458139	.	.
chr1	179960232	179960731	chr1	179624324	179624823	Cdc42bpa|chr1:179624324-179624823	0.65422131351304	.	.
chr1	179960232	179960731	chr1	179919956	179920455	Cdc42bpa|chr1:179919956-179920455	0.565898325906397	.	.
chr1	180256056	180256555	chr1	180387432	180387931	Gm31728|chr1:180387432-180387931	0.554328708709465	.	.
chr1	180568576	180569075	chr1	180365065	180365564	Parp1|chr1:180365065-180365564	0.671295505090026	.	.
chr1	180568576	180569075	chr1	180405557	180406056	Parp1|chr1:180405557-180406056	0.649037374122885	.	.
chr1	180568576	180569075	chr1	180763866	180764365	Parp1|chr1:180763866-180764365	0.545606065529383	.	.
chr1	180641033	180641532	chr1	180974359	180974858	Lin9|chr1:180974359-180974858	0.599109720735268	.	.
chr1	180767693	180768192	chr1	181017318	181017817	Gm38293|chr1:181017318-181017817	0.60585476637194	.	.
chr1	180768387	180768886	chr1	181017318	181017817	Gm38293|chr1:181017318-181017817	0.542995612075631	.	.
chr1	180813365	180813864	chr1	181150665	181151164	H3f3a|chr1:181150665-181151164	0.868292966378472	.	.
chr1	180813365	180813864	chr1	181150665	181151164	H3f3aos|chr1:181150665-181151164	0.868292966378472	.	.
chr1	180813989	180814488	chr1	181016358	181016857	H3f3a|chr1:181016358-181016857	0.714479891736387	.	.
chr1	180813989	180814488	chr1	181016358	181016857	H3f3aos|chr1:181016358-181016857	0.714479891736387	.	.
chr1	180903944	180904443	chr1	180974359	180974858	Pycr2|chr1:180974359-180974858	0.595709249707012	.	.
chr1	180903944	180904443	chr1	181150665	181151164	Pycr2|chr1:181150665-181151164	0.763261119918218	.	.
chr1	180903944	180904443	chr1	181150665	181151164	Pycr2|chr1:181150665-181151164	0.763261119918219	.	.
chr1	181211764	181212263	chr1	181016358	181016857	Wdr26|chr1:181016358-181016857	0.647235675370471	.	.
chr1	182282558	182283057	chr1	182442009	182442508	Degs1|chr1:182442009-182442508	0.549284645566405	.	.
chr1	182408896	182409395	chr1	182237302	182237801	Trp53bp2|chr1:182237302-182237801	0.599079314173826	.	.
chr1	182763734	182764233	chr1	182918875	182919374	Susd4|chr1:182918875-182919374	0.589634400558719	.	.
chr1	183388644	183389143	chr1	183349780	183350279	Taf1a|chr1:183349780-183350279	0.649679882003141	.	.
chr1	183419689	183420188	chr1	183514190	183514689	Gm37214|chr1:183514190-183514689	0.663201302322072	.	.
chr1	183419689	183420188	chr1	183554728	183555227	Gm37214|chr1:183554728-183555227	0.575560057151194	.	.
chr1	184845644	184846143	chr1	184852137	184852636	Marc2|chr1:184852137-184852636	0.730054143840867	.	.
chr1	185203864	185204363	chr1	184824501	184825000	Rab3gap2|chr1:184824501-184825000	0.584227797282488	.	.
chr1	185203864	185204363	chr1	184986681	184987180	Rab3gap2|chr1:184986681-184987180	0.602943890446383	.	.
chr1	186749156	186749655	chr1	186719672	186720171	A430105J06Rik|chr1:186719672-186720171	0.607366835999911	.	.
chr1	186749156	186749655	chr1	186719672	186720171	Rrp15|chr1:186719672-186720171	0.607366835999911	.	.
chr1	189007615	189008114	chr1	189185185	189185684	Kctd3|chr1:189185185-189185684	0.558495122880258	.	.
chr1	189007615	189008114	chr1	189228632	189229131	Kctd3|chr1:189228632-189229131	0.816237060227694	.	.
chr1	189343127	189343626	chr1	189054892	189055391	A430027H14Rik|chr1:189054892-189055391	0.702888942012651	.	.
chr1	189343635	189344134	chr1	189054892	189055391	A430027H14Rik|chr1:189054892-189055391	0.703282586347273	.	.
chr1	189687923	189688422	chr1	189323632	189324131	Cenpf|chr1:189323632-189324131	0.597488648191647	.	.
chr1	189687923	189688422	chr1	189324192	189324691	Cenpf|chr1:189324192-189324691	0.618127028375667	.	.
chr1	190911562	190912061	chr1	190682135	190682634	Rps6kc1|chr1:190682135-190682634	0.577026392638945	.	.
chr1	190911562	190912061	chr1	191182275	191182774	Rps6kc1|chr1:191182275-191182774	0.578067259128087	.	.
chr1	191317662	191318161	chr1	191183196	191183695	Nenf|chr1:191183196-191183695	0.593482877562673	.	.
chr1	191325660	191326159	chr1	191182275	191182774	Pacc1|chr1:191182275-191182774	0.584168129485774	.	.
chr1	191325660	191326159	chr1	191312626	191313125	Pacc1|chr1:191312626-191313125	0.804619897608856	.	.
chr1	191325660	191326159	chr1	191435281	191435780	Pacc1|chr1:191435281-191435780	0.681737058105945	.	.
chr1	191718068	191718567	chr1	191397049	191397548	Lpgat1|chr1:191397049-191397548	0.542030998488091	.	.
chr1	191718068	191718567	chr1	191964106	191964605	Lpgat1|chr1:191964106-191964605	0.568273199890202	.	.
chr1	191906374	191906873	chr1	191718952	191719451	1700034H15Rik|chr1:191718952-191719451	0.635219150115475	.	.
chr1	191906374	191906873	chr1	191718952	191719451	Slc30a1|chr1:191718952-191719451	0.635219150115475	.	.
chr1	191907383	191907882	chr1	191718952	191719451	1700034H15Rik|chr1:191718952-191719451	0.584772419087612	.	.
chr1	191907383	191907882	chr1	191718952	191719451	Slc30a1|chr1:191718952-191719451	0.584772419087612	.	.
chr1	191989950	191990449	chr1	191718952	191719451	Gm26670|chr1:191718952-191719451	0.681127151714079	.	.
chr1	192854936	192855435	chr1	192834606	192835105	Gm15867|chr1:192834606-192835105	0.601506808960983	.	.
chr1	192854936	192855435	chr1	192834606	192835105	Sertad4|chr1:192834606-192835105	0.601506808960983	.	.
chr1	193035812	193036311	chr1	192822619	192823118	Syt14|chr1:192822619-192823118	0.561516586844555	.	.
chr1	193035812	193036311	chr1	193382784	193383283	Syt14|chr1:193382784-193383283	0.610770569178221	.	.
chr1	193272369	193272868	chr1	193518038	193518537	G0s2|chr1:193518038-193518537	0.693005801869869	.	.
chr1	193272880	193273379	chr1	193518038	193518537	G0s2|chr1:193518038-193518537	0.659462446840892	.	.
chr1	193273416	193273915	chr1	193022693	193023192	G0s2|chr1:193022693-193023192	0.571350785863445	.	.
chr1	193273416	193273915	chr1	193256701	193257200	G0s2|chr1:193256701-193257200	0.68707779992322	.	.
chr1	193273416	193273915	chr1	193453593	193454092	G0s2|chr1:193453593-193454092	0.659736405150995	.	.
chr1	193273416	193273915	chr1	193665802	193666301	G0s2|chr1:193665802-193666301	0.662447655303379	.	.
chr1	194938639	194939138	chr1	194620372	194620871	Cd34|chr1:194620372-194620871	0.714361504541644	.	.
chr1	194976111	194976610	chr1	194977967	194978466	A330023F24Rik|chr1:194977967-194978466	0.58241101578245	.	.
chr1	194976111	194976610	chr1	194977967	194978466	Gm16897|chr1:194977967-194978466	0.58241101578245	.	.
chr1	195018071	195018570	chr1	194977967	194978466	Gm37027|chr1:194977967-194978466	0.63530836335152	.	.
chr1	195176500	195176999	chr1	194803931	194804430	Cr2|chr1:194803931-194804430	0.6523684695593	.	.
chr10	3973553	3974052	chr10	3505419	3505918	Mthfd1l|chr10:3505419-3505918	0.857474135667598	.	.
chr10	3973553	3974052	chr10	3505975	3506474	Mthfd1l|chr10:3505975-3506474	0.854854058338928	.	.
chr10	4265552	4266051	chr10	4346705	4347204	Akap12|chr10:4346705-4347204	0.597235548424032	.	.
chr10	4265552	4266051	chr10	4371868	4372367	Akap12|chr10:4371868-4372367	0.681828022753746	.	.
chr10	4266269	4266768	chr10	4346705	4347204	Akap12|chr10:4346705-4347204	0.61104997555246	.	.
chr10	4266269	4266768	chr10	4371868	4372367	Akap12|chr10:4371868-4372367	0.725166856594141	.	.
chr10	4432192	4432691	chr10	4371868	4372367	Armt1|chr10:4371868-4372367	0.601332883904658	.	.
chr10	4432192	4432691	chr10	4371868	4372367	Rmnd1|chr10:4371868-4372367	0.601332883904658	.	.
chr10	4432192	4432691	chr10	4386733	4387232	Armt1|chr10:4386733-4387232	0.570652537047588	.	.
chr10	4432192	4432691	chr10	4386733	4387232	Rmnd1|chr10:4386733-4387232	0.570652537047588	.	.
chr10	5805395	5805894	chr10	5549987	5550486	Fbxo5|chr10:5549987-5550486	0.861892075685281	.	.
chr10	5921342	5921841	chr10	6035780	6036279	Rgs17|chr10:6035780-6036279	0.615964256999721	.	.
chr10	7211500	7211999	chr10	7210985	7211484	Cnksr3|chr10:7210985-7211484	0.693867640889464	.	.
chr10	7680943	7681442	chr10	7654760	7655259	Lats1|chr10:7654760-7655259	0.664347168105135	.	.
chr10	7680943	7681442	chr10	7654760	7655259	Pcmt1|chr10:7654760-7655259	0.664347168105135	.	.
chr10	7792631	7793130	chr10	7654760	7655259	Ginm1|chr10:7654760-7655259	0.739230373640769	.	.
chr10	7792631	7793130	chr10	7654760	7655259	Ppil4|chr10:7654760-7655259	0.739230373640769	.	.
chr10	8518075	8518574	chr10	8363137	8363636	Ust|chr10:8363137-8363636	0.581643602758033	.	.
chr10	8518075	8518574	chr10	8394719	8395218	Ust|chr10:8394719-8395218	0.59026191949637	.	.
chr10	8518075	8518574	chr10	8801066	8801565	Ust|chr10:8801066-8801565	0.700490413328735	.	.
chr10	8885858	8886357	chr10	9092461	9092960	Sash1|chr10:9092461-9092960	0.574532458955032	.	.
chr10	9675019	9675518	chr10	9650251	9650750	Samd5|chr10:9650251-9650750	0.679813065839823	.	.
chr10	9675019	9675518	chr10	9676891	9677390	Samd5|chr10:9676891-9677390	0.598981119806554	.	.
chr10	9675019	9675518	chr10	9676891	9677390	Samd5|chr10:9676891-9677390	0.598981119806555	.	.
chr10	9901801	9902300	chr10	10203904	10204403	Gm46210|chr10:10203904-10204403	0.542247809020646	.	.
chr10	9901801	9902300	chr10	10203904	10204403	Gm46210|chr10:10203904-10204403	0.542247809020647	.	.
chr10	9901801	9902300	chr10	10203904	10204403	Stxbp5|chr10:10203904-10204403	0.542247809020646	.	.
chr10	9901801	9902300	chr10	10203904	10204403	Stxbp5|chr10:10203904-10204403	0.542247809020647	.	.
chr10	9976303	9976802	chr10	9575535	9576034	Gm28905|chr10:9575535-9576034	0.673793201082884	.	.
chr10	12868974	12869473	chr10	12612396	12612895	Utrn|chr10:12612396-12612895	0.763975962305379	.	.
chr10	12868974	12869473	chr10	12737336	12737835	Utrn|chr10:12737336-12737835	0.643841628760925	.	.
chr10	12868974	12869473	chr10	12737872	12738371	Utrn|chr10:12737872-12738371	0.614371938629366	.	.
chr10	12868974	12869473	chr10	12776552	12777051	Utrn|chr10:12776552-12777051	0.752966542468312	.	.
chr10	12868974	12869473	chr10	12817433	12817932	Utrn|chr10:12817433-12817932	0.625109001878406	.	.
chr10	12868974	12869473	chr10	12837754	12838253	Utrn|chr10:12837754-12838253	0.703363175841857	.	.
chr10	12922385	12922884	chr10	13008121	13008620	B230208H11Rik|chr10:13008121-13008620	0.559081537287936	.	.
chr10	13192919	13193418	chr10	12891623	12892122	Ltv1|chr10:12891623-12892122	0.622008977147765	.	.
chr10	13473580	13474079	chr10	13090439	13090938	Phactr2|chr10:13090439-13090938	0.609555251904862	.	.
chr10	13474088	13474587	chr10	13323828	13324327	Phactr2|chr10:13323828-13324327	0.545925868320558	.	.
chr10	13474088	13474587	chr10	13323828	13324327	Phactr2|chr10:13323828-13324327	0.545925868320559	.	.
chr10	13552855	13553354	chr10	13982789	13983288	Adat2|chr10:13982789-13983288	0.576586773197678	.	.
chr10	13552855	13553354	chr10	13982789	13983288	Pex3|chr10:13982789-13983288	0.576586773197678	.	.
chr10	13868703	13869202	chr10	13654037	13654536	Aig1|chr10:13654037-13654536	0.581081567095202	.	.
chr10	13868703	13869202	chr10	13659242	13659741	Aig1|chr10:13659242-13659741	0.586763544293757	.	.
chr10	13966790	13967289	chr10	13654037	13654536	Hivep2|chr10:13654037-13654536	0.567033823168144	.	.
chr10	14705323	14705822	chr10	14321485	14321984	Nmbr|chr10:14321485-14321984	0.596940856764587	.	.
chr10	14705323	14705822	chr10	14321485	14321984	Vta1|chr10:14321485-14321984	0.596940856764587	.	.
chr10	14705323	14705822	chr10	14860227	14860726	Nmbr|chr10:14860227-14860726	0.606225899770525	.	.
chr10	14705323	14705822	chr10	14860227	14860726	Vta1|chr10:14860227-14860726	0.606225899770525	.	.
chr10	14705323	14705822	chr10	14870236	14870735	Nmbr|chr10:14870236-14870735	0.596077267010794	.	.
chr10	14705323	14705822	chr10	14870236	14870735	Vta1|chr10:14870236-14870735	0.596077267010794	.	.
chr10	17722198	17722697	chr10	17367021	17367520	Cited2|chr10:17367021-17367520	0.558346603112316	.	.
chr10	17722198	17722697	chr10	17724226	17724725	Cited2|chr10:17724226-17724725	0.554375981013645	.	.
chr10	18056109	18056608	chr10	18197247	18197746	Reps1|chr10:18197247-18197746	0.731747192116717	.	.
chr10	18056109	18056608	chr10	18388588	18389087	Reps1|chr10:18388588-18389087	0.57291329614678	.	.
chr10	18545704	18546203	chr10	18388588	18389087	Hebp2|chr10:18388588-18389087	0.590758266337963	.	.
chr10	18743491	18743990	chr10	18430883	18431382	Arfgef3|chr10:18430883-18431382	0.782928537898033	.	.
chr10	18743491	18743990	chr10	18430883	18431382	Gm32926|chr10:18430883-18431382	0.782928537898033	.	.
chr10	18743491	18743990	chr10	18431396	18431895	Arfgef3|chr10:18431396-18431895	0.673608758336602	.	.
chr10	18743491	18743990	chr10	18431396	18431895	Gm32926|chr10:18431396-18431895	0.673608758336602	.	.
chr10	18743491	18743990	chr10	18526322	18526821	Arfgef3|chr10:18526322-18526821	0.752033367944095	.	.
chr10	18743491	18743990	chr10	18526322	18526821	Gm32926|chr10:18526322-18526821	0.752033367944095	.	.
chr10	18743491	18743990	chr10	18835886	18836385	Arfgef3|chr10:18835886-18836385	0.553067930813788	.	.
chr10	18743491	18743990	chr10	18835886	18836385	Gm32926|chr10:18835886-18836385	0.553067930813788	.	.
chr10	18743491	18743990	chr10	18904039	18904538	Arfgef3|chr10:18904039-18904538	0.626528249225849	.	.
chr10	18743491	18743990	chr10	18904039	18904538	Gm32926|chr10:18904039-18904538	0.626528249225849	.	.
chr10	19907191	19907690	chr10	19811700	19812199	Pex7|chr10:19811700-19812199	0.553302802742746	.	.
chr10	19933466	19933965	chr10	19708225	19708724	Map3k5|chr10:19708225-19708724	0.724855545617968	.	.
chr10	19933466	19933965	chr10	19811700	19812199	Map3k5|chr10:19811700-19812199	0.733581128371671	.	.
chr10	19933466	19933965	chr10	20170432	20170931	Map3k5|chr10:20170432-20170931	0.625567611468643	.	.
chr10	19933466	19933965	chr10	20171634	20172133	Map3k5|chr10:20171634-20172133	0.599176811754118	.	.
chr10	20148657	20149156	chr10	20125124	20125623	Map7|chr10:20125124-20125623	0.785228934302661	.	.
chr10	20149202	20149701	chr10	20125124	20125623	Map7|chr10:20125124-20125623	0.656025836885733	.	.
chr10	20312122	20312621	chr10	20125124	20125623	4933406P04Rik|chr10:20125124-20125623	0.810685842119567	.	.
chr10	20312122	20312621	chr10	20125124	20125623	4933406P04Rik|chr10:20125124-20125623	0.810685842119568	.	.
chr10	20312122	20312621	chr10	20125124	20125623	Bclaf1|chr10:20125124-20125623	0.810685842119567	.	.
chr10	20312122	20312621	chr10	20125124	20125623	Bclaf1|chr10:20125124-20125623	0.810685842119568	.	.
chr10	20312122	20312621	chr10	20513406	20513905	4933406P04Rik|chr10:20513406-20513905	0.841577778205833	.	.
chr10	20312122	20312621	chr10	20513406	20513905	Bclaf1|chr10:20513406-20513905	0.841577778205833	.	.
chr10	20312122	20312621	chr10	20547953	20548452	4933406P04Rik|chr10:20547953-20548452	0.930446932136595	.	.
chr10	20312122	20312621	chr10	20547953	20548452	Bclaf1|chr10:20547953-20548452	0.930446932136595	.	.
chr10	20312656	20313155	chr10	20125124	20125623	4933406P04Rik|chr10:20125124-20125623	0.779068407760289	.	.
chr10	20312656	20313155	chr10	20125124	20125623	Bclaf1|chr10:20125124-20125623	0.779068407760289	.	.
chr10	20312656	20313155	chr10	20513406	20513905	4933406P04Rik|chr10:20513406-20513905	0.876219417790654	.	.
chr10	20312656	20313155	chr10	20513406	20513905	Bclaf1|chr10:20513406-20513905	0.876219417790654	.	.
chr10	20312656	20313155	chr10	20547953	20548452	4933406P04Rik|chr10:20547953-20548452	0.883209538662488	.	.
chr10	20312656	20313155	chr10	20547953	20548452	Bclaf1|chr10:20547953-20548452	0.883209538662488	.	.
chr10	20724806	20725305	chr10	20935232	20935731	Pde7b|chr10:20935232-20935731	0.623582191832986	.	.
chr10	20952322	20952821	chr10	20513406	20513905	Ahi1|chr10:20513406-20513905	0.648372829244369	.	.
chr10	21160806	21161305	chr10	21045794	21046293	Myb|chr10:21045794-21046293	0.639861344356861	.	.
chr10	21685905	21686404	chr10	21936959	21937458	Gm5420|chr10:21936959-21937458	0.605237600385078	.	.
chr10	21685905	21686404	chr10	21943169	21943668	Gm5420|chr10:21943169-21943668	0.871538240103481	.	.
chr10	22730224	22730723	chr10	22707020	22707519	AC166256.1|chr10:22707020-22707519	0.723874617080316	.	.
chr10	23787039	23787538	chr10	23671441	23671940	Rps12|chr10:23671441-23671940	0.663072977573368	.	.
chr10	23851179	23851678	chr10	23864603	23865102	Vnn3|chr10:23864603-23865102	0.716140008907033	.	.
chr10	23851179	23851678	chr10	23864603	23865102	Vnn3|chr10:23864603-23865102	0.716140008907034	.	.
chr10	23851179	23851678	chr10	24111089	24111588	Vnn3|chr10:24111089-24111588	0.596378504158879	.	.
chr10	24131389	24131888	chr10	23812077	23812576	Gm40614|chr10:23812077-23812576	0.711938695531068	.	.
chr10	24149016	24149515	chr10	23864603	23865102	Stx7|chr10:23864603-23865102	0.642179028292484	.	.
chr10	24149016	24149515	chr10	24111089	24111588	Stx7|chr10:24111089-24111588	0.765315690717686	.	.
chr10	24869684	24870183	chr10	24622530	24623029	Med23|chr10:24622530-24623029	0.551234055233913	.	.
chr10	25297805	25298304	chr10	25746598	25747097	Gm40617|chr10:25746598-25747097	0.60545573401605	.	.
chr10	25620875	25621374	chr10	25397704	25398203	Gm36908|chr10:25397704-25398203	0.545383801931024	.	.
chr10	25620875	25621374	chr10	25539362	25539861	Gm36908|chr10:25539362-25539861	0.750915642669891	.	.
chr10	25620875	25621374	chr10	25929353	25929852	Gm36908|chr10:25929353-25929852	0.700044908374092	.	.
chr10	25621404	25621903	chr10	25397704	25398203	Gm36908|chr10:25397704-25398203	0.740219175303139	.	.
chr10	25621404	25621903	chr10	25539362	25539861	Gm36908|chr10:25539362-25539861	0.793784485014975	.	.
chr10	25621404	25621903	chr10	25929353	25929852	Gm36908|chr10:25929353-25929852	0.797600179544282	.	.
chr10	25621404	25621903	chr10	25989955	25990454	Gm36908|chr10:25989955-25990454	0.650191297723274	.	.
chr10	26078173	26078672	chr10	26372894	26373393	Gm9767|chr10:26372894-26373393	0.63109959406588	.	.
chr10	26078173	26078672	chr10	26372894	26373393	Gm9767|chr10:26372894-26373393	0.631099594065881	.	.
chr10	26078173	26078672	chr10	26372894	26373393	Tmem200a|chr10:26372894-26373393	0.63109959406588	.	.
chr10	26078173	26078672	chr10	26372894	26373393	Tmem200a|chr10:26372894-26373393	0.631099594065881	.	.
chr10	28074536	28075035	chr10	27863442	27863941	Ptprk|chr10:27863442-27863941	0.630263400636637	.	.
chr10	29313161	29313660	chr10	29146930	29147429	Echdc1|chr10:29146930-29147429	0.564492663285237	.	.
chr10	29313161	29313660	chr10	29146930	29147429	Gm46218|chr10:29146930-29147429	0.564492663285237	.	.
chr10	30803126	30803625	chr10	30718850	30719349	Ncoa7|chr10:30718850-30719349	0.548256942419837	.	.
chr10	30803126	30803625	chr10	30718850	30719349	Ncoa7|chr10:30718850-30719349	0.548256942419838	.	.
chr10	31313140	31313639	chr10	31631886	31632385	Hddc2|chr10:31631886-31632385	0.577883051914564	.	.
chr10	33951019	33951518	chr10	33703373	33703872	Zup1|chr10:33703373-33703872	0.54382316674126	.	.
chr10	34019491	34019990	chr10	34033850	34034349	Gm48045|chr10:34033850-34034349	0.547839960053581	.	.
chr10	34019491	34019990	chr10	34033850	34034349	Rwdd1|chr10:34033850-34034349	0.547839960053581	.	.
chr10	34019491	34019990	chr10	34280491	34280990	Gm48045|chr10:34280491-34280990	0.747672726477597	.	.
chr10	34019491	34019990	chr10	34280491	34280990	Rwdd1|chr10:34280491-34280990	0.747672726477597	.	.
chr10	34096225	34096724	chr10	34316872	34317371	Calhm5|chr10:34316872-34317371	0.617158498779021	.	.
chr10	34096225	34096724	chr10	34316872	34317371	Calhm5|chr10:34316872-34317371	0.617158498779022	.	.
chr10	34281970	34282469	chr10	34280491	34280990	Tspyl1|chr10:34280491-34280990	0.624339858032047	.	.
chr10	34281970	34282469	chr10	34280491	34280990	Tspyl1|chr10:34280491-34280990	0.624339858032048	.	.
chr10	34281970	34282469	chr10	34544624	34545123	Tspyl1|chr10:34544624-34545123	0.596455078397718	.	.
chr10	34418335	34418834	chr10	34280491	34280990	Nt5dc1|chr10:34280491-34280990	0.596507814556178	.	.
chr10	34418335	34418834	chr10	34544624	34545123	Nt5dc1|chr10:34544624-34545123	0.555886360674104	.	.
chr10	37138712	37139211	chr10	37367207	37367706	5930403N24Rik|chr10:37367207-37367706	0.713874046292739	.	.
chr10	37138712	37139211	chr10	37367207	37367706	Marcks|chr10:37367207-37367706	0.713874046292739	.	.
chr10	39133692	39134191	chr10	39471654	39472153	Fam229b|chr10:39471654-39472153	0.560885194207237	.	.
chr10	39133692	39134191	chr10	39471654	39472153	Tube1|chr10:39471654-39472153	0.560885194207237	.	.
chr10	39369440	39369939	chr10	39370202	39370701	Fyn|chr10:39370202-39370701	0.60832214108833	.	.
chr10	40024417	40024916	chr10	40212385	40212884	Mfsd4b1|chr10:40212385-40212884	0.579559838836855	.	.
chr10	40258264	40258763	chr10	40212385	40212884	Gtf3c6|chr10:40212385-40212884	0.579881129933575	.	.
chr10	40301997	40302496	chr10	40212385	40212884	Amd1|chr10:40212385-40212884	0.569975939282425	.	.
chr10	40629674	40630173	chr10	40275868	40276367	Ddo|chr10:40275868-40276367	0.806465025631791	.	.
chr10	40629674	40630173	chr10	40896726	40897225	Ddo|chr10:40896726-40897225	0.681906141372856	.	.
chr10	40682966	40683465	chr10	40751036	40751535	Mettl24|chr10:40751036-40751535	0.731051075787094	.	.
chr10	40683470	40683969	chr10	40275868	40276367	Mettl24|chr10:40275868-40276367	0.547559284952969	.	.
chr10	41303028	41303527	chr10	41204316	41204815	Ak9|chr10:41204316-41204815	0.567766307740839	.	.
chr10	41303028	41303527	chr10	41204316	41204815	Fig4|chr10:41204316-41204815	0.567766307740839	.	.
chr10	41303669	41304168	chr10	41204929	41205428	Ak9|chr10:41204929-41205428	0.777956758508274	.	.
chr10	41303669	41304168	chr10	41204929	41205428	Ak9|chr10:41204929-41205428	0.777956758508275	.	.
chr10	41303669	41304168	chr10	41204929	41205428	Fig4|chr10:41204929-41205428	0.777956758508274	.	.
chr10	41303669	41304168	chr10	41204929	41205428	Fig4|chr10:41204929-41205428	0.777956758508275	.	.
chr10	41450048	41450547	chr10	41204929	41205428	Zbtb24|chr10:41204929-41205428	0.752856553010623	.	.
chr10	41809843	41810342	chr10	42245137	42245636	Cep57l1|chr10:42245137-42245636	0.722227655374962	.	.
chr10	41809843	41810342	chr10	42245137	42245636	Sesn1|chr10:42245137-42245636	0.722227655374962	.	.
chr10	42017683	42018182	chr10	41934594	41935093	1700016J18Rik|chr10:41934594-41935093	0.656961136851954	.	.
chr10	42017683	42018182	chr10	41934594	41935093	Armc2|chr10:41934594-41935093	0.656961136851954	.	.
chr10	42018185	42018684	chr10	41830818	41831317	1700016J18Rik|chr10:41830818-41831317	0.675508814059985	.	.
chr10	42018185	42018684	chr10	41830818	41831317	Armc2|chr10:41830818-41831317	0.675508814059985	.	.
chr10	42018185	42018684	chr10	41934594	41935093	1700016J18Rik|chr10:41934594-41935093	0.866545065103649	.	.
chr10	42018185	42018684	chr10	41934594	41935093	Armc2|chr10:41934594-41935093	0.866545065103649	.	.
chr10	42276537	42277036	chr10	42245137	42245636	Foxo3|chr10:42245137-42245636	0.835162014654154	.	.
chr10	42276537	42277036	chr10	42251261	42251760	Foxo3|chr10:42251261-42251760	0.620145603325043	.	.
chr10	42276537	42277036	chr10	42278179	42278678	Foxo3|chr10:42278179-42278678	0.782386686952074	.	.
chr10	42501588	42502087	chr10	42278179	42278678	Snx3|chr10:42278179-42278678	0.778455220270027	.	.
chr10	42501588	42502087	chr10	42987442	42987941	Snx3|chr10:42987442-42987941	0.548248564619559	.	.
chr10	42860008	42860507	chr10	42987442	42987941	Scml4|chr10:42987442-42987941	0.700321337863478	.	.
chr10	42860528	42861027	chr10	42987442	42987941	Scml4|chr10:42987442-42987941	0.63297808698851	.	.
chr10	43174324	43174823	chr10	42987442	42987941	9030612E09Rik|chr10:42987442-42987941	0.674027794895141	.	.
chr10	43174324	43174823	chr10	42987442	42987941	Sobp|chr10:42987442-42987941	0.674027794895141	.	.
chr10	43174324	43174823	chr10	43452371	43452870	9030612E09Rik|chr10:43452371-43452870	0.562172159483581	.	.
chr10	43174324	43174823	chr10	43452371	43452870	Sobp|chr10:43452371-43452870	0.562172159483581	.	.
chr10	43221102	43221601	chr10	42894148	42894647	Pdss2|chr10:42894148-42894647	0.749580855079343	.	.
chr10	43221102	43221601	chr10	42987442	42987941	Pdss2|chr10:42987442-42987941	0.715973184513753	.	.
chr10	43479312	43479811	chr10	43655589	43656088	Bend3|chr10:43655589-43656088	0.63203642171794	.	.
chr10	43479312	43479811	chr10	43722799	43723298	Bend3|chr10:43722799-43723298	0.752516677787471	.	.
chr10	43479312	43479811	chr10	43723315	43723814	Bend3|chr10:43723315-43723814	0.63447410306489	.	.
chr10	43745991	43746490	chr10	43629125	43629624	1700027J07Rik|chr10:43629125-43629624	0.750417928371884	.	.
chr10	43901492	43901991	chr10	44159990	44160489	Qrsl1|chr10:44159990-44160489	0.749215236130505	.	.
chr10	43901492	43901991	chr10	44159990	44160489	Rtn4ip1|chr10:44159990-44160489	0.749215236130505	.	.
chr10	45066851	45067350	chr10	45000707	45001206	Prep|chr10:45000707-45001206	0.550895573784576	.	.
chr10	45335421	45335920	chr10	45470721	45471220	Bves|chr10:45470721-45471220	0.628939708012321	.	.
chr10	45335958	45336457	chr10	45470721	45471220	Bves|chr10:45470721-45471220	0.564579131966806	.	.
chr10	45485562	45486061	chr10	45470721	45471220	Lin28b|chr10:45470721-45471220	0.654191866925631	.	.
chr10	50592385	50592884	chr10	50657291	50657790	Ascc3|chr10:50657291-50657790	0.58046814963672	.	.
chr10	50592385	50592884	chr10	50698956	50699455	Ascc3|chr10:50698956-50699455	0.559531793233915	.	.
chr10	53596436	53596935	chr10	53509054	53509553	Asf1a|chr10:53509054-53509553	0.709272319196015	.	.
chr10	53629199	53629698	chr10	53348201	53348700	Mcm9|chr10:53348201-53348700	0.719604826193397	.	.
chr10	53750991	53751490	chr10	53509054	53509553	Fam184a|chr10:53509054-53509553	0.675796871144119	.	.
chr10	54074878	54075377	chr10	53812485	53812984	Gm16998|chr10:53812485-53812984	0.564785453040461	.	.
chr10	54074878	54075377	chr10	54038647	54039146	Gm16998|chr10:54038647-54039146	0.773585423444626	.	.
chr10	54074878	54075377	chr10	54169400	54169899	Gm16998|chr10:54169400-54169899	0.576207615104773	.	.
chr10	54075590	54076089	chr10	54038647	54039146	Gm16998|chr10:54038647-54039146	0.826515709591929	.	.
chr10	54075590	54076089	chr10	54038647	54039146	Man1a|chr10:54038647-54039146	0.826515709591929	.	.
chr10	56106501	56107000	chr10	55980066	55980565	Msl3l2|chr10:55980066-55980565	0.561587597075937	.	.
chr10	56228732	56229231	chr10	56115133	56115632	Tbc1d32|chr10:56115133-56115632	0.631408638025239	.	.
chr10	58323065	58323564	chr10	58540546	58541045	Lims1|chr10:58540546-58541045	0.551354662574658	.	.
chr10	58497623	58498122	chr10	58377737	58378236	Ccdc138|chr10:58377737-58378236	0.745086513915352	.	.
chr10	58497623	58498122	chr10	58383254	58383753	Ccdc138|chr10:58383254-58383753	0.735199386669766	.	.
chr10	59221544	59222043	chr10	59308968	59309467	Sept10|chr10:59308968-59309467	0.738142295590404	.	.
chr10	59221544	59222043	chr10	59308968	59309467	Sowahc|chr10:59308968-59309467	0.738142295590404	.	.
chr10	59221544	59222043	chr10	59425325	59425824	Sept10|chr10:59425325-59425824	0.610455068940872	.	.
chr10	59221544	59222043	chr10	59425325	59425824	Sowahc|chr10:59425325-59425824	0.610455068940872	.	.
chr10	59322979	59323478	chr10	59308968	59309467	P4ha1|chr10:59308968-59309467	0.777520877845995	.	.
chr10	59322979	59323478	chr10	59425325	59425824	P4ha1|chr10:59425325-59425824	0.802671734478252	.	.
chr10	59616480	59616979	chr10	59539373	59539872	Gm10322|chr10:59539373-59539872	0.582330292079841	.	.
chr10	59616480	59616979	chr10	59539373	59539872	Mcu|chr10:59539373-59539872	0.582330292079841	.	.
chr10	59616480	59616979	chr10	59921034	59921533	Gm10322|chr10:59921034-59921533	0.674000278497402	.	.
chr10	59616480	59616979	chr10	59921034	59921533	Mcu|chr10:59921034-59921533	0.674000278497402	.	.
chr10	59616480	59616979	chr10	59980754	59981253	Gm10322|chr10:59980754-59981253	0.66439229954384	.	.
chr10	59616480	59616979	chr10	59980754	59981253	Mcu|chr10:59980754-59981253	0.66439229954384	.	.
chr10	59702220	59702719	chr10	59425325	59425824	Micu1|chr10:59425325-59425824	0.581272958640437	.	.
chr10	59702220	59702719	chr10	59980754	59981253	Micu1|chr10:59980754-59981253	0.686249511433396	.	.
chr10	59879326	59879825	chr10	59907748	59908247	Dnajb12|chr10:59907748-59908247	0.67225124755621	.	.
chr10	59879326	59879825	chr10	59907748	59908247	Dnajb12|chr10:59907748-59908247	0.672251247556211	.	.
chr10	59879326	59879825	chr10	59943024	59943523	Dnajb12|chr10:59943024-59943523	0.639740792054785	.	.
chr10	59879903	59880402	chr10	59899607	59900106	Dnajb12|chr10:59899607-59900106	0.588422230446533	.	.
chr10	59879903	59880402	chr10	59907748	59908247	Dnajb12|chr10:59907748-59908247	0.74193912330436	.	.
chr10	59951690	59952189	chr10	59539373	59539872	Ddit4|chr10:59539373-59539872	0.575260227996236	.	.
chr10	59951690	59952189	chr10	59593732	59594231	Ddit4|chr10:59593732-59594231	0.565479347851779	.	.
chr10	59951690	59952189	chr10	59921034	59921533	Ddit4|chr10:59921034-59921533	0.643140309338592	.	.
chr10	59951690	59952189	chr10	59980754	59981253	Ddit4|chr10:59980754-59981253	0.606532358357995	.	.
chr10	60002852	60003351	chr10	59849492	59849991	Anapc16|chr10:59849492-59849991	0.593035727907492	.	.
chr10	60002852	60003351	chr10	59849492	59849991	Ascc1|chr10:59849492-59849991	0.593035727907492	.	.
chr10	60002852	60003351	chr10	59921034	59921533	Anapc16|chr10:59921034-59921533	0.579158358360552	.	.
chr10	60002852	60003351	chr10	59921034	59921533	Anapc16|chr10:59921034-59921533	0.579158358360553	.	.
chr10	60002852	60003351	chr10	59921034	59921533	Ascc1|chr10:59921034-59921533	0.579158358360552	.	.
chr10	60002852	60003351	chr10	59921034	59921533	Ascc1|chr10:59921034-59921533	0.579158358360553	.	.
chr10	60002852	60003351	chr10	59930864	59931363	Anapc16|chr10:59930864-59931363	0.690978533960211	.	.
chr10	60002852	60003351	chr10	59930864	59931363	Ascc1|chr10:59930864-59931363	0.690978533960211	.	.
chr10	60002852	60003351	chr10	59943630	59944129	Anapc16|chr10:59943630-59944129	0.59011907659683	.	.
chr10	60002852	60003351	chr10	59943630	59944129	Ascc1|chr10:59943630-59944129	0.59011907659683	.	.
chr10	60002852	60003351	chr10	59980754	59981253	Anapc16|chr10:59980754-59981253	0.797480368764966	.	.
chr10	60002852	60003351	chr10	59980754	59981253	Ascc1|chr10:59980754-59981253	0.797480368764966	.	.
chr10	60002852	60003351	chr10	60064245	60064744	Anapc16|chr10:60064245-60064744	0.797172747757761	.	.
chr10	60002852	60003351	chr10	60064245	60064744	Ascc1|chr10:60064245-60064744	0.797172747757761	.	.
chr10	60002852	60003351	chr10	60081806	60082305	Anapc16|chr10:60081806-60082305	0.555253677188817	.	.
chr10	60002852	60003351	chr10	60081806	60082305	Ascc1|chr10:60081806-60082305	0.555253677188817	.	.
chr10	60002852	60003351	chr10	60244984	60245483	Anapc16|chr10:60244984-60245483	0.57834835129453	.	.
chr10	60002852	60003351	chr10	60244984	60245483	Ascc1|chr10:60244984-60245483	0.57834835129453	.	.
chr10	60002852	60003351	chr10	60297024	60297523	Anapc16|chr10:60297024-60297523	0.544050725975439	.	.
chr10	60002852	60003351	chr10	60297024	60297523	Ascc1|chr10:60297024-60297523	0.544050725975439	.	.
chr10	60277677	60278176	chr10	60064245	60064744	Psap|chr10:60064245-60064744	0.576871303881017	.	.
chr10	60830851	60831350	chr10	61146254	61146753	Unc5b|chr10:61146254-61146753	0.659491335029705	.	.
chr10	61452613	61453112	chr10	61068463	61068962	Eif4ebp2|chr10:61068463-61068962	0.580756407904444	.	.
chr10	61452613	61453112	chr10	61399317	61399816	Eif4ebp2|chr10:61399317-61399816	0.569081314369252	.	.
chr10	61452613	61453112	chr10	61491985	61492484	Eif4ebp2|chr10:61491985-61492484	0.660014914293664	.	.
chr10	61452613	61453112	chr10	61734393	61734892	Eif4ebp2|chr10:61734393-61734892	0.568526467264784	.	.
chr10	61475965	61476464	chr10	61576100	61576599	D830039M14Rik|chr10:61576100-61576599	0.713758659766315	.	.
chr10	61475965	61476464	chr10	61576100	61576599	Lrrc20|chr10:61576100-61576599	0.713758659766315	.	.
chr10	61648322	61648821	chr10	61602237	61602736	Ppa1|chr10:61602237-61602736	0.566229444670294	.	.
chr10	61695204	61695703	chr10	61399317	61399816	Tysnd1|chr10:61399317-61399816	0.567598586319967	.	.
chr10	61695204	61695703	chr10	61491985	61492484	Tysnd1|chr10:61491985-61492484	0.65236132170081	.	.
chr10	61695204	61695703	chr10	61734393	61734892	Tysnd1|chr10:61734393-61734892	0.759274646971755	.	.
chr10	61714894	61715393	chr10	61734393	61734892	Aifm2|chr10:61734393-61734892	0.618038765199121	.	.
chr10	61783021	61783520	chr10	61576100	61576599	H2afy2|chr10:61576100-61576599	0.647132756158643	.	.
chr10	61783689	61784188	chr10	61734393	61734892	H2afy2|chr10:61734393-61734892	0.717350181261894	.	.
chr10	62449224	62449723	chr10	62410887	62411386	4930507D05Rik|chr10:62410887-62411386	0.593288519644658	.	.
chr10	62449224	62449723	chr10	62410887	62411386	Supv3l1|chr10:62410887-62411386	0.593288519644658	.	.
chr10	62449766	62450265	chr10	62410361	62410860	4930507D05Rik|chr10:62410361-62410860	0.64606470320385	.	.
chr10	62449766	62450265	chr10	62410361	62410860	Supv3l1|chr10:62410361-62410860	0.64606470320385	.	.
chr10	62486129	62486628	chr10	62410887	62411386	Vps26a|chr10:62410887-62411386	0.629746611174698	.	.
chr10	62602059	62602558	chr10	62500120	62500619	Ddx21|chr10:62500120-62500619	0.601298862366839	.	.
chr10	62602059	62602558	chr10	62500120	62500619	Ddx21|chr10:62500120-62500619	0.60129886236684	.	.
chr10	62602059	62602558	chr10	62500120	62500619	Gm47257|chr10:62500120-62500619	0.601298862366839	.	.
chr10	62602059	62602558	chr10	62500120	62500619	Gm47257|chr10:62500120-62500619	0.60129886236684	.	.
chr10	62651098	62651597	chr10	62865795	62866294	Ddx50|chr10:62865795-62866294	0.773111827714606	.	.
chr10	62651098	62651597	chr10	62866298	62866797	Ddx50|chr10:62866298-62866797	0.604892304977972	.	.
chr10	62725538	62726037	chr10	62674652	62675151	Stox1|chr10:62674652-62675151	0.590801305849489	.	.
chr10	62792172	62792671	chr10	62866298	62866797	Ccar1|chr10:62866298-62866797	0.600099374084473	.	.
chr10	62792172	62792671	chr10	63065948	63066447	Ccar1|chr10:63065948-63066447	0.852736190697511	.	.
chr10	62920395	62920894	chr10	62865795	62866294	Slc25a16|chr10:62865795-62866294	0.545085018408821	.	.
chr10	62946840	62947339	chr10	62865795	62866294	Dna2|chr10:62865795-62866294	0.683894618487439	.	.
chr10	62946840	62947339	chr10	62866298	62866797	Dna2|chr10:62866298-62866797	0.812408288778278	.	.
chr10	63023688	63024187	chr10	63065948	63066447	Hnrnph3|chr10:63065948-63066447	0.785330481512181	.	.
chr10	63023688	63024187	chr10	63065948	63066447	Pbld2|chr10:63065948-63066447	0.785330481512181	.	.
chr10	63023688	63024187	chr10	63386349	63386848	Hnrnph3|chr10:63386349-63386848	0.544598600766999	.	.
chr10	63023688	63024187	chr10	63386349	63386848	Pbld2|chr10:63386349-63386848	0.544598600766999	.	.
chr10	63023688	63024187	chr10	63497361	63497860	Hnrnph3|chr10:63497361-63497860	0.730307177323947	.	.
chr10	63023688	63024187	chr10	63497361	63497860	Pbld2|chr10:63497361-63497860	0.730307177323947	.	.
chr10	63024490	63024989	chr10	63065948	63066447	Hnrnph3|chr10:63065948-63066447	0.660328001127261	.	.
chr10	63024490	63024989	chr10	63065948	63066447	Pbld2|chr10:63065948-63066447	0.660328001127261	.	.
chr10	63024490	63024989	chr10	63497361	63497860	Hnrnph3|chr10:63497361-63497860	0.642075333964998	.	.
chr10	63024490	63024989	chr10	63497361	63497860	Pbld2|chr10:63497361-63497860	0.642075333964998	.	.
chr10	63099999	63100498	chr10	62843720	62844219	Atoh7|chr10:62843720-62844219	0.69532242916416	.	.
chr10	63243618	63244117	chr10	63065948	63066447	1700120B22Rik|chr10:63065948-63066447	0.81375167906084	.	.
chr10	63243618	63244117	chr10	63065948	63066447	Herc4|chr10:63065948-63066447	0.81375167906084	.	.
chr10	63243618	63244117	chr10	63497361	63497860	1700120B22Rik|chr10:63497361-63497860	0.793591583389841	.	.
chr10	63243618	63244117	chr10	63497361	63497860	Herc4|chr10:63497361-63497860	0.793591583389841	.	.
chr10	66920360	66920859	chr10	66921329	66921828	1110002J07Rik|chr10:66921329-66921828	0.578610984776496	.	.
chr10	66920360	66920859	chr10	66921329	66921828	Gm26576|chr10:66921329-66921828	0.578610984776496	.	.
chr10	67003906	67004405	chr10	67029188	67029687	Gm31763|chr10:67029188-67029687	0.586424461942192	.	.
chr10	67004507	67005006	chr10	67025943	67026442	Gm31763|chr10:67025943-67026442	0.602461316481301	.	.
chr10	67004507	67005006	chr10	67029188	67029687	Gm31763|chr10:67029188-67029687	0.561527543344077	.	.
chr10	67004507	67005006	chr10	67045489	67045988	Gm31763|chr10:67045489-67045988	0.550314912338454	.	.
chr10	67004507	67005006	chr10	67298895	67299394	Gm31763|chr10:67298895-67299394	0.603879989552674	.	.
chr10	67096187	67096686	chr10	67315003	67315502	Jmjd1c|chr10:67315003-67315502	0.626097447251188	.	.
chr10	67096187	67096686	chr10	67315003	67315502	Reep3|chr10:67315003-67315502	0.626097447251188	.	.
chr10	67285073	67285572	chr10	67185423	67185922	Nrbf2|chr10:67185423-67185922	0.582099833369772	.	.
chr10	67548797	67549296	chr10	67858855	67859354	Ado|chr10:67858855-67859354	0.628883071941596	.	.
chr10	67911879	67912378	chr10	67893275	67893774	Zfp365|chr10:67893275-67893774	0.662203007521729	.	.
chr10	67911879	67912378	chr10	67894054	67894553	Zfp365|chr10:67894054-67894553	0.710805650740179	.	.
chr10	67911879	67912378	chr10	67903400	67903899	Zfp365|chr10:67903400-67903899	0.688381317700588	.	.
chr10	67911879	67912378	chr10	67998042	67998541	Zfp365|chr10:67998042-67998541	0.565236698369962	.	.
chr10	67911879	67912378	chr10	68192897	68193396	Zfp365|chr10:68192897-68193396	0.582376879140047	.	.
chr10	67912421	67912920	chr10	67729197	67729696	Zfp365|chr10:67729197-67729696	0.646675066243797	.	.
chr10	67979231	67979730	chr10	67805080	67805579	Rtkn2|chr10:67805080-67805579	0.60716218959597	.	.
chr10	67979231	67979730	chr10	68135925	68136424	Rtkn2|chr10:68135925-68136424	0.607990276871367	.	.
chr10	69034240	69034739	chr10	69008729	69009228	Gm33035|chr10:69008729-69009228	0.75187112704993	.	.
chr10	69212738	69213237	chr10	68909072	68909571	A930033H14Rik|chr10:68909072-68909571	0.646014504455396	.	.
chr10	69213312	69213811	chr10	69375077	69375576	A930033H14Rik|chr10:69375077-69375576	0.556789684699249	.	.
chr10	70244821	70245320	chr10	70031849	70032348	Slc16a9|chr10:70031849-70032348	0.631360136252402	.	.
chr10	70244821	70245320	chr10	70318615	70319114	Slc16a9|chr10:70318615-70319114	0.579481634269499	.	.
chr10	70440127	70440626	chr10	70533452	70533951	Fam13c|chr10:70533452-70533951	0.719393426073471	.	.
chr10	70440127	70440626	chr10	70599407	70599906	Fam13c|chr10:70599407-70599906	0.736814653642543	.	.
chr10	70440631	70441130	chr10	70120366	70120865	Fam13c|chr10:70120366-70120865	0.548345949041941	.	.
chr10	70440631	70441130	chr10	70533452	70533951	Fam13c|chr10:70533452-70533951	0.739581076666407	.	.
chr10	70814270	70814769	chr10	70533452	70533951	Gm48022|chr10:70533452-70533951	0.720261509044813	.	.
chr10	70814270	70814769	chr10	70599407	70599906	Gm48022|chr10:70599407-70599906	0.595946311030808	.	.
chr10	71158792	71159291	chr10	70763171	70763670	Bicc1|chr10:70763171-70763670	0.569689765241509	.	.
chr10	71158792	71159291	chr10	70949513	70950012	Bicc1|chr10:70949513-70950012	0.637515645390873	.	.
chr10	71159624	71160123	chr10	70998074	70998573	Bicc1|chr10:70998074-70998573	0.651259887175488	.	.
chr10	71159624	71160123	chr10	71058449	71058948	Bicc1|chr10:71058449-71058948	0.646353669035353	.	.
chr10	71344660	71345159	chr10	71132754	71133253	Cisd1|chr10:71132754-71133253	0.593565213946538	.	.
chr10	71347532	71348031	chr10	71010351	71010850	Ipmk|chr10:71010351-71010850	0.564567183600412	.	.
chr10	71347532	71348031	chr10	71400934	71401433	Ipmk|chr10:71400934-71401433	0.595640202046854	.	.
chr10	74966773	74967272	chr10	75170461	75170960	Gnaz|chr10:75170461-75170960	0.660909086357955	.	.
chr10	75032331	75032830	chr10	75091746	75092245	Rsph14|chr10:75091746-75092245	0.553524507694551	.	.
chr10	75032331	75032830	chr10	75406708	75407207	Rsph14|chr10:75406708-75407207	0.636230412025168	.	.
chr10	75036948	75037447	chr10	75230478	75230977	Rab36|chr10:75230478-75230977	0.603245599909476	.	.
chr10	75060294	75060793	chr10	74864838	74865337	Bcr|chr10:74864838-74865337	0.606924617380823	.	.
chr10	75060294	75060793	chr10	74925300	74925799	Bcr|chr10:74925300-74925799	0.79545397022657	.	.
chr10	75060294	75060793	chr10	75240561	75241060	Bcr|chr10:75240561-75241060	0.704271399581108	.	.
chr10	75060294	75060793	chr10	75241066	75241565	Bcr|chr10:75241066-75241565	0.63860330773432	.	.
chr10	75211769	75212268	chr10	74925300	74925799	Specc1l|chr10:74925300-74925799	0.620092604392475	.	.
chr10	75517195	75517694	chr10	75853409	75853908	Gucd1|chr10:75853409-75853908	0.588447342840048	.	.
chr10	75517195	75517694	chr10	75853409	75853908	Snrpd3|chr10:75853409-75853908	0.588447342840048	.	.
chr10	75517195	75517694	chr10	75883039	75883538	Gucd1|chr10:75883039-75883538	0.54289534614745	.	.
chr10	75517195	75517694	chr10	75883039	75883538	Snrpd3|chr10:75883039-75883538	0.54289534614745	.	.
chr10	75559925	75560424	chr10	75486318	75486817	Lrrc75b|chr10:75486318-75486817	0.592331671335155	.	.
chr10	75559925	75560424	chr10	75873531	75874030	Lrrc75b|chr10:75873531-75874030	0.665658093373587	.	.
chr10	75644158	75644657	chr10	75451290	75451789	Susd2|chr10:75451290-75451789	0.547059900806599	.	.
chr10	75644158	75644657	chr10	75586177	75586676	Susd2|chr10:75586177-75586676	0.579852155507107	.	.
chr10	75764120	75764619	chr10	75586177	75586676	Cabin1|chr10:75586177-75586676	0.556731957229669	.	.
chr10	75773277	75773776	chr10	75551052	75551551	Ddt|chr10:75551052-75551551	0.608943343881313	.	.
chr10	75797531	75798030	chr10	75667316	75667815	Gstt1|chr10:75667316-75667815	0.572912425840223	.	.
chr10	75797531	75798030	chr10	75881445	75881944	Gstt1|chr10:75881445-75881944	0.648351049615096	.	.
chr10	75837242	75837741	chr10	75667316	75667815	Gstt2|chr10:75667316-75667815	0.61161302415131	.	.
chr10	75837242	75837741	chr10	75881445	75881944	Gstt2|chr10:75881445-75881944	0.598752593886971	.	.
chr10	75860073	75860572	chr10	75881445	75881944	Mif|chr10:75881445-75881944	0.564499612678547	.	.
chr10	75921379	75921878	chr10	75558363	75558862	Smarcb1|chr10:75558363-75558862	0.54733854002506	.	.
chr10	75921379	75921878	chr10	75667316	75667815	Smarcb1|chr10:75667316-75667815	0.683806113550696	.	.
chr10	75932278	75932777	chr10	75558363	75558862	Chchd10|chr10:75558363-75558862	0.795444071486257	.	.
chr10	75932278	75932777	chr10	75667316	75667815	Chchd10|chr10:75667316-75667815	0.688364716639306	.	.
chr10	75935571	75936070	chr10	75558363	75558862	Mmp11|chr10:75558363-75558862	0.571225747336286	.	.
chr10	75935571	75936070	chr10	75667316	75667815	Mmp11|chr10:75667316-75667815	0.676770861017477	.	.
chr10	75935571	75936070	chr10	75881445	75881944	Mmp11|chr10:75881445-75881944	0.873168855122251	.	.
chr10	75935571	75936070	chr10	75883039	75883538	Mmp11|chr10:75883039-75883538	0.601757964282346	.	.
chr10	76032290	76032789	chr10	76316056	76316555	Zfp280b|chr10:76316056-76316555	0.545154071357229	.	.
chr10	76237626	76238125	chr10	75881445	75881944	Prmt2|chr10:75881445-75881944	0.634739683626532	.	.
chr10	76253541	76254040	chr10	76416772	76417271	S100b|chr10:76416772-76417271	0.708886354505873	.	.
chr10	76961928	76962427	chr10	76835726	76836225	Pcbp3|chr10:76835726-76836225	0.706001534313123	.	.
chr10	76961928	76962427	chr10	76874107	76874606	Pcbp3|chr10:76874107-76874606	0.7452012629783	.	.
chr10	77258974	77259473	chr10	77251087	77251586	Gm10941|chr10:77251087-77251586	0.595731241684472	.	.
chr10	77258974	77259473	chr10	77251087	77251586	Pofut2|chr10:77251087-77251586	0.595731241684472	.	.
chr10	77622031	77622530	chr10	77251677	77252176	Ube2g2|chr10:77251677-77252176	0.562747606674535	.	.
chr10	77622031	77622530	chr10	77509364	77509863	Ube2g2|chr10:77509364-77509863	0.555742578543771	.	.
chr10	77622031	77622530	chr10	77549966	77550465	Ube2g2|chr10:77549966-77550465	0.638963954375037	.	.
chr10	77622031	77622530	chr10	77549966	77550465	Ube2g2|chr10:77549966-77550465	0.638963954375038	.	.
chr10	77969634	77970133	chr10	77509364	77509863	Trpm2|chr10:77509364-77509863	0.626618647415965	.	.
chr10	77969634	77970133	chr10	77549966	77550465	Trpm2|chr10:77549966-77550465	0.638963489531787	.	.
chr10	77969634	77970133	chr10	78159856	78160355	Trpm2|chr10:78159856-78160355	0.639019843822543	.	.
chr10	77978313	77978812	chr10	77864325	77864824	Cfap410|chr10:77864325-77864824	0.606601592731089	.	.
chr10	78009528	78010027	chr10	78159856	78160355	Pfkl|chr10:78159856-78160355	0.667817057053699	.	.
chr10	78009528	78010027	chr10	78316183	78316682	Pfkl|chr10:78316183-78316682	0.591617278044676	.	.
chr10	78169521	78170020	chr10	77864325	77864824	Gatd3a|chr10:77864325-77864824	0.739838031132295	.	.
chr10	78244489	78244988	chr10	78396201	78396700	Trappc10|chr10:78396201-78396700	0.561862573066671	.	.
chr10	78352152	78352651	chr10	78159856	78160355	Agpat3|chr10:78159856-78160355	0.669544282343688	.	.
chr10	78352152	78352651	chr10	78159856	78160355	Gm40709|chr10:78159856-78160355	0.669544282343688	.	.
chr10	78352152	78352651	chr10	78316183	78316682	Agpat3|chr10:78316183-78316682	0.692119171872773	.	.
chr10	78352152	78352651	chr10	78316183	78316682	Gm40709|chr10:78316183-78316682	0.692119171872773	.	.
chr10	78412843	78413342	chr10	78159856	78160355	Rrp1|chr10:78159856-78160355	0.541653966309739	.	.
chr10	78412843	78413342	chr10	78632261	78632760	Rrp1|chr10:78632261-78632760	0.549862528697982	.	.
chr10	78464708	78465207	chr10	78159856	78160355	Pdxk|chr10:78159856-78160355	0.615152495342837	.	.
chr10	78464708	78465207	chr10	78316183	78316682	Pdxk|chr10:78316183-78316682	0.63954207887155	.	.
chr10	78464708	78465207	chr10	78396201	78396700	Pdxk|chr10:78396201-78396700	0.544806135637281	.	.
chr10	78591753	78592252	chr10	78255457	78255956	Syde1|chr10:78255457-78255956	0.671422192595702	.	.
chr10	78591753	78592252	chr10	78487672	78488171	Syde1|chr10:78487672-78488171	0.61165740491327	.	.
chr10	78591753	78592252	chr10	78575718	78576217	Syde1|chr10:78575718-78576217	0.712538343278486	.	.
chr10	79533559	79534058	chr10	79965266	79965765	Plpp2|chr10:79965266-79965765	0.692067978529975	.	.
chr10	79613886	79614385	chr10	79722992	79723491	C2cd4c|chr10:79722992-79723491	0.579976353669178	.	.
chr10	79613886	79614385	chr10	79780004	79780503	C2cd4c|chr10:79780004-79780503	0.581702002129816	.	.
chr10	79637658	79638157	chr10	79965266	79965765	Gm47163|chr10:79965266-79965765	0.660329796552341	.	.
chr10	79637658	79638157	chr10	79965266	79965765	Shc2|chr10:79965266-79965765	0.660329796552341	.	.
chr10	79669185	79669684	chr10	79712388	79712887	Tpgs1|chr10:79712388-79712887	0.596107306259173	.	.
chr10	79669185	79669684	chr10	79802180	79802679	Tpgs1|chr10:79802180-79802679	0.59553420030789	.	.
chr10	79681760	79682259	chr10	79649318	79649817	Cdc34|chr10:79649318-79649817	0.737234797835542	.	.
chr10	79681760	79682259	chr10	79695112	79695611	Cdc34|chr10:79695112-79695611	0.601173905991991	.	.
chr10	79681760	79682259	chr10	79802739	79803238	Cdc34|chr10:79802739-79803238	0.720019215050685	.	.
chr10	79716415	79716914	chr10	79595188	79595687	Hcn2|chr10:79595188-79595687	0.551316220424418	.	.
chr10	79716415	79716914	chr10	79722992	79723491	Hcn2|chr10:79722992-79723491	0.787909557436246	.	.
chr10	79716415	79716914	chr10	79780004	79780503	Hcn2|chr10:79780004-79780503	0.705169723755021	.	.
chr10	79767373	79767872	chr10	79712388	79712887	Rnf126|chr10:79712388-79712887	0.582690206610061	.	.
chr10	79854078	79854577	chr10	79649318	79649817	E130317F20Rik|chr10:79649318-79649817	0.577824639847194	.	.
chr10	79854078	79854577	chr10	79649318	79649817	Ptbp1|chr10:79649318-79649817	0.577824639847194	.	.
chr10	79854078	79854577	chr10	80167470	80167969	E130317F20Rik|chr10:80167470-80167969	0.649314995748971	.	.
chr10	79854078	79854577	chr10	80167470	80167969	Ptbp1|chr10:80167470-80167969	0.649314995748971	.	.
chr10	79908430	79908929	chr10	79712388	79712887	Med16|chr10:79712388-79712887	0.615989599713558	.	.
chr10	79908963	79909462	chr10	79649318	79649817	Med16|chr10:79649318-79649817	0.569476083211739	.	.
chr10	79908963	79909462	chr10	79802739	79803238	Med16|chr10:79802739-79803238	0.55860523824483	.	.
chr10	79908963	79909462	chr10	80131664	80132163	Med16|chr10:80131664-80132163	0.593058442835512	.	.
chr10	79908963	79909462	chr10	80167470	80167969	Med16|chr10:80167470-80167969	0.569186483285955	.	.
chr10	79916697	79917196	chr10	79649318	79649817	Kiss1r|chr10:79649318-79649817	0.808538885882466	.	.
chr10	79916697	79917196	chr10	79695112	79695611	Kiss1r|chr10:79695112-79695611	0.556313021774681	.	.
chr10	79916697	79917196	chr10	79802739	79803238	Kiss1r|chr10:79802739-79803238	0.714504602144119	.	.
chr10	79916697	79917196	chr10	80102436	80102935	Kiss1r|chr10:80102436-80102935	0.732803187717797	.	.
chr10	79916697	79917196	chr10	80131664	80132163	Kiss1r|chr10:80131664-80132163	0.793815535018079	.	.
chr10	79916697	79917196	chr10	80167470	80167969	Kiss1r|chr10:80167470-80167969	0.770162692668178	.	.
chr10	79926703	79927202	chr10	79649318	79649817	Arid3a|chr10:79649318-79649817	0.775981185522868	.	.
chr10	79926703	79927202	chr10	79695112	79695611	Arid3a|chr10:79695112-79695611	0.579109731937108	.	.
chr10	79926703	79927202	chr10	79802739	79803238	Arid3a|chr10:79802739-79803238	0.668152187308142	.	.
chr10	79926703	79927202	chr10	80053303	80053802	Arid3a|chr10:80053303-80053802	0.594025689858864	.	.
chr10	79926703	79927202	chr10	80102436	80102935	Arid3a|chr10:80102436-80102935	0.680259500664485	.	.
chr10	79926703	79927202	chr10	80131664	80132163	Arid3a|chr10:80131664-80132163	0.735825257303608	.	.
chr10	79926703	79927202	chr10	80131664	80132163	Arid3a|chr10:80131664-80132163	0.735825257303609	.	.
chr10	79926703	79927202	chr10	80167470	80167969	Arid3a|chr10:80167470-80167969	0.906724783055187	.	.
chr10	79959680	79960179	chr10	79649318	79649817	Wdr18|chr10:79649318-79649817	0.753024518198683	.	.
chr10	79959680	79960179	chr10	79695112	79695611	Wdr18|chr10:79695112-79695611	0.7217126870213	.	.
chr10	79959680	79960179	chr10	79802180	79802679	Wdr18|chr10:79802180-79802679	0.555319204697561	.	.
chr10	79959680	79960179	chr10	79802739	79803238	Wdr18|chr10:79802739-79803238	0.798187683129059	.	.
chr10	79959680	79960179	chr10	79802739	79803238	Wdr18|chr10:79802739-79803238	0.79818768312906	.	.
chr10	79959680	79960179	chr10	80053303	80053802	Wdr18|chr10:80053303-80053802	0.567350464888665	.	.
chr10	79959680	79960179	chr10	80102436	80102935	Wdr18|chr10:80102436-80102935	0.716828909556348	.	.
chr10	79959680	79960179	chr10	80131664	80132163	Wdr18|chr10:80131664-80132163	0.832725336329466	.	.
chr10	79959680	79960179	chr10	80167470	80167969	Wdr18|chr10:80167470-80167969	0.718927985384041	.	.
chr10	79959680	79960179	chr10	80199400	80199899	Wdr18|chr10:80199400-80199899	0.606495168477364	.	.
chr10	79984135	79984634	chr10	79638841	79639340	Tmem259|chr10:79638841-79639340	0.600272461644683	.	.
chr10	79984135	79984634	chr10	79722992	79723491	Tmem259|chr10:79722992-79723491	0.625495522677997	.	.
chr10	79984135	79984634	chr10	79780004	79780503	Tmem259|chr10:79780004-79780503	0.680658389746129	.	.
chr10	79984135	79984634	chr10	79969122	79969621	Tmem259|chr10:79969122-79969621	0.611143766393745	.	.
chr10	79984135	79984634	chr10	80149272	80149771	Tmem259|chr10:80149272-80149771	0.574759049486122	.	.
chr10	79984727	79985226	chr10	79965266	79965765	Tmem259|chr10:79965266-79965765	0.558634666917198	.	.
chr10	79984727	79985226	chr10	80071093	80071592	Tmem259|chr10:80071093-80071592	0.603683273237353	.	.
chr10	80039610	80040109	chr10	79802180	79802679	Polr2e|chr10:79802180-79802679	0.592381864010059	.	.
chr10	80039610	80040109	chr10	79802739	79803238	Polr2e|chr10:79802739-79803238	0.738414432026255	.	.
chr10	80039610	80040109	chr10	80102436	80102935	Polr2e|chr10:80102436-80102935	0.748500136766459	.	.
chr10	80039610	80040109	chr10	80131664	80132163	Polr2e|chr10:80131664-80132163	0.802628997655998	.	.
chr10	80039610	80040109	chr10	80167470	80167969	Polr2e|chr10:80167470-80167969	0.673959547952458	.	.
chr10	80039610	80040109	chr10	80264751	80265250	Polr2e|chr10:80264751-80265250	0.692513513712148	.	.
chr10	80115299	80115798	chr10	80102436	80102935	Stk11|chr10:80102436-80102935	0.606181538343761	.	.
chr10	80115299	80115798	chr10	80131664	80132163	Stk11|chr10:80131664-80132163	0.643636690151975	.	.
chr10	80115299	80115798	chr10	80167470	80167969	Stk11|chr10:80167470-80167969	0.651335987111174	.	.
chr10	80115299	80115798	chr10	80446153	80446652	Stk11|chr10:80446153-80446652	0.676912267490801	.	.
chr10	80141214	80141713	chr10	79802739	79803238	Cbarp|chr10:79802739-79803238	0.723784706092775	.	.
chr10	80141214	80141713	chr10	80131664	80132163	Cbarp|chr10:80131664-80132163	0.684858061480878	.	.
chr10	80141214	80141713	chr10	80167470	80167969	Cbarp|chr10:80167470-80167969	0.653991587109385	.	.
chr10	80141214	80141713	chr10	80264751	80265250	Cbarp|chr10:80264751-80265250	0.663922428378351	.	.
chr10	80148538	80149037	chr10	79802180	79802679	Midn|chr10:79802180-79802679	0.65103508956588	.	.
chr10	80148538	80149037	chr10	79802739	79803238	Midn|chr10:79802739-79803238	0.573304014351026	.	.
chr10	80148538	80149037	chr10	80131664	80132163	Midn|chr10:80131664-80132163	0.661637797866623	.	.
chr10	80148538	80149037	chr10	80298753	80299252	Midn|chr10:80298753-80299252	0.625837772294092	.	.
chr10	80164965	80165464	chr10	80298753	80299252	Cirbp|chr10:80298753-80299252	0.560035187339224	.	.
chr10	80164965	80165464	chr10	80323566	80324065	Cirbp|chr10:80323566-80324065	0.556082856154196	.	.
chr10	80172665	80173164	chr10	80102436	80102935	1600002K03Rik|chr10:80102436-80102935	0.58396641112591	.	.
chr10	80172665	80173164	chr10	80131664	80132163	1600002K03Rik|chr10:80131664-80132163	0.571732718952541	.	.
chr10	80172665	80173164	chr10	80167470	80167969	1600002K03Rik|chr10:80167470-80167969	0.734533938427192	.	.
chr10	80172665	80173164	chr10	80264751	80265250	1600002K03Rik|chr10:80264751-80265250	0.543021580209039	.	.
chr10	80172665	80173164	chr10	80446153	80446652	1600002K03Rik|chr10:80446153-80446652	0.55357189834756	.	.
chr10	80179406	80179905	chr10	79802739	79803238	Efna2|chr10:79802739-79803238	0.812706095536882	.	.
chr10	80179406	80179905	chr10	80053303	80053802	Efna2|chr10:80053303-80053802	0.620718486076345	.	.
chr10	80179406	80179905	chr10	80102436	80102935	Efna2|chr10:80102436-80102935	0.67055844537708	.	.
chr10	80179406	80179905	chr10	80131664	80132163	Efna2|chr10:80131664-80132163	0.864812914070945	.	.
chr10	80179406	80179905	chr10	80167470	80167969	Efna2|chr10:80167470-80167969	0.78101994763298	.	.
chr10	80179406	80179905	chr10	80199400	80199899	Efna2|chr10:80199400-80199899	0.675258997176985	.	.
chr10	80179406	80179905	chr10	80264751	80265250	Efna2|chr10:80264751-80265250	0.855828012087522	.	.
chr10	80179406	80179905	chr10	80264751	80265250	Efna2|chr10:80264751-80265250	0.855828012087523	.	.
chr10	80226253	80226752	chr10	80167470	80167969	Pwwp3a|chr10:80167470-80167969	0.571049081767504	.	.
chr10	80226757	80227256	chr10	80071093	80071592	Pwwp3a|chr10:80071093-80071592	0.561743484575005	.	.
chr10	80260827	80261326	chr10	80102436	80102935	Dazap1|chr10:80102436-80102935	0.652309255962218	.	.
chr10	80260827	80261326	chr10	80102436	80102935	Gamt|chr10:80102436-80102935	0.652309255962218	.	.
chr10	80260827	80261326	chr10	80131664	80132163	Dazap1|chr10:80131664-80132163	0.549876290431239	.	.
chr10	80260827	80261326	chr10	80131664	80132163	Gamt|chr10:80131664-80132163	0.549876290431239	.	.
chr10	80260827	80261326	chr10	80167470	80167969	Dazap1|chr10:80167470-80167969	0.610439780444176	.	.
chr10	80260827	80261326	chr10	80167470	80167969	Gamt|chr10:80167470-80167969	0.610439780444176	.	.
chr10	80260827	80261326	chr10	80446153	80446652	Dazap1|chr10:80446153-80446652	0.602791480164742	.	.
chr10	80260827	80261326	chr10	80446153	80446652	Gamt|chr10:80446153-80446652	0.602791480164742	.	.
chr10	80260827	80261326	chr10	80676201	80676700	Dazap1|chr10:80676201-80676700	0.770800713459504	.	.
chr10	80260827	80261326	chr10	80676201	80676700	Gamt|chr10:80676201-80676700	0.770800713459504	.	.
chr10	80281953	80282452	chr10	80071093	80071592	Gm15122|chr10:80071093-80071592	0.622891721242139	.	.
chr10	80281953	80282452	chr10	80526118	80526617	Gm15122|chr10:80526118-80526617	0.559498517624214	.	.
chr10	80320339	80320838	chr10	80676201	80676700	2310011J03Rik|chr10:80676201-80676700	0.543178800168684	.	.
chr10	80329684	80330183	chr10	80298753	80299252	Pcsk4|chr10:80298753-80299252	0.805622681865891	.	.
chr10	80329684	80330183	chr10	80298753	80299252	Reep6|chr10:80298753-80299252	0.805622681865891	.	.
chr10	80329684	80330183	chr10	80323566	80324065	Pcsk4|chr10:80323566-80324065	0.761608776169787	.	.
chr10	80329684	80330183	chr10	80323566	80324065	Reep6|chr10:80323566-80324065	0.761608776169787	.	.
chr10	80329684	80330183	chr10	80475205	80475704	Pcsk4|chr10:80475205-80475704	0.58782062266292	.	.
chr10	80329684	80330183	chr10	80475205	80475704	Reep6|chr10:80475205-80475704	0.58782062266292	.	.
chr10	80329684	80330183	chr10	80664970	80665469	Pcsk4|chr10:80664970-80665469	0.597171890521763	.	.
chr10	80329684	80330183	chr10	80664970	80665469	Reep6|chr10:80664970-80665469	0.597171890521763	.	.
chr10	80329684	80330183	chr10	80676201	80676700	Pcsk4|chr10:80676201-80676700	0.569582759218365	.	.
chr10	80329684	80330183	chr10	80676201	80676700	Reep6|chr10:80676201-80676700	0.569582759218365	.	.
chr10	80371246	80371745	chr10	80131664	80132163	Gm15123|chr10:80131664-80132163	0.70770657100314	.	.
chr10	80371246	80371745	chr10	80131664	80132163	Gm15124|chr10:80131664-80132163	0.70770657100314	.	.
chr10	80371246	80371745	chr10	80167470	80167969	Gm15123|chr10:80167470-80167969	0.570199193155777	.	.
chr10	80371246	80371745	chr10	80167470	80167969	Gm15124|chr10:80167470-80167969	0.570199193155777	.	.
chr10	80371246	80371745	chr10	80264751	80265250	Gm15123|chr10:80264751-80265250	0.611874927391409	.	.
chr10	80371246	80371745	chr10	80264751	80265250	Gm15124|chr10:80264751-80265250	0.611874927391409	.	.
chr10	80371246	80371745	chr10	80676201	80676700	Gm15123|chr10:80676201-80676700	0.693238571600221	.	.
chr10	80371246	80371745	chr10	80676201	80676700	Gm15124|chr10:80676201-80676700	0.693238571600221	.	.
chr10	80387533	80388032	chr10	80053303	80053802	Mex3d|chr10:80053303-80053802	0.632091228913216	.	.
chr10	80387533	80388032	chr10	80102436	80102935	Mex3d|chr10:80102436-80102935	0.713052601624985	.	.
chr10	80387533	80388032	chr10	80131664	80132163	Mex3d|chr10:80131664-80132163	0.775370117514077	.	.
chr10	80387533	80388032	chr10	80167470	80167969	Mex3d|chr10:80167470-80167969	0.908486338197772	.	.
chr10	80387533	80388032	chr10	80264751	80265250	Mex3d|chr10:80264751-80265250	0.831554334374446	.	.
chr10	80387533	80388032	chr10	80548580	80549079	Mex3d|chr10:80548580-80549079	0.722929278557089	.	.
chr10	80387533	80388032	chr10	80548580	80549079	Mex3d|chr10:80548580-80549079	0.72292927855709	.	.
chr10	80387533	80388032	chr10	80676201	80676700	Mex3d|chr10:80676201-80676700	0.692161097019318	.	.
chr10	80399367	80399866	chr10	80053303	80053802	Mbd3|chr10:80053303-80053802	0.562116983513688	.	.
chr10	80399367	80399866	chr10	80102436	80102935	Mbd3|chr10:80102436-80102935	0.637514864586303	.	.
chr10	80399367	80399866	chr10	80131664	80132163	Mbd3|chr10:80131664-80132163	0.622949925073389	.	.
chr10	80399367	80399866	chr10	80167470	80167969	Mbd3|chr10:80167470-80167969	0.837508539684655	.	.
chr10	80399367	80399866	chr10	80264751	80265250	Mbd3|chr10:80264751-80265250	0.669935946874502	.	.
chr10	80399367	80399866	chr10	80548580	80549079	Mbd3|chr10:80548580-80549079	0.706808433139914	.	.
chr10	80399367	80399866	chr10	80676201	80676700	Mbd3|chr10:80676201-80676700	0.614747352730691	.	.
chr10	80406595	80407094	chr10	80102436	80102935	Uqcr11|chr10:80102436-80102935	0.658085350242195	.	.
chr10	80406595	80407094	chr10	80131664	80132163	Uqcr11|chr10:80131664-80132163	0.661512357132157	.	.
chr10	80406595	80407094	chr10	80167470	80167969	Uqcr11|chr10:80167470-80167969	0.811267057077217	.	.
chr10	80406595	80407094	chr10	80264751	80265250	Uqcr11|chr10:80264751-80265250	0.694071337554766	.	.
chr10	80406595	80407094	chr10	80548580	80549079	Uqcr11|chr10:80548580-80549079	0.673493316922023	.	.
chr10	80406595	80407094	chr10	80676201	80676700	Uqcr11|chr10:80676201-80676700	0.677294254201772	.	.
chr10	80433205	80433704	chr10	80131664	80132163	Tcf3|chr10:80131664-80132163	0.561917776514717	.	.
chr10	80433205	80433704	chr10	80159857	80160356	Tcf3|chr10:80159857-80160356	0.569690948948443	.	.
chr10	80433205	80433704	chr10	80199400	80199899	Tcf3|chr10:80199400-80199899	0.682412468186182	.	.
chr10	80433205	80433704	chr10	80264751	80265250	Tcf3|chr10:80264751-80265250	0.647076942954909	.	.
chr10	80433784	80434283	chr10	80071093	80071592	Tcf3|chr10:80071093-80071592	0.621897810686427	.	.
chr10	80495157	80495656	chr10	80102436	80102935	Onecut3|chr10:80102436-80102935	0.545443516827519	.	.
chr10	80495157	80495656	chr10	80131664	80132163	Onecut3|chr10:80131664-80132163	0.601182050100174	.	.
chr10	80495157	80495656	chr10	80167470	80167969	Onecut3|chr10:80167470-80167969	0.687792520450165	.	.
chr10	80495157	80495656	chr10	80264751	80265250	Onecut3|chr10:80264751-80265250	0.556853786586098	.	.
chr10	80495157	80495656	chr10	80548580	80549079	Onecut3|chr10:80548580-80549079	0.542136796978031	.	.
chr10	80495157	80495656	chr10	80676201	80676700	Onecut3|chr10:80676201-80676700	0.657406514887332	.	.
chr10	80561559	80562058	chr10	80676201	80676700	Rexo1|chr10:80676201-80676700	0.561009373540068	.	.
chr10	80577192	80577691	chr10	80264751	80265250	Klf16|chr10:80264751-80265250	0.837418978549198	.	.
chr10	80577192	80577691	chr10	80548580	80549079	Klf16|chr10:80548580-80549079	0.651107870357786	.	.
chr10	80577192	80577691	chr10	80687783	80688282	Klf16|chr10:80687783-80688282	0.592226431672028	.	.
chr10	80590198	80590697	chr10	80264751	80265250	Abhd17a|chr10:80264751-80265250	0.881022702873919	.	.
chr10	80590198	80590697	chr10	80264751	80265250	Gm29093|chr10:80264751-80265250	0.881022702873919	.	.
chr10	80590198	80590697	chr10	80548580	80549079	Abhd17a|chr10:80548580-80549079	0.70406760416194	.	.
chr10	80590198	80590697	chr10	80548580	80549079	Gm29093|chr10:80548580-80549079	0.70406760416194	.	.
chr10	80602614	80603113	chr10	80322874	80323373	Adat3|chr10:80322874-80323373	0.602818764646297	.	.
chr10	80602614	80603113	chr10	80322874	80323373	Scamp4|chr10:80322874-80323373	0.602818764646297	.	.
chr10	80602614	80603113	chr10	80676201	80676700	Adat3|chr10:80676201-80676700	0.600334308896065	.	.
chr10	80602614	80603113	chr10	80676201	80676700	Scamp4|chr10:80676201-80676700	0.600334308896065	.	.
chr10	80602614	80603113	chr10	80844913	80845412	Adat3|chr10:80844913-80845412	0.719486880423486	.	.
chr10	80602614	80603113	chr10	80844913	80845412	Scamp4|chr10:80844913-80845412	0.719486880423486	.	.
chr10	80621853	80622352	chr10	80844913	80845412	Csnk1g2|chr10:80844913-80845412	0.57251295810972	.	.
chr10	80622360	80622859	chr10	80298753	80299252	Csnk1g2|chr10:80298753-80299252	0.666015333452592	.	.
chr10	80622360	80622859	chr10	80446153	80446652	Csnk1g2|chr10:80446153-80446652	0.549848547266576	.	.
chr10	80622360	80622859	chr10	80475205	80475704	Csnk1g2|chr10:80475205-80475704	0.640900655967034	.	.
chr10	80622360	80622859	chr10	80676201	80676700	Csnk1g2|chr10:80676201-80676700	0.672018403396727	.	.
chr10	80656327	80656826	chr10	80676201	80676700	Btbd2|chr10:80676201-80676700	0.546326836487681	.	.
chr10	80656327	80656826	chr10	80999806	81000305	Btbd2|chr10:80999806-81000305	0.614096833442907	.	.
chr10	80702062	80702561	chr10	80676201	80676700	Izumo4|chr10:80676201-80676700	0.576750305239574	.	.
chr10	80702062	80702561	chr10	80676201	80676700	Mob3a|chr10:80676201-80676700	0.576750305239574	.	.
chr10	80742110	80742609	chr10	80264751	80265250	Ap3d1|chr10:80264751-80265250	0.623315803126359	.	.
chr10	80742110	80742609	chr10	80676201	80676700	Ap3d1|chr10:80676201-80676700	0.57923463823416	.	.
chr10	80742110	80742609	chr10	80999806	81000305	Ap3d1|chr10:80999806-81000305	0.703696382447939	.	.
chr10	80754853	80755352	chr10	81244521	81245020	Dot1l|chr10:81244521-81245020	0.549222600037688	.	.
chr10	80805817	80806316	chr10	81244521	81245020	Amh|chr10:81244521-81245020	0.63173176886013	.	.
chr10	80826143	80826642	chr10	80999806	81000305	Oaz1|chr10:80999806-81000305	0.65258327793599	.	.
chr10	80826143	80826642	chr10	81123471	81123970	Oaz1|chr10:81123471-81123970	0.627877730291583	.	.
chr10	80826143	80826642	chr10	81137227	81137726	Oaz1|chr10:81137227-81137726	0.769065981742903	.	.
chr10	80854995	80855494	chr10	80670017	80670516	Lsm7|chr10:80670017-80670516	0.618693616430495	.	.
chr10	80854995	80855494	chr10	80670017	80670516	Sppl2b|chr10:80670017-80670516	0.618693616430495	.	.
chr10	80900697	80901196	chr10	80999806	81000305	Timm13|chr10:80999806-81000305	0.595379659800268	.	.
chr10	80900697	80901196	chr10	81137227	81137726	Timm13|chr10:81137227-81137726	0.667419905387699	.	.
chr10	80918033	80918532	chr10	80670017	80670516	Lmnb2|chr10:80670017-80670516	0.595516056356586	.	.
chr10	80928969	80929468	chr10	80928413	80928912	Gadd45b|chr10:80928413-80928912	0.554096162492947	.	.
chr10	80929771	80930270	chr10	80548580	80549079	Gadd45b|chr10:80548580-80549079	0.582656715047508	.	.
chr10	81014811	81015310	chr10	80955592	80956091	Gng7|chr10:80955592-80956091	0.731072344456525	.	.
chr10	81014811	81015310	chr10	81021528	81022027	Gng7|chr10:81021528-81022027	0.621368088298278	.	.
chr10	81037087	81037586	chr10	81021528	81022027	Slc39a3|chr10:81021528-81022027	0.658779356982502	.	.
chr10	81037087	81037586	chr10	81123471	81123970	Slc39a3|chr10:81123471-81123970	0.700094440749012	.	.
chr10	81037087	81037586	chr10	81192202	81192701	Slc39a3|chr10:81192202-81192701	0.655789123917312	.	.
chr10	81037087	81037586	chr10	81432821	81433320	Slc39a3|chr10:81432821-81433320	0.571651955308013	.	.
chr10	81060133	81060632	chr10	81021528	81022027	Sgta|chr10:81021528-81022027	0.566663225978331	.	.
chr10	81060133	81060632	chr10	81123471	81123970	Sgta|chr10:81123471-81123970	0.802597026023642	.	.
chr10	81060133	81060632	chr10	81192202	81192701	Sgta|chr10:81192202-81192701	0.712141658945437	.	.
chr10	81060133	81060632	chr10	81285670	81286169	Sgta|chr10:81285670-81286169	0.580870824763407	.	.
chr10	81069721	81070220	chr10	81021528	81022027	Thop1|chr10:81021528-81022027	0.600500218001698	.	.
chr10	81069721	81070220	chr10	81123471	81123970	Thop1|chr10:81123471-81123970	0.695656451940521	.	.
chr10	81069721	81070220	chr10	81192202	81192701	Thop1|chr10:81192202-81192701	0.773201939128185	.	.
chr10	81069721	81070220	chr10	81267945	81268444	Thop1|chr10:81267945-81268444	0.574265522166864	.	.
chr10	81176243	81176742	chr10	81137227	81137726	Eef2|chr10:81137227-81137726	0.66116958951074	.	.
chr10	81176243	81176742	chr10	81285670	81286169	Eef2|chr10:81285670-81286169	0.653598228850867	.	.
chr10	81232829	81233328	chr10	80844913	80845412	Zfr2|chr10:80844913-80845412	0.604817137165748	.	.
chr10	81232829	81233328	chr10	81267945	81268444	Zfr2|chr10:81267945-81268444	0.760099890592738	.	.
chr10	81252204	81252703	chr10	81571498	81571997	Matk|chr10:81571498-81571997	0.542565285294678	.	.
chr10	81266395	81266894	chr10	80999806	81000305	Apba3|chr10:80999806-81000305	0.594757949167276	.	.
chr10	81266395	81266894	chr10	80999806	81000305	Mrpl54|chr10:80999806-81000305	0.594757949167276	.	.
chr10	81266395	81266894	chr10	81123471	81123970	Apba3|chr10:81123471-81123970	0.674956316644729	.	.
chr10	81266395	81266894	chr10	81123471	81123970	Mrpl54|chr10:81123471-81123970	0.674956316644729	.	.
chr10	81266395	81266894	chr10	81137227	81137726	Apba3|chr10:81137227-81137726	0.705054202775863	.	.
chr10	81266395	81266894	chr10	81137227	81137726	Mrpl54|chr10:81137227-81137726	0.705054202775863	.	.
chr10	81266395	81266894	chr10	81285670	81286169	Apba3|chr10:81285670-81286169	0.599278277488583	.	.
chr10	81266395	81266894	chr10	81285670	81286169	Mrpl54|chr10:81285670-81286169	0.599278277488583	.	.
chr10	81266395	81266894	chr10	81633421	81633920	Apba3|chr10:81633421-81633920	0.700943399194088	.	.
chr10	81266395	81266894	chr10	81633421	81633920	Mrpl54|chr10:81633421-81633920	0.700943399194088	.	.
chr10	81266395	81266894	chr10	81643405	81643904	Apba3|chr10:81643405-81643904	0.691446606583061	.	.
chr10	81266395	81266894	chr10	81643405	81643904	Mrpl54|chr10:81643405-81643904	0.691446606583061	.	.
chr10	81292618	81293117	chr10	81192202	81192701	Pip5k1c|chr10:81192202-81192701	0.69200362369821	.	.
chr10	81292618	81293117	chr10	81267945	81268444	Pip5k1c|chr10:81267945-81268444	0.630546926121309	.	.
chr10	81292618	81293117	chr10	81432821	81433320	Pip5k1c|chr10:81432821-81433320	0.669112521573951	.	.
chr10	81302735	81303234	chr10	80999806	81000305	Gm16315|chr10:80999806-81000305	0.595520413720757	.	.
chr10	81302735	81303234	chr10	81123471	81123970	Gm16315|chr10:81123471-81123970	0.669926484677247	.	.
chr10	81302735	81303234	chr10	81192202	81192701	Gm16315|chr10:81192202-81192701	0.697206902725437	.	.
chr10	81302735	81303234	chr10	81633421	81633920	Gm16315|chr10:81633421-81633920	0.578017497620991	.	.
chr10	81303259	81303758	chr10	81416888	81417387	Gm16315|chr10:81416888-81417387	0.548291688933654	.	.
chr10	81320497	81320996	chr10	81021528	81022027	Cactin|chr10:81021528-81022027	0.666038461599971	.	.
chr10	81320497	81320996	chr10	81123471	81123970	Cactin|chr10:81123471-81123970	0.794833967368594	.	.
chr10	81320497	81320996	chr10	81192202	81192701	Cactin|chr10:81192202-81192701	0.821146331200475	.	.
chr10	81320497	81320996	chr10	81267945	81268444	Cactin|chr10:81267945-81268444	0.697869444864388	.	.
chr10	81320497	81320996	chr10	81432821	81433320	Cactin|chr10:81432821-81433320	0.67587056950748	.	.
chr10	81320497	81320996	chr10	81633421	81633920	Cactin|chr10:81633421-81633920	0.585733694901982	.	.
chr10	81350327	81350826	chr10	81192202	81192701	Hmg20b|chr10:81192202-81192701	0.64256271781067	.	.
chr10	81350327	81350826	chr10	81267945	81268444	Hmg20b|chr10:81267945-81268444	0.728574962434466	.	.
chr10	81350327	81350826	chr10	81267945	81268444	Hmg20b|chr10:81267945-81268444	0.728574962434467	.	.
chr10	81350327	81350826	chr10	81432821	81433320	Hmg20b|chr10:81432821-81433320	0.656997397627597	.	.
chr10	81357211	81357710	chr10	81564124	81564623	Mfsd12|chr10:81564124-81564623	0.560505610722642	.	.
chr10	81378395	81378894	chr10	81267945	81268444	Fzr1|chr10:81267945-81268444	0.579628354275904	.	.
chr10	81378395	81378894	chr10	81267945	81268444	Fzr1|chr10:81267945-81268444	0.579628354275905	.	.
chr10	81482441	81482940	chr10	81244521	81245020	Celf5|chr10:81244521-81245020	0.619216111136095	.	.
chr10	81482441	81482940	chr10	81564124	81564623	Celf5|chr10:81564124-81564623	0.620169212751864	.	.
chr10	81482441	81482940	chr10	81570705	81571204	Celf5|chr10:81570705-81571204	0.548732236203419	.	.
chr10	81482441	81482940	chr10	81570705	81571204	Celf5|chr10:81570705-81571204	0.54873223620342	.	.
chr10	81496231	81496730	chr10	81021528	81022027	Ncln|chr10:81021528-81022027	0.592127568416558	.	.
chr10	81496231	81496730	chr10	81192202	81192701	Ncln|chr10:81192202-81192701	0.635945339615274	.	.
chr10	81496231	81496730	chr10	81192202	81192701	Ncln|chr10:81192202-81192701	0.635945339615275	.	.
chr10	81496231	81496730	chr10	81267945	81268444	Ncln|chr10:81267945-81268444	0.697777674929897	.	.
chr10	81544468	81544967	chr10	81267945	81268444	Gna11|chr10:81267945-81268444	0.704481729257415	.	.
chr10	81545004	81545503	chr10	81267945	81268444	Gna11|chr10:81267945-81268444	0.659135342500955	.	.
chr10	81559200	81559699	chr10	81267945	81268444	Tle5|chr10:81267945-81268444	0.748031477894274	.	.
chr10	81605948	81606447	chr10	81432821	81433320	BC025920|chr10:81432821-81433320	0.552168918057573	.	.
chr10	81605948	81606447	chr10	81633421	81633920	BC025920|chr10:81633421-81633920	0.783483338541715	.	.
chr10	81605948	81606447	chr10	81633421	81633920	BC025920|chr10:81633421-81633920	0.783483338541716	.	.
chr10	81605948	81606447	chr10	81643405	81643904	BC025920|chr10:81643405-81643904	0.738716042995028	.	.
chr10	81627379	81627878	chr10	81267945	81268444	Ankrd24|chr10:81267945-81268444	0.680483451502718	.	.
chr10	81627379	81627878	chr10	81267945	81268444	Sirt6|chr10:81267945-81268444	0.680483451502718	.	.
chr10	81627379	81627878	chr10	81432821	81433320	Ankrd24|chr10:81432821-81433320	0.700318391567042	.	.
chr10	81627379	81627878	chr10	81432821	81433320	Sirt6|chr10:81432821-81433320	0.700318391567042	.	.
chr10	81648748	81649247	chr10	81285670	81286169	Gm10778|chr10:81285670-81286169	0.682566833391429	.	.
chr10	81648748	81649247	chr10	81285670	81286169	Gm10778|chr10:81285670-81286169	0.68256683339143	.	.
chr10	81648748	81649247	chr10	81633421	81633920	Gm10778|chr10:81633421-81633920	0.626306991012201	.	.
chr10	81648748	81649247	chr10	81643405	81643904	Gm10778|chr10:81643405-81643904	0.64876455886238	.	.
chr10	82353950	82354449	chr10	82698823	82699322	Gm4924|chr10:82698823-82699322	0.585263862991518	.	.
chr10	82985064	82985563	chr10	82698823	82699322	Chst11|chr10:82698823-82699322	0.716117431550024	.	.
chr10	82985064	82985563	chr10	82860253	82860752	Chst11|chr10:82860253-82860752	0.65898582608579	.	.
chr10	82985064	82985563	chr10	82878942	82879441	Chst11|chr10:82878942-82879441	0.739198384532569	.	.
chr10	82985064	82985563	chr10	83076768	83077267	Chst11|chr10:83076768-83077267	0.730924255100666	.	.
chr10	82985064	82985563	chr10	83116922	83117421	Chst11|chr10:83116922-83117421	0.561794131557479	.	.
chr10	82985064	82985563	chr10	83126477	83126976	Chst11|chr10:83126477-83126976	0.852331155583194	.	.
chr10	82985064	82985563	chr10	83126477	83126976	Chst11|chr10:83126477-83126976	0.852331155583195	.	.
chr10	82985064	82985563	chr10	83150535	83151034	Chst11|chr10:83150535-83151034	0.561730994239213	.	.
chr10	82985754	82986253	chr10	83162019	83162518	Chst11|chr10:83162019-83162518	0.739215852782401	.	.
chr10	83337299	83337798	chr10	83126477	83126976	Slc41a2|chr10:83126477-83126976	0.679171903261615	.	.
chr10	83337299	83337798	chr10	83736184	83736683	Slc41a2|chr10:83736184-83736683	0.625306711037175	.	.
chr10	83359854	83360353	chr10	83096235	83096734	D10Wsu102e|chr10:83096235-83096734	0.550437795239769	.	.
chr10	83359854	83360353	chr10	83182518	83183017	D10Wsu102e|chr10:83182518-83183017	0.631226038175078	.	.
chr10	83533859	83534358	chr10	83819609	83820108	Aldh1l2|chr10:83819609-83820108	0.619006467184779	.	.
chr10	83723129	83723628	chr10	83819609	83820108	1500009L16Rik|chr10:83819609-83820108	0.629142774842412	.	.
chr10	84532946	84533445	chr10	84480928	84481427	Ckap4|chr10:84480928-84481427	0.570038735478267	.	.
chr10	84532946	84533445	chr10	84836042	84836541	Ckap4|chr10:84836042-84836541	0.706197931410315	.	.
chr10	84532946	84533445	chr10	84903638	84904137	Ckap4|chr10:84903638-84904137	0.747959640807695	.	.
chr10	84916636	84917135	chr10	84803403	84803902	Ric8b|chr10:84803403-84803902	0.63728652193773	.	.
chr10	85102355	85102854	chr10	84852466	84852965	Fhl4|chr10:84852466-84852965	0.567574871202978	.	.
chr10	85102355	85102854	chr10	84852466	84852965	Tmem263|chr10:84852466-84852965	0.567574871202978	.	.
chr10	85102355	85102854	chr10	84909326	84909825	Fhl4|chr10:84909326-84909825	0.727942905888299	.	.
chr10	85102355	85102854	chr10	84909326	84909825	Tmem263|chr10:84909326-84909825	0.727942905888299	.	.
chr10	85102355	85102854	chr10	84936813	84937312	Fhl4|chr10:84936813-84937312	0.831085348096499	.	.
chr10	85102355	85102854	chr10	84936813	84937312	Tmem263|chr10:84936813-84937312	0.831085348096499	.	.
chr10	85102355	85102854	chr10	85154147	85154646	Fhl4|chr10:85154147-85154646	0.822508096553039	.	.
chr10	85102355	85102854	chr10	85154147	85154646	Tmem263|chr10:85154147-85154646	0.822508096553039	.	.
chr10	85102355	85102854	chr10	85221714	85222213	Fhl4|chr10:85221714-85222213	0.787825538110691	.	.
chr10	85102355	85102854	chr10	85221714	85222213	Tmem263|chr10:85221714-85222213	0.787825538110691	.	.
chr10	85102355	85102854	chr10	85458956	85459455	Fhl4|chr10:85458956-85459455	0.755517146832945	.	.
chr10	85102355	85102854	chr10	85458956	85459455	Tmem263|chr10:85458956-85459455	0.755517146832945	.	.
chr10	85127846	85128345	chr10	84936813	84937312	Mterf2|chr10:84936813-84937312	0.740074808447555	.	.
chr10	85127846	85128345	chr10	85154147	85154646	Mterf2|chr10:85154147-85154646	0.711367285448917	.	.
chr10	85127846	85128345	chr10	85215356	85215855	Mterf2|chr10:85215356-85215855	0.589916114720552	.	.
chr10	85127846	85128345	chr10	85458956	85459455	Mterf2|chr10:85458956-85459455	0.569838511635843	.	.
chr10	85127846	85128345	chr10	85481049	85481548	Mterf2|chr10:85481049-85481548	0.592503806780902	.	.
chr10	85185139	85185638	chr10	84909326	84909825	Cry1|chr10:84909326-84909825	0.650271859104665	.	.
chr10	85185139	85185638	chr10	85221714	85222213	Cry1|chr10:85221714-85222213	0.83329491177562	.	.
chr10	85185139	85185638	chr10	85243543	85244042	Cry1|chr10:85243543-85244042	0.575869113701968	.	.
chr10	85185139	85185638	chr10	85458956	85459455	Cry1|chr10:85458956-85459455	0.629404075554748	.	.
chr10	85386593	85387092	chr10	85154147	85154646	Btbd11|chr10:85154147-85154646	0.621055623145402	.	.
chr10	85386593	85387092	chr10	85243543	85244042	Btbd11|chr10:85243543-85244042	0.613154606070694	.	.
chr10	85386593	85387092	chr10	85458956	85459455	Btbd11|chr10:85458956-85459455	0.555552310632167	.	.
chr10	85386593	85387092	chr10	85481049	85481548	Btbd11|chr10:85481049-85481548	0.709152113129016	.	.
chr10	85386593	85387092	chr10	85599059	85599558	Btbd11|chr10:85599059-85599558	0.578788042418023	.	.
chr10	85829743	85830242	chr10	85638126	85638625	Pwp1|chr10:85638126-85638625	0.660879141497568	.	.
chr10	85829743	85830242	chr10	85871543	85872042	Pwp1|chr10:85871543-85872042	0.613248475673084	.	.
chr10	85829743	85830242	chr10	86103806	86104305	Pwp1|chr10:86103806-86104305	0.632861515849058	.	.
chr10	85829743	85830242	chr10	86203566	86204065	Pwp1|chr10:86203566-86204065	0.678930456223301	.	.
chr10	85916334	85916833	chr10	85638126	85638625	Prdm4|chr10:85638126-85638625	0.542729446080036	.	.
chr10	85916334	85916833	chr10	85871543	85872042	Prdm4|chr10:85871543-85872042	0.585956079630653	.	.
chr10	85916334	85916833	chr10	86103806	86104305	Prdm4|chr10:86103806-86104305	0.572007585935083	.	.
chr10	85916334	85916833	chr10	86203566	86204065	Prdm4|chr10:86203566-86204065	0.694687279623374	.	.
chr10	85916334	85916833	chr10	86203566	86204065	Prdm4|chr10:86203566-86204065	0.694687279623375	.	.
chr10	85916863	85917362	chr10	85598554	85599053	Prdm4|chr10:85598554-85599053	0.685274444379206	.	.
chr10	85916863	85917362	chr10	85598554	85599053	Prdm4|chr10:85598554-85599053	0.685274444379207	.	.
chr10	85916863	85917362	chr10	85604558	85605057	Prdm4|chr10:85604558-85605057	0.649421893117481	.	.
chr10	85916863	85917362	chr10	86103806	86104305	Prdm4|chr10:86103806-86104305	0.77263976445728	.	.
chr10	85957553	85958052	chr10	85598554	85599053	Rtcb|chr10:85598554-85599053	0.553548248517746	.	.
chr10	85957553	85958052	chr10	85604558	85605057	Rtcb|chr10:85604558-85605057	0.548528787795199	.	.
chr10	85957553	85958052	chr10	86103806	86104305	Rtcb|chr10:86103806-86104305	0.597241958162111	.	.
chr10	86497972	86498471	chr10	86491230	86491729	Syn3|chr10:86491230-86491729	0.624644327135769	.	.
chr10	86497972	86498471	chr10	86491743	86492242	Syn3|chr10:86491743-86492242	0.706303062673029	.	.
chr10	86497972	86498471	chr10	86685259	86685758	Syn3|chr10:86685259-86685758	0.565558495778521	.	.
chr10	86705811	86706310	chr10	86303018	86303517	Hsp90b1|chr10:86303018-86303517	0.587699564119967	.	.
chr10	86705811	86706310	chr10	86303018	86303517	Ttc41|chr10:86303018-86303517	0.587699564119967	.	.
chr10	86705811	86706310	chr10	86730664	86731163	Hsp90b1|chr10:86730664-86731163	0.642203922090403	.	.
chr10	86705811	86706310	chr10	86730664	86731163	Ttc41|chr10:86730664-86731163	0.642203922090403	.	.
chr10	86705811	86706310	chr10	86814219	86814718	Hsp90b1|chr10:86814219-86814718	0.843546769222377	.	.
chr10	86705811	86706310	chr10	86814219	86814718	Ttc41|chr10:86814219-86814718	0.843546769222377	.	.
chr10	86778694	86779193	chr10	86814219	86814718	Nt5dc3|chr10:86814219-86814718	0.767521947523389	.	.
chr10	86779348	86779847	chr10	86871963	86872462	Nt5dc3|chr10:86871963-86872462	0.571290701035956	.	.
chr10	86779348	86779847	chr10	87020693	87021192	Nt5dc3|chr10:87020693-87021192	0.793249120441412	.	.
chr10	86779348	86779847	chr10	87094225	87094724	Nt5dc3|chr10:87094225-87094724	0.77698286547463	.	.
chr10	86971914	86972413	chr10	87024821	87025320	Gm16271|chr10:87024821-87025320	0.630138139507925	.	.
chr10	87493100	87493599	chr10	87494579	87495078	Ascl1|chr10:87494579-87495078	0.76454077527504	.	.
chr10	88503248	88503747	chr10	88986845	88987344	Chpt1|chr10:88986845-88987344	0.605631584386722	.	.
chr10	88503789	88504288	chr10	88631543	88632042	Chpt1|chr10:88631543-88632042	0.574139034543287	.	.
chr10	88604990	88605489	chr10	88304248	88304747	Mybpc1|chr10:88304248-88304747	0.60684717382995	.	.
chr10	88730714	88731213	chr10	88682702	88683201	Arl1|chr10:88682702-88683201	0.768347208703322	.	.
chr10	89344385	89344884	chr10	89275089	89275588	Ano4|chr10:89275089-89275588	0.631543486095022	.	.
chr10	89344385	89344884	chr10	89351146	89351645	Ano4|chr10:89351146-89351645	0.739923033393173	.	.
chr10	89344385	89344884	chr10	89383405	89383904	Ano4|chr10:89383405-89383904	0.624660053781267	.	.
chr10	89344955	89345454	chr10	89275089	89275588	Ano4|chr10:89275089-89275588	0.589201845372798	.	.
chr10	89344955	89345454	chr10	89351146	89351645	Ano4|chr10:89351146-89351645	0.740851542786995	.	.
chr10	89344955	89345454	chr10	89383405	89383904	Ano4|chr10:89383405-89383904	0.627526535272314	.	.
chr10	89443015	89443514	chr10	89275089	89275588	Gas2l3|chr10:89275089-89275588	0.626969027280476	.	.
chr10	89443015	89443514	chr10	89351146	89351645	Gas2l3|chr10:89351146-89351645	0.543387369082881	.	.
chr10	89443677	89444176	chr10	89461774	89462273	Gas2l3|chr10:89461774-89462273	0.689806621905047	.	.
chr10	89686076	89686575	chr10	89275089	89275588	1500026H17Rik|chr10:89275089-89275588	0.56051677843395	.	.
chr10	89686076	89686575	chr10	89275089	89275588	Scyl2|chr10:89275089-89275588	0.56051677843395	.	.
chr10	89686076	89686575	chr10	89351146	89351645	1500026H17Rik|chr10:89351146-89351645	0.66027090605594	.	.
chr10	89686076	89686575	chr10	89351146	89351645	Scyl2|chr10:89351146-89351645	0.66027090605594	.	.
chr10	89686076	89686575	chr10	89383405	89383904	1500026H17Rik|chr10:89383405-89383904	0.55288721351747	.	.
chr10	89686076	89686575	chr10	89383405	89383904	Scyl2|chr10:89383405-89383904	0.55288721351747	.	.
chr10	89732079	89732578	chr10	89634997	89635496	Actr6|chr10:89634997-89635496	0.54186274113299	.	.
chr10	89744704	89745203	chr10	89531130	89531629	Uhrf1bp1l|chr10:89531130-89531629	0.576720226965384	.	.
chr10	91181390	91181889	chr10	91170494	91170993	Tmpo|chr10:91170494-91170993	0.657743655669825	.	.
chr10	91181390	91181889	chr10	91171389	91171888	Tmpo|chr10:91171389-91171888	0.59798332543479	.	.
chr10	91181390	91181889	chr10	91187754	91188253	Tmpo|chr10:91187754-91188253	0.564449180844952	.	.
chr10	92722155	92722654	chr10	92640932	92641431	Nedd1|chr10:92640932-92641431	0.632865552249278	.	.
chr10	93080960	93081459	chr10	93050847	93051346	Cfap54|chr10:93050847-93051346	0.559554720373375	.	.
chr10	93080960	93081459	chr10	93275293	93275792	Cfap54|chr10:93275293-93275792	0.666198291589937	.	.
chr10	93080960	93081459	chr10	93347333	93347832	Cfap54|chr10:93347333-93347832	0.562064762759532	.	.
chr10	93081484	93081983	chr10	93050847	93051346	Cfap54|chr10:93050847-93051346	0.790441953104273	.	.
chr10	93081484	93081983	chr10	93291811	93292310	Cfap54|chr10:93291811-93292310	0.759637330796874	.	.
chr10	93081484	93081983	chr10	93347333	93347832	Cfap54|chr10:93347333-93347832	0.584417236549198	.	.
chr10	93453094	93453593	chr10	93050847	93051346	Lta4h|chr10:93050847-93051346	0.674768973507288	.	.
chr10	93453094	93453593	chr10	93255446	93255945	Lta4h|chr10:93255446-93255945	0.561186856278356	.	.
chr10	93453094	93453593	chr10	93347333	93347832	Lta4h|chr10:93347333-93347832	0.783231551000112	.	.
chr10	93539712	93540211	chr10	93275794	93276293	Amdhd1|chr10:93275794-93276293	0.772702563212953	.	.
chr10	93539712	93540211	chr10	93275794	93276293	Ccdc38|chr10:93275794-93276293	0.772702563212953	.	.
chr10	93539712	93540211	chr10	93276361	93276860	Amdhd1|chr10:93276361-93276860	0.685476391745201	.	.
chr10	93539712	93540211	chr10	93276361	93276860	Ccdc38|chr10:93276361-93276860	0.685476391745201	.	.
chr10	93539712	93540211	chr10	93430769	93431268	Amdhd1|chr10:93430769-93431268	0.586886508280566	.	.
chr10	93539712	93540211	chr10	93430769	93431268	Ccdc38|chr10:93430769-93431268	0.586886508280566	.	.
chr10	93539712	93540211	chr10	93485237	93485736	Amdhd1|chr10:93485237-93485736	0.711644650469958	.	.
chr10	93539712	93540211	chr10	93485237	93485736	Ccdc38|chr10:93485237-93485736	0.711644650469958	.	.
chr10	93539712	93540211	chr10	93508857	93509356	Amdhd1|chr10:93508857-93509356	0.624380087561287	.	.
chr10	93539712	93540211	chr10	93508857	93509356	Ccdc38|chr10:93508857-93509356	0.624380087561287	.	.
chr10	93539712	93540211	chr10	93834089	93834588	Amdhd1|chr10:93834089-93834588	0.553128952757438	.	.
chr10	93539712	93540211	chr10	93834089	93834588	Ccdc38|chr10:93834089-93834588	0.553128952757438	.	.
chr10	94035618	94036117	chr10	93812965	93813464	Fgd6|chr10:93812965-93813464	0.752180578953009	.	.
chr10	94035618	94036117	chr10	93812965	93813464	Vezt|chr10:93812965-93813464	0.752180578953009	.	.
chr10	94035618	94036117	chr10	94209705	94210204	Fgd6|chr10:94209705-94210204	0.619897986284837	.	.
chr10	94035618	94036117	chr10	94209705	94210204	Vezt|chr10:94209705-94210204	0.619897986284837	.	.
chr10	94035618	94036117	chr10	94383917	94384416	Fgd6|chr10:94383917-94384416	0.80695662653819	.	.
chr10	94035618	94036117	chr10	94383917	94384416	Vezt|chr10:94383917-94384416	0.80695662653819	.	.
chr10	94036151	94036650	chr10	93888879	93889378	Fgd6|chr10:93888879-93889378	0.567180274250055	.	.
chr10	94036151	94036650	chr10	93888879	93889378	Vezt|chr10:93888879-93889378	0.567180274250055	.	.
chr10	94147608	94148107	chr10	94383917	94384416	Nr2c1|chr10:94383917-94384416	0.612806056118563	.	.
chr10	94944520	94945019	chr10	94838484	94838983	Plxnc1|chr10:94838484-94838983	0.560269166907405	.	.
chr10	94944520	94945019	chr10	94958352	94958851	Plxnc1|chr10:94958352-94958851	0.575282485224349	.	.
chr10	95318373	95318872	chr10	95090467	95090966	Gm48882|chr10:95090467-95090966	0.554401330753676	.	.
chr10	95318373	95318872	chr10	95182924	95183423	Gm48882|chr10:95182924-95183423	0.549028778614405	.	.
chr10	95318373	95318872	chr10	95297537	95298036	Gm48882|chr10:95297537-95298036	0.583430875601601	.	.
chr10	95318373	95318872	chr10	95355571	95356070	Gm48882|chr10:95355571-95356070	0.796173871365468	.	.
chr10	95318373	95318872	chr10	95398596	95399095	Gm48882|chr10:95398596-95399095	0.54939844595711	.	.
chr10	95323354	95323853	chr10	95398596	95399095	Cradd|chr10:95398596-95399095	0.543858539918583	.	.
chr10	95323354	95323853	chr10	95414242	95414741	Cradd|chr10:95414242-95414741	0.712413632780029	.	.
chr10	95501703	95502202	chr10	95475936	95476435	Mrpl42|chr10:95475936-95476435	0.55561534071485	.	.
chr10	95501703	95502202	chr10	95681000	95681499	Mrpl42|chr10:95681000-95681499	0.886764349233407	.	.
chr10	95514775	95515274	chr10	95475936	95476435	Ube2n|chr10:95475936-95476435	0.554818388648597	.	.
chr10	95514775	95515274	chr10	95677381	95677880	Ube2n|chr10:95677381-95677880	0.600746687079035	.	.
chr10	95514775	95515274	chr10	95681000	95681499	Ube2n|chr10:95681000-95681499	0.565085957562014	.	.
chr10	95563534	95564033	chr10	95677381	95677880	Nudt4|chr10:95677381-95677880	0.743249621487332	.	.
chr10	95940376	95940875	chr10	95677381	95677880	Eea1|chr10:95677381-95677880	0.773584195710837	.	.
chr10	95940376	95940875	chr10	96031349	96031848	Eea1|chr10:96031349-96031848	0.541920474250818	.	.
chr10	95940376	95940875	chr10	96033586	96034085	Eea1|chr10:96033586-96034085	0.738026276307646	.	.
chr10	97035352	97035851	chr10	97142503	97143002	4930556N09Rik|chr10:97142503-97143002	0.652849830119595	.	.
chr10	97035352	97035851	chr10	97313564	97314063	4930556N09Rik|chr10:97313564-97314063	0.772970664216655	.	.
chr10	97966895	97967394	chr10	97925522	97926021	Gm10754|chr10:97925522-97926021	0.739611885996996	.	.
chr10	97966895	97967394	chr10	97926038	97926537	Gm10754|chr10:97926038-97926537	0.60719041868377	.	.
chr10	98914146	98914645	chr10	98866891	98867390	Atp2b1|chr10:98866891-98867390	0.574122863588018	.	.
chr10	98914146	98914645	chr10	99017304	99017803	Atp2b1|chr10:99017304-99017803	0.775718845099429	.	.
chr10	98914146	98914645	chr10	99017828	99018327	Atp2b1|chr10:99017828-99018327	0.653078667082177	.	.
chr10	98914146	98914645	chr10	99097313	99097812	Atp2b1|chr10:99097313-99097812	0.551124829143321	.	.
chr10	98914146	98914645	chr10	99190721	99191220	Atp2b1|chr10:99190721-99191220	0.612649569498151	.	.
chr10	98914146	98914645	chr10	99238506	99239005	Atp2b1|chr10:99238506-99239005	0.764481969056644	.	.
chr10	98914847	98915346	chr10	98915365	98915864	Atp2b1|chr10:98915365-98915864	0.744186596091198	.	.
chr10	98914847	98915346	chr10	99130509	99131008	Atp2b1|chr10:99130509-99131008	0.553566602404802	.	.
chr10	99106866	99107365	chr10	98915365	98915864	Gm48768|chr10:98915365-98915864	0.781376459162654	.	.
chr10	99106866	99107365	chr10	98915365	98915864	Poc1b|chr10:98915365-98915864	0.781376459162654	.	.
chr10	99106866	99107365	chr10	99238506	99239005	Gm48768|chr10:99238506-99239005	0.626890355310863	.	.
chr10	99106866	99107365	chr10	99238506	99239005	Poc1b|chr10:99238506-99239005	0.626890355310863	.	.
chr10	99228089	99228588	chr10	99017304	99017803	Gm34574|chr10:99017304-99017803	0.732894924437133	.	.
chr10	99228089	99228588	chr10	99017828	99018327	Gm34574|chr10:99017828-99018327	0.677661511827636	.	.
chr10	99228089	99228588	chr10	99261036	99261535	Gm34574|chr10:99261036-99261535	0.59158362312897	.	.
chr10	99228089	99228588	chr10	99261553	99262052	Gm34574|chr10:99261553-99262052	0.632770015214591	.	.
chr10	99262970	99263469	chr10	99136238	99136737	Dusp6|chr10:99136238-99136737	0.579261767392496	.	.
chr10	99263717	99264216	chr10	99686875	99687374	Dusp6|chr10:99686875-99687374	0.688567141481183	.	.
chr10	100016298	100016797	chr10	100054115	100054614	Kitl|chr10:100054115-100054614	0.70302561559189	.	.
chr10	100742024	100742523	chr10	100868331	100868830	Gm35722|chr10:100868331-100868830	0.715944480429931	.	.
chr10	102435035	102435534	chr10	102689960	102690459	Gm47101|chr10:102689960-102690459	0.704976809254173	.	.
chr10	102435035	102435534	chr10	102689960	102690459	Gm47101|chr10:102689960-102690459	0.704976809254174	.	.
chr10	103236075	103236574	chr10	102801267	102801766	Lrriq1|chr10:102801267-102801766	0.543930519006371	.	.
chr10	103368022	103368521	chr10	103402151	103402650	Slc6a15|chr10:103402151-103402650	0.581925500960538	.	.
chr10	105574222	105574721	chr10	105774364	105774863	Gm15663|chr10:105774364-105774863	0.654732844362619	.	.
chr10	105574222	105574721	chr10	105774364	105774863	Tmtc2|chr10:105774364-105774863	0.654732844362619	.	.
chr10	105575185	105575684	chr10	105606060	105606559	Tmtc2|chr10:105606060-105606559	0.727217845058976	.	.
chr10	105575185	105575684	chr10	105714828	105715327	Tmtc2|chr10:105714828-105715327	0.601331746329396	.	.
chr10	106469497	106469996	chr10	106468917	106469416	Ppfia2|chr10:106468917-106469416	0.814685582203046	.	.
chr10	108161813	108162312	chr10	107858637	107859136	Ppp1r12a|chr10:107858637-107859136	0.629459221614297	.	.
chr10	108161813	108162312	chr10	107932358	107932857	Ppp1r12a|chr10:107932358-107932857	0.699919374834371	.	.
chr10	108161813	108162312	chr10	108333108	108333607	Ppp1r12a|chr10:108333108-108333607	0.578751609119658	.	.
chr10	108161813	108162312	chr10	108333108	108333607	Ppp1r12a|chr10:108333108-108333607	0.578751609119659	.	.
chr10	108161813	108162312	chr10	108454627	108455126	Ppp1r12a|chr10:108454627-108455126	0.701582755634089	.	.
chr10	108162386	108162885	chr10	108359911	108360410	Ppp1r12a|chr10:108359911-108360410	0.74345299585817	.	.
chr10	108162386	108162885	chr10	108455817	108456316	Ppp1r12a|chr10:108455817-108456316	0.605075927991442	.	.
chr10	108331797	108332296	chr10	108454627	108455126	Pawr|chr10:108454627-108455126	0.733131291384405	.	.
chr10	108331797	108332296	chr10	108455817	108456316	Pawr|chr10:108455817-108456316	0.668778271183994	.	.
chr10	109010805	109011304	chr10	109431065	109431564	Syt1|chr10:109431065-109431564	0.705020401089215	.	.
chr10	109010805	109011304	chr10	109487184	109487683	Syt1|chr10:109487184-109487683	0.550420868918128	.	.
chr10	110455601	110456100	chr10	110330020	110330519	Nav3|chr10:110330020-110330519	0.661459122674602	.	.
chr10	110455601	110456100	chr10	110573387	110573886	Nav3|chr10:110573387-110573886	0.676646637205011	.	.
chr10	111164473	111164972	chr10	111100010	111100509	Osbpl8|chr10:111100010-111100509	0.755153375329214	.	.
chr10	111164473	111164972	chr10	111187018	111187517	Osbpl8|chr10:111187018-111187517	0.83362655215586	.	.
chr10	111164473	111164972	chr10	111226402	111226901	Osbpl8|chr10:111226402-111226901	0.69246716370947	.	.
chr10	111472905	111473404	chr10	111743420	111743919	Nap1l1|chr10:111743420-111743919	0.682058323687385	.	.
chr10	111506260	111506759	chr10	111582473	111582972	Phlda1|chr10:111582473-111582972	0.651764878062364	.	.
chr10	111506260	111506759	chr10	111977530	111978029	Phlda1|chr10:111977530-111978029	0.556625315553621	.	.
chr10	111506761	111507260	chr10	111694226	111694725	Gm28592|chr10:111694226-111694725	0.611991068257262	.	.
chr10	111506761	111507260	chr10	111694226	111694725	Phlda1|chr10:111694226-111694725	0.611991068257262	.	.
chr10	111972408	111972907	chr10	111582473	111582972	Krr1|chr10:111582473-111582972	0.61945139776095	.	.
chr10	111972408	111972907	chr10	111977530	111978029	Krr1|chr10:111977530-111978029	0.654359113199816	.	.
chr10	112270038	112270537	chr10	112400755	112401254	Kcnc2|chr10:112400755-112401254	0.558688038089048	.	.
chr10	112270038	112270537	chr10	112542948	112543447	Kcnc2|chr10:112542948-112543447	0.628139207639222	.	.
chr10	112270038	112270537	chr10	112632485	112632984	Kcnc2|chr10:112632485-112632984	0.83295231976572	.	.
chr10	112271856	112272355	chr10	112400755	112401254	Kcnc2|chr10:112400755-112401254	0.552957522049201	.	.
chr10	112271856	112272355	chr10	112542948	112543447	Kcnc2|chr10:112542948-112543447	0.644747430515184	.	.
chr10	112271856	112272355	chr10	112632485	112632984	Kcnc2|chr10:112632485-112632984	0.696874158824322	.	.
chr10	112928298	112928797	chr10	112746619	112747118	Atxn7l3b|chr10:112746619-112747118	0.608186484893355	.	.
chr10	112928298	112928797	chr10	112883045	112883544	Atxn7l3b|chr10:112883045-112883544	0.814683982119871	.	.
chr10	112928805	112929304	chr10	112760356	112760855	Atxn7l3b|chr10:112760356-112760855	0.625023555093264	.	.
chr10	114801528	114802027	chr10	114617980	114618479	Gm15723|chr10:114617980-114618479	0.689867833965986	.	.
chr10	114801528	114802027	chr10	114617980	114618479	Trhde|chr10:114617980-114618479	0.689867833965986	.	.
chr10	114801528	114802027	chr10	114831279	114831778	Gm15723|chr10:114831279-114831778	0.631451954971641	.	.
chr10	114801528	114802027	chr10	114831279	114831778	Trhde|chr10:114831279-114831778	0.631451954971641	.	.
chr10	114801528	114802027	chr10	114978452	114978951	Gm15723|chr10:114978452-114978951	0.712285953271107	.	.
chr10	114801528	114802027	chr10	114978452	114978951	Trhde|chr10:114978452-114978951	0.712285953271107	.	.
chr10	114801528	114802027	chr10	115097073	115097572	Gm15723|chr10:115097073-115097572	0.716773324416445	.	.
chr10	114801528	114802027	chr10	115097073	115097572	Trhde|chr10:115097073-115097572	0.716773324416445	.	.
chr10	114802258	114802757	chr10	115097073	115097572	Gm15723|chr10:115097073-115097572	0.647001016202091	.	.
chr10	114802258	114802757	chr10	115097073	115097572	Trhde|chr10:115097073-115097572	0.647001016202091	.	.
chr10	115184690	115185189	chr10	114831279	114831778	Tph2|chr10:114831279-114831778	0.7307154055776	.	.
chr10	115184690	115185189	chr10	115097073	115097572	Tph2|chr10:115097073-115097572	0.67914249204476	.	.
chr10	115184690	115185189	chr10	115100158	115100657	Tph2|chr10:115100158-115100657	0.70750441508199	.	.
chr10	115586789	115587288	chr10	115323235	115323734	Lgr5|chr10:115323235-115323734	0.643553184149549	.	.
chr10	115586789	115587288	chr10	115989894	115990393	Lgr5|chr10:115989894-115990393	0.584180120340384	.	.
chr10	116950206	116950705	chr10	116913821	116914320	4933412E12Rik|chr10:116913821-116914320	0.711345504928136	.	.
chr10	116950206	116950705	chr10	116913821	116914320	Rab3ip|chr10:116913821-116914320	0.711345504928136	.	.
chr10	116950206	116950705	chr10	116914534	116915033	4933412E12Rik|chr10:116914534-116915033	0.778424159577732	.	.
chr10	116950206	116950705	chr10	116914534	116915033	Rab3ip|chr10:116914534-116915033	0.778424159577732	.	.
chr10	117063108	117063607	chr10	116913821	116914320	Cct2|chr10:116913821-116914320	0.605981127397065	.	.
chr10	117063108	117063607	chr10	116913821	116914320	Cct2|chr10:116913821-116914320	0.605981127397066	.	.
chr10	117063671	117064170	chr10	117278477	117278976	Cct2|chr10:117278477-117278976	0.587647519041953	.	.
chr10	117223978	117224477	chr10	116766595	116767094	Gm48772|chr10:116766595-116767094	0.734819880155805	.	.
chr10	117223978	117224477	chr10	116766595	116767094	Yeats4|chr10:116766595-116767094	0.734819880155805	.	.
chr10	117223978	117224477	chr10	116810681	116811180	Gm48772|chr10:116810681-116811180	0.588585236838691	.	.
chr10	117223978	117224477	chr10	116810681	116811180	Yeats4|chr10:116810681-116811180	0.588585236838691	.	.
chr10	117223978	117224477	chr10	116848645	116849144	Gm48772|chr10:116848645-116849144	0.705938637160512	.	.
chr10	117223978	117224477	chr10	116848645	116849144	Yeats4|chr10:116848645-116849144	0.705938637160512	.	.
chr10	117223978	117224477	chr10	117376790	117377289	Gm48772|chr10:117376790-117377289	0.554389022383846	.	.
chr10	117223978	117224477	chr10	117376790	117377289	Yeats4|chr10:117376790-117377289	0.554389022383846	.	.
chr10	117223978	117224477	chr10	117435311	117435810	Gm48772|chr10:117435311-117435810	0.745916449936893	.	.
chr10	117223978	117224477	chr10	117435311	117435810	Yeats4|chr10:117435311-117435810	0.745916449936893	.	.
chr10	117224521	117225020	chr10	116996142	116996641	Gm48772|chr10:116996142-116996641	0.648723567710331	.	.
chr10	117224521	117225020	chr10	116996142	116996641	Yeats4|chr10:116996142-116996641	0.648723567710331	.	.
chr10	117224521	117225020	chr10	117277959	117278458	Gm48772|chr10:117277959-117278458	0.648558707546434	.	.
chr10	117224521	117225020	chr10	117277959	117278458	Yeats4|chr10:117277959-117278458	0.648558707546434	.	.
chr10	117224521	117225020	chr10	117376221	117376720	Gm48772|chr10:117376221-117376720	0.647187940881584	.	.
chr10	117224521	117225020	chr10	117376221	117376720	Yeats4|chr10:117376221-117376720	0.647187940881584	.	.
chr10	117224521	117225020	chr10	117376790	117377289	Gm48772|chr10:117376790-117377289	0.568595391143588	.	.
chr10	117224521	117225020	chr10	117376790	117377289	Yeats4|chr10:117376790-117377289	0.568595391143588	.	.
chr10	117224521	117225020	chr10	117478060	117478559	Gm48772|chr10:117478060-117478559	0.544759442890077	.	.
chr10	117224521	117225020	chr10	117478060	117478559	Yeats4|chr10:117478060-117478559	0.544759442890077	.	.
chr10	117710064	117710563	chr10	117277959	117278458	Mdm2|chr10:117277959-117278458	0.568309210669377	.	.
chr10	117710064	117710563	chr10	117278477	117278976	Mdm2|chr10:117278477-117278976	0.548916786480417	.	.
chr10	117710064	117710563	chr10	117376221	117376720	Mdm2|chr10:117376221-117376720	0.543267138763843	.	.
chr10	117710064	117710563	chr10	117676190	117676689	Mdm2|chr10:117676190-117676689	0.650734514261944	.	.
chr10	117710064	117710563	chr10	117940936	117941435	Mdm2|chr10:117940936-117941435	0.605302108052215	.	.
chr10	117710592	117711091	chr10	117278477	117278976	Mdm2|chr10:117278477-117278976	0.558008698061124	.	.
chr10	117710592	117711091	chr10	117675641	117676140	Mdm2|chr10:117675641-117676140	0.763102693919719	.	.
chr10	117710592	117711091	chr10	117940936	117941435	Mdm2|chr10:117940936-117941435	0.589876311666375	.	.
chr10	117746155	117746654	chr10	117675641	117676140	Slc35e3|chr10:117675641-117676140	0.547563439714138	.	.
chr10	118141391	118141890	chr10	117940936	117941435	Mdm1|chr10:117940936-117941435	0.543529698774124	.	.
chr10	118869300	118869799	chr10	118867797	118868296	Dyrk2|chr10:118867797-118868296	0.565893663742816	.	.
chr10	118869300	118869799	chr10	118868601	118869100	Dyrk2|chr10:118868601-118869100	0.620729784139253	.	.
chr10	119239821	119240320	chr10	118868601	118869100	Cand1|chr10:118868601-118869100	0.798378023899746	.	.
chr10	119453726	119454225	chr10	119615152	119615651	Grip1|chr10:119615152-119615651	0.682661920712924	.	.
chr10	120112717	120113216	chr10	119802307	119802806	Helb|chr10:119802307-119802806	0.642266862759365	.	.
chr10	120112717	120113216	chr10	120041658	120042157	Helb|chr10:120041658-120042157	0.661105255587887	.	.
chr10	120226758	120227257	chr10	119873051	119873550	Llph|chr10:119873051-119873550	0.563823447195341	.	.
chr10	120227259	120227758	chr10	119802307	119802806	Llph|chr10:119802307-119802806	0.635468400001731	.	.
[truncated: 13,446 more rows]
