# Supplementary material for: Single-cell analysis of chromatin accessibility in the adult mouse brain
Source: Nature. 2023 Dec 13;624(7991):378–89. doi: 10.1038/s41586-023-06824-9 (PMC10719105; doi:10.1038/s41586-023-06824-9)
Supplement: Supplementary file 3 — Supplementary Tables 1–25 and their legends. [file 41586_2023_6824_MOESM3_ESM.zip › 2023-03-05453B-s3/SI Tables/SI Table 13 Summary of all the gene-cCRE correlations/sa2subclass.MV-SPIV_Zic4_Neurod2_Glut.pdc.bedpe]

chr1	3670775	3671274	chr1	3515154	3515653	Xkr4|chr1:3515154-3515653	0.404073648027706	.	.
chr1	4785497	4785996	chr1	4571692	4572191	Mrpl15|chr1:4571692-4572191	0.256430018989735	.	.
chr1	4785497	4785996	chr1	5082818	5083317	Mrpl15|chr1:5082818-5083317	0.413860458691434	.	.
chr1	4785497	4785996	chr1	5082818	5083317	Mrpl15|chr1:5082818-5083317	0.413860458691435	.	.
chr1	4807592	4808091	chr1	5082818	5083317	Lypla1|chr1:5082818-5083317	0.332551243951022	.	.
chr1	4857480	4857979	chr1	5082818	5083317	Tcea1|chr1:5082818-5083317	0.28468143424086	.	.
chr1	4858123	4858622	chr1	4571692	4572191	Tcea1|chr1:4571692-4572191	0.302577007816325	.	.
chr1	5070122	5070621	chr1	5019201	5019700	Atp6v1h|chr1:5019201-5019700	0.328295170476932	.	.
chr1	5070122	5070621	chr1	5019201	5019700	Rgs20|chr1:5019201-5019700	0.328295170476932	.	.
chr1	5588179	5588678	chr1	5315438	5315937	Oprk1|chr1:5315438-5315937	0.427129540113874	.	.
chr1	5588820	5589319	chr1	5315438	5315937	Oprk1|chr1:5315438-5315937	0.29020149112859	.	.
chr1	5588820	5589319	chr1	5915307	5915806	Oprk1|chr1:5915307-5915806	0.318513674501018	.	.
chr1	6214899	6215398	chr1	6382628	6383127	4732440D04Rik|chr1:6382628-6383127	0.381917539085846	.	.
chr1	6214899	6215398	chr1	6406344	6406843	4732440D04Rik|chr1:6406344-6406843	0.535857706670998	.	.
chr1	7088594	7089093	chr1	7204719	7205218	Pcmtd1|chr1:7204719-7205218	0.390616371766961	.	.
chr1	7088594	7089093	chr1	7205959	7206458	Pcmtd1|chr1:7205959-7206458	0.299382082892052	.	.
chr1	7088594	7089093	chr1	7371658	7372157	Pcmtd1|chr1:7371658-7372157	0.365204485436045	.	.
chr1	9299496	9299995	chr1	9208779	9209278	Sntg1|chr1:9208779-9209278	0.278704429909272	.	.
chr1	9600949	9601448	chr1	9823372	9823871	Vxn|chr1:9823372-9823871	0.333509931509832	.	.
chr1	9601474	9601973	chr1	9823372	9823871	Vxn|chr1:9823372-9823871	0.518321821628878	.	.
chr1	9641144	9641643	chr1	9848033	9848532	Gm29520|chr1:9848033-9848532	0.412014458453223	.	.
chr1	9641144	9641643	chr1	9988645	9989144	Gm29520|chr1:9988645-9989144	0.522370445217729	.	.
chr1	9700259	9700758	chr1	9298270	9298769	Mybl1|chr1:9298270-9298769	0.372666849440337	.	.
chr1	9747574	9748073	chr1	9541113	9541612	1700034P13Rik|chr1:9541113-9541612	0.462952928648256	.	.
chr1	9747574	9748073	chr1	9541113	9541612	Vcpip1|chr1:9541113-9541612	0.462952928648256	.	.
chr1	9747574	9748073	chr1	9823372	9823871	1700034P13Rik|chr1:9823372-9823871	0.483590077540691	.	.
chr1	9747574	9748073	chr1	9823372	9823871	Vcpip1|chr1:9823372-9823871	0.483590077540691	.	.
chr1	9748256	9748755	chr1	9541113	9541612	1700034P13Rik|chr1:9541113-9541612	0.255941574679516	.	.
chr1	9748256	9748755	chr1	9541113	9541612	Vcpip1|chr1:9541113-9541612	0.255941574679516	.	.
chr1	9748256	9748755	chr1	9823372	9823871	1700034P13Rik|chr1:9823372-9823871	0.448926913952968	.	.
chr1	9748256	9748755	chr1	9823372	9823871	Vcpip1|chr1:9823372-9823871	0.448926913952968	.	.
chr1	9798078	9798577	chr1	9622471	9622970	Sgk3|chr1:9622471-9622970	0.265767134546014	.	.
chr1	9798078	9798577	chr1	9772700	9773199	Sgk3|chr1:9772700-9773199	0.323693949912784	.	.
chr1	9943920	9944419	chr1	9823372	9823871	Snhg6|chr1:9823372-9823871	0.33342147825707	.	.
chr1	10008928	10009427	chr1	10007180	10007679	Ppp1r42|chr1:10007180-10007679	0.314785558596764	.	.
chr1	10008928	10009427	chr1	10007180	10007679	Ppp1r42|chr1:10007180-10007679	0.314785558596765	.	.
chr1	10008928	10009427	chr1	10166716	10167215	Ppp1r42|chr1:10166716-10167215	0.45870986737368	.	.
chr1	10008928	10009427	chr1	10257273	10257772	Ppp1r42|chr1:10257273-10257772	0.597671181728445	.	.
chr1	10037697	10038196	chr1	10089475	10089974	Cops5|chr1:10089475-10089974	0.256888620823391	.	.
chr1	10037697	10038196	chr1	10089475	10089974	Cspp1|chr1:10089475-10089974	0.256888620823391	.	.
chr1	10037697	10038196	chr1	10257273	10257772	Cops5|chr1:10257273-10257772	0.318788573234391	.	.
chr1	10037697	10038196	chr1	10257273	10257772	Cspp1|chr1:10257273-10257772	0.318788573234391	.	.
chr1	10232855	10233354	chr1	10007180	10007679	Arfgef1|chr1:10007180-10007679	0.44582578347247	.	.
chr1	10232855	10233354	chr1	10089475	10089974	Arfgef1|chr1:10089475-10089974	0.357837130734554	.	.
chr1	10719713	10720212	chr1	10596332	10596831	Cpa6|chr1:10596332-10596831	0.430448091554334	.	.
chr1	10993772	10994271	chr1	10759501	10760000	Prex2|chr1:10759501-10760000	0.265878971883505	.	.
chr1	10993772	10994271	chr1	10943346	10943845	Prex2|chr1:10943346-10943845	0.270725887948405	.	.
chr1	11413910	11414409	chr1	11012163	11012662	A830018L16Rik|chr1:11012163-11012662	0.352583975622975	.	.
chr1	11413910	11414409	chr1	11139848	11140347	A830018L16Rik|chr1:11139848-11140347	0.278041507322057	.	.
chr1	12692874	12693373	chr1	12405815	12406314	Sulf1|chr1:12405815-12406314	0.325791615389443	.	.
chr1	12692874	12693373	chr1	12418828	12419327	Sulf1|chr1:12418828-12419327	0.2814936370185	.	.
chr1	12692874	12693373	chr1	12718098	12718597	Sulf1|chr1:12718098-12718597	0.350812850613567	.	.
chr1	13589563	13590062	chr1	13649569	13650068	Tram1|chr1:13649569-13650068	0.306413094492094	.	.
chr1	13659706	13660205	chr1	13789111	13789610	Lactb2|chr1:13789111-13789610	0.446323238675433	.	.
chr1	13659706	13660205	chr1	13992884	13993383	Lactb2|chr1:13992884-13993383	0.427062918880295	.	.
chr1	13660314	13660813	chr1	13789111	13789610	Lactb2|chr1:13789111-13789610	0.543732854363058	.	.
chr1	13660314	13660813	chr1	13992884	13993383	Lactb2|chr1:13992884-13993383	0.509997723929625	.	.
chr1	14309549	14310048	chr1	14207771	14208270	Eya1|chr1:14207771-14208270	0.496023195901789	.	.
chr1	14309549	14310048	chr1	14208338	14208837	Eya1|chr1:14208338-14208837	0.315262508309746	.	.
chr1	14309549	14310048	chr1	14728986	14729485	Eya1|chr1:14728986-14729485	0.266191217306178	.	.
chr1	16093096	16093595	chr1	16440142	16440641	4930444P10Rik|chr1:16440142-16440641	0.271755103985948	.	.
chr1	16104453	16104952	chr1	16440142	16440641	Rpl7|chr1:16440142-16440641	0.260327975086137	.	.
chr1	16104999	16105498	chr1	16293849	16294348	Rdh10|chr1:16293849-16294348	0.265419423828208	.	.
chr1	16104999	16105498	chr1	16293849	16294348	Rpl7|chr1:16293849-16294348	0.265419423828208	.	.
chr1	16105563	16106062	chr1	16179087	16179586	Rdh10|chr1:16179087-16179586	0.32937717029093	.	.
chr1	16105563	16106062	chr1	16229492	16229991	Rdh10|chr1:16229492-16229991	0.514841341444285	.	.
chr1	16105563	16106062	chr1	16293849	16294348	Rdh10|chr1:16293849-16294348	0.525497166865131	.	.
chr1	16105563	16106062	chr1	16399221	16399720	Rdh10|chr1:16399221-16399720	0.275820996669835	.	.
chr1	17145142	17145641	chr1	17123369	17123868	Gdap1|chr1:17123369-17123868	0.519889354977498	.	.
chr1	17727070	17727569	chr1	17838342	17838841	Crispld1|chr1:17838342-17838841	0.390208202810984	.	.
chr1	17727070	17727569	chr1	17838342	17838841	Gm16070|chr1:17838342-17838841	0.390208202810984	.	.
chr1	18057998	18058497	chr1	17941366	17941865	Gm28756|chr1:17941366-17941865	0.316345620706534	.	.
chr1	18057998	18058497	chr1	17980561	17981060	Gm28756|chr1:17980561-17981060	0.283060829557433	.	.
chr1	20820187	20820686	chr1	20699955	20700454	Mcm3|chr1:20699955-20700454	0.609804983713564	.	.
chr1	20820187	20820686	chr1	20874913	20875412	Mcm3|chr1:20874913-20875412	0.381100731457312	.	.
chr1	20820187	20820686	chr1	20923365	20923864	Mcm3|chr1:20923365-20923864	0.42220414087948	.	.
chr1	20820187	20820686	chr1	21166203	21166702	Mcm3|chr1:21166203-21166702	0.442494492318451	.	.
chr1	20890311	20890810	chr1	20612697	20613196	6720483E21Rik|chr1:20612697-20613196	0.435011415855915	.	.
chr1	20890311	20890810	chr1	20612697	20613196	Paqr8|chr1:20612697-20613196	0.435011415855915	.	.
chr1	20890857	20891356	chr1	20874913	20875412	6720483E21Rik|chr1:20874913-20875412	0.361865682060731	.	.
chr1	20890857	20891356	chr1	20874913	20875412	Paqr8|chr1:20874913-20875412	0.361865682060731	.	.
chr1	20890857	20891356	chr1	20923365	20923864	6720483E21Rik|chr1:20923365-20923864	0.338689432997549	.	.
chr1	20890857	20891356	chr1	20923365	20923864	Paqr8|chr1:20923365-20923864	0.338689432997549	.	.
chr1	20890857	20891356	chr1	20984042	20984541	6720483E21Rik|chr1:20984042-20984541	0.40790735726716	.	.
chr1	20890857	20891356	chr1	20984042	20984541	Paqr8|chr1:20984042-20984541	0.40790735726716	.	.
chr1	20951400	20951899	chr1	20612697	20613196	Efhc1|chr1:20612697-20613196	0.319384997069659	.	.
chr1	20951400	20951899	chr1	20699955	20700454	Efhc1|chr1:20699955-20700454	0.479340137845887	.	.
chr1	20951400	20951899	chr1	20874913	20875412	Efhc1|chr1:20874913-20875412	0.329823319883005	.	.
chr1	20951400	20951899	chr1	20923365	20923864	Efhc1|chr1:20923365-20923864	0.551667359587132	.	.
chr1	20951400	20951899	chr1	21166203	21166702	Efhc1|chr1:21166203-21166702	0.481726865543047	.	.
chr1	21079134	21079633	chr1	20874913	20875412	Gm28287|chr1:20874913-20875412	0.464131707306529	.	.
chr1	21079134	21079633	chr1	20874913	20875412	Tram2|chr1:20874913-20875412	0.464131707306529	.	.
chr1	21079134	21079633	chr1	20922853	20923352	Gm28287|chr1:20922853-20923352	0.540291813508307	.	.
chr1	21079134	21079633	chr1	20922853	20923352	Tram2|chr1:20922853-20923352	0.540291813508307	.	.
chr1	21079134	21079633	chr1	20923365	20923864	Gm28287|chr1:20923365-20923864	0.718078061599826	.	.
chr1	21079134	21079633	chr1	20923365	20923864	Tram2|chr1:20923365-20923864	0.718078061599826	.	.
chr1	21079134	21079633	chr1	21166203	21166702	Gm28287|chr1:21166203-21166702	0.514635789899414	.	.
chr1	21079134	21079633	chr1	21166203	21166702	Tram2|chr1:21166203-21166702	0.514635789899414	.	.
chr1	21218543	21219042	chr1	20923365	20923864	Tmem14a|chr1:20923365-20923864	0.314703620017903	.	.
chr1	21271420	21271919	chr1	21344262	21344761	Gm28836|chr1:21344262-21344761	0.248180281444042	.	.
chr1	23574480	23574979	chr1	23255866	23256365	Gm28822|chr1:23255866-23256365	0.24942993591969	.	.
chr1	23574480	23574979	chr1	23382622	23383121	Gm28822|chr1:23382622-23383121	0.270597791472632	.	.
chr1	23575015	23575514	chr1	23382622	23383121	Gm28822|chr1:23382622-23383121	0.321688592824512	.	.
chr1	24586286	24586785	chr1	24336005	24336504	Col19a1|chr1:24336005-24336504	0.367980717674534	.	.
chr1	24587149	24587648	chr1	24336005	24336504	Col19a1|chr1:24336005-24336504	0.610831400095643	.	.
chr1	24587149	24587648	chr1	24633681	24634180	Col19a1|chr1:24633681-24634180	0.462109022346741	.	.
chr1	24677625	24678124	chr1	24336005	24336504	Lmbrd1|chr1:24336005-24336504	0.389497718158416	.	.
chr1	24677625	24678124	chr1	24633681	24634180	Lmbrd1|chr1:24633681-24634180	0.260105171884191	.	.
chr1	24677625	24678124	chr1	24758535	24759034	Lmbrd1|chr1:24758535-24759034	0.413926118502393	.	.
chr1	24677625	24678124	chr1	24759044	24759543	Lmbrd1|chr1:24759044-24759543	0.258010796362873	.	.
chr1	24678265	24678764	chr1	24302637	24303136	Lmbrd1|chr1:24302637-24303136	0.336057205394373	.	.
chr1	24678265	24678764	chr1	24614093	24614592	Lmbrd1|chr1:24614093-24614592	0.291746305532327	.	.
chr1	30872795	30873294	chr1	30537143	30537642	Phf3|chr1:30537143-30537642	0.325838745112942	.	.
chr1	30872795	30873294	chr1	31149448	31149947	Phf3|chr1:31149448-31149947	0.380307469974444	.	.
chr1	30872795	30873294	chr1	31178156	31178655	Phf3|chr1:31178156-31178655	0.274271311935795	.	.
chr1	30873430	30873929	chr1	30502671	30503170	Phf3|chr1:30502671-30503170	0.366405866481204	.	.
chr1	30873430	30873929	chr1	30503190	30503689	Phf3|chr1:30503190-30503689	0.486783181062209	.	.
chr1	30873430	30873929	chr1	30740784	30741283	Phf3|chr1:30740784-30741283	0.437338740379865	.	.
chr1	30873430	30873929	chr1	31178156	31178655	Phf3|chr1:31178156-31178655	0.372733241370012	.	.
chr1	30873942	30874441	chr1	30502671	30503170	Phf3|chr1:30502671-30503170	0.271212407526816	.	.
chr1	30873942	30874441	chr1	30503190	30503689	Phf3|chr1:30503190-30503689	0.274232409404846	.	.
chr1	30873942	30874441	chr1	30590651	30591150	Phf3|chr1:30590651-30591150	0.305085261640882	.	.
chr1	30873942	30874441	chr1	30591249	30591748	Phf3|chr1:30591249-30591748	0.324172285747249	.	.
chr1	30949080	30949579	chr1	30740784	30741283	Ptp4a1|chr1:30740784-30741283	0.288658007638217	.	.
chr1	30949582	30950081	chr1	30740784	30741283	Ptp4a1|chr1:30740784-30741283	0.268449863083551	.	.
chr1	32172459	32172958	chr1	32209657	32210156	Khdrbs2|chr1:32209657-32210156	0.518597071914145	.	.
chr1	34459438	34459937	chr1	34583679	34584178	Ptpn18|chr1:34583679-34584178	0.595491365370528	.	.
chr1	34459438	34459937	chr1	34602327	34602826	Ptpn18|chr1:34602327-34602826	0.414263300467609	.	.
chr1	34579442	34579941	chr1	34602327	34602826	1700101I19Rik|chr1:34602327-34602826	0.412878020476083	.	.
chr1	34579442	34579941	chr1	34602327	34602826	Amer3|chr1:34602327-34602826	0.412878020476083	.	.
chr1	34801460	34801959	chr1	34738307	34738806	Arhgef4|chr1:34738307-34738806	0.307128970806922	.	.
chr1	34801460	34801959	chr1	35019271	35019770	Arhgef4|chr1:35019271-35019770	0.350335642876538	.	.
chr1	34801460	34801959	chr1	35212284	35212783	Arhgef4|chr1:35212284-35212783	0.330467271191327	.	.
chr1	34801460	34801959	chr1	35216412	35216911	Arhgef4|chr1:35216412-35216911	0.304303908089272	.	.
chr1	34842804	34843303	chr1	34750293	34750792	Fam168b|chr1:34750293-34750792	0.382490703601356	.	.
chr1	34842804	34843303	chr1	34752832	34753331	Fam168b|chr1:34752832-34753331	0.295794472750678	.	.
chr1	34842804	34843303	chr1	34793414	34793913	Fam168b|chr1:34793414-34793913	0.392211436365204	.	.
chr1	34842804	34843303	chr1	35019271	35019770	Fam168b|chr1:35019271-35019770	0.408084772348501	.	.
chr1	34849768	34850267	chr1	34752832	34753331	Plekhb2|chr1:34752832-34753331	0.258446643604986	.	.
chr1	34849768	34850267	chr1	35216412	35216911	Plekhb2|chr1:35216412-35216911	0.366241646272793	.	.
chr1	34850452	34850951	chr1	34750293	34750792	Plekhb2|chr1:34750293-34750792	0.442746175952045	.	.
chr1	34850452	34850951	chr1	34752832	34753331	Plekhb2|chr1:34752832-34753331	0.336651384769727	.	.
chr1	35806166	35806665	chr1	35846568	35847067	Gm28415|chr1:35846568-35847067	0.322744047141739	.	.
chr1	37540354	37540853	chr1	37698784	37699283	Mgat4a|chr1:37698784-37699283	0.46657163854578	.	.
chr1	37719678	37720177	chr1	37572444	37572943	2010300C02Rik|chr1:37572444-37572943	0.380432793465506	.	.
chr1	37719678	37720177	chr1	37639092	37639591	2010300C02Rik|chr1:37639092-37639591	0.361794187647764	.	.
chr1	37719678	37720177	chr1	37678238	37678737	2010300C02Rik|chr1:37678238-37678737	0.303472094702097	.	.
chr1	37719678	37720177	chr1	37709652	37710151	2010300C02Rik|chr1:37709652-37710151	0.301700680952019	.	.
chr1	37719678	37720177	chr1	37710168	37710667	2010300C02Rik|chr1:37710168-37710667	0.614940524089379	.	.
chr1	37864699	37865198	chr1	37709652	37710151	Gm26805|chr1:37709652-37710151	0.490573219265269	.	.
chr1	37864699	37865198	chr1	38185452	38185951	Gm26805|chr1:38185452-38185951	0.423381618288666	.	.
chr1	37871955	37872454	chr1	37872597	37873096	Lipt1|chr1:37872597-37873096	0.350106321755156	.	.
chr1	37871955	37872454	chr1	38185452	38185951	Lipt1|chr1:38185452-38185951	0.362256557486501	.	.
chr1	37890241	37890740	chr1	38185452	38185951	Mitd1|chr1:38185452-38185951	0.501288257730735	.	.
chr1	37890241	37890740	chr1	38185452	38185951	Mrpl30|chr1:38185452-38185951	0.501288257730735	.	.
chr1	37997082	37997581	chr1	37698784	37699283	Eif5b|chr1:37698784-37699283	0.480917749351785	.	.
chr1	37997082	37997581	chr1	37698784	37699283	Txndc9|chr1:37698784-37699283	0.480917749351785	.	.
chr1	37997082	37997581	chr1	37903135	37903634	Eif5b|chr1:37903135-37903634	0.397168503938784	.	.
chr1	37997082	37997581	chr1	37903135	37903634	Txndc9|chr1:37903135-37903634	0.397168503938784	.	.
chr1	37997778	37998277	chr1	37698784	37699283	Eif5b|chr1:37698784-37699283	0.550634787405521	.	.
chr1	37997778	37998277	chr1	37698784	37699283	Txndc9|chr1:37698784-37699283	0.550634787405521	.	.
chr1	38129526	38130025	chr1	37903135	37903634	Rev1|chr1:37903135-37903634	0.50673841262362	.	.
chr1	40085635	40086134	chr1	40014836	40015335	Gm16894|chr1:40014836-40015335	0.280334491252046	.	.
chr1	40579713	40580212	chr1	40797275	40797774	Gm35801|chr1:40797275-40797774	0.270965830709071	.	.
chr1	40579713	40580212	chr1	40797275	40797774	Slc9a4|chr1:40797275-40797774	0.270965830709071	.	.
chr1	40790447	40790946	chr1	40829355	40829854	Mfsd9|chr1:40829355-40829854	0.356662608124817	.	.
chr1	42261772	42262271	chr1	42152322	42152821	Gm28175|chr1:42152322-42152821	0.291291688225982	.	.
chr1	42261772	42262271	chr1	42233230	42233729	Gm28175|chr1:42233230-42233729	0.322881575633533	.	.
chr1	42261772	42262271	chr1	42242955	42243454	Gm28175|chr1:42242955-42243454	0.514396179688451	.	.
chr1	42261772	42262271	chr1	42303298	42303797	Gm28175|chr1:42303298-42303797	0.601294864817346	.	.
chr1	42261772	42262271	chr1	42395186	42395685	Gm28175|chr1:42395186-42395685	0.338425001498807	.	.
chr1	42261772	42262271	chr1	42407118	42407617	Gm28175|chr1:42407118-42407617	0.747393049739652	.	.
chr1	42261772	42262271	chr1	42415763	42416262	Gm28175|chr1:42415763-42416262	0.401004943197415	.	.
chr1	42261772	42262271	chr1	42416282	42416781	Gm28175|chr1:42416282-42416781	0.249967789180563	.	.
chr1	42261772	42262271	chr1	42472367	42472866	Gm28175|chr1:42472367-42472866	0.492743628846939	.	.
chr1	42261772	42262271	chr1	42484107	42484606	Gm28175|chr1:42484107-42484606	0.45579133088016	.	.
chr1	42261772	42262271	chr1	42491441	42491940	Gm28175|chr1:42491441-42491940	0.488133758763046	.	.
chr1	43827615	43828114	chr1	44198134	44198633	Uxs1|chr1:44198134-44198633	0.25361774514188	.	.
chr1	44102213	44102712	chr1	44459127	44459626	Tex30|chr1:44459127-44459626	0.5420170182347	.	.
chr1	44119144	44119643	chr1	44459127	44459626	Bivm|chr1:44459127-44459626	0.513131279545776	.	.
chr1	44119144	44119643	chr1	44459127	44459626	Poglut2|chr1:44459127-44459626	0.513131279545776	.	.
chr1	44119663	44120162	chr1	44228990	44229489	Bivm|chr1:44228990-44229489	0.401539738040468	.	.
chr1	44147693	44148192	chr1	43898955	43899454	Ercc5|chr1:43898955-43899454	0.358660660158212	.	.
chr1	44147693	44148192	chr1	44198134	44198633	Ercc5|chr1:44198134-44198633	0.330376322585582	.	.
chr1	44147693	44148192	chr1	44459127	44459626	Ercc5|chr1:44459127-44459626	0.395723091131518	.	.
chr1	44551396	44551895	chr1	44459127	44459626	Gulp1|chr1:44459127-44459626	0.521865423217325	.	.
chr1	44551396	44551895	chr1	44741191	44741690	Gulp1|chr1:44741191-44741690	0.321368153804225	.	.
chr1	45795197	45795696	chr1	45816821	45817320	Wdr75|chr1:45816821-45817320	0.287856786609361	.	.
chr1	45925424	45925923	chr1	45672672	45673171	Slc40a1|chr1:45672672-45673171	0.306733530494618	.	.
chr1	46065930	46066429	chr1	46018316	46018815	Dnah7b|chr1:46018316-46018815	0.295510954003794	.	.
chr1	46066566	46067065	chr1	45905047	45905546	Dnah7b|chr1:45905047-45905546	0.369687306021759	.	.
chr1	46066566	46067065	chr1	46067115	46067614	Dnah7b|chr1:46067115-46067614	0.400710183968412	.	.
chr1	46425176	46425675	chr1	46022239	46022738	Dnah7c|chr1:46022239-46022738	0.329375606192838	.	.
chr1	52816845	52817344	chr1	53032502	53033001	Inpp1|chr1:53032502-53033001	0.354266273655552	.	.
chr1	52817513	52818012	chr1	52951973	52952472	Inpp1|chr1:52951973-52952472	0.28087212110118	.	.
chr1	52844734	52845233	chr1	52953081	52953580	Hibch|chr1:52953081-52953580	0.250899508978311	.	.
chr1	53296806	53297305	chr1	53375970	53376469	Ormdl1|chr1:53375970-53376469	0.432871164690477	.	.
chr1	53296806	53297305	chr1	53375970	53376469	Pms1|chr1:53375970-53376469	0.432871164690477	.	.
chr1	53313399	53313898	chr1	53610872	53611371	Osgepl1|chr1:53610872-53611371	0.28567347348643	.	.
chr1	53706596	53707095	chr1	53375970	53376469	Dnah7a|chr1:53375970-53376469	0.265795770676921	.	.
chr1	53706596	53707095	chr1	53909069	53909568	Dnah7a|chr1:53909069-53909568	0.323196180073142	.	.
chr1	54194947	54195446	chr1	54332940	54333439	Hecw2|chr1:54332940-54333439	0.543101346029021	.	.
chr1	54438767	54439266	chr1	54039037	54039536	Gtf3c3|chr1:54039037-54039536	0.252350093271445	.	.
chr1	55053010	55053509	chr1	55449137	55449636	Coq10b|chr1:55449137-55449636	0.26846925433682	.	.
chr1	55053010	55053509	chr1	55488757	55489256	Coq10b|chr1:55488757-55489256	0.352431390532177	.	.
chr1	55236881	55237380	chr1	55488757	55489256	Mars2|chr1:55488757-55489256	0.371482689351821	.	.
chr1	56972152	56972651	chr1	56924499	56924998	9130024F11Rik|chr1:56924499-56924998	0.458474034089446	.	.
chr1	57377988	57378487	chr1	57269706	57270205	1700066M21Rik|chr1:57269706-57270205	0.455935650626252	.	.
chr1	57377988	57378487	chr1	57269706	57270205	4930558J18Rik|chr1:57269706-57270205	0.455935650626252	.	.
chr1	57377988	57378487	chr1	57489133	57489632	1700066M21Rik|chr1:57489133-57489632	0.324308878668656	.	.
chr1	57377988	57378487	chr1	57489133	57489632	4930558J18Rik|chr1:57489133-57489632	0.324308878668656	.	.
chr1	58112727	58113226	chr1	58359437	58359936	Aox3|chr1:58359437-58359936	0.328120713662436	.	.
chr1	58392105	58392604	chr1	58359437	58359936	Bzw1|chr1:58359437-58359936	0.412499196916429	.	.
chr1	58392105	58392604	chr1	58652543	58653042	Bzw1|chr1:58652543-58653042	0.351556876439575	.	.
chr1	58392818	58393317	chr1	58296260	58296759	Bzw1|chr1:58296260-58296759	0.277645811552921	.	.
chr1	58423825	58424324	chr1	58296260	58296759	Clk1|chr1:58296260-58296759	0.426597178772649	.	.
chr1	58445384	58445883	chr1	58296260	58296759	Nif3l1|chr1:58296260-58296759	0.268309585169063	.	.
chr1	58445384	58445883	chr1	58296260	58296759	Ppil3|chr1:58296260-58296759	0.268309585169063	.	.
chr1	58586034	58586533	chr1	58271090	58271589	Fam126b|chr1:58271090-58271589	0.423426059746061	.	.
chr1	58586034	58586533	chr1	58271090	58271589	Ndufb3|chr1:58271090-58271589	0.423426059746061	.	.
chr1	58586552	58587051	chr1	58271090	58271589	Fam126b|chr1:58271090-58271589	0.323839933530728	.	.
chr1	58586552	58587051	chr1	58271090	58271589	Ndufb3|chr1:58271090-58271589	0.323839933530728	.	.
chr1	58710970	58711469	chr1	58271090	58271589	Cflar|chr1:58271090-58271589	0.325382627494757	.	.
chr1	58710970	58711469	chr1	58465509	58466008	Cflar|chr1:58465509-58466008	0.362683004732604	.	.
chr1	58711489	58711988	chr1	58341563	58342062	Cflar|chr1:58341563-58342062	0.506762345588476	.	.
chr1	58711489	58711988	chr1	58359437	58359936	Cflar|chr1:58359437-58359936	0.359348206208154	.	.
chr1	58711489	58711988	chr1	58422814	58423313	Cflar|chr1:58422814-58423313	0.286644068250041	.	.
chr1	58711489	58711988	chr1	58617236	58617735	Cflar|chr1:58617236-58617735	0.388899361918725	.	.
chr1	58711489	58711988	chr1	58697550	58698049	Cflar|chr1:58697550-58698049	0.305755064519415	.	.
chr1	58973284	58973783	chr1	59247600	59248099	Stradb|chr1:59247600-59248099	0.267947254015524	.	.
chr1	58973284	58973783	chr1	59247600	59248099	Trak2|chr1:59247600-59248099	0.267947254015524	.	.
chr1	59119578	59120077	chr1	59247600	59248099	G730003C15Rik|chr1:59247600-59248099	0.254757187577557	.	.
chr1	59119578	59120077	chr1	59247600	59248099	Tmem237|chr1:59247600-59248099	0.254757187577557	.	.
chr1	59119578	59120077	chr1	59311861	59312360	G730003C15Rik|chr1:59311861-59312360	0.331775722351727	.	.
chr1	59119578	59120077	chr1	59311861	59312360	Tmem237|chr1:59311861-59312360	0.331775722351727	.	.
chr1	59120147	59120646	chr1	59279929	59280428	G730003C15Rik|chr1:59279929-59280428	0.270818671765351	.	.
chr1	59120147	59120646	chr1	59279929	59280428	Tmem237|chr1:59279929-59280428	0.270818671765351	.	.
chr1	59120147	59120646	chr1	59280551	59281050	G730003C15Rik|chr1:59280551-59281050	0.295044301804306	.	.
chr1	59120147	59120646	chr1	59280551	59281050	Tmem237|chr1:59280551-59281050	0.295044301804306	.	.
chr1	59120147	59120646	chr1	59311861	59312360	G730003C15Rik|chr1:59311861-59312360	0.311642443875914	.	.
chr1	59120147	59120646	chr1	59311861	59312360	Tmem237|chr1:59311861-59312360	0.311642443875914	.	.
chr1	59162341	59162840	chr1	58909565	58910064	Mpp4|chr1:58909565-58910064	0.52896389620917	.	.
chr1	59162341	59162840	chr1	59279929	59280428	Mpp4|chr1:59279929-59280428	0.64121544499832	.	.
chr1	59162341	59162840	chr1	59279929	59280428	Mpp4|chr1:59279929-59280428	0.641215444998321	.	.
chr1	59162341	59162840	chr1	59280551	59281050	Mpp4|chr1:59280551-59281050	0.677194360711133	.	.
chr1	59162341	59162840	chr1	59311861	59312360	Mpp4|chr1:59311861-59312360	0.443804029111402	.	.
chr1	59162341	59162840	chr1	59312429	59312928	Mpp4|chr1:59312429-59312928	0.251101281748846	.	.
chr1	59237006	59237505	chr1	59247600	59248099	Als2|chr1:59247600-59248099	0.299063241161217	.	.
chr1	59481835	59482334	chr1	59566844	59567343	Fzd7|chr1:59566844-59567343	0.387939322281219	.	.
chr1	59670565	59671064	chr1	59316631	59317130	Sumo1|chr1:59316631-59317130	0.249337206809067	.	.
chr1	59670565	59671064	chr1	59566844	59567343	Sumo1|chr1:59566844-59567343	0.274383694659219	.	.
chr1	59670565	59671064	chr1	59584561	59585060	Sumo1|chr1:59584561-59585060	0.321170358352028	.	.
chr1	59684706	59685205	chr1	59311861	59312360	Nop58|chr1:59311861-59312360	0.280145873279216	.	.
chr1	59684706	59685205	chr1	59316631	59317130	Nop58|chr1:59316631-59317130	0.43779015137598	.	.
chr1	59684706	59685205	chr1	59566844	59567343	Nop58|chr1:59566844-59567343	0.293445047608211	.	.
chr1	59762644	59763143	chr1	59848288	59848787	Bmpr2|chr1:59848288-59848787	0.330589460560918	.	.
chr1	60042424	60042923	chr1	59848288	59848787	Ica1l|chr1:59848288-59848787	0.340905802773898	.	.
chr1	60042935	60043434	chr1	59883669	59884168	Ica1l|chr1:59883669-59884168	0.364905057058223	.	.
chr1	60097393	60097892	chr1	59848288	59848787	Carf|chr1:59848288-59848787	0.268672829123959	.	.
chr1	60180257	60180756	chr1	59848288	59848787	Nbeal1|chr1:59848288-59848787	0.301767882570328	.	.
chr1	61638558	61639057	chr1	61377060	61377559	Pard3b|chr1:61377060-61377559	0.254455832291222	.	.
chr1	61638558	61639057	chr1	61417621	61418120	Pard3b|chr1:61417621-61418120	0.306813454773742	.	.
chr1	61638558	61639057	chr1	61912883	61913382	Pard3b|chr1:61912883-61913382	0.249499838197534	.	.
chr1	64302882	64303381	chr1	64361902	64362401	Gm28981|chr1:64361902-64362401	0.443987324176675	.	.
chr1	64302882	64303381	chr1	64580389	64580888	Gm28981|chr1:64580389-64580888	0.377195282083643	.	.
chr1	64302882	64303381	chr1	64705213	64705712	Gm28981|chr1:64705213-64705712	0.494014048886238	.	.
chr1	64532547	64533046	chr1	64523057	64523556	Creb1|chr1:64523057-64523556	0.273029818639011	.	.
chr1	64616447	64616946	chr1	64361902	64362401	Mettl21a|chr1:64361902-64362401	0.567305340256304	.	.
chr1	64616447	64616946	chr1	64523057	64523556	Mettl21a|chr1:64523057-64523556	0.582538568619615	.	.
chr1	64616447	64616946	chr1	64580389	64580888	Mettl21a|chr1:64580389-64580888	0.31018646939302	.	.
chr1	64617495	64617994	chr1	64445949	64446448	Gm28982|chr1:64445949-64446448	0.281978002584268	.	.
chr1	64617495	64617994	chr1	64445949	64446448	Mettl21a|chr1:64445949-64446448	0.281978002584268	.	.
chr1	64691008	64691507	chr1	64289060	64289559	2810408I11Rik|chr1:64289060-64289559	0.420437442880295	.	.
chr1	64691008	64691507	chr1	64289060	64289559	Ccnyl1|chr1:64289060-64289559	0.420437442880295	.	.
chr1	64691008	64691507	chr1	64305488	64305987	2810408I11Rik|chr1:64305488-64305987	0.312443283903665	.	.
chr1	64691008	64691507	chr1	64305488	64305987	Ccnyl1|chr1:64305488-64305987	0.312443283903665	.	.
chr1	64737642	64738141	chr1	64445949	64446448	Fzd5|chr1:64445949-64446448	0.288666046567307	.	.
chr1	65122893	65123392	chr1	65178123	65178622	D630023F18Rik|chr1:65178123-65178622	0.281131727841578	.	.
chr1	65122893	65123392	chr1	65179041	65179540	D630023F18Rik|chr1:65179041-65179540	0.33697768787857	.	.
chr1	66174880	66175379	chr1	66194994	66195493	Map2|chr1:66194994-66195493	0.298809049665754	.	.
chr1	66863047	66863546	chr1	66896202	66896701	Acadl|chr1:66896202-66896701	0.253742782041213	.	.
chr1	66863047	66863546	chr1	66992790	66993289	Acadl|chr1:66992790-66993289	0.331210926381001	.	.
chr1	66863047	66863546	chr1	67097035	67097534	Acadl|chr1:67097035-67097534	0.473775320385271	.	.
chr1	69687151	69687650	chr1	69367548	69368047	Ikzf2|chr1:69367548-69368047	0.403642256891514	.	.
chr1	69687151	69687650	chr1	69591806	69592305	Ikzf2|chr1:69591806-69592305	0.465330006868809	.	.
chr1	70725497	70725996	chr1	70270077	70270576	Vwc2l|chr1:70270077-70270576	0.316032017345407	.	.
chr1	70725497	70725996	chr1	70692535	70693034	Vwc2l|chr1:70692535-70693034	0.620267310091787	.	.
chr1	70725497	70725996	chr1	70700160	70700659	Vwc2l|chr1:70700160-70700659	0.444877345301759	.	.
chr1	71653027	71653526	chr1	71575891	71576390	Apol7d|chr1:71575891-71576390	0.447853187019684	.	.
chr1	71653027	71653526	chr1	71575891	71576390	Fn1|chr1:71575891-71576390	0.447853187019684	.	.
chr1	71653027	71653526	chr1	71990255	71990754	Apol7d|chr1:71990255-71990754	0.342132976955707	.	.
chr1	71653027	71653526	chr1	71990255	71990754	Fn1|chr1:71990255-71990754	0.342132976955707	.	.
chr1	74284588	74285087	chr1	74313260	74313759	Aamp|chr1:74313260-74313759	0.336619533156354	.	.
chr1	74284588	74285087	chr1	74313260	74313759	Pnkd|chr1:74313260-74313759	0.336619533156354	.	.
chr1	74284588	74285087	chr1	74332262	74332761	Aamp|chr1:74332262-74332761	0.399170570859965	.	.
chr1	74284588	74285087	chr1	74332262	74332761	Pnkd|chr1:74332262-74332761	0.399170570859965	.	.
chr1	74284588	74285087	chr1	74338499	74338998	Aamp|chr1:74338499-74338998	0.267917409481455	.	.
chr1	74284588	74285087	chr1	74338499	74338998	Pnkd|chr1:74338499-74338998	0.267917409481455	.	.
chr1	74361763	74362262	chr1	74438461	74438960	Catip|chr1:74438461-74438960	0.386613847280184	.	.
chr1	74361763	74362262	chr1	74438461	74438960	Catip|chr1:74438461-74438960	0.386613847280185	.	.
chr1	74391301	74391800	chr1	74313260	74313759	Ctdsp1|chr1:74313260-74313759	0.272592391339082	.	.
chr1	74391301	74391800	chr1	74332262	74332761	Ctdsp1|chr1:74332262-74332761	0.39065879938921	.	.
chr1	74505730	74506229	chr1	74368126	74368625	Cnot9|chr1:74368126-74368625	0.329332972557477	.	.
chr1	74505730	74506229	chr1	74386756	74387255	Cnot9|chr1:74386756-74387255	0.358427085792908	.	.
chr1	74505730	74506229	chr1	74858307	74858806	Cnot9|chr1:74858307-74858806	0.277612723046125	.	.
chr1	74506443	74506942	chr1	74339026	74339525	Cnot9|chr1:74339026-74339525	0.263088483256977	.	.
chr1	74506443	74506942	chr1	74438461	74438960	Cnot9|chr1:74438461-74438960	0.343774920716828	.	.
chr1	74506443	74506942	chr1	74816731	74817230	Cnot9|chr1:74816731-74817230	0.294423225589806	.	.
chr1	74541923	74542422	chr1	74437955	74438454	Plcd4|chr1:74437955-74438454	0.251060263473629	.	.
chr1	74542596	74543095	chr1	74339026	74339525	Plcd4|chr1:74339026-74339525	0.365806384473706	.	.
chr1	74587962	74588461	chr1	74802933	74803432	Bcs1l|chr1:74802933-74803432	0.361426015528778	.	.
chr1	74587962	74588461	chr1	74802933	74803432	Zfp142|chr1:74802933-74803432	0.361426015528778	.	.
chr1	74587962	74588461	chr1	74858307	74858806	Bcs1l|chr1:74858307-74858806	0.52497997357052	.	.
chr1	74587962	74588461	chr1	74858307	74858806	Zfp142|chr1:74858307-74858806	0.52497997357052	.	.
chr1	74601175	74601674	chr1	74368126	74368625	Rnf25|chr1:74368126-74368625	0.365056227469844	.	.
chr1	74601175	74601674	chr1	74368126	74368625	Stk36|chr1:74368126-74368625	0.365056227469844	.	.
chr1	74601175	74601674	chr1	74397348	74397847	Rnf25|chr1:74397348-74397847	0.272386428945984	.	.
chr1	74601175	74601674	chr1	74397348	74397847	Stk36|chr1:74397348-74397847	0.272386428945984	.	.
chr1	74601175	74601674	chr1	74437955	74438454	Rnf25|chr1:74437955-74438454	0.339072219750683	.	.
chr1	74601175	74601674	chr1	74437955	74438454	Stk36|chr1:74437955-74438454	0.339072219750683	.	.
chr1	74601175	74601674	chr1	74802933	74803432	Rnf25|chr1:74802933-74803432	0.350757175056977	.	.
chr1	74601175	74601674	chr1	74802933	74803432	Stk36|chr1:74802933-74803432	0.350757175056977	.	.
chr1	74601175	74601674	chr1	74808065	74808564	Rnf25|chr1:74808065-74808564	0.289771458613961	.	.
chr1	74601175	74601674	chr1	74808065	74808564	Stk36|chr1:74808065-74808564	0.289771458613961	.	.
chr1	74661495	74661994	chr1	74368126	74368625	Ttll4|chr1:74368126-74368625	0.369040279423035	.	.
chr1	74661495	74661994	chr1	74386756	74387255	Ttll4|chr1:74386756-74387255	0.352552367940756	.	.
chr1	74661495	74661994	chr1	74397348	74397847	Ttll4|chr1:74397348-74397847	0.32772215312122	.	.
chr1	74661495	74661994	chr1	74808065	74808564	Ttll4|chr1:74808065-74808564	0.495992477782139	.	.
chr1	74712949	74713448	chr1	74882110	74882609	Cyp27a1|chr1:74882110-74882609	0.306243293866848	.	.
chr1	74854708	74855207	chr1	74802933	74803432	Cdk5r2|chr1:74802933-74803432	0.253238871844039	.	.
chr1	74854708	74855207	chr1	74882110	74882609	Cdk5r2|chr1:74882110-74882609	0.546321346168013	.	.
chr1	74854708	74855207	chr1	75016818	75017317	Cdk5r2|chr1:75016818-75017317	0.388804483661109	.	.
chr1	74893408	74893907	chr1	75244823	75245322	Cryba2|chr1:75244823-75245322	0.28205716668406	.	.
chr1	75124760	75125259	chr1	74808065	74808564	Nhej1|chr1:74808065-74808564	0.277947533334962	.	.
chr1	75124760	75125259	chr1	74948735	74949234	Nhej1|chr1:74948735-74949234	0.299235639715647	.	.
chr1	75124760	75125259	chr1	75413640	75414139	Nhej1|chr1:75413640-75414139	0.253465307492442	.	.
chr1	75142499	75142998	chr1	74816731	74817230	Cnppd1|chr1:74816731-74817230	0.366778360298816	.	.
chr1	75142499	75142998	chr1	74816731	74817230	Retreg2|chr1:74816731-74817230	0.366778360298816	.	.
chr1	75142499	75142998	chr1	75244823	75245322	Cnppd1|chr1:75244823-75245322	0.250060815307273	.	.
chr1	75142499	75142998	chr1	75244823	75245322	Retreg2|chr1:75244823-75245322	0.250060815307273	.	.
chr1	75142499	75142998	chr1	75413640	75414139	Cnppd1|chr1:75413640-75414139	0.296982102383963	.	.
chr1	75142499	75142998	chr1	75413640	75414139	Retreg2|chr1:75413640-75414139	0.296982102383963	.	.
chr1	75142499	75142998	chr1	75445624	75446123	Cnppd1|chr1:75445624-75446123	0.433316235989349	.	.
chr1	75142499	75142998	chr1	75445624	75446123	Retreg2|chr1:75445624-75446123	0.433316235989349	.	.
chr1	75168424	75168923	chr1	74858307	74858806	Zfand2b|chr1:74858307-74858806	0.406747773784299	.	.
chr1	75168424	75168923	chr1	75342805	75343304	Zfand2b|chr1:75342805-75343304	0.309370263463688	.	.
chr1	75168424	75168923	chr1	75487834	75488333	Zfand2b|chr1:75487834-75488333	0.403420031368256	.	.
chr1	75180079	75180578	chr1	74882110	74882609	Abcb6|chr1:74882110-74882609	0.377883144647153	.	.
chr1	75180079	75180578	chr1	75263237	75263736	Abcb6|chr1:75263237-75263736	0.294858202405226	.	.
chr1	75180079	75180578	chr1	75467494	75467993	Abcb6|chr1:75467494-75467993	0.66859518149023	.	.
chr1	75191753	75192252	chr1	74802933	74803432	Ankzf1|chr1:74802933-74803432	0.326753179849345	.	.
chr1	75191753	75192252	chr1	74802933	74803432	Atg9a|chr1:74802933-74803432	0.326753179849345	.	.
chr1	75191753	75192252	chr1	74858307	74858806	Ankzf1|chr1:74858307-74858806	0.321807257218794	.	.
chr1	75191753	75192252	chr1	74858307	74858806	Atg9a|chr1:74858307-74858806	0.321807257218794	.	.
chr1	75191753	75192252	chr1	74882110	74882609	Ankzf1|chr1:74882110-74882609	0.479330483410526	.	.
chr1	75191753	75192252	chr1	74882110	74882609	Atg9a|chr1:74882110-74882609	0.479330483410526	.	.
chr1	75191753	75192252	chr1	75263237	75263736	Ankzf1|chr1:75263237-75263736	0.255550024843924	.	.
chr1	75191753	75192252	chr1	75263237	75263736	Atg9a|chr1:75263237-75263736	0.255550024843924	.	.
chr1	75191753	75192252	chr1	75467494	75467993	Ankzf1|chr1:75467494-75467993	0.606250157517062	.	.
chr1	75191753	75192252	chr1	75467494	75467993	Atg9a|chr1:75467494-75467993	0.606250157517062	.	.
chr1	75192415	75192914	chr1	74802933	74803432	Ankzf1|chr1:74802933-74803432	0.41213731030555	.	.
chr1	75192415	75192914	chr1	74802933	74803432	Atg9a|chr1:74802933-74803432	0.41213731030555	.	.
chr1	75192415	75192914	chr1	74858307	74858806	Ankzf1|chr1:74858307-74858806	0.36899861946176	.	.
chr1	75192415	75192914	chr1	74858307	74858806	Atg9a|chr1:74858307-74858806	0.36899861946176	.	.
chr1	75192415	75192914	chr1	75263237	75263736	Ankzf1|chr1:75263237-75263736	0.281642986090871	.	.
chr1	75192415	75192914	chr1	75263237	75263736	Atg9a|chr1:75263237-75263736	0.281642986090871	.	.
chr1	75192415	75192914	chr1	75398631	75399130	Ankzf1|chr1:75398631-75399130	0.255388861687051	.	.
chr1	75192415	75192914	chr1	75398631	75399130	Atg9a|chr1:75398631-75399130	0.255388861687051	.	.
chr1	75192415	75192914	chr1	75467494	75467993	Ankzf1|chr1:75467494-75467993	0.360261346792638	.	.
chr1	75192415	75192914	chr1	75467494	75467993	Atg9a|chr1:75467494-75467993	0.360261346792638	.	.
chr1	75210546	75211045	chr1	74882110	74882609	Glb1l|chr1:74882110-74882609	0.281442299197119	.	.
chr1	75210546	75211045	chr1	74882110	74882609	Stk16|chr1:74882110-74882609	0.281442299197119	.	.
chr1	75210546	75211045	chr1	74948735	74949234	Glb1l|chr1:74948735-74949234	0.327489668816535	.	.
chr1	75210546	75211045	chr1	74948735	74949234	Stk16|chr1:74948735-74949234	0.327489668816535	.	.
chr1	75210546	75211045	chr1	75244823	75245322	Glb1l|chr1:75244823-75245322	0.331379666193924	.	.
chr1	75210546	75211045	chr1	75244823	75245322	Stk16|chr1:75244823-75245322	0.331379666193924	.	.
chr1	75219086	75219585	chr1	74802933	74803432	Tuba4a|chr1:74802933-74803432	0.281888124835144	.	.
chr1	75219086	75219585	chr1	74858307	74858806	Tuba4a|chr1:74858307-74858806	0.379123495270922	.	.
chr1	75219086	75219585	chr1	74882110	74882609	Tuba4a|chr1:74882110-74882609	0.2516828857354	.	.
chr1	75219086	75219585	chr1	75282920	75283419	Tuba4a|chr1:75282920-75283419	0.263980577472472	.	.
chr1	75219086	75219585	chr1	75467494	75467993	Tuba4a|chr1:75467494-75467993	0.377476113944069	.	.
chr1	75219640	75220139	chr1	74816731	74817230	Tuba4a|chr1:74816731-74817230	0.309081415756361	.	.
chr1	75219640	75220139	chr1	74858307	74858806	Tuba4a|chr1:74858307-74858806	0.536338389560376	.	.
chr1	75219640	75220139	chr1	75342805	75343304	Tuba4a|chr1:75342805-75343304	0.591257840803128	.	.
chr1	75219640	75220139	chr1	75487302	75487801	Tuba4a|chr1:75487302-75487801	0.33861470419447	.	.
chr1	75219640	75220139	chr1	75487834	75488333	Tuba4a|chr1:75487834-75488333	0.607585904119088	.	.
chr1	75236144	75236643	chr1	75342805	75343304	Dnajb2|chr1:75342805-75343304	0.255983777593134	.	.
chr1	75236144	75236643	chr1	75381822	75382321	Dnajb2|chr1:75381822-75382321	0.26315778792992	.	.
chr1	75236144	75236643	chr1	75445624	75446123	Dnajb2|chr1:75445624-75446123	0.521021671023807	.	.
chr1	75236144	75236643	chr1	75487834	75488333	Dnajb2|chr1:75487834-75488333	0.440666025672252	.	.
chr1	75236651	75237150	chr1	74802933	74803432	Dnajb2|chr1:74802933-74803432	0.532249164121134	.	.
chr1	75251521	75252020	chr1	75244823	75245322	Gm28294|chr1:75244823-75245322	0.388570119114093	.	.
chr1	75264008	75264507	chr1	75244823	75245322	Ptprn|chr1:75244823-75245322	0.281869581515332	.	.
chr1	75264008	75264507	chr1	75426010	75426509	Ptprn|chr1:75426010-75426509	0.299316019983508	.	.
chr1	75277375	75277874	chr1	75244823	75245322	Resp18|chr1:75244823-75245322	0.39103557214161	.	.
chr1	75278167	75278666	chr1	75263237	75263736	Resp18|chr1:75263237-75263736	0.290969999068932	.	.
chr1	75278167	75278666	chr1	75282920	75283419	Resp18|chr1:75282920-75283419	0.521214150846824	.	.
chr1	75278167	75278666	chr1	75458368	75458867	Resp18|chr1:75458368-75458867	0.486204641119046	.	.
chr1	75317346	75317845	chr1	75487834	75488333	Dnpep|chr1:75487834-75488333	0.520721887419824	.	.
chr1	75435709	75436208	chr1	75467494	75467993	Gmppa|chr1:75467494-75467993	0.486142805439847	.	.
chr1	75478598	75479097	chr1	75381822	75382321	Chpf|chr1:75381822-75382321	0.310849492633071	.	.
chr1	75478598	75479097	chr1	75381822	75382321	Tmem198|chr1:75381822-75382321	0.310849492633071	.	.
chr1	75478598	75479097	chr1	75487302	75487801	Chpf|chr1:75487302-75487801	0.267678537601096	.	.
chr1	75478598	75479097	chr1	75487302	75487801	Tmem198|chr1:75487302-75487801	0.267678537601096	.	.
chr1	75479156	75479655	chr1	75282920	75283419	Chpf|chr1:75282920-75283419	0.411884998016165	.	.
chr1	75479156	75479655	chr1	75282920	75283419	Tmem198|chr1:75282920-75283419	0.411884998016165	.	.
chr1	75479156	75479655	chr1	75398631	75399130	Chpf|chr1:75398631-75399130	0.270768214372957	.	.
chr1	75479156	75479655	chr1	75398631	75399130	Tmem198|chr1:75398631-75399130	0.270768214372957	.	.
chr1	75479156	75479655	chr1	75458368	75458867	Chpf|chr1:75458368-75458867	0.296905521436638	.	.
chr1	75479156	75479655	chr1	75458368	75458867	Tmem198|chr1:75458368-75458867	0.296905521436638	.	.
chr1	75479156	75479655	chr1	75487834	75488333	Chpf|chr1:75487834-75488333	0.336647883630112	.	.
chr1	75479156	75479655	chr1	75487834	75488333	Tmem198|chr1:75487834-75488333	0.336647883630112	.	.
chr1	75505376	75505875	chr1	75652505	75653004	Obsl1|chr1:75652505-75653004	0.303107137717772	.	.
chr1	75505376	75505875	chr1	75877254	75877753	Obsl1|chr1:75877254-75877753	0.412630414871058	.	.
chr1	75506139	75506638	chr1	75877254	75877753	Inha|chr1:75877254-75877753	0.395009586133192	.	.
chr1	75506139	75506638	chr1	75877254	75877753	Obsl1|chr1:75877254-75877753	0.395009586133192	.	.
chr1	75506139	75506638	chr1	75936535	75937034	Inha|chr1:75936535-75937034	0.273793775885715	.	.
chr1	75506139	75506638	chr1	75936535	75937034	Obsl1|chr1:75936535-75937034	0.273793775885715	.	.
chr1	75521240	75521739	chr1	75559353	75559852	Stk11ip|chr1:75559353-75559852	0.405383003929589	.	.
chr1	75521240	75521739	chr1	75812571	75813070	Stk11ip|chr1:75812571-75813070	0.275869802506176	.	.
chr1	75521240	75521739	chr1	75972275	75972774	Stk11ip|chr1:75972275-75972774	0.301570736188642	.	.
chr1	75546261	75546760	chr1	75559353	75559852	Slc4a3|chr1:75559353-75559852	0.403010217994978	.	.
chr1	75546261	75546760	chr1	75662554	75663053	Slc4a3|chr1:75662554-75663053	0.436207496759602	.	.
chr1	75546261	75546760	chr1	75663255	75663754	Slc4a3|chr1:75663255-75663754	0.416892035798321	.	.
chr1	77514195	77514694	chr1	77545710	77546209	Epha4|chr1:77545710-77546209	0.360242880615336	.	.
chr1	77514195	77514694	chr1	77545710	77546209	Gm28386|chr1:77545710-77546209	0.360242880615336	.	.
chr1	77514195	77514694	chr1	77546306	77546805	Epha4|chr1:77546306-77546805	0.323682460707585	.	.
chr1	77514195	77514694	chr1	77546306	77546805	Gm28386|chr1:77546306-77546805	0.323682460707585	.	.
chr1	77514195	77514694	chr1	77585432	77585931	Epha4|chr1:77585432-77585931	0.320692894534419	.	.
chr1	77514195	77514694	chr1	77585432	77585931	Gm28386|chr1:77585432-77585931	0.320692894534419	.	.
chr1	77514195	77514694	chr1	77672918	77673417	Epha4|chr1:77672918-77673417	0.280092253002571	.	.
chr1	77514195	77514694	chr1	77672918	77673417	Gm28386|chr1:77672918-77673417	0.280092253002571	.	.
chr1	77514195	77514694	chr1	77708109	77708608	Epha4|chr1:77708109-77708608	0.490215915276011	.	.
chr1	77514195	77514694	chr1	77708109	77708608	Gm28386|chr1:77708109-77708608	0.490215915276011	.	.
chr1	77514195	77514694	chr1	77708622	77709121	Epha4|chr1:77708622-77709121	0.597454866338336	.	.
chr1	77514195	77514694	chr1	77708622	77709121	Gm28386|chr1:77708622-77709121	0.597454866338336	.	.
chr1	77514195	77514694	chr1	77896157	77896656	Epha4|chr1:77896157-77896656	0.463849281079125	.	.
chr1	77514195	77514694	chr1	77896157	77896656	Gm28386|chr1:77896157-77896656	0.463849281079125	.	.
chr1	77514939	77515438	chr1	77546306	77546805	Epha4|chr1:77546306-77546805	0.269742609121776	.	.
chr1	77514939	77515438	chr1	77546306	77546805	Gm28386|chr1:77546306-77546805	0.269742609121776	.	.
chr1	77514939	77515438	chr1	77672918	77673417	Epha4|chr1:77672918-77673417	0.472482604251278	.	.
chr1	77514939	77515438	chr1	77672918	77673417	Gm28386|chr1:77672918-77673417	0.472482604251278	.	.
chr1	77514939	77515438	chr1	77806719	77807218	Epha4|chr1:77806719-77807218	0.374598708626988	.	.
chr1	77514939	77515438	chr1	77806719	77807218	Gm28386|chr1:77806719-77807218	0.374598708626988	.	.
chr1	77514939	77515438	chr1	77896157	77896656	Epha4|chr1:77896157-77896656	0.346678490952054	.	.
chr1	77514939	77515438	chr1	77896157	77896656	Gm28386|chr1:77896157-77896656	0.346678490952054	.	.
chr1	77516009	77516508	chr1	77545710	77546209	Gm28386|chr1:77545710-77546209	0.372060446381762	.	.
chr1	77516009	77516508	chr1	77708109	77708608	Gm28386|chr1:77708109-77708608	0.26214204469034	.	.
chr1	77516009	77516508	chr1	77708622	77709121	Gm28386|chr1:77708622-77709121	0.366907737674836	.	.
chr1	77516009	77516508	chr1	77896157	77896656	Gm28386|chr1:77896157-77896656	0.316220653084083	.	.
chr1	78310931	78311430	chr1	78129116	78129615	Sgpp2|chr1:78129116-78129615	0.318757690097619	.	.
chr1	78488387	78488886	chr1	78371610	78372109	Farsb|chr1:78371610-78372109	0.298978074777796	.	.
chr1	79439807	79440306	chr1	79291096	79291595	Scg2|chr1:79291096-79291595	0.27409969290729	.	.
chr1	80339971	80340470	chr1	80260420	80260919	Cul3|chr1:80260420-80260919	0.297614870616486	.	.
chr1	81076257	81076756	chr1	81310082	81310581	Nyap2|chr1:81310082-81310581	0.326870544044919	.	.
chr1	81076257	81076756	chr1	81444095	81444594	Nyap2|chr1:81444095-81444594	0.294465946060014	.	.
chr1	81076879	81077378	chr1	81310082	81310581	Nyap2|chr1:81310082-81310581	0.400521465929075	.	.
chr1	82290681	82291180	chr1	82199924	82200423	Irs1|chr1:82199924-82200423	0.449331080676349	.	.
chr1	82290681	82291180	chr1	82262329	82262828	Irs1|chr1:82262329-82262828	0.360289510792523	.	.
chr1	82290681	82291180	chr1	82292699	82293198	Irs1|chr1:82292699-82293198	0.285112251911916	.	.
chr1	82290681	82291180	chr1	82641615	82642114	Irs1|chr1:82641615-82642114	0.306840413259712	.	.
chr1	82291243	82291742	chr1	82199924	82200423	Irs1|chr1:82199924-82200423	0.297445663121441	.	.
chr1	82291243	82291742	chr1	82292699	82293198	Irs1|chr1:82292699-82293198	0.26600616759835	.	.
chr1	82291243	82291742	chr1	82433306	82433805	Irs1|chr1:82433306-82433805	0.247922726141068	.	.
chr1	82291243	82291742	chr1	82641615	82642114	Irs1|chr1:82641615-82642114	0.318851057765564	.	.
chr1	82316361	82316860	chr1	82433306	82433805	Rhbdd1|chr1:82433306-82433805	0.296009716574636	.	.
chr1	82724600	82725099	chr1	82292699	82293198	C430014B12Rik|chr1:82292699-82293198	0.432209970794801	.	.
chr1	82724600	82725099	chr1	82292699	82293198	Mff|chr1:82292699-82293198	0.432209970794801	.	.
chr1	82725115	82725614	chr1	82283141	82283640	C430014B12Rik|chr1:82283141-82283640	0.330391536426922	.	.
chr1	82725115	82725614	chr1	82283141	82283640	Mff|chr1:82283141-82283640	0.330391536426922	.	.
chr1	82725115	82725614	chr1	82292699	82293198	C430014B12Rik|chr1:82292699-82293198	0.345963303792229	.	.
chr1	82725115	82725614	chr1	82292699	82293198	Mff|chr1:82292699-82293198	0.345963303792229	.	.
chr1	83159481	83159980	chr1	83224391	83224890	Daw1|chr1:83224391-83224890	0.400068375276942	.	.
chr1	84839165	84839664	chr1	84838531	84839030	Fbxo36|chr1:84838531-84839030	0.410746881665868	.	.
chr1	84839165	84839664	chr1	84838531	84839030	Fbxo36|chr1:84838531-84839030	0.410746881665869	.	.
chr1	84839808	84840307	chr1	84838531	84839030	Fbxo36|chr1:84838531-84839030	0.293529609600061	.	.
chr1	84839808	84840307	chr1	84838531	84839030	Trip12|chr1:84838531-84839030	0.293529609600061	.	.
chr1	84934883	84935382	chr1	84866228	84866727	Slc16a14|chr1:84866228-84866727	0.29255550431859	.	.
chr1	85793160	85793659	chr1	85958147	85958646	Cab39|chr1:85958147-85958646	0.316881649866883	.	.
chr1	85793728	85794227	chr1	85895455	85895954	Cab39|chr1:85895455-85895954	0.358613584964946	.	.
chr1	85894274	85894773	chr1	85695456	85695955	Itm2c|chr1:85695456-85695955	0.294194482341106	.	.
chr1	85894955	85895454	chr1	85895455	85895954	Itm2c|chr1:85895455-85895954	0.396857732542598	.	.
chr1	85928201	85928700	chr1	85958147	85958646	4933407L21Rik|chr1:85958147-85958646	0.373201944757208	.	.
chr1	86303797	86304296	chr1	86371911	86372410	Gm28626|chr1:86371911-86372410	0.339437167731697	.	.
chr1	86303797	86304296	chr1	86487143	86487642	Gm28626|chr1:86487143-86487642	0.268599770936374	.	.
chr1	86303797	86304296	chr1	86487725	86488224	Gm28626|chr1:86487725-86488224	0.287969737682986	.	.
chr1	86358737	86359236	chr1	86487143	86487642	C130036L24Rik|chr1:86487143-86487642	0.401531099527942	.	.
chr1	86358737	86359236	chr1	86487143	86487642	Ncl|chr1:86487143-86487642	0.401531099527942	.	.
chr1	86359268	86359767	chr1	86371911	86372410	C130036L24Rik|chr1:86371911-86372410	0.486770384638837	.	.
chr1	86359268	86359767	chr1	86371911	86372410	Ncl|chr1:86371911-86372410	0.486770384638837	.	.
chr1	86359268	86359767	chr1	86503968	86504467	C130036L24Rik|chr1:86503968-86504467	0.369028362854307	.	.
chr1	86359268	86359767	chr1	86503968	86504467	Ncl|chr1:86503968-86504467	0.369028362854307	.	.
chr1	86359268	86359767	chr1	86586879	86587378	C130036L24Rik|chr1:86586879-86587378	0.255683414043764	.	.
chr1	86359268	86359767	chr1	86586879	86587378	Ncl|chr1:86586879-86587378	0.255683414043764	.	.
chr1	86359268	86359767	chr1	86618411	86618910	C130036L24Rik|chr1:86618411-86618910	0.349783485471261	.	.
chr1	86359268	86359767	chr1	86618411	86618910	Ncl|chr1:86618411-86618910	0.349783485471261	.	.
chr1	86526360	86526859	chr1	86442428	86442927	Ptma|chr1:86442428-86442927	0.337393395903487	.	.
chr1	86526360	86526859	chr1	86525204	86525703	Ptma|chr1:86525204-86525703	0.504481630645121	.	.
chr1	86526360	86526859	chr1	86586879	86587378	Ptma|chr1:86586879-86587378	0.269998489821632	.	.
chr1	86526360	86526859	chr1	86634632	86635131	Ptma|chr1:86634632-86635131	0.335459023372148	.	.
chr1	86582078	86582577	chr1	86440464	86440963	Cops7b|chr1:86440464-86440963	0.280929261770868	.	.
chr1	86582078	86582577	chr1	86440464	86440963	Pde6d|chr1:86440464-86440963	0.280929261770868	.	.
chr1	86582078	86582577	chr1	86442428	86442927	Cops7b|chr1:86442428-86442927	0.360757869755477	.	.
chr1	86582078	86582577	chr1	86442428	86442927	Pde6d|chr1:86442428-86442927	0.360757869755477	.	.
chr1	86582078	86582577	chr1	86525204	86525703	Cops7b|chr1:86525204-86525703	0.30767096850264	.	.
chr1	86582078	86582577	chr1	86525204	86525703	Pde6d|chr1:86525204-86525703	0.30767096850264	.	.
chr1	86582078	86582577	chr1	86618411	86618910	Cops7b|chr1:86618411-86618910	0.349873472613579	.	.
chr1	86582078	86582577	chr1	86618411	86618910	Pde6d|chr1:86618411-86618910	0.349873472613579	.	.
chr1	86582078	86582577	chr1	86634632	86635131	Cops7b|chr1:86634632-86635131	0.393913924992454	.	.
chr1	86582078	86582577	chr1	86634632	86635131	Pde6d|chr1:86634632-86635131	0.393913924992454	.	.
chr1	86582603	86583102	chr1	86525204	86525703	Cops7b|chr1:86525204-86525703	0.278371125708629	.	.
chr1	86582603	86583102	chr1	86525204	86525703	Pde6d|chr1:86525204-86525703	0.278371125708629	.	.
chr1	86669399	86669898	chr1	86487143	86487642	Nppc|chr1:86487143-86487642	0.286464780693693	.	.
chr1	86670393	86670892	chr1	86371911	86372410	Nppc|chr1:86371911-86372410	0.401401648434138	.	.
chr1	86670393	86670892	chr1	86503968	86504467	Nppc|chr1:86503968-86504467	0.248000349352891	.	.
chr1	86703565	86704064	chr1	86433961	86434460	Dis3l2|chr1:86433961-86434460	0.346841282777165	.	.
chr1	86703565	86704064	chr1	86434501	86435000	Dis3l2|chr1:86434501-86435000	0.293084598211395	.	.
chr1	86703565	86704064	chr1	86487725	86488224	Dis3l2|chr1:86487725-86488224	0.473400833235563	.	.
chr1	87155856	87156355	chr1	87170324	87170823	Ecel1|chr1:87170324-87170823	0.582989846430105	.	.
chr1	87155856	87156355	chr1	87175930	87176429	Ecel1|chr1:87175930-87176429	0.364552865218705	.	.
chr1	87213673	87214172	chr1	87170324	87170823	Eif4e2|chr1:87170324-87170823	0.481404368922064	.	.
chr1	87326698	87327197	chr1	87001358	87001857	Gigyf2|chr1:87001358-87001857	0.287815829463006	.	.
chr1	87327249	87327748	chr1	87170324	87170823	Gigyf2|chr1:87170324-87170823	0.265830228028348	.	.
chr1	87510023	87510522	chr1	87721301	87721800	Neu2|chr1:87721301-87721800	0.263757458428323	.	.
chr1	87574215	87574714	chr1	87574769	87575268	Ngef|chr1:87574769-87575268	0.54522710929276	.	.
chr1	87574215	87574714	chr1	87684734	87685233	Ngef|chr1:87684734-87685233	0.360712233937162	.	.
chr1	88008031	88008530	chr1	88284817	88285316	Usp40|chr1:88284817-88285316	0.258717487682637	.	.
chr1	88205505	88206004	chr1	88287520	88288019	Dnajb3|chr1:88287520-88288019	0.342496450887808	.	.
chr1	88205505	88206004	chr1	88429538	88430037	Dnajb3|chr1:88429538-88430037	0.278499123962842	.	.
chr1	88205505	88206004	chr1	88482288	88482787	Dnajb3|chr1:88482288-88482787	0.290853655434497	.	.
chr1	88277410	88277909	chr1	88456267	88456766	Hjurp|chr1:88456267-88456766	0.351407577375209	.	.
chr1	88277410	88277909	chr1	88456267	88456766	Trpm8|chr1:88456267-88456766	0.351407577375209	.	.
chr1	90603129	90603628	chr1	90743797	90744296	Cops8|chr1:90743797-90744296	0.29885392242805	.	.
chr1	91298026	91298525	chr1	91346840	91347339	Scly|chr1:91346840-91347339	0.255736124953219	.	.
chr1	91298026	91298525	chr1	91618710	91619209	Scly|chr1:91618710-91619209	0.386714361868776	.	.
chr1	91398520	91399019	chr1	91412512	91413011	Ilkap|chr1:91412512-91413011	0.270782904679508	.	.
chr1	91398520	91399019	chr1	91618710	91619209	Ilkap|chr1:91618710-91619209	0.296488964981796	.	.
chr1	91413043	91413542	chr1	91412512	91413011	Hes6|chr1:91412512-91413011	0.598398723578055	.	.
chr1	91459292	91459791	chr1	91346840	91347339	Per2|chr1:91346840-91347339	0.257886035913578	.	.
chr1	91459292	91459791	chr1	91618710	91619209	Per2|chr1:91618710-91619209	0.272712439605256	.	.
chr1	91494327	91494826	chr1	91618710	91619209	Traf3ip1|chr1:91618710-91619209	0.381075059073943	.	.
chr1	91539706	91540205	chr1	91600624	91601123	Asb1|chr1:91600624-91601123	0.248624998673876	.	.
chr1	91540218	91540717	chr1	91412512	91413011	Asb1|chr1:91412512-91413011	0.372362440413391	.	.
chr1	92641765	92642264	chr1	92264890	92265389	Cops9|chr1:92264890-92265389	0.350138361223427	.	.
chr1	92641765	92642264	chr1	92360240	92360739	Cops9|chr1:92360240-92360739	0.407871899542383	.	.
chr1	92641765	92642264	chr1	92397535	92398034	Cops9|chr1:92397535-92398034	0.316300144583382	.	.
chr1	92641765	92642264	chr1	92730498	92730997	Cops9|chr1:92730498-92730997	0.316892747151695	.	.
chr1	92647708	92648207	chr1	92521236	92521735	Otos|chr1:92521236-92521735	0.294746816732478	.	.
chr1	92648720	92649219	chr1	92360240	92360739	Otos|chr1:92360240-92360739	0.35256468479095	.	.
chr1	92648720	92649219	chr1	92432090	92432589	Otos|chr1:92432090-92432589	0.319059155863369	.	.
chr1	92648720	92649219	chr1	92730498	92730997	Otos|chr1:92730498-92730997	0.418610978965807	.	.
chr1	93100965	93101464	chr1	93100465	93100964	Kif1a|chr1:93100465-93100964	0.481122742336343	.	.
chr1	93478107	93478606	chr1	93100465	93100964	Hdlbp|chr1:93100465-93100964	0.259556857165174	.	.
chr1	93478107	93478606	chr1	93100465	93100964	Sept2|chr1:93100465-93100964	0.259556857165174	.	.
chr1	93511801	93512300	chr1	93560595	93561094	Farp2|chr1:93560595-93561094	0.473253381861112	.	.
chr1	93685241	93685740	chr1	93560595	93561094	Bok|chr1:93560595-93561094	0.265342320162169	.	.
chr1	93731754	93732253	chr1	93445454	93445953	Gm10550|chr1:93445454-93445953	0.283837421328875	.	.
chr1	93803720	93804219	chr1	93560595	93561094	Ing5|chr1:93560595-93561094	0.272872424770972	.	.
chr1	95313333	95313832	chr1	95223122	95223621	Fam174a|chr1:95223122-95223621	0.255748504311489	.	.
chr1	95313333	95313832	chr1	95621832	95622331	Fam174a|chr1:95621832-95622331	0.520352019802568	.	.
chr1	95667416	95667915	chr1	95268183	95268682	St8sia4|chr1:95268183-95268682	0.449664003791238	.	.
chr1	95667416	95667915	chr1	95268183	95268682	St8sia4|chr1:95268183-95268682	0.449664003791239	.	.
chr1	95667416	95667915	chr1	95297588	95298087	St8sia4|chr1:95297588-95298087	0.441578820211223	.	.
chr1	98094805	98095304	chr1	98047553	98048052	Pam|chr1:98047553-98048052	0.465780960995238	.	.
chr1	98094805	98095304	chr1	98107574	98108073	Pam|chr1:98107574-98108073	0.247794888526605	.	.
chr1	98094805	98095304	chr1	98190086	98190585	Pam|chr1:98190086-98190585	0.373014167964863	.	.
chr1	98095430	98095929	chr1	98047553	98048052	Pam|chr1:98047553-98048052	0.326446326587693	.	.
chr1	99772082	99772581	chr1	99649817	99650316	Cntnap5b|chr1:99649817-99650316	0.340436227478326	.	.
chr1	99772082	99772581	chr1	99689799	99690298	Cntnap5b|chr1:99689799-99690298	0.485088813861928	.	.
chr1	99772082	99772581	chr1	99774058	99774557	Cntnap5b|chr1:99774058-99774557	0.400515598481958	.	.
chr1	99772082	99772581	chr1	99813227	99813726	Cntnap5b|chr1:99813227-99813726	0.327376079082732	.	.
chr1	105355774	105356273	chr1	105447970	105448469	Gm17634|chr1:105447970-105448469	0.334568153918168	.	.
chr1	105355774	105356273	chr1	105447970	105448469	Rnf152|chr1:105447970-105448469	0.334568153918168	.	.
chr1	105663536	105664035	chr1	105907913	105908412	Pign|chr1:105907913-105908412	0.476009268068465	.	.
chr1	105663536	105664035	chr1	105907913	105908412	Relch|chr1:105907913-105908412	0.476009268068465	.	.
chr1	105780395	105780894	chr1	105844184	105844683	Tnfrsf11a|chr1:105844184-105844683	0.418219870240731	.	.
chr1	105990273	105990772	chr1	105907913	105908412	Gm7160|chr1:105907913-105908412	0.588608953525934	.	.
chr1	105990273	105990772	chr1	105907913	105908412	Zcchc2|chr1:105907913-105908412	0.588608953525934	.	.
chr1	105991031	105991530	chr1	105907913	105908412	Gm7160|chr1:105907913-105908412	0.471176341109269	.	.
chr1	105991031	105991530	chr1	105907913	105908412	Gm7160|chr1:105907913-105908412	0.47117634110927	.	.
chr1	105991031	105991530	chr1	105907913	105908412	Zcchc2|chr1:105907913-105908412	0.471176341109269	.	.
chr1	105991031	105991530	chr1	105907913	105908412	Zcchc2|chr1:105907913-105908412	0.47117634110927	.	.
chr1	106796474	106796973	chr1	106901412	106901911	Vps4b|chr1:106901412-106901911	0.272690854851577	.	.
chr1	107590073	107590572	chr1	107682658	107683157	Serpinb8|chr1:107682658-107683157	0.819362754571346	.	.
chr1	107590073	107590572	chr1	107738096	107738595	Serpinb8|chr1:107738096-107738595	0.275801590506789	.	.
chr1	107590073	107590572	chr1	107738096	107738595	Serpinb8|chr1:107738096-107738595	0.27580159050679	.	.
chr1	107590073	107590572	chr1	107767079	107767578	Serpinb8|chr1:107767079-107767578	0.434539073114322	.	.
chr1	109982394	109982893	chr1	109929801	109930300	Cdh7|chr1:109929801-109930300	0.252828941169651	.	.
chr1	109982994	109983493	chr1	109932632	109933131	Cdh7|chr1:109932632-109933131	0.360812928963614	.	.
chr1	111863863	111864362	chr1	111634029	111634528	Dsel|chr1:111634029-111634528	0.405246897518849	.	.
chr1	111863863	111864362	chr1	112016665	112017164	Dsel|chr1:112016665-112017164	0.522659743243515	.	.
chr1	118310992	118311491	chr1	118275095	118275594	Tsn|chr1:118275095-118275594	0.403460837126353	.	.
chr1	118389052	118389551	chr1	118481738	118482237	Clasp1|chr1:118481738-118482237	0.402468979878195	.	.
chr1	118459308	118459807	chr1	118275095	118275594	2900060B14Rik|chr1:118275095-118275594	0.32157577643667	.	.
chr1	118459308	118459807	chr1	118434883	118435382	2900060B14Rik|chr1:118434883-118435382	0.430765838638294	.	.
chr1	119053430	119053929	chr1	118904362	118904861	Gli2|chr1:118904362-118904861	0.437354870139578	.	.
chr1	119053430	119053929	chr1	118910540	118911039	Gli2|chr1:118910540-118911039	0.415274403441517	.	.
chr1	119421524	119422023	chr1	119189552	119190051	Inhbb|chr1:119189552-119190051	0.431356356774272	.	.
chr1	119421524	119422023	chr1	119388650	119389149	Inhbb|chr1:119388650-119389149	0.295752131466192	.	.
chr1	119422101	119422600	chr1	119097937	119098436	Inhbb|chr1:119097937-119098436	0.36997457382975	.	.
chr1	119422101	119422600	chr1	119674920	119675419	Inhbb|chr1:119674920-119675419	0.320638509582954	.	.
chr1	119504531	119505030	chr1	119388650	119389149	Ralb|chr1:119388650-119389149	0.403423143775424	.	.
chr1	119504531	119505030	chr1	119674920	119675419	Ralb|chr1:119674920-119675419	0.46928871618358	.	.
chr1	119525867	119526366	chr1	119388650	119389149	Gm27184|chr1:119388650-119389149	0.288134293668105	.	.
chr1	119525867	119526366	chr1	119388650	119389149	Tmem185b|chr1:119388650-119389149	0.288134293668105	.	.
chr1	119525867	119526366	chr1	119674920	119675419	Gm27184|chr1:119674920-119675419	0.361887038104463	.	.
chr1	119525867	119526366	chr1	119674920	119675419	Tmem185b|chr1:119674920-119675419	0.361887038104463	.	.
chr1	119648156	119648655	chr1	119548633	119549132	Epb41l5|chr1:119548633-119549132	0.4299607197508	.	.
chr1	119837335	119837834	chr1	119932979	119933478	Ptpn4|chr1:119932979-119933478	0.392735030625706	.	.
chr1	119902476	119902975	chr1	119957787	119958286	Gm28209|chr1:119957787-119958286	0.295703837757997	.	.
chr1	120340287	120340786	chr1	120265100	120265599	C1ql2|chr1:120265100-120265599	0.352194201220225	.	.
chr1	120340287	120340786	chr1	120549233	120549732	C1ql2|chr1:120549233-120549732	0.298797722933646	.	.
chr1	120340287	120340786	chr1	120586412	120586911	C1ql2|chr1:120586412-120586911	0.345989664564243	.	.
chr1	121430778	121431277	chr1	121289781	121290280	Ccdc93|chr1:121289781-121290280	0.282554104969854	.	.
chr1	124845344	124845843	chr1	124718049	124718548	Dpp10|chr1:124718049-124718548	0.755614149504162	.	.
chr1	124845849	124846348	chr1	124718049	124718548	Dpp10|chr1:124718049-124718548	0.643370242114069	.	.
chr1	125434562	125435061	chr1	125236925	125237424	Actr3|chr1:125236925-125237424	0.397074371323331	.	.
chr1	125435289	125435788	chr1	125378863	125379362	Actr3|chr1:125378863-125379362	0.312141550658506	.	.
chr1	125435289	125435788	chr1	125496930	125497429	Actr3|chr1:125496930-125497429	0.339303439081544	.	.
chr1	125560306	125560805	chr1	125378863	125379362	Slc35f5|chr1:125378863-125379362	0.394366798060862	.	.
chr1	125560306	125560805	chr1	125482327	125482826	Slc35f5|chr1:125482327-125482826	0.304586881391256	.	.
chr1	125560306	125560805	chr1	125542200	125542699	Slc35f5|chr1:125542200-125542699	0.279346474999162	.	.
chr1	125560306	125560805	chr1	125643580	125644079	Slc35f5|chr1:125643580-125644079	0.47139654959333	.	.
chr1	125560306	125560805	chr1	125760436	125760935	Slc35f5|chr1:125760436-125760935	0.57008632466595	.	.
chr1	125560306	125560805	chr1	125839878	125840377	Slc35f5|chr1:125839878-125840377	0.707219673658051	.	.
chr1	125560306	125560805	chr1	125911387	125911886	Slc35f5|chr1:125911387-125911886	0.650854783545712	.	.
chr1	125911894	125912393	chr1	125760436	125760935	Lypd1|chr1:125760436-125760935	0.296947794682532	.	.
chr1	125911894	125912393	chr1	125911387	125911886	Lypd1|chr1:125911387-125911886	0.589718936264319	.	.
chr1	125911894	125912393	chr1	125911387	125911886	Lypd1|chr1:125911387-125911886	0.58971893626432	.	.
chr1	130462505	130463004	chr1	130350205	130350704	Cd55|chr1:130350205-130350704	0.271927497391081	.	.
chr1	130462505	130463004	chr1	130350205	130350704	Gm16083|chr1:130350205-130350704	0.271927497391081	.	.
chr1	131526251	131526750	chr1	131712339	131712838	Srgap2|chr1:131712339-131712838	0.334547634531637	.	.
chr1	131827667	131828166	chr1	131846134	131846633	Slc41a1|chr1:131846134-131846633	0.51425667774333	.	.
chr1	131828202	131828701	chr1	131770518	131771017	Slc41a1|chr1:131770518-131771017	0.266592995878388	.	.
chr1	131866958	131867457	chr1	131658033	131658532	Rab29|chr1:131658033-131658532	0.324046959551015	.	.
chr1	131910666	131911165	chr1	131712339	131712838	Nucks1|chr1:131712339-131712838	0.276440626641467	.	.
chr1	133363199	133363698	chr1	133397607	133398106	Etnk2|chr1:133397607-133398106	0.274631029181378	.	.
chr1	133424176	133424675	chr1	133265295	133265794	Sox13|chr1:133265295-133265794	0.276597600499283	.	.
chr1	133424176	133424675	chr1	133623887	133624386	Sox13|chr1:133623887-133624386	0.286177618661986	.	.
chr1	133424176	133424675	chr1	133624423	133624922	Sox13|chr1:133624423-133624922	0.306529579282735	.	.
chr1	133609585	133610084	chr1	133256326	133256825	Snrpe|chr1:133256326-133256825	0.398352043729856	.	.
chr1	133609585	133610084	chr1	133306722	133307221	Snrpe|chr1:133306722-133307221	0.255278380291256	.	.
chr1	133609585	133610084	chr1	133397607	133398106	Snrpe|chr1:133397607-133398106	0.32309765749001	.	.
chr1	133609585	133610084	chr1	133855214	133855713	Snrpe|chr1:133855214-133855713	0.296991717564414	.	.
chr1	133609585	133610084	chr1	133896218	133896717	Snrpe|chr1:133896218-133896717	0.318791911369066	.	.
chr1	133610089	133610588	chr1	133256326	133256825	Snrpe|chr1:133256326-133256825	0.331072164614261	.	.
chr1	133610089	133610588	chr1	133256326	133256825	Snrpe|chr1:133256326-133256825	0.331072164614262	.	.
chr1	133610089	133610588	chr1	133306722	133307221	Snrpe|chr1:133306722-133307221	0.5709012202551	.	.
chr1	133610089	133610588	chr1	133397607	133398106	Snrpe|chr1:133397607-133398106	0.383994474938271	.	.
chr1	133610089	133610588	chr1	133736167	133736666	Snrpe|chr1:133736167-133736666	0.275008956100588	.	.
chr1	133610089	133610588	chr1	133855214	133855713	Snrpe|chr1:133855214-133855713	0.286076735438672	.	.
chr1	133610089	133610588	chr1	133896218	133896717	Snrpe|chr1:133896218-133896717	0.286758392127747	.	.
chr1	133660660	133661159	chr1	133265295	133265794	Gm38394|chr1:133265295-133265794	0.377065917397933	.	.
chr1	133660660	133661159	chr1	133265295	133265794	Zbed6|chr1:133265295-133265794	0.377065917397933	.	.
chr1	133660660	133661159	chr1	133265295	133265794	Zc3h11a|chr1:133265295-133265794	0.377065917397933	.	.
chr1	133660660	133661159	chr1	133353486	133353985	Gm38394|chr1:133353486-133353985	0.27394071319293	.	.
chr1	133660660	133661159	chr1	133353486	133353985	Zbed6|chr1:133353486-133353985	0.27394071319293	.	.
chr1	133660660	133661159	chr1	133353486	133353985	Zc3h11a|chr1:133353486-133353985	0.27394071319293	.	.
chr1	133660660	133661159	chr1	133623887	133624386	Gm38394|chr1:133623887-133624386	0.30500712368328	.	.
chr1	133660660	133661159	chr1	133623887	133624386	Zbed6|chr1:133623887-133624386	0.30500712368328	.	.
chr1	133660660	133661159	chr1	133623887	133624386	Zc3h11a|chr1:133623887-133624386	0.30500712368328	.	.
chr1	133660660	133661159	chr1	133788825	133789324	Gm38394|chr1:133788825-133789324	0.360130743220874	.	.
chr1	133660660	133661159	chr1	133788825	133789324	Zbed6|chr1:133788825-133789324	0.360130743220874	.	.
chr1	133660660	133661159	chr1	133788825	133789324	Zc3h11a|chr1:133788825-133789324	0.360130743220874	.	.
chr1	133660660	133661159	chr1	133953272	133953771	Gm38394|chr1:133953272-133953771	0.319737408527	.	.
chr1	133660660	133661159	chr1	133953272	133953771	Zbed6|chr1:133953272-133953771	0.319737408527	.	.
chr1	133660660	133661159	chr1	133953272	133953771	Zc3h11a|chr1:133953272-133953771	0.319737408527	.	.
chr1	133660660	133661159	chr1	133978642	133979141	Gm38394|chr1:133978642-133979141	0.281075263355856	.	.
chr1	133660660	133661159	chr1	133978642	133979141	Zbed6|chr1:133978642-133979141	0.281075263355856	.	.
chr1	133660660	133661159	chr1	133978642	133979141	Zc3h11a|chr1:133978642-133979141	0.281075263355856	.	.
chr1	133661173	133661672	chr1	133381952	133382451	Gm38394|chr1:133381952-133382451	0.257968565751004	.	.
chr1	133661173	133661672	chr1	133381952	133382451	Zbed6|chr1:133381952-133382451	0.257968565751004	.	.
chr1	133661173	133661672	chr1	133381952	133382451	Zc3h11a|chr1:133381952-133382451	0.257968565751004	.	.
chr1	133661173	133661672	chr1	133624423	133624922	Gm38394|chr1:133624423-133624922	0.411493804832462	.	.
chr1	133661173	133661672	chr1	133624423	133624922	Zbed6|chr1:133624423-133624922	0.411493804832462	.	.
chr1	133661173	133661672	chr1	133624423	133624922	Zc3h11a|chr1:133624423-133624922	0.411493804832462	.	.
chr1	133661173	133661672	chr1	133886411	133886910	Gm38394|chr1:133886411-133886910	0.28736682595806	.	.
chr1	133661173	133661672	chr1	133886411	133886910	Zbed6|chr1:133886411-133886910	0.28736682595806	.	.
chr1	133661173	133661672	chr1	133886411	133886910	Zc3h11a|chr1:133886411-133886910	0.28736682595806	.	.
chr1	133800824	133801323	chr1	133855214	133855713	Atp2b4|chr1:133855214-133855713	0.320047644109018	.	.
chr1	133800824	133801323	chr1	133886411	133886910	Atp2b4|chr1:133886411-133886910	0.278215273650056	.	.
chr1	133800824	133801323	chr1	133886923	133887422	Atp2b4|chr1:133886923-133887422	0.475204234019329	.	.
chr1	133800824	133801323	chr1	133896218	133896717	Atp2b4|chr1:133896218-133896717	0.347932231697975	.	.
chr1	133800824	133801323	chr1	133953272	133953771	Atp2b4|chr1:133953272-133953771	0.359751419487561	.	.
chr1	133800824	133801323	chr1	133953816	133954315	Atp2b4|chr1:133953816-133954315	0.250306425233018	.	.
chr1	133800824	133801323	chr1	133978642	133979141	Atp2b4|chr1:133978642-133979141	0.322633164840183	.	.
chr1	133908258	133908757	chr1	133825536	133826035	Optc|chr1:133825536-133826035	0.280230340268554	.	.
chr1	133908258	133908757	chr1	133854685	133855184	Optc|chr1:133854685-133855184	0.475621445930669	.	.
chr1	133908258	133908757	chr1	133886411	133886910	Optc|chr1:133886411-133886910	0.408421646082747	.	.
chr1	133908258	133908757	chr1	133886923	133887422	Optc|chr1:133886923-133887422	0.409451069510323	.	.
chr1	133908258	133908757	chr1	133896218	133896717	Optc|chr1:133896218-133896717	0.282093735844339	.	.
chr1	133908258	133908757	chr1	133924119	133924618	Optc|chr1:133924119-133924618	0.357783184451819	.	.
chr1	133908258	133908757	chr1	133978642	133979141	Optc|chr1:133978642-133979141	0.308413298429749	.	.
chr1	134361764	134362263	chr1	134274046	134274545	Tmem183a|chr1:134274046-134274545	0.307765238574426	.	.
chr1	134361764	134362263	chr1	134381781	134382280	Tmem183a|chr1:134381781-134382280	0.273279057457824	.	.
chr1	134405737	134406236	chr1	134676973	134677472	Cyb5r1|chr1:134676973-134677472	0.319516319757542	.	.
chr1	134415089	134415588	chr1	134302439	134302938	Adipor1|chr1:134302439-134302938	0.432138117475012	.	.
chr1	134415089	134415588	chr1	134709018	134709517	Adipor1|chr1:134709018-134709517	0.493317619237958	.	.
chr1	134455268	134455767	chr1	134344509	134345008	Klhl12|chr1:134344509-134345008	0.274972842646021	.	.
chr1	134455268	134455767	chr1	134381781	134382280	Klhl12|chr1:134381781-134382280	0.254996441568256	.	.
chr1	134455268	134455767	chr1	134719601	134720100	Klhl12|chr1:134719601-134720100	0.323248600674303	.	.
chr1	134494334	134494833	chr1	134274046	134274545	Rabif|chr1:134274046-134274545	0.345904442876776	.	.
chr1	134494334	134494833	chr1	134274601	134275100	Rabif|chr1:134274601-134275100	0.282536480558051	.	.
chr1	134494334	134494833	chr1	134302439	134302938	Rabif|chr1:134302439-134302938	0.312142726196237	.	.
chr1	134494334	134494833	chr1	134381781	134382280	Rabif|chr1:134381781-134382280	0.290948012822882	.	.
chr1	134494334	134494833	chr1	134556771	134557270	Rabif|chr1:134556771-134557270	0.467402569852968	.	.
chr1	134494334	134494833	chr1	134709018	134709517	Rabif|chr1:134709018-134709517	0.529499794412326	.	.
chr1	134646329	134646828	chr1	134274046	134274545	Gm26783|chr1:134274046-134274545	0.328906957330221	.	.
chr1	134646329	134646828	chr1	134274046	134274545	Syt2|chr1:134274046-134274545	0.328906957330221	.	.
chr1	135132377	135132876	chr1	135125983	135126482	Ptpn7|chr1:135125983-135126482	0.343024034162859	.	.
chr1	135132377	135132876	chr1	135474819	135475318	Ptpn7|chr1:135474819-135475318	0.540897685488218	.	.
chr1	135146503	135147002	chr1	135368172	135368671	Arl8a|chr1:135368172-135368671	0.580757789735648	.	.
chr1	135146503	135147002	chr1	135380722	135381221	Arl8a|chr1:135380722-135381221	0.482196267031284	.	.
chr1	135147293	135147792	chr1	135126553	135127052	Arl8a|chr1:135126553-135127052	0.471074915062915	.	.
chr1	135147293	135147792	chr1	135328323	135328822	Arl8a|chr1:135328323-135328822	0.527905311054222	.	.
chr1	135147293	135147792	chr1	135369061	135369560	Arl8a|chr1:135369061-135369560	0.53593856957609	.	.
chr1	135147293	135147792	chr1	135461130	135461629	Arl8a|chr1:135461130-135461629	0.543168426847897	.	.
chr1	135283732	135284231	chr1	135154328	135154827	Rnpep|chr1:135154328-135154827	0.250100245138923	.	.
chr1	135283732	135284231	chr1	135474819	135475318	Rnpep|chr1:135474819-135475318	0.486565997214842	.	.
chr1	135284244	135284743	chr1	135474819	135475318	Rnpep|chr1:135474819-135475318	0.340934823379921	.	.
chr1	135313568	135314067	chr1	135380722	135381221	Timm17a|chr1:135380722-135381221	0.303507752309395	.	.
chr1	135374611	135375110	chr1	135154328	135154827	Shisa4|chr1:135154328-135154827	0.449689561963125	.	.
chr1	135375176	135375675	chr1	135461130	135461629	Shisa4|chr1:135461130-135461629	0.254127529113962	.	.
chr1	135430227	135430726	chr1	135154328	135154827	Ipo9|chr1:135154328-135154827	0.268559879011129	.	.
chr1	136624613	136625112	chr1	136550851	136551350	Platr23|chr1:136550851-136551350	0.302661428991581	.	.
chr1	136624613	136625112	chr1	136550851	136551350	Zfp281|chr1:136550851-136551350	0.302661428991581	.	.
chr1	136624613	136625112	chr1	136662118	136662617	Platr23|chr1:136662118-136662617	0.26916679362123	.	.
chr1	136624613	136625112	chr1	136662118	136662617	Zfp281|chr1:136662118-136662617	0.26916679362123	.	.
chr1	136624613	136625112	chr1	136781440	136781939	Platr23|chr1:136781440-136781939	0.264283942273824	.	.
chr1	136624613	136625112	chr1	136781440	136781939	Zfp281|chr1:136781440-136781939	0.264283942273824	.	.
chr1	136625345	136625844	chr1	136588964	136589463	Platr23|chr1:136588964-136589463	0.303205310905623	.	.
chr1	136625345	136625844	chr1	136588964	136589463	Zfp281|chr1:136588964-136589463	0.303205310905623	.	.
chr1	136625345	136625844	chr1	136781440	136781939	Platr23|chr1:136781440-136781939	0.254002110215094	.	.
chr1	136625345	136625844	chr1	136781440	136781939	Zfp281|chr1:136781440-136781939	0.254002110215094	.	.
chr1	138618987	138619486	chr1	138328198	138328697	Nek7|chr1:138328198-138328697	0.347279861554106	.	.
chr1	138618987	138619486	chr1	138345972	138346471	Nek7|chr1:138345972-138346471	0.353617405612204	.	.
chr1	138618987	138619486	chr1	138385349	138385848	Nek7|chr1:138385349-138385848	0.406721502952337	.	.
chr1	138618987	138619486	chr1	138446801	138447300	Nek7|chr1:138446801-138447300	0.432970768134656	.	.
chr1	138618987	138619486	chr1	138496863	138497362	Nek7|chr1:138496863-138497362	0.505861840034697	.	.
chr1	138618987	138619486	chr1	138813113	138813612	Nek7|chr1:138813113-138813612	0.280313745214433	.	.
chr1	138619514	138620013	chr1	138496863	138497362	Nek7|chr1:138496863-138497362	0.50299294813756	.	.
chr1	138619514	138620013	chr1	138813113	138813612	Nek7|chr1:138813113-138813612	0.392651559857185	.	.
chr1	139376823	139377322	chr1	139267783	139268282	Crb1|chr1:139267783-139268282	0.269212471410398	.	.
chr1	139376823	139377322	chr1	139478820	139479319	Crb1|chr1:139478820-139479319	0.408326670105536	.	.
chr1	143640493	143640992	chr1	143739932	143740431	B3galt2|chr1:143739932-143740431	0.482643688260719	.	.
chr1	143702603	143703102	chr1	143739248	143739747	Cdc73|chr1:143739248-143739747	0.415091815524493	.	.
chr1	143702603	143703102	chr1	143803496	143803995	Cdc73|chr1:143803496-143803995	0.320963891617422	.	.
chr1	143702603	143703102	chr1	143813845	143814344	Cdc73|chr1:143813845-143814344	0.318331459350143	.	.
chr1	143776839	143777338	chr1	143732491	143732990	Gm29170|chr1:143732491-143732990	0.401334780898164	.	.
chr1	143776839	143777338	chr1	143732491	143732990	Ro60|chr1:143732491-143732990	0.401334780898164	.	.
chr1	143776839	143777338	chr1	143732491	143732990	Uchl5|chr1:143732491-143732990	0.401334780898164	.	.
chr1	143776839	143777338	chr1	143739932	143740431	Gm29170|chr1:143739932-143740431	0.307694217951497	.	.
chr1	143776839	143777338	chr1	143739932	143740431	Ro60|chr1:143739932-143740431	0.307694217951497	.	.
chr1	143776839	143777338	chr1	143739932	143740431	Uchl5|chr1:143739932-143740431	0.307694217951497	.	.
chr1	143776839	143777338	chr1	143836419	143836918	Gm29170|chr1:143836419-143836918	0.301277573613294	.	.
chr1	143776839	143777338	chr1	143836419	143836918	Ro60|chr1:143836419-143836918	0.301277573613294	.	.
chr1	143776839	143777338	chr1	143836419	143836918	Uchl5|chr1:143836419-143836918	0.301277573613294	.	.
chr1	143776839	143777338	chr1	143836933	143837432	Gm29170|chr1:143836933-143837432	0.247308237718239	.	.
chr1	143776839	143777338	chr1	143836933	143837432	Ro60|chr1:143836933-143837432	0.247308237718239	.	.
chr1	143776839	143777338	chr1	143836933	143837432	Uchl5|chr1:143836933-143837432	0.247308237718239	.	.
chr1	143776839	143777338	chr1	143872817	143873316	Gm29170|chr1:143872817-143873316	0.346231998375242	.	.
chr1	143776839	143777338	chr1	143872817	143873316	Ro60|chr1:143872817-143873316	0.346231998375242	.	.
chr1	143776839	143777338	chr1	143872817	143873316	Uchl5|chr1:143872817-143873316	0.346231998375242	.	.
chr1	143776839	143777338	chr1	143919533	143920032	Gm29170|chr1:143919533-143920032	0.361392758754061	.	.
chr1	143776839	143777338	chr1	143919533	143920032	Ro60|chr1:143919533-143920032	0.361392758754061	.	.
chr1	143776839	143777338	chr1	143919533	143920032	Uchl5|chr1:143919533-143920032	0.361392758754061	.	.
chr1	143776839	143777338	chr1	143990166	143990665	Gm29170|chr1:143990166-143990665	0.369554758843738	.	.
chr1	143776839	143777338	chr1	143990166	143990665	Ro60|chr1:143990166-143990665	0.369554758843738	.	.
chr1	143776839	143777338	chr1	143990166	143990665	Uchl5|chr1:143990166-143990665	0.369554758843738	.	.
chr1	143777394	143777893	chr1	143739248	143739747	Gm29170|chr1:143739248-143739747	0.322362408779099	.	.
chr1	143777394	143777893	chr1	143739248	143739747	Ro60|chr1:143739248-143739747	0.322362408779099	.	.
chr1	143777394	143777893	chr1	143739248	143739747	Uchl5|chr1:143739248-143739747	0.322362408779099	.	.
chr1	143777394	143777893	chr1	143813845	143814344	Gm29170|chr1:143813845-143814344	0.504802589121501	.	.
chr1	143777394	143777893	chr1	143813845	143814344	Ro60|chr1:143813845-143814344	0.504802589121501	.	.
chr1	143777394	143777893	chr1	143813845	143814344	Uchl5|chr1:143813845-143814344	0.504802589121501	.	.
chr1	144004041	144004540	chr1	144085761	144086260	Rgs2|chr1:144085761-144086260	0.389690305115563	.	.
chr1	144004041	144004540	chr1	144090405	144090904	Rgs2|chr1:144090405-144090904	0.414366647199252	.	.
chr1	144004041	144004540	chr1	144190045	144190544	Rgs2|chr1:144190045-144190544	0.506716311988796	.	.
chr1	144004041	144004540	chr1	144279638	144280137	Rgs2|chr1:144279638-144280137	0.264971096198183	.	.
chr1	144177193	144177692	chr1	144085761	144086260	Rgs13|chr1:144085761-144086260	0.590488193380586	.	.
chr1	144177193	144177692	chr1	144090405	144090904	Rgs13|chr1:144090405-144090904	0.530871350639869	.	.
chr1	144177193	144177692	chr1	144113394	144113893	Rgs13|chr1:144113394-144113893	0.644041941569983	.	.
chr1	144177193	144177692	chr1	144190045	144190544	Rgs13|chr1:144190045-144190544	0.511148481594609	.	.
chr1	144177193	144177692	chr1	144279638	144280137	Rgs13|chr1:144279638-144280137	0.737915085936041	.	.
chr1	151138226	151138725	chr1	151125709	151126208	C730036E19Rik|chr1:151125709-151126208	0.29197500413867	.	.
chr1	153899574	153900073	chr1	153807304	153807803	Glul|chr1:153807304-153807803	0.326062360084263	.	.
chr1	153899574	153900073	chr1	153807304	153807803	Teddm2|chr1:153807304-153807803	0.326062360084263	.	.
chr1	153899574	153900073	chr1	154156674	154157173	Glul|chr1:154156674-154157173	0.296557209793553	.	.
chr1	153899574	153900073	chr1	154156674	154157173	Teddm2|chr1:154156674-154157173	0.296557209793553	.	.
chr1	153900327	153900826	chr1	154103491	154103990	Glul|chr1:154103491-154103990	0.305827025126074	.	.
chr1	153900327	153900826	chr1	154103491	154103990	Teddm2|chr1:154103491-154103990	0.305827025126074	.	.
chr1	154118577	154119076	chr1	153918470	153918969	A830008E24Rik|chr1:153918470-153918969	0.560111245561927	.	.
chr1	154118577	154119076	chr1	154180893	154181392	A830008E24Rik|chr1:154180893-154181392	0.291085031855179	.	.
chr1	154118577	154119076	chr1	154299752	154300251	A830008E24Rik|chr1:154299752-154300251	0.35036991564936	.	.
chr1	154118577	154119076	chr1	154418191	154418690	A830008E24Rik|chr1:154418191-154418690	0.53940911530412	.	.
chr1	155557936	155558435	chr1	155784767	155785266	Acbd6|chr1:155784767-155785266	0.291284503610051	.	.
chr1	155812620	155813119	chr1	155516450	155516949	Qsox1|chr1:155516450-155516949	0.386809221646111	.	.
chr1	155812620	155813119	chr1	155517010	155517509	Qsox1|chr1:155517010-155517509	0.3922891698291	.	.
chr1	155812620	155813119	chr1	156241652	156242151	Qsox1|chr1:156241652-156242151	0.357408481832288	.	.
chr1	156035344	156035843	chr1	156108321	156108820	Tor1aip1|chr1:156108321-156108820	0.398964459314227	.	.
chr1	156035344	156035843	chr1	156108321	156108820	Tor1aip2|chr1:156108321-156108820	0.398964459314227	.	.
chr1	156035344	156035843	chr1	156108828	156109327	Tor1aip1|chr1:156108828-156109327	0.325350858143929	.	.
chr1	156035344	156035843	chr1	156108828	156109327	Tor1aip2|chr1:156108828-156109327	0.325350858143929	.	.
chr1	156035344	156035843	chr1	156241652	156242151	Tor1aip1|chr1:156241652-156242151	0.332997445118308	.	.
chr1	156035344	156035843	chr1	156241652	156242151	Tor1aip2|chr1:156241652-156242151	0.332997445118308	.	.
chr1	156204775	156205274	chr1	156270379	156270878	Fam163a|chr1:156270379-156270878	0.519650118033916	.	.
chr1	156303125	156303624	chr1	156633133	156633632	4930518J20Rik|chr1:156633133-156633632	0.325265538239748	.	.
chr1	156303125	156303624	chr1	156633133	156633632	Tdrd5|chr1:156633133-156633632	0.325265538239748	.	.
chr1	156420903	156421402	chr1	156241652	156242151	Axdnd1|chr1:156241652-156242151	0.335540680054268	.	.
chr1	156420903	156421402	chr1	156270379	156270878	Axdnd1|chr1:156270379-156270878	0.297773921557764	.	.
chr1	156420903	156421402	chr1	156633133	156633632	Axdnd1|chr1:156633133-156633632	0.382400400300733	.	.
chr1	156474061	156474560	chr1	156241652	156242151	Soat1|chr1:156241652-156242151	0.374485634418631	.	.
chr1	156474061	156474560	chr1	156241652	156242151	Soat1|chr1:156241652-156242151	0.374485634418632	.	.
chr1	156474061	156474560	chr1	156656857	156657356	Soat1|chr1:156656857-156657356	0.292536150314459	.	.
chr1	156474061	156474560	chr1	156657381	156657880	Soat1|chr1:156657381-156657880	0.297410159250126	.	.
chr1	156558476	156558975	chr1	156656857	156657356	Abl2|chr1:156656857-156657356	0.53477646801894	.	.
chr1	156558476	156558975	chr1	156657381	156657880	Abl2|chr1:156657381-156657880	0.326866162289518	.	.
chr1	156558476	156558975	chr1	156741799	156742298	Abl2|chr1:156741799-156742298	0.382943695231299	.	.
chr1	156718320	156718819	chr1	156645076	156645575	Fam20b|chr1:156645076-156645575	0.540199315593928	.	.
chr1	159231910	159232409	chr1	159388481	159388980	Cop1|chr1:159388481-159388980	0.323313486494811	.	.
chr1	159231910	159232409	chr1	159393211	159393710	Cop1|chr1:159393211-159393710	0.265456543314073	.	.
chr1	160791995	160792494	chr1	161170609	161171108	Rabgap1l|chr1:161170609-161171108	0.476871182749891	.	.
chr1	160792667	160793166	chr1	160999952	161000451	Rabgap1l|chr1:160999952-161000451	0.520440214836787	.	.
chr1	160792667	160793166	chr1	161195428	161195927	Rabgap1l|chr1:161195428-161195927	0.338299168606899	.	.
chr1	160906055	160906554	chr1	160862952	160863451	Rc3h1|chr1:160862952-160863451	0.305205912066227	.	.
chr1	160906055	160906554	chr1	161109126	161109625	Rc3h1|chr1:161109126-161109625	0.272128510433585	.	.
chr1	160906592	160907091	chr1	161109126	161109625	Rc3h1|chr1:161109126-161109625	0.264285655925139	.	.
chr1	161034286	161034785	chr1	161195428	161195927	Gas5|chr1:161195428-161195927	0.262086239432215	.	.
chr1	161034286	161034785	chr1	161195428	161195927	Zbtb37|chr1:161195428-161195927	0.262086239432215	.	.
chr1	161034786	161035285	chr1	161286641	161287140	Gas5|chr1:161286641-161287140	0.332826872767295	.	.
chr1	161034786	161035285	chr1	161286641	161287140	Zbtb37|chr1:161286641-161287140	0.332826872767295	.	.
chr1	161070536	161071035	chr1	161170609	161171108	Cenpl|chr1:161170609-161171108	0.367771731913054	.	.
chr1	161070536	161071035	chr1	161170609	161171108	Dars2|chr1:161170609-161171108	0.367771731913054	.	.
chr1	161070536	161071035	chr1	161195428	161195927	Cenpl|chr1:161195428-161195927	0.259099994619192	.	.
chr1	161070536	161071035	chr1	161195428	161195927	Dars2|chr1:161195428-161195927	0.259099994619192	.	.
chr1	161142436	161142935	chr1	161463592	161464091	Ankrd45|chr1:161463592-161464091	0.264651929277558	.	.
chr1	161876197	161876696	chr1	161712883	161713382	Suco|chr1:161712883-161713382	0.291131561893526	.	.
chr1	161876197	161876696	chr1	161976288	161976787	Suco|chr1:161976288-161976787	0.264328289170926	.	.
chr1	161876715	161877214	chr1	161976288	161976787	Suco|chr1:161976288-161976787	0.370658770076138	.	.
chr1	161968972	161969471	chr1	161712883	161713382	Gm38304|chr1:161712883-161713382	0.28403981996715	.	.
chr1	161968972	161969471	chr1	161712883	161713382	Pigc|chr1:161712883-161713382	0.28403981996715	.	.
chr1	163403421	163403920	chr1	163070445	163070944	Gorab|chr1:163070445-163070944	0.309386648071393	.	.
chr1	163403421	163403920	chr1	163150346	163150845	Gorab|chr1:163150346-163150845	0.273812079570969	.	.
chr1	163929752	163930251	chr1	164184474	164184973	Scyl3|chr1:164184474-164184973	0.493370828427967	.	.
chr1	164248686	164249185	chr1	163834003	163834502	Slc19a2|chr1:163834003-163834502	0.519830304564685	.	.
chr1	166253817	166254316	chr1	166360121	166360620	Ildr2|chr1:166360121-166360620	0.277753632165838	.	.
chr1	166253817	166254316	chr1	166428926	166429425	Ildr2|chr1:166428926-166429425	0.542737141305554	.	.
chr1	166254415	166254914	chr1	166343030	166343529	Ildr2|chr1:166343030-166343529	0.293104229383514	.	.
chr1	166308696	166309195	chr1	166330745	166331244	5330438I03Rik|chr1:166330745-166331244	0.354460628228383	.	.
chr1	166309200	166309699	chr1	166428926	166429425	5330438I03Rik|chr1:166428926-166429425	0.315748825907725	.	.
chr1	166379002	166379501	chr1	166279985	166280484	Tada1|chr1:166279985-166280484	0.262857011042664	.	.
chr1	166379002	166379501	chr1	166343030	166343529	Tada1|chr1:166343030-166343529	0.348644836436513	.	.
chr1	166379863	166380362	chr1	166330745	166331244	Gm15853|chr1:166330745-166331244	0.250803824906313	.	.
chr1	166409578	166410077	chr1	166279985	166280484	Pogk|chr1:166279985-166280484	0.359357397205448	.	.
chr1	166409578	166410077	chr1	166279985	166280484	Pogk|chr1:166279985-166280484	0.359357397205449	.	.
chr1	166409578	166410077	chr1	166343030	166343529	Pogk|chr1:166343030-166343529	0.342759149670506	.	.
chr1	167597755	167598254	chr1	167669716	167670215	Rxrg|chr1:167669716-167670215	0.331488894682775	.	.
chr1	167598393	167598892	chr1	167802530	167803029	Rxrg|chr1:167802530-167803029	0.296207609548353	.	.
chr1	167598393	167598892	chr1	167941868	167942367	Rxrg|chr1:167941868-167942367	0.336342636861162	.	.
chr1	170867571	170868070	chr1	170907216	170907715	Atf6|chr1:170907216-170907715	0.366880685945288	.	.
chr1	170867571	170868070	chr1	170907216	170907715	Gm9929|chr1:170907216-170907715	0.366880685945288	.	.
chr1	170867571	170868070	chr1	170908240	170908739	Atf6|chr1:170908240-170908739	0.290269763221903	.	.
chr1	170867571	170868070	chr1	170908240	170908739	Gm9929|chr1:170908240-170908739	0.290269763221903	.	.
chr1	170867571	170868070	chr1	171037809	171038308	Atf6|chr1:171037809-171038308	0.333659815947162	.	.
chr1	170867571	170868070	chr1	171037809	171038308	Gm9929|chr1:171037809-171038308	0.333659815947162	.	.
chr1	170867571	170868070	chr1	171102488	171102987	Atf6|chr1:171102488-171102987	0.492224864219675	.	.
chr1	170867571	170868070	chr1	171102488	171102987	Gm9929|chr1:171102488-171102987	0.492224864219675	.	.
chr1	170867571	170868070	chr1	171247027	171247526	Atf6|chr1:171247027-171247526	0.357059363112001	.	.
chr1	170867571	170868070	chr1	171247027	171247526	Gm9929|chr1:171247027-171247526	0.357059363112001	.	.
chr1	170868410	170868909	chr1	170907216	170907715	Atf6|chr1:170907216-170907715	0.257255543570124	.	.
chr1	170868410	170868909	chr1	170907216	170907715	Gm9929|chr1:170907216-170907715	0.257255543570124	.	.
chr1	170868410	170868909	chr1	170907734	170908233	Atf6|chr1:170907734-170908233	0.455229352997675	.	.
chr1	170868410	170868909	chr1	170907734	170908233	Gm9929|chr1:170907734-170908233	0.455229352997675	.	.
chr1	170868410	170868909	chr1	170908240	170908739	Atf6|chr1:170908240-170908739	0.409717954105533	.	.
chr1	170868410	170868909	chr1	170908240	170908739	Gm9929|chr1:170908240-170908739	0.409717954105533	.	.
chr1	170868410	170868909	chr1	171044266	171044765	Atf6|chr1:171044266-171044765	0.275328099895776	.	.
chr1	170868410	170868909	chr1	171044266	171044765	Gm9929|chr1:171044266-171044765	0.275328099895776	.	.
chr1	170868410	170868909	chr1	171044776	171045275	Atf6|chr1:171044776-171045275	0.269109764887101	.	.
chr1	170868410	170868909	chr1	171044776	171045275	Gm9929|chr1:171044776-171045275	0.269109764887101	.	.
chr1	170868410	170868909	chr1	171102488	171102987	Atf6|chr1:171102488-171102987	0.458370339140685	.	.
chr1	170868410	170868909	chr1	171102488	171102987	Gm9929|chr1:171102488-171102987	0.458370339140685	.	.
chr1	170885252	170885751	chr1	171044776	171045275	Dusp12|chr1:171044776-171045275	0.281356095677981	.	.
chr1	170885252	170885751	chr1	171044776	171045275	Gm26620|chr1:171044776-171045275	0.281356095677981	.	.
chr1	171113775	171114274	chr1	170901528	170902027	Cfap126|chr1:170901528-170902027	0.341704660628625	.	.
chr1	171113775	171114274	chr1	170907734	170908233	Cfap126|chr1:170907734-170908233	0.380349058836426	.	.
chr1	171113775	171114274	chr1	171044266	171044765	Cfap126|chr1:171044266-171044765	0.429589063868541	.	.
chr1	171113775	171114274	chr1	171044776	171045275	Cfap126|chr1:171044776-171045275	0.289434524847459	.	.
chr1	171113775	171114274	chr1	171101659	171102158	Cfap126|chr1:171101659-171102158	0.418269074375454	.	.
chr1	171113775	171114274	chr1	171194934	171195433	Cfap126|chr1:171194934-171195433	0.248968678825145	.	.
chr1	171113775	171114274	chr1	171247027	171247526	Cfap126|chr1:171247027-171247526	0.271856991858508	.	.
chr1	171150371	171150870	chr1	170907216	170907715	Mpz|chr1:170907216-170907715	0.256739860723582	.	.
chr1	171150371	171150870	chr1	170907216	170907715	Sdhc|chr1:170907216-170907715	0.256739860723582	.	.
chr1	171195514	171196013	chr1	170901528	170902027	Pcp4l1|chr1:170901528-170902027	0.391268783525201	.	.
chr1	171195514	171196013	chr1	170907734	170908233	Pcp4l1|chr1:170907734-170908233	0.343685052947766	.	.
chr1	171195514	171196013	chr1	171044266	171044765	Pcp4l1|chr1:171044266-171044765	0.493429862378575	.	.
chr1	171195514	171196013	chr1	171044776	171045275	Pcp4l1|chr1:171044776-171045275	0.29181267547902	.	.
chr1	171195514	171196013	chr1	171101659	171102158	Pcp4l1|chr1:171101659-171102158	0.460837619368518	.	.
chr1	171195514	171196013	chr1	171118208	171118707	Pcp4l1|chr1:171118208-171118707	0.262540703147814	.	.
chr1	171195514	171196013	chr1	171194934	171195433	Pcp4l1|chr1:171194934-171195433	0.385705606660411	.	.
chr1	171195514	171196013	chr1	171238441	171238940	Pcp4l1|chr1:171238441-171238940	0.27864150852738	.	.
chr1	171196077	171196576	chr1	170901528	170902027	Pcp4l1|chr1:170901528-170902027	0.448663871785075	.	.
chr1	171196077	171196576	chr1	170907734	170908233	Pcp4l1|chr1:170907734-170908233	0.356011556940658	.	.
chr1	171196077	171196576	chr1	171044266	171044765	Pcp4l1|chr1:171044266-171044765	0.519728510744327	.	.
chr1	171196077	171196576	chr1	171101659	171102158	Pcp4l1|chr1:171101659-171102158	0.403312534738023	.	.
chr1	171196077	171196576	chr1	171194934	171195433	Pcp4l1|chr1:171194934-171195433	0.550357603490841	.	.
chr1	171196077	171196576	chr1	171238441	171238940	Pcp4l1|chr1:171238441-171238940	0.365023688478266	.	.
chr1	171222404	171222903	chr1	171036880	171037379	Tomm40l|chr1:171036880-171037379	0.554302456531078	.	.
chr1	171222404	171222903	chr1	171037809	171038308	Tomm40l|chr1:171037809-171038308	0.488749817488223	.	.
chr1	171222404	171222903	chr1	171044776	171045275	Tomm40l|chr1:171044776-171045275	0.482203526182082	.	.
chr1	171222404	171222903	chr1	171102488	171102987	Tomm40l|chr1:171102488-171102987	0.346597069210478	.	.
chr1	171222404	171222903	chr1	171247027	171247526	Tomm40l|chr1:171247027-171247526	0.357579605525851	.	.
chr1	171287719	171288218	chr1	171263038	171263537	Usp21|chr1:171263038-171263537	0.444537062964589	.	.
chr1	171294566	171295065	chr1	171672998	171673497	Ufc1|chr1:171672998-171673497	0.253500642515468	.	.
chr1	171328705	171329204	chr1	171478928	171479427	Dedd|chr1:171478928-171479427	0.464205089604565	.	.
chr1	171328705	171329204	chr1	171672998	171673497	Dedd|chr1:171672998-171673497	0.393405321902672	.	.
chr1	171329206	171329705	chr1	171672998	171673497	Dedd|chr1:171672998-171673497	0.544901945308568	.	.
chr1	171345437	171345936	chr1	171263038	171263537	Nit1|chr1:171263038-171263537	0.279072284785504	.	.
chr1	171345437	171345936	chr1	171263038	171263537	Pfdn2|chr1:171263038-171263537	0.279072284785504	.	.
chr1	171361088	171361587	chr1	171263038	171263537	Klhdc9|chr1:171263038-171263537	0.296557397775399	.	.
chr1	171503198	171503697	chr1	171263038	171263537	Alyref2|chr1:171263038-171263537	0.340349964927592	.	.
chr1	171503198	171503697	chr1	171263038	171263537	B930036N10Rik|chr1:171263038-171263537	0.340349964927592	.	.
chr1	171503848	171504347	chr1	171380549	171381048	Alyref2|chr1:171380549-171381048	0.504526428669549	.	.
chr1	171503848	171504347	chr1	171380549	171381048	B930036N10Rik|chr1:171380549-171381048	0.504526428669549	.	.
chr1	171503848	171504347	chr1	171672998	171673497	Alyref2|chr1:171672998-171673497	0.284182510543943	.	.
chr1	171503848	171504347	chr1	171672998	171673497	B930036N10Rik|chr1:171672998-171673497	0.284182510543943	.	.
chr1	172027641	172028140	chr1	171970831	171971330	Vangl2|chr1:171970831-171971330	0.389581364424087	.	.
chr1	172027641	172028140	chr1	172026509	172027008	Vangl2|chr1:172026509-172027008	0.25320028270034	.	.
chr1	172027641	172028140	chr1	172027134	172027633	Vangl2|chr1:172027134-172027633	0.510045074679292	.	.
chr1	172027641	172028140	chr1	172119644	172120143	Vangl2|chr1:172119644-172120143	0.249696302392162	.	.
chr1	172082460	172082959	chr1	172025967	172026466	Copa|chr1:172025967-172026466	0.297892026701454	.	.
chr1	172082460	172082959	chr1	172025967	172026466	Ncstn|chr1:172025967-172026466	0.297892026701454	.	.
chr1	172082460	172082959	chr1	172053841	172054340	Copa|chr1:172053841-172054340	0.258222039787411	.	.
chr1	172082460	172082959	chr1	172053841	172054340	Ncstn|chr1:172053841-172054340	0.258222039787411	.	.
chr1	172126494	172126993	chr1	172217086	172217585	Pex19|chr1:172217086-172217585	0.315584982529623	.	.
chr1	172147848	172148347	chr1	172025967	172026466	Dcaf8|chr1:172025967-172026466	0.365152488982551	.	.
chr1	172147848	172148347	chr1	172053841	172054340	Dcaf8|chr1:172053841-172054340	0.39870709732793	.	.
chr1	172147848	172148347	chr1	172217086	172217585	Dcaf8|chr1:172217086-172217585	0.353832782322145	.	.
chr1	172206038	172206537	chr1	171970831	171971330	Pea15a|chr1:171970831-171971330	0.344456672877958	.	.
chr1	172206038	172206537	chr1	172053841	172054340	Pea15a|chr1:172053841-172054340	0.257566578017007	.	.
chr1	172206562	172207061	chr1	172025967	172026466	Pea15a|chr1:172025967-172026466	0.252430851818297	.	.
chr1	172206562	172207061	chr1	172026509	172027008	Pea15a|chr1:172026509-172027008	0.364819098628229	.	.
chr1	172206562	172207061	chr1	172053841	172054340	Pea15a|chr1:172053841-172054340	0.302849272450768	.	.
chr1	172206562	172207061	chr1	172217086	172217585	Pea15a|chr1:172217086-172217585	0.321952089330808	.	.
chr1	172520879	172521378	chr1	172532487	172532986	Cfap45|chr1:172532487-172532986	0.467942276729203	.	.
chr1	172520879	172521378	chr1	172540366	172540865	Cfap45|chr1:172540366-172540865	0.433940051544384	.	.
chr1	172520879	172521378	chr1	172549972	172550471	Cfap45|chr1:172549972-172550471	0.524648293102416	.	.
chr1	172520879	172521378	chr1	172550479	172550978	Cfap45|chr1:172550479-172550978	0.520271527790321	.	.
chr1	172520879	172521378	chr1	172650438	172650937	Cfap45|chr1:172650438-172650937	0.259312549017453	.	.
chr1	172520879	172521378	chr1	172712328	172712827	Cfap45|chr1:172712328-172712827	0.416907557429357	.	.
chr1	172520879	172521378	chr1	172712944	172713443	Cfap45|chr1:172712944-172713443	0.410259714040708	.	.
chr1	172632827	172633326	chr1	172562306	172562805	Dusp23|chr1:172562306-172562805	0.595003123208204	.	.
chr1	172632827	172633326	chr1	172562878	172563377	Dusp23|chr1:172562878-172563377	0.541200642288995	.	.
chr1	172632827	172633326	chr1	172563382	172563881	Dusp23|chr1:172563382-172563881	0.360249070419988	.	.
chr1	172632827	172633326	chr1	172616964	172617463	Dusp23|chr1:172616964-172617463	0.275956993109756	.	.
chr1	172632827	172633326	chr1	172846996	172847495	Dusp23|chr1:172846996-172847495	0.321927904872023	.	.
chr1	173367390	173367889	chr1	173321459	173321958	Cadm3|chr1:173321459-173321958	0.431393820651542	.	.
chr1	173367390	173367889	chr1	173398534	173399033	Cadm3|chr1:173398534-173399033	0.250927357402035	.	.
chr1	175574017	175574516	chr1	175557886	175558385	Gm36307|chr1:175557886-175558385	0.301114185934096	.	.
chr1	175574017	175574516	chr1	175565589	175566088	Gm36307|chr1:175565589-175566088	0.478912083452147	.	.
chr1	175574017	175574516	chr1	175579406	175579905	Gm36307|chr1:175579406-175579905	0.615106659160541	.	.
chr1	175574017	175574516	chr1	175823962	175824461	Gm36307|chr1:175823962-175824461	0.444525858211108	.	.
chr1	175625436	175625935	chr1	175923807	175924306	Fh1|chr1:175923807-175924306	0.254852761615808	.	.
chr1	175691964	175692463	chr1	175555071	175555570	Chml|chr1:175555071-175555570	0.316225985996472	.	.
chr1	175691964	175692463	chr1	175555071	175555570	Opn3|chr1:175555071-175555570	0.316225985996472	.	.
chr1	175691964	175692463	chr1	175557886	175558385	Chml|chr1:175557886-175558385	0.257619993212042	.	.
chr1	175691964	175692463	chr1	175557886	175558385	Opn3|chr1:175557886-175558385	0.257619993212042	.	.
chr1	175691964	175692463	chr1	175565589	175566088	Chml|chr1:175565589-175566088	0.437603485793295	.	.
chr1	175691964	175692463	chr1	175565589	175566088	Opn3|chr1:175565589-175566088	0.437603485793295	.	.
chr1	175691964	175692463	chr1	175579406	175579905	Chml|chr1:175579406-175579905	0.553826714754528	.	.
chr1	175691964	175692463	chr1	175579406	175579905	Opn3|chr1:175579406-175579905	0.553826714754528	.	.
chr1	175691964	175692463	chr1	175823962	175824461	Chml|chr1:175823962-175824461	0.451813531438132	.	.
chr1	175691964	175692463	chr1	175823962	175824461	Opn3|chr1:175823962-175824461	0.451813531438132	.	.
chr1	175692503	175693002	chr1	175557886	175558385	Chml|chr1:175557886-175558385	0.35024247310077	.	.
chr1	175692503	175693002	chr1	175557886	175558385	Opn3|chr1:175557886-175558385	0.35024247310077	.	.
chr1	175692503	175693002	chr1	175565589	175566088	Chml|chr1:175565589-175566088	0.613621554567559	.	.
chr1	175692503	175693002	chr1	175565589	175566088	Opn3|chr1:175565589-175566088	0.613621554567559	.	.
chr1	175692503	175693002	chr1	175579406	175579905	Chml|chr1:175579406-175579905	0.645190639148342	.	.
chr1	175692503	175693002	chr1	175579406	175579905	Opn3|chr1:175579406-175579905	0.645190639148342	.	.
chr1	175692503	175693002	chr1	175823962	175824461	Chml|chr1:175823962-175824461	0.643995844911335	.	.
chr1	175692503	175693002	chr1	175823962	175824461	Opn3|chr1:175823962-175824461	0.643995844911335	.	.
chr1	175693049	175693548	chr1	175557886	175558385	Chml|chr1:175557886-175558385	0.286606954976662	.	.
chr1	175693049	175693548	chr1	175557886	175558385	Opn3|chr1:175557886-175558385	0.286606954976662	.	.
chr1	175693049	175693548	chr1	175565589	175566088	Chml|chr1:175565589-175566088	0.388160134266713	.	.
chr1	175693049	175693548	chr1	175565589	175566088	Opn3|chr1:175565589-175566088	0.388160134266713	.	.
chr1	175693049	175693548	chr1	175579406	175579905	Chml|chr1:175579406-175579905	0.33837751278751	.	.
chr1	175693049	175693548	chr1	175579406	175579905	Opn3|chr1:175579406-175579905	0.33837751278751	.	.
chr1	175693049	175693548	chr1	175823962	175824461	Chml|chr1:175823962-175824461	0.35586293525645	.	.
chr1	175693049	175693548	chr1	175823962	175824461	Opn3|chr1:175823962-175824461	0.35586293525645	.	.
chr1	175880538	175881037	chr1	175668954	175669453	Exo1|chr1:175668954-175669453	0.370089932409491	.	.
chr1	175880538	175881037	chr1	175668954	175669453	Exo1|chr1:175668954-175669453	0.370089932409492	.	.
chr1	177257580	177258079	chr1	177322779	177323278	Akt3|chr1:177322779-177323278	0.280366388405646	.	.
chr1	177258176	177258675	chr1	177640159	177640658	Akt3|chr1:177640159-177640658	0.281393682630439	.	.
chr1	177441325	177441824	chr1	177035415	177035914	Zbtb18|chr1:177035415-177035914	0.269195925505773	.	.
chr1	177441325	177441824	chr1	177307601	177308100	Zbtb18|chr1:177307601-177308100	0.394977823342923	.	.
chr1	177441840	177442339	chr1	177640159	177640658	Zbtb18|chr1:177640159-177640658	0.385154935878968	.	.
chr1	177795766	177796265	chr1	177684862	177685361	Adss|chr1:177684862-177685361	0.371805626335378	.	.
chr1	177796375	177796874	chr1	177640159	177640658	Adss|chr1:177640159-177640658	0.566229285827409	.	.
chr1	177796375	177796874	chr1	177640159	177640658	Adss|chr1:177640159-177640658	0.56622928582741	.	.
chr1	177982967	177983466	chr1	177640159	177640658	Catspere2|chr1:177640159-177640658	0.256852529598443	.	.
chr1	178187311	178187810	chr1	178368821	178369320	Desi2|chr1:178368821-178369320	0.317386934190551	.	.
chr1	178187311	178187810	chr1	178448418	178448917	Desi2|chr1:178448418-178448917	0.255250861728635	.	.
chr1	178276142	178276641	chr1	178219602	178220101	4930527J03Rik|chr1:178219602-178220101	0.344100926240402	.	.
chr1	178276142	178276641	chr1	178448418	178448917	4930527J03Rik|chr1:178448418-178448917	0.529186901021372	.	.
chr1	178317988	178318487	chr1	178219602	178220101	B230369F24Rik|chr1:178219602-178220101	0.309675037918996	.	.
chr1	178317988	178318487	chr1	178219602	178220101	Cox20|chr1:178219602-178220101	0.309675037918996	.	.
chr1	178318532	178319031	chr1	178219602	178220101	B230369F24Rik|chr1:178219602-178220101	0.440447666648724	.	.
chr1	178318532	178319031	chr1	178219602	178220101	Cox20|chr1:178219602-178220101	0.440447666648724	.	.
chr1	178337022	178337521	chr1	178336353	178336852	Hnrnpu|chr1:178336353-178336852	0.480629324401353	.	.
chr1	178337022	178337521	chr1	178368821	178369320	Hnrnpu|chr1:178368821-178369320	0.281928442924619	.	.
chr1	178337022	178337521	chr1	178448418	178448917	Hnrnpu|chr1:178448418-178448917	0.345536708048204	.	.
chr1	178337559	178338058	chr1	178336353	178336852	Hnrnpu|chr1:178336353-178336852	0.376981331003009	.	.
chr1	178337559	178338058	chr1	178368821	178369320	Hnrnpu|chr1:178368821-178369320	0.264943926429925	.	.
chr1	178406170	178406669	chr1	178336353	178336852	Efcab2|chr1:178336353-178336852	0.281531954407562	.	.
chr1	178406170	178406669	chr1	178463658	178464157	Efcab2|chr1:178463658-178464157	0.434630522056776	.	.
chr1	179546057	179546556	chr1	179951527	179952026	Cnst|chr1:179951527-179952026	0.304134006135727	.	.
chr1	179546057	179546556	chr1	179951527	179952026	Tfb2m|chr1:179951527-179952026	0.304134006135727	.	.
chr1	179546570	179547069	chr1	179951527	179952026	Cnst|chr1:179951527-179952026	0.414166886723713	.	.
chr1	179546570	179547069	chr1	179951527	179952026	Tfb2m|chr1:179951527-179952026	0.414166886723713	.	.
chr1	179667997	179668496	chr1	179847684	179848183	Sccpdh|chr1:179847684-179848183	0.250426703602271	.	.
chr1	179803447	179803946	chr1	179610035	179610534	Ahctf1|chr1:179610035-179610534	0.321986767768788	.	.
chr1	179803447	179803946	chr1	179610035	179610534	Gm10518|chr1:179610035-179610534	0.321986767768788	.	.
chr1	179803447	179803946	chr1	180136334	180136833	Ahctf1|chr1:180136334-180136833	0.321493351701844	.	.
chr1	179803447	179803946	chr1	180136334	180136833	Ahctf1|chr1:180136334-180136833	0.321493351701845	.	.
chr1	179803447	179803946	chr1	180136334	180136833	Gm10518|chr1:180136334-180136833	0.321493351701844	.	.
chr1	179803447	179803946	chr1	180136334	180136833	Gm10518|chr1:180136334-180136833	0.321493351701845	.	.
chr1	179803447	179803946	chr1	180195828	180196327	Ahctf1|chr1:180195828-180196327	0.252088691592784	.	.
chr1	179803447	179803946	chr1	180195828	180196327	Gm10518|chr1:180195828-180196327	0.252088691592784	.	.
chr1	179959653	179960152	chr1	179847684	179848183	Cdc42bpa|chr1:179847684-179848183	0.385788867769681	.	.
chr1	179960232	179960731	chr1	179645628	179646127	Cdc42bpa|chr1:179645628-179646127	0.390824078519564	.	.
chr1	180568576	180569075	chr1	180510337	180510836	Parp1|chr1:180510337-180510836	0.355685308127632	.	.
chr1	180640407	180640906	chr1	180604475	180604974	Lin9|chr1:180604475-180604974	0.356874607602978	.	.
chr1	180641033	180641532	chr1	180777540	180778039	Lin9|chr1:180777540-180778039	0.264165378377965	.	.
chr1	180725789	180726288	chr1	180604475	180604974	Acbd3|chr1:180604475-180604974	0.60057970015363	.	.
chr1	180767693	180768192	chr1	180510337	180510836	Gm38293|chr1:180510337-180510836	0.429393759499566	.	.
chr1	180768387	180768886	chr1	180777540	180778039	Gm38293|chr1:180777540-180778039	0.247414576274058	.	.
chr1	180813365	180813864	chr1	180604475	180604974	H3f3a|chr1:180604475-180604974	0.36577998823652	.	.
chr1	180813365	180813864	chr1	180604475	180604974	H3f3aos|chr1:180604475-180604974	0.36577998823652	.	.
chr1	180813989	180814488	chr1	180604475	180604974	H3f3a|chr1:180604475-180604974	0.294833513222096	.	.
chr1	180813989	180814488	chr1	180604475	180604974	H3f3aos|chr1:180604475-180604974	0.294833513222096	.	.
chr1	180813989	180814488	chr1	180863588	180864087	H3f3a|chr1:180863588-180864087	0.423434500744067	.	.
chr1	180813989	180814488	chr1	180863588	180864087	H3f3aos|chr1:180863588-180864087	0.423434500744067	.	.
chr1	180850639	180851138	chr1	180778088	180778587	Sde2|chr1:180778088-180778587	0.288737629324151	.	.
chr1	181211764	181212263	chr1	180778088	180778587	Wdr26|chr1:180778088-180778587	0.27496763473619	.	.
chr1	181211764	181212263	chr1	180976276	180976775	Wdr26|chr1:180976276-180976775	0.362826453964773	.	.
chr1	181510245	181510744	chr1	181616085	181616584	Ccdc121|chr1:181616085-181616584	0.446280283138778	.	.
chr1	181510245	181510744	chr1	181841665	181842164	Ccdc121|chr1:181841665-181842164	0.320246394258053	.	.
chr1	181510835	181511334	chr1	181616085	181616584	Ccdc121|chr1:181616085-181616584	0.614008626203228	.	.
chr1	181510835	181511334	chr1	181841665	181842164	Ccdc121|chr1:181841665-181842164	0.360469627966996	.	.
chr1	181510835	181511334	chr1	181888749	181889248	Ccdc121|chr1:181888749-181889248	0.288290803174536	.	.
chr1	181842237	181842736	chr1	181833072	181833571	Lbr|chr1:181833072-181833571	0.467484667361199	.	.
chr1	181842237	181842736	chr1	181841665	181842164	Lbr|chr1:181841665-181842164	0.317502861906482	.	.
chr1	181842237	181842736	chr1	181923286	181923785	Lbr|chr1:181923286-181923785	0.303330167895934	.	.
chr1	182019253	182019752	chr1	182018651	182019150	Enah|chr1:182018651-182019150	0.257481416325624	.	.
chr1	182019253	182019752	chr1	182376142	182376641	Enah|chr1:182376142-182376641	0.334926951801356	.	.
chr1	182019822	182020321	chr1	181832503	181833002	Enah|chr1:181832503-181833002	0.254841467036449	.	.
chr1	182019822	182020321	chr1	181833072	181833571	Enah|chr1:181833072-181833571	0.315398100079265	.	.
chr1	182019822	182020321	chr1	181841665	181842164	Enah|chr1:181841665-181842164	0.282258100283835	.	.
chr1	182019822	182020321	chr1	181923286	181923785	Enah|chr1:181923286-181923785	0.45190673773564	.	.
chr1	182019822	182020321	chr1	182115179	182115678	Enah|chr1:182115179-182115678	0.386876837423763	.	.
chr1	182019822	182020321	chr1	182115848	182116347	Enah|chr1:182115848-182116347	0.268372736055799	.	.
chr1	182124497	182124996	chr1	181833072	181833571	Srp9|chr1:181833072-181833571	0.590684780096682	.	.
chr1	182124497	182124996	chr1	181841665	181842164	Srp9|chr1:181841665-181842164	0.283212211379008	.	.
chr1	182124497	182124996	chr1	181923286	181923785	Srp9|chr1:181923286-181923785	0.353746681583343	.	.
chr1	182124497	182124996	chr1	182115848	182116347	Srp9|chr1:182115848-182116347	0.262875603215816	.	.
chr1	182282007	182282506	chr1	182115848	182116347	Degs1|chr1:182115848-182116347	0.338346744042921	.	.
chr1	182282558	182283057	chr1	182113539	182114038	Degs1|chr1:182113539-182114038	0.519078862939306	.	.
chr1	182282558	182283057	chr1	182114044	182114543	Degs1|chr1:182114044-182114543	0.558963163436256	.	.
chr1	182341398	182341897	chr1	182113539	182114038	Fbxo28|chr1:182113539-182114038	0.336620366697126	.	.
chr1	182341398	182341897	chr1	182114044	182114543	Fbxo28|chr1:182114044-182114543	0.323218513908516	.	.
chr1	183221261	183221760	chr1	183442295	183442794	Disp1|chr1:183442295-183442794	0.278517827065988	.	.
chr1	183296308	183296807	chr1	183252386	183252885	Aida|chr1:183252386-183252885	0.307803997090774	.	.
chr1	183296308	183296807	chr1	183252386	183252885	Brox|chr1:183252386-183252885	0.307803997090774	.	.
chr1	183296824	183297323	chr1	183252386	183252885	Aida|chr1:183252386-183252885	0.604561384241448	.	.
chr1	183296824	183297323	chr1	183252386	183252885	Brox|chr1:183252386-183252885	0.604561384241448	.	.
chr1	183296824	183297323	chr1	183345255	183345754	Aida|chr1:183345255-183345754	0.309097610219279	.	.
chr1	183296824	183297323	chr1	183345255	183345754	Brox|chr1:183345255-183345754	0.309097610219279	.	.
chr1	183388644	183389143	chr1	183669579	183670078	Taf1a|chr1:183669579-183670078	0.346602394229036	.	.
chr1	183419689	183420188	chr1	183514190	183514689	Gm37214|chr1:183514190-183514689	0.348439076579968	.	.
chr1	183419689	183420188	chr1	183514700	183515199	Gm37214|chr1:183514700-183515199	0.382644019593687	.	.
chr1	184033370	184033869	chr1	183793858	183794357	1700056E22Rik|chr1:183793858-183794357	0.402323688411205	.	.
chr1	184033370	184033869	chr1	184235529	184236028	1700056E22Rik|chr1:184235529-184236028	0.258346366380338	.	.
chr1	184033370	184033869	chr1	184447051	184447550	1700056E22Rik|chr1:184447051-184447550	0.358435964110999	.	.
chr1	184845644	184846143	chr1	184689205	184689704	Marc2|chr1:184689205-184689704	0.413601905619636	.	.
chr1	184845644	184846143	chr1	184737758	184738257	Marc2|chr1:184737758-184738257	0.281256347313624	.	.
chr1	184845644	184846143	chr1	184965579	184966078	Marc2|chr1:184965579-184966078	0.344837616971135	.	.
chr1	184882837	184883336	chr1	184827072	184827571	C130074G19Rik|chr1:184827072-184827571	0.292023724084055	.	.
chr1	184999022	184999521	chr1	184569220	184569719	Mark1|chr1:184569220-184569719	0.39948284236731	.	.
chr1	184999022	184999521	chr1	184569220	184569719	Mark1|chr1:184569220-184569719	0.399482842367311	.	.
chr1	184999022	184999521	chr1	184852137	184852636	Mark1|chr1:184852137-184852636	0.45385917576571	.	.
chr1	184999545	185000044	chr1	184569220	184569719	Mark1|chr1:184569220-184569719	0.288480975589522	.	.
chr1	184999545	185000044	chr1	184569729	184570228	Mark1|chr1:184569729-184570228	0.307464892316144	.	.
chr1	184999545	185000044	chr1	184689205	184689704	Mark1|chr1:184689205-184689704	0.297777297472325	.	.
chr1	184999545	185000044	chr1	184965579	184966078	Mark1|chr1:184965579-184966078	0.267829872895852	.	.
chr1	186117016	186117515	chr1	186217140	186217639	Lyplal1|chr1:186217140-186217639	0.422427984017692	.	.
chr1	190170441	190170940	chr1	190174247	190174746	Prox1|chr1:190174247-190174746	0.297072869093823	.	.
chr1	190170441	190170940	chr1	190174247	190174746	Prox1os|chr1:190174247-190174746	0.297072869093823	.	.
chr1	190170441	190170940	chr1	190422172	190422671	Prox1|chr1:190422172-190422671	0.352312682878364	.	.
chr1	190170441	190170940	chr1	190422172	190422671	Prox1os|chr1:190422172-190422671	0.352312682878364	.	.
chr1	191575408	191575907	chr1	191834767	191835266	Dtl|chr1:191834767-191835266	0.582841247408209	.	.
chr1	191575408	191575907	chr1	191834767	191835266	Ints7|chr1:191834767-191835266	0.582841247408209	.	.
chr1	191717568	191718067	chr1	191834767	191835266	Lpgat1|chr1:191834767-191835266	0.347289536204217	.	.
chr1	191821104	191821603	chr1	191611650	191612149	Gm38037|chr1:191611650-191612149	0.514142208042563	.	.
chr1	191821104	191821603	chr1	191611650	191612149	Nek2|chr1:191611650-191612149	0.514142208042563	.	.
chr1	191821104	191821603	chr1	191718952	191719451	Gm38037|chr1:191718952-191719451	0.429789238124348	.	.
chr1	191821104	191821603	chr1	191718952	191719451	Nek2|chr1:191718952-191719451	0.429789238124348	.	.
chr1	191821104	191821603	chr1	191829027	191829526	Gm38037|chr1:191829027-191829526	0.266843917530836	.	.
chr1	191821104	191821603	chr1	191829027	191829526	Nek2|chr1:191829027-191829526	0.266843917530836	.	.
chr1	191821104	191821603	chr1	192107306	192107805	Gm38037|chr1:192107306-192107805	0.31113273420136	.	.
chr1	191821104	191821603	chr1	192107306	192107805	Nek2|chr1:192107306-192107805	0.31113273420136	.	.
chr1	191906374	191906873	chr1	191834767	191835266	1700034H15Rik|chr1:191834767-191835266	0.522321081394328	.	.
chr1	191906374	191906873	chr1	191834767	191835266	Slc30a1|chr1:191834767-191835266	0.522321081394328	.	.
chr1	191907383	191907882	chr1	192070708	192071207	1700034H15Rik|chr1:192070708-192071207	0.25393200859783	.	.
chr1	191907383	191907882	chr1	192070708	192071207	Slc30a1|chr1:192070708-192071207	0.25393200859783	.	.
chr1	191989950	191990449	chr1	191611650	191612149	Gm26670|chr1:191611650-191612149	0.373769155651832	.	.
chr1	191989950	191990449	chr1	191612199	191612698	Gm26670|chr1:191612199-191612698	0.452805388482398	.	.
chr1	192136426	192136925	chr1	191965032	191965531	Gm10516|chr1:191965032-191965531	0.299844961963675	.	.
chr1	192190456	192190955	chr1	191817776	191818275	Kcnh1|chr1:191817776-191818275	0.316405211980753	.	.
chr1	192190456	192190955	chr1	191829027	191829526	Kcnh1|chr1:191829027-191829526	0.333685930812915	.	.
chr1	192190456	192190955	chr1	192107306	192107805	Kcnh1|chr1:192107306-192107805	0.375863966858112	.	.
chr1	194976111	194976610	chr1	195040386	195040885	A330023F24Rik|chr1:195040386-195040885	0.348355199559911	.	.
chr1	194976111	194976610	chr1	195040386	195040885	Gm16897|chr1:195040386-195040885	0.348355199559911	.	.
chr1	194976725	194977224	chr1	194852257	194852756	A330023F24Rik|chr1:194852257-194852756	0.355641811958432	.	.
chr1	194976725	194977224	chr1	194852257	194852756	Gm16897|chr1:194852257-194852756	0.355641811958432	.	.
chr1	194976725	194977224	chr1	194977967	194978466	A330023F24Rik|chr1:194977967-194978466	0.292997039960903	.	.
chr1	194976725	194977224	chr1	194977967	194978466	Gm16897|chr1:194977967-194978466	0.292997039960903	.	.
chr1	194977431	194977930	chr1	194977967	194978466	Gm16897|chr1:194977967-194978466	0.710601299954273	.	.
chr1	194977431	194977930	chr1	195016706	195017205	Gm16897|chr1:195016706-195017205	0.411782516087708	.	.
chr1	195018071	195018570	chr1	194879521	194880020	Gm37027|chr1:194879521-194880020	0.289759364165799	.	.
chr1	195018071	195018570	chr1	195016706	195017205	Gm37027|chr1:195016706-195017205	0.315652391615134	.	.
chr1	195018071	195018570	chr1	195040386	195040885	Gm37027|chr1:195040386-195040885	0.301316336020216	.	.
chr1	195092132	195092631	chr1	194771998	194772497	Cd46|chr1:194771998-194772497	0.264043927476299	.	.
chr1	195130829	195131328	chr1	194771998	194772497	Cr1l|chr1:194771998-194772497	0.294803410060654	.	.
chr1	195131381	195131880	chr1	195040386	195040885	Cr1l|chr1:195040386-195040885	0.292378295526379	.	.
chr10	3366298	3366797	chr10	3366890	3367389	Ppp1r14c|chr10:3366890-3367389	0.549802285528697	.	.
chr10	3972861	3973360	chr10	4079813	4080312	Mthfd1l|chr10:4079813-4080312	0.550726466467396	.	.
chr10	3972861	3973360	chr10	4079813	4080312	Mthfd1l|chr10:4079813-4080312	0.550726466467397	.	.
chr10	3973553	3974052	chr10	3531321	3531820	Mthfd1l|chr10:3531321-3531820	0.416018406739308	.	.
chr10	3973553	3974052	chr10	3996387	3996886	Mthfd1l|chr10:3996387-3996886	0.260992573798413	.	.
chr10	4265552	4266051	chr10	4386733	4387232	Akap12|chr10:4386733-4387232	0.282906224215677	.	.
chr10	4432192	4432691	chr10	4346705	4347204	Armt1|chr10:4346705-4347204	0.335449555884243	.	.
chr10	4432192	4432691	chr10	4346705	4347204	Rmnd1|chr10:4346705-4347204	0.335449555884243	.	.
chr10	4432192	4432691	chr10	4711962	4712461	Armt1|chr10:4711962-4712461	0.426306193071787	.	.
chr10	4432192	4432691	chr10	4711962	4712461	Rmnd1|chr10:4711962-4712461	0.426306193071787	.	.
chr10	4432192	4432691	chr10	4712513	4713012	Armt1|chr10:4712513-4713012	0.33310422334596	.	.
chr10	4432192	4432691	chr10	4712513	4713012	Rmnd1|chr10:4712513-4713012	0.33310422334596	.	.
chr10	4611198	4611697	chr10	4346705	4347204	Esr1|chr10:4346705-4347204	0.50143827398568	.	.
chr10	4611198	4611697	chr10	4711962	4712461	Esr1|chr10:4711962-4712461	0.314484877601929	.	.
chr10	4611198	4611697	chr10	4712513	4713012	Esr1|chr10:4712513-4713012	0.300985141578135	.	.
chr10	4611722	4612221	chr10	4709785	4710284	Esr1|chr10:4709785-4710284	0.257792771116769	.	.
chr10	4611722	4612221	chr10	4711962	4712461	Esr1|chr10:4711962-4712461	0.35420655802442	.	.
chr10	4611722	4612221	chr10	4712513	4713012	Esr1|chr10:4712513-4713012	0.462792704343044	.	.
chr10	5550504	5551003	chr10	5264459	5264958	Syne1|chr10:5264459-5264958	0.360560061021967	.	.
chr10	5550504	5551003	chr10	5367743	5368242	Syne1|chr10:5367743-5368242	0.352762859290668	.	.
chr10	5550504	5551003	chr10	5549987	5550486	Syne1|chr10:5549987-5550486	0.50337352872865	.	.
chr10	5550504	5551003	chr10	5886106	5886605	Syne1|chr10:5886106-5886605	0.295322574159314	.	.
chr10	5805395	5805894	chr10	5549987	5550486	Fbxo5|chr10:5549987-5550486	0.338016123497673	.	.
chr10	5805395	5805894	chr10	5886106	5886605	Fbxo5|chr10:5886106-5886605	0.330770426279457	.	.
chr10	5823844	5824343	chr10	5549987	5550486	Mtrf1l|chr10:5549987-5550486	0.356344108817624	.	.
chr10	5823844	5824343	chr10	5747626	5748125	Mtrf1l|chr10:5747626-5748125	0.280610279941745	.	.
chr10	5823844	5824343	chr10	5912713	5913212	Mtrf1l|chr10:5912713-5913212	0.297317956400681	.	.
chr10	5823844	5824343	chr10	6151873	6152372	Mtrf1l|chr10:6151873-6152372	0.426358776161272	.	.
chr10	5921342	5921841	chr10	5554911	5555410	Rgs17|chr10:5554911-5555410	0.264097878209528	.	.
chr10	5921342	5921841	chr10	5786848	5787347	Rgs17|chr10:5786848-5787347	0.34104764271827	.	.
chr10	5922199	5922698	chr10	5554911	5555410	Rgs17|chr10:5554911-5555410	0.265325344991162	.	.
chr10	5922199	5922698	chr10	5747626	5748125	Rgs17|chr10:5747626-5748125	0.377093955620519	.	.
chr10	5922199	5922698	chr10	5886106	5886605	Rgs17|chr10:5886106-5886605	0.320845029343247	.	.
chr10	5923047	5923546	chr10	5600051	5600550	Rgs17|chr10:5600051-5600550	0.363591740316239	.	.
chr10	5923047	5923546	chr10	5747626	5748125	Rgs17|chr10:5747626-5748125	0.549399609224832	.	.
chr10	5923047	5923546	chr10	5886106	5886605	Rgs17|chr10:5886106-5886605	0.253944525099804	.	.
chr10	5923047	5923546	chr10	6151873	6152372	Rgs17|chr10:6151873-6152372	0.337885804026008	.	.
chr10	7211500	7211999	chr10	7077482	7077981	Cnksr3|chr10:7077482-7077981	0.255399258580244	.	.
chr10	7211500	7211999	chr10	7210985	7211484	Cnksr3|chr10:7210985-7211484	0.439027625310109	.	.
chr10	7212004	7212503	chr10	7210985	7211484	Cnksr3|chr10:7210985-7211484	0.269827425923348	.	.
chr10	7589567	7590066	chr10	7663092	7663591	Lrp11|chr10:7663092-7663591	0.456727459227792	.	.
chr10	7589567	7590066	chr10	7883479	7883978	Lrp11|chr10:7883479-7883978	0.336631736664983	.	.
chr10	7667254	7667753	chr10	7663092	7663591	Nup43|chr10:7663092-7663591	0.364077794145195	.	.
chr10	7667254	7667753	chr10	7900869	7901368	Nup43|chr10:7900869-7901368	0.248017662565364	.	.
chr10	7680943	7681442	chr10	7663092	7663591	Lats1|chr10:7663092-7663591	0.308868724296147	.	.
chr10	7680943	7681442	chr10	7663092	7663591	Pcmt1|chr10:7663092-7663591	0.308868724296147	.	.
chr10	7680943	7681442	chr10	7883479	7883978	Lats1|chr10:7883479-7883978	0.27882214287772	.	.
chr10	7680943	7681442	chr10	7883479	7883978	Pcmt1|chr10:7883479-7883978	0.27882214287772	.	.
chr10	7680943	7681442	chr10	7900869	7901368	Lats1|chr10:7900869-7901368	0.287748205228046	.	.
chr10	7680943	7681442	chr10	7900869	7901368	Pcmt1|chr10:7900869-7901368	0.287748205228046	.	.
chr10	7780721	7781220	chr10	7883479	7883978	B430219N15Rik|chr10:7883479-7883978	0.253040813363168	.	.
chr10	7956090	7956589	chr10	7663092	7663591	Tab2|chr10:7663092-7663591	0.273918954899898	.	.
chr10	7956090	7956589	chr10	7809906	7810405	Tab2|chr10:7809906-7810405	0.305104995556446	.	.
chr10	7956090	7956589	chr10	7900869	7901368	Tab2|chr10:7900869-7901368	0.337465702919587	.	.
chr10	7956090	7956589	chr10	8240240	8240739	Tab2|chr10:8240240-8240739	0.362101635155675	.	.
chr10	8176197	8176696	chr10	8240240	8240739	Gm30906|chr10:8240240-8240739	0.392473766303315	.	.
chr10	8176701	8177200	chr10	8240240	8240739	Gm30906|chr10:8240240-8240739	0.311844241251834	.	.
chr10	10184318	10184817	chr10	10151266	10151765	4930598N05Rik|chr10:10151266-10151765	0.368572444307423	.	.
chr10	10184318	10184817	chr10	10283359	10283858	4930598N05Rik|chr10:10283359-10283858	0.469615723298646	.	.
chr10	10184318	10184817	chr10	10320464	10320963	4930598N05Rik|chr10:10320464-10320963	0.348769136253265	.	.
chr10	10472118	10472617	chr10	10151266	10151765	Adgb|chr10:10151266-10151765	0.283569377771651	.	.
chr10	10472118	10472617	chr10	10151819	10152318	Adgb|chr10:10151819-10152318	0.420424774139529	.	.
chr10	10472118	10472617	chr10	10283359	10283858	Adgb|chr10:10283359-10283858	0.687340652066253	.	.
chr10	10472118	10472617	chr10	10740173	10740672	Adgb|chr10:10740173-10740672	0.614074887928387	.	.
chr10	10557986	10558485	chr10	10252780	10253279	Rab32|chr10:10252780-10253279	0.40511841775436	.	.
chr10	10557986	10558485	chr10	10355499	10355998	Rab32|chr10:10355499-10355998	0.346634679344274	.	.
chr10	10557986	10558485	chr10	10355499	10355998	Rab32|chr10:10355499-10355998	0.346634679344275	.	.
chr10	10557986	10558485	chr10	10370288	10370787	Rab32|chr10:10370288-10370787	0.246993284749075	.	.
chr10	10557986	10558485	chr10	10689152	10689651	Rab32|chr10:10689152-10689651	0.512023559736816	.	.
chr10	11280524	11281023	chr10	11362273	11362772	4930432B10Rik|chr10:11362273-11362772	0.498749426843507	.	.
chr10	11280524	11281023	chr10	11362273	11362772	Fbxo30|chr10:11362273-11362772	0.498749426843507	.	.
chr10	11280524	11281023	chr10	11441518	11442017	4930432B10Rik|chr10:11441518-11442017	0.282353732890236	.	.
chr10	11280524	11281023	chr10	11441518	11442017	Fbxo30|chr10:11441518-11442017	0.282353732890236	.	.
chr10	11280524	11281023	chr10	11564381	11564880	4930432B10Rik|chr10:11564381-11564880	0.433766712998839	.	.
chr10	11280524	11281023	chr10	11564381	11564880	Fbxo30|chr10:11564381-11564880	0.433766712998839	.	.
chr10	11280524	11281023	chr10	11709917	11710416	4930432B10Rik|chr10:11709917-11710416	0.361823430271516	.	.
chr10	11280524	11281023	chr10	11709917	11710416	Fbxo30|chr10:11709917-11710416	0.361823430271516	.	.
chr10	11281047	11281546	chr10	11515109	11515608	4930432B10Rik|chr10:11515109-11515608	0.371876412133493	.	.
chr10	11281047	11281546	chr10	11515109	11515608	Fbxo30|chr10:11515109-11515608	0.371876412133493	.	.
chr10	11281047	11281546	chr10	11729503	11730002	4930432B10Rik|chr10:11729503-11730002	0.262056500528193	.	.
chr10	11281047	11281546	chr10	11729503	11730002	Fbxo30|chr10:11729503-11730002	0.262056500528193	.	.
chr10	11343450	11343949	chr10	11362273	11362772	Epm2a|chr10:11362273-11362772	0.325327975483156	.	.
chr10	11343450	11343949	chr10	11441518	11442017	Epm2a|chr10:11441518-11442017	0.279311393814202	.	.
chr10	11343450	11343949	chr10	11449856	11450355	Epm2a|chr10:11449856-11450355	0.523498345447164	.	.
chr10	11343450	11343949	chr10	11729503	11730002	Epm2a|chr10:11729503-11730002	0.300247999745467	.	.
chr10	14705323	14705822	chr10	14321485	14321984	Nmbr|chr10:14321485-14321984	0.280104291841081	.	.
chr10	14705323	14705822	chr10	14321485	14321984	Vta1|chr10:14321485-14321984	0.280104291841081	.	.
chr10	14705323	14705822	chr10	14860227	14860726	Nmbr|chr10:14860227-14860726	0.355125371067879	.	.
chr10	14705323	14705822	chr10	14860227	14860726	Vta1|chr10:14860227-14860726	0.355125371067879	.	.
chr10	14759884	14760383	chr10	14789913	14790412	B230364G03Rik|chr10:14789913-14790412	0.463041908274812	.	.
chr10	15300071	15300570	chr10	15174370	15174869	Gm47710|chr10:15174370-15174869	0.320298311411513	.	.
chr10	15759186	15759685	chr10	15592802	15593301	Gm40604|chr10:15592802-15593301	0.416768392680841	.	.
chr10	15759897	15760396	chr10	15868015	15868514	Gm40604|chr10:15868015-15868514	0.256023123364107	.	.
chr10	15760590	15761089	chr10	16052475	16052974	Gm40604|chr10:16052475-16052974	0.410575851501479	.	.
chr10	15760590	15761089	chr10	16123901	16124400	Gm40604|chr10:16123901-16124400	0.30390110489159	.	.
chr10	17331923	17332422	chr10	17038189	17038688	Gm47760|chr10:17038189-17038688	0.342181606427081	.	.
chr10	17331923	17332422	chr10	17202669	17203168	Gm47760|chr10:17202669-17203168	0.28292601167714	.	.
chr10	17331923	17332422	chr10	17331372	17331871	Gm47760|chr10:17331372-17331871	0.528257613543558	.	.
chr10	17722198	17722697	chr10	17600131	17600630	Cited2|chr10:17600131-17600630	0.353503105936046	.	.
chr10	17795966	17796465	chr10	17600131	17600630	Txlnb|chr10:17600131-17600630	0.583873194180279	.	.
chr10	17795966	17796465	chr10	17724226	17724725	Txlnb|chr10:17724226-17724725	0.552014319499075	.	.
chr10	17795966	17796465	chr10	17869893	17870392	Txlnb|chr10:17869893-17870392	0.249175760209968	.	.
chr10	17947167	17947666	chr10	17600131	17600630	Heca|chr10:17600131-17600630	0.26811085583327	.	.
chr10	18022176	18022675	chr10	18102078	18102577	Abracl|chr10:18102078-18102577	0.293185062361317	.	.
chr10	18210578	18211077	chr10	17869893	17870392	Ect2l|chr10:17869893-17870392	0.261721811699974	.	.
chr10	18844729	18845228	chr10	18916956	18917455	Perp|chr10:18916956-18917455	0.285272077214573	.	.
chr10	18844729	18845228	chr10	19239936	19240435	Perp|chr10:19239936-19240435	0.371198879710483	.	.
chr10	19014684	19015183	chr10	18916956	18917455	Tnfaip3|chr10:18916956-18917455	0.327980552258122	.	.
chr10	19591671	19592170	chr10	19426656	19427155	Ifngr1|chr10:19426656-19427155	0.264833641443363	.	.
chr10	19591671	19592170	chr10	19490506	19491005	Ifngr1|chr10:19490506-19491005	0.274440480032948	.	.
chr10	19591671	19592170	chr10	19563521	19564020	Ifngr1|chr10:19563521-19564020	0.273224480630284	.	.
chr10	19591671	19592170	chr10	19578316	19578815	Ifngr1|chr10:19578316-19578815	0.28783179490136	.	.
chr10	19591671	19592170	chr10	19811700	19812199	Ifngr1|chr10:19811700-19812199	0.408085350595615	.	.
chr10	19712255	19712754	chr10	19426656	19427155	Il20ra|chr10:19426656-19427155	0.250154631341932	.	.
chr10	19712255	19712754	chr10	19779077	19779576	Il20ra|chr10:19779077-19779576	0.297375595140989	.	.
chr10	19712255	19712754	chr10	19811700	19812199	Il20ra|chr10:19811700-19812199	0.465578376770798	.	.
chr10	19712255	19712754	chr10	19915249	19915748	Il20ra|chr10:19915249-19915748	0.44080887697153	.	.
chr10	19850487	19850986	chr10	19849978	19850477	Slc35d3|chr10:19849978-19850477	0.448032568957735	.	.
chr10	19850487	19850986	chr10	19915249	19915748	Slc35d3|chr10:19915249-19915748	0.275312268455267	.	.
chr10	19851070	19851569	chr10	19811700	19812199	Slc35d3|chr10:19811700-19812199	0.530503150716645	.	.
chr10	19851070	19851569	chr10	19849978	19850477	Slc35d3|chr10:19849978-19850477	0.417899163874288	.	.
chr10	19851070	19851569	chr10	19915249	19915748	Slc35d3|chr10:19915249-19915748	0.496874953485428	.	.
chr10	19907191	19907690	chr10	19578316	19578815	Pex7|chr10:19578316-19578815	0.459111745850893	.	.
chr10	19933991	19934490	chr10	19563521	19564020	Map3k5|chr10:19563521-19564020	0.330143403218536	.	.
chr10	19933991	19934490	chr10	19578316	19578815	Map3k5|chr10:19578316-19578815	0.306656103314073	.	.
chr10	19934494	19934993	chr10	19563521	19564020	Map3k5|chr10:19563521-19564020	0.263687167526737	.	.
chr10	21881933	21882432	chr10	21824340	21824839	Sgk1|chr10:21824340-21824839	0.417550588957969	.	.
chr10	21881933	21882432	chr10	21924043	21924542	Sgk1|chr10:21924043-21924542	0.41149998448737	.	.
chr10	21881933	21882432	chr10	21992970	21993469	Sgk1|chr10:21992970-21993469	0.282664323122959	.	.
chr10	22730224	22730723	chr10	22479767	22480266	AC166256.1|chr10:22479767-22480266	0.267832959639925	.	.
chr10	22731152	22731651	chr10	22609034	22609533	AC166256.1|chr10:22609034-22609533	0.316749558885238	.	.
chr10	22731152	22731651	chr10	22609034	22609533	Tbpl1|chr10:22609034-22609533	0.316749558885238	.	.
chr10	22731152	22731651	chr10	22714849	22715348	AC166256.1|chr10:22714849-22715348	0.345865706256537	.	.
chr10	22731152	22731651	chr10	22714849	22715348	AC166256.1|chr10:22714849-22715348	0.345865706256538	.	.
chr10	22731152	22731651	chr10	22714849	22715348	Tbpl1|chr10:22714849-22715348	0.345865706256537	.	.
chr10	22731152	22731651	chr10	22714849	22715348	Tbpl1|chr10:22714849-22715348	0.345865706256538	.	.
chr10	22731681	22732180	chr10	22579377	22579876	AC166256.1|chr10:22579377-22579876	0.351490405661664	.	.
chr10	22731681	22732180	chr10	22579377	22579876	Tbpl1|chr10:22579377-22579876	0.351490405661664	.	.
chr10	22731681	22732180	chr10	22714849	22715348	AC166256.1|chr10:22714849-22715348	0.376140370796291	.	.
chr10	22731681	22732180	chr10	22714849	22715348	Tbpl1|chr10:22714849-22715348	0.376140370796291	.	.
chr10	23349982	23350481	chr10	23271147	23271646	Eya4|chr10:23271147-23271646	0.422478658405988	.	.
chr10	23349982	23350481	chr10	23292523	23293022	Eya4|chr10:23292523-23293022	0.362661864390773	.	.
chr10	23349982	23350481	chr10	23348757	23349256	Eya4|chr10:23348757-23349256	0.427368696610653	.	.
chr10	23349982	23350481	chr10	23349351	23349850	Eya4|chr10:23349351-23349850	0.519163511037533	.	.
chr10	23349982	23350481	chr10	23443025	23443524	Eya4|chr10:23443025-23443524	0.284077003130212	.	.
chr10	23787039	23787538	chr10	23759837	23760336	Rps12|chr10:23759837-23760336	0.338842398183313	.	.
chr10	23787039	23787538	chr10	23975268	23975767	Rps12|chr10:23975268-23975767	0.54503264419116	.	.
chr10	23796872	23797371	chr10	23759837	23760336	Slc18b1|chr10:23759837-23760336	0.312613816201877	.	.
chr10	23796872	23797371	chr10	23864603	23865102	Slc18b1|chr10:23864603-23865102	0.479173882687299	.	.
chr10	23796872	23797371	chr10	23979250	23979749	Slc18b1|chr10:23979250-23979749	0.272895971283925	.	.
chr10	23938397	23938896	chr10	23686955	23687454	Taar2|chr10:23686955-23687454	0.247318817940031	.	.
chr10	23938397	23938896	chr10	23697525	23698024	Taar2|chr10:23697525-23698024	0.317550142614942	.	.
chr10	23938397	23938896	chr10	23715459	23715958	Taar2|chr10:23715459-23715958	0.348755191459255	.	.
chr10	23938397	23938896	chr10	24111089	24111588	Taar2|chr10:24111089-24111588	0.471215316950565	.	.
chr10	24131389	24131888	chr10	23979250	23979749	Gm40614|chr10:23979250-23979749	0.298479442248295	.	.
chr10	24595382	24595881	chr10	24625007	24625506	Ccn2|chr10:24625007-24625506	0.302909750674145	.	.
chr10	24711736	24712235	chr10	24322998	24323497	Enpp1|chr10:24322998-24323497	0.348143770728537	.	.
chr10	26374914	26375413	chr10	26374170	26374669	L3mbtl3|chr10:26374170-26374669	0.51630469305774	.	.
chr10	26375759	26376258	chr10	26275733	26276232	L3mbtl3|chr10:26275733-26276232	0.331071040906808	.	.
chr10	26375759	26376258	chr10	26419510	26420009	L3mbtl3|chr10:26419510-26420009	0.267021669575809	.	.
chr10	26375759	26376258	chr10	26540164	26540663	L3mbtl3|chr10:26540164-26540663	0.325768732758755	.	.
chr10	26375759	26376258	chr10	26564421	26564920	L3mbtl3|chr10:26564421-26564920	0.597627061110211	.	.
chr10	26695050	26695549	chr10	26822656	26823155	Gm48893|chr10:26822656-26823155	0.279020787159352	.	.
chr10	26752501	26753000	chr10	26564421	26564920	Arhgap18|chr10:26564421-26564920	0.395019636660542	.	.
chr10	26752501	26753000	chr10	26884930	26885429	Arhgap18|chr10:26884930-26885429	0.352491664285349	.	.
chr10	26753106	26753605	chr10	26540164	26540663	Arhgap18|chr10:26540164-26540663	0.466242585151365	.	.
chr10	26753106	26753605	chr10	26544688	26545187	Arhgap18|chr10:26544688-26545187	0.468280738242907	.	.
chr10	26753106	26753605	chr10	26772164	26772663	Arhgap18|chr10:26772164-26772663	0.435287238846921	.	.
chr10	26753106	26753605	chr10	26772852	26773351	Arhgap18|chr10:26772852-26773351	0.256078990795901	.	.
chr10	26753106	26753605	chr10	26773391	26773890	Arhgap18|chr10:26773391-26773890	0.334804205461349	.	.
chr10	26753106	26753605	chr10	26855784	26856283	Arhgap18|chr10:26855784-26856283	0.300741486239165	.	.
chr10	26753106	26753605	chr10	26884930	26885429	Arhgap18|chr10:26884930-26885429	0.4535729139262	.	.
chr10	26753106	26753605	chr10	26890548	26891047	Arhgap18|chr10:26890548-26891047	0.3414499434797	.	.
chr10	26753106	26753605	chr10	26919492	26919991	Arhgap18|chr10:26919492-26919991	0.274716722805456	.	.
chr10	26753106	26753605	chr10	26995522	26996021	Arhgap18|chr10:26995522-26996021	0.266491033523977	.	.
chr10	28074020	28074519	chr10	28059042	28059541	Ptprk|chr10:28059042-28059541	0.39655289891877	.	.
chr10	28074020	28074519	chr10	28164160	28164659	Ptprk|chr10:28164160-28164659	0.421830094775938	.	.
chr10	28074536	28075035	chr10	28059042	28059541	Ptprk|chr10:28059042-28059541	0.596780107815694	.	.
chr10	28074536	28075035	chr10	28164160	28164659	Ptprk|chr10:28164160-28164659	0.606708514490283	.	.
chr10	29313161	29313660	chr10	29132208	29132707	Echdc1|chr10:29132208-29132707	0.472662397594017	.	.
chr10	29313161	29313660	chr10	29132208	29132707	Gm46218|chr10:29132208-29132707	0.472662397594017	.	.
chr10	29313161	29313660	chr10	29146930	29147429	Echdc1|chr10:29146930-29147429	0.297742858117915	.	.
chr10	29313161	29313660	chr10	29146930	29147429	Gm46218|chr10:29146930-29147429	0.297742858117915	.	.
chr10	29313161	29313660	chr10	29338603	29339102	Echdc1|chr10:29338603-29339102	0.331024910461755	.	.
chr10	29313161	29313660	chr10	29338603	29339102	Gm46218|chr10:29338603-29339102	0.331024910461755	.	.
chr10	29313161	29313660	chr10	29672086	29672585	Echdc1|chr10:29672086-29672585	0.339203167458433	.	.
chr10	29313161	29313660	chr10	29672086	29672585	Gm46218|chr10:29672086-29672585	0.339203167458433	.	.
chr10	29361838	29362337	chr10	29146930	29147429	Rnf146|chr10:29146930-29147429	0.442717362537052	.	.
chr10	29535581	29536080	chr10	29967172	29967671	Rspo3|chr10:29967172-29967671	0.417385396383903	.	.
chr10	30200346	30200845	chr10	29921490	29921989	Cenpw|chr10:29921490-29921989	0.466972776051427	.	.
chr10	30599914	30600413	chr10	30778643	30779142	Trmt11|chr10:30778643-30779142	0.395943399615868	.	.
chr10	30600453	30600952	chr10	30537972	30538471	Trmt11|chr10:30537972-30538471	0.26190688759971	.	.
chr10	30802619	30803118	chr10	30537972	30538471	Ncoa7|chr10:30537972-30538471	0.41691235608547	.	.
chr10	30802619	30803118	chr10	30618199	30618698	Ncoa7|chr10:30618199-30618698	0.374189237737712	.	.
chr10	30803126	30803625	chr10	30537972	30538471	Ncoa7|chr10:30537972-30538471	0.255141192581837	.	.
chr10	30803126	30803625	chr10	30810210	30810709	Ncoa7|chr10:30810210-30810709	0.41031126501488	.	.
chr10	30803835	30804334	chr10	30639965	30640464	Ncoa7|chr10:30639965-30640464	0.252662489361103	.	.
chr10	30803835	30804334	chr10	30686775	30687274	Ncoa7|chr10:30686775-30687274	0.256758263439063	.	.
chr10	30803835	30804334	chr10	30778012	30778511	Ncoa7|chr10:30778012-30778511	0.452186844406487	.	.
chr10	30803835	30804334	chr10	30801947	30802446	Ncoa7|chr10:30801947-30802446	0.391438542326893	.	.
chr10	30803835	30804334	chr10	30810769	30811268	Ncoa7|chr10:30810769-30811268	0.334216193324555	.	.
chr10	30842620	30843119	chr10	30778012	30778511	Hey2|chr10:30778012-30778511	0.38017558316513	.	.
chr10	30842620	30843119	chr10	30778643	30779142	Hey2|chr10:30778643-30779142	0.459791811447996	.	.
chr10	31313140	31313639	chr10	31465773	31466272	Hddc2|chr10:31465773-31466272	0.304446025890375	.	.
chr10	31313140	31313639	chr10	31551337	31551836	Hddc2|chr10:31551337-31551836	0.363767149608205	.	.
chr10	31445701	31446200	chr10	31504123	31504622	Tpd52l1|chr10:31504123-31504622	0.288090543238459	.	.
chr10	31445701	31446200	chr10	31592665	31593164	Tpd52l1|chr10:31592665-31593164	0.302341686810833	.	.
chr10	31445701	31446200	chr10	31593174	31593673	Tpd52l1|chr10:31593174-31593673	0.390982378330203	.	.
chr10	31608520	31609019	chr10	31593174	31593673	Rnf217|chr10:31593174-31593673	0.532065696509288	.	.
chr10	31609486	31609985	chr10	31504123	31504622	Rnf217|chr10:31504123-31504622	0.418594193047297	.	.
chr10	33624501	33625000	chr10	33287750	33288249	Clvs2|chr10:33287750-33288249	0.393834803246692	.	.
chr10	33624501	33625000	chr10	33287750	33288249	Gm15939|chr10:33287750-33288249	0.393834803246692	.	.
chr10	33624501	33625000	chr10	33288292	33288791	Clvs2|chr10:33288292-33288791	0.329213581283084	.	.
chr10	33624501	33625000	chr10	33288292	33288791	Gm15939|chr10:33288292-33288791	0.329213581283084	.	.
chr10	33624501	33625000	chr10	33425698	33426197	Clvs2|chr10:33425698-33426197	0.255337626609506	.	.
chr10	33624501	33625000	chr10	33425698	33426197	Gm15939|chr10:33425698-33426197	0.255337626609506	.	.
chr10	33624501	33625000	chr10	33558095	33558594	Clvs2|chr10:33558095-33558594	0.316926763929163	.	.
chr10	33624501	33625000	chr10	33558095	33558594	Gm15939|chr10:33558095-33558594	0.316926763929163	.	.
chr10	33904718	33905217	chr10	33558095	33558594	Rsph4a|chr10:33558095-33558594	0.256973323701675	.	.
chr10	33904718	33905217	chr10	33703373	33703872	Rsph4a|chr10:33703373-33703872	0.413500145129431	.	.
chr10	34019491	34019990	chr10	34316363	34316862	Gm48045|chr10:34316363-34316862	0.445204845193621	.	.
chr10	34019491	34019990	chr10	34316363	34316862	Rwdd1|chr10:34316363-34316862	0.445204845193621	.	.
chr10	34036511	34037010	chr10	34453733	34454232	Trappc3l|chr10:34453733-34454232	0.335948219578954	.	.
chr10	34095347	34095846	chr10	34453733	34454232	Calhm5|chr10:34453733-34454232	0.515621249628181	.	.
chr10	34096225	34096724	chr10	34316363	34316862	Calhm5|chr10:34316363-34316862	0.561858024210681	.	.
chr10	34096225	34096724	chr10	34431742	34432241	Calhm5|chr10:34431742-34432241	0.257183239213054	.	.
chr10	34127449	34127948	chr10	34368075	34368574	Calhm6|chr10:34368075-34368574	0.455940367073346	.	.
chr10	34206579	34207078	chr10	34328221	34328720	Dse|chr10:34328221-34328720	0.418117623447718	.	.
chr10	34281970	34282469	chr10	34328221	34328720	Tspyl1|chr10:34328221-34328720	0.254437642393749	.	.
chr10	34282484	34282983	chr10	34512501	34513000	Tspyl1|chr10:34512501-34513000	0.283281537134457	.	.
chr10	34282484	34282983	chr10	34592283	34592782	Tspyl1|chr10:34592283-34592782	0.37963529291495	.	.
chr10	34282484	34282983	chr10	34701717	34702216	Tspyl1|chr10:34701717-34702216	0.284983055680065	.	.
chr10	34297174	34297673	chr10	34316872	34317371	Tspyl4|chr10:34316872-34317371	0.37234753291888	.	.
chr10	34297971	34298470	chr10	34589713	34590212	Gm47512|chr10:34589713-34590212	0.322503041713623	.	.
chr10	34297971	34298470	chr10	34589713	34590212	Tspyl4|chr10:34589713-34590212	0.322503041713623	.	.
chr10	34297971	34298470	chr10	34592283	34592782	Gm47512|chr10:34592283-34592782	0.255059518670834	.	.
chr10	34297971	34298470	chr10	34592283	34592782	Tspyl4|chr10:34592283-34592782	0.255059518670834	.	.
chr10	34297971	34298470	chr10	34701717	34702216	Gm47512|chr10:34701717-34702216	0.399181966050924	.	.
chr10	34297971	34298470	chr10	34701717	34702216	Tspyl4|chr10:34701717-34702216	0.399181966050924	.	.
chr10	34418335	34418834	chr10	34453733	34454232	Nt5dc1|chr10:34453733-34454232	0.434431306638334	.	.
chr10	34418335	34418834	chr10	34512501	34513000	Nt5dc1|chr10:34512501-34513000	0.317977829935019	.	.
chr10	34418335	34418834	chr10	34589713	34590212	Nt5dc1|chr10:34589713-34590212	0.35960442627611	.	.
chr10	34418335	34418834	chr10	34592283	34592782	Nt5dc1|chr10:34592283-34592782	0.502581853379211	.	.
chr10	34418335	34418834	chr10	34701717	34702216	Nt5dc1|chr10:34701717-34702216	0.491137325517675	.	.
chr10	36505968	36506467	chr10	36383227	36383726	Hs3st5|chr10:36383227-36383726	0.340615359850547	.	.
chr10	36505968	36506467	chr10	36729582	36730081	Hs3st5|chr10:36729582-36730081	0.466472887345293	.	.
chr10	36506584	36507083	chr10	36608625	36609124	Hs3st5|chr10:36608625-36609124	0.488784075658322	.	.
chr10	36507177	36507676	chr10	36306501	36307000	Hs3st5|chr10:36306501-36307000	0.255057512589915	.	.
chr10	36507177	36507676	chr10	36546663	36547162	Hs3st5|chr10:36546663-36547162	0.249889830143149	.	.
chr10	36507177	36507676	chr10	36608625	36609124	Hs3st5|chr10:36608625-36609124	0.409117349332102	.	.
chr10	36974002	36974501	chr10	36786895	36787394	Hdac2|chr10:36786895-36787394	0.437042017889422	.	.
chr10	36974002	36974501	chr10	37047820	37048319	Hdac2|chr10:37047820-37048319	0.301543032404593	.	.
chr10	36974613	36975112	chr10	37072777	37073276	Hdac2|chr10:37072777-37073276	0.379371380070583	.	.
chr10	36974613	36975112	chr10	37136922	37137421	Hdac2|chr10:37136922-37137421	0.272111392289685	.	.
chr10	36975153	36975652	chr10	37047820	37048319	Hdac2|chr10:37047820-37048319	0.254143447175292	.	.
chr10	37138712	37139211	chr10	37072777	37073276	5930403N24Rik|chr10:37072777-37073276	0.333304032411187	.	.
chr10	37138712	37139211	chr10	37072777	37073276	Marcks|chr10:37072777-37073276	0.333304032411187	.	.
chr10	39898438	39898937	chr10	40008710	40009209	4930547M16Rik|chr10:40008710-40009209	0.325611213707883	.	.
chr10	39898438	39898937	chr10	40008710	40009209	Mfsd4b4|chr10:40008710-40009209	0.325611213707883	.	.
chr10	40025041	40025540	chr10	39960047	39960546	Mfsd4b1|chr10:39960047-39960546	0.382960998535459	.	.
chr10	40142083	40142582	chr10	40218825	40219324	Slc16a10|chr10:40218825-40219324	0.253989705504528	.	.
chr10	40246833	40247332	chr10	40212385	40212884	Rpf2|chr10:40212385-40212884	0.254431544621664	.	.
chr10	41071321	41071820	chr10	41294398	41294897	Gpr6|chr10:41294398-41294897	0.465986507305285	.	.
chr10	41303028	41303527	chr10	41505407	41505906	Ak9|chr10:41505407-41505906	0.381523542693782	.	.
chr10	41303028	41303527	chr10	41505407	41505906	Fig4|chr10:41505407-41505906	0.381523542693782	.	.
chr10	41303669	41304168	chr10	41295019	41295518	Ak9|chr10:41295019-41295518	0.272942288201135	.	.
chr10	41303669	41304168	chr10	41295019	41295518	Fig4|chr10:41295019-41295518	0.272942288201135	.	.
chr10	41450048	41450547	chr10	41004323	41004822	Zbtb24|chr10:41004323-41004822	0.272055028925986	.	.
chr10	41450048	41450547	chr10	41606738	41607237	Zbtb24|chr10:41606738-41607237	0.457017146002943	.	.
chr10	41450048	41450547	chr10	41735239	41735738	Zbtb24|chr10:41735239-41735738	0.335190511629857	.	.
chr10	41476206	41476705	chr10	41280158	41280657	Mical1|chr10:41280158-41280657	0.412093320792561	.	.
chr10	41476206	41476705	chr10	41288740	41289239	Mical1|chr10:41288740-41289239	0.354265118414574	.	.
chr10	41476206	41476705	chr10	41546552	41547051	Mical1|chr10:41546552-41547051	0.287562606203868	.	.
chr10	41476206	41476705	chr10	41678789	41679288	Mical1|chr10:41678789-41679288	0.463344933137988	.	.
chr10	41476206	41476705	chr10	41689835	41690334	Mical1|chr10:41689835-41690334	0.543121292019705	.	.
chr10	41490156	41490655	chr10	41004323	41004822	Ppil6|chr10:41004323-41004822	0.385400062680065	.	.
chr10	41490156	41490655	chr10	41004323	41004822	Smpd2|chr10:41004323-41004822	0.385400062680065	.	.
chr10	41490156	41490655	chr10	41295019	41295518	Ppil6|chr10:41295019-41295518	0.306303023316218	.	.
chr10	41490156	41490655	chr10	41295019	41295518	Smpd2|chr10:41295019-41295518	0.306303023316218	.	.
chr10	41490156	41490655	chr10	41606738	41607237	Ppil6|chr10:41606738-41607237	0.266083262124897	.	.
chr10	41490156	41490655	chr10	41606738	41607237	Smpd2|chr10:41606738-41607237	0.266083262124897	.	.
chr10	41518365	41518864	chr10	41505407	41505906	Cd164|chr10:41505407-41505906	0.477394228670128	.	.
chr10	41518365	41518864	chr10	41678789	41679288	Cd164|chr10:41678789-41679288	0.338094500071385	.	.
chr10	41518902	41519401	chr10	41505407	41505906	Cd164|chr10:41505407-41505906	0.587099553129117	.	.
chr10	41553207	41553706	chr10	41294398	41294897	Gm17196|chr10:41294398-41294897	0.281459428276444	.	.
chr10	41553207	41553706	chr10	41934594	41935093	Gm17196|chr10:41934594-41935093	0.262009659783935	.	.
chr10	41553772	41554271	chr10	41505407	41505906	Gm17196|chr10:41505407-41505906	0.262583532319487	.	.
chr10	41553772	41554271	chr10	41934594	41935093	Gm17196|chr10:41934594-41935093	0.299624428537969	.	.
chr10	41553772	41554271	chr10	41980671	41981170	Gm17196|chr10:41980671-41981170	0.258543408080327	.	.
chr10	41809843	41810342	chr10	41606738	41607237	Cep57l1|chr10:41606738-41607237	0.343791369196895	.	.
chr10	41809843	41810342	chr10	41606738	41607237	Sesn1|chr10:41606738-41607237	0.343791369196895	.	.
chr10	41809843	41810342	chr10	41735239	41735738	Cep57l1|chr10:41735239-41735738	0.255855252886989	.	.
chr10	41809843	41810342	chr10	41735239	41735738	Sesn1|chr10:41735239-41735738	0.255855252886989	.	.
chr10	42276537	42277036	chr10	42277563	42278062	Foxo3|chr10:42277563-42278062	0.491543777142476	.	.
chr10	42276537	42277036	chr10	42278179	42278678	Foxo3|chr10:42278179-42278678	0.518145147803612	.	.
chr10	42276537	42277036	chr10	42678656	42679155	Foxo3|chr10:42678656-42679155	0.350883767598165	.	.
chr10	42501588	42502087	chr10	42277563	42278062	Snx3|chr10:42277563-42278062	0.476658754950468	.	.
chr10	43540736	43541235	chr10	43918944	43919443	1700021F05Rik|chr10:43918944-43919443	0.403115084078754	.	.
chr10	44268090	44268589	chr10	44209684	44210183	Atg5|chr10:44209684-44210183	0.271710231393171	.	.
chr10	44730674	44731173	chr10	44250036	44250535	Gm47392|chr10:44250036-44250535	0.474815175051902	.	.
chr10	44730674	44731173	chr10	44331719	44332218	Gm47392|chr10:44331719-44332218	0.682378533188279	.	.
chr10	44730674	44731173	chr10	44377795	44378294	Gm47392|chr10:44377795-44378294	0.577818603113117	.	.
chr10	45289129	45289628	chr10	45263779	45264278	Gm15934|chr10:45263779-45264278	0.639044198453078	.	.
chr10	45289129	45289628	chr10	45663147	45663646	Gm15934|chr10:45663147-45663646	0.357590651898266	.	.
chr10	45289129	45289628	chr10	45715322	45715821	Gm15934|chr10:45715322-45715821	0.470035544425819	.	.
chr10	45335421	45335920	chr10	45410577	45411076	Bves|chr10:45410577-45411076	0.259453087377232	.	.
chr10	45335421	45335920	chr10	45446148	45446647	Bves|chr10:45446148-45446647	0.339742996895679	.	.
chr10	45335421	45335920	chr10	45663147	45663646	Bves|chr10:45663147-45663646	0.386742592345148	.	.
chr10	45335958	45336457	chr10	45263779	45264278	Bves|chr10:45263779-45264278	0.307548090183976	.	.
chr10	45335958	45336457	chr10	45663147	45663646	Bves|chr10:45663147-45663646	0.372246160971587	.	.
chr10	45485562	45486061	chr10	45410577	45411076	Lin28b|chr10:45410577-45411076	0.365400542071887	.	.
chr10	45485562	45486061	chr10	45446148	45446647	Lin28b|chr10:45446148-45446647	0.481163576069262	.	.
chr10	45577590	45578089	chr10	45446148	45446647	Hace1|chr10:45446148-45446647	0.315243059828267	.	.
chr10	45577590	45578089	chr10	45470721	45471220	Hace1|chr10:45470721-45471220	0.47450321121881	.	.
chr10	45577590	45578089	chr10	45889341	45889840	Hace1|chr10:45889341-45889840	0.31140421931226	.	.
chr10	45578214	45578713	chr10	45373235	45373734	Hace1|chr10:45373235-45373734	0.445142539941503	.	.
chr10	45578214	45578713	chr10	45470721	45471220	Hace1|chr10:45470721-45471220	0.560512135122194	.	.
chr10	45578214	45578713	chr10	45676685	45677184	Hace1|chr10:45676685-45677184	0.323279222144405	.	.
chr10	45578214	45578713	chr10	45889341	45889840	Hace1|chr10:45889341-45889840	0.342102368170969	.	.
chr10	45578214	45578713	chr10	45982778	45983277	Hace1|chr10:45982778-45983277	0.250384544153514	.	.
chr10	49788557	49789056	chr10	49673321	49673820	Grik2|chr10:49673321-49673820	0.405061562941653	.	.
chr10	52381975	52382474	chr10	52330961	52331460	Gopc|chr10:52330961-52331460	0.284408020722748	.	.
chr10	52381975	52382474	chr10	52703990	52704489	Gopc|chr10:52703990-52704489	0.635822280674999	.	.
chr10	52381975	52382474	chr10	52704503	52705002	Gopc|chr10:52704503-52705002	0.378770226203847	.	.
chr10	52417238	52417737	chr10	52691301	52691800	Nus1|chr10:52691301-52691800	0.349065626363774	.	.
chr10	52417238	52417737	chr10	52691301	52691800	Nus1|chr10:52691301-52691800	0.349065626363775	.	.
chr10	52417238	52417737	chr10	52703990	52704489	Nus1|chr10:52703990-52704489	0.357274352016222	.	.
chr10	52417238	52417737	chr10	52704503	52705002	Nus1|chr10:52704503-52705002	0.293927018077604	.	.
chr10	52690801	52691300	chr10	52330961	52331460	Slc35f1|chr10:52330961-52331460	0.432063697596245	.	.
chr10	52690801	52691300	chr10	52691301	52691800	Slc35f1|chr10:52691301-52691800	0.378748877604204	.	.
chr10	56228732	56229231	chr10	56339053	56339552	Tbc1d32|chr10:56339053-56339552	0.268888525236965	.	.
chr10	56228732	56229231	chr10	56378134	56378633	Tbc1d32|chr10:56378134-56378633	0.387358996523809	.	.
chr10	56431168	56431667	chr10	56339053	56339552	Gm36595|chr10:56339053-56339552	0.277465473807002	.	.
chr10	56431168	56431667	chr10	56369070	56369569	Gm36595|chr10:56369070-56369569	0.320285802570737	.	.
chr10	56431764	56432263	chr10	56372970	56373469	Gm36595|chr10:56372970-56373469	0.501653645711929	.	.
chr10	56431764	56432263	chr10	56582007	56582506	Gm36595|chr10:56582007-56582506	0.313478522807851	.	.
chr10	57631815	57632314	chr10	57604617	57605116	Pkib|chr10:57604617-57605116	0.303779922735552	.	.
chr10	57631815	57632314	chr10	57848308	57848807	Pkib|chr10:57848308-57848807	0.265836485681262	.	.
chr10	57784508	57785007	chr10	57663737	57664236	Fabp7|chr10:57663737-57664236	0.334802153889295	.	.
chr10	57784508	57785007	chr10	57743482	57743981	Fabp7|chr10:57743482-57743981	0.456271750130623	.	.
chr10	57784508	57785007	chr10	57846022	57846521	Fabp7|chr10:57846022-57846521	0.400796683002172	.	.
chr10	57784508	57785007	chr10	57848308	57848807	Fabp7|chr10:57848308-57848807	0.343403655402641	.	.
chr10	57794436	57794935	chr10	57663737	57664236	Smpdl3a|chr10:57663737-57664236	0.290166553941983	.	.
chr10	57794436	57794935	chr10	57846022	57846521	Smpdl3a|chr10:57846022-57846521	0.302907799693748	.	.
chr10	57794939	57795438	chr10	57663737	57664236	Smpdl3a|chr10:57663737-57664236	0.255266814933389	.	.
chr10	58255194	58255693	chr10	58401851	58402350	Gcc2|chr10:58401851-58402350	0.374429361708235	.	.
chr10	58446597	58447096	chr10	58601430	58601929	Ranbp2|chr10:58601430-58601929	0.256504264873094	.	.
chr10	58446597	58447096	chr10	58673125	58673624	Ranbp2|chr10:58673125-58673624	0.337069447394913	.	.
chr10	58497623	58498122	chr10	58401851	58402350	Ccdc138|chr10:58401851-58402350	0.396170366095678	.	.
chr10	58497623	58498122	chr10	58627619	58628118	Ccdc138|chr10:58627619-58628118	0.282958166822285	.	.
chr10	58497623	58498122	chr10	58644122	58644621	Ccdc138|chr10:58644122-58644621	0.49929188289137	.	.
chr10	60277677	60278176	chr10	60285673	60286172	Psap|chr10:60285673-60286172	0.320478411884817	.	.
chr10	60277677	60278176	chr10	60305203	60305702	Psap|chr10:60305203-60305702	0.257862341983202	.	.
chr10	60277677	60278176	chr10	60687431	60687930	Psap|chr10:60687431-60687930	0.27443499539048	.	.
chr10	60831386	60831885	chr10	60618975	60619474	Unc5b|chr10:60618975-60619474	0.378276312987048	.	.
chr10	60831386	60831885	chr10	60635912	60636411	Unc5b|chr10:60635912-60636411	0.298805504090014	.	.
chr10	60831386	60831885	chr10	60644195	60644694	Unc5b|chr10:60644195-60644694	0.302534706368363	.	.
chr10	60831386	60831885	chr10	60760360	60760859	Unc5b|chr10:60760360-60760859	0.358591250695899	.	.
chr10	60831386	60831885	chr10	60851354	60851853	Unc5b|chr10:60851354-60851853	0.344092868537109	.	.
chr10	60831386	60831885	chr10	60933712	60934211	Unc5b|chr10:60933712-60934211	0.286937396921274	.	.
chr10	60831386	60831885	chr10	60934266	60934765	Unc5b|chr10:60934266-60934765	0.367379995818804	.	.
chr10	60831386	60831885	chr10	60985096	60985595	Unc5b|chr10:60985096-60985595	0.365338768214267	.	.
chr10	61052138	61052637	chr10	61275776	61276275	Gm20610|chr10:61275776-61276275	0.252687509062328	.	.
chr10	61089138	61089637	chr10	60760360	60760859	Pcbd1|chr10:60760360-60760859	0.409483870555301	.	.
chr10	61089138	61089637	chr10	60851354	60851853	Pcbd1|chr10:60851354-60851853	0.261439380384666	.	.
chr10	61089138	61089637	chr10	60933712	60934211	Pcbd1|chr10:60933712-60934211	0.522930653731573	.	.
chr10	61089138	61089637	chr10	60934266	60934765	Pcbd1|chr10:60934266-60934765	0.489982506158141	.	.
chr10	61089138	61089637	chr10	60985096	60985595	Pcbd1|chr10:60985096-60985595	0.318971414454066	.	.
chr10	61089650	61090149	chr10	61491985	61492484	Pcbd1|chr10:61491985-61492484	0.257569693239157	.	.
chr10	61147435	61147934	chr10	61343909	61344408	Sgpl1|chr10:61343909-61344408	0.256210005575337	.	.
chr10	61452613	61453112	chr10	61341474	61341973	Eif4ebp2|chr10:61341474-61341973	0.353840891205771	.	.
chr10	61475458	61475957	chr10	61341474	61341973	Lrrc20|chr10:61341474-61341973	0.31378684798947	.	.
chr10	61648322	61648821	chr10	61764623	61765122	Ppa1|chr10:61764623-61765122	0.31462080372926	.	.
chr10	61648322	61648821	chr10	61980369	61980868	Ppa1|chr10:61980369-61980868	0.49047847634984	.	.
chr10	61680030	61680529	chr10	61838633	61839132	1700022H01Rik|chr10:61838633-61839132	0.486342291195063	.	.
chr10	61680030	61680529	chr10	61838633	61839132	Sar1a|chr10:61838633-61839132	0.486342291195063	.	.
chr10	61695204	61695703	chr10	61533146	61533645	Tysnd1|chr10:61533146-61533645	0.249880447683475	.	.
chr10	61783021	61783520	chr10	62101434	62101933	H2afy2|chr10:62101434-62101933	0.265771773592104	.	.
chr10	61783689	61784188	chr10	61624995	61625494	H2afy2|chr10:61624995-61625494	0.44091425133784	.	.
chr10	61783689	61784188	chr10	61877748	61878247	H2afy2|chr10:61877748-61878247	0.429618129304677	.	.
chr10	61783689	61784188	chr10	62182988	62183487	H2afy2|chr10:62182988-62183487	0.254182775356824	.	.
chr10	61978216	61978715	chr10	62102023	62102522	Col13a1|chr10:62102023-62102522	0.291918367427418	.	.
chr10	61978216	61978715	chr10	62158120	62158619	Col13a1|chr10:62158120-62158619	0.484468892209106	.	.
chr10	62231026	62231525	chr10	61877748	61878247	Tspan15|chr10:61877748-61878247	0.334867058989093	.	.
chr10	62231026	62231525	chr10	61980369	61980868	Tspan15|chr10:61980369-61980868	0.286061563448926	.	.
chr10	62231026	62231525	chr10	62186811	62187310	Tspan15|chr10:62186811-62187310	0.53498709961992	.	.
chr10	62231026	62231525	chr10	62300269	62300768	Tspan15|chr10:62300269-62300768	0.256127708588923	.	.
chr10	62339392	62339891	chr10	62186811	62187310	Hk1os|chr10:62186811-62187310	0.302476994315478	.	.
chr10	62339392	62339891	chr10	62208440	62208939	Hk1os|chr10:62208440-62208939	0.385956580080032	.	.
chr10	62449224	62449723	chr10	62110799	62111298	4930507D05Rik|chr10:62110799-62111298	0.259244220212228	.	.
chr10	62449224	62449723	chr10	62110799	62111298	Supv3l1|chr10:62110799-62111298	0.259244220212228	.	.
chr10	62449766	62450265	chr10	62101434	62101933	4930507D05Rik|chr10:62101434-62101933	0.265230457751326	.	.
chr10	62449766	62450265	chr10	62101434	62101933	Supv3l1|chr10:62101434-62101933	0.265230457751326	.	.
chr10	62449766	62450265	chr10	62110799	62111298	4930507D05Rik|chr10:62110799-62111298	0.420886039519846	.	.
chr10	62449766	62450265	chr10	62110799	62111298	Supv3l1|chr10:62110799-62111298	0.420886039519846	.	.
chr10	62486629	62487128	chr10	62310194	62310693	Vps26a|chr10:62310194-62310693	0.394156171185354	.	.
chr10	62577623	62578122	chr10	62260971	62261470	4933428P19Rik|chr10:62260971-62261470	0.274629453790917	.	.
chr10	62577623	62578122	chr10	62260971	62261470	Kif1bp|chr10:62260971-62261470	0.274629453790917	.	.
chr10	62577623	62578122	chr10	62846898	62847397	4933428P19Rik|chr10:62846898-62847397	0.296153377064246	.	.
chr10	62577623	62578122	chr10	62846898	62847397	Kif1bp|chr10:62846898-62847397	0.296153377064246	.	.
chr10	62578211	62578710	chr10	62300269	62300768	4933428P19Rik|chr10:62300269-62300768	0.304384728367177	.	.
chr10	62578211	62578710	chr10	62300269	62300768	Kif1bp|chr10:62300269-62300768	0.304384728367177	.	.
chr10	62578211	62578710	chr10	62332391	62332890	4933428P19Rik|chr10:62332391-62332890	0.294463505063603	.	.
chr10	62578211	62578710	chr10	62332391	62332890	Kif1bp|chr10:62332391-62332890	0.294463505063603	.	.
chr10	62602059	62602558	chr10	62865210	62865709	Ddx21|chr10:62865210-62865709	0.379414625810643	.	.
chr10	62602059	62602558	chr10	62865210	62865709	Gm47257|chr10:62865210-62865709	0.379414625810643	.	.
chr10	62602059	62602558	chr10	62866298	62866797	Ddx21|chr10:62866298-62866797	0.283200995617373	.	.
chr10	62602059	62602558	chr10	62866298	62866797	Gm47257|chr10:62866298-62866797	0.283200995617373	.	.
chr10	62651098	62651597	chr10	62300269	62300768	Ddx50|chr10:62300269-62300768	0.406370691993381	.	.
chr10	62725538	62726037	chr10	62300269	62300768	Stox1|chr10:62300269-62300768	0.278890155999049	.	.
chr10	62725538	62726037	chr10	62846898	62847397	Stox1|chr10:62846898-62847397	0.278302207898511	.	.
chr10	62725538	62726037	chr10	62865210	62865709	Stox1|chr10:62865210-62865709	0.317355853288405	.	.
chr10	62792172	62792671	chr10	62590203	62590702	Ccar1|chr10:62590203-62590702	0.329979704251814	.	.
chr10	62792172	62792671	chr10	62865210	62865709	Ccar1|chr10:62865210-62865709	0.36574853399046	.	.
chr10	62920395	62920894	chr10	62846898	62847397	Slc25a16|chr10:62846898-62847397	0.246884122231192	.	.
chr10	62920395	62920894	chr10	62865210	62865709	Slc25a16|chr10:62865210-62865709	0.36185495833282	.	.
chr10	62920395	62920894	chr10	62865795	62866294	Slc25a16|chr10:62865795-62866294	0.27259205300833	.	.
chr10	62946840	62947339	chr10	62971839	62972338	Dna2|chr10:62971839-62972338	0.34654572583776	.	.
chr10	62946840	62947339	chr10	63153641	63154140	Dna2|chr10:63153641-63154140	0.367027091659799	.	.
chr10	62979983	62980482	chr10	62846898	62847397	Rufy2|chr10:62846898-62847397	0.355658972521918	.	.
chr10	62979983	62980482	chr10	62856650	62857149	Rufy2|chr10:62856650-62857149	0.252534835678657	.	.
chr10	63099999	63100498	chr10	63085149	63085648	Atoh7|chr10:63085149-63085648	0.29996597646269	.	.
chr10	63099999	63100498	chr10	63153641	63154140	Atoh7|chr10:63153641-63154140	0.365969743718101	.	.
chr10	63099999	63100498	chr10	63338211	63338710	Atoh7|chr10:63338211-63338710	0.369041287960185	.	.
chr10	63243618	63244117	chr10	62846898	62847397	1700120B22Rik|chr10:62846898-62847397	0.314760235397614	.	.
chr10	63243618	63244117	chr10	62846898	62847397	Herc4|chr10:62846898-62847397	0.314760235397614	.	.
chr10	63382558	63383057	chr10	63085149	63085648	Dnajc12|chr10:63085149-63085648	0.298244004496529	.	.
chr10	63429313	63429812	chr10	63153641	63154140	Ctnna3|chr10:63153641-63154140	0.254943274709896	.	.
chr10	63429313	63429812	chr10	63338211	63338710	Ctnna3|chr10:63338211-63338710	0.289975241984671	.	.
chr10	63429313	63429812	chr10	63386349	63386848	Ctnna3|chr10:63386349-63386848	0.4026816339326	.	.
chr10	63429957	63430456	chr10	63338814	63339313	Ctnna3|chr10:63338814-63339313	0.269834765047964	.	.
chr10	63429957	63430456	chr10	63386349	63386848	Ctnna3|chr10:63386349-63386848	0.40573576434351	.	.
chr10	63429957	63430456	chr10	63691950	63692449	Ctnna3|chr10:63691950-63692449	0.25093169681835	.	.
chr10	66640851	66641350	chr10	66370024	66370523	Gm28139|chr10:66370024-66370523	0.293201236329645	.	.
chr10	66640851	66641350	chr10	66657448	66657947	Gm28139|chr10:66657448-66657947	0.41839714483634	.	.
chr10	66641415	66641914	chr10	66370024	66370523	Gm28139|chr10:66370024-66370523	0.34024121335586	.	.
chr10	66641415	66641914	chr10	66657448	66657947	Gm28139|chr10:66657448-66657947	0.505057692980232	.	.
chr10	67285073	67285572	chr10	67315003	67315502	Nrbf2|chr10:67315003-67315502	0.268679488419211	.	.
chr10	67535893	67536392	chr10	67643657	67644156	Egr2|chr10:67643657-67644156	0.422669430018887	.	.
chr10	67535893	67536392	chr10	67858855	67859354	Egr2|chr10:67858855-67859354	0.35554621582051	.	.
chr10	67535893	67536392	chr10	67894054	67894553	Egr2|chr10:67894054-67894553	0.295318365773486	.	.
chr10	67548797	67549296	chr10	67372486	67372985	Ado|chr10:67372486-67372985	0.276497312793502	.	.
chr10	67548797	67549296	chr10	67493507	67494006	Ado|chr10:67493507-67494006	0.468413488366841	.	.
chr10	67911879	67912378	chr10	67871517	67872016	Zfp365|chr10:67871517-67872016	0.270586993378691	.	.
chr10	67911879	67912378	chr10	67911378	67911877	Zfp365|chr10:67911378-67911877	0.537222465801456	.	.
chr10	67911879	67912378	chr10	67984530	67985029	Zfp365|chr10:67984530-67985029	0.299996811219619	.	.
chr10	67912421	67912920	chr10	67911378	67911877	Zfp365|chr10:67911378-67911877	0.270574040449154	.	.
chr10	67912421	67912920	chr10	67998042	67998541	Zfp365|chr10:67998042-67998541	0.330295325379601	.	.
chr10	67979231	67979730	chr10	67766122	67766621	Rtkn2|chr10:67766122-67766621	0.421718171215177	.	.
chr10	67979231	67979730	chr10	67903400	67903899	Rtkn2|chr10:67903400-67903899	0.294081657960911	.	.
chr10	67979231	67979730	chr10	67984530	67985029	Rtkn2|chr10:67984530-67985029	0.287404488545301	.	.
chr10	68724253	68724752	chr10	68275230	68275729	Tmem26|chr10:68275230-68275729	0.334792591875291	.	.
chr10	68724253	68724752	chr10	68276245	68276744	Tmem26|chr10:68276245-68276744	0.321166043771458	.	.
chr10	68724253	68724752	chr10	68471425	68471924	Tmem26|chr10:68471425-68471924	0.266830047810254	.	.
chr10	68724253	68724752	chr10	68669940	68670439	Tmem26|chr10:68669940-68670439	0.26690267052062	.	.
chr10	68724253	68724752	chr10	68673414	68673913	Tmem26|chr10:68673414-68673913	0.299981638443056	.	.
chr10	68724253	68724752	chr10	68683229	68683728	Tmem26|chr10:68683229-68683728	0.264726588742946	.	.
chr10	68724253	68724752	chr10	68688900	68689399	Tmem26|chr10:68688900-68689399	0.291466920311045	.	.
chr10	72654602	72655101	chr10	72484283	72484782	Zwint|chr10:72484283-72484782	0.263204386791393	.	.
chr10	72654602	72655101	chr10	72529300	72529799	Zwint|chr10:72529300-72529799	0.290277717440096	.	.
chr10	72655128	72655627	chr10	72529300	72529799	Zwint|chr10:72529300-72529799	0.374553980046696	.	.
chr10	75764120	75764619	chr10	75873531	75874030	Cabin1|chr10:75873531-75874030	0.321574237926978	.	.
chr10	75764120	75764619	chr10	75883039	75883538	Cabin1|chr10:75883039-75883538	0.503521881818507	.	.
chr10	75798331	75798830	chr10	75872865	75873364	Gstt1|chr10:75872865-75873364	0.343097996166023	.	.
chr10	75893088	75893587	chr10	75883039	75883538	Derl3|chr10:75883039-75883538	0.285689397772108	.	.
chr10	75921379	75921878	chr10	75873531	75874030	Smarcb1|chr10:75873531-75874030	0.426485617534774	.	.
chr10	75936223	75936722	chr10	75873531	75874030	Mmp11|chr10:75873531-75874030	0.29946767873163	.	.
chr10	76032290	76032789	chr10	75873531	75874030	Zfp280b|chr10:75873531-75874030	0.401404727574058	.	.
chr10	76032290	76032789	chr10	76391118	76391617	Zfp280b|chr10:76391118-76391617	0.293633638293187	.	.
chr10	76442556	76443055	chr10	76203887	76204386	Pcnt|chr10:76203887-76204386	0.276725429719727	.	.
chr10	76468680	76469179	chr10	76506369	76506868	Mcm3ap|chr10:76506369-76506868	0.304545288909137	.	.
chr10	76468680	76469179	chr10	76506369	76506868	Ybey|chr10:76506369-76506868	0.304545288909137	.	.
chr10	76531225	76531724	chr10	76416772	76417271	Lss|chr10:76416772-76417271	0.2638729815693	.	.
chr10	76531225	76531724	chr10	76416772	76417271	Lss|chr10:76416772-76417271	0.263872981569301	.	.
chr10	76623163	76623662	chr10	76732742	76733241	Col6a2|chr10:76732742-76733241	0.397811606797464	.	.
chr10	76623163	76623662	chr10	76733248	76733747	Col6a2|chr10:76733248-76733747	0.305284473630334	.	.
chr10	76623163	76623662	chr10	76802486	76802985	Col6a2|chr10:76802486-76802985	0.53686473281702	.	.
chr10	76623163	76623662	chr10	76874107	76874606	Col6a2|chr10:76874107-76874606	0.295600388784272	.	.
chr10	76961928	76962427	chr10	76801944	76802443	Pcbp3|chr10:76801944-76802443	0.336541305378309	.	.
chr10	76961928	76962427	chr10	76882803	76883302	Pcbp3|chr10:76882803-76883302	0.337861214715063	.	.
chr10	77901787	77902286	chr10	77566624	77567123	Lrrc3|chr10:77566624-77567123	0.291711915762962	.	.
chr10	77901787	77902286	chr10	77658567	77659066	Lrrc3|chr10:77658567-77659066	0.404132617889446	.	.
chr10	77902300	77902799	chr10	77510179	77510678	Lrrc3|chr10:77510179-77510678	0.259708862776609	.	.
chr10	77902300	77902799	chr10	77658567	77659066	Lrrc3|chr10:77658567-77659066	0.290693229205544	.	.
chr10	77902300	77902799	chr10	77864325	77864824	Lrrc3|chr10:77864325-77864824	0.551704918882544	.	.
chr10	77902300	77902799	chr10	78018678	78019177	Lrrc3|chr10:78018678-78019177	0.346254330207322	.	.
chr10	77902814	77903313	chr10	77658567	77659066	Lrrc3|chr10:77658567-77659066	0.304057111176787	.	.
chr10	77902814	77903313	chr10	77864325	77864824	Lrrc3|chr10:77864325-77864824	0.399209806536614	.	.
chr10	77902814	77903313	chr10	77984634	77985133	Lrrc3|chr10:77984634-77985133	0.290479526153545	.	.
chr10	77969634	77970133	chr10	77913295	77913794	Trpm2|chr10:77913295-77913794	0.373517407223958	.	.
chr10	77969634	77970133	chr10	78159172	78159671	Trpm2|chr10:78159172-78159671	0.301255983515525	.	.
chr10	77969634	77970133	chr10	78232169	78232668	Trpm2|chr10:78232169-78232668	0.345879258672672	.	.
chr10	78043280	78043779	chr10	77913295	77913794	Aire|chr10:77913295-77913794	0.345452927039291	.	.
chr10	78043280	78043779	chr10	78159172	78159671	Aire|chr10:78159172-78159671	0.258487237544013	.	.
chr10	78043280	78043779	chr10	78232169	78232668	Aire|chr10:78232169-78232668	0.417402863635186	.	.
chr10	78068959	78069458	chr10	77864325	77864824	Icosl|chr10:77864325-77864824	0.247284670067165	.	.
chr10	78068959	78069458	chr10	77984634	77985133	Icosl|chr10:77984634-77985133	0.260187179877643	.	.
chr10	78069477	78069976	chr10	77864325	77864824	Icosl|chr10:77864325-77864824	0.379133259958173	.	.
chr10	78069477	78069976	chr10	77984634	77985133	Icosl|chr10:77984634-77985133	0.264707142327262	.	.
chr10	78169521	78170020	chr10	78232169	78232668	Gatd3a|chr10:78232169-78232668	0.511259704224886	.	.
chr10	78244489	78244988	chr10	77913295	77913794	Trappc10|chr10:77913295-77913794	0.32214307379592	.	.
chr10	78352152	78352651	chr10	78457906	78458405	Agpat3|chr10:78457906-78458405	0.316321950311875	.	.
chr10	78352152	78352651	chr10	78457906	78458405	Gm40709|chr10:78457906-78458405	0.316321950311875	.	.
chr10	78412126	78412625	chr10	78438115	78438614	Rrp1|chr10:78438115-78438614	0.266079240786762	.	.
chr10	78412126	78412625	chr10	78487672	78488171	Rrp1|chr10:78487672-78488171	0.297307377472984	.	.
chr10	78412843	78413342	chr10	78368176	78368675	Rrp1|chr10:78368176-78368675	0.385851793324583	.	.
chr10	78412843	78413342	chr10	78457906	78458405	Rrp1|chr10:78457906-78458405	0.249666110239632	.	.
chr10	78412843	78413342	chr10	78632261	78632760	Rrp1|chr10:78632261-78632760	0.316231732880399	.	.
chr10	78425391	78425890	chr10	78279111	78279610	Cstb|chr10:78279111-78279610	0.27309128534047	.	.
chr10	78425391	78425890	chr10	78438115	78438614	Cstb|chr10:78438115-78438614	0.261317682971303	.	.
chr10	78425914	78426413	chr10	78396201	78396700	Cstb|chr10:78396201-78396700	0.363119090493897	.	.
chr10	78464708	78465207	chr10	78279111	78279610	Pdxk|chr10:78279111-78279610	0.337856907291099	.	.
chr10	78464708	78465207	chr10	78438115	78438614	Pdxk|chr10:78438115-78438614	0.40098628218791	.	.
chr10	78574182	78574681	chr10	78279111	78279610	Ilvbl|chr10:78279111-78279610	0.28719206362818	.	.
chr10	78574182	78574681	chr10	78368176	78368675	Ilvbl|chr10:78368176-78368675	0.338216524889619	.	.
chr10	78574691	78575190	chr10	78787724	78788223	Ilvbl|chr10:78787724-78788223	0.253527107277766	.	.
chr10	78746859	78747358	chr10	78279111	78279610	Gm30400|chr10:78279111-78279610	0.363946505086957	.	.
chr10	78746859	78747358	chr10	78438115	78438614	Gm30400|chr10:78438115-78438614	0.255451575110448	.	.
chr10	78747414	78747913	chr10	78396201	78396700	Gm30400|chr10:78396201-78396700	0.258369366002349	.	.
chr10	78747414	78747913	chr10	78457906	78458405	Gm30400|chr10:78457906-78458405	0.295841790073906	.	.
chr10	78747414	78747913	chr10	78812600	78813099	Gm30400|chr10:78812600-78813099	0.422059054773642	.	.
chr10	78780051	78780550	chr10	78632261	78632760	Slc1a6|chr10:78632261-78632760	0.442554288886964	.	.
chr10	79533018	79533517	chr10	79722992	79723491	Plpp2|chr10:79722992-79723491	0.488490608853968	.	.
chr10	79533018	79533517	chr10	79728322	79728821	Plpp2|chr10:79728322-79728821	0.264147592213369	.	.
chr10	79533018	79533517	chr10	79728831	79729330	Plpp2|chr10:79728831-79729330	0.513726372514582	.	.
chr10	79533559	79534058	chr10	79722992	79723491	Plpp2|chr10:79722992-79723491	0.479841747219404	.	.
chr10	79533559	79534058	chr10	79728831	79729330	Plpp2|chr10:79728831-79729330	0.591582243724245	.	.
chr10	79554879	79555378	chr10	79597022	79597521	Mier2|chr10:79597022-79597521	0.462599652842603	.	.
chr10	79613886	79614385	chr10	79595188	79595687	C2cd4c|chr10:79595188-79595687	0.283481894920406	.	.
chr10	79613886	79614385	chr10	79597022	79597521	C2cd4c|chr10:79597022-79597521	0.413534200075769	.	.
chr10	79637007	79637506	chr10	79722992	79723491	Gm47163|chr10:79722992-79723491	0.488119274543082	.	.
chr10	79637007	79637506	chr10	79722992	79723491	Shc2|chr10:79722992-79723491	0.488119274543082	.	.
chr10	79637007	79637506	chr10	79728322	79728821	Gm47163|chr10:79728322-79728821	0.300223800006358	.	.
chr10	79637007	79637506	chr10	79728322	79728821	Shc2|chr10:79728322-79728821	0.300223800006358	.	.
chr10	79637007	79637506	chr10	79728831	79729330	Gm47163|chr10:79728831-79729330	0.480568767455406	.	.
chr10	79637007	79637506	chr10	79728831	79729330	Shc2|chr10:79728831-79729330	0.480568767455406	.	.
chr10	79663935	79664434	chr10	79595188	79595687	Madcam1|chr10:79595188-79595687	0.493097363922041	.	.
chr10	79663935	79664434	chr10	79649318	79649817	Madcam1|chr10:79649318-79649817	0.48411885123964	.	.
chr10	79668658	79669157	chr10	79722992	79723491	Tpgs1|chr10:79722992-79723491	0.500894474767052	.	.
chr10	79668658	79669157	chr10	79728322	79728821	Tpgs1|chr10:79728322-79728821	0.324876551941042	.	.
chr10	79668658	79669157	chr10	79728831	79729330	Tpgs1|chr10:79728831-79729330	0.367803050677493	.	.
chr10	79669185	79669684	chr10	79722992	79723491	Tpgs1|chr10:79722992-79723491	0.44549088919114	.	.
chr10	79669185	79669684	chr10	79728831	79729330	Tpgs1|chr10:79728831-79729330	0.323363363250083	.	.
chr10	79681760	79682259	chr10	79595188	79595687	Cdc34|chr10:79595188-79595687	0.316688539749392	.	.
chr10	79704113	79704612	chr10	79595188	79595687	Bsg|chr10:79595188-79595687	0.337379154463422	.	.
chr10	79704113	79704612	chr10	79649318	79649817	Bsg|chr10:79649318-79649817	0.377182428900477	.	.
chr10	79704676	79705175	chr10	79595188	79595687	Bsg|chr10:79595188-79595687	0.288850191103418	.	.
chr10	79704676	79705175	chr10	79597022	79597521	Bsg|chr10:79597022-79597521	0.294637483406243	.	.
chr10	79704676	79705175	chr10	79649318	79649817	Bsg|chr10:79649318-79649817	0.335379891771605	.	.
chr10	79716415	79716914	chr10	79595188	79595687	Hcn2|chr10:79595188-79595687	0.325952233662999	.	.
chr10	79716415	79716914	chr10	79597022	79597521	Hcn2|chr10:79597022-79597521	0.460491949218522	.	.
chr10	79716415	79716914	chr10	79649318	79649817	Hcn2|chr10:79649318-79649817	0.277762042687541	.	.
chr10	81252204	81252703	chr10	81285670	81286169	Matk|chr10:81285670-81286169	0.447759097493537	.	.
chr10	81252204	81252703	chr10	81633421	81633920	Matk|chr10:81633421-81633920	0.504467647328295	.	.
chr10	81252204	81252703	chr10	81643405	81643904	Matk|chr10:81643405-81643904	0.387174621214988	.	.
chr10	81253019	81253518	chr10	81430826	81431325	Matk|chr10:81430826-81431325	0.263564022499831	.	.
chr10	81253019	81253518	chr10	81432821	81433320	Matk|chr10:81432821-81433320	0.273588795401255	.	.
chr10	81253019	81253518	chr10	81571498	81571997	Matk|chr10:81571498-81571997	0.387274440275855	.	.
chr10	81253019	81253518	chr10	81633421	81633920	Matk|chr10:81633421-81633920	0.418424958216045	.	.
chr10	81266395	81266894	chr10	81570705	81571204	Apba3|chr10:81570705-81571204	0.257617303252693	.	.
chr10	81266395	81266894	chr10	81570705	81571204	Mrpl54|chr10:81570705-81571204	0.257617303252693	.	.
chr10	81292618	81293117	chr10	81605015	81605514	Pip5k1c|chr10:81605015-81605514	0.258769262634959	.	.
chr10	81320497	81320996	chr10	81413787	81414286	Cactin|chr10:81413787-81414286	0.293815647667439	.	.
chr10	81320497	81320996	chr10	81570705	81571204	Cactin|chr10:81570705-81571204	0.281198719356838	.	.
chr10	81350327	81350826	chr10	81430826	81431325	Hmg20b|chr10:81430826-81431325	0.415847354818474	.	.
chr10	81350327	81350826	chr10	81472805	81473304	Hmg20b|chr10:81472805-81473304	0.313452852644565	.	.
chr10	81350327	81350826	chr10	81472805	81473304	Hmg20b|chr10:81472805-81473304	0.313452852644566	.	.
chr10	81350327	81350826	chr10	81551522	81552021	Hmg20b|chr10:81551522-81552021	0.461949508224408	.	.
chr10	81357211	81357710	chr10	81472805	81473304	Mfsd12|chr10:81472805-81473304	0.407818633558335	.	.
chr10	81378395	81378894	chr10	81416888	81417387	Fzr1|chr10:81416888-81417387	0.503256747968006	.	.
chr10	81482441	81482940	chr10	81472805	81473304	Celf5|chr10:81472805-81473304	0.336409549868431	.	.
chr10	81482441	81482940	chr10	81570705	81571204	Celf5|chr10:81570705-81571204	0.51122540723439	.	.
chr10	81482441	81482940	chr10	81596502	81597001	Celf5|chr10:81596502-81597001	0.261754732279218	.	.
chr10	81496231	81496730	chr10	81411554	81412053	Ncln|chr10:81411554-81412053	0.252050243302514	.	.
chr10	81496231	81496730	chr10	81643405	81643904	Ncln|chr10:81643405-81643904	0.425262145462196	.	.
chr10	81545004	81545503	chr10	81416888	81417387	Gna11|chr10:81416888-81417387	0.318287895102661	.	.
chr10	81545004	81545503	chr10	81430157	81430656	Gna11|chr10:81430157-81430656	0.447045607174234	.	.
chr10	81545004	81545503	chr10	81430826	81431325	Gna11|chr10:81430826-81431325	0.299429522595909	.	.
chr10	81545004	81545503	chr10	81432821	81433320	Gna11|chr10:81432821-81433320	0.35903851847477	.	.
chr10	81545004	81545503	chr10	81472805	81473304	Gna11|chr10:81472805-81473304	0.502289621016473	.	.
chr10	81545004	81545503	chr10	81571498	81571997	Gna11|chr10:81571498-81571997	0.294441430858409	.	.
chr10	81559200	81559699	chr10	81416888	81417387	Tle5|chr10:81416888-81417387	0.305430383226776	.	.
chr10	81559200	81559699	chr10	81472805	81473304	Tle5|chr10:81472805-81473304	0.298931486026785	.	.
chr10	81559200	81559699	chr10	81570705	81571204	Tle5|chr10:81570705-81571204	0.295125807271516	.	.
chr10	81600731	81601230	chr10	81412098	81412597	Tle6|chr10:81412098-81412597	0.447811796551299	.	.
chr10	81600731	81601230	chr10	81416888	81417387	Tle6|chr10:81416888-81417387	0.29202511614351	.	.
chr10	81605948	81606447	chr10	81403462	81403961	BC025920|chr10:81403462-81403961	0.350369035594525	.	.
chr10	81605948	81606447	chr10	81413787	81414286	BC025920|chr10:81413787-81414286	0.247209933094652	.	.
chr10	81605948	81606447	chr10	81605015	81605514	BC025920|chr10:81605015-81605514	0.247741449275498	.	.
chr10	81627379	81627878	chr10	81285670	81286169	Ankrd24|chr10:81285670-81286169	0.513939864549593	.	.
chr10	81627379	81627878	chr10	81285670	81286169	Sirt6|chr10:81285670-81286169	0.513939864549593	.	.
chr10	81627379	81627878	chr10	81413787	81414286	Ankrd24|chr10:81413787-81414286	0.254196560509085	.	.
chr10	81627379	81627878	chr10	81413787	81414286	Sirt6|chr10:81413787-81414286	0.254196560509085	.	.
chr10	81627379	81627878	chr10	81430826	81431325	Ankrd24|chr10:81430826-81431325	0.250873897760659	.	.
chr10	81627379	81627878	chr10	81430826	81431325	Sirt6|chr10:81430826-81431325	0.250873897760659	.	.
chr10	81627379	81627878	chr10	81633421	81633920	Ankrd24|chr10:81633421-81633920	0.448798932447865	.	.
chr10	81627379	81627878	chr10	81633421	81633920	Sirt6|chr10:81633421-81633920	0.448798932447865	.	.
chr10	81627379	81627878	chr10	81997141	81997640	Ankrd24|chr10:81997141-81997640	0.280503632132992	.	.
chr10	81627379	81627878	chr10	81997141	81997640	Sirt6|chr10:81997141-81997640	0.280503632132992	.	.
chr10	81648748	81649247	chr10	81551522	81552021	Gm10778|chr10:81551522-81552021	0.297184812338343	.	.
chr10	81648748	81649247	chr10	81605015	81605514	Gm10778|chr10:81605015-81605514	0.272253928643162	.	.
chr10	82082993	82083492	chr10	81997141	81997640	BC024063|chr10:81997141-81997640	0.322233235312873	.	.
chr10	82353950	82354449	chr10	82666399	82666898	Gm4924|chr10:82666399-82666898	0.274737943485629	.	.
chr10	82353950	82354449	chr10	82698823	82699322	Gm4924|chr10:82698823-82699322	0.297275406635188	.	.
chr10	82622905	82623404	chr10	82795313	82795812	1190007I07Rik|chr10:82795313-82795812	0.261051138948198	.	.
chr10	82622905	82623404	chr10	82844712	82845211	1190007I07Rik|chr10:82844712-82845211	0.344412356477303	.	.
chr10	82763879	82764378	chr10	82795313	82795812	Nfyb|chr10:82795313-82795812	0.568103129478015	.	.
chr10	82763879	82764378	chr10	82844712	82845211	Nfyb|chr10:82844712-82845211	0.367485410759471	.	.
chr10	82858893	82859392	chr10	82666399	82666898	Gm38560|chr10:82666399-82666898	0.40427878251337	.	.
chr10	82858893	82859392	chr10	82795313	82795812	Gm38560|chr10:82795313-82795812	0.366706295706557	.	.
chr10	82985064	82985563	chr10	82666399	82666898	Chst11|chr10:82666399-82666898	0.301840563962332	.	.
chr10	82985064	82985563	chr10	82698823	82699322	Chst11|chr10:82698823-82699322	0.300572286002031	.	.
chr10	82985064	82985563	chr10	82795313	82795812	Chst11|chr10:82795313-82795812	0.310699306580256	.	.
chr10	82985064	82985563	chr10	82860253	82860752	Chst11|chr10:82860253-82860752	0.327764190305521	.	.
chr10	83533226	83533725	chr10	83776401	83776900	Aldh1l2|chr10:83776401-83776900	0.41743696521719	.	.
chr10	83533859	83534358	chr10	83776401	83776900	Aldh1l2|chr10:83776401-83776900	0.412976173622059	.	.
chr10	83533859	83534358	chr10	83957437	83957936	Aldh1l2|chr10:83957437-83957936	0.292802389605849	.	.
chr10	83543166	83543665	chr10	83776401	83776900	Washc4|chr10:83776401-83776900	0.323929951382023	.	.
chr10	83543166	83543665	chr10	83957437	83957936	Washc4|chr10:83957437-83957936	0.411545941692071	.	.
chr10	83543701	83544200	chr10	83620282	83620781	Washc4|chr10:83620282-83620781	0.381923882980999	.	.
chr10	83543701	83544200	chr10	83819609	83820108	Washc4|chr10:83819609-83820108	0.264370549999301	.	.
chr10	83648475	83648974	chr10	83353944	83354443	Appl2|chr10:83353944-83354443	0.312953651511641	.	.
chr10	83648475	83648974	chr10	83776401	83776900	Appl2|chr10:83776401-83776900	0.310096557033851	.	.
chr10	83723129	83723628	chr10	83353944	83354443	1500009L16Rik|chr10:83353944-83354443	0.313527401382461	.	.
chr10	83723129	83723628	chr10	83620282	83620781	1500009L16Rik|chr10:83620282-83620781	0.330416976088663	.	.
chr10	84440510	84441009	chr10	84089178	84089677	Gm47962|chr10:84089178-84089677	0.342385029377589	.	.
chr10	84440510	84441009	chr10	84089178	84089677	Nuak1|chr10:84089178-84089677	0.342385029377589	.	.
chr10	84440510	84441009	chr10	84089739	84090238	Gm47962|chr10:84089739-84090238	0.424545076934846	.	.
chr10	84440510	84441009	chr10	84089739	84090238	Nuak1|chr10:84089739-84090238	0.424545076934846	.	.
chr10	84440510	84441009	chr10	84437986	84438485	Gm47962|chr10:84437986-84438485	0.299252396605632	.	.
chr10	84440510	84441009	chr10	84437986	84438485	Nuak1|chr10:84437986-84438485	0.299252396605632	.	.
chr10	85829194	85829693	chr10	85737347	85737846	Pwp1|chr10:85737347-85737846	0.327401634092358	.	.
chr10	85829194	85829693	chr10	86064837	86065336	Pwp1|chr10:86064837-86065336	0.390856348314906	.	.
chr10	85829743	85830242	chr10	85508115	85508614	Pwp1|chr10:85508115-85508614	0.352140539966	.	.
chr10	85829743	85830242	chr10	86064837	86065336	Pwp1|chr10:86064837-86065336	0.27458237404861	.	.
chr10	85916334	85916833	chr10	85871543	85872042	Prdm4|chr10:85871543-85872042	0.344377177665126	.	.
chr10	85916863	85917362	chr10	85871543	85872042	Prdm4|chr10:85871543-85872042	0.418480849135132	.	.
chr10	85916863	85917362	chr10	86043588	86044087	Prdm4|chr10:86043588-86044087	0.338635464310518	.	.
chr10	85957553	85958052	chr10	85871543	85872042	Rtcb|chr10:85871543-85872042	0.345161212820262	.	.
chr10	85957553	85958052	chr10	85989937	85990436	Rtcb|chr10:85989937-85990436	0.254000431190763	.	.
chr10	85957553	85958052	chr10	86154595	86155094	Rtcb|chr10:86154595-86155094	0.370882878562781	.	.
chr10	86021662	86022161	chr10	85871543	85872042	A230060F14Rik|chr10:85871543-85872042	0.341278107308245	.	.
chr10	86021662	86022161	chr10	85871543	85872042	Fbxo7|chr10:85871543-85872042	0.341278107308245	.	.
chr10	86021662	86022161	chr10	85928481	85928980	A230060F14Rik|chr10:85928481-85928980	0.306315033723059	.	.
chr10	86021662	86022161	chr10	85928481	85928980	Fbxo7|chr10:85928481-85928980	0.306315033723059	.	.
chr10	86021662	86022161	chr10	85967965	85968464	A230060F14Rik|chr10:85967965-85968464	0.257908666729827	.	.
chr10	86021662	86022161	chr10	85967965	85968464	Fbxo7|chr10:85967965-85968464	0.257908666729827	.	.
chr10	86021662	86022161	chr10	86154595	86155094	A230060F14Rik|chr10:86154595-86155094	0.306324263154284	.	.
chr10	86021662	86022161	chr10	86154595	86155094	Fbxo7|chr10:86154595-86155094	0.306324263154284	.	.
chr10	86705281	86705780	chr10	86761711	86762210	Hsp90b1|chr10:86761711-86762210	0.324625356024849	.	.
chr10	86705281	86705780	chr10	86761711	86762210	Ttc41|chr10:86761711-86762210	0.324625356024849	.	.
chr10	86705281	86705780	chr10	86826060	86826559	Hsp90b1|chr10:86826060-86826559	0.307861380352866	.	.
chr10	86705281	86705780	chr10	86826060	86826559	Ttc41|chr10:86826060-86826559	0.307861380352866	.	.
chr10	86705281	86705780	chr10	86835190	86835689	Hsp90b1|chr10:86835190-86835689	0.387336699704515	.	.
chr10	86705281	86705780	chr10	86835190	86835689	Ttc41|chr10:86835190-86835689	0.387336699704515	.	.
chr10	86705281	86705780	chr10	86871963	86872462	Hsp90b1|chr10:86871963-86872462	0.301461752957286	.	.
chr10	86705281	86705780	chr10	86871963	86872462	Ttc41|chr10:86871963-86872462	0.301461752957286	.	.
chr10	86705281	86705780	chr10	86872493	86872992	Hsp90b1|chr10:86872493-86872992	0.491717733686057	.	.
chr10	86705281	86705780	chr10	86872493	86872992	Ttc41|chr10:86872493-86872992	0.491717733686057	.	.
chr10	86705811	86706310	chr10	86685259	86685758	Hsp90b1|chr10:86685259-86685758	0.303939431942299	.	.
chr10	86705811	86706310	chr10	86685259	86685758	Ttc41|chr10:86685259-86685758	0.303939431942299	.	.
chr10	86705811	86706310	chr10	86871963	86872462	Hsp90b1|chr10:86871963-86872462	0.352102293389849	.	.
chr10	86705811	86706310	chr10	86871963	86872462	Ttc41|chr10:86871963-86872462	0.352102293389849	.	.
chr10	86705811	86706310	chr10	86872493	86872992	Hsp90b1|chr10:86872493-86872992	0.262640033875564	.	.
chr10	86705811	86706310	chr10	86872493	86872992	Ttc41|chr10:86872493-86872992	0.262640033875564	.	.
chr10	86779348	86779847	chr10	86685259	86685758	Nt5dc3|chr10:86685259-86685758	0.403646476076985	.	.
chr10	86971914	86972413	chr10	86761711	86762210	Gm16271|chr10:86761711-86762210	0.489032882639064	.	.
chr10	86971914	86972413	chr10	86825246	86825745	Gm16271|chr10:86825246-86825745	0.317010262936696	.	.
chr10	86971914	86972413	chr10	86826060	86826559	Gm16271|chr10:86826060-86826559	0.463501150250313	.	.
chr10	86971914	86972413	chr10	86835190	86835689	Gm16271|chr10:86835190-86835689	0.280435269782983	.	.
chr10	86971914	86972413	chr10	86872493	86872992	Gm16271|chr10:86872493-86872992	0.336318054754267	.	.
chr10	87007688	87008187	chr10	87020693	87021192	Stab2|chr10:87020693-87021192	0.585444078086907	.	.
chr10	87007688	87008187	chr10	87333233	87333732	Stab2|chr10:87333233-87333732	0.332820140189418	.	.
chr10	87058237	87058736	chr10	87024821	87025320	1700113H08Rik|chr10:87024821-87025320	0.56547957469267	.	.
chr10	87058237	87058736	chr10	87198173	87198672	1700113H08Rik|chr10:87198173-87198672	0.407980922988147	.	.
chr10	87492598	87493097	chr10	87020693	87021192	Ascl1|chr10:87020693-87021192	0.392973693891897	.	.
chr10	87492598	87493097	chr10	87494579	87495078	Ascl1|chr10:87494579-87495078	0.388957722711709	.	.
chr10	87492598	87493097	chr10	87597155	87597654	Ascl1|chr10:87597155-87597654	0.273386677937717	.	.
chr10	87493100	87493599	chr10	87198173	87198672	Ascl1|chr10:87198173-87198672	0.283929674576046	.	.
chr10	87493100	87493599	chr10	87485409	87485908	Ascl1|chr10:87485409-87485908	0.296311164607543	.	.
chr10	87493100	87493599	chr10	87486178	87486677	Ascl1|chr10:87486178-87486677	0.374750420303316	.	.
chr10	87493100	87493599	chr10	87494579	87495078	Ascl1|chr10:87494579-87495078	0.476895233834903	.	.
chr10	87493100	87493599	chr10	87649001	87649500	Ascl1|chr10:87649001-87649500	0.289504379742275	.	.
chr10	87493609	87494108	chr10	87020693	87021192	Ascl1|chr10:87020693-87021192	0.303468241800078	.	.
chr10	87493609	87494108	chr10	87485409	87485908	Ascl1|chr10:87485409-87485908	0.286654994669018	.	.
chr10	87493609	87494108	chr10	87486178	87486677	Ascl1|chr10:87486178-87486677	0.263925808067648	.	.
chr10	87493609	87494108	chr10	87649001	87649500	Ascl1|chr10:87649001-87649500	0.307979826510036	.	.
chr10	87493609	87494108	chr10	87654013	87654512	Ascl1|chr10:87654013-87654512	0.410269700247159	.	.
chr10	88146664	88147163	chr10	87821133	87821632	Nup37|chr10:87821133-87821632	0.306168215611034	.	.
chr10	88146664	88147163	chr10	87821133	87821632	Parpbp|chr10:87821133-87821632	0.306168215611034	.	.
chr10	88146664	88147163	chr10	87859972	87860471	Nup37|chr10:87859972-87860471	0.274571824613608	.	.
chr10	88146664	88147163	chr10	87859972	87860471	Parpbp|chr10:87859972-87860471	0.274571824613608	.	.
chr10	88200852	88201351	chr10	87812496	87812995	Washc3|chr10:87812496-87812995	0.297293839144476	.	.
chr10	88200852	88201351	chr10	87813119	87813618	Washc3|chr10:87813119-87813618	0.330499519927271	.	.
chr10	88200852	88201351	chr10	87883875	87884374	Washc3|chr10:87883875-87884374	0.294750255421797	.	.
chr10	88200852	88201351	chr10	87884403	87884902	Washc3|chr10:87884403-87884902	0.303069936324689	.	.
chr10	88200852	88201351	chr10	88356902	88357401	Washc3|chr10:88356902-88357401	0.26618550507058	.	.
chr10	88200852	88201351	chr10	88426387	88426886	Washc3|chr10:88426387-88426886	0.352311182973651	.	.
chr10	88201358	88201857	chr10	87859972	87860471	Washc3|chr10:87859972-87860471	0.33782506945761	.	.
chr10	88201358	88201857	chr10	88327377	88327876	Washc3|chr10:88327377-88327876	0.259471080041359	.	.
chr10	88378931	88379430	chr10	88327377	88327876	Dram1|chr10:88327377-88327876	0.304579366814366	.	.
chr10	88378931	88379430	chr10	88327377	88327876	Gnptab|chr10:88327377-88327876	0.304579366814366	.	.
chr10	88378931	88379430	chr10	88708682	88709181	Dram1|chr10:88708682-88709181	0.690545518105742	.	.
chr10	88378931	88379430	chr10	88708682	88709181	Gnptab|chr10:88708682-88709181	0.690545518105742	.	.
chr10	88379531	88380030	chr10	88221353	88221852	Dram1|chr10:88221353-88221852	0.510231814108315	.	.
chr10	88379531	88380030	chr10	88221353	88221852	Gnptab|chr10:88221353-88221852	0.510231814108315	.	.
chr10	88503789	88504288	chr10	88296251	88296750	Chpt1|chr10:88296251-88296750	0.304909805989227	.	.
chr10	88503789	88504288	chr10	88296800	88297299	Chpt1|chr10:88296800-88297299	0.363877367560106	.	.
chr10	88503789	88504288	chr10	88708682	88709181	Chpt1|chr10:88708682-88709181	0.46970862584297	.	.
chr10	88604990	88605489	chr10	88296251	88296750	Mybpc1|chr10:88296251-88296750	0.357220018268979	.	.
chr10	88604990	88605489	chr10	88296800	88297299	Mybpc1|chr10:88296800-88297299	0.371639788787153	.	.
chr10	88604990	88605489	chr10	88708682	88709181	Mybpc1|chr10:88708682-88709181	0.250689455956472	.	.
chr10	88730714	88731213	chr10	88304248	88304747	Arl1|chr10:88304248-88304747	0.32443140753037	.	.
chr10	88730714	88731213	chr10	88327377	88327876	Arl1|chr10:88327377-88327876	0.290445487799931	.	.
chr10	88730714	88731213	chr10	88451105	88451604	Arl1|chr10:88451105-88451604	0.275925061210413	.	.
chr10	88826571	88827070	chr10	88708682	88709181	Utp20|chr10:88708682-88709181	0.361259416773448	.	.
chr10	89620881	89621380	chr10	89933300	89933799	Slc17a8|chr10:89933300-89933799	0.273243007220596	.	.
chr10	89685571	89686070	chr10	89630017	89630516	1500026H17Rik|chr10:89630017-89630516	0.326114152968352	.	.
chr10	89685571	89686070	chr10	89630017	89630516	Scyl2|chr10:89630017-89630516	0.326114152968352	.	.
chr10	89686076	89686575	chr10	89630017	89630516	1500026H17Rik|chr10:89630017-89630516	0.267123528920532	.	.
chr10	89686076	89686575	chr10	89630017	89630516	1500026H17Rik|chr10:89630017-89630516	0.267123528920533	.	.
chr10	89686076	89686575	chr10	89630017	89630516	Scyl2|chr10:89630017-89630516	0.267123528920532	.	.
chr10	89686076	89686575	chr10	89630017	89630516	Scyl2|chr10:89630017-89630516	0.267123528920533	.	.
chr10	89686076	89686575	chr10	89634997	89635496	1500026H17Rik|chr10:89634997-89635496	0.291190293899654	.	.
chr10	89686076	89686575	chr10	89634997	89635496	Scyl2|chr10:89634997-89635496	0.291190293899654	.	.
chr10	89732079	89732578	chr10	89630017	89630516	Actr6|chr10:89630017-89630516	0.343165074451324	.	.
chr10	89744704	89745203	chr10	89814792	89815291	Uhrf1bp1l|chr10:89814792-89815291	0.462584786012303	.	.
chr10	89745265	89745764	chr10	89814792	89815291	Uhrf1bp1l|chr10:89814792-89815291	0.337935233552091	.	.
chr10	89872634	89873133	chr10	89630017	89630516	Anks1b|chr10:89630017-89630516	0.300352396125035	.	.
chr10	89872634	89873133	chr10	89634997	89635496	Anks1b|chr10:89634997-89635496	0.465061612600681	.	.
chr10	89873158	89873657	chr10	89634997	89635496	Anks1b|chr10:89634997-89635496	0.391084918731975	.	.
chr10	91082684	91083183	chr10	91229368	91229867	Apaf1|chr10:91229368-91229867	0.26522399989134	.	.
chr10	91082684	91083183	chr10	91229368	91229867	Ikbip|chr10:91229368-91229867	0.26522399989134	.	.
chr10	91082684	91083183	chr10	91384812	91385311	Apaf1|chr10:91384812-91385311	0.303129930294939	.	.
chr10	91082684	91083183	chr10	91384812	91385311	Ikbip|chr10:91384812-91385311	0.303129930294939	.	.
chr10	91123779	91124278	chr10	91271099	91271598	Slc25a3|chr10:91271099-91271598	0.275707501682546	.	.
chr10	91181390	91181889	chr10	91060664	91061163	Tmpo|chr10:91060664-91061163	0.458010717095986	.	.
chr10	91181390	91181889	chr10	91384280	91384779	Tmpo|chr10:91384280-91384779	0.423528943282978	.	.
chr10	91181390	91181889	chr10	91384812	91385311	Tmpo|chr10:91384812-91385311	0.598823360581632	.	.
chr10	91181909	91182408	chr10	91244248	91244747	Tmpo|chr10:91244248-91244747	0.325541613925252	.	.
chr10	91181909	91182408	chr10	91244248	91244747	Tmpo|chr10:91244248-91244747	0.325541613925253	.	.
chr10	91181909	91182408	chr10	91480303	91480802	Tmpo|chr10:91480303-91480802	0.320157771288568	.	.
chr10	92722155	92722654	chr10	92610573	92611072	Nedd1|chr10:92610573-92611072	0.444784423006202	.	.
chr10	92722155	92722654	chr10	92675024	92675523	Nedd1|chr10:92675024-92675523	0.334336639546875	.	.
chr10	93453094	93453593	chr10	93291811	93292310	Lta4h|chr10:93291811-93292310	0.332701288086236	.	.
chr10	93453094	93453593	chr10	93485237	93485736	Lta4h|chr10:93485237-93485736	0.43562480428364	.	.
chr10	93453094	93453593	chr10	93534220	93534719	Lta4h|chr10:93534220-93534719	0.289186917064276	.	.
chr10	93539712	93540211	chr10	93275794	93276293	Amdhd1|chr10:93275794-93276293	0.252625238294136	.	.
chr10	93539712	93540211	chr10	93275794	93276293	Ccdc38|chr10:93275794-93276293	0.252625238294136	.	.
chr10	93588750	93589249	chr10	93261497	93261996	4933408J17Rik|chr10:93261497-93261996	0.266781398867563	.	.
chr10	93588750	93589249	chr10	93261497	93261996	Snrpf|chr10:93261497-93261996	0.266781398867563	.	.
chr10	93588750	93589249	chr10	93262073	93262572	4933408J17Rik|chr10:93262073-93262572	0.312508008539778	.	.
chr10	93588750	93589249	chr10	93262073	93262572	Snrpf|chr10:93262073-93262572	0.312508008539778	.	.
chr10	93588750	93589249	chr10	93430769	93431268	4933408J17Rik|chr10:93430769-93431268	0.259826649018213	.	.
chr10	93588750	93589249	chr10	93430769	93431268	Snrpf|chr10:93430769-93431268	0.259826649018213	.	.
chr10	93589426	93589925	chr10	93486574	93487073	4933408J17Rik|chr10:93486574-93487073	0.369931205084548	.	.
chr10	93589426	93589925	chr10	93486574	93487073	Snrpf|chr10:93486574-93487073	0.369931205084548	.	.
chr10	93589426	93589925	chr10	93534220	93534719	4933408J17Rik|chr10:93534220-93534719	0.341134201221516	.	.
chr10	93589426	93589925	chr10	93534220	93534719	Snrpf|chr10:93534220-93534719	0.341134201221516	.	.
chr10	93589426	93589925	chr10	93641932	93642431	4933408J17Rik|chr10:93641932-93642431	0.422721286708825	.	.
chr10	93589426	93589925	chr10	93641932	93642431	Snrpf|chr10:93641932-93642431	0.422721286708825	.	.
chr10	93641001	93641500	chr10	93255446	93255945	Ntn4|chr10:93255446-93255945	0.260172755890456	.	.
chr10	93641001	93641500	chr10	93291811	93292310	Ntn4|chr10:93291811-93292310	0.591202585584581	.	.
chr10	93641001	93641500	chr10	93471396	93471895	Ntn4|chr10:93471396-93471895	0.253278505540623	.	.
chr10	93641001	93641500	chr10	93485237	93485736	Ntn4|chr10:93485237-93485736	0.38005006832869	.	.
chr10	93641001	93641500	chr10	93534220	93534719	Ntn4|chr10:93534220-93534719	0.489368771770099	.	.
chr10	93641001	93641500	chr10	93641932	93642431	Ntn4|chr10:93641932-93642431	0.307264625088994	.	.
chr10	97966895	97967394	chr10	97518342	97518841	Gm10754|chr10:97518342-97518841	0.488207447214876	.	.
chr10	97966895	97967394	chr10	97704526	97705025	Gm10754|chr10:97704526-97705025	0.327660443884081	.	.
chr10	100015452	100015951	chr10	100101095	100101594	Kitl|chr10:100101095-100101594	0.600576224622297	.	.
chr10	100015452	100015951	chr10	100152774	100153273	Kitl|chr10:100152774-100153273	0.398449144428557	.	.
chr10	100015452	100015951	chr10	100170810	100171309	Kitl|chr10:100170810-100171309	0.504437798286916	.	.
chr10	100016298	100016797	chr10	100170810	100171309	Kitl|chr10:100170810-100171309	0.523110139225411	.	.
chr10	100487126	100487625	chr10	100054115	100054614	Cep290|chr10:100054115-100054614	0.348785048896686	.	.
chr10	100487126	100487625	chr10	100054115	100054614	Tmtc3|chr10:100054115-100054614	0.348785048896686	.	.
chr10	100487126	100487625	chr10	100629708	100630207	Cep290|chr10:100629708-100630207	0.362589659813405	.	.
chr10	100487126	100487625	chr10	100629708	100630207	Tmtc3|chr10:100629708-100630207	0.362589659813405	.	.
chr10	101681454	101681953	chr10	101316618	101317117	Mgat4c|chr10:101316618-101317117	0.369026005282286	.	.
chr10	101681454	101681953	chr10	101350126	101350625	Mgat4c|chr10:101350126-101350625	0.490531292222581	.	.
chr10	101681454	101681953	chr10	101373822	101374321	Mgat4c|chr10:101373822-101374321	0.31711909607973	.	.
chr10	102435035	102435534	chr10	102686712	102687211	Gm47101|chr10:102686712-102687211	0.404852663557546	.	.
chr10	102435035	102435534	chr10	102687479	102687978	Gm47101|chr10:102687479-102687978	0.345960189968362	.	.
chr10	102435035	102435534	chr10	102735211	102735710	Gm47101|chr10:102735211-102735710	0.326854269046128	.	.
chr10	103367473	103367972	chr10	103443007	103443506	Slc6a15|chr10:103443007-103443506	0.250807342222646	.	.
chr10	103367473	103367972	chr10	103443007	103443506	Slc6a15|chr10:103443007-103443506	0.250807342222647	.	.
chr10	106469497	106469996	chr10	106509794	106510293	Ppfia2|chr10:106509794-106510293	0.258017621912349	.	.
chr10	106469497	106469996	chr10	106585642	106586141	Ppfia2|chr10:106585642-106586141	0.42380520034003	.	.
chr10	106469497	106469996	chr10	106632156	106632655	Ppfia2|chr10:106632156-106632655	0.285389708338557	.	.
chr10	106469497	106469996	chr10	106732216	106732715	Ppfia2|chr10:106732216-106732715	0.440509152785176	.	.
chr10	106470005	106470504	chr10	106528518	106529017	Ppfia2|chr10:106528518-106529017	0.526587482462727	.	.
chr10	106470005	106470504	chr10	106585642	106586141	Ppfia2|chr10:106585642-106586141	0.518843308542407	.	.
chr10	106470005	106470504	chr10	106632156	106632655	Ppfia2|chr10:106632156-106632655	0.271149291574171	.	.
chr10	107719777	107720276	chr10	107317521	107318020	Ptprq|chr10:107317521-107318020	0.755730635167791	.	.
chr10	107719777	107720276	chr10	107471774	107472273	Ptprq|chr10:107471774-107472273	0.471295689501531	.	.
chr10	109010805	109011304	chr10	109496118	109496617	Syt1|chr10:109496118-109496617	0.366538373166501	.	.
chr10	110745112	110745611	chr10	110533526	110534025	E2f7|chr10:110533526-110534025	0.342081138296693	.	.
chr10	110745112	110745611	chr10	110762040	110762539	E2f7|chr10:110762040-110762539	0.50290657838375	.	.
chr10	110919439	110919938	chr10	110533526	110534025	Csrp2|chr10:110533526-110534025	0.471943640403618	.	.
chr10	110919439	110919938	chr10	110534304	110534803	Csrp2|chr10:110534304-110534803	0.382567111959912	.	.
chr10	110919439	110919938	chr10	110762040	110762539	Csrp2|chr10:110762040-110762539	0.405229519510104	.	.
chr10	110919959	110920458	chr10	110533526	110534025	Csrp2|chr10:110533526-110534025	0.337482343111258	.	.
chr10	110919959	110920458	chr10	110534304	110534803	Csrp2|chr10:110534304-110534803	0.250367007342681	.	.
chr10	110919959	110920458	chr10	110762040	110762539	Csrp2|chr10:110762040-110762539	0.383524984487256	.	.
chr10	111972408	111972907	chr10	112127071	112127570	Krr1|chr10:112127071-112127570	0.246811837524451	.	.
chr10	112059424	112059923	chr10	111757644	111758143	Glipr1l1|chr10:111757644-111758143	0.439323665782339	.	.
chr10	112059424	112059923	chr10	111783528	111784027	Glipr1l1|chr10:111783528-111784027	0.303545901304038	.	.
chr10	112059424	112059923	chr10	111809362	111809861	Glipr1l1|chr10:111809362-111809861	0.549078745940731	.	.
chr10	112059424	112059923	chr10	111819232	111819731	Glipr1l1|chr10:111819232-111819731	0.434010767276422	.	.
chr10	112059424	112059923	chr10	111881608	111882107	Glipr1l1|chr10:111881608-111882107	0.414115608495757	.	.
chr10	112059424	112059923	chr10	111901269	111901768	Glipr1l1|chr10:111901269-111901768	0.42144436527492	.	.
chr10	112059424	112059923	chr10	112127612	112128111	Glipr1l1|chr10:112127612-112128111	0.327959518040859	.	.
chr10	112059424	112059923	chr10	112366743	112367242	Glipr1l1|chr10:112366743-112367242	0.276861027438453	.	.
chr10	112059933	112060432	chr10	111757644	111758143	Glipr1l1|chr10:111757644-111758143	0.312959228112767	.	.
chr10	112059933	112060432	chr10	111783528	111784027	Glipr1l1|chr10:111783528-111784027	0.36413376160635	.	.
chr10	112059933	112060432	chr10	111809362	111809861	Glipr1l1|chr10:111809362-111809861	0.369431178969019	.	.
chr10	112059933	112060432	chr10	111818666	111819165	Glipr1l1|chr10:111818666-111819165	0.263528138313667	.	.
chr10	112059933	112060432	chr10	111819232	111819731	Glipr1l1|chr10:111819232-111819731	0.375351986365965	.	.
chr10	112059933	112060432	chr10	111881608	111882107	Glipr1l1|chr10:111881608-111882107	0.489892994482576	.	.
chr10	112059933	112060432	chr10	111901269	111901768	Glipr1l1|chr10:111901269-111901768	0.255744078361028	.	.
chr10	112059933	112060432	chr10	112127071	112127570	Glipr1l1|chr10:112127071-112127570	0.295139665281292	.	.
chr10	112059933	112060432	chr10	112127612	112128111	Glipr1l1|chr10:112127612-112128111	0.284579474588468	.	.
chr10	112059933	112060432	chr10	112203407	112203906	Glipr1l1|chr10:112203407-112203906	0.246901694708505	.	.
chr10	112059933	112060432	chr10	112366743	112367242	Glipr1l1|chr10:112366743-112367242	0.273777261968052	.	.
chr10	112059933	112060432	chr10	112377769	112378268	Glipr1l1|chr10:112377769-112378268	0.414723648518803	.	.
chr10	112059933	112060432	chr10	112378382	112378881	Glipr1l1|chr10:112378382-112378881	0.359678728909405	.	.
chr10	112160072	112160571	chr10	112127071	112127570	Glipr1l3|chr10:112127071-112127570	0.251624879884614	.	.
chr10	112160072	112160571	chr10	112127612	112128111	Glipr1l3|chr10:112127612-112128111	0.347441079309348	.	.
chr10	112270038	112270537	chr10	112127071	112127570	Kcnc2|chr10:112127071-112127570	0.264770484546446	.	.
chr10	112270038	112270537	chr10	112378382	112378881	Kcnc2|chr10:112378382-112378881	0.273221287167962	.	.
chr10	112928298	112928797	chr10	112531174	112531673	Atxn7l3b|chr10:112531174-112531673	0.444701105895751	.	.
chr10	112928298	112928797	chr10	113007947	113008446	Atxn7l3b|chr10:113007947-113008446	0.350283904289182	.	.
chr10	112928298	112928797	chr10	113105916	113106415	Atxn7l3b|chr10:113105916-113106415	0.266642376475418	.	.
chr10	112928805	112929304	chr10	112650613	112651112	Atxn7l3b|chr10:112650613-112651112	0.351752092839713	.	.
chr10	115251206	115251705	chr10	115593212	115593711	Tbc1d15|chr10:115593212-115593711	0.269511856843248	.	.
chr10	115315382	115315881	chr10	115593212	115593711	Rab21|chr10:115593212-115593711	0.409467281981171	.	.
chr10	115362040	115362539	chr10	115323235	115323734	Tmem19|chr10:115323235-115323734	0.253134993560118	.	.
chr10	115362040	115362539	chr10	115478418	115478917	Tmem19|chr10:115478418-115478917	0.36775412838578	.	.
chr10	115384020	115384519	chr10	115664382	115664881	Thap2|chr10:115664382-115664881	0.466914792348976	.	.
chr10	115384020	115384519	chr10	115664382	115664881	Zfc3h1|chr10:115664382-115664881	0.466914792348976	.	.
chr10	115586789	115587288	chr10	115478418	115478917	Lgr5|chr10:115478418-115478917	0.358539949438596	.	.
chr10	115586789	115587288	chr10	115593212	115593711	Lgr5|chr10:115593212-115593711	0.452946993874478	.	.
chr10	115586789	115587288	chr10	115664382	115664881	Lgr5|chr10:115664382-115664881	0.623481721058664	.	.
chr10	115586789	115587288	chr10	115778573	115779072	Lgr5|chr10:115778573-115779072	0.323875040448569	.	.
chr10	115587608	115588107	chr10	115478418	115478917	Lgr5|chr10:115478418-115478917	0.345675252323866	.	.
chr10	115587608	115588107	chr10	115593212	115593711	Lgr5|chr10:115593212-115593711	0.315457972036588	.	.
chr10	115587608	115588107	chr10	115664382	115664881	Lgr5|chr10:115664382-115664881	0.603020167620043	.	.
chr10	116018133	116018632	chr10	116018993	116019492	Ptprr|chr10:116018993-116019492	0.390754562551655	.	.
chr10	116018133	116018632	chr10	116196286	116196785	Ptprr|chr10:116196286-116196785	0.383775809016269	.	.
chr10	116018133	116018632	chr10	116196840	116197339	Ptprr|chr10:116196840-116197339	0.259468266599663	.	.
chr10	117710064	117710563	chr10	117393108	117393607	Mdm2|chr10:117393108-117393607	0.274369862543674	.	.
chr10	117710064	117710563	chr10	117436875	117437374	Mdm2|chr10:117436875-117437374	0.407645323277827	.	.
chr10	117710064	117710563	chr10	117675641	117676140	Mdm2|chr10:117675641-117676140	0.527326964439491	.	.
chr10	117710592	117711091	chr10	117418754	117419253	Mdm2|chr10:117418754-117419253	0.357569593209034	.	.
chr10	117710592	117711091	chr10	117676906	117677405	Mdm2|chr10:117676906-117677405	0.425984024660671	.	.
chr10	117746155	117746654	chr10	117425802	117426301	Slc35e3|chr10:117425802-117426301	0.405556558440231	.	.
chr10	117746155	117746654	chr10	117436875	117437374	Slc35e3|chr10:117436875-117437374	0.325265922911036	.	.
chr10	117746155	117746654	chr10	117675641	117676140	Slc35e3|chr10:117675641-117676140	0.29975401620399	.	.
chr10	117746155	117746654	chr10	117676190	117676689	Slc35e3|chr10:117676190-117676689	0.358648595501132	.	.
chr10	117746155	117746654	chr10	117721371	117721870	Slc35e3|chr10:117721371-117721870	0.292814868307939	.	.
chr10	117792609	117793108	chr10	117935066	117935565	Nup107|chr10:117935066-117935565	0.382222815963916	.	.
chr10	117845286	117845785	chr10	117731147	117731646	Rap1b|chr10:117731147-117731646	0.372468916374575	.	.
chr10	117845286	117845785	chr10	118121841	118122340	Rap1b|chr10:118121841-118122340	0.388964278065666	.	.
chr10	117845812	117846311	chr10	117676190	117676689	Rap1b|chr10:117676190-117676689	0.324191098925542	.	.
chr10	117845812	117846311	chr10	117935066	117935565	Rap1b|chr10:117935066-117935565	0.278579108480802	.	.
chr10	117845812	117846311	chr10	118121841	118122340	Rap1b|chr10:118121841-118122340	0.345687378236281	.	.
chr10	117846330	117846829	chr10	117676190	117676689	Rap1b|chr10:117676190-117676689	0.458561980006366	.	.
chr10	117846330	117846829	chr10	117676906	117677405	Rap1b|chr10:117676906-117677405	0.363964738087748	.	.
[truncated: 21,688 more rows]
