# Supplementary material for: Single-cell analysis of chromatin accessibility in the adult mouse brain
Source: Nature. 2023 Dec 13;624(7991):378–89. doi: 10.1038/s41586-023-06824-9 (PMC10719105; doi:10.1038/s41586-023-06824-9)
Supplement: Supplementary file 3 — Supplementary Tables 1–25 and their legends. [file 41586_2023_6824_MOESM3_ESM.zip › 2023-03-05453B-s3/SI Tables/SI Table 13 Summary of all the gene-cCRE correlations/sa2subclass.MV-SPIV-PRP_Dmbx1_Gly-Gaba.pdc.bedpe]

chr1	3671529	3672028	chr1	3840041	3840540	Xkr4|chr1:3840041-3840540	0.440658779592961	.	.
chr1	4785497	4785996	chr1	5114664	5115163	Mrpl15|chr1:5114664-5115163	0.599981428363673	.	.
chr1	4785497	4785996	chr1	5170387	5170886	Mrpl15|chr1:5170387-5170886	0.736850943157224	.	.
chr1	4807592	4808091	chr1	5019201	5019700	Lypla1|chr1:5019201-5019700	0.41225482452241	.	.
chr1	4807592	4808091	chr1	5114664	5115163	Lypla1|chr1:5114664-5115163	0.689779103122522	.	.
chr1	4857480	4857979	chr1	5114664	5115163	Tcea1|chr1:5114664-5115163	0.567207179113106	.	.
chr1	4857480	4857979	chr1	5170387	5170886	Tcea1|chr1:5170387-5170886	0.784123887754506	.	.
chr1	4858123	4858622	chr1	4780007	4780506	Tcea1|chr1:4780007-4780506	0.451263855459618	.	.
chr1	5070122	5070621	chr1	5018611	5019110	Atp6v1h|chr1:5018611-5019110	0.571120087751577	.	.
chr1	5070122	5070621	chr1	5018611	5019110	Rgs20|chr1:5018611-5019110	0.571120087751577	.	.
chr1	5588179	5588678	chr1	5680321	5680820	Oprk1|chr1:5680321-5680820	0.585006333237692	.	.
chr1	5588820	5589319	chr1	5680321	5680820	Oprk1|chr1:5680321-5680820	0.78690045594227	.	.
chr1	5917179	5917678	chr1	5680321	5680820	Npbwr1|chr1:5680321-5680820	0.489701135419939	.	.
chr1	6214386	6214885	chr1	6272212	6272711	4732440D04Rik|chr1:6272212-6272711	0.55137844800178	.	.
chr1	6214386	6214885	chr1	6382628	6383127	4732440D04Rik|chr1:6382628-6383127	0.457109996349271	.	.
chr1	6214386	6214885	chr1	6441268	6441767	4732440D04Rik|chr1:6441268-6441767	0.578127423587548	.	.
chr1	7088594	7089093	chr1	7206575	7207074	Pcmtd1|chr1:7206575-7207074	0.615901397990179	.	.
chr1	7397174	7397673	chr1	7206575	7207074	Gm26901|chr1:7206575-7207074	0.501783958429444	.	.
chr1	7397174	7397673	chr1	7543474	7543973	Gm26901|chr1:7543474-7543973	0.530185456140695	.	.
chr1	7397837	7398336	chr1	7206575	7207074	Gm26901|chr1:7206575-7207074	0.705103211056461	.	.
chr1	7397837	7398336	chr1	7543474	7543973	Gm26901|chr1:7543474-7543973	0.460802414745692	.	.
chr1	9298975	9299474	chr1	9298270	9298769	Sntg1|chr1:9298270-9298769	0.603369638734221	.	.
chr1	9298975	9299474	chr1	9573148	9573647	Sntg1|chr1:9573148-9573647	0.717192978585899	.	.
chr1	9299496	9299995	chr1	9298270	9298769	Sntg1|chr1:9298270-9298769	0.517803693860424	.	.
chr1	9545922	9546421	chr1	9988645	9989144	Rrs1|chr1:9988645-9989144	0.496236803272648	.	.
chr1	9600949	9601448	chr1	9607791	9608290	Vxn|chr1:9607791-9608290	0.66820947703935	.	.
chr1	9600949	9601448	chr1	9847510	9848009	Vxn|chr1:9847510-9848009	0.416627743188396	.	.
chr1	9601474	9601973	chr1	9298270	9298769	Vxn|chr1:9298270-9298769	0.479167950474754	.	.
chr1	9601474	9601973	chr1	9573148	9573647	Vxn|chr1:9573148-9573647	0.641928639872346	.	.
chr1	9601474	9601973	chr1	9607791	9608290	Vxn|chr1:9607791-9608290	0.541252429595702	.	.
chr1	9700259	9700758	chr1	9298270	9298769	Mybl1|chr1:9298270-9298769	0.462721471571967	.	.
chr1	9700259	9700758	chr1	9573148	9573647	Mybl1|chr1:9573148-9573647	0.597343051781199	.	.
chr1	9747574	9748073	chr1	9848033	9848532	1700034P13Rik|chr1:9848033-9848532	0.504740318022069	.	.
chr1	9747574	9748073	chr1	9848033	9848532	Vcpip1|chr1:9848033-9848532	0.504740318022069	.	.
chr1	9747574	9748073	chr1	9988645	9989144	1700034P13Rik|chr1:9988645-9989144	0.417512378740362	.	.
chr1	9747574	9748073	chr1	9988645	9989144	Vcpip1|chr1:9988645-9989144	0.417512378740362	.	.
chr1	9748256	9748755	chr1	9298270	9298769	1700034P13Rik|chr1:9298270-9298769	0.735413010367406	.	.
chr1	9748256	9748755	chr1	9298270	9298769	Vcpip1|chr1:9298270-9298769	0.735413010367406	.	.
chr1	9748256	9748755	chr1	9573148	9573647	1700034P13Rik|chr1:9573148-9573647	0.594772851691572	.	.
chr1	9748256	9748755	chr1	9573148	9573647	Vcpip1|chr1:9573148-9573647	0.594772851691572	.	.
chr1	9748256	9748755	chr1	9798873	9799372	1700034P13Rik|chr1:9798873-9799372	0.437978225229272	.	.
chr1	9748256	9748755	chr1	9798873	9799372	Vcpip1|chr1:9798873-9799372	0.437978225229272	.	.
chr1	9748256	9748755	chr1	9847510	9848009	1700034P13Rik|chr1:9847510-9848009	0.445633159663251	.	.
chr1	9748256	9748755	chr1	9847510	9848009	Vcpip1|chr1:9847510-9848009	0.445633159663251	.	.
chr1	9798078	9798577	chr1	10039501	10040000	Sgk3|chr1:10039501-10040000	0.609707181550051	.	.
chr1	9798078	9798577	chr1	10089475	10089974	Sgk3|chr1:10089475-10089974	0.459915727473075	.	.
chr1	9798078	9798577	chr1	9573148	9573647	Sgk3|chr1:9573148-9573647	0.579127086863527	.	.
chr1	9943920	9944419	chr1	10039501	10040000	Snhg6|chr1:10039501-10040000	0.778665236266559	.	.
chr1	9943920	9944419	chr1	10089475	10089974	Snhg6|chr1:10089475-10089974	0.574819513846464	.	.
chr1	9943920	9944419	chr1	9573148	9573647	Snhg6|chr1:9573148-9573647	0.728270057064113	.	.
chr1	10008928	10009427	chr1	10039501	10040000	Ppp1r42|chr1:10039501-10040000	0.654057255196262	.	.
chr1	10008928	10009427	chr1	9847510	9848009	Ppp1r42|chr1:9847510-9848009	0.562473113612071	.	.
chr1	10037697	10038196	chr1	10039501	10040000	Cops5|chr1:10039501-10040000	0.811638708187439	.	.
chr1	10037697	10038196	chr1	10039501	10040000	Cspp1|chr1:10039501-10040000	0.811638708187439	.	.
chr1	10037697	10038196	chr1	10089475	10089974	Cops5|chr1:10089475-10089974	0.415971001916225	.	.
chr1	10037697	10038196	chr1	10089475	10089974	Cspp1|chr1:10089475-10089974	0.415971001916225	.	.
chr1	10037697	10038196	chr1	9798873	9799372	Cops5|chr1:9798873-9799372	0.460349524710736	.	.
chr1	10037697	10038196	chr1	9798873	9799372	Cspp1|chr1:9798873-9799372	0.460349524710736	.	.
chr1	10232301	10232800	chr1	9798873	9799372	Arfgef1|chr1:9798873-9799372	0.440991710711094	.	.
chr1	10232301	10232800	chr1	9847510	9848009	Arfgef1|chr1:9847510-9848009	0.442708206528119	.	.
chr1	10232855	10233354	chr1	10039501	10040000	Arfgef1|chr1:10039501-10040000	0.634778302647798	.	.
chr1	10232855	10233354	chr1	10089475	10089974	Arfgef1|chr1:10089475-10089974	0.448196364683555	.	.
chr1	10993243	10993742	chr1	10597808	10598307	Prex2|chr1:10597808-10598307	0.43486522203073	.	.
chr1	10993243	10993742	chr1	10850572	10851071	Prex2|chr1:10850572-10851071	0.440866926208774	.	.
chr1	10993243	10993742	chr1	11147373	11147872	Prex2|chr1:11147373-11147872	0.570647894804416	.	.
chr1	10993243	10993742	chr1	11148028	11148527	Prex2|chr1:11148028-11148527	0.53819710883465	.	.
chr1	10993772	10994271	chr1	10597808	10598307	Prex2|chr1:10597808-10598307	0.683590882098009	.	.
chr1	10993772	10994271	chr1	11148028	11148527	Prex2|chr1:11148028-11148527	0.668576581643622	.	.
chr1	10993772	10994271	chr1	11151494	11151993	Prex2|chr1:11151494-11151993	0.454418103074113	.	.
chr1	11413910	11414409	chr1	11148028	11148527	A830018L16Rik|chr1:11148028-11148527	0.676413253139111	.	.
chr1	11413910	11414409	chr1	11449282	11449781	A830018L16Rik|chr1:11449282-11449781	0.599327349572474	.	.
chr1	11413910	11414409	chr1	11657996	11658495	A830018L16Rik|chr1:11657996-11658495	0.587948653563226	.	.
chr1	12991973	12992472	chr1	12718098	12718597	Slco5a1|chr1:12718098-12718597	0.484914843346624	.	.
chr1	13372876	13373375	chr1	13372290	13372789	Ncoa2|chr1:13372290-13372789	0.606246582190148	.	.
chr1	13373516	13374015	chr1	13372290	13372789	Ncoa2|chr1:13372290-13372789	0.750386870160681	.	.
chr1	13373516	13374015	chr1	13706254	13706753	Ncoa2|chr1:13706254-13706753	0.44745912481417	.	.
chr1	13589563	13590062	chr1	13372290	13372789	Tram1|chr1:13372290-13372789	0.552701049766423	.	.
chr1	13660314	13660813	chr1	13372290	13372789	Lactb2|chr1:13372290-13372789	0.582356538125949	.	.
chr1	14309549	14310048	chr1	14739996	14740495	Eya1|chr1:14739996-14740495	0.480211125763261	.	.
chr1	14918622	14919121	chr1	14728986	14729485	Trpa1|chr1:14728986-14729485	0.412599709483385	.	.
chr1	14918622	14919121	chr1	14980277	14980776	Trpa1|chr1:14980277-14980776	0.459419924742825	.	.
chr1	15805340	15805839	chr1	15695623	15696122	Terf1|chr1:15695623-15696122	0.614635797737271	.	.
chr1	16093096	16093595	chr1	15993491	15993990	4930444P10Rik|chr1:15993491-15993990	0.472623099093961	.	.
chr1	16093096	16093595	chr1	16440142	16440641	4930444P10Rik|chr1:16440142-16440641	0.544638200298347	.	.
chr1	16687901	16688400	chr1	16356345	16356844	Ly96|chr1:16356345-16356844	0.433569869509162	.	.
chr1	16688506	16689005	chr1	16356345	16356844	Ly96|chr1:16356345-16356844	0.45334842129765	.	.
chr1	17145142	17145641	chr1	17123369	17123868	Gdap1|chr1:17123369-17123868	0.503932122252394	.	.
chr1	20670495	20670994	chr1	20620512	20621011	Gm28653|chr1:20620512-20621011	0.422998968159498	.	.
chr1	20820187	20820686	chr1	21166203	21166702	Mcm3|chr1:21166203-21166702	0.533934951242761	.	.
chr1	20820187	20820686	chr1	21166719	21167218	Mcm3|chr1:21166719-21167218	0.626254144816881	.	.
chr1	20836557	20837056	chr1	20612697	20613196	Gm28065|chr1:20612697-20613196	0.645723731696778	.	.
chr1	20836557	20837056	chr1	20759760	20760259	Gm28065|chr1:20759760-20760259	0.565154679418258	.	.
chr1	20836557	20837056	chr1	20845574	20846073	Gm28065|chr1:20845574-20846073	0.679665466822351	.	.
chr1	20836557	20837056	chr1	20861880	20862379	Gm28065|chr1:20861880-20862379	0.458789521265819	.	.
chr1	20836557	20837056	chr1	20867294	20867793	Gm28065|chr1:20867294-20867793	0.548896586431198	.	.
chr1	20836557	20837056	chr1	20877410	20877909	Gm28065|chr1:20877410-20877909	0.524888662523716	.	.
chr1	20836557	20837056	chr1	20912038	20912537	Gm28065|chr1:20912038-20912537	0.688820869869104	.	.
chr1	20836557	20837056	chr1	20912547	20913046	Gm28065|chr1:20912547-20913046	0.774767891215566	.	.
chr1	20836557	20837056	chr1	20922285	20922784	Gm28065|chr1:20922285-20922784	0.631918771923841	.	.
chr1	20836557	20837056	chr1	20922853	20923352	Gm28065|chr1:20922853-20923352	0.618506593815203	.	.
chr1	20836557	20837056	chr1	21014419	21014918	Gm28065|chr1:21014419-21014918	0.524176300969317	.	.
chr1	20836557	20837056	chr1	21068408	21068907	Gm28065|chr1:21068408-21068907	0.690780482814684	.	.
chr1	20890857	20891356	chr1	20554332	20554831	6720483E21Rik|chr1:20554332-20554831	0.605962514619367	.	.
chr1	20890857	20891356	chr1	20554332	20554831	Paqr8|chr1:20554332-20554831	0.605962514619367	.	.
chr1	20890857	20891356	chr1	20699955	20700454	6720483E21Rik|chr1:20699955-20700454	0.527257436910641	.	.
chr1	20890857	20891356	chr1	20699955	20700454	Paqr8|chr1:20699955-20700454	0.527257436910641	.	.
chr1	20890857	20891356	chr1	20759760	20760259	6720483E21Rik|chr1:20759760-20760259	0.533931951955748	.	.
chr1	20890857	20891356	chr1	20759760	20760259	Paqr8|chr1:20759760-20760259	0.533931951955748	.	.
chr1	20890857	20891356	chr1	20867294	20867793	6720483E21Rik|chr1:20867294-20867793	0.503938870541136	.	.
chr1	20890857	20891356	chr1	20867294	20867793	Paqr8|chr1:20867294-20867793	0.503938870541136	.	.
chr1	20890857	20891356	chr1	20912038	20912537	6720483E21Rik|chr1:20912038-20912537	0.679653093365984	.	.
chr1	20890857	20891356	chr1	20912038	20912537	Paqr8|chr1:20912038-20912537	0.679653093365984	.	.
chr1	20890857	20891356	chr1	20912547	20913046	6720483E21Rik|chr1:20912547-20913046	0.684545135572803	.	.
chr1	20890857	20891356	chr1	20912547	20913046	Paqr8|chr1:20912547-20913046	0.684545135572803	.	.
chr1	20890857	20891356	chr1	20921118	20921617	6720483E21Rik|chr1:20921118-20921617	0.412737662078723	.	.
chr1	20890857	20891356	chr1	20921118	20921617	Paqr8|chr1:20921118-20921617	0.412737662078723	.	.
chr1	20890857	20891356	chr1	20922285	20922784	6720483E21Rik|chr1:20922285-20922784	0.662439891253918	.	.
chr1	20890857	20891356	chr1	20922285	20922784	Paqr8|chr1:20922285-20922784	0.662439891253918	.	.
chr1	20890857	20891356	chr1	20984042	20984541	6720483E21Rik|chr1:20984042-20984541	0.473327573975422	.	.
chr1	20890857	20891356	chr1	20984042	20984541	Paqr8|chr1:20984042-20984541	0.473327573975422	.	.
chr1	20890857	20891356	chr1	21014419	21014918	6720483E21Rik|chr1:21014419-21014918	0.743390741952418	.	.
chr1	20890857	20891356	chr1	21014419	21014918	Paqr8|chr1:21014419-21014918	0.743390741952418	.	.
chr1	20951400	20951899	chr1	20938964	20939463	Efhc1|chr1:20938964-20939463	0.427050252741924	.	.
chr1	21079134	21079633	chr1	21166203	21166702	Gm28287|chr1:21166203-21166702	0.50831621148554	.	.
chr1	21079134	21079633	chr1	21166203	21166702	Tram2|chr1:21166203-21166702	0.50831621148554	.	.
chr1	21079134	21079633	chr1	21344262	21344761	Gm28287|chr1:21344262-21344761	0.440484186615918	.	.
chr1	21079134	21079633	chr1	21344262	21344761	Tram2|chr1:21344262-21344761	0.440484186615918	.	.
chr1	21218543	21219042	chr1	20938964	20939463	Tmem14a|chr1:20938964-20939463	0.490925990260438	.	.
chr1	21218543	21219042	chr1	21166203	21166702	Tmem14a|chr1:21166203-21166702	0.5500301879543	.	.
chr1	23922128	23922627	chr1	23656185	23656684	Smap1|chr1:23656185-23656684	0.493571444114167	.	.
chr1	24099649	24100148	chr1	24249074	24249573	Fam135a|chr1:24249074-24249573	0.422835309211314	.	.
chr1	24100186	24100685	chr1	24302637	24303136	Fam135a|chr1:24302637-24303136	0.489957327986446	.	.
chr1	24678265	24678764	chr1	24611656	24612155	Lmbrd1|chr1:24611656-24612155	0.415909692043231	.	.
chr1	25829930	25830429	chr1	25964051	25964550	Adgrb3|chr1:25964051-25964550	0.731297849492249	.	.
chr1	25829930	25830429	chr1	25974588	25975087	Adgrb3|chr1:25974588-25975087	0.520939907604455	.	.
chr1	25829930	25830429	chr1	26236044	26236543	Adgrb3|chr1:26236044-26236543	0.455338446892498	.	.
chr1	30872795	30873294	chr1	30503190	30503689	Phf3|chr1:30503190-30503689	0.410297161841474	.	.
chr1	30872795	30873294	chr1	30930527	30931026	Phf3|chr1:30930527-30931026	0.635160609652505	.	.
chr1	30873430	30873929	chr1	30503190	30503689	Phf3|chr1:30503190-30503689	0.524201630672536	.	.
chr1	30873430	30873929	chr1	30930527	30931026	Phf3|chr1:30930527-30931026	0.54167668805688	.	.
chr1	30873430	30873929	chr1	31219389	31219888	Phf3|chr1:31219389-31219888	0.536032008941628	.	.
chr1	30873942	30874441	chr1	30503190	30503689	Phf3|chr1:30503190-30503689	0.530801449123257	.	.
chr1	30949080	30949579	chr1	30649743	30650242	Ptp4a1|chr1:30649743-30650242	0.478045262361112	.	.
chr1	30949582	30950081	chr1	30681722	30682221	Ptp4a1|chr1:30681722-30682221	0.550354222500898	.	.
chr1	30949582	30950081	chr1	31219389	31219888	Ptp4a1|chr1:31219389-31219888	0.525826098063023	.	.
chr1	31176050	31176549	chr1	31019300	31019799	Lgsn|chr1:31019300-31019799	0.586051983093194	.	.
chr1	31176050	31176549	chr1	31102929	31103428	Lgsn|chr1:31102929-31103428	0.512212906578826	.	.
chr1	31176050	31176549	chr1	31153918	31154417	Lgsn|chr1:31153918-31154417	0.551600349752034	.	.
chr1	31176050	31176549	chr1	31184684	31185183	Lgsn|chr1:31184684-31185183	0.597937799202164	.	.
chr1	31176050	31176549	chr1	31203249	31203748	Lgsn|chr1:31203249-31203748	0.573799828491082	.	.
chr1	31176050	31176549	chr1	31210103	31210602	Lgsn|chr1:31210103-31210602	0.52849301623697	.	.
chr1	32172459	32172958	chr1	31751763	31752262	Khdrbs2|chr1:31751763-31752262	0.705603974755937	.	.
chr1	32172459	32172958	chr1	32397503	32398002	Khdrbs2|chr1:32397503-32398002	0.520820748481927	.	.
chr1	34439491	34439990	chr1	34738307	34738806	Ccdc115|chr1:34738307-34738806	0.531289966860638	.	.
chr1	34439491	34439990	chr1	34738307	34738806	Imp4|chr1:34738307-34738806	0.531289966860638	.	.
chr1	34579442	34579941	chr1	34738307	34738806	1700101I19Rik|chr1:34738307-34738806	0.559684324788026	.	.
chr1	34579442	34579941	chr1	34738307	34738806	Amer3|chr1:34738307-34738806	0.559684324788026	.	.
chr1	34579442	34579941	chr1	34750293	34750792	1700101I19Rik|chr1:34750293-34750792	0.687667411857094	.	.
chr1	34579442	34579941	chr1	34750293	34750792	Amer3|chr1:34750293-34750792	0.687667411857094	.	.
chr1	34579442	34579941	chr1	34752832	34753331	1700101I19Rik|chr1:34752832-34753331	0.795828821352728	.	.
chr1	34579442	34579941	chr1	34752832	34753331	Amer3|chr1:34752832-34753331	0.795828821352728	.	.
chr1	34801460	34801959	chr1	35212284	35212783	Arhgef4|chr1:35212284-35212783	0.521871483714318	.	.
chr1	34802224	34802723	chr1	34752832	34753331	Arhgef4|chr1:34752832-34753331	0.517024772222278	.	.
chr1	34802224	34802723	chr1	35050920	35051419	Arhgef4|chr1:35050920-35051419	0.551893879042759	.	.
chr1	34802224	34802723	chr1	35242908	35243407	Arhgef4|chr1:35242908-35243407	0.609601510371828	.	.
chr1	34802224	34802723	chr1	35243429	35243928	Arhgef4|chr1:35243429-35243928	0.481437187785496	.	.
chr1	34811520	34812019	chr1	35003146	35003645	Gm38336|chr1:35003146-35003645	0.508507564242862	.	.
chr1	34842804	34843303	chr1	34642414	34642913	Fam168b|chr1:34642414-34642913	0.439498293641838	.	.
chr1	34842804	34843303	chr1	34738307	34738806	Fam168b|chr1:34738307-34738806	0.442003851427518	.	.
chr1	34842804	34843303	chr1	34750293	34750792	Fam168b|chr1:34750293-34750792	0.541378780248086	.	.
chr1	34842804	34843303	chr1	34752832	34753331	Fam168b|chr1:34752832-34753331	0.532885222129095	.	.
chr1	34842804	34843303	chr1	34783721	34784220	Fam168b|chr1:34783721-34784220	0.436327648875488	.	.
chr1	34842804	34843303	chr1	34891506	34892005	Fam168b|chr1:34891506-34892005	0.442431352665606	.	.
chr1	34842804	34843303	chr1	35242908	35243407	Fam168b|chr1:35242908-35243407	0.479375488759283	.	.
chr1	34842804	34843303	chr1	35242908	35243407	Fam168b|chr1:35242908-35243407	0.479375488759284	.	.
chr1	34842804	34843303	chr1	35243429	35243928	Fam168b|chr1:35243429-35243928	0.616121418588856	.	.
chr1	34849768	34850267	chr1	34752832	34753331	Plekhb2|chr1:34752832-34753331	0.437263531788764	.	.
chr1	34849768	34850267	chr1	35242908	35243407	Plekhb2|chr1:35242908-35243407	0.43084805106688	.	.
chr1	36068061	36068560	chr1	35869575	35870074	Hs6st1|chr1:35869575-35870074	0.596949766567721	.	.
chr1	36068061	36068560	chr1	36254564	36255063	Hs6st1|chr1:36254564-36255063	0.429910067148532	.	.
chr1	36368438	36368937	chr1	36149378	36149877	Kansl3|chr1:36149378-36149877	0.422144554927888	.	.
chr1	36368438	36368937	chr1	36254564	36255063	Kansl3|chr1:36254564-36255063	0.461534339965376	.	.
chr1	36368438	36368937	chr1	36324037	36324536	Kansl3|chr1:36324037-36324536	0.717710617862796	.	.
chr1	36368963	36369462	chr1	36254564	36255063	Kansl3|chr1:36254564-36255063	0.428855794482464	.	.
chr1	36511549	36512048	chr1	36737259	36737758	Cnnm3|chr1:36737259-36737758	0.574621231203804	.	.
chr1	36691240	36691739	chr1	36737259	36737758	Cox5b|chr1:36737259-36737758	0.435713719394543	.	.
chr1	36709882	36710381	chr1	36737259	36737758	4933424G06Rik|chr1:36737259-36737758	0.411854740148691	.	.
chr1	37719678	37720177	chr1	37639092	37639591	2010300C02Rik|chr1:37639092-37639591	0.434741463900531	.	.
chr1	37719678	37720177	chr1	37872597	37873096	2010300C02Rik|chr1:37872597-37873096	0.634558396233448	.	.
chr1	37864699	37865198	chr1	37639092	37639591	Gm26805|chr1:37639092-37639591	0.579383582485833	.	.
chr1	37864699	37865198	chr1	37872597	37873096	Gm26805|chr1:37872597-37873096	0.758147022178491	.	.
chr1	37864699	37865198	chr1	38199949	38200448	Gm26805|chr1:38199949-38200448	0.770270158214208	.	.
chr1	37871955	37872454	chr1	37639092	37639591	Lipt1|chr1:37639092-37639591	0.551243001831704	.	.
chr1	37871955	37872454	chr1	37872597	37873096	Lipt1|chr1:37872597-37873096	0.529089555038146	.	.
chr1	37871955	37872454	chr1	38199949	38200448	Lipt1|chr1:38199949-38200448	0.622114666841269	.	.
chr1	37890241	37890740	chr1	37872597	37873096	Mitd1|chr1:37872597-37873096	0.474508278431652	.	.
chr1	37890241	37890740	chr1	37872597	37873096	Mrpl30|chr1:37872597-37873096	0.474508278431652	.	.
chr1	37890241	37890740	chr1	38199949	38200448	Mitd1|chr1:38199949-38200448	0.585135933174884	.	.
chr1	37890241	37890740	chr1	38199949	38200448	Mrpl30|chr1:38199949-38200448	0.585135933174884	.	.
chr1	37997082	37997581	chr1	37639092	37639591	Eif5b|chr1:37639092-37639591	0.525880979909258	.	.
chr1	37997082	37997581	chr1	37639092	37639591	Txndc9|chr1:37639092-37639591	0.525880979909258	.	.
chr1	37997082	37997581	chr1	38199949	38200448	Eif5b|chr1:38199949-38200448	0.70785502214973	.	.
chr1	37997082	37997581	chr1	38199949	38200448	Txndc9|chr1:38199949-38200448	0.70785502214973	.	.
chr1	37997778	37998277	chr1	37872597	37873096	Eif5b|chr1:37872597-37873096	0.642219497801455	.	.
chr1	37997778	37998277	chr1	37872597	37873096	Txndc9|chr1:37872597-37873096	0.642219497801455	.	.
chr1	37997778	37998277	chr1	38199949	38200448	Eif5b|chr1:38199949-38200448	0.54340426126021	.	.
chr1	37997778	37998277	chr1	38199949	38200448	Txndc9|chr1:38199949-38200448	0.54340426126021	.	.
chr1	38128883	38129382	chr1	37872597	37873096	Rev1|chr1:37872597-37873096	0.719619800365756	.	.
chr1	38128883	38129382	chr1	38199949	38200448	Rev1|chr1:38199949-38200448	0.547202849297723	.	.
chr1	38129526	38130025	chr1	37872597	37873096	Rev1|chr1:37872597-37873096	0.642095590786217	.	.
chr1	38129526	38130025	chr1	38199949	38200448	Rev1|chr1:38199949-38200448	0.745498270010102	.	.
chr1	38835659	38836158	chr1	38987477	38987976	Lonrf2|chr1:38987477-38987976	0.53140687021472	.	.
chr1	38836359	38836858	chr1	38987477	38987976	Lonrf2|chr1:38987477-38987976	0.475434310525434	.	.
chr1	38897212	38897711	chr1	38787409	38787908	Chst10|chr1:38787409-38787908	0.571024011528556	.	.
chr1	38897212	38897711	chr1	39025095	39025594	Chst10|chr1:39025095-39025594	0.513854375193437	.	.
chr1	38897212	38897711	chr1	39083980	39084479	Chst10|chr1:39083980-39084479	0.413573313622928	.	.
chr1	38897724	38898223	chr1	38799302	38799801	Chst10|chr1:38799302-38799801	0.448390623256249	.	.
chr1	38897724	38898223	chr1	38862174	38862673	Chst10|chr1:38862174-38862673	0.457709283780348	.	.
chr1	38897724	38898223	chr1	38987477	38987976	Chst10|chr1:38987477-38987976	0.699730958646615	.	.
chr1	39193901	39194400	chr1	38787409	38787908	Npas2|chr1:38787409-38787908	0.707654025699158	.	.
chr1	39193901	39194400	chr1	38799302	38799801	Npas2|chr1:38799302-38799801	0.541052258472322	.	.
chr1	39193901	39194400	chr1	39025095	39025594	Npas2|chr1:39025095-39025594	0.65726152944283	.	.
chr1	39193901	39194400	chr1	39083980	39084479	Npas2|chr1:39083980-39084479	0.616861914578505	.	.
chr1	39193901	39194400	chr1	39284707	39285206	Npas2|chr1:39284707-39285206	0.420556946035261	.	.
chr1	39193901	39194400	chr1	39340678	39341177	Npas2|chr1:39340678-39341177	0.451280282244199	.	.
chr1	39193901	39194400	chr1	39441615	39442114	Npas2|chr1:39441615-39442114	0.492723687886065	.	.
chr1	39367561	39368060	chr1	39361719	39362218	Rpl31|chr1:39361719-39362218	0.674720480026304	.	.
chr1	39367561	39368060	chr1	39402645	39403144	Rpl31|chr1:39402645-39403144	0.567809207554415	.	.
chr1	39368071	39368570	chr1	39362428	39362927	Rpl31|chr1:39362428-39362927	0.444771674054246	.	.
chr1	39368071	39368570	chr1	39499672	39500171	Rpl31|chr1:39499672-39500171	0.559134410810756	.	.
chr1	39478529	39479028	chr1	39025095	39025594	Tbc1d8|chr1:39025095-39025594	0.450351570578049	.	.
chr1	40579713	40580212	chr1	40967107	40967606	Gm35801|chr1:40967107-40967606	0.454623626444897	.	.
chr1	40579713	40580212	chr1	40967107	40967606	Slc9a4|chr1:40967107-40967606	0.454623626444897	.	.
chr1	40579713	40580212	chr1	40977000	40977499	Gm35801|chr1:40977000-40977499	0.431668768125755	.	.
chr1	40579713	40580212	chr1	40977000	40977499	Slc9a4|chr1:40977000-40977499	0.431668768125755	.	.
chr1	40790447	40790946	chr1	40890317	40890816	Mfsd9|chr1:40890317-40890816	0.641801770028917	.	.
chr1	40790447	40790946	chr1	41001530	41002029	Mfsd9|chr1:41001530-41002029	0.428138833130808	.	.
chr1	40805326	40805825	chr1	40890317	40890816	Tmem182|chr1:40890317-40890816	0.448835817233853	.	.
chr1	40805326	40805825	chr1	41001530	41002029	Tmem182|chr1:41001530-41002029	0.41335486403973	.	.
chr1	42695450	42695949	chr1	42684202	42684701	Gm20646|chr1:42684202-42684701	0.524445762944885	.	.
chr1	42695450	42695949	chr1	42684202	42684701	Pantr1|chr1:42684202-42684701	0.524445762944885	.	.
chr1	42695450	42695949	chr1	42684202	42684701	Pou3f3|chr1:42684202-42684701	0.524445762944885	.	.
chr1	42695450	42695949	chr1	42684717	42685216	Gm20646|chr1:42684717-42685216	0.784957653394265	.	.
chr1	42695450	42695949	chr1	42684717	42685216	Pantr1|chr1:42684717-42685216	0.784957653394265	.	.
chr1	42695450	42695949	chr1	42684717	42685216	Pou3f3|chr1:42684717-42685216	0.784957653394265	.	.
chr1	43827615	43828114	chr1	43508697	43509196	Uxs1|chr1:43508697-43509196	0.472492802986299	.	.
chr1	43827615	43828114	chr1	43898955	43899454	Uxs1|chr1:43898955-43899454	0.429175381125021	.	.
chr1	43827615	43828114	chr1	44198134	44198633	Uxs1|chr1:44198134-44198633	0.667206434679202	.	.
chr1	44119144	44119643	chr1	43797839	43798338	Bivm|chr1:43797839-43798338	0.423138966351305	.	.
chr1	44119144	44119643	chr1	43797839	43798338	Poglut2|chr1:43797839-43798338	0.423138966351305	.	.
chr1	44551396	44551895	chr1	44610705	44611204	Gulp1|chr1:44610705-44611204	0.416145620650834	.	.
chr1	45795197	45795696	chr1	45816821	45817320	Wdr75|chr1:45816821-45817320	0.597874618630619	.	.
chr1	45795197	45795696	chr1	46067115	46067614	Wdr75|chr1:46067115-46067614	0.633348004709842	.	.
chr1	46066566	46067065	chr1	46067115	46067614	Dnah7b|chr1:46067115-46067614	0.593454908499054	.	.
chr1	52113595	52114094	chr1	52146524	52147023	Gm31812|chr1:52146524-52147023	0.480482662013865	.	.
chr1	52113595	52114094	chr1	52336605	52337104	Gm31812|chr1:52336605-52337104	0.530170939450705	.	.
chr1	52119152	52119651	chr1	52098849	52099348	Stat1|chr1:52098849-52099348	0.415836984152531	.	.
chr1	52119152	52119651	chr1	52344435	52344934	Stat1|chr1:52344435-52344934	0.419987774921922	.	.
chr1	52119152	52119651	chr1	52470598	52471097	Stat1|chr1:52470598-52471097	0.571130657951461	.	.
chr1	52232193	52232692	chr1	51895942	51896441	Gls|chr1:51895942-51896441	0.589128518526856	.	.
chr1	52232193	52232692	chr1	51998489	51998988	Gls|chr1:51998489-51998988	0.451556604187267	.	.
chr1	52232193	52232692	chr1	51998489	51998988	Gls|chr1:51998489-51998988	0.451556604187268	.	.
chr1	52232193	52232692	chr1	52270759	52271258	Gls|chr1:52270759-52271258	0.520927326149644	.	.
chr1	52233098	52233597	chr1	52146524	52147023	Gls|chr1:52146524-52147023	0.652412012603233	.	.
chr1	52233098	52233597	chr1	52156174	52156673	Gls|chr1:52156174-52156673	0.588810623300774	.	.
chr1	52233098	52233597	chr1	52336605	52337104	Gls|chr1:52336605-52337104	0.542219776433205	.	.
chr1	52233098	52233597	chr1	52362919	52363418	Gls|chr1:52362919-52363418	0.541047154796867	.	.
chr1	52816845	52817344	chr1	52986655	52987154	Inpp1|chr1:52986655-52987154	0.481933376518525	.	.
chr1	52816845	52817344	chr1	53010963	53011462	Inpp1|chr1:53010963-53011462	0.476770273336326	.	.
chr1	52816845	52817344	chr1	53053006	53053505	Inpp1|chr1:53053006-53053505	0.462555488483589	.	.
chr1	52817513	52818012	chr1	52953081	52953580	Inpp1|chr1:52953081-52953580	0.586759519084607	.	.
chr1	52817513	52818012	chr1	53010963	53011462	Inpp1|chr1:53010963-53011462	0.513573867645399	.	.
chr1	52844734	52845233	chr1	52951973	52952472	Hibch|chr1:52951973-52952472	0.499818448337175	.	.
chr1	52844734	52845233	chr1	52986655	52987154	Hibch|chr1:52986655-52987154	0.661677802470324	.	.
chr1	52844734	52845233	chr1	53010963	53011462	Hibch|chr1:53010963-53011462	0.748793449321696	.	.
chr1	52844734	52845233	chr1	53053006	53053505	Hibch|chr1:53053006-53053505	0.676552786139094	.	.
chr1	53296806	53297305	chr1	53010963	53011462	Ormdl1|chr1:53010963-53011462	0.510112553487651	.	.
chr1	53296806	53297305	chr1	53010963	53011462	Pms1|chr1:53010963-53011462	0.510112553487651	.	.
chr1	53296806	53297305	chr1	53053006	53053505	Ormdl1|chr1:53053006-53053505	0.535325708547736	.	.
chr1	53296806	53297305	chr1	53053006	53053505	Pms1|chr1:53053006-53053505	0.535325708547736	.	.
chr1	53296806	53297305	chr1	53272612	53273111	Ormdl1|chr1:53272612-53273111	0.489338833075547	.	.
chr1	53296806	53297305	chr1	53272612	53273111	Pms1|chr1:53272612-53273111	0.489338833075547	.	.
chr1	53313399	53313898	chr1	53272612	53273111	Osgepl1|chr1:53272612-53273111	0.72135020052091	.	.
chr1	53352482	53352981	chr1	53010963	53011462	Asdurf|chr1:53010963-53011462	0.709855951041556	.	.
chr1	53352482	53352981	chr1	53010963	53011462	Asnsd1|chr1:53010963-53011462	0.709855951041556	.	.
chr1	53352482	53352981	chr1	53053006	53053505	Asdurf|chr1:53053006-53053505	0.618095854845132	.	.
chr1	53352482	53352981	chr1	53053006	53053505	Asdurf|chr1:53053006-53053505	0.618095854845133	.	.
chr1	53352482	53352981	chr1	53053006	53053505	Asnsd1|chr1:53053006-53053505	0.618095854845132	.	.
chr1	53352482	53352981	chr1	53053006	53053505	Asnsd1|chr1:53053006-53053505	0.618095854845133	.	.
chr1	54194329	54194828	chr1	54053595	54054094	Hecw2|chr1:54053595-54054094	0.641728120967743	.	.
chr1	54250459	54250958	chr1	54749973	54750472	Ccdc150|chr1:54749973-54750472	0.45569424309194	.	.
chr1	55027198	55027697	chr1	55171875	55172374	Sf3b1|chr1:55171875-55172374	0.697756785689912	.	.
chr1	55027198	55027697	chr1	55192060	55192559	Sf3b1|chr1:55192060-55192559	0.607641844198593	.	.
chr1	55027198	55027697	chr1	55383081	55383580	Sf3b1|chr1:55383081-55383580	0.437036633592651	.	.
chr1	55052491	55052990	chr1	55171875	55172374	Coq10b|chr1:55171875-55172374	0.662445582535569	.	.
chr1	55052491	55052990	chr1	55192060	55192559	Coq10b|chr1:55192060-55192559	0.432279443211269	.	.
chr1	55052491	55052990	chr1	55383081	55383580	Coq10b|chr1:55383081-55383580	0.409888388003519	.	.
chr1	55052491	55052990	chr1	55462215	55462714	Coq10b|chr1:55462215-55462714	0.446406246876186	.	.
chr1	55087395	55087894	chr1	55171875	55172374	Hspd1|chr1:55171875-55172374	0.574178922412043	.	.
chr1	55087395	55087894	chr1	55171875	55172374	Hspe1|chr1:55171875-55172374	0.574178922412043	.	.
chr1	55087395	55087894	chr1	55462215	55462714	Hspd1|chr1:55462215-55462714	0.530459104896649	.	.
chr1	55087395	55087894	chr1	55462215	55462714	Hspe1|chr1:55462215-55462714	0.530459104896649	.	.
chr1	55087908	55088407	chr1	55171875	55172374	Hspd1|chr1:55171875-55172374	0.875569541159438	.	.
chr1	55087908	55088407	chr1	55171875	55172374	Hspe1|chr1:55171875-55172374	0.875569541159438	.	.
chr1	55087908	55088407	chr1	55192060	55192559	Hspd1|chr1:55192060-55192559	0.457485522528727	.	.
chr1	55087908	55088407	chr1	55192060	55192559	Hspe1|chr1:55192060-55192559	0.457485522528727	.	.
chr1	55087908	55088407	chr1	55383081	55383580	Hspd1|chr1:55383081-55383580	0.457777441113607	.	.
chr1	55087908	55088407	chr1	55383081	55383580	Hspe1|chr1:55383081-55383580	0.457777441113607	.	.
chr1	55130908	55131407	chr1	55171875	55172374	Mob4|chr1:55171875-55172374	0.784345034980506	.	.
chr1	55130908	55131407	chr1	55192060	55192559	Mob4|chr1:55192060-55192559	0.441031050127754	.	.
chr1	55130908	55131407	chr1	55192060	55192559	Mob4|chr1:55192060-55192559	0.441031050127755	.	.
chr1	55236881	55237380	chr1	55171875	55172374	Mars2|chr1:55171875-55172374	0.624688527085729	.	.
chr1	55236881	55237380	chr1	55192060	55192559	Mars2|chr1:55192060-55192559	0.456220172966811	.	.
chr1	55236881	55237380	chr1	55383081	55383580	Mars2|chr1:55383081-55383580	0.422587142772075	.	.
chr1	55363229	55363728	chr1	55171875	55172374	Boll|chr1:55171875-55172374	0.58750700352274	.	.
chr1	55363229	55363728	chr1	55192060	55192559	Boll|chr1:55192060-55192559	0.459697262086968	.	.
chr1	55363229	55363728	chr1	55383081	55383580	Boll|chr1:55383081-55383580	0.568102419516843	.	.
chr1	55405572	55406071	chr1	55171875	55172374	Plcl1|chr1:55171875-55172374	0.729436152347667	.	.
chr1	55405572	55406071	chr1	55192060	55192559	Plcl1|chr1:55192060-55192559	0.502017686892201	.	.
chr1	55405572	55406071	chr1	55383081	55383580	Plcl1|chr1:55383081-55383580	0.614201019011872	.	.
chr1	57377374	57377873	chr1	57394001	57394500	1700066M21Rik|chr1:57394001-57394500	0.521137077264895	.	.
chr1	57377374	57377873	chr1	57394001	57394500	4930558J18Rik|chr1:57394001-57394500	0.521137077264895	.	.
chr1	57377988	57378487	chr1	57269706	57270205	1700066M21Rik|chr1:57269706-57270205	0.420166057251438	.	.
chr1	57377988	57378487	chr1	57269706	57270205	4930558J18Rik|chr1:57269706-57270205	0.420166057251438	.	.
chr1	58210207	58210706	chr1	58144639	58145138	Aox4|chr1:58144639-58145138	0.521446238551364	.	.
chr1	58210207	58210706	chr1	58422814	58423313	Aox4|chr1:58422814-58423313	0.513234089328067	.	.
chr1	58392105	58392604	chr1	58652543	58653042	Bzw1|chr1:58652543-58653042	0.474729832776852	.	.
chr1	58392105	58392604	chr1	58652543	58653042	Bzw1|chr1:58652543-58653042	0.474729832776853	.	.
chr1	58392818	58393317	chr1	58031151	58031650	Bzw1|chr1:58031151-58031650	0.644765601390477	.	.
chr1	58392818	58393317	chr1	58077993	58078492	Bzw1|chr1:58077993-58078492	0.55527898135975	.	.
chr1	58392818	58393317	chr1	58652543	58653042	Bzw1|chr1:58652543-58653042	0.481762263725217	.	.
chr1	58423825	58424324	chr1	58652543	58653042	Clk1|chr1:58652543-58653042	0.424622181058796	.	.
chr1	58445384	58445883	chr1	58077993	58078492	Nif3l1|chr1:58077993-58078492	0.609136325193253	.	.
chr1	58445384	58445883	chr1	58077993	58078492	Ppil3|chr1:58077993-58078492	0.609136325193253	.	.
chr1	58711489	58711988	chr1	58652543	58653042	Cflar|chr1:58652543-58653042	0.575516102395006	.	.
chr1	58795175	58795674	chr1	58787849	58788348	Casp8|chr1:58787849-58788348	0.491491941262823	.	.
chr1	59237006	59237505	chr1	59483682	59484181	Als2|chr1:59483682-59484181	0.492018250777433	.	.
chr1	59684706	59685205	chr1	59944025	59944524	Nop58|chr1:59944025-59944524	0.555355823611632	.	.
chr1	59912662	59913161	chr1	59574272	59574771	Fam117b|chr1:59574272-59574771	0.495043363655831	.	.
chr1	59912662	59913161	chr1	60000360	60000859	Fam117b|chr1:60000360-60000859	0.641955517789136	.	.
chr1	59913211	59913710	chr1	60000360	60000859	Fam117b|chr1:60000360-60000859	0.444618964339169	.	.
chr1	60098487	60098986	chr1	60000360	60000859	Carf|chr1:60000360-60000859	0.63539069252338	.	.
chr1	60098487	60098986	chr1	60000360	60000859	Wdr12|chr1:60000360-60000859	0.63539069252338	.	.
chr1	60566593	60567092	chr1	60860552	60861051	Raph1|chr1:60860552-60861051	0.627912397245321	.	.
chr1	60715645	60716144	chr1	60565209	60565708	Cd28|chr1:60565209-60565708	0.543860177152793	.	.
chr1	60715645	60716144	chr1	60731834	60732333	Cd28|chr1:60731834-60732333	0.667394061668299	.	.
chr1	60715645	60716144	chr1	60825874	60826373	Cd28|chr1:60825874-60826373	0.809714353661973	.	.
chr1	60715645	60716144	chr1	60825874	60826373	Cd28|chr1:60825874-60826373	0.809714353661974	.	.
chr1	60715645	60716144	chr1	60861285	60861784	Cd28|chr1:60861285-60861784	0.733385742446353	.	.
chr1	62717818	62718317	chr1	62328702	62329201	Gm29083|chr1:62328702-62329201	0.439550254906237	.	.
chr1	62717818	62718317	chr1	62706634	62707133	Gm29083|chr1:62706634-62707133	0.442842150793694	.	.
chr1	63114071	63114570	chr1	63464377	63464876	Ino80d|chr1:63464377-63464876	0.502049557428307	.	.
chr1	63176509	63177008	chr1	63180992	63181491	Eef1b2|chr1:63180992-63181491	0.609339808654852	.	.
chr1	63176509	63177008	chr1	63180992	63181491	Ndufs1|chr1:63180992-63181491	0.609339808654852	.	.
chr1	63213981	63214480	chr1	63367905	63368404	Gpr1|chr1:63367905-63368404	0.713375675436575	.	.
chr1	63272985	63273484	chr1	63308283	63308782	Gm11608|chr1:63308283-63308782	0.450957245367064	.	.
chr1	63272985	63273484	chr1	63308283	63308782	Zdbf2|chr1:63308283-63308782	0.450957245367064	.	.
chr1	63272985	63273484	chr1	63367905	63368404	Gm11608|chr1:63367905-63368404	0.419854639976432	.	.
chr1	63272985	63273484	chr1	63367905	63368404	Zdbf2|chr1:63367905-63368404	0.419854639976432	.	.
chr1	63445105	63445604	chr1	63464377	63464876	Adam23|chr1:63464377-63464876	0.498866880912197	.	.
chr1	63445671	63446170	chr1	63153005	63153504	Adam23|chr1:63153005-63153504	0.611208664812124	.	.
chr1	63445671	63446170	chr1	63180992	63181491	Adam23|chr1:63180992-63181491	0.735345898575676	.	.
chr1	63446419	63446918	chr1	63153005	63153504	Adam23|chr1:63153005-63153504	0.499507171770729	.	.
chr1	63446419	63446918	chr1	63180992	63181491	Adam23|chr1:63180992-63181491	0.646614451007984	.	.
chr1	63730384	63730883	chr1	63668754	63669253	Fastkd2|chr1:63668754-63669253	0.545151147209208	.	.
chr1	63730384	63730883	chr1	63668754	63669253	Mdh1b|chr1:63668754-63669253	0.545151147209208	.	.
chr1	63730384	63730883	chr1	63763110	63763609	Fastkd2|chr1:63763110-63763609	0.578129250831609	.	.
chr1	63730384	63730883	chr1	63763110	63763609	Mdh1b|chr1:63763110-63763609	0.578129250831609	.	.
chr1	64532547	64533046	chr1	64254573	64255072	Creb1|chr1:64254573-64255072	0.420301527369293	.	.
chr1	64532547	64533046	chr1	64408684	64409183	Creb1|chr1:64408684-64409183	0.525081004055934	.	.
chr1	64533232	64533731	chr1	64256487	64256986	Creb1|chr1:64256487-64256986	0.508119951033764	.	.
chr1	64533232	64533731	chr1	64420041	64420540	Creb1|chr1:64420041-64420540	0.551488125540971	.	.
chr1	64616950	64617449	chr1	64256487	64256986	Gm28982|chr1:64256487-64256986	0.526024102080482	.	.
chr1	64616950	64617449	chr1	64256487	64256986	Mettl21a|chr1:64256487-64256986	0.526024102080482	.	.
chr1	64616950	64617449	chr1	64445949	64446448	Gm28982|chr1:64445949-64446448	0.428682415568091	.	.
chr1	64616950	64617449	chr1	64445949	64446448	Mettl21a|chr1:64445949-64446448	0.428682415568091	.	.
chr1	64617495	64617994	chr1	64254573	64255072	Gm28982|chr1:64254573-64255072	0.473778517012337	.	.
chr1	64617495	64617994	chr1	64254573	64255072	Mettl21a|chr1:64254573-64255072	0.473778517012337	.	.
chr1	64617495	64617994	chr1	64445949	64446448	Gm28982|chr1:64445949-64446448	0.499909958657871	.	.
chr1	64617495	64617994	chr1	64445949	64446448	Mettl21a|chr1:64445949-64446448	0.499909958657871	.	.
chr1	64617495	64617994	chr1	64519854	64520353	Gm28982|chr1:64519854-64520353	0.447729301906797	.	.
chr1	64617495	64617994	chr1	64519854	64520353	Mettl21a|chr1:64519854-64520353	0.447729301906797	.	.
chr1	64690474	64690973	chr1	64408684	64409183	2810408I11Rik|chr1:64408684-64409183	0.473994154800457	.	.
chr1	64690474	64690973	chr1	64408684	64409183	Ccnyl1|chr1:64408684-64409183	0.473994154800457	.	.
chr1	64690474	64690973	chr1	64519854	64520353	2810408I11Rik|chr1:64519854-64520353	0.425588259886763	.	.
chr1	64690474	64690973	chr1	64519854	64520353	Ccnyl1|chr1:64519854-64520353	0.425588259886763	.	.
chr1	64737642	64738141	chr1	64254573	64255072	Fzd5|chr1:64254573-64255072	0.44687414173678	.	.
chr1	64956569	64957068	chr1	65010101	65010600	Plekhm3|chr1:65010101-65010600	0.667206659102784	.	.
chr1	64956569	64957068	chr1	65111968	65112467	Plekhm3|chr1:65111968-65112467	0.438368228785113	.	.
chr1	65186396	65186895	chr1	65010101	65010600	Idh1|chr1:65010101-65010600	0.417065571277619	.	.
chr1	65186396	65186895	chr1	65010101	65010600	Pikfyve|chr1:65010101-65010600	0.417065571277619	.	.
chr1	65282716	65283215	chr1	65046378	65046877	Pth2r|chr1:65046378-65046877	0.503012442393557	.	.
chr1	65282716	65283215	chr1	65311469	65311968	Pth2r|chr1:65311469-65311968	0.542042989406314	.	.
chr1	65282716	65283215	chr1	65312053	65312552	Pth2r|chr1:65312053-65312552	0.502469775884138	.	.
chr1	65282716	65283215	chr1	65564982	65565481	Pth2r|chr1:65564982-65565481	0.484750400139642	.	.
chr1	66816734	66817233	chr1	66895631	66896130	Kansl1l|chr1:66895631-66896130	0.545860789518755	.	.
chr1	66817441	66817940	chr1	66796636	66797135	Kansl1l|chr1:66796636-66797135	0.596462000848313	.	.
chr1	66817441	66817940	chr1	67049509	67050008	Kansl1l|chr1:67049509-67050008	0.489098560359644	.	.
chr1	66862543	66863042	chr1	66796636	66797135	Acadl|chr1:66796636-66797135	0.476042208279974	.	.
chr1	66862543	66863042	chr1	67049509	67050008	Acadl|chr1:67049509-67050008	0.45493535903128	.	.
chr1	66862543	66863042	chr1	67061456	67061955	Acadl|chr1:67061456-67061955	0.429071389825238	.	.
chr1	66863047	66863546	chr1	66655629	66656128	Acadl|chr1:66655629-66656128	0.547819193687184	.	.
chr1	66863047	66863546	chr1	66838431	66838930	Acadl|chr1:66838431-66838930	0.46875259624259	.	.
chr1	66863047	66863546	chr1	66871511	66872010	Acadl|chr1:66871511-66872010	0.565678239203905	.	.
chr1	66863047	66863546	chr1	67124987	67125486	Acadl|chr1:67124987-67125486	0.447863975434885	.	.
chr1	66863047	66863546	chr1	67127546	67128045	Acadl|chr1:67127546-67128045	0.533485931520544	.	.
chr1	66863047	66863546	chr1	67143908	67144407	Acadl|chr1:67143908-67144407	0.552670860496629	.	.
chr1	66863047	66863546	chr1	67145340	67145839	Acadl|chr1:67145340-67145839	0.691213564521323	.	.
chr1	66863047	66863546	chr1	67178531	67179030	Acadl|chr1:67178531-67179030	0.582277446088192	.	.
chr1	69106246	69106745	chr1	68787279	68787778	Gm16076|chr1:68787279-68787778	0.457166484868845	.	.
chr1	69106246	69106745	chr1	69118151	69118650	Gm16076|chr1:69118151-69118650	0.528153334133985	.	.
chr1	69106246	69106745	chr1	69138793	69139292	Gm16076|chr1:69138793-69139292	0.507150812078655	.	.
chr1	69106246	69106745	chr1	69331656	69332155	Gm16076|chr1:69331656-69332155	0.598889908832819	.	.
chr1	69106800	69107299	chr1	68787279	68787778	Gm16076|chr1:68787279-68787778	0.448862850764924	.	.
chr1	69106800	69107299	chr1	68787803	68788302	Gm16076|chr1:68787803-68788302	0.559900444067757	.	.
chr1	70725497	70725996	chr1	70752483	70752982	Vwc2l|chr1:70752483-70752982	0.438172491393319	.	.
chr1	71556874	71557373	chr1	71814091	71814590	Atic|chr1:71814091-71814590	0.426055997511069	.	.
chr1	72536444	72536943	chr1	72682952	72683451	March4|chr1:72682952-72683451	0.500574246075156	.	.
chr1	72536972	72537471	chr1	72499842	72500341	March4|chr1:72499842-72500341	0.562097466830855	.	.
chr1	72536972	72537471	chr1	72577484	72577983	March4|chr1:72577484-72577983	0.428794730449038	.	.
chr1	72536972	72537471	chr1	72738990	72739489	March4|chr1:72738990-72739489	0.725504746047671	.	.
chr1	72536972	72537471	chr1	72871694	72872193	March4|chr1:72871694-72872193	0.437942739541556	.	.
chr1	72582908	72583407	chr1	72577484	72577983	Smarcal1|chr1:72577484-72577983	0.485055042489642	.	.
chr1	72582908	72583407	chr1	72577484	72577983	Smarcal1|chr1:72577484-72577983	0.485055042489643	.	.
chr1	72582908	72583407	chr1	72738990	72739489	Smarcal1|chr1:72738990-72739489	0.428331056153617	.	.
chr1	72582908	72583407	chr1	72805439	72805938	Smarcal1|chr1:72805439-72805938	0.592675265367662	.	.
chr1	72582908	72583407	chr1	72871694	72872193	Smarcal1|chr1:72871694-72872193	0.631225357935515	.	.
chr1	72582908	72583407	chr1	72872440	72872939	Smarcal1|chr1:72872440-72872939	0.559162431766006	.	.
chr1	72583546	72584045	chr1	72872440	72872939	Smarcal1|chr1:72872440-72872939	0.418252530358891	.	.
chr1	72710446	72710945	chr1	72716905	72717404	Rpl37a|chr1:72716905-72717404	0.416709576594291	.	.
chr1	72711014	72711513	chr1	72499842	72500341	Rpl37a|chr1:72499842-72500341	0.502508269439704	.	.
chr1	72711014	72711513	chr1	72567011	72567510	Rpl37a|chr1:72567011-72567510	0.547499678209343	.	.
chr1	72711014	72711513	chr1	72716905	72717404	Rpl37a|chr1:72716905-72717404	0.51694644769038	.	.
chr1	72711014	72711513	chr1	72738990	72739489	Rpl37a|chr1:72738990-72739489	0.47238006167932	.	.
chr1	72711014	72711513	chr1	72805439	72805938	Rpl37a|chr1:72805439-72805938	0.516711899684189	.	.
chr1	72711014	72711513	chr1	72854858	72855357	Rpl37a|chr1:72854858-72855357	0.487912792465466	.	.
chr1	72824488	72824987	chr1	72854858	72855357	Igfbp2|chr1:72854858-72855357	0.504175230204363	.	.
chr1	72873729	72874228	chr1	72499842	72500341	Igfbp5|chr1:72499842-72500341	0.463778694161671	.	.
chr1	72873729	72874228	chr1	72682952	72683451	Igfbp5|chr1:72682952-72683451	0.490885505702378	.	.
chr1	72873729	72874228	chr1	72738990	72739489	Igfbp5|chr1:72738990-72739489	0.422873972108261	.	.
chr1	72873729	72874228	chr1	72872440	72872939	Igfbp5|chr1:72872440-72872939	0.562573869325165	.	.
chr1	72873729	72874228	chr1	73236821	73237320	Igfbp5|chr1:73236821-73237320	0.653407262226705	.	.
chr1	74236196	74236695	chr1	73902299	73902798	Arpc2|chr1:73902299-73902798	0.573527097683498	.	.
chr1	74236196	74236695	chr1	74077366	74077865	Arpc2|chr1:74077366-74077865	0.457852190602339	.	.
chr1	74284588	74285087	chr1	74332262	74332761	Aamp|chr1:74332262-74332761	0.929121323700297	.	.
chr1	74284588	74285087	chr1	74332262	74332761	Pnkd|chr1:74332262-74332761	0.929121323700297	.	.
chr1	74284588	74285087	chr1	74332815	74333314	Aamp|chr1:74332815-74333314	0.719718725683553	.	.
chr1	74284588	74285087	chr1	74332815	74333314	Pnkd|chr1:74332815-74333314	0.719718725683553	.	.
chr1	74284588	74285087	chr1	74386756	74387255	Aamp|chr1:74386756-74387255	0.414120285230571	.	.
chr1	74284588	74285087	chr1	74386756	74387255	Pnkd|chr1:74386756-74387255	0.414120285230571	.	.
chr1	74295625	74296124	chr1	74697475	74697974	Gm29358|chr1:74697475-74697974	0.509203610864776	.	.
chr1	74391301	74391800	chr1	74332262	74332761	Ctdsp1|chr1:74332262-74332761	0.506462904508914	.	.
chr1	74391301	74391800	chr1	74386756	74387255	Ctdsp1|chr1:74386756-74387255	0.550742784439312	.	.
chr1	74505730	74506229	chr1	74332262	74332761	Cnot9|chr1:74332262-74332761	0.726955598897527	.	.
chr1	74505730	74506229	chr1	74332815	74333314	Cnot9|chr1:74332815-74333314	0.447793907928286	.	.
chr1	74505730	74506229	chr1	74386756	74387255	Cnot9|chr1:74386756-74387255	0.590331688609563	.	.
chr1	74505730	74506229	chr1	74787775	74788274	Cnot9|chr1:74787775-74788274	0.461718367653115	.	.
chr1	74505730	74506229	chr1	74794449	74794948	Cnot9|chr1:74794449-74794948	0.502648898755861	.	.
chr1	74505730	74506229	chr1	74808065	74808564	Cnot9|chr1:74808065-74808564	0.612628868587119	.	.
chr1	74505730	74506229	chr1	74858307	74858806	Cnot9|chr1:74858307-74858806	0.55569774095203	.	.
chr1	74506443	74506942	chr1	74332262	74332761	Cnot9|chr1:74332262-74332761	0.604231829300018	.	.
chr1	74506443	74506942	chr1	74332815	74333314	Cnot9|chr1:74332815-74333314	0.440156844975674	.	.
chr1	74506443	74506942	chr1	74386756	74387255	Cnot9|chr1:74386756-74387255	0.587562334125881	.	.
chr1	74506443	74506942	chr1	74808065	74808564	Cnot9|chr1:74808065-74808564	0.447450625093774	.	.
chr1	74542596	74543095	chr1	74817277	74817776	Plcd4|chr1:74817277-74817776	0.516743741014186	.	.
chr1	74542596	74543095	chr1	74817277	74817776	Plcd4|chr1:74817277-74817776	0.516743741014187	.	.
chr1	74587962	74588461	chr1	74858307	74858806	Bcs1l|chr1:74858307-74858806	0.420041433011585	.	.
chr1	74587962	74588461	chr1	74858307	74858806	Zfp142|chr1:74858307-74858806	0.420041433011585	.	.
chr1	74587962	74588461	chr1	74882110	74882609	Bcs1l|chr1:74882110-74882609	0.559831989275688	.	.
chr1	74587962	74588461	chr1	74882110	74882609	Zfp142|chr1:74882110-74882609	0.559831989275688	.	.
chr1	74601175	74601674	chr1	74817277	74817776	Rnf25|chr1:74817277-74817776	0.41220684453983	.	.
chr1	74601175	74601674	chr1	74817277	74817776	Stk36|chr1:74817277-74817776	0.41220684453983	.	.
chr1	74661495	74661994	chr1	74386756	74387255	Ttll4|chr1:74386756-74387255	0.657998106337654	.	.
chr1	74661495	74661994	chr1	74787775	74788274	Ttll4|chr1:74787775-74788274	0.421983626166849	.	.
chr1	74661495	74661994	chr1	74794449	74794948	Ttll4|chr1:74794449-74794948	0.67884835315515	.	.
chr1	74661495	74661994	chr1	74858307	74858806	Ttll4|chr1:74858307-74858806	0.442804709557741	.	.
chr1	74712949	74713448	chr1	74772969	74773468	Cyp27a1|chr1:74772969-74773468	0.451412426267768	.	.
chr1	74712949	74713448	chr1	74948735	74949234	Cyp27a1|chr1:74948735-74949234	0.421971272068299	.	.
chr1	74854708	74855207	chr1	74787775	74788274	Cdk5r2|chr1:74787775-74788274	0.474115647390558	.	.
chr1	74854708	74855207	chr1	74794449	74794948	Cdk5r2|chr1:74794449-74794948	0.521221768117856	.	.
chr1	74854708	74855207	chr1	74808065	74808564	Cdk5r2|chr1:74808065-74808564	0.496730729655846	.	.
chr1	74854708	74855207	chr1	74858307	74858806	Cdk5r2|chr1:74858307-74858806	0.52777398954605	.	.
chr1	74854708	74855207	chr1	75016818	75017317	Cdk5r2|chr1:75016818-75017317	0.421863386997386	.	.
chr1	74893408	74893907	chr1	74817277	74817776	Cryba2|chr1:74817277-74817776	0.421404560837261	.	.
chr1	74893408	74893907	chr1	75246673	75247172	Cryba2|chr1:75246673-75247172	0.465816194885791	.	.
chr1	74935357	74935856	chr1	74794449	74794948	Cfap65|chr1:74794449-74794948	0.504818958104774	.	.
chr1	74935357	74935856	chr1	75016818	75017317	Cfap65|chr1:75016818-75017317	0.501410087369003	.	.
chr1	75124760	75125259	chr1	74802933	74803432	Nhej1|chr1:74802933-74803432	0.681812858522573	.	.
chr1	75124760	75125259	chr1	74808065	74808564	Nhej1|chr1:74808065-74808564	0.577305725524595	.	.
chr1	75124760	75125259	chr1	74816731	74817230	Nhej1|chr1:74816731-74817230	0.539113185990772	.	.
chr1	75124760	75125259	chr1	74817277	74817776	Nhej1|chr1:74817277-74817776	0.509008637114885	.	.
chr1	75124760	75125259	chr1	74858307	74858806	Nhej1|chr1:74858307-74858806	0.499633438012332	.	.
chr1	75124760	75125259	chr1	74882110	74882609	Nhej1|chr1:74882110-74882609	0.445907108545237	.	.
chr1	75124760	75125259	chr1	75052015	75052514	Nhej1|chr1:75052015-75052514	0.497632521338349	.	.
chr1	75124760	75125259	chr1	75246673	75247172	Nhej1|chr1:75246673-75247172	0.490963549332828	.	.
chr1	75124760	75125259	chr1	75413640	75414139	Nhej1|chr1:75413640-75414139	0.589157687396362	.	.
chr1	75124760	75125259	chr1	75487302	75487801	Nhej1|chr1:75487302-75487801	0.607491114333108	.	.
chr1	75142499	75142998	chr1	74802933	74803432	Cnppd1|chr1:74802933-74803432	0.428651909440847	.	.
chr1	75142499	75142998	chr1	74802933	74803432	Retreg2|chr1:74802933-74803432	0.428651909440847	.	.
chr1	75142499	75142998	chr1	74808065	74808564	Cnppd1|chr1:74808065-74808564	0.448637173872076	.	.
chr1	75142499	75142998	chr1	74808065	74808564	Retreg2|chr1:74808065-74808564	0.448637173872076	.	.
chr1	75142499	75142998	chr1	74858307	74858806	Cnppd1|chr1:74858307-74858806	0.564909952034008	.	.
chr1	75142499	75142998	chr1	74858307	74858806	Retreg2|chr1:74858307-74858806	0.564909952034008	.	.
chr1	75142499	75142998	chr1	75393648	75394147	Cnppd1|chr1:75393648-75394147	0.43001364338912	.	.
chr1	75142499	75142998	chr1	75393648	75394147	Retreg2|chr1:75393648-75394147	0.43001364338912	.	.
chr1	75142499	75142998	chr1	75413640	75414139	Cnppd1|chr1:75413640-75414139	0.481281604085324	.	.
chr1	75142499	75142998	chr1	75413640	75414139	Retreg2|chr1:75413640-75414139	0.481281604085324	.	.
chr1	75168424	75168923	chr1	74787775	74788274	Zfand2b|chr1:74787775-74788274	0.431695577452619	.	.
chr1	75168424	75168923	chr1	74794449	74794948	Zfand2b|chr1:74794449-74794948	0.56105248106882	.	.
chr1	75168424	75168923	chr1	75381822	75382321	Zfand2b|chr1:75381822-75382321	0.646109284889064	.	.
chr1	75168424	75168923	chr1	75393088	75393587	Zfand2b|chr1:75393088-75393587	0.656659528093574	.	.
chr1	75168424	75168923	chr1	75413640	75414139	Zfand2b|chr1:75413640-75414139	0.427213691948061	.	.
chr1	75168424	75168923	chr1	75477362	75477861	Zfand2b|chr1:75477362-75477861	0.458244677089813	.	.
chr1	75191753	75192252	chr1	74808065	74808564	Ankzf1|chr1:74808065-74808564	0.555895211903401	.	.
chr1	75191753	75192252	chr1	74808065	74808564	Atg9a|chr1:74808065-74808564	0.555895211903401	.	.
chr1	75191753	75192252	chr1	74858307	74858806	Ankzf1|chr1:74858307-74858806	0.534547955956501	.	.
chr1	75191753	75192252	chr1	74858307	74858806	Atg9a|chr1:74858307-74858806	0.534547955956501	.	.
chr1	75191753	75192252	chr1	75052015	75052514	Ankzf1|chr1:75052015-75052514	0.454104653250909	.	.
chr1	75191753	75192252	chr1	75052015	75052514	Atg9a|chr1:75052015-75052514	0.454104653250909	.	.
chr1	75191753	75192252	chr1	75246673	75247172	Ankzf1|chr1:75246673-75247172	0.412653649414935	.	.
chr1	75191753	75192252	chr1	75246673	75247172	Atg9a|chr1:75246673-75247172	0.412653649414935	.	.
chr1	75191753	75192252	chr1	75381822	75382321	Ankzf1|chr1:75381822-75382321	0.616968326563721	.	.
chr1	75191753	75192252	chr1	75381822	75382321	Atg9a|chr1:75381822-75382321	0.616968326563721	.	.
chr1	75191753	75192252	chr1	75393088	75393587	Ankzf1|chr1:75393088-75393587	0.563557304828019	.	.
chr1	75191753	75192252	chr1	75393088	75393587	Atg9a|chr1:75393088-75393587	0.563557304828019	.	.
chr1	75191753	75192252	chr1	75413640	75414139	Ankzf1|chr1:75413640-75414139	0.511084187361233	.	.
chr1	75191753	75192252	chr1	75413640	75414139	Atg9a|chr1:75413640-75414139	0.511084187361233	.	.
chr1	75191753	75192252	chr1	75477362	75477861	Ankzf1|chr1:75477362-75477861	0.693128343128627	.	.
chr1	75191753	75192252	chr1	75477362	75477861	Atg9a|chr1:75477362-75477861	0.693128343128627	.	.
chr1	75191753	75192252	chr1	75487302	75487801	Ankzf1|chr1:75487302-75487801	0.548635912573091	.	.
chr1	75191753	75192252	chr1	75487302	75487801	Atg9a|chr1:75487302-75487801	0.548635912573091	.	.
chr1	75192415	75192914	chr1	74808065	74808564	Ankzf1|chr1:74808065-74808564	0.434284890546004	.	.
chr1	75192415	75192914	chr1	74808065	74808564	Atg9a|chr1:74808065-74808564	0.434284890546004	.	.
chr1	75192415	75192914	chr1	75381822	75382321	Ankzf1|chr1:75381822-75382321	0.585265686860447	.	.
chr1	75192415	75192914	chr1	75381822	75382321	Atg9a|chr1:75381822-75382321	0.585265686860447	.	.
chr1	75192415	75192914	chr1	75393088	75393587	Ankzf1|chr1:75393088-75393587	0.46893230947675	.	.
chr1	75192415	75192914	chr1	75393088	75393587	Atg9a|chr1:75393088-75393587	0.46893230947675	.	.
chr1	75192415	75192914	chr1	75477362	75477861	Ankzf1|chr1:75477362-75477861	0.441640710586349	.	.
chr1	75192415	75192914	chr1	75477362	75477861	Atg9a|chr1:75477362-75477861	0.441640710586349	.	.
chr1	75210546	75211045	chr1	74787775	74788274	Glb1l|chr1:74787775-74788274	0.484370219962266	.	.
chr1	75210546	75211045	chr1	74787775	74788274	Stk16|chr1:74787775-74788274	0.484370219962266	.	.
chr1	75210546	75211045	chr1	74794449	74794948	Glb1l|chr1:74794449-74794948	0.570800678162278	.	.
chr1	75210546	75211045	chr1	74794449	74794948	Glb1l|chr1:74794449-74794948	0.570800678162279	.	.
chr1	75210546	75211045	chr1	74794449	74794948	Stk16|chr1:74794449-74794948	0.570800678162278	.	.
chr1	75210546	75211045	chr1	74794449	74794948	Stk16|chr1:74794449-74794948	0.570800678162279	.	.
chr1	75210546	75211045	chr1	75016818	75017317	Glb1l|chr1:75016818-75017317	0.518824688376056	.	.
chr1	75210546	75211045	chr1	75016818	75017317	Stk16|chr1:75016818-75017317	0.518824688376056	.	.
chr1	75210546	75211045	chr1	75381822	75382321	Glb1l|chr1:75381822-75382321	0.552379519728106	.	.
chr1	75210546	75211045	chr1	75381822	75382321	Stk16|chr1:75381822-75382321	0.552379519728106	.	.
chr1	75210546	75211045	chr1	75393088	75393587	Glb1l|chr1:75393088-75393587	0.643291925390893	.	.
chr1	75210546	75211045	chr1	75393088	75393587	Stk16|chr1:75393088-75393587	0.643291925390893	.	.
chr1	75210546	75211045	chr1	75477362	75477861	Glb1l|chr1:75477362-75477861	0.469442710276278	.	.
chr1	75210546	75211045	chr1	75477362	75477861	Stk16|chr1:75477362-75477861	0.469442710276278	.	.
chr1	75219086	75219585	chr1	74808065	74808564	Tuba4a|chr1:74808065-74808564	0.638317349973186	.	.
chr1	75219086	75219585	chr1	74858307	74858806	Tuba4a|chr1:74858307-74858806	0.446522203360649	.	.
chr1	75219086	75219585	chr1	75052015	75052514	Tuba4a|chr1:75052015-75052514	0.47639378897537	.	.
chr1	75219086	75219585	chr1	75381822	75382321	Tuba4a|chr1:75381822-75382321	0.751198740850263	.	.
chr1	75219086	75219585	chr1	75393088	75393587	Tuba4a|chr1:75393088-75393587	0.593400574661236	.	.
chr1	75219086	75219585	chr1	75413640	75414139	Tuba4a|chr1:75413640-75414139	0.6483295351193	.	.
chr1	75219086	75219585	chr1	75477362	75477861	Tuba4a|chr1:75477362-75477861	0.518375788704857	.	.
chr1	75219086	75219585	chr1	75487302	75487801	Tuba4a|chr1:75487302-75487801	0.477054917354282	.	.
chr1	75236144	75236643	chr1	74787775	74788274	Dnajb2|chr1:74787775-74788274	0.439173883314985	.	.
chr1	75236144	75236643	chr1	74794449	74794948	Dnajb2|chr1:74794449-74794948	0.505189544275829	.	.
chr1	75236144	75236643	chr1	74808065	74808564	Dnajb2|chr1:74808065-74808564	0.7020528974445	.	.
chr1	75236144	75236643	chr1	74858307	74858806	Dnajb2|chr1:74858307-74858806	0.608505727593701	.	.
chr1	75236144	75236643	chr1	75016818	75017317	Dnajb2|chr1:75016818-75017317	0.418631693526567	.	.
chr1	75236144	75236643	chr1	75052015	75052514	Dnajb2|chr1:75052015-75052514	0.537337306268793	.	.
chr1	75236144	75236643	chr1	75381822	75382321	Dnajb2|chr1:75381822-75382321	0.670909269135983	.	.
chr1	75236144	75236643	chr1	75393088	75393587	Dnajb2|chr1:75393088-75393587	0.543152564069301	.	.
chr1	75236144	75236643	chr1	75393648	75394147	Dnajb2|chr1:75393648-75394147	0.524291708962016	.	.
chr1	75236144	75236643	chr1	75413640	75414139	Dnajb2|chr1:75413640-75414139	0.72545630890413	.	.
chr1	75236144	75236643	chr1	75477362	75477861	Dnajb2|chr1:75477362-75477861	0.518759753766495	.	.
chr1	75236144	75236643	chr1	75487302	75487801	Dnajb2|chr1:75487302-75487801	0.504642127706637	.	.
chr1	75236651	75237150	chr1	74794449	74794948	Dnajb2|chr1:74794449-74794948	0.521936582686738	.	.
chr1	75236651	75237150	chr1	74808065	74808564	Dnajb2|chr1:74808065-74808564	0.644643164455091	.	.
chr1	75236651	75237150	chr1	74858307	74858806	Dnajb2|chr1:74858307-74858806	0.710232965987523	.	.
chr1	75236651	75237150	chr1	75016818	75017317	Dnajb2|chr1:75016818-75017317	0.564800560295405	.	.
chr1	75236651	75237150	chr1	75052015	75052514	Dnajb2|chr1:75052015-75052514	0.444565865067656	.	.
chr1	75236651	75237150	chr1	75381822	75382321	Dnajb2|chr1:75381822-75382321	0.626449941709205	.	.
chr1	75236651	75237150	chr1	75393088	75393587	Dnajb2|chr1:75393088-75393587	0.529251065693271	.	.
chr1	75236651	75237150	chr1	75393648	75394147	Dnajb2|chr1:75393648-75394147	0.509071097005409	.	.
chr1	75236651	75237150	chr1	75413640	75414139	Dnajb2|chr1:75413640-75414139	0.63922821812104	.	.
chr1	75236651	75237150	chr1	75458368	75458867	Dnajb2|chr1:75458368-75458867	0.456695331090805	.	.
chr1	75236651	75237150	chr1	75467494	75467993	Dnajb2|chr1:75467494-75467993	0.524364428749282	.	.
chr1	75236651	75237150	chr1	75477362	75477861	Dnajb2|chr1:75477362-75477861	0.535920339909287	.	.
chr1	75236651	75237150	chr1	75487302	75487801	Dnajb2|chr1:75487302-75487801	0.428186794504714	.	.
chr1	75251521	75252020	chr1	75381822	75382321	Gm28294|chr1:75381822-75382321	0.47710520994177	.	.
chr1	75264008	75264507	chr1	75246673	75247172	Ptprn|chr1:75246673-75247172	0.493850041803498	.	.
chr1	75264008	75264507	chr1	75408156	75408655	Ptprn|chr1:75408156-75408655	0.554061936981248	.	.
chr1	75264008	75264507	chr1	75413640	75414139	Ptprn|chr1:75413640-75414139	0.415620304961436	.	.
chr1	75264008	75264507	chr1	75487302	75487801	Ptprn|chr1:75487302-75487801	0.433894044235844	.	.
chr1	75277375	75277874	chr1	75381822	75382321	Resp18|chr1:75381822-75382321	0.659616042545551	.	.
chr1	75277375	75277874	chr1	75393088	75393587	Resp18|chr1:75393088-75393587	0.566543399747439	.	.
chr1	75277375	75277874	chr1	75413640	75414139	Resp18|chr1:75413640-75414139	0.454724753047346	.	.
chr1	75277375	75277874	chr1	75477362	75477861	Resp18|chr1:75477362-75477861	0.466921180433723	.	.
chr1	75278167	75278666	chr1	75052015	75052514	Resp18|chr1:75052015-75052514	0.608717846909975	.	.
chr1	75278167	75278666	chr1	75246673	75247172	Resp18|chr1:75246673-75247172	0.429273458142695	.	.
chr1	75278167	75278666	chr1	75413640	75414139	Resp18|chr1:75413640-75414139	0.589548139917319	.	.
chr1	75278167	75278666	chr1	75487302	75487801	Resp18|chr1:75487302-75487801	0.596703514087361	.	.
chr1	75317346	75317845	chr1	75016818	75017317	Dnpep|chr1:75016818-75017317	0.603980035092008	.	.
chr1	75317346	75317845	chr1	75381822	75382321	Dnpep|chr1:75381822-75382321	0.690331991006658	.	.
chr1	75317346	75317845	chr1	75393088	75393587	Dnpep|chr1:75393088-75393587	0.646308705913414	.	.
chr1	75317346	75317845	chr1	75393648	75394147	Dnpep|chr1:75393648-75394147	0.444642464620519	.	.
chr1	75317346	75317845	chr1	75413640	75414139	Dnpep|chr1:75413640-75414139	0.552460134711543	.	.
chr1	75317346	75317845	chr1	75467494	75467993	Dnpep|chr1:75467494-75467993	0.514952744374212	.	.
chr1	75317346	75317845	chr1	75477362	75477861	Dnpep|chr1:75477362-75477861	0.57778550261903	.	.
chr1	75435709	75436208	chr1	75016818	75017317	Gmppa|chr1:75016818-75017317	0.413253931419705	.	.
chr1	75435709	75436208	chr1	75381822	75382321	Gmppa|chr1:75381822-75382321	0.525711193923686	.	.
chr1	75435709	75436208	chr1	75458368	75458867	Gmppa|chr1:75458368-75458867	0.664460008472452	.	.
chr1	75435709	75436208	chr1	75467494	75467993	Gmppa|chr1:75467494-75467993	0.611982612846075	.	.
chr1	75479156	75479655	chr1	75052015	75052514	Chpf|chr1:75052015-75052514	0.410549891526991	.	.
chr1	75479156	75479655	chr1	75052015	75052514	Chpf|chr1:75052015-75052514	0.410549891526992	.	.
chr1	75479156	75479655	chr1	75052015	75052514	Tmem198|chr1:75052015-75052514	0.410549891526991	.	.
chr1	75479156	75479655	chr1	75052015	75052514	Tmem198|chr1:75052015-75052514	0.410549891526992	.	.
chr1	75479156	75479655	chr1	75381822	75382321	Chpf|chr1:75381822-75382321	0.667962879377106	.	.
chr1	75479156	75479655	chr1	75381822	75382321	Tmem198|chr1:75381822-75382321	0.667962879377106	.	.
chr1	75479156	75479655	chr1	75393088	75393587	Chpf|chr1:75393088-75393587	0.581414763577839	.	.
chr1	75479156	75479655	chr1	75393088	75393587	Tmem198|chr1:75393088-75393587	0.581414763577839	.	.
chr1	75479156	75479655	chr1	75413640	75414139	Chpf|chr1:75413640-75414139	0.597834297028899	.	.
chr1	75479156	75479655	chr1	75413640	75414139	Tmem198|chr1:75413640-75414139	0.597834297028899	.	.
chr1	75479156	75479655	chr1	75477362	75477861	Chpf|chr1:75477362-75477861	0.549819874539399	.	.
chr1	75479156	75479655	chr1	75477362	75477861	Tmem198|chr1:75477362-75477861	0.549819874539399	.	.
chr1	75479156	75479655	chr1	75487302	75487801	Chpf|chr1:75487302-75487801	0.46934964105482	.	.
chr1	75479156	75479655	chr1	75487302	75487801	Tmem198|chr1:75487302-75487801	0.46934964105482	.	.
chr1	75546261	75546760	chr1	75653752	75654251	Slc4a3|chr1:75653752-75654251	0.43100247957799	.	.
chr1	77514195	77514694	chr1	77978623	77979122	Epha4|chr1:77978623-77979122	0.453860896540309	.	.
chr1	77514195	77514694	chr1	77978623	77979122	Gm28386|chr1:77978623-77979122	0.453860896540309	.	.
chr1	77514939	77515438	chr1	77513554	77514053	Epha4|chr1:77513554-77514053	0.442047541460373	.	.
chr1	77514939	77515438	chr1	77513554	77514053	Epha4|chr1:77513554-77514053	0.442047541460374	.	.
chr1	77514939	77515438	chr1	77513554	77514053	Gm28386|chr1:77513554-77514053	0.442047541460373	.	.
chr1	77514939	77515438	chr1	77513554	77514053	Gm28386|chr1:77513554-77514053	0.442047541460374	.	.
chr1	77516009	77516508	chr1	77824647	77825146	Gm28386|chr1:77824647-77825146	0.728322478787209	.	.
chr1	77516009	77516508	chr1	77876455	77876954	Gm28386|chr1:77876455-77876954	0.616790942743014	.	.
chr1	78310032	78310531	chr1	78215765	78216264	Sgpp2|chr1:78215765-78216264	0.628285589244209	.	.
chr1	78310032	78310531	chr1	78371610	78372109	Sgpp2|chr1:78371610-78372109	0.749020853428511	.	.
chr1	78488387	78488886	chr1	78299594	78300093	Farsb|chr1:78299594-78300093	0.489211122393891	.	.
chr1	78488387	78488886	chr1	78355094	78355593	Farsb|chr1:78355094-78355593	0.630738015878328	.	.
chr1	78488387	78488886	chr1	78425895	78426394	Farsb|chr1:78425895-78426394	0.503658170132374	.	.
chr1	78488387	78488886	chr1	78451480	78451979	Farsb|chr1:78451480-78451979	0.566542863065326	.	.
chr1	78657540	78658039	chr1	78730481	78730980	Acsl3|chr1:78730481-78730980	0.464847073920785	.	.
chr1	78657540	78658039	chr1	78730481	78730980	Utp14b|chr1:78730481-78730980	0.464847073920785	.	.
chr1	78657540	78658039	chr1	78733979	78734478	Acsl3|chr1:78733979-78734478	0.42492198647679	.	.
chr1	78657540	78658039	chr1	78733979	78734478	Utp14b|chr1:78733979-78734478	0.42492198647679	.	.
chr1	78657540	78658039	chr1	78734517	78735016	Acsl3|chr1:78734517-78735016	0.49312231745353	.	.
chr1	78657540	78658039	chr1	78734517	78735016	Utp14b|chr1:78734517-78735016	0.49312231745353	.	.
chr1	78658201	78658700	chr1	78725765	78726264	Acsl3|chr1:78725765-78726264	0.499479063405236	.	.
chr1	78658201	78658700	chr1	78725765	78726264	Utp14b|chr1:78725765-78726264	0.499479063405236	.	.
chr1	78658201	78658700	chr1	78863272	78863771	Acsl3|chr1:78863272-78863771	0.443714521624673	.	.
chr1	78658201	78658700	chr1	78863272	78863771	Utp14b|chr1:78863272-78863771	0.443714521624673	.	.
chr1	79671350	79671849	chr1	79259662	79260161	Ap1s3|chr1:79259662-79260161	0.58357049751903	.	.
chr1	79671350	79671849	chr1	79543551	79544050	Ap1s3|chr1:79543551-79544050	0.657728080937992	.	.
chr1	79671350	79671849	chr1	79581417	79581916	Ap1s3|chr1:79581417-79581916	0.503516756657111	.	.
chr1	79671350	79671849	chr1	79786467	79786966	Ap1s3|chr1:79786467-79786966	0.451361166611045	.	.
chr1	79671350	79671849	chr1	79824210	79824709	Ap1s3|chr1:79824210-79824709	0.51460317052356	.	.
chr1	79671350	79671849	chr1	79880519	79881018	Ap1s3|chr1:79880519-79881018	0.473343893709383	.	.
chr1	79671350	79671849	chr1	79932787	79933286	Ap1s3|chr1:79932787-79933286	0.504826271214639	.	.
chr1	79671948	79672447	chr1	79259662	79260161	Ap1s3|chr1:79259662-79260161	0.525561633616053	.	.
chr1	79671948	79672447	chr1	79357260	79357759	Ap1s3|chr1:79357260-79357759	0.472226651215676	.	.
chr1	79671948	79672447	chr1	79543551	79544050	Ap1s3|chr1:79543551-79544050	0.472275364413772	.	.
chr1	79671948	79672447	chr1	79581417	79581916	Ap1s3|chr1:79581417-79581916	0.554222084586684	.	.
chr1	79671948	79672447	chr1	79824210	79824709	Ap1s3|chr1:79824210-79824709	0.556411936320682	.	.
chr1	79671948	79672447	chr1	79932787	79933286	Ap1s3|chr1:79932787-79933286	0.576123178142725	.	.
chr1	79775809	79776308	chr1	79640097	79640596	Mrpl44|chr1:79640097-79640596	0.49028334386521	.	.
chr1	79775809	79776308	chr1	79640097	79640596	Wdfy1|chr1:79640097-79640596	0.49028334386521	.	.
chr1	79775809	79776308	chr1	79761515	79762014	Mrpl44|chr1:79761515-79762014	0.590021253769921	.	.
chr1	79775809	79776308	chr1	79761515	79762014	Wdfy1|chr1:79761515-79762014	0.590021253769921	.	.
chr1	79775809	79776308	chr1	80180986	80181485	Mrpl44|chr1:80180986-80181485	0.509939795214864	.	.
chr1	79775809	79776308	chr1	80180986	80181485	Wdfy1|chr1:80180986-80181485	0.509939795214864	.	.
chr1	80445271	80445770	chr1	80180986	80181485	1700016L21Rik|chr1:80180986-80181485	0.672363223915069	.	.
chr1	80757286	80757785	chr1	80860517	80861016	Dock10|chr1:80860517-80861016	0.494806253411006	.	.
chr1	80757286	80757785	chr1	81158073	81158572	Dock10|chr1:81158073-81158572	0.450767171724787	.	.
chr1	80757803	80758302	chr1	80860517	80861016	Dock10|chr1:80860517-80861016	0.509806859592385	.	.
chr1	80758332	80758831	chr1	81158073	81158572	Dock10|chr1:81158073-81158572	0.422341521471083	.	.
chr1	81076257	81076756	chr1	80860517	80861016	Nyap2|chr1:80860517-80861016	0.564618296839025	.	.
chr1	81076257	81076756	chr1	81158073	81158572	Nyap2|chr1:81158073-81158572	0.620874890966443	.	.
chr1	81076879	81077378	chr1	80860517	80861016	Nyap2|chr1:80860517-80861016	0.512105936333535	.	.
chr1	82290681	82291180	chr1	82292699	82293198	Irs1|chr1:82292699-82293198	0.520134845643573	.	.
chr1	82290681	82291180	chr1	82578417	82578916	Irs1|chr1:82578417-82578916	0.48450754266837	.	.
chr1	82291243	82291742	chr1	82273504	82274003	Irs1|chr1:82273504-82274003	0.490148065327829	.	.
chr1	82291243	82291742	chr1	82283141	82283640	Irs1|chr1:82283141-82283640	0.42339879603119	.	.
chr1	82291243	82291742	chr1	82476122	82476621	Irs1|chr1:82476122-82476621	0.580846241799813	.	.
chr1	82291243	82291742	chr1	82554287	82554786	Irs1|chr1:82554287-82554786	0.514498151660549	.	.
chr1	82316361	82316860	chr1	82273504	82274003	Rhbdd1|chr1:82273504-82274003	0.498899810582883	.	.
chr1	82316361	82316860	chr1	82283141	82283640	Rhbdd1|chr1:82283141-82283640	0.483470921065441	.	.
chr1	82316361	82316860	chr1	82292699	82293198	Rhbdd1|chr1:82292699-82293198	0.553450281754033	.	.
chr1	82724600	82725099	chr1	82273504	82274003	C430014B12Rik|chr1:82273504-82274003	0.597948623573096	.	.
chr1	82724600	82725099	chr1	82273504	82274003	Mff|chr1:82273504-82274003	0.597948623573096	.	.
chr1	82724600	82725099	chr1	82283141	82283640	C430014B12Rik|chr1:82283141-82283640	0.549234609251764	.	.
chr1	82724600	82725099	chr1	82283141	82283640	Mff|chr1:82283141-82283640	0.549234609251764	.	.
chr1	82724600	82725099	chr1	82292699	82293198	C430014B12Rik|chr1:82292699-82293198	0.423442645497446	.	.
chr1	82724600	82725099	chr1	82292699	82293198	Mff|chr1:82292699-82293198	0.423442645497446	.	.
chr1	82724600	82725099	chr1	82476122	82476621	C430014B12Rik|chr1:82476122-82476621	0.515152291674702	.	.
chr1	82724600	82725099	chr1	82476122	82476621	Mff|chr1:82476122-82476621	0.515152291674702	.	.
chr1	82724600	82725099	chr1	82554287	82554786	C430014B12Rik|chr1:82554287-82554786	0.462475081469933	.	.
chr1	82724600	82725099	chr1	82554287	82554786	Mff|chr1:82554287-82554786	0.462475081469933	.	.
chr1	82725115	82725614	chr1	82273504	82274003	C430014B12Rik|chr1:82273504-82274003	0.632984193678801	.	.
chr1	82725115	82725614	chr1	82273504	82274003	Mff|chr1:82273504-82274003	0.632984193678801	.	.
chr1	82725115	82725614	chr1	82283141	82283640	C430014B12Rik|chr1:82283141-82283640	0.606100414373651	.	.
chr1	82725115	82725614	chr1	82283141	82283640	Mff|chr1:82283141-82283640	0.606100414373651	.	.
chr1	82725115	82725614	chr1	82292699	82293198	C430014B12Rik|chr1:82292699-82293198	0.456263016167598	.	.
chr1	82725115	82725614	chr1	82292699	82293198	Mff|chr1:82292699-82293198	0.456263016167598	.	.
chr1	82725115	82725614	chr1	82476122	82476621	C430014B12Rik|chr1:82476122-82476621	0.450175734422369	.	.
chr1	82725115	82725614	chr1	82476122	82476621	Mff|chr1:82476122-82476621	0.450175734422369	.	.
chr1	83037972	83038471	chr1	83316956	83317455	Slc19a3|chr1:83316956-83317455	0.471824220679078	.	.
chr1	83159481	83159980	chr1	82858524	82859023	Daw1|chr1:82858524-82859023	0.655540694284449	.	.
chr1	83159481	83159980	chr1	82976698	82977197	Daw1|chr1:82976698-82977197	0.634925254733391	.	.
chr1	83159481	83159980	chr1	83218179	83218678	Daw1|chr1:83218179-83218678	0.592298954763583	.	.
chr1	83159481	83159980	chr1	83354139	83354638	Daw1|chr1:83354139-83354638	0.551368874933261	.	.
chr1	83407918	83408417	chr1	83745995	83746494	Sphkap|chr1:83745995-83746494	0.681586450605216	.	.
chr1	84839165	84839664	chr1	84838531	84839030	Fbxo36|chr1:84838531-84839030	0.671427237980227	.	.
chr1	85793728	85794227	chr1	85916833	85917332	Cab39|chr1:85916833-85917332	0.562763743167987	.	.
chr1	85793728	85794227	chr1	85958147	85958646	Cab39|chr1:85958147-85958646	0.660084674786114	.	.
chr1	85894274	85894773	chr1	85934135	85934634	Itm2c|chr1:85934135-85934634	0.425127688976956	.	.
chr1	86303797	86304296	chr1	86408708	86409207	Gm28626|chr1:86408708-86409207	0.547410142211678	.	.
chr1	86303797	86304296	chr1	86509365	86509864	Gm28626|chr1:86509365-86509864	0.586970782331739	.	.
chr1	86358737	86359236	chr1	86398141	86398640	C130036L24Rik|chr1:86398141-86398640	0.445367384402613	.	.
chr1	86358737	86359236	chr1	86398141	86398640	Ncl|chr1:86398141-86398640	0.445367384402613	.	.
chr1	86358737	86359236	chr1	86440464	86440963	C130036L24Rik|chr1:86440464-86440963	0.568379927323296	.	.
chr1	86358737	86359236	chr1	86440464	86440963	Ncl|chr1:86440464-86440963	0.568379927323296	.	.
chr1	86358737	86359236	chr1	86442428	86442927	C130036L24Rik|chr1:86442428-86442927	0.632262567713891	.	.
chr1	86358737	86359236	chr1	86442428	86442927	Ncl|chr1:86442428-86442927	0.632262567713891	.	.
chr1	86358737	86359236	chr1	86487143	86487642	C130036L24Rik|chr1:86487143-86487642	0.678420572243257	.	.
chr1	86358737	86359236	chr1	86487143	86487642	Ncl|chr1:86487143-86487642	0.678420572243257	.	.
chr1	86358737	86359236	chr1	86503968	86504467	C130036L24Rik|chr1:86503968-86504467	0.695048841129109	.	.
chr1	86358737	86359236	chr1	86503968	86504467	Ncl|chr1:86503968-86504467	0.695048841129109	.	.
chr1	86358737	86359236	chr1	86525204	86525703	C130036L24Rik|chr1:86525204-86525703	0.486947567894235	.	.
chr1	86358737	86359236	chr1	86525204	86525703	Ncl|chr1:86525204-86525703	0.486947567894235	.	.
chr1	86358737	86359236	chr1	86586879	86587378	C130036L24Rik|chr1:86586879-86587378	0.606830931386032	.	.
chr1	86358737	86359236	chr1	86586879	86587378	Ncl|chr1:86586879-86587378	0.606830931386032	.	.
chr1	86359268	86359767	chr1	86398141	86398640	C130036L24Rik|chr1:86398141-86398640	0.443909420442511	.	.
chr1	86359268	86359767	chr1	86398141	86398640	Ncl|chr1:86398141-86398640	0.443909420442511	.	.
chr1	86359268	86359767	chr1	86440464	86440963	C130036L24Rik|chr1:86440464-86440963	0.480479748829996	.	.
chr1	86359268	86359767	chr1	86440464	86440963	Ncl|chr1:86440464-86440963	0.480479748829996	.	.
chr1	86359268	86359767	chr1	86442428	86442927	C130036L24Rik|chr1:86442428-86442927	0.715810214505071	.	.
chr1	86359268	86359767	chr1	86442428	86442927	Ncl|chr1:86442428-86442927	0.715810214505071	.	.
chr1	86359268	86359767	chr1	86487143	86487642	C130036L24Rik|chr1:86487143-86487642	0.669113899257209	.	.
chr1	86359268	86359767	chr1	86487143	86487642	Ncl|chr1:86487143-86487642	0.669113899257209	.	.
chr1	86359268	86359767	chr1	86503968	86504467	C130036L24Rik|chr1:86503968-86504467	0.639782553240437	.	.
chr1	86359268	86359767	chr1	86503968	86504467	Ncl|chr1:86503968-86504467	0.639782553240437	.	.
chr1	86359268	86359767	chr1	86525204	86525703	C130036L24Rik|chr1:86525204-86525703	0.578220755605597	.	.
chr1	86359268	86359767	chr1	86525204	86525703	Ncl|chr1:86525204-86525703	0.578220755605597	.	.
chr1	86359268	86359767	chr1	86528114	86528613	C130036L24Rik|chr1:86528114-86528613	0.470806703267652	.	.
chr1	86359268	86359767	chr1	86528114	86528613	Ncl|chr1:86528114-86528613	0.470806703267652	.	.
chr1	86359268	86359767	chr1	86586879	86587378	C130036L24Rik|chr1:86586879-86587378	0.715871881136991	.	.
chr1	86359268	86359767	chr1	86586879	86587378	Ncl|chr1:86586879-86587378	0.715871881136991	.	.
chr1	86526360	86526859	chr1	86442428	86442927	Ptma|chr1:86442428-86442927	0.673954297755163	.	.
chr1	86526360	86526859	chr1	86487143	86487642	Ptma|chr1:86487143-86487642	0.7944779707468	.	.
chr1	86526360	86526859	chr1	86503968	86504467	Ptma|chr1:86503968-86504467	0.508644169600469	.	.
chr1	86526360	86526859	chr1	86525204	86525703	Ptma|chr1:86525204-86525703	0.520598277305659	.	.
chr1	86526360	86526859	chr1	86528114	86528613	Ptma|chr1:86528114-86528613	0.538171634147385	.	.
chr1	86526360	86526859	chr1	86586879	86587378	Ptma|chr1:86586879-86587378	0.659915158060335	.	.
chr1	86582078	86582577	chr1	86441795	86442294	Cops7b|chr1:86441795-86442294	0.481524112425795	.	.
chr1	86582078	86582577	chr1	86441795	86442294	Pde6d|chr1:86441795-86442294	0.481524112425795	.	.
chr1	86582078	86582577	chr1	86487143	86487642	Cops7b|chr1:86487143-86487642	0.447330520592752	.	.
chr1	86582078	86582577	chr1	86487143	86487642	Pde6d|chr1:86487143-86487642	0.447330520592752	.	.
chr1	86582603	86583102	chr1	86442428	86442927	Cops7b|chr1:86442428-86442927	0.631568861442637	.	.
chr1	86582603	86583102	chr1	86442428	86442927	Pde6d|chr1:86442428-86442927	0.631568861442637	.	.
chr1	86582603	86583102	chr1	86487143	86487642	Cops7b|chr1:86487143-86487642	0.798775400228028	.	.
chr1	86582603	86583102	chr1	86487143	86487642	Pde6d|chr1:86487143-86487642	0.798775400228028	.	.
chr1	86582603	86583102	chr1	86503968	86504467	Cops7b|chr1:86503968-86504467	0.557199226579318	.	.
chr1	86582603	86583102	chr1	86503968	86504467	Pde6d|chr1:86503968-86504467	0.557199226579318	.	.
chr1	86582603	86583102	chr1	86586879	86587378	Cops7b|chr1:86586879-86587378	0.56661659717874	.	.
chr1	86582603	86583102	chr1	86586879	86587378	Pde6d|chr1:86586879-86587378	0.56661659717874	.	.
chr1	86669399	86669898	chr1	86586879	86587378	Nppc|chr1:86586879-86587378	0.541431558718391	.	.
chr1	86670393	86670892	chr1	86487143	86487642	Nppc|chr1:86487143-86487642	0.557865409950937	.	.
chr1	86670393	86670892	chr1	86528114	86528613	Nppc|chr1:86528114-86528613	0.439194732712151	.	.
chr1	86670393	86670892	chr1	86586879	86587378	Nppc|chr1:86586879-86587378	0.526506295861184	.	.
chr1	86703565	86704064	chr1	86442428	86442927	Dis3l2|chr1:86442428-86442927	0.595819465186585	.	.
chr1	86703565	86704064	chr1	86487143	86487642	Dis3l2|chr1:86487143-86487642	0.836071035226448	.	.
chr1	86703565	86704064	chr1	86528114	86528613	Dis3l2|chr1:86528114-86528613	0.622292958642499	.	.
chr1	86703565	86704064	chr1	86586879	86587378	Dis3l2|chr1:86586879-86587378	0.548518962344973	.	.
chr1	87326698	87327197	chr1	87186978	87187477	Gigyf2|chr1:87186978-87187477	0.507212510780507	.	.
chr1	87326698	87327197	chr1	87246132	87246631	Gigyf2|chr1:87246132-87246631	0.441088192531806	.	.
chr1	87326698	87327197	chr1	87658016	87658515	Gigyf2|chr1:87658016-87658515	0.483136456610128	.	.
chr1	87326698	87327197	chr1	87740545	87741044	Gigyf2|chr1:87740545-87741044	0.541192661014522	.	.
chr1	87510023	87510522	chr1	87521468	87521967	Neu2|chr1:87521468-87521967	0.654822413962067	.	.
chr1	87510023	87510522	chr1	87637461	87637960	Neu2|chr1:87637461-87637960	0.7728803359647	.	.
chr1	87510023	87510522	chr1	87658016	87658515	Neu2|chr1:87658016-87658515	0.411650599756487	.	.
chr1	87510023	87510522	chr1	87721301	87721800	Neu2|chr1:87721301-87721800	0.45869173907614	.	.
chr1	87510023	87510522	chr1	87740545	87741044	Neu2|chr1:87740545-87741044	0.480002069354256	.	.
chr1	87755700	87756199	chr1	87798300	87798799	Atg16l1|chr1:87798300-87798799	0.445975343123427	.	.
chr1	87853009	87853508	chr1	87789687	87790186	Dgkd|chr1:87789687-87790186	0.50996049460422	.	.
chr1	87853009	87853508	chr1	87798300	87798799	Dgkd|chr1:87798300-87798799	0.641418591777887	.	.
chr1	88007504	88008003	chr1	88429538	88430037	Usp40|chr1:88429538-88430037	0.532846938681838	.	.
chr1	88007504	88008003	chr1	88429538	88430037	Usp40|chr1:88429538-88430037	0.532846938681839	.	.
chr1	88008031	88008530	chr1	87798300	87798799	Usp40|chr1:87798300-87798799	0.613463239118132	.	.
chr1	88008031	88008530	chr1	88429538	88430037	Usp40|chr1:88429538-88430037	0.652653200909205	.	.
chr1	88205505	88206004	chr1	87789687	87790186	Dnajb3|chr1:87789687-87790186	0.418314055453151	.	.
chr1	88277410	88277909	chr1	88429538	88430037	Hjurp|chr1:88429538-88430037	0.801457156406371	.	.
chr1	88277410	88277909	chr1	88429538	88430037	Trpm8|chr1:88429538-88430037	0.801457156406371	.	.
chr1	88701430	88701929	chr1	88429538	88430037	Arl4c|chr1:88429538-88430037	0.622365285875896	.	.
chr1	88701430	88701929	chr1	88456267	88456766	Arl4c|chr1:88456267-88456766	0.426609222025166	.	.
chr1	88701944	88702443	chr1	88429538	88430037	Arl4c|chr1:88429538-88430037	0.529682812327773	.	.
chr1	89069980	89070479	chr1	89147941	89148440	Sh3bp4|chr1:89147941-89148440	0.577245906099311	.	.
chr1	90203739	90204238	chr1	89967619	89968118	Ackr3|chr1:89967619-89968118	0.663951555443414	.	.
chr1	90203739	90204238	chr1	89968122	89968621	Ackr3|chr1:89968122-89968621	0.722226657939507	.	.
chr1	90603129	90603628	chr1	90956622	90957121	Cops8|chr1:90956622-90957121	0.464624148478611	.	.
chr1	90603129	90603628	chr1	90973173	90973672	Cops8|chr1:90973173-90973672	0.59588524855083	.	.
chr1	90998483	90998982	chr1	90592783	90593282	Lrrfip1|chr1:90592783-90593282	0.504132719647205	.	.
chr1	90998483	90998982	chr1	90754624	90755123	Lrrfip1|chr1:90754624-90755123	0.596274922380379	.	.
chr1	90999196	90999695	chr1	90743797	90744296	Lrrfip1|chr1:90743797-90744296	0.451834398212672	.	.
chr1	90999196	90999695	chr1	90778963	90779462	Lrrfip1|chr1:90778963-90779462	0.623467679029827	.	.
chr1	90999196	90999695	chr1	90928476	90928975	Lrrfip1|chr1:90928476-90928975	0.481095165526026	.	.
chr1	91298026	91298525	chr1	91523696	91524195	Scly|chr1:91523696-91524195	0.52405024475352	.	.
chr1	91459292	91459791	chr1	91523696	91524195	Per2|chr1:91523696-91524195	0.698808662686977	.	.
chr1	91540218	91540717	chr1	91959875	91960374	Asb1|chr1:91959875-91960374	0.539629019461483	.	.
chr1	91540218	91540717	chr1	91968922	91969421	Asb1|chr1:91968922-91969421	0.524751683210358	.	.
chr1	92647708	92648207	chr1	92610875	92611374	Otos|chr1:92610875-92611374	0.450348006953495	.	.
chr1	92647708	92648207	chr1	92718432	92718931	Otos|chr1:92718432-92718931	0.437999443266988	.	.
chr1	92648213	92648712	chr1	92718432	92718931	Otos|chr1:92718432-92718931	0.468422658277478	.	.
chr1	92648213	92648712	chr1	92840219	92840718	Otos|chr1:92840219-92840718	0.429482073646286	.	.
chr1	92648720	92649219	chr1	92360240	92360739	Otos|chr1:92360240-92360739	0.445704416460043	.	.
chr1	92648720	92649219	chr1	92730498	92730997	Otos|chr1:92730498-92730997	0.511139344139849	.	.
chr1	92831030	92831529	chr1	92718432	92718931	Gpc1|chr1:92718432-92718931	0.67097719206117	.	.
chr1	92831030	92831529	chr1	93100465	93100964	Gpc1|chr1:93100465-93100964	0.638460836374716	.	.
chr1	92907215	92907714	chr1	92895020	92895519	Dusp28|chr1:92895020-92895519	0.431992202099597	.	.
chr1	92910928	92911427	chr1	92742815	92743314	5033417F24Rik|chr1:92742815-92743314	0.496200305614297	.	.
chr1	92910928	92911427	chr1	92742815	92743314	Rnpepl1|chr1:92742815-92743314	0.496200305614297	.	.
chr1	93101696	93102195	chr1	92895020	92895519	Kif1a|chr1:92895020-92895519	0.603309909584477	.	.
chr1	93101696	93102195	chr1	93100465	93100964	Kif1a|chr1:93100465-93100964	0.598716791768864	.	.
chr1	93235496	93235995	chr1	93100465	93100964	Sned1|chr1:93100465-93100964	0.517749374698472	.	.
chr1	93305687	93306186	chr1	93100465	93100964	Gm28535|chr1:93100465-93100964	0.425771488678971	.	.
chr1	93305687	93306186	chr1	93100465	93100964	Mterf4|chr1:93100465-93100964	0.425771488678971	.	.
chr1	93342619	93343118	chr1	93100465	93100964	Pask|chr1:93100465-93100964	0.523762287157332	.	.
chr1	93342619	93343118	chr1	93100465	93100964	Ppp1r7|chr1:93100465-93100964	0.523762287157332	.	.
chr1	93343358	93343857	chr1	93100465	93100964	Pask|chr1:93100465-93100964	0.646412208106909	.	.
chr1	93343358	93343857	chr1	93100465	93100964	Ppp1r7|chr1:93100465-93100964	0.646412208106909	.	.
chr1	93343358	93343857	chr1	93725542	93726041	Pask|chr1:93725542-93726041	0.457632277657362	.	.
chr1	93343358	93343857	chr1	93725542	93726041	Ppp1r7|chr1:93725542-93726041	0.457632277657362	.	.
chr1	93478107	93478606	chr1	93100465	93100964	Hdlbp|chr1:93100465-93100964	0.516255546178828	.	.
chr1	93478107	93478606	chr1	93100465	93100964	Sept2|chr1:93100465-93100964	0.516255546178828	.	.
chr1	93478622	93479121	chr1	93100465	93100964	Hdlbp|chr1:93100465-93100964	0.480612942649192	.	.
chr1	93478622	93479121	chr1	93100465	93100964	Sept2|chr1:93100465-93100964	0.480612942649192	.	.
chr1	93478622	93479121	chr1	93725542	93726041	Hdlbp|chr1:93725542-93726041	0.480239384399838	.	.
chr1	93478622	93479121	chr1	93725542	93726041	Sept2|chr1:93725542-93726041	0.480239384399838	.	.
chr1	93478622	93479121	chr1	93727334	93727833	Hdlbp|chr1:93727334-93727833	0.524870811370851	.	.
chr1	93478622	93479121	chr1	93727334	93727833	Sept2|chr1:93727334-93727833	0.524870811370851	.	.
chr1	93685241	93685740	chr1	93726046	93726545	Bok|chr1:93726046-93726545	0.558981567990859	.	.
chr1	93686360	93686859	chr1	93401523	93402022	Bok|chr1:93401523-93402022	0.438782688789963	.	.
chr1	93754078	93754577	chr1	93725542	93726041	Thap4|chr1:93725542-93726041	0.552475734186466	.	.
chr1	93754617	93755116	chr1	93725542	93726041	Thap4|chr1:93725542-93726041	0.518810086939765	.	.
chr1	93754617	93755116	chr1	93727334	93727833	Thap4|chr1:93727334-93727833	0.490582886445423	.	.
chr1	95313333	95313832	chr1	95293062	95293561	Fam174a|chr1:95293062-95293561	0.506793651447528	.	.
chr1	95313333	95313832	chr1	95332779	95333278	Fam174a|chr1:95332779-95333278	0.684564175994419	.	.
chr1	95313333	95313832	chr1	95627258	95627757	Fam174a|chr1:95627258-95627757	0.781514592740751	.	.
chr1	95313333	95313832	chr1	95646017	95646516	Fam174a|chr1:95646017-95646516	0.68861943573939	.	.
chr1	95667921	95668420	chr1	95293062	95293561	St8sia4|chr1:95293062-95293561	0.546435942452715	.	.
chr1	95667921	95668420	chr1	95332779	95333278	St8sia4|chr1:95332779-95333278	0.506085554535502	.	.
chr1	95667921	95668420	chr1	95332779	95333278	St8sia4|chr1:95332779-95333278	0.506085554535503	.	.
chr1	95667921	95668420	chr1	95362735	95363234	St8sia4|chr1:95362735-95363234	0.428327615946572	.	.
chr1	95667921	95668420	chr1	95627258	95627757	St8sia4|chr1:95627258-95627757	0.615041183483729	.	.
chr1	95667921	95668420	chr1	95646017	95646516	St8sia4|chr1:95646017-95646516	0.627953890249405	.	.
chr1	97661204	97661703	chr1	97599493	97599992	D1Ertd622e|chr1:97599493-97599992	0.558505603313301	.	.
chr1	97661204	97661703	chr1	97627963	97628462	D1Ertd622e|chr1:97627963-97628462	0.644768522937014	.	.
chr1	97661800	97662299	chr1	97599493	97599992	D1Ertd622e|chr1:97599493-97599992	0.558439146326446	.	.
chr1	97661800	97662299	chr1	97627963	97628462	D1Ertd622e|chr1:97627963-97628462	0.424793524649901	.	.
chr1	98094805	98095304	chr1	98349951	98350450	Pam|chr1:98349951-98350450	0.441197270948547	.	.
chr1	99772082	99772581	chr1	99620229	99620728	Cntnap5b|chr1:99620229-99620728	0.438272978590959	.	.
chr1	104768586	104769085	chr1	104778309	104778808	Cdh20|chr1:104778309-104778808	0.52802796646828	.	.
chr1	104768586	104769085	chr1	104944687	104945186	Cdh20|chr1:104944687-104945186	0.507568634507835	.	.
chr1	104768586	104769085	chr1	104978873	104979372	Cdh20|chr1:104978873-104979372	0.609316068451124	.	.
chr1	105356312	105356811	chr1	105426037	105426536	Gm17634|chr1:105426037-105426536	0.46141067891613	.	.
chr1	105356312	105356811	chr1	105426037	105426536	Rnf152|chr1:105426037-105426536	0.46141067891613	.	.
chr1	105356312	105356811	chr1	105438555	105439054	Gm17634|chr1:105438555-105439054	0.480753820153089	.	.
chr1	105356312	105356811	chr1	105438555	105439054	Rnf152|chr1:105438555-105439054	0.480753820153089	.	.
chr1	105663536	105664035	chr1	105301732	105302231	Pign|chr1:105301732-105302231	0.46502149816482	.	.
chr1	105663536	105664035	chr1	105301732	105302231	Relch|chr1:105301732-105302231	0.46502149816482	.	.
chr1	105663536	105664035	chr1	105907913	105908412	Pign|chr1:105907913-105908412	0.418160225150758	.	.
chr1	105663536	105664035	chr1	105907913	105908412	Relch|chr1:105907913-105908412	0.418160225150758	.	.
chr1	105663536	105664035	chr1	105922991	105923490	Pign|chr1:105922991-105923490	0.476478037411648	.	.
chr1	105663536	105664035	chr1	105922991	105923490	Relch|chr1:105922991-105923490	0.476478037411648	.	.
chr1	105663536	105664035	chr1	105947093	105947592	Pign|chr1:105947093-105947592	0.628112280798902	.	.
chr1	105663536	105664035	chr1	105947093	105947592	Relch|chr1:105947093-105947592	0.628112280798902	.	.
chr1	105990273	105990772	chr1	105993776	105994275	Gm7160|chr1:105993776-105994275	0.626047049289039	.	.
chr1	105990273	105990772	chr1	105993776	105994275	Zcchc2|chr1:105993776-105994275	0.626047049289039	.	.
chr1	109982994	109983493	chr1	110088257	110088756	Cdh7|chr1:110088257-110088756	0.506390876725975	.	.
chr1	118310992	118311491	chr1	118476824	118477323	Tsn|chr1:118476824-118477323	0.797258601965369	.	.
chr1	118310992	118311491	chr1	118498277	118498776	Tsn|chr1:118498277-118498776	0.665980225002867	.	.
chr1	118389052	118389551	chr1	118672121	118672620	Clasp1|chr1:118672121-118672620	0.439703008398429	.	.
chr1	118458765	118459264	chr1	118476824	118477323	2900060B14Rik|chr1:118476824-118477323	0.587974836160102	.	.
chr1	118458765	118459264	chr1	118498277	118498776	2900060B14Rik|chr1:118498277-118498776	0.572754671588575	.	.
chr1	118459308	118459807	chr1	118476824	118477323	2900060B14Rik|chr1:118476824-118477323	0.598167865511187	.	.
chr1	118459308	118459807	chr1	118476824	118477323	2900060B14Rik|chr1:118476824-118477323	0.598167865511188	.	.
chr1	118459308	118459807	chr1	118498277	118498776	2900060B14Rik|chr1:118498277-118498776	0.595373375584818	.	.
chr1	118627626	118628125	chr1	118476824	118477323	Tfcp2l1|chr1:118476824-118477323	0.51062226337328	.	.
chr1	119053430	119053929	chr1	118870737	118871236	Gli2|chr1:118870737-118871236	0.54831612781164	.	.
chr1	119053430	119053929	chr1	119388650	119389149	Gli2|chr1:119388650-119389149	0.517707393029161	.	.
chr1	119053430	119053929	chr1	119404559	119405058	Gli2|chr1:119404559-119405058	0.797192868365398	.	.
chr1	119504531	119505030	chr1	119388650	119389149	Ralb|chr1:119388650-119389149	0.466735269798835	.	.
chr1	119504531	119505030	chr1	119404559	119405058	Ralb|chr1:119404559-119405058	0.569232934352868	.	.
chr1	119504531	119505030	chr1	119674920	119675419	Ralb|chr1:119674920-119675419	0.598730288558504	.	.
chr1	119504531	119505030	chr1	119795407	119795906	Ralb|chr1:119795407-119795906	0.529875228324145	.	.
chr1	119525867	119526366	chr1	119388650	119389149	Gm27184|chr1:119388650-119389149	0.538530503867457	.	.
chr1	119525867	119526366	chr1	119388650	119389149	Gm27184|chr1:119388650-119389149	0.538530503867458	.	.
chr1	119525867	119526366	chr1	119388650	119389149	Tmem185b|chr1:119388650-119389149	0.538530503867457	.	.
chr1	119525867	119526366	chr1	119388650	119389149	Tmem185b|chr1:119388650-119389149	0.538530503867458	.	.
chr1	119525867	119526366	chr1	119404559	119405058	Gm27184|chr1:119404559-119405058	0.444759815427712	.	.
chr1	119525867	119526366	chr1	119404559	119405058	Tmem185b|chr1:119404559-119405058	0.444759815427712	.	.
chr1	119525867	119526366	chr1	119420927	119421426	Gm27184|chr1:119420927-119421426	0.52886568438945	.	.
chr1	119525867	119526366	chr1	119420927	119421426	Tmem185b|chr1:119420927-119421426	0.52886568438945	.	.
chr1	119525867	119526366	chr1	119674920	119675419	Gm27184|chr1:119674920-119675419	0.418817796388011	.	.
chr1	119525867	119526366	chr1	119674920	119675419	Tmem185b|chr1:119674920-119675419	0.418817796388011	.	.
chr1	119648156	119648655	chr1	119674920	119675419	Epb41l5|chr1:119674920-119675419	0.51477475795794	.	.
chr1	119648754	119649253	chr1	119458164	119458663	Epb41l5|chr1:119458164-119458663	0.45853657976496	.	.
chr1	119648754	119649253	chr1	119496457	119496956	Epb41l5|chr1:119496457-119496956	0.494415941620311	.	.
chr1	119648754	119649253	chr1	119654275	119654774	Epb41l5|chr1:119654275-119654774	0.558394491712122	.	.
chr1	119648754	119649253	chr1	119790602	119791101	Epb41l5|chr1:119790602-119791101	0.441259156789231	.	.
chr1	119837335	119837834	chr1	120013072	120013571	Ptpn4|chr1:120013072-120013571	0.456758790300828	.	.
chr1	119837335	119837834	chr1	120093463	120093962	Ptpn4|chr1:120093463-120093962	0.456267869974922	.	.
chr1	119837335	119837834	chr1	120248107	120248606	Ptpn4|chr1:120248107-120248606	0.501061555547865	.	.
chr1	119912947	119913446	chr1	120171744	120172243	Tmem177|chr1:120171744-120172243	0.44687456708358	.	.
chr1	120120898	120121397	chr1	120155252	120155751	3110009E18Rik|chr1:120155252-120155751	0.693056414713515	.	.
chr1	120120898	120121397	chr1	120155252	120155751	Dbi|chr1:120155252-120155751	0.693056414713515	.	.
chr1	120120898	120121397	chr1	120171744	120172243	3110009E18Rik|chr1:120171744-120172243	0.581924662513293	.	.
chr1	120120898	120121397	chr1	120171744	120172243	Dbi|chr1:120171744-120172243	0.581924662513293	.	.
chr1	120120898	120121397	chr1	120253655	120254154	3110009E18Rik|chr1:120253655-120254154	0.430802161246391	.	.
chr1	120120898	120121397	chr1	120253655	120254154	Dbi|chr1:120253655-120254154	0.430802161246391	.	.
chr1	120120898	120121397	chr1	120389666	120390165	3110009E18Rik|chr1:120389666-120390165	0.47557858150901	.	.
chr1	120120898	120121397	chr1	120389666	120390165	Dbi|chr1:120389666-120390165	0.47557858150901	.	.
chr1	120120898	120121397	chr1	120468841	120469340	3110009E18Rik|chr1:120468841-120469340	0.584993630245981	.	.
chr1	120120898	120121397	chr1	120468841	120469340	Dbi|chr1:120468841-120469340	0.584993630245981	.	.
chr1	120340287	120340786	chr1	120265100	120265599	C1ql2|chr1:120265100-120265599	0.485185422099328	.	.
chr1	120340287	120340786	chr1	120295156	120295655	C1ql2|chr1:120295156-120295655	0.47931493526322	.	.
chr1	120340287	120340786	chr1	120385114	120385613	C1ql2|chr1:120385114-120385613	0.420959125278115	.	.
chr1	120340287	120340786	chr1	120458507	120459006	C1ql2|chr1:120458507-120459006	0.47283812540677	.	.
chr1	120340287	120340786	chr1	120549233	120549732	C1ql2|chr1:120549233-120549732	0.523460454983243	.	.
chr1	120340860	120341359	chr1	120265100	120265599	C1ql2|chr1:120265100-120265599	0.500185616719766	.	.
chr1	120340860	120341359	chr1	120295156	120295655	C1ql2|chr1:120295156-120295655	0.611224161762662	.	.
chr1	120340860	120341359	chr1	120458507	120459006	C1ql2|chr1:120458507-120459006	0.568916026240022	.	.
chr1	120340860	120341359	chr1	120549233	120549732	C1ql2|chr1:120549233-120549732	0.476108606927491	.	.
chr1	120602767	120603266	chr1	120265100	120265599	En1|chr1:120265100-120265599	0.593932393815371	.	.
chr1	120602767	120603266	chr1	120295156	120295655	En1|chr1:120295156-120295655	0.499812754435271	.	.
chr1	120602767	120603266	chr1	120468841	120469340	En1|chr1:120468841-120469340	0.42595648585727	.	.
chr1	120602767	120603266	chr1	120538173	120538672	En1|chr1:120538173-120538672	0.561051253885173	.	.
chr1	120602767	120603266	chr1	120549233	120549732	En1|chr1:120549233-120549732	0.64906796784367	.	.
chr1	121430778	121431277	chr1	121327621	121328120	Ccdc93|chr1:121327621-121328120	0.635125288969858	.	.
chr1	121567757	121568256	chr1	121549397	121549896	Ddx18|chr1:121549397-121549896	0.450427980419121	.	.
chr1	125560306	125560805	chr1	125370731	125371230	Slc35f5|chr1:125370731-125371230	0.430266247630238	.	.
chr1	125911894	125912393	chr1	125702664	125703163	Lypd1|chr1:125702664-125703163	0.531298561359747	.	.
chr1	125911894	125912393	chr1	125760436	125760935	Lypd1|chr1:125760436-125760935	0.603035764052443	.	.
chr1	125911894	125912393	chr1	125760436	125760935	Lypd1|chr1:125760436-125760935	0.603035764052444	.	.
chr1	125911894	125912393	chr1	125789319	125789818	Lypd1|chr1:125789319-125789818	0.447557215977417	.	.
chr1	126830233	126830732	chr1	126737747	126738246	Nckap5|chr1:126737747-126738246	0.493447281223461	.	.
chr1	126830233	126830732	chr1	126738288	126738787	Nckap5|chr1:126738288-126738787	0.428129463900126	.	.
chr1	128359460	128359959	chr1	128472408	128472907	Mcm6|chr1:128472408-128472907	0.539969800806847	.	.
chr1	129273649	129274148	chr1	129182370	129182869	Thsd7b|chr1:129182370-129182869	0.418609041736213	.	.
chr1	129273649	129274148	chr1	129461069	129461568	Thsd7b|chr1:129461069-129461568	0.507864788217557	.	.
chr1	129273649	129274148	chr1	129474669	129475168	Thsd7b|chr1:129474669-129475168	0.799968527755497	.	.
chr1	130462505	130463004	chr1	130715647	130716146	Cd55|chr1:130715647-130716146	0.535823233286263	.	.
chr1	130462505	130463004	chr1	130715647	130716146	Gm16083|chr1:130715647-130716146	0.535823233286263	.	.
chr1	130717229	130717728	chr1	130372076	130372575	Yod1|chr1:130372076-130372575	0.5743390014453	.	.
chr1	131527318	131527817	chr1	131937643	131938142	Fam72a|chr1:131937643-131938142	0.411908454057637	.	.
chr1	131527318	131527817	chr1	131937643	131938142	Srgap2|chr1:131937643-131938142	0.411908454057637	.	.
chr1	131827667	131828166	chr1	131555074	131555573	Slc41a1|chr1:131555074-131555573	0.474358346865181	.	.
chr1	131827667	131828166	chr1	131580370	131580869	Slc41a1|chr1:131580370-131580869	0.688486028938729	.	.
chr1	131827667	131828166	chr1	131658033	131658532	Slc41a1|chr1:131658033-131658532	0.627680048674912	.	.
chr1	131827667	131828166	chr1	132155698	132156197	Slc41a1|chr1:132155698-132156197	0.551206664287355	.	.
chr1	131827667	131828166	chr1	132157329	132157828	Slc41a1|chr1:132157329-132157828	0.437341749126001	.	.
chr1	131866958	131867457	chr1	131981607	131982106	Rab29|chr1:131981607-131982106	0.425644457024447	.	.
chr1	131910162	131910661	chr1	131555074	131555573	Nucks1|chr1:131555074-131555573	0.467675953119291	.	.
chr1	131910162	131910661	chr1	131580370	131580869	Nucks1|chr1:131580370-131580869	0.450784540085591	.	.
chr1	131910162	131910661	chr1	131658033	131658532	Nucks1|chr1:131658033-131658532	0.433505525308673	.	.
chr1	131910162	131910661	chr1	132190118	132190617	Nucks1|chr1:132190118-132190617	0.57462064587064	.	.
chr1	132007294	132007793	chr1	131937643	131938142	Elk4|chr1:131937643-131938142	0.51106026283575	.	.
chr1	132007294	132007793	chr1	132190118	132190617	Elk4|chr1:132190118-132190617	0.555246530316912	.	.
chr1	132007800	132008299	chr1	131937643	131938142	Elk4|chr1:131937643-131938142	0.426543147674107	.	.
chr1	132007800	132008299	chr1	132190118	132190617	Elk4|chr1:132190118-132190617	0.523535402546881	.	.
chr1	132138781	132139280	chr1	132200622	132201121	Cdk18|chr1:132200622-132201121	0.488414872462462	.	.
chr1	132138781	132139280	chr1	132200622	132201121	Gm29629|chr1:132200622-132201121	0.488414872462462	.	.
chr1	132139477	132139976	chr1	132157329	132157828	Cdk18|chr1:132157329-132157828	0.416930240755595	.	.
chr1	132139477	132139976	chr1	132157329	132157828	Gm29629|chr1:132157329-132157828	0.416930240755595	.	.
chr1	133363199	133363698	chr1	133306722	133307221	Etnk2|chr1:133306722-133307221	0.478614866079435	.	.
chr1	133363199	133363698	chr1	133323390	133323889	Etnk2|chr1:133323390-133323889	0.512833761424997	.	.
chr1	133363199	133363698	chr1	133736167	133736666	Etnk2|chr1:133736167-133736666	0.423838071843595	.	.
chr1	133363828	133364327	chr1	133257102	133257601	Etnk2|chr1:133257102-133257601	0.434137585304628	.	.
chr1	133424176	133424675	chr1	133306722	133307221	Sox13|chr1:133306722-133307221	0.71403894867386	.	.
chr1	133424176	133424675	chr1	133307306	133307805	Sox13|chr1:133307306-133307805	0.629995903231131	.	.
chr1	133424176	133424675	chr1	133323390	133323889	Sox13|chr1:133323390-133323889	0.520319481146719	.	.
chr1	133424176	133424675	chr1	133736167	133736666	Sox13|chr1:133736167-133736666	0.44532546994031	.	.
chr1	133609585	133610084	chr1	133267838	133268337	Snrpe|chr1:133267838-133268337	0.430113808986313	.	.
chr1	133610089	133610588	chr1	133264322	133264821	Snrpe|chr1:133264322-133264821	0.507384768844908	.	.
chr1	133610089	133610588	chr1	133306722	133307221	Snrpe|chr1:133306722-133307221	0.679298298821151	.	.
chr1	133610089	133610588	chr1	133306722	133307221	Snrpe|chr1:133306722-133307221	0.679298298821152	.	.
chr1	133610089	133610588	chr1	133307306	133307805	Snrpe|chr1:133307306-133307805	0.5176365605548	.	.
chr1	133610089	133610588	chr1	133323390	133323889	Snrpe|chr1:133323390-133323889	0.639754541134921	.	.
chr1	133610089	133610588	chr1	133822853	133823352	Snrpe|chr1:133822853-133823352	0.828286993820164	.	.
chr1	133610089	133610588	chr1	133823409	133823908	Snrpe|chr1:133823409-133823908	0.776562934803261	.	.
chr1	133610089	133610588	chr1	133829022	133829521	Snrpe|chr1:133829022-133829521	0.738270755404601	.	.
chr1	133610089	133610588	chr1	133886923	133887422	Snrpe|chr1:133886923-133887422	0.457346360430601	.	.
chr1	133610089	133610588	chr1	133953272	133953771	Snrpe|chr1:133953272-133953771	0.617989984558339	.	.
chr1	133610089	133610588	chr1	133953816	133954315	Snrpe|chr1:133953816-133954315	0.708891126252799	.	.
chr1	133660660	133661159	chr1	133264322	133264821	Gm38394|chr1:133264322-133264821	0.536945274571549	.	.
chr1	133660660	133661159	chr1	133264322	133264821	Zbed6|chr1:133264322-133264821	0.536945274571549	.	.
chr1	133660660	133661159	chr1	133264322	133264821	Zc3h11a|chr1:133264322-133264821	0.536945274571549	.	.
chr1	133660660	133661159	chr1	133323390	133323889	Gm38394|chr1:133323390-133323889	0.527374905298736	.	.
chr1	133660660	133661159	chr1	133323390	133323889	Zbed6|chr1:133323390-133323889	0.527374905298736	.	.
chr1	133660660	133661159	chr1	133323390	133323889	Zc3h11a|chr1:133323390-133323889	0.527374905298736	.	.
chr1	133660660	133661159	chr1	133822853	133823352	Gm38394|chr1:133822853-133823352	0.553108232435081	.	.
chr1	133660660	133661159	chr1	133822853	133823352	Zbed6|chr1:133822853-133823352	0.553108232435081	.	.
chr1	133660660	133661159	chr1	133822853	133823352	Zc3h11a|chr1:133822853-133823352	0.553108232435081	.	.
chr1	133660660	133661159	chr1	133823409	133823908	Gm38394|chr1:133823409-133823908	0.496249052550947	.	.
chr1	133660660	133661159	chr1	133823409	133823908	Zbed6|chr1:133823409-133823908	0.496249052550947	.	.
chr1	133660660	133661159	chr1	133823409	133823908	Zc3h11a|chr1:133823409-133823908	0.496249052550947	.	.
chr1	133660660	133661159	chr1	133829022	133829521	Gm38394|chr1:133829022-133829521	0.43792834318705	.	.
chr1	133660660	133661159	chr1	133829022	133829521	Zbed6|chr1:133829022-133829521	0.43792834318705	.	.
chr1	133660660	133661159	chr1	133829022	133829521	Zc3h11a|chr1:133829022-133829521	0.43792834318705	.	.
chr1	133660660	133661159	chr1	133891435	133891934	Gm38394|chr1:133891435-133891934	0.50293031087722	.	.
chr1	133660660	133661159	chr1	133891435	133891934	Zbed6|chr1:133891435-133891934	0.50293031087722	.	.
chr1	133660660	133661159	chr1	133891435	133891934	Zc3h11a|chr1:133891435-133891934	0.50293031087722	.	.
chr1	133660660	133661159	chr1	133953272	133953771	Gm38394|chr1:133953272-133953771	0.534798621429551	.	.
chr1	133660660	133661159	chr1	133953272	133953771	Zbed6|chr1:133953272-133953771	0.534798621429551	.	.
chr1	133660660	133661159	chr1	133953272	133953771	Zc3h11a|chr1:133953272-133953771	0.534798621429551	.	.
chr1	133660660	133661159	chr1	133953816	133954315	Gm38394|chr1:133953816-133954315	0.487822047235174	.	.
chr1	133660660	133661159	chr1	133953816	133954315	Zbed6|chr1:133953816-133954315	0.487822047235174	.	.
chr1	133660660	133661159	chr1	133953816	133954315	Zc3h11a|chr1:133953816-133954315	0.487822047235174	.	.
chr1	133661173	133661672	chr1	133264322	133264821	Gm38394|chr1:133264322-133264821	0.794308541921815	.	.
chr1	133661173	133661672	chr1	133264322	133264821	Zbed6|chr1:133264322-133264821	0.794308541921815	.	.
chr1	133661173	133661672	chr1	133264322	133264821	Zc3h11a|chr1:133264322-133264821	0.794308541921815	.	.
chr1	133661173	133661672	chr1	133323390	133323889	Gm38394|chr1:133323390-133323889	0.648226327251986	.	.
chr1	133661173	133661672	chr1	133323390	133323889	Zbed6|chr1:133323390-133323889	0.648226327251986	.	.
chr1	133661173	133661672	chr1	133323390	133323889	Zc3h11a|chr1:133323390-133323889	0.648226327251986	.	.
chr1	133661173	133661672	chr1	133822853	133823352	Gm38394|chr1:133822853-133823352	0.779747553529281	.	.
chr1	133661173	133661672	chr1	133822853	133823352	Zbed6|chr1:133822853-133823352	0.779747553529281	.	.
chr1	133661173	133661672	chr1	133822853	133823352	Zc3h11a|chr1:133822853-133823352	0.779747553529281	.	.
chr1	133661173	133661672	chr1	133823409	133823908	Gm38394|chr1:133823409-133823908	0.719131261619282	.	.
chr1	133661173	133661672	chr1	133823409	133823908	Zbed6|chr1:133823409-133823908	0.719131261619282	.	.
chr1	133661173	133661672	chr1	133823409	133823908	Zc3h11a|chr1:133823409-133823908	0.719131261619282	.	.
chr1	133661173	133661672	chr1	133829022	133829521	Gm38394|chr1:133829022-133829521	0.572330864965397	.	.
chr1	133661173	133661672	chr1	133829022	133829521	Gm38394|chr1:133829022-133829521	0.572330864965398	.	.
chr1	133661173	133661672	chr1	133829022	133829521	Zbed6|chr1:133829022-133829521	0.572330864965397	.	.
chr1	133661173	133661672	chr1	133829022	133829521	Zbed6|chr1:133829022-133829521	0.572330864965398	.	.
chr1	133661173	133661672	chr1	133829022	133829521	Zc3h11a|chr1:133829022-133829521	0.572330864965397	.	.
chr1	133661173	133661672	chr1	133829022	133829521	Zc3h11a|chr1:133829022-133829521	0.572330864965398	.	.
chr1	133661173	133661672	chr1	133891435	133891934	Gm38394|chr1:133891435-133891934	0.490433124799298	.	.
chr1	133661173	133661672	chr1	133891435	133891934	Zbed6|chr1:133891435-133891934	0.490433124799298	.	.
chr1	133661173	133661672	chr1	133891435	133891934	Zc3h11a|chr1:133891435-133891934	0.490433124799298	.	.
chr1	133661173	133661672	chr1	133953272	133953771	Gm38394|chr1:133953272-133953771	0.647173953089173	.	.
chr1	133661173	133661672	chr1	133953272	133953771	Zbed6|chr1:133953272-133953771	0.647173953089173	.	.
chr1	133661173	133661672	chr1	133953272	133953771	Zc3h11a|chr1:133953272-133953771	0.647173953089173	.	.
chr1	133661173	133661672	chr1	133953816	133954315	Gm38394|chr1:133953816-133954315	0.615432156718591	.	.
chr1	133661173	133661672	chr1	133953816	133954315	Zbed6|chr1:133953816-133954315	0.615432156718591	.	.
chr1	133661173	133661672	chr1	133953816	133954315	Zc3h11a|chr1:133953816-133954315	0.615432156718591	.	.
chr1	133800824	133801323	chr1	133736167	133736666	Atp2b4|chr1:133736167-133736666	0.633328137848421	.	.
chr1	133800824	133801323	chr1	133822853	133823352	Atp2b4|chr1:133822853-133823352	0.515339034792534	.	.
chr1	133800824	133801323	chr1	133823409	133823908	Atp2b4|chr1:133823409-133823908	0.425449888491728	.	.
chr1	133800824	133801323	chr1	133829022	133829521	Atp2b4|chr1:133829022-133829521	0.554001450105941	.	.
chr1	133800824	133801323	chr1	133886411	133886910	Atp2b4|chr1:133886411-133886910	0.522275863054994	.	.
chr1	133800824	133801323	chr1	133891435	133891934	Atp2b4|chr1:133891435-133891934	0.827618431126915	.	.
chr1	133800824	133801323	chr1	133953272	133953771	Atp2b4|chr1:133953272-133953771	0.682843032912154	.	.
chr1	133800824	133801323	chr1	133953816	133954315	Atp2b4|chr1:133953816-133954315	0.564867417633282	.	.
chr1	133908258	133908757	chr1	133891435	133891934	Optc|chr1:133891435-133891934	0.548101556103017	.	.
chr1	134078899	134079398	chr1	134060782	134061281	Btg2|chr1:134060782-134061281	0.447211898872998	.	.
chr1	134078899	134079398	chr1	134092834	134093333	Btg2|chr1:134092834-134093333	0.477952028612552	.	.
chr1	134078899	134079398	chr1	134099100	134099599	Btg2|chr1:134099100-134099599	0.474681824605407	.	.
chr1	134234747	134235246	chr1	134099100	134099599	Adora1|chr1:134099100-134099599	0.416403308047896	.	.
chr1	134361764	134362263	chr1	134045877	134046376	Tmem183a|chr1:134045877-134046376	0.557310585659863	.	.
chr1	134361764	134362263	chr1	134556771	134557270	Tmem183a|chr1:134556771-134557270	0.439941888380439	.	.
chr1	134361764	134362263	chr1	134727156	134727655	Tmem183a|chr1:134727156-134727655	0.410213532216692	.	.
chr1	134405737	134406236	chr1	134188140	134188639	Cyb5r1|chr1:134188140-134188639	0.42470814255186	.	.
chr1	134415089	134415588	chr1	134060782	134061281	Adipor1|chr1:134060782-134061281	0.595505465671369	.	.
chr1	134415089	134415588	chr1	134092834	134093333	Adipor1|chr1:134092834-134093333	0.803026589885094	.	.
chr1	134415089	134415588	chr1	134151628	134152127	Adipor1|chr1:134151628-134152127	0.539823433488082	.	.
chr1	134415089	134415588	chr1	134382497	134382996	Adipor1|chr1:134382497-134382996	0.481435573933089	.	.
chr1	134415089	134415588	chr1	134556771	134557270	Adipor1|chr1:134556771-134557270	0.601958836663377	.	.
chr1	134415089	134415588	chr1	134719601	134720100	Adipor1|chr1:134719601-134720100	0.672570857113952	.	.
chr1	134455268	134455767	chr1	134045877	134046376	Klhl12|chr1:134045877-134046376	0.541484690518702	.	.
chr1	134455268	134455767	chr1	134099100	134099599	Klhl12|chr1:134099100-134099599	0.586523854759738	.	.
chr1	134455268	134455767	chr1	134671133	134671632	Klhl12|chr1:134671133-134671632	0.7303873161	.	.
chr1	134455268	134455767	chr1	134713563	134714062	Klhl12|chr1:134713563-134714062	0.600217335537389	.	.
chr1	134494334	134494833	chr1	134060782	134061281	Rabif|chr1:134060782-134061281	0.677066968131401	.	.
chr1	134494334	134494833	chr1	134092834	134093333	Rabif|chr1:134092834-134093333	0.701639369767379	.	.
chr1	134494334	134494833	chr1	134382497	134382996	Rabif|chr1:134382497-134382996	0.501199870913912	.	.
chr1	134494334	134494833	chr1	134556771	134557270	Rabif|chr1:134556771-134557270	0.582146775008919	.	.
chr1	134494334	134494833	chr1	134556771	134557270	Rabif|chr1:134556771-134557270	0.58214677500892	.	.
chr1	134559917	134560416	chr1	134344509	134345008	Kdm5b|chr1:134344509-134345008	0.488266971368527	.	.
chr1	134559917	134560416	chr1	134382497	134382996	Kdm5b|chr1:134382497-134382996	0.644967955553918	.	.
chr1	134559917	134560416	chr1	134556771	134557270	Kdm5b|chr1:134556771-134557270	0.799973396444225	.	.
chr1	134559917	134560416	chr1	134671133	134671632	Kdm5b|chr1:134671133-134671632	0.498828797547429	.	.
chr1	134646329	134646828	chr1	134671133	134671632	Gm26783|chr1:134671133-134671632	0.46384713989586	.	.
chr1	134646329	134646828	chr1	134671133	134671632	Syt2|chr1:134671133-134671632	0.46384713989586	.	.
chr1	134646329	134646828	chr1	134713563	134714062	Gm26783|chr1:134713563-134714062	0.859376648161882	.	.
chr1	134646329	134646828	chr1	134713563	134714062	Syt2|chr1:134713563-134714062	0.859376648161882	.	.
chr1	134955755	134956254	chr1	134987558	134988057	Ppp1r12b|chr1:134987558-134988057	0.672936918946046	.	.
chr1	135146503	135147002	chr1	134995423	134995922	Arl8a|chr1:134995423-134995922	0.449027697775385	.	.
chr1	135147293	135147792	chr1	134771324	134771823	Arl8a|chr1:134771324-134771823	0.525261320984521	.	.
chr1	135147293	135147792	chr1	134814804	134815303	Arl8a|chr1:134814804-134815303	0.478744103111936	.	.
chr1	135248334	135248833	chr1	135461130	135461629	Gm26642|chr1:135461130-135461629	0.57793431892942	.	.
chr1	135283732	135284231	chr1	135368172	135368671	Rnpep|chr1:135368172-135368671	0.595799402266422	.	.
chr1	135284244	135284743	chr1	135368172	135368671	Rnpep|chr1:135368172-135368671	0.424942740551676	.	.
chr1	135374611	135375110	chr1	135171914	135172413	Shisa4|chr1:135171914-135172413	0.490742021763128	.	.
chr1	135430227	135430726	chr1	135171914	135172413	Ipo9|chr1:135171914-135172413	0.455873562031963	.	.
chr1	137898255	137898754	chr1	137541429	137541928	Gm4258|chr1:137541429-137541928	0.493022551412618	.	.
chr1	137898255	137898754	chr1	137541429	137541928	Gm4258|chr1:137541429-137541928	0.493022551412619	.	.
chr1	137898255	137898754	chr1	137698778	137699277	Gm4258|chr1:137698778-137699277	0.484195427393501	.	.
chr1	138618987	138619486	chr1	138328198	138328697	Nek7|chr1:138328198-138328697	0.48406402596556	.	.
chr1	138619514	138620013	chr1	138385349	138385848	Nek7|chr1:138385349-138385848	0.798202834099196	.	.
chr1	138619514	138620013	chr1	138446801	138447300	Nek7|chr1:138446801-138447300	0.513214458033414	.	.
chr1	138619514	138620013	chr1	138576703	138577202	Nek7|chr1:138576703-138577202	0.498859347019198	.	.
chr1	138848674	138849173	chr1	138576703	138577202	Lhx9|chr1:138576703-138577202	0.639364394309155	.	.
chr1	138848674	138849173	chr1	138617900	138618399	Lhx9|chr1:138617900-138618399	0.445618551980081	.	.
chr1	139376823	139377322	chr1	139267783	139268282	Crb1|chr1:139267783-139268282	0.434565608000291	.	.
chr1	139376823	139377322	chr1	139319634	139320133	Crb1|chr1:139319634-139320133	0.647598159902439	.	.
chr1	139376823	139377322	chr1	139328916	139329415	Crb1|chr1:139328916-139329415	0.553879037223234	.	.
chr1	139376823	139377322	chr1	139478820	139479319	Crb1|chr1:139478820-139479319	0.526944781379946	.	.
chr1	140245186	140245685	chr1	140003783	140004282	Kcnt2|chr1:140003783-140004282	0.566894563035284	.	.
chr1	140245186	140245685	chr1	140268490	140268989	Kcnt2|chr1:140268490-140268989	0.437916524676576	.	.
chr1	140245761	140246260	chr1	140003783	140004282	Kcnt2|chr1:140003783-140004282	0.438572384230529	.	.
chr1	143640493	143640992	chr1	143566320	143566819	B3galt2|chr1:143566320-143566819	0.424829436707568	.	.
chr1	143701942	143702441	chr1	143813845	143814344	Cdc73|chr1:143813845-143814344	0.49456377252741	.	.
chr1	143702603	143703102	chr1	143739248	143739747	Cdc73|chr1:143739248-143739747	0.746382098296848	.	.
chr1	143702603	143703102	chr1	143813845	143814344	Cdc73|chr1:143813845-143814344	0.638788386463789	.	.
chr1	143776839	143777338	chr1	143855711	143856210	Gm29170|chr1:143855711-143856210	0.499845606163782	.	.
chr1	143776839	143777338	chr1	143855711	143856210	Ro60|chr1:143855711-143856210	0.499845606163782	.	.
chr1	143776839	143777338	chr1	143855711	143856210	Uchl5|chr1:143855711-143856210	0.499845606163782	.	.
chr1	143776839	143777338	chr1	143918991	143919490	Gm29170|chr1:143918991-143919490	0.448398122314844	.	.
chr1	143776839	143777338	chr1	143918991	143919490	Ro60|chr1:143918991-143919490	0.448398122314844	.	.
chr1	143776839	143777338	chr1	143918991	143919490	Uchl5|chr1:143918991-143919490	0.448398122314844	.	.
chr1	144004041	144004540	chr1	143813845	143814344	Rgs2|chr1:143813845-143814344	0.646775800393315	.	.
chr1	144004041	144004540	chr1	144406592	144407091	Rgs2|chr1:144406592-144407091	0.480669884666666	.	.
chr1	150099643	150100142	chr1	149904990	149905489	Ptgs2|chr1:149904990-149905489	0.557669474454162	.	.
chr1	150099643	150100142	chr1	149904990	149905489	Ptgs2os|chr1:149904990-149905489	0.557669474454162	.	.
chr1	150099643	150100142	chr1	150460519	150461018	Ptgs2|chr1:150460519-150461018	0.58116683001897	.	.
chr1	150099643	150100142	chr1	150460519	150461018	Ptgs2os|chr1:150460519-150461018	0.58116683001897	.	.
chr1	150392883	150393382	chr1	150540218	150540717	Odr4|chr1:150540218-150540717	0.563078262517847	.	.
chr1	150392883	150393382	chr1	150540218	150540717	Tpr|chr1:150540218-150540717	0.563078262517847	.	.
chr1	150393401	150393900	chr1	150681421	150681920	Odr4|chr1:150681421-150681920	0.516388387737497	.	.
chr1	150393401	150393900	chr1	150681421	150681920	Tpr|chr1:150681421-150681920	0.516388387737497	.	.
chr1	151138226	151138725	chr1	151138849	151139348	C730036E19Rik|chr1:151138849-151139348	0.512730605411581	.	.
chr1	151428762	151429261	chr1	151389977	151390476	Swt1|chr1:151389977-151390476	0.568766363720429	.	.
chr1	151428762	151429261	chr1	151389977	151390476	Trmt1l|chr1:151389977-151390476	0.568766363720429	.	.
chr1	151499981	151500480	chr1	151706042	151706541	Rnf2|chr1:151706042-151706541	0.469690517839142	.	.
chr1	152089368	152089867	chr1	152051881	152052380	1700025G04Rik|chr1:152051881-152052380	0.552887998886377	.	.
chr1	152089368	152089867	chr1	152290216	152290715	1700025G04Rik|chr1:152290216-152290715	0.547434446232976	.	.
chr1	152089368	152089867	chr1	152290716	152291215	1700025G04Rik|chr1:152290716-152291215	0.516576754251189	.	.
chr1	152090109	152090608	chr1	152389268	152389767	1700025G04Rik|chr1:152389268-152389767	0.596169481912155	.	.
chr1	152090109	152090608	chr1	152468444	152468943	1700025G04Rik|chr1:152468444-152468943	0.515595517985334	.	.
chr1	152386383	152386882	chr1	152002128	152002627	Tsen15|chr1:152002128-152002627	0.532440642228345	.	.
chr1	152386383	152386882	chr1	152231660	152232159	Tsen15|chr1:152231660-152232159	0.478340771364361	.	.
chr1	152386383	152386882	chr1	152455959	152456458	Tsen15|chr1:152455959-152456458	0.554852467855386	.	.
chr1	152386383	152386882	chr1	152640629	152641128	Tsen15|chr1:152640629-152641128	0.495650420017329	.	.
chr1	153549494	153549993	chr1	153559234	153559733	Npl|chr1:153559234-153559733	0.524168753979677	.	.
chr1	153549494	153549993	chr1	153679607	153680106	Npl|chr1:153679607-153680106	0.682759304511568	.	.
chr1	153549494	153549993	chr1	153918470	153918969	Npl|chr1:153918470-153918969	0.449196826187583	.	.
chr1	153652792	153653291	chr1	153664891	153665390	Rgs8|chr1:153664891-153665390	0.701753916657218	.	.
chr1	153652792	153653291	chr1	153665399	153665898	Rgs8|chr1:153665399-153665898	0.417362120786991	.	.
chr1	153652792	153653291	chr1	153751790	153752289	Rgs8|chr1:153751790-153752289	0.766429853561533	.	.
chr1	153748943	153749442	chr1	153752425	153752924	Gm28513|chr1:153752425-153752924	0.484735203645772	.	.
chr1	153748943	153749442	chr1	153752425	153752924	Rnasel|chr1:153752425-153752924	0.484735203645772	.	.
chr1	153748943	153749442	chr1	153918470	153918969	Gm28513|chr1:153918470-153918969	0.627292769989787	.	.
chr1	153748943	153749442	chr1	153918470	153918969	Rnasel|chr1:153918470-153918969	0.627292769989787	.	.
chr1	153749495	153749994	chr1	153679607	153680106	Gm28512|chr1:153679607-153680106	0.727585622789502	.	.
chr1	153749495	153749994	chr1	153679607	153680106	Gm28512|chr1:153679607-153680106	0.727585622789503	.	.
chr1	153749495	153749994	chr1	153679607	153680106	Gm28513|chr1:153679607-153680106	0.727585622789502	.	.
chr1	153749495	153749994	chr1	153679607	153680106	Gm28513|chr1:153679607-153680106	0.727585622789503	.	.
chr1	153749495	153749994	chr1	153679607	153680106	Rnasel|chr1:153679607-153680106	0.727585622789502	.	.
chr1	153749495	153749994	chr1	153679607	153680106	Rnasel|chr1:153679607-153680106	0.727585622789503	.	.
chr1	153749495	153749994	chr1	153683332	153683831	Gm28512|chr1:153683332-153683831	0.447373812584134	.	.
chr1	153749495	153749994	chr1	153683332	153683831	Gm28513|chr1:153683332-153683831	0.447373812584134	.	.
chr1	153749495	153749994	chr1	153683332	153683831	Rnasel|chr1:153683332-153683831	0.447373812584134	.	.
chr1	153749495	153749994	chr1	153918470	153918969	Gm28512|chr1:153918470-153918969	0.816127711191227	.	.
chr1	153749495	153749994	chr1	153918470	153918969	Gm28513|chr1:153918470-153918969	0.816127711191227	.	.
chr1	153749495	153749994	chr1	153918470	153918969	Rnasel|chr1:153918470-153918969	0.816127711191227	.	.
chr1	153899574	153900073	chr1	153559234	153559733	Glul|chr1:153559234-153559733	0.450212445797997	.	.
chr1	153899574	153900073	chr1	153559234	153559733	Teddm2|chr1:153559234-153559733	0.450212445797997	.	.
chr1	153899574	153900073	chr1	153683332	153683831	Glul|chr1:153683332-153683831	0.455580903835939	.	.
chr1	153899574	153900073	chr1	153683332	153683831	Teddm2|chr1:153683332-153683831	0.455580903835939	.	.
chr1	153899574	153900073	chr1	153752425	153752924	Glul|chr1:153752425-153752924	0.600384350269109	.	.
chr1	153899574	153900073	chr1	153752425	153752924	Teddm2|chr1:153752425-153752924	0.600384350269109	.	.
chr1	153899574	153900073	chr1	153918470	153918969	Glul|chr1:153918470-153918969	0.497347259034694	.	.
chr1	153899574	153900073	chr1	153918470	153918969	Teddm2|chr1:153918470-153918969	0.497347259034694	.	.
chr1	153899574	153900073	chr1	154150104	154150603	Glul|chr1:154150104-154150603	0.635111236915014	.	.
chr1	153899574	153900073	chr1	154150104	154150603	Teddm2|chr1:154150104-154150603	0.635111236915014	.	.
chr1	153899574	153900073	chr1	154156674	154157173	Glul|chr1:154156674-154157173	0.425273168827021	.	.
chr1	153899574	153900073	chr1	154156674	154157173	Teddm2|chr1:154156674-154157173	0.425273168827021	.	.
chr1	153900327	153900826	chr1	153679607	153680106	Glul|chr1:153679607-153680106	0.656674537695689	.	.
chr1	153900327	153900826	chr1	153679607	153680106	Teddm2|chr1:153679607-153680106	0.656674537695689	.	.
chr1	153900327	153900826	chr1	153918470	153918969	Glul|chr1:153918470-153918969	0.569649245377699	.	.
chr1	153900327	153900826	chr1	153918470	153918969	Teddm2|chr1:153918470-153918969	0.569649245377699	.	.
chr1	153900327	153900826	chr1	154223809	154224308	Glul|chr1:154223809-154224308	0.566340168188154	.	.
chr1	153900327	153900826	chr1	154223809	154224308	Teddm2|chr1:154223809-154224308	0.566340168188154	.	.
chr1	154117348	154117847	chr1	153846388	153846887	A830008E24Rik|chr1:153846388-153846887	0.563061138028115	.	.
chr1	154117348	154117847	chr1	153846966	153847465	A830008E24Rik|chr1:153846966-153847465	0.583291060049944	.	.
chr1	154117348	154117847	chr1	154032466	154032965	A830008E24Rik|chr1:154032466-154032965	0.476574578846757	.	.
chr1	154117348	154117847	chr1	154202568	154203067	A830008E24Rik|chr1:154202568-154203067	0.484372303284223	.	.
chr1	154117348	154117847	chr1	154460006	154460505	A830008E24Rik|chr1:154460006-154460505	0.681452914230176	.	.
chr1	154117943	154118442	chr1	153846388	153846887	A830008E24Rik|chr1:153846388-153846887	0.538008315676149	.	.
chr1	154117943	154118442	chr1	153846966	153847465	A830008E24Rik|chr1:153846966-153847465	0.755016266602779	.	.
chr1	154117943	154118442	chr1	154032466	154032965	A830008E24Rik|chr1:154032466-154032965	0.421777785585722	.	.
chr1	154117943	154118442	chr1	154156674	154157173	A830008E24Rik|chr1:154156674-154157173	0.433857054835597	.	.
chr1	154117943	154118442	chr1	154460006	154460505	A830008E24Rik|chr1:154460006-154460505	0.773140579498645	.	.
chr1	155812620	155813119	chr1	155855451	155855950	Qsox1|chr1:155855451-155855950	0.453928299399827	.	.
chr1	155812620	155813119	chr1	156169287	156169786	Qsox1|chr1:156169287-156169786	0.419364657512406	.	.
chr1	155973115	155973614	chr1	156040577	156041076	Cep350|chr1:156040577-156041076	0.49761869790985	.	.
chr1	155973115	155973614	chr1	156230632	156231131	Cep350|chr1:156230632-156231131	0.5125551900576	.	.
chr1	156035344	156035843	chr1	156040577	156041076	Tor1aip1|chr1:156040577-156041076	0.447211409890394	.	.
chr1	156035344	156035843	chr1	156040577	156041076	Tor1aip2|chr1:156040577-156041076	0.447211409890394	.	.
chr1	156035878	156036377	chr1	156040577	156041076	Tor1aip1|chr1:156040577-156041076	0.744358926298194	.	.
chr1	156035878	156036377	chr1	156040577	156041076	Tor1aip2|chr1:156040577-156041076	0.744358926298194	.	.
chr1	156035878	156036377	chr1	156241652	156242151	Tor1aip1|chr1:156241652-156242151	0.436384979360777	.	.
chr1	156035878	156036377	chr1	156241652	156242151	Tor1aip2|chr1:156241652-156242151	0.436384979360777	.	.
chr1	156036379	156036878	chr1	155855451	155855950	Tor1aip1|chr1:155855451-155855950	0.502354210303319	.	.
chr1	156204775	156205274	chr1	156168726	156169225	Fam163a|chr1:156168726-156169225	0.602185005806625	.	.
chr1	156204775	156205274	chr1	156169287	156169786	Fam163a|chr1:156169287-156169786	0.479283252260569	.	.
chr1	156204775	156205274	chr1	156184182	156184681	Fam163a|chr1:156184182-156184681	0.573032596398621	.	.
chr1	156204775	156205274	chr1	156230632	156231131	Fam163a|chr1:156230632-156231131	0.462715755634189	.	.
chr1	156303125	156303624	chr1	156040577	156041076	4930518J20Rik|chr1:156040577-156041076	0.572222236605302	.	.
chr1	156303125	156303624	chr1	156040577	156041076	Tdrd5|chr1:156040577-156041076	0.572222236605302	.	.
chr1	156474061	156474560	chr1	156040577	156041076	Soat1|chr1:156040577-156041076	0.677451460040893	.	.
chr1	156474061	156474560	chr1	156633133	156633632	Soat1|chr1:156633133-156633632	0.491617978987479	.	.
chr1	156559155	156559654	chr1	156589756	156590255	Abl2|chr1:156589756-156590255	0.433381283495169	.	.
chr1	156559155	156559654	chr1	156710672	156711171	Abl2|chr1:156710672-156711171	0.495980698730589	.	.
chr1	156718320	156718819	chr1	156633133	156633632	Fam20b|chr1:156633133-156633632	0.496254865165105	.	.
chr1	159231910	159232409	chr1	158962376	158962875	Cop1|chr1:158962376-158962875	0.42070965824831	.	.
chr1	159231910	159232409	chr1	159135252	159135751	Cop1|chr1:159135252-159135751	0.518587980224922	.	.
chr1	159231910	159232409	chr1	159489445	159489944	Cop1|chr1:159489445-159489944	0.410305269051594	.	.
chr1	160791995	160792494	chr1	161170609	161171108	Rabgap1l|chr1:161170609-161171108	0.443035187201265	.	.
chr1	160792667	160793166	chr1	160579562	160580061	Rabgap1l|chr1:160579562-160580061	0.546552703249229	.	.
chr1	160792667	160793166	chr1	160714646	160715145	Rabgap1l|chr1:160714646-160715145	0.472514426444617	.	.
chr1	160792667	160793166	chr1	161170609	161171108	Rabgap1l|chr1:161170609-161171108	0.485091003908676	.	.
chr1	160792667	160793166	chr1	161197522	161198021	Rabgap1l|chr1:161197522-161198021	0.620611439944403	.	.
chr1	160906055	160906554	chr1	160579562	160580061	Rc3h1|chr1:160579562-160580061	0.658379422540737	.	.
chr1	160906055	160906554	chr1	160714646	160715145	Rc3h1|chr1:160714646-160715145	0.504259825377919	.	.
chr1	160906055	160906554	chr1	161170609	161171108	Rc3h1|chr1:161170609-161171108	0.422588338083332	.	.
chr1	160906055	160906554	chr1	161197522	161198021	Rc3h1|chr1:161197522-161198021	0.712494777205493	.	.
chr1	160906592	160907091	chr1	160579562	160580061	Rc3h1|chr1:160579562-160580061	0.616726265063652	.	.
chr1	160906592	160907091	chr1	160714646	160715145	Rc3h1|chr1:160714646-160715145	0.515837678056821	.	.
chr1	160906592	160907091	chr1	161170609	161171108	Rc3h1|chr1:161170609-161171108	0.45309347916474	.	.
chr1	160906592	160907091	chr1	161197522	161198021	Rc3h1|chr1:161197522-161198021	0.671805828859152	.	.
chr1	161034286	161034785	chr1	161170609	161171108	Gas5|chr1:161170609-161171108	0.590624873574781	.	.
chr1	161034286	161034785	chr1	161170609	161171108	Zbtb37|chr1:161170609-161171108	0.590624873574781	.	.
chr1	161034286	161034785	chr1	161197522	161198021	Gas5|chr1:161197522-161198021	0.5517823750822	.	.
chr1	161034286	161034785	chr1	161197522	161198021	Zbtb37|chr1:161197522-161198021	0.5517823750822	.	.
chr1	161034786	161035285	chr1	161170609	161171108	Gas5|chr1:161170609-161171108	0.412754074408216	.	.
chr1	161034786	161035285	chr1	161170609	161171108	Zbtb37|chr1:161170609-161171108	0.412754074408216	.	.
chr1	161034786	161035285	chr1	161197522	161198021	Gas5|chr1:161197522-161198021	0.511105014276017	.	.
chr1	161034786	161035285	chr1	161197522	161198021	Zbtb37|chr1:161197522-161198021	0.511105014276017	.	.
chr1	161070536	161071035	chr1	161170609	161171108	Cenpl|chr1:161170609-161171108	0.467922810982967	.	.
chr1	161070536	161071035	chr1	161170609	161171108	Dars2|chr1:161170609-161171108	0.467922810982967	.	.
chr1	161070536	161071035	chr1	161197522	161198021	Cenpl|chr1:161197522-161198021	0.577882041458468	.	.
chr1	161070536	161071035	chr1	161197522	161198021	Dars2|chr1:161197522-161198021	0.577882041458468	.	.
chr1	161131254	161131753	chr1	161400084	161400583	Klhl20|chr1:161400084-161400583	0.666366527314371	.	.
chr1	161142436	161142935	chr1	161170609	161171108	Ankrd45|chr1:161170609-161171108	0.475897707840202	.	.
chr1	161142436	161142935	chr1	161197522	161198021	Ankrd45|chr1:161197522-161198021	0.505438969222628	.	.
chr1	161142436	161142935	chr1	161400084	161400583	Ankrd45|chr1:161400084-161400583	0.438976564713378	.	.
chr1	161250941	161251440	chr1	161170609	161171108	Prdx6|chr1:161170609-161171108	0.757189593756805	.	.
chr1	161250941	161251440	chr1	161197522	161198021	Prdx6|chr1:161197522-161198021	0.472975541921564	.	.
chr1	161876197	161876696	chr1	161576484	161576983	Suco|chr1:161576484-161576983	0.532558454562797	.	.
chr1	161876715	161877214	chr1	161576484	161576983	Suco|chr1:161576484-161576983	0.460152203067487	.	.
chr1	161968972	161969471	chr1	161736817	161737316	Gm38304|chr1:161736817-161737316	0.582957296032082	.	.
chr1	161968972	161969471	chr1	161736817	161737316	Pigc|chr1:161736817-161737316	0.582957296032082	.	.
chr1	161968972	161969471	chr1	161976288	161976787	Gm38304|chr1:161976288-161976787	0.416046951292255	.	.
chr1	161968972	161969471	chr1	161976288	161976787	Pigc|chr1:161976288-161976787	0.416046951292255	.	.
chr1	162570372	162570871	chr1	162509778	162510277	Vamp4|chr1:162509778-162510277	0.569342574182167	.	.
chr1	162570372	162570871	chr1	162615434	162615933	Vamp4|chr1:162615434-162615933	0.49486067943419	.	.
chr1	162570372	162570871	chr1	162636078	162636577	Vamp4|chr1:162636078-162636577	0.760954922298163	.	.
chr1	162570372	162570871	chr1	162879940	162880439	Vamp4|chr1:162879940-162880439	0.509769413287708	.	.
chr1	162570372	162570871	chr1	162920031	162920530	Vamp4|chr1:162920031-162920530	0.744789371424608	.	.
chr1	162570372	162570871	chr1	162927273	162927772	Vamp4|chr1:162927273-162927772	0.567689631784747	.	.
chr1	162740352	162740851	chr1	162509778	162510277	Prrc2c|chr1:162509778-162510277	0.432537733468264	.	.
chr1	162740352	162740851	chr1	162615434	162615933	Prrc2c|chr1:162615434-162615933	0.564688134239172	.	.
chr1	162740352	162740851	chr1	162920031	162920530	Prrc2c|chr1:162920031-162920530	0.493871129294185	.	.
chr1	163994642	163995141	chr1	164184474	164184973	BC055324|chr1:164184474-164184973	0.483719845860106	.	.
chr1	163994642	163995141	chr1	164184474	164184973	Mettl18|chr1:164184474-164184973	0.483719845860106	.	.
chr1	164275346	164275845	chr1	164550594	164551093	Ccdc181|chr1:164550594-164551093	0.462681154541436	.	.
chr1	164275346	164275845	chr1	164552715	164553214	Ccdc181|chr1:164552715-164553214	0.527840563720909	.	.
chr1	164275346	164275845	chr1	164744449	164744948	Ccdc181|chr1:164744449-164744948	0.416338746646589	.	.
chr1	164307370	164307869	chr1	164454697	164455196	Blzf1|chr1:164454697-164455196	0.490489410909232	.	.
chr1	164307370	164307869	chr1	164744449	164744948	Blzf1|chr1:164744449-164744948	0.541749623720737	.	.
chr1	164457803	164458302	chr1	164454697	164455196	Atp1b1|chr1:164454697-164455196	0.420140210097431	.	.
chr1	164457803	164458302	chr1	164744449	164744948	Atp1b1|chr1:164744449-164744948	0.465458045149079	.	.
chr1	164458666	164459165	chr1	164235945	164236444	Atp1b1|chr1:164235945-164236444	0.775283186580616	.	.
chr1	164458666	164459165	chr1	164238286	164238785	Atp1b1|chr1:164238286-164238785	0.547134091227598	.	.
chr1	164461711	164462210	chr1	164207949	164208448	Gm32391|chr1:164207949-164208448	0.577789144741038	.	.
chr1	164502271	164502770	chr1	164896622	164897121	Gm26685|chr1:164896622-164897121	0.465538316240056	.	.
chr1	164502271	164502770	chr1	164997673	164998172	Gm26685|chr1:164997673-164998172	0.50269049780436	.	.
chr1	164863112	164863611	chr1	164600001	164600500	Gm20743|chr1:164600001-164600500	0.41125480375908	.	.
chr1	164863112	164863611	chr1	164757278	164757777	Gm20743|chr1:164757278-164757777	0.516492697886524	.	.
chr1	164863112	164863611	chr1	164757801	164758300	Gm20743|chr1:164757801-164758300	0.527899274891159	.	.
chr1	164863112	164863611	chr1	164793887	164794386	Gm20743|chr1:164793887-164794386	0.45300506347335	.	.
chr1	164863112	164863611	chr1	164926693	164927192	Gm20743|chr1:164926693-164927192	0.489178652037154	.	.
chr1	164863112	164863611	chr1	164997673	164998172	Gm20743|chr1:164997673-164998172	0.602381122437067	.	.
chr1	164863634	164864133	chr1	164757278	164757777	Gm20743|chr1:164757278-164757777	0.472946135266147	.	.
chr1	164863634	164864133	chr1	164757801	164758300	Gm20743|chr1:164757801-164758300	0.498366727479178	.	.
chr1	164863634	164864133	chr1	164787699	164788198	Gm20743|chr1:164787699-164788198	0.427774692861842	.	.
chr1	164863634	164864133	chr1	164793887	164794386	Gm20743|chr1:164793887-164794386	0.443472739235538	.	.
chr1	164863634	164864133	chr1	164926693	164927192	Gm20743|chr1:164926693-164927192	0.47426713181413	.	.
chr1	164863634	164864133	chr1	164997673	164998172	Gm20743|chr1:164997673-164998172	0.575216799996572	.	.
chr1	164898957	164899456	chr1	164744449	164744948	Gm32569|chr1:164744449-164744948	0.475510297856031	.	.
chr1	164898957	164899456	chr1	164905001	164905500	Gm32569|chr1:164905001-164905500	0.61758917175007	.	.
chr1	165236724	165237223	chr1	165075344	165075843	Tiprl|chr1:165075344-165075843	0.440161055918548	.	.
chr1	165236724	165237223	chr1	165075909	165076408	Tiprl|chr1:165075909-165076408	0.455527584941324	.	.
chr1	165236724	165237223	chr1	165083611	165084110	Tiprl|chr1:165083611-165084110	0.549490359602611	.	.
chr1	165236724	165237223	chr1	165084130	165084629	Tiprl|chr1:165084130-165084629	0.543592113522255	.	.
chr1	165236724	165237223	chr1	165282295	165282794	Tiprl|chr1:165282295-165282794	0.480489614044393	.	.
chr1	165236724	165237223	chr1	165320429	165320928	Tiprl|chr1:165320429-165320928	0.419850847142496	.	.
chr1	165460313	165460812	chr1	165083611	165084110	Dcaf6|chr1:165083611-165084110	0.488148679595913	.	.
chr1	165460313	165460812	chr1	165083611	165084110	Mpc2|chr1:165083611-165084110	0.488148679595913	.	.
chr1	165460313	165460812	chr1	165084130	165084629	Dcaf6|chr1:165084130-165084629	0.574479962446345	.	.
chr1	165460313	165460812	chr1	165084130	165084629	Mpc2|chr1:165084130-165084629	0.574479962446345	.	.
chr1	165460313	165460812	chr1	165282295	165282794	Dcaf6|chr1:165282295-165282794	0.535883183300712	.	.
chr1	165460313	165460812	chr1	165282295	165282794	Mpc2|chr1:165282295-165282794	0.535883183300712	.	.
chr1	165460313	165460812	chr1	165320429	165320928	Dcaf6|chr1:165320429-165320928	0.588863887654532	.	.
chr1	165460313	165460812	chr1	165320429	165320928	Dcaf6|chr1:165320429-165320928	0.588863887654533	.	.
chr1	165460313	165460812	chr1	165320429	165320928	Mpc2|chr1:165320429-165320928	0.588863887654532	.	.
chr1	165460313	165460812	chr1	165320429	165320928	Mpc2|chr1:165320429-165320928	0.588863887654533	.	.
chr1	165460313	165460812	chr1	165642102	165642601	Dcaf6|chr1:165642102-165642601	0.735950248006013	.	.
chr1	165460313	165460812	chr1	165642102	165642601	Mpc2|chr1:165642102-165642601	0.735950248006013	.	.
chr1	165460922	165461421	chr1	165281633	165282132	Dcaf6|chr1:165281633-165282132	0.439890502942745	.	.
chr1	165460922	165461421	chr1	165281633	165282132	Mpc2|chr1:165281633-165282132	0.439890502942745	.	.
chr1	165460922	165461421	chr1	165282295	165282794	Dcaf6|chr1:165282295-165282794	0.70039079001629	.	.
chr1	165460922	165461421	chr1	165282295	165282794	Mpc2|chr1:165282295-165282794	0.70039079001629	.	.
chr1	165460922	165461421	chr1	165320429	165320928	Dcaf6|chr1:165320429-165320928	0.41426327756209	.	.
chr1	165460922	165461421	chr1	165320429	165320928	Mpc2|chr1:165320429-165320928	0.41426327756209	.	.
chr1	165460922	165461421	chr1	165642102	165642601	Dcaf6|chr1:165642102-165642601	0.577416286937414	.	.
chr1	165460922	165461421	chr1	165642102	165642601	Mpc2|chr1:165642102-165642601	0.577416286937414	.	.
chr1	165634316	165634815	chr1	165653500	165653999	Mpzl1|chr1:165653500-165653999	0.412275296926019	.	.
chr1	165634316	165634815	chr1	165676819	165677318	Mpzl1|chr1:165676819-165677318	0.483913196502865	.	.
chr1	165763500	165763999	chr1	165779795	165780294	Creg1|chr1:165779795-165780294	0.500089816133285	.	.
chr1	165763500	165763999	chr1	166160566	166161065	Creg1|chr1:166160566-166161065	0.488908720891212	.	.
chr1	166002418	166002917	chr1	166048366	166048865	Gm26665|chr1:166048366-166048865	0.568833798858878	.	.
chr1	166002418	166002917	chr1	166048366	166048865	Pou2f1|chr1:166048366-166048865	0.568833798858878	.	.
chr1	166002418	166002917	chr1	166055102	166055601	Gm26665|chr1:166055102-166055601	0.596116736947151	.	.
chr1	166002418	166002917	chr1	166055102	166055601	Pou2f1|chr1:166055102-166055601	0.596116736947151	.	.
chr1	166002418	166002917	chr1	166102859	166103358	Gm26665|chr1:166102859-166103358	0.422671215229915	.	.
chr1	166002418	166002917	chr1	166102859	166103358	Pou2f1|chr1:166102859-166103358	0.422671215229915	.	.
chr1	166002418	166002917	chr1	166343030	166343529	Gm26665|chr1:166343030-166343529	0.586535027817764	.	.
chr1	166002418	166002917	chr1	166343030	166343529	Pou2f1|chr1:166343030-166343529	0.586535027817764	.	.
chr1	166002418	166002917	chr1	166360121	166360620	Gm26665|chr1:166360121-166360620	0.413316094898876	.	.
chr1	166002418	166002917	chr1	166360121	166360620	Pou2f1|chr1:166360121-166360620	0.413316094898876	.	.
chr1	166003176	166003675	chr1	166048366	166048865	Gm26665|chr1:166048366-166048865	0.426656074769448	.	.
chr1	166003176	166003675	chr1	166048366	166048865	Pou2f1|chr1:166048366-166048865	0.426656074769448	.	.
chr1	166003176	166003675	chr1	166055102	166055601	Gm26665|chr1:166055102-166055601	0.545966308159502	.	.
chr1	166003176	166003675	chr1	166055102	166055601	Pou2f1|chr1:166055102-166055601	0.545966308159502	.	.
chr1	166003176	166003675	chr1	166343030	166343529	Gm26665|chr1:166343030-166343529	0.562505980525994	.	.
chr1	166003176	166003675	chr1	166343030	166343529	Pou2f1|chr1:166343030-166343529	0.562505980525994	.	.
chr1	166253817	166254316	chr1	166117383	166117882	Ildr2|chr1:166117383-166117882	0.645156048244305	.	.
chr1	166254415	166254914	chr1	166117383	166117882	Ildr2|chr1:166117383-166117882	0.598117660536854	.	.
chr1	166308696	166309195	chr1	166088473	166088972	5330438I03Rik|chr1:166088473-166088972	0.434233761309516	.	.
chr1	166379002	166379501	chr1	166055102	166055601	Tada1|chr1:166055102-166055601	0.4905719473535	.	.
chr1	166379002	166379501	chr1	166102859	166103358	Tada1|chr1:166102859-166103358	0.433707253949705	.	.
chr1	166379002	166379501	chr1	166343030	166343529	Tada1|chr1:166343030-166343529	0.648322652973764	.	.
chr1	166379863	166380362	chr1	166055102	166055601	Gm15853|chr1:166055102-166055601	0.546779132768763	.	.
chr1	166379863	166380362	chr1	166343030	166343529	Gm15853|chr1:166343030-166343529	0.513657655145749	.	.
chr1	166408940	166409439	chr1	166360121	166360620	Pogk|chr1:166360121-166360620	0.432874408980155	.	.
chr1	166409578	166410077	chr1	166102859	166103358	Pogk|chr1:166102859-166103358	0.566019384739052	.	.
chr1	166409578	166410077	chr1	166343030	166343529	Pogk|chr1:166343030-166343529	0.56374292567177	.	.
chr1	166409578	166410077	chr1	166360121	166360620	Pogk|chr1:166360121-166360620	0.456913711062018	.	.
chr1	167284924	167285423	chr1	167365735	167366234	Gm2453|chr1:167365735-167366234	0.686582536686468	.	.
chr1	167284924	167285423	chr1	167365735	167366234	Uck2|chr1:167365735-167366234	0.686582536686468	.	.
chr1	167284924	167285423	chr1	167608411	167608910	Gm2453|chr1:167608411-167608910	0.450477346281246	.	.
chr1	167284924	167285423	chr1	167608411	167608910	Uck2|chr1:167608411-167608910	0.450477346281246	.	.
chr1	167284924	167285423	chr1	167644841	167645340	Gm2453|chr1:167644841-167645340	0.674254558281996	.	.
chr1	167284924	167285423	chr1	167644841	167645340	Uck2|chr1:167644841-167645340	0.674254558281996	.	.
chr1	167284924	167285423	chr1	167669716	167670215	Gm2453|chr1:167669716-167670215	0.473193602197854	.	.
chr1	167284924	167285423	chr1	167669716	167670215	Uck2|chr1:167669716-167670215	0.473193602197854	.	.
chr1	167308418	167308917	chr1	167365735	167366234	Tmco1|chr1:167365735-167366234	0.813364718019362	.	.
chr1	167308418	167308917	chr1	167447969	167448468	Tmco1|chr1:167447969-167448468	0.467755099571811	.	.
chr1	167308418	167308917	chr1	167644841	167645340	Tmco1|chr1:167644841-167645340	0.469581974006176	.	.
chr1	167349707	167350206	chr1	167369851	167370350	Aldh9a1|chr1:167369851-167370350	0.629012087399662	.	.
chr1	167349707	167350206	chr1	167644841	167645340	Aldh9a1|chr1:167644841-167645340	0.736713127920652	.	.
chr1	167598393	167598892	chr1	167337334	167337833	Rxrg|chr1:167337334-167337833	0.562978371405583	.	.
chr1	167598393	167598892	chr1	167365735	167366234	Rxrg|chr1:167365735-167366234	0.526611659544148	.	.
chr1	167598393	167598892	chr1	167447969	167448468	Rxrg|chr1:167447969-167448468	0.416728549745916	.	.
chr1	167598393	167598892	chr1	167608411	167608910	Rxrg|chr1:167608411-167608910	0.494502197430656	.	.
chr1	167598393	167598892	chr1	167644841	167645340	Rxrg|chr1:167644841-167645340	0.419992535799865	.	.
chr1	167598393	167598892	chr1	167896223	167896722	Rxrg|chr1:167896223-167896722	0.465988658663834	.	.
chr1	167688807	167689306	chr1	167871937	167872436	Lmx1a|chr1:167871937-167872436	0.416363865543238	.	.
chr1	169532064	169532563	chr1	169628495	169628994	Nuf2|chr1:169628495-169628994	0.640001170353921	.	.
chr1	169532064	169532563	chr1	169699288	169699787	Nuf2|chr1:169699288-169699787	0.433082031101291	.	.
chr1	169532064	169532563	chr1	169726864	169727363	Nuf2|chr1:169726864-169727363	0.640296547457711	.	.
chr1	169747461	169747960	chr1	169495843	169496342	Rgs4|chr1:169495843-169496342	0.697789542722009	.	.
chr1	169747461	169747960	chr1	169692750	169693249	Rgs4|chr1:169692750-169693249	0.410708770573914	.	.
chr1	169933784	169934283	chr1	169848486	169848985	Gm15852|chr1:169848486-169848985	0.476092298474051	.	.
chr1	169933784	169934283	chr1	169860841	169861340	Gm15852|chr1:169860841-169861340	0.412689650076916	.	.
chr1	169934305	169934804	chr1	169872809	169873308	Gm15852|chr1:169872809-169873308	0.421658325475429	.	.
chr1	169969082	169969581	chr1	169872809	169873308	3110045C21Rik|chr1:169872809-169873308	0.455727405245442	.	.
chr1	169969082	169969581	chr1	169872809	169873308	Hsd17b7|chr1:169872809-169873308	0.455727405245442	.	.
chr1	170867571	170868070	chr1	170908240	170908739	Atf6|chr1:170908240-170908739	0.498830194138754	.	.
chr1	170867571	170868070	chr1	170908240	170908739	Gm9929|chr1:170908240-170908739	0.498830194138754	.	.
chr1	170868410	170868909	chr1	170839525	170840024	Atf6|chr1:170839525-170840024	0.415722356374898	.	.
chr1	170868410	170868909	chr1	170839525	170840024	Gm9929|chr1:170839525-170840024	0.415722356374898	.	.
chr1	170885252	170885751	chr1	170901528	170902027	Dusp12|chr1:170901528-170902027	0.533794709044027	.	.
chr1	170885252	170885751	chr1	170901528	170902027	Gm26620|chr1:170901528-170902027	0.533794709044027	.	.
chr1	170885252	170885751	chr1	170907216	170907715	Dusp12|chr1:170907216-170907715	0.680635382152482	.	.
chr1	170885252	170885751	chr1	170907216	170907715	Gm26620|chr1:170907216-170907715	0.680635382152482	.	.
chr1	170885252	170885751	chr1	170992548	170993047	Dusp12|chr1:170992548-170993047	0.656009381407285	.	.
chr1	170885252	170885751	chr1	170992548	170993047	Gm26620|chr1:170992548-170993047	0.656009381407285	.	.
chr1	170885252	170885751	chr1	171036880	171037379	Dusp12|chr1:171036880-171037379	0.4331961879185	.	.
chr1	170885252	170885751	chr1	171036880	171037379	Gm26620|chr1:171036880-171037379	0.4331961879185	.	.
chr1	170885252	170885751	chr1	171038357	171038856	Dusp12|chr1:171038357-171038856	0.692219516408186	.	.
chr1	170885252	170885751	chr1	171038357	171038856	Gm26620|chr1:171038357-171038856	0.692219516408186	.	.
chr1	170885252	170885751	chr1	171044266	171044765	Dusp12|chr1:171044266-171044765	0.733459525160591	.	.
chr1	170885252	170885751	chr1	171044266	171044765	Gm26620|chr1:171044266-171044765	0.733459525160591	.	.
chr1	170885252	170885751	chr1	171044776	171045275	Dusp12|chr1:171044776-171045275	0.60449894239898	.	.
chr1	170885252	170885751	chr1	171044776	171045275	Gm26620|chr1:171044776-171045275	0.60449894239898	.	.
chr1	170885252	170885751	chr1	171110922	171111421	Dusp12|chr1:171110922-171111421	0.520183601655135	.	.
chr1	170885252	170885751	chr1	171110922	171111421	Gm26620|chr1:171110922-171111421	0.520183601655135	.	.
chr1	170885252	170885751	chr1	171220747	171221246	Dusp12|chr1:171220747-171221246	0.832440131859494	.	.
chr1	170885252	170885751	chr1	171220747	171221246	Gm26620|chr1:171220747-171221246	0.832440131859494	.	.
chr1	170885252	170885751	chr1	171247027	171247526	Dusp12|chr1:171247027-171247526	0.673878252007783	.	.
chr1	170885252	170885751	chr1	171247027	171247526	Gm26620|chr1:171247027-171247526	0.673878252007783	.	.
chr1	171113775	171114274	chr1	170901528	170902027	Cfap126|chr1:170901528-170902027	0.562514565218693	.	.
chr1	171113775	171114274	chr1	170907216	170907715	Cfap126|chr1:170907216-170907715	0.752869128116607	.	.
chr1	171113775	171114274	chr1	170992548	170993047	Cfap126|chr1:170992548-170993047	0.665197503802611	.	.
chr1	171113775	171114274	chr1	171036880	171037379	Cfap126|chr1:171036880-171037379	0.492913935938946	.	.
chr1	171113775	171114274	chr1	171038357	171038856	Cfap126|chr1:171038357-171038856	0.599688420872576	.	.
chr1	171113775	171114274	chr1	171044266	171044765	Cfap126|chr1:171044266-171044765	0.806382224979175	.	.
chr1	171113775	171114274	chr1	171044776	171045275	Cfap126|chr1:171044776-171045275	0.678568899019435	.	.
chr1	171113775	171114274	chr1	171110922	171111421	Cfap126|chr1:171110922-171111421	0.572855499312048	.	.
chr1	171113775	171114274	chr1	171206342	171206841	Cfap126|chr1:171206342-171206841	0.458507603391022	.	.
chr1	171113775	171114274	chr1	171220747	171221246	Cfap126|chr1:171220747-171221246	0.739138100745601	.	.
chr1	171113775	171114274	chr1	171247027	171247526	Cfap126|chr1:171247027-171247526	0.598085604425161	.	.
chr1	171113775	171114274	chr1	171379865	171380364	Cfap126|chr1:171379865-171380364	0.790151063176144	.	.
chr1	171150371	171150870	chr1	170907216	170907715	Mpz|chr1:170907216-170907715	0.562848635506748	.	.
chr1	171150371	171150870	chr1	170907216	170907715	Sdhc|chr1:170907216-170907715	0.562848635506748	.	.
chr1	171150371	171150870	chr1	170992548	170993047	Mpz|chr1:170992548-170993047	0.514777135127069	.	.
chr1	171150371	171150870	chr1	170992548	170993047	Sdhc|chr1:170992548-170993047	0.514777135127069	.	.
chr1	171150371	171150870	chr1	171037809	171038308	Mpz|chr1:171037809-171038308	0.442077307072077	.	.
chr1	171150371	171150870	chr1	171037809	171038308	Sdhc|chr1:171037809-171038308	0.442077307072077	.	.
chr1	171150371	171150870	chr1	171038357	171038856	Mpz|chr1:171038357-171038856	0.670193092543436	.	.
chr1	171150371	171150870	chr1	171038357	171038856	Sdhc|chr1:171038357-171038856	0.670193092543436	.	.
chr1	171150371	171150870	chr1	171044266	171044765	Mpz|chr1:171044266-171044765	0.585162864865541	.	.
chr1	171150371	171150870	chr1	171044266	171044765	Sdhc|chr1:171044266-171044765	0.585162864865541	.	.
chr1	171150371	171150870	chr1	171044776	171045275	Mpz|chr1:171044776-171045275	0.447627471659339	.	.
chr1	171150371	171150870	chr1	171044776	171045275	Sdhc|chr1:171044776-171045275	0.447627471659339	.	.
chr1	171150371	171150870	chr1	171110922	171111421	Mpz|chr1:171110922-171111421	0.507867910329278	.	.
chr1	171150371	171150870	chr1	171110922	171111421	Mpz|chr1:171110922-171111421	0.507867910329279	.	.
chr1	171150371	171150870	chr1	171110922	171111421	Sdhc|chr1:171110922-171111421	0.507867910329278	.	.
chr1	171150371	171150870	chr1	171110922	171111421	Sdhc|chr1:171110922-171111421	0.507867910329279	.	.
chr1	171150371	171150870	chr1	171220747	171221246	Mpz|chr1:171220747-171221246	0.585097454879316	.	.
chr1	171150371	171150870	chr1	171220747	171221246	Sdhc|chr1:171220747-171221246	0.585097454879316	.	.
chr1	171150371	171150870	chr1	171247027	171247526	Mpz|chr1:171247027-171247526	0.654715795314453	.	.
chr1	171150371	171150870	chr1	171247027	171247526	Sdhc|chr1:171247027-171247526	0.654715795314453	.	.
chr1	171150371	171150870	chr1	171379865	171380364	Mpz|chr1:171379865-171380364	0.6938755038315	.	.
chr1	171150371	171150870	chr1	171379865	171380364	Sdhc|chr1:171379865-171380364	0.6938755038315	.	.
chr1	171222404	171222903	chr1	171220747	171221246	Tomm40l|chr1:171220747-171221246	0.472719500600544	.	.
chr1	171270057	171270556	chr1	171038357	171038856	B4galt3|chr1:171038357-171038856	0.461963330550613	.	.
chr1	171270057	171270556	chr1	171044266	171044765	B4galt3|chr1:171044266-171044765	0.620292330339015	.	.
chr1	171270057	171270556	chr1	171044776	171045275	B4galt3|chr1:171044776-171045275	0.412860231826701	.	.
chr1	171270057	171270556	chr1	171110922	171111421	B4galt3|chr1:171110922-171111421	0.49864065912536	.	.
chr1	171270057	171270556	chr1	171206342	171206841	B4galt3|chr1:171206342-171206841	0.416336125582831	.	.
chr1	171270057	171270556	chr1	171220747	171221246	B4galt3|chr1:171220747-171221246	0.60844481834977	.	.
chr1	171270057	171270556	chr1	171247027	171247526	B4galt3|chr1:171247027-171247526	0.748247225219795	.	.
chr1	171270057	171270556	chr1	171263038	171263537	B4galt3|chr1:171263038-171263537	0.433804483611309	.	.
chr1	171270057	171270556	chr1	171379865	171380364	B4galt3|chr1:171379865-171380364	0.694051139031017	.	.
chr1	171281054	171281553	chr1	171247027	171247526	Ppox|chr1:171247027-171247526	0.508019633083642	.	.
chr1	171281054	171281553	chr1	171263038	171263537	Ppox|chr1:171263038-171263537	0.491737708891047	.	.
chr1	171287719	171288218	chr1	171036880	171037379	Usp21|chr1:171036880-171037379	0.539751462837812	.	.
chr1	171287719	171288218	chr1	171038357	171038856	Usp21|chr1:171038357-171038856	0.493085085052367	.	.
chr1	171287719	171288218	chr1	171044266	171044765	Usp21|chr1:171044266-171044765	0.535554458004228	.	.
chr1	171287719	171288218	chr1	171110922	171111421	Usp21|chr1:171110922-171111421	0.6423851101469	.	.
chr1	171287719	171288218	chr1	171220747	171221246	Usp21|chr1:171220747-171221246	0.486525983622437	.	.
chr1	171287719	171288218	chr1	171379865	171380364	Usp21|chr1:171379865-171380364	0.444194325589057	.	.
chr1	171294566	171295065	chr1	171036880	171037379	Ufc1|chr1:171036880-171037379	0.440116542118172	.	.
chr1	171294566	171295065	chr1	171038357	171038856	Ufc1|chr1:171038357-171038856	0.416360964242701	.	.
chr1	171294566	171295065	chr1	171044266	171044765	Ufc1|chr1:171044266-171044765	0.42915960207413	.	.
chr1	171294566	171295065	chr1	171044776	171045275	Ufc1|chr1:171044776-171045275	0.458697550241773	.	.
chr1	171294566	171295065	chr1	171220747	171221246	Ufc1|chr1:171220747-171221246	0.513743572660103	.	.
chr1	171328705	171329204	chr1	171036880	171037379	Dedd|chr1:171036880-171037379	0.466644937566243	.	.
chr1	171328705	171329204	chr1	171038357	171038856	Dedd|chr1:171038357-171038856	0.733707835865912	.	.
chr1	171328705	171329204	chr1	171044266	171044765	Dedd|chr1:171044266-171044765	0.695336255846785	.	.
chr1	171328705	171329204	chr1	171044776	171045275	Dedd|chr1:171044776-171045275	0.605883815834171	.	.
chr1	171328705	171329204	chr1	171110922	171111421	Dedd|chr1:171110922-171111421	0.545134338301424	.	.
chr1	171328705	171329204	chr1	171220747	171221246	Dedd|chr1:171220747-171221246	0.815729880121311	.	.
chr1	171328705	171329204	chr1	171247027	171247526	Dedd|chr1:171247027-171247526	0.636036999833149	.	.
chr1	171328705	171329204	chr1	171379865	171380364	Dedd|chr1:171379865-171380364	0.80043697024387	.	.
chr1	171329206	171329705	chr1	171036880	171037379	Dedd|chr1:171036880-171037379	0.578775719028201	.	.
chr1	171329206	171329705	chr1	171038357	171038856	Dedd|chr1:171038357-171038856	0.642372667121827	.	.
chr1	171329206	171329705	chr1	171044266	171044765	Dedd|chr1:171044266-171044765	0.839509780888481	.	.
chr1	171329206	171329705	chr1	171044776	171045275	Dedd|chr1:171044776-171045275	0.778798454702445	.	.
chr1	171329206	171329705	chr1	171110922	171111421	Dedd|chr1:171110922-171111421	0.666514491877857	.	.
chr1	171329206	171329705	chr1	171206342	171206841	Dedd|chr1:171206342-171206841	0.438036129359949	.	.
chr1	171329206	171329705	chr1	171220747	171221246	Dedd|chr1:171220747-171221246	0.672020140622542	.	.
chr1	171329206	171329705	chr1	171247027	171247526	Dedd|chr1:171247027-171247526	0.521641062443595	.	.
chr1	171329206	171329705	chr1	171379865	171380364	Dedd|chr1:171379865-171380364	0.824464950156194	.	.
chr1	171345437	171345936	chr1	171036880	171037379	Nit1|chr1:171036880-171037379	0.435421155627896	.	.
chr1	171345437	171345936	chr1	171036880	171037379	Pfdn2|chr1:171036880-171037379	0.435421155627896	.	.
chr1	171345437	171345936	chr1	171037809	171038308	Nit1|chr1:171037809-171038308	0.460073620065252	.	.
chr1	171345437	171345936	chr1	171037809	171038308	Pfdn2|chr1:171037809-171038308	0.460073620065252	.	.
chr1	171345437	171345936	chr1	171038357	171038856	Nit1|chr1:171038357-171038856	0.707189721178405	.	.
chr1	171345437	171345936	chr1	171038357	171038856	Pfdn2|chr1:171038357-171038856	0.707189721178405	.	.
chr1	171345437	171345936	chr1	171044266	171044765	Nit1|chr1:171044266-171044765	0.637111919240952	.	.
chr1	171345437	171345936	chr1	171044266	171044765	Pfdn2|chr1:171044266-171044765	0.637111919240952	.	.
chr1	171345437	171345936	chr1	171044776	171045275	Nit1|chr1:171044776-171045275	0.534193103373632	.	.
chr1	171345437	171345936	chr1	171044776	171045275	Pfdn2|chr1:171044776-171045275	0.534193103373632	.	.
chr1	171345437	171345936	chr1	171110922	171111421	Nit1|chr1:171110922-171111421	0.5081045029454	.	.
chr1	171345437	171345936	chr1	171110922	171111421	Pfdn2|chr1:171110922-171111421	0.5081045029454	.	.
chr1	171345437	171345936	chr1	171220747	171221246	Nit1|chr1:171220747-171221246	0.620769770496373	.	.
chr1	171345437	171345936	chr1	171220747	171221246	Pfdn2|chr1:171220747-171221246	0.620769770496373	.	.
chr1	171345437	171345936	chr1	171247027	171247526	Nit1|chr1:171247027-171247526	0.59349962844058	.	.
chr1	171345437	171345936	chr1	171247027	171247526	Pfdn2|chr1:171247027-171247526	0.59349962844058	.	.
chr1	171345437	171345936	chr1	171379865	171380364	Nit1|chr1:171379865-171380364	0.743352150893313	.	.
chr1	171345437	171345936	chr1	171379865	171380364	Pfdn2|chr1:171379865-171380364	0.743352150893313	.	.
chr1	171360576	171361075	chr1	171044266	171044765	Klhdc9|chr1:171044266-171044765	0.702762163279498	.	.
chr1	171360576	171361075	chr1	171044776	171045275	Klhdc9|chr1:171044776-171045275	0.646339656011129	.	.
chr1	171360576	171361075	chr1	171110922	171111421	Klhdc9|chr1:171110922-171111421	0.439046650708604	.	.
chr1	171360576	171361075	chr1	171206342	171206841	Klhdc9|chr1:171206342-171206841	0.460723181127756	.	.
chr1	171360576	171361075	chr1	171220747	171221246	Klhdc9|chr1:171220747-171221246	0.55797706604142	.	.
chr1	171360576	171361075	chr1	171379865	171380364	Klhdc9|chr1:171379865-171380364	0.603172252739653	.	.
chr1	171361088	171361587	chr1	171044266	171044765	Klhdc9|chr1:171044266-171044765	0.703189194636173	.	.
chr1	171361088	171361587	chr1	171044776	171045275	Klhdc9|chr1:171044776-171045275	0.486420414954301	.	.
chr1	171361088	171361587	chr1	171110922	171111421	Klhdc9|chr1:171110922-171111421	0.409877804026823	.	.
chr1	171361088	171361587	chr1	171220747	171221246	Klhdc9|chr1:171220747-171221246	0.608305801102033	.	.
chr1	171361088	171361587	chr1	171247027	171247526	Klhdc9|chr1:171247027-171247526	0.505923436007785	.	.
chr1	171361088	171361587	chr1	171379865	171380364	Klhdc9|chr1:171379865-171380364	0.530041047431767	.	.
chr1	171411068	171411567	chr1	171037809	171038308	Usf1|chr1:171037809-171038308	0.442854532352647	.	.
chr1	171411068	171411567	chr1	171247027	171247526	Usf1|chr1:171247027-171247526	0.548590926914998	.	.
chr1	171437234	171437733	chr1	171566785	171567284	F11r|chr1:171566785-171567284	0.460601996603004	.	.
chr1	171503848	171504347	chr1	171815706	171816205	Alyref2|chr1:171815706-171816205	0.467571679442223	.	.
chr1	171503848	171504347	chr1	171815706	171816205	B930036N10Rik|chr1:171815706-171816205	0.467571679442223	.	.
chr1	171503848	171504347	chr1	171948287	171948786	Alyref2|chr1:171948287-171948786	0.645841065535092	.	.
chr1	171503848	171504347	chr1	171948287	171948786	B930036N10Rik|chr1:171948287-171948786	0.645841065535092	.	.
chr1	172027641	172028140	chr1	171815706	171816205	Vangl2|chr1:171815706-171816205	0.430230288963494	.	.
chr1	172027641	172028140	chr1	172027134	172027633	Vangl2|chr1:172027134-172027633	0.709542898746492	.	.
chr1	172027641	172028140	chr1	172217086	172217585	Vangl2|chr1:172217086-172217585	0.410591794308817	.	.
chr1	172082460	172082959	chr1	172242346	172242845	Copa|chr1:172242346-172242845	0.473603619464155	.	.
chr1	172082460	172082959	chr1	172242346	172242845	Ncstn|chr1:172242346-172242845	0.473603619464155	.	.
chr1	172126494	172126993	chr1	172027134	172027633	Pex19|chr1:172027134-172027633	0.580752680090579	.	.
chr1	172147848	172148347	chr1	171815706	171816205	Dcaf8|chr1:171815706-171816205	0.483967337010683	.	.
chr1	172147848	172148347	chr1	171815706	171816205	Dcaf8|chr1:171815706-171816205	0.483967337010684	.	.
chr1	172206038	172206537	chr1	172027134	172027633	Pea15a|chr1:172027134-172027633	0.653963729334546	.	.
chr1	172206038	172206537	chr1	172217086	172217585	Pea15a|chr1:172217086-172217585	0.553786953438107	.	.
chr1	172206038	172206537	chr1	172242346	172242845	Pea15a|chr1:172242346-172242845	0.584707639004979	.	.
chr1	172206562	172207061	chr1	172027134	172027633	Pea15a|chr1:172027134-172027633	0.62603064056359	.	.
chr1	172206562	172207061	chr1	172217086	172217585	Pea15a|chr1:172217086-172217585	0.531153191007333	.	.
chr1	172206562	172207061	chr1	172242346	172242845	Pea15a|chr1:172242346-172242845	0.470586008045544	.	.
chr1	172632295	172632794	chr1	172528665	172529164	Dusp23|chr1:172528665-172529164	0.463002442156461	.	.
chr1	172632295	172632794	chr1	172562878	172563377	Dusp23|chr1:172562878-172563377	0.529119465655769	.	.
chr1	172632295	172632794	chr1	172586057	172586556	Dusp23|chr1:172586057-172586556	0.7330147953489	.	.
chr1	172632295	172632794	chr1	172619200	172619699	Dusp23|chr1:172619200-172619699	0.613702152673671	.	.
chr1	172632295	172632794	chr1	172640266	172640765	Dusp23|chr1:172640266-172640765	0.813665374080026	.	.
chr1	172632827	172633326	chr1	172528665	172529164	Dusp23|chr1:172528665-172529164	0.62651066459711	.	.
chr1	172632827	172633326	chr1	172562878	172563377	Dusp23|chr1:172562878-172563377	0.609260434641224	.	.
chr1	172632827	172633326	chr1	172586057	172586556	Dusp23|chr1:172586057-172586556	0.700626346963615	.	.
chr1	172632827	172633326	chr1	172619200	172619699	Dusp23|chr1:172619200-172619699	0.571196906833929	.	.
chr1	172632827	172633326	chr1	172640266	172640765	Dusp23|chr1:172640266-172640765	0.521218860514802	.	.
chr1	173366644	173367143	chr1	173339459	173339958	Cadm3|chr1:173339459-173339958	0.431418530205975	.	.
chr1	174501578	174502077	chr1	174608199	174608698	Fmn2|chr1:174608199-174608698	0.721259502557743	.	.
chr1	174502434	174502933	chr1	174503374	174503873	Fmn2|chr1:174503374-174503873	0.502800677787998	.	.
chr1	175692503	175693002	chr1	175871980	175872479	Chml|chr1:175871980-175872479	0.688944089695377	.	.
chr1	175692503	175693002	chr1	175871980	175872479	Opn3|chr1:175871980-175872479	0.688944089695377	.	.
chr1	175692503	175693002	chr1	175923807	175924306	Chml|chr1:175923807-175924306	0.502296842135718	.	.
chr1	175692503	175693002	chr1	175923807	175924306	Opn3|chr1:175923807-175924306	0.502296842135718	.	.
chr1	175693049	175693548	chr1	175603313	175603812	Chml|chr1:175603313-175603812	0.463124463740126	.	.
chr1	175693049	175693548	chr1	175603313	175603812	Opn3|chr1:175603313-175603812	0.463124463740126	.	.
chr1	175693049	175693548	chr1	175804081	175804580	Chml|chr1:175804081-175804580	0.520605654220048	.	.
chr1	175693049	175693548	chr1	175804081	175804580	Opn3|chr1:175804081-175804580	0.520605654220048	.	.
chr1	175699292	175699791	chr1	175603313	175603812	Wdr64|chr1:175603313-175603812	0.592021013320827	.	.
chr1	175699292	175699791	chr1	175871980	175872479	Wdr64|chr1:175871980-175872479	0.699741952783955	.	.
chr1	175880538	175881037	chr1	175871980	175872479	Exo1|chr1:175871980-175872479	0.576702409693798	.	.
chr1	176274525	176275024	chr1	176354755	176355254	Pld5|chr1:176354755-176355254	0.702554465176714	.	.
chr1	176274525	176275024	chr1	176355276	176355775	Pld5|chr1:176355276-176355775	0.606352202923425	.	.
chr1	176274525	176275024	chr1	176402589	176403088	Pld5|chr1:176402589-176403088	0.574335067114523	.	.
chr1	176274525	176275024	chr1	176529160	176529659	Pld5|chr1:176529160-176529659	0.723111402893735	.	.
chr1	176274525	176275024	chr1	176615542	176616041	Pld5|chr1:176615542-176616041	0.646755833447388	.	.
chr1	176274525	176275024	chr1	176671014	176671513	Pld5|chr1:176671014-176671513	0.776108964742764	.	.
chr1	176274525	176275024	chr1	176698563	176699062	Pld5|chr1:176698563-176699062	0.477803436482937	.	.
chr1	176275192	176275691	chr1	176354755	176355254	Gm38101|chr1:176354755-176355254	0.529139608295976	.	.
chr1	176275192	176275691	chr1	176354755	176355254	Pld5|chr1:176354755-176355254	0.529139608295976	.	.
chr1	176275192	176275691	chr1	176355276	176355775	Gm38101|chr1:176355276-176355775	0.692841099010336	.	.
chr1	176275192	176275691	chr1	176355276	176355775	Pld5|chr1:176355276-176355775	0.692841099010336	.	.
chr1	176275192	176275691	chr1	176402589	176403088	Gm38101|chr1:176402589-176403088	0.547433974400427	.	.
chr1	176275192	176275691	chr1	176402589	176403088	Pld5|chr1:176402589-176403088	0.547433974400427	.	.
chr1	176275192	176275691	chr1	176405004	176405503	Gm38101|chr1:176405004-176405503	0.444048065224898	.	.
chr1	176275192	176275691	chr1	176405004	176405503	Pld5|chr1:176405004-176405503	0.444048065224898	.	.
chr1	176275192	176275691	chr1	176405504	176406003	Gm38101|chr1:176405504-176406003	0.454743544176396	.	.
chr1	176275192	176275691	chr1	176405504	176406003	Pld5|chr1:176405504-176406003	0.454743544176396	.	.
chr1	176275192	176275691	chr1	176529160	176529659	Gm38101|chr1:176529160-176529659	0.732316624209403	.	.
chr1	176275192	176275691	chr1	176529160	176529659	Pld5|chr1:176529160-176529659	0.732316624209403	.	.
chr1	176275192	176275691	chr1	176615542	176616041	Gm38101|chr1:176615542-176616041	0.540501050284246	.	.
chr1	176275192	176275691	chr1	176615542	176616041	Pld5|chr1:176615542-176616041	0.540501050284246	.	.
chr1	176275192	176275691	chr1	176671014	176671513	Gm38101|chr1:176671014-176671513	0.70288422101034	.	.
chr1	176275192	176275691	chr1	176671014	176671513	Gm38101|chr1:176671014-176671513	0.702884221010341	.	.
chr1	176275192	176275691	chr1	176671014	176671513	Pld5|chr1:176671014-176671513	0.70288422101034	.	.
chr1	176275192	176275691	chr1	176671014	176671513	Pld5|chr1:176671014-176671513	0.702884221010341	.	.
chr1	177257580	177258079	chr1	177338691	177339190	Akt3|chr1:177338691-177339190	0.508227274942046	.	.
chr1	177258176	177258675	chr1	177338691	177339190	Akt3|chr1:177338691-177339190	0.689424907837074	.	.
chr1	177441840	177442339	chr1	177338691	177339190	Zbtb18|chr1:177338691-177339190	0.618347543127257	.	.
chr1	177593748	177594247	chr1	177663087	177663586	Gm37280|chr1:177663087-177663586	0.628796758541992	.	.
chr1	177593748	177594247	chr1	177683819	177684318	Gm37280|chr1:177683819-177684318	0.445527628618443	.	.
chr1	177795766	177796265	chr1	178235812	178236311	Adss|chr1:178235812-178236311	0.502147927728277	.	.
chr1	177982967	177983466	chr1	178205873	178206372	Catspere2|chr1:178205873-178206372	0.614422215151777	.	.
chr1	178187311	178187810	chr1	178205873	178206372	Desi2|chr1:178205873-178206372	0.589506907306115	.	.
chr1	178187311	178187810	chr1	178368821	178369320	Desi2|chr1:178368821-178369320	0.572404334980172	.	.
chr1	178187311	178187810	chr1	178463658	178464157	Desi2|chr1:178463658-178464157	0.475701944966687	.	.
chr1	178276142	178276641	chr1	178235812	178236311	4930527J03Rik|chr1:178235812-178236311	0.498260352969706	.	.
chr1	178317988	178318487	chr1	178205873	178206372	B230369F24Rik|chr1:178205873-178206372	0.626558257093543	.	.
chr1	178317988	178318487	chr1	178205873	178206372	Cox20|chr1:178205873-178206372	0.626558257093543	.	.
chr1	178317988	178318487	chr1	178219602	178220101	B230369F24Rik|chr1:178219602-178220101	0.428671158727218	.	.
chr1	178317988	178318487	chr1	178219602	178220101	Cox20|chr1:178219602-178220101	0.428671158727218	.	.
chr1	178317988	178318487	chr1	178368821	178369320	B230369F24Rik|chr1:178368821-178369320	0.717357333207007	.	.
chr1	178317988	178318487	chr1	178368821	178369320	Cox20|chr1:178368821-178369320	0.717357333207007	.	.
chr1	178318532	178319031	chr1	178205873	178206372	B230369F24Rik|chr1:178205873-178206372	0.53817512607554	.	.
chr1	178318532	178319031	chr1	178205873	178206372	Cox20|chr1:178205873-178206372	0.53817512607554	.	.
chr1	178318532	178319031	chr1	178219602	178220101	B230369F24Rik|chr1:178219602-178220101	0.421868038585299	.	.
chr1	178318532	178319031	chr1	178219602	178220101	Cox20|chr1:178219602-178220101	0.421868038585299	.	.
chr1	178318532	178319031	chr1	178235812	178236311	B230369F24Rik|chr1:178235812-178236311	0.415665127328304	.	.
chr1	178318532	178319031	chr1	178235812	178236311	Cox20|chr1:178235812-178236311	0.415665127328304	.	.
chr1	178318532	178319031	chr1	178368821	178369320	B230369F24Rik|chr1:178368821-178369320	0.721442611309047	.	.
chr1	178318532	178319031	chr1	178368821	178369320	Cox20|chr1:178368821-178369320	0.721442611309047	.	.
chr1	178318532	178319031	chr1	178463658	178464157	B230369F24Rik|chr1:178463658-178464157	0.453492222593593	.	.
chr1	178318532	178319031	chr1	178463658	178464157	Cox20|chr1:178463658-178464157	0.453492222593593	.	.
chr1	178337559	178338058	chr1	178205873	178206372	Hnrnpu|chr1:178205873-178206372	0.466111494787756	.	.
chr1	178337559	178338058	chr1	178368821	178369320	Hnrnpu|chr1:178368821-178369320	0.836211993281754	.	.
chr1	178405450	178405949	chr1	178368821	178369320	Efcab2|chr1:178368821-178369320	0.690881356717655	.	.
chr1	178406170	178406669	chr1	178368821	178369320	Efcab2|chr1:178368821-178369320	0.550029450733599	.	.
chr1	179546057	179546556	chr1	179847684	179848183	Cnst|chr1:179847684-179848183	0.410982488736231	.	.
chr1	179546057	179546556	chr1	179847684	179848183	Tfb2m|chr1:179847684-179848183	0.410982488736231	.	.
chr1	179546570	179547069	chr1	179847684	179848183	Cnst|chr1:179847684-179848183	0.442227961562428	.	.
chr1	179546570	179547069	chr1	179847684	179848183	Tfb2m|chr1:179847684-179848183	0.442227961562428	.	.
chr1	179802857	179803356	chr1	179705089	179705588	Ahctf1|chr1:179705089-179705588	0.447479782254761	.	.
chr1	179802857	179803356	chr1	179705089	179705588	Gm10518|chr1:179705089-179705588	0.447479782254761	.	.
chr1	179803447	179803946	chr1	179705089	179705588	Ahctf1|chr1:179705089-179705588	0.544602518606245	.	.
chr1	179803447	179803946	chr1	179705089	179705588	Ahctf1|chr1:179705089-179705588	0.544602518606246	.	.
chr1	179803447	179803946	chr1	179705089	179705588	Gm10518|chr1:179705089-179705588	0.544602518606245	.	.
chr1	179803447	179803946	chr1	179705089	179705588	Gm10518|chr1:179705089-179705588	0.544602518606246	.	.
chr1	179803447	179803946	chr1	179853400	179853899	Ahctf1|chr1:179853400-179853899	0.412509829502171	.	.
chr1	179803447	179803946	chr1	179853400	179853899	Gm10518|chr1:179853400-179853899	0.412509829502171	.	.
chr1	179803447	179803946	chr1	179974990	179975489	Ahctf1|chr1:179974990-179975489	0.511241886718893	.	.
chr1	179803447	179803946	chr1	179974990	179975489	Gm10518|chr1:179974990-179975489	0.511241886718893	.	.
chr1	179959653	179960152	chr1	179847684	179848183	Cdc42bpa|chr1:179847684-179848183	0.620866785456019	.	.
chr1	179959653	179960152	chr1	180113540	180114039	Cdc42bpa|chr1:180113540-180114039	0.651080726428175	.	.
chr1	179959653	179960152	chr1	180151109	180151608	Cdc42bpa|chr1:180151109-180151608	0.596696194205863	.	.
chr1	179959653	179960152	chr1	180195828	180196327	Cdc42bpa|chr1:180195828-180196327	0.584453661268405	.	.
chr1	180568576	180569075	chr1	180541862	180542361	Parp1|chr1:180541862-180542361	0.58257175821512	.	.
chr1	180568576	180569075	chr1	180848038	180848537	Parp1|chr1:180848038-180848537	0.44252429526551	.	.
chr1	180641033	180641532	chr1	180541862	180542361	Lin9|chr1:180541862-180542361	0.474280693663495	.	.
chr1	180768387	180768886	chr1	181022185	181022684	Gm38293|chr1:181022185-181022684	0.589905639248592	.	.
chr1	180768387	180768886	chr1	181150665	181151164	Gm38293|chr1:181150665-181151164	0.448833383376938	.	.
chr1	180813365	180813864	chr1	180541862	180542361	H3f3a|chr1:180541862-180542361	0.762207791650805	.	.
chr1	180813365	180813864	chr1	180541862	180542361	H3f3aos|chr1:180541862-180542361	0.762207791650805	.	.
chr1	180813365	180813864	chr1	181150665	181151164	H3f3a|chr1:181150665-181151164	0.436388649062724	.	.
chr1	180813365	180813864	chr1	181150665	181151164	H3f3aos|chr1:181150665-181151164	0.436388649062724	.	.
chr1	180813989	180814488	chr1	181150665	181151164	H3f3a|chr1:181150665-181151164	0.577240319756843	.	.
chr1	180813989	180814488	chr1	181150665	181151164	H3f3aos|chr1:181150665-181151164	0.577240319756843	.	.
chr1	180850639	180851138	chr1	180777540	180778039	Sde2|chr1:180777540-180778039	0.472458625568732	.	.
chr1	180850639	180851138	chr1	181009633	181010132	Sde2|chr1:181009633-181010132	0.465096042461493	.	.
chr1	180903944	180904443	chr1	181022185	181022684	Pycr2|chr1:181022185-181022684	0.474932249718232	.	.
chr1	180903944	180904443	chr1	181150665	181151164	Pycr2|chr1:181150665-181151164	0.519813143985445	.	.
chr1	181352331	181352830	chr1	181552723	181553222	Cnih3|chr1:181552723-181553222	0.478323146661692	.	.
chr1	181352831	181353330	chr1	181552723	181553222	Cnih3|chr1:181552723-181553222	0.489666781977634	.	.
chr1	181842237	181842736	chr1	181841665	181842164	Lbr|chr1:181841665-181842164	0.782694203988092	.	.
chr1	181842237	181842736	chr1	181888749	181889248	Lbr|chr1:181888749-181889248	0.570984311055052	.	.
chr1	181842237	181842736	chr1	181923286	181923785	Lbr|chr1:181923286-181923785	0.598345107999698	.	.
chr1	181842237	181842736	chr1	181960315	181960814	Lbr|chr1:181960315-181960814	0.447941607004015	.	.
chr1	182019253	182019752	chr1	181841665	181842164	Enah|chr1:181841665-181842164	0.444473999486611	.	.
chr1	182019253	182019752	chr1	181888749	181889248	Enah|chr1:181888749-181889248	0.645740309410098	.	.
chr1	182019253	182019752	chr1	182489705	182490204	Enah|chr1:182489705-182490204	0.499496056509239	.	.
chr1	182019822	182020321	chr1	181888749	181889248	Enah|chr1:181888749-181889248	0.511711810700448	.	.
chr1	182019822	182020321	chr1	181923286	181923785	Enah|chr1:181923286-181923785	0.51679982226185	.	.
chr1	182019822	182020321	chr1	182489705	182490204	Enah|chr1:182489705-182490204	0.562099747704933	.	.
chr1	182124497	182124996	chr1	181841665	181842164	Srp9|chr1:181841665-181842164	0.632013151769537	.	.
chr1	182124497	182124996	chr1	181923286	181923785	Srp9|chr1:181923286-181923785	0.497716612140619	.	.
chr1	182124497	182124996	chr1	181960315	181960814	Srp9|chr1:181960315-181960814	0.525475604545872	.	.
chr1	182124497	182124996	chr1	182489705	182490204	Srp9|chr1:182489705-182490204	0.640830793735775	.	.
chr1	182408896	182409395	chr1	182489705	182490204	Trp53bp2|chr1:182489705-182490204	0.644263348731931	.	.
chr1	182408896	182409395	chr1	182539280	182539779	Trp53bp2|chr1:182539280-182539779	0.802124461240028	.	.
chr1	182516707	182517206	chr1	182682848	182683347	Capn2|chr1:182682848-182683347	0.484264748431569	.	.
chr1	182516707	182517206	chr1	182682848	182683347	Capn2|chr1:182682848-182683347	0.48426474843157	.	.
chr1	182516707	182517206	chr1	182792654	182793153	Capn2|chr1:182792654-182793153	0.54708160166946	.	.
chr1	182516707	182517206	chr1	182990872	182991371	Capn2|chr1:182990872-182991371	0.488917281006282	.	.
chr1	182517320	182517819	chr1	182489705	182490204	Capn2|chr1:182489705-182490204	0.54485220296872	.	.
chr1	182517320	182517819	chr1	182539280	182539779	Capn2|chr1:182539280-182539779	0.671463016712555	.	.
chr1	182517320	182517819	chr1	182982880	182983379	Capn2|chr1:182982880-182983379	0.544005380794515	.	.
chr1	182763734	182764233	chr1	182539280	182539779	Susd4|chr1:182539280-182539779	0.587605629871173	.	.
chr1	182763734	182764233	chr1	182840018	182840517	Susd4|chr1:182840018-182840517	0.473310125219344	.	.
chr1	182763734	182764233	chr1	182959370	182959869	Susd4|chr1:182959370-182959869	0.416199300185783	.	.
chr1	182763734	182764233	chr1	182982880	182983379	Susd4|chr1:182982880-182983379	0.555847099144453	.	.
chr1	182764489	182764988	chr1	182663670	182664169	Susd4|chr1:182663670-182664169	0.441629100271566	.	.
chr1	183221261	183221760	chr1	182796899	182797398	Disp1|chr1:182796899-182797398	0.691919946893282	.	.
chr1	183221261	183221760	chr1	182823980	182824479	Disp1|chr1:182823980-182824479	0.607485308579484	.	.
chr1	183221261	183221760	chr1	182982880	182983379	Disp1|chr1:182982880-182983379	0.702536616063096	.	.
chr1	183221261	183221760	chr1	183345255	183345754	Disp1|chr1:183345255-183345754	0.689438316258934	.	.
chr1	183221261	183221760	chr1	183442295	183442794	Disp1|chr1:183442295-183442794	0.472938335338125	.	.
chr1	183369413	183369912	chr1	183345255	183345754	Mia3|chr1:183345255-183345754	0.498666524384928	.	.
chr1	183369413	183369912	chr1	183442295	183442794	Mia3|chr1:183442295-183442794	0.718717552530386	.	.
chr1	183388644	183389143	chr1	183345255	183345754	Taf1a|chr1:183345255-183345754	0.497048041947306	.	.
chr1	184845644	184846143	chr1	184791060	184791559	Marc2|chr1:184791060-184791559	0.517484632321022	.	.
chr1	184845644	184846143	chr1	184958757	184959256	Marc2|chr1:184958757-184959256	0.4403945321429	.	.
chr1	184999545	185000044	chr1	184824501	184825000	Mark1|chr1:184824501-184825000	0.524226942048076	.	.
chr1	184999545	185000044	chr1	184974981	184975480	Mark1|chr1:184974981-184975480	0.571731739710905	.	.
chr1	185329129	185329628	chr1	185269038	185269537	Iars2|chr1:185269038-185269537	0.42600173097145	.	.
chr1	185331876	185332375	chr1	185269038	185269537	Bpnt1|chr1:185269038-185269537	0.558230861573995	.	.
chr1	185363502	185364001	chr1	185269038	185269537	4930532G15Rik|chr1:185269038-185269537	0.513475119783979	.	.
chr1	185363502	185364001	chr1	185269038	185269537	Eprs|chr1:185269038-185269537	0.513475119783979	.	.
chr1	185454649	185455148	chr1	185262489	185262988	Gm2061|chr1:185262489-185262988	0.461104441221819	.	.
chr1	185454649	185455148	chr1	185262489	185262988	Slc30a10|chr1:185262489-185262988	0.461104441221819	.	.
chr1	185455175	185455674	chr1	185269038	185269537	Gm2061|chr1:185269038-185269537	0.490364651005342	.	.
chr1	185455175	185455674	chr1	185269038	185269537	Slc30a10|chr1:185269038-185269537	0.490364651005342	.	.
chr1	186117016	186117515	chr1	185885127	185885626	Lyplal1|chr1:185885127-185885626	0.504127167992149	.	.
chr1	187215277	187215776	chr1	186819474	186819973	Gpatch2|chr1:186819474-186819973	0.411144361561658	.	.
chr1	187215277	187215776	chr1	186819474	186819973	Spata17|chr1:186819474-186819973	0.411144361561658	.	.
chr1	187215277	187215776	chr1	186827695	186828194	Gpatch2|chr1:186827695-186828194	0.447468744481778	.	.
chr1	187215277	187215776	chr1	186827695	186828194	Spata17|chr1:186827695-186828194	0.447468744481778	.	.
chr1	187215277	187215776	chr1	187137379	187137878	Gpatch2|chr1:187137379-187137878	0.417193128129768	.	.
chr1	187215277	187215776	chr1	187137379	187137878	Spata17|chr1:187137379-187137878	0.417193128129768	.	.
chr1	189343635	189344134	chr1	189262584	189263083	A430027H14Rik|chr1:189262584-189263083	0.486136445660876	.	.
chr1	189922073	189922572	chr1	189839849	189840348	Smyd2|chr1:189839849-189840348	0.411099810785093	.	.
chr1	189922073	189922572	chr1	189883675	189884174	Smyd2|chr1:189883675-189884174	0.657510585810484	.	.
chr1	189922073	189922572	chr1	189887431	189887930	Smyd2|chr1:189887431-189887930	0.536751364599204	.	.
chr1	189922073	189922572	chr1	189910256	189910755	Smyd2|chr1:189910256-189910755	0.586320884630914	.	.
chr1	189922073	189922572	chr1	189975508	189976007	Smyd2|chr1:189975508-189976007	0.497869961167924	.	.
chr1	190403305	190403804	chr1	190127824	190128323	Gm29678|chr1:190127824-190128323	0.691550366154701	.	.
chr1	190403305	190403804	chr1	190289967	190290466	Gm29678|chr1:190289967-190290466	0.410657304685635	.	.
chr1	191026045	191026544	chr1	191397049	191397548	A230020J21Rik|chr1:191397049-191397548	0.890003460948563	.	.
chr1	191026045	191026544	chr1	191397049	191397548	Flvcr1|chr1:191397049-191397548	0.890003460948563	.	.
chr1	191098161	191098660	chr1	191245532	191246031	Batf3|chr1:191245532-191246031	0.594287366260904	.	.
chr1	191224177	191224676	chr1	191397049	191397548	D730003I15Rik|chr1:191397049-191397548	0.495240039750645	.	.
chr1	191317662	191318161	chr1	191312626	191313125	Nenf|chr1:191312626-191313125	0.442159646833352	.	.
chr1	191317662	191318161	chr1	191397049	191397548	Nenf|chr1:191397049-191397548	0.730703001200996	.	.
chr1	191717568	191718067	chr1	191397049	191397548	Lpgat1|chr1:191397049-191397548	0.499088541394331	.	.
chr1	191717568	191718067	chr1	191817776	191818275	Lpgat1|chr1:191817776-191818275	0.440722859098037	.	.
chr1	191718068	191718567	chr1	191312626	191313125	Lpgat1|chr1:191312626-191313125	0.431727077750989	.	.
chr1	191718068	191718567	chr1	191397049	191397548	Lpgat1|chr1:191397049-191397548	0.604996567175273	.	.
chr1	191718068	191718567	chr1	191817776	191818275	Lpgat1|chr1:191817776-191818275	0.621526200151163	.	.
chr1	191821104	191821603	chr1	192107306	192107805	Gm38037|chr1:192107306-192107805	0.447927350962153	.	.
chr1	191821104	191821603	chr1	192107306	192107805	Nek2|chr1:192107306-192107805	0.447927350962153	.	.
chr1	191821104	191821603	chr1	192246858	192247357	Gm38037|chr1:192246858-192247357	0.499965018582825	.	.
chr1	191821104	191821603	chr1	192246858	192247357	Nek2|chr1:192246858-192247357	0.499965018582825	.	.
chr1	192092422	192092921	chr1	192107306	192107805	Gm26879|chr1:192107306-192107805	0.465576163206186	.	.
chr1	192092422	192092921	chr1	192107306	192107805	Traf5|chr1:192107306-192107805	0.465576163206186	.	.
chr1	192136426	192136925	chr1	191817776	191818275	Gm10516|chr1:191817776-191818275	0.520542769222808	.	.
chr1	192136426	192136925	chr1	192246858	192247357	Gm10516|chr1:192246858-192247357	0.455905676948795	.	.
chr1	192137818	192138317	chr1	192107306	192107805	Rcor3|chr1:192107306-192107805	0.615962297323154	.	.
chr1	192770423	192770922	chr1	192834606	192835105	Hhat|chr1:192834606-192835105	0.461458637429518	.	.
chr1	192855482	192855981	chr1	192834606	192835105	Gm15867|chr1:192834606-192835105	0.468176077061369	.	.
chr1	192855482	192855981	chr1	192834606	192835105	Sertad4|chr1:192834606-192835105	0.468176077061369	.	.
chr1	194976111	194976610	chr1	194780776	194781275	A330023F24Rik|chr1:194780776-194781275	0.64936535076934	.	.
chr1	194976111	194976610	chr1	194780776	194781275	Gm16897|chr1:194780776-194781275	0.64936535076934	.	.
chr1	194976111	194976610	chr1	195040386	195040885	A330023F24Rik|chr1:195040386-195040885	0.512754213789176	.	.
chr1	194976111	194976610	chr1	195040386	195040885	Gm16897|chr1:195040386-195040885	0.512754213789176	.	.
chr1	195092132	195092631	chr1	194753135	194753634	Cd46|chr1:194753135-194753634	0.443332920912753	.	.
chr1	195130829	195131328	chr1	195016706	195017205	Cr1l|chr1:195016706-195017205	0.448129644593077	.	.
chr1	195131381	195131880	chr1	195040386	195040885	Cr1l|chr1:195040386-195040885	0.471165372738432	.	.
chr10	3972861	3973360	chr10	4159182	4159681	Mthfd1l|chr10:4159182-4159681	0.466398439444165	.	.
chr10	3972861	3973360	chr10	4188778	4189277	Mthfd1l|chr10:4188778-4189277	0.418945812108493	.	.
chr10	3973553	3974052	chr10	3572927	3573426	Mthfd1l|chr10:3572927-3573426	0.422414142116105	.	.
chr10	3973553	3974052	chr10	4159182	4159681	Mthfd1l|chr10:4159182-4159681	0.686634452885416	.	.
chr10	3973553	3974052	chr10	4189329	4189828	Mthfd1l|chr10:4189329-4189828	0.57599732680814	.	.
chr10	4265552	4266051	chr10	4159182	4159681	Akap12|chr10:4159182-4159681	0.578881784259901	.	.
chr10	4265552	4266051	chr10	4172184	4172683	Akap12|chr10:4172184-4172683	0.471493040367902	.	.
chr10	4265552	4266051	chr10	4188778	4189277	Akap12|chr10:4188778-4189277	0.590217946556911	.	.
chr10	4265552	4266051	chr10	4332675	4333174	Akap12|chr10:4332675-4333174	0.461712759431645	.	.
chr10	4265552	4266051	chr10	4333294	4333793	Akap12|chr10:4333294-4333793	0.500183187261104	.	.
chr10	4265552	4266051	chr10	4386733	4387232	Akap12|chr10:4386733-4387232	0.54682678005645	.	.
chr10	4265552	4266051	chr10	4712513	4713012	Akap12|chr10:4712513-4713012	0.606241564361971	.	.
chr10	4266269	4266768	chr10	4172184	4172683	Akap12|chr10:4172184-4172683	0.730290067834189	.	.
chr10	4266269	4266768	chr10	4188778	4189277	Akap12|chr10:4188778-4189277	0.705361442991651	.	.
chr10	4266269	4266768	chr10	4189329	4189828	Akap12|chr10:4189329-4189828	0.482040068463215	.	.
chr10	4266269	4266768	chr10	4386733	4387232	Akap12|chr10:4386733-4387232	0.537898777791753	.	.
chr10	4266269	4266768	chr10	4386733	4387232	Akap12|chr10:4386733-4387232	0.537898777791754	.	.
chr10	4387235	4387734	chr10	4172184	4172683	Zbtb2|chr10:4172184-4172683	0.897236941669359	.	.
chr10	4387235	4387734	chr10	4172184	4172683	Zbtb2|chr10:4172184-4172683	0.89723694166936	.	.
chr10	4387235	4387734	chr10	4188778	4189277	Zbtb2|chr10:4188778-4189277	0.89303671272531	.	.
chr10	4387235	4387734	chr10	4189329	4189828	Zbtb2|chr10:4189329-4189828	0.452648120538307	.	.
chr10	4387235	4387734	chr10	4333294	4333793	Zbtb2|chr10:4333294-4333793	0.429138185809796	.	.
chr10	4387235	4387734	chr10	4386733	4387232	Zbtb2|chr10:4386733-4387232	0.783418048488639	.	.
chr10	4387235	4387734	chr10	4598223	4598722	Zbtb2|chr10:4598223-4598722	0.461552654961042	.	.
chr10	4432192	4432691	chr10	4159182	4159681	Armt1|chr10:4159182-4159681	0.793130212573242	.	.
chr10	4432192	4432691	chr10	4159182	4159681	Rmnd1|chr10:4159182-4159681	0.793130212573242	.	.
chr10	4432192	4432691	chr10	4172184	4172683	Armt1|chr10:4172184-4172683	0.729054756952308	.	.
chr10	4432192	4432691	chr10	4172184	4172683	Rmnd1|chr10:4172184-4172683	0.729054756952308	.	.
chr10	4432192	4432691	chr10	4188778	4189277	Armt1|chr10:4188778-4189277	0.801696068019893	.	.
chr10	4432192	4432691	chr10	4188778	4189277	Rmnd1|chr10:4188778-4189277	0.801696068019893	.	.
chr10	4432192	4432691	chr10	4189329	4189828	Armt1|chr10:4189329-4189828	0.614215296922269	.	.
chr10	4432192	4432691	chr10	4189329	4189828	Rmnd1|chr10:4189329-4189828	0.614215296922269	.	.
chr10	4432192	4432691	chr10	4332675	4333174	Armt1|chr10:4332675-4333174	0.41487623830675	.	.
chr10	4432192	4432691	chr10	4332675	4333174	Rmnd1|chr10:4332675-4333174	0.41487623830675	.	.
chr10	4432192	4432691	chr10	4333294	4333793	Armt1|chr10:4333294-4333793	0.503294397263006	.	.
chr10	4432192	4432691	chr10	4333294	4333793	Rmnd1|chr10:4333294-4333793	0.503294397263006	.	.
chr10	4432192	4432691	chr10	4386733	4387232	Armt1|chr10:4386733-4387232	0.711877391779855	.	.
chr10	4432192	4432691	chr10	4386733	4387232	Rmnd1|chr10:4386733-4387232	0.711877391779855	.	.
chr10	4432192	4432691	chr10	4712513	4713012	Armt1|chr10:4712513-4713012	0.435281951318978	.	.
chr10	4432192	4432691	chr10	4712513	4713012	Rmnd1|chr10:4712513-4713012	0.435281951318978	.	.
chr10	4611722	4612221	chr10	4612634	4613133	Esr1|chr10:4612634-4613133	0.624806068704347	.	.
chr10	5068963	5069462	chr10	5097350	5097849	Gm10097|chr10:5097350-5097849	0.564377642577016	.	.
chr10	5550504	5551003	chr10	5263957	5264456	Syne1|chr10:5263957-5264456	0.577309726708596	.	.
chr10	5550504	5551003	chr10	5317550	5318049	Syne1|chr10:5317550-5318049	0.483519228758703	.	.
chr10	5550504	5551003	chr10	5520445	5520944	Syne1|chr10:5520445-5520944	0.577938873365621	.	.
chr10	5550504	5551003	chr10	5549987	5550486	Syne1|chr10:5549987-5550486	0.474046605053175	.	.
chr10	5550504	5551003	chr10	5600051	5600550	Syne1|chr10:5600051-5600550	0.472872169037367	.	.
chr10	5550504	5551003	chr10	5841371	5841870	Syne1|chr10:5841371-5841870	0.74606597276046	.	.
chr10	5550504	5551003	chr10	5858076	5858575	Syne1|chr10:5858076-5858575	0.521805043800461	.	.
chr10	5550504	5551003	chr10	5906931	5907430	Syne1|chr10:5906931-5907430	0.443317182305274	.	.
chr10	5805395	5805894	chr10	5884923	5885422	Fbxo5|chr10:5884923-5885422	0.535645676176026	.	.
chr10	5823844	5824343	chr10	5549987	5550486	Mtrf1l|chr10:5549987-5550486	0.485017077299347	.	.
chr10	5823844	5824343	chr10	5884923	5885422	Mtrf1l|chr10:5884923-5885422	0.757609995436398	.	.
chr10	5921342	5921841	chr10	5520445	5520944	Rgs17|chr10:5520445-5520944	0.587003433002467	.	.
chr10	5921342	5921841	chr10	5600051	5600550	Rgs17|chr10:5600051-5600550	0.53686733639152	.	.
chr10	5921342	5921841	chr10	5634278	5634777	Rgs17|chr10:5634278-5634777	0.526886465663101	.	.
chr10	5921342	5921841	chr10	5841371	5841870	Rgs17|chr10:5841371-5841870	0.617414961318262	.	.
chr10	5921342	5921841	chr10	5858076	5858575	Rgs17|chr10:5858076-5858575	0.448222488023857	.	.
chr10	5921342	5921841	chr10	5906931	5907430	Rgs17|chr10:5906931-5907430	0.456829813740101	.	.
chr10	5922199	5922698	chr10	5841371	5841870	Rgs17|chr10:5841371-5841870	0.431866320183551	.	.
chr10	5922199	5922698	chr10	5858076	5858575	Rgs17|chr10:5858076-5858575	0.424190366329006	.	.
chr10	5922199	5922698	chr10	5884923	5885422	Rgs17|chr10:5884923-5885422	0.419849770160004	.	.
chr10	7589567	7590066	chr10	7469964	7470463	Lrp11|chr10:7469964-7470463	0.479766788451656	.	.
chr10	7590117	7590616	chr10	7637042	7637541	Lrp11|chr10:7637042-7637541	0.587735009626394	.	.
chr10	7680943	7681442	chr10	7663092	7663591	Lats1|chr10:7663092-7663591	0.617377954615326	.	.
chr10	7680943	7681442	chr10	7663092	7663591	Lats1|chr10:7663092-7663591	0.617377954615327	.	.
chr10	7680943	7681442	chr10	7663092	7663591	Pcmt1|chr10:7663092-7663591	0.617377954615326	.	.
chr10	7680943	7681442	chr10	7663092	7663591	Pcmt1|chr10:7663092-7663591	0.617377954615327	.	.
chr10	7680943	7681442	chr10	7900869	7901368	Lats1|chr10:7900869-7901368	0.419700207696165	.	.
chr10	7680943	7681442	chr10	7900869	7901368	Pcmt1|chr10:7900869-7901368	0.419700207696165	.	.
chr10	7725685	7726184	chr10	7637042	7637541	Katna1|chr10:7637042-7637541	0.637121299769267	.	.
chr10	7780721	7781220	chr10	7663092	7663591	B430219N15Rik|chr10:7663092-7663591	0.625678772353219	.	.
chr10	7792631	7793130	chr10	7663092	7663591	Ginm1|chr10:7663092-7663591	0.690689177070357	.	.
chr10	7792631	7793130	chr10	7663092	7663591	Ppil4|chr10:7663092-7663591	0.690689177070357	.	.
chr10	7955534	7956033	chr10	7637042	7637541	Tab2|chr10:7637042-7637541	0.481334935035341	.	.
chr10	7956090	7956589	chr10	7663092	7663591	Tab2|chr10:7663092-7663591	0.466920033852065	.	.
chr10	7956090	7956589	chr10	7900869	7901368	Tab2|chr10:7900869-7901368	0.502671294810513	.	.
chr10	8176701	8177200	chr10	8063361	8063860	Gm30906|chr10:8063361-8063860	0.417603843245167	.	.
chr10	11081489	11081988	chr10	11362273	11362772	Grm1|chr10:11362273-11362772	0.766536928405356	.	.
chr10	11082083	11082582	chr10	11441518	11442017	Grm1|chr10:11441518-11442017	0.507263912760338	.	.
chr10	11082083	11082582	chr10	11442023	11442522	Grm1|chr10:11442023-11442522	0.459173954744364	.	.
chr10	11082083	11082582	chr10	11449856	11450355	Grm1|chr10:11449856-11450355	0.473751731140457	.	.
chr10	11082083	11082582	chr10	11451095	11451594	Grm1|chr10:11451095-11451594	0.574087376491532	.	.
chr10	11082083	11082582	chr10	11491884	11492383	Grm1|chr10:11491884-11492383	0.548352457426625	.	.
chr10	11149164	11149663	chr10	11441518	11442017	Shprh|chr10:11441518-11442017	0.787694947035371	.	.
chr10	11149164	11149663	chr10	11442023	11442522	Shprh|chr10:11442023-11442522	0.71625067528285	.	.
chr10	11149164	11149663	chr10	11449856	11450355	Shprh|chr10:11449856-11450355	0.708166931869457	.	.
chr10	11149164	11149663	chr10	11451095	11451594	Shprh|chr10:11451095-11451594	0.775405619349744	.	.
chr10	11149164	11149663	chr10	11491884	11492383	Shprh|chr10:11491884-11492383	0.6780450553697	.	.
chr10	11280524	11281023	chr10	11441518	11442017	4930432B10Rik|chr10:11441518-11442017	0.44061896250991	.	.
chr10	11280524	11281023	chr10	11441518	11442017	Fbxo30|chr10:11441518-11442017	0.44061896250991	.	.
chr10	11280524	11281023	chr10	11451095	11451594	4930432B10Rik|chr10:11451095-11451594	0.457663127311082	.	.
chr10	11280524	11281023	chr10	11451095	11451594	Fbxo30|chr10:11451095-11451594	0.457663127311082	.	.
chr10	11280524	11281023	chr10	11491884	11492383	4930432B10Rik|chr10:11491884-11492383	0.49945954173926	.	.
chr10	11280524	11281023	chr10	11491884	11492383	Fbxo30|chr10:11491884-11492383	0.49945954173926	.	.
chr10	11280524	11281023	chr10	11592179	11592678	4930432B10Rik|chr10:11592179-11592678	0.669878656278479	.	.
chr10	11280524	11281023	chr10	11592179	11592678	Fbxo30|chr10:11592179-11592678	0.669878656278479	.	.
chr10	11280524	11281023	chr10	11661609	11662108	4930432B10Rik|chr10:11661609-11662108	0.586902059615853	.	.
chr10	11280524	11281023	chr10	11661609	11662108	Fbxo30|chr10:11661609-11662108	0.586902059615853	.	.
chr10	11281047	11281546	chr10	11441518	11442017	4930432B10Rik|chr10:11441518-11442017	0.694657381697212	.	.
chr10	11281047	11281546	chr10	11441518	11442017	Fbxo30|chr10:11441518-11442017	0.694657381697212	.	.
chr10	11281047	11281546	chr10	11442023	11442522	4930432B10Rik|chr10:11442023-11442522	0.629155882096159	.	.
chr10	11281047	11281546	chr10	11442023	11442522	Fbxo30|chr10:11442023-11442522	0.629155882096159	.	.
chr10	11281047	11281546	chr10	11449856	11450355	4930432B10Rik|chr10:11449856-11450355	0.651245468105793	.	.
chr10	11281047	11281546	chr10	11449856	11450355	Fbxo30|chr10:11449856-11450355	0.651245468105793	.	.
chr10	11281047	11281546	chr10	11451095	11451594	4930432B10Rik|chr10:11451095-11451594	0.549679963432821	.	.
chr10	11281047	11281546	chr10	11451095	11451594	Fbxo30|chr10:11451095-11451594	0.549679963432821	.	.
chr10	11281047	11281546	chr10	11491884	11492383	4930432B10Rik|chr10:11491884-11492383	0.725624056875026	.	.
chr10	11281047	11281546	chr10	11491884	11492383	Fbxo30|chr10:11491884-11492383	0.725624056875026	.	.
chr10	11343450	11343949	chr10	11441518	11442017	Epm2a|chr10:11441518-11442017	0.461585008952517	.	.
chr10	11343450	11343949	chr10	11442023	11442522	Epm2a|chr10:11442023-11442522	0.41347783697687	.	.
chr10	11343450	11343949	chr10	11449856	11450355	Epm2a|chr10:11449856-11450355	0.58622498330759	.	.
chr10	11343450	11343949	chr10	11491884	11492383	Epm2a|chr10:11491884-11492383	0.737218018483981	.	.
chr10	11841343	11841842	chr10	12019088	12019587	Gm48697|chr10:12019088-12019587	0.693484680899914	.	.
chr10	11841343	11841842	chr10	12218844	12219343	Gm48697|chr10:12218844-12219343	0.496932016063119	.	.
chr10	11841343	11841842	chr10	12218844	12219343	Gm48697|chr10:12218844-12219343	0.49693201606312	.	.
chr10	12868974	12869473	chr10	12891623	12892122	Utrn|chr10:12891623-12892122	0.489331178809983	.	.
chr10	12922385	12922884	chr10	12853123	12853622	B230208H11Rik|chr10:12853123-12853622	0.874375508105264	.	.
chr10	12922385	12922884	chr10	12868036	12868535	B230208H11Rik|chr10:12868036-12868535	0.773395410198745	.	.
chr10	12922385	12922884	chr10	12996979	12997478	B230208H11Rik|chr10:12996979-12997478	0.693101455102925	.	.
chr10	12922385	12922884	chr10	13008121	13008620	B230208H11Rik|chr10:13008121-13008620	0.731489646656114	.	.
chr10	12922385	12922884	chr10	13018414	13018913	B230208H11Rik|chr10:13018414-13018913	0.575146374665469	.	.
chr10	13192919	13193418	chr10	12853123	12853622	Ltv1|chr10:12853123-12853622	0.443217774920611	.	.
chr10	13192919	13193418	chr10	12868036	12868535	Ltv1|chr10:12868036-12868535	0.433198104578851	.	.
chr10	13192919	13193418	chr10	13018414	13018913	Ltv1|chr10:13018414-13018913	0.441058846121326	.	.
chr10	14759884	14760383	chr10	14860227	14860726	B230364G03Rik|chr10:14860227-14860726	0.482289418697609	.	.
chr10	14759884	14760383	chr10	14886633	14887132	B230364G03Rik|chr10:14886633-14887132	0.520756465117957	.	.
chr10	15300071	15300570	chr10	15257175	15257674	Gm47710|chr10:15257175-15257674	0.477879871122995	.	.
chr10	15759897	15760396	chr10	16033049	16033548	Gm40604|chr10:16033049-16033548	0.438253963788446	.	.
chr10	17331923	17332422	chr10	17331372	17331871	Gm47760|chr10:17331372-17331871	0.46270978135101	.	.
chr10	17722198	17722697	chr10	17556122	17556621	Cited2|chr10:17556122-17556621	0.47848929967563	.	.
chr10	17722963	17723462	chr10	17869893	17870392	Cited2|chr10:17869893-17870392	0.514470787797999	.	.
chr10	17795966	17796465	chr10	17547095	17547594	Txlnb|chr10:17547095-17547594	0.443194719192042	.	.
chr10	17947167	17947666	chr10	17556122	17556621	Heca|chr10:17556122-17556621	0.545028374484789	.	.
chr10	17947841	17948340	chr10	17547095	17547594	Heca|chr10:17547095-17547594	0.438538805444483	.	.
chr10	17947841	17948340	chr10	17556122	17556621	Heca|chr10:17556122-17556621	0.722918418195368	.	.
chr10	17948344	17948843	chr10	17546432	17546931	Heca|chr10:17546432-17546931	0.560563827951542	.	.
chr10	18022923	18023422	chr10	18391549	18392048	Abracl|chr10:18391549-18392048	0.482896995443084	.	.
chr10	18022923	18023422	chr10	18482846	18483345	Abracl|chr10:18482846-18483345	0.435452536380925	.	.
chr10	18055292	18055791	chr10	18391549	18392048	Reps1|chr10:18391549-18392048	0.463391884987462	.	.
chr10	18055292	18055791	chr10	18482846	18483345	Reps1|chr10:18482846-18483345	0.510356746424686	.	.
chr10	18210578	18211077	chr10	17805389	17805888	Ect2l|chr10:17805389-17805888	0.410940032050744	.	.
chr10	18210578	18211077	chr10	18276314	18276813	Ect2l|chr10:18276314-18276813	0.426106415523443	.	.
chr10	18235012	18235511	chr10	17869893	17870392	Ccdc28a|chr10:17869893-17870392	0.42167939494022	.	.
chr10	18235012	18235511	chr10	17869893	17870392	Gm10827|chr10:17869893-17870392	0.42167939494022	.	.
chr10	18235012	18235511	chr10	18391549	18392048	Ccdc28a|chr10:18391549-18392048	0.499749725071578	.	.
chr10	18235012	18235511	chr10	18391549	18392048	Gm10827|chr10:18391549-18392048	0.499749725071578	.	.
chr10	18235012	18235511	chr10	18482846	18483345	Ccdc28a|chr10:18482846-18483345	0.513658588573163	.	.
chr10	18235012	18235511	chr10	18482846	18483345	Gm10827|chr10:18482846-18483345	0.513658588573163	.	.
chr10	18318455	18318954	chr10	18475080	18475579	Nhsl1|chr10:18475080-18475579	0.433568796769487	.	.
chr10	18844729	18845228	chr10	19170464	19170963	Perp|chr10:19170464-19170963	0.543114639397229	.	.
chr10	18844729	18845228	chr10	19239936	19240435	Perp|chr10:19239936-19240435	0.612902139697242	.	.
chr10	18886878	18887377	chr10	18910908	18911407	Gm48483|chr10:18910908-18911407	0.620733844703789	.	.
chr10	18886878	18887377	chr10	18916956	18917455	Gm48483|chr10:18916956-18917455	0.662761119500894	.	.
chr10	18886878	18887377	chr10	19091832	19092331	Gm48483|chr10:19091832-19092331	0.450747077666441	.	.
chr10	18886878	18887377	chr10	19188055	19188554	Gm48483|chr10:19188055-19188554	0.484697222079329	.	.
chr10	19015270	19015769	chr10	19170464	19170963	Tnfaip3|chr10:19170464-19170963	0.59347648414914	.	.
chr10	19015270	19015769	chr10	19239936	19240435	Tnfaip3|chr10:19239936-19240435	0.664644933764381	.	.
chr10	19850487	19850986	chr10	19693573	19694072	Slc35d3|chr10:19693573-19694072	0.437893514801863	.	.
chr10	19850487	19850986	chr10	19703273	19703772	Slc35d3|chr10:19703273-19703772	0.586884293453002	.	.
chr10	19850487	19850986	chr10	19974338	19974837	Slc35d3|chr10:19974338-19974837	0.413264688735389	.	.
chr10	19851070	19851569	chr10	19915249	19915748	Slc35d3|chr10:19915249-19915748	0.414954105972534	.	.
chr10	19907191	19907690	chr10	19893934	19894433	Pex7|chr10:19893934-19894433	0.421760854284538	.	.
chr10	20312122	20312621	chr10	20361820	20362319	4933406P04Rik|chr10:20361820-20362319	0.563791812577326	.	.
chr10	20312122	20312621	chr10	20361820	20362319	Bclaf1|chr10:20361820-20362319	0.563791812577326	.	.
chr10	20724806	20725305	chr10	20361820	20362319	Pde7b|chr10:20361820-20362319	0.473375347120331	.	.
chr10	20724806	20725305	chr10	20944546	20945045	Pde7b|chr10:20944546-20945045	0.418587127530164	.	.
chr10	20724806	20725305	chr10	20966007	20966506	Pde7b|chr10:20966007-20966506	0.526992546594833	.	.
chr10	20952322	20952821	chr10	20944546	20945045	Ahi1|chr10:20944546-20945045	0.691047165323844	.	.
chr10	20952322	20952821	chr10	20954126	20954625	Ahi1|chr10:20954126-20954625	0.710177539986731	.	.
chr10	20952322	20952821	chr10	20966007	20966506	Ahi1|chr10:20966007-20966506	0.497575600244502	.	.
chr10	20952322	20952821	chr10	20975896	20976395	Ahi1|chr10:20975896-20976395	0.513963451506022	.	.
chr10	20952322	20952821	chr10	21130855	21131354	Ahi1|chr10:21130855-21131354	0.49373608578417	.	.
chr10	21160806	21161305	chr10	20803570	20804069	Myb|chr10:20803570-20804069	0.472933899403472	.	.
chr10	21160806	21161305	chr10	21083575	21084074	Myb|chr10:21083575-21084074	0.498032229460777	.	.
chr10	21188931	21189430	chr10	20803570	20804069	Gm40608|chr10:20803570-20804069	0.450748726153092	.	.
chr10	21188931	21189430	chr10	21056281	21056780	Gm40608|chr10:21056281-21056780	0.447983057090752	.	.
chr10	21188931	21189430	chr10	21082851	21083350	Gm40608|chr10:21082851-21083350	0.426412623961129	.	.
chr10	21188931	21189430	chr10	21083575	21084074	Gm40608|chr10:21083575-21084074	0.622978384013571	.	.
chr10	21881933	21882432	chr10	21883505	21884004	Sgk1|chr10:21883505-21884004	0.4136652385979	.	.
chr10	21881933	21882432	chr10	21924043	21924542	Sgk1|chr10:21924043-21924542	0.53421764219679	.	.
chr10	21881933	21882432	chr10	21941089	21941588	Sgk1|chr10:21941089-21941588	0.574338439468423	.	.
chr10	21881933	21882432	chr10	21957803	21958302	Sgk1|chr10:21957803-21958302	0.562784032787424	.	.
chr10	21881933	21882432	chr10	22058487	22058986	Sgk1|chr10:22058487-22058986	0.48084334120721	.	.
chr10	21882814	21883313	chr10	21789536	21790035	Sgk1|chr10:21789536-21790035	0.601745398127696	.	.
chr10	21882814	21883313	chr10	21868565	21869064	Sgk1|chr10:21868565-21869064	0.573088264498168	.	.
chr10	21882814	21883313	chr10	21868565	21869064	Sgk1|chr10:21868565-21869064	0.573088264498169	.	.
chr10	22731152	22731651	chr10	22775980	22776479	AC166256.1|chr10:22775980-22776479	0.502689627746285	.	.
chr10	22731152	22731651	chr10	22775980	22776479	Tbpl1|chr10:22775980-22776479	0.502689627746285	.	.
chr10	23349982	23350481	chr10	23080947	23081446	Eya4|chr10:23080947-23081446	0.610413299058782	.	.
chr10	23349982	23350481	chr10	23086307	23086806	Eya4|chr10:23086307-23086806	0.425411041002493	.	.
chr10	23349982	23350481	chr10	23086807	23087306	Eya4|chr10:23086807-23087306	0.527516445941662	.	.
chr10	23349982	23350481	chr10	23697525	23698024	Eya4|chr10:23697525-23698024	0.438286404162879	.	.
chr10	23787039	23787538	chr10	23815121	23815620	Rps12|chr10:23815121-23815620	0.490381968914416	.	.
chr10	23787039	23787538	chr10	23979250	23979749	Rps12|chr10:23979250-23979749	0.721019482070997	.	.
chr10	23796872	23797371	chr10	23671441	23671940	Slc18b1|chr10:23671441-23671940	0.432817441197531	.	.
chr10	23796872	23797371	chr10	23759837	23760336	Slc18b1|chr10:23759837-23760336	0.638615964967407	.	.
chr10	23796872	23797371	chr10	24173171	24173670	Slc18b1|chr10:24173171-24173670	0.433411380938436	.	.
chr10	24149016	24149515	chr10	23815121	23815620	Stx7|chr10:23815121-23815620	0.469157021530049	.	.
chr10	24149016	24149515	chr10	23979250	23979749	Stx7|chr10:23979250-23979749	0.646410663802865	.	.
chr10	24223272	24223771	chr10	23759837	23760336	Moxd1|chr10:23759837-23760336	0.429203180374533	.	.
chr10	24223272	24223771	chr10	23979250	23979749	Moxd1|chr10:23979250-23979749	0.449004737834055	.	.
chr10	24595382	24595881	chr10	24409979	24410478	Ccn2|chr10:24409979-24410478	0.506926854804212	.	.
chr10	24869684	24870183	chr10	24625007	24625506	Med23|chr10:24625007-24625506	0.548410821337644	.	.
chr10	26077668	26078167	chr10	26036475	26036974	Gm9767|chr10:26036475-26036974	0.745025900685793	.	.
chr10	26077668	26078167	chr10	26051151	26051650	Gm9767|chr10:26051151-26051650	0.7390351216231	.	.
chr10	26078173	26078672	chr10	26036475	26036974	Gm9767|chr10:26036475-26036974	0.808850905443993	.	.
chr10	26078173	26078672	chr10	26036475	26036974	Tmem200a|chr10:26036475-26036974	0.808850905443993	.	.
chr10	26078173	26078672	chr10	26051151	26051650	Gm9767|chr10:26051151-26051650	0.6018803032181	.	.
chr10	26078173	26078672	chr10	26051151	26051650	Tmem200a|chr10:26051151-26051650	0.6018803032181	.	.
chr10	26078173	26078672	chr10	26071101	26071600	Gm9767|chr10:26071101-26071600	0.447813059798738	.	.
chr10	26078173	26078672	chr10	26071101	26071600	Tmem200a|chr10:26071101-26071600	0.447813059798738	.	.
chr10	26078173	26078672	chr10	26474859	26475358	Gm9767|chr10:26474859-26475358	0.477726639111705	.	.
chr10	26078173	26078672	chr10	26474859	26475358	Tmem200a|chr10:26474859-26475358	0.477726639111705	.	.
chr10	26078817	26079316	chr10	26036475	26036974	Gm9767|chr10:26036475-26036974	0.745177692203414	.	.
chr10	26078817	26079316	chr10	26036475	26036974	Tmem200a|chr10:26036475-26036974	0.745177692203414	.	.
chr10	26078817	26079316	chr10	26051151	26051650	Gm9767|chr10:26051151-26051650	0.488627322424967	.	.
chr10	26078817	26079316	chr10	26051151	26051650	Tmem200a|chr10:26051151-26051650	0.488627322424967	.	.
chr10	26078817	26079316	chr10	26071101	26071600	Gm9767|chr10:26071101-26071600	0.486047583576717	.	.
chr10	26078817	26079316	chr10	26071101	26071600	Tmem200a|chr10:26071101-26071600	0.486047583576717	.	.
chr10	26078817	26079316	chr10	26474859	26475358	Gm9767|chr10:26474859-26475358	0.549209451744872	.	.
chr10	26078817	26079316	chr10	26474859	26475358	Tmem200a|chr10:26474859-26475358	0.549209451744872	.	.
chr10	26374914	26375413	chr10	26093297	26093796	L3mbtl3|chr10:26093297-26093796	0.634482325656568	.	.
chr10	26375759	26376258	chr10	26327653	26328152	L3mbtl3|chr10:26327653-26328152	0.522927759566858	.	.
chr10	26695050	26695549	chr10	26327653	26328152	Gm48893|chr10:26327653-26328152	0.451137291651655	.	.
chr10	26695050	26695549	chr10	26890548	26891047	Gm48893|chr10:26890548-26891047	0.518002344624995	.	.
chr10	26752501	26753000	chr10	26687116	26687615	Arhgap18|chr10:26687116-26687615	0.697735029407115	.	.
chr10	26752501	26753000	chr10	26772164	26772663	Arhgap18|chr10:26772164-26772663	0.481517687927697	.	.
chr10	28074536	28075035	chr10	27761918	27762417	Ptprk|chr10:27761918-27762417	0.864514781957862	.	.
chr10	28074536	28075035	chr10	28087351	28087850	Ptprk|chr10:28087351-28087850	0.768999151005057	.	.
chr10	29143386	29143885	chr10	29414314	29414813	Soga3|chr10:29414314-29414813	0.645415133010917	.	.
chr10	29143913	29144412	chr10	29480451	29480950	Soga3|chr10:29480451-29480950	0.426732900676502	.	.
chr10	29313161	29313660	chr10	29146930	29147429	Echdc1|chr10:29146930-29147429	0.607029862404583	.	.
chr10	29313161	29313660	chr10	29146930	29147429	Gm46218|chr10:29146930-29147429	0.607029862404583	.	.
chr10	29313161	29313660	chr10	29532753	29533252	Echdc1|chr10:29532753-29533252	0.521232213194036	.	.
chr10	29313161	29313660	chr10	29532753	29533252	Gm46218|chr10:29532753-29533252	0.521232213194036	.	.
chr10	29361318	29361817	chr10	29146930	29147429	Rnf146|chr10:29146930-29147429	0.518086132458069	.	.
chr10	29361838	29362337	chr10	29146930	29147429	Rnf146|chr10:29146930-29147429	0.76841791274305	.	.
chr10	30200346	30200845	chr10	29967172	29967671	Cenpw|chr10:29967172-29967671	0.493246436089069	.	.
chr10	30200346	30200845	chr10	30470651	30471150	Cenpw|chr10:30470651-30471150	0.533699154478242	.	.
chr10	30599914	30600413	chr10	30470651	30471150	Trmt11|chr10:30470651-30471150	0.66122456000706	.	.
chr10	30599914	30600413	chr10	30537972	30538471	Trmt11|chr10:30537972-30538471	0.648252565544253	.	.
chr10	30600453	30600952	chr10	30618199	30618698	Trmt11|chr10:30618199-30618698	0.523148776302904	.	.
chr10	30600453	30600952	chr10	30655693	30656192	Trmt11|chr10:30655693-30656192	0.589276193958807	.	.
chr10	30600453	30600952	chr10	30768211	30768710	Trmt11|chr10:30768211-30768710	0.700028842788413	.	.
chr10	30802619	30803118	chr10	30618199	30618698	Ncoa7|chr10:30618199-30618698	0.659753342081477	.	.
chr10	30802619	30803118	chr10	30768211	30768710	Ncoa7|chr10:30768211-30768710	0.488931515685124	.	.
chr10	30803126	30803625	chr10	30618199	30618698	Ncoa7|chr10:30618199-30618698	0.723280907426951	.	.
chr10	30803126	30803625	chr10	30746529	30747028	Ncoa7|chr10:30746529-30747028	0.449736082249044	.	.
chr10	30803126	30803625	chr10	30768211	30768710	Ncoa7|chr10:30768211-30768710	0.419706762948458	.	.
chr10	30842620	30843119	chr10	30618199	30618698	Hey2|chr10:30618199-30618698	0.67963883387932	.	.
chr10	31313140	31313639	chr10	31299140	31299639	Hddc2|chr10:31299140-31299639	0.413931587471523	.	.
chr10	31313140	31313639	chr10	31560620	31561119	Hddc2|chr10:31560620-31561119	0.603425930714648	.	.
chr10	31313140	31313639	chr10	31742380	31742879	Hddc2|chr10:31742380-31742879	0.567326340277365	.	.
chr10	31445701	31446200	chr10	31299140	31299639	Tpd52l1|chr10:31299140-31299639	0.445219153481544	.	.
chr10	31445701	31446200	chr10	31560620	31561119	Tpd52l1|chr10:31560620-31561119	0.698168378168759	.	.
chr10	31445701	31446200	chr10	31742380	31742879	Tpd52l1|chr10:31742380-31742879	0.613722660384131	.	.
chr10	31609486	31609985	chr10	31299140	31299639	Rnf217|chr10:31299140-31299639	0.432631114521368	.	.
chr10	33624501	33625000	chr10	33703373	33703872	Clvs2|chr10:33703373-33703872	0.51991859246124	.	.
chr10	33624501	33625000	chr10	33703373	33703872	Clvs2|chr10:33703373-33703872	0.519918592461241	.	.
chr10	33624501	33625000	chr10	33703373	33703872	Gm15939|chr10:33703373-33703872	0.51991859246124	.	.
chr10	33624501	33625000	chr10	33703373	33703872	Gm15939|chr10:33703373-33703872	0.519918592461241	.	.
chr10	34019491	34019990	chr10	34280491	34280990	Gm48045|chr10:34280491-34280990	0.442811452279691	.	.
chr10	34019491	34019990	chr10	34280491	34280990	Rwdd1|chr10:34280491-34280990	0.442811452279691	.	.
chr10	34019491	34019990	chr10	34316872	34317371	Gm48045|chr10:34316872-34317371	0.638844800607558	.	.
chr10	34019491	34019990	chr10	34316872	34317371	Rwdd1|chr10:34316872-34317371	0.638844800607558	.	.
[truncated: 29,192 more rows]
