# Supplementary material for: Single-cell analysis of chromatin accessibility in the adult mouse brain
Source: Nature. 2023 Dec 13;624(7991):378–89. doi: 10.1038/s41586-023-06824-9 (PMC10719105; doi:10.1038/s41586-023-06824-9)
Supplement: Supplementary file 3 — Supplementary Tables 1–25 and their legends. [file 41586_2023_6824_MOESM3_ESM.zip › 2023-03-05453B-s3/SI Tables/SI Table 13 Summary of all the gene-cCRE correlations/sa2subclass.MY_Lhx1_Gly-Gaba.pdc.bedpe]

chr1	3466260	3466759	chr1	3360848	3361347	Gm1992|chr1:3360848-3361347	0.211861454619055	.	.
chr1	3466260	3466759	chr1	3416010	3416509	Gm1992|chr1:3416010-3416509	0.314823525513283	.	.
chr1	3670775	3671274	chr1	3515154	3515653	Xkr4|chr1:3515154-3515653	0.0990236794130508	.	.
chr1	3670775	3671274	chr1	3900262	3900761	Xkr4|chr1:3900262-3900761	0.141111545644425	.	.
chr1	3671529	3672028	chr1	3606596	3607095	Xkr4|chr1:3606596-3607095	0.0908355957966427	.	.
chr1	4785497	4785996	chr1	5017828	5018327	Mrpl15|chr1:5017828-5018327	0.160239446489949	.	.
chr1	4785497	4785996	chr1	5018611	5019110	Mrpl15|chr1:5018611-5019110	0.236884819688102	.	.
chr1	4785497	4785996	chr1	5019201	5019700	Mrpl15|chr1:5019201-5019700	0.135359344517337	.	.
chr1	4785497	4785996	chr1	5082818	5083317	Mrpl15|chr1:5082818-5083317	0.216850195105359	.	.
chr1	4785497	4785996	chr1	5170387	5170886	Mrpl15|chr1:5170387-5170886	0.191827190976811	.	.
chr1	4807592	4808091	chr1	5018611	5019110	Lypla1|chr1:5018611-5019110	0.251450381644251	.	.
chr1	4807592	4808091	chr1	5019201	5019700	Lypla1|chr1:5019201-5019700	0.15060579837195	.	.
chr1	4807592	4808091	chr1	5170387	5170886	Lypla1|chr1:5170387-5170886	0.288428920213256	.	.
chr1	4857480	4857979	chr1	4571692	4572191	Tcea1|chr1:4571692-4572191	0.109505252713761	.	.
chr1	4857480	4857979	chr1	5018611	5019110	Tcea1|chr1:5018611-5019110	0.256905937095241	.	.
chr1	4857480	4857979	chr1	5019201	5019700	Tcea1|chr1:5019201-5019700	0.285295823991282	.	.
chr1	4857480	4857979	chr1	5082818	5083317	Tcea1|chr1:5082818-5083317	0.268068749267537	.	.
chr1	4857480	4857979	chr1	5170387	5170886	Tcea1|chr1:5170387-5170886	0.249242862714155	.	.
chr1	4858123	4858622	chr1	4571692	4572191	Tcea1|chr1:4571692-4572191	0.147383583299513	.	.
chr1	4858123	4858622	chr1	5018611	5019110	Tcea1|chr1:5018611-5019110	0.277039804631328	.	.
chr1	4858123	4858622	chr1	5019201	5019700	Tcea1|chr1:5019201-5019700	0.121480677689989	.	.
chr1	4858123	4858622	chr1	5170387	5170886	Tcea1|chr1:5170387-5170886	0.219798774102974	.	.
chr1	5070122	5070621	chr1	5170387	5170886	Atp6v1h|chr1:5170387-5170886	0.090529925907142	.	.
chr1	5070122	5070621	chr1	5170387	5170886	Rgs20|chr1:5170387-5170886	0.090529925907142	.	.
chr1	6214386	6214885	chr1	6382628	6383127	4732440D04Rik|chr1:6382628-6383127	0.0932064892974121	.	.
chr1	6214386	6214885	chr1	6441268	6441767	4732440D04Rik|chr1:6441268-6441767	0.146942721594396	.	.
chr1	6214899	6215398	chr1	6272212	6272711	4732440D04Rik|chr1:6272212-6272711	0.130465603182315	.	.
chr1	6214899	6215398	chr1	6441268	6441767	4732440D04Rik|chr1:6441268-6441767	0.11413589199857	.	.
chr1	7088594	7089093	chr1	6979612	6980111	Pcmtd1|chr1:6979612-6980111	0.136627871384967	.	.
chr1	7088594	7089093	chr1	7204719	7205218	Pcmtd1|chr1:7204719-7205218	0.221826613145572	.	.
chr1	7088594	7089093	chr1	7206575	7207074	Pcmtd1|chr1:7206575-7207074	0.24755563186619	.	.
chr1	7088594	7089093	chr1	7218866	7219365	Pcmtd1|chr1:7218866-7219365	0.165992561661546	.	.
chr1	7397174	7397673	chr1	7138562	7139061	Gm26901|chr1:7138562-7139061	0.126407737818544	.	.
chr1	7397174	7397673	chr1	7204719	7205218	Gm26901|chr1:7204719-7205218	0.101796851288164	.	.
chr1	7397837	7398336	chr1	7204719	7205218	Gm26901|chr1:7204719-7205218	0.172272840067555	.	.
chr1	7397837	7398336	chr1	7734142	7734641	Gm26901|chr1:7734142-7734641	0.134003270986319	.	.
chr1	7398342	7398841	chr1	7204719	7205218	Gm26901|chr1:7204719-7205218	0.124569924229915	.	.
chr1	9298975	9299474	chr1	9132427	9132926	Sntg1|chr1:9132427-9132926	0.107320456480056	.	.
chr1	9298975	9299474	chr1	9248389	9248888	Sntg1|chr1:9248389-9248888	0.105093527006705	.	.
chr1	9299496	9299995	chr1	9100719	9101218	Sntg1|chr1:9100719-9101218	0.0983202286241214	.	.
chr1	9299496	9299995	chr1	9188965	9189464	Sntg1|chr1:9188965-9189464	0.101457791188488	.	.
chr1	9299496	9299995	chr1	9298270	9298769	Sntg1|chr1:9298270-9298769	0.17075340102516	.	.
chr1	9545042	9545541	chr1	9249540	9250039	Rrs1|chr1:9249540-9250039	0.090656023631573	.	.
chr1	9545922	9546421	chr1	9611605	9612104	Rrs1|chr1:9611605-9612104	0.10218405851629	.	.
chr1	9600949	9601448	chr1	9383664	9384163	Vxn|chr1:9383664-9384163	0.0927965884781346	.	.
chr1	9600949	9601448	chr1	9383664	9384163	Vxn|chr1:9383664-9384163	0.0927965884781347	.	.
chr1	9600949	9601448	chr1	9611605	9612104	Vxn|chr1:9611605-9612104	0.1893690376104	.	.
chr1	9601474	9601973	chr1	9298270	9298769	Vxn|chr1:9298270-9298769	0.10135476745302	.	.
chr1	9601474	9601973	chr1	9611605	9612104	Vxn|chr1:9611605-9612104	0.157409980305814	.	.
chr1	9630048	9630547	chr1	9422972	9423471	2610203C22Rik|chr1:9422972-9423471	0.0918262094477228	.	.
chr1	9630048	9630547	chr1	9541113	9541612	2610203C22Rik|chr1:9541113-9541612	0.109708190252016	.	.
chr1	9630962	9631461	chr1	9611605	9612104	2610203C22Rik|chr1:9611605-9612104	0.197489877310829	.	.
chr1	10720532	10721031	chr1	10378085	10378584	Cpa6|chr1:10378085-10378584	0.242122845075324	.	.
chr1	10720532	10721031	chr1	10905272	10905771	Cpa6|chr1:10905272-10905771	0.12489731337995	.	.
chr1	10993243	10993742	chr1	10835602	10836101	Prex2|chr1:10835602-10836101	0.124980062372136	.	.
chr1	10993772	10994271	chr1	10596332	10596831	Prex2|chr1:10596332-10596831	0.186289809838015	.	.
chr1	10993772	10994271	chr1	10835602	10836101	Prex2|chr1:10835602-10836101	0.168344595779372	.	.
chr1	13588843	13589342	chr1	13682912	13683411	Tram1|chr1:13682912-13683411	0.179869112148327	.	.
chr1	13588843	13589342	chr1	13706254	13706753	Tram1|chr1:13706254-13706753	0.158569314749	.	.
chr1	13588843	13589342	chr1	13784344	13784843	Tram1|chr1:13784344-13784843	0.0978587476852768	.	.
chr1	13589563	13590062	chr1	13531462	13531961	Tram1|chr1:13531462-13531961	0.116489255619828	.	.
chr1	13659706	13660205	chr1	13682912	13683411	Lactb2|chr1:13682912-13683411	0.220131980960577	.	.
chr1	13659706	13660205	chr1	13706254	13706753	Lactb2|chr1:13706254-13706753	0.146106892507708	.	.
chr1	13660314	13660813	chr1	13500447	13500946	Lactb2|chr1:13500447-13500946	0.18010659727034	.	.
chr1	13660314	13660813	chr1	13500447	13500946	Lactb2|chr1:13500447-13500946	0.180106597270341	.	.
chr1	13660314	13660813	chr1	13784344	13784843	Lactb2|chr1:13784344-13784843	0.122981975401517	.	.
chr1	14309549	14310048	chr1	14570645	14571144	Eya1|chr1:14570645-14571144	0.124899779041377	.	.
chr1	14755218	14755717	chr1	14635842	14636341	Msc|chr1:14635842-14636341	0.177471050487595	.	.
chr1	14755218	14755717	chr1	14637829	14638328	Msc|chr1:14637829-14638328	0.125069062314231	.	.
chr1	14755218	14755717	chr1	14700170	14700669	Msc|chr1:14700170-14700669	0.260366124016451	.	.
chr1	14755218	14755717	chr1	14728986	14729485	Msc|chr1:14728986-14729485	0.151964468015202	.	.
chr1	14755218	14755717	chr1	15056917	15057416	Msc|chr1:15056917-15057416	0.124437416490417	.	.
chr1	14755218	14755717	chr1	15122351	15122850	Msc|chr1:15122351-15122850	0.135314849157645	.	.
chr1	14755218	14755717	chr1	15155037	15155536	Msc|chr1:15155037-15155536	0.123133436947768	.	.
chr1	14756079	14756578	chr1	14570645	14571144	Msc|chr1:14570645-14571144	0.111332005893775	.	.
chr1	14756079	14756578	chr1	14858340	14858839	Msc|chr1:14858340-14858839	0.188784953425657	.	.
chr1	14756079	14756578	chr1	15056917	15057416	Msc|chr1:15056917-15057416	0.110733880822046	.	.
chr1	14756079	14756578	chr1	15122351	15122850	Msc|chr1:15122351-15122850	0.283092909867337	.	.
chr1	14918622	14919121	chr1	14728986	14729485	Trpa1|chr1:14728986-14729485	0.110245588516668	.	.
chr1	14918622	14919121	chr1	14862298	14862797	Trpa1|chr1:14862298-14862797	0.101701294246379	.	.
chr1	14918622	14919121	chr1	15007624	15008123	Trpa1|chr1:15007624-15008123	0.174158801356682	.	.
chr1	16618483	16618982	chr1	16900085	16900584	Ube2w|chr1:16900085-16900584	0.185828678031791	.	.
chr1	16656744	16657243	chr1	16798252	16798751	D030040B21Rik|chr1:16798252-16798751	0.0913183398818771	.	.
chr1	16656744	16657243	chr1	16798252	16798751	Eloc|chr1:16798252-16798751	0.0913183398818771	.	.
chr1	16664905	16665404	chr1	16798252	16798751	Tmem70|chr1:16798252-16798751	0.107447918600564	.	.
chr1	17097078	17097577	chr1	16900085	16900584	Jph1|chr1:16900085-16900584	0.358110921838623	.	.
chr1	17097078	17097577	chr1	17096566	17097065	Jph1|chr1:17096566-17097065	0.441405601017237	.	.
chr1	17097665	17098164	chr1	16900085	16900584	Jph1|chr1:16900085-16900584	0.353500665939247	.	.
chr1	17097665	17098164	chr1	17096566	17097065	Jph1|chr1:17096566-17097065	0.14335395361565	.	.
chr1	17097665	17098164	chr1	17123369	17123868	Jph1|chr1:17123369-17123868	0.131145530930343	.	.
chr1	17145142	17145641	chr1	16900085	16900584	Gdap1|chr1:16900085-16900584	0.178207276979591	.	.
chr1	17145142	17145641	chr1	17096566	17097065	Gdap1|chr1:17096566-17097065	0.244839881521451	.	.
chr1	17145142	17145641	chr1	17123369	17123868	Gdap1|chr1:17123369-17123868	0.230956156324824	.	.
chr1	17145142	17145641	chr1	17156799	17157298	Gdap1|chr1:17156799-17157298	0.238310979474599	.	.
chr1	18057998	18058497	chr1	17980561	17981060	Gm28756|chr1:17980561-17981060	0.204782445552219	.	.
chr1	18058553	18059052	chr1	17980561	17981060	Gm28756|chr1:17980561-17981060	0.144088986565124	.	.
chr1	18058553	18059052	chr1	18359936	18360435	Gm28756|chr1:18359936-18360435	0.125715822835788	.	.
chr1	30719264	30719763	chr1	30503190	30503689	Gm9898|chr1:30503190-30503689	0.188800273408818	.	.
chr1	30719264	30719763	chr1	30595347	30595846	Gm9898|chr1:30595347-30595846	0.142379282897892	.	.
chr1	30719264	30719763	chr1	30681722	30682221	Gm9898|chr1:30681722-30682221	0.0955028698448096	.	.
chr1	30719264	30719763	chr1	30718559	30719058	Gm9898|chr1:30718559-30719058	0.306143511614256	.	.
chr1	30719264	30719763	chr1	30740784	30741283	Gm9898|chr1:30740784-30741283	0.173208846022204	.	.
chr1	30719264	30719763	chr1	30741728	30742227	Gm9898|chr1:30741728-30742227	0.274408689195496	.	.
chr1	30719264	30719763	chr1	30771766	30772265	Gm9898|chr1:30771766-30772265	0.178001872001157	.	.
chr1	30872795	30873294	chr1	30554023	30554522	Phf3|chr1:30554023-30554522	0.176393717356209	.	.
chr1	30872795	30873294	chr1	30595347	30595846	Phf3|chr1:30595347-30595846	0.124525851534314	.	.
chr1	30872795	30873294	chr1	30700382	30700881	Phf3|chr1:30700382-30700881	0.157453898198774	.	.
chr1	30872795	30873294	chr1	30771766	30772265	Phf3|chr1:30771766-30772265	0.0904847428797578	.	.
chr1	30872795	30873294	chr1	30771766	30772265	Phf3|chr1:30771766-30772265	0.0904847428797579	.	.
chr1	30873430	30873929	chr1	30559729	30560228	Phf3|chr1:30559729-30560228	0.0918767905596643	.	.
chr1	30873430	30873929	chr1	30591249	30591748	Phf3|chr1:30591249-30591748	0.141632967651376	.	.
chr1	30873430	30873929	chr1	30639815	30640314	Phf3|chr1:30639815-30640314	0.239613682088753	.	.
chr1	30873430	30873929	chr1	30659764	30660263	Phf3|chr1:30659764-30660263	0.143926445413685	.	.
chr1	30873430	30873929	chr1	30771766	30772265	Phf3|chr1:30771766-30772265	0.106403353371332	.	.
chr1	30873942	30874441	chr1	30559729	30560228	Phf3|chr1:30559729-30560228	0.174531633707152	.	.
chr1	30873942	30874441	chr1	30591249	30591748	Phf3|chr1:30591249-30591748	0.101009821688308	.	.
chr1	30873942	30874441	chr1	30639815	30640314	Phf3|chr1:30639815-30640314	0.12454356074219	.	.
chr1	30949080	30949579	chr1	30591249	30591748	Ptp4a1|chr1:30591249-30591748	0.0987137089532621	.	.
chr1	30949582	30950081	chr1	30559729	30560228	Ptp4a1|chr1:30559729-30560228	0.143255020197656	.	.
chr1	30949582	30950081	chr1	30659764	30660263	Ptp4a1|chr1:30659764-30660263	0.101567750227435	.	.
chr1	30949582	30950081	chr1	30718559	30719058	Ptp4a1|chr1:30718559-30719058	0.0954565861328524	.	.
chr1	30949582	30950081	chr1	30740784	30741283	Ptp4a1|chr1:30740784-30741283	0.113115739056294	.	.
chr1	44102213	44102712	chr1	44064570	44065069	Tex30|chr1:44064570-44065069	0.145515066012654	.	.
chr1	44102213	44102712	chr1	44198840	44199339	Tex30|chr1:44198840-44199339	0.105054788930641	.	.
chr1	44118638	44119137	chr1	44041766	44042265	Bivm|chr1:44041766-44042265	0.208617451813568	.	.
chr1	44118638	44119137	chr1	44041766	44042265	Poglut2|chr1:44041766-44042265	0.208617451813568	.	.
chr1	44118638	44119137	chr1	44459127	44459626	Bivm|chr1:44459127-44459626	0.128326043617438	.	.
chr1	44118638	44119137	chr1	44459127	44459626	Poglut2|chr1:44459127-44459626	0.128326043617438	.	.
chr1	44119144	44119643	chr1	44041766	44042265	Bivm|chr1:44041766-44042265	0.136010070986681	.	.
chr1	44119144	44119643	chr1	44041766	44042265	Poglut2|chr1:44041766-44042265	0.136010070986681	.	.
chr1	44119144	44119643	chr1	44459127	44459626	Bivm|chr1:44459127-44459626	0.0958498530437152	.	.
chr1	44119144	44119643	chr1	44459127	44459626	Poglut2|chr1:44459127-44459626	0.0958498530437152	.	.
chr1	44119663	44120162	chr1	44041766	44042265	Bivm|chr1:44041766-44042265	0.152403550107464	.	.
chr1	44119663	44120162	chr1	44217086	44217585	Bivm|chr1:44217086-44217585	0.155858755927602	.	.
chr1	44119663	44120162	chr1	44278510	44279009	Bivm|chr1:44278510-44279009	0.135343870709066	.	.
chr1	44551396	44551895	chr1	44278510	44279009	Gulp1|chr1:44278510-44279009	0.243143663443135	.	.
chr1	44551396	44551895	chr1	44584753	44585252	Gulp1|chr1:44584753-44585252	0.408372620924457	.	.
chr1	44551396	44551895	chr1	44595978	44596477	Gulp1|chr1:44595978-44596477	0.377293174626534	.	.
chr1	44551396	44551895	chr1	44776552	44777051	Gulp1|chr1:44776552-44777051	0.198206607135179	.	.
chr1	44551396	44551895	chr1	44778555	44779054	Gulp1|chr1:44778555-44779054	0.282978063749978	.	.
chr1	44552204	44552703	chr1	44278510	44279009	Gulp1|chr1:44278510-44279009	0.157553720551071	.	.
chr1	44552204	44552703	chr1	44584753	44585252	Gulp1|chr1:44584753-44585252	0.326919089348632	.	.
chr1	44552204	44552703	chr1	44595978	44596477	Gulp1|chr1:44595978-44596477	0.26555845043496	.	.
chr1	44552204	44552703	chr1	44776552	44777051	Gulp1|chr1:44776552-44777051	0.120685852178549	.	.
chr1	44552204	44552703	chr1	44778555	44779054	Gulp1|chr1:44778555-44779054	0.145483375706723	.	.
chr1	44745649	44746148	chr1	44584753	44585252	4930521E06Rik|chr1:44584753-44585252	0.188368294033985	.	.
chr1	44745649	44746148	chr1	44778555	44779054	4930521E06Rik|chr1:44778555-44779054	0.111631039391766	.	.
chr1	44745649	44746148	chr1	44792427	44792926	4930521E06Rik|chr1:44792427-44792926	0.109777992208076	.	.
chr1	45794689	45795188	chr1	45627823	45628322	Wdr75|chr1:45627823-45628322	0.108930262019588	.	.
chr1	45794689	45795188	chr1	45816821	45817320	Wdr75|chr1:45816821-45817320	0.144254780231822	.	.
chr1	45794689	45795188	chr1	45891201	45891700	Wdr75|chr1:45891201-45891700	0.135893053588887	.	.
chr1	45794689	45795188	chr1	46018316	46018815	Wdr75|chr1:46018316-46018815	0.0968723407766475	.	.
chr1	45795197	45795696	chr1	45766100	45766599	Wdr75|chr1:45766100-45766599	0.0913644230821523	.	.
chr1	45925424	45925923	chr1	45516735	45517234	Slc40a1|chr1:45516735-45517234	0.0977087518004912	.	.
chr1	45925424	45925923	chr1	45837607	45838106	Slc40a1|chr1:45837607-45838106	0.171965942684223	.	.
chr1	45925424	45925923	chr1	45860275	45860774	Slc40a1|chr1:45860275-45860774	0.126789277361544	.	.
chr1	45925424	45925923	chr1	46067115	46067614	Slc40a1|chr1:46067115-46067614	0.180714169676784	.	.
chr1	46065930	46066429	chr1	45766100	45766599	Dnah7b|chr1:45766100-45766599	0.11265165478522	.	.
chr1	46066566	46067065	chr1	45860275	45860774	Dnah7b|chr1:45860275-45860774	0.101170413131495	.	.
chr1	46066566	46067065	chr1	46067115	46067614	Dnah7b|chr1:46067115-46067614	0.243008266533287	.	.
chr1	46425176	46425675	chr1	46022239	46022738	Dnah7c|chr1:46022239-46022738	0.106963704590492	.	.
chr1	46425176	46425675	chr1	46067115	46067614	Dnah7c|chr1:46067115-46067614	0.157328482881922	.	.
chr1	46425176	46425675	chr1	46725599	46726098	Dnah7c|chr1:46725599-46726098	0.137990791838341	.	.
chr1	52816845	52817344	chr1	52854016	52854515	Inpp1|chr1:52854016-52854515	0.214591517977669	.	.
chr1	52816845	52817344	chr1	52951458	52951957	Inpp1|chr1:52951458-52951957	0.180308947981271	.	.
chr1	52816845	52817344	chr1	52951973	52952472	Inpp1|chr1:52951973-52952472	0.182850631097137	.	.
chr1	52816845	52817344	chr1	52952486	52952985	Inpp1|chr1:52952486-52952985	0.120133593625874	.	.
chr1	52816845	52817344	chr1	53010963	53011462	Inpp1|chr1:53010963-53011462	0.137213551358816	.	.
chr1	52817513	52818012	chr1	52794379	52794878	Inpp1|chr1:52794379-52794878	0.109671106575262	.	.
chr1	52817513	52818012	chr1	52799343	52799842	Inpp1|chr1:52799343-52799842	0.126300996494661	.	.
chr1	52817513	52818012	chr1	52951458	52951957	Inpp1|chr1:52951458-52951957	0.0973641248676247	.	.
chr1	52817513	52818012	chr1	52951973	52952472	Inpp1|chr1:52951973-52952472	0.264545967449596	.	.
chr1	52817513	52818012	chr1	52953081	52953580	Inpp1|chr1:52953081-52953580	0.0943909038260717	.	.
chr1	52844734	52845233	chr1	52952486	52952985	Hibch|chr1:52952486-52952985	0.102381227797401	.	.
chr1	53296806	53297305	chr1	53010963	53011462	Ormdl1|chr1:53010963-53011462	0.0983697603270211	.	.
chr1	53296806	53297305	chr1	53010963	53011462	Pms1|chr1:53010963-53011462	0.0983697603270211	.	.
chr1	53297308	53297807	chr1	53709563	53710062	Ormdl1|chr1:53709563-53710062	0.130887683801195	.	.
chr1	53297308	53297807	chr1	53709563	53710062	Pms1|chr1:53709563-53710062	0.130887683801195	.	.
chr1	53313399	53313898	chr1	53010963	53011462	Osgepl1|chr1:53010963-53011462	0.161998681976442	.	.
chr1	53313399	53313898	chr1	53060359	53060858	Osgepl1|chr1:53060359-53060858	0.348679156109909	.	.
chr1	53313399	53313898	chr1	53093170	53093669	Osgepl1|chr1:53093170-53093669	0.112806707959039	.	.
chr1	53352482	53352981	chr1	53010963	53011462	Asdurf|chr1:53010963-53011462	0.170709692268221	.	.
chr1	53352482	53352981	chr1	53010963	53011462	Asnsd1|chr1:53010963-53011462	0.170709692268221	.	.
chr1	53352482	53352981	chr1	53060359	53060858	Asdurf|chr1:53060359-53060858	0.370292864765354	.	.
chr1	53352482	53352981	chr1	53060359	53060858	Asnsd1|chr1:53060359-53060858	0.370292864765354	.	.
chr1	53352482	53352981	chr1	53093170	53093669	Asdurf|chr1:53093170-53093669	0.171565456495482	.	.
chr1	53352482	53352981	chr1	53093170	53093669	Asnsd1|chr1:53093170-53093669	0.171565456495482	.	.
chr1	54250459	54250958	chr1	54474770	54475269	Ccdc150|chr1:54474770-54475269	0.0999417704614315	.	.
chr1	54250459	54250958	chr1	54707058	54707557	Ccdc150|chr1:54707058-54707557	0.120487067379994	.	.
chr1	54438767	54439266	chr1	54381234	54381733	Gtf3c3|chr1:54381234-54381733	0.0907224413126626	.	.
chr1	54438767	54439266	chr1	54492251	54492750	Gtf3c3|chr1:54492251-54492750	0.142931574717394	.	.
chr1	54438767	54439266	chr1	54578469	54578968	Gtf3c3|chr1:54578469-54578968	0.111698743869787	.	.
chr1	54438767	54439266	chr1	54640136	54640635	Gtf3c3|chr1:54640136-54640635	0.160299105252272	.	.
chr1	54557443	54557942	chr1	54492251	54492750	Pgap1|chr1:54492251-54492750	0.128764685762677	.	.
chr1	54557443	54557942	chr1	54578469	54578968	Pgap1|chr1:54578469-54578968	0.28052978855326	.	.
chr1	54557443	54557942	chr1	54684131	54684630	Pgap1|chr1:54684131-54684630	0.195422030339814	.	.
chr1	54557443	54557942	chr1	54707058	54707557	Pgap1|chr1:54707058-54707557	0.208632945629938	.	.
chr1	54557443	54557942	chr1	54707737	54708236	Pgap1|chr1:54707737-54708236	0.226805285021122	.	.
chr1	54557443	54557942	chr1	54733440	54733939	Pgap1|chr1:54733440-54733939	0.0948937153163312	.	.
chr1	54557443	54557942	chr1	54734870	54735369	Pgap1|chr1:54734870-54735369	0.0944875995536615	.	.
chr1	55052491	55052990	chr1	55171875	55172374	Coq10b|chr1:55171875-55172374	0.10172563094148	.	.
chr1	55053010	55053509	chr1	55383081	55383580	Coq10b|chr1:55383081-55383580	0.125097112044772	.	.
chr1	55087395	55087894	chr1	55171875	55172374	Hspd1|chr1:55171875-55172374	0.206945209480617	.	.
chr1	55087395	55087894	chr1	55171875	55172374	Hspe1|chr1:55171875-55172374	0.206945209480617	.	.
chr1	55087908	55088407	chr1	55171875	55172374	Hspd1|chr1:55171875-55172374	0.123477350557791	.	.
chr1	55087908	55088407	chr1	55171875	55172374	Hspe1|chr1:55171875-55172374	0.123477350557791	.	.
chr1	55130908	55131407	chr1	55171875	55172374	Mob4|chr1:55171875-55172374	0.172993070493766	.	.
chr1	55130908	55131407	chr1	55265410	55265909	Mob4|chr1:55265410-55265909	0.105017751044397	.	.
chr1	55130908	55131407	chr1	55383081	55383580	Mob4|chr1:55383081-55383580	0.204071709933103	.	.
chr1	55131471	55131970	chr1	55171875	55172374	Mob4|chr1:55171875-55172374	0.16123434583739	.	.
chr1	55131471	55131970	chr1	55383081	55383580	Mob4|chr1:55383081-55383580	0.225613253965707	.	.
chr1	55131471	55131970	chr1	55449137	55449636	Mob4|chr1:55449137-55449636	0.174878892499948	.	.
chr1	55236881	55237380	chr1	55171875	55172374	Mars2|chr1:55171875-55172374	0.313551248649984	.	.
chr1	55236881	55237380	chr1	55383081	55383580	Mars2|chr1:55383081-55383580	0.126782158568795	.	.
chr1	55237741	55238240	chr1	55383081	55383580	Mars2|chr1:55383081-55383580	0.119122706868515	.	.
chr1	55237741	55238240	chr1	55449137	55449636	Mars2|chr1:55449137-55449636	0.109160752590293	.	.
chr1	55405572	55406071	chr1	55383081	55383580	Plcl1|chr1:55383081-55383580	0.12030010118778	.	.
chr1	55405572	55406071	chr1	55449137	55449636	Plcl1|chr1:55449137-55449636	0.343759231171822	.	.
chr1	55405572	55406071	chr1	55462215	55462714	Plcl1|chr1:55462215-55462714	0.229812543701257	.	.
chr1	55406395	55406894	chr1	55383081	55383580	Plcl1|chr1:55383081-55383580	0.196045606788395	.	.
chr1	55406395	55406894	chr1	55427536	55428035	Plcl1|chr1:55427536-55428035	0.2321831110016	.	.
chr1	55406395	55406894	chr1	55449137	55449636	Plcl1|chr1:55449137-55449636	0.121318492370935	.	.
chr1	55406395	55406894	chr1	55454006	55454505	Plcl1|chr1:55454006-55454505	0.391069788942133	.	.
chr1	55406395	55406894	chr1	55462215	55462714	Plcl1|chr1:55462215-55462714	0.325711114700961	.	.
chr1	55406395	55406894	chr1	55489281	55489780	Plcl1|chr1:55489281-55489780	0.316203560898433	.	.
chr1	56972152	56972651	chr1	56972961	56973460	9130024F11Rik|chr1:56972961-56973460	0.136284386392611	.	.
chr1	57214259	57214758	chr1	57489133	57489632	BC055402|chr1:57489133-57489632	0.227028735245313	.	.
chr1	57214259	57214758	chr1	57489762	57490261	BC055402|chr1:57489762-57490261	0.283372610569721	.	.
chr1	57377988	57378487	chr1	57224009	57224508	1700066M21Rik|chr1:57224009-57224508	0.240400593494545	.	.
chr1	57377988	57378487	chr1	57224009	57224508	4930558J18Rik|chr1:57224009-57224508	0.240400593494545	.	.
chr1	57377988	57378487	chr1	57224682	57225181	1700066M21Rik|chr1:57224682-57225181	0.146788029130213	.	.
chr1	57377988	57378487	chr1	57224682	57225181	4930558J18Rik|chr1:57224682-57225181	0.146788029130213	.	.
chr1	57377988	57378487	chr1	57394001	57394500	1700066M21Rik|chr1:57394001-57394500	0.0991110933595193	.	.
chr1	57377988	57378487	chr1	57394001	57394500	4930558J18Rik|chr1:57394001-57394500	0.0991110933595193	.	.
chr1	57406257	57406756	chr1	57269706	57270205	Maip1|chr1:57269706-57270205	0.115434312840162	.	.
chr1	57406257	57406756	chr1	57269706	57270205	Tyw5|chr1:57269706-57270205	0.115434312840162	.	.
chr1	57406257	57406756	chr1	57430057	57430556	Maip1|chr1:57430057-57430556	0.130783852479848	.	.
chr1	57406257	57406756	chr1	57430057	57430556	Tyw5|chr1:57430057-57430556	0.130783852479848	.	.
chr1	57406767	57407266	chr1	57205521	57206020	Maip1|chr1:57205521-57206020	0.122941959680812	.	.
chr1	57406767	57407266	chr1	57205521	57206020	Tyw5|chr1:57205521-57206020	0.122941959680812	.	.
chr1	57406767	57407266	chr1	57224009	57224508	Maip1|chr1:57224009-57224508	0.109981483901841	.	.
chr1	57406767	57407266	chr1	57224009	57224508	Tyw5|chr1:57224009-57224508	0.109981483901841	.	.
chr1	57406767	57407266	chr1	57224682	57225181	Maip1|chr1:57224682-57225181	0.0938587987049729	.	.
chr1	57406767	57407266	chr1	57224682	57225181	Tyw5|chr1:57224682-57225181	0.0938587987049729	.	.
chr1	57406767	57407266	chr1	57436393	57436892	Maip1|chr1:57436393-57436892	0.162308272632391	.	.
chr1	57406767	57407266	chr1	57436393	57436892	Tyw5|chr1:57436393-57436892	0.162308272632391	.	.
chr1	57406767	57407266	chr1	57436901	57437400	Maip1|chr1:57436901-57437400	0.104897952810235	.	.
chr1	57406767	57407266	chr1	57436901	57437400	Tyw5|chr1:57436901-57437400	0.104897952810235	.	.
chr1	58972763	58973262	chr1	59067948	59068447	Stradb|chr1:59067948-59068447	0.134886487701529	.	.
chr1	58972763	58973262	chr1	59067948	59068447	Trak2|chr1:59067948-59068447	0.134886487701529	.	.
chr1	58973886	58974385	chr1	58909565	58910064	Stradb|chr1:58909565-58910064	0.20466649807482	.	.
chr1	58973886	58974385	chr1	58909565	58910064	Trak2|chr1:58909565-58910064	0.20466649807482	.	.
chr1	58973886	58974385	chr1	59009165	59009664	Stradb|chr1:59009165-59009664	0.121153888045021	.	.
chr1	58973886	58974385	chr1	59009165	59009664	Trak2|chr1:59009165-59009664	0.121153888045021	.	.
chr1	58973886	58974385	chr1	59067948	59068447	Stradb|chr1:59067948-59068447	0.128136702874098	.	.
chr1	58973886	58974385	chr1	59067948	59068447	Trak2|chr1:59067948-59068447	0.128136702874098	.	.
chr1	59119578	59120077	chr1	59222043	59222542	G730003C15Rik|chr1:59222043-59222542	0.152400657691737	.	.
chr1	59119578	59120077	chr1	59222043	59222542	Tmem237|chr1:59222043-59222542	0.152400657691737	.	.
chr1	59237006	59237505	chr1	59222043	59222542	Als2|chr1:59222043-59222542	0.10519592731482	.	.
chr1	59237006	59237505	chr1	59247600	59248099	Als2|chr1:59247600-59248099	0.0958153833419306	.	.
chr1	59763159	59763658	chr1	59788955	59789454	Bmpr2|chr1:59788955-59789454	0.0997553846394614	.	.
chr1	59763159	59763658	chr1	60074838	60075337	Bmpr2|chr1:60074838-60075337	0.13964423256745	.	.
chr1	59763681	59764180	chr1	59788955	59789454	Bmpr2|chr1:59788955-59789454	0.0980897840222337	.	.
chr1	59763681	59764180	chr1	59826439	59826938	Bmpr2|chr1:59826439-59826938	0.186039586754562	.	.
chr1	59763681	59764180	chr1	59883669	59884168	Bmpr2|chr1:59883669-59884168	0.108304346118204	.	.
chr1	59763681	59764180	chr1	60017811	60018310	Bmpr2|chr1:60017811-60018310	0.0991417586913145	.	.
chr1	59912662	59913161	chr1	60158400	60158899	Fam117b|chr1:60158400-60158899	0.1310807921595	.	.
chr1	59913211	59913710	chr1	59788955	59789454	Fam117b|chr1:59788955-59789454	0.110173189945359	.	.
chr1	59913211	59913710	chr1	60074838	60075337	Fam117b|chr1:60074838-60075337	0.102739261936523	.	.
chr1	59913211	59913710	chr1	60158400	60158899	Fam117b|chr1:60158400-60158899	0.149509562712044	.	.
chr1	60042935	60043434	chr1	60017811	60018310	Ica1l|chr1:60017811-60018310	0.114851919036726	.	.
chr1	60098487	60098986	chr1	59788955	59789454	Carf|chr1:59788955-59789454	0.15698907275934	.	.
chr1	60098487	60098986	chr1	59788955	59789454	Wdr12|chr1:59788955-59789454	0.15698907275934	.	.
chr1	60342754	60343253	chr1	60447042	60447541	Cyp20a1|chr1:60447042-60447541	0.11552276738199	.	.
chr1	60343314	60343813	chr1	60074838	60075337	Cyp20a1|chr1:60074838-60075337	0.113663290798316	.	.
chr1	60343314	60343813	chr1	60158400	60158899	Cyp20a1|chr1:60158400-60158899	0.0994610314209314	.	.
chr1	60409462	60409961	chr1	60074838	60075337	Abi2|chr1:60074838-60075337	0.259231052493633	.	.
chr1	67792250	67792749	chr1	67521772	67522271	Gm15669|chr1:67521772-67522271	0.136481109601944	.	.
chr1	67792250	67792749	chr1	67806956	67807455	Gm15669|chr1:67806956-67807455	0.304988833779561	.	.
chr1	69687151	69687650	chr1	69801330	69801829	Ikzf2|chr1:69801330-69801829	0.18819665832762	.	.
chr1	69687982	69688481	chr1	69535654	69536153	Ikzf2|chr1:69535654-69536153	0.20399836091891	.	.
chr1	69687982	69688481	chr1	69790210	69790709	Ikzf2|chr1:69790210-69790709	0.133677700247836	.	.
chr1	74505730	74506229	chr1	74538638	74539137	Cnot9|chr1:74538638-74539137	0.163971953371298	.	.
chr1	74505730	74506229	chr1	74794449	74794948	Cnot9|chr1:74794449-74794948	0.140418143199942	.	.
chr1	74505730	74506229	chr1	74858307	74858806	Cnot9|chr1:74858307-74858806	0.0979804254616909	.	.
chr1	74506443	74506942	chr1	74808065	74808564	Cnot9|chr1:74808065-74808564	0.097429225532682	.	.
chr1	74541923	74542422	chr1	74538638	74539137	Plcd4|chr1:74538638-74539137	0.158285945984074	.	.
chr1	74541923	74542422	chr1	74794449	74794948	Plcd4|chr1:74794449-74794948	0.166729017474886	.	.
chr1	74541923	74542422	chr1	74924422	74924921	Plcd4|chr1:74924422-74924921	0.276547154659909	.	.
chr1	74542596	74543095	chr1	74802933	74803432	Plcd4|chr1:74802933-74803432	0.146378084676101	.	.
chr1	74542596	74543095	chr1	74880737	74881236	Plcd4|chr1:74880737-74881236	0.103495472003007	.	.
chr1	74542596	74543095	chr1	74882110	74882609	Plcd4|chr1:74882110-74882609	0.187122386555658	.	.
chr1	74542596	74543095	chr1	74924422	74924921	Plcd4|chr1:74924422-74924921	0.234986780240281	.	.
chr1	74542596	74543095	chr1	74964428	74964927	Plcd4|chr1:74964428-74964927	0.363613966937179	.	.
chr1	74587205	74587704	chr1	74538638	74539137	Bcs1l|chr1:74538638-74539137	0.205962093551167	.	.
chr1	74587205	74587704	chr1	74538638	74539137	Zfp142|chr1:74538638-74539137	0.205962093551167	.	.
chr1	74587205	74587704	chr1	74672684	74673183	Bcs1l|chr1:74672684-74673183	0.198272488587558	.	.
chr1	74587205	74587704	chr1	74672684	74673183	Zfp142|chr1:74672684-74673183	0.198272488587558	.	.
chr1	74587205	74587704	chr1	74794449	74794948	Bcs1l|chr1:74794449-74794948	0.197590488556893	.	.
chr1	74587205	74587704	chr1	74794449	74794948	Zfp142|chr1:74794449-74794948	0.197590488556893	.	.
chr1	74587205	74587704	chr1	74880737	74881236	Bcs1l|chr1:74880737-74881236	0.313181895503915	.	.
chr1	74587205	74587704	chr1	74880737	74881236	Zfp142|chr1:74880737-74881236	0.313181895503915	.	.
chr1	74587962	74588461	chr1	74794449	74794948	Bcs1l|chr1:74794449-74794948	0.0890900359127655	.	.
chr1	74587962	74588461	chr1	74794449	74794948	Zfp142|chr1:74794449-74794948	0.0890900359127655	.	.
chr1	74587962	74588461	chr1	74802933	74803432	Bcs1l|chr1:74802933-74803432	0.200901866035767	.	.
chr1	74587962	74588461	chr1	74802933	74803432	Zfp142|chr1:74802933-74803432	0.200901866035767	.	.
chr1	74587962	74588461	chr1	74882110	74882609	Bcs1l|chr1:74882110-74882609	0.0904109383336311	.	.
chr1	74587962	74588461	chr1	74882110	74882609	Zfp142|chr1:74882110-74882609	0.0904109383336311	.	.
chr1	74587962	74588461	chr1	74894978	74895477	Bcs1l|chr1:74894978-74895477	0.158687112618588	.	.
chr1	74587962	74588461	chr1	74894978	74895477	Zfp142|chr1:74894978-74895477	0.158687112618588	.	.
chr1	74601175	74601674	chr1	74538638	74539137	Rnf25|chr1:74538638-74539137	0.137650123714612	.	.
chr1	74601175	74601674	chr1	74538638	74539137	Stk36|chr1:74538638-74539137	0.137650123714612	.	.
chr1	74601175	74601674	chr1	74772969	74773468	Rnf25|chr1:74772969-74773468	0.0931678067775255	.	.
chr1	74601175	74601674	chr1	74772969	74773468	Stk36|chr1:74772969-74773468	0.0931678067775255	.	.
chr1	74601175	74601674	chr1	74924422	74924921	Rnf25|chr1:74924422-74924921	0.150764455954366	.	.
chr1	74601175	74601674	chr1	74924422	74924921	Stk36|chr1:74924422-74924921	0.150764455954366	.	.
chr1	74661495	74661994	chr1	74672684	74673183	Ttll4|chr1:74672684-74673183	0.150767002156175	.	.
chr1	74661495	74661994	chr1	74880737	74881236	Ttll4|chr1:74880737-74881236	0.140539864745025	.	.
chr1	74661495	74661994	chr1	74926640	74927139	Ttll4|chr1:74926640-74927139	0.158333967062513	.	.
chr1	74712949	74713448	chr1	74794449	74794948	Cyp27a1|chr1:74794449-74794948	0.11448059120403	.	.
chr1	74712949	74713448	chr1	74802933	74803432	Cyp27a1|chr1:74802933-74803432	0.109273503200936	.	.
chr1	74712949	74713448	chr1	74882110	74882609	Cyp27a1|chr1:74882110-74882609	0.1621357149061	.	.
chr1	74712949	74713448	chr1	74924422	74924921	Cyp27a1|chr1:74924422-74924921	0.123298760878354	.	.
chr1	74712949	74713448	chr1	74964428	74964927	Cyp27a1|chr1:74964428-74964927	0.165049181950806	.	.
chr1	74713683	74714182	chr1	74802933	74803432	Cyp27a1|chr1:74802933-74803432	0.12421876915534	.	.
chr1	74713683	74714182	chr1	74964428	74964927	Cyp27a1|chr1:74964428-74964927	0.141799205894231	.	.
chr1	74854708	74855207	chr1	74858307	74858806	Cdk5r2|chr1:74858307-74858806	0.128667779616468	.	.
chr1	74854708	74855207	chr1	74894978	74895477	Cdk5r2|chr1:74894978-74895477	0.114353002888945	.	.
chr1	74854708	74855207	chr1	75218312	75218811	Cdk5r2|chr1:75218312-75218811	0.141924746393523	.	.
chr1	74892867	74893366	chr1	74538638	74539137	Cryba2|chr1:74538638-74539137	0.154827108228351	.	.
chr1	74892867	74893366	chr1	74772969	74773468	Cryba2|chr1:74772969-74773468	0.176826654975935	.	.
chr1	74892867	74893366	chr1	74787775	74788274	Cryba2|chr1:74787775-74788274	0.0982572559154818	.	.
chr1	74892867	74893366	chr1	74808065	74808564	Cryba2|chr1:74808065-74808564	0.141736670238998	.	.
chr1	74892867	74893366	chr1	74924422	74924921	Cryba2|chr1:74924422-74924921	0.112453990337177	.	.
chr1	74893408	74893907	chr1	74538638	74539137	Cryba2|chr1:74538638-74539137	0.145601881294066	.	.
chr1	74893408	74893907	chr1	74538638	74539137	Cryba2|chr1:74538638-74539137	0.145601881294067	.	.
chr1	74893408	74893907	chr1	74802933	74803432	Cryba2|chr1:74802933-74803432	0.119629678914743	.	.
chr1	74893408	74893907	chr1	74924422	74924921	Cryba2|chr1:74924422-74924921	0.0928610494533485	.	.
chr1	74893408	74893907	chr1	74948735	74949234	Cryba2|chr1:74948735-74949234	0.116999570806922	.	.
chr1	74935357	74935856	chr1	74538638	74539137	Cfap65|chr1:74538638-74539137	0.285515850505563	.	.
chr1	74935357	74935856	chr1	74772969	74773468	Cfap65|chr1:74772969-74773468	0.181024313648591	.	.
chr1	74935357	74935856	chr1	74794449	74794948	Cfap65|chr1:74794449-74794948	0.379010060252896	.	.
chr1	74935357	74935856	chr1	74858307	74858806	Cfap65|chr1:74858307-74858806	0.0934944417590129	.	.
chr1	74935357	74935856	chr1	74880737	74881236	Cfap65|chr1:74880737-74881236	0.290797853827843	.	.
chr1	74935357	74935856	chr1	74924422	74924921	Cfap65|chr1:74924422-74924921	0.10728238806619	.	.
chr1	74935357	74935856	chr1	75218312	75218811	Cfap65|chr1:75218312-75218811	0.161829596672197	.	.
chr1	74935357	74935856	chr1	75244823	75245322	Cfap65|chr1:75244823-75245322	0.284596831110805	.	.
chr1	75124760	75125259	chr1	74802933	74803432	Nhej1|chr1:74802933-74803432	0.189914460804683	.	.
chr1	75124760	75125259	chr1	74808065	74808564	Nhej1|chr1:74808065-74808564	0.148038357627279	.	.
chr1	75124760	75125259	chr1	74858307	74858806	Nhej1|chr1:74858307-74858806	0.13743690154525	.	.
chr1	75124760	75125259	chr1	74894978	74895477	Nhej1|chr1:74894978-74895477	0.139935444460994	.	.
chr1	75124760	75125259	chr1	75234571	75235070	Nhej1|chr1:75234571-75235070	0.108901249306034	.	.
chr1	75124760	75125259	chr1	75244823	75245322	Nhej1|chr1:75244823-75245322	0.138666763739895	.	.
chr1	75142499	75142998	chr1	74787775	74788274	Cnppd1|chr1:74787775-74788274	0.195492830316891	.	.
chr1	75142499	75142998	chr1	74787775	74788274	Retreg2|chr1:74787775-74788274	0.195492830316891	.	.
chr1	75142499	75142998	chr1	74794449	74794948	Cnppd1|chr1:74794449-74794948	0.197460596887958	.	.
chr1	75142499	75142998	chr1	74794449	74794948	Cnppd1|chr1:74794449-74794948	0.197460596887959	.	.
chr1	75142499	75142998	chr1	74794449	74794948	Retreg2|chr1:74794449-74794948	0.197460596887958	.	.
chr1	75142499	75142998	chr1	74794449	74794948	Retreg2|chr1:74794449-74794948	0.197460596887959	.	.
chr1	75142499	75142998	chr1	74808065	74808564	Cnppd1|chr1:74808065-74808564	0.1432569207349	.	.
chr1	75142499	75142998	chr1	74808065	74808564	Retreg2|chr1:74808065-74808564	0.1432569207349	.	.
chr1	75142499	75142998	chr1	74858307	74858806	Cnppd1|chr1:74858307-74858806	0.258717170171676	.	.
chr1	75142499	75142998	chr1	74858307	74858806	Retreg2|chr1:74858307-74858806	0.258717170171676	.	.
chr1	75142499	75142998	chr1	74882110	74882609	Cnppd1|chr1:74882110-74882609	0.112429606060833	.	.
chr1	75142499	75142998	chr1	74882110	74882609	Retreg2|chr1:74882110-74882609	0.112429606060833	.	.
chr1	75142499	75142998	chr1	74894978	74895477	Cnppd1|chr1:74894978-74895477	0.0897216305977617	.	.
chr1	75142499	75142998	chr1	74894978	74895477	Retreg2|chr1:74894978-74895477	0.0897216305977617	.	.
chr1	75168424	75168923	chr1	74858307	74858806	Zfand2b|chr1:74858307-74858806	0.090313638620744	.	.
chr1	75180079	75180578	chr1	74802933	74803432	Abcb6|chr1:74802933-74803432	0.145903972055079	.	.
chr1	75180079	75180578	chr1	74882110	74882609	Abcb6|chr1:74882110-74882609	0.107790109761299	.	.
chr1	75180079	75180578	chr1	74924422	74924921	Abcb6|chr1:74924422-74924921	0.14857214569516	.	.
chr1	75180079	75180578	chr1	74926640	74927139	Abcb6|chr1:74926640-74927139	0.111957584172072	.	.
chr1	75191753	75192252	chr1	74816731	74817230	Ankzf1|chr1:74816731-74817230	0.264931900860666	.	.
chr1	75191753	75192252	chr1	74816731	74817230	Atg9a|chr1:74816731-74817230	0.264931900860666	.	.
chr1	75191753	75192252	chr1	74858307	74858806	Ankzf1|chr1:74858307-74858806	0.194843552953084	.	.
chr1	75191753	75192252	chr1	74858307	74858806	Atg9a|chr1:74858307-74858806	0.194843552953084	.	.
chr1	75191753	75192252	chr1	75141393	75141892	Ankzf1|chr1:75141393-75141892	0.106000814070751	.	.
chr1	75191753	75192252	chr1	75141393	75141892	Atg9a|chr1:75141393-75141892	0.106000814070751	.	.
chr1	75192415	75192914	chr1	74772969	74773468	Ankzf1|chr1:74772969-74773468	0.114922379483523	.	.
chr1	75192415	75192914	chr1	74772969	74773468	Atg9a|chr1:74772969-74773468	0.114922379483523	.	.
chr1	75192415	75192914	chr1	74794449	74794948	Ankzf1|chr1:74794449-74794948	0.105678888959856	.	.
chr1	75192415	75192914	chr1	74794449	74794948	Atg9a|chr1:74794449-74794948	0.105678888959856	.	.
chr1	75192415	75192914	chr1	74816731	74817230	Ankzf1|chr1:74816731-74817230	0.207800165106818	.	.
chr1	75192415	75192914	chr1	74816731	74817230	Atg9a|chr1:74816731-74817230	0.207800165106818	.	.
chr1	75192415	75192914	chr1	74882110	74882609	Ankzf1|chr1:74882110-74882609	0.0960649488290896	.	.
chr1	75192415	75192914	chr1	74882110	74882609	Atg9a|chr1:74882110-74882609	0.0960649488290896	.	.
chr1	75210546	75211045	chr1	75016818	75017317	Glb1l|chr1:75016818-75017317	0.108374702523383	.	.
chr1	75210546	75211045	chr1	75016818	75017317	Stk16|chr1:75016818-75017317	0.108374702523383	.	.
chr1	75210546	75211045	chr1	75234571	75235070	Glb1l|chr1:75234571-75235070	0.146803976509882	.	.
chr1	75210546	75211045	chr1	75234571	75235070	Stk16|chr1:75234571-75235070	0.146803976509882	.	.
chr1	75219086	75219585	chr1	74894978	74895477	Tuba4a|chr1:74894978-74895477	0.241400771500281	.	.
chr1	75219086	75219585	chr1	75016818	75017317	Tuba4a|chr1:75016818-75017317	0.197670597758008	.	.
chr1	75219086	75219585	chr1	75218312	75218811	Tuba4a|chr1:75218312-75218811	0.203189001374118	.	.
chr1	75236144	75236643	chr1	74816731	74817230	Dnajb2|chr1:74816731-74817230	0.203839489073583	.	.
chr1	75236144	75236643	chr1	74858307	74858806	Dnajb2|chr1:74858307-74858806	0.136998624427111	.	.
chr1	75236144	75236643	chr1	75016818	75017317	Dnajb2|chr1:75016818-75017317	0.0970181530326484	.	.
chr1	75236144	75236643	chr1	75141393	75141892	Dnajb2|chr1:75141393-75141892	0.11290668379628	.	.
chr1	75236144	75236643	chr1	75218312	75218811	Dnajb2|chr1:75218312-75218811	0.122514770847001	.	.
chr1	75236144	75236643	chr1	75234571	75235070	Dnajb2|chr1:75234571-75235070	0.232848355449584	.	.
chr1	75236651	75237150	chr1	74787775	74788274	Dnajb2|chr1:74787775-74788274	0.0977666937949452	.	.
chr1	75236651	75237150	chr1	74894978	74895477	Dnajb2|chr1:74894978-74895477	0.141407260765199	.	.
chr1	77972152	77972651	chr1	77943057	77943556	Gm28387|chr1:77943057-77943556	0.106827686245325	.	.
chr1	77972152	77972651	chr1	78215765	78216264	Gm28387|chr1:78215765-78216264	0.0968016405348006	.	.
chr1	77972152	77972651	chr1	78217089	78217588	Gm28387|chr1:78217089-78217588	0.116614352217495	.	.
chr1	84839165	84839664	chr1	84838531	84839030	Fbxo36|chr1:84838531-84839030	0.308648466638028	.	.
chr1	84934371	84934870	chr1	84838531	84839030	Slc16a14|chr1:84838531-84839030	0.167456013075197	.	.
chr1	87755700	87756199	chr1	87790212	87790711	Atg16l1|chr1:87790212-87790711	0.183964262036655	.	.
chr1	87853009	87853508	chr1	87811076	87811575	Dgkd|chr1:87811076-87811575	0.131262446250888	.	.
chr1	87853973	87854472	chr1	87813063	87813562	Dgkd|chr1:87813063-87813562	0.119167368700006	.	.
chr1	87853973	87854472	chr1	87813063	87813562	Gm19582|chr1:87813063-87813562	0.119167368700006	.	.
chr1	88007504	88008003	chr1	87790212	87790711	Usp40|chr1:87790212-87790711	0.217011588237976	.	.
chr1	88007504	88008003	chr1	87811076	87811575	Usp40|chr1:87811076-87811575	0.120793881824384	.	.
chr1	88008031	88008530	chr1	87790212	87790711	Usp40|chr1:87790212-87790711	0.272267736303583	.	.
chr1	88008031	88008530	chr1	87811076	87811575	Usp40|chr1:87811076-87811575	0.173928267774131	.	.
chr1	88008031	88008530	chr1	87913212	87913711	Usp40|chr1:87913212-87913711	0.179398176929595	.	.
chr1	93343358	93343857	chr1	93444675	93445174	Pask|chr1:93444675-93445174	0.171854805562211	.	.
chr1	93343358	93343857	chr1	93444675	93445174	Ppp1r7|chr1:93444675-93445174	0.171854805562211	.	.
chr1	93343358	93343857	chr1	93445454	93445953	Pask|chr1:93445454-93445953	0.107285968275123	.	.
chr1	93343358	93343857	chr1	93445454	93445953	Ppp1r7|chr1:93445454-93445953	0.107285968275123	.	.
chr1	93478622	93479121	chr1	93444675	93445174	Hdlbp|chr1:93444675-93445174	0.113027356511144	.	.
chr1	93478622	93479121	chr1	93444675	93445174	Sept2|chr1:93444675-93445174	0.113027356511144	.	.
chr1	93685241	93685740	chr1	93725542	93726041	Bok|chr1:93725542-93726041	0.122361261668915	.	.
chr1	93731754	93732253	chr1	93776610	93777109	Gm10550|chr1:93776610-93777109	0.190885523096224	.	.
chr1	93754078	93754577	chr1	94147120	94147619	Thap4|chr1:94147120-94147619	0.119474601309513	.	.
chr1	93754617	93755116	chr1	94147120	94147619	Thap4|chr1:94147120-94147619	0.210576619937268	.	.
chr1	93754617	93755116	chr1	94175751	94176250	Thap4|chr1:94175751-94176250	0.122939933429946	.	.
chr1	93801756	93802255	chr1	94175751	94176250	Dtymk|chr1:94175751-94176250	0.121429145219363	.	.
chr1	93825281	93825780	chr1	94147120	94147619	D2hgdh|chr1:94147120-94147619	0.166148153689316	.	.
chr1	95313333	95313832	chr1	95055277	95055776	Fam174a|chr1:95055277-95055776	0.152263583101832	.	.
chr1	95667416	95667915	chr1	95993514	95994013	St8sia4|chr1:95993514-95994013	0.319978899193555	.	.
chr1	95667921	95668420	chr1	95540920	95541419	St8sia4|chr1:95540920-95541419	0.198710221307408	.	.
chr1	96871948	96872447	chr1	96768274	96768773	Slco4c1|chr1:96768274-96768773	0.106138295693615	.	.
chr1	97661800	97662299	chr1	97319560	97320059	D1Ertd622e|chr1:97319560-97320059	0.159562561175003	.	.
chr1	97661800	97662299	chr1	97598978	97599477	D1Ertd622e|chr1:97598978-97599477	0.279962449551908	.	.
chr1	97661800	97662299	chr1	97630417	97630916	D1Ertd622e|chr1:97630417-97630916	0.152366422804663	.	.
chr1	97661800	97662299	chr1	97660435	97660934	D1Ertd622e|chr1:97660435-97660934	0.111066137362123	.	.
chr1	106758629	106759128	chr1	107243170	107243669	Kdsr|chr1:107243170-107243669	0.126287688760169	.	.
chr1	106759529	106760028	chr1	107243170	107243669	Kdsr|chr1:107243170-107243669	0.131918307452897	.	.
chr1	106796474	106796973	chr1	106865975	106866474	Vps4b|chr1:106865975-106866474	0.103214855126249	.	.
chr1	106796474	106796973	chr1	107018634	107019133	Vps4b|chr1:107018634-107019133	0.132432821459727	.	.
chr1	109982394	109982893	chr1	109528482	109528981	Cdh7|chr1:109528482-109528981	0.103813248255999	.	.
chr1	109982394	109982893	chr1	109538351	109538850	Cdh7|chr1:109538351-109538850	0.190987819634661	.	.
chr1	109982394	109982893	chr1	109538854	109539353	Cdh7|chr1:109538854-109539353	0.154506924678566	.	.
chr1	109982394	109982893	chr1	109834514	109835013	Cdh7|chr1:109834514-109835013	0.146177720018468	.	.
chr1	109982994	109983493	chr1	109516589	109517088	Cdh7|chr1:109516589-109517088	0.106556886681215	.	.
chr1	109982994	109983493	chr1	110246234	110246733	Cdh7|chr1:110246234-110246733	0.238113481833452	.	.
chr1	111863863	111864362	chr1	111660215	111660714	Dsel|chr1:111660215-111660714	0.091706550001115	.	.
chr1	111863863	111864362	chr1	111833732	111834231	Dsel|chr1:111833732-111834231	0.0908080322494844	.	.
chr1	111863863	111864362	chr1	111914387	111914886	Dsel|chr1:111914387-111914886	0.210621048871012	.	.
chr1	111863863	111864362	chr1	111934007	111934506	Dsel|chr1:111934007-111934506	0.146947302649651	.	.
chr1	111863863	111864362	chr1	112072574	112073073	Dsel|chr1:112072574-112073073	0.109350918040012	.	.
chr1	111864757	111865256	chr1	111698283	111698782	Dsel|chr1:111698283-111698782	0.217991006596943	.	.
chr1	111864757	111865256	chr1	111833732	111834231	Dsel|chr1:111833732-111834231	0.298567851441038	.	.
chr1	111864757	111865256	chr1	112028578	112029077	Dsel|chr1:112028578-112029077	0.139001330764349	.	.
chr1	111864757	111865256	chr1	112072574	112073073	Dsel|chr1:112072574-112073073	0.161040569202417	.	.
chr1	113288155	113288654	chr1	113136870	113137369	Gm28189|chr1:113136870-113137369	0.108314660015119	.	.
chr1	113288155	113288654	chr1	113283803	113284302	Gm28189|chr1:113283803-113284302	0.380773870906291	.	.
chr1	113288155	113288654	chr1	113284376	113284875	Gm28189|chr1:113284376-113284875	0.10235031515032	.	.
chr1	113288155	113288654	chr1	113332886	113333385	Gm28189|chr1:113332886-113333385	0.175442534067538	.	.
chr1	113288155	113288654	chr1	113384758	113385257	Gm28189|chr1:113384758-113385257	0.355718250017213	.	.
chr1	113288155	113288654	chr1	113384758	113385257	Gm28189|chr1:113384758-113385257	0.355718250017214	.	.
chr1	113288155	113288654	chr1	113504337	113504836	Gm28189|chr1:113504337-113504836	0.322198744599143	.	.
chr1	113288155	113288654	chr1	113637834	113638333	Gm28189|chr1:113637834-113638333	0.310351954779938	.	.
chr1	115685264	115685763	chr1	115533698	115534197	Cntnap5a|chr1:115533698-115534197	0.119115383363769	.	.
chr1	115685264	115685763	chr1	115685774	115686273	Cntnap5a|chr1:115685774-115686273	0.182509595307316	.	.
chr1	115685264	115685763	chr1	115686455	115686954	Cntnap5a|chr1:115686455-115686954	0.180461299124056	.	.
chr1	115685264	115685763	chr1	115745518	115746017	Cntnap5a|chr1:115745518-115746017	0.172917608181078	.	.
chr1	118321592	118322091	chr1	118358883	118359382	Nifk|chr1:118358883-118359382	0.167124090189197	.	.
chr1	118321592	118322091	chr1	118359556	118360055	Nifk|chr1:118359556-118360055	0.148304075137676	.	.
chr1	118321592	118322091	chr1	118434883	118435382	Nifk|chr1:118434883-118435382	0.13249487869368	.	.
chr1	118388033	118388532	chr1	118428281	118428780	Clasp1|chr1:118428281-118428780	0.118957597092387	.	.
chr1	118388033	118388532	chr1	118481738	118482237	Clasp1|chr1:118481738-118482237	0.112760224773548	.	.
chr1	118389052	118389551	chr1	118265579	118266078	Clasp1|chr1:118265579-118266078	0.107046990572947	.	.
chr1	118458765	118459264	chr1	118428281	118428780	2900060B14Rik|chr1:118428281-118428780	0.149795971307358	.	.
chr1	118458765	118459264	chr1	118428807	118429306	2900060B14Rik|chr1:118428807-118429306	0.0945749212016691	.	.
chr1	118459308	118459807	chr1	118358883	118359382	2900060B14Rik|chr1:118358883-118359382	0.144257343218946	.	.
chr1	118459862	118460361	chr1	118265579	118266078	2900060B14Rik|chr1:118265579-118266078	0.156319276635073	.	.
chr1	118459862	118460361	chr1	118275095	118275594	2900060B14Rik|chr1:118275095-118275594	0.130282520427413	.	.
chr1	118459862	118460361	chr1	118358883	118359382	2900060B14Rik|chr1:118358883-118359382	0.140669438836166	.	.
chr1	118459862	118460361	chr1	118422766	118423265	2900060B14Rik|chr1:118422766-118423265	0.0989361827174859	.	.
chr1	120602016	120602515	chr1	120557258	120557757	En1|chr1:120557258-120557757	0.0970209045283614	.	.
chr1	120602016	120602515	chr1	120655115	120655614	En1|chr1:120655115-120655614	0.156832764969152	.	.
chr1	120602016	120602515	chr1	120685802	120686301	En1|chr1:120685802-120686301	0.353787457576757	.	.
chr1	120602016	120602515	chr1	120703699	120704198	En1|chr1:120703699-120704198	0.341291828275641	.	.
chr1	120602016	120602515	chr1	120849340	120849839	En1|chr1:120849340-120849839	0.17354232514496	.	.
chr1	120602016	120602515	chr1	120910775	120911274	En1|chr1:120910775-120911274	0.351665157322147	.	.
chr1	120602767	120603266	chr1	120594518	120595017	En1|chr1:120594518-120595017	0.196629113364703	.	.
chr1	120602767	120603266	chr1	120685802	120686301	En1|chr1:120685802-120686301	0.299141105613816	.	.
chr1	120602767	120603266	chr1	120703699	120704198	En1|chr1:120703699-120704198	0.281220461671423	.	.
chr1	120602767	120603266	chr1	120849340	120849839	En1|chr1:120849340-120849839	0.122714250718815	.	.
chr1	120602767	120603266	chr1	120910775	120911274	En1|chr1:120910775-120911274	0.20072527383119	.	.
chr1	121087134	121087633	chr1	120817488	120817987	Celrr|chr1:120817488-120817987	0.358600070133466	.	.
chr1	121087134	121087633	chr1	120910775	120911274	Celrr|chr1:120910775-120911274	0.107515779704557	.	.
chr1	121087134	121087633	chr1	121111820	121112319	Celrr|chr1:121111820-121112319	0.137397641882323	.	.
chr1	121087134	121087633	chr1	121215797	121216296	Celrr|chr1:121215797-121216296	0.134824238939297	.	.
chr1	130462505	130463004	chr1	130274411	130274910	Cd55|chr1:130274411-130274910	0.0962283677495761	.	.
chr1	130462505	130463004	chr1	130274411	130274910	Gm16083|chr1:130274411-130274910	0.0962283677495761	.	.
chr1	130462505	130463004	chr1	130715647	130716146	Cd55|chr1:130715647-130716146	0.104160641129672	.	.
chr1	130462505	130463004	chr1	130715647	130716146	Gm16083|chr1:130715647-130716146	0.104160641129672	.	.
chr1	130717229	130717728	chr1	130274411	130274910	Yod1|chr1:130274411-130274910	0.112069028067217	.	.
chr1	130717229	130717728	chr1	130715647	130716146	Yod1|chr1:130715647-130716146	0.256231415168128	.	.
chr1	139376823	139377322	chr1	139267783	139268282	Crb1|chr1:139267783-139268282	0.094803202013441	.	.
chr1	139376823	139377322	chr1	139289510	139290009	Crb1|chr1:139289510-139290009	0.219059542154377	.	.
chr1	139376823	139377322	chr1	139340430	139340929	Crb1|chr1:139340430-139340929	0.11004571957716	.	.
chr1	139421972	139422471	chr1	139480150	139480649	Zbtb41|chr1:139480150-139480649	0.111114469608952	.	.
chr1	139421972	139422471	chr1	139481086	139481585	Zbtb41|chr1:139481086-139481585	0.307588180786976	.	.
chr1	139454477	139454976	chr1	139478820	139479319	Aspm|chr1:139478820-139479319	0.154020591553534	.	.
chr1	140245186	140245685	chr1	140345892	140346391	Kcnt2|chr1:140345892-140346391	0.282490767772008	.	.
chr1	140245186	140245685	chr1	140409262	140409761	Kcnt2|chr1:140409262-140409761	0.211363605020424	.	.
chr1	140245186	140245685	chr1	140409765	140410264	Kcnt2|chr1:140409765-140410264	0.118156527234302	.	.
chr1	140245761	140246260	chr1	140094964	140095463	Kcnt2|chr1:140094964-140095463	0.252187783719013	.	.
chr1	140245761	140246260	chr1	140339188	140339687	Kcnt2|chr1:140339188-140339687	0.123966009076125	.	.
chr1	140245761	140246260	chr1	140345892	140346391	Kcnt2|chr1:140345892-140346391	0.111606996263665	.	.
chr1	140245761	140246260	chr1	140409262	140409761	Kcnt2|chr1:140409262-140409761	0.269199411903393	.	.
chr1	140245761	140246260	chr1	140409765	140410264	Kcnt2|chr1:140409765-140410264	0.180020273537631	.	.
chr1	140245761	140246260	chr1	140451968	140452467	Kcnt2|chr1:140451968-140452467	0.120139395301206	.	.
chr1	140245761	140246260	chr1	140458991	140459490	Kcnt2|chr1:140458991-140459490	0.150162381894892	.	.
chr1	140246413	140246912	chr1	140094964	140095463	Kcnt2|chr1:140094964-140095463	0.209526604918233	.	.
chr1	140246413	140246912	chr1	140339188	140339687	Kcnt2|chr1:140339188-140339687	0.210289358424102	.	.
chr1	140246413	140246912	chr1	140409262	140409761	Kcnt2|chr1:140409262-140409761	0.173607310633701	.	.
chr1	140246413	140246912	chr1	140409765	140410264	Kcnt2|chr1:140409765-140410264	0.154530307330227	.	.
chr1	140246413	140246912	chr1	140458991	140459490	Kcnt2|chr1:140458991-140459490	0.11138417721231	.	.
chr1	143640493	143640992	chr1	143348599	143349098	B3galt2|chr1:143348599-143349098	0.133262471888834	.	.
chr1	143640493	143640992	chr1	143566320	143566819	B3galt2|chr1:143566320-143566819	0.165356672427605	.	.
chr1	143640493	143640992	chr1	143589580	143590079	B3galt2|chr1:143589580-143590079	0.216672746831874	.	.
chr1	143640493	143640992	chr1	143646176	143646675	B3galt2|chr1:143646176-143646675	0.278278028943556	.	.
chr1	143641020	143641519	chr1	143308396	143308895	B3galt2|chr1:143308396-143308895	0.174942339704359	.	.
chr1	143641020	143641519	chr1	143566320	143566819	B3galt2|chr1:143566320-143566819	0.195784051410677	.	.
chr1	143641020	143641519	chr1	143589580	143590079	B3galt2|chr1:143589580-143590079	0.294350479673779	.	.
chr1	143641020	143641519	chr1	143646176	143646675	B3galt2|chr1:143646176-143646675	0.219300258878734	.	.
chr1	143701942	143702441	chr1	143348599	143349098	Cdc73|chr1:143348599-143349098	0.168779661143869	.	.
chr1	143702603	143703102	chr1	143527223	143527722	Cdc73|chr1:143527223-143527722	0.246393060084205	.	.
chr1	143702603	143703102	chr1	143566320	143566819	Cdc73|chr1:143566320-143566819	0.0957487729104156	.	.
chr1	143702603	143703102	chr1	143589580	143590079	Cdc73|chr1:143589580-143590079	0.1604419030622	.	.
chr1	143702603	143703102	chr1	143644121	143644620	Cdc73|chr1:143644121-143644620	0.185482150801278	.	.
chr1	143702603	143703102	chr1	143646176	143646675	Cdc73|chr1:143646176-143646675	0.0914669250842137	.	.
chr1	143702603	143703102	chr1	143739932	143740431	Cdc73|chr1:143739932-143740431	0.130276537114943	.	.
chr1	146494826	146495325	chr1	146497237	146497736	Brinp3|chr1:146497237-146497736	0.245258353723953	.	.
chr1	146494826	146495325	chr1	146497237	146497736	Gm29514|chr1:146497237-146497736	0.245258353723953	.	.
chr1	146494826	146495325	chr1	146497757	146498256	Brinp3|chr1:146497757-146498256	0.114215269524884	.	.
chr1	146494826	146495325	chr1	146497757	146498256	Gm29514|chr1:146497757-146498256	0.114215269524884	.	.
chr1	146494826	146495325	chr1	146498409	146498908	Brinp3|chr1:146498409-146498908	0.162281081925546	.	.
chr1	146494826	146495325	chr1	146498409	146498908	Gm29514|chr1:146498409-146498908	0.162281081925546	.	.
chr1	146494826	146495325	chr1	146568057	146568556	Brinp3|chr1:146568057-146568556	0.160695897444076	.	.
chr1	146494826	146495325	chr1	146568057	146568556	Gm29514|chr1:146568057-146568556	0.160695897444076	.	.
chr1	146494826	146495325	chr1	146642310	146642809	Brinp3|chr1:146642310-146642809	0.201261425019399	.	.
chr1	146494826	146495325	chr1	146642310	146642809	Gm29514|chr1:146642310-146642809	0.201261425019399	.	.
chr1	146494826	146495325	chr1	146702145	146702644	Brinp3|chr1:146702145-146702644	0.12383772309326	.	.
chr1	146494826	146495325	chr1	146702145	146702644	Gm29514|chr1:146702145-146702644	0.12383772309326	.	.
chr1	146494826	146495325	chr1	146724743	146725242	Brinp3|chr1:146724743-146725242	0.272585277931912	.	.
chr1	146494826	146495325	chr1	146724743	146725242	Gm29514|chr1:146724743-146725242	0.272585277931912	.	.
chr1	146495368	146495867	chr1	146479905	146480404	Brinp3|chr1:146479905-146480404	0.225906603683351	.	.
chr1	146495368	146495867	chr1	146479905	146480404	Gm29514|chr1:146479905-146480404	0.225906603683351	.	.
chr1	146495368	146495867	chr1	146497237	146497736	Brinp3|chr1:146497237-146497736	0.265809102037135	.	.
chr1	146495368	146495867	chr1	146497237	146497736	Gm29514|chr1:146497237-146497736	0.265809102037135	.	.
chr1	146495368	146495867	chr1	146497757	146498256	Brinp3|chr1:146497757-146498256	0.216783090483537	.	.
chr1	146495368	146495867	chr1	146497757	146498256	Gm29514|chr1:146497757-146498256	0.216783090483537	.	.
chr1	146495368	146495867	chr1	146514377	146514876	Brinp3|chr1:146514377-146514876	0.111429039633128	.	.
chr1	146495368	146495867	chr1	146514377	146514876	Gm29514|chr1:146514377-146514876	0.111429039633128	.	.
chr1	146495368	146495867	chr1	146600717	146601216	Brinp3|chr1:146600717-146601216	0.114001276320676	.	.
chr1	146495368	146495867	chr1	146600717	146601216	Gm29514|chr1:146600717-146601216	0.114001276320676	.	.
chr1	146495368	146495867	chr1	146724743	146725242	Brinp3|chr1:146724743-146725242	0.0954286089343045	.	.
chr1	146495368	146495867	chr1	146724743	146725242	Gm29514|chr1:146724743-146725242	0.0954286089343045	.	.
chr1	150099643	150100142	chr1	150089246	150089745	Ptgs2|chr1:150089246-150089745	0.171058259346475	.	.
chr1	150099643	150100142	chr1	150089246	150089745	Ptgs2os|chr1:150089246-150089745	0.171058259346475	.	.
chr1	150392883	150393382	chr1	150540218	150540717	Odr4|chr1:150540218-150540717	0.126646409566802	.	.
chr1	150392883	150393382	chr1	150540218	150540717	Tpr|chr1:150540218-150540717	0.126646409566802	.	.
chr1	150392883	150393382	chr1	150681421	150681920	Odr4|chr1:150681421-150681920	0.136086348213355	.	.
chr1	150392883	150393382	chr1	150681421	150681920	Tpr|chr1:150681421-150681920	0.136086348213355	.	.
chr1	156035344	156035843	chr1	156085751	156086250	Tor1aip1|chr1:156085751-156086250	0.089859227981554	.	.
chr1	156035344	156035843	chr1	156085751	156086250	Tor1aip2|chr1:156085751-156086250	0.089859227981554	.	.
chr1	156035344	156035843	chr1	156241652	156242151	Tor1aip1|chr1:156241652-156242151	0.151981607955406	.	.
chr1	156035344	156035843	chr1	156241652	156242151	Tor1aip2|chr1:156241652-156242151	0.151981607955406	.	.
chr1	156035344	156035843	chr1	156263255	156263754	Tor1aip1|chr1:156263255-156263754	0.197497642017368	.	.
chr1	156035344	156035843	chr1	156263255	156263754	Tor1aip2|chr1:156263255-156263754	0.197497642017368	.	.
chr1	156035344	156035843	chr1	156269853	156270352	Tor1aip1|chr1:156269853-156270352	0.187708137353778	.	.
chr1	156035344	156035843	chr1	156269853	156270352	Tor1aip2|chr1:156269853-156270352	0.187708137353778	.	.
chr1	156035344	156035843	chr1	156270379	156270878	Tor1aip1|chr1:156270379-156270878	0.107810500325153	.	.
chr1	156035344	156035843	chr1	156270379	156270878	Tor1aip2|chr1:156270379-156270878	0.107810500325153	.	.
chr1	156035878	156036377	chr1	156040577	156041076	Tor1aip1|chr1:156040577-156041076	0.183278032821962	.	.
chr1	156035878	156036377	chr1	156040577	156041076	Tor1aip2|chr1:156040577-156041076	0.183278032821962	.	.
chr1	156035878	156036377	chr1	156221667	156222166	Tor1aip1|chr1:156221667-156222166	0.209057684048342	.	.
chr1	156035878	156036377	chr1	156221667	156222166	Tor1aip2|chr1:156221667-156222166	0.209057684048342	.	.
chr1	156035878	156036377	chr1	156230632	156231131	Tor1aip1|chr1:156230632-156231131	0.101232984553055	.	.
chr1	156035878	156036377	chr1	156230632	156231131	Tor1aip2|chr1:156230632-156231131	0.101232984553055	.	.
chr1	156035878	156036377	chr1	156241652	156242151	Tor1aip1|chr1:156241652-156242151	0.103468417919699	.	.
chr1	156035878	156036377	chr1	156241652	156242151	Tor1aip2|chr1:156241652-156242151	0.103468417919699	.	.
chr1	156035878	156036377	chr1	156263255	156263754	Tor1aip1|chr1:156263255-156263754	0.141315726366722	.	.
chr1	156035878	156036377	chr1	156263255	156263754	Tor1aip2|chr1:156263255-156263754	0.141315726366722	.	.
chr1	156204775	156205274	chr1	156111733	156112232	Fam163a|chr1:156111733-156112232	0.2210061462799	.	.
chr1	156204775	156205274	chr1	156179815	156180314	Fam163a|chr1:156179815-156180314	0.192786163888684	.	.
chr1	156204775	156205274	chr1	156184182	156184681	Fam163a|chr1:156184182-156184681	0.279848905602113	.	.
chr1	156204775	156205274	chr1	156217927	156218426	Fam163a|chr1:156217927-156218426	0.184073132292076	.	.
chr1	156204775	156205274	chr1	156221667	156222166	Fam163a|chr1:156221667-156222166	0.283365868201783	.	.
chr1	156204775	156205274	chr1	156229365	156229864	Fam163a|chr1:156229365-156229864	0.192305548383932	.	.
chr1	156204775	156205274	chr1	156230632	156231131	Fam163a|chr1:156230632-156231131	0.194595942889821	.	.
chr1	156204775	156205274	chr1	156230632	156231131	Fam163a|chr1:156230632-156231131	0.194595942889822	.	.
chr1	156204775	156205274	chr1	156241652	156242151	Fam163a|chr1:156241652-156242151	0.0890115317064344	.	.
chr1	156204775	156205274	chr1	156270379	156270878	Fam163a|chr1:156270379-156270878	0.306641655335497	.	.
chr1	156302600	156303099	chr1	156111733	156112232	4930518J20Rik|chr1:156111733-156112232	0.168795284773529	.	.
chr1	156302600	156303099	chr1	156111733	156112232	Tdrd5|chr1:156111733-156112232	0.168795284773529	.	.
chr1	156302600	156303099	chr1	156179815	156180314	4930518J20Rik|chr1:156179815-156180314	0.123778700402466	.	.
chr1	156302600	156303099	chr1	156179815	156180314	Tdrd5|chr1:156179815-156180314	0.123778700402466	.	.
chr1	156302600	156303099	chr1	156217927	156218426	4930518J20Rik|chr1:156217927-156218426	0.296255156240709	.	.
chr1	156302600	156303099	chr1	156217927	156218426	Tdrd5|chr1:156217927-156218426	0.296255156240709	.	.
chr1	156302600	156303099	chr1	156228862	156229361	4930518J20Rik|chr1:156228862-156229361	0.106624822369505	.	.
chr1	156302600	156303099	chr1	156228862	156229361	Tdrd5|chr1:156228862-156229361	0.106624822369505	.	.
chr1	156302600	156303099	chr1	156229365	156229864	4930518J20Rik|chr1:156229365-156229864	0.146901395592284	.	.
chr1	156302600	156303099	chr1	156229365	156229864	Tdrd5|chr1:156229365-156229864	0.146901395592284	.	.
chr1	156303125	156303624	chr1	156241652	156242151	4930518J20Rik|chr1:156241652-156242151	0.098826185847394	.	.
chr1	156303125	156303624	chr1	156241652	156242151	Tdrd5|chr1:156241652-156242151	0.098826185847394	.	.
chr1	156303125	156303624	chr1	156263255	156263754	4930518J20Rik|chr1:156263255-156263754	0.0978249353335121	.	.
chr1	156303125	156303624	chr1	156263255	156263754	Tdrd5|chr1:156263255-156263754	0.0978249353335121	.	.
chr1	156420903	156421402	chr1	156192834	156193333	Axdnd1|chr1:156192834-156193333	0.123244029065214	.	.
chr1	156474061	156474560	chr1	156040577	156041076	Soat1|chr1:156040577-156041076	0.0950761194210982	.	.
chr1	156474061	156474560	chr1	156269853	156270352	Soat1|chr1:156269853-156270352	0.165204029854593	.	.
chr1	156474061	156474560	chr1	156270379	156270878	Soat1|chr1:156270379-156270878	0.177481115841807	.	.
chr1	156474061	156474560	chr1	156271559	156272058	Soat1|chr1:156271559-156272058	0.181272376786339	.	.
chr1	159231910	159232409	chr1	158911295	158911794	Cop1|chr1:158911295-158911794	0.22864385749934	.	.
chr1	159231910	159232409	chr1	158953431	158953930	Cop1|chr1:158953431-158953930	0.0956521102265502	.	.
chr1	166253817	166254316	chr1	166296977	166297476	Ildr2|chr1:166296977-166297476	0.213419111083625	.	.
chr1	166253817	166254316	chr1	166319038	166319537	Ildr2|chr1:166319038-166319537	0.261240518123706	.	.
chr1	166253817	166254316	chr1	166429732	166430231	Ildr2|chr1:166429732-166430231	0.0978426066751854	.	.
chr1	166254415	166254914	chr1	166319038	166319537	Ildr2|chr1:166319038-166319537	0.122327275863081	.	.
chr1	166254415	166254914	chr1	166330745	166331244	Ildr2|chr1:166330745-166331244	0.156218234510331	.	.
chr1	166254415	166254914	chr1	166343030	166343529	Ildr2|chr1:166343030-166343529	0.224838311516606	.	.
chr1	166308696	166309195	chr1	166296977	166297476	5330438I03Rik|chr1:166296977-166297476	0.219598426475856	.	.
chr1	166308696	166309195	chr1	166319038	166319537	5330438I03Rik|chr1:166319038-166319537	0.105555218792761	.	.
chr1	166308696	166309195	chr1	166330745	166331244	5330438I03Rik|chr1:166330745-166331244	0.105753263916303	.	.
chr1	166308696	166309195	chr1	166445335	166445834	5330438I03Rik|chr1:166445335-166445834	0.100684510874482	.	.
chr1	166309200	166309699	chr1	166296977	166297476	5330438I03Rik|chr1:166296977-166297476	0.136583696485681	.	.
chr1	166379002	166379501	chr1	166282640	166283139	Tada1|chr1:166282640-166283139	0.0921067267869538	.	.
chr1	166379002	166379501	chr1	166319038	166319537	Tada1|chr1:166319038-166319537	0.194207141084695	.	.
chr1	166379002	166379501	chr1	166343030	166343529	Tada1|chr1:166343030-166343529	0.181401695126434	.	.
chr1	166379002	166379501	chr1	166344303	166344802	Tada1|chr1:166344303-166344802	0.189037915245499	.	.
chr1	166379863	166380362	chr1	166445335	166445834	Gm15853|chr1:166445335-166445834	0.163175602657987	.	.
chr1	166379863	166380362	chr1	166737948	166738447	Gm15853|chr1:166737948-166738447	0.119247324967545	.	.
chr1	166408940	166409439	chr1	166445335	166445834	Pogk|chr1:166445335-166445834	0.124422221407528	.	.
chr1	166408940	166409439	chr1	166737948	166738447	Pogk|chr1:166737948-166738447	0.172729812728811	.	.
chr1	166409578	166410077	chr1	166282640	166283139	Pogk|chr1:166282640-166283139	0.140937767810986	.	.
chr1	166409578	166410077	chr1	166319038	166319537	Pogk|chr1:166319038-166319537	0.150222359576811	.	.
chr1	166409578	166410077	chr1	166343030	166343529	Pogk|chr1:166343030-166343529	0.179536002008116	.	.
chr1	171502334	171502833	chr1	171658362	171658861	Alyref2|chr1:171658362-171658861	0.120684503396669	.	.
chr1	171502334	171502833	chr1	171896923	171897422	Alyref2|chr1:171896923-171897422	0.144651432452931	.	.
chr1	171503198	171503697	chr1	171566785	171567284	Alyref2|chr1:171566785-171567284	0.116128581561403	.	.
chr1	171503198	171503697	chr1	171566785	171567284	B930036N10Rik|chr1:171566785-171567284	0.116128581561403	.	.
chr1	171503848	171504347	chr1	171566785	171567284	Alyref2|chr1:171566785-171567284	0.0980169867580732	.	.
chr1	171503848	171504347	chr1	171566785	171567284	B930036N10Rik|chr1:171566785-171567284	0.0980169867580732	.	.
chr1	171634914	171635413	chr1	171948287	171948786	Gm37787|chr1:171948287-171948786	0.106242118987663	.	.
chr1	173349883	173350382	chr1	173359533	173360032	Aim2|chr1:173359533-173360032	0.233603108548101	.	.
chr1	173366644	173367143	chr1	173323777	173324276	Cadm3|chr1:173323777-173324276	0.109562967005915	.	.
chr1	173366644	173367143	chr1	173323777	173324276	Cadm3|chr1:173323777-173324276	0.109562967005916	.	.
chr1	173366644	173367143	chr1	173456303	173456802	Cadm3|chr1:173456303-173456802	0.154807860119248	.	.
chr1	173367390	173367889	chr1	173359533	173360032	Cadm3|chr1:173359533-173360032	0.249266500706713	.	.
chr1	173367390	173367889	chr1	173365810	173366309	Cadm3|chr1:173365810-173366309	0.118092431045328	.	.
chr1	173367390	173367889	chr1	173389447	173389946	Cadm3|chr1:173389447-173389946	0.14242107220911	.	.
chr1	177795766	177796265	chr1	177693520	177694019	Adss|chr1:177693520-177694019	0.107091912357872	.	.
chr1	177795766	177796265	chr1	177702809	177703308	Adss|chr1:177702809-177703308	0.204723375672749	.	.
chr1	177795766	177796265	chr1	178241536	178242035	Adss|chr1:178241536-178242035	0.120733026523063	.	.
chr1	177796375	177796874	chr1	177702809	177703308	Adss|chr1:177702809-177703308	0.199186547941155	.	.
chr1	177982967	177983466	chr1	177702809	177703308	Catspere2|chr1:177702809-177703308	0.118613347485569	.	.
chr1	178187311	178187810	chr1	178336353	178336852	Desi2|chr1:178336353-178336852	0.158721770756079	.	.
chr1	178187311	178187810	chr1	178368821	178369320	Desi2|chr1:178368821-178369320	0.337736677422691	.	.
chr1	178276142	178276641	chr1	178336353	178336852	4930527J03Rik|chr1:178336353-178336852	0.222658341535308	.	.
chr1	178276142	178276641	chr1	178368821	178369320	4930527J03Rik|chr1:178368821-178369320	0.187167825821951	.	.
chr1	178276142	178276641	chr1	178486689	178487188	4930527J03Rik|chr1:178486689-178487188	0.158175821872969	.	.
chr1	178317988	178318487	chr1	178336353	178336852	B230369F24Rik|chr1:178336353-178336852	0.165134400017944	.	.
chr1	178317988	178318487	chr1	178336353	178336852	Cox20|chr1:178336353-178336852	0.165134400017944	.	.
chr1	178317988	178318487	chr1	178368821	178369320	B230369F24Rik|chr1:178368821-178369320	0.191567255398563	.	.
chr1	178317988	178318487	chr1	178368821	178369320	Cox20|chr1:178368821-178369320	0.191567255398563	.	.
chr1	178317988	178318487	chr1	178449116	178449615	B230369F24Rik|chr1:178449116-178449615	0.121105363072317	.	.
chr1	178317988	178318487	chr1	178449116	178449615	Cox20|chr1:178449116-178449615	0.121105363072317	.	.
chr1	178318532	178319031	chr1	178336353	178336852	B230369F24Rik|chr1:178336353-178336852	0.204043640148933	.	.
chr1	178318532	178319031	chr1	178336353	178336852	Cox20|chr1:178336353-178336852	0.204043640148933	.	.
chr1	178318532	178319031	chr1	178368821	178369320	B230369F24Rik|chr1:178368821-178369320	0.349479458943057	.	.
chr1	178318532	178319031	chr1	178368821	178369320	Cox20|chr1:178368821-178369320	0.349479458943057	.	.
chr1	178337022	178337521	chr1	178241536	178242035	Hnrnpu|chr1:178241536-178242035	0.150908758636418	.	.
chr1	178337559	178338058	chr1	178336353	178336852	Hnrnpu|chr1:178336353-178336852	0.231818515347049	.	.
chr1	178337559	178338058	chr1	178368821	178369320	Hnrnpu|chr1:178368821-178369320	0.244499829022005	.	.
chr1	178405450	178405949	chr1	178336353	178336852	Efcab2|chr1:178336353-178336852	0.298279001909314	.	.
chr1	178405450	178405949	chr1	178368821	178369320	Efcab2|chr1:178368821-178369320	0.435883367843594	.	.
chr1	178405450	178405949	chr1	178486689	178487188	Efcab2|chr1:178486689-178487188	0.144265588158105	.	.
chr1	178406170	178406669	chr1	178368821	178369320	Efcab2|chr1:178368821-178369320	0.194191267444519	.	.
chr1	194938639	194939138	chr1	194816816	194817315	Cd34|chr1:194816816-194817315	0.096499275506101	.	.
chr1	194938639	194939138	chr1	195232530	195233029	Cd34|chr1:195232530-195233029	0.259000551627257	.	.
chr1	194976111	194976610	chr1	194752630	194753129	A330023F24Rik|chr1:194752630-194753129	0.175169919690334	.	.
chr1	194976111	194976610	chr1	194752630	194753129	A330023F24Rik|chr1:194752630-194753129	0.175169919690335	.	.
chr1	194976111	194976610	chr1	194752630	194753129	Gm16897|chr1:194752630-194753129	0.175169919690334	.	.
chr1	194976111	194976610	chr1	194752630	194753129	Gm16897|chr1:194752630-194753129	0.175169919690335	.	.
chr1	194976111	194976610	chr1	194753135	194753634	A330023F24Rik|chr1:194753135-194753634	0.145988405331867	.	.
chr1	194976111	194976610	chr1	194753135	194753634	Gm16897|chr1:194753135-194753634	0.145988405331867	.	.
chr1	194976111	194976610	chr1	194962131	194962630	A330023F24Rik|chr1:194962131-194962630	0.115672190037078	.	.
chr1	194976111	194976610	chr1	194962131	194962630	Gm16897|chr1:194962131-194962630	0.115672190037078	.	.
chr1	194976111	194976610	chr1	194977967	194978466	A330023F24Rik|chr1:194977967-194978466	0.263542486874992	.	.
chr1	194976111	194976610	chr1	194977967	194978466	Gm16897|chr1:194977967-194978466	0.263542486874992	.	.
chr1	194976111	194976610	chr1	195016706	195017205	A330023F24Rik|chr1:195016706-195017205	0.303741931003931	.	.
chr1	194976111	194976610	chr1	195016706	195017205	Gm16897|chr1:195016706-195017205	0.303741931003931	.	.
chr1	194976111	194976610	chr1	195018996	195019495	A330023F24Rik|chr1:195018996-195019495	0.120915283321316	.	.
chr1	194976111	194976610	chr1	195018996	195019495	Gm16897|chr1:195018996-195019495	0.120915283321316	.	.
chr1	194976111	194976610	chr1	195183575	195184074	A330023F24Rik|chr1:195183575-195184074	0.104547645707208	.	.
chr1	194976111	194976610	chr1	195183575	195184074	Gm16897|chr1:195183575-195184074	0.104547645707208	.	.
chr1	194976725	194977224	chr1	194816816	194817315	A330023F24Rik|chr1:194816816-194817315	0.139101997740932	.	.
chr1	194976725	194977224	chr1	194816816	194817315	Gm16897|chr1:194816816-194817315	0.139101997740932	.	.
chr1	194976725	194977224	chr1	194977967	194978466	A330023F24Rik|chr1:194977967-194978466	0.133968617446114	.	.
chr1	194976725	194977224	chr1	194977967	194978466	Gm16897|chr1:194977967-194978466	0.133968617446114	.	.
chr1	194976725	194977224	chr1	195018996	195019495	A330023F24Rik|chr1:195018996-195019495	0.154736565094542	.	.
chr1	194976725	194977224	chr1	195018996	195019495	Gm16897|chr1:195018996-195019495	0.154736565094542	.	.
chr1	194977431	194977930	chr1	194753135	194753634	Gm16897|chr1:194753135-194753634	0.108109256045022	.	.
chr1	194977431	194977930	chr1	194816816	194817315	Gm16897|chr1:194816816-194817315	0.197149090195632	.	.
chr1	194977431	194977930	chr1	194879521	194880020	Gm16897|chr1:194879521-194880020	0.126721996079202	.	.
chr1	194977431	194977930	chr1	194977967	194978466	Gm16897|chr1:194977967-194978466	0.241407874621652	.	.
chr1	194977431	194977930	chr1	195016706	195017205	Gm16897|chr1:195016706-195017205	0.115828133267313	.	.
chr1	195018071	195018570	chr1	194777569	194778068	Gm37027|chr1:194777569-194778068	0.10522317735773	.	.
chr1	195018071	195018570	chr1	194816816	194817315	Gm37027|chr1:194816816-194817315	0.12477345789357	.	.
chr1	195018071	195018570	chr1	194962131	194962630	Gm37027|chr1:194962131-194962630	0.165698314377533	.	.
chr1	195018071	195018570	chr1	194977967	194978466	Gm37027|chr1:194977967-194978466	0.151313999159071	.	.
chr1	195018071	195018570	chr1	195016706	195017205	Gm37027|chr1:195016706-195017205	0.141886544838233	.	.
chr1	195018071	195018570	chr1	195018996	195019495	Gm37027|chr1:195018996-195019495	0.132630164695882	.	.
chr1	195131381	195131880	chr1	194752630	194753129	Cr1l|chr1:194752630-194753129	0.104766000715279	.	.
chr1	195131381	195131880	chr1	194753135	194753634	Cr1l|chr1:194753135-194753634	0.206914370919629	.	.
chr1	195131381	195131880	chr1	194879521	194880020	Cr1l|chr1:194879521-194880020	0.228910071903234	.	.
chr1	195131381	195131880	chr1	194950868	194951367	Cr1l|chr1:194950868-194951367	0.121701916298998	.	.
chr1	195131381	195131880	chr1	194962131	194962630	Cr1l|chr1:194962131-194962630	0.0924552130206873	.	.
chr1	195176500	195176999	chr1	194839176	194839675	Cr2|chr1:194839176-194839675	0.122035429297851	.	.
chr1	195176500	195176999	chr1	195018996	195019495	Cr2|chr1:195018996-195019495	0.0896895437092549	.	.
chr1	195176500	195176999	chr1	195033930	195034429	Cr2|chr1:195033930-195034429	0.15509353006953	.	.
chr10	3365487	3365986	chr10	3366890	3367389	Ppp1r14c|chr10:3366890-3367389	0.191690942390501	.	.
chr10	3365487	3365986	chr10	3367391	3367890	Ppp1r14c|chr10:3367391-3367890	0.204858092010038	.	.
chr10	3366298	3366797	chr10	3307677	3308176	Ppp1r14c|chr10:3307677-3308176	0.0969277649641452	.	.
chr10	3366298	3366797	chr10	3308192	3308691	Ppp1r14c|chr10:3308192-3308691	0.160402570690423	.	.
chr10	3366298	3366797	chr10	3332842	3333341	Ppp1r14c|chr10:3332842-3333341	0.145383862191511	.	.
chr10	3366298	3366797	chr10	3366890	3367389	Ppp1r14c|chr10:3366890-3367389	0.222435723519136	.	.
chr10	3366298	3366797	chr10	3367391	3367890	Ppp1r14c|chr10:3367391-3367890	0.121087381736717	.	.
chr10	5550504	5551003	chr10	5520445	5520944	Syne1|chr10:5520445-5520944	0.118321228911229	.	.
chr10	5550504	5551003	chr10	5549987	5550486	Syne1|chr10:5549987-5550486	0.492805978287452	.	.
chr10	5550504	5551003	chr10	5634278	5634777	Syne1|chr10:5634278-5634777	0.19515263294158	.	.
chr10	5550504	5551003	chr10	5841371	5841870	Syne1|chr10:5841371-5841870	0.157307539432015	.	.
chr10	5550504	5551003	chr10	5846889	5847388	Syne1|chr10:5846889-5847388	0.170790336364806	.	.
chr10	5550504	5551003	chr10	5846889	5847388	Syne1|chr10:5846889-5847388	0.170790336364807	.	.
chr10	5805395	5805894	chr10	5549987	5550486	Fbxo5|chr10:5549987-5550486	0.167181064066635	.	.
chr10	5805395	5805894	chr10	5846889	5847388	Fbxo5|chr10:5846889-5847388	0.181321665447715	.	.
chr10	5805395	5805894	chr10	5853238	5853737	Fbxo5|chr10:5853238-5853737	0.147839917622754	.	.
chr10	5805395	5805894	chr10	5853767	5854266	Fbxo5|chr10:5853767-5854266	0.171215812915659	.	.
chr10	5805395	5805894	chr10	5912713	5913212	Fbxo5|chr10:5912713-5913212	0.0960805448231047	.	.
chr10	5805395	5805894	chr10	5974422	5974921	Fbxo5|chr10:5974422-5974921	0.149721331401332	.	.
chr10	5823844	5824343	chr10	5520445	5520944	Mtrf1l|chr10:5520445-5520944	0.17822414359271	.	.
chr10	5823844	5824343	chr10	5549987	5550486	Mtrf1l|chr10:5549987-5550486	0.173640742394027	.	.
chr10	5823844	5824343	chr10	5841371	5841870	Mtrf1l|chr10:5841371-5841870	0.161453610616099	.	.
chr10	5823844	5824343	chr10	5846889	5847388	Mtrf1l|chr10:5846889-5847388	0.116972738399546	.	.
chr10	5823844	5824343	chr10	5853238	5853737	Mtrf1l|chr10:5853238-5853737	0.205015178630166	.	.
chr10	5823844	5824343	chr10	5912713	5913212	Mtrf1l|chr10:5912713-5913212	0.103695932654153	.	.
chr10	5823844	5824343	chr10	6035780	6036279	Mtrf1l|chr10:6035780-6036279	0.091499960062997	.	.
chr10	5921342	5921841	chr10	5549987	5550486	Rgs17|chr10:5549987-5550486	0.205816970935963	.	.
chr10	5921342	5921841	chr10	5600051	5600550	Rgs17|chr10:5600051-5600550	0.158903789580225	.	.
chr10	5921342	5921841	chr10	5786848	5787347	Rgs17|chr10:5786848-5787347	0.103590783167469	.	.
chr10	5921342	5921841	chr10	5853238	5853737	Rgs17|chr10:5853238-5853737	0.22896420170141	.	.
chr10	5921342	5921841	chr10	5906931	5907430	Rgs17|chr10:5906931-5907430	0.195166222277962	.	.
chr10	5921342	5921841	chr10	5912713	5913212	Rgs17|chr10:5912713-5913212	0.180179289339086	.	.
chr10	5921342	5921841	chr10	6035780	6036279	Rgs17|chr10:6035780-6036279	0.174335916873393	.	.
chr10	5921342	5921841	chr10	6107216	6107715	Rgs17|chr10:6107216-6107715	0.0995210245653171	.	.
chr10	5921342	5921841	chr10	6151873	6152372	Rgs17|chr10:6151873-6152372	0.1262698534491	.	.
chr10	5922199	5922698	chr10	5634278	5634777	Rgs17|chr10:5634278-5634777	0.0938620877074354	.	.
chr10	5922199	5922698	chr10	5786848	5787347	Rgs17|chr10:5786848-5787347	0.161919084761986	.	.
chr10	5922199	5922698	chr10	5846889	5847388	Rgs17|chr10:5846889-5847388	0.15596814724653	.	.
chr10	5922199	5922698	chr10	6046513	6047012	Rgs17|chr10:6046513-6047012	0.139144023499287	.	.
chr10	7589567	7590066	chr10	7600611	7601110	Lrp11|chr10:7600611-7601110	0.174295531856243	.	.
chr10	7589567	7590066	chr10	7662484	7662983	Lrp11|chr10:7662484-7662983	0.0943867096690791	.	.
chr10	7589567	7590066	chr10	7663092	7663591	Lrp11|chr10:7663092-7663591	0.0978105350516319	.	.
chr10	7589567	7590066	chr10	7900869	7901368	Lrp11|chr10:7900869-7901368	0.298490670755645	.	.
chr10	7589567	7590066	chr10	7928966	7929465	Lrp11|chr10:7928966-7929465	0.0917273864423059	.	.
chr10	7590117	7590616	chr10	7390606	7391105	Lrp11|chr10:7390606-7391105	0.104665095525527	.	.
chr10	7590117	7590616	chr10	7928966	7929465	Lrp11|chr10:7928966-7929465	0.166068866495622	.	.
chr10	7667254	7667753	chr10	7663092	7663591	Nup43|chr10:7663092-7663591	0.17573503987889	.	.
chr10	7667254	7667753	chr10	7900869	7901368	Nup43|chr10:7900869-7901368	0.20602141038494	.	.
chr10	7680943	7681442	chr10	7662484	7662983	Lats1|chr10:7662484-7662983	0.200534692943655	.	.
chr10	7680943	7681442	chr10	7662484	7662983	Pcmt1|chr10:7662484-7662983	0.200534692943655	.	.
chr10	7680943	7681442	chr10	7663092	7663591	Lats1|chr10:7663092-7663591	0.167741071295001	.	.
chr10	7680943	7681442	chr10	7663092	7663591	Pcmt1|chr10:7663092-7663591	0.167741071295001	.	.
chr10	7681670	7682169	chr10	7333209	7333708	Lats1|chr10:7333209-7333708	0.11020929532408	.	.
chr10	7681670	7682169	chr10	7333209	7333708	Pcmt1|chr10:7333209-7333708	0.11020929532408	.	.
chr10	7681670	7682169	chr10	7663092	7663591	Lats1|chr10:7663092-7663591	0.0949981726914206	.	.
chr10	7681670	7682169	chr10	7663092	7663591	Pcmt1|chr10:7663092-7663591	0.0949981726914206	.	.
chr10	7681670	7682169	chr10	7900869	7901368	Lats1|chr10:7900869-7901368	0.180730934309235	.	.
chr10	7681670	7682169	chr10	7900869	7901368	Pcmt1|chr10:7900869-7901368	0.180730934309235	.	.
chr10	7725685	7726184	chr10	7637042	7637541	Katna1|chr10:7637042-7637541	0.125910562320432	.	.
chr10	7780721	7781220	chr10	7663092	7663591	B430219N15Rik|chr10:7663092-7663591	0.317300979315703	.	.
chr10	7780721	7781220	chr10	7883479	7883978	B430219N15Rik|chr10:7883479-7883978	0.155408146455659	.	.
chr10	7792631	7793130	chr10	7807219	7807718	Ginm1|chr10:7807219-7807718	0.120095925693485	.	.
chr10	7792631	7793130	chr10	7807219	7807718	Ppil4|chr10:7807219-7807718	0.120095925693485	.	.
chr10	7955534	7956033	chr10	7600611	7601110	Tab2|chr10:7600611-7601110	0.156392558250641	.	.
chr10	7955534	7956033	chr10	7663092	7663591	Tab2|chr10:7663092-7663591	0.12567815191715	.	.
chr10	7955534	7956033	chr10	7883479	7883978	Tab2|chr10:7883479-7883978	0.0973038815178875	.	.
chr10	7956090	7956589	chr10	7600611	7601110	Tab2|chr10:7600611-7601110	0.100668042916713	.	.
chr10	7956090	7956589	chr10	7622308	7622807	Tab2|chr10:7622308-7622807	0.217724582108961	.	.
chr10	7956090	7956589	chr10	7663092	7663591	Tab2|chr10:7663092-7663591	0.0962150130670142	.	.
chr10	14544690	14545189	chr10	14791448	14791947	Adgrg6|chr10:14791448-14791947	0.179465153516914	.	.
chr10	14544690	14545189	chr10	14791448	14791947	Gm46212|chr10:14791448-14791947	0.179465153516914	.	.
chr10	14544690	14545189	chr10	14860227	14860726	Adgrg6|chr10:14860227-14860726	0.0916822733635492	.	.
chr10	14544690	14545189	chr10	14860227	14860726	Gm46212|chr10:14860227-14860726	0.0916822733635492	.	.
chr10	14544690	14545189	chr10	14992257	14992756	Adgrg6|chr10:14992257-14992756	0.114389958976802	.	.
chr10	14544690	14545189	chr10	14992257	14992756	Gm46212|chr10:14992257-14992756	0.114389958976802	.	.
chr10	14545201	14545700	chr10	14511091	14511590	Adgrg6|chr10:14511091-14511590	0.101045602329961	.	.
chr10	14545201	14545700	chr10	14511091	14511590	Gm46212|chr10:14511091-14511590	0.101045602329961	.	.
chr10	14545201	14545700	chr10	14791448	14791947	Adgrg6|chr10:14791448-14791947	0.133882928895954	.	.
chr10	14545201	14545700	chr10	14791448	14791947	Gm46212|chr10:14791448-14791947	0.133882928895954	.	.
chr10	14545201	14545700	chr10	14860227	14860726	Adgrg6|chr10:14860227-14860726	0.196074278343386	.	.
chr10	14545201	14545700	chr10	14860227	14860726	Gm46212|chr10:14860227-14860726	0.196074278343386	.	.
chr10	14705323	14705822	chr10	14734220	14734719	Nmbr|chr10:14734220-14734719	0.113068177138378	.	.
chr10	14705323	14705822	chr10	14734220	14734719	Vta1|chr10:14734220-14734719	0.113068177138378	.	.
chr10	14705323	14705822	chr10	14977646	14978145	Nmbr|chr10:14977646-14978145	0.173325615059034	.	.
chr10	14705323	14705822	chr10	14977646	14978145	Vta1|chr10:14977646-14978145	0.173325615059034	.	.
chr10	14759884	14760383	chr10	14789913	14790412	B230364G03Rik|chr10:14789913-14790412	0.118053741952784	.	.
chr10	14759884	14760383	chr10	14795319	14795818	B230364G03Rik|chr10:14795319-14795818	0.12720683943361	.	.
chr10	14759884	14760383	chr10	14816992	14817491	B230364G03Rik|chr10:14816992-14817491	0.297681709121343	.	.
chr10	14759884	14760383	chr10	14977646	14978145	B230364G03Rik|chr10:14977646-14978145	0.0904493741166043	.	.
chr10	14759884	14760383	chr10	14992257	14992756	B230364G03Rik|chr10:14992257-14992756	0.172115780802404	.	.
chr10	14759884	14760383	chr10	15044514	15045013	B230364G03Rik|chr10:15044514-15045013	0.203875621361585	.	.
chr10	14759884	14760383	chr10	15122990	15123489	B230364G03Rik|chr10:15122990-15123489	0.106578876676019	.	.
chr10	14759884	14760383	chr10	15174370	15174869	B230364G03Rik|chr10:15174370-15174869	0.156460930061159	.	.
chr10	15300071	15300570	chr10	15044514	15045013	Gm47710|chr10:15044514-15045013	0.136639862648962	.	.
chr10	15738620	15739119	chr10	15405643	15406142	Gm32283|chr10:15405643-15406142	0.31563905625672	.	.
chr10	15738620	15739119	chr10	15680889	15681388	Gm32283|chr10:15680889-15681388	0.192175786924494	.	.
chr10	15738620	15739119	chr10	15925983	15926482	Gm32283|chr10:15925983-15926482	0.259391045461471	.	.
chr10	15759897	15760396	chr10	15680889	15681388	Gm40604|chr10:15680889-15681388	0.180796970197516	.	.
chr10	15759897	15760396	chr10	16007617	16008116	Gm40604|chr10:16007617-16008116	0.166875510544588	.	.
chr10	15759897	15760396	chr10	16123901	16124400	Gm40604|chr10:16123901-16124400	0.122063027286937	.	.
chr10	15759897	15760396	chr10	16171253	16171752	Gm40604|chr10:16171253-16171752	0.11499794196934	.	.
chr10	15760590	15761089	chr10	16007617	16008116	Gm40604|chr10:16007617-16008116	0.269644250140282	.	.
chr10	19014684	19015183	chr10	19043787	19044286	Tnfaip3|chr10:19043787-19044286	0.128418418719741	.	.
chr10	19014684	19015183	chr10	19149882	19150381	Tnfaip3|chr10:19149882-19150381	0.119087596032317	.	.
chr10	19712255	19712754	chr10	19693066	19693565	Il20ra|chr10:19693066-19693565	0.103636756853765	.	.
chr10	19712255	19712754	chr10	19693573	19694072	Il20ra|chr10:19693573-19694072	0.0970017367833707	.	.
chr10	22402440	22402939	chr10	22036209	22036708	Gm10825|chr10:22036209-22036708	0.158230180245406	.	.
chr10	22402440	22402939	chr10	22140879	22141378	Gm10825|chr10:22140879-22141378	0.169804546820196	.	.
chr10	22402440	22402939	chr10	22629180	22629679	Gm10825|chr10:22629180-22629679	0.15482381791314	.	.
chr10	22645129	22645628	chr10	22479767	22480266	Slc2a12|chr10:22479767-22480266	0.152248665483323	.	.
chr10	22645129	22645628	chr10	22579377	22579876	Slc2a12|chr10:22579377-22579876	0.338022012612729	.	.
chr10	22645129	22645628	chr10	22629180	22629679	Slc2a12|chr10:22629180-22629679	0.101272605985693	.	.
chr10	22730224	22730723	chr10	22775980	22776479	AC166256.1|chr10:22775980-22776479	0.178646510281574	.	.
chr10	22731681	22732180	chr10	22618757	22619256	AC166256.1|chr10:22618757-22619256	0.125161383528043	.	.
chr10	22731681	22732180	chr10	22618757	22619256	Tbpl1|chr10:22618757-22619256	0.125161383528043	.	.
chr10	22731681	22732180	chr10	22629180	22629679	AC166256.1|chr10:22629180-22629679	0.113150245059101	.	.
chr10	22731681	22732180	chr10	22629180	22629679	Tbpl1|chr10:22629180-22629679	0.113150245059101	.	.
chr10	22731681	22732180	chr10	22746238	22746737	AC166256.1|chr10:22746238-22746737	0.19315326693489	.	.
chr10	22731681	22732180	chr10	22746238	22746737	Tbpl1|chr10:22746238-22746737	0.19315326693489	.	.
chr10	22731681	22732180	chr10	22775980	22776479	AC166256.1|chr10:22775980-22776479	0.258514835332996	.	.
chr10	22731681	22732180	chr10	22775980	22776479	Tbpl1|chr10:22775980-22776479	0.258514835332996	.	.
chr10	29143386	29143885	chr10	29146428	29146927	Soga3|chr10:29146428-29146927	0.092457341125554	.	.
chr10	29143386	29143885	chr10	29148055	29148554	Soga3|chr10:29148055-29148554	0.0983187937891846	.	.
chr10	29143386	29143885	chr10	29234692	29235191	Soga3|chr10:29234692-29235191	0.0985491381818799	.	.
chr10	29143913	29144412	chr10	28844081	28844580	Soga3|chr10:28844081-28844580	0.312042377291887	.	.
chr10	29143913	29144412	chr10	29106909	29107408	Soga3|chr10:29106909-29107408	0.109686503690306	.	.
chr10	29143913	29144412	chr10	29146428	29146927	Soga3|chr10:29146428-29146927	0.0996722927454278	.	.
chr10	29313161	29313660	chr10	29398324	29398823	Echdc1|chr10:29398324-29398823	0.128251788830235	.	.
chr10	29313161	29313660	chr10	29398324	29398823	Gm46218|chr10:29398324-29398823	0.128251788830235	.	.
chr10	29313161	29313660	chr10	29415341	29415840	Echdc1|chr10:29415341-29415840	0.10913767298889	.	.
chr10	29313161	29313660	chr10	29415341	29415840	Gm46218|chr10:29415341-29415840	0.10913767298889	.	.
chr10	29361838	29362337	chr10	29338603	29339102	Rnf146|chr10:29338603-29339102	0.0997272142243207	.	.
chr10	29535581	29536080	chr10	29398324	29398823	Rspo3|chr10:29398324-29398823	0.304024065732983	.	.
chr10	29535581	29536080	chr10	29415341	29415840	Rspo3|chr10:29415341-29415840	0.10355186200973	.	.
chr10	29535581	29536080	chr10	29532753	29533252	Rspo3|chr10:29532753-29533252	0.215119565192334	.	.
chr10	29535581	29536080	chr10	29823180	29823679	Rspo3|chr10:29823180-29823679	0.0988460893733701	.	.
chr10	29535581	29536080	chr10	29967172	29967671	Rspo3|chr10:29967172-29967671	0.169661285767263	.	.
chr10	30200346	30200845	chr10	29967172	29967671	Cenpw|chr10:29967172-29967671	0.0974053201717419	.	.
chr10	30200346	30200845	chr10	30446442	30446941	Cenpw|chr10:30446442-30446941	0.293964878302197	.	.
chr10	30600453	30600952	chr10	30725190	30725689	Trmt11|chr10:30725190-30725689	0.0933271968049645	.	.
chr10	30600453	30600952	chr10	30748596	30749095	Trmt11|chr10:30748596-30749095	0.202189977543168	.	.
chr10	30802619	30803118	chr10	30801947	30802446	Ncoa7|chr10:30801947-30802446	0.242816791038447	.	.
chr10	30802619	30803118	chr10	30810210	30810709	Ncoa7|chr10:30810210-30810709	0.266762423458179	.	.
chr10	30802619	30803118	chr10	30810769	30811268	Ncoa7|chr10:30810769-30811268	0.226579009430986	.	.
chr10	30803126	30803625	chr10	30801947	30802446	Ncoa7|chr10:30801947-30802446	0.223896253492925	.	.
chr10	30803126	30803625	chr10	30810210	30810709	Ncoa7|chr10:30810210-30810709	0.180722216001051	.	.
chr10	30803126	30803625	chr10	30810769	30811268	Ncoa7|chr10:30810769-30811268	0.267694993319396	.	.
chr10	30803835	30804334	chr10	30810769	30811268	Ncoa7|chr10:30810769-30811268	0.155848190903993	.	.
chr10	30842620	30843119	chr10	30754960	30755459	Hey2|chr10:30754960-30755459	0.118128270147124	.	.
chr10	30842620	30843119	chr10	30778012	30778511	Hey2|chr10:30778012-30778511	0.149755912193935	.	.
chr10	31608520	31609019	chr10	31504123	31504622	Rnf217|chr10:31504123-31504622	0.0923500304010832	.	.
chr10	31608520	31609019	chr10	31551337	31551836	Rnf217|chr10:31551337-31551836	0.157338096835255	.	.
chr10	31609486	31609985	chr10	31958528	31959027	Rnf217|chr10:31958528-31959027	0.0964578774448814	.	.
chr10	32889817	32890316	chr10	32628873	32629372	Nkain2|chr10:32628873-32629372	0.107365601252676	.	.
chr10	32889817	32890316	chr10	32711709	32712208	Nkain2|chr10:32711709-32712208	0.141628174735052	.	.
chr10	32889817	32890316	chr10	32782858	32783357	Nkain2|chr10:32782858-32783357	0.374373680509158	.	.
chr10	33623953	33624452	chr10	33363851	33364350	Clvs2|chr10:33363851-33364350	0.178628681980869	.	.
chr10	33623953	33624452	chr10	33363851	33364350	Gm15939|chr10:33363851-33364350	0.178628681980869	.	.
chr10	33624501	33625000	chr10	33363851	33364350	Clvs2|chr10:33363851-33364350	0.107274702832532	.	.
chr10	33624501	33625000	chr10	33363851	33364350	Gm15939|chr10:33363851-33364350	0.107274702832532	.	.
chr10	33624501	33625000	chr10	33986736	33987235	Clvs2|chr10:33986736-33987235	0.141802094424568	.	.
chr10	33624501	33625000	chr10	33986736	33987235	Gm15939|chr10:33986736-33987235	0.141802094424568	.	.
chr10	33904718	33905217	chr10	34152549	34153048	Rsph4a|chr10:34152549-34153048	0.199859710121128	.	.
chr10	33951019	33951518	chr10	33703373	33703872	Zup1|chr10:33703373-33703872	0.244120472606331	.	.
chr10	33951019	33951518	chr10	33703373	33703872	Zup1|chr10:33703373-33703872	0.244120472606332	.	.
chr10	34019491	34019990	chr10	33986736	33987235	Gm48045|chr10:33986736-33987235	0.15863302412249	.	.
chr10	34019491	34019990	chr10	33986736	33987235	Rwdd1|chr10:33986736-33987235	0.15863302412249	.	.
chr10	34019491	34019990	chr10	34033850	34034349	Gm48045|chr10:34033850-34034349	0.236178507654292	.	.
chr10	34019491	34019990	chr10	34033850	34034349	Rwdd1|chr10:34033850-34034349	0.236178507654292	.	.
chr10	34036511	34037010	chr10	34152549	34153048	Trappc3l|chr10:34152549-34153048	0.114440214706513	.	.
chr10	34036511	34037010	chr10	34245823	34246322	Trappc3l|chr10:34245823-34246322	0.0921472984201638	.	.
chr10	34127449	34127948	chr10	33915885	33916384	Calhm6|chr10:33915885-33916384	0.0892151866600922	.	.
chr10	34127449	34127948	chr10	34033850	34034349	Calhm6|chr10:34033850-34034349	0.126466994786593	.	.
chr10	34206579	34207078	chr10	34152549	34153048	Dse|chr10:34152549-34153048	0.267255021615833	.	.
chr10	34206579	34207078	chr10	34245823	34246322	Dse|chr10:34245823-34246322	0.103333457821144	.	.
chr10	34207257	34207756	chr10	34033850	34034349	Dse|chr10:34033850-34034349	0.12965422549777	.	.
chr10	34207257	34207756	chr10	34070989	34071488	Dse|chr10:34070989-34071488	0.195629539167062	.	.
chr10	34207257	34207756	chr10	34152549	34153048	Dse|chr10:34152549-34153048	0.0929540178409192	.	.
chr10	34281125	34281624	chr10	34280491	34280990	Tspyl1|chr10:34280491-34280990	0.283697080541693	.	.
chr10	34281125	34281624	chr10	34328221	34328720	Tspyl1|chr10:34328221-34328720	0.121305112983309	.	.
chr10	34281125	34281624	chr10	34368075	34368574	Tspyl1|chr10:34368075-34368574	0.124685574818444	.	.
chr10	34281125	34281624	chr10	34453733	34454232	Tspyl1|chr10:34453733-34454232	0.223892259225385	.	.
chr10	34281970	34282469	chr10	34316363	34316862	Tspyl1|chr10:34316363-34316862	0.101630446197692	.	.
chr10	34281970	34282469	chr10	34316872	34317371	Tspyl1|chr10:34316872-34317371	0.24647976135179	.	.
chr10	34281970	34282469	chr10	34328221	34328720	Tspyl1|chr10:34328221-34328720	0.165011757225129	.	.
chr10	34281970	34282469	chr10	34453733	34454232	Tspyl1|chr10:34453733-34454232	0.0940557998788021	.	.
chr10	34281970	34282469	chr10	34532409	34532908	Tspyl1|chr10:34532409-34532908	0.163696414489309	.	.
chr10	34282484	34282983	chr10	34328221	34328720	Tspyl1|chr10:34328221-34328720	0.202321042776695	.	.
chr10	34282484	34282983	chr10	34368075	34368574	Tspyl1|chr10:34368075-34368574	0.127928870238508	.	.
chr10	34282484	34282983	chr10	34368075	34368574	Tspyl1|chr10:34368075-34368574	0.127928870238509	.	.
chr10	34297174	34297673	chr10	34280491	34280990	Tspyl4|chr10:34280491-34280990	0.236825111084205	.	.
chr10	34297174	34297673	chr10	34328221	34328720	Tspyl4|chr10:34328221-34328720	0.166553721543436	.	.
chr10	34297174	34297673	chr10	34550590	34551089	Tspyl4|chr10:34550590-34551089	0.235861458502487	.	.
chr10	34297174	34297673	chr10	34550590	34551089	Tspyl4|chr10:34550590-34551089	0.235861458502488	.	.
chr10	34297971	34298470	chr10	34280491	34280990	Gm47512|chr10:34280491-34280990	0.0935032609804813	.	.
chr10	34297971	34298470	chr10	34280491	34280990	Tspyl4|chr10:34280491-34280990	0.0935032609804813	.	.
chr10	34297971	34298470	chr10	34328221	34328720	Gm47512|chr10:34328221-34328720	0.156912005253967	.	.
chr10	34297971	34298470	chr10	34328221	34328720	Tspyl4|chr10:34328221-34328720	0.156912005253967	.	.
chr10	34297971	34298470	chr10	34358891	34359390	Gm47512|chr10:34358891-34359390	0.152220150694535	.	.
chr10	34297971	34298470	chr10	34358891	34359390	Tspyl4|chr10:34358891-34359390	0.152220150694535	.	.
chr10	34297971	34298470	chr10	34453733	34454232	Gm47512|chr10:34453733-34454232	0.2305519567666	.	.
chr10	34297971	34298470	chr10	34453733	34454232	Tspyl4|chr10:34453733-34454232	0.2305519567666	.	.
chr10	34418335	34418834	chr10	34280491	34280990	Nt5dc1|chr10:34280491-34280990	0.0941492954966988	.	.
chr10	34418335	34418834	chr10	34316363	34316862	Nt5dc1|chr10:34316363-34316862	0.131176875346501	.	.
chr10	34418335	34418834	chr10	34316872	34317371	Nt5dc1|chr10:34316872-34317371	0.174360254070815	.	.
chr10	34418335	34418834	chr10	34368075	34368574	Nt5dc1|chr10:34368075-34368574	0.176708653796434	.	.
chr10	34418335	34418834	chr10	34368075	34368574	Nt5dc1|chr10:34368075-34368574	0.176708653796435	.	.
chr10	34418335	34418834	chr10	34453733	34454232	Nt5dc1|chr10:34453733-34454232	0.140376491626472	.	.
chr10	34418335	34418834	chr10	34512501	34513000	Nt5dc1|chr10:34512501-34513000	0.222506785566087	.	.
chr10	34418335	34418834	chr10	34532409	34532908	Nt5dc1|chr10:34532409-34532908	0.229826310248842	.	.
chr10	34418335	34418834	chr10	34550590	34551089	Nt5dc1|chr10:34550590-34551089	0.0932858067556322	.	.
chr10	38965296	38965795	chr10	38554167	38554666	Lama4|chr10:38554167-38554666	0.0917385182823492	.	.
chr10	38965296	38965795	chr10	38987185	38987684	Lama4|chr10:38987185-38987684	0.223525334924078	.	.
chr10	45289129	45289628	chr10	45260366	45260865	Gm15934|chr10:45260366-45260865	0.185314661167517	.	.
chr10	45289129	45289628	chr10	45263779	45264278	Gm15934|chr10:45263779-45264278	0.186890702670707	.	.
chr10	45289129	45289628	chr10	45273132	45273631	Gm15934|chr10:45273132-45273631	0.150077655005343	.	.
chr10	45289129	45289628	chr10	45298445	45298944	Gm15934|chr10:45298445-45298944	0.244266366080198	.	.
chr10	45289129	45289628	chr10	45676685	45677184	Gm15934|chr10:45676685-45677184	0.0916762276700236	.	.
chr10	45335421	45335920	chr10	45263779	45264278	Bves|chr10:45263779-45264278	0.255815209812922	.	.
chr10	45335421	45335920	chr10	45273132	45273631	Bves|chr10:45273132-45273631	0.171678607637127	.	.
chr10	45335421	45335920	chr10	45298445	45298944	Bves|chr10:45298445-45298944	0.217287761880483	.	.
chr10	45335421	45335920	chr10	45584200	45584699	Bves|chr10:45584200-45584699	0.173808946156556	.	.
chr10	45335421	45335920	chr10	45742467	45742966	Bves|chr10:45742467-45742966	0.110226064758159	.	.
chr10	45335958	45336457	chr10	45260366	45260865	Bves|chr10:45260366-45260865	0.136714946231316	.	.
chr10	45335958	45336457	chr10	45263779	45264278	Bves|chr10:45263779-45264278	0.387190032055409	.	.
chr10	45335958	45336457	chr10	45273132	45273631	Bves|chr10:45273132-45273631	0.108673679892034	.	.
chr10	45335958	45336457	chr10	45298445	45298944	Bves|chr10:45298445-45298944	0.258149447229096	.	.
chr10	45335958	45336457	chr10	45432308	45432807	Bves|chr10:45432308-45432807	0.111582975382436	.	.
chr10	45335958	45336457	chr10	45622617	45623116	Bves|chr10:45622617-45623116	0.117942036469672	.	.
chr10	45335958	45336457	chr10	45676685	45677184	Bves|chr10:45676685-45677184	0.189494488356144	.	.
chr10	45485562	45486061	chr10	45432308	45432807	Lin28b|chr10:45432308-45432807	0.238173246050496	.	.
chr10	45485562	45486061	chr10	45658545	45659044	Lin28b|chr10:45658545-45659044	0.137650593805687	.	.
chr10	45486237	45486736	chr10	45273132	45273631	Lin28b|chr10:45273132-45273631	0.11098896485131	.	.
chr10	45486237	45486736	chr10	45373235	45373734	Lin28b|chr10:45373235-45373734	0.141382536206829	.	.
chr10	45486237	45486736	chr10	45381821	45382320	Lin28b|chr10:45381821-45382320	0.216692367633237	.	.
chr10	45486237	45486736	chr10	45584200	45584699	Lin28b|chr10:45584200-45584699	0.111177422701996	.	.
chr10	45577590	45578089	chr10	45676685	45677184	Hace1|chr10:45676685-45677184	0.204678743400141	.	.
chr10	45577590	45578089	chr10	45711324	45711823	Hace1|chr10:45711324-45711823	0.158682349789952	.	.
chr10	45578214	45578713	chr10	45373235	45373734	Hace1|chr10:45373235-45373734	0.151480990926919	.	.
chr10	49789484	49789983	chr10	49536794	49537293	Grik2|chr10:49536794-49537293	0.109812728475476	.	.
chr10	49789484	49789983	chr10	49655278	49655777	Grik2|chr10:49655278-49655777	0.166392915357067	.	.
chr10	49789484	49789983	chr10	50169056	50169555	Grik2|chr10:50169056-50169555	0.22601359422516	.	.
chr10	50592385	50592884	chr10	50370554	50371053	Ascc3|chr10:50370554-50371053	0.112375995709288	.	.
chr10	50592385	50592884	chr10	50711054	50711553	Ascc3|chr10:50711054-50711553	0.131621632597754	.	.
chr10	50592385	50592884	chr10	50719860	50720359	Ascc3|chr10:50719860-50720359	0.21332878228714	.	.
chr10	52022446	52022945	chr10	52304612	52305111	Vgll2|chr10:52304612-52305111	0.171144918641272	.	.
chr10	52233867	52234366	chr10	52304612	52305111	Dcbld1|chr10:52304612-52305111	0.133041162014717	.	.
chr10	52381975	52382474	chr10	52133327	52133826	Gopc|chr10:52133327-52133826	0.12026527442508	.	.
chr10	52381975	52382474	chr10	52711187	52711686	Gopc|chr10:52711187-52711686	0.184285426704453	.	.
chr10	52417238	52417737	chr10	52691301	52691800	Nus1|chr10:52691301-52691800	0.203089532931259	.	.
chr10	52418019	52418518	chr10	52711187	52711686	Nus1|chr10:52711187-52711686	0.246564814514231	.	.
chr10	52690801	52691300	chr10	52691301	52691800	Slc35f1|chr10:52691301-52691800	0.442123177568781	.	.
chr10	56106501	56107000	chr10	56165636	56166135	Msl3l2|chr10:56165636-56166135	0.122478343038529	.	.
chr10	56106501	56107000	chr10	56198436	56198935	Msl3l2|chr10:56198436-56198935	0.138477595183429	.	.
chr10	56106501	56107000	chr10	56198995	56199494	Msl3l2|chr10:56198995-56199494	0.291671560443239	.	.
chr10	56106501	56107000	chr10	56347647	56348146	Msl3l2|chr10:56347647-56348146	0.130590502632482	.	.
chr10	56106501	56107000	chr10	56358145	56358644	Msl3l2|chr10:56358145-56358644	0.280023829926612	.	.
chr10	56106501	56107000	chr10	56369070	56369569	Msl3l2|chr10:56369070-56369569	0.131816250420369	.	.
chr10	56106501	56107000	chr10	56482186	56482685	Msl3l2|chr10:56482186-56482685	0.101913567156149	.	.
chr10	56228732	56229231	chr10	56058855	56059354	Tbc1d32|chr10:56058855-56059354	0.0960004299195757	.	.
chr10	56228732	56229231	chr10	56115133	56115632	Tbc1d32|chr10:56115133-56115632	0.193484033020161	.	.
chr10	56228732	56229231	chr10	56115644	56116143	Tbc1d32|chr10:56115644-56116143	0.214436002918289	.	.
chr10	56228732	56229231	chr10	56198995	56199494	Tbc1d32|chr10:56198995-56199494	0.215609413164136	.	.
chr10	56228732	56229231	chr10	56315767	56316266	Tbc1d32|chr10:56315767-56316266	0.116811503422298	.	.
chr10	56228732	56229231	chr10	56358145	56358644	Tbc1d32|chr10:56358145-56358644	0.126430452482141	.	.
chr10	56228732	56229231	chr10	56372970	56373469	Tbc1d32|chr10:56372970-56373469	0.0970383690078456	.	.
chr10	56431168	56431667	chr10	56165636	56166135	Gm36595|chr10:56165636-56166135	0.175591489790973	.	.
chr10	56431168	56431667	chr10	56347647	56348146	Gm36595|chr10:56347647-56348146	0.231242859938946	.	.
chr10	56431168	56431667	chr10	56369070	56369569	Gm36595|chr10:56369070-56369569	0.0907241295350285	.	.
chr10	56431168	56431667	chr10	56482186	56482685	Gm36595|chr10:56482186-56482685	0.246873586596847	.	.
chr10	56431168	56431667	chr10	56611561	56612060	Gm36595|chr10:56611561-56612060	0.257680947506548	.	.
chr10	56431168	56431667	chr10	56612090	56612589	Gm36595|chr10:56612090-56612589	0.20181829851208	.	.
chr10	56431764	56432263	chr10	56347647	56348146	Gm36595|chr10:56347647-56348146	0.150114322621122	.	.
chr10	56431764	56432263	chr10	56482186	56482685	Gm36595|chr10:56482186-56482685	0.0932942513150216	.	.
chr10	57486588	57487087	chr10	57317064	57317563	4930467K11Rik|chr10:57317064-57317563	0.10838957114686	.	.
chr10	57486588	57487087	chr10	57317064	57317563	Hsf2|chr10:57317064-57317563	0.10838957114686	.	.
chr10	57532304	57532803	chr10	57568996	57569495	Serinc1|chr10:57568996-57569495	0.106543442441994	.	.
chr10	57532304	57532803	chr10	57569528	57570027	Serinc1|chr10:57569528-57570027	0.0910119007347398	.	.
chr10	57532304	57532803	chr10	57846022	57846521	Serinc1|chr10:57846022-57846521	0.138499185711649	.	.
chr10	57631815	57632314	chr10	57568996	57569495	Pkib|chr10:57568996-57569495	0.233815517517619	.	.
chr10	57631815	57632314	chr10	57569528	57570027	Pkib|chr10:57569528-57570027	0.204093566557152	.	.
chr10	57631815	57632314	chr10	57783465	57783964	Pkib|chr10:57783465-57783964	0.089957624449794	.	.
chr10	57631815	57632314	chr10	57846022	57846521	Pkib|chr10:57846022-57846521	0.25545132283023	.	.
chr10	57631815	57632314	chr10	57848308	57848807	Pkib|chr10:57848308-57848807	0.115575147307874	.	.
chr10	57632515	57633014	chr10	57568996	57569495	Pkib|chr10:57568996-57569495	0.208751157501154	.	.
chr10	57632515	57633014	chr10	57569528	57570027	Pkib|chr10:57569528-57570027	0.214080998756519	.	.
chr10	57632515	57633014	chr10	57571165	57571664	Pkib|chr10:57571165-57571664	0.115051770629958	.	.
chr10	57632515	57633014	chr10	57841830	57842329	Pkib|chr10:57841830-57842329	0.0992847591482099	.	.
chr10	57794939	57795438	chr10	57795519	57796018	Smpdl3a|chr10:57795519-57796018	0.388109241209722	.	.
chr10	58255194	58255693	chr10	58359083	58359582	Gcc2|chr10:58359083-58359582	0.158591178978834	.	.
chr10	58255194	58255693	chr10	58371409	58371908	Gcc2|chr10:58371409-58371908	0.0903038839795207	.	.
chr10	58323065	58323564	chr10	58362676	58363175	Lims1|chr10:58362676-58363175	0.114324873084619	.	.
chr10	58323065	58323564	chr10	58401851	58402350	Lims1|chr10:58401851-58402350	0.122006422777756	.	.
chr10	58446597	58447096	chr10	58377737	58378236	Ranbp2|chr10:58377737-58378236	0.165475126527321	.	.
chr10	58446597	58447096	chr10	58401851	58402350	Ranbp2|chr10:58401851-58402350	0.184324653137454	.	.
chr10	58446597	58447096	chr10	58401851	58402350	Ranbp2|chr10:58401851-58402350	0.184324653137455	.	.
chr10	58447107	58447606	chr10	58377737	58378236	Ranbp2|chr10:58377737-58378236	0.152221027713922	.	.
chr10	58447107	58447606	chr10	58401851	58402350	Ranbp2|chr10:58401851-58402350	0.110272856173745	.	.
chr10	58497623	58498122	chr10	58347172	58347671	Ccdc138|chr10:58347172-58347671	0.114837386123589	.	.
chr10	58497623	58498122	chr10	58359083	58359582	Ccdc138|chr10:58359083-58359582	0.216985936985257	.	.
chr10	58497623	58498122	chr10	58396602	58397101	Ccdc138|chr10:58396602-58397101	0.107455744895152	.	.
chr10	62339392	62339891	chr10	62260971	62261470	Hk1os|chr10:62260971-62261470	0.0961495442131146	.	.
chr10	62339392	62339891	chr10	62294061	62294560	Hk1os|chr10:62294061-62294560	0.0973391777226681	.	.
chr10	62340040	62340539	chr10	62282647	62283146	Hk1os|chr10:62282647-62283146	0.120530117826774	.	.
chr10	62340040	62340539	chr10	62320502	62321001	Hk1os|chr10:62320502-62321001	0.149607282307889	.	.
chr10	62340040	62340539	chr10	62410887	62411386	Hk1os|chr10:62410887-62411386	0.098000818788798	.	.
chr10	62449224	62449723	chr10	62275118	62275617	4930507D05Rik|chr10:62275118-62275617	0.115312621710703	.	.
chr10	62449224	62449723	chr10	62275118	62275617	Supv3l1|chr10:62275118-62275617	0.115312621710703	.	.
chr10	62449224	62449723	chr10	62332391	62332890	4930507D05Rik|chr10:62332391-62332890	0.126494867880823	.	.
chr10	62449224	62449723	chr10	62332391	62332890	Supv3l1|chr10:62332391-62332890	0.126494867880823	.	.
chr10	62449224	62449723	chr10	62557722	62558221	4930507D05Rik|chr10:62557722-62558221	0.101375292334852	.	.
chr10	62449224	62449723	chr10	62557722	62558221	Supv3l1|chr10:62557722-62558221	0.101375292334852	.	.
chr10	62449766	62450265	chr10	62557722	62558221	4930507D05Rik|chr10:62557722-62558221	0.169906304409219	.	.
chr10	62449766	62450265	chr10	62557722	62558221	Supv3l1|chr10:62557722-62558221	0.169906304409219	.	.
chr10	62486129	62486628	chr10	62300269	62300768	Vps26a|chr10:62300269-62300768	0.301583690365849	.	.
chr10	62486129	62486628	chr10	62410887	62411386	Vps26a|chr10:62410887-62411386	0.133532220540614	.	.
chr10	62486129	62486628	chr10	62500120	62500619	Vps26a|chr10:62500120-62500619	0.0909662292998037	.	.
chr10	62486629	62487128	chr10	62282647	62283146	Vps26a|chr10:62282647-62283146	0.158336001231759	.	.
chr10	62486629	62487128	chr10	62320502	62321001	Vps26a|chr10:62320502-62321001	0.145905852485938	.	.
chr10	62486629	62487128	chr10	62557722	62558221	Vps26a|chr10:62557722-62558221	0.0890087138745585	.	.
chr10	62577623	62578122	chr10	62294061	62294560	4933428P19Rik|chr10:62294061-62294560	0.143265979051026	.	.
chr10	62577623	62578122	chr10	62294061	62294560	Kif1bp|chr10:62294061-62294560	0.143265979051026	.	.
chr10	62577623	62578122	chr10	62300269	62300768	4933428P19Rik|chr10:62300269-62300768	0.0946321907567705	.	.
chr10	62577623	62578122	chr10	62300269	62300768	Kif1bp|chr10:62300269-62300768	0.0946321907567705	.	.
chr10	62578211	62578710	chr10	62300269	62300768	4933428P19Rik|chr10:62300269-62300768	0.144497685610885	.	.
chr10	62578211	62578710	chr10	62300269	62300768	Kif1bp|chr10:62300269-62300768	0.144497685610885	.	.
chr10	62578211	62578710	chr10	62590203	62590702	4933428P19Rik|chr10:62590203-62590702	0.0925312495617528	.	.
chr10	62578211	62578710	chr10	62590203	62590702	Kif1bp|chr10:62590203-62590702	0.0925312495617528	.	.
chr10	62578211	62578710	chr10	62843720	62844219	4933428P19Rik|chr10:62843720-62844219	0.194408212321359	.	.
chr10	62578211	62578710	chr10	62843720	62844219	Kif1bp|chr10:62843720-62844219	0.194408212321359	.	.
chr10	62602059	62602558	chr10	62410887	62411386	Ddx21|chr10:62410887-62411386	0.0902750814846497	.	.
chr10	62602059	62602558	chr10	62410887	62411386	Gm47257|chr10:62410887-62411386	0.0902750814846497	.	.
chr10	62602059	62602558	chr10	62971839	62972338	Ddx21|chr10:62971839-62972338	0.0902185751567603	.	.
chr10	62602059	62602558	chr10	62971839	62972338	Gm47257|chr10:62971839-62972338	0.0902185751567603	.	.
chr10	62602590	62603089	chr10	62410887	62411386	Ddx21|chr10:62410887-62411386	0.158032588263535	.	.
chr10	62602590	62603089	chr10	62410887	62411386	Gm47257|chr10:62410887-62411386	0.158032588263535	.	.
chr10	62651098	62651597	chr10	62282647	62283146	Ddx50|chr10:62282647-62283146	0.0917347046890135	.	.
chr10	62651098	62651597	chr10	62846898	62847397	Ddx50|chr10:62846898-62847397	0.109836074411398	.	.
chr10	62651098	62651597	chr10	62851440	62851939	Ddx50|chr10:62851440-62851939	0.0910397255922217	.	.
chr10	62651098	62651597	chr10	62856650	62857149	Ddx50|chr10:62856650-62857149	0.220448827617014	.	.
chr10	62651098	62651597	chr10	62865210	62865709	Ddx50|chr10:62865210-62865709	0.102231674730887	.	.
chr10	62725538	62726037	chr10	62282647	62283146	Stox1|chr10:62282647-62283146	0.116215801164445	.	.
chr10	62725538	62726037	chr10	62851440	62851939	Stox1|chr10:62851440-62851939	0.126092763364737	.	.
chr10	62725538	62726037	chr10	62865210	62865709	Stox1|chr10:62865210-62865709	0.129240025024956	.	.
chr10	62725538	62726037	chr10	62865795	62866294	Stox1|chr10:62865795-62866294	0.115053571560609	.	.
chr10	62726313	62726812	chr10	62300269	62300768	Stox1|chr10:62300269-62300768	0.0899990089482076	.	.
chr10	62726313	62726812	chr10	62865210	62865709	Stox1|chr10:62865210-62865709	0.104948593687743	.	.
chr10	62791593	62792092	chr10	62865210	62865709	Ccar1|chr10:62865210-62865709	0.219744835068254	.	.
chr10	62791593	62792092	chr10	62971839	62972338	Ccar1|chr10:62971839-62972338	0.170555512305552	.	.
chr10	62792172	62792671	chr10	62549665	62550164	Ccar1|chr10:62549665-62550164	0.101854371841818	.	.
chr10	62792172	62792671	chr10	62590203	62590702	Ccar1|chr10:62590203-62590702	0.119393641012118	.	.
chr10	62792172	62792671	chr10	62850934	62851433	Ccar1|chr10:62850934-62851433	0.140545166230525	.	.
chr10	62792172	62792671	chr10	62856650	62857149	Ccar1|chr10:62856650-62857149	0.0914038155690674	.	.
chr10	62792172	62792671	chr10	62865210	62865709	Ccar1|chr10:62865210-62865709	0.120737236968153	.	.
chr10	62792172	62792671	chr10	62865795	62866294	Ccar1|chr10:62865795-62866294	0.123989078931061	.	.
chr10	62919701	62920200	chr10	62850934	62851433	Slc25a16|chr10:62850934-62851433	0.12352114797242	.	.
chr10	62920395	62920894	chr10	62557722	62558221	Slc25a16|chr10:62557722-62558221	0.21858411282569	.	.
chr10	62920395	62920894	chr10	62590203	62590702	Slc25a16|chr10:62590203-62590702	0.236220832733897	.	.
chr10	62920395	62920894	chr10	62843720	62844219	Slc25a16|chr10:62843720-62844219	0.182732882841182	.	.
chr10	62946840	62947339	chr10	62557722	62558221	Dna2|chr10:62557722-62558221	0.132080549647568	.	.
chr10	62946840	62947339	chr10	62590203	62590702	Dna2|chr10:62590203-62590702	0.107474257464991	.	.
chr10	62946840	62947339	chr10	62865210	62865709	Dna2|chr10:62865210-62865709	0.131913368100905	.	.
chr10	62946840	62947339	chr10	62971839	62972338	Dna2|chr10:62971839-62972338	0.187295824753268	.	.
chr10	62979983	62980482	chr10	62590203	62590702	Rufy2|chr10:62590203-62590702	0.0925570739951247	.	.
chr10	62979983	62980482	chr10	62831702	62832201	Rufy2|chr10:62831702-62832201	0.154134939221048	.	.
chr10	62979983	62980482	chr10	62856650	62857149	Rufy2|chr10:62856650-62857149	0.134314065550107	.	.
chr10	62979983	62980482	chr10	62865795	62866294	Rufy2|chr10:62865795-62866294	0.129803044830325	.	.
chr10	72026284	72026783	chr10	72003226	72003725	Gm34609|chr10:72003226-72003725	0.429338830773381	.	.
chr10	72026284	72026783	chr10	72248848	72249347	Gm34609|chr10:72248848-72249347	0.161097958843448	.	.
chr10	72026284	72026783	chr10	72353424	72353923	Gm34609|chr10:72353424-72353923	0.251451576881821	.	.
chr10	72026284	72026783	chr10	72353925	72354424	Gm34609|chr10:72353925-72354424	0.418630056013491	.	.
chr10	72026284	72026783	chr10	72452832	72453331	Gm34609|chr10:72452832-72453331	0.411420313666866	.	.
chr10	75764120	75764619	chr10	76108602	76109101	Cabin1|chr10:76108602-76109101	0.142677558167057	.	.
chr10	75773277	75773776	chr10	75950691	75951190	Ddt|chr10:75950691-75951190	0.104158057693105	.	.
chr10	75837242	75837741	chr10	75883039	75883538	Gstt2|chr10:75883039-75883538	0.118970818748085	.	.
chr10	75837242	75837741	chr10	75951750	75952249	Gstt2|chr10:75951750-75952249	0.215694819671634	.	.
chr10	75837242	75837741	chr10	76129370	76129869	Gstt2|chr10:76129370-76129869	0.124118278177037	.	.
chr10	75837242	75837741	chr10	76130055	76130554	Gstt2|chr10:76130055-76130554	0.178582266052476	.	.
chr10	75859343	75859842	chr10	75873531	75874030	Mif|chr10:75873531-75874030	0.116448879356916	.	.
chr10	75859343	75859842	chr10	75951750	75952249	Mif|chr10:75951750-75952249	0.146848878129245	.	.
chr10	75860073	75860572	chr10	75951750	75952249	Mif|chr10:75951750-75952249	0.138563544283988	.	.
chr10	75860073	75860572	chr10	76108602	76109101	Mif|chr10:76108602-76109101	0.102379413210139	.	.
chr10	75860073	75860572	chr10	76203887	76204386	Mif|chr10:76203887-76204386	0.152786719625061	.	.
chr10	75893088	75893587	chr10	75872865	75873364	Derl3|chr10:75872865-75873364	0.186622508831224	.	.
chr10	75893088	75893587	chr10	75951750	75952249	Derl3|chr10:75951750-75952249	0.172760561495767	.	.
chr10	75893088	75893587	chr10	76129370	76129869	Derl3|chr10:76129370-76129869	0.187636538062165	.	.
chr10	75893088	75893587	chr10	76130055	76130554	Derl3|chr10:76130055-76130554	0.19680469095694	.	.
chr10	75921379	75921878	chr10	75853409	75853908	Smarcb1|chr10:75853409-75853908	0.229145441829673	.	.
chr10	75921379	75921878	chr10	75950691	75951190	Smarcb1|chr10:75950691-75951190	0.0971075668257922	.	.
chr10	75921379	75921878	chr10	75951750	75952249	Smarcb1|chr10:75951750-75952249	0.096984509373288	.	.
chr10	75921379	75921878	chr10	76129370	76129869	Smarcb1|chr10:76129370-76129869	0.136534529738679	.	.
chr10	75921379	75921878	chr10	76130055	76130554	Smarcb1|chr10:76130055-76130554	0.252203257675593	.	.
chr10	75932278	75932777	chr10	75853409	75853908	Chchd10|chr10:75853409-75853908	0.139472522089358	.	.
chr10	75932278	75932777	chr10	76108602	76109101	Chchd10|chr10:76108602-76109101	0.149384742069885	.	.
chr10	75935571	75936070	chr10	76130055	76130554	Mmp11|chr10:76130055-76130554	0.139965443699454	.	.
chr10	75936223	75936722	chr10	75828455	75828954	Mmp11|chr10:75828455-75828954	0.160195593007856	.	.
chr10	75936223	75936722	chr10	75872865	75873364	Mmp11|chr10:75872865-75873364	0.176979580752589	.	.
chr10	75936223	75936722	chr10	76130055	76130554	Mmp11|chr10:76130055-76130554	0.109330185569043	.	.
chr10	76032290	76032789	chr10	75853409	75853908	Zfp280b|chr10:75853409-75853908	0.0940132283277806	.	.
chr10	76032290	76032789	chr10	76108602	76109101	Zfp280b|chr10:76108602-76109101	0.15725000188974	.	.
chr10	76032290	76032789	chr10	76129370	76129869	Zfp280b|chr10:76129370-76129869	0.092826462341579	.	.
chr10	76032290	76032789	chr10	76130055	76130554	Zfp280b|chr10:76130055-76130554	0.135798089932124	.	.
chr10	76237626	76238125	chr10	75951750	75952249	Prmt2|chr10:75951750-75952249	0.143296951934765	.	.
chr10	76237626	76238125	chr10	76130055	76130554	Prmt2|chr10:76130055-76130554	0.0955527105643005	.	.
chr10	76237626	76238125	chr10	76271186	76271685	Prmt2|chr10:76271186-76271685	0.198393823899748	.	.
chr10	76253541	76254040	chr10	76392591	76393090	S100b|chr10:76392591-76393090	0.19916129852133	.	.
chr10	76344529	76345028	chr10	76271186	76271685	Dip2a|chr10:76271186-76271685	0.234470446044989	.	.
chr10	76344529	76345028	chr10	76416772	76417271	Dip2a|chr10:76416772-76417271	0.0902747473320329	.	.
chr10	76344529	76345028	chr10	76455222	76455721	Dip2a|chr10:76455222-76455721	0.13515069085905	.	.
chr10	76345090	76345589	chr10	76129370	76129869	Dip2a|chr10:76129370-76129869	0.101782447986805	.	.
chr10	76345090	76345589	chr10	76130055	76130554	Dip2a|chr10:76130055-76130554	0.24770235532417	.	.
chr10	76345090	76345589	chr10	76271186	76271685	Dip2a|chr10:76271186-76271685	0.218819672976621	.	.
chr10	76345090	76345589	chr10	76391682	76392181	Dip2a|chr10:76391682-76392181	0.127818888305943	.	.
chr10	76345090	76345589	chr10	76416772	76417271	Dip2a|chr10:76416772-76417271	0.151978788478477	.	.
chr10	76442015	76442514	chr10	76129370	76129869	Pcnt|chr10:76129370-76129869	0.177435437762375	.	.
chr10	76442015	76442514	chr10	76130055	76130554	Pcnt|chr10:76130055-76130554	0.193000325214682	.	.
chr10	76442015	76442514	chr10	76271186	76271685	Pcnt|chr10:76271186-76271685	0.307811376417296	.	.
chr10	76442556	76443055	chr10	76108602	76109101	Pcnt|chr10:76108602-76109101	0.152130417181349	.	.
chr10	76442556	76443055	chr10	76203887	76204386	Pcnt|chr10:76203887-76204386	0.244853883211062	.	.
chr10	76442556	76443055	chr10	76271186	76271685	Pcnt|chr10:76271186-76271685	0.285918338643905	.	.
chr10	76468680	76469179	chr10	76129370	76129869	Mcm3ap|chr10:76129370-76129869	0.126077244619622	.	.
chr10	76468680	76469179	chr10	76129370	76129869	Ybey|chr10:76129370-76129869	0.126077244619622	.	.
chr10	76468680	76469179	chr10	76130055	76130554	Mcm3ap|chr10:76130055-76130554	0.133342617160454	.	.
chr10	76468680	76469179	chr10	76130055	76130554	Ybey|chr10:76130055-76130554	0.133342617160454	.	.
chr10	78352152	78352651	chr10	78279111	78279610	Agpat3|chr10:78279111-78279610	0.0969130374365807	.	.
chr10	78352152	78352651	chr10	78279111	78279610	Gm40709|chr10:78279111-78279610	0.0969130374365807	.	.
chr10	78352152	78352651	chr10	78457906	78458405	Agpat3|chr10:78457906-78458405	0.237572149321069	.	.
chr10	78352152	78352651	chr10	78457906	78458405	Gm40709|chr10:78457906-78458405	0.237572149321069	.	.
chr10	78352152	78352651	chr10	78481893	78482392	Agpat3|chr10:78481893-78482392	0.247718570466878	.	.
chr10	78352152	78352651	chr10	78481893	78482392	Gm40709|chr10:78481893-78482392	0.247718570466878	.	.
chr10	78412126	78412625	chr10	78279111	78279610	Rrp1|chr10:78279111-78279610	0.0960534642399196	.	.
chr10	78412126	78412625	chr10	78280497	78280996	Rrp1|chr10:78280497-78280996	0.241399210805594	.	.
chr10	78412126	78412625	chr10	78487672	78488171	Rrp1|chr10:78487672-78488171	0.151594075009259	.	.
chr10	78412843	78413342	chr10	78255457	78255956	Rrp1|chr10:78255457-78255956	0.104064080620176	.	.
chr10	78412843	78413342	chr10	78279111	78279610	Rrp1|chr10:78279111-78279610	0.23831352693739	.	.
chr10	78412843	78413342	chr10	78605013	78605512	Rrp1|chr10:78605013-78605512	0.120217943504141	.	.
chr10	78412843	78413342	chr10	78632261	78632760	Rrp1|chr10:78632261-78632760	0.160446256588586	.	.
chr10	78425391	78425890	chr10	78440750	78441249	Cstb|chr10:78440750-78441249	0.178312821219509	.	.
chr10	78425391	78425890	chr10	78481893	78482392	Cstb|chr10:78481893-78482392	0.12466607344962	.	.
chr10	78425914	78426413	chr10	78388512	78389011	Cstb|chr10:78388512-78389011	0.1145373520231	.	.
chr10	78464708	78465207	chr10	78279111	78279610	Pdxk|chr10:78279111-78279610	0.172333717597646	.	.
chr10	78464708	78465207	chr10	78396201	78396700	Pdxk|chr10:78396201-78396700	0.257597937393183	.	.
chr10	78464708	78465207	chr10	78399195	78399694	Pdxk|chr10:78399195-78399694	0.383272120708386	.	.
chr10	78464708	78465207	chr10	78440750	78441249	Pdxk|chr10:78440750-78441249	0.201787014725912	.	.
chr10	78464708	78465207	chr10	78457906	78458405	Pdxk|chr10:78457906-78458405	0.256663583848229	.	.
chr10	78464708	78465207	chr10	78481893	78482392	Pdxk|chr10:78481893-78482392	0.177687385068745	.	.
chr10	78464708	78465207	chr10	78481893	78482392	Pdxk|chr10:78481893-78482392	0.177687385068746	.	.
chr10	78574182	78574681	chr10	78280497	78280996	Ilvbl|chr10:78280497-78280996	0.0969182085754224	.	.
chr10	78574182	78574681	chr10	78338079	78338578	Ilvbl|chr10:78338079-78338578	0.0925271756206681	.	.
chr10	78574182	78574681	chr10	78388512	78389011	Ilvbl|chr10:78388512-78389011	0.199821072217196	.	.
chr10	78574182	78574681	chr10	78605013	78605512	Ilvbl|chr10:78605013-78605512	0.182810661226884	.	.
chr10	78574182	78574681	chr10	78787724	78788223	Ilvbl|chr10:78787724-78788223	0.135038031855583	.	.
chr10	78574691	78575190	chr10	78787724	78788223	Ilvbl|chr10:78787724-78788223	0.119268815025234	.	.
chr10	78591753	78592252	chr10	78255457	78255956	Syde1|chr10:78255457-78255956	0.197919751933936	.	.
chr10	78591753	78592252	chr10	78280497	78280996	Syde1|chr10:78280497-78280996	0.124195214853324	.	.
chr10	78591753	78592252	chr10	78338079	78338578	Syde1|chr10:78338079-78338578	0.212509401418925	.	.
chr10	78591753	78592252	chr10	78438115	78438614	Syde1|chr10:78438115-78438614	0.181669204020498	.	.
chr10	78591753	78592252	chr10	78575718	78576217	Syde1|chr10:78575718-78576217	0.268925657912672	.	.
chr10	78591753	78592252	chr10	78605013	78605512	Syde1|chr10:78605013-78605512	0.0926430991856635	.	.
chr10	78591753	78592252	chr10	78632261	78632760	Syde1|chr10:78632261-78632760	0.195763881028448	.	.
chr10	78746859	78747358	chr10	78279111	78279610	Gm30400|chr10:78279111-78279610	0.0957477755443811	.	.
chr10	78746859	78747358	chr10	78396201	78396700	Gm30400|chr10:78396201-78396700	0.20557831024203	.	.
chr10	78746859	78747358	chr10	78399195	78399694	Gm30400|chr10:78399195-78399694	0.264288465030011	.	.
chr10	78746859	78747358	chr10	78457906	78458405	Gm30400|chr10:78457906-78458405	0.203648621913477	.	.
chr10	78746859	78747358	chr10	78481893	78482392	Gm30400|chr10:78481893-78482392	0.221245970176193	.	.
chr10	78746859	78747358	chr10	78787724	78788223	Gm30400|chr10:78787724-78788223	0.253482833187497	.	.
chr10	78746859	78747358	chr10	78812600	78813099	Gm30400|chr10:78812600-78813099	0.391107343610492	.	.
chr10	78747414	78747913	chr10	78279111	78279610	Gm30400|chr10:78279111-78279610	0.155432079071333	.	.
chr10	78747414	78747913	chr10	78396201	78396700	Gm30400|chr10:78396201-78396700	0.327599009682894	.	.
chr10	78747414	78747913	chr10	78399195	78399694	Gm30400|chr10:78399195-78399694	0.289432110533448	.	.
chr10	78747414	78747913	chr10	78457906	78458405	Gm30400|chr10:78457906-78458405	0.354139921850505	.	.
chr10	78747414	78747913	chr10	78481893	78482392	Gm30400|chr10:78481893-78482392	0.17269297466557	.	.
chr10	78747414	78747913	chr10	78787724	78788223	Gm30400|chr10:78787724-78788223	0.18419986762744	.	.
chr10	78747414	78747913	chr10	78812600	78813099	Gm30400|chr10:78812600-78813099	0.389856078558986	.	.
chr10	78752339	78752838	chr10	78812600	78813099	Ccdc105|chr10:78812600-78813099	0.248467342068075	.	.
chr10	78779460	78779959	chr10	78575718	78576217	Slc1a6|chr10:78575718-78576217	0.100741708681184	.	.
chr10	78780051	78780550	chr10	78812600	78813099	Slc1a6|chr10:78812600-78813099	0.247019623216815	.	.
chr10	78780051	78780550	chr10	79116275	79116774	Slc1a6|chr10:79116275-79116774	0.193105945271266	.	.
chr10	79097368	79097867	chr10	78787724	78788223	2610008E11Rik|chr10:78787724-78788223	0.2519546092512	.	.
chr10	79097368	79097867	chr10	78812600	78813099	2610008E11Rik|chr10:78812600-78813099	0.135979571411948	.	.
chr10	79097368	79097867	chr10	79116275	79116774	2610008E11Rik|chr10:79116275-79116774	0.172997148190859	.	.
chr10	79533018	79533517	chr10	79695112	79695611	Plpp2|chr10:79695112-79695611	0.135488349500978	.	.
chr10	79554879	79555378	chr10	79321886	79322385	Mier2|chr10:79321886-79322385	0.100111594762728	.	.
chr10	79637007	79637506	chr10	79595188	79595687	Gm47163|chr10:79595188-79595687	0.117464111780817	.	.
chr10	79637007	79637506	chr10	79595188	79595687	Shc2|chr10:79595188-79595687	0.117464111780817	.	.
chr10	79637007	79637506	chr10	79649318	79649817	Gm47163|chr10:79649318-79649817	0.121577404922417	.	.
chr10	79637007	79637506	chr10	79649318	79649817	Shc2|chr10:79649318-79649817	0.121577404922417	.	.
chr10	79637007	79637506	chr10	79722992	79723491	Gm47163|chr10:79722992-79723491	0.102852006232519	.	.
chr10	79637007	79637506	chr10	79722992	79723491	Shc2|chr10:79722992-79723491	0.102852006232519	.	.
chr10	79663935	79664434	chr10	79695112	79695611	Madcam1|chr10:79695112-79695611	0.107225431670569	.	.
chr10	79663935	79664434	chr10	79722992	79723491	Madcam1|chr10:79722992-79723491	0.112681160531405	.	.
chr10	79669743	79670242	chr10	79649318	79649817	Tpgs1|chr10:79649318-79649817	0.0965326899287905	.	.
chr10	79704113	79704612	chr10	79321886	79322385	Bsg|chr10:79321886-79322385	0.100248389796192	.	.
chr10	79704113	79704612	chr10	79695112	79695611	Bsg|chr10:79695112-79695611	0.210693061395411	.	.
chr10	79704113	79704612	chr10	79722992	79723491	Bsg|chr10:79722992-79723491	0.17099602218888	.	.
chr10	79704113	79704612	chr10	79722992	79723491	Bsg|chr10:79722992-79723491	0.170996022188881	.	.
chr10	79716415	79716914	chr10	79638841	79639340	Hcn2|chr10:79638841-79639340	0.0938703223949912	.	.
chr10	79746371	79746870	chr10	79321886	79322385	Polrmt|chr10:79321886-79322385	0.119000969494819	.	.
chr10	81252204	81252703	chr10	81430826	81431325	Matk|chr10:81430826-81431325	0.113985743930346	.	.
chr10	81252204	81252703	chr10	81472805	81473304	Matk|chr10:81472805-81473304	0.143302456792939	.	.
chr10	81252204	81252703	chr10	81502626	81503125	Matk|chr10:81502626-81503125	0.119604143381178	.	.
chr10	81252204	81252703	chr10	81551522	81552021	Matk|chr10:81551522-81552021	0.13565043761905	.	.
chr10	81252204	81252703	chr10	81596502	81597001	Matk|chr10:81596502-81597001	0.0911405508104891	.	.
chr10	81252204	81252703	chr10	81633421	81633920	Matk|chr10:81633421-81633920	0.108069779510152	.	.
chr10	81253019	81253518	chr10	81257877	81258376	Matk|chr10:81257877-81258376	0.136167216518938	.	.
chr10	81253019	81253518	chr10	81267945	81268444	Matk|chr10:81267945-81268444	0.190301636938367	.	.
chr10	81253019	81253518	chr10	81285670	81286169	Matk|chr10:81285670-81286169	0.140925244792887	.	.
chr10	81253019	81253518	chr10	81413787	81414286	Matk|chr10:81413787-81414286	0.0997903134275619	.	.
chr10	81253019	81253518	chr10	81430826	81431325	Matk|chr10:81430826-81431325	0.127674726941276	.	.
chr10	81253019	81253518	chr10	81633421	81633920	Matk|chr10:81633421-81633920	0.155960432893426	.	.
chr10	81266395	81266894	chr10	81346675	81347174	Apba3|chr10:81346675-81347174	0.163655005295652	.	.
chr10	81266395	81266894	chr10	81346675	81347174	Mrpl54|chr10:81346675-81347174	0.163655005295652	.	.
chr10	81266395	81266894	chr10	81413787	81414286	Apba3|chr10:81413787-81414286	0.099720627667534	.	.
chr10	81266395	81266894	chr10	81413787	81414286	Mrpl54|chr10:81413787-81414286	0.099720627667534	.	.
chr10	81266395	81266894	chr10	81416888	81417387	Apba3|chr10:81416888-81417387	0.108240476455333	.	.
chr10	81266395	81266894	chr10	81416888	81417387	Mrpl54|chr10:81416888-81417387	0.108240476455333	.	.
chr10	81266395	81266894	chr10	81430826	81431325	Apba3|chr10:81430826-81431325	0.107549482291971	.	.
chr10	81266395	81266894	chr10	81430826	81431325	Mrpl54|chr10:81430826-81431325	0.107549482291971	.	.
chr10	81266395	81266894	chr10	81432821	81433320	Apba3|chr10:81432821-81433320	0.211720996513681	.	.
chr10	81266395	81266894	chr10	81432821	81433320	Mrpl54|chr10:81432821-81433320	0.211720996513681	.	.
chr10	81266395	81266894	chr10	81450104	81450603	Apba3|chr10:81450104-81450603	0.253491697592697	.	.
chr10	81266395	81266894	chr10	81450104	81450603	Mrpl54|chr10:81450104-81450603	0.253491697592697	.	.
chr10	81266395	81266894	chr10	81472805	81473304	Apba3|chr10:81472805-81473304	0.294652344162076	.	.
chr10	81266395	81266894	chr10	81472805	81473304	Mrpl54|chr10:81472805-81473304	0.294652344162076	.	.
chr10	81266395	81266894	chr10	81502626	81503125	Apba3|chr10:81502626-81503125	0.095869603617753	.	.
chr10	81266395	81266894	chr10	81502626	81503125	Mrpl54|chr10:81502626-81503125	0.095869603617753	.	.
chr10	81266395	81266894	chr10	81551522	81552021	Apba3|chr10:81551522-81552021	0.232065991394994	.	.
chr10	81266395	81266894	chr10	81551522	81552021	Mrpl54|chr10:81551522-81552021	0.232065991394994	.	.
chr10	81266395	81266894	chr10	81571498	81571997	Apba3|chr10:81571498-81571997	0.0905985401700655	.	.
chr10	81266395	81266894	chr10	81571498	81571997	Mrpl54|chr10:81571498-81571997	0.0905985401700655	.	.
chr10	81266395	81266894	chr10	81633421	81633920	Apba3|chr10:81633421-81633920	0.138129815621967	.	.
chr10	81266395	81266894	chr10	81633421	81633920	Mrpl54|chr10:81633421-81633920	0.138129815621967	.	.
chr10	81266395	81266894	chr10	81643405	81643904	Apba3|chr10:81643405-81643904	0.331038159810744	.	.
chr10	81266395	81266894	chr10	81643405	81643904	Mrpl54|chr10:81643405-81643904	0.331038159810744	.	.
chr10	81292618	81293117	chr10	81257213	81257712	Pip5k1c|chr10:81257213-81257712	0.197844107694093	.	.
chr10	81292618	81293117	chr10	81346675	81347174	Pip5k1c|chr10:81346675-81347174	0.215419256746265	.	.
chr10	81292618	81293117	chr10	81426092	81426591	Pip5k1c|chr10:81426092-81426591	0.131536931321815	.	.
chr10	81292618	81293117	chr10	81430826	81431325	Pip5k1c|chr10:81430826-81431325	0.144339086032995	.	.
chr10	81292618	81293117	chr10	81432821	81433320	Pip5k1c|chr10:81432821-81433320	0.122385034928226	.	.
chr10	81292618	81293117	chr10	81450104	81450603	Pip5k1c|chr10:81450104-81450603	0.0967498422272325	.	.
chr10	81292618	81293117	chr10	81472805	81473304	Pip5k1c|chr10:81472805-81473304	0.160055596361941	.	.
chr10	81292618	81293117	chr10	81502626	81503125	Pip5k1c|chr10:81502626-81503125	0.130827158373862	.	.
chr10	81292618	81293117	chr10	81551522	81552021	Pip5k1c|chr10:81551522-81552021	0.157051556933236	.	.
chr10	81292618	81293117	chr10	81571498	81571997	Pip5k1c|chr10:81571498-81571997	0.137186855661921	.	.
chr10	81292618	81293117	chr10	81596502	81597001	Pip5k1c|chr10:81596502-81597001	0.170669439992095	.	.
chr10	81292618	81293117	chr10	81597139	81597638	Pip5k1c|chr10:81597139-81597638	0.169943201298945	.	.
chr10	81292618	81293117	chr10	81633421	81633920	Pip5k1c|chr10:81633421-81633920	0.200319332393876	.	.
chr10	81292618	81293117	chr10	81643405	81643904	Pip5k1c|chr10:81643405-81643904	0.173941959884691	.	.
chr10	81320497	81320996	chr10	81257213	81257712	Cactin|chr10:81257213-81257712	0.293611822134451	.	.
chr10	81320497	81320996	chr10	81267945	81268444	Cactin|chr10:81267945-81268444	0.189866498619493	.	.
chr10	81320497	81320996	chr10	81346675	81347174	Cactin|chr10:81346675-81347174	0.158161729951793	.	.
chr10	81320497	81320996	chr10	81405809	81406308	Cactin|chr10:81405809-81406308	0.134738893113018	.	.
chr10	81320497	81320996	chr10	81413787	81414286	Cactin|chr10:81413787-81414286	0.103113591676303	.	.
chr10	81320497	81320996	chr10	81430157	81430656	Cactin|chr10:81430157-81430656	0.123550617535714	.	.
chr10	81320497	81320996	chr10	81430826	81431325	Cactin|chr10:81430826-81431325	0.197359350740421	.	.
chr10	81320497	81320996	chr10	81432821	81433320	Cactin|chr10:81432821-81433320	0.16842873736651	.	.
chr10	81320497	81320996	chr10	81450104	81450603	Cactin|chr10:81450104-81450603	0.201992984854908	.	.
chr10	81320497	81320996	chr10	81472805	81473304	Cactin|chr10:81472805-81473304	0.415704519709075	.	.
chr10	81320497	81320996	chr10	81502626	81503125	Cactin|chr10:81502626-81503125	0.267246448286081	.	.
chr10	81320497	81320996	chr10	81551522	81552021	Cactin|chr10:81551522-81552021	0.242315560019096	.	.
chr10	81320497	81320996	chr10	81571498	81571997	Cactin|chr10:81571498-81571997	0.135711149754049	.	.
chr10	81320497	81320996	chr10	81597139	81597638	Cactin|chr10:81597139-81597638	0.106263571612775	.	.
chr10	81320497	81320996	chr10	81633421	81633920	Cactin|chr10:81633421-81633920	0.198136546586043	.	.
chr10	81320497	81320996	chr10	81643405	81643904	Cactin|chr10:81643405-81643904	0.296239161976269	.	.
chr10	81350327	81350826	chr10	81346675	81347174	Hmg20b|chr10:81346675-81347174	0.102388100829144	.	.
chr10	81350327	81350826	chr10	81401904	81402403	Hmg20b|chr10:81401904-81402403	0.115284910857364	.	.
chr10	81350327	81350826	chr10	81416888	81417387	Hmg20b|chr10:81416888-81417387	0.204564725517249	.	.
chr10	81350327	81350826	chr10	81426902	81427401	Hmg20b|chr10:81426902-81427401	0.120300829829644	.	.
chr10	81350327	81350826	chr10	81450104	81450603	Hmg20b|chr10:81450104-81450603	0.155655066275737	.	.
chr10	81350327	81350826	chr10	81571498	81571997	Hmg20b|chr10:81571498-81571997	0.222263662949753	.	.
chr10	81357211	81357710	chr10	81257213	81257712	Mfsd12|chr10:81257213-81257712	0.232838519098964	.	.
chr10	81357211	81357710	chr10	81285670	81286169	Mfsd12|chr10:81285670-81286169	0.133870172590861	.	.
chr10	81357211	81357710	chr10	81304769	81305268	Mfsd12|chr10:81304769-81305268	0.182331936244101	.	.
chr10	81357211	81357710	chr10	81405809	81406308	Mfsd12|chr10:81405809-81406308	0.155838384404536	.	.
chr10	81357211	81357710	chr10	81430157	81430656	Mfsd12|chr10:81430157-81430656	0.141239254630006	.	.
chr10	81357211	81357710	chr10	81430826	81431325	Mfsd12|chr10:81430826-81431325	0.220971123546089	.	.
chr10	81357211	81357710	chr10	81432821	81433320	Mfsd12|chr10:81432821-81433320	0.283316368658184	.	.
chr10	81357211	81357710	chr10	81472805	81473304	Mfsd12|chr10:81472805-81473304	0.183092745151754	.	.
chr10	81357211	81357710	chr10	81633421	81633920	Mfsd12|chr10:81633421-81633920	0.139775708302996	.	.
chr10	81357211	81357710	chr10	81643405	81643904	Mfsd12|chr10:81643405-81643904	0.142217769781436	.	.
chr10	81378395	81378894	chr10	81257213	81257712	Fzr1|chr10:81257213-81257712	0.231734036585465	.	.
chr10	81378395	81378894	chr10	81267945	81268444	Fzr1|chr10:81267945-81268444	0.175836594881204	.	.
chr10	81378395	81378894	chr10	81401904	81402403	Fzr1|chr10:81401904-81402403	0.106451115391631	.	.
chr10	81378395	81378894	chr10	81405809	81406308	Fzr1|chr10:81405809-81406308	0.160955452365394	.	.
chr10	81378395	81378894	chr10	81413787	81414286	Fzr1|chr10:81413787-81414286	0.195369964167435	.	.
chr10	81378395	81378894	chr10	81430157	81430656	Fzr1|chr10:81430157-81430656	0.172794119048808	.	.
chr10	81378395	81378894	chr10	81430826	81431325	Fzr1|chr10:81430826-81431325	0.26693744429573	.	.
chr10	81378395	81378894	chr10	81450104	81450603	Fzr1|chr10:81450104-81450603	0.152277738173772	.	.
chr10	81378395	81378894	chr10	81472805	81473304	Fzr1|chr10:81472805-81473304	0.285014308102801	.	.
chr10	81378395	81378894	chr10	81502626	81503125	Fzr1|chr10:81502626-81503125	0.173643925609579	.	.
chr10	81378395	81378894	chr10	81551522	81552021	Fzr1|chr10:81551522-81552021	0.179590352364079	.	.
chr10	81378395	81378894	chr10	81633421	81633920	Fzr1|chr10:81633421-81633920	0.222731159155825	.	.
chr10	81378395	81378894	chr10	81643405	81643904	Fzr1|chr10:81643405-81643904	0.292308722483351	.	.
chr10	81384063	81384562	chr10	81257213	81257712	Dohh|chr10:81257213-81257712	0.173093517390901	.	.
chr10	81384063	81384562	chr10	81405809	81406308	Dohh|chr10:81405809-81406308	0.11736710611973	.	.
chr10	81384063	81384562	chr10	81430157	81430656	Dohh|chr10:81430157-81430656	0.17133731086275	.	.
chr10	81384063	81384562	chr10	81430826	81431325	Dohh|chr10:81430826-81431325	0.190163943192893	.	.
chr10	81384063	81384562	chr10	81432821	81433320	Dohh|chr10:81432821-81433320	0.197722485616725	.	.
chr10	81384063	81384562	chr10	81450104	81450603	Dohh|chr10:81450104-81450603	0.205042915607851	.	.
chr10	81384063	81384562	chr10	81472805	81473304	Dohh|chr10:81472805-81473304	0.294824523788776	.	.
chr10	81384063	81384562	chr10	81551522	81552021	Dohh|chr10:81551522-81552021	0.0991306385615211	.	.
chr10	81384063	81384562	chr10	81571498	81571997	Dohh|chr10:81571498-81571997	0.100449174589845	.	.
chr10	81384063	81384562	chr10	81597139	81597638	Dohh|chr10:81597139-81597638	0.0938860701662718	.	.
chr10	81384063	81384562	chr10	81633421	81633920	Dohh|chr10:81633421-81633920	0.149209113227029	.	.
chr10	81384063	81384562	chr10	81643405	81643904	Dohh|chr10:81643405-81643904	0.338417819672922	.	.
chr10	81389740	81390239	chr10	81430826	81431325	Gm48552|chr10:81430826-81431325	0.0976553367145726	.	.
chr10	81389740	81390239	chr10	81472805	81473304	Gm48552|chr10:81472805-81473304	0.103603202670677	.	.
chr10	81481874	81482373	chr10	81416888	81417387	Celf5|chr10:81416888-81417387	0.149571816991298	.	.
chr10	81481874	81482373	chr10	81430157	81430656	Celf5|chr10:81430157-81430656	0.333267118684575	.	.
chr10	81481874	81482373	chr10	81430826	81431325	Celf5|chr10:81430826-81431325	0.240760116770641	.	.
chr10	81481874	81482373	chr10	81472805	81473304	Celf5|chr10:81472805-81473304	0.163065016162398	.	.
chr10	81481874	81482373	chr10	81570705	81571204	Celf5|chr10:81570705-81571204	0.101261709832356	.	.
chr10	81481874	81482373	chr10	81571498	81571997	Celf5|chr10:81571498-81571997	0.21197245167673	.	.
chr10	81481874	81482373	chr10	81596502	81597001	Celf5|chr10:81596502-81597001	0.102171045500161	.	.
chr10	81481874	81482373	chr10	81597139	81597638	Celf5|chr10:81597139-81597638	0.120732315230046	.	.
chr10	81481874	81482373	chr10	81633421	81633920	Celf5|chr10:81633421-81633920	0.281592746856126	.	.
chr10	81481874	81482373	chr10	81643405	81643904	Celf5|chr10:81643405-81643904	0.194456042851899	.	.
chr10	81482441	81482940	chr10	81346675	81347174	Celf5|chr10:81346675-81347174	0.113677590447242	.	.
chr10	81482441	81482940	chr10	81405809	81406308	Celf5|chr10:81405809-81406308	0.145955581275385	.	.
chr10	81482441	81482940	chr10	81413787	81414286	Celf5|chr10:81413787-81414286	0.239543213633184	.	.
chr10	81482441	81482940	chr10	81430826	81431325	Celf5|chr10:81430826-81431325	0.11024357973473	.	.
chr10	81482441	81482940	chr10	81450104	81450603	Celf5|chr10:81450104-81450603	0.166096054543251	.	.
chr10	81482441	81482940	chr10	81472805	81473304	Celf5|chr10:81472805-81473304	0.0974553365288175	.	.
chr10	81482441	81482940	chr10	81551522	81552021	Celf5|chr10:81551522-81552021	0.119230135512153	.	.
chr10	81482441	81482940	chr10	81597139	81597638	Celf5|chr10:81597139-81597638	0.232622600771118	.	.
chr10	81482441	81482940	chr10	81643405	81643904	Celf5|chr10:81643405-81643904	0.236288289580076	.	.
chr10	81496231	81496730	chr10	81285670	81286169	Ncln|chr10:81285670-81286169	0.131355162215046	.	.
chr10	81496231	81496730	chr10	81401355	81401854	Ncln|chr10:81401355-81401854	0.114090159711414	.	.
chr10	81496231	81496730	chr10	81413787	81414286	Ncln|chr10:81413787-81414286	0.0923628490317477	.	.
chr10	81496231	81496730	chr10	81426092	81426591	Ncln|chr10:81426092-81426591	0.154112505556282	.	.
chr10	81496231	81496730	chr10	81430826	81431325	Ncln|chr10:81430826-81431325	0.114693580566703	.	.
chr10	81496231	81496730	chr10	81432821	81433320	Ncln|chr10:81432821-81433320	0.130026730755367	.	.
chr10	81496231	81496730	chr10	81472805	81473304	Ncln|chr10:81472805-81473304	0.21112315926058	.	.
chr10	81496231	81496730	chr10	81551522	81552021	Ncln|chr10:81551522-81552021	0.162689758596403	.	.
chr10	81496231	81496730	chr10	81633421	81633920	Ncln|chr10:81633421-81633920	0.100667242795704	.	.
chr10	81496231	81496730	chr10	81643405	81643904	Ncln|chr10:81643405-81643904	0.180987499378381	.	.
chr10	81544468	81544967	chr10	81346675	81347174	Gna11|chr10:81346675-81347174	0.100629586640341	.	.
chr10	81544468	81544967	chr10	81416888	81417387	Gna11|chr10:81416888-81417387	0.148330850663767	.	.
chr10	81544468	81544967	chr10	81426902	81427401	Gna11|chr10:81426902-81427401	0.142644752842038	.	.
chr10	81544468	81544967	chr10	81430826	81431325	Gna11|chr10:81430826-81431325	0.109604558718152	.	.
chr10	81544468	81544967	chr10	81551522	81552021	Gna11|chr10:81551522-81552021	0.177229867131221	.	.
chr10	81544468	81544967	chr10	81571498	81571997	Gna11|chr10:81571498-81571997	0.1104734316753	.	.
chr10	81544468	81544967	chr10	81605015	81605514	Gna11|chr10:81605015-81605514	0.136538357738245	.	.
chr10	81545004	81545503	chr10	81257213	81257712	Gna11|chr10:81257213-81257712	0.233397788501859	.	.
chr10	81545004	81545503	chr10	81267945	81268444	Gna11|chr10:81267945-81268444	0.293270438331714	.	.
chr10	81545004	81545503	chr10	81405809	81406308	Gna11|chr10:81405809-81406308	0.0921440461466521	.	.
chr10	81545004	81545503	chr10	81413787	81414286	Gna11|chr10:81413787-81414286	0.189080990513579	.	.
chr10	81545004	81545503	chr10	81426092	81426591	Gna11|chr10:81426092-81426591	0.11658167773146	.	.
chr10	81545004	81545503	chr10	81430157	81430656	Gna11|chr10:81430157-81430656	0.177787115023915	.	.
chr10	81545004	81545503	chr10	81430826	81431325	Gna11|chr10:81430826-81431325	0.249014136733061	.	.
chr10	81545004	81545503	chr10	81450104	81450603	Gna11|chr10:81450104-81450603	0.138087445045833	.	.
chr10	81545004	81545503	chr10	81472805	81473304	Gna11|chr10:81472805-81473304	0.240455296240876	.	.
chr10	81545004	81545503	chr10	81502626	81503125	Gna11|chr10:81502626-81503125	0.140889519882431	.	.
chr10	81545004	81545503	chr10	81551522	81552021	Gna11|chr10:81551522-81552021	0.117059590509089	.	.
chr10	81545004	81545503	chr10	81571498	81571997	Gna11|chr10:81571498-81571997	0.0917077294849646	.	.
chr10	81545004	81545503	chr10	81633421	81633920	Gna11|chr10:81633421-81633920	0.36250330679804	.	.
chr10	81545004	81545503	chr10	81643405	81643904	Gna11|chr10:81643405-81643904	0.334480746302954	.	.
chr10	81545004	81545503	chr10	81997141	81997640	Gna11|chr10:81997141-81997640	0.134701765115179	.	.
chr10	81559200	81559699	chr10	81405809	81406308	Tle5|chr10:81405809-81406308	0.102448244385606	.	.
chr10	81559200	81559699	chr10	81416888	81417387	Tle5|chr10:81416888-81417387	0.131746256962809	.	.
chr10	81559200	81559699	chr10	81426092	81426591	Tle5|chr10:81426092-81426591	0.0895189244322172	.	.
chr10	81559200	81559699	chr10	81426902	81427401	Tle5|chr10:81426902-81427401	0.107346088995979	.	.
chr10	81559200	81559699	chr10	81450104	81450603	Tle5|chr10:81450104-81450603	0.118010036021025	.	.
chr10	81560176	81560675	chr10	81267945	81268444	Tle5|chr10:81267945-81268444	0.146654398189462	.	.
chr10	81560176	81560675	chr10	81346675	81347174	Tle5|chr10:81346675-81347174	0.210847980964499	.	.
chr10	81560176	81560675	chr10	81413787	81414286	Tle5|chr10:81413787-81414286	0.19818672391208	.	.
chr10	81560176	81560675	chr10	81526637	81527136	Tle5|chr10:81526637-81527136	0.220042496507454	.	.
chr10	81560176	81560675	chr10	81643405	81643904	Tle5|chr10:81643405-81643904	0.192325146797415	.	.
chr10	81600731	81601230	chr10	81304769	81305268	Tle6|chr10:81304769-81305268	0.152652956437107	.	.
chr10	81600731	81601230	chr10	81401355	81401854	Tle6|chr10:81401355-81401854	0.110316215009838	.	.
chr10	81600731	81601230	chr10	81430826	81431325	Tle6|chr10:81430826-81431325	0.106797596093011	.	.
chr10	81600731	81601230	chr10	81432821	81433320	Tle6|chr10:81432821-81433320	0.194982118663465	.	.
chr10	81600731	81601230	chr10	81472805	81473304	Tle6|chr10:81472805-81473304	0.139745247265378	.	.
chr10	81600731	81601230	chr10	81551522	81552021	Tle6|chr10:81551522-81552021	0.0971254593494418	.	.
chr10	81605948	81606447	chr10	81267945	81268444	BC025920|chr10:81267945-81268444	0.110191477671236	.	.
chr10	81605948	81606447	chr10	81346675	81347174	BC025920|chr10:81346675-81347174	0.0900852847248489	.	.
chr10	81605948	81606447	chr10	81401355	81401854	BC025920|chr10:81401355-81401854	0.178083547199578	.	.
chr10	81605948	81606447	chr10	81426092	81426591	BC025920|chr10:81426092-81426591	0.10726376132461	.	.
chr10	81605948	81606447	chr10	81502626	81503125	BC025920|chr10:81502626-81503125	0.106894590247965	.	.
chr10	81605948	81606447	chr10	81551522	81552021	BC025920|chr10:81551522-81552021	0.123090601007378	.	.
chr10	81605948	81606447	chr10	81633421	81633920	BC025920|chr10:81633421-81633920	0.107218596675086	.	.
chr10	81605948	81606447	chr10	81997141	81997640	BC025920|chr10:81997141-81997640	0.123503041223137	.	.
chr10	81627379	81627878	chr10	81267945	81268444	Ankrd24|chr10:81267945-81268444	0.115810876075359	.	.
chr10	81627379	81627878	chr10	81267945	81268444	Sirt6|chr10:81267945-81268444	0.115810876075359	.	.
chr10	81627379	81627878	chr10	81285670	81286169	Ankrd24|chr10:81285670-81286169	0.0951875488428248	.	.
chr10	81627379	81627878	chr10	81285670	81286169	Sirt6|chr10:81285670-81286169	0.0951875488428248	.	.
chr10	81627379	81627878	chr10	81346675	81347174	Ankrd24|chr10:81346675-81347174	0.105161469357338	.	.
chr10	81627379	81627878	chr10	81346675	81347174	Sirt6|chr10:81346675-81347174	0.105161469357338	.	.
chr10	81627379	81627878	chr10	81401355	81401854	Ankrd24|chr10:81401355-81401854	0.0923712217185638	.	.
chr10	81627379	81627878	chr10	81401355	81401854	Sirt6|chr10:81401355-81401854	0.0923712217185638	.	.
chr10	81627379	81627878	chr10	81413787	81414286	Ankrd24|chr10:81413787-81414286	0.155399396601876	.	.
chr10	81627379	81627878	chr10	81413787	81414286	Sirt6|chr10:81413787-81414286	0.155399396601876	.	.
chr10	81627379	81627878	chr10	81426092	81426591	Ankrd24|chr10:81426092-81426591	0.142353670036728	.	.
chr10	81627379	81627878	chr10	81426092	81426591	Sirt6|chr10:81426092-81426591	0.142353670036728	.	.
chr10	81627379	81627878	chr10	81430826	81431325	Ankrd24|chr10:81430826-81431325	0.161108854068201	.	.
chr10	81627379	81627878	chr10	81430826	81431325	Sirt6|chr10:81430826-81431325	0.161108854068201	.	.
chr10	81627379	81627878	chr10	81432821	81433320	Ankrd24|chr10:81432821-81433320	0.269010191913022	.	.
chr10	81627379	81627878	chr10	81432821	81433320	Sirt6|chr10:81432821-81433320	0.269010191913022	.	.
chr10	81627379	81627878	chr10	81472805	81473304	Ankrd24|chr10:81472805-81473304	0.227708947081146	.	.
chr10	81627379	81627878	chr10	81472805	81473304	Sirt6|chr10:81472805-81473304	0.227708947081146	.	.
chr10	81627379	81627878	chr10	81526637	81527136	Ankrd24|chr10:81526637-81527136	0.105069154140201	.	.
chr10	81627379	81627878	chr10	81526637	81527136	Sirt6|chr10:81526637-81527136	0.105069154140201	.	.
chr10	81627379	81627878	chr10	81633421	81633920	Ankrd24|chr10:81633421-81633920	0.113842286747391	.	.
chr10	81627379	81627878	chr10	81633421	81633920	Sirt6|chr10:81633421-81633920	0.113842286747391	.	.
chr10	81627379	81627878	chr10	81643405	81643904	Ankrd24|chr10:81643405-81643904	0.255126301269597	.	.
chr10	81627379	81627878	chr10	81643405	81643904	Sirt6|chr10:81643405-81643904	0.255126301269597	.	.
chr10	81648748	81649247	chr10	81430157	81430656	Gm10778|chr10:81430157-81430656	0.139471691808975	.	.
chr10	81648748	81649247	chr10	81430826	81431325	Gm10778|chr10:81430826-81431325	0.203946281754305	.	.
chr10	81648748	81649247	chr10	81472805	81473304	Gm10778|chr10:81472805-81473304	0.117922725106206	.	.
chr10	81648748	81649247	chr10	81570705	81571204	Gm10778|chr10:81570705-81571204	0.210240088670445	.	.
chr10	81648748	81649247	chr10	81633421	81633920	Gm10778|chr10:81633421-81633920	0.0951829293121149	.	.
chr10	82083575	82084074	chr10	81997141	81997640	BC024063|chr10:81997141-81997640	0.175932399323649	.	.
chr10	82127723	82128222	chr10	81997141	81997640	AU041133|chr10:81997141-81997640	0.155920838472798	.	.
chr10	82178379	82178878	chr10	81997141	81997640	Gm15608|chr10:81997141-81997640	0.160395336598964	.	.
chr10	82353950	82354449	chr10	82666399	82666898	Gm4924|chr10:82666399-82666898	0.121047908736886	.	.
chr10	82353950	82354449	chr10	82666399	82666898	Gm4924|chr10:82666399-82666898	0.121047908736887	.	.
chr10	82353950	82354449	chr10	82698823	82699322	Gm4924|chr10:82698823-82699322	0.17009758260376	.	.
chr10	82354542	82355041	chr10	82666399	82666898	Gm4924|chr10:82666399-82666898	0.117622787143443	.	.
chr10	82629507	82630006	chr10	82698823	82699322	Tdg|chr10:82698823-82699322	0.115639432842481	.	.
chr10	82629507	82630006	chr10	82860253	82860752	Tdg|chr10:82860253-82860752	0.159337860730244	.	.
chr10	82763329	82763828	chr10	82795313	82795812	Nfyb|chr10:82795313-82795812	0.157818402330977	.	.
chr10	82763879	82764378	chr10	82698823	82699322	Nfyb|chr10:82698823-82699322	0.199210411261559	.	.
chr10	82763879	82764378	chr10	82860253	82860752	Nfyb|chr10:82860253-82860752	0.159933594209249	.	.
chr10	82763879	82764378	chr10	82909239	82909738	Nfyb|chr10:82909239-82909738	0.119446590901503	.	.
chr10	82811778	82812277	chr10	82795313	82795812	1700028I16Rik|chr10:82795313-82795812	0.0981690216283877	.	.
chr10	82858893	82859392	chr10	82860253	82860752	Gm38560|chr10:82860253-82860752	0.179974426607622	.	.
chr10	82985064	82985563	chr10	82698823	82699322	Chst11|chr10:82698823-82699322	0.10018870046821	.	.
chr10	82985064	82985563	chr10	82844712	82845211	Chst11|chr10:82844712-82845211	0.132018343613838	.	.
chr10	82985754	82986253	chr10	82860253	82860752	Chst11|chr10:82860253-82860752	0.21093159807602	.	.
chr10	85829194	85829693	chr10	85510433	85510932	Pwp1|chr10:85510433-85510932	0.0928553525513976	.	.
chr10	85829194	85829693	chr10	85526114	85526613	Pwp1|chr10:85526114-85526613	0.231003765643268	.	.
chr10	85829194	85829693	chr10	85540044	85540543	Pwp1|chr10:85540044-85540543	0.131172406669643	.	.
chr10	85829194	85829693	chr10	85540687	85541186	Pwp1|chr10:85540687-85541186	0.117177041555817	.	.
chr10	85829194	85829693	chr10	85547849	85548348	Pwp1|chr10:85547849-85548348	0.165940274608791	.	.
chr10	85829194	85829693	chr10	85548451	85548950	Pwp1|chr10:85548451-85548950	0.118256030237286	.	.
chr10	85829743	85830242	chr10	85508115	85508614	Pwp1|chr10:85508115-85508614	0.198905619379511	.	.
chr10	85829743	85830242	chr10	85510433	85510932	Pwp1|chr10:85510433-85510932	0.135410525400979	.	.
chr10	85829743	85830242	chr10	85526114	85526613	Pwp1|chr10:85526114-85526613	0.110218466774676	.	.
chr10	85829743	85830242	chr10	85547849	85548348	Pwp1|chr10:85547849-85548348	0.146947202416869	.	.
chr10	85829743	85830242	chr10	85548451	85548950	Pwp1|chr10:85548451-85548950	0.145758139162487	.	.
chr10	85829743	85830242	chr10	85584900	85585399	Pwp1|chr10:85584900-85585399	0.15853146104057	.	.
chr10	85829743	85830242	chr10	85604558	85605057	Pwp1|chr10:85604558-85605057	0.0969059785565457	.	.
chr10	85916334	85916833	chr10	85524964	85525463	Prdm4|chr10:85524964-85525463	0.267542688961085	.	.
chr10	85916334	85916833	chr10	85525552	85526051	Prdm4|chr10:85525552-85526051	0.136021447270334	.	.
chr10	85916334	85916833	chr10	85526114	85526613	Prdm4|chr10:85526114-85526613	0.193291927787676	.	.
chr10	85916334	85916833	chr10	85540687	85541186	Prdm4|chr10:85540687-85541186	0.16102808309152	.	.
chr10	85916334	85916833	chr10	85547849	85548348	Prdm4|chr10:85547849-85548348	0.114345834729575	.	.
chr10	85916334	85916833	chr10	85548451	85548950	Prdm4|chr10:85548451-85548950	0.178508795390866	.	.
chr10	85916334	85916833	chr10	85584900	85585399	Prdm4|chr10:85584900-85585399	0.154182714199581	.	.
chr10	85916334	85916833	chr10	85598554	85599053	Prdm4|chr10:85598554-85599053	0.207102571601714	.	.
chr10	85916334	85916833	chr10	85624915	85625414	Prdm4|chr10:85624915-85625414	0.0981352561404983	.	.
chr10	85916334	85916833	chr10	85637529	85638028	Prdm4|chr10:85637529-85638028	0.133561046275576	.	.
chr10	85916334	85916833	chr10	85651694	85652193	Prdm4|chr10:85651694-85652193	0.135272839451828	.	.
chr10	85916863	85917362	chr10	85524964	85525463	Prdm4|chr10:85524964-85525463	0.109352626257484	.	.
chr10	85916863	85917362	chr10	85540687	85541186	Prdm4|chr10:85540687-85541186	0.107954834341838	.	.
chr10	85916863	85917362	chr10	85565190	85565689	Prdm4|chr10:85565190-85565689	0.129395460189276	.	.
chr10	85916863	85917362	chr10	85598554	85599053	Prdm4|chr10:85598554-85599053	0.13140416159759	.	.
chr10	85916863	85917362	chr10	85599059	85599558	Prdm4|chr10:85599059-85599558	0.110011768097845	.	.
chr10	85916863	85917362	chr10	85624915	85625414	Prdm4|chr10:85624915-85625414	0.147121778978387	.	.
chr10	85916863	85917362	chr10	85928481	85928980	Prdm4|chr10:85928481-85928980	0.165628019932381	.	.
chr10	85916863	85917362	chr10	85929024	85929523	Prdm4|chr10:85929024-85929523	0.109661754422884	.	.
chr10	85957553	85958052	chr10	85539511	85540010	Rtcb|chr10:85539511-85540010	0.152683724907352	.	.
chr10	85957553	85958052	chr10	85540687	85541186	Rtcb|chr10:85540687-85541186	0.114449448501972	.	.
chr10	85957553	85958052	chr10	85547849	85548348	Rtcb|chr10:85547849-85548348	0.202133408508601	.	.
chr10	85957553	85958052	chr10	85565190	85565689	Rtcb|chr10:85565190-85565689	0.141762764975448	.	.
chr10	85957553	85958052	chr10	85651694	85652193	Rtcb|chr10:85651694-85652193	0.101854876371912	.	.
chr10	88503248	88503747	chr10	88514458	88514957	Chpt1|chr10:88514458-88514957	0.139572753879482	.	.
chr10	88731569	88732068	chr10	88514458	88514957	Arl1|chr10:88514458-88514957	0.157644030790907	.	.
chr10	88731569	88732068	chr10	88708682	88709181	Arl1|chr10:88708682-88709181	0.0952183713444463	.	.
chr10	88826571	88827070	chr10	88514458	88514957	Utp20|chr10:88514458-88514957	0.111332870288809	.	.
chr10	100015452	100015951	chr10	100032511	100033010	Kitl|chr10:100032511-100033010	0.344374534378431	.	.
chr10	100015452	100015951	chr10	100050454	100050953	Kitl|chr10:100050454-100050953	0.308047301441493	.	.
chr10	100015452	100015951	chr10	100054115	100054614	Kitl|chr10:100054115-100054614	0.265958778325185	.	.
chr10	100015452	100015951	chr10	100101095	100101594	Kitl|chr10:100101095-100101594	0.162075174219075	.	.
chr10	100015452	100015951	chr10	100153300	100153799	Kitl|chr10:100153300-100153799	0.0959327920880307	.	.
chr10	100015452	100015951	chr10	100170810	100171309	Kitl|chr10:100170810-100171309	0.192287161940937	.	.
chr10	100015452	100015951	chr10	100449036	100449535	Kitl|chr10:100449036-100449535	0.147423687827744	.	.
chr10	100016298	100016797	chr10	100032511	100033010	Kitl|chr10:100032511-100033010	0.312299158413718	.	.
chr10	100016298	100016797	chr10	100050454	100050953	Kitl|chr10:100050454-100050953	0.199868153620362	.	.
chr10	100016298	100016797	chr10	100101095	100101594	Kitl|chr10:100101095-100101594	0.159691794697407	.	.
chr10	100016298	100016797	chr10	100416585	100417084	Kitl|chr10:100416585-100417084	0.171209339576079	.	.
chr10	100487126	100487625	chr10	100152774	100153273	Cep290|chr10:100152774-100153273	0.119875808495006	.	.
chr10	100487126	100487625	chr10	100152774	100153273	Tmtc3|chr10:100152774-100153273	0.119875808495006	.	.
chr10	100487126	100487625	chr10	100416585	100417084	Cep290|chr10:100416585-100417084	0.121056850455888	.	.
chr10	100487126	100487625	chr10	100416585	100417084	Tmtc3|chr10:100416585-100417084	0.121056850455888	.	.
chr10	100487126	100487625	chr10	100589041	100589540	Cep290|chr10:100589041-100589540	0.301936572037301	.	.
chr10	100487126	100487625	chr10	100589041	100589540	Tmtc3|chr10:100589041-100589540	0.301936572037301	.	.
chr10	100742024	100742523	chr10	100619605	100620104	Gm35722|chr10:100619605-100620104	0.123666775678526	.	.
chr10	101681454	101681953	chr10	101289277	101289776	Mgat4c|chr10:101289277-101289776	0.22072987514041	.	.
chr10	101681454	101681953	chr10	101320938	101321437	Mgat4c|chr10:101320938-101321437	0.112001338454562	.	.
chr10	101681454	101681953	chr10	101350126	101350625	Mgat4c|chr10:101350126-101350625	0.338241787702447	.	.
chr10	101681454	101681953	chr10	101373822	101374321	Mgat4c|chr10:101373822-101374321	0.0982708741706319	.	.
chr10	101681454	101681953	chr10	101469673	101470172	Mgat4c|chr10:101469673-101470172	0.143357878743525	.	.
chr10	101681454	101681953	chr10	101798741	101799240	Mgat4c|chr10:101798741-101799240	0.216595250280408	.	.
chr10	101681454	101681953	chr10	101808714	101809213	Mgat4c|chr10:101808714-101809213	0.111993844746642	.	.
chr10	101681454	101681953	chr10	101816863	101817362	Mgat4c|chr10:101816863-101817362	0.1397679521281	.	.
chr10	101681454	101681953	chr10	101910424	101910923	Mgat4c|chr10:101910424-101910923	0.128610512755603	.	.
chr10	101681454	101681953	chr10	101997639	101998138	Mgat4c|chr10:101997639-101998138	0.126774848458568	.	.
chr10	101682026	101682525	chr10	101320938	101321437	Mgat4c|chr10:101320938-101321437	0.115961323242903	.	.
chr10	101682026	101682525	chr10	101350126	101350625	Mgat4c|chr10:101350126-101350625	0.273435946569687	.	.
chr10	101682026	101682525	chr10	101798741	101799240	Mgat4c|chr10:101798741-101799240	0.204423137421024	.	.
chr10	101682026	101682525	chr10	101808714	101809213	Mgat4c|chr10:101808714-101809213	0.105672633549871	.	.
chr10	101682026	101682525	chr10	101816863	101817362	Mgat4c|chr10:101816863-101817362	0.100867500033971	.	.
chr10	101682026	101682525	chr10	101910424	101910923	Mgat4c|chr10:101910424-101910923	0.188972617177881	.	.
chr10	101682026	101682525	chr10	101970069	101970568	Mgat4c|chr10:101970069-101970568	0.116408840603383	.	.
chr10	101682026	101682525	chr10	101997639	101998138	Mgat4c|chr10:101997639-101998138	0.100057969257076	.	.
chr10	103236075	103236574	chr10	102877866	102878365	Lrriq1|chr10:102877866-102878365	0.120699929875969	.	.
chr10	103236075	103236574	chr10	103177566	103178065	Lrriq1|chr10:103177566-103178065	0.170043060294066	.	.
chr10	103236075	103236574	chr10	103369009	103369508	Lrriq1|chr10:103369009-103369508	0.16502877590503	.	.
chr10	103236075	103236574	chr10	103402151	103402650	Lrriq1|chr10:103402151-103402650	0.181614169990954	.	.
chr10	103367473	103367972	chr10	103253781	103254280	Slc6a15|chr10:103253781-103254280	0.168580194390188	.	.
chr10	103367473	103367972	chr10	103369009	103369508	Slc6a15|chr10:103369009-103369508	0.201676492322714	.	.
chr10	105841096	105841595	chr10	105806523	105807022	Ccdc59|chr10:105806523-105807022	0.164483975716761	.	.
chr10	105841096	105841595	chr10	105806523	105807022	Mettl25|chr10:105806523-105807022	0.164483975716761	.	.
chr10	105841096	105841595	chr10	105867827	105868326	Ccdc59|chr10:105867827-105868326	0.111795170569214	.	.
chr10	105841096	105841595	chr10	105867827	105868326	Mettl25|chr10:105867827-105868326	0.111795170569214	.	.
chr10	105841096	105841595	chr10	106246393	106246892	Ccdc59|chr10:106246393-106246892	0.259335975747763	.	.
chr10	105841096	105841595	chr10	106246393	106246892	Mettl25|chr10:106246393-106246892	0.259335975747763	.	.
chr10	106469497	106469996	chr10	106120950	106121449	Ppfia2|chr10:106120950-106121449	0.225085924764142	.	.
chr10	106469497	106469996	chr10	106153639	106154138	Ppfia2|chr10:106153639-106154138	0.208110224036709	.	.
chr10	106469497	106469996	chr10	106174365	106174864	Ppfia2|chr10:106174365-106174864	0.221967877926264	.	.
chr10	106469497	106469996	chr10	106195163	106195662	Ppfia2|chr10:106195163-106195662	0.136700793330572	.	.
chr10	106469497	106469996	chr10	106246393	106246892	Ppfia2|chr10:106246393-106246892	0.286707207801228	.	.
chr10	106469497	106469996	chr10	106354646	106355145	Ppfia2|chr10:106354646-106355145	0.1490446589727	.	.
chr10	106469497	106469996	chr10	106468917	106469416	Ppfia2|chr10:106468917-106469416	0.27135129363399	.	.
chr10	106470005	106470504	chr10	106153639	106154138	Ppfia2|chr10:106153639-106154138	0.103740780767096	.	.
chr10	106470005	106470504	chr10	106174365	106174864	Ppfia2|chr10:106174365-106174864	0.133557113847749	.	.
chr10	112928298	112928797	chr10	112548136	112548635	Atxn7l3b|chr10:112548136-112548635	0.0963068484667498	.	.
chr10	112928298	112928797	chr10	112760356	112760855	Atxn7l3b|chr10:112760356-112760855	0.154418385174655	.	.
chr10	112928805	112929304	chr10	112542948	112543447	Atxn7l3b|chr10:112542948-112543447	0.0922930561582402	.	.
chr10	112928805	112929304	chr10	112556681	112557180	Atxn7l3b|chr10:112556681-112557180	0.123261901697386	.	.
chr10	112928805	112929304	chr10	112594347	112594846	Atxn7l3b|chr10:112594347-112594846	0.104744716419713	.	.
chr10	112928805	112929304	chr10	112753767	112754266	Atxn7l3b|chr10:112753767-112754266	0.0900363647842586	.	.
chr10	112928805	112929304	chr10	112753767	112754266	Atxn7l3b|chr10:112753767-112754266	0.0900363647842587	.	.
chr10	118141391	118141890	chr10	118133019	118133518	Mdm1|chr10:118133019-118133518	0.108296749881272	.	.
chr10	118141391	118141890	chr10	118250794	118251293	Mdm1|chr10:118250794-118251293	0.138414105333446	.	.
chr10	118141391	118141890	chr10	118370408	118370907	Mdm1|chr10:118370408-118370907	0.117006161181149	.	.
chr10	120475830	120476329	chr10	120377460	120377959	Hmga2|chr10:120377460-120377959	0.142735822035708	.	.
chr10	120475830	120476329	chr10	120428521	120429020	Hmga2|chr10:120428521-120429020	0.170662915148055	.	.
chr10	120475830	120476329	chr10	120646676	120647175	Hmga2|chr10:120646676-120647175	0.323163577227901	.	.
chr10	120475830	120476329	chr10	120647332	120647831	Hmga2|chr10:120647332-120647831	0.101361079687597	.	.
chr10	120475830	120476329	chr10	120666927	120667426	Hmga2|chr10:120666927-120667426	0.11548447461165	.	.
chr10	128008199	128008698	chr10	127937421	127937920	Hsd17b6|chr10:127937421-127937920	0.0969352581741673	.	.
chr10	128008199	128008698	chr10	128142151	128142650	Hsd17b6|chr10:128142151-128142650	0.144733579401141	.	.
chr10	128014912	128015411	chr10	128092468	128092967	Prim1|chr10:128092468-128092967	0.100325599372964	.	.
chr10	128014912	128015411	chr10	128142151	128142650	Prim1|chr10:128142151-128142650	0.23670655196131	.	.
chr10	128014912	128015411	chr10	128237698	128238197	Prim1|chr10:128237698-128238197	0.0915084938562734	.	.
chr10	128014912	128015411	chr10	128358690	128359189	Prim1|chr10:128358690-128359189	0.153518197716024	.	.
chr10	128014912	128015411	chr10	128409597	128410096	Prim1|chr10:128409597-128410096	0.12922248360713	.	.
chr10	128035316	128035815	chr10	127937421	127937920	Naca|chr10:127937421-127937920	0.145905393346913	.	.
chr10	128035316	128035815	chr10	128409597	128410096	Naca|chr10:128409597-128410096	0.122759093734438	.	.
chr10	128058600	128059099	chr10	127750299	127750798	Ptges3|chr10:127750299-127750798	0.295448639726103	.	.
chr10	128058600	128059099	chr10	128096604	128097103	Ptges3|chr10:128096604-128097103	0.140766244120701	.	.
chr10	128058600	128059099	chr10	128409597	128410096	Ptges3|chr10:128409597-128410096	0.118376240009132	.	.
chr10	128059140	128059639	chr10	127750299	127750798	Ptges3|chr10:127750299-127750798	0.139133954993967	.	.
chr10	128059140	128059639	chr10	128096604	128097103	Ptges3|chr10:128096604-128097103	0.117152567041462	.	.
chr10	128082998	128083497	chr10	127750299	127750798	Atp5b|chr10:127750299-127750798	0.187486408389364	.	.
chr10	128082998	128083497	chr10	127750299	127750798	Gm47438|chr10:127750299-127750798	0.187486408389364	.	.
chr10	128082998	128083497	chr10	127936225	127936724	Atp5b|chr10:127936225-127936724	0.0924141915457196	.	.
chr10	128082998	128083497	chr10	127936225	127936724	Gm47438|chr10:127936225-127936724	0.0924141915457196	.	.
chr10	128082998	128083497	chr10	128409597	128410096	Atp5b|chr10:128409597-128410096	0.373200787772977	.	.
chr10	128082998	128083497	chr10	128409597	128410096	Gm47438|chr10:128409597-128410096	0.373200787772977	.	.
chr10	128090792	128091291	chr10	127936903	127937402	Baz2a|chr10:127936903-127937402	0.175134152383514	.	.
chr10	128090792	128091291	chr10	127937421	127937920	Baz2a|chr10:127937421-127937920	0.183930712335506	.	.
chr10	128090792	128091291	chr10	128092468	128092967	Baz2a|chr10:128092468-128092967	0.175058536500132	.	.
chr10	128090792	128091291	chr10	128133921	128134420	Baz2a|chr10:128133921-128134420	0.144269786282708	.	.
chr10	128090792	128091291	chr10	128358690	128359189	Baz2a|chr10:128358690-128359189	0.0915998814243371	.	.
chr10	128090792	128091291	chr10	128440394	128440893	Baz2a|chr10:128440394-128440893	0.191603139073444	.	.
chr10	128091322	128091821	chr10	127936903	127937402	Baz2a|chr10:127936903-127937402	0.1295944616643	.	.
chr10	128091322	128091821	chr10	127937421	127937920	Baz2a|chr10:127937421-127937920	0.156088506115423	.	.
chr10	128091322	128091821	chr10	128092468	128092967	Baz2a|chr10:128092468-128092967	0.14296367321767	.	.
chr10	128091322	128091821	chr10	128133921	128134420	Baz2a|chr10:128133921-128134420	0.213790850462652	.	.
chr10	128091322	128091821	chr10	128142151	128142650	Baz2a|chr10:128142151-128142650	0.095089186346785	.	.
chr10	128091322	128091821	chr10	128283593	128284092	Baz2a|chr10:128283593-128284092	0.109234637863726	.	.
chr10	128091322	128091821	chr10	128435140	128435639	Baz2a|chr10:128435140-128435639	0.0968067361616587	.	.
chr10	128091322	128091821	chr10	128440394	128440893	Baz2a|chr10:128440394-128440893	0.116244832780498	.	.
chr10	128194133	128194632	chr10	127917194	127917693	Gls2|chr10:127917194-127917693	0.109854649526638	.	.
chr10	128194133	128194632	chr10	127936225	127936724	Gls2|chr10:127936225-127936724	0.117167349773517	.	.
chr10	128194133	128194632	chr10	127936903	127937402	Gls2|chr10:127936903-127937402	0.0970381505287476	.	.
chr10	128194133	128194632	chr10	128092468	128092967	Gls2|chr10:128092468-128092967	0.208032417889248	.	.
chr10	128194133	128194632	chr10	128212738	128213237	Gls2|chr10:128212738-128213237	0.279421089115297	.	.
chr10	128194133	128194632	chr10	128237698	128238197	Gls2|chr10:128237698-128238197	0.176561668240247	.	.
chr10	128194133	128194632	chr10	128283593	128284092	Gls2|chr10:128283593-128284092	0.115283877516245	.	.
chr10	128194133	128194632	chr10	128409597	128410096	Gls2|chr10:128409597-128410096	0.174606516434533	.	.
chr10	128194133	128194632	chr10	128435140	128435639	Gls2|chr10:128435140-128435639	0.173128508714134	.	.
chr10	128195155	128195654	chr10	127945472	127945971	AC135859.1|chr10:127945472-127945971	0.207749112939636	.	.
chr10	128195155	128195654	chr10	127945472	127945971	Gls2|chr10:127945472-127945971	0.207749112939636	.	.
chr10	128195155	128195654	chr10	128096604	128097103	AC135859.1|chr10:128096604-128097103	0.101530009714062	.	.
chr10	128195155	128195654	chr10	128096604	128097103	AC135859.1|chr10:128096604-128097103	0.101530009714063	.	.
chr10	128195155	128195654	chr10	128096604	128097103	Gls2|chr10:128096604-128097103	0.101530009714062	.	.
chr10	128195155	128195654	chr10	128096604	128097103	Gls2|chr10:128096604-128097103	0.101530009714063	.	.
chr10	128195155	128195654	chr10	128176400	128176899	AC135859.1|chr10:128176400-128176899	0.158618862549274	.	.
chr10	128195155	128195654	chr10	128176400	128176899	Gls2|chr10:128176400-128176899	0.158618862549274	.	.
chr10	128210937	128211436	chr10	128133921	128134420	Spryd4|chr10:128133921-128134420	0.0933414407171216	.	.
chr10	128210937	128211436	chr10	128435140	128435639	Spryd4|chr10:128435140-128435639	0.130661329896157	.	.
chr10	128211581	128212080	chr10	127750299	127750798	Spryd4|chr10:127750299-127750798	0.101214251502536	.	.
chr10	128211581	128212080	chr10	128409597	128410096	Spryd4|chr10:128409597-128410096	0.158585983457011	.	.
chr10	128232067	128232566	chr10	127945472	127945971	Timeless|chr10:127945472-127945971	0.204345080232564	.	.
chr10	128232067	128232566	chr10	128092468	128092967	Timeless|chr10:128092468-128092967	0.125298739185365	.	.
chr10	128232067	128232566	chr10	128212738	128213237	Timeless|chr10:128212738-128213237	0.0945368291427092	.	.
chr10	128232067	128232566	chr10	128237698	128238197	Timeless|chr10:128237698-128238197	0.12655325678048	.	.
chr10	128232067	128232566	chr10	128435140	128435639	Timeless|chr10:128435140-128435639	0.105910720550837	.	.
chr10	128232586	128233085	chr10	128142151	128142650	Timeless|chr10:128142151-128142650	0.113797329890975	.	.
chr10	128232586	128233085	chr10	128237698	128238197	Timeless|chr10:128237698-128238197	0.251692548449201	.	.
chr10	128232586	128233085	chr10	128435140	128435639	Timeless|chr10:128435140-128435639	0.133577071246541	.	.
chr10	128270187	128270686	chr10	128092468	128092967	Stat2|chr10:128092468-128092967	0.133922871354976	.	.
chr10	128270187	128270686	chr10	128133921	128134420	Stat2|chr10:128133921-128134420	0.119803798710971	.	.
chr10	128270187	128270686	chr10	128142151	128142650	Stat2|chr10:128142151-128142650	0.106170188406271	.	.
chr10	128270187	128270686	chr10	128237698	128238197	Stat2|chr10:128237698-128238197	0.338988257219188	.	.
chr10	128270187	128270686	chr10	128435140	128435639	Stat2|chr10:128435140-128435639	0.10412858151859	.	.
chr10	128270187	128270686	chr10	128743509	128744008	Stat2|chr10:128743509-128744008	0.100937157467553	.	.
chr10	128303050	128303549	chr10	128096604	128097103	Pan2|chr10:128096604-128097103	0.101188290325865	.	.
chr10	128303050	128303549	chr10	128237698	128238197	Pan2|chr10:128237698-128238197	0.103966255447459	.	.
chr10	128303050	128303549	chr10	128743509	128744008	Pan2|chr10:128743509-128744008	0.153985282431985	.	.
chr10	128322161	128322660	chr10	128096604	128097103	Cnpy2|chr10:128096604-128097103	0.215455688227487	.	.
chr10	128322161	128322660	chr10	128237698	128238197	Cnpy2|chr10:128237698-128238197	0.0989605838056955	.	.
chr10	128322161	128322660	chr10	128409597	128410096	Cnpy2|chr10:128409597-128410096	0.112012308310286	.	.
chr10	128322161	128322660	chr10	128536166	128536665	Cnpy2|chr10:128536166-128536665	0.132477522185851	.	.
chr10	128322676	128323175	chr10	128092468	128092967	Cnpy2|chr10:128092468-128092967	0.157291940491913	.	.
chr10	128322676	128323175	chr10	128096604	128097103	Cnpy2|chr10:128096604-128097103	0.210927120202209	.	.
chr10	128322676	128323175	chr10	128142151	128142650	Cnpy2|chr10:128142151-128142650	0.0965159632213966	.	.
chr10	128322676	128323175	chr10	128237698	128238197	Cnpy2|chr10:128237698-128238197	0.162146374487547	.	.
chr10	128322676	128323175	chr10	128536166	128536665	Cnpy2|chr10:128536166-128536665	0.185899301391275	.	.
chr10	128322676	128323175	chr10	128743509	128744008	Cnpy2|chr10:128743509-128744008	0.122538520442223	.	.
chr10	128337438	128337937	chr10	128092468	128092967	Cs|chr10:128092468-128092967	0.175942525842892	.	.
chr10	128337438	128337937	chr10	128176400	128176899	Cs|chr10:128176400-128176899	0.10274600317807	.	.
chr10	128337438	128337937	chr10	128409597	128410096	Cs|chr10:128409597-128410096	0.201132009984252	.	.
chr10	128337438	128337937	chr10	128409597	128410096	Cs|chr10:128409597-128410096	0.201132009984253	.	.
chr10	128368518	128369017	chr10	128092468	128092967	Coq10a|chr10:128092468-128092967	0.195941267768179	.	.
chr10	128368518	128369017	chr10	128212738	128213237	Coq10a|chr10:128212738-128213237	0.16607282304449	.	.
chr10	128368518	128369017	chr10	128237698	128238197	Coq10a|chr10:128237698-128238197	0.222401996615925	.	.
chr10	128368518	128369017	chr10	128409597	128410096	Coq10a|chr10:128409597-128410096	0.18848623660332	.	.
chr10	128368518	128369017	chr10	128435140	128435639	Coq10a|chr10:128435140-128435639	0.164143531100652	.	.
chr10	128368518	128369017	chr10	128743509	128744008	Coq10a|chr10:128743509-128744008	0.16058732462232	.	.
chr10	128376834	128377333	chr10	128212738	128213237	Ankrd52|chr10:128212738-128213237	0.0951586924093624	.	.
chr10	128376834	128377333	chr10	128358690	128359189	Ankrd52|chr10:128358690-128359189	0.105321022122204	.	.
chr10	128376834	128377333	chr10	128409597	128410096	Ankrd52|chr10:128409597-128410096	0.11795824980202	.	.
chr10	128376834	128377333	chr10	128743509	128744008	Ankrd52|chr10:128743509-128744008	0.155997592432928	.	.
chr10	128411355	128411854	chr10	128096604	128097103	Nabp2|chr10:128096604-128097103	0.242001435714839	.	.
chr10	128411355	128411854	chr10	128096604	128097103	Rnf41|chr10:128096604-128097103	0.242001435714839	.	.
chr10	128411355	128411854	chr10	128237698	128238197	Nabp2|chr10:128237698-128238197	0.118692081826814	.	.
chr10	128411355	128411854	chr10	128237698	128238197	Rnf41|chr10:128237698-128238197	0.118692081826814	.	.
chr10	128411355	128411854	chr10	128409597	128410096	Nabp2|chr10:128409597-128410096	0.129021404122368	.	.
chr10	128411355	128411854	chr10	128409597	128410096	Rnf41|chr10:128409597-128410096	0.129021404122368	.	.
chr10	128458309	128458808	chr10	128142151	128142650	Smarcc2|chr10:128142151-128142650	0.118457029957406	.	.
chr10	128458309	128458808	chr10	128237698	128238197	Smarcc2|chr10:128237698-128238197	0.12494617293235	.	.
chr10	128458309	128458808	chr10	128409597	128410096	Smarcc2|chr10:128409597-128410096	0.108513053313247	.	.
chr10	128458309	128458808	chr10	128743509	128744008	Smarcc2|chr10:128743509-128744008	0.0946344296228023	.	.
chr10	128458968	128459467	chr10	128096604	128097103	Smarcc2|chr10:128096604-128097103	0.100761386635477	.	.
chr10	128458968	128459467	chr10	128176400	128176899	Smarcc2|chr10:128176400-128176899	0.248811796180015	.	.
chr10	128458968	128459467	chr10	128212738	128213237	Smarcc2|chr10:128212738-128213237	0.0943238094869022	.	.
chr10	128458968	128459467	chr10	128409597	128410096	Smarcc2|chr10:128409597-128410096	0.152474108302179	.	.
chr10	128458968	128459467	chr10	128435140	128435639	Smarcc2|chr10:128435140-128435639	0.121974434695078	.	.
chr10	128459530	128460029	chr10	128092468	128092967	Smarcc2|chr10:128092468-128092967	0.14797161800621	.	.
chr10	128459530	128460029	chr10	128096604	128097103	Smarcc2|chr10:128096604-128097103	0.148586217953525	.	.
chr10	128459530	128460029	chr10	128212738	128213237	Smarcc2|chr10:128212738-128213237	0.198418905125275	.	.
chr10	128459530	128460029	chr10	128237698	128238197	Smarcc2|chr10:128237698-128238197	0.184250753488056	.	.
chr10	128459530	128460029	chr10	128409597	128410096	Smarcc2|chr10:128409597-128410096	0.110413034774639	.	.
chr10	128493613	128494112	chr10	128092468	128092967	Myl6|chr10:128092468-128092967	0.27062166423466	.	.
chr10	128493613	128494112	chr10	128212738	128213237	Myl6|chr10:128212738-128213237	0.266748478613262	.	.
chr10	128493613	128494112	chr10	128409597	128410096	Myl6|chr10:128409597-128410096	0.146269802329267	.	.
chr10	128498636	128499135	chr10	128092468	128092967	Myl6b|chr10:128092468-128092967	0.225381366666275	.	.
chr10	128498636	128499135	chr10	128435140	128435639	Myl6b|chr10:128435140-128435639	0.163960861392921	.	.
chr10	128499359	128499858	chr10	128142151	128142650	Myl6b|chr10:128142151-128142650	0.123835454441182	.	.
chr10	128499359	128499858	chr10	128536166	128536665	Myl6b|chr10:128536166-128536665	0.098034776066558	.	.
chr10	128499359	128499858	chr10	128536166	128536665	Myl6b|chr10:128536166-128536665	0.0980347760665581	.	.
chr10	128524971	128525470	chr10	128409597	128410096	Esyt1|chr10:128409597-128410096	0.266747469293361	.	.
chr10	128524971	128525470	chr10	128913212	128913711	Esyt1|chr10:128913212-128913711	0.215585445369433	.	.
chr10	128525706	128526205	chr10	128435140	128435639	Esyt1|chr10:128435140-128435639	0.126898420991701	.	.
chr10	128525706	128526205	chr10	128612569	128613068	Esyt1|chr10:128612569-128613068	0.144814579748398	.	.
chr10	128525706	128526205	chr10	128913212	128913711	Esyt1|chr10:128913212-128913711	0.128983459716507	.	.
chr10	128547478	128547977	chr10	128435140	128435639	Zc3h10|chr10:128435140-128435639	0.171742295792082	.	.
chr10	128547478	128547977	chr10	128440394	128440893	Zc3h10|chr10:128440394-128440893	0.110801445843339	.	.
chr10	128547478	128547977	chr10	128743509	128744008	Zc3h10|chr10:128743509-128744008	0.117326292289853	.	.
chr10	128547478	128547977	chr10	128909639	128910138	Zc3h10|chr10:128909639-128910138	0.125349603239029	.	.
chr10	128548928	128549427	chr10	128409597	128410096	Rpl41|chr10:128409597-128410096	0.169223083288962	.	.
chr10	128548928	128549427	chr10	128536166	128536665	Rpl41|chr10:128536166-128536665	0.146547891933528	.	.
chr10	128548928	128549427	chr10	128743509	128744008	Rpl41|chr10:128743509-128744008	0.217158654267532	.	.
chr10	128548928	128549427	chr10	128805195	128805694	Rpl41|chr10:128805195-128805694	0.110134075073548	.	.
chr10	128548928	128549427	chr10	128909639	128910138	Rpl41|chr10:128909639-128910138	0.299951227949521	.	.
chr10	128565862	128566361	chr10	128440394	128440893	Pa2g4|chr10:128440394-128440893	0.108674528221	.	.
chr10	128565862	128566361	chr10	128743509	128744008	Pa2g4|chr10:128743509-128744008	0.187615566255474	.	.
chr10	128565862	128566361	chr10	128805195	128805694	Pa2g4|chr10:128805195-128805694	0.212144569743078	.	.
chr10	128565862	128566361	chr10	128977436	128977935	Pa2g4|chr10:128977436-128977935	0.2429980694228	.	.
chr10	128590336	128590835	chr10	128358690	128359189	Erbb3|chr10:128358690-128359189	0.113030689249696	.	.
chr10	128590336	128590835	chr10	128440394	128440893	Erbb3|chr10:128440394-128440893	0.0964753376117947	.	.
chr10	128590336	128590835	chr10	128909639	128910138	Erbb3|chr10:128909639-128910138	0.132183739753013	.	.
chr10	128590336	128590835	chr10	128977436	128977935	Erbb3|chr10:128977436-128977935	0.198366425164735	.	.
chr10	128626582	128627081	chr10	128435140	128435639	Rps26|chr10:128435140-128435639	0.134056801205993	.	.
chr10	128626582	128627081	chr10	128743509	128744008	Rps26|chr10:128743509-128744008	0.118792879478511	.	.
chr10	128626582	128627081	chr10	128895386	128895885	Rps26|chr10:128895386-128895885	0.161928840715417	.	.
chr10	128626582	128627081	chr10	128909639	128910138	Rps26|chr10:128909639-128910138	0.292496796974074	.	.
chr10	128626582	128627081	chr10	128977436	128977935	Rps26|chr10:128977436-128977935	0.125363126545167	.	.
chr10	128644871	128645370	chr10	128536166	128536665	Gm26876|chr10:128536166-128536665	0.0938451394684559	.	.
chr10	128644871	128645370	chr10	128805195	128805694	Gm26876|chr10:128805195-128805694	0.160544136294888	.	.
chr10	128645519	128646018	chr10	128737398	128737897	Gm26876|chr10:128737398-128737897	0.102968904802374	.	.
chr10	128645519	128646018	chr10	128805195	128805694	Gm26876|chr10:128805195-128805694	0.197221554230199	.	.
chr10	128645519	128646018	chr10	128895386	128895885	Gm26876|chr10:128895386-128895885	0.165765038057019	.	.
chr10	128645519	128646018	chr10	128909639	128910138	Gm26876|chr10:128909639-128910138	0.314041041429682	.	.
chr10	128645519	128646018	chr10	128977436	128977935	Gm26876|chr10:128977436-128977935	0.136207190238983	.	.
chr10	128646026	128646525	chr10	128435140	128435639	Gm26876|chr10:128435140-128435639	0.21942583107284	.	.
chr10	128646026	128646525	chr10	128743509	128744008	Gm26876|chr10:128743509-128744008	0.111632864650303	.	.
chr10	128646026	128646525	chr10	128895386	128895885	Gm26876|chr10:128895386-128895885	0.111245808837927	.	.
chr10	128646026	128646525	chr10	128909639	128910138	Gm26876|chr10:128909639-128910138	0.113043556341976	.	.
chr10	128646613	128647112	chr10	128435140	128435639	Gm26876|chr10:128435140-128435639	0.146942584060571	.	.
chr10	128646613	128647112	chr10	128743509	128744008	Gm26876|chr10:128743509-128744008	0.155875032910386	.	.
chr10	128646613	128647112	chr10	128913212	128913711	Gm26876|chr10:128913212-128913711	0.0972938499402523	.	.
chr10	128668336	128668835	chr10	128743509	128744008	Ikzf4|chr10:128743509-128744008	0.147581899510763	.	.
chr10	128668336	128668835	chr10	128913212	128913711	Ikzf4|chr10:128913212-128913711	0.124487621239578	.	.
chr10	128669128	128669627	chr10	128409597	128410096	Ikzf4|chr10:128409597-128410096	0.292966127948051	.	.
chr10	128669128	128669627	chr10	128909639	128910138	Ikzf4|chr10:128909639-128910138	0.115729062859525	.	.
chr10	128669128	128669627	chr10	128913212	128913711	Ikzf4|chr10:128913212-128913711	0.171215277489243	.	.
chr10	128673679	128674178	chr10	128805195	128805694	Suox|chr10:128805195-128805694	0.209490339812156	.	.
chr10	128673679	128674178	chr10	128895386	128895885	Suox|chr10:128895386-128895885	0.144556198431856	.	.
chr10	128695638	128696137	chr10	128743509	128744008	Rab5b|chr10:128743509-128744008	0.268987655579998	.	.
chr10	128695638	128696137	chr10	128805195	128805694	Rab5b|chr10:128805195-128805694	0.216639763474206	.	.
chr10	128695638	128696137	chr10	128909639	128910138	Rab5b|chr10:128909639-128910138	0.11502437322287	.	.
chr10	128695638	128696137	chr10	128977436	128977935	Rab5b|chr10:128977436-128977935	0.195266613849137	.	.
chr10	128696211	128696710	chr10	128409597	128410096	Rab5b|chr10:128409597-128410096	0.153940377789209	.	.
chr10	128696211	128696710	chr10	128805195	128805694	Rab5b|chr10:128805195-128805694	0.142153431481646	.	.
chr10	128696211	128696710	chr10	128909639	128910138	Rab5b|chr10:128909639-128910138	0.211844242947997	.	.
chr10	128696211	128696710	chr10	128977436	128977935	Rab5b|chr10:128977436-128977935	0.17128571056565	.	.
chr10	128704864	128705363	chr10	128536166	128536665	Cdk2|chr10:128536166-128536665	0.0905810769270266	.	.
chr10	128704864	128705363	chr10	128536166	128536665	Pmel|chr10:128536166-128536665	0.0905810769270266	.	.
chr10	128704864	128705363	chr10	128805195	128805694	Cdk2|chr10:128805195-128805694	0.093645773255159	.	.
chr10	128704864	128705363	chr10	128805195	128805694	Pmel|chr10:128805195-128805694	0.093645773255159	.	.
chr10	128747460	128747959	chr10	128409597	128410096	Pym1|chr10:128409597-128410096	0.0989147675959191	.	.
chr10	128747460	128747959	chr10	128743509	128744008	Pym1|chr10:128743509-128744008	0.114334980461009	.	.
chr10	128747460	128747959	chr10	128805195	128805694	Pym1|chr10:128805195-128805694	0.137705027270198	.	.
chr10	128747460	128747959	chr10	128909639	128910138	Pym1|chr10:128909639-128910138	0.179516081618775	.	.
chr10	128748233	128748732	chr10	128435140	128435639	Pym1|chr10:128435140-128435639	0.226426555445993	.	.
chr10	128748233	128748732	chr10	128440394	128440893	Pym1|chr10:128440394-128440893	0.178944217242255	.	.
chr10	128748233	128748732	chr10	128737398	128737897	Pym1|chr10:128737398-128737897	0.114877829417933	.	.
chr10	128748233	128748732	chr10	128743509	128744008	Pym1|chr10:128743509-128744008	0.118426657855329	.	.
chr10	128748233	128748732	chr10	128805195	128805694	Pym1|chr10:128805195-128805694	0.130293377611732	.	.
chr10	128748233	128748732	chr10	128909639	128910138	Pym1|chr10:128909639-128910138	0.199985348444923	.	.
chr10	128804210	128804709	chr10	128743509	128744008	Dnajc14|chr10:128743509-128744008	0.091685593109251	.	.
chr10	128804210	128804709	chr10	128743509	128744008	Tmem198b|chr10:128743509-128744008	0.091685593109251	.	.
chr10	128804210	128804709	chr10	128805195	128805694	Dnajc14|chr10:128805195-128805694	0.233787633322993	.	.
chr10	128804210	128804709	chr10	128805195	128805694	Tmem198b|chr10:128805195-128805694	0.233787633322993	.	.
chr10	128804210	128804709	chr10	128977436	128977935	Dnajc14|chr10:128977436-128977935	0.116067945941275	.	.
chr10	128804210	128804709	chr10	128977436	128977935	Tmem198b|chr10:128977436-128977935	0.116067945941275	.	.
chr10	128821529	128822028	chr10	128913212	128913711	Ormdl2|chr10:128913212-128913711	0.12397974348896	.	.
chr10	128891038	128891537	chr10	128612569	128613068	Gdf11|chr10:128612569-128613068	0.148599356942251	.	.
chr10	128891683	128892182	chr10	128743509	128744008	Gdf11|chr10:128743509-128744008	0.1286855661324	.	.
chr10	128922870	128923369	chr10	128743509	128744008	Bloc1s1|chr10:128743509-128744008	0.155584417285048	.	.
chr10	128922870	128923369	chr10	128743509	128744008	Rdh5|chr10:128743509-128744008	0.155584417285048	.	.
chr10	128922870	128923369	chr10	128805195	128805694	Bloc1s1|chr10:128805195-128805694	0.19086746397247	.	.
chr10	128922870	128923369	chr10	128805195	128805694	Rdh5|chr10:128805195-128805694	0.19086746397247	.	.
chr10	128922870	128923369	chr10	128895386	128895885	Bloc1s1|chr10:128895386-128895885	0.200062841748682	.	.
chr10	128922870	128923369	chr10	128895386	128895885	Rdh5|chr10:128895386-128895885	0.200062841748682	.	.
chr10	128922870	128923369	chr10	128909639	128910138	Bloc1s1|chr10:128909639-128910138	0.344930107394875	.	.
chr10	128922870	128923369	chr10	128909639	128910138	Rdh5|chr10:128909639-128910138	0.344930107394875	.	.
chr10	128922870	128923369	chr10	128977436	128977935	Bloc1s1|chr10:128977436-128977935	0.133997695655814	.	.
chr10	128922870	128923369	chr10	128977436	128977935	Rdh5|chr10:128977436-128977935	0.133997695655814	.	.
chr10	128923385	128923884	chr10	128536166	128536665	Bloc1s1|chr10:128536166-128536665	0.14299754616055	.	.
chr10	128923385	128923884	chr10	128536166	128536665	Rdh5|chr10:128536166-128536665	0.14299754616055	.	.
chr10	128923385	128923884	chr10	128743509	128744008	Bloc1s1|chr10:128743509-128744008	0.109090470519102	.	.
chr10	128923385	128923884	chr10	128743509	128744008	Rdh5|chr10:128743509-128744008	0.109090470519102	.	.
chr10	128923385	128923884	chr10	128805195	128805694	Bloc1s1|chr10:128805195-128805694	0.120080188622187	.	.
chr10	128923385	128923884	chr10	128805195	128805694	Rdh5|chr10:128805195-128805694	0.120080188622187	.	.
chr10	128923385	128923884	chr10	128909639	128910138	Bloc1s1|chr10:128909639-128910138	0.12590103680149	.	.
chr10	128923385	128923884	chr10	128909639	128910138	Rdh5|chr10:128909639-128910138	0.12590103680149	.	.
chr10	128923385	128923884	chr10	128977436	128977935	Bloc1s1|chr10:128977436-128977935	0.161441084749202	.	.
chr10	128923385	128923884	chr10	128977436	128977935	Rdh5|chr10:128977436-128977935	0.161441084749202	.	.
chr10	128934528	128935027	chr10	128909639	128910138	Itga7|chr10:128909639-128910138	0.0932981653700224	.	.
chr10	130542081	130542580	chr10	130594658	130595157	Gm31793|chr10:130594658-130595157	0.15099977675033	.	.
chr11	3202390	3202889	chr11	3100273	3100772	Eif4enif1|chr11:3100273-3100772	0.112621161453136	.	.
chr11	3202390	3202889	chr11	3123799	3124298	Eif4enif1|chr11:3123799-3124298	0.170720489332222	.	.
chr11	3202390	3202889	chr11	3152377	3152876	Eif4enif1|chr11:3152377-3152876	0.299905377194679	.	.
chr11	3202390	3202889	chr11	3289935	3290434	Eif4enif1|chr11:3289935-3290434	0.160733190524572	.	.
chr11	3203060	3203559	chr11	3123799	3124298	Eif4enif1|chr11:3123799-3124298	0.147455067544447	.	.
chr11	3203060	3203559	chr11	3289935	3290434	Eif4enif1|chr11:3289935-3290434	0.227941821293074	.	.
chr11	3266213	3266712	chr11	3123799	3124298	Drg1|chr11:3123799-3124298	0.342797851252184	.	.
chr11	3266213	3266712	chr11	3289935	3290434	Drg1|chr11:3289935-3290434	0.209003809152064	.	.
chr11	3266213	3266712	chr11	3332133	3332632	Drg1|chr11:3332133-3332632	0.18285731654184	.	.
chr11	3289366	3289865	chr11	3123799	3124298	Patz1|chr11:3123799-3124298	0.391803019468771	.	.
chr11	3289366	3289865	chr11	3289935	3290434	Patz1|chr11:3289935-3290434	0.483052182468186	.	.
chr11	3289366	3289865	chr11	3313986	3314485	Patz1|chr11:3313986-3314485	0.0938138126264879	.	.
chr11	3289366	3289865	chr11	3332133	3332632	Patz1|chr11:3332133-3332632	0.22363878726668	.	.
chr11	3289366	3289865	chr11	3347023	3347522	Patz1|chr11:3347023-3347522	0.256544301742802	.	.
chr11	3289366	3289865	chr11	3371193	3371692	Patz1|chr11:3371193-3371692	0.10521371697552	.	.
chr11	3330389	3330888	chr11	3123799	3124298	Gm12592|chr11:3123799-3124298	0.0913387945737209	.	.
chr11	3330389	3330888	chr11	3123799	3124298	Pik3ip1|chr11:3123799-3124298	0.0913387945737209	.	.
chr11	3330389	3330888	chr11	3332133	3332632	Gm12592|chr11:3332133-3332632	0.0898241961252257	.	.
chr11	3330389	3330888	chr11	3332133	3332632	Pik3ip1|chr11:3332133-3332632	0.0898241961252257	.	.
chr11	3408986	3409485	chr11	3123799	3124298	Limk2|chr11:3123799-3124298	0.23659683479342	.	.
chr11	3408986	3409485	chr11	3132010	3132509	Limk2|chr11:3132010-3132509	0.124254879867044	.	.
chr11	3408986	3409485	chr11	3289935	3290434	Limk2|chr11:3289935-3290434	0.305222865973436	.	.
chr11	3408986	3409485	chr11	3332133	3332632	Limk2|chr11:3332133-3332632	0.130166509673189	.	.
chr11	3408986	3409485	chr11	3371193	3371692	Limk2|chr11:3371193-3371692	0.129931970935834	.	.
chr11	5261501	5262000	chr11	5290637	5291136	Kremen1|chr11:5290637-5291136	0.0992622476385553	.	.
chr11	5444680	5445179	chr11	5290637	5291136	Znrf3|chr11:5290637-5291136	0.123482561146845	.	.
chr11	5444680	5445179	chr11	5521967	5522466	Znrf3|chr11:5521967-5522466	0.0972396370839174	.	.
chr11	5444680	5445179	chr11	5562874	5563373	Znrf3|chr11:5562874-5563373	0.107769677877992	.	.
chr11	5444680	5445179	chr11	5707491	5707990	Znrf3|chr11:5707491-5707990	0.173310294072563	.	.
chr11	5520703	5521202	chr11	5691652	5692151	Xbp1|chr11:5691652-5692151	0.11857026026252	.	.
chr11	5520703	5521202	chr11	5707491	5707990	Xbp1|chr11:5707491-5707990	0.0984701642154204	.	.
chr11	5520703	5521202	chr11	5740921	5741420	Xbp1|chr11:5740921-5741420	0.226535917108202	.	.
chr11	5520703	5521202	chr11	5886153	5886652	Xbp1|chr11:5886153-5886652	0.179096391205029	.	.
chr11	5521396	5521895	chr11	5521967	5522466	Xbp1|chr11:5521967-5522466	0.321076081522902	.	.
chr11	5521396	5521895	chr11	5891330	5891829	Xbp1|chr11:5891330-5891829	0.135162558874224	.	.
chr11	5542005	5542504	chr11	5912555	5913054	Ccdc117|chr11:5912555-5913054	0.119515156934742	.	.
chr11	5542005	5542504	chr11	5995902	5996401	Ccdc117|chr11:5995902-5996401	0.221013716031238	.	.
chr11	5761618	5762117	chr11	5707491	5707990	Urgcp|chr11:5707491-5707990	0.182818096895945	.	.
chr11	5761618	5762117	chr11	5901921	5902420	Urgcp|chr11:5901921-5902420	0.155632746834729	.	.
chr11	5762152	5762651	chr11	5707491	5707990	Urgcp|chr11:5707491-5707990	0.19948278311636	.	.
chr11	5762152	5762651	chr11	5901220	5901719	Urgcp|chr11:5901220-5901719	0.0918082417585722	.	.
chr11	5762152	5762651	chr11	5901921	5902420	Urgcp|chr11:5901921-5902420	0.090749424169386	.	.
chr11	5762152	5762651	chr11	5991199	5991698	Urgcp|chr11:5991199-5991698	0.127776164083661	.	.
chr11	5788237	5788736	chr11	5562874	5563373	Dbnl|chr11:5562874-5563373	0.0952685337728374	.	.
chr11	5788237	5788736	chr11	5886153	5886652	Dbnl|chr11:5886153-5886652	0.11068792681615	.	.
chr11	5837806	5838305	chr11	5740921	5741420	Polm|chr11:5740921-5741420	0.133112159091875	.	.
chr11	5837806	5838305	chr11	5901921	5902420	Polm|chr11:5901921-5902420	0.318135235125156	.	.
chr11	5837806	5838305	chr11	5991199	5991698	Polm|chr11:5991199-5991698	0.183061527683808	.	.
chr11	5878079	5878578	chr11	5707491	5707990	Pold2|chr11:5707491-5707990	0.100126017019927	.	.
chr11	5878079	5878578	chr11	5740348	5740847	Pold2|chr11:5740348-5740847	0.132483193628028	.	.
chr11	5878079	5878578	chr11	5740921	5741420	Pold2|chr11:5740921-5741420	0.162475020802098	.	.
chr11	5955521	5956020	chr11	5740348	5740847	Ykt6|chr11:5740348-5740847	0.140488581002253	.	.
chr11	5955521	5956020	chr11	5995902	5996401	Ykt6|chr11:5995902-5996401	0.0890669432116735	.	.
chr11	9010276	9010775	chr11	9347829	9348328	Hus1|chr11:9347829-9348328	0.0917239617329616	.	.
chr11	9010276	9010775	chr11	9432573	9433072	Hus1|chr11:9432573-9433072	0.102688608461713	.	.
chr11	9010276	9010775	chr11	9481461	9481960	Hus1|chr11:9481461-9481960	0.11233326123795	.	.
chr11	9010962	9011461	chr11	9231295	9231794	Hus1|chr11:9231295-9231794	0.0974556066564762	.	.
chr11	9010962	9011461	chr11	9317260	9317759	Hus1|chr11:9317260-9317759	0.120478905560088	.	.
chr11	9010962	9011461	chr11	9432573	9433072	Hus1|chr11:9432573-9433072	0.101444391097398	.	.
chr11	9010962	9011461	chr11	9440987	9441486	Hus1|chr11:9440987-9441486	0.0926046931893698	.	.
chr11	9010962	9011461	chr11	9462357	9462856	Hus1|chr11:9462357-9462856	0.25473853711941	.	.
chr11	9048265	9048764	chr11	9432573	9433072	Gm11992|chr11:9432573-9433072	0.0980126973952299	.	.
chr11	9048265	9048764	chr11	9432573	9433072	Sun3|chr11:9432573-9433072	0.0980126973952299	.	.
chr11	9048265	9048764	chr11	9469320	9469819	Gm11992|chr11:9469320-9469819	0.101376313954142	.	.
chr11	9048265	9048764	chr11	9469320	9469819	Sun3|chr11:9469320-9469819	0.101376313954142	.	.
chr11	9048265	9048764	chr11	9481461	9481960	Gm11992|chr11:9481461-9481960	0.220810419485551	.	.
chr11	9048265	9048764	chr11	9481461	9481960	Sun3|chr11:9481461-9481960	0.220810419485551	.	.
chr11	9048888	9049387	chr11	9317260	9317759	Gm11992|chr11:9317260-9317759	0.100439192846067	.	.
chr11	9048888	9049387	chr11	9317260	9317759	Sun3|chr11:9317260-9317759	0.100439192846067	.	.
chr11	9048888	9049387	chr11	9337917	9338416	Gm11992|chr11:9337917-9338416	0.155093885087563	.	.
chr11	9048888	9049387	chr11	9337917	9338416	Sun3|chr11:9337917-9338416	0.155093885087563	.	.
chr11	9048888	9049387	chr11	9432573	9433072	Gm11992|chr11:9432573-9433072	0.113908930619904	.	.
chr11	9048888	9049387	chr11	9432573	9433072	Sun3|chr11:9432573-9433072	0.113908930619904	.	.
chr11	9048888	9049387	chr11	9469320	9469819	Gm11992|chr11:9469320-9469819	0.118186387020435	.	.
chr11	9048888	9049387	chr11	9469320	9469819	Sun3|chr11:9469320-9469819	0.118186387020435	.	.
chr11	9048888	9049387	chr11	9481461	9481960	Gm11992|chr11:9481461-9481960	0.110516013485111	.	.
chr11	9048888	9049387	chr11	9481461	9481960	Sun3|chr11:9481461-9481960	0.110516013485111	.	.
chr11	9118338	9118837	chr11	9337917	9338416	Upp1|chr11:9337917-9338416	0.185394958486578	.	.
chr11	9118338	9118837	chr11	9432573	9433072	Upp1|chr11:9432573-9433072	0.341086847864015	.	.
chr11	9118338	9118837	chr11	9481461	9481960	Upp1|chr11:9481461-9481960	0.131837423973403	.	.
chr11	9192579	9193078	chr11	9136398	9136897	Abca13|chr11:9136398-9136897	0.14120453191787	.	.
chr11	9192579	9193078	chr11	9469320	9469819	Abca13|chr11:9469320-9469819	0.0900103103392141	.	.
chr11	11113765	11114264	chr11	10920326	10920825	Vwc2|chr11:10920326-10920825	0.229409405578716	.	.
chr11	11113765	11114264	chr11	11013128	11013627	Vwc2|chr11:11013128-11013627	0.199017401344369	.	.
chr11	11113765	11114264	chr11	11115591	11116090	Vwc2|chr11:11115591-11116090	0.263637944818657	.	.
chr11	11113765	11114264	chr11	11115591	11116090	Vwc2|chr11:11115591-11116090	0.263637944818658	.	.
chr11	11113765	11114264	chr11	11116114	11116613	Vwc2|chr11:11116114-11116613	0.372554067131919	.	.
chr11	11113765	11114264	chr11	11122767	11123266	Vwc2|chr11:11122767-11123266	0.16591907891835	.	.
chr11	11113765	11114264	chr11	11223116	11223615	Vwc2|chr11:11223116-11223615	0.12835975822268	.	.
chr11	11113765	11114264	chr11	11257263	11257762	Vwc2|chr11:11257263-11257762	0.145020949678565	.	.
chr11	11114876	11115375	chr11	10768070	10768569	Vwc2|chr11:10768070-10768569	0.166264276040754	.	.
chr11	11114876	11115375	chr11	10768885	10769384	Vwc2|chr11:10768885-10769384	0.128020637633763	.	.
chr11	11114876	11115375	chr11	10920326	10920825	Vwc2|chr11:10920326-10920825	0.196398970248741	.	.
chr11	11114876	11115375	chr11	11011187	11011686	Vwc2|chr11:11011187-11011686	0.146922714833149	.	.
chr11	11114876	11115375	chr11	11013128	11013627	Vwc2|chr11:11013128-11013627	0.109922962483215	.	.
chr11	11114876	11115375	chr11	11014508	11015007	Vwc2|chr11:11014508-11015007	0.0891196633611615	.	.
chr11	11114876	11115375	chr11	11115591	11116090	Vwc2|chr11:11115591-11116090	0.187813877592827	.	.
chr11	11114876	11115375	chr11	11116114	11116613	Vwc2|chr11:11116114-11116613	0.191860271879707	.	.
chr11	11114876	11115375	chr11	11122767	11123266	Vwc2|chr11:11122767-11123266	0.187482909390459	.	.
chr11	11114876	11115375	chr11	11175118	11175617	Vwc2|chr11:11175118-11175617	0.192380781354276	.	.
chr11	11114876	11115375	chr11	11176626	11177125	Vwc2|chr11:11176626-11177125	0.123766055619706	.	.
chr11	11114876	11115375	chr11	11210040	11210539	Vwc2|chr11:11210040-11210539	0.104973722720965	.	.
chr11	11114876	11115375	chr11	11257263	11257762	Vwc2|chr11:11257263-11257762	0.174141861291562	.	.
chr11	11461833	11462332	chr11	11115591	11116090	Spata48|chr11:11115591-11116090	0.188086492497655	.	.
chr11	11461833	11462332	chr11	11115591	11116090	Zpbp|chr11:11115591-11116090	0.188086492497655	.	.
chr11	11461833	11462332	chr11	11168112	11168611	Spata48|chr11:11168112-11168611	0.146718245997042	.	.
chr11	11461833	11462332	chr11	11168112	11168611	Zpbp|chr11:11168112-11168611	0.146718245997042	.	.
chr11	11461833	11462332	chr11	11168807	11169306	Spata48|chr11:11168807-11169306	0.233207129853422	.	.
chr11	11461833	11462332	chr11	11168807	11169306	Zpbp|chr11:11168807-11169306	0.233207129853422	.	.
chr11	11461833	11462332	chr11	11210040	11210539	Spata48|chr11:11210040-11210539	0.269893823485986	.	.
chr11	11461833	11462332	chr11	11210040	11210539	Zpbp|chr11:11210040-11210539	0.269893823485986	.	.
chr11	11461833	11462332	chr11	11218811	11219310	Spata48|chr11:11218811-11219310	0.0953344440248532	.	.
chr11	11461833	11462332	chr11	11218811	11219310	Zpbp|chr11:11218811-11219310	0.0953344440248532	.	.
chr11	11461833	11462332	chr11	11219369	11219868	Spata48|chr11:11219369-11219868	0.228275915417687	.	.
chr11	11461833	11462332	chr11	11219369	11219868	Zpbp|chr11:11219369-11219868	0.228275915417687	.	.
chr11	11461833	11462332	chr11	11484669	11485168	Spata48|chr11:11484669-11485168	0.146505799018057	.	.
chr11	11461833	11462332	chr11	11484669	11485168	Zpbp|chr11:11484669-11485168	0.146505799018057	.	.
chr11	11557075	11557574	chr11	11455004	11455503	Gm11998|chr11:11455004-11455503	0.113336826163167	.	.
chr11	11685393	11685892	chr11	11484669	11485168	Gm11999|chr11:11484669-11485168	0.106198273840987	.	.
chr11	11685393	11685892	chr11	11484669	11485168	Ikzf1|chr11:11484669-11485168	0.106198273840987	.	.
chr11	11685393	11685892	chr11	11699561	11700060	Gm11999|chr11:11699561-11700060	0.268913170237036	.	.
chr11	11685393	11685892	chr11	11699561	11700060	Ikzf1|chr11:11699561-11700060	0.268913170237036	.	.
chr11	11685393	11685892	chr11	11711675	11712174	Gm11999|chr11:11711675-11712174	0.336590367758137	.	.
chr11	11685393	11685892	chr11	11711675	11712174	Ikzf1|chr11:11711675-11712174	0.336590367758137	.	.
chr11	11685930	11686429	chr11	11699561	11700060	Gm11999|chr11:11699561-11700060	0.382717307277105	.	.
chr11	11685930	11686429	chr11	11711675	11712174	Gm11999|chr11:11711675-11712174	0.187590839062162	.	.
chr11	16257496	16257995	chr11	16596983	16597482	Vstm2a|chr11:16596983-16597482	0.105758608364564	.	.
chr11	16258297	16258796	chr11	16260660	16261159	Vstm2a|chr11:16260660-16261159	0.232409383595944	.	.
chr11	16258297	16258796	chr11	16261167	16261666	Vstm2a|chr11:16261167-16261666	0.111833261614852	.	.
chr11	16258297	16258796	chr11	16300629	16301128	Vstm2a|chr11:16300629-16301128	0.0976436796836239	.	.
chr11	16258297	16258796	chr11	16361303	16361802	Vstm2a|chr11:16361303-16361802	0.0935582792729199	.	.
chr11	16258297	16258796	chr11	16412586	16413085	Vstm2a|chr11:16412586-16413085	0.123271327390532	.	.
chr11	16258297	16258796	chr11	16591370	16591869	Vstm2a|chr11:16591370-16591869	0.198089712137526	.	.
chr11	16258297	16258796	chr11	16591885	16592384	Vstm2a|chr11:16591885-16592384	0.162853338707941	.	.
chr11	16507927	16508426	chr11	16300629	16301128	Sec61g|chr11:16300629-16301128	0.105427882560769	.	.
chr11	17257330	17257829	chr11	17663797	17664296	C1d|chr11:17663797-17664296	0.180694447270921	.	.
chr11	17953107	17953606	chr11	17663797	17664296	Etaa1|chr11:17663797-17664296	0.182420904586767	.	.
chr11	17953107	17953606	chr11	17663797	17664296	Etaa1os|chr11:17663797-17664296	0.182420904586767	.	.
chr11	17953107	17953606	chr11	18011013	18011512	Etaa1|chr11:18011013-18011512	0.179122222941049	.	.
chr11	17953107	17953606	chr11	18011013	18011512	Etaa1os|chr11:18011013-18011512	0.179122222941049	.	.
chr11	17953651	17954150	chr11	17663797	17664296	Etaa1|chr11:17663797-17664296	0.257454536044119	.	.
chr11	17953651	17954150	chr11	17663797	17664296	Etaa1os|chr11:17663797-17664296	0.257454536044119	.	.
chr11	17953651	17954150	chr11	17685699	17686198	Etaa1|chr11:17685699-17686198	0.104317434457738	.	.
chr11	17953651	17954150	chr11	17685699	17686198	Etaa1os|chr11:17685699-17686198	0.104317434457738	.	.
chr11	17953651	17954150	chr11	17852335	17852834	Etaa1|chr11:17852335-17852834	0.149875392184889	.	.
chr11	17953651	17954150	chr11	17852335	17852834	Etaa1os|chr11:17852335-17852834	0.149875392184889	.	.
chr11	17953651	17954150	chr11	18011013	18011512	Etaa1|chr11:18011013-18011512	0.207549687078224	.	.
chr11	17953651	17954150	chr11	18011013	18011512	Etaa1os|chr11:18011013-18011512	0.207549687078224	.	.
chr11	17953651	17954150	chr11	18076013	18076512	Etaa1|chr11:18076013-18076512	0.239381902798829	.	.
chr11	17953651	17954150	chr11	18076013	18076512	Etaa1os|chr11:18076013-18076512	0.239381902798829	.	.
chr11	21370350	21370849	chr11	21658912	21659411	Gm12043|chr11:21658912-21659411	0.129831045654466	.	.
chr11	21370350	21370849	chr11	21658912	21659411	Ugp2|chr11:21658912-21659411	0.129831045654466	.	.
chr11	21371048	21371547	chr11	21583286	21583785	Gm12043|chr11:21583286-21583785	0.205771069430355	.	.
chr11	21371048	21371547	chr11	21583286	21583785	Ugp2|chr11:21583286-21583785	0.205771069430355	.	.
chr11	21371048	21371547	chr11	21658912	21659411	Gm12043|chr11:21658912-21659411	0.167197585943384	.	.
chr11	21371048	21371547	chr11	21658912	21659411	Ugp2|chr11:21658912-21659411	0.167197585943384	.	.
chr11	21571714	21572213	chr11	21729955	21730454	Mdh1|chr11:21729955-21730454	0.127947955647445	.	.
chr11	21571714	21572213	chr11	21729955	21730454	Wdpcp|chr11:21729955-21730454	0.127947955647445	.	.
chr11	22512298	22512797	chr11	22286837	22287336	Tmem17|chr11:22286837-22287336	0.304043113552294	.	.
chr11	22512298	22512797	chr11	22584318	22584817	Tmem17|chr11:22584318-22584817	0.0942524207177729	.	.
chr11	22512298	22512797	chr11	22646087	22646586	Tmem17|chr11:22646087-22646586	0.159027299556053	.	.
chr11	22512298	22512797	chr11	22672055	22672554	Tmem17|chr11:22672055-22672554	0.208553332824783	.	.
chr11	22512298	22512797	chr11	22710641	22711140	Tmem17|chr11:22710641-22711140	0.0943240824797269	.	.
chr11	22617528	22618027	chr11	22286837	22287336	Gm12052|chr11:22286837-22287336	0.123321739387938	.	.
chr11	22617528	22618027	chr11	22347580	22348079	Gm12052|chr11:22347580-22348079	0.149511018677466	.	.
chr11	23007555	23008054	chr11	23149716	23150215	Fam161a|chr11:23149716-23150215	0.103202583819026	.	.
chr11	23007555	23008054	chr11	23271994	23272493	Fam161a|chr11:23271994-23272493	0.136083536066916	.	.
chr11	23007555	23008054	chr11	23305598	23306097	Fam161a|chr11:23305598-23306097	0.255069988441404	.	.
chr11	23008099	23008598	chr11	23140727	23141226	Fam161a|chr11:23140727-23141226	0.176558152618811	.	.
chr11	23008099	23008598	chr11	23149716	23150215	Fam161a|chr11:23149716-23150215	0.146735438565091	.	.
chr11	23067612	23068111	chr11	23305598	23306097	Gm12059|chr11:23305598-23306097	0.13616185548931	.	.
chr11	23255618	23256117	chr11	23305598	23306097	Xpo1|chr11:23305598-23306097	0.237990014237337	.	.
chr11	23306148	23306647	chr11	23305598	23306097	Usp34|chr11:23305598-23306097	0.398143528982579	.	.
chr11	23306661	23307160	chr11	23305598	23306097	Usp34|chr11:23305598-23306097	0.342782867152664	.	.
chr11	23307251	23307750	chr11	23146981	23147480	Usp34|chr11:23146981-23147480	0.136608188437834	.	.
chr11	23307251	23307750	chr11	23305598	23306097	Usp34|chr11:23305598-23306097	0.231783333135173	.	.
chr11	23497257	23497756	chr11	23305598	23306097	1700030C12Rik|chr11:23305598-23306097	0.10005126536284	.	.
chr11	23497257	23497756	chr11	23305598	23306097	Ahsa2|chr11:23305598-23306097	0.10005126536284	.	.
chr11	23497762	23498261	chr11	23124342	23124841	1700030C12Rik|chr11:23124342-23124841	0.0952837636249209	.	.
chr11	23497762	23498261	chr11	23124342	23124841	Ahsa2|chr11:23124342-23124841	0.0952837636249209	.	.
chr11	23497762	23498261	chr11	23305598	23306097	1700030C12Rik|chr11:23305598-23306097	0.20564312365883	.	.
chr11	23497762	23498261	chr11	23305598	23306097	Ahsa2|chr11:23305598-23306097	0.20564312365883	.	.
chr11	23632847	23633346	chr11	23574463	23574962	0610010F05Rik|chr11:23574463-23574962	0.128237510947746	.	.
chr11	23632847	23633346	chr11	23855325	23855824	0610010F05Rik|chr11:23855325-23855824	0.156678381805927	.	.
chr11	23633475	23633974	chr11	23979266	23979765	0610010F05Rik|chr11:23979266-23979765	0.184040475438736	.	.
chr11	23665750	23666249	chr11	23565751	23566250	Pex13|chr11:23565751-23566250	0.145654259367486	.	.
chr11	23665750	23666249	chr11	23565751	23566250	Pus10|chr11:23565751-23566250	0.145654259367486	.	.
chr11	23770813	23771312	chr11	23855325	23855824	Rel|chr11:23855325-23855824	0.145886074654235	.	.
chr11	23771412	23771911	chr11	23953753	23954252	Rel|chr11:23953753-23954252	0.115484130410196	.	.
chr11	23894432	23894931	chr11	23679168	23679667	Gm12061|chr11:23679168-23679667	0.138671484953237	.	.
chr11	23894432	23894931	chr11	23679168	23679667	Papolg|chr11:23679168-23679667	0.138671484953237	.	.
chr11	23895039	23895538	chr11	23565751	23566250	Gm12061|chr11:23565751-23566250	0.174899089989792	.	.
chr11	23895039	23895538	chr11	23565751	23566250	Gm12061|chr11:23565751-23566250	0.174899089989793	.	.
chr11	23895039	23895538	chr11	23565751	23566250	Papolg|chr11:23565751-23566250	0.174899089989792	.	.
chr11	23895039	23895538	chr11	23565751	23566250	Papolg|chr11:23565751-23566250	0.174899089989793	.	.
chr11	23895039	23895538	chr11	23679168	23679667	Gm12061|chr11:23679168-23679667	0.119532354966928	.	.
chr11	23895039	23895538	chr11	23679168	23679667	Papolg|chr11:23679168-23679667	0.119532354966928	.	.
chr11	23895039	23895538	chr11	23718251	23718750	Gm12061|chr11:23718251-23718750	0.141874205352407	.	.
chr11	23895039	23895538	chr11	23718251	23718750	Papolg|chr11:23718251-23718750	0.141874205352407	.	.
chr11	23895039	23895538	chr11	23979266	23979765	Gm12061|chr11:23979266-23979765	0.145662101121567	.	.
chr11	23895039	23895538	chr11	23979266	23979765	Papolg|chr11:23979266-23979765	0.145662101121567	.	.
chr11	26592945	26593444	chr11	26333354	26333853	Vrk2|chr11:26333354-26333853	0.115436590286679	.	.
chr11	26592945	26593444	chr11	26513598	26514097	Vrk2|chr11:26513598-26514097	0.210390320213523	.	.
chr11	26592945	26593444	chr11	26586816	26587315	Vrk2|chr11:26586816-26587315	0.154388717245183	.	.
chr11	26592945	26593444	chr11	26824226	26824725	Vrk2|chr11:26824226-26824725	0.297916242218728	.	.
chr11	26592945	26593444	chr11	26962068	26962567	Vrk2|chr11:26962068-26962567	0.111555434114624	.	.
chr11	26593447	26593946	chr11	26437661	26438160	Vrk2|chr11:26437661-26438160	0.136746588231149	.	.
[truncated: 29,630 more rows]
