# Supplementary material for: Single-cell analysis of chromatin accessibility in the adult mouse brain
Source: Nature. 2023 Dec 13;624(7991):378–89. doi: 10.1038/s41586-023-06824-9 (PMC10719105; doi:10.1038/s41586-023-06824-9)
Supplement: Supplementary file 3 — Supplementary Tables 1–25 and their legends. [file 41586_2023_6824_MOESM3_ESM.zip › 2023-03-05453B-s3/SI Tables/SI Table 13 Summary of all the gene-cCRE correlations/sa2subclass.MY_Prox1_Lmo7_Gly-Gaba.pdc.bedpe]

chr1	4807592	4808091	chr1	4571692	4572191	Lypla1|chr1:4571692-4572191	0.60501068381635	.	.
chr1	6214386	6214885	chr1	5915307	5915806	4732440D04Rik|chr1:5915307-5915806	0.316231543314085	.	.
chr1	6214386	6214885	chr1	6097121	6097620	4732440D04Rik|chr1:6097121-6097620	0.458619497637329	.	.
chr1	6214386	6214885	chr1	6410037	6410536	4732440D04Rik|chr1:6410037-6410536	0.35163286579623	.	.
chr1	9298975	9299474	chr1	9248389	9248888	Sntg1|chr1:9248389-9248888	0.461161868319749	.	.
chr1	9299496	9299995	chr1	9573148	9573647	Sntg1|chr1:9573148-9573647	0.287645604190835	.	.
chr1	9545042	9545541	chr1	9573148	9573647	Rrs1|chr1:9573148-9573647	0.532676654381433	.	.
chr1	9600949	9601448	chr1	9422972	9423471	Vxn|chr1:9422972-9423471	0.331768114221055	.	.
chr1	9630048	9630547	chr1	9573148	9573647	2610203C22Rik|chr1:9573148-9573647	0.763219805724033	.	.
chr1	9748256	9748755	chr1	9573148	9573647	1700034P13Rik|chr1:9573148-9573647	0.401687056540206	.	.
chr1	9748256	9748755	chr1	9573148	9573647	Vcpip1|chr1:9573148-9573647	0.401687056540206	.	.
chr1	9798078	9798577	chr1	9848581	9849080	Sgk3|chr1:9848581-9849080	0.27737273204511	.	.
chr1	9908384	9908883	chr1	9573148	9573647	Mcmdc2|chr1:9573148-9573647	0.340967392930958	.	.
chr1	9943920	9944419	chr1	9573148	9573647	Snhg6|chr1:9573148-9573647	0.324831590688844	.	.
chr1	10037697	10038196	chr1	10039501	10040000	Cops5|chr1:10039501-10040000	0.272565280788534	.	.
chr1	10037697	10038196	chr1	10039501	10040000	Cspp1|chr1:10039501-10040000	0.272565280788534	.	.
chr1	10037697	10038196	chr1	10089475	10089974	Cops5|chr1:10089475-10089974	0.285158749435573	.	.
chr1	10037697	10038196	chr1	10089475	10089974	Cspp1|chr1:10089475-10089974	0.285158749435573	.	.
chr1	10037697	10038196	chr1	9988645	9989144	Cops5|chr1:9988645-9989144	0.390390006470547	.	.
chr1	10037697	10038196	chr1	9988645	9989144	Cspp1|chr1:9988645-9989144	0.390390006470547	.	.
chr1	10232301	10232800	chr1	9848033	9848532	Arfgef1|chr1:9848033-9848532	0.285290048880959	.	.
chr1	10232301	10232800	chr1	9988645	9989144	Arfgef1|chr1:9988645-9989144	0.541435025971435	.	.
chr1	12991973	12992472	chr1	12718098	12718597	Slco5a1|chr1:12718098-12718597	0.461671725816416	.	.
chr1	12992497	12992996	chr1	12947508	12948007	Slco5a1|chr1:12947508-12948007	0.275240657601381	.	.
chr1	13589563	13590062	chr1	13372290	13372789	Tram1|chr1:13372290-13372789	0.26706720391288	.	.
chr1	13589563	13590062	chr1	13789111	13789610	Tram1|chr1:13789111-13789610	0.286386926686865	.	.
chr1	13589563	13590062	chr1	13848704	13849203	Tram1|chr1:13848704-13849203	0.445141363756995	.	.
chr1	13659706	13660205	chr1	13372290	13372789	Lactb2|chr1:13372290-13372789	0.361943665137896	.	.
chr1	13659706	13660205	chr1	13531462	13531961	Lactb2|chr1:13531462-13531961	0.320818919318997	.	.
chr1	13659706	13660205	chr1	13561529	13562028	Lactb2|chr1:13561529-13562028	0.339155165451577	.	.
chr1	14309549	14310048	chr1	14184228	14184727	Eya1|chr1:14184228-14184727	0.289515964667338	.	.
chr1	14309549	14310048	chr1	14570645	14571144	Eya1|chr1:14570645-14571144	0.271253812403381	.	.
chr1	14755218	14755717	chr1	14570645	14571144	Msc|chr1:14570645-14571144	0.45584898024956	.	.
chr1	14918622	14919121	chr1	14980277	14980776	Trpa1|chr1:14980277-14980776	0.510540678742392	.	.
chr1	15892493	15892992	chr1	15544234	15544733	Sbspon|chr1:15544234-15544733	0.400128624639312	.	.
chr1	15892493	15892992	chr1	15683532	15684031	Sbspon|chr1:15683532-15684031	0.461872124215321	.	.
chr1	15892493	15892992	chr1	15993491	15993990	Sbspon|chr1:15993491-15993990	0.311888765864587	.	.
chr1	16093096	16093595	chr1	15993491	15993990	4930444P10Rik|chr1:15993491-15993990	0.294323877088899	.	.
chr1	16519035	16519534	chr1	16979971	16980470	Stau2|chr1:16979971-16980470	0.609883559469416	.	.
chr1	16619102	16619601	chr1	16979971	16980470	Ube2w|chr1:16979971-16980470	0.546255904338821	.	.
chr1	16656744	16657243	chr1	16979390	16979889	D030040B21Rik|chr1:16979390-16979889	0.277259321266836	.	.
chr1	16656744	16657243	chr1	16979390	16979889	Eloc|chr1:16979390-16979889	0.277259321266836	.	.
chr1	16656744	16657243	chr1	16979971	16980470	D030040B21Rik|chr1:16979971-16980470	0.476670507692437	.	.
chr1	16656744	16657243	chr1	16979971	16980470	Eloc|chr1:16979971-16980470	0.476670507692437	.	.
chr1	16664905	16665404	chr1	16347043	16347542	Tmem70|chr1:16347043-16347542	0.282993288887555	.	.
chr1	18057998	18058497	chr1	18148103	18148602	Gm28756|chr1:18148103-18148602	0.408415833900786	.	.
chr1	18057998	18058497	chr1	18181145	18181644	Gm28756|chr1:18181145-18181644	0.733976784572411	.	.
chr1	18058553	18059052	chr1	18468390	18468889	Gm28756|chr1:18468390-18468889	0.429879182807198	.	.
chr1	20951400	20951899	chr1	20699955	20700454	Efhc1|chr1:20699955-20700454	0.392964694798253	.	.
chr1	21079134	21079633	chr1	21411526	21412025	Gm28287|chr1:21411526-21412025	0.435684327922716	.	.
chr1	21079134	21079633	chr1	21411526	21412025	Tram2|chr1:21411526-21412025	0.435684327922716	.	.
chr1	21079134	21079633	chr1	21461025	21461524	Gm28287|chr1:21461025-21461524	0.302374598029157	.	.
chr1	21079134	21079633	chr1	21461025	21461524	Tram2|chr1:21461025-21461524	0.302374598029157	.	.
chr1	21218543	21219042	chr1	20933361	20933860	Tmem14a|chr1:20933361-20933860	0.284282063362606	.	.
chr1	23762292	23762791	chr1	23670484	23670983	B3gat2|chr1:23670484-23670983	0.639380154218323	.	.
chr1	24099649	24100148	chr1	24137077	24137576	Fam135a|chr1:24137077-24137576	0.359255682952191	.	.
chr1	24100186	24100685	chr1	24249074	24249573	Fam135a|chr1:24249074-24249573	0.440151584710194	.	.
chr1	24587149	24587648	chr1	24661501	24662000	Col19a1|chr1:24661501-24662000	0.46559389793789	.	.
chr1	24587149	24587648	chr1	24661501	24662000	Col19a1|chr1:24661501-24662000	0.465593897937891	.	.
chr1	24677625	24678124	chr1	24611656	24612155	Lmbrd1|chr1:24611656-24612155	0.39417401972547	.	.
chr1	24677625	24678124	chr1	24613347	24613846	Lmbrd1|chr1:24613347-24613846	0.369850671729577	.	.
chr1	24677625	24678124	chr1	24614093	24614592	Lmbrd1|chr1:24614093-24614592	0.366997821431935	.	.
chr1	24677625	24678124	chr1	24614797	24615296	Lmbrd1|chr1:24614797-24615296	0.364780688249827	.	.
chr1	24677625	24678124	chr1	24615721	24616220	Lmbrd1|chr1:24615721-24616220	0.457349454870565	.	.
chr1	24677625	24678124	chr1	24758535	24759034	Lmbrd1|chr1:24758535-24759034	0.317516142951148	.	.
chr1	24678265	24678764	chr1	24611656	24612155	Lmbrd1|chr1:24611656-24612155	0.300938850582297	.	.
chr1	24678265	24678764	chr1	24614093	24614592	Lmbrd1|chr1:24614093-24614592	0.31787013180746	.	.
chr1	24678265	24678764	chr1	24614797	24615296	Lmbrd1|chr1:24614797-24615296	0.266998688089551	.	.
chr1	24678265	24678764	chr1	24615721	24616220	Lmbrd1|chr1:24615721-24616220	0.381437957886377	.	.
chr1	24678265	24678764	chr1	24758535	24759034	Lmbrd1|chr1:24758535-24759034	0.411818744147786	.	.
chr1	30873430	30873929	chr1	31102929	31103428	Phf3|chr1:31102929-31103428	0.335168797141994	.	.
chr1	30873430	30873929	chr1	31164289	31164788	Phf3|chr1:31164289-31164788	0.476002469687898	.	.
chr1	30873430	30873929	chr1	31184684	31185183	Phf3|chr1:31184684-31185183	0.42759109020945	.	.
chr1	30873942	30874441	chr1	30584783	30585282	Phf3|chr1:30584783-30585282	0.287436358929568	.	.
chr1	30873942	30874441	chr1	31102929	31103428	Phf3|chr1:31102929-31103428	0.323179543248828	.	.
chr1	30873942	30874441	chr1	31164289	31164788	Phf3|chr1:31164289-31164788	0.306091705734289	.	.
chr1	30873942	30874441	chr1	31184684	31185183	Phf3|chr1:31184684-31185183	0.279481014916884	.	.
chr1	30949080	30949579	chr1	30584783	30585282	Ptp4a1|chr1:30584783-30585282	0.308973548448853	.	.
chr1	30949080	30949579	chr1	30740784	30741283	Ptp4a1|chr1:30740784-30741283	0.368208071005932	.	.
chr1	30949080	30949579	chr1	30772768	30773267	Ptp4a1|chr1:30772768-30773267	0.377597824836969	.	.
chr1	30949080	30949579	chr1	31102929	31103428	Ptp4a1|chr1:31102929-31103428	0.522325964115402	.	.
chr1	30949080	30949579	chr1	31164289	31164788	Ptp4a1|chr1:31164289-31164788	0.308686738397485	.	.
chr1	30949080	30949579	chr1	31178156	31178655	Ptp4a1|chr1:31178156-31178655	0.479713971453257	.	.
chr1	30949080	30949579	chr1	31184684	31185183	Ptp4a1|chr1:31184684-31185183	0.290144559703336	.	.
chr1	30949582	30950081	chr1	30503190	30503689	Ptp4a1|chr1:30503190-30503689	0.281606512333946	.	.
chr1	32172459	32172958	chr1	32339102	32339601	Khdrbs2|chr1:32339102-32339601	0.393402624677552	.	.
chr1	33670156	33670655	chr1	33334061	33334560	Prim2|chr1:33334061-33334560	0.370205421104306	.	.
chr1	34459438	34459937	chr1	34399361	34399860	Ptpn18|chr1:34399361-34399860	0.293757610812057	.	.
chr1	34459438	34459937	chr1	34738307	34738806	Ptpn18|chr1:34738307-34738806	0.268933528735406	.	.
chr1	34842804	34843303	chr1	34602327	34602826	Fam168b|chr1:34602327-34602826	0.387739308394908	.	.
chr1	34842804	34843303	chr1	34752832	34753331	Fam168b|chr1:34752832-34753331	0.318375574147826	.	.
chr1	34842804	34843303	chr1	34867150	34867649	Fam168b|chr1:34867150-34867649	0.268450510140949	.	.
chr1	34842804	34843303	chr1	34891506	34892005	Fam168b|chr1:34891506-34892005	0.374769295822656	.	.
chr1	34842804	34843303	chr1	34962067	34962566	Fam168b|chr1:34962067-34962566	0.432848736154471	.	.
chr1	34842804	34843303	chr1	34962574	34963073	Fam168b|chr1:34962574-34963073	0.300315044243158	.	.
chr1	37540864	37541363	chr1	37586074	37586573	Mgat4a|chr1:37586074-37586573	0.627232085858489	.	.
chr1	37540864	37541363	chr1	37872597	37873096	Mgat4a|chr1:37872597-37873096	0.398973197205893	.	.
chr1	37864699	37865198	chr1	37511522	37512021	Gm26805|chr1:37511522-37512021	0.431233388884052	.	.
chr1	37864699	37865198	chr1	37586074	37586573	Gm26805|chr1:37586074-37586573	0.375037885458363	.	.
chr1	37864699	37865198	chr1	37686791	37687290	Gm26805|chr1:37686791-37687290	0.361065434537557	.	.
chr1	37864699	37865198	chr1	37872597	37873096	Gm26805|chr1:37872597-37873096	0.416828339275293	.	.
chr1	37864699	37865198	chr1	38199949	38200448	Gm26805|chr1:38199949-38200448	0.538804163571791	.	.
chr1	37864699	37865198	chr1	38218077	38218576	Gm26805|chr1:38218077-38218576	0.277694734616782	.	.
chr1	37865263	37865762	chr1	37586074	37586573	Gm26805|chr1:37586074-37586573	0.335977909134106	.	.
chr1	37865263	37865762	chr1	37586074	37586573	Tsga10|chr1:37586074-37586573	0.335977909134106	.	.
chr1	37865263	37865762	chr1	38218077	38218576	Gm26805|chr1:38218077-38218576	0.614042750947282	.	.
chr1	37865263	37865762	chr1	38218077	38218576	Tsga10|chr1:38218077-38218576	0.614042750947282	.	.
chr1	37871955	37872454	chr1	37639092	37639591	Lipt1|chr1:37639092-37639591	0.280268010419554	.	.
chr1	37890241	37890740	chr1	37512048	37512547	Mitd1|chr1:37512048-37512547	0.285286554194027	.	.
chr1	37890241	37890740	chr1	37512048	37512547	Mrpl30|chr1:37512048-37512547	0.285286554194027	.	.
chr1	37997082	37997581	chr1	37511522	37512021	Eif5b|chr1:37511522-37512021	0.345746253069602	.	.
chr1	37997082	37997581	chr1	37511522	37512021	Txndc9|chr1:37511522-37512021	0.345746253069602	.	.
chr1	37997082	37997581	chr1	37686791	37687290	Eif5b|chr1:37686791-37687290	0.398187190094145	.	.
chr1	37997082	37997581	chr1	37686791	37687290	Txndc9|chr1:37686791-37687290	0.398187190094145	.	.
chr1	37997082	37997581	chr1	37872597	37873096	Eif5b|chr1:37872597-37873096	0.266630228684674	.	.
chr1	37997082	37997581	chr1	37872597	37873096	Txndc9|chr1:37872597-37873096	0.266630228684674	.	.
chr1	37997082	37997581	chr1	38199949	38200448	Eif5b|chr1:38199949-38200448	0.538282104574135	.	.
chr1	37997082	37997581	chr1	38199949	38200448	Txndc9|chr1:38199949-38200448	0.538282104574135	.	.
chr1	37997082	37997581	chr1	38218077	38218576	Eif5b|chr1:38218077-38218576	0.703910511704964	.	.
chr1	37997082	37997581	chr1	38218077	38218576	Txndc9|chr1:38218077-38218576	0.703910511704964	.	.
chr1	37997778	37998277	chr1	37511522	37512021	Eif5b|chr1:37511522-37512021	0.283438686993572	.	.
chr1	37997778	37998277	chr1	37511522	37512021	Txndc9|chr1:37511522-37512021	0.283438686993572	.	.
chr1	37997778	37998277	chr1	38199949	38200448	Eif5b|chr1:38199949-38200448	0.415706660738061	.	.
chr1	37997778	37998277	chr1	38199949	38200448	Txndc9|chr1:38199949-38200448	0.415706660738061	.	.
chr1	37997778	37998277	chr1	38218077	38218576	Eif5b|chr1:38218077-38218576	0.43155924140129	.	.
chr1	37997778	37998277	chr1	38218077	38218576	Txndc9|chr1:38218077-38218576	0.43155924140129	.	.
chr1	38129526	38130025	chr1	38199949	38200448	Rev1|chr1:38199949-38200448	0.484527047971669	.	.
chr1	38836359	38836858	chr1	38787409	38787908	Lonrf2|chr1:38787409-38787908	0.364660475876479	.	.
chr1	38836359	38836858	chr1	38987477	38987976	Lonrf2|chr1:38987477-38987976	0.474552619673666	.	.
chr1	38897724	38898223	chr1	39001085	39001584	Chst10|chr1:39001085-39001584	0.280986455291136	.	.
chr1	39193901	39194400	chr1	38769779	38770278	Npas2|chr1:38769779-38770278	0.346614645275788	.	.
chr1	39367561	39368060	chr1	39392125	39392624	Rpl31|chr1:39392125-39392624	0.315190269247508	.	.
chr1	39478529	39479028	chr1	39010677	39011176	Tbc1d8|chr1:39010677-39011176	0.266297504364485	.	.
chr1	40681063	40681562	chr1	40657872	40658371	Slc9a2|chr1:40657872-40658371	0.282719338038744	.	.
chr1	40681063	40681562	chr1	40797275	40797774	Slc9a2|chr1:40797275-40797774	0.482573490610453	.	.
chr1	40790447	40790946	chr1	40657872	40658371	Mfsd9|chr1:40657872-40658371	0.279972854532063	.	.
chr1	42261772	42262271	chr1	42152322	42152821	Gm28175|chr1:42152322-42152821	0.327677176042738	.	.
chr1	42261772	42262271	chr1	42598805	42599304	Gm28175|chr1:42598805-42599304	0.464768300796248	.	.
chr1	42261772	42262271	chr1	42599354	42599853	Gm28175|chr1:42599354-42599853	0.58546425353016	.	.
chr1	42261772	42262271	chr1	42686675	42687174	Gm28175|chr1:42686675-42687174	0.348126986046222	.	.
chr1	42695450	42695949	chr1	42309175	42309674	Gm20646|chr1:42309175-42309674	0.356477640537566	.	.
chr1	42695450	42695949	chr1	42309175	42309674	Pantr1|chr1:42309175-42309674	0.356477640537566	.	.
chr1	42695450	42695949	chr1	42309175	42309674	Pou3f3|chr1:42309175-42309674	0.356477640537566	.	.
chr1	42695450	42695949	chr1	42684202	42684701	Gm20646|chr1:42684202-42684701	0.700713992610928	.	.
chr1	42695450	42695949	chr1	42684202	42684701	Pantr1|chr1:42684202-42684701	0.700713992610928	.	.
chr1	42695450	42695949	chr1	42684202	42684701	Pou3f3|chr1:42684202-42684701	0.700713992610928	.	.
chr1	42695450	42695949	chr1	42684717	42685216	Gm20646|chr1:42684717-42685216	0.616880498269486	.	.
chr1	42695450	42695949	chr1	42684717	42685216	Pantr1|chr1:42684717-42685216	0.616880498269486	.	.
chr1	42695450	42695949	chr1	42684717	42685216	Pou3f3|chr1:42684717-42685216	0.616880498269486	.	.
chr1	42695450	42695949	chr1	42714289	42714788	Gm20646|chr1:42714289-42714788	0.383799372066965	.	.
chr1	42695450	42695949	chr1	42714289	42714788	Pantr1|chr1:42714289-42714788	0.383799372066965	.	.
chr1	42695450	42695949	chr1	42714289	42714788	Pou3f3|chr1:42714289-42714788	0.383799372066965	.	.
chr1	43933698	43934197	chr1	44064570	44065069	Tpp2|chr1:44064570-44065069	0.669945347963113	.	.
chr1	44102213	44102712	chr1	44041766	44042265	Tex30|chr1:44041766-44042265	0.422085943298306	.	.
chr1	44119663	44120162	chr1	44064570	44065069	Bivm|chr1:44064570-44065069	0.279740218861457	.	.
chr1	44147693	44148192	chr1	44198840	44199339	Ercc5|chr1:44198840-44199339	0.267789401459613	.	.
chr1	44147693	44148192	chr1	44228990	44229489	Ercc5|chr1:44228990-44229489	0.382004059676758	.	.
chr1	45925424	45925923	chr1	45837098	45837597	Slc40a1|chr1:45837098-45837597	0.40991309328547	.	.
chr1	45925424	45925923	chr1	45837098	45837597	Slc40a1|chr1:45837098-45837597	0.409913093285471	.	.
chr1	45925424	45925923	chr1	45837607	45838106	Slc40a1|chr1:45837607-45838106	0.273860267636713	.	.
chr1	45925424	45925923	chr1	46022239	46022738	Slc40a1|chr1:46022239-46022738	0.281651524757194	.	.
chr1	46066566	46067065	chr1	45837098	45837597	Dnah7b|chr1:45837098-45837597	0.373056611036543	.	.
chr1	46066566	46067065	chr1	45905047	45905546	Dnah7b|chr1:45905047-45905546	0.519461081167165	.	.
chr1	52113595	52114094	chr1	52302470	52302969	Gm31812|chr1:52302470-52302969	0.64747296181513	.	.
chr1	52119152	52119651	chr1	52302470	52302969	Stat1|chr1:52302470-52302969	0.327828627772752	.	.
chr1	52233098	52233597	chr1	52288438	52288937	Gls|chr1:52288438-52288937	0.312609341920593	.	.
chr1	52499614	52500113	chr1	52299528	52300027	Nab1|chr1:52299528-52300027	0.317084531535732	.	.
chr1	52499614	52500113	chr1	52354167	52354666	Nab1|chr1:52354167-52354666	0.358805627365301	.	.
chr1	52816845	52817344	chr1	53018688	53019187	Inpp1|chr1:53018688-53019187	0.429596122132257	.	.
chr1	53313399	53313898	chr1	53225566	53226065	Osgepl1|chr1:53225566-53226065	0.274072228014561	.	.
chr1	53352482	53352981	chr1	53225566	53226065	Asdurf|chr1:53225566-53226065	0.320947338262453	.	.
chr1	53352482	53352981	chr1	53225566	53226065	Asnsd1|chr1:53225566-53226065	0.320947338262453	.	.
chr1	54194947	54195446	chr1	54356679	54357178	Hecw2|chr1:54356679-54357178	0.302304728673705	.	.
chr1	54438767	54439266	chr1	54381234	54381733	Gtf3c3|chr1:54381234-54381733	0.303400045530832	.	.
chr1	54438767	54439266	chr1	54675471	54675970	Gtf3c3|chr1:54675471-54675970	0.354033466991349	.	.
chr1	55026688	55027187	chr1	55383081	55383580	Sf3b1|chr1:55383081-55383580	0.490941347036296	.	.
chr1	55027198	55027697	chr1	55383081	55383580	Sf3b1|chr1:55383081-55383580	0.291143831033699	.	.
chr1	55027198	55027697	chr1	55454006	55454505	Sf3b1|chr1:55454006-55454505	0.518283189038682	.	.
chr1	55130908	55131407	chr1	55383081	55383580	Mob4|chr1:55383081-55383580	0.269852483237561	.	.
chr1	57377374	57377873	chr1	57205521	57206020	1700066M21Rik|chr1:57205521-57206020	0.344673670322294	.	.
chr1	57377374	57377873	chr1	57205521	57206020	4930558J18Rik|chr1:57205521-57206020	0.344673670322294	.	.
chr1	57377988	57378487	chr1	57423605	57424104	1700066M21Rik|chr1:57423605-57424104	0.266837827714824	.	.
chr1	57377988	57378487	chr1	57423605	57424104	4930558J18Rik|chr1:57423605-57424104	0.266837827714824	.	.
chr1	58210207	58210706	chr1	58422814	58423313	Aox4|chr1:58422814-58423313	0.274767624018248	.	.
chr1	58392105	58392604	chr1	58621956	58622455	Bzw1|chr1:58621956-58622455	0.294834805841483	.	.
chr1	58423825	58424324	chr1	58144639	58145138	Clk1|chr1:58144639-58145138	0.270790658992707	.	.
chr1	58445384	58445883	chr1	58422814	58423313	Nif3l1|chr1:58422814-58423313	0.391145648794414	.	.
chr1	58445384	58445883	chr1	58422814	58423313	Ppil3|chr1:58422814-58423313	0.391145648794414	.	.
chr1	58504734	58505233	chr1	58746853	58747352	Gm15834|chr1:58746853-58747352	0.290829178357992	.	.
chr1	58504734	58505233	chr1	58746853	58747352	Orc2|chr1:58746853-58747352	0.290829178357992	.	.
chr1	58585324	58585823	chr1	58422814	58423313	Fam126b|chr1:58422814-58423313	0.477381587710909	.	.
chr1	58585324	58585823	chr1	58422814	58423313	Ndufb3|chr1:58422814-58423313	0.477381587710909	.	.
chr1	58586034	58586533	chr1	58422814	58423313	Fam126b|chr1:58422814-58423313	0.336990541414057	.	.
chr1	58586034	58586533	chr1	58422814	58423313	Ndufb3|chr1:58422814-58423313	0.336990541414057	.	.
chr1	58711489	58711988	chr1	58422814	58423313	Cflar|chr1:58422814-58423313	0.428784698230152	.	.
chr1	58711489	58711988	chr1	58746853	58747352	Cflar|chr1:58746853-58747352	0.322034554641394	.	.
chr1	58972763	58973262	chr1	58621956	58622455	Stradb|chr1:58621956-58622455	0.549304438839265	.	.
chr1	58972763	58973262	chr1	58621956	58622455	Trak2|chr1:58621956-58622455	0.549304438839265	.	.
chr1	58972763	58973262	chr1	59222043	59222542	Stradb|chr1:59222043-59222542	0.535875748697588	.	.
chr1	58972763	58973262	chr1	59222043	59222542	Trak2|chr1:59222043-59222542	0.535875748697588	.	.
chr1	58973284	58973783	chr1	58621956	58622455	Stradb|chr1:58621956-58622455	0.287589417910435	.	.
chr1	58973284	58973783	chr1	58621956	58622455	Trak2|chr1:58621956-58622455	0.287589417910435	.	.
chr1	58973284	58973783	chr1	59215359	59215858	Stradb|chr1:59215359-59215858	0.33137900543894	.	.
chr1	58973284	58973783	chr1	59215359	59215858	Trak2|chr1:59215359-59215858	0.33137900543894	.	.
chr1	58973284	58973783	chr1	59222043	59222542	Stradb|chr1:59222043-59222542	0.363577560659586	.	.
chr1	58973284	58973783	chr1	59222043	59222542	Trak2|chr1:59222043-59222542	0.363577560659586	.	.
chr1	59120147	59120646	chr1	59215359	59215858	G730003C15Rik|chr1:59215359-59215858	0.399500351373161	.	.
chr1	59120147	59120646	chr1	59215359	59215858	Tmem237|chr1:59215359-59215858	0.399500351373161	.	.
chr1	59237895	59238394	chr1	59215359	59215858	Als2|chr1:59215359-59215858	0.395796752843279	.	.
chr1	59481835	59482334	chr1	59574808	59575307	Fzd7|chr1:59574808-59575307	0.339174186047083	.	.
chr1	59481835	59482334	chr1	59719849	59720348	Fzd7|chr1:59719849-59720348	0.372426513802263	.	.
chr1	59481835	59482334	chr1	59719849	59720348	Fzd7|chr1:59719849-59720348	0.372426513802264	.	.
chr1	59670565	59671064	chr1	59883669	59884168	Sumo1|chr1:59883669-59884168	0.308533745346229	.	.
chr1	59762644	59763143	chr1	59566844	59567343	Bmpr2|chr1:59566844-59567343	0.350441774878044	.	.
chr1	59763159	59763658	chr1	59566844	59567343	Bmpr2|chr1:59566844-59567343	0.398480909748324	.	.
chr1	59912662	59913161	chr1	59566844	59567343	Fam117b|chr1:59566844-59567343	0.298205299478261	.	.
chr1	60565982	60566481	chr1	60668203	60668702	Raph1|chr1:60668203-60668702	0.301940704462125	.	.
chr1	60566593	60567092	chr1	60625969	60626468	Raph1|chr1:60625969-60626468	0.526590926310854	.	.
chr1	60566593	60567092	chr1	60668203	60668702	Raph1|chr1:60668203-60668702	0.505099134089863	.	.
chr1	61638558	61639057	chr1	61924923	61925422	Pard3b|chr1:61924923-61925422	0.3968176482804	.	.
chr1	62703034	62703533	chr1	62706634	62707133	Nrp2|chr1:62706634-62707133	0.48872918145826	.	.
chr1	63114071	63114570	chr1	63153005	63153504	Ino80d|chr1:63153005-63153504	0.53076540682788	.	.
chr1	63114071	63114570	chr1	63180992	63181491	Ino80d|chr1:63180992-63181491	0.366530685869116	.	.
chr1	63176509	63177008	chr1	63180992	63181491	Eef1b2|chr1:63180992-63181491	0.277981345740353	.	.
chr1	63176509	63177008	chr1	63180992	63181491	Ndufs1|chr1:63180992-63181491	0.277981345740353	.	.
chr1	63272985	63273484	chr1	63667897	63668396	Gm11608|chr1:63667897-63668396	0.492335683721571	.	.
chr1	63272985	63273484	chr1	63667897	63668396	Zdbf2|chr1:63667897-63668396	0.492335683721571	.	.
chr1	63272985	63273484	chr1	63668754	63669253	Gm11608|chr1:63668754-63669253	0.470865838409338	.	.
chr1	63272985	63273484	chr1	63668754	63669253	Zdbf2|chr1:63668754-63669253	0.470865838409338	.	.
chr1	63272985	63273484	chr1	63671247	63671746	Gm11608|chr1:63671247-63671746	0.538422580845944	.	.
chr1	63272985	63273484	chr1	63671247	63671746	Zdbf2|chr1:63671247-63671746	0.538422580845944	.	.
chr1	63445105	63445604	chr1	63180992	63181491	Adam23|chr1:63180992-63181491	0.556390332462727	.	.
chr1	63445671	63446170	chr1	63153005	63153504	Adam23|chr1:63153005-63153504	0.32229304106733	.	.
chr1	63445671	63446170	chr1	63180992	63181491	Adam23|chr1:63180992-63181491	0.484554304552973	.	.
chr1	63445671	63446170	chr1	63671247	63671746	Adam23|chr1:63671247-63671746	0.429916698599921	.	.
chr1	63446419	63446918	chr1	63667897	63668396	Adam23|chr1:63667897-63668396	0.380204287546086	.	.
chr1	63446419	63446918	chr1	63668754	63669253	Adam23|chr1:63668754-63669253	0.402776834269371	.	.
chr1	63730384	63730883	chr1	63667897	63668396	Fastkd2|chr1:63667897-63668396	0.28801837526851	.	.
chr1	63730384	63730883	chr1	63667897	63668396	Mdh1b|chr1:63667897-63668396	0.28801837526851	.	.
chr1	63730384	63730883	chr1	63668754	63669253	Fastkd2|chr1:63668754-63669253	0.344511464116585	.	.
chr1	63730384	63730883	chr1	63668754	63669253	Mdh1b|chr1:63668754-63669253	0.344511464116585	.	.
chr1	63730384	63730883	chr1	63999376	63999875	Fastkd2|chr1:63999376-63999875	0.388574854688574	.	.
chr1	63730384	63730883	chr1	63999376	63999875	Mdh1b|chr1:63999376-63999875	0.388574854688574	.	.
chr1	63768065	63768564	chr1	63659557	63660056	4933402D24Rik|chr1:63659557-63660056	0.530228226926181	.	.
chr1	63768065	63768564	chr1	63683639	63684138	4933402D24Rik|chr1:63683639-63684138	0.44959047860029	.	.
chr1	63768065	63768564	chr1	63900071	63900570	4933402D24Rik|chr1:63900071-63900570	0.329890264136919	.	.
chr1	64532547	64533046	chr1	64289060	64289559	Creb1|chr1:64289060-64289559	0.368346990124101	.	.
chr1	64532547	64533046	chr1	64717480	64717979	Creb1|chr1:64717480-64717979	0.280925012871423	.	.
chr1	64616950	64617449	chr1	64705213	64705712	Gm28982|chr1:64705213-64705712	0.348783566585181	.	.
chr1	64616950	64617449	chr1	64705213	64705712	Mettl21a|chr1:64705213-64705712	0.348783566585181	.	.
chr1	64691008	64691507	chr1	64305488	64305987	2810408I11Rik|chr1:64305488-64305987	0.482182721254292	.	.
chr1	64691008	64691507	chr1	64305488	64305987	Ccnyl1|chr1:64305488-64305987	0.482182721254292	.	.
chr1	64691008	64691507	chr1	64445949	64446448	2810408I11Rik|chr1:64445949-64446448	0.405861673404014	.	.
chr1	64691008	64691507	chr1	64445949	64446448	Ccnyl1|chr1:64445949-64446448	0.405861673404014	.	.
chr1	65122893	65123392	chr1	64993141	64993640	D630023F18Rik|chr1:64993141-64993640	0.395963087614938	.	.
chr1	65122893	65123392	chr1	65178123	65178622	D630023F18Rik|chr1:65178123-65178622	0.388422258049041	.	.
chr1	65186396	65186895	chr1	64993141	64993640	Idh1|chr1:64993141-64993640	0.356771973618263	.	.
chr1	65186396	65186895	chr1	64993141	64993640	Pikfyve|chr1:64993141-64993640	0.356771973618263	.	.
chr1	66700587	66701086	chr1	66896202	66896701	Rpe|chr1:66896202-66896701	0.419718869788384	.	.
chr1	66816734	66817233	chr1	66895631	66896130	Kansl1l|chr1:66895631-66896130	0.395520710349986	.	.
chr1	66816734	66817233	chr1	66896202	66896701	Kansl1l|chr1:66896202-66896701	0.569344342781174	.	.
chr1	66816734	66817233	chr1	67103774	67104273	Kansl1l|chr1:67103774-67104273	0.609328520592503	.	.
chr1	66816734	66817233	chr1	67181101	67181600	Kansl1l|chr1:67181101-67181600	0.45648918305637	.	.
chr1	66817441	66817940	chr1	67181101	67181600	Kansl1l|chr1:67181101-67181600	0.329076887717124	.	.
chr1	67038596	67039095	chr1	66895631	66896130	Lancl1|chr1:66895631-66896130	0.402400808923307	.	.
chr1	67038596	67039095	chr1	66896202	66896701	Lancl1|chr1:66896202-66896701	0.277867244829551	.	.
chr1	67038596	67039095	chr1	67103774	67104273	Lancl1|chr1:67103774-67104273	0.491418105076901	.	.
chr1	67038596	67039095	chr1	67218289	67218788	Lancl1|chr1:67218289-67218788	0.57064870485272	.	.
chr1	67038596	67039095	chr1	67409473	67409972	Lancl1|chr1:67409473-67409972	0.379320816564901	.	.
chr1	69106800	69107299	chr1	68795150	68795649	Gm16076|chr1:68795150-68795649	0.446410134431712	.	.
chr1	69108309	69108808	chr1	68795150	68795649	Erbb4|chr1:68795150-68795649	0.542650174037761	.	.
chr1	70725497	70725996	chr1	70692535	70693034	Vwc2l|chr1:70692535-70693034	0.393602650073175	.	.
chr1	70725497	70725996	chr1	70811023	70811522	Vwc2l|chr1:70811023-70811522	0.375321791566695	.	.
chr1	71102861	71103360	chr1	70811023	70811522	Bard1|chr1:70811023-70811522	0.314866080554971	.	.
chr1	71102861	71103360	chr1	70851729	70852228	Bard1|chr1:70851729-70852228	0.327510392188846	.	.
chr1	71556874	71557373	chr1	71540509	71541008	Atic|chr1:71540509-71541008	0.645085842363207	.	.
chr1	71556874	71557373	chr1	71540509	71541008	Atic|chr1:71540509-71541008	0.645085842363208	.	.
chr1	71556874	71557373	chr1	71575891	71576390	Atic|chr1:71575891-71576390	0.489062148697403	.	.
chr1	71556874	71557373	chr1	71614383	71614882	Atic|chr1:71614383-71614882	0.27539841188908	.	.
chr1	72211757	72212256	chr1	72182830	72183329	Mreg|chr1:72182830-72183329	0.318725139108539	.	.
chr1	72212372	72212871	chr1	72243720	72244219	Mreg|chr1:72243720-72244219	0.287252428633858	.	.
chr1	74284588	74285087	chr1	74332262	74332761	Aamp|chr1:74332262-74332761	0.453497585713261	.	.
chr1	74284588	74285087	chr1	74332262	74332761	Pnkd|chr1:74332262-74332761	0.453497585713261	.	.
chr1	74284588	74285087	chr1	74386756	74387255	Aamp|chr1:74386756-74387255	0.313016978912766	.	.
chr1	74284588	74285087	chr1	74386756	74387255	Pnkd|chr1:74386756-74387255	0.313016978912766	.	.
chr1	74505730	74506229	chr1	74332262	74332761	Cnot9|chr1:74332262-74332761	0.437081265181984	.	.
chr1	74505730	74506229	chr1	74964428	74964927	Cnot9|chr1:74964428-74964927	0.354187846471661	.	.
chr1	74587962	74588461	chr1	74332262	74332761	Bcs1l|chr1:74332262-74332761	0.589851496923686	.	.
chr1	74587962	74588461	chr1	74332262	74332761	Zfp142|chr1:74332262-74332761	0.589851496923686	.	.
chr1	74601175	74601674	chr1	74784124	74784623	Rnf25|chr1:74784124-74784623	0.415245962793723	.	.
chr1	74601175	74601674	chr1	74784124	74784623	Stk36|chr1:74784124-74784623	0.415245962793723	.	.
chr1	74601175	74601674	chr1	74858307	74858806	Rnf25|chr1:74858307-74858806	0.461665549423954	.	.
chr1	74601175	74601674	chr1	74858307	74858806	Stk36|chr1:74858307-74858806	0.461665549423954	.	.
chr1	74661495	74661994	chr1	74332262	74332761	Ttll4|chr1:74332262-74332761	0.298142371410737	.	.
chr1	74854708	74855207	chr1	74808065	74808564	Cdk5r2|chr1:74808065-74808564	0.303252637123994	.	.
chr1	75124760	75125259	chr1	74802933	74803432	Nhej1|chr1:74802933-74803432	0.385801115196504	.	.
chr1	75124760	75125259	chr1	74816731	74817230	Nhej1|chr1:74816731-74817230	0.516915350630831	.	.
chr1	75124760	75125259	chr1	74858307	74858806	Nhej1|chr1:74858307-74858806	0.512573488953705	.	.
chr1	75124760	75125259	chr1	74880737	74881236	Nhej1|chr1:74880737-74881236	0.318533473112796	.	.
chr1	75124760	75125259	chr1	75244823	75245322	Nhej1|chr1:75244823-75245322	0.530933460724251	.	.
chr1	75124760	75125259	chr1	75398631	75399130	Nhej1|chr1:75398631-75399130	0.611293637013483	.	.
chr1	75142499	75142998	chr1	74816731	74817230	Cnppd1|chr1:74816731-74817230	0.55299677028188	.	.
chr1	75142499	75142998	chr1	74816731	74817230	Retreg2|chr1:74816731-74817230	0.55299677028188	.	.
chr1	75142499	75142998	chr1	74858307	74858806	Cnppd1|chr1:74858307-74858806	0.346716952399256	.	.
chr1	75142499	75142998	chr1	74858307	74858806	Cnppd1|chr1:74858307-74858806	0.346716952399257	.	.
chr1	75142499	75142998	chr1	74858307	74858806	Retreg2|chr1:74858307-74858806	0.346716952399256	.	.
chr1	75142499	75142998	chr1	74858307	74858806	Retreg2|chr1:74858307-74858806	0.346716952399257	.	.
chr1	75142499	75142998	chr1	74880737	74881236	Cnppd1|chr1:74880737-74881236	0.460279683485089	.	.
chr1	75142499	75142998	chr1	74880737	74881236	Retreg2|chr1:74880737-74881236	0.460279683485089	.	.
chr1	75142499	75142998	chr1	74882110	74882609	Cnppd1|chr1:74882110-74882609	0.357284605117081	.	.
chr1	75142499	75142998	chr1	74882110	74882609	Retreg2|chr1:74882110-74882609	0.357284605117081	.	.
chr1	75142499	75142998	chr1	75244823	75245322	Cnppd1|chr1:75244823-75245322	0.463438300407034	.	.
chr1	75142499	75142998	chr1	75244823	75245322	Retreg2|chr1:75244823-75245322	0.463438300407034	.	.
chr1	75142499	75142998	chr1	75342805	75343304	Cnppd1|chr1:75342805-75343304	0.313044316241374	.	.
chr1	75142499	75142998	chr1	75342805	75343304	Retreg2|chr1:75342805-75343304	0.313044316241374	.	.
chr1	75142499	75142998	chr1	75398631	75399130	Cnppd1|chr1:75398631-75399130	0.291956111905663	.	.
chr1	75142499	75142998	chr1	75398631	75399130	Retreg2|chr1:75398631-75399130	0.291956111905663	.	.
chr1	75142499	75142998	chr1	75487834	75488333	Cnppd1|chr1:75487834-75488333	0.340176133913006	.	.
chr1	75142499	75142998	chr1	75487834	75488333	Retreg2|chr1:75487834-75488333	0.340176133913006	.	.
chr1	75168424	75168923	chr1	74784124	74784623	Zfand2b|chr1:74784124-74784623	0.399910168206622	.	.
chr1	75168424	75168923	chr1	75342805	75343304	Zfand2b|chr1:75342805-75343304	0.317937766669464	.	.
chr1	75180079	75180578	chr1	75381822	75382321	Abcb6|chr1:75381822-75382321	0.352702265222285	.	.
chr1	75180079	75180578	chr1	75393088	75393587	Abcb6|chr1:75393088-75393587	0.323989602614082	.	.
chr1	75180079	75180578	chr1	75467494	75467993	Abcb6|chr1:75467494-75467993	0.266147669483935	.	.
chr1	75191753	75192252	chr1	74808065	74808564	Ankzf1|chr1:74808065-74808564	0.358034160046016	.	.
chr1	75191753	75192252	chr1	74808065	74808564	Atg9a|chr1:74808065-74808564	0.358034160046016	.	.
chr1	75191753	75192252	chr1	75381822	75382321	Ankzf1|chr1:75381822-75382321	0.387519068129849	.	.
chr1	75191753	75192252	chr1	75381822	75382321	Atg9a|chr1:75381822-75382321	0.387519068129849	.	.
chr1	75191753	75192252	chr1	75393088	75393587	Ankzf1|chr1:75393088-75393587	0.641004255896965	.	.
chr1	75191753	75192252	chr1	75393088	75393587	Atg9a|chr1:75393088-75393587	0.641004255896965	.	.
chr1	75192415	75192914	chr1	75381822	75382321	Ankzf1|chr1:75381822-75382321	0.474925721192264	.	.
chr1	75192415	75192914	chr1	75381822	75382321	Atg9a|chr1:75381822-75382321	0.474925721192264	.	.
chr1	75192415	75192914	chr1	75393088	75393587	Ankzf1|chr1:75393088-75393587	0.310658285179091	.	.
chr1	75192415	75192914	chr1	75393088	75393587	Atg9a|chr1:75393088-75393587	0.310658285179091	.	.
chr1	75210546	75211045	chr1	74784124	74784623	Glb1l|chr1:74784124-74784623	0.291031389519003	.	.
chr1	75210546	75211045	chr1	74784124	74784623	Stk16|chr1:74784124-74784623	0.291031389519003	.	.
chr1	75210546	75211045	chr1	74802933	74803432	Glb1l|chr1:74802933-74803432	0.604609846969717	.	.
chr1	75210546	75211045	chr1	74802933	74803432	Stk16|chr1:74802933-74803432	0.604609846969717	.	.
chr1	75210546	75211045	chr1	74858307	74858806	Glb1l|chr1:74858307-74858806	0.413696450566924	.	.
chr1	75210546	75211045	chr1	74858307	74858806	Stk16|chr1:74858307-74858806	0.413696450566924	.	.
chr1	75210546	75211045	chr1	75244823	75245322	Glb1l|chr1:75244823-75245322	0.387775788892739	.	.
chr1	75210546	75211045	chr1	75244823	75245322	Stk16|chr1:75244823-75245322	0.387775788892739	.	.
chr1	75210546	75211045	chr1	75398631	75399130	Glb1l|chr1:75398631-75399130	0.289196112794336	.	.
chr1	75210546	75211045	chr1	75398631	75399130	Stk16|chr1:75398631-75399130	0.289196112794336	.	.
chr1	75219086	75219585	chr1	74880737	74881236	Tuba4a|chr1:74880737-74881236	0.346885613657073	.	.
chr1	75219086	75219585	chr1	75244823	75245322	Tuba4a|chr1:75244823-75245322	0.376298319769557	.	.
chr1	75219086	75219585	chr1	75398631	75399130	Tuba4a|chr1:75398631-75399130	0.285562541856489	.	.
chr1	75236144	75236643	chr1	74808065	74808564	Dnajb2|chr1:74808065-74808564	0.411556541819533	.	.
chr1	75236144	75236643	chr1	75381822	75382321	Dnajb2|chr1:75381822-75382321	0.306717762302602	.	.
chr1	75236144	75236643	chr1	75393088	75393587	Dnajb2|chr1:75393088-75393587	0.586100873521768	.	.
chr1	75236651	75237150	chr1	75381822	75382321	Dnajb2|chr1:75381822-75382321	0.367047674409186	.	.
chr1	75236651	75237150	chr1	75393088	75393587	Dnajb2|chr1:75393088-75393587	0.588328974658488	.	.
chr1	75236651	75237150	chr1	75467494	75467993	Dnajb2|chr1:75467494-75467993	0.270434808276284	.	.
chr1	75236651	75237150	chr1	75467494	75467993	Dnajb2|chr1:75467494-75467993	0.270434808276285	.	.
chr1	75251521	75252020	chr1	75393088	75393587	Gm28294|chr1:75393088-75393587	0.539852789192965	.	.
chr1	75251521	75252020	chr1	75487302	75487801	Gm28294|chr1:75487302-75487801	0.296031921111445	.	.
chr1	75264008	75264507	chr1	75244823	75245322	Ptprn|chr1:75244823-75245322	0.322726824679427	.	.
chr1	75277375	75277874	chr1	75244823	75245322	Resp18|chr1:75244823-75245322	0.365551126644442	.	.
chr1	75277375	75277874	chr1	75398631	75399130	Resp18|chr1:75398631-75399130	0.30983346532503	.	.
chr1	75278167	75278666	chr1	75263237	75263736	Resp18|chr1:75263237-75263736	0.309012223154326	.	.
chr1	75278167	75278666	chr1	75495129	75495628	Resp18|chr1:75495129-75495628	0.296245795825231	.	.
chr1	75317346	75317845	chr1	75381822	75382321	Dnpep|chr1:75381822-75382321	0.493697965059815	.	.
chr1	75317346	75317845	chr1	75393088	75393587	Dnpep|chr1:75393088-75393587	0.468341728826991	.	.
chr1	75435709	75436208	chr1	75381822	75382321	Gmppa|chr1:75381822-75382321	0.463097100196285	.	.
chr1	75435709	75436208	chr1	75393088	75393587	Gmppa|chr1:75393088-75393587	0.431498249144693	.	.
chr1	75478598	75479097	chr1	75016818	75017317	Chpf|chr1:75016818-75017317	0.339932582156145	.	.
chr1	75478598	75479097	chr1	75016818	75017317	Tmem198|chr1:75016818-75017317	0.339932582156145	.	.
chr1	75521240	75521739	chr1	75559353	75559852	Stk11ip|chr1:75559353-75559852	0.56128811765542	.	.
chr1	75521240	75521739	chr1	75653752	75654251	Stk11ip|chr1:75653752-75654251	0.323366616070564	.	.
chr1	75521240	75521739	chr1	75866495	75866994	Stk11ip|chr1:75866495-75866994	0.373683632293744	.	.
chr1	75546261	75546760	chr1	75866495	75866994	Slc4a3|chr1:75866495-75866994	0.30826362948604	.	.
chr1	75546261	75546760	chr1	75936535	75937034	Slc4a3|chr1:75936535-75937034	0.421020923820362	.	.
chr1	77514195	77514694	chr1	77708622	77709121	Epha4|chr1:77708622-77709121	0.289660638298849	.	.
chr1	77514195	77514694	chr1	77708622	77709121	Gm28386|chr1:77708622-77709121	0.289660638298849	.	.
chr1	77514195	77514694	chr1	77943057	77943556	Epha4|chr1:77943057-77943556	0.350224940538244	.	.
chr1	77514195	77514694	chr1	77943057	77943556	Gm28386|chr1:77943057-77943556	0.350224940538244	.	.
chr1	78488900	78489399	chr1	78217089	78217588	Farsb|chr1:78217089-78217588	0.387563654402723	.	.
chr1	79439807	79440306	chr1	79445609	79446108	Scg2|chr1:79445609-79446108	0.411532840098997	.	.
chr1	81076257	81076756	chr1	81287145	81287644	Nyap2|chr1:81287145-81287644	0.320761054169603	.	.
chr1	81076257	81076756	chr1	81301648	81302147	Nyap2|chr1:81301648-81302147	0.342371120132736	.	.
chr1	81076879	81077378	chr1	81301648	81302147	Nyap2|chr1:81301648-81302147	0.335214688986098	.	.
chr1	82291243	82291742	chr1	82292699	82293198	Irs1|chr1:82292699-82293198	0.288415179590081	.	.
chr1	82291243	82291742	chr1	82476122	82476621	Irs1|chr1:82476122-82476621	0.284738531646834	.	.
chr1	82724600	82725099	chr1	82283141	82283640	C430014B12Rik|chr1:82283141-82283640	0.429988099741299	.	.
chr1	82724600	82725099	chr1	82283141	82283640	Mff|chr1:82283141-82283640	0.429988099741299	.	.
chr1	82724600	82725099	chr1	82476122	82476621	C430014B12Rik|chr1:82476122-82476621	0.294659022365867	.	.
chr1	82724600	82725099	chr1	82476122	82476621	Mff|chr1:82476122-82476621	0.294659022365867	.	.
chr1	83037972	83038471	chr1	83187085	83187584	Slc19a3|chr1:83187085-83187584	0.354704074853268	.	.
chr1	83037972	83038471	chr1	83277033	83277532	Slc19a3|chr1:83277033-83277532	0.26506211070799	.	.
chr1	83407134	83407633	chr1	83295743	83296242	Sphkap|chr1:83295743-83296242	0.387500991163778	.	.
chr1	83407918	83408417	chr1	83277033	83277532	Sphkap|chr1:83277033-83277532	0.316652174294629	.	.
chr1	83407918	83408417	chr1	83429766	83430265	Sphkap|chr1:83429766-83430265	0.420330167949652	.	.
chr1	83407918	83408417	chr1	83505303	83505802	Sphkap|chr1:83505303-83505802	0.390355126864075	.	.
chr1	83407918	83408417	chr1	83736377	83736876	Sphkap|chr1:83736377-83736876	0.332210507948694	.	.
chr1	84934883	84935382	chr1	84838531	84839030	Slc16a14|chr1:84838531-84839030	0.325543239181624	.	.
chr1	85793160	85793659	chr1	85736435	85736934	Cab39|chr1:85736435-85736934	0.569157105840626	.	.
chr1	85793728	85794227	chr1	85720188	85720687	Cab39|chr1:85720188-85720687	0.469977365631588	.	.
chr1	85894274	85894773	chr1	85853262	85853761	Itm2c|chr1:85853262-85853761	0.448024548726901	.	.
chr1	86358737	86359236	chr1	86433961	86434460	C130036L24Rik|chr1:86433961-86434460	0.460953290294995	.	.
chr1	86358737	86359236	chr1	86433961	86434460	Ncl|chr1:86433961-86434460	0.460953290294995	.	.
chr1	86358737	86359236	chr1	86525204	86525703	C130036L24Rik|chr1:86525204-86525703	0.425446811483579	.	.
chr1	86358737	86359236	chr1	86525204	86525703	C130036L24Rik|chr1:86525204-86525703	0.42544681148358	.	.
chr1	86358737	86359236	chr1	86525204	86525703	Ncl|chr1:86525204-86525703	0.425446811483579	.	.
chr1	86358737	86359236	chr1	86525204	86525703	Ncl|chr1:86525204-86525703	0.42544681148358	.	.
chr1	86359268	86359767	chr1	86433961	86434460	C130036L24Rik|chr1:86433961-86434460	0.434053300119084	.	.
chr1	86359268	86359767	chr1	86433961	86434460	Ncl|chr1:86433961-86434460	0.434053300119084	.	.
chr1	86359268	86359767	chr1	86442428	86442927	C130036L24Rik|chr1:86442428-86442927	0.290812019702204	.	.
chr1	86359268	86359767	chr1	86442428	86442927	Ncl|chr1:86442428-86442927	0.290812019702204	.	.
chr1	86359268	86359767	chr1	86525204	86525703	C130036L24Rik|chr1:86525204-86525703	0.333717687919745	.	.
chr1	86359268	86359767	chr1	86525204	86525703	Ncl|chr1:86525204-86525703	0.333717687919745	.	.
chr1	86359268	86359767	chr1	86528114	86528613	C130036L24Rik|chr1:86528114-86528613	0.286169892988501	.	.
chr1	86359268	86359767	chr1	86528114	86528613	C130036L24Rik|chr1:86528114-86528613	0.286169892988502	.	.
chr1	86359268	86359767	chr1	86528114	86528613	Ncl|chr1:86528114-86528613	0.286169892988501	.	.
chr1	86359268	86359767	chr1	86528114	86528613	Ncl|chr1:86528114-86528613	0.286169892988502	.	.
chr1	86526360	86526859	chr1	86433961	86434460	Ptma|chr1:86433961-86434460	0.55059995989788	.	.
chr1	86526360	86526859	chr1	86442428	86442927	Ptma|chr1:86442428-86442927	0.361862400751332	.	.
chr1	86526360	86526859	chr1	86525204	86525703	Ptma|chr1:86525204-86525703	0.482107396269524	.	.
chr1	86582078	86582577	chr1	86371911	86372410	Cops7b|chr1:86371911-86372410	0.266771067166742	.	.
chr1	86582078	86582577	chr1	86371911	86372410	Pde6d|chr1:86371911-86372410	0.266771067166742	.	.
chr1	86582078	86582577	chr1	86525204	86525703	Cops7b|chr1:86525204-86525703	0.511899894052718	.	.
chr1	86582078	86582577	chr1	86525204	86525703	Pde6d|chr1:86525204-86525703	0.511899894052718	.	.
chr1	86582078	86582577	chr1	86528114	86528613	Cops7b|chr1:86528114-86528613	0.345366605750773	.	.
chr1	86582078	86582577	chr1	86528114	86528613	Pde6d|chr1:86528114-86528613	0.345366605750773	.	.
chr1	86582603	86583102	chr1	86487725	86488224	Cops7b|chr1:86487725-86488224	0.432931534120543	.	.
chr1	86582603	86583102	chr1	86487725	86488224	Pde6d|chr1:86487725-86488224	0.432931534120543	.	.
chr1	86582603	86583102	chr1	86525204	86525703	Cops7b|chr1:86525204-86525703	0.285846762102277	.	.
chr1	86582603	86583102	chr1	86525204	86525703	Pde6d|chr1:86525204-86525703	0.285846762102277	.	.
chr1	86669399	86669898	chr1	86442428	86442927	Nppc|chr1:86442428-86442927	0.315368168905481	.	.
chr1	86669399	86669898	chr1	86487725	86488224	Nppc|chr1:86487725-86488224	0.281523764151532	.	.
chr1	86670393	86670892	chr1	86440464	86440963	Nppc|chr1:86440464-86440963	0.513110030940405	.	.
chr1	86670393	86670892	chr1	86442428	86442927	Nppc|chr1:86442428-86442927	0.415503938608466	.	.
chr1	86670393	86670892	chr1	86487143	86487642	Nppc|chr1:86487143-86487642	0.486011398442843	.	.
chr1	86670393	86670892	chr1	86487725	86488224	Nppc|chr1:86487725-86488224	0.342292934285493	.	.
chr1	86670393	86670892	chr1	86528114	86528613	Nppc|chr1:86528114-86528613	0.374483141157477	.	.
chr1	86670393	86670892	chr1	86532333	86532832	Nppc|chr1:86532333-86532832	0.479551415337488	.	.
chr1	86670393	86670892	chr1	86771680	86772179	Nppc|chr1:86771680-86772179	0.408144703078893	.	.
chr1	86703565	86704064	chr1	86525204	86525703	Dis3l2|chr1:86525204-86525703	0.655947620317014	.	.
chr1	87155856	87156355	chr1	87475311	87475810	Ecel1|chr1:87475311-87475810	0.314937000656516	.	.
chr1	87213673	87214172	chr1	87142332	87142831	Eif4e2|chr1:87142332-87142831	0.327917859479366	.	.
chr1	87326698	87327197	chr1	87098548	87099047	Gigyf2|chr1:87098548-87099047	0.368964891046605	.	.
chr1	87326698	87327197	chr1	87186978	87187477	Gigyf2|chr1:87186978-87187477	0.309372084030345	.	.
chr1	87326698	87327197	chr1	87246132	87246631	Gigyf2|chr1:87246132-87246631	0.408508628207172	.	.
chr1	87327249	87327748	chr1	87098548	87099047	Gigyf2|chr1:87098548-87099047	0.390295711320495	.	.
chr1	87327249	87327748	chr1	87186473	87186972	Gigyf2|chr1:87186473-87186972	0.376799430401166	.	.
chr1	87327249	87327748	chr1	87186978	87187477	Gigyf2|chr1:87186978-87187477	0.318285293030662	.	.
chr1	87327249	87327748	chr1	87246132	87246631	Gigyf2|chr1:87246132-87246631	0.425995714138283	.	.
chr1	87510023	87510522	chr1	87475311	87475810	Neu2|chr1:87475311-87475810	0.623553461696178	.	.
chr1	87853009	87853508	chr1	87684734	87685233	Dgkd|chr1:87684734-87685233	0.36758168487541	.	.
chr1	88205505	88206004	chr1	87789687	87790186	Dnajb3|chr1:87789687-87790186	0.315750328331112	.	.
chr1	88205505	88206004	chr1	87880181	87880680	Dnajb3|chr1:87880181-87880680	0.36648265672806	.	.
chr1	88205505	88206004	chr1	88045004	88045503	Dnajb3|chr1:88045004-88045503	0.394966369330427	.	.
chr1	88205505	88206004	chr1	88432605	88433104	Dnajb3|chr1:88432605-88433104	0.352937195090023	.	.
chr1	88701430	88701929	chr1	88700904	88701403	Arl4c|chr1:88700904-88701403	0.464231826750217	.	.
chr1	88701430	88701929	chr1	88706254	88706753	Arl4c|chr1:88706254-88706753	0.45220856711353	.	.
chr1	88701944	88702443	chr1	88594506	88595005	Arl4c|chr1:88594506-88595005	0.612122831946033	.	.
chr1	89454554	89455053	chr1	89171106	89171605	Agap1|chr1:89171106-89171605	0.299095417623453	.	.
chr1	90603129	90603628	chr1	90778963	90779462	Cops8|chr1:90778963-90779462	0.435086971292925	.	.
chr1	91398520	91399019	chr1	91380402	91380901	Ilkap|chr1:91380402-91380901	0.276240352253985	.	.
chr1	91413043	91413542	chr1	91412512	91413011	Hes6|chr1:91412512-91413011	0.511283000440172	.	.
chr1	91413982	91414481	chr1	91346840	91347339	Hes6|chr1:91346840-91347339	0.370607134528962	.	.
chr1	91413982	91414481	chr1	91412512	91413011	Hes6|chr1:91412512-91413011	0.465646859243687	.	.
chr1	91459292	91459791	chr1	91600624	91601123	Per2|chr1:91600624-91601123	0.59896513422353	.	.
chr1	91540218	91540717	chr1	91600624	91601123	Asb1|chr1:91600624-91601123	0.568052174467752	.	.
chr1	91540218	91540717	chr1	91968922	91969421	Asb1|chr1:91968922-91969421	0.556575130964711	.	.
chr1	92647708	92648207	chr1	92343820	92344319	Otos|chr1:92343820-92344319	0.37428873390965	.	.
chr1	92647708	92648207	chr1	92437865	92438364	Otos|chr1:92437865-92438364	0.287236751875658	.	.
chr1	92648213	92648712	chr1	92610875	92611374	Otos|chr1:92610875-92611374	0.324657269668144	.	.
chr1	92648720	92649219	chr1	92360240	92360739	Otos|chr1:92360240-92360739	0.392940038804662	.	.
chr1	92648720	92649219	chr1	92432090	92432589	Otos|chr1:92432090-92432589	0.421349925065706	.	.
chr1	92648720	92649219	chr1	92437865	92438364	Otos|chr1:92437865-92438364	0.302878839380819	.	.
chr1	92648720	92649219	chr1	92755118	92755617	Otos|chr1:92755118-92755617	0.313780634128241	.	.
chr1	92648720	92649219	chr1	92755118	92755617	Otos|chr1:92755118-92755617	0.313780634128242	.	.
chr1	92831616	92832115	chr1	92521236	92521735	Gpc1|chr1:92521236-92521735	0.312234095522182	.	.
chr1	92907215	92907714	chr1	92895020	92895519	Dusp28|chr1:92895020-92895519	0.32793037741288	.	.
chr1	92907215	92907714	chr1	92956591	92957090	Dusp28|chr1:92956591-92957090	0.364639003042485	.	.
chr1	92910422	92910921	chr1	92956591	92957090	5033417F24Rik|chr1:92956591-92957090	0.404070414561466	.	.
chr1	92910422	92910921	chr1	92956591	92957090	Rnpepl1|chr1:92956591-92957090	0.404070414561466	.	.
chr1	92910928	92911427	chr1	92956591	92957090	5033417F24Rik|chr1:92956591-92957090	0.356431253718334	.	.
chr1	92910928	92911427	chr1	92956591	92957090	Rnpepl1|chr1:92956591-92957090	0.356431253718334	.	.
chr1	92934435	92934934	chr1	92956591	92957090	Capn10|chr1:92956591-92957090	0.283239430630549	.	.
chr1	93100965	93101464	chr1	93100465	93100964	Kif1a|chr1:93100465-93100964	0.360325799238525	.	.
chr1	93754078	93754577	chr1	94035198	94035697	Thap4|chr1:94035198-94035697	0.32321306483103	.	.
chr1	93801756	93802255	chr1	94035198	94035697	Dtymk|chr1:94035198-94035697	0.303698345453331	.	.
chr1	98094805	98095304	chr1	98082889	98083388	Pam|chr1:98082889-98083388	0.330849168251275	.	.
chr1	98094805	98095304	chr1	98303055	98303554	Pam|chr1:98303055-98303554	0.448657661727063	.	.
chr1	98173889	98174388	chr1	98031757	98032256	Gm29461|chr1:98031757-98032256	0.294514036551832	.	.
chr1	98173889	98174388	chr1	98303055	98303554	Gm29461|chr1:98303055-98303554	0.341260866225812	.	.
chr1	99772082	99772581	chr1	100231885	100232384	Cntnap5b|chr1:100231885-100232384	0.390366809029098	.	.
chr1	104769230	104769729	chr1	104944687	104945186	Cdh20|chr1:104944687-104945186	0.313371631908338	.	.
chr1	104769230	104769729	chr1	104986174	104986673	Cdh20|chr1:104986174-104986673	0.314514236696172	.	.
chr1	105355774	105356273	chr1	105377322	105377821	Gm17634|chr1:105377322-105377821	0.27864417788409	.	.
chr1	105355774	105356273	chr1	105377322	105377821	Rnf152|chr1:105377322-105377821	0.27864417788409	.	.
chr1	105356312	105356811	chr1	105377322	105377821	Gm17634|chr1:105377322-105377821	0.358254106477814	.	.
chr1	105356312	105356811	chr1	105377322	105377821	Rnf152|chr1:105377322-105377821	0.358254106477814	.	.
chr1	105663536	105664035	chr1	105993776	105994275	Pign|chr1:105993776-105994275	0.363541799145201	.	.
chr1	105663536	105664035	chr1	105993776	105994275	Relch|chr1:105993776-105994275	0.363541799145201	.	.
chr1	105780395	105780894	chr1	105907913	105908412	Tnfrsf11a|chr1:105907913-105908412	0.500713312584541	.	.
chr1	105990273	105990772	chr1	105844184	105844683	Gm7160|chr1:105844184-105844683	0.345697963288699	.	.
chr1	105990273	105990772	chr1	105844184	105844683	Zcchc2|chr1:105844184-105844683	0.345697963288699	.	.
chr1	105990273	105990772	chr1	105890977	105891476	Gm7160|chr1:105890977-105891476	0.375566031652529	.	.
chr1	105990273	105990772	chr1	105890977	105891476	Zcchc2|chr1:105890977-105891476	0.375566031652529	.	.
chr1	106759529	106760028	chr1	107243170	107243669	Kdsr|chr1:107243170-107243669	0.447778243573282	.	.
chr1	106796474	106796973	chr1	106869965	106870464	Vps4b|chr1:106869965-106870464	0.308031071760838	.	.
chr1	109982394	109982893	chr1	110004327	110004826	Cdh7|chr1:110004327-110004826	0.392535556108446	.	.
chr1	109982994	109983493	chr1	109512625	109513124	Cdh7|chr1:109512625-109513124	0.272550671569946	.	.
chr1	109982994	109983493	chr1	109850511	109851010	Cdh7|chr1:109850511-109851010	0.416718438185117	.	.
chr1	109982994	109983493	chr1	110004849	110005348	Cdh7|chr1:110004849-110005348	0.494143897345597	.	.
chr1	115684447	115684946	chr1	115742494	115742993	Cntnap5a|chr1:115742494-115742993	0.435728182771838	.	.
chr1	118389052	118389551	chr1	118498277	118498776	Clasp1|chr1:118498277-118498776	0.343039631423679	.	.
chr1	118627626	118628125	chr1	118476824	118477323	Tfcp2l1|chr1:118476824-118477323	0.333275844778985	.	.
chr1	118627626	118628125	chr1	118758999	118759498	Tfcp2l1|chr1:118758999-118759498	0.505475838846376	.	.
chr1	118627626	118628125	chr1	118916394	118916893	Tfcp2l1|chr1:118916394-118916893	0.298200375373618	.	.
chr1	119053430	119053929	chr1	119197259	119197758	Gli2|chr1:119197259-119197758	0.489745751954565	.	.
chr1	119328885	119329384	chr1	119287322	119287821	Gm29455|chr1:119287322-119287821	0.397090986360832	.	.
chr1	119328885	119329384	chr1	119292201	119292700	Gm29455|chr1:119292201-119292700	0.566058352197795	.	.
chr1	119328885	119329384	chr1	119308720	119309219	Gm29455|chr1:119308720-119309219	0.344591526339304	.	.
chr1	119328885	119329384	chr1	119548633	119549132	Gm29455|chr1:119548633-119549132	0.327864091682041	.	.
chr1	119421524	119422023	chr1	119087525	119088024	Inhbb|chr1:119087525-119088024	0.427761998497112	.	.
chr1	119421524	119422023	chr1	119197259	119197758	Inhbb|chr1:119197259-119197758	0.265847451630207	.	.
chr1	119421524	119422023	chr1	119197259	119197758	Inhbb|chr1:119197259-119197758	0.265847451630208	.	.
chr1	119504531	119505030	chr1	119292201	119292700	Ralb|chr1:119292201-119292700	0.368257799553644	.	.
chr1	119648754	119649253	chr1	119458164	119458663	Epb41l5|chr1:119458164-119458663	0.404438024689509	.	.
chr1	119837335	119837834	chr1	119957787	119958286	Ptpn4|chr1:119957787-119958286	0.446413842022341	.	.
chr1	119902476	119902975	chr1	119957787	119958286	Gm28209|chr1:119957787-119958286	0.542037154973627	.	.
chr1	119912947	119913446	chr1	119957787	119958286	Tmem177|chr1:119957787-119958286	0.307893484795652	.	.
chr1	120120898	120121397	chr1	120013072	120013571	3110009E18Rik|chr1:120013072-120013571	0.34788214943453	.	.
chr1	120120898	120121397	chr1	120013072	120013571	Dbi|chr1:120013072-120013571	0.34788214943453	.	.
chr1	120120898	120121397	chr1	120154185	120154684	3110009E18Rik|chr1:120154185-120154684	0.287593745418561	.	.
chr1	120120898	120121397	chr1	120154185	120154684	Dbi|chr1:120154185-120154684	0.287593745418561	.	.
chr1	120120898	120121397	chr1	120385114	120385613	3110009E18Rik|chr1:120385114-120385613	0.308908413252437	.	.
chr1	120120898	120121397	chr1	120385114	120385613	Dbi|chr1:120385114-120385613	0.308908413252437	.	.
chr1	120602767	120603266	chr1	120586412	120586911	En1|chr1:120586412-120586911	0.390130432050412	.	.
chr1	120602767	120603266	chr1	120795184	120795683	En1|chr1:120795184-120795683	0.402196524287223	.	.
chr1	121430778	121431277	chr1	121460007	121460506	Ccdc93|chr1:121460007-121460506	0.270169397025515	.	.
chr1	121430778	121431277	chr1	121596927	121597426	Ccdc93|chr1:121596927-121597426	0.287022932501224	.	.
chr1	121527520	121528019	chr1	121327621	121328120	Htr5b|chr1:121327621-121328120	0.483582448651218	.	.
chr1	121527520	121528019	chr1	121477944	121478443	Htr5b|chr1:121477944-121478443	0.375566002417035	.	.
chr1	121527520	121528019	chr1	121499789	121500288	Htr5b|chr1:121499789-121500288	0.371858661235949	.	.
chr1	121527520	121528019	chr1	121527010	121527509	Htr5b|chr1:121527010-121527509	0.624172853316067	.	.
chr1	121527520	121528019	chr1	121620260	121620759	Htr5b|chr1:121620260-121620759	0.272502885075429	.	.
chr1	121567757	121568256	chr1	121990974	121991473	Ddx18|chr1:121990974-121991473	0.403383891656069	.	.
chr1	125435289	125435788	chr1	125010818	125011317	Actr3|chr1:125010818-125011317	0.300488449007266	.	.
chr1	125435289	125435788	chr1	125607368	125607867	Actr3|chr1:125607368-125607867	0.30561472788866	.	.
chr1	125560306	125560805	chr1	125370731	125371230	Slc35f5|chr1:125370731-125371230	0.411110176901961	.	.
chr1	125561216	125561715	chr1	125482327	125482826	Slc35f5|chr1:125482327-125482826	0.319883510523137	.	.
chr1	125911894	125912393	chr1	125911387	125911886	Lypd1|chr1:125911387-125911886	0.358881937457649	.	.
chr1	126830233	126830732	chr1	126931680	126932179	Nckap5|chr1:126931680-126932179	0.397538719809377	.	.
chr1	126830233	126830732	chr1	126994366	126994865	Nckap5|chr1:126994366-126994865	0.370968520655368	.	.
chr1	128102952	128103451	chr1	128293382	128293881	R3hdm1|chr1:128293382-128293881	0.278373554626567	.	.
chr1	128102952	128103451	chr1	128293382	128293881	Zranb3|chr1:128293382-128293881	0.278373554626567	.	.
chr1	128103473	128103972	chr1	128303860	128304359	R3hdm1|chr1:128303860-128304359	0.377700891512378	.	.
chr1	128103473	128103972	chr1	128303860	128304359	Zranb3|chr1:128303860-128304359	0.377700891512378	.	.
chr1	128244624	128245123	chr1	128042095	128042594	Ubxn4|chr1:128042095-128042594	0.421602489384927	.	.
chr1	129273098	129273597	chr1	129000068	129000567	Thsd7b|chr1:129000068-129000567	0.373870646464605	.	.
chr1	129273098	129273597	chr1	129461069	129461568	Thsd7b|chr1:129461069-129461568	0.304742543324461	.	.
chr1	130717229	130717728	chr1	130835444	130835943	Yod1|chr1:130835444-130835943	0.559690214347318	.	.
chr1	131526753	131527252	chr1	131548296	131548795	Fam72a|chr1:131548296-131548795	0.306270823386629	.	.
chr1	131526753	131527252	chr1	131548296	131548795	Srgap2|chr1:131548296-131548795	0.306270823386629	.	.
chr1	131527318	131527817	chr1	131548296	131548795	Fam72a|chr1:131548296-131548795	0.267067602967543	.	.
chr1	131527318	131527817	chr1	131548296	131548795	Srgap2|chr1:131548296-131548795	0.267067602967543	.	.
chr1	131866958	131867457	chr1	131770518	131771017	Rab29|chr1:131770518-131771017	0.465951753254722	.	.
chr1	131910162	131910661	chr1	131658033	131658532	Nucks1|chr1:131658033-131658532	0.295594463153544	.	.
chr1	131910666	131911165	chr1	131658033	131658532	Nucks1|chr1:131658033-131658532	0.336939721711573	.	.
chr1	133610089	133610588	chr1	133256326	133256825	Snrpe|chr1:133256326-133256825	0.390010907837769	.	.
chr1	133661173	133661672	chr1	133256326	133256825	Gm38394|chr1:133256326-133256825	0.627831303813965	.	.
chr1	133661173	133661672	chr1	133256326	133256825	Gm38394|chr1:133256326-133256825	0.627831303813966	.	.
chr1	133661173	133661672	chr1	133256326	133256825	Zbed6|chr1:133256326-133256825	0.627831303813965	.	.
chr1	133661173	133661672	chr1	133256326	133256825	Zbed6|chr1:133256326-133256825	0.627831303813966	.	.
chr1	133661173	133661672	chr1	133256326	133256825	Zc3h11a|chr1:133256326-133256825	0.627831303813965	.	.
chr1	133661173	133661672	chr1	133256326	133256825	Zc3h11a|chr1:133256326-133256825	0.627831303813966	.	.
chr1	133661173	133661672	chr1	133825536	133826035	Gm38394|chr1:133825536-133826035	0.448863336829477	.	.
chr1	133661173	133661672	chr1	133825536	133826035	Zbed6|chr1:133825536-133826035	0.448863336829477	.	.
chr1	133661173	133661672	chr1	133825536	133826035	Zc3h11a|chr1:133825536-133826035	0.448863336829477	.	.
chr1	133800824	133801323	chr1	133978068	133978567	Atp2b4|chr1:133978068-133978567	0.291427711501764	.	.
chr1	133834221	133834720	chr1	133825536	133826035	Gm28441|chr1:133825536-133826035	0.526830081221809	.	.
chr1	133834221	133834720	chr1	133891435	133891934	Gm28441|chr1:133891435-133891934	0.647583885352258	.	.
chr1	133834221	133834720	chr1	133953272	133953771	Gm28441|chr1:133953272-133953771	0.706436737465946	.	.
chr1	133834221	133834720	chr1	133953816	133954315	Gm28441|chr1:133953816-133954315	0.643315751463839	.	.
chr1	133908258	133908757	chr1	133978642	133979141	Optc|chr1:133978642-133979141	0.38779830663001	.	.
chr1	134361764	134362263	chr1	134636616	134637115	Tmem183a|chr1:134636616-134637115	0.29899106484478	.	.
chr1	134405737	134406236	chr1	134344509	134345008	Cyb5r1|chr1:134344509-134345008	0.352739152015069	.	.
chr1	134405737	134406236	chr1	134699382	134699881	Cyb5r1|chr1:134699382-134699881	0.325395558350852	.	.
chr1	134415089	134415588	chr1	134344509	134345008	Adipor1|chr1:134344509-134345008	0.335525006870558	.	.
chr1	134415089	134415588	chr1	134556771	134557270	Adipor1|chr1:134556771-134557270	0.268175761756147	.	.
chr1	134455268	134455767	chr1	134275932	134276431	Klhl12|chr1:134275932-134276431	0.433460509692684	.	.
chr1	134494334	134494833	chr1	134556771	134557270	Rabif|chr1:134556771-134557270	0.348446478680909	.	.
chr1	134494334	134494833	chr1	134699382	134699881	Rabif|chr1:134699382-134699881	0.462370088840236	.	.
chr1	135146503	135147002	chr1	135112674	135113173	Arl8a|chr1:135112674-135113173	0.355930708652889	.	.
chr1	135146503	135147002	chr1	135478653	135479152	Arl8a|chr1:135478653-135479152	0.31284702076125	.	.
chr1	135248334	135248833	chr1	135154328	135154827	Gm26642|chr1:135154328-135154827	0.376102566736119	.	.
chr1	135258970	135259469	chr1	135369061	135369560	Elf3|chr1:135369061-135369560	0.426789504986631	.	.
chr1	135283180	135283679	chr1	135136460	135136959	Rnpep|chr1:135136460-135136959	0.495222725811917	.	.
chr1	135283732	135284231	chr1	135112674	135113173	Rnpep|chr1:135112674-135113173	0.532726059298147	.	.
chr1	135284244	135284743	chr1	135112674	135113173	Rnpep|chr1:135112674-135113173	0.350635315592776	.	.
chr1	135430227	135430726	chr1	135368172	135368671	Ipo9|chr1:135368172-135368671	0.43225958917128	.	.
chr1	136345905	136346404	chr1	136550851	136551350	Camsap2|chr1:136550851-136551350	0.375238245160427	.	.
chr1	136624613	136625112	chr1	136306362	136306861	Platr23|chr1:136306362-136306861	0.350802977794235	.	.
chr1	136624613	136625112	chr1	136306362	136306861	Zfp281|chr1:136306362-136306861	0.350802977794235	.	.
chr1	136624613	136625112	chr1	136521473	136521972	Platr23|chr1:136521473-136521972	0.268697376970543	.	.
chr1	136624613	136625112	chr1	136521473	136521972	Zfp281|chr1:136521473-136521972	0.268697376970543	.	.
chr1	136624613	136625112	chr1	136550851	136551350	Platr23|chr1:136550851-136551350	0.296317041173425	.	.
chr1	136624613	136625112	chr1	136550851	136551350	Zfp281|chr1:136550851-136551350	0.296317041173425	.	.
chr1	138618987	138619486	chr1	138345972	138346471	Nek7|chr1:138345972-138346471	0.499246387481296	.	.
chr1	138856629	138857128	chr1	138912120	138912619	2310009B15Rik|chr1:138912120-138912619	0.343035365501292	.	.
chr1	138963753	138964252	chr1	138720799	138721298	Dennd1b|chr1:138720799-138721298	0.381375127198199	.	.
chr1	138963753	138964252	chr1	138901789	138902288	Dennd1b|chr1:138901789-138902288	0.355135124630599	.	.
chr1	139454477	139454976	chr1	139267783	139268282	Aspm|chr1:139267783-139268282	0.440604352092497	.	.
chr1	143640493	143640992	chr1	143681075	143681574	B3galt2|chr1:143681075-143681574	0.361166132379905	.	.
chr1	143640493	143640992	chr1	143739248	143739747	B3galt2|chr1:143739248-143739747	0.360407720868322	.	.
chr1	143640493	143640992	chr1	143903919	143904418	B3galt2|chr1:143903919-143904418	0.368205874209975	.	.
chr1	143702603	143703102	chr1	143739248	143739747	Cdc73|chr1:143739248-143739747	0.352230611690222	.	.
chr1	143702603	143703102	chr1	143903919	143904418	Cdc73|chr1:143903919-143904418	0.382007720566449	.	.
chr1	144004041	144004540	chr1	144197633	144198132	Rgs2|chr1:144197633-144198132	0.4077014354568	.	.
chr1	144177193	144177692	chr1	143903919	143904418	Rgs13|chr1:143903919-143904418	0.31666255889827	.	.
chr1	146494826	146495325	chr1	146312481	146312980	Brinp3|chr1:146312481-146312980	0.285860759517057	.	.
chr1	146494826	146495325	chr1	146312481	146312980	Gm29514|chr1:146312481-146312980	0.285860759517057	.	.
chr1	146494826	146495325	chr1	146312999	146313498	Brinp3|chr1:146312999-146313498	0.357336633149738	.	.
chr1	146494826	146495325	chr1	146312999	146313498	Gm29514|chr1:146312999-146313498	0.357336633149738	.	.
chr1	146494826	146495325	chr1	146323838	146324337	Brinp3|chr1:146323838-146324337	0.286758003660736	.	.
chr1	146494826	146495325	chr1	146323838	146324337	Gm29514|chr1:146323838-146324337	0.286758003660736	.	.
chr1	146494826	146495325	chr1	146497237	146497736	Brinp3|chr1:146497237-146497736	0.501985724024191	.	.
chr1	146494826	146495325	chr1	146497237	146497736	Gm29514|chr1:146497237-146497736	0.501985724024191	.	.
chr1	150392883	150393382	chr1	150540218	150540717	Odr4|chr1:150540218-150540717	0.287523394005154	.	.
chr1	150392883	150393382	chr1	150540218	150540717	Tpr|chr1:150540218-150540717	0.287523394005154	.	.
chr1	150392883	150393382	chr1	150680903	150681402	Odr4|chr1:150680903-150681402	0.325585890981008	.	.
chr1	150392883	150393382	chr1	150680903	150681402	Tpr|chr1:150680903-150681402	0.325585890981008	.	.
chr1	151344167	151344666	chr1	151034915	151035414	Gm10138|chr1:151034915-151035414	0.383535208033532	.	.
chr1	151344167	151344666	chr1	151034915	151035414	Ivns1abp|chr1:151034915-151035414	0.383535208033532	.	.
chr1	151428258	151428757	chr1	151034915	151035414	Swt1|chr1:151034915-151035414	0.499308485713073	.	.
chr1	151428258	151428757	chr1	151034915	151035414	Trmt1l|chr1:151034915-151035414	0.499308485713073	.	.
chr1	151571134	151571633	chr1	151250691	151251190	Fam129a|chr1:151250691-151251190	0.589987621203838	.	.
chr1	151571134	151571633	chr1	151564412	151564911	Fam129a|chr1:151564412-151564911	0.577414759907674	.	.
chr1	152089368	152089867	chr1	152269630	152270129	1700025G04Rik|chr1:152269630-152270129	0.478572259144253	.	.
chr1	152386383	152386882	chr1	152269630	152270129	Tsen15|chr1:152269630-152270129	0.39123888858896	.	.
chr1	152399881	152400380	chr1	152084901	152085400	Colgalt2|chr1:152084901-152085400	0.463908698028299	.	.
chr1	153652792	153653291	chr1	153846966	153847465	Rgs8|chr1:153846966-153847465	0.272792514687793	.	.
chr1	153748943	153749442	chr1	153665399	153665898	Gm28513|chr1:153665399-153665898	0.279913598492926	.	.
chr1	153748943	153749442	chr1	153665399	153665898	Rnasel|chr1:153665399-153665898	0.279913598492926	.	.
chr1	153748943	153749442	chr1	153683332	153683831	Gm28513|chr1:153683332-153683831	0.28525591066922	.	.
chr1	153748943	153749442	chr1	153683332	153683831	Rnasel|chr1:153683332-153683831	0.28525591066922	.	.
chr1	153748943	153749442	chr1	153846388	153846887	Gm28513|chr1:153846388-153846887	0.374175250124128	.	.
chr1	153748943	153749442	chr1	153846388	153846887	Rnasel|chr1:153846388-153846887	0.374175250124128	.	.
chr1	153749495	153749994	chr1	153683332	153683831	Gm28512|chr1:153683332-153683831	0.345468195009401	.	.
chr1	153749495	153749994	chr1	153683332	153683831	Gm28513|chr1:153683332-153683831	0.345468195009401	.	.
chr1	153749495	153749994	chr1	153683332	153683831	Rnasel|chr1:153683332-153683831	0.345468195009401	.	.
chr1	153899574	153900073	chr1	153664891	153665390	Glul|chr1:153664891-153665390	0.273778708622969	.	.
chr1	153899574	153900073	chr1	153664891	153665390	Teddm2|chr1:153664891-153665390	0.273778708622969	.	.
chr1	153899574	153900073	chr1	154150104	154150603	Glul|chr1:154150104-154150603	0.601723247515758	.	.
chr1	153899574	153900073	chr1	154150104	154150603	Teddm2|chr1:154150104-154150603	0.601723247515758	.	.
chr1	153900327	153900826	chr1	153679079	153679578	Glul|chr1:153679079-153679578	0.548324697542022	.	.
chr1	153900327	153900826	chr1	153679079	153679578	Teddm2|chr1:153679079-153679578	0.548324697542022	.	.
chr1	153900327	153900826	chr1	153846966	153847465	Glul|chr1:153846966-153847465	0.293635457280385	.	.
chr1	153900327	153900826	chr1	153846966	153847465	Teddm2|chr1:153846966-153847465	0.293635457280385	.	.
chr1	153900327	153900826	chr1	154205168	154205667	Glul|chr1:154205168-154205667	0.283603603934508	.	.
chr1	153900327	153900826	chr1	154205168	154205667	Teddm2|chr1:154205168-154205667	0.283603603934508	.	.
chr1	154118577	154119076	chr1	153846966	153847465	A830008E24Rik|chr1:153846966-153847465	0.505152727679079	.	.
chr1	155557936	155558435	chr1	155516450	155516949	Acbd6|chr1:155516450-155516949	0.314871051571105	.	.
chr1	155557936	155558435	chr1	155801634	155802133	Acbd6|chr1:155801634-155802133	0.358115833392282	.	.
chr1	155812620	155813119	chr1	155517010	155517509	Qsox1|chr1:155517010-155517509	0.323260556814602	.	.
chr1	155812620	155813119	chr1	155855451	155855950	Qsox1|chr1:155855451-155855950	0.360284736507249	.	.
chr1	155973115	155973614	chr1	155516450	155516949	Cep350|chr1:155516450-155516949	0.305235190262736	.	.
chr1	156035878	156036377	chr1	156085751	156086250	Tor1aip1|chr1:156085751-156086250	0.291281336561727	.	.
chr1	156035878	156036377	chr1	156085751	156086250	Tor1aip2|chr1:156085751-156086250	0.291281336561727	.	.
chr1	156035878	156036377	chr1	156179815	156180314	Tor1aip1|chr1:156179815-156180314	0.372048950497609	.	.
chr1	156035878	156036377	chr1	156179815	156180314	Tor1aip2|chr1:156179815-156180314	0.372048950497609	.	.
chr1	156303125	156303624	chr1	156040577	156041076	4930518J20Rik|chr1:156040577-156041076	0.37078505841147	.	.
chr1	156303125	156303624	chr1	156040577	156041076	4930518J20Rik|chr1:156040577-156041076	0.370785058411471	.	.
chr1	156303125	156303624	chr1	156040577	156041076	Tdrd5|chr1:156040577-156041076	0.37078505841147	.	.
chr1	156303125	156303624	chr1	156040577	156041076	Tdrd5|chr1:156040577-156041076	0.370785058411471	.	.
chr1	156420903	156421402	chr1	156085751	156086250	Axdnd1|chr1:156085751-156086250	0.374866460264341	.	.
chr1	159231910	159232409	chr1	158770677	158771176	Cop1|chr1:158770677-158771176	0.341694570387616	.	.
chr1	160906055	160906554	chr1	160714646	160715145	Rc3h1|chr1:160714646-160715145	0.377997052297489	.	.
chr1	161250941	161251440	chr1	161463592	161464091	Prdx6|chr1:161463592-161464091	0.503774666238153	.	.
chr1	161250941	161251440	chr1	161507610	161508109	Prdx6|chr1:161507610-161508109	0.563158443803942	.	.
chr1	161876715	161877214	chr1	161662342	161662841	Suco|chr1:161662342-161662841	0.524941406377989	.	.
chr1	161968972	161969471	chr1	161680458	161680957	Gm38304|chr1:161680458-161680957	0.350004285216913	.	.
chr1	161968972	161969471	chr1	161680458	161680957	Pigc|chr1:161680458-161680957	0.350004285216913	.	.
chr1	161968972	161969471	chr1	161765830	161766329	Gm38304|chr1:161765830-161766329	0.341780334564086	.	.
chr1	161968972	161969471	chr1	161765830	161766329	Pigc|chr1:161765830-161766329	0.341780334564086	.	.
chr1	162570372	162570871	chr1	162665061	162665560	Vamp4|chr1:162665061-162665560	0.293568135191741	.	.
chr1	163403421	163403920	chr1	163150346	163150845	Gorab|chr1:163150346-163150845	0.292505860409145	.	.
chr1	163607079	163607578	chr1	163618199	163618698	Gm29500|chr1:163618199-163618698	0.496096791943393	.	.
chr1	163607621	163608120	chr1	163618199	163618698	Gm29500|chr1:163618199-163618698	0.594303515169177	.	.
chr1	163779331	163779830	chr1	163618199	163618698	Kifap3|chr1:163618199-163618698	0.473230076481723	.	.
chr1	163994642	163995141	chr1	164138556	164139055	BC055324|chr1:164138556-164139055	0.307642843862475	.	.
chr1	163994642	163995141	chr1	164138556	164139055	Mettl18|chr1:164138556-164139055	0.307642843862475	.	.
chr1	164248686	164249185	chr1	164261462	164261961	Slc19a2|chr1:164261462-164261961	0.536847382510935	.	.
chr1	164248686	164249185	chr1	164366670	164367169	Slc19a2|chr1:164366670-164367169	0.268206804764086	.	.
chr1	164307370	164307869	chr1	164261462	164261961	Blzf1|chr1:164261462-164261961	0.705255303320801	.	.
chr1	164457803	164458302	chr1	164261462	164261961	Atp1b1|chr1:164261462-164261961	0.373350629288796	.	.
chr1	164457803	164458302	chr1	164316485	164316984	Atp1b1|chr1:164316485-164316984	0.273318721956642	.	.
chr1	164458666	164459165	chr1	164261462	164261961	Atp1b1|chr1:164261462-164261961	0.418403494945436	.	.
chr1	165763500	165763999	chr1	166154109	166154608	Creg1|chr1:166154109-166154608	0.466746576249179	.	.
chr1	166002418	166002917	chr1	166153330	166153829	Gm26665|chr1:166153330-166153829	0.302861625314005	.	.
chr1	166002418	166002917	chr1	166153330	166153829	Pou2f1|chr1:166153330-166153829	0.302861625314005	.	.
chr1	166002418	166002917	chr1	166154109	166154608	Gm26665|chr1:166154109-166154608	0.49791677886172	.	.
chr1	166002418	166002917	chr1	166154109	166154608	Pou2f1|chr1:166154109-166154608	0.49791677886172	.	.
chr1	166002418	166002917	chr1	166343030	166343529	Gm26665|chr1:166343030-166343529	0.647905943085366	.	.
chr1	166002418	166002917	chr1	166343030	166343529	Pou2f1|chr1:166343030-166343529	0.647905943085366	.	.
chr1	166253817	166254316	chr1	166153330	166153829	Ildr2|chr1:166153330-166153829	0.498068555480826	.	.
chr1	166309200	166309699	chr1	166360121	166360620	5330438I03Rik|chr1:166360121-166360620	0.306599157867357	.	.
chr1	166379002	166379501	chr1	166153330	166153829	Tada1|chr1:166153330-166153829	0.287484986863256	.	.
chr1	166409578	166410077	chr1	166343030	166343529	Pogk|chr1:166343030-166343529	0.292272665957653	.	.
chr1	167284924	167285423	chr1	167369851	167370350	Gm2453|chr1:167369851-167370350	0.47673025441599	.	.
chr1	167284924	167285423	chr1	167369851	167370350	Uck2|chr1:167369851-167370350	0.47673025441599	.	.
chr1	167284924	167285423	chr1	167636947	167637446	Gm2453|chr1:167636947-167637446	0.360000079095781	.	.
chr1	167284924	167285423	chr1	167636947	167637446	Uck2|chr1:167636947-167637446	0.360000079095781	.	.
chr1	167308418	167308917	chr1	167718216	167718715	Tmco1|chr1:167718216-167718715	0.391749806877951	.	.
chr1	167349707	167350206	chr1	167644841	167645340	Aldh9a1|chr1:167644841-167645340	0.443708458826653	.	.
chr1	167349707	167350206	chr1	167736712	167737211	Aldh9a1|chr1:167736712-167737211	0.344441096632703	.	.
chr1	167393588	167394087	chr1	167638031	167638530	Mgst3|chr1:167638031-167638530	0.266798841546648	.	.
chr1	167393588	167394087	chr1	167660629	167661128	Mgst3|chr1:167660629-167661128	0.634421810497677	.	.
chr1	167393588	167394087	chr1	167718216	167718715	Mgst3|chr1:167718216-167718715	0.266810054370292	.	.
chr1	167394156	167394655	chr1	167669716	167670215	Mgst3|chr1:167669716-167670215	0.306606585479103	.	.
chr1	167598393	167598892	chr1	167781977	167782476	Rxrg|chr1:167781977-167782476	0.35430148732621	.	.
chr1	168432123	168432622	chr1	168288094	168288593	Pbx1|chr1:168288094-168288593	0.468223785960638	.	.
chr1	169531254	169531753	chr1	169917937	169918436	Nuf2|chr1:169917937-169918436	0.27394431708999	.	.
chr1	169747461	169747960	chr1	169458835	169459334	Rgs4|chr1:169458835-169459334	0.310318623468484	.	.
chr1	169933784	169934283	chr1	169882921	169883420	Gm15852|chr1:169882921-169883420	0.269799977977594	.	.
chr1	169933784	169934283	chr1	169916624	169917123	Gm15852|chr1:169916624-169917123	0.480645671172682	.	.
chr1	169934305	169934804	chr1	169502758	169503257	Gm15852|chr1:169502758-169503257	0.292559144134568	.	.
chr1	169969082	169969581	chr1	170136286	170136785	3110045C21Rik|chr1:170136286-170136785	0.316650650751244	.	.
chr1	169969082	169969581	chr1	170136286	170136785	Hsd17b7|chr1:170136286-170136785	0.316650650751244	.	.
chr1	170174840	170175339	chr1	169882921	169883420	Gm37748|chr1:169882921-169883420	0.46818192448124	.	.
chr1	170174840	170175339	chr1	169882921	169883420	Uap1|chr1:169882921-169883420	0.46818192448124	.	.
chr1	170174840	170175339	chr1	169916624	169917123	Gm37748|chr1:169916624-169917123	0.281643235957179	.	.
chr1	170174840	170175339	chr1	169916624	169917123	Uap1|chr1:169916624-169917123	0.281643235957179	.	.
chr1	170174840	170175339	chr1	169917937	169918436	Gm37748|chr1:169917937-169918436	0.630739360801126	.	.
chr1	170174840	170175339	chr1	169917937	169918436	Uap1|chr1:169917937-169918436	0.630739360801126	.	.
chr1	170867049	170867548	chr1	170901528	170902027	Atf6|chr1:170901528-170902027	0.283004662474483	.	.
chr1	170867049	170867548	chr1	171102488	171102987	Atf6|chr1:171102488-171102987	0.317033075472282	.	.
chr1	170867571	170868070	chr1	171038357	171038856	Atf6|chr1:171038357-171038856	0.34212705312164	.	.
chr1	170867571	170868070	chr1	171038357	171038856	Gm9929|chr1:171038357-171038856	0.34212705312164	.	.
chr1	170867571	170868070	chr1	171102488	171102987	Atf6|chr1:171102488-171102987	0.427513854073639	.	.
chr1	170867571	170868070	chr1	171102488	171102987	Gm9929|chr1:171102488-171102987	0.427513854073639	.	.
chr1	170867571	170868070	chr1	171110922	171111421	Atf6|chr1:171110922-171111421	0.623092002311841	.	.
chr1	170867571	170868070	chr1	171110922	171111421	Gm9929|chr1:171110922-171111421	0.623092002311841	.	.
chr1	170867571	170868070	chr1	171220747	171221246	Atf6|chr1:171220747-171221246	0.457307144028103	.	.
chr1	170867571	170868070	chr1	171220747	171221246	Gm9929|chr1:171220747-171221246	0.457307144028103	.	.
chr1	170868410	170868909	chr1	170908240	170908739	Atf6|chr1:170908240-170908739	0.382968156873166	.	.
chr1	170868410	170868909	chr1	170908240	170908739	Gm9929|chr1:170908240-170908739	0.382968156873166	.	.
chr1	170868410	170868909	chr1	171044266	171044765	Atf6|chr1:171044266-171044765	0.40885820844059	.	.
chr1	170868410	170868909	chr1	171044266	171044765	Gm9929|chr1:171044266-171044765	0.40885820844059	.	.
chr1	170868410	170868909	chr1	171044776	171045275	Atf6|chr1:171044776-171045275	0.394017810732848	.	.
chr1	170868410	170868909	chr1	171044776	171045275	Gm9929|chr1:171044776-171045275	0.394017810732848	.	.
chr1	170885252	170885751	chr1	171101659	171102158	Dusp12|chr1:171101659-171102158	0.313847953316016	.	.
chr1	170885252	170885751	chr1	171101659	171102158	Gm26620|chr1:171101659-171102158	0.313847953316016	.	.
chr1	170885252	170885751	chr1	171118208	171118707	Dusp12|chr1:171118208-171118707	0.266283356663053	.	.
chr1	170885252	170885751	chr1	171118208	171118707	Gm26620|chr1:171118208-171118707	0.266283356663053	.	.
chr1	170885252	170885751	chr1	171220747	171221246	Dusp12|chr1:171220747-171221246	0.277368561083162	.	.
chr1	170885252	170885751	chr1	171220747	171221246	Gm26620|chr1:171220747-171221246	0.277368561083162	.	.
chr1	171113775	171114274	chr1	170908240	170908739	Cfap126|chr1:170908240-170908739	0.544215817797961	.	.
chr1	171113775	171114274	chr1	171044776	171045275	Cfap126|chr1:171044776-171045275	0.298286309182726	.	.
chr1	171150371	171150870	chr1	170901528	170902027	Mpz|chr1:170901528-170902027	0.423341137557221	.	.
chr1	171150371	171150870	chr1	170901528	170902027	Sdhc|chr1:170901528-170902027	0.423341137557221	.	.
chr1	171150371	171150870	chr1	170907216	170907715	Mpz|chr1:170907216-170907715	0.302914964030089	.	.
chr1	171150371	171150870	chr1	170907216	170907715	Sdhc|chr1:170907216-170907715	0.302914964030089	.	.
chr1	171150371	171150870	chr1	171101659	171102158	Mpz|chr1:171101659-171102158	0.58729459496953	.	.
chr1	171150371	171150870	chr1	171101659	171102158	Sdhc|chr1:171101659-171102158	0.58729459496953	.	.
chr1	171150371	171150870	chr1	171118208	171118707	Mpz|chr1:171118208-171118707	0.32258078753429	.	.
chr1	171150371	171150870	chr1	171118208	171118707	Sdhc|chr1:171118208-171118707	0.32258078753429	.	.
chr1	171150371	171150870	chr1	171247027	171247526	Mpz|chr1:171247027-171247526	0.370663766053296	.	.
chr1	171150371	171150870	chr1	171247027	171247526	Sdhc|chr1:171247027-171247526	0.370663766053296	.	.
chr1	171150371	171150870	chr1	171478928	171479427	Mpz|chr1:171478928-171479427	0.319919455070928	.	.
chr1	171150371	171150870	chr1	171478928	171479427	Sdhc|chr1:171478928-171479427	0.319919455070928	.	.
chr1	171196077	171196576	chr1	170908240	170908739	Pcp4l1|chr1:170908240-170908739	0.284645817250983	.	.
chr1	171196077	171196576	chr1	170992548	170993047	Pcp4l1|chr1:170992548-170993047	0.448418273989535	.	.
chr1	171196077	171196576	chr1	171044266	171044765	Pcp4l1|chr1:171044266-171044765	0.268648875130461	.	.
chr1	171196077	171196576	chr1	171044776	171045275	Pcp4l1|chr1:171044776-171045275	0.432708296690795	.	.
chr1	171196077	171196576	chr1	171103099	171103598	Pcp4l1|chr1:171103099-171103598	0.315854432860512	.	.
chr1	171196077	171196576	chr1	171379865	171380364	Pcp4l1|chr1:171379865-171380364	0.543663549931049	.	.
chr1	171222404	171222903	chr1	170907216	170907715	Tomm40l|chr1:170907216-170907715	0.369397825675073	.	.
chr1	171222404	171222903	chr1	171220747	171221246	Tomm40l|chr1:171220747-171221246	0.416580219896641	.	.
chr1	171270057	171270556	chr1	171033681	171034180	B4galt3|chr1:171033681-171034180	0.452692659977416	.	.
chr1	171270057	171270556	chr1	171044776	171045275	B4galt3|chr1:171044776-171045275	0.358934911763479	.	.
chr1	171281054	171281553	chr1	171036880	171037379	Ppox|chr1:171036880-171037379	0.329028877964429	.	.
chr1	171281563	171282062	chr1	171103099	171103598	Ppox|chr1:171103099-171103598	0.347720591177384	.	.
chr1	171281563	171282062	chr1	171379865	171380364	Ppox|chr1:171379865-171380364	0.439228329649923	.	.
chr1	171287719	171288218	chr1	171044266	171044765	Usp21|chr1:171044266-171044765	0.444855180474825	.	.
chr1	171287719	171288218	chr1	171044776	171045275	Usp21|chr1:171044776-171045275	0.396420275895649	.	.
chr1	171287719	171288218	chr1	171110922	171111421	Usp21|chr1:171110922-171111421	0.34507572818684	.	.
chr1	171328705	171329204	chr1	171036880	171037379	Dedd|chr1:171036880-171037379	0.414581732263949	.	.
chr1	171328705	171329204	chr1	171037809	171038308	Dedd|chr1:171037809-171038308	0.361477886380744	.	.
chr1	171328705	171329204	chr1	171038357	171038856	Dedd|chr1:171038357-171038856	0.427489552816677	.	.
chr1	171328705	171329204	chr1	171102488	171102987	Dedd|chr1:171102488-171102987	0.376113731404783	.	.
chr1	171328705	171329204	chr1	171102488	171102987	Dedd|chr1:171102488-171102987	0.376113731404784	.	.
chr1	171328705	171329204	chr1	171110922	171111421	Dedd|chr1:171110922-171111421	0.460752461044879	.	.
chr1	171329206	171329705	chr1	171033681	171034180	Dedd|chr1:171033681-171034180	0.275625205856318	.	.
chr1	171329206	171329705	chr1	171036880	171037379	Dedd|chr1:171036880-171037379	0.284945486162212	.	.
chr1	171329206	171329705	chr1	171037809	171038308	Dedd|chr1:171037809-171038308	0.279445233401967	.	.
chr1	171329206	171329705	chr1	171044266	171044765	Dedd|chr1:171044266-171044765	0.39365899186074	.	.
chr1	171329206	171329705	chr1	171044776	171045275	Dedd|chr1:171044776-171045275	0.390585227609106	.	.
chr1	171329206	171329705	chr1	171220747	171221246	Dedd|chr1:171220747-171221246	0.295871894897669	.	.
chr1	171329206	171329705	chr1	171379865	171380364	Dedd|chr1:171379865-171380364	0.380725599695744	.	.
chr1	171345437	171345936	chr1	171044776	171045275	Nit1|chr1:171044776-171045275	0.286142356818581	.	.
chr1	171345437	171345936	chr1	171044776	171045275	Pfdn2|chr1:171044776-171045275	0.286142356818581	.	.
chr1	171360576	171361075	chr1	171038357	171038856	Klhdc9|chr1:171038357-171038856	0.338718432060872	.	.
chr1	171360576	171361075	chr1	171110922	171111421	Klhdc9|chr1:171110922-171111421	0.278094610387405	.	.
chr1	171361088	171361587	chr1	171101659	171102158	Klhdc9|chr1:171101659-171102158	0.266223503920457	.	.
chr1	171361088	171361587	chr1	171118208	171118707	Klhdc9|chr1:171118208-171118707	0.350337827790912	.	.
chr1	171361088	171361587	chr1	171263038	171263537	Klhdc9|chr1:171263038-171263537	0.514141397048165	.	.
chr1	171411068	171411567	chr1	171033681	171034180	Usf1|chr1:171033681-171034180	0.31862591360331	.	.
chr1	171411068	171411567	chr1	171101659	171102158	Usf1|chr1:171101659-171102158	0.331076893899867	.	.
chr1	171411068	171411567	chr1	171379865	171380364	Usf1|chr1:171379865-171380364	0.345487638121622	.	.
chr1	171437234	171437733	chr1	171247027	171247526	F11r|chr1:171247027-171247526	0.302271464105189	.	.
chr1	172082460	172082959	chr1	172217086	172217585	Copa|chr1:172217086-172217585	0.298916618825238	.	.
chr1	172082460	172082959	chr1	172217086	172217585	Ncstn|chr1:172217086-172217585	0.298916618825238	.	.
chr1	172147848	172148347	chr1	172027134	172027633	Dcaf8|chr1:172027134-172027633	0.37977894450559	.	.
chr1	172147848	172148347	chr1	172046349	172046848	Dcaf8|chr1:172046349-172046848	0.290210841186469	.	.
chr1	172206038	172206537	chr1	171815706	171816205	Pea15a|chr1:171815706-171816205	0.286525847471139	.	.
chr1	172632295	172632794	chr1	172528665	172529164	Dusp23|chr1:172528665-172529164	0.457403311414007	.	.
chr1	172632295	172632794	chr1	172846996	172847495	Dusp23|chr1:172846996-172847495	0.427405623845579	.	.
chr1	172632827	172633326	chr1	172846996	172847495	Dusp23|chr1:172846996-172847495	0.299539694038017	.	.
chr1	173366644	173367143	chr1	173356595	173357094	Cadm3|chr1:173356595-173357094	0.331862077711857	.	.
chr1	173366644	173367143	chr1	173377444	173377943	Cadm3|chr1:173377444-173377943	0.310471118087675	.	.
chr1	173366644	173367143	chr1	173640988	173641487	Cadm3|chr1:173640988-173641487	0.348829553682073	.	.
chr1	173367390	173367889	chr1	173398534	173399033	Cadm3|chr1:173398534-173399033	0.344556508336055	.	.
chr1	174501578	174502077	chr1	174631806	174632305	Fmn2|chr1:174631806-174632305	0.359096476285789	.	.
chr1	174502434	174502933	chr1	174631806	174632305	Fmn2|chr1:174631806-174632305	0.405400760914828	.	.
chr1	174502434	174502933	chr1	174719671	174720170	Fmn2|chr1:174719671-174720170	0.35946089891037	.	.
chr1	175625436	175625935	chr1	175580269	175580768	Fh1|chr1:175580269-175580768	0.276673475822097	.	.
chr1	175625436	175625935	chr1	175580269	175580768	Fh1|chr1:175580269-175580768	0.276673475822098	.	.
chr1	175625436	175625935	chr1	175871980	175872479	Fh1|chr1:175871980-175872479	0.475153479807401	.	.
chr1	175693049	175693548	chr1	175580269	175580768	Chml|chr1:175580269-175580768	0.32869644108816	.	.
chr1	175693049	175693548	chr1	175580269	175580768	Opn3|chr1:175580269-175580768	0.32869644108816	.	.
chr1	175880538	175881037	chr1	175871980	175872479	Exo1|chr1:175871980-175872479	0.269942182752765	.	.
chr1	175880538	175881037	chr1	176125714	176126213	Exo1|chr1:176125714-176126213	0.331006367122465	.	.
chr1	175880538	175881037	chr1	176223159	176223658	Exo1|chr1:176223159-176223658	0.302761569091507	.	.
chr1	177257072	177257571	chr1	177035415	177035914	Akt3|chr1:177035415-177035914	0.350176166126066	.	.
chr1	177257580	177258079	chr1	177364223	177364722	Akt3|chr1:177364223-177364722	0.310242032975179	.	.
chr1	177257580	177258079	chr1	177620448	177620947	Akt3|chr1:177620448-177620947	0.471500772808481	.	.
chr1	177441840	177442339	chr1	177702809	177703308	Zbtb18|chr1:177702809-177703308	0.326436830244492	.	.
chr1	177795766	177796265	chr1	177663087	177663586	Adss|chr1:177663087-177663586	0.294890667703889	.	.
chr1	177796375	177796874	chr1	177573280	177573779	Adss|chr1:177573280-177573779	0.31305589136481	.	.
chr1	177982967	177983466	chr1	177620448	177620947	Catspere2|chr1:177620448-177620947	0.29829700659197	.	.
chr1	178187311	178187810	chr1	178368821	178369320	Desi2|chr1:178368821-178369320	0.33150252509038	.	.
chr1	178187311	178187810	chr1	178449116	178449615	Desi2|chr1:178449116-178449615	0.328967868410823	.	.
chr1	178276142	178276641	chr1	178219602	178220101	4930527J03Rik|chr1:178219602-178220101	0.403948493044564	.	.
chr1	178276142	178276641	chr1	178448418	178448917	4930527J03Rik|chr1:178448418-178448917	0.511628252591427	.	.
chr1	178276142	178276641	chr1	178463658	178464157	4930527J03Rik|chr1:178463658-178464157	0.287407494395835	.	.
chr1	178317988	178318487	chr1	178368821	178369320	B230369F24Rik|chr1:178368821-178369320	0.304593129516504	.	.
chr1	178317988	178318487	chr1	178368821	178369320	Cox20|chr1:178368821-178369320	0.304593129516504	.	.
chr1	178317988	178318487	chr1	178454037	178454536	B230369F24Rik|chr1:178454037-178454536	0.293615042073998	.	.
chr1	178317988	178318487	chr1	178454037	178454536	Cox20|chr1:178454037-178454536	0.293615042073998	.	.
chr1	178318532	178319031	chr1	178368821	178369320	B230369F24Rik|chr1:178368821-178369320	0.308244484701916	.	.
chr1	178318532	178319031	chr1	178368821	178369320	Cox20|chr1:178368821-178369320	0.308244484701916	.	.
chr1	178318532	178319031	chr1	178449116	178449615	B230369F24Rik|chr1:178449116-178449615	0.340800306269176	.	.
chr1	178318532	178319031	chr1	178449116	178449615	Cox20|chr1:178449116-178449615	0.340800306269176	.	.
chr1	178337559	178338058	chr1	178336353	178336852	Hnrnpu|chr1:178336353-178336852	0.526049381017985	.	.
chr1	178406170	178406669	chr1	178336353	178336852	Efcab2|chr1:178336353-178336852	0.322356452730698	.	.
chr1	178406170	178406669	chr1	178368821	178369320	Efcab2|chr1:178368821-178369320	0.376708831949082	.	.
chr1	179517784	179518283	chr1	179587690	179588189	Smyd3|chr1:179587690-179588189	0.454704735348275	.	.
chr1	179546057	179546556	chr1	179645628	179646127	Cnst|chr1:179645628-179646127	0.327386306507361	.	.
chr1	179546057	179546556	chr1	179645628	179646127	Tfb2m|chr1:179645628-179646127	0.327386306507361	.	.
chr1	179803447	179803946	chr1	180195828	180196327	Ahctf1|chr1:180195828-180196327	0.276733282049012	.	.
chr1	179803447	179803946	chr1	180195828	180196327	Gm10518|chr1:180195828-180196327	0.276733282049012	.	.
chr1	179959653	179960152	chr1	179587690	179588189	Cdc42bpa|chr1:179587690-179588189	0.362568556715637	.	.
chr1	179960232	179960731	chr1	179587690	179588189	Cdc42bpa|chr1:179587690-179588189	0.372541444205784	.	.
chr1	180568576	180569075	chr1	180604475	180604974	Parp1|chr1:180604475-180604974	0.380295398484669	.	.
chr1	180568576	180569075	chr1	180778088	180778587	Parp1|chr1:180778088-180778587	0.347646826203595	.	.
chr1	180568576	180569075	chr1	180992071	180992570	Parp1|chr1:180992071-180992570	0.385645907189089	.	.
chr1	180641033	180641532	chr1	180541862	180542361	Lin9|chr1:180541862-180542361	0.290166255159677	.	.
chr1	180725789	180726288	chr1	180550703	180551202	Acbd3|chr1:180550703-180551202	0.30395029017716	.	.
chr1	180725789	180726288	chr1	180604475	180604974	Acbd3|chr1:180604475-180604974	0.379765794408457	.	.
chr1	180725789	180726288	chr1	180778088	180778587	Acbd3|chr1:180778088-180778587	0.349156879636981	.	.
chr1	180768387	180768886	chr1	180604475	180604974	Gm38293|chr1:180604475-180604974	0.449105162600346	.	.
chr1	180768387	180768886	chr1	180777540	180778039	Gm38293|chr1:180777540-180778039	0.341207587434668	.	.
chr1	180768387	180768886	chr1	180778088	180778587	Gm38293|chr1:180778088-180778587	0.323235537880401	.	.
chr1	180813365	180813864	chr1	180541862	180542361	H3f3a|chr1:180541862-180542361	0.345855099806708	.	.
chr1	180813365	180813864	chr1	180541862	180542361	H3f3aos|chr1:180541862-180542361	0.345855099806708	.	.
chr1	180813365	180813864	chr1	180604475	180604974	H3f3a|chr1:180604475-180604974	0.351388784509367	.	.
chr1	180813365	180813864	chr1	180604475	180604974	H3f3aos|chr1:180604475-180604974	0.351388784509367	.	.
chr1	180813365	180813864	chr1	180778088	180778587	H3f3a|chr1:180778088-180778587	0.439482914550393	.	.
chr1	180813365	180813864	chr1	180778088	180778587	H3f3aos|chr1:180778088-180778587	0.439482914550393	.	.
chr1	180813989	180814488	chr1	180541862	180542361	H3f3a|chr1:180541862-180542361	0.411927207858679	.	.
chr1	180813989	180814488	chr1	180541862	180542361	H3f3aos|chr1:180541862-180542361	0.411927207858679	.	.
chr1	180813989	180814488	chr1	181016358	181016857	H3f3a|chr1:181016358-181016857	0.364722552650551	.	.
chr1	180813989	180814488	chr1	181016358	181016857	H3f3aos|chr1:181016358-181016857	0.364722552650551	.	.
chr1	180850639	180851138	chr1	180541862	180542361	Sde2|chr1:180541862-180542361	0.527303060942082	.	.
chr1	180903944	180904443	chr1	180777540	180778039	Pycr2|chr1:180777540-180778039	0.32100365168845	.	.
chr1	180903944	180904443	chr1	180778088	180778587	Pycr2|chr1:180778088-180778587	0.281645275340394	.	.
chr1	181211764	181212263	chr1	181393692	181394191	Wdr26|chr1:181393692-181394191	0.393676779508937	.	.
chr1	181352331	181352830	chr1	181017318	181017817	Cnih3|chr1:181017318-181017817	0.327404271285317	.	.
chr1	181352831	181353330	chr1	181545377	181545876	Cnih3|chr1:181545377-181545876	0.390265900889648	.	.
chr1	182019253	182019752	chr1	181888749	181889248	Enah|chr1:181888749-181889248	0.347493119271663	.	.
chr1	182019253	182019752	chr1	181923286	181923785	Enah|chr1:181923286-181923785	0.400726679330751	.	.
chr1	182019822	182020321	chr1	181888749	181889248	Enah|chr1:181888749-181889248	0.347999031341404	.	.
chr1	182019822	182020321	chr1	182489705	182490204	Enah|chr1:182489705-182490204	0.379651038038103	.	.
chr1	182020341	182020840	chr1	182489705	182490204	Enah|chr1:182489705-182490204	0.31128693562175	.	.
chr1	182124497	182124996	chr1	181888749	181889248	Srp9|chr1:181888749-181889248	0.583594201698389	.	.
chr1	182124497	182124996	chr1	181923286	181923785	Srp9|chr1:181923286-181923785	0.513478736901126	.	.
chr1	182124497	182124996	chr1	182489705	182490204	Srp9|chr1:182489705-182490204	0.348697199598143	.	.
chr1	182282007	182282506	chr1	182140320	182140819	Degs1|chr1:182140320-182140819	0.313606239991027	.	.
chr1	182282007	182282506	chr1	182489705	182490204	Degs1|chr1:182489705-182490204	0.270028619483715	.	.
chr1	182282558	182283057	chr1	182376142	182376641	Degs1|chr1:182376142-182376641	0.398473856698855	.	.
chr1	182282558	182283057	chr1	182489705	182490204	Degs1|chr1:182489705-182490204	0.294938060901439	.	.
chr1	182341398	182341897	chr1	182489705	182490204	Fbxo28|chr1:182489705-182490204	0.461873189065033	.	.
chr1	183296308	183296807	chr1	183345255	183345754	Aida|chr1:183345255-183345754	0.67541778165189	.	.
chr1	183296308	183296807	chr1	183345255	183345754	Brox|chr1:183345255-183345754	0.67541778165189	.	.
chr1	183296824	183297323	chr1	183442295	183442794	Aida|chr1:183442295-183442794	0.275816028396365	.	.
chr1	183296824	183297323	chr1	183442295	183442794	Brox|chr1:183442295-183442794	0.275816028396365	.	.
chr1	183369413	183369912	chr1	183345255	183345754	Mia3|chr1:183345255-183345754	0.689738076997381	.	.
chr1	183388644	183389143	chr1	183442295	183442794	Taf1a|chr1:183442295-183442794	0.312049248718567	.	.
chr1	183388644	183389143	chr1	183656995	183657494	Taf1a|chr1:183656995-183657494	0.512245757895668	.	.
chr1	183928364	183928863	chr1	183793858	183794357	Gm38108|chr1:183793858-183794357	0.495096843186483	.	.
chr1	184034061	184034560	chr1	184235529	184236028	1700056E22Rik|chr1:184235529-184236028	0.393640472119541	.	.
chr1	184034061	184034560	chr1	184326139	184326638	1700056E22Rik|chr1:184326139-184326638	0.358769460916411	.	.
chr1	184845644	184846143	chr1	184569729	184570228	Marc2|chr1:184569729-184570228	0.526508673469462	.	.
chr1	184845644	184846143	chr1	184771584	184772083	Marc2|chr1:184771584-184772083	0.390460733960294	.	.
chr1	184845644	184846143	chr1	184852137	184852636	Marc2|chr1:184852137-184852636	0.380080268141509	.	.
chr1	184999545	185000044	chr1	184771584	184772083	Mark1|chr1:184771584-184772083	0.276335329760821	.	.
chr1	185331876	185332375	chr1	185741624	185742123	Bpnt1|chr1:185741624-185742123	0.268375649933738	.	.
chr1	185441641	185442140	chr1	185741624	185742123	9630028B13Rik|chr1:185741624-185742123	0.461231844495775	.	.
chr1	185455175	185455674	chr1	185741624	185742123	Gm2061|chr1:185741624-185742123	0.382514357000101	.	.
chr1	185455175	185455674	chr1	185741624	185742123	Slc30a10|chr1:185741624-185742123	0.382514357000101	.	.
chr1	186117016	186117515	chr1	186448710	186449209	Lyplal1|chr1:186448710-186449209	0.365363956683923	.	.
chr1	186705157	186705656	chr1	186721882	186722381	Gm29491|chr1:186721882-186722381	0.328220749571738	.	.
chr1	186705157	186705656	chr1	186721882	186722381	Gm29491|chr1:186721882-186722381	0.328220749571739	.	.
chr1	186705157	186705656	chr1	186721882	186722381	Tgfb2|chr1:186721882-186722381	0.328220749571738	.	.
chr1	186705157	186705656	chr1	186721882	186722381	Tgfb2|chr1:186721882-186722381	0.328220749571739	.	.
chr1	186705157	186705656	chr1	186979478	186979977	Gm29491|chr1:186979478-186979977	0.33585912980944	.	.
chr1	186705157	186705656	chr1	186979478	186979977	Tgfb2|chr1:186979478-186979977	0.33585912980944	.	.
chr1	186749156	186749655	chr1	186634935	186635434	A430105J06Rik|chr1:186634935-186635434	0.388542494694149	.	.
chr1	186749156	186749655	chr1	186634935	186635434	Rrp15|chr1:186634935-186635434	0.388542494694149	.	.
chr1	186749156	186749655	chr1	186979478	186979977	A430105J06Rik|chr1:186979478-186979977	0.358157416712202	.	.
chr1	186749156	186749655	chr1	186979478	186979977	Rrp15|chr1:186979478-186979977	0.358157416712202	.	.
chr1	187215277	187215776	chr1	187031729	187032228	Gpatch2|chr1:187031729-187032228	0.36766670728079	.	.
chr1	187215277	187215776	chr1	187031729	187032228	Spata17|chr1:187031729-187032228	0.36766670728079	.	.
chr1	187609281	187609780	chr1	187609831	187610330	Esrrg|chr1:187609831-187610330	0.319897023635299	.	.
chr1	187609281	187609780	chr1	187712532	187713031	Esrrg|chr1:187712532-187713031	0.411009528755527	.	.
chr1	187651190	187651689	chr1	187709381	187709880	Gm36388|chr1:187709381-187709880	0.284114509106199	.	.
chr1	187651708	187652207	chr1	187709381	187709880	Gm36388|chr1:187709381-187709880	0.419210771550726	.	.
chr1	191025317	191025816	chr1	191292294	191292793	A230020J21Rik|chr1:191292294-191292793	0.445955528262902	.	.
chr1	191025317	191025816	chr1	191292294	191292793	Flvcr1|chr1:191292294-191292793	0.445955528262902	.	.
chr1	191026045	191026544	chr1	191075634	191076133	A230020J21Rik|chr1:191075634-191076133	0.360844843941743	.	.
chr1	191026045	191026544	chr1	191075634	191076133	Flvcr1|chr1:191075634-191076133	0.360844843941743	.	.
chr1	191062183	191062682	chr1	191183196	191183695	Nsl1|chr1:191183196-191183695	0.421393176481322	.	.
chr1	191062183	191062682	chr1	191183196	191183695	Tatdn3|chr1:191183196-191183695	0.421393176481322	.	.
chr1	191062183	191062682	chr1	191299530	191300029	Nsl1|chr1:191299530-191300029	0.283668695424677	.	.
chr1	191062183	191062682	chr1	191299530	191300029	Tatdn3|chr1:191299530-191300029	0.283668695424677	.	.
chr1	191062684	191063183	chr1	191183196	191183695	Nsl1|chr1:191183196-191183695	0.3813479867969	.	.
chr1	191062684	191063183	chr1	191183196	191183695	Tatdn3|chr1:191183196-191183695	0.3813479867969	.	.
chr1	191317662	191318161	chr1	191183196	191183695	Nenf|chr1:191183196-191183695	0.418844742882832	.	.
chr1	191317662	191318161	chr1	191299029	191299528	Nenf|chr1:191299029-191299528	0.32792265122885	.	.
chr1	191317662	191318161	chr1	191299530	191300029	Nenf|chr1:191299530-191300029	0.309273074675344	.	.
chr1	191325660	191326159	chr1	191312626	191313125	Pacc1|chr1:191312626-191313125	0.304259645155839	.	.
chr1	191575408	191575907	chr1	191718952	191719451	Dtl|chr1:191718952-191719451	0.315701456987894	.	.
chr1	191575408	191575907	chr1	191718952	191719451	Ints7|chr1:191718952-191719451	0.315701456987894	.	.
chr1	191717568	191718067	chr1	191292294	191292793	Lpgat1|chr1:191292294-191292793	0.290384449768021	.	.
chr1	191717568	191718067	chr1	191397049	191397548	Lpgat1|chr1:191397049-191397548	0.333120142224364	.	.
chr1	191718068	191718567	chr1	191292294	191292793	Lpgat1|chr1:191292294-191292793	0.397632230495667	.	.
chr1	191906374	191906873	chr1	191718952	191719451	1700034H15Rik|chr1:191718952-191719451	0.292215712400202	.	.
chr1	191906374	191906873	chr1	191718952	191719451	Slc30a1|chr1:191718952-191719451	0.292215712400202	.	.
chr1	191907383	191907882	chr1	191718952	191719451	1700034H15Rik|chr1:191718952-191719451	0.385829852174791	.	.
chr1	191907383	191907882	chr1	191718952	191719451	Slc30a1|chr1:191718952-191719451	0.385829852174791	.	.
chr1	194222981	194223480	chr1	194334982	194335481	4930503O07Rik|chr1:194334982-194335481	0.266122644201664	.	.
chr1	194976111	194976610	chr1	194879521	194880020	A330023F24Rik|chr1:194879521-194880020	0.300117918629277	.	.
chr1	194976111	194976610	chr1	194879521	194880020	Gm16897|chr1:194879521-194880020	0.300117918629277	.	.
chr1	194976111	194976610	chr1	195040386	195040885	A330023F24Rik|chr1:195040386-195040885	0.295820813465121	.	.
chr1	194976111	194976610	chr1	195040386	195040885	Gm16897|chr1:195040386-195040885	0.295820813465121	.	.
chr1	195018071	195018570	chr1	195016706	195017205	Gm37027|chr1:195016706-195017205	0.354303271302144	.	.
chr1	195130829	195131328	chr1	195040386	195040885	Cr1l|chr1:195040386-195040885	0.380908526311231	.	.
chr1	195176500	195176999	chr1	194816816	194817315	Cr2|chr1:194816816-194817315	0.292607238231069	.	.
chr1	195176500	195176999	chr1	195016706	195017205	Cr2|chr1:195016706-195017205	0.418786693654501	.	.
chr10	3366298	3366797	chr10	3366890	3367389	Ppp1r14c|chr10:3366890-3367389	0.758840281136707	.	.
chr10	3740116	3740615	chr10	3414767	3415266	Plekhg1|chr10:3414767-3415266	0.361603573273599	.	.
chr10	3972861	3973360	chr10	3979041	3979540	Mthfd1l|chr10:3979041-3979540	0.273856534364824	.	.
chr10	3973553	3974052	chr10	3979041	3979540	Mthfd1l|chr10:3979041-3979540	0.504733404977989	.	.
chr10	4265552	4266051	chr10	4589488	4589987	Akap12|chr10:4589488-4589987	0.425716171641931	.	.
chr10	4266269	4266768	chr10	4386733	4387232	Akap12|chr10:4386733-4387232	0.4077911797589	.	.
chr10	4266269	4266768	chr10	4712513	4713012	Akap12|chr10:4712513-4713012	0.269491368779606	.	.
chr10	4266915	4267414	chr10	4598223	4598722	Akap12|chr10:4598223-4598722	0.32893478629456	.	.
chr10	4387235	4387734	chr10	4346705	4347204	Zbtb2|chr10:4346705-4347204	0.330619705958615	.	.
chr10	4387235	4387734	chr10	4386733	4387232	Zbtb2|chr10:4386733-4387232	0.453719331448878	.	.
chr10	4432192	4432691	chr10	4346705	4347204	Armt1|chr10:4346705-4347204	0.327753103931625	.	.
chr10	4432192	4432691	chr10	4346705	4347204	Rmnd1|chr10:4346705-4347204	0.327753103931625	.	.
chr10	4432192	4432691	chr10	4386733	4387232	Armt1|chr10:4386733-4387232	0.305934831046164	.	.
chr10	4432192	4432691	chr10	4386733	4387232	Rmnd1|chr10:4386733-4387232	0.305934831046164	.	.
chr10	5550504	5551003	chr10	5504718	5505217	Syne1|chr10:5504718-5505217	0.291000073867229	.	.
chr10	5550504	5551003	chr10	5549987	5550486	Syne1|chr10:5549987-5550486	0.387187644374134	.	.
chr10	5921342	5921841	chr10	5904251	5904750	Rgs17|chr10:5904251-5904750	0.49906929181075	.	.
chr10	5922199	5922698	chr10	6035780	6036279	Rgs17|chr10:6035780-6036279	0.536209842784848	.	.
chr10	7589567	7590066	chr10	7839497	7839996	Lrp11|chr10:7839497-7839996	0.268509723268347	.	.
chr10	7590117	7590616	chr10	7469964	7470463	Lrp11|chr10:7469964-7470463	0.441973358714245	.	.
chr10	7590117	7590616	chr10	7839497	7839996	Lrp11|chr10:7839497-7839996	0.401281097227792	.	.
chr10	7590117	7590616	chr10	7900869	7901368	Lrp11|chr10:7900869-7901368	0.461917944185366	.	.
chr10	7667254	7667753	chr10	7809906	7810405	Nup43|chr10:7809906-7810405	0.301790693530412	.	.
chr10	7680943	7681442	chr10	7268348	7268847	Lats1|chr10:7268348-7268847	0.326239001243133	.	.
chr10	7680943	7681442	chr10	7268348	7268847	Pcmt1|chr10:7268348-7268847	0.326239001243133	.	.
chr10	7680943	7681442	chr10	7663092	7663591	Lats1|chr10:7663092-7663591	0.282521607797303	.	.
chr10	7680943	7681442	chr10	7663092	7663591	Pcmt1|chr10:7663092-7663591	0.282521607797303	.	.
chr10	7725685	7726184	chr10	7839497	7839996	Katna1|chr10:7839497-7839996	0.278862748488363	.	.
chr10	7725685	7726184	chr10	7900869	7901368	Katna1|chr10:7900869-7901368	0.302408115403197	.	.
chr10	7792631	7793130	chr10	7883479	7883978	Ginm1|chr10:7883479-7883978	0.317623072016057	.	.
chr10	7792631	7793130	chr10	7883479	7883978	Ppil4|chr10:7883479-7883978	0.317623072016057	.	.
chr10	7956090	7956589	chr10	7663092	7663591	Tab2|chr10:7663092-7663591	0.315143318924718	.	.
chr10	8518648	8519147	chr10	8719280	8719779	Ust|chr10:8719280-8719779	0.377576149450958	.	.
chr10	10472118	10472617	chr10	10734509	10735008	Adgb|chr10:10734509-10735008	0.411693599794024	.	.
chr10	10557986	10558485	chr10	10320999	10321498	Rab32|chr10:10320999-10321498	0.532425066368805	.	.
chr10	11081489	11081988	chr10	11362273	11362772	Grm1|chr10:11362273-11362772	0.536227043320289	.	.
chr10	11082083	11082582	chr10	11362273	11362772	Grm1|chr10:11362273-11362772	0.555042071620629	.	.
chr10	11280524	11281023	chr10	11449856	11450355	4930432B10Rik|chr10:11449856-11450355	0.299792580056417	.	.
chr10	11280524	11281023	chr10	11449856	11450355	Fbxo30|chr10:11449856-11450355	0.299792580056417	.	.
chr10	11280524	11281023	chr10	11491884	11492383	4930432B10Rik|chr10:11491884-11492383	0.293049072253069	.	.
chr10	11280524	11281023	chr10	11491884	11492383	Fbxo30|chr10:11491884-11492383	0.293049072253069	.	.
chr10	11343450	11343949	chr10	11449856	11450355	Epm2a|chr10:11449856-11450355	0.50963759305606	.	.
chr10	11343450	11343949	chr10	11491884	11492383	Epm2a|chr10:11491884-11492383	0.329876014650061	.	.
chr10	12868974	12869473	chr10	13090439	13090938	Utrn|chr10:13090439-13090938	0.296062373483688	.	.
chr10	12868974	12869473	chr10	13170762	13171261	Utrn|chr10:13170762-13171261	0.264981600113699	.	.
chr10	12922385	12922884	chr10	12796396	12796895	B230208H11Rik|chr10:12796396-12796895	0.556354782689104	.	.
chr10	12922927	12923426	chr10	12796396	12796895	B230208H11Rik|chr10:12796396-12796895	0.404328500460073	.	.
chr10	12922927	12923426	chr10	13090439	13090938	B230208H11Rik|chr10:13090439-13090938	0.3558245797703	.	.
chr10	12964030	12964529	chr10	13008121	13008620	Stx11|chr10:13008121-13008620	0.290653062235162	.	.
chr10	13192919	13193418	chr10	13018414	13018913	Ltv1|chr10:13018414-13018913	0.381965719040163	.	.
chr10	13192919	13193418	chr10	13412096	13412595	Ltv1|chr10:13412096-13412595	0.269452644409621	.	.
chr10	13473580	13474079	chr10	13090439	13090938	Phactr2|chr10:13090439-13090938	0.305099370750024	.	.
chr10	13474088	13474587	chr10	13090972	13091471	Phactr2|chr10:13090972-13091471	0.302048234426754	.	.
chr10	14705323	14705822	chr10	14321485	14321984	Nmbr|chr10:14321485-14321984	0.392592781576833	.	.
chr10	14705323	14705822	chr10	14321485	14321984	Vta1|chr10:14321485-14321984	0.392592781576833	.	.
chr10	14759884	14760383	chr10	14812662	14813161	B230364G03Rik|chr10:14812662-14813161	0.435615792851842	.	.
chr10	17331923	17332422	chr10	17411420	17411919	Gm47760|chr10:17411420-17411919	0.376805837202546	.	.
chr10	17331923	17332422	chr10	17724226	17724725	Gm47760|chr10:17724226-17724725	0.292445469267682	.	.
chr10	18210578	18211077	chr10	18197247	18197746	Ect2l|chr10:18197247-18197746	0.274272416232627	.	.
chr10	19015270	19015769	chr10	19185903	19186402	Tnfaip3|chr10:19185903-19186402	0.393056743537518	.	.
chr10	19591671	19592170	chr10	19779077	19779576	Ifngr1|chr10:19779077-19779576	0.5372914569126	.	.
chr10	19591671	19592170	chr10	19811700	19812199	Ifngr1|chr10:19811700-19812199	0.339151018584558	.	.
chr10	19591671	19592170	chr10	19849978	19850477	Ifngr1|chr10:19849978-19850477	0.346313752962024	.	.
chr10	19591671	19592170	chr10	19893934	19894433	Ifngr1|chr10:19893934-19894433	0.360968695356412	.	.
chr10	19591671	19592170	chr10	19915249	19915748	Ifngr1|chr10:19915249-19915748	0.297970903733134	.	.
chr10	19712255	19712754	chr10	19671921	19672420	Il20ra|chr10:19671921-19672420	0.404999727376775	.	.
chr10	19712255	19712754	chr10	19779077	19779576	Il20ra|chr10:19779077-19779576	0.356747346628093	.	.
chr10	19712255	19712754	chr10	19795048	19795547	Il20ra|chr10:19795048-19795547	0.340017297983508	.	.
chr10	19712255	19712754	chr10	19915249	19915748	Il20ra|chr10:19915249-19915748	0.361194651774341	.	.
chr10	19850487	19850986	chr10	19779077	19779576	Slc35d3|chr10:19779077-19779576	0.546422781916971	.	.
chr10	19850487	19850986	chr10	19811700	19812199	Slc35d3|chr10:19811700-19812199	0.551919965157565	.	.
chr10	19850487	19850986	chr10	19849978	19850477	Slc35d3|chr10:19849978-19850477	0.784081522642536	.	.
chr10	19933991	19934490	chr10	19671921	19672420	Map3k5|chr10:19671921-19672420	0.356967494758789	.	.
chr10	19933991	19934490	chr10	19779077	19779576	Map3k5|chr10:19779077-19779576	0.411503698201754	.	.
chr10	19933991	19934490	chr10	19915249	19915748	Map3k5|chr10:19915249-19915748	0.459618150058269	.	.
chr10	20312122	20312621	chr10	20632544	20633043	4933406P04Rik|chr10:20632544-20633043	0.426134189996726	.	.
chr10	20312122	20312621	chr10	20632544	20633043	Bclaf1|chr10:20632544-20633043	0.426134189996726	.	.
chr10	20347497	20347996	chr10	20632007	20632506	Mtfr2|chr10:20632007-20632506	0.30060136006331	.	.
chr10	20724806	20725305	chr10	20632007	20632506	Pde7b|chr10:20632007-20632506	0.499611347621478	.	.
chr10	20724806	20725305	chr10	20954126	20954625	Pde7b|chr10:20954126-20954625	0.296732399595045	.	.
chr10	20724806	20725305	chr10	20966007	20966506	Pde7b|chr10:20966007-20966506	0.27328245466816	.	.
chr10	20952322	20952821	chr10	20632007	20632506	Ahi1|chr10:20632007-20632506	0.397243707730416	.	.
chr10	20952322	20952821	chr10	20632544	20633043	Ahi1|chr10:20632544-20633043	0.272464838986591	.	.
chr10	20952322	20952821	chr10	20954126	20954625	Ahi1|chr10:20954126-20954625	0.376379368410319	.	.
chr10	20952322	20952821	chr10	21072638	21073137	Ahi1|chr10:21072638-21073137	0.295847339161929	.	.
chr10	21144872	21145371	chr10	20938543	20939042	Gm26577|chr10:20938543-20939042	0.300552828469689	.	.
chr10	21188931	21189430	chr10	20854873	20855372	Gm40608|chr10:20854873-20855372	0.35806795359653	.	.
chr10	21188931	21189430	chr10	20938543	20939042	Gm40608|chr10:20938543-20939042	0.41653530574824	.	.
chr10	21881933	21882432	chr10	21962926	21963425	Sgk1|chr10:21962926-21963425	0.298778081579703	.	.
chr10	21881933	21882432	chr10	22140879	22141378	Sgk1|chr10:22140879-22141378	0.569960481422406	.	.
chr10	21881933	21882432	chr10	22140879	22141378	Sgk1|chr10:22140879-22141378	0.569960481422407	.	.
chr10	22645129	22645628	chr10	22615297	22615796	Slc2a12|chr10:22615297-22615796	0.336121949107991	.	.
chr10	22645129	22645628	chr10	22746238	22746737	Slc2a12|chr10:22746238-22746737	0.462561251762773	.	.
chr10	22731152	22731651	chr10	22628376	22628875	AC166256.1|chr10:22628376-22628875	0.530597082821803	.	.
chr10	22731152	22731651	chr10	22628376	22628875	Tbpl1|chr10:22628376-22628875	0.530597082821803	.	.
chr10	22731152	22731651	chr10	22629180	22629679	AC166256.1|chr10:22629180-22629679	0.29425432151483	.	.
chr10	22731152	22731651	chr10	22629180	22629679	Tbpl1|chr10:22629180-22629679	0.29425432151483	.	.
chr10	23796872	23797371	chr10	23979250	23979749	Slc18b1|chr10:23979250-23979749	0.388094465045556	.	.
chr10	24131389	24131888	chr10	23979250	23979749	Gm40614|chr10:23979250-23979749	0.310902636785769	.	.
chr10	24131389	24131888	chr10	24311997	24312496	Gm40614|chr10:24311997-24312496	0.304110717172724	.	.
chr10	24149016	24149515	chr10	23777020	23777519	Stx7|chr10:23777020-23777519	0.294767259555488	.	.
chr10	24149016	24149515	chr10	23979250	23979749	Stx7|chr10:23979250-23979749	0.366505435639901	.	.
chr10	24595382	24595881	chr10	24297725	24298224	Ccn2|chr10:24297725-24298224	0.349446121654792	.	.
chr10	24595382	24595881	chr10	24469726	24470225	Ccn2|chr10:24469726-24470225	0.618720862650365	.	.
chr10	24595382	24595881	chr10	24625007	24625506	Ccn2|chr10:24625007-24625506	0.405568295236603	.	.
chr10	24711736	24712235	chr10	24534974	24535473	Enpp1|chr10:24534974-24535473	0.378493220313039	.	.
chr10	24869684	24870183	chr10	24534974	24535473	Med23|chr10:24534974-24535473	0.289504124087375	.	.
chr10	24869684	24870183	chr10	24630618	24631117	Med23|chr10:24630618-24631117	0.36353493003557	.	.
chr10	26374914	26375413	chr10	26710532	26711031	L3mbtl3|chr10:26710532-26711031	0.499125590751733	.	.
chr10	26374914	26375413	chr10	26711043	26711542	L3mbtl3|chr10:26711043-26711542	0.278404819771143	.	.
chr10	26375759	26376258	chr10	26710532	26711031	L3mbtl3|chr10:26710532-26711031	0.310806252169376	.	.
chr10	26375759	26376258	chr10	26710532	26711031	L3mbtl3|chr10:26710532-26711031	0.310806252169377	.	.
chr10	26752501	26753000	chr10	26711043	26711542	Arhgap18|chr10:26711043-26711542	0.328545359878436	.	.
chr10	26753106	26753605	chr10	26711043	26711542	Arhgap18|chr10:26711043-26711542	0.267912769799459	.	.
chr10	26753106	26753605	chr10	26772164	26772663	Arhgap18|chr10:26772164-26772663	0.301925155058746	.	.
chr10	29313161	29313660	chr10	29146930	29147429	Echdc1|chr10:29146930-29147429	0.483603639114503	.	.
chr10	29313161	29313660	chr10	29146930	29147429	Gm46218|chr10:29146930-29147429	0.483603639114503	.	.
chr10	29361318	29361817	chr10	29106909	29107408	Rnf146|chr10:29106909-29107408	0.378296073495468	.	.
chr10	29361838	29362337	chr10	29146930	29147429	Rnf146|chr10:29146930-29147429	0.387172845847248	.	.
chr10	29361838	29362337	chr10	29338603	29339102	Rnf146|chr10:29338603-29339102	0.284220957820452	.	.
chr10	29361838	29362337	chr10	29532753	29533252	Rnf146|chr10:29532753-29533252	0.370774475856754	.	.
chr10	29361838	29362337	chr10	29635782	29636281	Rnf146|chr10:29635782-29636281	0.360569296968765	.	.
chr10	30802619	30803118	chr10	30618199	30618698	Ncoa7|chr10:30618199-30618698	0.331848454382245	.	.
chr10	30803126	30803625	chr10	30618199	30618698	Ncoa7|chr10:30618199-30618698	0.320474463557452	.	.
chr10	31313140	31313639	chr10	31742380	31742879	Hddc2|chr10:31742380-31742879	0.410593133160328	.	.
chr10	31445701	31446200	chr10	31299140	31299639	Tpd52l1|chr10:31299140-31299639	0.28500950958532	.	.
chr10	31445701	31446200	chr10	31592665	31593164	Tpd52l1|chr10:31592665-31593164	0.481199603591555	.	.
chr10	31445701	31446200	chr10	31592665	31593164	Tpd52l1|chr10:31592665-31593164	0.481199603591556	.	.
chr10	31445701	31446200	chr10	31593174	31593673	Tpd52l1|chr10:31593174-31593673	0.300673932820997	.	.
chr10	31608520	31609019	chr10	31299140	31299639	Rnf217|chr10:31299140-31299639	0.428531404108239	.	.
chr10	31608520	31609019	chr10	31592665	31593164	Rnf217|chr10:31592665-31593164	0.670752903148056	.	.
chr10	31608520	31609019	chr10	31593174	31593673	Rnf217|chr10:31593174-31593673	0.301017136712236	.	.
chr10	34018867	34019366	chr10	33986736	33987235	Gm48045|chr10:33986736-33987235	0.306173160760318	.	.
chr10	34018867	34019366	chr10	33986736	33987235	Rwdd1|chr10:33986736-33987235	0.306173160760318	.	.
chr10	34019491	34019990	chr10	34316872	34317371	Gm48045|chr10:34316872-34317371	0.361762312745396	.	.
chr10	34019491	34019990	chr10	34316872	34317371	Rwdd1|chr10:34316872-34317371	0.361762312745396	.	.
chr10	34127449	34127948	chr10	33986736	33987235	Calhm6|chr10:33986736-33987235	0.32312115184778	.	.
chr10	34297174	34297673	chr10	34033850	34034349	Tspyl4|chr10:34033850-34034349	0.548644433742429	.	.
chr10	36505968	36506467	chr10	36718129	36718628	Hs3st5|chr10:36718129-36718628	0.290383255305093	.	.
chr10	36974613	36975112	chr10	37014232	37014731	Hdac2|chr10:37014232-37014731	0.435378702120764	.	.
chr10	39899007	39899506	chr10	40008710	40009209	4930547M16Rik|chr10:40008710-40009209	0.272998565519662	.	.
chr10	39899007	39899506	chr10	40008710	40009209	Mfsd4b4|chr10:40008710-40009209	0.272998565519662	.	.
chr10	39899007	39899506	chr10	40218825	40219324	4930547M16Rik|chr10:40218825-40219324	0.274857345370048	.	.
chr10	39899007	39899506	chr10	40218825	40219324	Mfsd4b4|chr10:40218825-40219324	0.274857345370048	.	.
chr10	40024417	40024916	chr10	40069162	40069661	Mfsd4b1|chr10:40069162-40069661	0.508290335610381	.	.
chr10	40024417	40024916	chr10	40212385	40212884	Mfsd4b1|chr10:40212385-40212884	0.344952524809214	.	.
chr10	40142083	40142582	chr10	39960047	39960546	Slc16a10|chr10:39960047-39960546	0.43646626685853	.	.
chr10	40301364	40301863	chr10	40526326	40526825	Amd1|chr10:40526326-40526825	0.284765353440848	.	.
chr10	40683470	40683969	chr10	40526326	40526825	Mettl24|chr10:40526326-40526825	0.280536582396981	.	.
chr10	40883216	40883715	chr10	40751036	40751535	Cdc40|chr10:40751036-40751535	0.376750841724532	.	.
chr10	40883216	40883715	chr10	40751036	40751535	Wasf1|chr10:40751036-40751535	0.376750841724532	.	.
chr10	41071321	41071820	chr10	41288740	41289239	Gpr6|chr10:41288740-41289239	0.347403164309873	.	.
chr10	41303028	41303527	chr10	41288740	41289239	Ak9|chr10:41288740-41289239	0.549080036201928	.	.
chr10	41303028	41303527	chr10	41288740	41289239	Fig4|chr10:41288740-41289239	0.549080036201928	.	.
chr10	41303028	41303527	chr10	41505407	41505906	Ak9|chr10:41505407-41505906	0.282579336823906	.	.
chr10	41303028	41303527	chr10	41505407	41505906	Fig4|chr10:41505407-41505906	0.282579336823906	.	.
chr10	41450048	41450547	chr10	41004323	41004822	Zbtb24|chr10:41004323-41004822	0.426819832672594	.	.
chr10	41450048	41450547	chr10	41288740	41289239	Zbtb24|chr10:41288740-41289239	0.274460913160908	.	.
chr10	41490156	41490655	chr10	41288740	41289239	Ppil6|chr10:41288740-41289239	0.657025643155972	.	.
chr10	41490156	41490655	chr10	41288740	41289239	Smpd2|chr10:41288740-41289239	0.657025643155972	.	.
chr10	41518902	41519401	chr10	41288740	41289239	Cd164|chr10:41288740-41289239	0.531264814192502	.	.
chr10	41518902	41519401	chr10	41887125	41887624	Cd164|chr10:41887125-41887624	0.48430045359831	.	.
chr10	41553207	41553706	chr10	41464495	41464994	Gm17196|chr10:41464495-41464994	0.269963680975731	.	.
chr10	42276537	42277036	chr10	42277563	42278062	Foxo3|chr10:42277563-42278062	0.631127467172301	.	.
chr10	42276537	42277036	chr10	42678656	42679155	Foxo3|chr10:42678656-42679155	0.449302437138676	.	.
chr10	42478381	42478880	chr10	42277563	42278062	Afg1l|chr10:42277563-42278062	0.389513889414953	.	.
chr10	42478381	42478880	chr10	42308048	42308547	Afg1l|chr10:42308048-42308547	0.285653701697245	.	.
chr10	42478381	42478880	chr10	42678656	42679155	Afg1l|chr10:42678656-42679155	0.378521235677525	.	.
chr10	42501588	42502087	chr10	42308048	42308547	Snx3|chr10:42308048-42308547	0.314071755763442	.	.
chr10	42501588	42502087	chr10	42696935	42697434	Snx3|chr10:42696935-42697434	0.311870893544985	.	.
chr10	42501588	42502087	chr10	42832556	42833055	Snx3|chr10:42832556-42833055	0.322143018190458	.	.
chr10	42501588	42502087	chr10	42958099	42958598	Snx3|chr10:42958099-42958598	0.349746326059602	.	.
chr10	42501588	42502087	chr10	42972717	42973216	Snx3|chr10:42972717-42973216	0.365181709166481	.	.
chr10	42501588	42502087	chr10	42992941	42993440	Snx3|chr10:42992941-42993440	0.307714421306808	.	.
chr10	42502326	42502825	chr10	42696935	42697434	Snx3|chr10:42696935-42697434	0.325171177892773	.	.
chr10	42502326	42502825	chr10	42941844	42942343	Snx3|chr10:42941844-42942343	0.288857000692339	.	.
chr10	42502326	42502825	chr10	42958099	42958598	Snx3|chr10:42958099-42958598	0.329677820189127	.	.
chr10	42502326	42502825	chr10	42972717	42973216	Snx3|chr10:42972717-42973216	0.314321645622917	.	.
chr10	42502326	42502825	chr10	42992941	42993440	Snx3|chr10:42992941-42993440	0.321881699279767	.	.
chr10	42761268	42761767	chr10	42678656	42679155	Sec63|chr10:42678656-42679155	0.288494017588541	.	.
chr10	42761268	42761767	chr10	42696935	42697434	Sec63|chr10:42696935-42697434	0.315123281104136	.	.
chr10	42761268	42761767	chr10	42972717	42973216	Sec63|chr10:42972717-42973216	0.306582022818029	.	.
chr10	42761268	42761767	chr10	42993544	42994043	Sec63|chr10:42993544-42994043	0.322015868393287	.	.
chr10	42863983	42864482	chr10	42678656	42679155	Gm34006|chr10:42678656-42679155	0.489274188439339	.	.
chr10	42863983	42864482	chr10	42696935	42697434	Gm34006|chr10:42696935-42697434	0.434375523865099	.	.
chr10	42863983	42864482	chr10	42917271	42917770	Gm34006|chr10:42917271-42917770	0.340983148422609	.	.
chr10	43540736	43541235	chr10	43723315	43723814	1700021F05Rik|chr10:43723315-43723814	0.346342713363882	.	.
chr10	44268090	44268589	chr10	44381373	44381872	Atg5|chr10:44381373-44381872	0.542671702298665	.	.
chr10	45289129	45289628	chr10	45045177	45045676	Gm15934|chr10:45045177-45045676	0.3088530504756	.	.
chr10	45335421	45335920	chr10	45045177	45045676	Bves|chr10:45045177-45045676	0.334365875744787	.	.
chr10	45335421	45335920	chr10	45045177	45045676	Bves|chr10:45045177-45045676	0.334365875744788	.	.
chr10	45335421	45335920	chr10	45103172	45103671	Bves|chr10:45103172-45103671	0.279874681171912	.	.
chr10	45335421	45335920	chr10	45103172	45103671	Bves|chr10:45103172-45103671	0.279874681171913	.	.
chr10	45335958	45336457	chr10	45103172	45103671	Bves|chr10:45103172-45103671	0.525469476627012	.	.
chr10	45335958	45336457	chr10	45104010	45104509	Bves|chr10:45104010-45104509	0.302919768728461	.	.
chr10	45335958	45336457	chr10	45373235	45373734	Bves|chr10:45373235-45373734	0.40435211496845	.	.
chr10	45485562	45486061	chr10	45051034	45051533	Lin28b|chr10:45051034-45051533	0.311720857999583	.	.
chr10	45485562	45486061	chr10	45118341	45118840	Lin28b|chr10:45118341-45118840	0.561016314399646	.	.
chr10	45485562	45486061	chr10	45310985	45311484	Lin28b|chr10:45310985-45311484	0.402441261459311	.	.
chr10	45486237	45486736	chr10	45104549	45105048	Lin28b|chr10:45104549-45105048	0.394722019052225	.	.
chr10	45486237	45486736	chr10	45118341	45118840	Lin28b|chr10:45118341-45118840	0.423337029928805	.	.
chr10	45806958	45807457	chr10	45925713	45926212	D030045P18Rik|chr10:45925713-45926212	0.393857557154877	.	.
chr10	50592385	50592884	chr10	50704180	50704679	Ascc3|chr10:50704180-50704679	0.456506325605487	.	.
chr10	52233366	52233865	chr10	52274921	52275420	Dcbld1|chr10:52274921-52275420	0.377034184664158	.	.
chr10	52233867	52234366	chr10	52274921	52275420	Dcbld1|chr10:52274921-52275420	0.385840891180124	.	.
chr10	52381975	52382474	chr10	52274921	52275420	Gopc|chr10:52274921-52275420	0.399619714884519	.	.
chr10	52381975	52382474	chr10	52691301	52691800	Gopc|chr10:52691301-52691800	0.290393679744136	.	.
chr10	52417238	52417737	chr10	52703990	52704489	Nus1|chr10:52703990-52704489	0.423990092054373	.	.
chr10	53379090	53379589	chr10	53341240	53341739	Cep85l|chr10:53341240-53341739	0.440301336197754	.	.
chr10	53750991	53751490	chr10	53863390	53863889	Fam184a|chr10:53863390-53863889	0.46106098088767	.	.
chr10	54074878	54075377	chr10	53863390	53863889	Gm16998|chr10:53863390-53863889	0.337981099013167	.	.
chr10	54074878	54075377	chr10	53863390	53863889	Gm16998|chr10:53863390-53863889	0.337981099013168	.	.
chr10	54075590	54076089	chr10	53863390	53863889	Gm16998|chr10:53863390-53863889	0.371323092270831	.	.
chr10	54075590	54076089	chr10	53863390	53863889	Man1a|chr10:53863390-53863889	0.371323092270831	.	.
chr10	56228732	56229231	chr10	56372970	56373469	Tbc1d32|chr10:56372970-56373469	0.580355396820324	.	.
chr10	56431168	56431667	chr10	56339053	56339552	Gm36595|chr10:56339053-56339552	0.353252067824093	.	.
chr10	56431168	56431667	chr10	56369070	56369569	Gm36595|chr10:56369070-56369569	0.339325136954661	.	.
chr10	56431764	56432263	chr10	56712395	56712894	Gm36595|chr10:56712395-56712894	0.322708416520189	.	.
chr10	56431764	56432263	chr10	56712905	56713404	Gm36595|chr10:56712905-56713404	0.367317903673354	.	.
chr10	57486054	57486553	chr10	57011638	57012137	4930467K11Rik|chr10:57011638-57012137	0.386975802547397	.	.
chr10	57486054	57486553	chr10	57011638	57012137	Hsf2|chr10:57011638-57012137	0.386975802547397	.	.
chr10	57486054	57486553	chr10	57037559	57038058	4930467K11Rik|chr10:57037559-57038058	0.391009955055329	.	.
chr10	57486054	57486553	chr10	57037559	57038058	Hsf2|chr10:57037559-57038058	0.391009955055329	.	.
chr10	57486054	57486553	chr10	57183491	57183990	4930467K11Rik|chr10:57183491-57183990	0.28472091484292	.	.
chr10	57486054	57486553	chr10	57183491	57183990	Hsf2|chr10:57183491-57183990	0.28472091484292	.	.
chr10	57486054	57486553	chr10	57357381	57357880	4930467K11Rik|chr10:57357381-57357880	0.747794894401354	.	.
chr10	57486054	57486553	chr10	57357381	57357880	4930467K11Rik|chr10:57357381-57357880	0.747794894401355	.	.
chr10	57486054	57486553	chr10	57357381	57357880	Hsf2|chr10:57357381-57357880	0.747794894401354	.	.
chr10	57486054	57486553	chr10	57357381	57357880	Hsf2|chr10:57357381-57357880	0.747794894401355	.	.
chr10	57631815	57632314	chr10	57279529	57280028	Pkib|chr10:57279529-57280028	0.483651935153116	.	.
chr10	57631815	57632314	chr10	57317064	57317563	Pkib|chr10:57317064-57317563	0.48656820194116	.	.
chr10	57631815	57632314	chr10	57357381	57357880	Pkib|chr10:57357381-57357880	0.294234235490336	.	.
chr10	57631815	57632314	chr10	57447879	57448378	Pkib|chr10:57447879-57448378	0.374986611813704	.	.
chr10	57794939	57795438	chr10	57568996	57569495	Smpdl3a|chr10:57568996-57569495	0.374592870468878	.	.
chr10	58323065	58323564	chr10	58559766	58560265	Lims1|chr10:58559766-58560265	0.486858587032338	.	.
chr10	58813051	58813550	chr10	58907100	58907599	Sh3rf3|chr10:58907100-58907599	0.363270773326854	.	.
chr10	58813694	58814193	chr10	58907100	58907599	Sh3rf3|chr10:58907100-58907599	0.391082257111497	.	.
chr10	60831386	60831885	chr10	60760360	60760859	Unc5b|chr10:60760360-60760859	0.316651869399568	.	.
chr10	60831386	60831885	chr10	60820526	60821025	Unc5b|chr10:60820526-60821025	0.495384663021409	.	.
chr10	61147435	61147934	chr10	61275776	61276275	Sgpl1|chr10:61275776-61276275	0.283852085874448	.	.
chr10	61475458	61475957	chr10	61341474	61341973	Lrrc20|chr10:61341474-61341973	0.266711359514857	.	.
chr10	61475965	61476464	chr10	61341474	61341973	D830039M14Rik|chr10:61341474-61341973	0.359602020995471	.	.
chr10	61475965	61476464	chr10	61341474	61341973	Lrrc20|chr10:61341474-61341973	0.359602020995471	.	.
chr10	61783021	61783520	chr10	62182988	62183487	H2afy2|chr10:62182988-62183487	0.28797336966197	.	.
chr10	61783689	61784188	chr10	61625504	61626003	H2afy2|chr10:61625504-61626003	0.272931384135456	.	.
chr10	62340040	62340539	chr10	62101434	62101933	Hk1os|chr10:62101434-62101933	0.492642718022634	.	.
chr10	62340040	62340539	chr10	62320502	62321001	Hk1os|chr10:62320502-62321001	0.339452945347642	.	.
chr10	62340040	62340539	chr10	62590203	62590702	Hk1os|chr10:62590203-62590702	0.318760849194801	.	.
chr10	62449224	62449723	chr10	62101434	62101933	4930507D05Rik|chr10:62101434-62101933	0.323605109354557	.	.
chr10	62449224	62449723	chr10	62101434	62101933	Supv3l1|chr10:62101434-62101933	0.323605109354557	.	.
chr10	62449766	62450265	chr10	62102023	62102522	4930507D05Rik|chr10:62102023-62102522	0.32699519054978	.	.
chr10	62449766	62450265	chr10	62102023	62102522	Supv3l1|chr10:62102023-62102522	0.32699519054978	.	.
chr10	62449766	62450265	chr10	62110799	62111298	4930507D05Rik|chr10:62110799-62111298	0.368504240221481	.	.
chr10	62449766	62450265	chr10	62110799	62111298	Supv3l1|chr10:62110799-62111298	0.368504240221481	.	.
chr10	62449766	62450265	chr10	62260971	62261470	4930507D05Rik|chr10:62260971-62261470	0.464453093922687	.	.
chr10	62449766	62450265	chr10	62260971	62261470	Supv3l1|chr10:62260971-62261470	0.464453093922687	.	.
chr10	62449766	62450265	chr10	62320502	62321001	4930507D05Rik|chr10:62320502-62321001	0.407931345906859	.	.
chr10	62449766	62450265	chr10	62320502	62321001	Supv3l1|chr10:62320502-62321001	0.407931345906859	.	.
chr10	62449766	62450265	chr10	62739951	62740450	4930507D05Rik|chr10:62739951-62740450	0.52705139273876	.	.
chr10	62449766	62450265	chr10	62739951	62740450	Supv3l1|chr10:62739951-62740450	0.52705139273876	.	.
chr10	62486629	62487128	chr10	62101434	62101933	Vps26a|chr10:62101434-62101933	0.281293380474336	.	.
chr10	62486629	62487128	chr10	62410887	62411386	Vps26a|chr10:62410887-62411386	0.288208085358332	.	.
chr10	62486629	62487128	chr10	62590203	62590702	Vps26a|chr10:62590203-62590702	0.489529794779824	.	.
chr10	62577623	62578122	chr10	62590203	62590702	4933428P19Rik|chr10:62590203-62590702	0.444281199622087	.	.
chr10	62577623	62578122	chr10	62590203	62590702	Kif1bp|chr10:62590203-62590702	0.444281199622087	.	.
chr10	62577623	62578122	chr10	62856650	62857149	4933428P19Rik|chr10:62856650-62857149	0.448750541640507	.	.
chr10	62577623	62578122	chr10	62856650	62857149	Kif1bp|chr10:62856650-62857149	0.448750541640507	.	.
chr10	62578211	62578710	chr10	62294061	62294560	4933428P19Rik|chr10:62294061-62294560	0.291585808887319	.	.
chr10	62578211	62578710	chr10	62294061	62294560	Kif1bp|chr10:62294061-62294560	0.291585808887319	.	.
chr10	62602059	62602558	chr10	62320502	62321001	Ddx21|chr10:62320502-62321001	0.503576275815833	.	.
chr10	62602059	62602558	chr10	62320502	62321001	Gm47257|chr10:62320502-62321001	0.503576275815833	.	.
chr10	62602059	62602558	chr10	62410887	62411386	Ddx21|chr10:62410887-62411386	0.307339951728693	.	.
chr10	62602059	62602558	chr10	62410887	62411386	Gm47257|chr10:62410887-62411386	0.307339951728693	.	.
chr10	62602059	62602558	chr10	62590203	62590702	Ddx21|chr10:62590203-62590702	0.407204654874011	.	.
chr10	62602059	62602558	chr10	62590203	62590702	Gm47257|chr10:62590203-62590702	0.407204654874011	.	.
chr10	62602059	62602558	chr10	62856650	62857149	Ddx21|chr10:62856650-62857149	0.519712321634352	.	.
chr10	62602059	62602558	chr10	62856650	62857149	Gm47257|chr10:62856650-62857149	0.519712321634352	.	.
chr10	62651098	62651597	chr10	62260971	62261470	Ddx50|chr10:62260971-62261470	0.320804928440596	.	.
chr10	62651098	62651597	chr10	62320502	62321001	Ddx50|chr10:62320502-62321001	0.354243584618332	.	.
chr10	62651098	62651597	chr10	62739951	62740450	Ddx50|chr10:62739951-62740450	0.549418578607491	.	.
chr10	62651098	62651597	chr10	62865210	62865709	Ddx50|chr10:62865210-62865709	0.579930936320986	.	.
chr10	62651098	62651597	chr10	62866298	62866797	Ddx50|chr10:62866298-62866797	0.329940609125074	.	.
chr10	62651098	62651597	chr10	62966249	62966748	Ddx50|chr10:62966249-62966748	0.475164610507553	.	.
chr10	62725538	62726037	chr10	62866298	62866797	Stox1|chr10:62866298-62866797	0.456188539931419	.	.
chr10	62792172	62792671	chr10	62865210	62865709	Ccar1|chr10:62865210-62865709	0.387595253370479	.	.
chr10	62792172	62792671	chr10	62866298	62866797	Ccar1|chr10:62866298-62866797	0.437138495298932	.	.
chr10	62792172	62792671	chr10	63065948	63066447	Ccar1|chr10:63065948-63066447	0.274268592494915	.	.
chr10	62920395	62920894	chr10	62739951	62740450	Slc25a16|chr10:62739951-62740450	0.273802578516024	.	.
chr10	62920395	62920894	chr10	62866298	62866797	Slc25a16|chr10:62866298-62866797	0.424973871071383	.	.
chr10	62946840	62947339	chr10	62590203	62590702	Dna2|chr10:62590203-62590702	0.48617751203189	.	.
chr10	62979983	62980482	chr10	62590203	62590702	Rufy2|chr10:62590203-62590702	0.509457144057877	.	.
chr10	62979983	62980482	chr10	62739951	62740450	Rufy2|chr10:62739951-62740450	0.418452906938388	.	.
chr10	62979983	62980482	chr10	62865210	62865709	Rufy2|chr10:62865210-62865709	0.590050656970908	.	.
chr10	62979983	62980482	chr10	63065948	63066447	Rufy2|chr10:63065948-63066447	0.443166650023151	.	.
chr10	63023688	63024187	chr10	62865210	62865709	Hnrnph3|chr10:62865210-62865709	0.327618255286377	.	.
chr10	63023688	63024187	chr10	62865210	62865709	Pbld2|chr10:62865210-62865709	0.327618255286377	.	.
chr10	63023688	63024187	chr10	63410453	63410952	Hnrnph3|chr10:63410453-63410952	0.375947228453532	.	.
chr10	63023688	63024187	chr10	63410453	63410952	Pbld2|chr10:63410453-63410952	0.375947228453532	.	.
chr10	63024490	63024989	chr10	62865210	62865709	Hnrnph3|chr10:62865210-62865709	0.269539985937577	.	.
chr10	63024490	63024989	chr10	62865210	62865709	Pbld2|chr10:62865210-62865709	0.269539985937577	.	.
chr10	63024490	63024989	chr10	62966249	62966748	Hnrnph3|chr10:62966249-62966748	0.386630832240063	.	.
chr10	63024490	63024989	chr10	62966249	62966748	Pbld2|chr10:62966249-62966748	0.386630832240063	.	.
chr10	63024490	63024989	chr10	63065948	63066447	Hnrnph3|chr10:63065948-63066447	0.309155387154895	.	.
chr10	63024490	63024989	chr10	63065948	63066447	Pbld2|chr10:63065948-63066447	0.309155387154895	.	.
chr10	63024490	63024989	chr10	63410453	63410952	Hnrnph3|chr10:63410453-63410952	0.544397958698187	.	.
chr10	63024490	63024989	chr10	63410453	63410952	Pbld2|chr10:63410453-63410952	0.544397958698187	.	.
chr10	63099999	63100498	chr10	62865210	62865709	Atoh7|chr10:62865210-62865709	0.54800853686025	.	.
chr10	63099999	63100498	chr10	62866298	62866797	Atoh7|chr10:62866298-62866797	0.272672778907828	.	.
chr10	63099999	63100498	chr10	63065948	63066447	Atoh7|chr10:63065948-63066447	0.392382763069098	.	.
chr10	63099999	63100498	chr10	63338814	63339313	Atoh7|chr10:63338814-63339313	0.273532858712884	.	.
chr10	63099999	63100498	chr10	63386349	63386848	Atoh7|chr10:63386349-63386848	0.314005458110757	.	.
chr10	63243618	63244117	chr10	62856650	62857149	1700120B22Rik|chr10:62856650-62857149	0.412369609219684	.	.
chr10	63243618	63244117	chr10	62856650	62857149	Herc4|chr10:62856650-62857149	0.412369609219684	.	.
chr10	63243618	63244117	chr10	62866298	62866797	1700120B22Rik|chr10:62866298-62866797	0.459559266406574	.	.
chr10	63243618	63244117	chr10	62866298	62866797	Herc4|chr10:62866298-62866797	0.459559266406574	.	.
chr10	63243618	63244117	chr10	63338814	63339313	1700120B22Rik|chr10:63338814-63339313	0.435983502408071	.	.
chr10	63243618	63244117	chr10	63338814	63339313	Herc4|chr10:63338814-63339313	0.435983502408071	.	.
chr10	63382558	63383057	chr10	63065948	63066447	Dnajc12|chr10:63065948-63066447	0.318658285815697	.	.
chr10	63382558	63383057	chr10	63338211	63338710	Dnajc12|chr10:63338211-63338710	0.436078148714431	.	.
chr10	63382558	63383057	chr10	63402998	63403497	Dnajc12|chr10:63402998-63403497	0.264742006643527	.	.
chr10	63382558	63383057	chr10	63402998	63403497	Dnajc12|chr10:63402998-63403497	0.264742006643528	.	.
chr10	63429313	63429812	chr10	63065948	63066447	Ctnna3|chr10:63065948-63066447	0.485006191122477	.	.
chr10	63429313	63429812	chr10	63410453	63410952	Ctnna3|chr10:63410453-63410952	0.287295914054066	.	.
chr10	63429957	63430456	chr10	63065948	63066447	Ctnna3|chr10:63065948-63066447	0.442112113557481	.	.
chr10	63429957	63430456	chr10	63566262	63566761	Ctnna3|chr10:63566262-63566761	0.314234476496959	.	.
chr10	64090014	64090513	chr10	64039629	64040128	Lrrtm3|chr10:64039629-64040128	0.441638267541204	.	.
chr10	64090014	64090513	chr10	64040131	64040630	Lrrtm3|chr10:64040131-64040630	0.419109907467518	.	.
chr10	64090014	64090513	chr10	64075936	64076435	Lrrtm3|chr10:64075936-64076435	0.39084774246641	.	.
chr10	64090014	64090513	chr10	64076446	64076945	Lrrtm3|chr10:64076446-64076945	0.467781607174667	.	.
chr10	64090014	64090513	chr10	64130345	64130844	Lrrtm3|chr10:64130345-64130844	0.382715531572549	.	.
chr10	64090014	64090513	chr10	64222955	64223454	Lrrtm3|chr10:64222955-64223454	0.371310583441648	.	.
chr10	66640851	66641350	chr10	66807532	66808031	Gm28139|chr10:66807532-66808031	0.391350562944051	.	.
chr10	66641415	66641914	chr10	66657448	66657947	Gm28139|chr10:66657448-66657947	0.311727951508017	.	.
chr10	66920360	66920859	chr10	66574759	66575258	1110002J07Rik|chr10:66574759-66575258	0.727569127007292	.	.
chr10	66920360	66920859	chr10	66574759	66575258	Gm26576|chr10:66574759-66575258	0.727569127007292	.	.
chr10	66920360	66920859	chr10	66657448	66657947	1110002J07Rik|chr10:66657448-66657947	0.441446694033434	.	.
chr10	66920360	66920859	chr10	66657448	66657947	Gm26576|chr10:66657448-66657947	0.441446694033434	.	.
chr10	66920360	66920859	chr10	66814557	66815056	1110002J07Rik|chr10:66814557-66815056	0.347270218558159	.	.
chr10	66920360	66920859	chr10	66814557	66815056	Gm26576|chr10:66814557-66815056	0.347270218558159	.	.
chr10	66920360	66920859	chr10	66853159	66853658	1110002J07Rik|chr10:66853159-66853658	0.428827835452199	.	.
chr10	66920360	66920859	chr10	66853159	66853658	Gm26576|chr10:66853159-66853658	0.428827835452199	.	.
chr10	66920360	66920859	chr10	66921329	66921828	1110002J07Rik|chr10:66921329-66921828	0.85549410849452	.	.
chr10	66920360	66920859	chr10	66921329	66921828	Gm26576|chr10:66921329-66921828	0.85549410849452	.	.
chr10	67285073	67285572	chr10	67482306	67482805	Nrbf2|chr10:67482306-67482805	0.328146214254715	.	.
chr10	67535893	67536392	chr10	67482306	67482805	Egr2|chr10:67482306-67482805	0.366880934727091	.	.
chr10	67535893	67536392	chr10	67672264	67672763	Egr2|chr10:67672264-67672763	0.360022471532761	.	.
chr10	67535893	67536392	chr10	67894054	67894553	Egr2|chr10:67894054-67894553	0.333038493091433	.	.
chr10	67535893	67536392	chr10	67894054	67894553	Egr2|chr10:67894054-67894553	0.333038493091434	.	.
chr10	67548166	67548665	chr10	67729197	67729696	Ado|chr10:67729197-67729696	0.298666218739918	.	.
chr10	67548166	67548665	chr10	67871517	67872016	Ado|chr10:67871517-67872016	0.367462324061238	.	.
chr10	67548797	67549296	chr10	67984530	67985029	Ado|chr10:67984530-67985029	0.54067821245651	.	.
chr10	67911879	67912378	chr10	67894054	67894553	Zfp365|chr10:67894054-67894553	0.390120705306829	.	.
chr10	67911879	67912378	chr10	67984530	67985029	Zfp365|chr10:67984530-67985029	0.550431048995038	.	.
chr10	67912421	67912920	chr10	67858855	67859354	Zfp365|chr10:67858855-67859354	0.279447546376427	.	.
chr10	67912421	67912920	chr10	67998042	67998541	Zfp365|chr10:67998042-67998541	0.274704367688155	.	.
chr10	67979231	67979730	chr10	67984530	67985029	Rtkn2|chr10:67984530-67985029	0.364507598906008	.	.
chr10	68541629	68542128	chr10	68908216	68908715	Cabcoco1|chr10:68908216-68908715	0.393323010257801	.	.
chr10	69212738	69213237	chr10	69321165	69321664	A930033H14Rik|chr10:69321165-69321664	0.29319177421462	.	.
chr10	69213312	69213811	chr10	69101920	69102419	A930033H14Rik|chr10:69101920-69102419	0.458638503223664	.	.
chr10	69352755	69353254	chr10	69321165	69321664	Cdk1|chr10:69321165-69321664	0.326456247514207	.	.
chr10	71284485	71284984	chr10	71479864	71480363	Ube2d1|chr10:71479864-71480363	0.402799176190344	.	.
chr10	71285013	71285512	chr10	71479864	71480363	Ube2d1|chr10:71479864-71480363	0.270650222745909	.	.
chr10	71485310	71485809	chr10	71412607	71413106	4930551I15Rik|chr10:71412607-71413106	0.376818019206604	.	.
chr10	71485310	71485809	chr10	71479864	71480363	4930551I15Rik|chr10:71479864-71480363	0.53046765593276	.	.
chr10	71485310	71485809	chr10	71558847	71559346	4930551I15Rik|chr10:71558847-71559346	0.471699416877355	.	.
chr10	72654602	72655101	chr10	72331345	72331844	Zwint|chr10:72331345-72331844	0.45496522569311	.	.
chr10	74966773	74967272	chr10	74922859	74923358	Gnaz|chr10:74922859-74923358	0.545828898833652	.	.
chr10	75797531	75798030	chr10	75790810	75791309	Gstt1|chr10:75790810-75791309	0.411054427870793	.	.
chr10	75797531	75798030	chr10	75872865	75873364	Gstt1|chr10:75872865-75873364	0.383010008984505	.	.
chr10	75837242	75837741	chr10	75790810	75791309	Gstt2|chr10:75790810-75791309	0.390573336809402	.	.
chr10	75893088	75893587	chr10	75790810	75791309	Derl3|chr10:75790810-75791309	0.294618248343128	.	.
chr10	75893088	75893587	chr10	76203887	76204386	Derl3|chr10:76203887-76204386	0.290284478672136	.	.
chr10	75935571	75936070	chr10	75853409	75853908	Mmp11|chr10:75853409-75853908	0.408605902070296	.	.
chr10	75935571	75936070	chr10	75872865	75873364	Mmp11|chr10:75872865-75873364	0.330390230046652	.	.
chr10	76032290	76032789	chr10	75834209	75834708	Zfp280b|chr10:75834209-75834708	0.424206493231236	.	.
chr10	76442556	76443055	chr10	76734958	76735457	Pcnt|chr10:76734958-76735457	0.483643071848167	.	.
chr10	76468680	76469179	chr10	76732742	76733241	Mcm3ap|chr10:76732742-76733241	0.370701227202033	.	.
chr10	76468680	76469179	chr10	76732742	76733241	Ybey|chr10:76732742-76733241	0.370701227202033	.	.
chr10	76468680	76469179	chr10	76733248	76733747	Mcm3ap|chr10:76733248-76733747	0.459498142491224	.	.
chr10	76468680	76469179	chr10	76733248	76733747	Ybey|chr10:76733248-76733747	0.459498142491224	.	.
chr10	76531225	76531724	chr10	76714201	76714700	Lss|chr10:76714201-76714700	0.418681179815881	.	.
chr10	76531225	76531724	chr10	76734958	76735457	Lss|chr10:76734958-76735457	0.312423766794606	.	.
chr10	76531225	76531724	chr10	76791455	76791954	Lss|chr10:76791455-76791954	0.322851155867914	.	.
chr10	76961928	76962427	chr10	76734958	76735457	Pcbp3|chr10:76734958-76735457	0.391137751154402	.	.
chr10	76961928	76962427	chr10	76801944	76802443	Pcbp3|chr10:76801944-76802443	0.293225507528517	.	.
chr10	76961928	76962427	chr10	76802486	76802985	Pcbp3|chr10:76802486-76802985	0.341836784343218	.	.
chr10	76961928	76962427	chr10	76882803	76883302	Pcbp3|chr10:76882803-76883302	0.43656810432827	.	.
chr10	77515609	77516108	chr10	77627481	77627980	Fam207a|chr10:77627481-77627980	0.271910230132095	.	.
chr10	77515609	77516108	chr10	77864325	77864824	Fam207a|chr10:77864325-77864824	0.300466146960969	.	.
chr10	77606279	77606778	chr10	77506448	77506947	Sumo3|chr10:77506448-77506947	0.638677767530281	.	.
chr10	77606279	77606778	chr10	77984634	77985133	Sumo3|chr10:77984634-77985133	0.452104321249683	.	.
chr10	77902300	77902799	chr10	77627481	77627980	Lrrc3|chr10:77627481-77627980	0.551024832860885	.	.
chr10	77902300	77902799	chr10	78159172	78159671	Lrrc3|chr10:78159172-78159671	0.325161854232551	.	.
chr10	77902300	77902799	chr10	78159856	78160355	Lrrc3|chr10:78159856-78160355	0.658123830464154	.	.
chr10	77902814	77903313	chr10	77627481	77627980	Lrrc3|chr10:77627481-77627980	0.345733388100789	.	.
chr10	77902814	77903313	chr10	78159172	78159671	Lrrc3|chr10:78159172-78159671	0.457193871485207	.	.
chr10	77902814	77903313	chr10	78159856	78160355	Lrrc3|chr10:78159856-78160355	0.599614633799537	.	.
chr10	77969634	77970133	chr10	77509364	77509863	Trpm2|chr10:77509364-77509863	0.529838516589473	.	.
chr10	77969634	77970133	chr10	77864325	77864824	Trpm2|chr10:77864325-77864824	0.464603418952919	.	.
chr10	78009528	78010027	chr10	77864325	77864824	Pfkl|chr10:77864325-77864824	0.330502134848838	.	.
chr10	78009528	78010027	chr10	78159856	78160355	Pfkl|chr10:78159856-78160355	0.471594576702407	.	.
chr10	78043280	78043779	chr10	77864325	77864824	Aire|chr10:77864325-77864824	0.311567032485787	.	.
chr10	78043280	78043779	chr10	78159856	78160355	Aire|chr10:78159856-78160355	0.439148379505568	.	.
chr10	78069477	78069976	chr10	78159856	78160355	Icosl|chr10:78159856-78160355	0.265685670583691	.	.
chr10	78184961	78185460	chr10	78105458	78105957	Pwp2|chr10:78105458-78105957	0.493479772571204	.	.
chr10	78184961	78185460	chr10	78159172	78159671	Pwp2|chr10:78159172-78159671	0.268685551718512	.	.
chr10	78244489	78244988	chr10	78159856	78160355	Trappc10|chr10:78159856-78160355	0.547276012527869	.	.
chr10	78245004	78245503	chr10	78105458	78105957	Trappc10|chr10:78105458-78105957	0.354522499959168	.	.
chr10	78245004	78245503	chr10	78159172	78159671	Trappc10|chr10:78159172-78159671	0.326796859394928	.	.
chr10	78245004	78245503	chr10	78159856	78160355	Trappc10|chr10:78159856-78160355	0.311396868855628	.	.
chr10	78352152	78352651	chr10	78481893	78482392	Agpat3|chr10:78481893-78482392	0.353142136539885	.	.
chr10	78352152	78352651	chr10	78481893	78482392	Gm40709|chr10:78481893-78482392	0.353142136539885	.	.
chr10	78352152	78352651	chr10	78487672	78488171	Agpat3|chr10:78487672-78488171	0.536961886333733	.	.
chr10	78352152	78352651	chr10	78487672	78488171	Gm40709|chr10:78487672-78488171	0.536961886333733	.	.
chr10	78412843	78413342	chr10	78487672	78488171	Rrp1|chr10:78487672-78488171	0.544361745360331	.	.
chr10	78425391	78425890	chr10	78632261	78632760	Cstb|chr10:78632261-78632760	0.276326866023338	.	.
chr10	78574182	78574681	chr10	78319845	78320344	Ilvbl|chr10:78319845-78320344	0.272139382845252	.	.
chr10	78574182	78574681	chr10	78392012	78392511	Ilvbl|chr10:78392012-78392511	0.270498024898552	.	.
chr10	78574182	78574681	chr10	78396201	78396700	Ilvbl|chr10:78396201-78396700	0.269672056983767	.	.
chr10	78746859	78747358	chr10	78812600	78813099	Gm30400|chr10:78812600-78813099	0.37541722287555	.	.
chr10	78747414	78747913	chr10	78812600	78813099	Gm30400|chr10:78812600-78813099	0.52536341030865	.	.
chr10	78752339	78752838	chr10	78812600	78813099	Ccdc105|chr10:78812600-78813099	0.55103592631247	.	.
chr10	78752863	78753362	chr10	78812600	78813099	Ccdc105|chr10:78812600-78813099	0.41060291951981	.	.
chr10	78780051	78780550	chr10	78812600	78813099	Slc1a6|chr10:78812600-78813099	0.314530623439731	.	.
chr10	79097368	79097867	chr10	78787724	78788223	2610008E11Rik|chr10:78787724-78788223	0.433598148399999	.	.
chr10	79533018	79533517	chr10	79722482	79722981	Plpp2|chr10:79722482-79722981	0.297126671286977	.	.
chr10	79554879	79555378	chr10	79695112	79695611	Mier2|chr10:79695112-79695611	0.356447744652799	.	.
chr10	79554879	79555378	chr10	79722482	79722981	Mier2|chr10:79722482-79722981	0.416277708382077	.	.
chr10	79613886	79614385	chr10	79638841	79639340	C2cd4c|chr10:79638841-79639340	0.286805464814669	.	.
chr10	79613886	79614385	chr10	79695112	79695611	C2cd4c|chr10:79695112-79695611	0.290628621514475	.	.
chr10	79637658	79638157	chr10	79638841	79639340	Gm47163|chr10:79638841-79639340	0.355138838743411	.	.
chr10	79637658	79638157	chr10	79638841	79639340	Shc2|chr10:79638841-79639340	0.355138838743411	.	.
chr10	79637658	79638157	chr10	79695112	79695611	Gm47163|chr10:79695112-79695611	0.358436789257522	.	.
chr10	79637658	79638157	chr10	79695112	79695611	Shc2|chr10:79695112-79695611	0.358436789257522	.	.
chr10	79637658	79638157	chr10	79722482	79722981	Gm47163|chr10:79722482-79722981	0.410740445860402	.	.
chr10	79637658	79638157	chr10	79722482	79722981	Shc2|chr10:79722482-79722981	0.410740445860402	.	.
chr10	79669185	79669684	chr10	79722482	79722981	Tpgs1|chr10:79722482-79722981	0.318110715842055	.	.
chr10	79669185	79669684	chr10	79722992	79723491	Tpgs1|chr10:79722992-79723491	0.286507743299506	.	.
chr10	79681760	79682259	chr10	79575670	79576169	Cdc34|chr10:79575670-79576169	0.31190147485227	.	.
chr10	79681760	79682259	chr10	79631298	79631797	Cdc34|chr10:79631298-79631797	0.287831034689081	.	.
chr10	79681760	79682259	chr10	79695112	79695611	Cdc34|chr10:79695112-79695611	0.285043064316881	.	.
chr10	79681760	79682259	chr10	79722482	79722981	Cdc34|chr10:79722482-79722981	0.591184621824469	.	.
chr10	79704113	79704612	chr10	79631298	79631797	Bsg|chr10:79631298-79631797	0.287003323633295	.	.
chr10	79704113	79704612	chr10	79695112	79695611	Bsg|chr10:79695112-79695611	0.465141376621472	.	.
chr10	79704113	79704612	chr10	79722482	79722981	Bsg|chr10:79722482-79722981	0.35709687200034	.	.
chr10	79716415	79716914	chr10	79631298	79631797	Hcn2|chr10:79631298-79631797	0.488111648024771	.	.
chr10	79746371	79746870	chr10	79638841	79639340	Polrmt|chr10:79638841-79639340	0.329774758568477	.	.
chr10	79746371	79746870	chr10	79695112	79695611	Polrmt|chr10:79695112-79695611	0.536803627040539	.	.
chr10	80039610	80040109	chr10	80142013	80142512	Polr2e|chr10:80142013-80142512	0.504596827206735	.	.
chr10	80039610	80040109	chr10	80149272	80149771	Polr2e|chr10:80149272-80149771	0.330090286236684	.	.
chr10	80039610	80040109	chr10	80199400	80199899	Polr2e|chr10:80199400-80199899	0.399129432165127	.	.
chr10	80039610	80040109	chr10	80264751	80265250	Polr2e|chr10:80264751-80265250	0.539758953559763	.	.
chr10	80139151	80139650	chr10	80142013	80142512	Atp5d|chr10:80142013-80142512	0.652828567236668	.	.
chr10	80139151	80139650	chr10	80149272	80149771	Atp5d|chr10:80149272-80149771	0.295407599637442	.	.
chr10	80139151	80139650	chr10	80199400	80199899	Atp5d|chr10:80199400-80199899	0.412525945806894	.	.
chr10	80139151	80139650	chr10	80264751	80265250	Atp5d|chr10:80264751-80265250	0.609967949327106	.	.
chr10	80141214	80141713	chr10	80357849	80358348	Cbarp|chr10:80357849-80358348	0.494528508374697	.	.
chr10	80141214	80141713	chr10	80376086	80376585	Cbarp|chr10:80376086-80376585	0.294463385686468	.	.
chr10	80148538	80149037	chr10	80149272	80149771	Midn|chr10:80149272-80149771	0.409422359902505	.	.
chr10	80148538	80149037	chr10	80149272	80149771	Midn|chr10:80149272-80149771	0.409422359902506	.	.
chr10	80148538	80149037	chr10	80264751	80265250	Midn|chr10:80264751-80265250	0.328778489021286	.	.
chr10	80164965	80165464	chr10	80264751	80265250	Cirbp|chr10:80264751-80265250	0.400076641766218	.	.
chr10	80164965	80165464	chr10	80357323	80357822	Cirbp|chr10:80357323-80357822	0.319132828176284	.	.
chr10	80164965	80165464	chr10	80446153	80446652	Cirbp|chr10:80446153-80446652	0.281659576860077	.	.
chr10	80172665	80173164	chr10	80357323	80357822	1600002K03Rik|chr10:80357323-80357822	0.432221562866989	.	.
chr10	80172665	80173164	chr10	80357849	80358348	1600002K03Rik|chr10:80357849-80358348	0.489740815556341	.	.
chr10	80172665	80173164	chr10	80446153	80446652	1600002K03Rik|chr10:80446153-80446652	0.310195771537219	.	.
chr10	80179406	80179905	chr10	80102436	80102935	Efna2|chr10:80102436-80102935	0.266431161498685	.	.
chr10	80179406	80179905	chr10	80357849	80358348	Efna2|chr10:80357849-80358348	0.274308051163219	.	.
chr10	80226253	80226752	chr10	80159857	80160356	Pwwp3a|chr10:80159857-80160356	0.273107586139276	.	.
chr10	80226253	80226752	chr10	80264751	80265250	Pwwp3a|chr10:80264751-80265250	0.273673321518487	.	.
chr10	80226253	80226752	chr10	80298753	80299252	Pwwp3a|chr10:80298753-80299252	0.322707625403774	.	.
chr10	80226757	80227256	chr10	80167470	80167969	Pwwp3a|chr10:80167470-80167969	0.31920270869866	.	.
chr10	80226757	80227256	chr10	80168012	80168511	Pwwp3a|chr10:80168012-80168511	0.534431030274392	.	.
chr10	80260827	80261326	chr10	80446153	80446652	Dazap1|chr10:80446153-80446652	0.376054870816124	.	.
chr10	80260827	80261326	chr10	80446153	80446652	Gamt|chr10:80446153-80446652	0.376054870816124	.	.
chr10	80261461	80261960	chr10	80159857	80160356	Dazap1|chr10:80159857-80160356	0.401444096687509	.	.
chr10	80261461	80261960	chr10	80159857	80160356	Gamt|chr10:80159857-80160356	0.401444096687509	.	.
chr10	80261461	80261960	chr10	80167470	80167969	Dazap1|chr10:80167470-80167969	0.521529024262457	.	.
chr10	80261461	80261960	chr10	80167470	80167969	Gamt|chr10:80167470-80167969	0.521529024262457	.	.
chr10	80261461	80261960	chr10	80298753	80299252	Dazap1|chr10:80298753-80299252	0.29675169868047	.	.
chr10	80261461	80261960	chr10	80298753	80299252	Gamt|chr10:80298753-80299252	0.29675169868047	.	.
chr10	80261461	80261960	chr10	80548580	80549079	Dazap1|chr10:80548580-80549079	0.298197547849913	.	.
chr10	80261461	80261960	chr10	80548580	80549079	Gamt|chr10:80548580-80549079	0.298197547849913	.	.
chr10	80292185	80292684	chr10	80053303	80053802	Rps15|chr10:80053303-80053802	0.411767954374827	.	.
chr10	80292185	80292684	chr10	80159857	80160356	Rps15|chr10:80159857-80160356	0.28357032668938	.	.
chr10	80292185	80292684	chr10	80676201	80676700	Rps15|chr10:80676201-80676700	0.300562440764896	.	.
chr10	80320339	80320838	chr10	80053303	80053802	2310011J03Rik|chr10:80053303-80053802	0.369647339456224	.	.
chr10	80320339	80320838	chr10	80142013	80142512	2310011J03Rik|chr10:80142013-80142512	0.357646972617259	.	.
chr10	80320339	80320838	chr10	80149272	80149771	2310011J03Rik|chr10:80149272-80149771	0.306532184249862	.	.
chr10	80320339	80320838	chr10	80159857	80160356	2310011J03Rik|chr10:80159857-80160356	0.341123550482534	.	.
chr10	80320339	80320838	chr10	80199400	80199899	2310011J03Rik|chr10:80199400-80199899	0.497943616910518	.	.
chr10	80320339	80320838	chr10	80264751	80265250	2310011J03Rik|chr10:80264751-80265250	0.461758024717971	.	.
chr10	80320339	80320838	chr10	80676201	80676700	2310011J03Rik|chr10:80676201-80676700	0.534025718388377	.	.
chr10	80329684	80330183	chr10	80159857	80160356	Pcsk4|chr10:80159857-80160356	0.302324093948757	.	.
chr10	80329684	80330183	chr10	80159857	80160356	Reep6|chr10:80159857-80160356	0.302324093948757	.	.
chr10	80329684	80330183	chr10	80357323	80357822	Pcsk4|chr10:80357323-80357822	0.433865072366515	.	.
chr10	80329684	80330183	chr10	80357323	80357822	Reep6|chr10:80357323-80357822	0.433865072366515	.	.
chr10	80329684	80330183	chr10	80357849	80358348	Pcsk4|chr10:80357849-80358348	0.450315841913811	.	.
chr10	80329684	80330183	chr10	80357849	80358348	Reep6|chr10:80357849-80358348	0.450315841913811	.	.
chr10	80329684	80330183	chr10	80446153	80446652	Pcsk4|chr10:80446153-80446652	0.310208322344755	.	.
chr10	80329684	80330183	chr10	80446153	80446652	Reep6|chr10:80446153-80446652	0.310208322344755	.	.
chr10	80329684	80330183	chr10	80676201	80676700	Pcsk4|chr10:80676201-80676700	0.465518738223132	.	.
chr10	80329684	80330183	chr10	80676201	80676700	Reep6|chr10:80676201-80676700	0.465518738223132	.	.
chr10	80371246	80371745	chr10	80149272	80149771	Gm15123|chr10:80149272-80149771	0.281286502998758	.	.
chr10	80371246	80371745	chr10	80149272	80149771	Gm15124|chr10:80149272-80149771	0.281286502998758	.	.
chr10	80371246	80371745	chr10	80167470	80167969	Gm15123|chr10:80167470-80167969	0.585091504816353	.	.
chr10	80371246	80371745	chr10	80167470	80167969	Gm15124|chr10:80167470-80167969	0.585091504816353	.	.
chr10	80371246	80371745	chr10	80168012	80168511	Gm15123|chr10:80168012-80168511	0.339811597215005	.	.
chr10	80371246	80371745	chr10	80168012	80168511	Gm15124|chr10:80168012-80168511	0.339811597215005	.	.
chr10	80371246	80371745	chr10	80548580	80549079	Gm15123|chr10:80548580-80549079	0.267168860754742	.	.
chr10	80371246	80371745	chr10	80548580	80549079	Gm15124|chr10:80548580-80549079	0.267168860754742	.	.
chr10	80387533	80388032	chr10	80053303	80053802	Mex3d|chr10:80053303-80053802	0.324751786360646	.	.
chr10	80387533	80388032	chr10	80149272	80149771	Mex3d|chr10:80149272-80149771	0.362228699004001	.	.
chr10	80387533	80388032	chr10	80159857	80160356	Mex3d|chr10:80159857-80160356	0.50986583187233	.	.
chr10	80387533	80388032	chr10	80168012	80168511	Mex3d|chr10:80168012-80168511	0.346192266576282	.	.
chr10	80387533	80388032	chr10	80298753	80299252	Mex3d|chr10:80298753-80299252	0.335811142793029	.	.
chr10	80387533	80388032	chr10	80526118	80526617	Mex3d|chr10:80526118-80526617	0.329135497379574	.	.
chr10	80387533	80388032	chr10	80676201	80676700	Mex3d|chr10:80676201-80676700	0.297209529704532	.	.
chr10	80398776	80399275	chr10	80142013	80142512	Mbd3|chr10:80142013-80142512	0.38641273843181	.	.
chr10	80398776	80399275	chr10	80149272	80149771	Mbd3|chr10:80149272-80149771	0.306816703260362	.	.
chr10	80398776	80399275	chr10	80264751	80265250	Mbd3|chr10:80264751-80265250	0.612026105997478	.	.
chr10	80398776	80399275	chr10	80357849	80358348	Mbd3|chr10:80357849-80358348	0.299157281050989	.	.
chr10	80398776	80399275	chr10	80676201	80676700	Mbd3|chr10:80676201-80676700	0.672603768468964	.	.
chr10	80398776	80399275	chr10	80676201	80676700	Mbd3|chr10:80676201-80676700	0.672603768468965	.	.
chr10	80399367	80399866	chr10	80053303	80053802	Mbd3|chr10:80053303-80053802	0.301267929627914	.	.
chr10	80399367	80399866	chr10	80142013	80142512	Mbd3|chr10:80142013-80142512	0.299710925422763	.	.
chr10	80399367	80399866	chr10	80159857	80160356	Mbd3|chr10:80159857-80160356	0.306970878432004	.	.
chr10	80399367	80399866	chr10	80199400	80199899	Mbd3|chr10:80199400-80199899	0.298549078708818	.	.
chr10	80399367	80399866	chr10	80264751	80265250	Mbd3|chr10:80264751-80265250	0.354848620518139	.	.
chr10	80399367	80399866	chr10	80676201	80676700	Mbd3|chr10:80676201-80676700	0.556041176782997	.	.
chr10	80406595	80407094	chr10	80142013	80142512	Uqcr11|chr10:80142013-80142512	0.297077513776562	.	.
chr10	80406595	80407094	chr10	80149272	80149771	Uqcr11|chr10:80149272-80149771	0.315991423043099	.	.
chr10	80406595	80407094	chr10	80264751	80265250	Uqcr11|chr10:80264751-80265250	0.438997850337852	.	.
chr10	80406595	80407094	chr10	80357849	80358348	Uqcr11|chr10:80357849-80358348	0.394517789073271	.	.
chr10	80406595	80407094	chr10	80676201	80676700	Uqcr11|chr10:80676201-80676700	0.449868027200585	.	.
chr10	80433784	80434283	chr10	80053303	80053802	Tcf3|chr10:80053303-80053802	0.321545474805161	.	.
chr10	80433784	80434283	chr10	80446153	80446652	Tcf3|chr10:80446153-80446652	0.32704865867768	.	.
chr10	80577707	80578206	chr10	80264751	80265250	Klf16|chr10:80264751-80265250	0.420172048560022	.	.
chr10	80577707	80578206	chr10	80357849	80358348	Klf16|chr10:80357849-80358348	0.286265327257925	.	.
chr10	80577707	80578206	chr10	80676201	80676700	Klf16|chr10:80676201-80676700	0.419136886592554	.	.
chr10	80590198	80590697	chr10	80298753	80299252	Abhd17a|chr10:80298753-80299252	0.400295966042395	.	.
chr10	80590198	80590697	chr10	80298753	80299252	Gm29093|chr10:80298753-80299252	0.400295966042395	.	.
chr10	80602614	80603113	chr10	80357323	80357822	Adat3|chr10:80357323-80357822	0.272835026048908	.	.
chr10	80602614	80603113	chr10	80357323	80357822	Scamp4|chr10:80357323-80357822	0.272835026048908	.	.
chr10	80602614	80603113	chr10	80357849	80358348	Adat3|chr10:80357849-80358348	0.365455341011765	.	.
chr10	80602614	80603113	chr10	80357849	80358348	Scamp4|chr10:80357849-80358348	0.365455341011765	.	.
chr10	80602614	80603113	chr10	80376086	80376585	Adat3|chr10:80376086-80376585	0.265527543099206	.	.
chr10	80602614	80603113	chr10	80376086	80376585	Scamp4|chr10:80376086-80376585	0.265527543099206	.	.
chr10	80602614	80603113	chr10	80676201	80676700	Adat3|chr10:80676201-80676700	0.338124652197452	.	.
chr10	80602614	80603113	chr10	80676201	80676700	Scamp4|chr10:80676201-80676700	0.338124652197452	.	.
chr10	80621853	80622352	chr10	80446153	80446652	Csnk1g2|chr10:80446153-80446652	0.376130287065749	.	.
chr10	80621853	80622352	chr10	80676201	80676700	Csnk1g2|chr10:80676201-80676700	0.471175271832111	.	.
chr10	80622360	80622859	chr10	80676201	80676700	Csnk1g2|chr10:80676201-80676700	0.49385172587064	.	.
chr10	80656327	80656826	chr10	80676201	80676700	Btbd2|chr10:80676201-80676700	0.337341490673245	.	.
chr10	80702062	80702561	chr10	80357323	80357822	Izumo4|chr10:80357323-80357822	0.455725722554748	.	.
chr10	80702062	80702561	chr10	80357323	80357822	Mob3a|chr10:80357323-80357822	0.455725722554748	.	.
chr10	80702062	80702561	chr10	80357849	80358348	Izumo4|chr10:80357849-80358348	0.454997593983254	.	.
chr10	80702062	80702561	chr10	80357849	80358348	Mob3a|chr10:80357849-80358348	0.454997593983254	.	.
chr10	80702062	80702561	chr10	80676201	80676700	Izumo4|chr10:80676201-80676700	0.378656548396732	.	.
chr10	80702062	80702561	chr10	80676201	80676700	Mob3a|chr10:80676201-80676700	0.378656548396732	.	.
chr10	80742110	80742609	chr10	80446153	80446652	Ap3d1|chr10:80446153-80446652	0.429174131890594	.	.
chr10	81253019	81253518	chr10	81257213	81257712	Matk|chr10:81257213-81257712	0.611532500324552	.	.
chr10	81253019	81253518	chr10	81304769	81305268	Matk|chr10:81304769-81305268	0.393528928803966	.	.
chr10	81253019	81253518	chr10	81430157	81430656	Matk|chr10:81430157-81430656	0.456088065843945	.	.
chr10	81253019	81253518	chr10	81571498	81571997	Matk|chr10:81571498-81571997	0.394339645566787	.	.
chr10	81253019	81253518	chr10	81605015	81605514	Matk|chr10:81605015-81605514	0.273708647434988	.	.
chr10	81253019	81253518	chr10	81633421	81633920	Matk|chr10:81633421-81633920	0.33257623070458	.	.
chr10	81253019	81253518	chr10	81643405	81643904	Matk|chr10:81643405-81643904	0.56199008564249	.	.
chr10	81266395	81266894	chr10	81432821	81433320	Apba3|chr10:81432821-81433320	0.355857375569759	.	.
chr10	81266395	81266894	chr10	81432821	81433320	Mrpl54|chr10:81432821-81433320	0.355857375569759	.	.
chr10	81266395	81266894	chr10	81605015	81605514	Apba3|chr10:81605015-81605514	0.361889633713917	.	.
chr10	81266395	81266894	chr10	81605015	81605514	Mrpl54|chr10:81605015-81605514	0.361889633713917	.	.
chr10	81266395	81266894	chr10	81643405	81643904	Apba3|chr10:81643405-81643904	0.362901034696271	.	.
chr10	81266395	81266894	chr10	81643405	81643904	Mrpl54|chr10:81643405-81643904	0.362901034696271	.	.
chr10	81292618	81293117	chr10	81432821	81433320	Pip5k1c|chr10:81432821-81433320	0.392493373707954	.	.
chr10	81292618	81293117	chr10	81605015	81605514	Pip5k1c|chr10:81605015-81605514	0.298629870054556	.	.
chr10	81292618	81293117	chr10	81633421	81633920	Pip5k1c|chr10:81633421-81633920	0.42464389087338	.	.
chr10	81292618	81293117	chr10	81643405	81643904	Pip5k1c|chr10:81643405-81643904	0.622288949325876	.	.
chr10	81320497	81320996	chr10	81267945	81268444	Cactin|chr10:81267945-81268444	0.38755794128757	.	.
chr10	81320497	81320996	chr10	81430157	81430656	Cactin|chr10:81430157-81430656	0.276384706168873	.	.
chr10	81320497	81320996	chr10	81430826	81431325	Cactin|chr10:81430826-81431325	0.270363870062551	.	.
chr10	81320497	81320996	chr10	81571498	81571997	Cactin|chr10:81571498-81571997	0.493191153008312	.	.
chr10	81320497	81320996	chr10	81643405	81643904	Cactin|chr10:81643405-81643904	0.370976258162586	.	.
chr10	81350327	81350826	chr10	81430157	81430656	Hmg20b|chr10:81430157-81430656	0.271648603196684	.	.
chr10	81350327	81350826	chr10	81432821	81433320	Hmg20b|chr10:81432821-81433320	0.320187389268397	.	.
chr10	81350327	81350826	chr10	81643405	81643904	Hmg20b|chr10:81643405-81643904	0.310682992854175	.	.
chr10	81357211	81357710	chr10	81605015	81605514	Mfsd12|chr10:81605015-81605514	0.368053711618173	.	.
chr10	81357211	81357710	chr10	81633421	81633920	Mfsd12|chr10:81633421-81633920	0.299153150571088	.	.
chr10	81378395	81378894	chr10	81267945	81268444	Fzr1|chr10:81267945-81268444	0.442590848021629	.	.
chr10	81378395	81378894	chr10	81430826	81431325	Fzr1|chr10:81430826-81431325	0.404908026476112	.	.
chr10	81378395	81378894	chr10	81571498	81571997	Fzr1|chr10:81571498-81571997	0.468288568165469	.	.
chr10	81378395	81378894	chr10	81633421	81633920	Fzr1|chr10:81633421-81633920	0.337467368242193	.	.
chr10	81378395	81378894	chr10	81643405	81643904	Fzr1|chr10:81643405-81643904	0.647817468397227	.	.
chr10	81384063	81384562	chr10	81257213	81257712	Dohh|chr10:81257213-81257712	0.274584525730995	.	.
chr10	81384063	81384562	chr10	81304769	81305268	Dohh|chr10:81304769-81305268	0.33764838257661	.	.
chr10	81384063	81384562	chr10	81643405	81643904	Dohh|chr10:81643405-81643904	0.287830528519327	.	.
chr10	81481874	81482373	chr10	81257213	81257712	Celf5|chr10:81257213-81257712	0.330110558088521	.	.
chr10	81481874	81482373	chr10	81430157	81430656	Celf5|chr10:81430157-81430656	0.270903893851128	.	.
chr10	81481874	81482373	chr10	81633421	81633920	Celf5|chr10:81633421-81633920	0.317510457314369	.	.
chr10	81481874	81482373	chr10	81643405	81643904	Celf5|chr10:81643405-81643904	0.52261818364607	.	.
chr10	81482441	81482940	chr10	81432821	81433320	Celf5|chr10:81432821-81433320	0.514646752248197	.	.
chr10	81482441	81482940	chr10	81605015	81605514	Celf5|chr10:81605015-81605514	0.284013962702398	.	.
chr10	81482441	81482940	chr10	81633421	81633920	Celf5|chr10:81633421-81633920	0.317226746569028	.	.
chr10	81482441	81482940	chr10	81643405	81643904	Celf5|chr10:81643405-81643904	0.441043421022402	.	.
chr10	81496231	81496730	chr10	81432821	81433320	Ncln|chr10:81432821-81433320	0.507354689465662	.	.
chr10	81496231	81496730	chr10	81605015	81605514	Ncln|chr10:81605015-81605514	0.310208231626062	.	.
chr10	81496231	81496730	chr10	81633421	81633920	Ncln|chr10:81633421-81633920	0.40457852050224	.	.
chr10	81496231	81496730	chr10	81643405	81643904	Ncln|chr10:81643405-81643904	0.621375071686228	.	.
chr10	81545004	81545503	chr10	81416888	81417387	Gna11|chr10:81416888-81417387	0.337114796668882	.	.
chr10	81545004	81545503	chr10	81432821	81433320	Gna11|chr10:81432821-81433320	0.475579825895944	.	.
chr10	81545004	81545503	chr10	81643405	81643904	Gna11|chr10:81643405-81643904	0.725745406530681	.	.
chr10	81545004	81545503	chr10	81997141	81997640	Gna11|chr10:81997141-81997640	0.606581738755279	.	.
chr10	81559200	81559699	chr10	81267945	81268444	Tle5|chr10:81267945-81268444	0.388167426520034	.	.
chr10	81559200	81559699	chr10	81633421	81633920	Tle5|chr10:81633421-81633920	0.399090242877295	.	.
chr10	81559200	81559699	chr10	81643405	81643904	Tle5|chr10:81643405-81643904	0.335824982707092	.	.
chr10	81559200	81559699	chr10	81997141	81997640	Tle5|chr10:81997141-81997640	0.302330657554979	.	.
chr10	81600731	81601230	chr10	81605015	81605514	Tle6|chr10:81605015-81605514	0.293851015557359	.	.
chr10	81605948	81606447	chr10	81267945	81268444	BC025920|chr10:81267945-81268444	0.335092592444586	.	.
chr10	81605948	81606447	chr10	81571498	81571997	BC025920|chr10:81571498-81571997	0.346590487192343	.	.
chr10	81605948	81606447	chr10	81605015	81605514	BC025920|chr10:81605015-81605514	0.29976948126986	.	.
chr10	81605948	81606447	chr10	81633421	81633920	BC025920|chr10:81633421-81633920	0.301964473743876	.	.
chr10	81605948	81606447	chr10	81643405	81643904	BC025920|chr10:81643405-81643904	0.491762401179145	.	.
chr10	81605948	81606447	chr10	81997141	81997640	BC025920|chr10:81997141-81997640	0.347173884255757	.	.
chr10	81627379	81627878	chr10	81285670	81286169	Ankrd24|chr10:81285670-81286169	0.317345664702742	.	.
chr10	81627379	81627878	chr10	81285670	81286169	Sirt6|chr10:81285670-81286169	0.317345664702742	.	.
chr10	81627379	81627878	chr10	81430826	81431325	Ankrd24|chr10:81430826-81431325	0.293949867021587	.	.
chr10	81627379	81627878	chr10	81430826	81431325	Sirt6|chr10:81430826-81431325	0.293949867021587	.	.
chr10	81648748	81649247	chr10	81551522	81552021	Gm10778|chr10:81551522-81552021	0.272372632643209	.	.
chr10	81648748	81649247	chr10	81997141	81997640	Gm10778|chr10:81997141-81997640	0.325060599834677	.	.
chr10	82047820	82048319	chr10	81997141	81997640	Zfp873|chr10:81997141-81997640	0.342114853644276	.	.
chr10	82622905	82623404	chr10	82860253	82860752	1190007I07Rik|chr10:82860253-82860752	0.388113222120841	.	.
chr10	82629507	82630006	chr10	82662468	82662967	Tdg|chr10:82662468-82662967	0.334240823028939	.	.
chr10	82985064	82985563	chr10	82662468	82662967	Chst11|chr10:82662468-82662967	0.32760594403134	.	.
chr10	82985064	82985563	chr10	82860253	82860752	Chst11|chr10:82860253-82860752	0.319895330586214	.	.
chr10	82985754	82986253	chr10	82662468	82662967	Chst11|chr10:82662468-82662967	0.404665818653778	.	.
chr10	82985754	82986253	chr10	82860253	82860752	Chst11|chr10:82860253-82860752	0.449254271392332	.	.
chr10	83337299	83337798	chr10	83266619	83267118	Slc41a2|chr10:83266619-83267118	0.408333557239278	.	.
chr10	83359854	83360353	chr10	83729443	83729942	D10Wsu102e|chr10:83729443-83729942	0.432292553039935	.	.
chr10	83533859	83534358	chr10	83266619	83267118	Aldh1l2|chr10:83266619-83267118	0.328977460158665	.	.
chr10	83533859	83534358	chr10	83729443	83729942	Aldh1l2|chr10:83729443-83729942	0.265453223864755	.	.
chr10	83648475	83648974	chr10	83620282	83620781	Appl2|chr10:83620282-83620781	0.378697756031054	.	.
chr10	84440510	84441009	chr10	84066939	84067438	Gm47962|chr10:84066939-84067438	0.378232367647511	.	.
chr10	84440510	84441009	chr10	84066939	84067438	Nuak1|chr10:84066939-84067438	0.378232367647511	.	.
chr10	84440510	84441009	chr10	84229490	84229989	Gm47962|chr10:84229490-84229989	0.378128756337013	.	.
chr10	84440510	84441009	chr10	84229490	84229989	Nuak1|chr10:84229490-84229989	0.378128756337013	.	.
chr10	84440510	84441009	chr10	84357725	84358224	Gm47962|chr10:84357725-84358224	0.437056505525637	.	.
chr10	84440510	84441009	chr10	84357725	84358224	Nuak1|chr10:84357725-84358224	0.437056505525637	.	.
chr10	84440510	84441009	chr10	84358283	84358782	Gm47962|chr10:84358283-84358782	0.469333483989743	.	.
chr10	84440510	84441009	chr10	84358283	84358782	Nuak1|chr10:84358283-84358782	0.469333483989743	.	.
chr10	84440510	84441009	chr10	84437986	84438485	Gm47962|chr10:84437986-84438485	0.274487260921262	.	.
chr10	84440510	84441009	chr10	84437986	84438485	Nuak1|chr10:84437986-84438485	0.274487260921262	.	.
chr10	84917312	84917811	chr10	84963702	84964201	Ric8b|chr10:84963702-84964201	0.361481553249911	.	.
chr10	85102355	85102854	chr10	85473587	85474086	Fhl4|chr10:85473587-85474086	0.384650083183081	.	.
chr10	85102355	85102854	chr10	85473587	85474086	Tmem263|chr10:85473587-85474086	0.384650083183081	.	.
chr10	85102355	85102854	chr10	85474138	85474637	Fhl4|chr10:85474138-85474637	0.518608574012931	.	.
chr10	85102355	85102854	chr10	85474138	85474637	Tmem263|chr10:85474138-85474637	0.518608574012931	.	.
chr10	85127333	85127832	chr10	85475963	85476462	Mterf2|chr10:85475963-85476462	0.463979885785379	.	.
chr10	85185139	85185638	chr10	84852466	84852965	Cry1|chr10:84852466-84852965	0.420976629439672	.	.
chr10	85185139	85185638	chr10	84963702	84964201	Cry1|chr10:84963702-84964201	0.595427245414977	.	.
chr10	85185139	85185638	chr10	85473587	85474086	Cry1|chr10:85473587-85474086	0.289665894203047	.	.
chr10	85185139	85185638	chr10	85474138	85474637	Cry1|chr10:85474138-85474637	0.339889233397133	.	.
chr10	85829194	85829693	chr10	85624915	85625414	Pwp1|chr10:85624915-85625414	0.311799875006292	.	.
chr10	85829194	85829693	chr10	85871543	85872042	Pwp1|chr10:85871543-85872042	0.486956993629377	.	.
chr10	85916863	85917362	chr10	85540687	85541186	Prdm4|chr10:85540687-85541186	0.485656041213627	.	.
chr10	85916863	85917362	chr10	85624915	85625414	Prdm4|chr10:85624915-85625414	0.435636840973193	.	.
chr10	85916863	85917362	chr10	86064837	86065336	Prdm4|chr10:86064837-86065336	0.421964105416273	.	.
chr10	85916863	85917362	chr10	86064837	86065336	Prdm4|chr10:86064837-86065336	0.421964105416274	.	.
chr10	85957553	85958052	chr10	85624915	85625414	Rtcb|chr10:85624915-85625414	0.393236831036198	.	.
chr10	85957553	85958052	chr10	85871543	85872042	Rtcb|chr10:85871543-85872042	0.281711867581769	.	.
chr10	86021662	86022161	chr10	86103806	86104305	A230060F14Rik|chr10:86103806-86104305	0.297039024689487	.	.
chr10	86021662	86022161	chr10	86103806	86104305	Fbxo7|chr10:86103806-86104305	0.297039024689487	.	.
chr10	86497972	86498471	chr10	86390075	86390574	Syn3|chr10:86390075-86390574	0.302121578234736	.	.
chr10	86497972	86498471	chr10	86452336	86452835	Syn3|chr10:86452336-86452835	0.33758941515052	.	.
chr10	86497972	86498471	chr10	86473554	86474053	Syn3|chr10:86473554-86474053	0.317820446214782	.	.
chr10	86497972	86498471	chr10	86497385	86497884	Syn3|chr10:86497385-86497884	0.330556642468816	.	.
chr10	86497972	86498471	chr10	86636804	86637303	Syn3|chr10:86636804-86637303	0.386256719215942	.	.
chr10	86498647	86499146	chr10	86302510	86303009	Syn3|chr10:86302510-86303009	0.379544496720759	.	.
chr10	86498647	86499146	chr10	86303018	86303517	Syn3|chr10:86303018-86303517	0.325783146643827	.	.
chr10	86498647	86499146	chr10	86339609	86340108	Syn3|chr10:86339609-86340108	0.336492108136093	.	.
chr10	86498647	86499146	chr10	86370737	86371236	Syn3|chr10:86370737-86371236	0.354855308120303	.	.
chr10	86705281	86705780	chr10	86370737	86371236	Hsp90b1|chr10:86370737-86371236	0.285115213835961	.	.
chr10	86705281	86705780	chr10	86370737	86371236	Ttc41|chr10:86370737-86371236	0.285115213835961	.	.
chr10	86705811	86706310	chr10	86302510	86303009	Hsp90b1|chr10:86302510-86303009	0.398081784264082	.	.
chr10	86705811	86706310	chr10	86302510	86303009	Ttc41|chr10:86302510-86303009	0.398081784264082	.	.
chr10	86705811	86706310	chr10	86370737	86371236	Hsp90b1|chr10:86370737-86371236	0.592816736409	.	.
chr10	86705811	86706310	chr10	86370737	86371236	Ttc41|chr10:86370737-86371236	0.592816736409	.	.
chr10	86705811	86706310	chr10	86826060	86826559	Hsp90b1|chr10:86826060-86826559	0.424785110781455	.	.
chr10	86705811	86706310	chr10	86826060	86826559	Ttc41|chr10:86826060-86826559	0.424785110781455	.	.
chr10	86778694	86779193	chr10	86872493	86872992	Nt5dc3|chr10:86872493-86872992	0.512016625631184	.	.
chr10	86779348	86779847	chr10	86826060	86826559	Nt5dc3|chr10:86826060-86826559	0.450454669664678	.	.
chr10	86971914	86972413	chr10	86826060	86826559	Gm16271|chr10:86826060-86826559	0.358808706933133	.	.
chr10	86971914	86972413	chr10	86871963	86872462	Gm16271|chr10:86871963-86872462	0.500268331505663	.	.
chr10	86971914	86972413	chr10	86934267	86934766	Gm16271|chr10:86934267-86934766	0.41567122037247	.	.
chr10	86971914	86972413	chr10	86934797	86935296	Gm16271|chr10:86934797-86935296	0.359151602273084	.	.
chr10	86971914	86972413	chr10	86934797	86935296	Gm16271|chr10:86934797-86935296	0.359151602273085	.	.
chr10	87058237	87058736	chr10	86880300	86880799	1700113H08Rik|chr10:86880300-86880799	0.54683877305051	.	.
chr10	87492598	87493097	chr10	87020693	87021192	Ascl1|chr10:87020693-87021192	0.413662580742964	.	.
chr10	87492598	87493097	chr10	87486178	87486677	Ascl1|chr10:87486178-87486677	0.38221740073485	.	.
chr10	87492598	87493097	chr10	87503950	87504449	Ascl1|chr10:87503950-87504449	0.437439788771184	.	.
chr10	87492598	87493097	chr10	87503950	87504449	Ascl1|chr10:87503950-87504449	0.437439788771185	.	.
chr10	87493100	87493599	chr10	87486178	87486677	Ascl1|chr10:87486178-87486677	0.323052251686002	.	.
chr10	87493100	87493599	chr10	87552637	87553136	Ascl1|chr10:87552637-87553136	0.310038567951787	.	.
chr10	88146664	88147163	chr10	88119686	88120185	Nup37|chr10:88119686-88120185	0.457865243369201	.	.
chr10	88146664	88147163	chr10	88119686	88120185	Parpbp|chr10:88119686-88120185	0.457865243369201	.	.
chr10	88146664	88147163	chr10	88356902	88357401	Nup37|chr10:88356902-88357401	0.483498194731603	.	.
chr10	88146664	88147163	chr10	88356902	88357401	Parpbp|chr10:88356902-88357401	0.483498194731603	.	.
chr10	88146664	88147163	chr10	88376668	88377167	Nup37|chr10:88376668-88377167	0.372241553405173	.	.
chr10	88146664	88147163	chr10	88376668	88377167	Parpbp|chr10:88376668-88377167	0.372241553405173	.	.
chr10	88200852	88201351	chr10	87821133	87821632	Washc3|chr10:87821133-87821632	0.280291918686768	.	.
chr10	88378931	88379430	chr10	88738951	88739450	Dram1|chr10:88738951-88739450	0.344355228204705	.	.
chr10	88378931	88379430	chr10	88738951	88739450	Gnptab|chr10:88738951-88739450	0.344355228204705	.	.
chr10	88379531	88380030	chr10	88327377	88327876	Dram1|chr10:88327377-88327876	0.430264275277908	.	.
chr10	88379531	88380030	chr10	88327377	88327876	Gnptab|chr10:88327377-88327876	0.430264275277908	.	.
chr10	88379531	88380030	chr10	88738951	88739450	Dram1|chr10:88738951-88739450	0.316437531215952	.	.
chr10	88379531	88380030	chr10	88738951	88739450	Gnptab|chr10:88738951-88739450	0.316437531215952	.	.
chr10	88730714	88731213	chr10	88376668	88377167	Arl1|chr10:88376668-88377167	0.455229715696768	.	.
chr10	88730714	88731213	chr10	88738951	88739450	Arl1|chr10:88738951-88739450	0.297531698443909	.	.
chr10	88731569	88732068	chr10	88327377	88327876	Arl1|chr10:88327377-88327876	0.330171663368841	.	.
chr10	88731569	88732068	chr10	88738951	88739450	Arl1|chr10:88738951-88739450	0.317163646029319	.	.
chr10	89344385	89344884	chr10	89205806	89206305	Ano4|chr10:89205806-89206305	0.313577883142292	.	.
chr10	89344955	89345454	chr10	89205806	89206305	Ano4|chr10:89205806-89206305	0.60019019726117	.	.
chr10	89344955	89345454	chr10	89450401	89450900	Ano4|chr10:89450401-89450900	0.319813422548924	.	.
chr10	89443677	89444176	chr10	89205806	89206305	Gas2l3|chr10:89205806-89206305	0.388789806315681	.	.
chr10	89686076	89686575	chr10	89450401	89450900	1500026H17Rik|chr10:89450401-89450900	0.329183127175829	.	.
chr10	89686076	89686575	chr10	89450401	89450900	Scyl2|chr10:89450401-89450900	0.329183127175829	.	.
chr10	89686076	89686575	chr10	89872091	89872590	1500026H17Rik|chr10:89872091-89872590	0.493806654739059	.	.
chr10	89686076	89686575	chr10	89872091	89872590	Scyl2|chr10:89872091-89872590	0.493806654739059	.	.
chr10	89732079	89732578	chr10	89256545	89257044	Actr6|chr10:89256545-89257044	0.2818311305767	.	.
chr10	89744704	89745203	chr10	89872091	89872590	Uhrf1bp1l|chr10:89872091-89872590	0.28144632809316	.	.
chr10	89873158	89873657	chr10	89872091	89872590	Anks1b|chr10:89872091-89872590	0.74677248915531	.	.
chr10	89873158	89873657	chr10	89872091	89872590	Anks1b|chr10:89872091-89872590	0.746772489155311	.	.
chr10	91082684	91083183	chr10	91187754	91188253	Apaf1|chr10:91187754-91188253	0.402739997622745	.	.
chr10	91082684	91083183	chr10	91187754	91188253	Ikbip|chr10:91187754-91188253	0.402739997622745	.	.
chr10	91123242	91123741	chr10	91271099	91271598	Slc25a3|chr10:91271099-91271598	0.286004877693943	.	.
chr10	91181909	91182408	chr10	91032329	91032828	Tmpo|chr10:91032329-91032828	0.480000695549319	.	.
chr10	91181909	91182408	chr10	91060664	91061163	Tmpo|chr10:91060664-91061163	0.434651346991533	.	.
chr10	91181909	91182408	chr10	91060664	91061163	Tmpo|chr10:91060664-91061163	0.434651346991534	.	.
chr10	91181909	91182408	chr10	91271099	91271598	Tmpo|chr10:91271099-91271598	0.51418506370623	.	.
chr10	93453094	93453593	chr10	93275293	93275792	Lta4h|chr10:93275293-93275792	0.299382023440487	.	.
chr10	93453094	93453593	chr10	93432360	93432859	Lta4h|chr10:93432360-93432859	0.369409851304729	.	.
chr10	93539712	93540211	chr10	93291310	93291809	Amdhd1|chr10:93291310-93291809	0.339105080248448	.	.
chr10	93539712	93540211	chr10	93291310	93291809	Ccdc38|chr10:93291310-93291809	0.339105080248448	.	.
chr10	93539712	93540211	chr10	93291811	93292310	Amdhd1|chr10:93291811-93292310	0.35262821769277	.	.
chr10	93539712	93540211	chr10	93291811	93292310	Ccdc38|chr10:93291811-93292310	0.35262821769277	.	.
chr10	93539712	93540211	chr10	93348042	93348541	Amdhd1|chr10:93348042-93348541	0.473371430679686	.	.
chr10	93539712	93540211	chr10	93348042	93348541	Ccdc38|chr10:93348042-93348541	0.473371430679686	.	.
chr10	93539712	93540211	chr10	93471396	93471895	Amdhd1|chr10:93471396-93471895	0.304078107433833	.	.
chr10	93539712	93540211	chr10	93471396	93471895	Ccdc38|chr10:93471396-93471895	0.304078107433833	.	.
chr10	93539712	93540211	chr10	93485237	93485736	Amdhd1|chr10:93485237-93485736	0.358894084688356	.	.
chr10	93539712	93540211	chr10	93485237	93485736	Ccdc38|chr10:93485237-93485736	0.358894084688356	.	.
chr10	93539712	93540211	chr10	93534220	93534719	Amdhd1|chr10:93534220-93534719	0.534803552715419	.	.
chr10	93539712	93540211	chr10	93534220	93534719	Ccdc38|chr10:93534220-93534719	0.534803552715419	.	.
chr10	93539712	93540211	chr10	93548961	93549460	Amdhd1|chr10:93548961-93549460	0.340155166575705	.	.
chr10	93539712	93540211	chr10	93548961	93549460	Ccdc38|chr10:93548961-93549460	0.340155166575705	.	.
chr10	93539712	93540211	chr10	93611330	93611829	Amdhd1|chr10:93611330-93611829	0.457468838252924	.	.
chr10	93539712	93540211	chr10	93611330	93611829	Ccdc38|chr10:93611330-93611829	0.457468838252924	.	.
chr10	93589426	93589925	chr10	93432360	93432859	4933408J17Rik|chr10:93432360-93432859	0.26558100007049	.	.
chr10	93589426	93589925	chr10	93432360	93432859	Snrpf|chr10:93432360-93432859	0.26558100007049	.	.
chr10	95416569	95417068	chr10	95398596	95399095	5730420D15Rik|chr10:95398596-95399095	0.555210743376212	.	.
chr10	95416569	95417068	chr10	95398596	95399095	Socs2|chr10:95398596-95399095	0.555210743376212	.	.
chr10	95416569	95417068	chr10	95475936	95476435	5730420D15Rik|chr10:95475936-95476435	0.312064731222222	.	.
chr10	95416569	95417068	chr10	95475936	95476435	Socs2|chr10:95475936-95476435	0.312064731222222	.	.
chr10	95417115	95417614	chr10	95398596	95399095	5730420D15Rik|chr10:95398596-95399095	0.348247524256808	.	.
chr10	95417115	95417614	chr10	95398596	95399095	Socs2|chr10:95398596-95399095	0.348247524256808	.	.
chr10	95501703	95502202	chr10	95790625	95791124	Mrpl42|chr10:95790625-95791124	0.30841937146119	.	.
chr10	95514775	95515274	chr10	95398596	95399095	Ube2n|chr10:95398596-95399095	0.324343551350963	.	.
chr10	95514775	95515274	chr10	95681000	95681499	Ube2n|chr10:95681000-95681499	0.404837964974087	.	.
chr10	95514775	95515274	chr10	95894652	95895151	Ube2n|chr10:95894652-95895151	0.370561465077284	.	.
chr10	95515552	95516051	chr10	95398596	95399095	Ube2n|chr10:95398596-95399095	0.305819429969413	.	.
chr10	95515552	95516051	chr10	95475936	95476435	Ube2n|chr10:95475936-95476435	0.306099575983792	.	.
chr10	95563534	95564033	chr10	95355571	95356070	Nudt4|chr10:95355571-95356070	0.348686138144421	.	.
chr10	95564087	95564586	chr10	95355571	95356070	Nudt4|chr10:95355571-95356070	0.266121503432846	.	.
chr10	95940376	95940875	chr10	95790625	95791124	Eea1|chr10:95790625-95791124	0.501148137066718	.	.
chr10	95940376	95940875	chr10	95801478	95801977	Eea1|chr10:95801478-95801977	0.465114794555862	.	.
chr10	96616678	96617177	chr10	96502716	96503215	Btg1|chr10:96502716-96503215	0.28447862980311	.	.
chr10	97035352	97035851	chr10	96934620	96935119	4930556N09Rik|chr10:96934620-96935119	0.313781773117822	.	.
chr10	97035352	97035851	chr10	97159359	97159858	4930556N09Rik|chr10:97159359-97159858	0.299281651958119	.	.
chr10	97035352	97035851	chr10	97312917	97313416	4930556N09Rik|chr10:97312917-97313416	0.287361705456632	.	.
chr10	99262970	99263469	chr10	99615735	99616234	Dusp6|chr10:99615735-99616234	0.534467945644975	.	.
chr10	99262970	99263469	chr10	99615735	99616234	Dusp6|chr10:99615735-99616234	0.534467945644976	.	.
chr10	100015452	100015951	chr10	100170810	100171309	Kitl|chr10:100170810-100171309	0.305348096104775	.	.
chr10	100487126	100487625	chr10	100700260	100700759	Cep290|chr10:100700260-100700759	0.303123450402378	.	.
chr10	100487126	100487625	chr10	100700260	100700759	Tmtc3|chr10:100700260-100700759	0.303123450402378	.	.
chr10	100742024	100742523	chr10	100617181	100617680	Gm35722|chr10:100617181-100617680	0.330833574871363	.	.
chr10	101681454	101681953	chr10	101316618	101317117	Mgat4c|chr10:101316618-101317117	0.380854234368876	.	.
chr10	101681454	101681953	chr10	101532184	101532683	Mgat4c|chr10:101532184-101532683	0.36695315717738	.	.
chr10	105574222	105574721	chr10	105652403	105652902	Gm15663|chr10:105652403-105652902	0.463679866843058	.	.
chr10	105574222	105574721	chr10	105652403	105652902	Tmtc2|chr10:105652403-105652902	0.463679866843058	.	.
chr10	105841096	105841595	chr10	105523385	105523884	Ccdc59|chr10:105523385-105523884	0.354390313021897	.	.
chr10	105841096	105841595	chr10	105523385	105523884	Mettl25|chr10:105523385-105523884	0.354390313021897	.	.
chr10	105841096	105841595	chr10	106006958	106007457	Ccdc59|chr10:106006958-106007457	0.385122186248315	.	.
chr10	105841096	105841595	chr10	106006958	106007457	Mettl25|chr10:106006958-106007457	0.385122186248315	.	.
chr10	106469497	106469996	chr10	106468917	106469416	Ppfia2|chr10:106468917-106469416	0.599627036528767	.	.
chr10	106469497	106469996	chr10	106632156	106632655	Ppfia2|chr10:106632156-106632655	0.432051035057361	.	.
chr10	106470005	106470504	chr10	106468917	106469416	Ppfia2|chr10:106468917-106469416	0.611184186448205	.	.
chr10	107271570	107272069	chr10	107294193	107294692	Lin7a|chr10:107294193-107294692	0.290957292844083	.	.
chr10	107271570	107272069	chr10	107389508	107390007	Lin7a|chr10:107389508-107390007	0.423904023010991	.	.
chr10	107272299	107272798	chr10	107094402	107094901	Lin7a|chr10:107094402-107094901	0.42382441781446	.	.
chr10	107272299	107272798	chr10	107294193	107294692	Lin7a|chr10:107294193-107294692	0.501147057336996	.	.
chr10	107272299	107272798	chr10	107389508	107390007	Lin7a|chr10:107389508-107390007	0.492630599512202	.	.
chr10	108162386	108162885	chr10	107799916	107800415	Ppp1r12a|chr10:107799916-107800415	0.502072973811918	.	.
chr10	108162386	108162885	chr10	108445970	108446469	Ppp1r12a|chr10:108445970-108446469	0.338171842018094	.	.
chr10	109010805	109011304	chr10	109188656	109189155	Syt1|chr10:109188656-109189155	0.354982263698517	.	.
chr10	109010805	109011304	chr10	109189170	109189669	Syt1|chr10:109189170-109189669	0.396040088699823	.	.
chr10	109010805	109011304	chr10	109189170	109189669	Syt1|chr10:109189170-109189669	0.396040088699824	.	.
chr10	110456117	110456616	chr10	110733303	110733802	Nav3|chr10:110733303-110733802	0.514775344193937	.	.
chr10	111972408	111972907	chr10	111936612	111937111	Krr1|chr10:111936612-111937111	0.384238144158501	.	.
chr10	112059933	112060432	chr10	111900704	111901203	Glipr1l1|chr10:111900704-111901203	0.520681748702843	.	.
chr10	112059933	112060432	chr10	111901269	111901768	Glipr1l1|chr10:111901269-111901768	0.415047848177014	.	.
chr10	112059933	112060432	chr10	111928801	111929300	Glipr1l1|chr10:111928801-111929300	0.293394965435164	.	.
chr10	112059933	112060432	chr10	112203407	112203906	Glipr1l1|chr10:112203407-112203906	0.367411159456079	.	.
chr10	112160072	112160571	chr10	111900704	111901203	Glipr1l3|chr10:111900704-111901203	0.411707414775532	.	.
chr10	112160072	112160571	chr10	111901269	111901768	Glipr1l3|chr10:111901269-111901768	0.413420520614074	.	.
chr10	112160072	112160571	chr10	111928801	111929300	Glipr1l3|chr10:111928801-111929300	0.403597360517311	.	.
chr10	112160072	112160571	chr10	111936612	111937111	Glipr1l3|chr10:111936612-111937111	0.324116189150199	.	.
chr10	112928805	112929304	chr10	112556681	112557180	Atxn7l3b|chr10:112556681-112557180	0.36796750241381	.	.
chr10	112928805	112929304	chr10	112746619	112747118	Atxn7l3b|chr10:112746619-112747118	0.296450658920752	.	.
chr10	115251206	115251705	chr10	115323235	115323734	Tbc1d15|chr10:115323235-115323734	0.298961100721754	.	.
chr10	115586789	115587288	chr10	115406337	115406836	Lgr5|chr10:115406337-115406836	0.413881740720516	.	.
chr10	115587608	115588107	chr10	115323235	115323734	Lgr5|chr10:115323235-115323734	0.298452343552451	.	.
chr10	116018133	116018632	chr10	115790772	115791271	Ptprr|chr10:115790772-115791271	0.323846414399407	.	.
chr10	116018133	116018632	chr10	116196840	116197339	Ptprr|chr10:116196840-116197339	0.417669208347934	.	.
chr10	116580969	116581468	chr10	116756121	116756620	Cnot2|chr10:116756121-116756620	0.363599137267608	.	.
chr10	116580969	116581468	chr10	116828104	116828603	Cnot2|chr10:116828104-116828603	0.287209019072045	.	.
chr10	116580969	116581468	chr10	116848645	116849144	Cnot2|chr10:116848645-116849144	0.31410987367394	.	.
chr10	117063108	117063607	chr10	117025740	117026239	Cct2|chr10:117025740-117026239	0.274513376509675	.	.
chr10	117063108	117063607	chr10	117435311	117435810	Cct2|chr10:117435311-117435810	0.642407983501539	.	.
chr10	117063671	117064170	chr10	117025740	117026239	Cct2|chr10:117025740-117026239	0.448220864548686	.	.
chr10	117063671	117064170	chr10	117376790	117377289	Cct2|chr10:117376790-117377289	0.349440049406501	.	.
chr10	117063671	117064170	chr10	117435311	117435810	Cct2|chr10:117435311-117435810	0.517060644246183	.	.
chr10	117148327	117148826	chr10	117417892	117418391	Frs2|chr10:117417892-117418391	0.325097558397442	.	.
chr10	117223978	117224477	chr10	117417892	117418391	Gm48772|chr10:117417892-117418391	0.374424412213062	.	.
chr10	117223978	117224477	chr10	117417892	117418391	Yeats4|chr10:117417892-117418391	0.374424412213062	.	.
chr10	117224521	117225020	chr10	117013904	117014403	Gm48772|chr10:117013904-117014403	0.325228544143641	.	.
chr10	117224521	117225020	chr10	117013904	117014403	Yeats4|chr10:117013904-117014403	0.325228544143641	.	.
chr10	117710064	117710563	chr10	117435311	117435810	Mdm2|chr10:117435311-117435810	0.282966414195058	.	.
chr10	117710592	117711091	chr10	117435311	117435810	Mdm2|chr10:117435311-117435810	0.339379651472174	.	.
chr10	117746155	117746654	chr10	117417892	117418391	Slc35e3|chr10:117417892-117418391	0.425081446461207	.	.
chr10	117792609	117793108	chr10	118249241	118249740	Nup107|chr10:118249241-118249740	0.298437904388751	.	.
chr10	118141391	118141890	chr10	118003810	118004309	Mdm1|chr10:118003810-118004309	0.386610474062767	.	.
chr10	118141391	118141890	chr10	118121841	118122340	Mdm1|chr10:118121841-118122340	0.286834657986317	.	.
chr10	118141391	118141890	chr10	118250794	118251293	Mdm1|chr10:118250794-118251293	0.287266247754686	.	.
chr10	118869300	118869799	chr10	118761087	118761586	Dyrk2|chr10:118761087-118761586	0.533555678457159	.	.
chr10	118869300	118869799	chr10	118868601	118869100	Dyrk2|chr10:118868601-118869100	0.438186013785965	.	.
chr10	120112717	120113216	chr10	120428521	120429020	Helb|chr10:120428521-120429020	0.446924817908211	.	.
chr10	120202065	120202564	chr10	120208568	120209067	Irak3|chr10:120208568-120209067	0.384685725622145	.	.
chr10	120202065	120202564	chr10	120208568	120209067	Tmbim4|chr10:120208568-120209067	0.384685725622145	.	.
chr10	120202065	120202564	chr10	120257286	120257785	Irak3|chr10:120257286-120257785	0.27043005734987	.	.
chr10	120202065	120202564	chr10	120257286	120257785	Tmbim4|chr10:120257286-120257785	0.27043005734987	.	.
chr10	120475830	120476329	chr10	120125069	120125568	Hmga2|chr10:120125069-120125568	0.321987808511961	.	.
chr10	120475830	120476329	chr10	120208568	120209067	Hmga2|chr10:120208568-120209067	0.315226717413559	.	.
chr10	120475830	120476329	chr10	120257286	120257785	Hmga2|chr10:120257286-120257785	0.570298801734345	.	.
chr10	120898763	120899262	chr10	120787207	120787706	Gm4473|chr10:120787207-120787706	0.735072411636442	.	.
chr10	120898763	120899262	chr10	120787207	120787706	Msrb3|chr10:120787207-120787706	0.735072411636442	.	.
chr10	120898763	120899262	chr10	121128887	121129386	Gm4473|chr10:121128887-121129386	0.378595526813621	.	.
chr10	120898763	120899262	chr10	121128887	121129386	Msrb3|chr10:121128887-121129386	0.378595526813621	.	.
chr10	120898763	120899262	chr10	121205957	121206456	Gm4473|chr10:121205957-121206456	0.366786779634593	.	.
chr10	120898763	120899262	chr10	121205957	121206456	Msrb3|chr10:121205957-121206456	0.366786779634593	.	.
chr10	120898763	120899262	chr10	121206515	121207014	Gm4473|chr10:121206515-121207014	0.324554367421907	.	.
chr10	120898763	120899262	chr10	121206515	121207014	Msrb3|chr10:121206515-121207014	0.324554367421907	.	.
chr10	120978656	120979155	chr10	120666927	120667426	Lemd3|chr10:120666927-120667426	0.333665737128731	.	.
chr10	120979164	120979663	chr10	120938302	120938801	Lemd3|chr10:120938302-120938801	0.270258094487126	.	.
chr10	121364796	121365295	chr10	121205957	121206456	Gns|chr10:121205957-121206456	0.462057636139136	.	.
chr10	121364796	121365295	chr10	121290574	121291073	Gns|chr10:121290574-121291073	0.469544432346964	.	.
chr10	121364796	121365295	chr10	121310046	121310545	Gns|chr10:121310046-121310545	0.444125450941374	.	.
chr10	121364796	121365295	chr10	121310802	121311301	Gns|chr10:121310802-121311301	0.457095503941206	.	.
chr10	122096429	122096928	chr10	122038523	122039022	Rxylt1|chr10:122038523-122039022	0.328169186252875	.	.
chr10	122097114	122097613	chr10	122038523	122039022	Rxylt1|chr10:122038523-122039022	0.448693945176231	.	.
chr10	122449084	122449583	chr10	122038523	122039022	Avpr1a|chr10:122038523-122039022	0.274398717992435	.	.
chr10	122449084	122449583	chr10	122105330	122105829	Avpr1a|chr10:122105330-122105829	0.33708513159092	.	.
chr10	122449084	122449583	chr10	122106346	122106845	Avpr1a|chr10:122106346-122106845	0.483687187401581	.	.
chr10	122449084	122449583	chr10	122182979	122183478	Avpr1a|chr10:122182979-122183478	0.483438734433934	.	.
chr10	122679190	122679689	chr10	122447221	122447720	Ppm1h|chr10:122447221-122447720	0.364094782182549	.	.
chr10	126901130	126901629	chr10	126679157	126679656	Atp23|chr10:126679157-126679656	0.283585215918044	.	.
chr10	126901130	126901629	chr10	126770351	126770850	Atp23|chr10:126770351-126770850	0.458310329094689	.	.
chr10	126901130	126901629	chr10	126809485	126809984	Atp23|chr10:126809485-126809984	0.354041277768739	.	.
chr10	126901130	126901629	chr10	126810004	126810503	Atp23|chr10:126810004-126810503	0.468915635063292	.	.
chr10	126978303	126978802	chr10	126869603	126870102	Ctdsp2|chr10:126869603-126870102	0.595281448504394	.	.
chr10	126979225	126979724	chr10	126905735	126906234	Ctdsp2|chr10:126905735-126906234	0.443093921823218	.	.
chr10	126979225	126979724	chr10	126905735	126906234	Ctdsp2|chr10:126905735-126906234	0.443093921823219	.	.
chr10	127666434	127666933	chr10	127508905	127509404	Nemp1|chr10:127508905-127509404	0.363735734717556	.	.
chr10	127666434	127666933	chr10	127509471	127509970	Nemp1|chr10:127509471-127509970	0.474159102761801	.	.
chr10	127666434	127666933	chr10	127512720	127513219	Nemp1|chr10:127512720-127513219	0.478452189383686	.	.
chr10	127666434	127666933	chr10	127750299	127750798	Nemp1|chr10:127750299-127750798	0.3142440516479	.	.
chr10	127666434	127666933	chr10	127936903	127937402	Nemp1|chr10:127936903-127937402	0.357414926769505	.	.
chr10	127676744	127677243	chr10	127511500	127511999	Gm16230|chr10:127511500-127511999	0.45630151490504	.	.
chr10	127676744	127677243	chr10	127750299	127750798	Gm16230|chr10:127750299-127750798	0.343188617093127	.	.
chr10	127676744	127677243	chr10	127937421	127937920	Gm16230|chr10:127937421-127937920	0.276065364169078	.	.
chr10	128014912	128015411	chr10	128436296	128436795	Prim1|chr10:128436296-128436795	0.478114633943507	.	.
chr10	128035316	128035815	chr10	128176400	128176899	Naca|chr10:128176400-128176899	0.462281283553554	.	.
chr10	128035316	128035815	chr10	128283593	128284092	Naca|chr10:128283593-128284092	0.45796595793715	.	.
chr10	128035316	128035815	chr10	128409597	128410096	Naca|chr10:128409597-128410096	0.322964916433246	.	.
chr10	128035316	128035815	chr10	128436296	128436795	Naca|chr10:128436296-128436795	0.2846394492281	.	.
chr10	128058600	128059099	chr10	127750299	127750798	Ptges3|chr10:127750299-127750798	0.273882204871402	.	.
chr10	128058600	128059099	chr10	128409597	128410096	Ptges3|chr10:128409597-128410096	0.44225251784046	.	.
chr10	128059140	128059639	chr10	128409597	128410096	Ptges3|chr10:128409597-128410096	0.331099480176842	.	.
chr10	128082998	128083497	chr10	128283593	128284092	Atp5b|chr10:128283593-128284092	0.365571965238433	.	.
chr10	128082998	128083497	chr10	128283593	128284092	Gm47438|chr10:128283593-128284092	0.365571965238433	.	.
chr10	128082998	128083497	chr10	128409597	128410096	Atp5b|chr10:128409597-128410096	0.403390268561456	.	.
chr10	128082998	128083497	chr10	128409597	128410096	Gm47438|chr10:128409597-128410096	0.403390268561456	.	.
chr10	128195155	128195654	chr10	128283593	128284092	AC135859.1|chr10:128283593-128284092	0.538788312296862	.	.
chr10	128195155	128195654	chr10	128283593	128284092	Gls2|chr10:128283593-128284092	0.538788312296862	.	.
chr10	128211581	128212080	chr10	127937421	127937920	Spryd4|chr10:127937421-127937920	0.368099896303159	.	.
chr10	128211581	128212080	chr10	128436296	128436795	Spryd4|chr10:128436296-128436795	0.351415270006595	.	.
chr10	128232067	128232566	chr10	128092468	128092967	Timeless|chr10:128092468-128092967	0.283494627081439	.	.
chr10	128303050	128303549	chr10	128409597	128410096	Pan2|chr10:128409597-128410096	0.490137851616104	.	.
chr10	128322676	128323175	chr10	128283593	128284092	Cnpy2|chr10:128283593-128284092	0.306616650553537	.	.
chr10	128337438	128337937	chr10	128409597	128410096	Cs|chr10:128409597-128410096	0.55116125316118	.	.
chr10	128368518	128369017	chr10	128436296	128436795	Coq10a|chr10:128436296-128436795	0.333586077347225	.	.
chr10	128376834	128377333	chr10	128283593	128284092	Ankrd52|chr10:128283593-128284092	0.304690333445782	.	.
chr10	128411355	128411854	chr10	128409597	128410096	Nabp2|chr10:128409597-128410096	0.465178413548566	.	.
chr10	128411355	128411854	chr10	128409597	128410096	Rnf41|chr10:128409597-128410096	0.465178413548566	.	.
chr10	128458309	128458808	chr10	128096604	128097103	Smarcc2|chr10:128096604-128097103	0.416722155432686	.	.
chr10	128458309	128458808	chr10	128436296	128436795	Smarcc2|chr10:128436296-128436795	0.277951914195781	.	.
chr10	128458968	128459467	chr10	128096604	128097103	Smarcc2|chr10:128096604-128097103	0.334401594722024	.	.
chr10	128498636	128499135	chr10	128283593	128284092	Myl6b|chr10:128283593-128284092	0.604748979113479	.	.
chr10	128498636	128499135	chr10	128283593	128284092	Myl6b|chr10:128283593-128284092	0.60474897911348	.	.
chr10	128498636	128499135	chr10	128409597	128410096	Myl6b|chr10:128409597-128410096	0.519362201050018	.	.
chr10	128547478	128547977	chr10	128536166	128536665	Zc3h10|chr10:128536166-128536665	0.276447193848871	.	.
chr10	128547478	128547977	chr10	128913212	128913711	Zc3h10|chr10:128913212-128913711	0.304378461862618	.	.
chr10	128565862	128566361	chr10	128283593	128284092	Pa2g4|chr10:128283593-128284092	0.273778416826085	.	.
chr10	128645519	128646018	chr10	128283593	128284092	Gm26876|chr10:128283593-128284092	0.265031956455994	.	.
chr10	128645519	128646018	chr10	128409597	128410096	Gm26876|chr10:128409597-128410096	0.304792901910575	.	.
chr10	128668336	128668835	chr10	128536166	128536665	Ikzf4|chr10:128536166-128536665	0.270669901980895	.	.
chr10	128696211	128696710	chr10	128409597	128410096	Rab5b|chr10:128409597-128410096	0.409140913722466	.	.
chr10	128696211	128696710	chr10	128805195	128805694	Rab5b|chr10:128805195-128805694	0.264663984080752	.	.
chr10	128704864	128705363	chr10	128536166	128536665	Cdk2|chr10:128536166-128536665	0.307272612972361	.	.
chr10	128704864	128705363	chr10	128536166	128536665	Pmel|chr10:128536166-128536665	0.307272612972361	.	.
chr10	128704864	128705363	chr10	128913212	128913711	Cdk2|chr10:128913212-128913711	0.358439047329205	.	.
chr10	128704864	128705363	chr10	128913212	128913711	Pmel|chr10:128913212-128913711	0.358439047329205	.	.
chr10	128748233	128748732	chr10	128283593	128284092	Pym1|chr10:128283593-128284092	0.466178701082445	.	.
chr10	128748233	128748732	chr10	128409597	128410096	Pym1|chr10:128409597-128410096	0.432584946141837	.	.
chr10	128748233	128748732	chr10	128436296	128436795	Pym1|chr10:128436296-128436795	0.321276126592256	.	.
chr10	128748233	128748732	chr10	128805195	128805694	Pym1|chr10:128805195-128805694	0.428347544794674	.	.
chr10	128804210	128804709	chr10	128805195	128805694	Dnajc14|chr10:128805195-128805694	0.345271870325176	.	.
chr10	128804210	128804709	chr10	128805195	128805694	Tmem198b|chr10:128805195-128805694	0.345271870325176	.	.
chr10	128821529	128822028	chr10	128895386	128895885	Ormdl2|chr10:128895386-128895885	0.320692401653879	.	.
chr10	128821529	128822028	chr10	128913212	128913711	Ormdl2|chr10:128913212-128913711	0.33470072230403	.	.
chr10	128922870	128923369	chr10	128913212	128913711	Bloc1s1|chr10:128913212-128913711	0.522825618094978	.	.
chr10	128922870	128923369	chr10	128913212	128913711	Rdh5|chr10:128913212-128913711	0.522825618094978	.	.
chr10	130542081	130542580	chr10	130470391	130470890	Gm31793|chr10:130470391-130470890	0.365477159286362	.	.
chr11	3202390	3202889	chr11	3332133	3332632	Eif4enif1|chr11:3332133-3332632	0.267629283646206	.	.
chr11	3202390	3202889	chr11	3347023	3347522	Eif4enif1|chr11:3347023-3347522	0.349683637054702	.	.
chr11	3202390	3202889	chr11	3386996	3387495	Eif4enif1|chr11:3386996-3387495	0.301806778850982	.	.
chr11	3266213	3266712	chr11	3152377	3152876	Drg1|chr11:3152377-3152876	0.323302457950106	.	.
chr11	3266213	3266712	chr11	3539001	3539500	Drg1|chr11:3539001-3539500	0.512468219892107	.	.
chr11	3289366	3289865	chr11	3289935	3290434	Patz1|chr11:3289935-3290434	0.270104928989404	.	.
chr11	3330389	3330888	chr11	3136774	3137273	Gm12592|chr11:3136774-3137273	0.426856716523834	.	.
chr11	3330389	3330888	chr11	3136774	3137273	Pik3ip1|chr11:3136774-3137273	0.426856716523834	.	.
chr11	3330389	3330888	chr11	3386996	3387495	Gm12592|chr11:3386996-3387495	0.352520704398401	.	.
chr11	3330389	3330888	chr11	3386996	3387495	Pik3ip1|chr11:3386996-3387495	0.352520704398401	.	.
chr11	3330389	3330888	chr11	3442124	3442623	Gm12592|chr11:3442124-3442623	0.484849182063635	.	.
chr11	3330389	3330888	chr11	3442124	3442623	Pik3ip1|chr11:3442124-3442623	0.484849182063635	.	.
chr11	3408986	3409485	chr11	3123799	3124298	Limk2|chr11:3123799-3124298	0.391406259058501	.	.
chr11	3408986	3409485	chr11	3123799	3124298	Limk2|chr11:3123799-3124298	0.391406259058502	.	.
chr11	3408986	3409485	chr11	3442124	3442623	Limk2|chr11:3442124-3442623	0.297771100844925	.	.
chr11	3452086	3452585	chr11	3386996	3387495	8430429K09Rik|chr11:3386996-3387495	0.430376161087455	.	.
chr11	3452086	3452585	chr11	3386996	3387495	Rnf185|chr11:3386996-3387495	0.430376161087455	.	.
chr11	3452086	3452585	chr11	3442124	3442623	8430429K09Rik|chr11:3442124-3442623	0.504585676740636	.	.
chr11	3452086	3452585	chr11	3442124	3442623	Rnf185|chr11:3442124-3442623	0.504585676740636	.	.
chr11	3514597	3515096	chr11	3386996	3387495	Selenom|chr11:3386996-3387495	0.304125586361229	.	.
chr11	3648877	3649376	chr11	3332133	3332632	Morc2a|chr11:3332133-3332632	0.539596559604195	.	.
chr11	3648877	3649376	chr11	3332133	3332632	Tug1|chr11:3332133-3332632	0.539596559604195	.	.
chr11	3648877	3649376	chr11	3535285	3535784	Morc2a|chr11:3535285-3535784	0.368471404588778	.	.
chr11	3648877	3649376	chr11	3535285	3535784	Tug1|chr11:3535285-3535784	0.368471404588778	.	.
chr11	3648877	3649376	chr11	3539001	3539500	Morc2a|chr11:3539001-3539500	0.311818671230178	.	.
chr11	3648877	3649376	chr11	3539001	3539500	Tug1|chr11:3539001-3539500	0.311818671230178	.	.
chr11	3648877	3649376	chr11	3761268	3761767	Morc2a|chr11:3761268-3761767	0.478947780641542	.	.
chr11	3648877	3649376	chr11	3761268	3761767	Tug1|chr11:3761268-3761767	0.478947780641542	.	.
chr11	3648877	3649376	chr11	3761927	3762426	Morc2a|chr11:3761927-3762426	0.48238374825478	.	.
chr11	3648877	3649376	chr11	3761927	3762426	Tug1|chr11:3761927-3762426	0.48238374825478	.	.
chr11	3648877	3649376	chr11	3774785	3775284	Morc2a|chr11:3774785-3775284	0.414217776416185	.	.
chr11	3648877	3649376	chr11	3774785	3775284	Tug1|chr11:3774785-3775284	0.414217776416185	.	.
chr11	3648877	3649376	chr11	3853391	3853890	Morc2a|chr11:3853391-3853890	0.276185194111588	.	.
chr11	3648877	3649376	chr11	3853391	3853890	Tug1|chr11:3853391-3853890	0.276185194111588	.	.
chr11	3863689	3864188	chr11	3761268	3761767	Osbp2|chr11:3761268-3761767	0.37210077815204	.	.
chr11	3863689	3864188	chr11	3761927	3762426	Osbp2|chr11:3761927-3762426	0.516282050818834	.	.
chr11	3863689	3864188	chr11	3774253	3774752	Osbp2|chr11:3774253-3774752	0.356965808176751	.	.
chr11	3863689	3864188	chr11	3774785	3775284	Osbp2|chr11:3774785-3775284	0.45321717596147	.	.
chr11	3863689	3864188	chr11	4121657	4122156	Osbp2|chr11:4121657-4122156	0.364591739046203	.	.
chr11	3894412	3894911	chr11	3761268	3761767	4921536K21Rik|chr11:3761268-3761767	0.590098338523403	.	.
chr11	3894412	3894911	chr11	3761268	3761767	Dusp18|chr11:3761268-3761767	0.590098338523403	.	.
chr11	3894412	3894911	chr11	3761927	3762426	4921536K21Rik|chr11:3761927-3762426	0.500163053464471	.	.
chr11	3894412	3894911	chr11	3761927	3762426	Dusp18|chr11:3761927-3762426	0.500163053464471	.	.
chr11	3894412	3894911	chr11	3774253	3774752	4921536K21Rik|chr11:3774253-3774752	0.405461452031802	.	.
chr11	3894412	3894911	chr11	3774253	3774752	Dusp18|chr11:3774253-3774752	0.405461452031802	.	.
chr11	3894412	3894911	chr11	3774785	3775284	4921536K21Rik|chr11:3774785-3775284	0.544710698613663	.	.
chr11	3894412	3894911	chr11	3774785	3775284	Dusp18|chr11:3774785-3775284	0.544710698613663	.	.
chr11	3894412	3894911	chr11	4121657	4122156	4921536K21Rik|chr11:4121657-4122156	0.339344845304154	.	.
chr11	3894412	3894911	chr11	4121657	4122156	Dusp18|chr11:4121657-4122156	0.339344845304154	.	.
chr11	3894950	3895449	chr11	3535285	3535784	4921536K21Rik|chr11:3535285-3535784	0.320413668771618	.	.
chr11	3894950	3895449	chr11	3535285	3535784	Dusp18|chr11:3535285-3535784	0.320413668771618	.	.
chr11	3894950	3895449	chr11	3761268	3761767	4921536K21Rik|chr11:3761268-3761767	0.560937394362263	.	.
chr11	3894950	3895449	chr11	3761268	3761767	Dusp18|chr11:3761268-3761767	0.560937394362263	.	.
chr11	3894950	3895449	chr11	3761927	3762426	4921536K21Rik|chr11:3761927-3762426	0.412783043967007	.	.
chr11	3894950	3895449	chr11	3761927	3762426	Dusp18|chr11:3761927-3762426	0.412783043967007	.	.
chr11	3894950	3895449	chr11	3774785	3775284	4921536K21Rik|chr11:3774785-3775284	0.33528857928436	.	.
chr11	3894950	3895449	chr11	3774785	3775284	Dusp18|chr11:3774785-3775284	0.33528857928436	.	.
chr11	3913534	3914033	chr11	3761268	3761767	Slc35e4|chr11:3761268-3761767	0.354860212257966	.	.
chr11	3913534	3914033	chr11	3761927	3762426	Slc35e4|chr11:3761927-3762426	0.385702120324213	.	.
chr11	3913534	3914033	chr11	3853391	3853890	Slc35e4|chr11:3853391-3853890	0.312626938116055	.	.
chr11	3913534	3914033	chr11	4118067	4118566	Slc35e4|chr11:4118067-4118566	0.320304573668134	.	.
chr11	3963478	3963977	chr11	3535285	3535784	Pes1|chr11:3535285-3535784	0.292297067946981	.	.
chr11	3963478	3963977	chr11	3761268	3761767	Pes1|chr11:3761268-3761767	0.431206257083537	.	.
chr11	3963478	3963977	chr11	3761927	3762426	Pes1|chr11:3761927-3762426	0.405359380366015	.	.
chr11	3963478	3963977	chr11	3774253	3774752	Pes1|chr11:3774253-3774752	0.604576950768251	.	.
chr11	3963478	3963977	chr11	3774785	3775284	Pes1|chr11:3774785-3775284	0.713186481569164	.	.
chr11	3963478	3963977	chr11	4121657	4122156	Pes1|chr11:4121657-4122156	0.431534664768528	.	.
chr11	3983350	3983849	chr11	4118576	4119075	Gal3st1|chr11:4118576-4119075	0.38351888268802	.	.
chr11	4095143	4095642	chr11	3761927	3762426	Mtfp1|chr11:3761927-3762426	0.350265647827229	.	.
chr11	4095143	4095642	chr11	3853391	3853890	Mtfp1|chr11:3853391-3853890	0.284981938503	.	.
chr11	4095143	4095642	chr11	4096446	4096945	Mtfp1|chr11:4096446-4096945	0.364771133570845	.	.
chr11	4095143	4095642	chr11	4118067	4118566	Mtfp1|chr11:4118067-4118566	0.266901207578273	.	.
chr11	4134899	4135398	chr11	3761268	3761767	Rnf215|chr11:3761268-3761767	0.552640303502673	.	.
chr11	4134899	4135398	chr11	3761927	3762426	Rnf215|chr11:3761927-3762426	0.600401340766423	.	.
chr11	4134899	4135398	chr11	3774785	3775284	Rnf215|chr11:3774785-3775284	0.33104432372326	.	.
chr11	4134899	4135398	chr11	3853391	3853890	Rnf215|chr11:3853391-3853890	0.307810531637631	.	.
chr11	4134899	4135398	chr11	4121657	4122156	Rnf215|chr11:4121657-4122156	0.284172040943295	.	.
chr11	4134899	4135398	chr11	4121657	4122156	Rnf215|chr11:4121657-4122156	0.284172040943296	.	.
chr11	4160019	4160518	chr11	3761927	3762426	Ccdc157|chr11:3761927-3762426	0.388545412128592	.	.
chr11	4160019	4160518	chr11	3761927	3762426	Sf3a1|chr11:3761927-3762426	0.388545412128592	.	.
chr11	4160019	4160518	chr11	3774785	3775284	Ccdc157|chr11:3774785-3775284	0.283899943872652	.	.
chr11	4160019	4160518	chr11	3774785	3775284	Sf3a1|chr11:3774785-3775284	0.283899943872652	.	.
chr11	4160019	4160518	chr11	4096446	4096945	Ccdc157|chr11:4096446-4096945	0.269777673709651	.	.
chr11	4160019	4160518	chr11	4096446	4096945	Sf3a1|chr11:4096446-4096945	0.269777673709651	.	.
chr11	4186479	4186978	chr11	3774253	3774752	Tbc1d10a|chr11:3774253-3774752	0.295500020699071	.	.
chr11	4746908	4747407	chr11	4684167	4684666	Cabp7|chr11:4684167-4684666	0.348870697382538	.	.
chr11	5444680	5445179	chr11	5474061	5474560	Znrf3|chr11:5474061-5474560	0.298590188349234	.	.
chr11	5444680	5445179	chr11	5740348	5740847	Znrf3|chr11:5740348-5740847	0.394769857725072	.	.
chr11	5520703	5521202	chr11	5474061	5474560	Xbp1|chr11:5474061-5474560	0.431423425865661	.	.
chr11	5762152	5762651	chr11	5740348	5740847	Urgcp|chr11:5740348-5740847	0.31243184237352	.	.
chr11	5762152	5762651	chr11	5991199	5991698	Urgcp|chr11:5991199-5991698	0.354748778824498	.	.
chr11	5762152	5762651	chr11	6030578	6031077	Urgcp|chr11:6030578-6031077	0.297542346280265	.	.
chr11	5788237	5788736	chr11	6030578	6031077	Dbnl|chr11:6030578-6031077	0.344622139319827	.	.
chr11	5955521	5956020	chr11	5991199	5991698	Ykt6|chr11:5991199-5991698	0.327762561440378	.	.
[truncated: 16,116 more rows]
