# Supplementary material for: Single-cell analysis of chromatin accessibility in the adult mouse brain
Source: Nature. 2023 Dec 13;624(7991):378–89. doi: 10.1038/s41586-023-06824-9 (PMC10719105; doi:10.1038/s41586-023-06824-9)
Supplement: Supplementary file 3 — Supplementary Tables 1–25 and their legends. [file 41586_2023_6824_MOESM3_ESM.zip › 2023-03-05453B-s3/SI Tables/SI Table 13 Summary of all the gene-cCRE correlations/sa2subclass.NDB-SI-ant_Prdm12_Gaba.pdc.bedpe]

chr1	3671529	3672028	chr1	3511633	3512132	Xkr4|chr1:3511633-3512132	0.156242396482963	.	.
chr1	3672048	3672547	chr1	3841942	3842441	Xkr4|chr1:3841942-3842441	0.334474323472171	.	.
chr1	4785497	4785996	chr1	4571692	4572191	Mrpl15|chr1:4571692-4572191	0.536260128748507	.	.
chr1	4785497	4785996	chr1	4934807	4935306	Mrpl15|chr1:4934807-4935306	0.187443989623468	.	.
chr1	4785497	4785996	chr1	5220605	5221104	Mrpl15|chr1:5220605-5221104	0.198682996784033	.	.
chr1	4807592	4808091	chr1	5015264	5015763	Lypla1|chr1:5015264-5015763	0.266546792339469	.	.
chr1	4857480	4857979	chr1	5018611	5019110	Tcea1|chr1:5018611-5019110	0.194269843414599	.	.
chr1	5070122	5070621	chr1	5315438	5315937	Atp6v1h|chr1:5315438-5315937	0.151553401827629	.	.
chr1	5070122	5070621	chr1	5315438	5315937	Rgs20|chr1:5315438-5315937	0.151553401827629	.	.
chr1	5588179	5588678	chr1	5827475	5827974	Oprk1|chr1:5827475-5827974	0.301427225866262	.	.
chr1	5588179	5588678	chr1	5894403	5894902	Oprk1|chr1:5894403-5894902	0.238197357236898	.	.
chr1	5588820	5589319	chr1	5510483	5510982	Oprk1|chr1:5510483-5510982	0.282272188336434	.	.
chr1	5588820	5589319	chr1	5827475	5827974	Oprk1|chr1:5827475-5827974	0.201234389222919	.	.
chr1	5588820	5589319	chr1	5894403	5894902	Oprk1|chr1:5894403-5894902	0.173364111487997	.	.
chr1	6214386	6214885	chr1	6283119	6283618	4732440D04Rik|chr1:6283119-6283618	0.430563290949787	.	.
chr1	6214386	6214885	chr1	6382628	6383127	4732440D04Rik|chr1:6382628-6383127	0.283927520935128	.	.
chr1	6214386	6214885	chr1	6441268	6441767	4732440D04Rik|chr1:6441268-6441767	0.155125013591643	.	.
chr1	7088594	7089093	chr1	7111444	7111943	Pcmtd1|chr1:7111444-7111943	0.227067846518504	.	.
chr1	7088594	7089093	chr1	7155129	7155628	Pcmtd1|chr1:7155129-7155628	0.329616708388185	.	.
chr1	7397837	7398336	chr1	7155129	7155628	Gm26901|chr1:7155129-7155628	0.332881857369668	.	.
chr1	7397837	7398336	chr1	7535148	7535647	Gm26901|chr1:7535148-7535647	0.151592725008889	.	.
chr1	7398342	7398841	chr1	7155129	7155628	Gm26901|chr1:7155129-7155628	0.179133512702544	.	.
chr1	7398342	7398841	chr1	7535148	7535647	Gm26901|chr1:7535148-7535647	0.294949027620623	.	.
chr1	7398342	7398841	chr1	7678452	7678951	Gm26901|chr1:7678452-7678951	0.262963982609384	.	.
chr1	9298975	9299474	chr1	9289706	9290205	Sntg1|chr1:9289706-9290205	0.148503550928964	.	.
chr1	9298975	9299474	chr1	9298270	9298769	Sntg1|chr1:9298270-9298769	0.247283624542784	.	.
chr1	9298975	9299474	chr1	9541113	9541612	Sntg1|chr1:9541113-9541612	0.195990276887608	.	.
chr1	9298975	9299474	chr1	9619928	9620427	Sntg1|chr1:9619928-9620427	0.216175522982484	.	.
chr1	9299496	9299995	chr1	9289706	9290205	Sntg1|chr1:9289706-9290205	0.147539366099039	.	.
chr1	9299496	9299995	chr1	9622471	9622970	Sntg1|chr1:9622471-9622970	0.169314012961344	.	.
chr1	9545042	9545541	chr1	9262088	9262587	Rrs1|chr1:9262088-9262587	0.153294506804949	.	.
chr1	9545042	9545541	chr1	9609186	9609685	Rrs1|chr1:9609186-9609685	0.177485212964237	.	.
chr1	9545042	9545541	chr1	9733223	9733722	Rrs1|chr1:9733223-9733722	0.158113479149457	.	.
chr1	9545042	9545541	chr1	9847510	9848009	Rrs1|chr1:9847510-9848009	0.165992872420118	.	.
chr1	9600949	9601448	chr1	9298270	9298769	Vxn|chr1:9298270-9298769	0.303305812396379	.	.
chr1	9600949	9601448	chr1	9541113	9541612	Vxn|chr1:9541113-9541612	0.191458218075099	.	.
chr1	9600949	9601448	chr1	9848033	9848532	Vxn|chr1:9848033-9848532	0.162711619315737	.	.
chr1	9600949	9601448	chr1	9931858	9932357	Vxn|chr1:9931858-9932357	0.182090862326232	.	.
chr1	9700259	9700758	chr1	9541113	9541612	Mybl1|chr1:9541113-9541612	0.365578023046587	.	.
chr1	9700259	9700758	chr1	9733223	9733722	Mybl1|chr1:9733223-9733722	0.290721337732405	.	.
chr1	9700259	9700758	chr1	9848033	9848532	Mybl1|chr1:9848033-9848532	0.239500633478983	.	.
chr1	9748256	9748755	chr1	9619425	9619924	1700034P13Rik|chr1:9619425-9619924	0.189291358025127	.	.
chr1	9748256	9748755	chr1	9619425	9619924	Vcpip1|chr1:9619425-9619924	0.189291358025127	.	.
chr1	9748256	9748755	chr1	9622471	9622970	1700034P13Rik|chr1:9622471-9622970	0.291373067777166	.	.
chr1	9748256	9748755	chr1	9622471	9622970	Vcpip1|chr1:9622471-9622970	0.291373067777166	.	.
chr1	9748256	9748755	chr1	9847510	9848009	1700034P13Rik|chr1:9847510-9848009	0.199688701768765	.	.
chr1	9748256	9748755	chr1	9847510	9848009	Vcpip1|chr1:9847510-9848009	0.199688701768765	.	.
chr1	9748256	9748755	chr1	9848033	9848532	1700034P13Rik|chr1:9848033-9848532	0.181298115919977	.	.
chr1	9748256	9748755	chr1	9848033	9848532	Vcpip1|chr1:9848033-9848532	0.181298115919977	.	.
chr1	9798078	9798577	chr1	10039501	10040000	Sgk3|chr1:10039501-10040000	0.175496079420211	.	.
chr1	9798078	9798577	chr1	10089475	10089974	Sgk3|chr1:10089475-10089974	0.179188702334359	.	.
chr1	9798078	9798577	chr1	10096972	10097471	Sgk3|chr1:10096972-10097471	0.225008359761433	.	.
chr1	9798078	9798577	chr1	9541113	9541612	Sgk3|chr1:9541113-9541612	0.175585874463213	.	.
chr1	9798078	9798577	chr1	9733223	9733722	Sgk3|chr1:9733223-9733722	0.188164437007586	.	.
chr1	9798078	9798577	chr1	9733223	9733722	Sgk3|chr1:9733223-9733722	0.188164437007587	.	.
chr1	9798078	9798577	chr1	9847510	9848009	Sgk3|chr1:9847510-9848009	0.26467726123072	.	.
chr1	9908384	9908883	chr1	9541113	9541612	Mcmdc2|chr1:9541113-9541612	0.241490449635293	.	.
chr1	9908384	9908883	chr1	9848033	9848532	Mcmdc2|chr1:9848033-9848532	0.281412710153564	.	.
chr1	9908384	9908883	chr1	9849537	9850036	Mcmdc2|chr1:9849537-9850036	0.22517157487873	.	.
chr1	9943920	9944419	chr1	10022986	10023485	Snhg6|chr1:10022986-10023485	0.190633330815525	.	.
chr1	9943920	9944419	chr1	10039501	10040000	Snhg6|chr1:10039501-10040000	0.203547833033309	.	.
chr1	9943920	9944419	chr1	9541113	9541612	Snhg6|chr1:9541113-9541612	0.253881975400622	.	.
chr1	9943920	9944419	chr1	9619928	9620427	Snhg6|chr1:9619928-9620427	0.169796821854204	.	.
chr1	9943920	9944419	chr1	9849537	9850036	Snhg6|chr1:9849537-9850036	0.196727404046134	.	.
chr1	9967018	9967517	chr1	10089475	10089974	Tcf24|chr1:10089475-10089974	0.199651516134591	.	.
chr1	9967018	9967517	chr1	10247559	10248058	Tcf24|chr1:10247559-10248058	0.279793821269026	.	.
chr1	10008928	10009427	chr1	10039501	10040000	Ppp1r42|chr1:10039501-10040000	0.444309688575321	.	.
chr1	10008928	10009427	chr1	10096972	10097471	Ppp1r42|chr1:10096972-10097471	0.340796609390332	.	.
chr1	10008928	10009427	chr1	10228913	10229412	Ppp1r42|chr1:10228913-10229412	0.228039628356361	.	.
chr1	10008928	10009427	chr1	10486186	10486685	Ppp1r42|chr1:10486186-10486685	0.196832940616133	.	.
chr1	10008928	10009427	chr1	9848033	9848532	Ppp1r42|chr1:9848033-9848532	0.17745749373819	.	.
chr1	10008928	10009427	chr1	9993716	9994215	Ppp1r42|chr1:9993716-9994215	0.241605311750079	.	.
chr1	10037697	10038196	chr1	10022986	10023485	Cops5|chr1:10022986-10023485	0.17728762232031	.	.
chr1	10037697	10038196	chr1	10022986	10023485	Cspp1|chr1:10022986-10023485	0.17728762232031	.	.
chr1	10037697	10038196	chr1	10247559	10248058	Cops5|chr1:10247559-10248058	0.193659109947453	.	.
chr1	10037697	10038196	chr1	10247559	10248058	Cspp1|chr1:10247559-10248058	0.193659109947453	.	.
chr1	10037697	10038196	chr1	10380755	10381254	Cops5|chr1:10380755-10381254	0.237634381557091	.	.
chr1	10037697	10038196	chr1	10380755	10381254	Cspp1|chr1:10380755-10381254	0.237634381557091	.	.
chr1	10037697	10038196	chr1	10486186	10486685	Cops5|chr1:10486186-10486685	0.245458938106911	.	.
chr1	10037697	10038196	chr1	10486186	10486685	Cspp1|chr1:10486186-10486685	0.245458938106911	.	.
chr1	10037697	10038196	chr1	10486751	10487250	Cops5|chr1:10486751-10487250	0.231374730856681	.	.
chr1	10037697	10038196	chr1	10486751	10487250	Cspp1|chr1:10486751-10487250	0.231374730856681	.	.
chr1	10232301	10232800	chr1	10039501	10040000	Arfgef1|chr1:10039501-10040000	0.243564797401729	.	.
chr1	10232301	10232800	chr1	10247559	10248058	Arfgef1|chr1:10247559-10248058	0.322689438589988	.	.
chr1	10232301	10232800	chr1	10380755	10381254	Arfgef1|chr1:10380755-10381254	0.147951000051154	.	.
chr1	10232301	10232800	chr1	10486186	10486685	Arfgef1|chr1:10486186-10486685	0.24942008219513	.	.
chr1	10232301	10232800	chr1	10486751	10487250	Arfgef1|chr1:10486751-10487250	0.306256990027742	.	.
chr1	10232301	10232800	chr1	9993716	9994215	Arfgef1|chr1:9993716-9994215	0.19171102955643	.	.
chr1	10232855	10233354	chr1	10039501	10040000	Arfgef1|chr1:10039501-10040000	0.222372036616939	.	.
chr1	10232855	10233354	chr1	10089475	10089974	Arfgef1|chr1:10089475-10089974	0.206742365949098	.	.
chr1	10232855	10233354	chr1	10089475	10089974	Arfgef1|chr1:10089475-10089974	0.206742365949099	.	.
chr1	10232855	10233354	chr1	9931858	9932357	Arfgef1|chr1:9931858-9932357	0.198964363400963	.	.
chr1	10993243	10993742	chr1	10874715	10875214	Prex2|chr1:10874715-10875214	0.331698168559257	.	.
chr1	10993243	10993742	chr1	11097221	11097720	Prex2|chr1:11097221-11097720	0.174696762309886	.	.
chr1	10993772	10994271	chr1	10874715	10875214	Prex2|chr1:10874715-10875214	0.190630945432932	.	.
chr1	10993772	10994271	chr1	11044131	11044630	Prex2|chr1:11044131-11044630	0.326345450609009	.	.
chr1	11413910	11414409	chr1	11104694	11105193	A830018L16Rik|chr1:11104694-11105193	0.160020027290138	.	.
chr1	11413910	11414409	chr1	11294436	11294935	A830018L16Rik|chr1:11294436-11294935	0.200388095589199	.	.
chr1	12691748	12692247	chr1	12588100	12588599	Sulf1|chr1:12588100-12588599	0.153691714540323	.	.
chr1	12691748	12692247	chr1	12749113	12749612	Sulf1|chr1:12749113-12749612	0.182436447957891	.	.
chr1	12692265	12692764	chr1	12437596	12438095	Sulf1|chr1:12437596-12438095	0.14650723910151	.	.
chr1	12692265	12692764	chr1	12465220	12465719	Sulf1|chr1:12465220-12465719	0.384872548965885	.	.
chr1	12692265	12692764	chr1	12505688	12506187	Sulf1|chr1:12505688-12506187	0.193919933671133	.	.
chr1	12692265	12692764	chr1	12555862	12556361	Sulf1|chr1:12555862-12556361	0.209347114314697	.	.
chr1	12692265	12692764	chr1	12588100	12588599	Sulf1|chr1:12588100-12588599	0.159169784773356	.	.
chr1	12692265	12692764	chr1	12718098	12718597	Sulf1|chr1:12718098-12718597	0.24719549678673	.	.
chr1	12692265	12692764	chr1	12728286	12728785	Sulf1|chr1:12728286-12728785	0.380747289541421	.	.
chr1	12692265	12692764	chr1	12749113	12749612	Sulf1|chr1:12749113-12749612	0.596568211978751	.	.
chr1	12692265	12692764	chr1	12749113	12749612	Sulf1|chr1:12749113-12749612	0.596568211978752	.	.
chr1	12692874	12693373	chr1	12437596	12438095	Sulf1|chr1:12437596-12438095	0.199891275522909	.	.
chr1	12692874	12693373	chr1	12465220	12465719	Sulf1|chr1:12465220-12465719	0.172747723594699	.	.
chr1	12692874	12693373	chr1	12555862	12556361	Sulf1|chr1:12555862-12556361	0.171223777598275	.	.
chr1	13372876	13373375	chr1	13275611	13276110	Ncoa2|chr1:13275611-13276110	0.179201825378927	.	.
chr1	13372876	13373375	chr1	13305199	13305698	Ncoa2|chr1:13305199-13305698	0.445354552184776	.	.
chr1	13372876	13373375	chr1	13360608	13361107	Ncoa2|chr1:13360608-13361107	0.394575982839332	.	.
chr1	13372876	13373375	chr1	13366529	13367028	Ncoa2|chr1:13366529-13367028	0.308366659245095	.	.
chr1	13372876	13373375	chr1	13437847	13438346	Ncoa2|chr1:13437847-13438346	0.173330448014688	.	.
chr1	13372876	13373375	chr1	13682912	13683411	Ncoa2|chr1:13682912-13683411	0.201902053617602	.	.
chr1	13372876	13373375	chr1	13706254	13706753	Ncoa2|chr1:13706254-13706753	0.227699325864696	.	.
chr1	13373516	13374015	chr1	13305199	13305698	Ncoa2|chr1:13305199-13305698	0.18158893168334	.	.
chr1	13373516	13374015	chr1	13352616	13353115	Ncoa2|chr1:13352616-13353115	0.228601102490415	.	.
chr1	13373516	13374015	chr1	13360608	13361107	Ncoa2|chr1:13360608-13361107	0.322236451596416	.	.
chr1	13373516	13374015	chr1	13366529	13367028	Ncoa2|chr1:13366529-13367028	0.265505391656154	.	.
chr1	13373516	13374015	chr1	13372290	13372789	Ncoa2|chr1:13372290-13372789	0.199267619530335	.	.
chr1	13374356	13374855	chr1	13275611	13276110	Ncoa2|chr1:13275611-13276110	0.333205730065565	.	.
chr1	13374356	13374855	chr1	13305199	13305698	Ncoa2|chr1:13305199-13305698	0.383026793799382	.	.
chr1	13374356	13374855	chr1	13352616	13353115	Ncoa2|chr1:13352616-13353115	0.457780217774933	.	.
chr1	13374356	13374855	chr1	13360608	13361107	Ncoa2|chr1:13360608-13361107	0.19122210238685	.	.
chr1	13374356	13374855	chr1	13366529	13367028	Ncoa2|chr1:13366529-13367028	0.556489620086251	.	.
chr1	13374356	13374855	chr1	13437343	13437842	Ncoa2|chr1:13437343-13437842	0.165910167553381	.	.
chr1	13374356	13374855	chr1	13437847	13438346	Ncoa2|chr1:13437847-13438346	0.524251251122626	.	.
chr1	13588843	13589342	chr1	13352616	13353115	Tram1|chr1:13352616-13353115	0.245192988492156	.	.
chr1	13588843	13589342	chr1	13366529	13367028	Tram1|chr1:13366529-13367028	0.219536473506519	.	.
chr1	13589563	13590062	chr1	13275611	13276110	Tram1|chr1:13275611-13276110	0.1478826067107	.	.
chr1	13589563	13590062	chr1	13305199	13305698	Tram1|chr1:13305199-13305698	0.212698036072006	.	.
chr1	13589563	13590062	chr1	13352616	13353115	Tram1|chr1:13352616-13353115	0.419172710840482	.	.
chr1	13589563	13590062	chr1	13366529	13367028	Tram1|chr1:13366529-13367028	0.273300729988303	.	.
chr1	13589563	13590062	chr1	13366529	13367028	Tram1|chr1:13366529-13367028	0.273300729988304	.	.
chr1	13589563	13590062	chr1	13372290	13372789	Tram1|chr1:13372290-13372789	0.197771007239654	.	.
chr1	13589563	13590062	chr1	13437847	13438346	Tram1|chr1:13437847-13438346	0.235834197380974	.	.
chr1	13589563	13590062	chr1	13561529	13562028	Tram1|chr1:13561529-13562028	0.25821594800636	.	.
chr1	13589563	13590062	chr1	13752366	13752865	Tram1|chr1:13752366-13752865	0.415166525274124	.	.
chr1	13659706	13660205	chr1	13305199	13305698	Lactb2|chr1:13305199-13305698	0.292036379277277	.	.
chr1	13659706	13660205	chr1	13360608	13361107	Lactb2|chr1:13360608-13361107	0.36169922172838	.	.
chr1	13659706	13660205	chr1	13366529	13367028	Lactb2|chr1:13366529-13367028	0.206011337918346	.	.
chr1	13659706	13660205	chr1	13706254	13706753	Lactb2|chr1:13706254-13706753	0.23185263189538	.	.
chr1	13659706	13660205	chr1	13752366	13752865	Lactb2|chr1:13752366-13752865	0.304476339109991	.	.
chr1	13660314	13660813	chr1	13259323	13259822	Lactb2|chr1:13259323-13259822	0.168365362637829	.	.
chr1	13660314	13660813	chr1	13275611	13276110	Lactb2|chr1:13275611-13276110	0.149493730141127	.	.
chr1	13660314	13660813	chr1	13305199	13305698	Lactb2|chr1:13305199-13305698	0.241044676679486	.	.
chr1	13660314	13660813	chr1	13352616	13353115	Lactb2|chr1:13352616-13353115	0.25866630294025	.	.
chr1	13660314	13660813	chr1	13360608	13361107	Lactb2|chr1:13360608-13361107	0.243385474927388	.	.
chr1	13660314	13660813	chr1	13366529	13367028	Lactb2|chr1:13366529-13367028	0.252163419461647	.	.
chr1	13660314	13660813	chr1	13437847	13438346	Lactb2|chr1:13437847-13438346	0.221142498730864	.	.
chr1	13660314	13660813	chr1	13752366	13752865	Lactb2|chr1:13752366-13752865	0.387844149049483	.	.
chr1	14309549	14310048	chr1	14231839	14232338	Eya1|chr1:14231839-14232338	0.215108499397382	.	.
chr1	14755218	14755717	chr1	14570645	14571144	Msc|chr1:14570645-14571144	0.157976179052948	.	.
chr1	14755218	14755717	chr1	14728986	14729485	Msc|chr1:14728986-14729485	0.316108504773269	.	.
chr1	14755218	14755717	chr1	14858340	14858839	Msc|chr1:14858340-14858839	0.2907400076957	.	.
chr1	15286608	15287107	chr1	15483457	15483956	Kcnb2|chr1:15483457-15483956	0.234335804041279	.	.
chr1	15805340	15805839	chr1	15610392	15610891	Terf1|chr1:15610392-15610891	0.2343065506516	.	.
chr1	15805340	15805839	chr1	15683532	15684031	Terf1|chr1:15683532-15684031	0.230155611319735	.	.
chr1	15805340	15805839	chr1	15899561	15900060	Terf1|chr1:15899561-15900060	0.251852279481902	.	.
chr1	16093096	16093595	chr1	16063926	16064425	4930444P10Rik|chr1:16063926-16064425	0.182599163193145	.	.
chr1	16093096	16093595	chr1	16135760	16136259	4930444P10Rik|chr1:16135760-16136259	0.164003947465366	.	.
chr1	16093096	16093595	chr1	16294823	16295322	4930444P10Rik|chr1:16294823-16295322	0.215829250523758	.	.
chr1	16103947	16104446	chr1	16063926	16064425	Rpl7|chr1:16063926-16064425	0.184594666038469	.	.
chr1	16103947	16104446	chr1	16294823	16295322	Rpl7|chr1:16294823-16295322	0.30507413106364	.	.
chr1	16104453	16104952	chr1	16179087	16179586	Rpl7|chr1:16179087-16179586	0.168643659935318	.	.
chr1	16104453	16104952	chr1	16216324	16216823	Rpl7|chr1:16216324-16216823	0.330941768253846	.	.
chr1	16104453	16104952	chr1	16236428	16236927	Rpl7|chr1:16236428-16236927	0.169732674153972	.	.
chr1	16104453	16104952	chr1	16294823	16295322	Rpl7|chr1:16294823-16295322	0.25547485421887	.	.
chr1	16104999	16105498	chr1	16347043	16347542	Rdh10|chr1:16347043-16347542	0.217995098054518	.	.
chr1	16104999	16105498	chr1	16347043	16347542	Rpl7|chr1:16347043-16347542	0.217995098054518	.	.
chr1	16104999	16105498	chr1	16440142	16440641	Rdh10|chr1:16440142-16440641	0.177907026729262	.	.
chr1	16104999	16105498	chr1	16440142	16440641	Rpl7|chr1:16440142-16440641	0.177907026729262	.	.
chr1	16105563	16106062	chr1	16063926	16064425	Rdh10|chr1:16063926-16064425	0.182423369426644	.	.
chr1	16105563	16106062	chr1	16135760	16136259	Rdh10|chr1:16135760-16136259	0.266604742088721	.	.
chr1	16253796	16254295	chr1	16179087	16179586	Gm7568|chr1:16179087-16179586	0.161365199778968	.	.
chr1	16253796	16254295	chr1	16216324	16216823	Gm7568|chr1:16216324-16216823	0.302842031672815	.	.
chr1	16253796	16254295	chr1	16249569	16250068	Gm7568|chr1:16249569-16250068	0.301702314355512	.	.
chr1	16253796	16254295	chr1	16258349	16258848	Gm7568|chr1:16258349-16258848	0.57666783722166	.	.
chr1	16253796	16254295	chr1	16399221	16399720	Gm7568|chr1:16399221-16399720	0.171585033764785	.	.
chr1	16253796	16254295	chr1	16696542	16697041	Gm7568|chr1:16696542-16697041	0.153785071888964	.	.
chr1	16519035	16519534	chr1	16249569	16250068	Stau2|chr1:16249569-16250068	0.342553421888428	.	.
chr1	16519035	16519534	chr1	16512456	16512955	Stau2|chr1:16512456-16512955	0.318002562450054	.	.
chr1	16519035	16519534	chr1	16696542	16697041	Stau2|chr1:16696542-16697041	0.187471210194348	.	.
chr1	16519761	16520260	chr1	16440142	16440641	Stau2|chr1:16440142-16440641	0.175620453493704	.	.
chr1	16519761	16520260	chr1	16512456	16512955	Stau2|chr1:16512456-16512955	0.179359355782957	.	.
chr1	16519761	16520260	chr1	16916592	16917091	Stau2|chr1:16916592-16917091	0.269764871656305	.	.
chr1	16619102	16619601	chr1	16304104	16304603	Ube2w|chr1:16304104-16304603	0.269651596248947	.	.
chr1	16619102	16619601	chr1	16399221	16399720	Ube2w|chr1:16399221-16399720	0.260495902041013	.	.
chr1	16619102	16619601	chr1	16696542	16697041	Ube2w|chr1:16696542-16697041	0.398606911172907	.	.
chr1	16619102	16619601	chr1	16745945	16746444	Ube2w|chr1:16745945-16746444	0.297176307489036	.	.
chr1	16619102	16619601	chr1	16916592	16917091	Ube2w|chr1:16916592-16917091	0.582610075218584	.	.
chr1	16656744	16657243	chr1	16304104	16304603	D030040B21Rik|chr1:16304104-16304603	0.199654111307078	.	.
chr1	16656744	16657243	chr1	16304104	16304603	Eloc|chr1:16304104-16304603	0.199654111307078	.	.
chr1	16656744	16657243	chr1	16916592	16917091	D030040B21Rik|chr1:16916592-16917091	0.338070541950191	.	.
chr1	16656744	16657243	chr1	16916592	16917091	Eloc|chr1:16916592-16917091	0.338070541950191	.	.
chr1	16657258	16657757	chr1	16258349	16258848	D030040B21Rik|chr1:16258349-16258848	0.204348800353641	.	.
chr1	16657258	16657757	chr1	16258349	16258848	Eloc|chr1:16258349-16258848	0.204348800353641	.	.
chr1	16657258	16657757	chr1	16304104	16304603	D030040B21Rik|chr1:16304104-16304603	0.207452035183875	.	.
chr1	16657258	16657757	chr1	16304104	16304603	Eloc|chr1:16304104-16304603	0.207452035183875	.	.
chr1	16657258	16657757	chr1	16745945	16746444	D030040B21Rik|chr1:16745945-16746444	0.389192141928834	.	.
chr1	16657258	16657757	chr1	16745945	16746444	Eloc|chr1:16745945-16746444	0.389192141928834	.	.
chr1	16664905	16665404	chr1	16916592	16917091	Tmem70|chr1:16916592-16917091	0.21263607550725	.	.
chr1	16688506	16689005	chr1	16440142	16440641	Ly96|chr1:16440142-16440641	0.168415780334236	.	.
chr1	16688506	16689005	chr1	16916592	16917091	Ly96|chr1:16916592-16917091	0.245187566767076	.	.
chr1	17097665	17098164	chr1	16930176	16930675	Jph1|chr1:16930176-16930675	0.361156070655599	.	.
chr1	17097665	17098164	chr1	17041101	17041600	Jph1|chr1:17041101-17041600	0.23856918923777	.	.
chr1	17098192	17098691	chr1	17024035	17024534	Jph1|chr1:17024035-17024534	0.387491924119622	.	.
chr1	17098192	17098691	chr1	17041101	17041600	Jph1|chr1:17041101-17041600	0.218735586679588	.	.
chr1	17145142	17145641	chr1	17123369	17123868	Gdap1|chr1:17123369-17123868	0.310088691492182	.	.
chr1	17145142	17145641	chr1	17163496	17163995	Gdap1|chr1:17163496-17163995	0.256488371276759	.	.
chr1	17145142	17145641	chr1	17305197	17305696	Gdap1|chr1:17305197-17305696	0.195746975758704	.	.
chr1	18057998	18058497	chr1	17924151	17924650	Gm28756|chr1:17924151-17924650	0.14724112194855	.	.
chr1	18057998	18058497	chr1	17980561	17981060	Gm28756|chr1:17980561-17981060	0.323398207436504	.	.
chr1	18057998	18058497	chr1	18106146	18106645	Gm28756|chr1:18106146-18106645	0.177042160888548	.	.
chr1	18057998	18058497	chr1	18371522	18372021	Gm28756|chr1:18371522-18372021	0.3186860521709	.	.
chr1	18057998	18058497	chr1	18416187	18416686	Gm28756|chr1:18416187-18416686	0.357562540231175	.	.
chr1	18058553	18059052	chr1	17924151	17924650	Gm28756|chr1:17924151-17924650	0.166609653964778	.	.
chr1	18058553	18059052	chr1	17980561	17981060	Gm28756|chr1:17980561-17981060	0.17583349442727	.	.
chr1	18058553	18059052	chr1	18170525	18171024	Gm28756|chr1:18170525-18171024	0.286701278404498	.	.
chr1	18058553	18059052	chr1	18416187	18416686	Gm28756|chr1:18416187-18416686	0.183656411176891	.	.
chr1	20820187	20820686	chr1	20568969	20569468	Mcm3|chr1:20568969-20569468	0.327295607452195	.	.
chr1	20820187	20820686	chr1	20620512	20621011	Mcm3|chr1:20620512-20621011	0.282794865609719	.	.
chr1	20820187	20820686	chr1	20761242	20761741	Mcm3|chr1:20761242-20761741	0.16505141982923	.	.
chr1	20820187	20820686	chr1	20839839	20840338	Mcm3|chr1:20839839-20840338	0.174294018328751	.	.
chr1	20820187	20820686	chr1	21166203	21166702	Mcm3|chr1:21166203-21166702	0.29542690443415	.	.
chr1	20890311	20890810	chr1	20620512	20621011	6720483E21Rik|chr1:20620512-20621011	0.166605509546702	.	.
chr1	20890311	20890810	chr1	20620512	20621011	Paqr8|chr1:20620512-20621011	0.166605509546702	.	.
chr1	20890311	20890810	chr1	20792434	20792933	6720483E21Rik|chr1:20792434-20792933	0.253296426896696	.	.
chr1	20890311	20890810	chr1	20792434	20792933	Paqr8|chr1:20792434-20792933	0.253296426896696	.	.
chr1	20890311	20890810	chr1	21014419	21014918	6720483E21Rik|chr1:21014419-21014918	0.190660904843849	.	.
chr1	20890311	20890810	chr1	21014419	21014918	Paqr8|chr1:21014419-21014918	0.190660904843849	.	.
chr1	20890857	20891356	chr1	20612697	20613196	6720483E21Rik|chr1:20612697-20613196	0.266321659369646	.	.
chr1	20890857	20891356	chr1	20612697	20613196	Paqr8|chr1:20612697-20613196	0.266321659369646	.	.
chr1	20890857	20891356	chr1	20620512	20621011	6720483E21Rik|chr1:20620512-20621011	0.213253181063135	.	.
chr1	20890857	20891356	chr1	20620512	20621011	Paqr8|chr1:20620512-20621011	0.213253181063135	.	.
chr1	20890857	20891356	chr1	20699955	20700454	6720483E21Rik|chr1:20699955-20700454	0.238851520523787	.	.
chr1	20890857	20891356	chr1	20699955	20700454	Paqr8|chr1:20699955-20700454	0.238851520523787	.	.
chr1	20890857	20891356	chr1	20792434	20792933	6720483E21Rik|chr1:20792434-20792933	0.511953409945183	.	.
chr1	20890857	20891356	chr1	20792434	20792933	Paqr8|chr1:20792434-20792933	0.511953409945183	.	.
chr1	20890857	20891356	chr1	20921118	20921617	6720483E21Rik|chr1:20921118-20921617	0.318227803739712	.	.
chr1	20890857	20891356	chr1	20921118	20921617	6720483E21Rik|chr1:20921118-20921617	0.318227803739713	.	.
chr1	20890857	20891356	chr1	20921118	20921617	Paqr8|chr1:20921118-20921617	0.318227803739712	.	.
chr1	20890857	20891356	chr1	20921118	20921617	Paqr8|chr1:20921118-20921617	0.318227803739713	.	.
chr1	20890857	20891356	chr1	20933361	20933860	6720483E21Rik|chr1:20933361-20933860	0.372223051659021	.	.
chr1	20890857	20891356	chr1	20933361	20933860	6720483E21Rik|chr1:20933361-20933860	0.372223051659022	.	.
chr1	20890857	20891356	chr1	20933361	20933860	Paqr8|chr1:20933361-20933860	0.372223051659021	.	.
chr1	20890857	20891356	chr1	20933361	20933860	Paqr8|chr1:20933361-20933860	0.372223051659022	.	.
chr1	20890857	20891356	chr1	20938964	20939463	6720483E21Rik|chr1:20938964-20939463	0.221788891316662	.	.
chr1	20890857	20891356	chr1	20938964	20939463	Paqr8|chr1:20938964-20939463	0.221788891316662	.	.
chr1	20890857	20891356	chr1	21014419	21014918	6720483E21Rik|chr1:21014419-21014918	0.387369275074852	.	.
chr1	20890857	20891356	chr1	21014419	21014918	Paqr8|chr1:21014419-21014918	0.387369275074852	.	.
chr1	20890857	20891356	chr1	21068408	21068907	6720483E21Rik|chr1:21068408-21068907	0.372367339043844	.	.
chr1	20890857	20891356	chr1	21068408	21068907	Paqr8|chr1:21068408-21068907	0.372367339043844	.	.
chr1	20890857	20891356	chr1	21232056	21232555	6720483E21Rik|chr1:21232056-21232555	0.387071601927698	.	.
chr1	20890857	20891356	chr1	21232056	21232555	Paqr8|chr1:21232056-21232555	0.387071601927698	.	.
chr1	20951400	20951899	chr1	20792434	20792933	Efhc1|chr1:20792434-20792933	0.153164940490879	.	.
chr1	20951400	20951899	chr1	20905651	20906150	Efhc1|chr1:20905651-20906150	0.256880641453115	.	.
chr1	20951400	20951899	chr1	20921118	20921617	Efhc1|chr1:20921118-20921617	0.192268803522647	.	.
chr1	20951400	20951899	chr1	21014419	21014918	Efhc1|chr1:21014419-21014918	0.300092291764195	.	.
chr1	20951400	20951899	chr1	21068408	21068907	Efhc1|chr1:21068408-21068907	0.203413186765582	.	.
chr1	21079134	21079633	chr1	20792434	20792933	Gm28287|chr1:20792434-20792933	0.289137606448729	.	.
chr1	21079134	21079633	chr1	20792434	20792933	Tram2|chr1:20792434-20792933	0.289137606448729	.	.
chr1	21079134	21079633	chr1	20921118	20921617	Gm28287|chr1:20921118-20921617	0.169387299185259	.	.
chr1	21079134	21079633	chr1	20921118	20921617	Tram2|chr1:20921118-20921617	0.169387299185259	.	.
chr1	21079134	21079633	chr1	20933361	20933860	Gm28287|chr1:20933361-20933860	0.197693459539714	.	.
chr1	21079134	21079633	chr1	20933361	20933860	Tram2|chr1:20933361-20933860	0.197693459539714	.	.
chr1	21079134	21079633	chr1	20938964	20939463	Gm28287|chr1:20938964-20939463	0.244092253370884	.	.
chr1	21079134	21079633	chr1	20938964	20939463	Tram2|chr1:20938964-20939463	0.244092253370884	.	.
chr1	21079134	21079633	chr1	21014419	21014918	Gm28287|chr1:21014419-21014918	0.281969881279594	.	.
chr1	21079134	21079633	chr1	21014419	21014918	Tram2|chr1:21014419-21014918	0.281969881279594	.	.
chr1	21079134	21079633	chr1	21068408	21068907	Gm28287|chr1:21068408-21068907	0.295769385072002	.	.
chr1	21079134	21079633	chr1	21068408	21068907	Tram2|chr1:21068408-21068907	0.295769385072002	.	.
chr1	21079134	21079633	chr1	21232056	21232555	Gm28287|chr1:21232056-21232555	0.218820793547514	.	.
chr1	21079134	21079633	chr1	21232056	21232555	Tram2|chr1:21232056-21232555	0.218820793547514	.	.
chr1	21079134	21079633	chr1	21419314	21419813	Gm28287|chr1:21419314-21419813	0.325340531647891	.	.
chr1	21079134	21079633	chr1	21419314	21419813	Tram2|chr1:21419314-21419813	0.325340531647891	.	.
chr1	21218543	21219042	chr1	20761242	20761741	Tmem14a|chr1:20761242-20761741	0.209624393850573	.	.
chr1	21218543	21219042	chr1	20801628	20802127	Tmem14a|chr1:20801628-20802127	0.153135177613427	.	.
chr1	21218543	21219042	chr1	20938964	20939463	Tmem14a|chr1:20938964-20939463	0.241002729626706	.	.
chr1	21218543	21219042	chr1	21068408	21068907	Tmem14a|chr1:21068408-21068907	0.273293676049937	.	.
chr1	21218543	21219042	chr1	21232056	21232555	Tmem14a|chr1:21232056-21232555	0.162365027619903	.	.
chr1	21218543	21219042	chr1	21419314	21419813	Tmem14a|chr1:21419314-21419813	0.281173165194559	.	.
chr1	21218543	21219042	chr1	21452988	21453487	Tmem14a|chr1:21452988-21453487	0.177695823726643	.	.
chr1	21961224	21961723	chr1	21770478	21770977	Kcnq5|chr1:21770478-21770977	0.454641079654153	.	.
chr1	21961224	21961723	chr1	21820092	21820591	Kcnq5|chr1:21820092-21820591	0.323467953469139	.	.
chr1	21961224	21961723	chr1	21829900	21830399	Kcnq5|chr1:21829900-21830399	0.473245288282249	.	.
chr1	21961224	21961723	chr1	21900968	21901467	Kcnq5|chr1:21900968-21901467	0.223686898705841	.	.
chr1	21961224	21961723	chr1	21901498	21901997	Kcnq5|chr1:21901498-21901997	0.277440235706844	.	.
chr1	21961224	21961723	chr1	21919229	21919728	Kcnq5|chr1:21919229-21919728	0.389240013864549	.	.
chr1	21961224	21961723	chr1	22070103	22070602	Kcnq5|chr1:22070103-22070602	0.265241459771712	.	.
chr1	21962084	21962583	chr1	21820092	21820591	Kcnq5|chr1:21820092-21820591	0.256488776742978	.	.
chr1	21962084	21962583	chr1	21894931	21895430	Kcnq5|chr1:21894931-21895430	0.15443568277847	.	.
chr1	21962084	21962583	chr1	21900968	21901467	Kcnq5|chr1:21900968-21901467	0.286384381922146	.	.
chr1	21962084	21962583	chr1	21901498	21901997	Kcnq5|chr1:21901498-21901997	0.307340105004731	.	.
chr1	21962084	21962583	chr1	21940759	21941258	Kcnq5|chr1:21940759-21941258	0.199512277841425	.	.
chr1	21962084	21962583	chr1	22046190	22046689	Kcnq5|chr1:22046190-22046689	0.170379115226129	.	.
chr1	22805771	22806270	chr1	22888700	22889199	Rims1|chr1:22888700-22889199	0.29236244129854	.	.
chr1	22805771	22806270	chr1	23068958	23069457	Rims1|chr1:23068958-23069457	0.235852825354496	.	.
chr1	23291436	23291935	chr1	23034210	23034709	Gm27028|chr1:23034210-23034709	0.169712717792035	.	.
chr1	23291436	23291935	chr1	23061951	23062450	Gm27028|chr1:23061951-23062450	0.252809516357495	.	.
chr1	23291436	23291935	chr1	23272050	23272549	Gm27028|chr1:23272050-23272549	0.449784606523957	.	.
chr1	23291436	23291935	chr1	23335493	23335992	Gm27028|chr1:23335493-23335992	0.293654092116188	.	.
chr1	23291436	23291935	chr1	23656185	23656684	Gm27028|chr1:23656185-23656684	0.322780813963405	.	.
chr1	23291436	23291935	chr1	23722950	23723449	Gm27028|chr1:23722950-23723449	0.206799131905795	.	.
chr1	23397396	23397895	chr1	23119401	23119900	Ogfrl1|chr1:23119401-23119900	0.356800263953418	.	.
chr1	23397396	23397895	chr1	23151674	23152173	Ogfrl1|chr1:23151674-23152173	0.225933207231375	.	.
chr1	23397396	23397895	chr1	23670484	23670983	Ogfrl1|chr1:23670484-23670983	0.340479579870214	.	.
chr1	23397396	23397895	chr1	23671143	23671642	Ogfrl1|chr1:23671143-23671642	0.163615952844139	.	.
chr1	23397396	23397895	chr1	23689370	23689869	Ogfrl1|chr1:23689370-23689869	0.157298573695201	.	.
chr1	23575015	23575514	chr1	23629265	23629764	Gm28822|chr1:23629265-23629764	0.281630854240158	.	.
chr1	23575015	23575514	chr1	23671143	23671642	Gm28822|chr1:23671143-23671642	0.147039954058068	.	.
chr1	23575015	23575514	chr1	23827010	23827509	Gm28822|chr1:23827010-23827509	0.173098508947308	.	.
chr1	23761777	23762276	chr1	23689370	23689869	B3gat2|chr1:23689370-23689869	0.180294979554618	.	.
chr1	23761777	23762276	chr1	23842985	23843484	B3gat2|chr1:23842985-23843484	0.171794263013764	.	.
chr1	23762292	23762791	chr1	23629265	23629764	B3gat2|chr1:23629265-23629764	0.166721457776714	.	.
chr1	23762292	23762791	chr1	23705548	23706047	B3gat2|chr1:23705548-23706047	0.158465416286233	.	.
chr1	23762292	23762791	chr1	23722216	23722715	B3gat2|chr1:23722216-23722715	0.175173253585928	.	.
chr1	23762292	23762791	chr1	23762798	23763297	B3gat2|chr1:23762798-23763297	0.17948562555847	.	.
chr1	23762292	23762791	chr1	23827010	23827509	B3gat2|chr1:23827010-23827509	0.228284124538472	.	.
chr1	23921626	23922125	chr1	23834245	23834744	Smap1|chr1:23834245-23834744	0.375696622371654	.	.
chr1	23921626	23922125	chr1	23842451	23842950	Smap1|chr1:23842451-23842950	0.325667236869272	.	.
chr1	23921626	23922125	chr1	23842985	23843484	Smap1|chr1:23842985-23843484	0.294553996310995	.	.
chr1	23921626	23922125	chr1	23928303	23928802	Smap1|chr1:23928303-23928802	0.317223861278398	.	.
chr1	23922128	23922627	chr1	23594522	23595021	Smap1|chr1:23594522-23595021	0.178958407327926	.	.
chr1	23922128	23922627	chr1	23629265	23629764	Smap1|chr1:23629265-23629764	0.150645505195719	.	.
chr1	23922128	23922627	chr1	23656185	23656684	Smap1|chr1:23656185-23656684	0.147257363508938	.	.
chr1	23922128	23922627	chr1	23762798	23763297	Smap1|chr1:23762798-23763297	0.15572797826672	.	.
chr1	23922128	23922627	chr1	23842451	23842950	Smap1|chr1:23842451-23842950	0.181576524302201	.	.
chr1	24005456	24005955	chr1	24172982	24173481	Sdhaf4|chr1:24172982-24173481	0.239510282893637	.	.
chr1	24005456	24005955	chr1	24226515	24227014	Sdhaf4|chr1:24226515-24227014	0.460967468429775	.	.
chr1	24005456	24005955	chr1	24336005	24336504	Sdhaf4|chr1:24336005-24336504	0.158258306837201	.	.
chr1	24005456	24005955	chr1	24362155	24362654	Sdhaf4|chr1:24362155-24362654	0.163569490523697	.	.
chr1	24099649	24100148	chr1	24218975	24219474	Fam135a|chr1:24218975-24219474	0.314777132798145	.	.
chr1	24099649	24100148	chr1	24225970	24226469	Fam135a|chr1:24225970-24226469	0.235171159590157	.	.
chr1	24100186	24100685	chr1	24083464	24083963	Fam135a|chr1:24083464-24083963	0.298466928336898	.	.
chr1	24100186	24100685	chr1	24120249	24120748	Fam135a|chr1:24120249-24120748	0.166459988174581	.	.
chr1	24100186	24100685	chr1	24218975	24219474	Fam135a|chr1:24218975-24219474	0.15171852062181	.	.
chr1	24100186	24100685	chr1	24336005	24336504	Fam135a|chr1:24336005-24336504	0.241464570536776	.	.
chr1	24100186	24100685	chr1	24452128	24452627	Fam135a|chr1:24452128-24452627	0.255439695058076	.	.
chr1	24100186	24100685	chr1	24459707	24460206	Fam135a|chr1:24459707-24460206	0.156946132811315	.	.
chr1	24586286	24586785	chr1	24302637	24303136	Col19a1|chr1:24302637-24303136	0.21851712921691	.	.
chr1	24586286	24586785	chr1	24349664	24350163	Col19a1|chr1:24349664-24350163	0.240732824489538	.	.
chr1	24586286	24586785	chr1	24611656	24612155	Col19a1|chr1:24611656-24612155	0.278340951572048	.	.
chr1	24586286	24586785	chr1	24613347	24613846	Col19a1|chr1:24613347-24613846	0.228983041145277	.	.
chr1	24586286	24586785	chr1	24614093	24614592	Col19a1|chr1:24614093-24614592	0.265389376861183	.	.
chr1	24586286	24586785	chr1	24614797	24615296	Col19a1|chr1:24614797-24615296	0.278606050907591	.	.
chr1	24586286	24586785	chr1	24615721	24616220	Col19a1|chr1:24615721-24616220	0.260541095733802	.	.
chr1	24586286	24586785	chr1	24891326	24891825	Col19a1|chr1:24891326-24891825	0.279360839459626	.	.
chr1	24586286	24586785	chr1	24928254	24928753	Col19a1|chr1:24928254-24928753	0.216883313261517	.	.
chr1	24587149	24587648	chr1	24378414	24378913	Col19a1|chr1:24378414-24378913	0.21788187621399	.	.
chr1	24587149	24587648	chr1	24452128	24452627	Col19a1|chr1:24452128-24452627	0.321775594053166	.	.
chr1	24677625	24678124	chr1	24302637	24303136	Lmbrd1|chr1:24302637-24303136	0.183124614996875	.	.
chr1	24677625	24678124	chr1	24349664	24350163	Lmbrd1|chr1:24349664-24350163	0.151383576963174	.	.
chr1	24677625	24678124	chr1	24611656	24612155	Lmbrd1|chr1:24611656-24612155	0.17150907883927	.	.
chr1	24677625	24678124	chr1	24614093	24614592	Lmbrd1|chr1:24614093-24614592	0.162227968714135	.	.
chr1	24677625	24678124	chr1	24614797	24615296	Lmbrd1|chr1:24614797-24615296	0.173031267405955	.	.
chr1	24677625	24678124	chr1	24615721	24616220	Lmbrd1|chr1:24615721-24616220	0.241660273697756	.	.
chr1	24677625	24678124	chr1	24760282	24760781	Lmbrd1|chr1:24760282-24760781	0.165732932077507	.	.
chr1	24677625	24678124	chr1	24891326	24891825	Lmbrd1|chr1:24891326-24891825	0.20585792974699	.	.
chr1	24677625	24678124	chr1	24928254	24928753	Lmbrd1|chr1:24928254-24928753	0.256748639086012	.	.
chr1	25828941	25829440	chr1	25856261	25856760	Adgrb3|chr1:25856261-25856760	0.248327077473766	.	.
chr1	25828941	25829440	chr1	26052292	26052791	Adgrb3|chr1:26052292-26052791	0.452347801398158	.	.
chr1	25828941	25829440	chr1	26236044	26236543	Adgrb3|chr1:26236044-26236543	0.149639265846788	.	.
chr1	25829930	25830429	chr1	25766950	25767449	Adgrb3|chr1:25766950-25767449	0.187891492712617	.	.
chr1	30719264	30719763	chr1	30891636	30892135	Gm9898|chr1:30891636-30892135	0.182376616105148	.	.
chr1	30872795	30873294	chr1	30639815	30640314	Phf3|chr1:30639815-30640314	0.160708859286391	.	.
chr1	30872795	30873294	chr1	30716282	30716781	Phf3|chr1:30716282-30716781	0.246585178042844	.	.
chr1	30872795	30873294	chr1	30792858	30793357	Phf3|chr1:30792858-30793357	0.158908615080157	.	.
chr1	30872795	30873294	chr1	30793399	30793898	Phf3|chr1:30793399-30793898	0.252116178374207	.	.
chr1	30872795	30873294	chr1	31042880	31043379	Phf3|chr1:31042880-31043379	0.384283678492025	.	.
chr1	30872795	30873294	chr1	31116940	31117439	Phf3|chr1:31116940-31117439	0.492859943121752	.	.
chr1	30872795	30873294	chr1	31133865	31134364	Phf3|chr1:31133865-31134364	0.330387876766631	.	.
chr1	30873430	30873929	chr1	30649743	30650242	Phf3|chr1:30649743-30650242	0.202643245138694	.	.
chr1	30873430	30873929	chr1	30700382	30700881	Phf3|chr1:30700382-30700881	0.219110356055263	.	.
chr1	30873430	30873929	chr1	30751054	30751553	Phf3|chr1:30751054-30751553	0.180439840075206	.	.
chr1	30873430	30873929	chr1	30786515	30787014	Phf3|chr1:30786515-30787014	0.195385275001055	.	.
chr1	30873430	30873929	chr1	30819702	30820201	Phf3|chr1:30819702-30820201	0.180426950825916	.	.
chr1	30873430	30873929	chr1	30837610	30838109	Phf3|chr1:30837610-30838109	0.16130946041383	.	.
chr1	30873430	30873929	chr1	31019300	31019799	Phf3|chr1:31019300-31019799	0.14780983145766	.	.
chr1	30873430	30873929	chr1	31133865	31134364	Phf3|chr1:31133865-31134364	0.243939793521554	.	.
chr1	30873942	30874441	chr1	30649743	30650242	Phf3|chr1:30649743-30650242	0.44338529961781	.	.
chr1	30873942	30874441	chr1	30700382	30700881	Phf3|chr1:30700382-30700881	0.311867781859527	.	.
chr1	30873942	30874441	chr1	30786515	30787014	Phf3|chr1:30786515-30787014	0.366951893207666	.	.
chr1	30873942	30874441	chr1	30819061	30819560	Phf3|chr1:30819061-30819560	0.161111624933202	.	.
chr1	30873942	30874441	chr1	30819702	30820201	Phf3|chr1:30819702-30820201	0.212325055935361	.	.
chr1	30873942	30874441	chr1	31019300	31019799	Phf3|chr1:31019300-31019799	0.251628425236132	.	.
chr1	30949080	30949579	chr1	30502671	30503170	Ptp4a1|chr1:30502671-30503170	0.153190200907137	.	.
chr1	30949080	30949579	chr1	30503190	30503689	Ptp4a1|chr1:30503190-30503689	0.189319412467836	.	.
chr1	30949080	30949579	chr1	30649743	30650242	Ptp4a1|chr1:30649743-30650242	0.345528418660431	.	.
chr1	30949080	30949579	chr1	30659764	30660263	Ptp4a1|chr1:30659764-30660263	0.35990259385458	.	.
chr1	30949080	30949579	chr1	30751054	30751553	Ptp4a1|chr1:30751054-30751553	0.247366801803386	.	.
chr1	30949080	30949579	chr1	30786515	30787014	Ptp4a1|chr1:30786515-30787014	0.225080822219719	.	.
chr1	30949080	30949579	chr1	30837610	30838109	Ptp4a1|chr1:30837610-30838109	0.180759534748757	.	.
chr1	30949080	30949579	chr1	31019300	31019799	Ptp4a1|chr1:31019300-31019799	0.229216870520139	.	.
chr1	30949080	30949579	chr1	31105026	31105525	Ptp4a1|chr1:31105026-31105525	0.218191640317154	.	.
chr1	30949080	30949579	chr1	31210103	31210602	Ptp4a1|chr1:31210103-31210602	0.224641405503358	.	.
chr1	30949582	30950081	chr1	30649743	30650242	Ptp4a1|chr1:30649743-30650242	0.176703850721813	.	.
chr1	30949582	30950081	chr1	30659764	30660263	Ptp4a1|chr1:30659764-30660263	0.243121717145508	.	.
chr1	30949582	30950081	chr1	30751054	30751553	Ptp4a1|chr1:30751054-30751553	0.198535215191505	.	.
chr1	30949582	30950081	chr1	30786515	30787014	Ptp4a1|chr1:30786515-30787014	0.332966634097001	.	.
chr1	30949582	30950081	chr1	30837610	30838109	Ptp4a1|chr1:30837610-30838109	0.281330204802162	.	.
chr1	30949582	30950081	chr1	31019300	31019799	Ptp4a1|chr1:31019300-31019799	0.188046519101667	.	.
chr1	30949582	30950081	chr1	31105026	31105525	Ptp4a1|chr1:31105026-31105525	0.270344505775737	.	.
chr1	30949582	30950081	chr1	31178156	31178655	Ptp4a1|chr1:31178156-31178655	0.198249708147582	.	.
chr1	32172459	32172958	chr1	32105715	32106214	Khdrbs2|chr1:32105715-32106214	0.206500473784939	.	.
chr1	32172459	32172958	chr1	32301349	32301848	Khdrbs2|chr1:32301349-32301848	0.176321095557177	.	.
chr1	32172459	32172958	chr1	32339102	32339601	Khdrbs2|chr1:32339102-32339601	0.225620247936554	.	.
chr1	32172459	32172958	chr1	32443860	32444359	Khdrbs2|chr1:32443860-32444359	0.151129315756886	.	.
chr1	33669575	33670074	chr1	33496042	33496541	Prim2|chr1:33496042-33496541	0.235831573453377	.	.
chr1	33669575	33670074	chr1	33732967	33733466	Prim2|chr1:33732967-33733466	0.146963485333347	.	.
chr1	33670156	33670655	chr1	33742905	33743404	Prim2|chr1:33742905-33743404	0.160318555252784	.	.
chr1	33719875	33720374	chr1	33732967	33733466	Rab23|chr1:33732967-33733466	0.170596986765637	.	.
chr1	34439491	34439990	chr1	34399361	34399860	Ccdc115|chr1:34399361-34399860	0.301680752255044	.	.
chr1	34439491	34439990	chr1	34399361	34399860	Imp4|chr1:34399361-34399860	0.301680752255044	.	.
chr1	34439491	34439990	chr1	34493838	34494337	Ccdc115|chr1:34493838-34494337	0.149387263071377	.	.
chr1	34439491	34439990	chr1	34493838	34494337	Imp4|chr1:34493838-34494337	0.149387263071377	.	.
chr1	34439491	34439990	chr1	34642414	34642913	Ccdc115|chr1:34642414-34642913	0.33421109395738	.	.
chr1	34439491	34439990	chr1	34642414	34642913	Imp4|chr1:34642414-34642913	0.33421109395738	.	.
chr1	34439491	34439990	chr1	34713944	34714443	Ccdc115|chr1:34713944-34714443	0.276899380709636	.	.
chr1	34439491	34439990	chr1	34713944	34714443	Imp4|chr1:34713944-34714443	0.276899380709636	.	.
chr1	34485782	34486281	chr1	34399361	34399860	4930568A12Rik|chr1:34399361-34399860	0.327473927774768	.	.
chr1	34485782	34486281	chr1	34713944	34714443	4930568A12Rik|chr1:34713944-34714443	0.25975989476495	.	.
chr1	34579442	34579941	chr1	34814010	34814509	1700101I19Rik|chr1:34814010-34814509	0.212225826762454	.	.
chr1	34579442	34579941	chr1	34814010	34814509	Amer3|chr1:34814010-34814509	0.212225826762454	.	.
chr1	34801460	34801959	chr1	34713944	34714443	Arhgef4|chr1:34713944-34714443	0.323481558820097	.	.
chr1	34801460	34801959	chr1	34750293	34750792	Arhgef4|chr1:34750293-34750792	0.161063668495294	.	.
chr1	34801460	34801959	chr1	35242908	35243407	Arhgef4|chr1:35242908-35243407	0.18070120721441	.	.
chr1	34801460	34801959	chr1	35243429	35243928	Arhgef4|chr1:35243429-35243928	0.18921003026756	.	.
chr1	34802224	34802723	chr1	34536509	34537008	Arhgef4|chr1:34536509-34537008	0.148485325498274	.	.
chr1	34802224	34802723	chr1	34713944	34714443	Arhgef4|chr1:34713944-34714443	0.169281398268358	.	.
chr1	34802224	34802723	chr1	35003146	35003645	Arhgef4|chr1:35003146-35003645	0.212693512142936	.	.
chr1	34802224	34802723	chr1	35041040	35041539	Arhgef4|chr1:35041040-35041539	0.193709435708988	.	.
chr1	34842804	34843303	chr1	34867150	34867649	Fam168b|chr1:34867150-34867649	0.166618295625692	.	.
chr1	35879549	35880048	chr1	35535425	35535924	1110002O04Rik|chr1:35535425-35535924	0.270700161793028	.	.
chr1	35879549	35880048	chr1	35536160	35536659	1110002O04Rik|chr1:35536160-35536659	0.208824036869163	.	.
chr1	35879549	35880048	chr1	35620291	35620790	1110002O04Rik|chr1:35620291-35620790	0.188128482163902	.	.
chr1	35879549	35880048	chr1	35935150	35935649	1110002O04Rik|chr1:35935150-35935649	0.383857887837544	.	.
chr1	37540354	37540853	chr1	37728032	37728531	Mgat4a|chr1:37728032-37728531	0.233589456027325	.	.
chr1	37540354	37540853	chr1	37984455	37984954	Mgat4a|chr1:37984455-37984954	0.158301056176601	.	.
chr1	37540864	37541363	chr1	37512048	37512547	Mgat4a|chr1:37512048-37512547	0.322873354780726	.	.
chr1	37540864	37541363	chr1	37678238	37678737	Mgat4a|chr1:37678238-37678737	0.164885643368623	.	.
chr1	37540864	37541363	chr1	37872597	37873096	Mgat4a|chr1:37872597-37873096	0.29478611815714	.	.
chr1	37614024	37614523	chr1	37551907	37552406	4930556I23Rik|chr1:37551907-37552406	0.171114559819422	.	.
chr1	37614024	37614523	chr1	37650982	37651481	4930556I23Rik|chr1:37650982-37651481	0.309070119436048	.	.
chr1	37614024	37614523	chr1	37651603	37652102	4930556I23Rik|chr1:37651603-37652102	0.187418169297627	.	.
chr1	37614024	37614523	chr1	37662322	37662821	4930556I23Rik|chr1:37662322-37662821	0.364727323553685	.	.
chr1	37614024	37614523	chr1	37687575	37688074	4930556I23Rik|chr1:37687575-37688074	0.148553377888131	.	.
chr1	37614024	37614523	chr1	37696888	37697387	4930556I23Rik|chr1:37696888-37697387	0.181271921865907	.	.
chr1	37614024	37614523	chr1	37725725	37726224	4930556I23Rik|chr1:37725725-37726224	0.243949655052513	.	.
chr1	37614024	37614523	chr1	37725725	37726224	4930556I23Rik|chr1:37725725-37726224	0.243949655052514	.	.
chr1	37719678	37720177	chr1	37650982	37651481	2010300C02Rik|chr1:37650982-37651481	0.256030288894923	.	.
chr1	37719678	37720177	chr1	37678238	37678737	2010300C02Rik|chr1:37678238-37678737	0.239575721638372	.	.
chr1	37719678	37720177	chr1	37698123	37698622	2010300C02Rik|chr1:37698123-37698622	0.169586368682108	.	.
chr1	37719678	37720177	chr1	37698784	37699283	2010300C02Rik|chr1:37698784-37699283	0.263330644883345	.	.
chr1	37719678	37720177	chr1	37725725	37726224	2010300C02Rik|chr1:37725725-37726224	0.25887024502738	.	.
chr1	37864699	37865198	chr1	37551907	37552406	Gm26805|chr1:37551907-37552406	0.288269096521933	.	.
chr1	37864699	37865198	chr1	37662322	37662821	Gm26805|chr1:37662322-37662821	0.224313599053506	.	.
chr1	37864699	37865198	chr1	37687575	37688074	Gm26805|chr1:37687575-37688074	0.213237492196103	.	.
chr1	37864699	37865198	chr1	37696888	37697387	Gm26805|chr1:37696888-37697387	0.222269376576327	.	.
chr1	37864699	37865198	chr1	37698123	37698622	Gm26805|chr1:37698123-37698622	0.261931482922554	.	.
chr1	37864699	37865198	chr1	38207665	38208164	Gm26805|chr1:38207665-38208164	0.165265773758315	.	.
chr1	37865263	37865762	chr1	37551907	37552406	Gm26805|chr1:37551907-37552406	0.289315038601093	.	.
chr1	37865263	37865762	chr1	37551907	37552406	Tsga10|chr1:37551907-37552406	0.289315038601093	.	.
chr1	37865263	37865762	chr1	37662322	37662821	Gm26805|chr1:37662322-37662821	0.338953485917285	.	.
chr1	37865263	37865762	chr1	37662322	37662821	Tsga10|chr1:37662322-37662821	0.338953485917285	.	.
chr1	37865263	37865762	chr1	37687575	37688074	Gm26805|chr1:37687575-37688074	0.19572711599446	.	.
chr1	37865263	37865762	chr1	37687575	37688074	Tsga10|chr1:37687575-37688074	0.19572711599446	.	.
chr1	37865263	37865762	chr1	37698123	37698622	Gm26805|chr1:37698123-37698622	0.315952264029787	.	.
chr1	37865263	37865762	chr1	37698123	37698622	Tsga10|chr1:37698123-37698622	0.315952264029787	.	.
chr1	37871955	37872454	chr1	37560105	37560604	Lipt1|chr1:37560105-37560604	0.186307437064757	.	.
chr1	37871955	37872454	chr1	37678238	37678737	Lipt1|chr1:37678238-37678737	0.422547312722295	.	.
chr1	37871955	37872454	chr1	37728032	37728531	Lipt1|chr1:37728032-37728531	0.184174474665348	.	.
chr1	37871955	37872454	chr1	37903135	37903634	Lipt1|chr1:37903135-37903634	0.153877169023117	.	.
chr1	37871955	37872454	chr1	37984455	37984954	Lipt1|chr1:37984455-37984954	0.220225783500936	.	.
chr1	37871955	37872454	chr1	38197221	38197720	Lipt1|chr1:38197221-38197720	0.212236661081389	.	.
chr1	37871955	37872454	chr1	38197221	38197720	Lipt1|chr1:38197221-38197720	0.21223666108139	.	.
chr1	37890241	37890740	chr1	37512048	37512547	Mitd1|chr1:37512048-37512547	0.474497717490715	.	.
chr1	37890241	37890740	chr1	37512048	37512547	Mrpl30|chr1:37512048-37512547	0.474497717490715	.	.
chr1	37890241	37890740	chr1	37551907	37552406	Mitd1|chr1:37551907-37552406	0.232971236570406	.	.
chr1	37890241	37890740	chr1	37551907	37552406	Mrpl30|chr1:37551907-37552406	0.232971236570406	.	.
chr1	37890241	37890740	chr1	37903135	37903634	Mitd1|chr1:37903135-37903634	0.152860946461183	.	.
chr1	37890241	37890740	chr1	37903135	37903634	Mrpl30|chr1:37903135-37903634	0.152860946461183	.	.
chr1	37890241	37890740	chr1	38197221	38197720	Mitd1|chr1:38197221-38197720	0.17846263091411	.	.
chr1	37890241	37890740	chr1	38197221	38197720	Mrpl30|chr1:38197221-38197720	0.17846263091411	.	.
chr1	37890241	37890740	chr1	38198432	38198931	Mitd1|chr1:38198432-38198931	0.207762825002718	.	.
chr1	37890241	37890740	chr1	38198432	38198931	Mrpl30|chr1:38198432-38198931	0.207762825002718	.	.
chr1	37890241	37890740	chr1	38207665	38208164	Mitd1|chr1:38207665-38208164	0.431343478206165	.	.
chr1	37890241	37890740	chr1	38207665	38208164	Mrpl30|chr1:38207665-38208164	0.431343478206165	.	.
chr1	37997082	37997581	chr1	37678238	37678737	Eif5b|chr1:37678238-37678737	0.184758946901354	.	.
chr1	37997082	37997581	chr1	37678238	37678737	Txndc9|chr1:37678238-37678737	0.184758946901354	.	.
chr1	37997082	37997581	chr1	37710168	37710667	Eif5b|chr1:37710168-37710667	0.209803470483339	.	.
chr1	37997082	37997581	chr1	37710168	37710667	Txndc9|chr1:37710168-37710667	0.209803470483339	.	.
chr1	37997778	37998277	chr1	37728032	37728531	Eif5b|chr1:37728032-37728531	0.210270089232883	.	.
chr1	37997778	37998277	chr1	37728032	37728531	Txndc9|chr1:37728032-37728531	0.210270089232883	.	.
chr1	37997778	37998277	chr1	37984455	37984954	Eif5b|chr1:37984455-37984954	0.236267185796103	.	.
chr1	37997778	37998277	chr1	37984455	37984954	Txndc9|chr1:37984455-37984954	0.236267185796103	.	.
chr1	38129526	38130025	chr1	37903135	37903634	Rev1|chr1:37903135-37903634	0.259423601943089	.	.
chr1	38129526	38130025	chr1	38199949	38200448	Rev1|chr1:38199949-38200448	0.305749660682765	.	.
chr1	38129526	38130025	chr1	38207665	38208164	Rev1|chr1:38207665-38208164	0.298115842357432	.	.
chr1	40084995	40085494	chr1	40033794	40034293	Gm16894|chr1:40033794-40034293	0.405664682352317	.	.
chr1	40084995	40085494	chr1	40171927	40172426	Gm16894|chr1:40171927-40172426	0.29761481671252	.	.
chr1	40084995	40085494	chr1	40262681	40263180	Gm16894|chr1:40262681-40263180	0.148705838179387	.	.
chr1	40085635	40086134	chr1	40000871	40001370	Gm16894|chr1:40000871-40001370	0.150303990244111	.	.
chr1	40085635	40086134	chr1	40139634	40140133	Gm16894|chr1:40139634-40140133	0.197580874535591	.	.
chr1	40680467	40680966	chr1	40887752	40888251	Slc9a2|chr1:40887752-40888251	0.362385903606037	.	.
chr1	40680467	40680966	chr1	40889589	40890088	Slc9a2|chr1:40889589-40890088	0.383636378339644	.	.
chr1	40681063	40681562	chr1	40547214	40547713	Slc9a2|chr1:40547214-40547713	0.149924218946224	.	.
chr1	40681063	40681562	chr1	40694350	40694849	Slc9a2|chr1:40694350-40694849	0.149239631565359	.	.
chr1	40681063	40681562	chr1	40889084	40889583	Slc9a2|chr1:40889084-40889583	0.17661025824442	.	.
chr1	40790447	40790946	chr1	40887752	40888251	Mfsd9|chr1:40887752-40888251	0.259776895480472	.	.
chr1	40790447	40790946	chr1	41001530	41002029	Mfsd9|chr1:41001530-41002029	0.192879604536061	.	.
chr1	42229631	42230130	chr1	41857355	41857854	Gm9915|chr1:41857355-41857854	0.270858051287918	.	.
chr1	42229631	42230130	chr1	41885247	41885746	Gm9915|chr1:41885247-41885746	0.197243835355059	.	.
chr1	42229631	42230130	chr1	41981851	41982350	Gm9915|chr1:41981851-41982350	0.269398776854109	.	.
chr1	42229631	42230130	chr1	42453032	42453531	Gm9915|chr1:42453032-42453531	0.163742319420816	.	.
chr1	42695450	42695949	chr1	42296306	42296805	Gm20646|chr1:42296306-42296805	0.19276064586818	.	.
chr1	42695450	42695949	chr1	42296306	42296805	Pantr1|chr1:42296306-42296805	0.19276064586818	.	.
chr1	42695450	42695949	chr1	42296306	42296805	Pou3f3|chr1:42296306-42296805	0.19276064586818	.	.
chr1	42695450	42695949	chr1	42353988	42354487	Gm20646|chr1:42353988-42354487	0.198118189258245	.	.
chr1	42695450	42695949	chr1	42353988	42354487	Pantr1|chr1:42353988-42354487	0.198118189258245	.	.
chr1	42695450	42695949	chr1	42353988	42354487	Pou3f3|chr1:42353988-42354487	0.198118189258245	.	.
chr1	42695450	42695949	chr1	42407118	42407617	Gm20646|chr1:42407118-42407617	0.216912358118832	.	.
chr1	42695450	42695949	chr1	42407118	42407617	Pantr1|chr1:42407118-42407617	0.216912358118832	.	.
chr1	42695450	42695949	chr1	42407118	42407617	Pou3f3|chr1:42407118-42407617	0.216912358118832	.	.
chr1	42695450	42695949	chr1	42704300	42704799	Gm20646|chr1:42704300-42704799	0.389317335161057	.	.
chr1	42695450	42695949	chr1	42704300	42704799	Pantr1|chr1:42704300-42704799	0.389317335161057	.	.
chr1	42695450	42695949	chr1	42704300	42704799	Pou3f3|chr1:42704300-42704799	0.389317335161057	.	.
chr1	42695450	42695949	chr1	42714289	42714788	Gm20646|chr1:42714289-42714788	0.17029421637761	.	.
chr1	42695450	42695949	chr1	42714289	42714788	Pantr1|chr1:42714289-42714788	0.17029421637761	.	.
chr1	42695450	42695949	chr1	42714289	42714788	Pou3f3|chr1:42714289-42714788	0.17029421637761	.	.
chr1	42695450	42695949	chr1	42718646	42719145	Gm20646|chr1:42718646-42719145	0.474637377297785	.	.
chr1	42695450	42695949	chr1	42718646	42719145	Pantr1|chr1:42718646-42719145	0.474637377297785	.	.
chr1	42695450	42695949	chr1	42718646	42719145	Pou3f3|chr1:42718646-42719145	0.474637377297785	.	.
chr1	42749935	42750434	chr1	42280822	42281321	Dalir|chr1:42280822-42281321	0.268564231349472	.	.
chr1	42749935	42750434	chr1	42539593	42540092	Dalir|chr1:42539593-42540092	0.199885767128122	.	.
chr1	42749935	42750434	chr1	42540124	42540623	Dalir|chr1:42540124-42540623	0.154770089229189	.	.
chr1	43827102	43827601	chr1	43766306	43766805	Uxs1|chr1:43766306-43766805	0.244289593569416	.	.
chr1	43827102	43827601	chr1	44042471	44042970	Uxs1|chr1:44042471-44042970	0.316741397903224	.	.
chr1	43827615	43828114	chr1	43766306	43766805	Uxs1|chr1:43766306-43766805	0.399630250143061	.	.
chr1	43827615	43828114	chr1	44042471	44042970	Uxs1|chr1:44042471-44042970	0.205313025835293	.	.
chr1	43827615	43828114	chr1	44198134	44198633	Uxs1|chr1:44198134-44198633	0.190495994101011	.	.
chr1	43933698	43934197	chr1	43797839	43798338	Tpp2|chr1:43797839-43798338	0.223767214287154	.	.
chr1	43933698	43934197	chr1	43798365	43798864	Tpp2|chr1:43798365-43798864	0.266096804462423	.	.
chr1	43933698	43934197	chr1	43871504	43872003	Tpp2|chr1:43871504-43872003	0.29425092963159	.	.
chr1	43933698	43934197	chr1	43898955	43899454	Tpp2|chr1:43898955-43899454	0.221138637198087	.	.
chr1	43933698	43934197	chr1	43974987	43975486	Tpp2|chr1:43974987-43975486	0.199471148583974	.	.
chr1	44102213	44102712	chr1	43766306	43766805	Tex30|chr1:43766306-43766805	0.241521212009835	.	.
chr1	44102213	44102712	chr1	43898955	43899454	Tex30|chr1:43898955-43899454	0.287987656991895	.	.
chr1	44118638	44119137	chr1	43766306	43766805	Bivm|chr1:43766306-43766805	0.323590456413401	.	.
chr1	44118638	44119137	chr1	43766306	43766805	Poglut2|chr1:43766306-43766805	0.323590456413401	.	.
chr1	44119144	44119643	chr1	43766306	43766805	Bivm|chr1:43766306-43766805	0.186858367676155	.	.
chr1	44119144	44119643	chr1	43766306	43766805	Poglut2|chr1:43766306-43766805	0.186858367676155	.	.
chr1	44119144	44119643	chr1	44228990	44229489	Bivm|chr1:44228990-44229489	0.237400444924529	.	.
chr1	44119144	44119643	chr1	44228990	44229489	Poglut2|chr1:44228990-44229489	0.237400444924529	.	.
chr1	44119663	44120162	chr1	43766306	43766805	Bivm|chr1:43766306-43766805	0.222890756636967	.	.
chr1	44147693	44148192	chr1	43798365	43798864	Ercc5|chr1:43798365-43798864	0.230989750057868	.	.
chr1	44147693	44148192	chr1	43871504	43872003	Ercc5|chr1:43871504-43872003	0.289863462547971	.	.
chr1	44147693	44148192	chr1	43974987	43975486	Ercc5|chr1:43974987-43975486	0.214161385863623	.	.
chr1	44147693	44148192	chr1	44041766	44042265	Ercc5|chr1:44041766-44042265	0.242271263214666	.	.
chr1	44147693	44148192	chr1	44217086	44217585	Ercc5|chr1:44217086-44217585	0.323352951692649	.	.
chr1	44551396	44551895	chr1	44334165	44334664	Gulp1|chr1:44334165-44334664	0.210035169612895	.	.
chr1	44551396	44551895	chr1	44589518	44590017	Gulp1|chr1:44589518-44590017	0.30625020094409	.	.
chr1	44551396	44551895	chr1	44590075	44590574	Gulp1|chr1:44590075-44590574	0.420822043943318	.	.
chr1	44551396	44551895	chr1	44630299	44630798	Gulp1|chr1:44630299-44630798	0.243774969505906	.	.
chr1	44552204	44552703	chr1	44334165	44334664	Gulp1|chr1:44334165-44334664	0.55826986036791	.	.
chr1	44552204	44552703	chr1	44589518	44590017	Gulp1|chr1:44589518-44590017	0.373704082559712	.	.
chr1	44552204	44552703	chr1	44590075	44590574	Gulp1|chr1:44590075-44590574	0.384606319324867	.	.
chr1	44552204	44552703	chr1	44630299	44630798	Gulp1|chr1:44630299-44630798	0.360834044662106	.	.
chr1	44552204	44552703	chr1	44678894	44679393	Gulp1|chr1:44678894-44679393	0.424028015743968	.	.
chr1	45795197	45795696	chr1	45516735	45517234	Wdr75|chr1:45516735-45517234	0.276203899465147	.	.
chr1	45795197	45795696	chr1	46067115	46067614	Wdr75|chr1:46067115-46067614	0.310559074271553	.	.
chr1	45925424	45925923	chr1	45627823	45628322	Slc40a1|chr1:45627823-45628322	0.205477972958578	.	.
chr1	45925424	45925923	chr1	45766100	45766599	Slc40a1|chr1:45766100-45766599	0.182919049267152	.	.
chr1	45925424	45925923	chr1	45825095	45825594	Slc40a1|chr1:45825095-45825594	0.311556984424356	.	.
chr1	45925424	45925923	chr1	46160998	46161497	Slc40a1|chr1:46160998-46161497	0.234796032560809	.	.
chr1	46065930	46066429	chr1	46067115	46067614	Dnah7b|chr1:46067115-46067614	0.392204855890841	.	.
chr1	46066566	46067065	chr1	46067115	46067614	Dnah7b|chr1:46067115-46067614	0.235195624206042	.	.
chr1	46424633	46425132	chr1	46160998	46161497	Dnah7c|chr1:46160998-46161497	0.283185246158372	.	.
chr1	46424633	46425132	chr1	46416614	46417113	Dnah7c|chr1:46416614-46417113	0.156626593520066	.	.
chr1	46425176	46425675	chr1	46160998	46161497	Dnah7c|chr1:46160998-46161497	0.272706666503545	.	.
chr1	52816845	52817344	chr1	52800230	52800729	Inpp1|chr1:52800230-52800729	0.24770969516333	.	.
chr1	52816845	52817344	chr1	52971822	52972321	Inpp1|chr1:52971822-52972321	0.202828060019989	.	.
chr1	52817513	52818012	chr1	52794379	52794878	Inpp1|chr1:52794379-52794878	0.240992254760306	.	.
chr1	52817513	52818012	chr1	52799343	52799842	Inpp1|chr1:52799343-52799842	0.171201795091818	.	.
chr1	52817513	52818012	chr1	52820560	52821059	Inpp1|chr1:52820560-52821059	0.254695902963913	.	.
chr1	52817513	52818012	chr1	52854016	52854515	Inpp1|chr1:52854016-52854515	0.152712029126888	.	.
chr1	52817513	52818012	chr1	52952486	52952985	Inpp1|chr1:52952486-52952985	0.301027879118799	.	.
chr1	52817513	52818012	chr1	52953081	52953580	Inpp1|chr1:52953081-52953580	0.188915099943927	.	.
chr1	52817513	52818012	chr1	52986655	52987154	Inpp1|chr1:52986655-52987154	0.289450547419346	.	.
chr1	52817513	52818012	chr1	53032502	53033001	Inpp1|chr1:53032502-53033001	0.211038782801017	.	.
chr1	52817513	52818012	chr1	53186238	53186737	Inpp1|chr1:53186238-53186737	0.160332452623547	.	.
chr1	52844734	52845233	chr1	52794379	52794878	Hibch|chr1:52794379-52794878	0.183457744953496	.	.
chr1	52844734	52845233	chr1	52951973	52952472	Hibch|chr1:52951973-52952472	0.204290368135373	.	.
chr1	52844734	52845233	chr1	52952486	52952985	Hibch|chr1:52952486-52952985	0.328941539626389	.	.
chr1	52844734	52845233	chr1	52953081	52953580	Hibch|chr1:52953081-52953580	0.361137726232496	.	.
chr1	52844734	52845233	chr1	52971822	52972321	Hibch|chr1:52971822-52972321	0.263811898080155	.	.
chr1	52844734	52845233	chr1	52986655	52987154	Hibch|chr1:52986655-52987154	0.269230204669005	.	.
chr1	53296806	53297305	chr1	53225566	53226065	Ormdl1|chr1:53225566-53226065	0.188111341421937	.	.
chr1	53296806	53297305	chr1	53225566	53226065	Pms1|chr1:53225566-53226065	0.188111341421937	.	.
chr1	53297308	53297807	chr1	53053006	53053505	Ormdl1|chr1:53053006-53053505	0.147580042236824	.	.
chr1	53297308	53297807	chr1	53053006	53053505	Pms1|chr1:53053006-53053505	0.147580042236824	.	.
chr1	53297308	53297807	chr1	53629924	53630423	Ormdl1|chr1:53629924-53630423	0.216700419903287	.	.
chr1	53297308	53297807	chr1	53629924	53630423	Pms1|chr1:53629924-53630423	0.216700419903287	.	.
chr1	53313399	53313898	chr1	53272612	53273111	Osgepl1|chr1:53272612-53273111	0.324760543830687	.	.
chr1	53352482	53352981	chr1	53272612	53273111	Asdurf|chr1:53272612-53273111	0.146336476023753	.	.
chr1	53352482	53352981	chr1	53272612	53273111	Asnsd1|chr1:53272612-53273111	0.146336476023753	.	.
chr1	53706596	53707095	chr1	53466685	53467184	Dnah7a|chr1:53466685-53467184	0.349338702203928	.	.
chr1	53707111	53707610	chr1	53823748	53824247	Dnah7a|chr1:53823748-53824247	0.177308438299228	.	.
chr1	53707111	53707610	chr1	53946596	53947095	Dnah7a|chr1:53946596-53947095	0.201102864383974	.	.
chr1	53785040	53785539	chr1	53547482	53547981	Stk17b|chr1:53547482-53547981	0.265016317808263	.	.
chr1	53785040	53785539	chr1	53970310	53970809	Stk17b|chr1:53970310-53970809	0.16208888487996	.	.
chr1	54194329	54194828	chr1	54012316	54012815	Hecw2|chr1:54012316-54012815	0.169070000375864	.	.
chr1	54194329	54194828	chr1	54043121	54043620	Hecw2|chr1:54043121-54043620	0.191871122280118	.	.
chr1	54194329	54194828	chr1	54095137	54095636	Hecw2|chr1:54095137-54095636	0.274048148135244	.	.
chr1	54194329	54194828	chr1	54133690	54134189	Hecw2|chr1:54133690-54134189	0.223236920439862	.	.
chr1	54194329	54194828	chr1	54193770	54194269	Hecw2|chr1:54193770-54194269	0.390551731442108	.	.
chr1	54194947	54195446	chr1	54012316	54012815	Hecw2|chr1:54012316-54012815	0.527780003680232	.	.
chr1	54194947	54195446	chr1	54043121	54043620	Hecw2|chr1:54043121-54043620	0.21810688390251	.	.
chr1	54194947	54195446	chr1	54095137	54095636	Hecw2|chr1:54095137-54095636	0.35658987496178	.	.
chr1	54194947	54195446	chr1	54118496	54118995	Hecw2|chr1:54118496-54118995	0.258866684587991	.	.
chr1	54194947	54195446	chr1	54133690	54134189	Hecw2|chr1:54133690-54134189	0.437725972566457	.	.
chr1	54194947	54195446	chr1	54193770	54194269	Hecw2|chr1:54193770-54194269	0.351948641416149	.	.
chr1	54194947	54195446	chr1	54193770	54194269	Hecw2|chr1:54193770-54194269	0.35194864141615	.	.
chr1	54250459	54250958	chr1	54012316	54012815	Ccdc150|chr1:54012316-54012815	0.325521412924488	.	.
chr1	54250459	54250958	chr1	54043121	54043620	Ccdc150|chr1:54043121-54043620	0.171489693056386	.	.
chr1	54250459	54250958	chr1	54095137	54095636	Ccdc150|chr1:54095137-54095636	0.302304419266111	.	.
chr1	54250459	54250958	chr1	54133690	54134189	Ccdc150|chr1:54133690-54134189	0.32901566210857	.	.
chr1	54250459	54250958	chr1	54193770	54194269	Ccdc150|chr1:54193770-54194269	0.194164346239035	.	.
chr1	54250459	54250958	chr1	54511167	54511666	Ccdc150|chr1:54511167-54511666	0.207536367222794	.	.
chr1	54250459	54250958	chr1	54707058	54707557	Ccdc150|chr1:54707058-54707557	0.209854701246133	.	.
chr1	54250459	54250958	chr1	54713166	54713665	Ccdc150|chr1:54713166-54713665	0.174372889468561	.	.
chr1	54438767	54439266	chr1	54012316	54012815	Gtf3c3|chr1:54012316-54012815	0.184555640357927	.	.
chr1	54438767	54439266	chr1	54095137	54095636	Gtf3c3|chr1:54095137-54095636	0.245772173051994	.	.
chr1	54438767	54439266	chr1	54578469	54578968	Gtf3c3|chr1:54578469-54578968	0.360761847682608	.	.
chr1	54438767	54439266	chr1	54665931	54666430	Gtf3c3|chr1:54665931-54666430	0.251621954285693	.	.
chr1	54557443	54557942	chr1	54584699	54585198	Pgap1|chr1:54584699-54585198	0.173577643822207	.	.
chr1	54557443	54557942	chr1	54737438	54737937	Pgap1|chr1:54737438-54737937	0.486496121843629	.	.
chr1	54925473	54925972	chr1	54784550	54785049	Ankrd44|chr1:54784550-54785049	0.366861998313793	.	.
chr1	54926155	54926654	chr1	54784550	54785049	Ankrd44|chr1:54784550-54785049	0.224205347338981	.	.
chr1	54926155	54926654	chr1	55206879	55207378	Ankrd44|chr1:55206879-55207378	0.214635758646189	.	.
chr1	55027198	55027697	chr1	55026005	55026504	Sf3b1|chr1:55026005-55026504	0.361604960324969	.	.
chr1	55027198	55027697	chr1	55221300	55221799	Sf3b1|chr1:55221300-55221799	0.273280640758963	.	.
chr1	55027198	55027697	chr1	55446132	55446631	Sf3b1|chr1:55446132-55446631	0.183122655286367	.	.
chr1	55052491	55052990	chr1	54898507	54899006	Coq10b|chr1:54898507-54899006	0.310859009591128	.	.
chr1	55052491	55052990	chr1	55446132	55446631	Coq10b|chr1:55446132-55446631	0.182835996927236	.	.
chr1	55053010	55053509	chr1	54821786	54822285	Coq10b|chr1:54821786-54822285	0.294540677490497	.	.
chr1	55053010	55053509	chr1	55399828	55400327	Coq10b|chr1:55399828-55400327	0.173451323190734	.	.
chr1	55053010	55053509	chr1	55442451	55442950	Coq10b|chr1:55442451-55442950	0.152544720025066	.	.
chr1	55087395	55087894	chr1	54784550	54785049	Hspd1|chr1:54784550-54785049	0.388608800560986	.	.
chr1	55087395	55087894	chr1	54784550	54785049	Hspe1|chr1:54784550-54785049	0.388608800560986	.	.
chr1	55087395	55087894	chr1	55206879	55207378	Hspd1|chr1:55206879-55207378	0.153764023448405	.	.
chr1	55087395	55087894	chr1	55206879	55207378	Hspe1|chr1:55206879-55207378	0.153764023448405	.	.
chr1	55087395	55087894	chr1	55446132	55446631	Hspd1|chr1:55446132-55446631	0.206711919894153	.	.
chr1	55087395	55087894	chr1	55446132	55446631	Hspe1|chr1:55446132-55446631	0.206711919894153	.	.
chr1	55087395	55087894	chr1	55449137	55449636	Hspd1|chr1:55449137-55449636	0.217702813848717	.	.
chr1	55087395	55087894	chr1	55449137	55449636	Hspe1|chr1:55449137-55449636	0.217702813848717	.	.
chr1	55087908	55088407	chr1	54832673	54833172	Hspd1|chr1:54832673-54833172	0.16204998803755	.	.
chr1	55087908	55088407	chr1	54832673	54833172	Hspe1|chr1:54832673-54833172	0.16204998803755	.	.
chr1	55087908	55088407	chr1	55026005	55026504	Hspd1|chr1:55026005-55026504	0.203049321758087	.	.
chr1	55087908	55088407	chr1	55026005	55026504	Hspe1|chr1:55026005-55026504	0.203049321758087	.	.
chr1	55087908	55088407	chr1	55454006	55454505	Hspd1|chr1:55454006-55454505	0.199786323323937	.	.
chr1	55087908	55088407	chr1	55454006	55454505	Hspe1|chr1:55454006-55454505	0.199786323323937	.	.
chr1	55130908	55131407	chr1	54784550	54785049	Mob4|chr1:54784550-54785049	0.236662015408153	.	.
chr1	55130908	55131407	chr1	54896345	54896844	Mob4|chr1:54896345-54896844	0.236962524692157	.	.
chr1	55131471	55131970	chr1	54784550	54785049	Mob4|chr1:54784550-54785049	0.152096545701169	.	.
chr1	55131471	55131970	chr1	55383081	55383580	Mob4|chr1:55383081-55383580	0.174372402470849	.	.
chr1	55131471	55131970	chr1	55399828	55400327	Mob4|chr1:55399828-55400327	0.211639176938344	.	.
chr1	55131471	55131970	chr1	55449137	55449636	Mob4|chr1:55449137-55449636	0.179948185970964	.	.
chr1	55236881	55237380	chr1	55206879	55207378	Mars2|chr1:55206879-55207378	0.202972819008129	.	.
chr1	55236881	55237380	chr1	55383081	55383580	Mars2|chr1:55383081-55383580	0.197592802439983	.	.
chr1	55236881	55237380	chr1	55438552	55439051	Mars2|chr1:55438552-55439051	0.211014649608485	.	.
chr1	55236881	55237380	chr1	55446132	55446631	Mars2|chr1:55446132-55446631	0.27965652404138	.	.
chr1	55236881	55237380	chr1	55449137	55449636	Mars2|chr1:55449137-55449636	0.41267049637118	.	.
chr1	55236881	55237380	chr1	55454006	55454505	Mars2|chr1:55454006-55454505	0.192603900757255	.	.
chr1	55405572	55406071	chr1	55026005	55026504	Plcl1|chr1:55026005-55026504	0.250769249859927	.	.
chr1	55405572	55406071	chr1	55442451	55442950	Plcl1|chr1:55442451-55442950	0.30306079853385	.	.
chr1	56972152	56972651	chr1	56674996	56675495	9130024F11Rik|chr1:56674996-56675495	0.360878025484373	.	.
chr1	56972152	56972651	chr1	56760825	56761324	9130024F11Rik|chr1:56760825-56761324	0.259419677072253	.	.
chr1	56972152	56972651	chr1	56833207	56833706	9130024F11Rik|chr1:56833207-56833706	0.243684492001807	.	.
chr1	56972152	56972651	chr1	56850347	56850846	9130024F11Rik|chr1:56850347-56850846	0.235372863174599	.	.
chr1	56972152	56972651	chr1	56857187	56857686	9130024F11Rik|chr1:56857187-56857686	0.31060461484477	.	.
chr1	56972152	56972651	chr1	56924499	56924998	9130024F11Rik|chr1:56924499-56924998	0.418665915759934	.	.
chr1	56972152	56972651	chr1	56930970	56931469	9130024F11Rik|chr1:56930970-56931469	0.237467750276713	.	.
chr1	56972152	56972651	chr1	57205521	57206020	9130024F11Rik|chr1:57205521-57206020	0.159888485262089	.	.
chr1	57214259	57214758	chr1	56749555	56750054	BC055402|chr1:56749555-56750054	0.208153276561637	.	.
chr1	57214259	57214758	chr1	57269706	57270205	BC055402|chr1:57269706-57270205	0.176385729953444	.	.
chr1	57214259	57214758	chr1	57348976	57349475	BC055402|chr1:57348976-57349475	0.16556516533259	.	.
chr1	57214259	57214758	chr1	57423605	57424104	BC055402|chr1:57423605-57424104	0.168844632013327	.	.
chr1	57377374	57377873	chr1	57545795	57546294	1700066M21Rik|chr1:57545795-57546294	0.254548700095939	.	.
chr1	57377374	57377873	chr1	57545795	57546294	4930558J18Rik|chr1:57545795-57546294	0.254548700095939	.	.
chr1	57377374	57377873	chr1	57642139	57642638	1700066M21Rik|chr1:57642139-57642638	0.194623198753335	.	.
chr1	57377374	57377873	chr1	57642139	57642638	4930558J18Rik|chr1:57642139-57642638	0.194623198753335	.	.
chr1	57377374	57377873	chr1	57674182	57674681	1700066M21Rik|chr1:57674182-57674681	0.157883222390025	.	.
chr1	57377374	57377873	chr1	57674182	57674681	4930558J18Rik|chr1:57674182-57674681	0.157883222390025	.	.
chr1	57377988	57378487	chr1	57205521	57206020	1700066M21Rik|chr1:57205521-57206020	0.25835449824516	.	.
chr1	57377988	57378487	chr1	57205521	57206020	4930558J18Rik|chr1:57205521-57206020	0.25835449824516	.	.
chr1	57406257	57406756	chr1	57224682	57225181	Maip1|chr1:57224682-57225181	0.191322585245398	.	.
chr1	57406257	57406756	chr1	57224682	57225181	Tyw5|chr1:57224682-57225181	0.191322585245398	.	.
chr1	57406257	57406756	chr1	57430057	57430556	Maip1|chr1:57430057-57430556	0.168916471749288	.	.
chr1	57406257	57406756	chr1	57430057	57430556	Tyw5|chr1:57430057-57430556	0.168916471749288	.	.
chr1	57406257	57406756	chr1	57489762	57490261	Maip1|chr1:57489762-57490261	0.283693086491357	.	.
chr1	57406257	57406756	chr1	57489762	57490261	Tyw5|chr1:57489762-57490261	0.283693086491357	.	.
chr1	57406257	57406756	chr1	57529222	57529721	Maip1|chr1:57529222-57529721	0.16897509209603	.	.
chr1	57406257	57406756	chr1	57529222	57529721	Tyw5|chr1:57529222-57529721	0.16897509209603	.	.
chr1	57406257	57406756	chr1	57674182	57674681	Maip1|chr1:57674182-57674681	0.183298047166263	.	.
chr1	57406257	57406756	chr1	57674182	57674681	Maip1|chr1:57674182-57674681	0.183298047166264	.	.
chr1	57406257	57406756	chr1	57674182	57674681	Tyw5|chr1:57674182-57674681	0.183298047166263	.	.
chr1	57406257	57406756	chr1	57674182	57674681	Tyw5|chr1:57674182-57674681	0.183298047166264	.	.
chr1	57406257	57406756	chr1	57707941	57708440	Maip1|chr1:57707941-57708440	0.181754141682292	.	.
chr1	57406257	57406756	chr1	57707941	57708440	Tyw5|chr1:57707941-57708440	0.181754141682292	.	.
chr1	57406767	57407266	chr1	57642139	57642638	Maip1|chr1:57642139-57642638	0.167912433701528	.	.
chr1	57406767	57407266	chr1	57642139	57642638	Tyw5|chr1:57642139-57642638	0.167912433701528	.	.
chr1	57406767	57407266	chr1	57740754	57741253	Maip1|chr1:57740754-57741253	0.164191952525802	.	.
chr1	57406767	57407266	chr1	57740754	57741253	Tyw5|chr1:57740754-57741253	0.164191952525802	.	.
chr1	58029447	58029946	chr1	58039163	58039662	Aox1|chr1:58039163-58039662	0.172032735265059	.	.
chr1	58029447	58029946	chr1	58196864	58197363	Aox1|chr1:58196864-58197363	0.225417445909423	.	.
chr1	58029447	58029946	chr1	58359437	58359936	Aox1|chr1:58359437-58359936	0.207262493390574	.	.
chr1	58112727	58113226	chr1	58046743	58047242	Aox3|chr1:58046743-58047242	0.186616892495949	.	.
chr1	58112727	58113226	chr1	58275774	58276273	Aox3|chr1:58275774-58276273	0.165321304193444	.	.
chr1	58112727	58113226	chr1	58296260	58296759	Aox3|chr1:58296260-58296759	0.148000189967452	.	.
chr1	58112727	58113226	chr1	58359437	58359936	Aox3|chr1:58359437-58359936	0.262983701343026	.	.
chr1	58210207	58210706	chr1	58039163	58039662	Aox4|chr1:58039163-58039662	0.215680157862496	.	.
chr1	58210207	58210706	chr1	58046743	58047242	Aox4|chr1:58046743-58047242	0.399562658387717	.	.
chr1	58210207	58210706	chr1	58214274	58214773	Aox4|chr1:58214274-58214773	0.203425811911551	.	.
chr1	58210207	58210706	chr1	58271090	58271589	Aox4|chr1:58271090-58271589	0.200242489178623	.	.
chr1	58210207	58210706	chr1	58275774	58276273	Aox4|chr1:58275774-58276273	0.673785442135641	.	.
chr1	58210207	58210706	chr1	58296260	58296759	Aox4|chr1:58296260-58296759	0.461432935196533	.	.
chr1	58210207	58210706	chr1	58359437	58359936	Aox4|chr1:58359437-58359936	0.32984073473865	.	.
chr1	58210207	58210706	chr1	58458788	58459287	Aox4|chr1:58458788-58459287	0.392596914854505	.	.
chr1	58392818	58393317	chr1	58056821	58057320	Bzw1|chr1:58056821-58057320	0.209202058093778	.	.
chr1	58392818	58393317	chr1	58070079	58070578	Bzw1|chr1:58070079-58070578	0.188447102809858	.	.
chr1	58392818	58393317	chr1	58144639	58145138	Bzw1|chr1:58144639-58145138	0.203005168053326	.	.
chr1	58392818	58393317	chr1	58190176	58190675	Bzw1|chr1:58190176-58190675	0.372859115740013	.	.
chr1	58392818	58393317	chr1	58197551	58198050	Bzw1|chr1:58197551-58198050	0.19622181501615	.	.
chr1	58392818	58393317	chr1	58214274	58214773	Bzw1|chr1:58214274-58214773	0.167536093200954	.	.
chr1	58392818	58393317	chr1	58271090	58271589	Bzw1|chr1:58271090-58271589	0.208342660160483	.	.
chr1	58392818	58393317	chr1	58341563	58342062	Bzw1|chr1:58341563-58342062	0.172717433403251	.	.
chr1	58392818	58393317	chr1	58614393	58614892	Bzw1|chr1:58614393-58614892	0.26159748740908	.	.
chr1	58392818	58393317	chr1	58617236	58617735	Bzw1|chr1:58617236-58617735	0.190589505915369	.	.
chr1	58392818	58393317	chr1	58652543	58653042	Bzw1|chr1:58652543-58653042	0.25328510179294	.	.
chr1	58393482	58393981	chr1	58144639	58145138	Bzw1|chr1:58144639-58145138	0.236493160063134	.	.
chr1	58393482	58393981	chr1	58165218	58165717	Bzw1|chr1:58165218-58165717	0.150128522309682	.	.
chr1	58393482	58393981	chr1	58341563	58342062	Bzw1|chr1:58341563-58342062	0.149207241322822	.	.
chr1	58393482	58393981	chr1	58617236	58617735	Bzw1|chr1:58617236-58617735	0.21602570476969	.	.
chr1	58423825	58424324	chr1	58046743	58047242	Clk1|chr1:58046743-58047242	0.206064124339683	.	.
chr1	58423825	58424324	chr1	58053262	58053761	Clk1|chr1:58053262-58053761	0.235078798443693	.	.
chr1	58423825	58424324	chr1	58144639	58145138	Clk1|chr1:58144639-58145138	0.200164003220906	.	.
chr1	58423825	58424324	chr1	58190176	58190675	Clk1|chr1:58190176-58190675	0.200310724669796	.	.
chr1	58423825	58424324	chr1	58196864	58197363	Clk1|chr1:58196864-58197363	0.157901078712351	.	.
chr1	58423825	58424324	chr1	58214274	58214773	Clk1|chr1:58214274-58214773	0.367633273095318	.	.
chr1	58423825	58424324	chr1	58341563	58342062	Clk1|chr1:58341563-58342062	0.1894362228121	.	.
chr1	58423825	58424324	chr1	58617236	58617735	Clk1|chr1:58617236-58617735	0.155194007370011	.	.
chr1	58423825	58424324	chr1	58652543	58653042	Clk1|chr1:58652543-58653042	0.202454530550839	.	.
chr1	58445384	58445883	chr1	58046743	58047242	Nif3l1|chr1:58046743-58047242	0.367470326002679	.	.
chr1	58445384	58445883	chr1	58046743	58047242	Ppil3|chr1:58046743-58047242	0.367470326002679	.	.
chr1	58445384	58445883	chr1	58070079	58070578	Nif3l1|chr1:58070079-58070578	0.227717247089108	.	.
chr1	58445384	58445883	chr1	58070079	58070578	Ppil3|chr1:58070079-58070578	0.227717247089108	.	.
chr1	58445384	58445883	chr1	58196864	58197363	Nif3l1|chr1:58196864-58197363	0.33156442133466	.	.
chr1	58445384	58445883	chr1	58196864	58197363	Ppil3|chr1:58196864-58197363	0.33156442133466	.	.
chr1	58445384	58445883	chr1	58214274	58214773	Nif3l1|chr1:58214274-58214773	0.341868720508303	.	.
chr1	58445384	58445883	chr1	58214274	58214773	Ppil3|chr1:58214274-58214773	0.341868720508303	.	.
chr1	58445384	58445883	chr1	58271090	58271589	Nif3l1|chr1:58271090-58271589	0.179524622461249	.	.
chr1	58445384	58445883	chr1	58271090	58271589	Ppil3|chr1:58271090-58271589	0.179524622461249	.	.
chr1	58445384	58445883	chr1	58275774	58276273	Nif3l1|chr1:58275774-58276273	0.189042350485027	.	.
chr1	58445384	58445883	chr1	58275774	58276273	Ppil3|chr1:58275774-58276273	0.189042350485027	.	.
chr1	58445384	58445883	chr1	58359437	58359936	Nif3l1|chr1:58359437-58359936	0.160411862720904	.	.
chr1	58445384	58445883	chr1	58359437	58359936	Ppil3|chr1:58359437-58359936	0.160411862720904	.	.
chr1	58445384	58445883	chr1	58621956	58622455	Nif3l1|chr1:58621956-58622455	0.147970497806128	.	.
chr1	58445384	58445883	chr1	58621956	58622455	Ppil3|chr1:58621956-58622455	0.147970497806128	.	.
chr1	58504734	58505233	chr1	58289826	58290325	Gm15834|chr1:58289826-58290325	0.224305941106975	.	.
chr1	58504734	58505233	chr1	58289826	58290325	Orc2|chr1:58289826-58290325	0.224305941106975	.	.
chr1	58504734	58505233	chr1	58617236	58617735	Gm15834|chr1:58617236-58617735	0.158255475414999	.	.
chr1	58504734	58505233	chr1	58617236	58617735	Orc2|chr1:58617236-58617735	0.158255475414999	.	.
chr1	58504734	58505233	chr1	58952480	58952979	Gm15834|chr1:58952480-58952979	0.185584588155617	.	.
chr1	58504734	58505233	chr1	58952480	58952979	Orc2|chr1:58952480-58952979	0.185584588155617	.	.
chr1	58504734	58505233	chr1	58953049	58953548	Gm15834|chr1:58953049-58953548	0.175741598871532	.	.
chr1	58504734	58505233	chr1	58953049	58953548	Orc2|chr1:58953049-58953548	0.175741598871532	.	.
chr1	58586034	58586533	chr1	58577224	58577723	Fam126b|chr1:58577224-58577723	0.147694183087582	.	.
chr1	58586034	58586533	chr1	58577224	58577723	Ndufb3|chr1:58577224-58577723	0.147694183087582	.	.
chr1	58586552	58587051	chr1	58288015	58288514	Fam126b|chr1:58288015-58288514	0.196324105880069	.	.
chr1	58586552	58587051	chr1	58288015	58288514	Ndufb3|chr1:58288015-58288514	0.196324105880069	.	.
chr1	58586552	58587051	chr1	58341563	58342062	Fam126b|chr1:58341563-58342062	0.297077123300643	.	.
chr1	58586552	58587051	chr1	58341563	58342062	Ndufb3|chr1:58341563-58342062	0.297077123300643	.	.
chr1	58586552	58587051	chr1	58577224	58577723	Fam126b|chr1:58577224-58577723	0.204514452383179	.	.
chr1	58586552	58587051	chr1	58577224	58577723	Ndufb3|chr1:58577224-58577723	0.204514452383179	.	.
chr1	58586552	58587051	chr1	58953049	58953548	Fam126b|chr1:58953049-58953548	0.146546086349192	.	.
chr1	58586552	58587051	chr1	58953049	58953548	Ndufb3|chr1:58953049-58953548	0.146546086349192	.	.
chr1	58710970	58711469	chr1	58617236	58617735	Cflar|chr1:58617236-58617735	0.177445876089923	.	.
chr1	58710970	58711469	chr1	58652543	58653042	Cflar|chr1:58652543-58653042	0.157244628589182	.	.
chr1	58711489	58711988	chr1	58341563	58342062	Cflar|chr1:58341563-58342062	0.189331451996487	.	.
chr1	58711489	58711988	chr1	58652543	58653042	Cflar|chr1:58652543-58653042	0.18907822751923	.	.
chr1	58711489	58711988	chr1	58937261	58937760	Cflar|chr1:58937261-58937760	0.249326828943657	.	.
chr1	58711489	58711988	chr1	58953049	58953548	Cflar|chr1:58953049-58953548	0.299077744082907	.	.
chr1	58972763	58973262	chr1	58577224	58577723	Stradb|chr1:58577224-58577723	0.172577822781461	.	.
chr1	58972763	58973262	chr1	58577224	58577723	Trak2|chr1:58577224-58577723	0.172577822781461	.	.
chr1	58972763	58973262	chr1	58614393	58614892	Stradb|chr1:58614393-58614892	0.174249465183437	.	.
chr1	58972763	58973262	chr1	58614393	58614892	Trak2|chr1:58614393-58614892	0.174249465183437	.	.
chr1	58972763	58973262	chr1	58621956	58622455	Stradb|chr1:58621956-58622455	0.3123295379641	.	.
chr1	58972763	58973262	chr1	58621956	58622455	Trak2|chr1:58621956-58622455	0.3123295379641	.	.
chr1	58972763	58973262	chr1	58622546	58623045	Stradb|chr1:58622546-58623045	0.16081417036469	.	.
chr1	58972763	58973262	chr1	58622546	58623045	Trak2|chr1:58622546-58623045	0.16081417036469	.	.
chr1	58972763	58973262	chr1	58909565	58910064	Stradb|chr1:58909565-58910064	0.153563507128158	.	.
chr1	58972763	58973262	chr1	58909565	58910064	Trak2|chr1:58909565-58910064	0.153563507128158	.	.
chr1	58973284	58973783	chr1	58614393	58614892	Stradb|chr1:58614393-58614892	0.223532989129139	.	.
chr1	58973284	58973783	chr1	58614393	58614892	Trak2|chr1:58614393-58614892	0.223532989129139	.	.
chr1	58973284	58973783	chr1	58617236	58617735	Stradb|chr1:58617236-58617735	0.189461489845195	.	.
chr1	58973284	58973783	chr1	58617236	58617735	Trak2|chr1:58617236-58617735	0.189461489845195	.	.
chr1	58973284	58973783	chr1	58652543	58653042	Stradb|chr1:58652543-58653042	0.280028872037627	.	.
chr1	58973284	58973783	chr1	58652543	58653042	Trak2|chr1:58652543-58653042	0.280028872037627	.	.
chr1	58973284	58973783	chr1	58909565	58910064	Stradb|chr1:58909565-58910064	0.266376395822127	.	.
chr1	58973284	58973783	chr1	58909565	58910064	Trak2|chr1:58909565-58910064	0.266376395822127	.	.
chr1	58973284	58973783	chr1	58937261	58937760	Stradb|chr1:58937261-58937760	0.264605461703565	.	.
chr1	58973284	58973783	chr1	58937261	58937760	Trak2|chr1:58937261-58937760	0.264605461703565	.	.
chr1	58973284	58973783	chr1	58953049	58953548	Stradb|chr1:58953049-58953548	0.196144941070138	.	.
chr1	58973284	58973783	chr1	58953049	58953548	Trak2|chr1:58953049-58953548	0.196144941070138	.	.
chr1	58973886	58974385	chr1	58614393	58614892	Stradb|chr1:58614393-58614892	0.288182238219567	.	.
chr1	58973886	58974385	chr1	58614393	58614892	Trak2|chr1:58614393-58614892	0.288182238219567	.	.
chr1	58973886	58974385	chr1	58617236	58617735	Stradb|chr1:58617236-58617735	0.255734755804167	.	.
chr1	58973886	58974385	chr1	58617236	58617735	Trak2|chr1:58617236-58617735	0.255734755804167	.	.
chr1	58973886	58974385	chr1	58652543	58653042	Stradb|chr1:58652543-58653042	0.240248403854533	.	.
chr1	58973886	58974385	chr1	58652543	58653042	Trak2|chr1:58652543-58653042	0.240248403854533	.	.
chr1	58973886	58974385	chr1	58909565	58910064	Stradb|chr1:58909565-58910064	0.241238511029878	.	.
chr1	58973886	58974385	chr1	58909565	58910064	Trak2|chr1:58909565-58910064	0.241238511029878	.	.
chr1	59119578	59120077	chr1	59415783	59416282	G730003C15Rik|chr1:59415783-59416282	0.2399568509395	.	.
chr1	59119578	59120077	chr1	59415783	59416282	Tmem237|chr1:59415783-59416282	0.2399568509395	.	.
chr1	59120147	59120646	chr1	58937261	58937760	G730003C15Rik|chr1:58937261-58937760	0.19650850014706	.	.
chr1	59120147	59120646	chr1	58937261	58937760	Tmem237|chr1:58937261-58937760	0.19650850014706	.	.
chr1	59120147	59120646	chr1	59415783	59416282	G730003C15Rik|chr1:59415783-59416282	0.324180728972189	.	.
chr1	59120147	59120646	chr1	59415783	59416282	Tmem237|chr1:59415783-59416282	0.324180728972189	.	.
chr1	59162883	59163382	chr1	58909565	58910064	Mpp4|chr1:58909565-58910064	0.324553945221743	.	.
chr1	59162883	59163382	chr1	58921343	58921842	Mpp4|chr1:58921343-58921842	0.208411857453379	.	.
chr1	59162883	59163382	chr1	58936737	58937236	Mpp4|chr1:58936737-58937236	0.29148508312936	.	.
chr1	59162883	59163382	chr1	58936737	58937236	Mpp4|chr1:58936737-58937236	0.291485083129361	.	.
chr1	59162883	59163382	chr1	58937261	58937760	Mpp4|chr1:58937261-58937760	0.278354758353482	.	.
chr1	59162883	59163382	chr1	58952480	58952979	Mpp4|chr1:58952480-58952979	0.334306119333771	.	.
chr1	59162883	59163382	chr1	59488927	59489426	Mpp4|chr1:59488927-59489426	0.229491436902672	.	.
chr1	59237006	59237505	chr1	58937261	58937760	Als2|chr1:58937261-58937760	0.194152101923228	.	.
chr1	59237006	59237505	chr1	58953049	58953548	Als2|chr1:58953049-58953548	0.306885723101816	.	.
chr1	59237006	59237505	chr1	59316631	59317130	Als2|chr1:59316631-59317130	0.212591278011421	.	.
chr1	59237006	59237505	chr1	59341159	59341658	Als2|chr1:59341159-59341658	0.167552678238757	.	.
chr1	59481835	59482334	chr1	59316631	59317130	Fzd7|chr1:59316631-59317130	0.169414475135226	.	.
chr1	59481835	59482334	chr1	59341159	59341658	Fzd7|chr1:59341159-59341658	0.222030940267588	.	.
chr1	59481835	59482334	chr1	59387510	59388009	Fzd7|chr1:59387510-59388009	0.169287730490035	.	.
chr1	59481835	59482334	chr1	59394461	59394960	Fzd7|chr1:59394461-59394960	0.305998452592201	.	.
chr1	59481835	59482334	chr1	59488927	59489426	Fzd7|chr1:59488927-59489426	0.236365054622106	.	.
chr1	59481835	59482334	chr1	59574808	59575307	Fzd7|chr1:59574808-59575307	0.169155378214581	.	.
chr1	59516242	59516741	chr1	59386985	59387484	Gm973|chr1:59386985-59387484	0.208211571984216	.	.
chr1	59516242	59516741	chr1	59535307	59535806	Gm973|chr1:59535307-59535806	0.194313053552425	.	.
chr1	59516242	59516741	chr1	59535815	59536314	Gm973|chr1:59535815-59536314	0.227651325753494	.	.
chr1	59670565	59671064	chr1	59316631	59317130	Sumo1|chr1:59316631-59317130	0.151782206707245	.	.
chr1	59670565	59671064	chr1	59415783	59416282	Sumo1|chr1:59415783-59416282	0.236902914379966	.	.
chr1	59670565	59671064	chr1	59574272	59574771	Sumo1|chr1:59574272-59574771	0.167442459413759	.	.
chr1	59670565	59671064	chr1	59623298	59623797	Sumo1|chr1:59623298-59623797	0.153570168293267	.	.
chr1	59763159	59763658	chr1	59833669	59834168	Bmpr2|chr1:59833669-59834168	0.170914086436363	.	.
chr1	59763159	59763658	chr1	59913763	59914262	Bmpr2|chr1:59913763-59914262	0.173660889529169	.	.
chr1	59763159	59763658	chr1	59965547	59966046	Bmpr2|chr1:59965547-59966046	0.159956343910357	.	.
chr1	59912662	59913161	chr1	59833669	59834168	Fam117b|chr1:59833669-59834168	0.257961876893786	.	.
chr1	59912662	59913161	chr1	59913763	59914262	Fam117b|chr1:59913763-59914262	0.190919926432758	.	.
chr1	59913211	59913710	chr1	59833669	59834168	Fam117b|chr1:59833669-59834168	0.221122550941652	.	.
chr1	59913211	59913710	chr1	59913763	59914262	Fam117b|chr1:59913763-59914262	0.459210214735177	.	.
chr1	59913211	59913710	chr1	60158400	60158899	Fam117b|chr1:60158400-60158899	0.169373443412272	.	.
chr1	60042424	60042923	chr1	59886825	59887324	Ica1l|chr1:59886825-59887324	0.167430286105886	.	.
chr1	60042424	60042923	chr1	59965547	59966046	Ica1l|chr1:59965547-59966046	0.247283362125598	.	.
chr1	60042424	60042923	chr1	59966136	59966635	Ica1l|chr1:59966136-59966635	0.174746131757623	.	.
chr1	60042424	60042923	chr1	59969600	59970099	Ica1l|chr1:59969600-59970099	0.192252466472462	.	.
chr1	60042424	60042923	chr1	60169674	60170173	Ica1l|chr1:60169674-60170173	0.176292139176558	.	.
chr1	60042424	60042923	chr1	60460635	60461134	Ica1l|chr1:60460635-60461134	0.16400742314133	.	.
chr1	60042935	60043434	chr1	59965547	59966046	Ica1l|chr1:59965547-59966046	0.465926088371221	.	.
chr1	60042935	60043434	chr1	59966136	59966635	Ica1l|chr1:59966136-59966635	0.182126521989991	.	.
chr1	60042935	60043434	chr1	59987611	59988110	Ica1l|chr1:59987611-59988110	0.383630436821296	.	.
chr1	60042935	60043434	chr1	60158400	60158899	Ica1l|chr1:60158400-60158899	0.247458649660157	.	.
chr1	60042935	60043434	chr1	60488668	60489167	Ica1l|chr1:60488668-60489167	0.22472295393431	.	.
chr1	60097393	60097892	chr1	59965547	59966046	Carf|chr1:59965547-59966046	0.354499048257006	.	.
chr1	60097393	60097892	chr1	59987611	59988110	Carf|chr1:59987611-59988110	0.230910942273569	.	.
chr1	60097393	60097892	chr1	60169674	60170173	Carf|chr1:60169674-60170173	0.242691780363347	.	.
chr1	60097393	60097892	chr1	60488668	60489167	Carf|chr1:60488668-60489167	0.222184889357739	.	.
chr1	60097980	60098479	chr1	59965547	59966046	Carf|chr1:59965547-59966046	0.371702570143792	.	.
chr1	60097980	60098479	chr1	59965547	59966046	Wdr12|chr1:59965547-59966046	0.371702570143792	.	.
chr1	60097980	60098479	chr1	59987611	59988110	Carf|chr1:59987611-59988110	0.155165112043178	.	.
chr1	60097980	60098479	chr1	59987611	59988110	Wdr12|chr1:59987611-59988110	0.155165112043178	.	.
chr1	60098487	60098986	chr1	59965547	59966046	Carf|chr1:59965547-59966046	0.200796354393714	.	.
chr1	60098487	60098986	chr1	59965547	59966046	Wdr12|chr1:59965547-59966046	0.200796354393714	.	.
chr1	60098487	60098986	chr1	60158400	60158899	Carf|chr1:60158400-60158899	0.190873169121903	.	.
chr1	60098487	60098986	chr1	60158400	60158899	Wdr12|chr1:60158400-60158899	0.190873169121903	.	.
chr1	60180257	60180756	chr1	59965547	59966046	Nbeal1|chr1:59965547-59966046	0.293836544673864	.	.
chr1	60342754	60343253	chr1	60169674	60170173	Cyp20a1|chr1:60169674-60170173	0.158564971627078	.	.
chr1	60343314	60343813	chr1	60158400	60158899	Cyp20a1|chr1:60158400-60158899	0.355057167283653	.	.
chr1	60343314	60343813	chr1	60460635	60461134	Cyp20a1|chr1:60460635-60461134	0.151119012741435	.	.
chr1	60409462	60409961	chr1	60158400	60158899	Abi2|chr1:60158400-60158899	0.229214847578545	.	.
chr1	60566593	60567092	chr1	60641310	60641809	Raph1|chr1:60641310-60641809	0.27828169996592	.	.
chr1	60566593	60567092	chr1	60649386	60649885	Raph1|chr1:60649386-60649885	0.33400880703984	.	.
chr1	61639276	61639775	chr1	61387648	61388147	Pard3b|chr1:61387648-61388147	0.185566660663562	.	.
chr1	61639276	61639775	chr1	61485380	61485879	Pard3b|chr1:61485380-61485879	0.235035266974374	.	.
chr1	61639276	61639775	chr1	61538873	61539372	Pard3b|chr1:61538873-61539372	0.292880512782768	.	.
chr1	61639276	61639775	chr1	61710228	61710727	Pard3b|chr1:61710228-61710727	0.328388759208408	.	.
chr1	61639276	61639775	chr1	61984360	61984859	Pard3b|chr1:61984360-61984859	0.153617597606956	.	.
chr1	63114071	63114570	chr1	63180992	63181491	Ino80d|chr1:63180992-63181491	0.235489385095515	.	.
chr1	63114071	63114570	chr1	63204363	63204862	Ino80d|chr1:63204363-63204862	0.271825887673965	.	.
chr1	63114071	63114570	chr1	63237403	63237902	Ino80d|chr1:63237403-63237902	0.20140056629189	.	.
chr1	63114071	63114570	chr1	63256075	63256574	Ino80d|chr1:63256075-63256574	0.301276606524017	.	.
chr1	63114071	63114570	chr1	63383004	63383503	Ino80d|chr1:63383004-63383503	0.155643636482449	.	.
chr1	63114071	63114570	chr1	63490973	63491472	Ino80d|chr1:63490973-63491472	0.191769049300103	.	.
chr1	63176509	63177008	chr1	63094945	63095444	Eef1b2|chr1:63094945-63095444	0.162667297385821	.	.
chr1	63176509	63177008	chr1	63094945	63095444	Ndufs1|chr1:63094945-63095444	0.162667297385821	.	.
chr1	63176509	63177008	chr1	63100138	63100637	Eef1b2|chr1:63100138-63100637	0.197430012030167	.	.
chr1	63176509	63177008	chr1	63100138	63100637	Ndufs1|chr1:63100138-63100637	0.197430012030167	.	.
chr1	63176509	63177008	chr1	63205456	63205955	Eef1b2|chr1:63205456-63205955	0.269532638729676	.	.
chr1	63176509	63177008	chr1	63205456	63205955	Ndufs1|chr1:63205456-63205955	0.269532638729676	.	.
chr1	63176509	63177008	chr1	63256075	63256574	Eef1b2|chr1:63256075-63256574	0.256542565288162	.	.
chr1	63176509	63177008	chr1	63256075	63256574	Ndufs1|chr1:63256075-63256574	0.256542565288162	.	.
chr1	63176509	63177008	chr1	63401480	63401979	Eef1b2|chr1:63401480-63401979	0.313239433453862	.	.
chr1	63176509	63177008	chr1	63401480	63401979	Ndufs1|chr1:63401480-63401979	0.313239433453862	.	.
chr1	63176509	63177008	chr1	63409369	63409868	Eef1b2|chr1:63409369-63409868	0.166795056335669	.	.
chr1	63176509	63177008	chr1	63409369	63409868	Ndufs1|chr1:63409369-63409868	0.166795056335669	.	.
chr1	63176509	63177008	chr1	63483564	63484063	Eef1b2|chr1:63483564-63484063	0.208359689278944	.	.
chr1	63176509	63177008	chr1	63483564	63484063	Ndufs1|chr1:63483564-63484063	0.208359689278944	.	.
chr1	63177053	63177552	chr1	63153005	63153504	Eef1b2|chr1:63153005-63153504	0.272495423614932	.	.
chr1	63177053	63177552	chr1	63153005	63153504	Ndufs1|chr1:63153005-63153504	0.272495423614932	.	.
chr1	63177053	63177552	chr1	63180992	63181491	Eef1b2|chr1:63180992-63181491	0.436398155104842	.	.
chr1	63177053	63177552	chr1	63180992	63181491	Ndufs1|chr1:63180992-63181491	0.436398155104842	.	.
chr1	63177053	63177552	chr1	63256075	63256574	Eef1b2|chr1:63256075-63256574	0.214476831519022	.	.
chr1	63177053	63177552	chr1	63256075	63256574	Ndufs1|chr1:63256075-63256574	0.214476831519022	.	.
chr1	63177053	63177552	chr1	63490973	63491472	Eef1b2|chr1:63490973-63491472	0.262454795223257	.	.
chr1	63177053	63177552	chr1	63490973	63491472	Eef1b2|chr1:63490973-63491472	0.262454795223258	.	.
chr1	63177053	63177552	chr1	63490973	63491472	Ndufs1|chr1:63490973-63491472	0.262454795223257	.	.
chr1	63177053	63177552	chr1	63490973	63491472	Ndufs1|chr1:63490973-63491472	0.262454795223258	.	.
chr1	63213443	63213942	chr1	63205456	63205955	Gpr1|chr1:63205456-63205955	0.193412715900769	.	.
chr1	63213443	63213942	chr1	63256075	63256574	Gpr1|chr1:63256075-63256574	0.183585588896907	.	.
chr1	63213443	63213942	chr1	63381249	63381748	Gpr1|chr1:63381249-63381748	0.245756368326744	.	.
chr1	63213443	63213942	chr1	63401480	63401979	Gpr1|chr1:63401480-63401979	0.295117466350113	.	.
chr1	63213443	63213942	chr1	63483564	63484063	Gpr1|chr1:63483564-63484063	0.300204358557045	.	.
chr1	63213981	63214480	chr1	63203844	63204343	Gpr1|chr1:63203844-63204343	0.325075865268962	.	.
chr1	63213981	63214480	chr1	63367905	63368404	Gpr1|chr1:63367905-63368404	0.181507832929495	.	.
chr1	63213981	63214480	chr1	63383004	63383503	Gpr1|chr1:63383004-63383503	0.213112625372387	.	.
chr1	63272985	63273484	chr1	63203844	63204343	Gm11608|chr1:63203844-63204343	0.179787309890836	.	.
chr1	63272985	63273484	chr1	63203844	63204343	Zdbf2|chr1:63203844-63204343	0.179787309890836	.	.
chr1	63272985	63273484	chr1	63237403	63237902	Gm11608|chr1:63237403-63237902	0.250985247472186	.	.
chr1	63272985	63273484	chr1	63237403	63237902	Zdbf2|chr1:63237403-63237902	0.250985247472186	.	.
chr1	63272985	63273484	chr1	63532088	63532587	Gm11608|chr1:63532088-63532587	0.244365111255834	.	.
chr1	63272985	63273484	chr1	63532088	63532587	Zdbf2|chr1:63532088-63532587	0.244365111255834	.	.
chr1	63272985	63273484	chr1	63539793	63540292	Gm11608|chr1:63539793-63540292	0.237175709352109	.	.
chr1	63272985	63273484	chr1	63539793	63540292	Zdbf2|chr1:63539793-63540292	0.237175709352109	.	.
chr1	63272985	63273484	chr1	63586858	63587357	Gm11608|chr1:63586858-63587357	0.192335258129528	.	.
chr1	63272985	63273484	chr1	63586858	63587357	Zdbf2|chr1:63586858-63587357	0.192335258129528	.	.
chr1	63272985	63273484	chr1	63681412	63681911	Gm11608|chr1:63681412-63681911	0.14650160047676	.	.
chr1	63272985	63273484	chr1	63681412	63681911	Zdbf2|chr1:63681412-63681911	0.14650160047676	.	.
chr1	63445105	63445604	chr1	63205456	63205955	Adam23|chr1:63205456-63205955	0.169133012934636	.	.
chr1	63445105	63445604	chr1	63483564	63484063	Adam23|chr1:63483564-63484063	0.217436591025938	.	.
chr1	63445105	63445604	chr1	63539793	63540292	Adam23|chr1:63539793-63540292	0.219177083669795	.	.
chr1	63445105	63445604	chr1	63561663	63562162	Adam23|chr1:63561663-63562162	0.157494995710987	.	.
chr1	63445105	63445604	chr1	63573369	63573868	Adam23|chr1:63573369-63573868	0.184748192137224	.	.
chr1	63445671	63446170	chr1	63395390	63395889	Adam23|chr1:63395390-63395889	0.147195240883603	.	.
chr1	63445671	63446170	chr1	63668754	63669253	Adam23|chr1:63668754-63669253	0.245239099722638	.	.
chr1	63445671	63446170	chr1	63671247	63671746	Adam23|chr1:63671247-63671746	0.166697320714424	.	.
chr1	63445671	63446170	chr1	63696810	63697309	Adam23|chr1:63696810-63697309	0.154039919010161	.	.
chr1	63446419	63446918	chr1	63153005	63153504	Adam23|chr1:63153005-63153504	0.180160492376045	.	.
chr1	63446419	63446918	chr1	63696810	63697309	Adam23|chr1:63696810-63697309	0.198764713503089	.	.
chr1	63730384	63730883	chr1	63667897	63668396	Fastkd2|chr1:63667897-63668396	0.171551446450791	.	.
chr1	63730384	63730883	chr1	63667897	63668396	Mdh1b|chr1:63667897-63668396	0.171551446450791	.	.
chr1	64532547	64533046	chr1	64253828	64254327	Creb1|chr1:64253828-64254327	0.168240934554001	.	.
chr1	64532547	64533046	chr1	64361902	64362401	Creb1|chr1:64361902-64362401	0.247200838369471	.	.
chr1	64532547	64533046	chr1	64445949	64446448	Creb1|chr1:64445949-64446448	0.206376459300845	.	.
chr1	64532547	64533046	chr1	64509644	64510143	Creb1|chr1:64509644-64510143	0.219689350147066	.	.
chr1	64616950	64617449	chr1	64361902	64362401	Gm28982|chr1:64361902-64362401	0.197084576129505	.	.
chr1	64616950	64617449	chr1	64361902	64362401	Mettl21a|chr1:64361902-64362401	0.197084576129505	.	.
chr1	64616950	64617449	chr1	64522500	64522999	Gm28982|chr1:64522500-64522999	0.147184271338643	.	.
chr1	64616950	64617449	chr1	64522500	64522999	Mettl21a|chr1:64522500-64522999	0.147184271338643	.	.
chr1	64617495	64617994	chr1	64361902	64362401	Gm28982|chr1:64361902-64362401	0.164459858892358	.	.
chr1	64617495	64617994	chr1	64361902	64362401	Mettl21a|chr1:64361902-64362401	0.164459858892358	.	.
chr1	64617495	64617994	chr1	64705213	64705712	Gm28982|chr1:64705213-64705712	0.243223620047119	.	.
chr1	64617495	64617994	chr1	64705213	64705712	Mettl21a|chr1:64705213-64705712	0.243223620047119	.	.
chr1	64690474	64690973	chr1	64408684	64409183	2810408I11Rik|chr1:64408684-64409183	0.266458285750328	.	.
chr1	64690474	64690973	chr1	64408684	64409183	Ccnyl1|chr1:64408684-64409183	0.266458285750328	.	.
chr1	64690474	64690973	chr1	64409207	64409706	2810408I11Rik|chr1:64409207-64409706	0.327280794993884	.	.
chr1	64690474	64690973	chr1	64409207	64409706	Ccnyl1|chr1:64409207-64409706	0.327280794993884	.	.
chr1	64691008	64691507	chr1	64364043	64364542	2810408I11Rik|chr1:64364043-64364542	0.2161520373627	.	.
chr1	64691008	64691507	chr1	64364043	64364542	Ccnyl1|chr1:64364043-64364542	0.2161520373627	.	.
chr1	64737642	64738141	chr1	64253828	64254327	Fzd5|chr1:64253828-64254327	0.16549346404373	.	.
chr1	64956569	64957068	chr1	65010101	65010600	Plekhm3|chr1:65010101-65010600	0.213947841394082	.	.
chr1	64956569	64957068	chr1	65129584	65130083	Plekhm3|chr1:65129584-65130083	0.195619594966803	.	.
chr1	64956569	64957068	chr1	65179041	65179540	Plekhm3|chr1:65179041-65179540	0.316824943746991	.	.
chr1	65122893	65123392	chr1	64847447	64847946	D630023F18Rik|chr1:64847447-64847946	0.39019404924062	.	.
chr1	65122893	65123392	chr1	64982322	64982821	D630023F18Rik|chr1:64982322-64982821	0.22654296202256	.	.
chr1	65122893	65123392	chr1	65246344	65246843	D630023F18Rik|chr1:65246344-65246843	0.276143293169113	.	.
chr1	65122893	65123392	chr1	65320310	65320809	D630023F18Rik|chr1:65320310-65320809	0.350590720450857	.	.
chr1	65186396	65186895	chr1	64885199	64885698	Idh1|chr1:64885199-64885698	0.170671030284274	.	.
chr1	65186396	65186895	chr1	64885199	64885698	Pikfyve|chr1:64885199-64885698	0.170671030284274	.	.
chr1	65186396	65186895	chr1	64924290	64924789	Idh1|chr1:64924290-64924789	0.374955147235727	.	.
chr1	65186396	65186895	chr1	64924290	64924789	Pikfyve|chr1:64924290-64924789	0.374955147235727	.	.
chr1	65186396	65186895	chr1	65028623	65029122	Idh1|chr1:65028623-65029122	0.359366387248586	.	.
chr1	65186396	65186895	chr1	65028623	65029122	Pikfyve|chr1:65028623-65029122	0.359366387248586	.	.
chr1	65186396	65186895	chr1	65129584	65130083	Idh1|chr1:65129584-65130083	0.182786365576473	.	.
chr1	65186396	65186895	chr1	65129584	65130083	Pikfyve|chr1:65129584-65130083	0.182786365576473	.	.
chr1	65186396	65186895	chr1	65178123	65178622	Idh1|chr1:65178123-65178622	0.282380383022949	.	.
chr1	65186396	65186895	chr1	65178123	65178622	Pikfyve|chr1:65178123-65178622	0.282380383022949	.	.
chr1	65186396	65186895	chr1	65220862	65221361	Idh1|chr1:65220862-65221361	0.237354056979738	.	.
chr1	65186396	65186895	chr1	65220862	65221361	Pikfyve|chr1:65220862-65221361	0.237354056979738	.	.
chr1	65186396	65186895	chr1	65235527	65236026	Idh1|chr1:65235527-65236026	0.236649469930392	.	.
chr1	65186396	65186895	chr1	65235527	65236026	Pikfyve|chr1:65235527-65236026	0.236649469930392	.	.
chr1	65186396	65186895	chr1	65334688	65335187	Idh1|chr1:65334688-65335187	0.217001124020952	.	.
chr1	65186396	65186895	chr1	65334688	65335187	Pikfyve|chr1:65334688-65335187	0.217001124020952	.	.
chr1	65282716	65283215	chr1	65129584	65130083	Pth2r|chr1:65129584-65130083	0.255334093575605	.	.
chr1	65282716	65283215	chr1	65129584	65130083	Pth2r|chr1:65129584-65130083	0.255334093575606	.	.
chr1	65282716	65283215	chr1	65179041	65179540	Pth2r|chr1:65179041-65179540	0.19852880688493	.	.
chr1	65282716	65283215	chr1	65220862	65221361	Pth2r|chr1:65220862-65221361	0.198266063620061	.	.
chr1	66174880	66175379	chr1	65854002	65854501	Map2|chr1:65854002-65854501	0.209218350327395	.	.
chr1	66700587	66701086	chr1	66530483	66530982	Rpe|chr1:66530483-66530982	0.184214640423739	.	.
chr1	66700587	66701086	chr1	66845191	66845690	Rpe|chr1:66845191-66845690	0.185101367779746	.	.
chr1	66817441	66817940	chr1	66845191	66845690	Kansl1l|chr1:66845191-66845690	0.344501976280635	.	.
chr1	66817441	66817940	chr1	66985295	66985794	Kansl1l|chr1:66985295-66985794	0.349504370394685	.	.
chr1	66817441	66817940	chr1	67021486	67021985	Kansl1l|chr1:67021486-67021985	0.379825260667978	.	.
chr1	66817441	66817940	chr1	67086829	67087328	Kansl1l|chr1:67086829-67087328	0.153392933943005	.	.
chr1	66817441	66817940	chr1	67136131	67136630	Kansl1l|chr1:67136131-67136630	0.230691582983346	.	.
chr1	66817441	66817940	chr1	67218289	67218788	Kansl1l|chr1:67218289-67218788	0.151630204224785	.	.
chr1	67038596	67039095	chr1	66896202	66896701	Lancl1|chr1:66896202-66896701	0.231977135291038	.	.
chr1	67038596	67039095	chr1	67021486	67021985	Lancl1|chr1:67021486-67021985	0.377178729266173	.	.
chr1	67038596	67039095	chr1	67086829	67087328	Lancl1|chr1:67086829-67087328	0.208548119176182	.	.
chr1	67038596	67039095	chr1	67218806	67219305	Lancl1|chr1:67218806-67219305	0.281410502930202	.	.
chr1	68024722	68025221	chr1	67773341	67773840	Gm15671|chr1:67773341-67773840	0.161506674462276	.	.
chr1	68024722	68025221	chr1	67798718	67799217	Gm15671|chr1:67798718-67799217	0.180461502852731	.	.
chr1	68024722	68025221	chr1	67848030	67848529	Gm15671|chr1:67848030-67848529	0.26089830160443	.	.
chr1	68024722	68025221	chr1	68073802	68074301	Gm15671|chr1:68073802-68074301	0.203676948357865	.	.
chr1	68024722	68025221	chr1	68136757	68137256	Gm15671|chr1:68136757-68137256	0.166054676949568	.	.
chr1	68024722	68025221	chr1	68137340	68137839	Gm15671|chr1:68137340-68137839	0.370123984959773	.	.
chr1	68024722	68025221	chr1	68203313	68203812	Gm15671|chr1:68203313-68203812	0.280741238230409	.	.
chr1	69826647	69827146	chr1	70229121	70229620	Spag16|chr1:70229121-70229620	0.172193339028978	.	.
chr1	70725497	70725996	chr1	70258183	70258682	Vwc2l|chr1:70258183-70258682	0.233031819281455	.	.
chr1	70725497	70725996	chr1	70258183	70258682	Vwc2l|chr1:70258183-70258682	0.233031819281456	.	.
chr1	70725497	70725996	chr1	70316336	70316835	Vwc2l|chr1:70316336-70316835	0.206310002164077	.	.
chr1	70725497	70725996	chr1	70479863	70480362	Vwc2l|chr1:70479863-70480362	0.360076866655365	.	.
chr1	70725497	70725996	chr1	70781654	70782153	Vwc2l|chr1:70781654-70782153	0.28291593114506	.	.
chr1	70725497	70725996	chr1	70861723	70862222	Vwc2l|chr1:70861723-70862222	0.156061178045731	.	.
chr1	71556874	71557373	chr1	71614383	71614882	Atic|chr1:71614383-71614882	0.155276362131374	.	.
chr1	72211757	72212256	chr1	71923649	71924148	Mreg|chr1:71923649-71924148	0.193206016053474	.	.
chr1	72211757	72212256	chr1	72183513	72184012	Mreg|chr1:72183513-72184012	0.18673732034829	.	.
chr1	72211757	72212256	chr1	72210810	72211309	Mreg|chr1:72210810-72211309	0.32335087135081	.	.
chr1	72211757	72212256	chr1	72219979	72220478	Mreg|chr1:72219979-72220478	0.374974774216643	.	.
chr1	72212372	72212871	chr1	71824595	71825094	Mreg|chr1:71824595-71825094	0.186354334832711	.	.
chr1	72212372	72212871	chr1	71970364	71970863	Mreg|chr1:71970364-71970863	0.188329217801607	.	.
chr1	72212372	72212871	chr1	72210810	72211309	Mreg|chr1:72210810-72211309	0.268730187297582	.	.
chr1	72212372	72212871	chr1	72210810	72211309	Mreg|chr1:72210810-72211309	0.268730187297583	.	.
chr1	72212372	72212871	chr1	72219979	72220478	Mreg|chr1:72219979-72220478	0.269907078072688	.	.
chr1	72212372	72212871	chr1	72226312	72226811	Mreg|chr1:72226312-72226811	0.173123711272697	.	.
chr1	74277835	74278334	chr1	74332262	74332761	Gpbar1|chr1:74332262-74332761	0.189510156052296	.	.
chr1	74277835	74278334	chr1	74339026	74339525	Gpbar1|chr1:74339026-74339525	0.223660839764188	.	.
chr1	74277835	74278334	chr1	74423066	74423565	Gpbar1|chr1:74423066-74423565	0.301326350383831	.	.
chr1	74277835	74278334	chr1	74538638	74539137	Gpbar1|chr1:74538638-74539137	0.208136920386067	.	.
chr1	74284588	74285087	chr1	74386756	74387255	Aamp|chr1:74386756-74387255	0.378529906950099	.	.
chr1	74284588	74285087	chr1	74386756	74387255	Pnkd|chr1:74386756-74387255	0.378529906950099	.	.
chr1	74284588	74285087	chr1	74528817	74529316	Aamp|chr1:74528817-74529316	0.301822252220648	.	.
chr1	74284588	74285087	chr1	74528817	74529316	Pnkd|chr1:74528817-74529316	0.301822252220648	.	.
chr1	74295004	74295503	chr1	74621927	74622426	Gm29358|chr1:74621927-74622426	0.473495486423152	.	.
chr1	74295625	74296124	chr1	74397348	74397847	Gm29358|chr1:74397348-74397847	0.164888641511268	.	.
chr1	74361763	74362262	chr1	74357482	74357981	Catip|chr1:74357482-74357981	0.211166578466584	.	.
chr1	74361763	74362262	chr1	74368126	74368625	Catip|chr1:74368126-74368625	0.207799856313376	.	.
chr1	74391301	74391800	chr1	74332262	74332761	Ctdsp1|chr1:74332262-74332761	0.205432158626545	.	.
chr1	74391301	74391800	chr1	74339026	74339525	Ctdsp1|chr1:74339026-74339525	0.168576087174088	.	.
chr1	74391301	74391800	chr1	74386756	74387255	Ctdsp1|chr1:74386756-74387255	0.241791877391809	.	.
chr1	74505730	74506229	chr1	74313260	74313759	Cnot9|chr1:74313260-74313759	0.23627690096689	.	.
chr1	74505730	74506229	chr1	74386756	74387255	Cnot9|chr1:74386756-74387255	0.31293082625702	.	.
chr1	74505730	74506229	chr1	74621927	74622426	Cnot9|chr1:74621927-74622426	0.179898339954886	.	.
chr1	74505730	74506229	chr1	74816731	74817230	Cnot9|chr1:74816731-74817230	0.259601275525343	.	.
chr1	74505730	74506229	chr1	74858307	74858806	Cnot9|chr1:74858307-74858806	0.187677306948543	.	.
chr1	74505730	74506229	chr1	74872216	74872715	Cnot9|chr1:74872216-74872715	0.162922880990212	.	.
chr1	74505730	74506229	chr1	74880737	74881236	Cnot9|chr1:74880737-74881236	0.170372244168931	.	.
chr1	74505730	74506229	chr1	74894978	74895477	Cnot9|chr1:74894978-74895477	0.23226175576883	.	.
chr1	74542596	74543095	chr1	74386756	74387255	Plcd4|chr1:74386756-74387255	0.159195481555322	.	.
chr1	74587962	74588461	chr1	74368126	74368625	Bcs1l|chr1:74368126-74368625	0.331206809474755	.	.
chr1	74587962	74588461	chr1	74368126	74368625	Zfp142|chr1:74368126-74368625	0.331206809474755	.	.
chr1	74587962	74588461	chr1	74787775	74788274	Bcs1l|chr1:74787775-74788274	0.148089495126956	.	.
chr1	74587962	74588461	chr1	74787775	74788274	Zfp142|chr1:74787775-74788274	0.148089495126956	.	.
chr1	74587962	74588461	chr1	74794449	74794948	Bcs1l|chr1:74794449-74794948	0.196264598176764	.	.
chr1	74587962	74588461	chr1	74794449	74794948	Zfp142|chr1:74794449-74794948	0.196264598176764	.	.
chr1	74587962	74588461	chr1	74799965	74800464	Bcs1l|chr1:74799965-74800464	0.196330025257411	.	.
chr1	74587962	74588461	chr1	74799965	74800464	Zfp142|chr1:74799965-74800464	0.196330025257411	.	.
chr1	74587962	74588461	chr1	74802933	74803432	Bcs1l|chr1:74802933-74803432	0.210601726737451	.	.
chr1	74587962	74588461	chr1	74802933	74803432	Zfp142|chr1:74802933-74803432	0.210601726737451	.	.
chr1	74587962	74588461	chr1	74858307	74858806	Bcs1l|chr1:74858307-74858806	0.483696401945152	.	.
chr1	74587962	74588461	chr1	74858307	74858806	Zfp142|chr1:74858307-74858806	0.483696401945152	.	.
chr1	74587962	74588461	chr1	74948735	74949234	Bcs1l|chr1:74948735-74949234	0.192308714519233	.	.
chr1	74587962	74588461	chr1	74948735	74949234	Zfp142|chr1:74948735-74949234	0.192308714519233	.	.
chr1	74601175	74601674	chr1	74332262	74332761	Rnf25|chr1:74332262-74332761	0.171771369858069	.	.
chr1	74601175	74601674	chr1	74332262	74332761	Stk36|chr1:74332262-74332761	0.171771369858069	.	.
chr1	74601175	74601674	chr1	74339026	74339525	Rnf25|chr1:74339026-74339525	0.170704948793341	.	.
chr1	74601175	74601674	chr1	74339026	74339525	Stk36|chr1:74339026-74339525	0.170704948793341	.	.
chr1	74601175	74601674	chr1	74433084	74433583	Rnf25|chr1:74433084-74433583	0.180096584522829	.	.
chr1	74601175	74601674	chr1	74433084	74433583	Stk36|chr1:74433084-74433583	0.180096584522829	.	.
chr1	74601175	74601674	chr1	74802933	74803432	Rnf25|chr1:74802933-74803432	0.216952482848316	.	.
chr1	74601175	74601674	chr1	74802933	74803432	Stk36|chr1:74802933-74803432	0.216952482848316	.	.
chr1	74601175	74601674	chr1	74817277	74817776	Rnf25|chr1:74817277-74817776	0.233086103058452	.	.
chr1	74601175	74601674	chr1	74817277	74817776	Stk36|chr1:74817277-74817776	0.233086103058452	.	.
chr1	74661495	74661994	chr1	74332262	74332761	Ttll4|chr1:74332262-74332761	0.152249512238678	.	.
chr1	74661495	74661994	chr1	74357482	74357981	Ttll4|chr1:74357482-74357981	0.320955316991782	.	.
chr1	74661495	74661994	chr1	74433084	74433583	Ttll4|chr1:74433084-74433583	0.251216215871836	.	.
chr1	74661495	74661994	chr1	74643135	74643634	Ttll4|chr1:74643135-74643634	0.203166754706936	.	.
chr1	74661495	74661994	chr1	74800566	74801065	Ttll4|chr1:74800566-74801065	0.203727922700057	.	.
chr1	74661495	74661994	chr1	74806952	74807451	Ttll4|chr1:74806952-74807451	0.147885522361947	.	.
chr1	74661495	74661994	chr1	74808065	74808564	Ttll4|chr1:74808065-74808564	0.272977067653839	.	.
chr1	74661495	74661994	chr1	74858307	74858806	Ttll4|chr1:74858307-74858806	0.244226912714606	.	.
chr1	74850152	74850651	chr1	74621927	74622426	Gm16582|chr1:74621927-74622426	0.260837743493875	.	.
chr1	74850152	74850651	chr1	74643135	74643634	Gm16582|chr1:74643135-74643634	0.442135416488769	.	.
chr1	74850152	74850651	chr1	74787775	74788274	Gm16582|chr1:74787775-74788274	0.259708565120577	.	.
chr1	74850152	74850651	chr1	74800566	74801065	Gm16582|chr1:74800566-74801065	0.340380993570462	.	.
chr1	74850152	74850651	chr1	74808065	74808564	Gm16582|chr1:74808065-74808564	0.186064711775778	.	.
chr1	74850152	74850651	chr1	74824729	74825228	Gm16582|chr1:74824729-74825228	0.232171653689423	.	.
chr1	74850152	74850651	chr1	74839961	74840460	Gm16582|chr1:74839961-74840460	0.304974651747633	.	.
chr1	74850152	74850651	chr1	74858307	74858806	Gm16582|chr1:74858307-74858806	0.215092865905202	.	.
chr1	74850152	74850651	chr1	74872216	74872715	Gm16582|chr1:74872216-74872715	0.230754123343142	.	.
chr1	74850152	74850651	chr1	74894978	74895477	Gm16582|chr1:74894978-74895477	0.442422893622077	.	.
chr1	74850152	74850651	chr1	75218312	75218811	Gm16582|chr1:75218312-75218811	0.262369947641329	.	.
chr1	74851328	74851827	chr1	74817277	74817776	Gm16582|chr1:74817277-74817776	0.166286271745429	.	.
chr1	74851328	74851827	chr1	74824729	74825228	Gm16582|chr1:74824729-74825228	0.297029900612971	.	.
chr1	74851328	74851827	chr1	74858307	74858806	Gm16582|chr1:74858307-74858806	0.188264609510452	.	.
chr1	74851328	74851827	chr1	74872216	74872715	Gm16582|chr1:74872216-74872715	0.267771133299108	.	.
chr1	74851328	74851827	chr1	74894978	74895477	Gm16582|chr1:74894978-74895477	0.196752342894662	.	.
chr1	74854708	74855207	chr1	74794449	74794948	Cdk5r2|chr1:74794449-74794948	0.239654140428838	.	.
chr1	74854708	74855207	chr1	74858307	74858806	Cdk5r2|chr1:74858307-74858806	0.169196722998777	.	.
chr1	74854708	74855207	chr1	75001124	75001623	Cdk5r2|chr1:75001124-75001623	0.189386887779973	.	.
chr1	74892867	74893366	chr1	74800566	74801065	Cryba2|chr1:74800566-74801065	0.175073845917292	.	.
chr1	74892867	74893366	chr1	74872216	74872715	Cryba2|chr1:74872216-74872715	0.240217101595715	.	.
chr1	74892867	74893366	chr1	75141393	75141892	Cryba2|chr1:75141393-75141892	0.180689867815165	.	.
chr1	75124760	75125259	chr1	74794449	74794948	Nhej1|chr1:74794449-74794948	0.330623509947385	.	.
chr1	75124760	75125259	chr1	74802933	74803432	Nhej1|chr1:74802933-74803432	0.268049958205101	.	.
chr1	75124760	75125259	chr1	74806952	74807451	Nhej1|chr1:74806952-74807451	0.172004074212514	.	.
chr1	75124760	75125259	chr1	74816731	74817230	Nhej1|chr1:74816731-74817230	0.243642977014819	.	.
chr1	75124760	75125259	chr1	74880737	74881236	Nhej1|chr1:74880737-74881236	0.173712357211289	.	.
chr1	75124760	75125259	chr1	75001124	75001623	Nhej1|chr1:75001124-75001623	0.16460408588793	.	.
chr1	75124760	75125259	chr1	75244823	75245322	Nhej1|chr1:75244823-75245322	0.272504773368609	.	.
chr1	75124760	75125259	chr1	75263237	75263736	Nhej1|chr1:75263237-75263736	0.167177694418635	.	.
chr1	75124760	75125259	chr1	75282920	75283419	Nhej1|chr1:75282920-75283419	0.154989789039918	.	.
chr1	75124760	75125259	chr1	75289342	75289841	Nhej1|chr1:75289342-75289841	0.442487883414566	.	.
chr1	75124760	75125259	chr1	75289863	75290362	Nhej1|chr1:75289863-75290362	0.209300382066318	.	.
chr1	75124760	75125259	chr1	75381822	75382321	Nhej1|chr1:75381822-75382321	0.243885488157563	.	.
chr1	75142499	75142998	chr1	74799965	74800464	Cnppd1|chr1:74799965-74800464	0.159437284733112	.	.
chr1	75142499	75142998	chr1	74799965	74800464	Retreg2|chr1:74799965-74800464	0.159437284733112	.	.
chr1	75142499	75142998	chr1	74894978	74895477	Cnppd1|chr1:74894978-74895477	0.251285638643289	.	.
chr1	75142499	75142998	chr1	74894978	74895477	Retreg2|chr1:74894978-74895477	0.251285638643289	.	.
chr1	75142499	75142998	chr1	75289342	75289841	Cnppd1|chr1:75289342-75289841	0.175749907120278	.	.
chr1	75142499	75142998	chr1	75289342	75289841	Retreg2|chr1:75289342-75289841	0.175749907120278	.	.
chr1	75142499	75142998	chr1	75289863	75290362	Cnppd1|chr1:75289863-75290362	0.149134370301793	.	.
chr1	75142499	75142998	chr1	75289863	75290362	Retreg2|chr1:75289863-75290362	0.149134370301793	.	.
chr1	75142499	75142998	chr1	75290547	75291046	Cnppd1|chr1:75290547-75291046	0.184002263486232	.	.
chr1	75142499	75142998	chr1	75290547	75291046	Retreg2|chr1:75290547-75291046	0.184002263486232	.	.
chr1	75142499	75142998	chr1	75342805	75343304	Cnppd1|chr1:75342805-75343304	0.182804623323027	.	.
chr1	75142499	75142998	chr1	75342805	75343304	Retreg2|chr1:75342805-75343304	0.182804623323027	.	.
chr1	75142499	75142998	chr1	75398631	75399130	Cnppd1|chr1:75398631-75399130	0.14649351502091	.	.
chr1	75142499	75142998	chr1	75398631	75399130	Retreg2|chr1:75398631-75399130	0.14649351502091	.	.
chr1	75168424	75168923	chr1	74806444	74806943	Zfand2b|chr1:74806444-74806943	0.351378169467607	.	.
chr1	75168424	75168923	chr1	74806952	74807451	Zfand2b|chr1:74806952-74807451	0.216047895579832	.	.
chr1	75168424	75168923	chr1	74816731	74817230	Zfand2b|chr1:74816731-74817230	0.179920213948279	.	.
chr1	75168424	75168923	chr1	74872216	74872715	Zfand2b|chr1:74872216-74872715	0.24000461112602	.	.
chr1	75168424	75168923	chr1	75234571	75235070	Zfand2b|chr1:75234571-75235070	0.26747818521005	.	.
chr1	75168424	75168923	chr1	75244823	75245322	Zfand2b|chr1:75244823-75245322	0.266946447518695	.	.
chr1	75168424	75168923	chr1	75289863	75290362	Zfand2b|chr1:75289863-75290362	0.264163420187269	.	.
chr1	75168424	75168923	chr1	75381822	75382321	Zfand2b|chr1:75381822-75382321	0.208295699141198	.	.
chr1	75169048	75169547	chr1	74802933	74803432	Zfand2b|chr1:74802933-74803432	0.166842150880097	.	.
chr1	75169048	75169547	chr1	74806444	74806943	Zfand2b|chr1:74806444-74806943	0.357854827272149	.	.
chr1	75169048	75169547	chr1	74806952	74807451	Zfand2b|chr1:74806952-74807451	0.321752594694447	.	.
chr1	75169048	75169547	chr1	75244823	75245322	Zfand2b|chr1:75244823-75245322	0.35299783907997	.	.
chr1	75169048	75169547	chr1	75244823	75245322	Zfand2b|chr1:75244823-75245322	0.352997839079971	.	.
chr1	75169048	75169547	chr1	75382615	75383114	Zfand2b|chr1:75382615-75383114	0.18043910103965	.	.
chr1	75169048	75169547	chr1	75398631	75399130	Zfand2b|chr1:75398631-75399130	0.162255901504296	.	.
chr1	75169048	75169547	chr1	75445624	75446123	Zfand2b|chr1:75445624-75446123	0.215446908003719	.	.
chr1	75169048	75169547	chr1	75487302	75487801	Zfand2b|chr1:75487302-75487801	0.227391020609268	.	.
chr1	75180079	75180578	chr1	74794449	74794948	Abcb6|chr1:74794449-74794948	0.158818297026506	.	.
chr1	75180079	75180578	chr1	74799965	74800464	Abcb6|chr1:74799965-74800464	0.166614391210863	.	.
chr1	75180079	75180578	chr1	74800566	74801065	Abcb6|chr1:74800566-74801065	0.172185261294521	.	.
chr1	75180079	75180578	chr1	74824729	74825228	Abcb6|chr1:74824729-74825228	0.165711575109556	.	.
chr1	75180079	75180578	chr1	75001124	75001623	Abcb6|chr1:75001124-75001623	0.22394113990735	.	.
chr1	75180079	75180578	chr1	75263237	75263736	Abcb6|chr1:75263237-75263736	0.253772370952091	.	.
chr1	75180079	75180578	chr1	75282920	75283419	Abcb6|chr1:75282920-75283419	0.258742533009203	.	.
chr1	75180079	75180578	chr1	75289342	75289841	Abcb6|chr1:75289342-75289841	0.180923913293963	.	.
chr1	75180079	75180578	chr1	75289863	75290362	Abcb6|chr1:75289863-75290362	0.180291679804667	.	.
chr1	75180079	75180578	chr1	75290547	75291046	Abcb6|chr1:75290547-75291046	0.18310248504867	.	.
chr1	75180079	75180578	chr1	75487834	75488333	Abcb6|chr1:75487834-75488333	0.168068571103514	.	.
chr1	75191753	75192252	chr1	74808065	74808564	Ankzf1|chr1:74808065-74808564	0.153699734451176	.	.
chr1	75191753	75192252	chr1	74808065	74808564	Atg9a|chr1:74808065-74808564	0.153699734451176	.	.
chr1	75191753	75192252	chr1	74817277	74817776	Ankzf1|chr1:74817277-74817776	0.177371539780916	.	.
chr1	75191753	75192252	chr1	74817277	74817776	Atg9a|chr1:74817277-74817776	0.177371539780916	.	.
chr1	75191753	75192252	chr1	74858307	74858806	Ankzf1|chr1:74858307-74858806	0.182542738286045	.	.
chr1	75191753	75192252	chr1	74858307	74858806	Atg9a|chr1:74858307-74858806	0.182542738286045	.	.
chr1	75191753	75192252	chr1	75289342	75289841	Ankzf1|chr1:75289342-75289841	0.191166694129839	.	.
chr1	75191753	75192252	chr1	75289342	75289841	Atg9a|chr1:75289342-75289841	0.191166694129839	.	.
chr1	75191753	75192252	chr1	75381822	75382321	Ankzf1|chr1:75381822-75382321	0.215205945162145	.	.
chr1	75191753	75192252	chr1	75381822	75382321	Atg9a|chr1:75381822-75382321	0.215205945162145	.	.
chr1	75191753	75192252	chr1	75382615	75383114	Ankzf1|chr1:75382615-75383114	0.263184112961983	.	.
chr1	75191753	75192252	chr1	75382615	75383114	Atg9a|chr1:75382615-75383114	0.263184112961983	.	.
chr1	75191753	75192252	chr1	75398631	75399130	Ankzf1|chr1:75398631-75399130	0.239199010972031	.	.
chr1	75191753	75192252	chr1	75398631	75399130	Atg9a|chr1:75398631-75399130	0.239199010972031	.	.
chr1	75191753	75192252	chr1	75413640	75414139	Ankzf1|chr1:75413640-75414139	0.148517218327475	.	.
chr1	75191753	75192252	chr1	75413640	75414139	Atg9a|chr1:75413640-75414139	0.148517218327475	.	.
chr1	75210546	75211045	chr1	74839961	74840460	Glb1l|chr1:74839961-74840460	0.1502736708198	.	.
chr1	75210546	75211045	chr1	74839961	74840460	Stk16|chr1:74839961-74840460	0.1502736708198	.	.
chr1	75210546	75211045	chr1	75234571	75235070	Glb1l|chr1:75234571-75235070	0.265822248120721	.	.
chr1	75210546	75211045	chr1	75234571	75235070	Stk16|chr1:75234571-75235070	0.265822248120721	.	.
chr1	75210546	75211045	chr1	75289342	75289841	Glb1l|chr1:75289342-75289841	0.25456542327464	.	.
chr1	75210546	75211045	chr1	75289342	75289841	Stk16|chr1:75289342-75289841	0.25456542327464	.	.
chr1	75210546	75211045	chr1	75381822	75382321	Glb1l|chr1:75381822-75382321	0.221559625988795	.	.
chr1	75210546	75211045	chr1	75381822	75382321	Stk16|chr1:75381822-75382321	0.221559625988795	.	.
chr1	75210546	75211045	chr1	75382615	75383114	Glb1l|chr1:75382615-75383114	0.260360625723158	.	.
chr1	75210546	75211045	chr1	75382615	75383114	Stk16|chr1:75382615-75383114	0.260360625723158	.	.
chr1	75210546	75211045	chr1	75398631	75399130	Glb1l|chr1:75398631-75399130	0.159061016797987	.	.
chr1	75210546	75211045	chr1	75398631	75399130	Stk16|chr1:75398631-75399130	0.159061016797987	.	.
chr1	75210546	75211045	chr1	75413640	75414139	Glb1l|chr1:75413640-75414139	0.281923526806207	.	.
chr1	75210546	75211045	chr1	75413640	75414139	Stk16|chr1:75413640-75414139	0.281923526806207	.	.
chr1	75219086	75219585	chr1	74794449	74794948	Tuba4a|chr1:74794449-74794948	0.28767274748186	.	.
chr1	75219086	75219585	chr1	74816731	74817230	Tuba4a|chr1:74816731-74817230	0.152304232736713	.	.
chr1	75219086	75219585	chr1	74824729	74825228	Tuba4a|chr1:74824729-74825228	0.193910061856422	.	.
chr1	75219086	75219585	chr1	74858307	74858806	Tuba4a|chr1:74858307-74858806	0.246826905944734	.	.
chr1	75219086	75219585	chr1	74880737	74881236	Tuba4a|chr1:74880737-74881236	0.167781453738901	.	.
chr1	75219086	75219585	chr1	75001124	75001623	Tuba4a|chr1:75001124-75001623	0.346231784325139	.	.
chr1	75219086	75219585	chr1	75263237	75263736	Tuba4a|chr1:75263237-75263736	0.323910464965753	.	.
chr1	75219086	75219585	chr1	75282920	75283419	Tuba4a|chr1:75282920-75283419	0.463392917937553	.	.
chr1	75219086	75219585	chr1	75289342	75289841	Tuba4a|chr1:75289342-75289841	0.396132131060435	.	.
chr1	75219086	75219585	chr1	75289863	75290362	Tuba4a|chr1:75289863-75290362	0.300108198873445	.	.
chr1	75219086	75219585	chr1	75290547	75291046	Tuba4a|chr1:75290547-75291046	0.168092290687012	.	.
chr1	75219086	75219585	chr1	75413640	75414139	Tuba4a|chr1:75413640-75414139	0.156399388200556	.	.
chr1	75236144	75236643	chr1	74787775	74788274	Dnajb2|chr1:74787775-74788274	0.256670407068632	.	.
chr1	75236144	75236643	chr1	74794449	74794948	Dnajb2|chr1:74794449-74794948	0.178358964880258	.	.
chr1	75236144	75236643	chr1	74799965	74800464	Dnajb2|chr1:74799965-74800464	0.303252434036363	.	.
chr1	75236144	75236643	chr1	74858307	74858806	Dnajb2|chr1:74858307-74858806	0.173805373209471	.	.
chr1	75236144	75236643	chr1	75001124	75001623	Dnajb2|chr1:75001124-75001623	0.219813480730816	.	.
chr1	75236144	75236643	chr1	75282920	75283419	Dnajb2|chr1:75282920-75283419	0.225178524917818	.	.
chr1	75236144	75236643	chr1	75289863	75290362	Dnajb2|chr1:75289863-75290362	0.166934522070036	.	.
chr1	75236144	75236643	chr1	75290547	75291046	Dnajb2|chr1:75290547-75291046	0.301334145584855	.	.
chr1	75236144	75236643	chr1	75393088	75393587	Dnajb2|chr1:75393088-75393587	0.267252085983277	.	.
chr1	75236144	75236643	chr1	75495129	75495628	Dnajb2|chr1:75495129-75495628	0.329980187044612	.	.
chr1	75236651	75237150	chr1	74799965	74800464	Dnajb2|chr1:74799965-74800464	0.172937233500843	.	.
chr1	75236651	75237150	chr1	74808065	74808564	Dnajb2|chr1:74808065-74808564	0.15080636236492	.	.
chr1	75236651	75237150	chr1	74894978	74895477	Dnajb2|chr1:74894978-74895477	0.178382505570014	.	.
chr1	75236651	75237150	chr1	74948735	74949234	Dnajb2|chr1:74948735-74949234	0.161404728841132	.	.
chr1	75236651	75237150	chr1	75290547	75291046	Dnajb2|chr1:75290547-75291046	0.212786749829268	.	.
chr1	75236651	75237150	chr1	75342805	75343304	Dnajb2|chr1:75342805-75343304	0.290164566664966	.	.
chr1	75236651	75237150	chr1	75413640	75414139	Dnajb2|chr1:75413640-75414139	0.147343131614061	.	.
chr1	75264008	75264507	chr1	75141393	75141892	Ptprn|chr1:75141393-75141892	0.189042995737781	.	.
chr1	75264008	75264507	chr1	75218312	75218811	Ptprn|chr1:75218312-75218811	0.18762677124382	.	.
chr1	75264008	75264507	chr1	75289863	75290362	Ptprn|chr1:75289863-75290362	0.167181271198337	.	.
chr1	75277375	75277874	chr1	75381822	75382321	Resp18|chr1:75381822-75382321	0.292582085244946	.	.
chr1	75277375	75277874	chr1	75382615	75383114	Resp18|chr1:75382615-75383114	0.239031317992887	.	.
chr1	75278167	75278666	chr1	75001124	75001623	Resp18|chr1:75001124-75001623	0.177190334509273	.	.
chr1	75278167	75278666	chr1	75234571	75235070	Resp18|chr1:75234571-75235070	0.154747017560306	.	.
chr1	75278167	75278666	chr1	75244823	75245322	Resp18|chr1:75244823-75245322	0.199436290001983	.	.
chr1	75278167	75278666	chr1	75282920	75283419	Resp18|chr1:75282920-75283419	0.179275288908461	.	.
chr1	75278167	75278666	chr1	75289342	75289841	Resp18|chr1:75289342-75289841	0.25663657071037	.	.
chr1	75278167	75278666	chr1	75289863	75290362	Resp18|chr1:75289863-75290362	0.220061581133231	.	.
chr1	75278167	75278666	chr1	75290547	75291046	Resp18|chr1:75290547-75291046	0.321381827731754	.	.
chr1	75278167	75278666	chr1	75381822	75382321	Resp18|chr1:75381822-75382321	0.160014854359416	.	.
chr1	75316812	75317311	chr1	75234571	75235070	Dnpep|chr1:75234571-75235070	0.242258736683392	.	.
chr1	75316812	75317311	chr1	75244823	75245322	Dnpep|chr1:75244823-75245322	0.298764778616343	.	.
chr1	75316812	75317311	chr1	75289342	75289841	Dnpep|chr1:75289342-75289841	0.146809514292641	.	.
chr1	75316812	75317311	chr1	75381822	75382321	Dnpep|chr1:75381822-75382321	0.230275526189735	.	.
chr1	75316812	75317311	chr1	75381822	75382321	Dnpep|chr1:75381822-75382321	0.230275526189736	.	.
chr1	75316812	75317311	chr1	75382615	75383114	Dnpep|chr1:75382615-75383114	0.173838140592425	.	.
chr1	75317346	75317845	chr1	75218312	75218811	Dnpep|chr1:75218312-75218811	0.152025395105462	.	.
chr1	75317346	75317845	chr1	75244823	75245322	Dnpep|chr1:75244823-75245322	0.237737923162643	.	.
chr1	75317346	75317845	chr1	75342805	75343304	Dnpep|chr1:75342805-75343304	0.208457824503757	.	.
chr1	75317346	75317845	chr1	75370249	75370748	Dnpep|chr1:75370249-75370748	0.234088507329223	.	.
chr1	75317346	75317845	chr1	75382615	75383114	Dnpep|chr1:75382615-75383114	0.221759970644819	.	.
chr1	75317346	75317845	chr1	75393088	75393587	Dnpep|chr1:75393088-75393587	0.173134155825965	.	.
chr1	75317346	75317845	chr1	75458368	75458867	Dnpep|chr1:75458368-75458867	0.168174860722117	.	.
chr1	75317346	75317845	chr1	75487302	75487801	Dnpep|chr1:75487302-75487801	0.280674399248793	.	.
chr1	75359259	75359758	chr1	75218312	75218811	Des|chr1:75218312-75218811	0.148518336524029	.	.
chr1	75359259	75359758	chr1	75263237	75263736	Des|chr1:75263237-75263736	0.157192968464111	.	.
chr1	75359259	75359758	chr1	75289863	75290362	Des|chr1:75289863-75290362	0.149159717643028	.	.
chr1	75359259	75359758	chr1	75382615	75383114	Des|chr1:75382615-75383114	0.218820905158309	.	.
chr1	75435709	75436208	chr1	75398631	75399130	Gmppa|chr1:75398631-75399130	0.284572893473596	.	.
chr1	75435709	75436208	chr1	75413640	75414139	Gmppa|chr1:75413640-75414139	0.221807229436205	.	.
chr1	75435709	75436208	chr1	75445624	75446123	Gmppa|chr1:75445624-75446123	0.155411104202981	.	.
chr1	75435709	75436208	chr1	75487834	75488333	Gmppa|chr1:75487834-75488333	0.19285244401507	.	.
chr1	75479156	75479655	chr1	75141393	75141892	Chpf|chr1:75141393-75141892	0.218539977511883	.	.
chr1	75479156	75479655	chr1	75141393	75141892	Tmem198|chr1:75141393-75141892	0.218539977511883	.	.
chr1	75479156	75479655	chr1	75263237	75263736	Chpf|chr1:75263237-75263736	0.235644562807251	.	.
chr1	75479156	75479655	chr1	75263237	75263736	Tmem198|chr1:75263237-75263736	0.235644562807251	.	.
chr1	75479156	75479655	chr1	75290547	75291046	Chpf|chr1:75290547-75291046	0.209818287467201	.	.
chr1	75479156	75479655	chr1	75290547	75291046	Tmem198|chr1:75290547-75291046	0.209818287467201	.	.
chr1	75479156	75479655	chr1	75342805	75343304	Chpf|chr1:75342805-75343304	0.248455702118037	.	.
chr1	75479156	75479655	chr1	75342805	75343304	Tmem198|chr1:75342805-75343304	0.248455702118037	.	.
chr1	75479156	75479655	chr1	75398631	75399130	Chpf|chr1:75398631-75399130	0.162073766014007	.	.
chr1	75479156	75479655	chr1	75398631	75399130	Tmem198|chr1:75398631-75399130	0.162073766014007	.	.
chr1	75479156	75479655	chr1	75413640	75414139	Chpf|chr1:75413640-75414139	0.256857651966085	.	.
chr1	75479156	75479655	chr1	75413640	75414139	Tmem198|chr1:75413640-75414139	0.256857651966085	.	.
chr1	75505376	75505875	chr1	75783144	75783643	Obsl1|chr1:75783144-75783643	0.259225092056312	.	.
chr1	75505376	75505875	chr1	75783661	75784160	Obsl1|chr1:75783661-75784160	0.410695175187577	.	.
chr1	75506139	75506638	chr1	75588323	75588822	Inha|chr1:75588323-75588822	0.316157150204263	.	.
chr1	75506139	75506638	chr1	75588323	75588822	Obsl1|chr1:75588323-75588822	0.316157150204263	.	.
chr1	75506139	75506638	chr1	75588851	75589350	Inha|chr1:75588851-75589350	0.288345897407666	.	.
chr1	75506139	75506638	chr1	75588851	75589350	Obsl1|chr1:75588851-75589350	0.288345897407666	.	.
chr1	75521240	75521739	chr1	75559353	75559852	Stk11ip|chr1:75559353-75559852	0.160600680820326	.	.
chr1	75521240	75521739	chr1	75588323	75588822	Stk11ip|chr1:75588323-75588822	0.250642913508278	.	.
chr1	75521240	75521739	chr1	75588851	75589350	Stk11ip|chr1:75588851-75589350	0.177099715087844	.	.
chr1	75521240	75521739	chr1	75783144	75783643	Stk11ip|chr1:75783144-75783643	0.270530641614477	.	.
chr1	75521240	75521739	chr1	75783661	75784160	Stk11ip|chr1:75783661-75784160	0.3636012035793	.	.
chr1	75521240	75521739	chr1	75978531	75979030	Stk11ip|chr1:75978531-75979030	0.183508588375363	.	.
chr1	75545710	75546209	chr1	75574227	75574726	Slc4a3|chr1:75574227-75574726	0.197086941584509	.	.
chr1	75546261	75546760	chr1	75559353	75559852	Slc4a3|chr1:75559353-75559852	0.180567388845703	.	.
chr1	76489516	76490015	chr1	76246204	76246703	Gm17751|chr1:76246204-76246703	0.269760849364689	.	.
chr1	76489516	76490015	chr1	76373035	76373534	Gm17751|chr1:76373035-76373534	0.349134768919872	.	.
chr1	76489516	76490015	chr1	76509404	76509903	Gm17751|chr1:76509404-76509903	0.303056765490795	.	.
chr1	76489516	76490015	chr1	76513420	76513919	Gm17751|chr1:76513420-76513919	0.552057354008046	.	.
chr1	77028151	77028650	chr1	77016052	77016551	Gm816|chr1:77016052-77016551	0.512697671908458	.	.
chr1	77028151	77028650	chr1	77377429	77377928	Gm816|chr1:77377429-77377928	0.163195606137459	.	.
chr1	77514939	77515438	chr1	77808962	77809461	Epha4|chr1:77808962-77809461	0.29961854270756	.	.
chr1	77514939	77515438	chr1	77808962	77809461	Gm28386|chr1:77808962-77809461	0.29961854270756	.	.
chr1	77514939	77515438	chr1	77823205	77823704	Epha4|chr1:77823205-77823704	0.202342626322537	.	.
chr1	77514939	77515438	chr1	77823205	77823704	Gm28386|chr1:77823205-77823704	0.202342626322537	.	.
chr1	77514939	77515438	chr1	77896157	77896656	Epha4|chr1:77896157-77896656	0.162897703435619	.	.
chr1	77514939	77515438	chr1	77896157	77896656	Gm28386|chr1:77896157-77896656	0.162897703435619	.	.
chr1	77514939	77515438	chr1	77928977	77929476	Epha4|chr1:77928977-77929476	0.180306182140386	.	.
chr1	77514939	77515438	chr1	77928977	77929476	Gm28386|chr1:77928977-77929476	0.180306182140386	.	.
chr1	77516009	77516508	chr1	77748469	77748968	Gm28386|chr1:77748469-77748968	0.226656796498948	.	.
chr1	77516009	77516508	chr1	77756110	77756609	Gm28386|chr1:77756110-77756609	0.318195282076519	.	.
chr1	77516009	77516508	chr1	77808962	77809461	Gm28386|chr1:77808962-77809461	0.182074455131267	.	.
chr1	77972152	77972651	chr1	77688376	77688875	Gm28387|chr1:77688376-77688875	0.225258327777046	.	.
chr1	77972152	77972651	chr1	78022717	78023216	Gm28387|chr1:78022717-78023216	0.354467057987242	.	.
chr1	77972152	77972651	chr1	78218104	78218603	Gm28387|chr1:78218104-78218603	0.164878685962788	.	.
chr1	78310032	78310531	chr1	78217089	78217588	Sgpp2|chr1:78217089-78217588	0.391033968309883	.	.
chr1	78310032	78310531	chr1	78337608	78338107	Sgpp2|chr1:78337608-78338107	0.251011904155913	.	.
chr1	78310032	78310531	chr1	78338129	78338628	Sgpp2|chr1:78338129-78338628	0.187012067347913	.	.
chr1	78310032	78310531	chr1	78350528	78351027	Sgpp2|chr1:78350528-78351027	0.300461593411921	.	.
chr1	78310032	78310531	chr1	78380921	78381420	Sgpp2|chr1:78380921-78381420	0.153182807080046	.	.
chr1	78310931	78311430	chr1	78215765	78216264	Sgpp2|chr1:78215765-78216264	0.3504605017112	.	.
chr1	78310931	78311430	chr1	78217089	78217588	Sgpp2|chr1:78217089-78217588	0.219052724105018	.	.
chr1	78310931	78311430	chr1	78284569	78285068	Sgpp2|chr1:78284569-78285068	0.605911512383759	.	.
chr1	78310931	78311430	chr1	78350528	78351027	Sgpp2|chr1:78350528-78351027	0.508015804881393	.	.
chr1	78310931	78311430	chr1	78396193	78396692	Sgpp2|chr1:78396193-78396692	0.211866715895381	.	.
chr1	78488387	78488886	chr1	78217089	78217588	Farsb|chr1:78217089-78217588	0.152261236793185	.	.
chr1	78488387	78488886	chr1	78380921	78381420	Farsb|chr1:78380921-78381420	0.195318282563632	.	.
chr1	78488387	78488886	chr1	78426741	78427240	Farsb|chr1:78426741-78427240	0.161321453305974	.	.
chr1	78488900	78489399	chr1	78217089	78217588	Farsb|chr1:78217089-78217588	0.162732872284694	.	.
chr1	78488900	78489399	chr1	78349049	78349548	Farsb|chr1:78349049-78349548	0.220089469906306	.	.
chr1	78488900	78489399	chr1	78380921	78381420	Farsb|chr1:78380921-78381420	0.245432093052946	.	.
chr1	78821063	78821562	chr1	78979996	78980495	Gm29187|chr1:78979996-78980495	0.442720584513025	.	.
chr1	79439807	79440306	chr1	79007195	79007694	Scg2|chr1:79007195-79007694	0.36386214316188	.	.
chr1	79439807	79440306	chr1	79317170	79317669	Scg2|chr1:79317170-79317669	0.164287283910541	.	.
chr1	79439807	79440306	chr1	79374786	79375285	Scg2|chr1:79374786-79375285	0.256737029829923	.	.
chr1	79439807	79440306	chr1	79394264	79394763	Scg2|chr1:79394264-79394763	0.252248649523151	.	.
chr1	79439807	79440306	chr1	79458498	79458997	Scg2|chr1:79458498-79458997	0.245450676840106	.	.
chr1	79671350	79671849	chr1	79469801	79470300	Ap1s3|chr1:79469801-79470300	0.220196160623828	.	.
chr1	79671350	79671849	chr1	79711170	79711669	Ap1s3|chr1:79711170-79711669	0.196852188442009	.	.
chr1	79671948	79672447	chr1	79335215	79335714	Ap1s3|chr1:79335215-79335714	0.201133058567161	.	.
chr1	79671948	79672447	chr1	79374786	79375285	Ap1s3|chr1:79374786-79375285	0.299395563340017	.	.
chr1	79671948	79672447	chr1	79458498	79458997	Ap1s3|chr1:79458498-79458997	0.434495163239246	.	.
chr1	79671948	79672447	chr1	79469801	79470300	Ap1s3|chr1:79469801-79470300	0.243192914751697	.	.
chr1	79671948	79672447	chr1	79640097	79640596	Ap1s3|chr1:79640097-79640596	0.185468715733091	.	.
chr1	80757286	80757785	chr1	81062768	81063267	Dock10|chr1:81062768-81063267	0.159133716580515	.	.
chr1	80757286	80757785	chr1	81111077	81111576	Dock10|chr1:81111077-81111576	0.378780264659017	.	.
chr1	80757803	80758302	chr1	80953525	80954024	Dock10|chr1:80953525-80954024	0.152198908207162	.	.
chr1	80757803	80758302	chr1	81111077	81111576	Dock10|chr1:81111077-81111576	0.306949136179947	.	.
chr1	80758332	80758831	chr1	80853717	80854216	Dock10|chr1:80853717-80854216	0.20722418901894	.	.
chr1	80758332	80758831	chr1	81062768	81063267	Dock10|chr1:81062768-81063267	0.167554489524755	.	.
chr1	81076257	81076756	chr1	81096117	81096616	Nyap2|chr1:81096117-81096616	0.325556538188868	.	.
chr1	81076257	81076756	chr1	81145530	81146029	Nyap2|chr1:81145530-81146029	0.245768158458298	.	.
chr1	81076257	81076756	chr1	81189250	81189749	Nyap2|chr1:81189250-81189749	0.216032692220313	.	.
chr1	81076257	81076756	chr1	81231977	81232476	Nyap2|chr1:81231977-81232476	0.188989976291586	.	.
chr1	81076257	81076756	chr1	81287145	81287644	Nyap2|chr1:81287145-81287644	0.157420045263052	.	.
chr1	81076257	81076756	chr1	81317099	81317598	Nyap2|chr1:81317099-81317598	0.263628151050551	.	.
chr1	81076879	81077378	chr1	81062768	81063267	Nyap2|chr1:81062768-81063267	0.263321749802837	.	.
chr1	81076879	81077378	chr1	81096117	81096616	Nyap2|chr1:81096117-81096616	0.409388395669696	.	.
chr1	81076879	81077378	chr1	81189250	81189749	Nyap2|chr1:81189250-81189749	0.363741890415358	.	.
chr1	81076879	81077378	chr1	81231977	81232476	Nyap2|chr1:81231977-81232476	0.418203805784556	.	.
chr1	81076879	81077378	chr1	81287145	81287644	Nyap2|chr1:81287145-81287644	0.176791206842013	.	.
chr1	81076879	81077378	chr1	81297636	81298135	Nyap2|chr1:81297636-81298135	0.325338133036608	.	.
chr1	81076879	81077378	chr1	81297636	81298135	Nyap2|chr1:81297636-81298135	0.325338133036609	.	.
chr1	81077573	81078072	chr1	81023440	81023939	Nyap2|chr1:81023440-81023939	0.224022893341908	.	.
chr1	82290681	82291180	chr1	82158379	82158878	Irs1|chr1:82158379-82158878	0.158016097434444	.	.
chr1	82290681	82291180	chr1	82189488	82189987	Irs1|chr1:82189488-82189987	0.169100128567272	.	.
chr1	82290681	82291180	chr1	82201432	82201931	Irs1|chr1:82201432-82201931	0.251883132931025	.	.
chr1	82290681	82291180	chr1	82248587	82249086	Irs1|chr1:82248587-82249086	0.265673112094086	.	.
chr1	82290681	82291180	chr1	82641615	82642114	Irs1|chr1:82641615-82642114	0.183016667632014	.	.
chr1	82291243	82291742	chr1	82201432	82201931	Irs1|chr1:82201432-82201931	0.211197024155303	.	.
chr1	82291243	82291742	chr1	82451862	82452361	Irs1|chr1:82451862-82452361	0.18827539671394	.	.
chr1	82316361	82316860	chr1	82068945	82069444	Rhbdd1|chr1:82068945-82069444	0.323499343049986	.	.
chr1	82316361	82316860	chr1	82158379	82158878	Rhbdd1|chr1:82158379-82158878	0.245857894153456	.	.
chr1	82316361	82316860	chr1	82433306	82433805	Rhbdd1|chr1:82433306-82433805	0.174392515406668	.	.
chr1	82725115	82725614	chr1	82292699	82293198	C430014B12Rik|chr1:82292699-82293198	0.25024078514833	.	.
chr1	82725115	82725614	chr1	82292699	82293198	Mff|chr1:82292699-82293198	0.25024078514833	.	.
chr1	82725115	82725614	chr1	82358886	82359385	C430014B12Rik|chr1:82358886-82359385	0.251209087126989	.	.
chr1	82725115	82725614	chr1	82358886	82359385	Mff|chr1:82358886-82359385	0.251209087126989	.	.
chr1	84839165	84839664	chr1	84838531	84839030	Fbxo36|chr1:84838531-84839030	0.334247768280734	.	.
chr1	85793160	85793659	chr1	85703519	85704018	Cab39|chr1:85703519-85704018	0.378967780487488	.	.
chr1	85793160	85793659	chr1	85720188	85720687	Cab39|chr1:85720188-85720687	0.230739268878635	.	.
chr1	85793160	85793659	chr1	85742741	85743240	Cab39|chr1:85742741-85743240	0.204814975510823	.	.
chr1	85793160	85793659	chr1	85916833	85917332	Cab39|chr1:85916833-85917332	0.183018214249057	.	.
chr1	85793160	85793659	chr1	85958147	85958646	Cab39|chr1:85958147-85958646	0.443821777966952	.	.
chr1	85793160	85793659	chr1	85958147	85958646	Cab39|chr1:85958147-85958646	0.443821777966953	.	.
chr1	85894274	85894773	chr1	85720188	85720687	Itm2c|chr1:85720188-85720687	0.341102443937706	.	.
chr1	85894274	85894773	chr1	85736435	85736934	Itm2c|chr1:85736435-85736934	0.165858921919187	.	.
chr1	85894274	85894773	chr1	85857239	85857738	Itm2c|chr1:85857239-85857738	0.300777089273423	.	.
chr1	85894274	85894773	chr1	85895455	85895954	Itm2c|chr1:85895455-85895954	0.340616293951445	.	.
chr1	85894274	85894773	chr1	85916833	85917332	Itm2c|chr1:85916833-85917332	0.151277417172302	.	.
chr1	85894955	85895454	chr1	85776113	85776612	Itm2c|chr1:85776113-85776612	0.488261034499316	.	.
chr1	85894955	85895454	chr1	85821789	85822288	Itm2c|chr1:85821789-85822288	0.294641453693431	.	.
chr1	85894955	85895454	chr1	85853262	85853761	Itm2c|chr1:85853262-85853761	0.162397314949299	.	.
chr1	85894955	85895454	chr1	85895455	85895954	Itm2c|chr1:85895455-85895954	0.480387023612018	.	.
chr1	85894955	85895454	chr1	85895455	85895954	Itm2c|chr1:85895455-85895954	0.480387023612019	.	.
chr1	85928201	85928700	chr1	85703519	85704018	4933407L21Rik|chr1:85703519-85704018	0.237627366060877	.	.
chr1	85928201	85928700	chr1	85846354	85846853	4933407L21Rik|chr1:85846354-85846853	0.156520880177433	.	.
chr1	85928201	85928700	chr1	85853262	85853761	4933407L21Rik|chr1:85853262-85853761	0.198438644474723	.	.
chr1	85928201	85928700	chr1	85916833	85917332	4933407L21Rik|chr1:85916833-85917332	0.200474924278103	.	.
chr1	85937341	85937840	chr1	85720188	85720687	Gm28884|chr1:85720188-85720687	0.485380820271798	.	.
chr1	85937341	85937840	chr1	85857239	85857738	Gm28884|chr1:85857239-85857738	0.605487727131286	.	.
chr1	85937341	85937840	chr1	85895455	85895954	Gm28884|chr1:85895455-85895954	0.35782484743214	.	.
chr1	85937341	85937840	chr1	85916833	85917332	Gm28884|chr1:85916833-85917332	0.15305454031716	.	.
chr1	86358737	86359236	chr1	86378305	86378804	C130036L24Rik|chr1:86378305-86378804	0.252176957219972	.	.
chr1	86358737	86359236	chr1	86378305	86378804	Ncl|chr1:86378305-86378804	0.252176957219972	.	.
chr1	86358737	86359236	chr1	86433961	86434460	C130036L24Rik|chr1:86433961-86434460	0.166846629955037	.	.
chr1	86358737	86359236	chr1	86433961	86434460	Ncl|chr1:86433961-86434460	0.166846629955037	.	.
chr1	86358737	86359236	chr1	86434501	86435000	C130036L24Rik|chr1:86434501-86435000	0.393260588049791	.	.
chr1	86358737	86359236	chr1	86434501	86435000	Ncl|chr1:86434501-86435000	0.393260588049791	.	.
chr1	86358737	86359236	chr1	86440464	86440963	C130036L24Rik|chr1:86440464-86440963	0.151153794558338	.	.
chr1	86358737	86359236	chr1	86440464	86440963	Ncl|chr1:86440464-86440963	0.151153794558338	.	.
chr1	86358737	86359236	chr1	86487143	86487642	C130036L24Rik|chr1:86487143-86487642	0.325617511554709	.	.
chr1	86358737	86359236	chr1	86487143	86487642	Ncl|chr1:86487143-86487642	0.325617511554709	.	.
chr1	86358737	86359236	chr1	86503968	86504467	C130036L24Rik|chr1:86503968-86504467	0.298391353702492	.	.
chr1	86358737	86359236	chr1	86503968	86504467	Ncl|chr1:86503968-86504467	0.298391353702492	.	.
chr1	86358737	86359236	chr1	86525204	86525703	C130036L24Rik|chr1:86525204-86525703	0.240464619788021	.	.
chr1	86358737	86359236	chr1	86525204	86525703	Ncl|chr1:86525204-86525703	0.240464619788021	.	.
chr1	86358737	86359236	chr1	86546750	86547249	C130036L24Rik|chr1:86546750-86547249	0.204726513557756	.	.
chr1	86358737	86359236	chr1	86546750	86547249	Ncl|chr1:86546750-86547249	0.204726513557756	.	.
chr1	86359268	86359767	chr1	86433961	86434460	C130036L24Rik|chr1:86433961-86434460	0.237712995771116	.	.
chr1	86359268	86359767	chr1	86433961	86434460	Ncl|chr1:86433961-86434460	0.237712995771116	.	.
chr1	86359268	86359767	chr1	86434501	86435000	C130036L24Rik|chr1:86434501-86435000	0.3172374726017	.	.
chr1	86359268	86359767	chr1	86434501	86435000	Ncl|chr1:86434501-86435000	0.3172374726017	.	.
chr1	86359268	86359767	chr1	86442428	86442927	C130036L24Rik|chr1:86442428-86442927	0.259137013624887	.	.
chr1	86359268	86359767	chr1	86442428	86442927	Ncl|chr1:86442428-86442927	0.259137013624887	.	.
chr1	86359268	86359767	chr1	86487143	86487642	C130036L24Rik|chr1:86487143-86487642	0.232305958954465	.	.
chr1	86359268	86359767	chr1	86487143	86487642	Ncl|chr1:86487143-86487642	0.232305958954465	.	.
chr1	86359268	86359767	chr1	86487725	86488224	C130036L24Rik|chr1:86487725-86488224	0.222229881195315	.	.
chr1	86359268	86359767	chr1	86487725	86488224	Ncl|chr1:86487725-86488224	0.222229881195315	.	.
chr1	86359268	86359767	chr1	86503968	86504467	C130036L24Rik|chr1:86503968-86504467	0.286784959218445	.	.
chr1	86359268	86359767	chr1	86503968	86504467	Ncl|chr1:86503968-86504467	0.286784959218445	.	.
chr1	86359268	86359767	chr1	86525204	86525703	C130036L24Rik|chr1:86525204-86525703	0.315041884216937	.	.
chr1	86359268	86359767	chr1	86525204	86525703	Ncl|chr1:86525204-86525703	0.315041884216937	.	.
chr1	86359268	86359767	chr1	86586879	86587378	C130036L24Rik|chr1:86586879-86587378	0.212783577855837	.	.
chr1	86359268	86359767	chr1	86586879	86587378	Ncl|chr1:86586879-86587378	0.212783577855837	.	.
chr1	86359268	86359767	chr1	86627080	86627579	C130036L24Rik|chr1:86627080-86627579	0.193579437769482	.	.
chr1	86359268	86359767	chr1	86627080	86627579	Ncl|chr1:86627080-86627579	0.193579437769482	.	.
chr1	86525710	86526209	chr1	86439822	86440321	Ptma|chr1:86439822-86440321	0.221451307876979	.	.
chr1	86525710	86526209	chr1	86441795	86442294	Ptma|chr1:86441795-86442294	0.23573285631532	.	.
chr1	86525710	86526209	chr1	86487143	86487642	Ptma|chr1:86487143-86487642	0.239318396141054	.	.
chr1	86525710	86526209	chr1	86525204	86525703	Ptma|chr1:86525204-86525703	0.263621593215257	.	.
chr1	86525710	86526209	chr1	86546750	86547249	Ptma|chr1:86546750-86547249	0.26560004567781	.	.
chr1	86525710	86526209	chr1	86627080	86627579	Ptma|chr1:86627080-86627579	0.228675424723334	.	.
chr1	86526360	86526859	chr1	86434501	86435000	Ptma|chr1:86434501-86435000	0.155276631063753	.	.
chr1	86526360	86526859	chr1	86440464	86440963	Ptma|chr1:86440464-86440963	0.158112947854348	.	.
chr1	86526360	86526859	chr1	86442428	86442927	Ptma|chr1:86442428-86442927	0.272963725015298	.	.
chr1	86526360	86526859	chr1	86487143	86487642	Ptma|chr1:86487143-86487642	0.351841261768876	.	.
chr1	86526360	86526859	chr1	86487725	86488224	Ptma|chr1:86487725-86488224	0.271930453576175	.	.
chr1	86526360	86526859	chr1	86525204	86525703	Ptma|chr1:86525204-86525703	0.233641266024233	.	.
chr1	86526360	86526859	chr1	86586879	86587378	Ptma|chr1:86586879-86587378	0.227114040532668	.	.
chr1	86582078	86582577	chr1	86253292	86253791	Cops7b|chr1:86253292-86253791	0.219568713973398	.	.
chr1	86582078	86582577	chr1	86253292	86253791	Pde6d|chr1:86253292-86253791	0.219568713973398	.	.
chr1	86582078	86582577	chr1	86339345	86339844	Cops7b|chr1:86339345-86339844	0.190317059490641	.	.
chr1	86582078	86582577	chr1	86339345	86339844	Pde6d|chr1:86339345-86339844	0.190317059490641	.	.
chr1	86582078	86582577	chr1	86371911	86372410	Cops7b|chr1:86371911-86372410	0.185148693898614	.	.
chr1	86582078	86582577	chr1	86371911	86372410	Pde6d|chr1:86371911-86372410	0.185148693898614	.	.
chr1	86582078	86582577	chr1	86442428	86442927	Cops7b|chr1:86442428-86442927	0.180577535370756	.	.
chr1	86582078	86582577	chr1	86442428	86442927	Pde6d|chr1:86442428-86442927	0.180577535370756	.	.
chr1	86582078	86582577	chr1	86522302	86522801	Cops7b|chr1:86522302-86522801	0.162405309728542	.	.
chr1	86582078	86582577	chr1	86522302	86522801	Pde6d|chr1:86522302-86522801	0.162405309728542	.	.
chr1	86582078	86582577	chr1	86634632	86635131	Cops7b|chr1:86634632-86635131	0.148198631182992	.	.
chr1	86582078	86582577	chr1	86634632	86635131	Pde6d|chr1:86634632-86635131	0.148198631182992	.	.
chr1	86582603	86583102	chr1	86253292	86253791	Cops7b|chr1:86253292-86253791	0.196277497750113	.	.
chr1	86582603	86583102	chr1	86253292	86253791	Pde6d|chr1:86253292-86253791	0.196277497750113	.	.
chr1	86582603	86583102	chr1	86339345	86339844	Cops7b|chr1:86339345-86339844	0.284670961906867	.	.
chr1	86582603	86583102	chr1	86339345	86339844	Pde6d|chr1:86339345-86339844	0.284670961906867	.	.
chr1	86582603	86583102	chr1	86433961	86434460	Cops7b|chr1:86433961-86434460	0.183631433017026	.	.
chr1	86582603	86583102	chr1	86433961	86434460	Pde6d|chr1:86433961-86434460	0.183631433017026	.	.
chr1	86582603	86583102	chr1	86442428	86442927	Cops7b|chr1:86442428-86442927	0.183820061272262	.	.
chr1	86582603	86583102	chr1	86442428	86442927	Pde6d|chr1:86442428-86442927	0.183820061272262	.	.
chr1	86582603	86583102	chr1	86487725	86488224	Cops7b|chr1:86487725-86488224	0.150872248202386	.	.
chr1	86582603	86583102	chr1	86487725	86488224	Pde6d|chr1:86487725-86488224	0.150872248202386	.	.
chr1	86582603	86583102	chr1	86522302	86522801	Cops7b|chr1:86522302-86522801	0.331027392473237	.	.
chr1	86582603	86583102	chr1	86522302	86522801	Pde6d|chr1:86522302-86522801	0.331027392473237	.	.
chr1	86582603	86583102	chr1	86634632	86635131	Cops7b|chr1:86634632-86635131	0.263997994926409	.	.
chr1	86582603	86583102	chr1	86634632	86635131	Pde6d|chr1:86634632-86635131	0.263997994926409	.	.
chr1	86669399	86669898	chr1	86441795	86442294	Nppc|chr1:86441795-86442294	0.157977027105546	.	.
chr1	86669399	86669898	chr1	86525204	86525703	Nppc|chr1:86525204-86525703	0.210797444858293	.	.
chr1	86669399	86669898	chr1	86528114	86528613	Nppc|chr1:86528114-86528613	0.181884103097792	.	.
chr1	86670393	86670892	chr1	86339345	86339844	Nppc|chr1:86339345-86339844	0.238010918092192	.	.
chr1	86670393	86670892	chr1	86439822	86440321	Nppc|chr1:86439822-86440321	0.160441472368202	.	.
chr1	86670393	86670892	chr1	86528114	86528613	Nppc|chr1:86528114-86528613	0.306923543853918	.	.
chr1	86670393	86670892	chr1	86571865	86572364	Nppc|chr1:86571865-86572364	0.212670732756261	.	.
chr1	86670393	86670892	chr1	86634632	86635131	Nppc|chr1:86634632-86635131	0.146667885024941	.	.
chr1	86670393	86670892	chr1	86868520	86869019	Nppc|chr1:86868520-86869019	0.157345685964825	.	.
chr1	86670393	86670892	chr1	86913829	86914328	Nppc|chr1:86913829-86914328	0.519338600729577	.	.
chr1	86703565	86704064	chr1	86503968	86504467	Dis3l2|chr1:86503968-86504467	0.245878111376965	.	.
chr1	86703565	86704064	chr1	86546750	86547249	Dis3l2|chr1:86546750-86547249	0.15834209680043	.	.
chr1	86703565	86704064	chr1	86771680	86772179	Dis3l2|chr1:86771680-86772179	0.306331063861897	.	.
chr1	86703565	86704064	chr1	86931540	86932039	Dis3l2|chr1:86931540-86932039	0.184214422665194	.	.
chr1	87155856	87156355	chr1	87143302	87143801	Ecel1|chr1:87143302-87143801	0.285613920109275	.	.
chr1	87155856	87156355	chr1	87184750	87185249	Ecel1|chr1:87184750-87185249	0.151354808324641	.	.
chr1	87213128	87213627	chr1	87184750	87185249	Eif4e2|chr1:87184750-87185249	0.208536636827412	.	.
chr1	87213128	87213627	chr1	87379843	87380342	Eif4e2|chr1:87379843-87380342	0.162092469787616	.	.
chr1	87213128	87213627	chr1	87379843	87380342	Eif4e2|chr1:87379843-87380342	0.162092469787617	.	.
chr1	87213673	87214172	chr1	86771680	86772179	Eif4e2|chr1:86771680-86772179	0.174264872372086	.	.
chr1	87213673	87214172	chr1	87051328	87051827	Eif4e2|chr1:87051328-87051827	0.147585118279721	.	.
chr1	87213673	87214172	chr1	87175930	87176429	Eif4e2|chr1:87175930-87176429	0.261049232953607	.	.
chr1	87213673	87214172	chr1	87184750	87185249	Eif4e2|chr1:87184750-87185249	0.162983968353226	.	.
chr1	87213673	87214172	chr1	87292742	87293241	Eif4e2|chr1:87292742-87293241	0.158372451811011	.	.
chr1	87213673	87214172	chr1	87418622	87419121	Eif4e2|chr1:87418622-87419121	0.154634563024261	.	.
chr1	87213673	87214172	chr1	87475311	87475810	Eif4e2|chr1:87475311-87475810	0.20082789839865	.	.
chr1	87264078	87264577	chr1	87050005	87050504	Efhd1|chr1:87050005-87050504	0.222462712420408	.	.
chr1	87264078	87264577	chr1	87050005	87050504	Efhd1os|chr1:87050005-87050504	0.222462712420408	.	.
chr1	87264078	87264577	chr1	87184750	87185249	Efhd1|chr1:87184750-87185249	0.342902834058991	.	.
chr1	87264078	87264577	chr1	87184750	87185249	Efhd1os|chr1:87184750-87185249	0.342902834058991	.	.
chr1	87264078	87264577	chr1	87379843	87380342	Efhd1|chr1:87379843-87380342	0.19470987313631	.	.
chr1	87264078	87264577	chr1	87379843	87380342	Efhd1os|chr1:87379843-87380342	0.19470987313631	.	.
chr1	87326698	87327197	chr1	87042019	87042518	Gigyf2|chr1:87042019-87042518	0.158247891467604	.	.
chr1	87326698	87327197	chr1	87171254	87171753	Gigyf2|chr1:87171254-87171753	0.252499778903368	.	.
chr1	87326698	87327197	chr1	87404664	87405163	Gigyf2|chr1:87404664-87405163	0.225641959051834	.	.
chr1	87755700	87756199	chr1	87779367	87779866	Atg16l1|chr1:87779367-87779866	0.156586676040834	.	.
chr1	87755700	87756199	chr1	87879632	87880131	Atg16l1|chr1:87879632-87880131	0.192631692936505	.	.
chr1	87755700	87756199	chr1	87925537	87926036	Atg16l1|chr1:87925537-87926036	0.284990696862597	.	.
chr1	87853009	87853508	chr1	87925537	87926036	Dgkd|chr1:87925537-87926036	0.210447037094398	.	.
chr1	88008031	88008530	chr1	88424541	88425040	Usp40|chr1:88424541-88425040	0.156606423040723	.	.
chr1	88008031	88008530	chr1	88429538	88430037	Usp40|chr1:88429538-88430037	0.168253347210746	.	.
chr1	88205505	88206004	chr1	88309782	88310281	Dnajb3|chr1:88309782-88310281	0.169512782955014	.	.
chr1	88205505	88206004	chr1	88411957	88412456	Dnajb3|chr1:88411957-88412456	0.23062129926044	.	.
chr1	88277410	88277909	chr1	88391568	88392067	Hjurp|chr1:88391568-88392067	0.291330002405002	.	.
chr1	88277410	88277909	chr1	88391568	88392067	Trpm8|chr1:88391568-88392067	0.291330002405002	.	.
chr1	88462457	88462956	chr1	88357393	88357892	Gm29538|chr1:88357393-88357892	0.154703890737895	.	.
chr1	88701430	88701929	chr1	88590798	88591297	Arl4c|chr1:88590798-88591297	0.177929869068079	.	.
chr1	88701430	88701929	chr1	88964291	88964790	Arl4c|chr1:88964291-88964790	0.351777306553898	.	.
chr1	88701944	88702443	chr1	88507188	88507687	Arl4c|chr1:88507188-88507687	0.307829361252978	.	.
chr1	88701944	88702443	chr1	88590798	88591297	Arl4c|chr1:88590798-88591297	0.247763655657636	.	.
chr1	88701944	88702443	chr1	88705708	88706207	Arl4c|chr1:88705708-88706207	0.26908598109796	.	.
chr1	88701944	88702443	chr1	88783041	88783540	Arl4c|chr1:88783041-88783540	0.170835494305159	.	.
chr1	88701944	88702443	chr1	88847740	88848239	Arl4c|chr1:88847740-88848239	0.185902068228364	.	.
chr1	88701944	88702443	chr1	88909823	88910322	Arl4c|chr1:88909823-88910322	0.351579608931512	.	.
chr1	88701944	88702443	chr1	88964291	88964790	Arl4c|chr1:88964291-88964790	0.327740261825555	.	.
chr1	88701944	88702443	chr1	88997791	88998290	Arl4c|chr1:88997791-88998290	0.182974779865006	.	.
chr1	89069411	89069910	chr1	88929206	88929705	Sh3bp4|chr1:88929206-88929705	0.317548419516398	.	.
chr1	89069411	89069910	chr1	88943040	88943539	Sh3bp4|chr1:88943040-88943539	0.173053368318303	.	.
chr1	89069411	89069910	chr1	89117685	89118184	Sh3bp4|chr1:89117685-89118184	0.218675035791237	.	.
chr1	89069411	89069910	chr1	89136425	89136924	Sh3bp4|chr1:89136425-89136924	0.256900695494133	.	.
chr1	89069980	89070479	chr1	88756563	88757062	Sh3bp4|chr1:88756563-88757062	0.216211280864734	.	.
chr1	89069980	89070479	chr1	88783041	88783540	Sh3bp4|chr1:88783041-88783540	0.152286678682149	.	.
chr1	89069980	89070479	chr1	88825181	88825680	Sh3bp4|chr1:88825181-88825680	0.218318885512162	.	.
chr1	89069980	89070479	chr1	88938423	88938922	Sh3bp4|chr1:88938423-88938922	0.283953330592041	.	.
chr1	89069980	89070479	chr1	89082923	89083422	Sh3bp4|chr1:89082923-89083422	0.177925206117932	.	.
chr1	89069980	89070479	chr1	89136425	89136924	Sh3bp4|chr1:89136425-89136924	0.264130473115778	.	.
chr1	90153403	90153902	chr1	90220782	90221281	4930434B07Rik|chr1:90220782-90221281	0.182861260485676	.	.
chr1	90153403	90153902	chr1	90220782	90221281	Iqca|chr1:90220782-90221281	0.182861260485676	.	.
chr1	90153403	90153902	chr1	90256869	90257368	4930434B07Rik|chr1:90256869-90257368	0.292524284376674	.	.
chr1	90153403	90153902	chr1	90256869	90257368	Iqca|chr1:90256869-90257368	0.292524284376674	.	.
chr1	90153403	90153902	chr1	90289752	90290251	4930434B07Rik|chr1:90289752-90290251	0.296887857409757	.	.
chr1	90153403	90153902	chr1	90289752	90290251	Iqca|chr1:90289752-90290251	0.296887857409757	.	.
chr1	90153403	90153902	chr1	90368351	90368850	4930434B07Rik|chr1:90368351-90368850	0.32587884974	.	.
chr1	90153403	90153902	chr1	90368351	90368850	Iqca|chr1:90368351-90368850	0.32587884974	.	.
chr1	90153403	90153902	chr1	90441227	90441726	4930434B07Rik|chr1:90441227-90441726	0.211509947670429	.	.
chr1	90153403	90153902	chr1	90441227	90441726	Iqca|chr1:90441227-90441726	0.211509947670429	.	.
chr1	90203739	90204238	chr1	90221973	90222472	Ackr3|chr1:90221973-90222472	0.150955921191043	.	.
chr1	90203739	90204238	chr1	90428635	90429134	Ackr3|chr1:90428635-90429134	0.172833318787499	.	.
chr1	90203739	90204238	chr1	90495079	90495578	Ackr3|chr1:90495079-90495578	0.187320651214401	.	.
chr1	90603129	90603628	chr1	90592783	90593282	Cops8|chr1:90592783-90593282	0.162320329620101	.	.
chr1	90974937	90975436	chr1	90588307	90588806	Gm28199|chr1:90588307-90588806	0.172426474423935	.	.
chr1	90974937	90975436	chr1	90680605	90681104	Gm28199|chr1:90680605-90681104	0.444997402815865	.	.
chr1	90974937	90975436	chr1	90903797	90904296	Gm28199|chr1:90903797-90904296	0.146420964701812	.	.
chr1	90974937	90975436	chr1	90904328	90904827	Gm28199|chr1:90904328-90904827	0.294498866190852	.	.
chr1	90998483	90998982	chr1	90838175	90838674	Lrrfip1|chr1:90838175-90838674	0.196569918209005	.	.
chr1	91249940	91250439	chr1	91380402	91380901	Ube2f|chr1:91380402-91380901	0.197708358931009	.	.
chr1	91249940	91250439	chr1	91457672	91458171	Ube2f|chr1:91457672-91458171	0.190151160079835	.	.
chr1	91249940	91250439	chr1	91624354	91624853	Ube2f|chr1:91624354-91624853	0.146561142352192	.	.
chr1	91298026	91298525	chr1	91629993	91630492	Scly|chr1:91629993-91630492	0.252726804288403	.	.
chr1	91398520	91399019	chr1	91457672	91458171	Ilkap|chr1:91457672-91458171	0.287942398704833	.	.
chr1	91398520	91399019	chr1	91624354	91624853	Ilkap|chr1:91624354-91624853	0.18459227421869	.	.
chr1	91413043	91413542	chr1	91600624	91601123	Hes6|chr1:91600624-91601123	0.198889019416703	.	.
chr1	91459292	91459791	chr1	91380402	91380901	Per2|chr1:91380402-91380901	0.159042487731726	.	.
chr1	91459292	91459791	chr1	91384267	91384766	Per2|chr1:91384267-91384766	0.151108532162507	.	.
chr1	91494327	91494826	chr1	91346840	91347339	Traf3ip1|chr1:91346840-91347339	0.258307648555263	.	.
chr1	91494327	91494826	chr1	91384267	91384766	Traf3ip1|chr1:91384267-91384766	0.168652713157298	.	.
chr1	91494327	91494826	chr1	91671002	91671501	Traf3ip1|chr1:91671002-91671501	0.201249321782208	.	.
chr1	91539706	91540205	chr1	91457672	91458171	Asb1|chr1:91457672-91458171	0.178140375393688	.	.
chr1	91539706	91540205	chr1	91574158	91574657	Asb1|chr1:91574158-91574657	0.188243540737537	.	.
chr1	91539706	91540205	chr1	91942520	91943019	Asb1|chr1:91942520-91943019	0.153953483880057	.	.
chr1	91540218	91540717	chr1	91380402	91380901	Asb1|chr1:91380402-91380901	0.152582118329064	.	.
chr1	91540218	91540717	chr1	91457672	91458171	Asb1|chr1:91457672-91458171	0.34398097310739	.	.
chr1	91540218	91540717	chr1	91942520	91943019	Asb1|chr1:91942520-91943019	0.201454179947234	.	.
chr1	91801092	91801591	chr1	91601137	91601636	Twist2|chr1:91601137-91601636	0.160221851230143	.	.
chr1	91801092	91801591	chr1	91629993	91630492	Twist2|chr1:91629993-91630492	0.195986480300024	.	.
chr1	91801092	91801591	chr1	91920066	91920565	Twist2|chr1:91920066-91920565	0.523401361760996	.	.
chr1	91801828	91802327	chr1	91574158	91574657	Gm29100|chr1:91574158-91574657	0.244748896939895	.	.
chr1	91801828	91802327	chr1	91574158	91574657	Twist2|chr1:91574158-91574657	0.244748896939895	.	.
chr1	91801828	91802327	chr1	91845525	91846024	Gm29100|chr1:91845525-91846024	0.194980482086276	.	.
chr1	91801828	91802327	chr1	91845525	91846024	Twist2|chr1:91845525-91846024	0.194980482086276	.	.
chr1	91801828	91802327	chr1	91920066	91920565	Gm29100|chr1:91920066-91920565	0.266447523930079	.	.
chr1	91801828	91802327	chr1	91920066	91920565	Twist2|chr1:91920066-91920565	0.266447523930079	.	.
chr1	92472853	92473352	chr1	92378998	92379497	Ndufa10|chr1:92378998-92379497	0.165516223339093	.	.
chr1	92472853	92473352	chr1	92393046	92393545	Ndufa10|chr1:92393046-92393545	0.198470605554075	.	.
chr1	92472853	92473352	chr1	92667033	92667532	Ndufa10|chr1:92667033-92667532	0.146839309146856	.	.
chr1	92472853	92473352	chr1	92676727	92677226	Ndufa10|chr1:92676727-92677226	0.279142833338415	.	.
chr1	92473544	92474043	chr1	92361655	92362154	Ndufa10|chr1:92361655-92362154	0.182980496073052	.	.
chr1	92473544	92474043	chr1	92425134	92425633	Ndufa10|chr1:92425134-92425633	0.27605500197377	.	.
chr1	92473544	92474043	chr1	92521236	92521735	Ndufa10|chr1:92521236-92521735	0.349401983052401	.	.
chr1	92473544	92474043	chr1	92712294	92712793	Ndufa10|chr1:92712294-92712793	0.350991675749429	.	.
chr1	92641765	92642264	chr1	92405237	92405736	Cops9|chr1:92405237-92405736	0.170204071670283	.	.
chr1	92648213	92648712	chr1	92269455	92269954	Otos|chr1:92269455-92269954	0.194471201122591	.	.
chr1	92648213	92648712	chr1	92348335	92348834	Otos|chr1:92348335-92348834	0.234787553235077	.	.
chr1	92648213	92648712	chr1	92733792	92734291	Otos|chr1:92733792-92734291	0.226803755935215	.	.
chr1	92648720	92649219	chr1	92683124	92683623	Otos|chr1:92683124-92683623	0.224065683809588	.	.
chr1	92648720	92649219	chr1	92699111	92699610	Otos|chr1:92699111-92699610	0.199967704843337	.	.
chr1	92648720	92649219	chr1	92730498	92730997	Otos|chr1:92730498-92730997	0.32739823096717	.	.
chr1	92648720	92649219	chr1	92733792	92734291	Otos|chr1:92733792-92734291	0.231510204014455	.	.
chr1	92648720	92649219	chr1	92956591	92957090	Otos|chr1:92956591-92957090	0.161227013595684	.	.
chr1	92831030	92831529	chr1	92775334	92775833	Gpc1|chr1:92775334-92775833	0.14798079747747	.	.
chr1	92831030	92831529	chr1	93018122	93018621	Gpc1|chr1:93018122-93018621	0.16659090488674	.	.
chr1	92831030	92831529	chr1	93072211	93072710	Gpc1|chr1:93072211-93072710	0.172920754385638	.	.
chr1	92831030	92831529	chr1	93214571	93215070	Gpc1|chr1:93214571-93215070	0.180175080241548	.	.
chr1	92831616	92832115	chr1	92683124	92683623	Gpc1|chr1:92683124-92683623	0.188541853521572	.	.
chr1	92831616	92832115	chr1	93018122	93018621	Gpc1|chr1:93018122-93018621	0.150613170329665	.	.
chr1	92831616	92832115	chr1	93072211	93072710	Gpc1|chr1:93072211-93072710	0.183689003765745	.	.
chr1	92907215	92907714	chr1	92521236	92521735	Dusp28|chr1:92521236-92521735	0.172984312759878	.	.
chr1	92907215	92907714	chr1	92676727	92677226	Dusp28|chr1:92676727-92677226	0.390778224515991	.	.
chr1	92907215	92907714	chr1	92683124	92683623	Dusp28|chr1:92683124-92683623	0.30158716975485	.	.
chr1	92907215	92907714	chr1	92799618	92800117	Dusp28|chr1:92799618-92800117	0.199827759126827	.	.
chr1	92907215	92907714	chr1	92956591	92957090	Dusp28|chr1:92956591-92957090	0.231311700143065	.	.
chr1	92907215	92907714	chr1	93018122	93018621	Dusp28|chr1:93018122-93018621	0.263130568083266	.	.
chr1	92907215	92907714	chr1	93072211	93072710	Dusp28|chr1:93072211-93072710	0.1815288419406	.	.
chr1	92907215	92907714	chr1	93115042	93115541	Dusp28|chr1:93115042-93115541	0.164594449071306	.	.
chr1	92910422	92910921	chr1	92676727	92677226	5033417F24Rik|chr1:92676727-92677226	0.162234521741217	.	.
chr1	92910422	92910921	chr1	92676727	92677226	Rnpepl1|chr1:92676727-92677226	0.162234521741217	.	.
chr1	92910422	92910921	chr1	92683124	92683623	5033417F24Rik|chr1:92683124-92683623	0.195386772015785	.	.
chr1	92910422	92910921	chr1	92683124	92683623	Rnpepl1|chr1:92683124-92683623	0.195386772015785	.	.
chr1	92910422	92910921	chr1	92956591	92957090	5033417F24Rik|chr1:92956591-92957090	0.217177613525493	.	.
chr1	92910422	92910921	chr1	92956591	92957090	Rnpepl1|chr1:92956591-92957090	0.217177613525493	.	.
chr1	92910422	92910921	chr1	93018122	93018621	5033417F24Rik|chr1:93018122-93018621	0.183605284308723	.	.
chr1	92910422	92910921	chr1	93018122	93018621	Rnpepl1|chr1:93018122-93018621	0.183605284308723	.	.
chr1	92910422	92910921	chr1	93072211	93072710	5033417F24Rik|chr1:93072211-93072710	0.208638753501528	.	.
chr1	92910422	92910921	chr1	93072211	93072710	Rnpepl1|chr1:93072211-93072710	0.208638753501528	.	.
chr1	92934435	92934934	chr1	92676727	92677226	Capn10|chr1:92676727-92677226	0.249955094566888	.	.
chr1	92934435	92934934	chr1	92712294	92712793	Capn10|chr1:92712294-92712793	0.234376013020165	.	.
chr1	92934435	92934934	chr1	92799618	92800117	Capn10|chr1:92799618-92800117	0.222898797235722	.	.
chr1	92934435	92934934	chr1	93018122	93018621	Capn10|chr1:93018122-93018621	0.210427255507156	.	.
chr1	92934435	92934934	chr1	93173564	93174063	Capn10|chr1:93173564-93174063	0.149553861735735	.	.
chr1	93101696	93102195	chr1	92956591	92957090	Kif1a|chr1:92956591-92957090	0.160136484923678	.	.
chr1	93101696	93102195	chr1	93115042	93115541	Kif1a|chr1:93115042-93115541	0.171499050247227	.	.
chr1	93101696	93102195	chr1	93349690	93350189	Kif1a|chr1:93349690-93350189	0.34576404351262	.	.
chr1	93235496	93235995	chr1	93014431	93014930	Sned1|chr1:93014431-93014930	0.197035245827747	.	.
chr1	93235496	93235995	chr1	93206492	93206991	Sned1|chr1:93206492-93206991	0.30630529245726	.	.
chr1	93235496	93235995	chr1	93257571	93258070	Sned1|chr1:93257571-93258070	0.383549193280062	.	.
chr1	93235496	93235995	chr1	93349690	93350189	Sned1|chr1:93349690-93350189	0.187029854979183	.	.
chr1	93235496	93235995	chr1	93401523	93402022	Sned1|chr1:93401523-93402022	0.40291632426974	.	.
chr1	93236124	93236623	chr1	93014431	93014930	Sned1|chr1:93014431-93014930	0.39958972703078	.	.
chr1	93236124	93236623	chr1	93349690	93350189	Sned1|chr1:93349690-93350189	0.152868984280079	.	.
chr1	93305687	93306186	chr1	93071413	93071912	Gm28535|chr1:93071413-93071912	0.357507111864372	.	.
chr1	93305687	93306186	chr1	93071413	93071912	Mterf4|chr1:93071413-93071912	0.357507111864372	.	.
chr1	93305687	93306186	chr1	93423673	93424172	Gm28535|chr1:93423673-93424172	0.186357896924578	.	.
chr1	93305687	93306186	chr1	93423673	93424172	Mterf4|chr1:93423673-93424172	0.186357896924578	.	.
chr1	93305687	93306186	chr1	93444675	93445174	Gm28535|chr1:93444675-93445174	0.245130105249202	.	.
chr1	93305687	93306186	chr1	93444675	93445174	Mterf4|chr1:93444675-93445174	0.245130105249202	.	.
chr1	93342619	93343118	chr1	93072211	93072710	Pask|chr1:93072211-93072710	0.198068139698126	.	.
chr1	93342619	93343118	chr1	93072211	93072710	Ppp1r7|chr1:93072211-93072710	0.198068139698126	.	.
chr1	93342619	93343118	chr1	93349690	93350189	Pask|chr1:93349690-93350189	0.18395937771928	.	.
chr1	93342619	93343118	chr1	93349690	93350189	Ppp1r7|chr1:93349690-93350189	0.18395937771928	.	.
chr1	93342619	93343118	chr1	93401523	93402022	Pask|chr1:93401523-93402022	0.291104571783452	.	.
chr1	93342619	93343118	chr1	93401523	93402022	Ppp1r7|chr1:93401523-93402022	0.291104571783452	.	.
chr1	93342619	93343118	chr1	93691752	93692251	Pask|chr1:93691752-93692251	0.28602646979369	.	.
chr1	93342619	93343118	chr1	93691752	93692251	Ppp1r7|chr1:93691752-93692251	0.28602646979369	.	.
chr1	93342619	93343118	chr1	93726046	93726545	Pask|chr1:93726046-93726545	0.165618568644991	.	.
chr1	93342619	93343118	chr1	93726046	93726545	Ppp1r7|chr1:93726046-93726545	0.165618568644991	.	.
chr1	93343358	93343857	chr1	93051466	93051965	Pask|chr1:93051466-93051965	0.258905239570144	.	.
chr1	93343358	93343857	chr1	93051466	93051965	Ppp1r7|chr1:93051466-93051965	0.258905239570144	.	.
chr1	93343358	93343857	chr1	93214571	93215070	Pask|chr1:93214571-93215070	0.240628711636844	.	.
chr1	93343358	93343857	chr1	93214571	93215070	Ppp1r7|chr1:93214571-93215070	0.240628711636844	.	.
chr1	93343358	93343857	chr1	93423673	93424172	Pask|chr1:93423673-93424172	0.412701762886258	.	.
chr1	93343358	93343857	chr1	93423673	93424172	Ppp1r7|chr1:93423673-93424172	0.412701762886258	.	.
chr1	93343358	93343857	chr1	93445454	93445953	Pask|chr1:93445454-93445953	0.25475311218477	.	.
chr1	93343358	93343857	chr1	93445454	93445953	Ppp1r7|chr1:93445454-93445953	0.25475311218477	.	.
chr1	93343358	93343857	chr1	93726046	93726545	Pask|chr1:93726046-93726545	0.221935763743975	.	.
chr1	93343358	93343857	chr1	93726046	93726545	Ppp1r7|chr1:93726046-93726545	0.221935763743975	.	.
chr1	93478107	93478606	chr1	93014431	93014930	Hdlbp|chr1:93014431-93014930	0.152434258602572	.	.
chr1	93478107	93478606	chr1	93014431	93014930	Sept2|chr1:93014431-93014930	0.152434258602572	.	.
chr1	93478107	93478606	chr1	93072211	93072710	Hdlbp|chr1:93072211-93072710	0.1525890515465	.	.
chr1	93478107	93478606	chr1	93072211	93072710	Sept2|chr1:93072211-93072710	0.1525890515465	.	.
chr1	93478107	93478606	chr1	93206492	93206991	Hdlbp|chr1:93206492-93206991	0.203209342003921	.	.
chr1	93478107	93478606	chr1	93206492	93206991	Sept2|chr1:93206492-93206991	0.203209342003921	.	.
chr1	93478107	93478606	chr1	93257571	93258070	Hdlbp|chr1:93257571-93258070	0.307527917308278	.	.
chr1	93478107	93478606	chr1	93257571	93258070	Sept2|chr1:93257571-93258070	0.307527917308278	.	.
chr1	93478107	93478606	chr1	93401523	93402022	Hdlbp|chr1:93401523-93402022	0.198111675390241	.	.
chr1	93478107	93478606	chr1	93401523	93402022	Sept2|chr1:93401523-93402022	0.198111675390241	.	.
chr1	93478107	93478606	chr1	93691752	93692251	Hdlbp|chr1:93691752-93692251	0.159504471613521	.	.
chr1	93478107	93478606	chr1	93691752	93692251	Sept2|chr1:93691752-93692251	0.159504471613521	.	.
chr1	93478622	93479121	chr1	93014431	93014930	Hdlbp|chr1:93014431-93014930	0.304247857263418	.	.
chr1	93478622	93479121	chr1	93014431	93014930	Sept2|chr1:93014431-93014930	0.304247857263418	.	.
chr1	93478622	93479121	chr1	93018122	93018621	Hdlbp|chr1:93018122-93018621	0.2946108300488	.	.
chr1	93478622	93479121	chr1	93018122	93018621	Sept2|chr1:93018122-93018621	0.2946108300488	.	.
chr1	93478622	93479121	chr1	93072211	93072710	Hdlbp|chr1:93072211-93072710	0.169313500939596	.	.
chr1	93478622	93479121	chr1	93072211	93072710	Sept2|chr1:93072211-93072710	0.169313500939596	.	.
chr1	93478622	93479121	chr1	93100465	93100964	Hdlbp|chr1:93100465-93100964	0.278760165677013	.	.
chr1	93478622	93479121	chr1	93100465	93100964	Sept2|chr1:93100465-93100964	0.278760165677013	.	.
chr1	93478622	93479121	chr1	93115042	93115541	Hdlbp|chr1:93115042-93115541	0.181855787960036	.	.
chr1	93478622	93479121	chr1	93115042	93115541	Sept2|chr1:93115042-93115541	0.181855787960036	.	.
chr1	93478622	93479121	chr1	93349690	93350189	Hdlbp|chr1:93349690-93350189	0.26400742458384	.	.
chr1	93478622	93479121	chr1	93349690	93350189	Sept2|chr1:93349690-93350189	0.26400742458384	.	.
chr1	93478622	93479121	chr1	93691752	93692251	Hdlbp|chr1:93691752-93692251	0.243197297452328	.	.
chr1	93478622	93479121	chr1	93691752	93692251	Sept2|chr1:93691752-93692251	0.243197297452328	.	.
chr1	93511801	93512300	chr1	93349690	93350189	Farp2|chr1:93349690-93350189	0.203503814123612	.	.
chr1	93511801	93512300	chr1	93668682	93669181	Farp2|chr1:93668682-93669181	0.161970279042173	.	.
chr1	93511801	93512300	chr1	93691752	93692251	Farp2|chr1:93691752-93692251	0.178257413476767	.	.
chr1	93635550	93636049	chr1	93349690	93350189	Gm28536|chr1:93349690-93350189	0.304696909028655	.	.
chr1	93635550	93636049	chr1	93691752	93692251	Gm28536|chr1:93691752-93692251	0.1559214291704	.	.
chr1	93635550	93636049	chr1	93726046	93726545	Gm28536|chr1:93726046-93726545	0.207745277734797	.	.
chr1	93658470	93658969	chr1	93257571	93258070	Stk25|chr1:93257571-93258070	0.466135364597181	.	.
chr1	93685241	93685740	chr1	93257571	93258070	Bok|chr1:93257571-93258070	0.148268419384303	.	.
chr1	93685241	93685740	chr1	93349690	93350189	Bok|chr1:93349690-93350189	0.274151236739862	.	.
chr1	93685241	93685740	chr1	93691752	93692251	Bok|chr1:93691752-93692251	0.363471162396702	.	.
chr1	93686360	93686859	chr1	93577810	93578309	Bok|chr1:93577810-93578309	0.261856857791021	.	.
chr1	93686360	93686859	chr1	93686883	93687382	Bok|chr1:93686883-93687382	0.229708412562933	.	.
chr1	93731754	93732253	chr1	93423673	93424172	Gm10550|chr1:93423673-93424172	0.256128467519945	.	.
chr1	93754078	93754577	chr1	93577026	93577525	Thap4|chr1:93577026-93577525	0.194288111610522	.	.
chr1	93754078	93754577	chr1	93668682	93669181	Thap4|chr1:93668682-93669181	0.174496091299395	.	.
chr1	93754078	93754577	chr1	93725542	93726041	Thap4|chr1:93725542-93726041	0.146689811086393	.	.
chr1	93754078	93754577	chr1	93765971	93766470	Thap4|chr1:93765971-93766470	0.198414503370304	.	.
chr1	93754078	93754577	chr1	94125843	94126342	Thap4|chr1:94125843-94126342	0.202019227492502	.	.
chr1	93754617	93755116	chr1	93577026	93577525	Thap4|chr1:93577026-93577525	0.35600490708039	.	.
chr1	93754617	93755116	chr1	93668682	93669181	Thap4|chr1:93668682-93669181	0.304439808112713	.	.
chr1	93754617	93755116	chr1	93725542	93726041	Thap4|chr1:93725542-93726041	0.273900445325118	.	.
chr1	93754617	93755116	chr1	94035198	94035697	Thap4|chr1:94035198-94035697	0.335252776279796	.	.
chr1	93754617	93755116	chr1	94125843	94126342	Thap4|chr1:94125843-94126342	0.225078989409098	.	.
chr1	93801756	93802255	chr1	94147120	94147619	Dtymk|chr1:94147120-94147619	0.306883259923579	.	.
chr1	93803720	93804219	chr1	93686883	93687382	Ing5|chr1:93686883-93687382	0.205871468485285	.	.
chr1	93825281	93825780	chr1	93577026	93577525	D2hgdh|chr1:93577026-93577525	0.49784437119521	.	.
chr1	93825281	93825780	chr1	93686883	93687382	D2hgdh|chr1:93686883-93687382	0.17036589538234	.	.
chr1	93825281	93825780	chr1	94125843	94126342	D2hgdh|chr1:94125843-94126342	0.192544789043352	.	.
chr1	95313333	95313832	chr1	95048995	95049494	Fam174a|chr1:95048995-95049494	0.168416156595337	.	.
chr1	95313333	95313832	chr1	95375446	95375945	Fam174a|chr1:95375446-95375945	0.158627679746069	.	.
chr1	95313851	95314350	chr1	95048995	95049494	Fam174a|chr1:95048995-95049494	0.33316564870224	.	.
chr1	95313851	95314350	chr1	95201948	95202447	Fam174a|chr1:95201948-95202447	0.159017839041971	.	.
chr1	95313851	95314350	chr1	95375446	95375945	Fam174a|chr1:95375446-95375945	0.182166494749492	.	.
chr1	95313851	95314350	chr1	95519443	95519942	Fam174a|chr1:95519443-95519942	0.146593390596558	.	.
chr1	95313851	95314350	chr1	95637811	95638310	Fam174a|chr1:95637811-95638310	0.303634960630092	.	.
chr1	95667416	95667915	chr1	95519443	95519942	St8sia4|chr1:95519443-95519942	0.174721283288754	.	.
chr1	95667416	95667915	chr1	95541664	95542163	St8sia4|chr1:95541664-95542163	0.238133949173174	.	.
chr1	95667416	95667915	chr1	95678333	95678832	St8sia4|chr1:95678333-95678832	0.159730614167142	.	.
chr1	95667921	95668420	chr1	95605390	95605889	St8sia4|chr1:95605390-95605889	0.193372759969816	.	.
chr1	95667921	95668420	chr1	95637811	95638310	St8sia4|chr1:95637811-95638310	0.15311133509568	.	.
chr1	95667921	95668420	chr1	95678333	95678832	St8sia4|chr1:95678333-95678832	0.261252455797467	.	.
chr1	95667921	95668420	chr1	95936953	95937452	St8sia4|chr1:95936953-95937452	0.24555483496161	.	.
chr1	96871948	96872447	chr1	96541943	96542442	Slco4c1|chr1:96541943-96542442	0.15483092347634	.	.
chr1	97661204	97661703	chr1	97627963	97628462	D1Ertd622e|chr1:97627963-97628462	0.163816314817309	.	.
chr1	97661204	97661703	chr1	97629914	97630413	D1Ertd622e|chr1:97629914-97630413	0.322541433337357	.	.
chr1	97661204	97661703	chr1	97630417	97630916	D1Ertd622e|chr1:97630417-97630916	0.290879705079224	.	.
chr1	97661204	97661703	chr1	97650037	97650536	D1Ertd622e|chr1:97650037-97650536	0.335809644192788	.	.
chr1	97661204	97661703	chr1	97660435	97660934	D1Ertd622e|chr1:97660435-97660934	0.240082544442724	.	.
chr1	97661800	97662299	chr1	97615345	97615844	D1Ertd622e|chr1:97615345-97615844	0.270283309297355	.	.
chr1	97661800	97662299	chr1	97627963	97628462	D1Ertd622e|chr1:97627963-97628462	0.548727510208338	.	.
chr1	97661800	97662299	chr1	97630417	97630916	D1Ertd622e|chr1:97630417-97630916	0.16164464291651	.	.
chr1	97661800	97662299	chr1	97650037	97650536	D1Ertd622e|chr1:97650037-97650536	0.19224549563754	.	.
chr1	97661800	97662299	chr1	97660435	97660934	D1Ertd622e|chr1:97660435-97660934	0.160049083443404	.	.
chr1	98094805	98095304	chr1	98002767	98003266	Pam|chr1:98002767-98003266	0.270382526974626	.	.
chr1	98094805	98095304	chr1	98031757	98032256	Pam|chr1:98031757-98032256	0.188652697445524	.	.
chr1	98094805	98095304	chr1	98082889	98083388	Pam|chr1:98082889-98083388	0.390052120630213	.	.
chr1	98095430	98095929	chr1	98002767	98003266	Pam|chr1:98002767-98003266	0.416277496511724	.	.
chr1	98095430	98095929	chr1	98002767	98003266	Pam|chr1:98002767-98003266	0.416277496511725	.	.
chr1	98095430	98095929	chr1	98047553	98048052	Pam|chr1:98047553-98048052	0.417797833647088	.	.
chr1	98095430	98095929	chr1	98082889	98083388	Pam|chr1:98082889-98083388	0.624859100395555	.	.
chr1	98095430	98095929	chr1	98153196	98153695	Pam|chr1:98153196-98153695	0.234262678472968	.	.
chr1	98095430	98095929	chr1	98192084	98192583	Pam|chr1:98192084-98192583	0.274239401813502	.	.
chr1	98095430	98095929	chr1	98192708	98193207	Pam|chr1:98192708-98193207	0.401366709981219	.	.
chr1	98095430	98095929	chr1	98230449	98230948	Pam|chr1:98230449-98230948	0.377273740759906	.	.
chr1	99772082	99772581	chr1	99710881	99711380	Cntnap5b|chr1:99710881-99711380	0.155855090174244	.	.
chr1	99772082	99772581	chr1	99759953	99760452	Cntnap5b|chr1:99759953-99760452	0.297878360258902	.	.
chr1	99772082	99772581	chr1	99774058	99774557	Cntnap5b|chr1:99774058-99774557	0.259026348352798	.	.
chr1	99772082	99772581	chr1	99781198	99781697	Cntnap5b|chr1:99781198-99781697	0.321782147867612	.	.
chr1	99772082	99772581	chr1	99781700	99782199	Cntnap5b|chr1:99781700-99782199	0.25312432706835	.	.
chr1	104768586	104769085	chr1	104978873	104979372	Cdh20|chr1:104978873-104979372	0.155364694970329	.	.
chr1	105355774	105356273	chr1	105050292	105050791	Gm17634|chr1:105050292-105050791	0.255780087718754	.	.
chr1	105355774	105356273	chr1	105050292	105050791	Rnf152|chr1:105050292-105050791	0.255780087718754	.	.
chr1	105355774	105356273	chr1	105068267	105068766	Gm17634|chr1:105068267-105068766	0.173831872711836	.	.
chr1	105355774	105356273	chr1	105068267	105068766	Rnf152|chr1:105068267-105068766	0.173831872711836	.	.
chr1	105355774	105356273	chr1	105092452	105092951	Gm17634|chr1:105092452-105092951	0.398938076091697	.	.
chr1	105355774	105356273	chr1	105092452	105092951	Rnf152|chr1:105092452-105092951	0.398938076091697	.	.
chr1	105355774	105356273	chr1	105210676	105211175	Gm17634|chr1:105210676-105211175	0.268333898566886	.	.
chr1	105355774	105356273	chr1	105210676	105211175	Rnf152|chr1:105210676-105211175	0.268333898566886	.	.
chr1	105355774	105356273	chr1	105299230	105299729	Gm17634|chr1:105299230-105299729	0.311147705330428	.	.
chr1	105355774	105356273	chr1	105299230	105299729	Rnf152|chr1:105299230-105299729	0.311147705330428	.	.
chr1	105355774	105356273	chr1	105302240	105302739	Gm17634|chr1:105302240-105302739	0.412798670802214	.	.
chr1	105355774	105356273	chr1	105302240	105302739	Rnf152|chr1:105302240-105302739	0.412798670802214	.	.
chr1	105355774	105356273	chr1	105623930	105624429	Gm17634|chr1:105623930-105624429	0.16363123345477	.	.
chr1	105355774	105356273	chr1	105623930	105624429	Rnf152|chr1:105623930-105624429	0.16363123345477	.	.
chr1	105355774	105356273	chr1	105630478	105630977	Gm17634|chr1:105630478-105630977	0.329583102558307	.	.
chr1	105355774	105356273	chr1	105630478	105630977	Rnf152|chr1:105630478-105630977	0.329583102558307	.	.
chr1	105356312	105356811	chr1	105050292	105050791	Gm17634|chr1:105050292-105050791	0.335759770999982	.	.
chr1	105356312	105356811	chr1	105050292	105050791	Rnf152|chr1:105050292-105050791	0.335759770999982	.	.
chr1	105356312	105356811	chr1	105067714	105068213	Gm17634|chr1:105067714-105068213	0.256159761499667	.	.
chr1	105356312	105356811	chr1	105067714	105068213	Rnf152|chr1:105067714-105068213	0.256159761499667	.	.
chr1	105356312	105356811	chr1	105068267	105068766	Gm17634|chr1:105068267-105068766	0.230013714091408	.	.
chr1	105356312	105356811	chr1	105068267	105068766	Rnf152|chr1:105068267-105068766	0.230013714091408	.	.
chr1	105356312	105356811	chr1	105092452	105092951	Gm17634|chr1:105092452-105092951	0.331035827432847	.	.
chr1	105356312	105356811	chr1	105092452	105092951	Rnf152|chr1:105092452-105092951	0.331035827432847	.	.
chr1	105356312	105356811	chr1	105210676	105211175	Gm17634|chr1:105210676-105211175	0.454935326820141	.	.
chr1	105356312	105356811	chr1	105210676	105211175	Rnf152|chr1:105210676-105211175	0.454935326820141	.	.
chr1	105356312	105356811	chr1	105299230	105299729	Gm17634|chr1:105299230-105299729	0.455217069648485	.	.
chr1	105356312	105356811	chr1	105299230	105299729	Rnf152|chr1:105299230-105299729	0.455217069648485	.	.
chr1	105356312	105356811	chr1	105301732	105302231	Gm17634|chr1:105301732-105302231	0.223407267076554	.	.
chr1	105356312	105356811	chr1	105301732	105302231	Rnf152|chr1:105301732-105302231	0.223407267076554	.	.
chr1	105356312	105356811	chr1	105302240	105302739	Gm17634|chr1:105302240-105302739	0.593044891665307	.	.
chr1	105356312	105356811	chr1	105302240	105302739	Rnf152|chr1:105302240-105302739	0.593044891665307	.	.
chr1	105356312	105356811	chr1	105623930	105624429	Gm17634|chr1:105623930-105624429	0.259324383431682	.	.
chr1	105356312	105356811	chr1	105623930	105624429	Rnf152|chr1:105623930-105624429	0.259324383431682	.	.
chr1	105356312	105356811	chr1	105630478	105630977	Gm17634|chr1:105630478-105630977	0.262128198817912	.	.
chr1	105356312	105356811	chr1	105630478	105630977	Rnf152|chr1:105630478-105630977	0.262128198817912	.	.
chr1	105662997	105663496	chr1	105299230	105299729	Pign|chr1:105299230-105299729	0.167744466820001	.	.
chr1	105662997	105663496	chr1	105299230	105299729	Relch|chr1:105299230-105299729	0.167744466820001	.	.
chr1	105662997	105663496	chr1	105623930	105624429	Pign|chr1:105623930-105624429	0.255490823379597	.	.
chr1	105662997	105663496	chr1	105623930	105624429	Relch|chr1:105623930-105624429	0.255490823379597	.	.
chr1	105662997	105663496	chr1	105907913	105908412	Pign|chr1:105907913-105908412	0.192673123883713	.	.
chr1	105662997	105663496	chr1	105907913	105908412	Relch|chr1:105907913-105908412	0.192673123883713	.	.
chr1	105662997	105663496	chr1	105993776	105994275	Pign|chr1:105993776-105994275	0.156404936991158	.	.
chr1	105662997	105663496	chr1	105993776	105994275	Relch|chr1:105993776-105994275	0.156404936991158	.	.
chr1	105663536	105664035	chr1	105428101	105428600	Pign|chr1:105428101-105428600	0.162930973118183	.	.
chr1	105663536	105664035	chr1	105428101	105428600	Relch|chr1:105428101-105428600	0.162930973118183	.	.
chr1	105663536	105664035	chr1	105993776	105994275	Pign|chr1:105993776-105994275	0.199624960487757	.	.
chr1	105663536	105664035	chr1	105993776	105994275	Relch|chr1:105993776-105994275	0.199624960487757	.	.
chr1	105780395	105780894	chr1	105801123	105801622	Tnfrsf11a|chr1:105801123-105801622	0.239879559057794	.	.
chr1	105780395	105780894	chr1	105829070	105829569	Tnfrsf11a|chr1:105829070-105829569	0.192144077446029	.	.
chr1	105780395	105780894	chr1	105907913	105908412	Tnfrsf11a|chr1:105907913-105908412	0.191210501463772	.	.
chr1	105780395	105780894	chr1	106039161	106039660	Tnfrsf11a|chr1:106039161-106039660	0.324646514546404	.	.
chr1	105780395	105780894	chr1	106064218	106064717	Tnfrsf11a|chr1:106064218-106064717	0.157185317221248	.	.
chr1	105780395	105780894	chr1	106071959	106072458	Tnfrsf11a|chr1:106071959-106072458	0.229317643068252	.	.
chr1	105780395	105780894	chr1	106221937	106222436	Tnfrsf11a|chr1:106221937-106222436	0.411735667908795	.	.
chr1	105990273	105990772	chr1	105801123	105801622	Gm7160|chr1:105801123-105801622	0.251693408320423	.	.
chr1	105990273	105990772	chr1	105801123	105801622	Zcchc2|chr1:105801123-105801622	0.251693408320423	.	.
chr1	105990273	105990772	chr1	105829070	105829569	Gm7160|chr1:105829070-105829569	0.327427219435574	.	.
chr1	105990273	105990772	chr1	105829070	105829569	Zcchc2|chr1:105829070-105829569	0.327427219435574	.	.
chr1	105990273	105990772	chr1	105907913	105908412	Gm7160|chr1:105907913-105908412	0.158919340298749	.	.
chr1	105990273	105990772	chr1	105907913	105908412	Zcchc2|chr1:105907913-105908412	0.158919340298749	.	.
chr1	105990273	105990772	chr1	106061183	106061682	Gm7160|chr1:106061183-106061682	0.461419563639379	.	.
chr1	105990273	105990772	chr1	106061183	106061682	Zcchc2|chr1:106061183-106061682	0.461419563639379	.	.
chr1	105990273	105990772	chr1	106064218	106064717	Gm7160|chr1:106064218-106064717	0.20227978104585	.	.
chr1	105990273	105990772	chr1	106064218	106064717	Zcchc2|chr1:106064218-106064717	0.20227978104585	.	.
chr1	105990273	105990772	chr1	106141945	106142444	Gm7160|chr1:106141945-106142444	0.188700523134531	.	.
chr1	105990273	105990772	chr1	106141945	106142444	Zcchc2|chr1:106141945-106142444	0.188700523134531	.	.
chr1	106171270	106171769	chr1	105801123	105801622	Gm20753|chr1:105801123-105801622	0.41293893131442	.	.
chr1	106171270	106171769	chr1	105801123	105801622	Phlpp1|chr1:105801123-105801622	0.41293893131442	.	.
chr1	106171270	106171769	chr1	105829070	105829569	Gm20753|chr1:105829070-105829569	0.235345190241371	.	.
chr1	106171270	106171769	chr1	105829070	105829569	Phlpp1|chr1:105829070-105829569	0.235345190241371	.	.
chr1	106171270	106171769	chr1	105907913	105908412	Gm20753|chr1:105907913-105908412	0.329113602146082	.	.
chr1	106171270	106171769	chr1	105907913	105908412	Phlpp1|chr1:105907913-105908412	0.329113602146082	.	.
chr1	106171270	106171769	chr1	105908552	105909051	Gm20753|chr1:105908552-105909051	0.150516236856609	.	.
chr1	106171270	106171769	chr1	105908552	105909051	Phlpp1|chr1:105908552-105909051	0.150516236856609	.	.
chr1	106171270	106171769	chr1	106036942	106037441	Gm20753|chr1:106036942-106037441	0.250837229222632	.	.
chr1	106171270	106171769	chr1	106036942	106037441	Gm20753|chr1:106036942-106037441	0.250837229222633	.	.
chr1	106171270	106171769	chr1	106036942	106037441	Phlpp1|chr1:106036942-106037441	0.250837229222632	.	.
chr1	106171270	106171769	chr1	106036942	106037441	Phlpp1|chr1:106036942-106037441	0.250837229222633	.	.
chr1	106171270	106171769	chr1	106039161	106039660	Gm20753|chr1:106039161-106039660	0.33467873475327	.	.
chr1	106171270	106171769	chr1	106039161	106039660	Phlpp1|chr1:106039161-106039660	0.33467873475327	.	.
chr1	106171270	106171769	chr1	106039674	106040173	Gm20753|chr1:106039674-106040173	0.188206344109704	.	.
chr1	106171270	106171769	chr1	106039674	106040173	Phlpp1|chr1:106039674-106040173	0.188206344109704	.	.
chr1	106171270	106171769	chr1	106061183	106061682	Gm20753|chr1:106061183-106061682	0.315330663978227	.	.
chr1	106171270	106171769	chr1	106061183	106061682	Phlpp1|chr1:106061183-106061682	0.315330663978227	.	.
chr1	106171270	106171769	chr1	106064218	106064717	Gm20753|chr1:106064218-106064717	0.16844197160252	.	.
chr1	106171270	106171769	chr1	106064218	106064717	Phlpp1|chr1:106064218-106064717	0.16844197160252	.	.
chr1	106171270	106171769	chr1	106071193	106071692	Gm20753|chr1:106071193-106071692	0.30261389945064	.	.
chr1	106171270	106171769	chr1	106071193	106071692	Phlpp1|chr1:106071193-106071692	0.30261389945064	.	.
chr1	106171270	106171769	chr1	106071959	106072458	Gm20753|chr1:106071959-106072458	0.14710708005004	.	.
chr1	106171270	106171769	chr1	106071959	106072458	Phlpp1|chr1:106071959-106072458	0.14710708005004	.	.
chr1	106171270	106171769	chr1	106221937	106222436	Gm20753|chr1:106221937-106222436	0.190699554624248	.	.
chr1	106171270	106171769	chr1	106221937	106222436	Phlpp1|chr1:106221937-106222436	0.190699554624248	.	.
chr1	106759529	106760028	chr1	106958023	106958522	Kdsr|chr1:106958023-106958522	0.163581264418092	.	.
chr1	106759529	106760028	chr1	106958544	106959043	Kdsr|chr1:106958544-106959043	0.221654935555567	.	.
chr1	106796474	106796973	chr1	106765706	106766205	Vps4b|chr1:106765706-106766205	0.399721611496651	.	.
chr1	107511229	107511728	chr1	107676900	107677399	Serpinb2|chr1:107676900-107677399	0.259254608925351	.	.
chr1	107511229	107511728	chr1	107677431	107677930	Serpinb2|chr1:107677431-107677930	0.322639795084984	.	.
chr1	107589493	107589992	chr1	107677431	107677930	Serpinb8|chr1:107677431-107677930	0.17863643200166	.	.
chr1	107590073	107590572	chr1	107732800	107733299	Serpinb8|chr1:107732800-107733299	0.157556463085481	.	.
chr1	107590073	107590572	chr1	107738607	107739106	Serpinb8|chr1:107738607-107739106	0.191654178965659	.	.
chr1	107590073	107590572	chr1	107783075	107783574	Serpinb8|chr1:107783075-107783574	0.298171854144755	.	.
chr1	107590073	107590572	chr1	107860119	107860618	Serpinb8|chr1:107860119-107860618	0.155266116682092	.	.
chr1	109982394	109982893	chr1	109824514	109825013	Cdh7|chr1:109824514-109825013	0.168707656721877	.	.
chr1	109982394	109982893	chr1	109854457	109854956	Cdh7|chr1:109854457-109854956	0.253500378115846	.	.
chr1	109982394	109982893	chr1	110060146	110060645	Cdh7|chr1:110060146-110060645	0.156342638892093	.	.
chr1	109982394	109982893	chr1	110104071	110104570	Cdh7|chr1:110104071-110104570	0.238893959999919	.	.
chr1	109982994	109983493	chr1	109890840	109891339	Cdh7|chr1:109890840-109891339	0.167420630824931	.	.
chr1	109982994	109983493	chr1	110031807	110032306	Cdh7|chr1:110031807-110032306	0.291731185856917	.	.
chr1	109982994	109983493	chr1	110060146	110060645	Cdh7|chr1:110060146-110060645	0.194386885548677	.	.
chr1	111863863	111864362	chr1	111873127	111873626	Dsel|chr1:111873127-111873626	0.234876745079181	.	.
chr1	111863863	111864362	chr1	112179605	112180104	Dsel|chr1:112179605-112180104	0.257601832699884	.	.
chr1	111863863	111864362	chr1	112180126	112180625	Dsel|chr1:112180126-112180625	0.227542343306128	.	.
chr1	111864757	111865256	chr1	111914387	111914886	Dsel|chr1:111914387-111914886	0.178682570710564	.	.
chr1	111864757	111865256	chr1	112074197	112074696	Dsel|chr1:112074197-112074696	0.491754904026287	.	.
chr1	113963199	113963698	chr1	113630966	113631465	9330185C12Rik|chr1:113630966-113631465	0.254500066477163	.	.
chr1	113963199	113963698	chr1	113637834	113638333	9330185C12Rik|chr1:113637834-113638333	0.147792172659894	.	.
chr1	113963199	113963698	chr1	113657740	113658239	9330185C12Rik|chr1:113657740-113658239	0.608873874727061	.	.
chr1	113963199	113963698	chr1	113736068	113736567	9330185C12Rik|chr1:113736068-113736567	0.249172509831761	.	.
chr1	113963199	113963698	chr1	114007668	114008167	9330185C12Rik|chr1:114007668-114008167	0.201891390362282	.	.
chr1	113963199	113963698	chr1	114013200	114013699	9330185C12Rik|chr1:114013200-114013699	0.421773740196491	.	.
chr1	113963199	113963698	chr1	114158814	114159313	9330185C12Rik|chr1:114158814-114159313	0.258399657657698	.	.
chr1	113963199	113963698	chr1	114240398	114240897	9330185C12Rik|chr1:114240398-114240897	0.338045820561972	.	.
chr1	113963907	113964406	chr1	113657740	113658239	9330185C12Rik|chr1:113657740-113658239	0.212132106748793	.	.
chr1	113963907	113964406	chr1	113736068	113736567	9330185C12Rik|chr1:113736068-113736567	0.342988054367822	.	.
chr1	113963907	113964406	chr1	113798095	113798594	9330185C12Rik|chr1:113798095-113798594	0.392982796315266	.	.
chr1	113963907	113964406	chr1	114007668	114008167	9330185C12Rik|chr1:114007668-114008167	0.353717548708946	.	.
chr1	113963907	113964406	chr1	114007668	114008167	9330185C12Rik|chr1:114007668-114008167	0.353717548708947	.	.
chr1	113963907	113964406	chr1	114013200	114013699	9330185C12Rik|chr1:114013200-114013699	0.17082632362983	.	.
chr1	113963907	113964406	chr1	114240398	114240897	9330185C12Rik|chr1:114240398-114240897	0.270097259876802	.	.
chr1	115684447	115684946	chr1	115734564	115735063	Cntnap5a|chr1:115734564-115735063	0.198614086953856	.	.
chr1	115684447	115684946	chr1	115827678	115828177	Cntnap5a|chr1:115827678-115828177	0.209071842839746	.	.
chr1	118310992	118311491	chr1	118359556	118360055	Tsn|chr1:118359556-118360055	0.150884357547828	.	.
chr1	118321592	118322091	chr1	118275095	118275594	Nifk|chr1:118275095-118275594	0.160824434905626	.	.
chr1	118321592	118322091	chr1	118358883	118359382	Nifk|chr1:118358883-118359382	0.472366369322915	.	.
chr1	118321592	118322091	chr1	118359556	118360055	Nifk|chr1:118359556-118360055	0.420937512307849	.	.
chr1	118321592	118322091	chr1	118416623	118417122	Nifk|chr1:118416623-118417122	0.215542792807383	.	.
chr1	118321592	118322091	chr1	118434883	118435382	Nifk|chr1:118434883-118435382	0.284715708873098	.	.
chr1	118321592	118322091	chr1	118445457	118445956	Nifk|chr1:118445457-118445956	0.46116991203441	.	.
chr1	118321592	118322091	chr1	118482394	118482893	Nifk|chr1:118482394-118482893	0.15180800634708	.	.
chr1	118388537	118389036	chr1	118358883	118359382	Clasp1|chr1:118358883-118359382	0.151734614306917	.	.
chr1	118388537	118389036	chr1	118359556	118360055	Clasp1|chr1:118359556-118360055	0.324307729062824	.	.
chr1	118388537	118389036	chr1	118445457	118445956	Clasp1|chr1:118445457-118445956	0.16221698348912	.	.
chr1	118389052	118389551	chr1	118275095	118275594	Clasp1|chr1:118275095-118275594	0.306852495151154	.	.
chr1	118389052	118389551	chr1	118358883	118359382	Clasp1|chr1:118358883-118359382	0.36871617198056	.	.
chr1	118389052	118389551	chr1	118359556	118360055	Clasp1|chr1:118359556-118360055	0.600787490650286	.	.
chr1	118389052	118389551	chr1	118417154	118417653	Clasp1|chr1:118417154-118417653	0.148030923971247	.	.
chr1	118389052	118389551	chr1	118434883	118435382	Clasp1|chr1:118434883-118435382	0.167865462181211	.	.
chr1	118389052	118389551	chr1	118445457	118445956	Clasp1|chr1:118445457-118445956	0.408518620461695	.	.
chr1	118389052	118389551	chr1	118482394	118482893	Clasp1|chr1:118482394-118482893	0.198340593820337	.	.
chr1	118458765	118459264	chr1	118359556	118360055	2900060B14Rik|chr1:118359556-118360055	0.162454904790183	.	.
chr1	118458765	118459264	chr1	118417154	118417653	2900060B14Rik|chr1:118417154-118417653	0.147034536224838	.	.
chr1	118627626	118628125	chr1	118870737	118871236	Tfcp2l1|chr1:118870737-118871236	0.3506709158763	.	.
chr1	118627626	118628125	chr1	118910540	118911039	Tfcp2l1|chr1:118910540-118911039	0.166950273616328	.	.
chr1	119053430	119053929	chr1	119033799	119034298	Gli2|chr1:119033799-119034298	0.276315183521772	.	.
chr1	119422101	119422600	chr1	119016788	119017287	Inhbb|chr1:119016788-119017287	0.253406863125914	.	.
chr1	119422101	119422600	chr1	119226005	119226504	Inhbb|chr1:119226005-119226504	0.158379646508306	.	.
chr1	119422101	119422600	chr1	119451456	119451955	Inhbb|chr1:119451456-119451955	0.354268879028869	.	.
chr1	119504531	119505030	chr1	119557512	119558011	Ralb|chr1:119557512-119558011	0.259777552872909	.	.
chr1	119504531	119505030	chr1	119891119	119891618	Ralb|chr1:119891119-119891618	0.227750014015119	.	.
chr1	119525867	119526366	chr1	119557512	119558011	Gm27184|chr1:119557512-119558011	0.244990158195237	.	.
chr1	119525867	119526366	chr1	119557512	119558011	Tmem185b|chr1:119557512-119558011	0.244990158195237	.	.
chr1	119525867	119526366	chr1	119957787	119958286	Gm27184|chr1:119957787-119958286	0.17830376530315	.	.
chr1	119525867	119526366	chr1	119957787	119958286	Tmem185b|chr1:119957787-119958286	0.17830376530315	.	.
chr1	119648156	119648655	chr1	119458164	119458663	Epb41l5|chr1:119458164-119458663	0.242095153887912	.	.
chr1	119648156	119648655	chr1	119484418	119484917	Epb41l5|chr1:119484418-119484917	0.152014927053826	.	.
chr1	119648156	119648655	chr1	119886245	119886744	Epb41l5|chr1:119886245-119886744	0.1695644288322	.	.
chr1	119648156	119648655	chr1	119957787	119958286	Epb41l5|chr1:119957787-119958286	0.304410513156264	.	.
chr1	119648754	119649253	chr1	119891857	119892356	Epb41l5|chr1:119891857-119892356	0.159120082018189	.	.
chr1	119837335	119837834	chr1	119742530	119743029	Ptpn4|chr1:119742530-119743029	0.184891651731117	.	.
chr1	119837335	119837834	chr1	119886245	119886744	Ptpn4|chr1:119886245-119886744	0.154523397250949	.	.
chr1	119837335	119837834	chr1	119891119	119891618	Ptpn4|chr1:119891119-119891618	0.40845611539078	.	.
chr1	119837335	119837834	chr1	119891857	119892356	Ptpn4|chr1:119891857-119892356	0.259837084112261	.	.
chr1	119837335	119837834	chr1	119929686	119930185	Ptpn4|chr1:119929686-119930185	0.360548634502587	.	.
chr1	119837335	119837834	chr1	120056884	120057383	Ptpn4|chr1:120056884-120057383	0.300966550220864	.	.
chr1	119837335	119837834	chr1	120190992	120191491	Ptpn4|chr1:120190992-120191491	0.246324294100599	.	.
chr1	119837335	119837834	chr1	120231291	120231790	Ptpn4|chr1:120231291-120231790	0.154303934278028	.	.
chr1	119912947	119913446	chr1	119742530	119743029	Tmem177|chr1:119742530-119743029	0.232805550121978	.	.
chr1	119912947	119913446	chr1	119886245	119886744	Tmem177|chr1:119886245-119886744	0.262591079497112	.	.
chr1	119912947	119913446	chr1	119891119	119891618	Tmem177|chr1:119891119-119891618	0.600376640682907	.	.
chr1	119912947	119913446	chr1	120056884	120057383	Tmem177|chr1:120056884-120057383	0.404114389448668	.	.
chr1	119912947	119913446	chr1	120098246	120098745	Tmem177|chr1:120098246-120098745	0.340055517570229	.	.
chr1	119912947	119913446	chr1	120190992	120191491	Tmem177|chr1:120190992-120191491	0.39178205344274	.	.
chr1	119912947	119913446	chr1	120197108	120197607	Tmem177|chr1:120197108-120197607	0.231681406122095	.	.
chr1	120120898	120121397	chr1	119891119	119891618	3110009E18Rik|chr1:119891119-119891618	0.273990264217125	.	.
chr1	120120898	120121397	chr1	119891119	119891618	Dbi|chr1:119891119-119891618	0.273990264217125	.	.
chr1	120120898	120121397	chr1	119891857	119892356	3110009E18Rik|chr1:119891857-119892356	0.239341797032078	.	.
chr1	120120898	120121397	chr1	119891857	119892356	Dbi|chr1:119891857-119892356	0.239341797032078	.	.
chr1	120120898	120121397	chr1	119929686	119930185	3110009E18Rik|chr1:119929686-119930185	0.247651337009587	.	.
chr1	120120898	120121397	chr1	119929686	119930185	Dbi|chr1:119929686-119930185	0.247651337009587	.	.
chr1	120120898	120121397	chr1	120056884	120057383	3110009E18Rik|chr1:120056884-120057383	0.15590073664309	.	.
chr1	120120898	120121397	chr1	120056884	120057383	Dbi|chr1:120056884-120057383	0.15590073664309	.	.
chr1	120120898	120121397	chr1	120099484	120099983	3110009E18Rik|chr1:120099484-120099983	0.256145649399419	.	.
chr1	120120898	120121397	chr1	120099484	120099983	Dbi|chr1:120099484-120099983	0.256145649399419	.	.
chr1	120120898	120121397	chr1	120231291	120231790	3110009E18Rik|chr1:120231291-120231790	0.221133784763898	.	.
chr1	120120898	120121397	chr1	120231291	120231790	Dbi|chr1:120231291-120231790	0.221133784763898	.	.
chr1	120120898	120121397	chr1	120357257	120357756	3110009E18Rik|chr1:120357257-120357756	0.206287942411239	.	.
chr1	120120898	120121397	chr1	120357257	120357756	Dbi|chr1:120357257-120357756	0.206287942411239	.	.
chr1	120340287	120340786	chr1	120056884	120057383	C1ql2|chr1:120056884-120057383	0.223523041343335	.	.
chr1	120340287	120340786	chr1	120098246	120098745	C1ql2|chr1:120098246-120098745	0.318373154022864	.	.
chr1	120340287	120340786	chr1	120098246	120098745	C1ql2|chr1:120098246-120098745	0.318373154022865	.	.
chr1	120340287	120340786	chr1	120190992	120191491	C1ql2|chr1:120190992-120191491	0.200292872199412	.	.
chr1	120340287	120340786	chr1	120197108	120197607	C1ql2|chr1:120197108-120197607	0.176099991833745	.	.
chr1	120340860	120341359	chr1	120056884	120057383	C1ql2|chr1:120056884-120057383	0.202824479298459	.	.
chr1	120340860	120341359	chr1	120098246	120098745	C1ql2|chr1:120098246-120098745	0.226954319805577	.	.
chr1	120340860	120341359	chr1	120190992	120191491	C1ql2|chr1:120190992-120191491	0.252774723382201	.	.
chr1	120340860	120341359	chr1	120197108	120197607	C1ql2|chr1:120197108-120197607	0.184261402216421	.	.
chr1	120340860	120341359	chr1	120357257	120357756	C1ql2|chr1:120357257-120357756	0.157618583217875	.	.
chr1	120340860	120341359	chr1	120549233	120549732	C1ql2|chr1:120549233-120549732	0.18385464498565	.	.
chr1	121430778	121431277	chr1	121014059	121014558	Ccdc93|chr1:121014059-121014558	0.297559459049208	.	.
chr1	121430778	121431277	chr1	121047371	121047870	Ccdc93|chr1:121047371-121047870	0.172059311879841	.	.
chr1	121430778	121431277	chr1	121327621	121328120	Ccdc93|chr1:121327621-121328120	0.258491337084235	.	.
chr1	121430778	121431277	chr1	121388328	121388827	Ccdc93|chr1:121388328-121388827	0.242127695273642	.	.
chr1	121430778	121431277	chr1	121440527	121441026	Ccdc93|chr1:121440527-121441026	0.265980294770141	.	.
chr1	121430778	121431277	chr1	121441031	121441530	Ccdc93|chr1:121441031-121441530	0.40269871751518	.	.
chr1	121430778	121431277	chr1	121450014	121450513	Ccdc93|chr1:121450014-121450513	0.183180627695215	.	.
chr1	121430778	121431277	chr1	121460007	121460506	Ccdc93|chr1:121460007-121460506	0.405367852857067	.	.
chr1	121430778	121431277	chr1	121462597	121463096	Ccdc93|chr1:121462597-121463096	0.288945288763755	.	.
chr1	121430778	121431277	chr1	121468237	121468736	Ccdc93|chr1:121468237-121468736	0.266311193716656	.	.
chr1	121431333	121431832	chr1	121014059	121014558	Ccdc93|chr1:121014059-121014558	0.297625060723761	.	.
chr1	121431333	121431832	chr1	121047371	121047870	Ccdc93|chr1:121047371-121047870	0.158500669451354	.	.
chr1	121431333	121431832	chr1	121388328	121388827	Ccdc93|chr1:121388328-121388827	0.285325353075688	.	.
chr1	121431333	121431832	chr1	121440527	121441026	Ccdc93|chr1:121440527-121441026	0.179239392004932	.	.
chr1	121431333	121431832	chr1	121441031	121441530	Ccdc93|chr1:121441031-121441530	0.375280153803663	.	.
chr1	121431333	121431832	chr1	121441031	121441530	Ccdc93|chr1:121441031-121441530	0.375280153803664	.	.
chr1	121431333	121431832	chr1	121450014	121450513	Ccdc93|chr1:121450014-121450513	0.480652508939329	.	.
chr1	121431333	121431832	chr1	121460007	121460506	Ccdc93|chr1:121460007-121460506	0.42990837832292	.	.
chr1	121431333	121431832	chr1	121462597	121463096	Ccdc93|chr1:121462597-121463096	0.18665712911636	.	.
chr1	121431333	121431832	chr1	121468237	121468736	Ccdc93|chr1:121468237-121468736	0.180411183429773	.	.
[truncated: 58,562 more rows]
