# Supplementary material for: Single-cell analysis of chromatin accessibility in the adult mouse brain
Source: Nature. 2023 Dec 13;624(7991):378–89. doi: 10.1038/s41586-023-06824-9 (PMC10719105; doi:10.1038/s41586-023-06824-9)
Supplement: Supplementary file 3 — Supplementary Tables 1–25 and their legends. [file 41586_2023_6824_MOESM3_ESM.zip › 2023-03-05453B-s3/SI Tables/SI Table 13 Summary of all the gene-cCRE correlations/sa2subclass.NDB-SI-MA-STRv_Lhx8_Gaba.pdc.bedpe]

chr1	3670775	3671274	chr1	3634722	3635221	Xkr4|chr1:3634722-3635221	0.130539267650925	.	.
chr1	3672048	3672547	chr1	3534684	3535183	Xkr4|chr1:3534684-3535183	0.0707449594558093	.	.
chr1	3672048	3672547	chr1	3634722	3635221	Xkr4|chr1:3634722-3635221	0.0843850946620971	.	.
chr1	4785497	4785996	chr1	4769856	4770355	Mrpl15|chr1:4769856-4770355	0.0716291518827718	.	.
chr1	4785497	4785996	chr1	4934807	4935306	Mrpl15|chr1:4934807-4935306	0.0708076779890701	.	.
chr1	4785497	4785996	chr1	5017828	5018327	Mrpl15|chr1:5017828-5018327	0.110913157320153	.	.
chr1	4785497	4785996	chr1	5055937	5056436	Mrpl15|chr1:5055937-5056436	0.0730121951899098	.	.
chr1	4785497	4785996	chr1	5082818	5083317	Mrpl15|chr1:5082818-5083317	0.148790654410408	.	.
chr1	4785497	4785996	chr1	5114664	5115163	Mrpl15|chr1:5114664-5115163	0.0707764899673127	.	.
chr1	4807592	4808091	chr1	4571692	4572191	Lypla1|chr1:4571692-4572191	0.104875952047453	.	.
chr1	4807592	4808091	chr1	5017828	5018327	Lypla1|chr1:5017828-5018327	0.14355712112624	.	.
chr1	4807592	4808091	chr1	5170387	5170886	Lypla1|chr1:5170387-5170886	0.193346677074213	.	.
chr1	4857480	4857979	chr1	5017828	5018327	Tcea1|chr1:5017828-5018327	0.0880421574410476	.	.
chr1	4857480	4857979	chr1	5170387	5170886	Tcea1|chr1:5170387-5170886	0.131472795017339	.	.
chr1	4858123	4858622	chr1	4934807	4935306	Tcea1|chr1:4934807-4935306	0.107490054926574	.	.
chr1	4858123	4858622	chr1	5103120	5103619	Tcea1|chr1:5103120-5103619	0.231708032070167	.	.
chr1	4970513	4971012	chr1	4926263	4926762	Gm16041|chr1:4926263-4926762	0.170714117267952	.	.
chr1	4970513	4971012	chr1	4934807	4935306	Gm16041|chr1:4934807-4935306	0.368719730145144	.	.
chr1	4970513	4971012	chr1	5017828	5018327	Gm16041|chr1:5017828-5018327	0.0830376544676514	.	.
chr1	4970513	4971012	chr1	5018611	5019110	Gm16041|chr1:5018611-5019110	0.321720152037204	.	.
chr1	4970513	4971012	chr1	5019201	5019700	Gm16041|chr1:5019201-5019700	0.157197335961272	.	.
chr1	4970513	4971012	chr1	5240490	5240989	Gm16041|chr1:5240490-5240989	0.0968298301164613	.	.
chr1	5070122	5070621	chr1	5019201	5019700	Atp6v1h|chr1:5019201-5019700	0.112689640488312	.	.
chr1	5070122	5070621	chr1	5019201	5019700	Rgs20|chr1:5019201-5019700	0.112689640488312	.	.
chr1	5070122	5070621	chr1	5055937	5056436	Atp6v1h|chr1:5055937-5056436	0.14508263128445	.	.
chr1	5070122	5070621	chr1	5055937	5056436	Rgs20|chr1:5055937-5056436	0.14508263128445	.	.
chr1	5070122	5070621	chr1	5103120	5103619	Atp6v1h|chr1:5103120-5103619	0.0913685341088025	.	.
chr1	5070122	5070621	chr1	5103120	5103619	Rgs20|chr1:5103120-5103619	0.0913685341088025	.	.
chr1	5070122	5070621	chr1	5240490	5240989	Atp6v1h|chr1:5240490-5240989	0.132270311461509	.	.
chr1	5070122	5070621	chr1	5240490	5240989	Rgs20|chr1:5240490-5240989	0.132270311461509	.	.
chr1	5070122	5070621	chr1	5311893	5312392	Atp6v1h|chr1:5311893-5312392	0.0996597883922451	.	.
chr1	5070122	5070621	chr1	5311893	5312392	Rgs20|chr1:5311893-5312392	0.0996597883922451	.	.
chr1	5588179	5588678	chr1	5258162	5258661	Oprk1|chr1:5258162-5258661	0.103367502820167	.	.
chr1	5588179	5588678	chr1	5311893	5312392	Oprk1|chr1:5311893-5312392	0.323306057686203	.	.
chr1	5588179	5588678	chr1	5518225	5518724	Oprk1|chr1:5518225-5518724	0.180408342393131	.	.
chr1	5588179	5588678	chr1	5523694	5524193	Oprk1|chr1:5523694-5524193	0.180484378128758	.	.
chr1	5588179	5588678	chr1	5703027	5703526	Oprk1|chr1:5703027-5703526	0.157015559178156	.	.
chr1	5588179	5588678	chr1	5764011	5764510	Oprk1|chr1:5764011-5764510	0.302909996734748	.	.
chr1	5588179	5588678	chr1	5787349	5787848	Oprk1|chr1:5787349-5787848	0.14890171804481	.	.
chr1	5588179	5588678	chr1	5858390	5858889	Oprk1|chr1:5858390-5858889	0.127264830618905	.	.
chr1	5588179	5588678	chr1	5895143	5895642	Oprk1|chr1:5895143-5895642	0.0839470670801764	.	.
chr1	5588820	5589319	chr1	5311893	5312392	Oprk1|chr1:5311893-5312392	0.278889134163436	.	.
chr1	5588820	5589319	chr1	5514804	5515303	Oprk1|chr1:5514804-5515303	0.125974114752446	.	.
chr1	5588820	5589319	chr1	5518225	5518724	Oprk1|chr1:5518225-5518724	0.11243168661821	.	.
chr1	5588820	5589319	chr1	5523694	5524193	Oprk1|chr1:5523694-5524193	0.230623029358149	.	.
chr1	5588820	5589319	chr1	5703027	5703526	Oprk1|chr1:5703027-5703526	0.105431954963039	.	.
chr1	5588820	5589319	chr1	5764011	5764510	Oprk1|chr1:5764011-5764510	0.36373933225816	.	.
chr1	5588820	5589319	chr1	5787349	5787848	Oprk1|chr1:5787349-5787848	0.149961304420722	.	.
chr1	5588820	5589319	chr1	5895143	5895642	Oprk1|chr1:5895143-5895642	0.173721270601229	.	.
chr1	5916575	5917074	chr1	5662195	5662694	Npbwr1|chr1:5662195-5662694	0.0891212778765506	.	.
chr1	5916575	5917074	chr1	5791730	5792229	Npbwr1|chr1:5791730-5792229	0.126567041986309	.	.
chr1	5916575	5917074	chr1	5858390	5858889	Npbwr1|chr1:5858390-5858889	0.100803384147293	.	.
chr1	5916575	5917074	chr1	5894403	5894902	Npbwr1|chr1:5894403-5894902	0.161802537184248	.	.
chr1	5917179	5917678	chr1	5787349	5787848	Npbwr1|chr1:5787349-5787848	0.0970587221333667	.	.
chr1	5917179	5917678	chr1	5791730	5792229	Npbwr1|chr1:5791730-5792229	0.0976742814363276	.	.
chr1	5917179	5917678	chr1	5858390	5858889	Npbwr1|chr1:5858390-5858889	0.0746616082315293	.	.
chr1	6214386	6214885	chr1	5780081	5780580	4732440D04Rik|chr1:5780081-5780580	0.122482502157671	.	.
chr1	6214386	6214885	chr1	5904738	5905237	4732440D04Rik|chr1:5904738-5905237	0.0874432321326809	.	.
chr1	6214386	6214885	chr1	6282390	6282889	4732440D04Rik|chr1:6282390-6282889	0.0873323762324396	.	.
chr1	6214899	6215398	chr1	5780081	5780580	4732440D04Rik|chr1:5780081-5780580	0.0843468135372845	.	.
chr1	6214899	6215398	chr1	5791730	5792229	4732440D04Rik|chr1:5791730-5792229	0.0713377925574378	.	.
chr1	6214899	6215398	chr1	6287307	6287806	4732440D04Rik|chr1:6287307-6287806	0.0732019954563413	.	.
chr1	6214899	6215398	chr1	6441268	6441767	4732440D04Rik|chr1:6441268-6441767	0.0873871677700796	.	.
chr1	6358598	6359097	chr1	6100568	6101067	Alkal1|chr1:6100568-6101067	0.0849024144513304	.	.
chr1	6358598	6359097	chr1	6287307	6287806	Alkal1|chr1:6287307-6287806	0.224604595841597	.	.
chr1	6358598	6359097	chr1	6382628	6383127	Alkal1|chr1:6382628-6383127	0.0763258236840104	.	.
chr1	6359108	6359607	chr1	6100568	6101067	Alkal1|chr1:6100568-6101067	0.0991109177546007	.	.
chr1	6359108	6359607	chr1	6382628	6383127	Alkal1|chr1:6382628-6383127	0.160505714873183	.	.
chr1	7088594	7089093	chr1	7048699	7049198	Pcmtd1|chr1:7048699-7049198	0.0707633467896303	.	.
chr1	7088594	7089093	chr1	7138562	7139061	Pcmtd1|chr1:7138562-7139061	0.0766196829919731	.	.
chr1	7088594	7089093	chr1	7138562	7139061	Pcmtd1|chr1:7138562-7139061	0.0766196829919732	.	.
chr1	7088594	7089093	chr1	7218866	7219365	Pcmtd1|chr1:7218866-7219365	0.0875404689811429	.	.
chr1	7088594	7089093	chr1	7318778	7319277	Pcmtd1|chr1:7318778-7319277	0.180247031872534	.	.
chr1	7088594	7089093	chr1	7319296	7319795	Pcmtd1|chr1:7319296-7319795	0.160994213491357	.	.
chr1	7088594	7089093	chr1	7416296	7416795	Pcmtd1|chr1:7416296-7416795	0.184752047602024	.	.
chr1	7088594	7089093	chr1	7416852	7417351	Pcmtd1|chr1:7416852-7417351	0.0915127162247537	.	.
chr1	7397174	7397673	chr1	7319296	7319795	Gm26901|chr1:7319296-7319795	0.0727526309389648	.	.
chr1	7397837	7398336	chr1	7138562	7139061	Gm26901|chr1:7138562-7139061	0.101785778139381	.	.
chr1	7397837	7398336	chr1	7218866	7219365	Gm26901|chr1:7218866-7219365	0.0861658672403008	.	.
chr1	7397837	7398336	chr1	7318778	7319277	Gm26901|chr1:7318778-7319277	0.113023776864024	.	.
chr1	7397837	7398336	chr1	7319296	7319795	Gm26901|chr1:7319296-7319795	0.110124926321764	.	.
chr1	7397837	7398336	chr1	7416296	7416795	Gm26901|chr1:7416296-7416795	0.173229981406702	.	.
chr1	7397837	7398336	chr1	7416852	7417351	Gm26901|chr1:7416852-7417351	0.0745490507737663	.	.
chr1	7398342	7398841	chr1	7218866	7219365	Gm26901|chr1:7218866-7219365	0.136188657766984	.	.
chr1	9298975	9299474	chr1	9188965	9189464	Sntg1|chr1:9188965-9189464	0.094245788735114	.	.
chr1	9298975	9299474	chr1	9573148	9573647	Sntg1|chr1:9573148-9573647	0.129681066287072	.	.
chr1	9299496	9299995	chr1	9038235	9038734	Sntg1|chr1:9038235-9038734	0.133330998744003	.	.
chr1	9299496	9299995	chr1	9090969	9091468	Sntg1|chr1:9090969-9091468	0.1539796593264	.	.
chr1	9299496	9299995	chr1	9541113	9541612	Sntg1|chr1:9541113-9541612	0.142232887857909	.	.
chr1	9547814	9548313	chr1	9541113	9541612	Adhfe1|chr1:9541113-9541612	0.174316208571207	.	.
chr1	10993243	10993742	chr1	10611715	10612214	Prex2|chr1:10611715-10612214	0.127701013300611	.	.
chr1	10993243	10993742	chr1	10759501	10760000	Prex2|chr1:10759501-10760000	0.0937290626380072	.	.
chr1	10993243	10993742	chr1	10942845	10943344	Prex2|chr1:10942845-10943344	0.0969716203909818	.	.
chr1	10993243	10993742	chr1	11065285	11065784	Prex2|chr1:11065285-11065784	0.0843059993581819	.	.
chr1	10993243	10993742	chr1	11066410	11066909	Prex2|chr1:11066410-11066909	0.212543105419478	.	.
chr1	10993243	10993742	chr1	11097221	11097720	Prex2|chr1:11097221-11097720	0.0888871291671079	.	.
chr1	10993243	10993742	chr1	11116878	11117377	Prex2|chr1:11116878-11117377	0.0734454894590993	.	.
chr1	10993243	10993742	chr1	11117387	11117886	Prex2|chr1:11117387-11117886	0.078809978870007	.	.
chr1	10993243	10993742	chr1	11139848	11140347	Prex2|chr1:11139848-11140347	0.101989519506133	.	.
chr1	10993772	10994271	chr1	10611715	10612214	Prex2|chr1:10611715-10612214	0.0820250446134286	.	.
chr1	10993772	10994271	chr1	10942845	10943344	Prex2|chr1:10942845-10943344	0.0714520121546271	.	.
chr1	10993772	10994271	chr1	11065845	11066344	Prex2|chr1:11065845-11066344	0.180550951581102	.	.
chr1	10993772	10994271	chr1	11066410	11066909	Prex2|chr1:11066410-11066909	0.142671025353085	.	.
chr1	10993772	10994271	chr1	11097221	11097720	Prex2|chr1:11097221-11097720	0.211476961051807	.	.
chr1	10993772	10994271	chr1	11116878	11117377	Prex2|chr1:11116878-11117377	0.0959215329140741	.	.
chr1	10993772	10994271	chr1	11116878	11117377	Prex2|chr1:11116878-11117377	0.0959215329140742	.	.
chr1	10993772	10994271	chr1	11117387	11117886	Prex2|chr1:11117387-11117886	0.128365176934415	.	.
chr1	13588843	13589342	chr1	13639420	13639919	Tram1|chr1:13639420-13639919	0.0968981509584106	.	.
chr1	13589563	13590062	chr1	13607816	13608315	Tram1|chr1:13607816-13608315	0.0795025893351324	.	.
chr1	13589563	13590062	chr1	13615825	13616324	Tram1|chr1:13615825-13616324	0.156417222182229	.	.
chr1	13589563	13590062	chr1	13640977	13641476	Tram1|chr1:13640977-13641476	0.0778321445622792	.	.
chr1	13589563	13590062	chr1	13789111	13789610	Tram1|chr1:13789111-13789610	0.160420328161211	.	.
chr1	13589563	13590062	chr1	13870553	13871052	Tram1|chr1:13870553-13871052	0.137428503780514	.	.
chr1	13659706	13660205	chr1	13531462	13531961	Lactb2|chr1:13531462-13531961	0.122139269664173	.	.
chr1	13660314	13660813	chr1	13636523	13637022	Lactb2|chr1:13636523-13637022	0.129479139527265	.	.
chr1	13660314	13660813	chr1	13640977	13641476	Lactb2|chr1:13640977-13641476	0.128096228170238	.	.
chr1	13660314	13660813	chr1	13789111	13789610	Lactb2|chr1:13789111-13789610	0.199476051061245	.	.
chr1	14309549	14310048	chr1	14293533	14294032	Eya1|chr1:14293533-14294032	0.146152138362561	.	.
chr1	14309549	14310048	chr1	14460763	14461262	Eya1|chr1:14460763-14461262	0.140307908315864	.	.
chr1	14309549	14310048	chr1	14620503	14621002	Eya1|chr1:14620503-14621002	0.235845481237938	.	.
chr1	14309549	14310048	chr1	14621019	14621518	Eya1|chr1:14621019-14621518	0.174718027670048	.	.
chr1	14309549	14310048	chr1	14623034	14623533	Eya1|chr1:14623034-14623533	0.159646815913899	.	.
chr1	14309549	14310048	chr1	14676625	14677124	Eya1|chr1:14676625-14677124	0.108962922554543	.	.
chr1	14309549	14310048	chr1	14701636	14702135	Eya1|chr1:14701636-14702135	0.193427837747952	.	.
chr1	14309549	14310048	chr1	14702248	14702747	Eya1|chr1:14702248-14702747	0.229437911527422	.	.
chr1	14309549	14310048	chr1	14739996	14740495	Eya1|chr1:14739996-14740495	0.133873006161824	.	.
chr1	14755218	14755717	chr1	14620503	14621002	Msc|chr1:14620503-14621002	0.198582460773094	.	.
chr1	14755218	14755717	chr1	14621019	14621518	Msc|chr1:14621019-14621518	0.130265420312327	.	.
chr1	14755218	14755717	chr1	14637829	14638328	Msc|chr1:14637829-14638328	0.0810250685504783	.	.
chr1	14756079	14756578	chr1	14620503	14621002	Msc|chr1:14620503-14621002	0.245516310289911	.	.
chr1	14756079	14756578	chr1	14621019	14621518	Msc|chr1:14621019-14621518	0.165568267788192	.	.
chr1	14756079	14756578	chr1	14701636	14702135	Msc|chr1:14701636-14702135	0.13524289810387	.	.
chr1	14756079	14756578	chr1	14702248	14702747	Msc|chr1:14702248-14702747	0.109272504001313	.	.
chr1	14918622	14919121	chr1	14637829	14638328	Trpa1|chr1:14637829-14638328	0.0746759302159218	.	.
chr1	14918622	14919121	chr1	15155037	15155536	Trpa1|chr1:15155037-15155536	0.0947163081123834	.	.
chr1	15892493	15892992	chr1	15899561	15900060	Sbspon|chr1:15899561-15900060	0.0868624681996217	.	.
chr1	16103947	16104446	chr1	15754832	15755331	Rpl7|chr1:15754832-15755331	0.0840179059054673	.	.
chr1	16103947	16104446	chr1	15899561	15900060	Rpl7|chr1:15899561-15900060	0.0839560767559349	.	.
chr1	16104453	16104952	chr1	15899561	15900060	Rpl7|chr1:15899561-15900060	0.0905261101805201	.	.
chr1	16104999	16105498	chr1	15754832	15755331	Rdh10|chr1:15754832-15755331	0.0736538471565613	.	.
chr1	16104999	16105498	chr1	15754832	15755331	Rpl7|chr1:15754832-15755331	0.0736538471565613	.	.
chr1	16105563	16106062	chr1	15849109	15849608	Rdh10|chr1:15849109-15849608	0.173461845918456	.	.
chr1	16105563	16106062	chr1	15899561	15900060	Rdh10|chr1:15899561-15900060	0.0890231952067875	.	.
chr1	16105563	16106062	chr1	16215669	16216168	Rdh10|chr1:16215669-16216168	0.171256720614324	.	.
chr1	16105563	16106062	chr1	16216324	16216823	Rdh10|chr1:16216324-16216823	0.14753130011494	.	.
chr1	16227445	16227944	chr1	15791827	15792326	Gm28095|chr1:15791827-15792326	0.0829357494097976	.	.
chr1	16227445	16227944	chr1	15849109	15849608	Gm28095|chr1:15849109-15849608	0.157484833965655	.	.
chr1	16227445	16227944	chr1	16215669	16216168	Gm28095|chr1:16215669-16216168	0.101372201616801	.	.
chr1	16227445	16227944	chr1	16216324	16216823	Gm28095|chr1:16216324-16216823	0.266036969704958	.	.
chr1	16519035	16519534	chr1	16503821	16504320	Stau2|chr1:16503821-16504320	0.156574274777192	.	.
chr1	16519035	16519534	chr1	16798252	16798751	Stau2|chr1:16798252-16798751	0.107171010695339	.	.
chr1	16618483	16618982	chr1	16745945	16746444	Ube2w|chr1:16745945-16746444	0.133963687404734	.	.
chr1	16618483	16618982	chr1	16798252	16798751	Ube2w|chr1:16798252-16798751	0.100108795466086	.	.
chr1	16688506	16689005	chr1	16523329	16523828	Ly96|chr1:16523329-16523828	0.111038938426969	.	.
chr1	16688506	16689005	chr1	16547143	16547642	Ly96|chr1:16547143-16547642	0.182414245031464	.	.
chr1	16688506	16689005	chr1	16636459	16636958	Ly96|chr1:16636459-16636958	0.0966393803990647	.	.
chr1	17097078	17097577	chr1	16916592	16917091	Jph1|chr1:16916592-16917091	0.179374333537718	.	.
chr1	17097078	17097577	chr1	17003175	17003674	Jph1|chr1:17003175-17003674	0.18511552465803	.	.
chr1	17097078	17097577	chr1	17015917	17016416	Jph1|chr1:17015917-17016416	0.263494992761281	.	.
chr1	17097078	17097577	chr1	17096566	17097065	Jph1|chr1:17096566-17097065	0.3939367962279	.	.
chr1	17097665	17098164	chr1	17003175	17003674	Jph1|chr1:17003175-17003674	0.136199830177146	.	.
chr1	17097665	17098164	chr1	17058743	17059242	Jph1|chr1:17058743-17059242	0.0871382204248611	.	.
chr1	17097665	17098164	chr1	17085061	17085560	Jph1|chr1:17085061-17085560	0.14826837587881	.	.
chr1	17097665	17098164	chr1	17096566	17097065	Jph1|chr1:17096566-17097065	0.137331923295525	.	.
chr1	17097665	17098164	chr1	17305197	17305696	Jph1|chr1:17305197-17305696	0.122837866997406	.	.
chr1	17098192	17098691	chr1	17003175	17003674	Jph1|chr1:17003175-17003674	0.153282959533296	.	.
chr1	17098192	17098691	chr1	17096566	17097065	Jph1|chr1:17096566-17097065	0.0750952369533394	.	.
chr1	17145142	17145641	chr1	16798252	16798751	Gdap1|chr1:16798252-16798751	0.0824411821355848	.	.
chr1	17145142	17145641	chr1	17096566	17097065	Gdap1|chr1:17096566-17097065	0.128458370277892	.	.
chr1	17145142	17145641	chr1	17123369	17123868	Gdap1|chr1:17123369-17123868	0.152488403745932	.	.
chr1	17727070	17727569	chr1	17337206	17337705	Crispld1|chr1:17337206-17337705	0.197375231850167	.	.
chr1	17727070	17727569	chr1	17337206	17337705	Gm16070|chr1:17337206-17337705	0.197375231850167	.	.
chr1	17727070	17727569	chr1	17337767	17338266	Crispld1|chr1:17337767-17338266	0.0858956433694401	.	.
chr1	17727070	17727569	chr1	17337767	17338266	Gm16070|chr1:17337767-17338266	0.0858956433694401	.	.
chr1	17727070	17727569	chr1	17754962	17755461	Crispld1|chr1:17754962-17755461	0.166944490561091	.	.
chr1	17727070	17727569	chr1	17754962	17755461	Gm16070|chr1:17754962-17755461	0.166944490561091	.	.
chr1	17727070	17727569	chr1	17873370	17873869	Crispld1|chr1:17873370-17873869	0.0946843408891465	.	.
chr1	17727070	17727569	chr1	17873370	17873869	Gm16070|chr1:17873370-17873869	0.0946843408891465	.	.
chr1	17727070	17727569	chr1	17892551	17893050	Crispld1|chr1:17892551-17893050	0.071464374287175	.	.
chr1	17727070	17727569	chr1	17892551	17893050	Gm16070|chr1:17892551-17893050	0.071464374287175	.	.
chr1	17727070	17727569	chr1	17980561	17981060	Crispld1|chr1:17980561-17981060	0.111528969422725	.	.
chr1	17727070	17727569	chr1	17980561	17981060	Gm16070|chr1:17980561-17981060	0.111528969422725	.	.
chr1	17727070	17727569	chr1	17997301	17997800	Crispld1|chr1:17997301-17997800	0.0886384185558324	.	.
chr1	17727070	17727569	chr1	17997301	17997800	Gm16070|chr1:17997301-17997800	0.0886384185558324	.	.
chr1	17727608	17728107	chr1	17337206	17337705	Crispld1|chr1:17337206-17337705	0.146939625103974	.	.
chr1	17727608	17728107	chr1	17337206	17337705	Gm16070|chr1:17337206-17337705	0.146939625103974	.	.
chr1	17727608	17728107	chr1	17743956	17744455	Crispld1|chr1:17743956-17744455	0.0753750208989329	.	.
chr1	17727608	17728107	chr1	17743956	17744455	Gm16070|chr1:17743956-17744455	0.0753750208989329	.	.
chr1	17727608	17728107	chr1	17754962	17755461	Crispld1|chr1:17754962-17755461	0.281638129579049	.	.
chr1	17727608	17728107	chr1	17754962	17755461	Gm16070|chr1:17754962-17755461	0.281638129579049	.	.
chr1	17727608	17728107	chr1	17980561	17981060	Crispld1|chr1:17980561-17981060	0.0827828104061171	.	.
chr1	17727608	17728107	chr1	17980561	17981060	Gm16070|chr1:17980561-17981060	0.0827828104061171	.	.
chr1	17727608	17728107	chr1	17997301	17997800	Crispld1|chr1:17997301-17997800	0.153763357462363	.	.
chr1	17727608	17728107	chr1	17997301	17997800	Gm16070|chr1:17997301-17997800	0.153763357462363	.	.
chr1	17727608	17728107	chr1	17998647	17999146	Crispld1|chr1:17998647-17999146	0.0731892102371838	.	.
chr1	17727608	17728107	chr1	17998647	17999146	Gm16070|chr1:17998647-17999146	0.0731892102371838	.	.
chr1	18057998	18058497	chr1	17873370	17873869	Gm28756|chr1:17873370-17873869	0.127141182136123	.	.
chr1	18057998	18058497	chr1	18012804	18013303	Gm28756|chr1:18012804-18013303	0.0726206513626541	.	.
chr1	18057998	18058497	chr1	18031856	18032355	Gm28756|chr1:18031856-18032355	0.0901494296450532	.	.
chr1	18057998	18058497	chr1	18106146	18106645	Gm28756|chr1:18106146-18106645	0.103225319603699	.	.
chr1	18057998	18058497	chr1	18131151	18131650	Gm28756|chr1:18131151-18131650	0.0967052766000914	.	.
chr1	18057998	18058497	chr1	18131663	18132162	Gm28756|chr1:18131663-18132162	0.0788505848076917	.	.
chr1	18058553	18059052	chr1	17840747	17841246	Gm28756|chr1:17840747-17841246	0.104467089284573	.	.
chr1	18058553	18059052	chr1	17873370	17873869	Gm28756|chr1:17873370-17873869	0.12391040820045	.	.
chr1	18058553	18059052	chr1	17998647	17999146	Gm28756|chr1:17998647-17999146	0.070624382563696	.	.
chr1	18058553	18059052	chr1	18106146	18106645	Gm28756|chr1:18106146-18106645	0.129491248230002	.	.
chr1	18058553	18059052	chr1	18106689	18107188	Gm28756|chr1:18106689-18107188	0.0844806644442155	.	.
chr1	18145754	18146253	chr1	17997301	17997800	Crisp4|chr1:17997301-17997800	0.235993388172964	.	.
chr1	18145754	18146253	chr1	17998647	17999146	Crisp4|chr1:17998647-17999146	0.150225476034152	.	.
chr1	18145754	18146253	chr1	18190855	18191354	Crisp4|chr1:18190855-18191354	0.110034703716655	.	.
chr1	18145754	18146253	chr1	18412678	18413177	Crisp4|chr1:18412678-18413177	0.265744208853384	.	.
chr1	20356146	20356645	chr1	20477721	20478220	4930486I03Rik|chr1:20477721-20478220	0.147296403704468	.	.
chr1	20356146	20356645	chr1	20494643	20495142	4930486I03Rik|chr1:20494643-20495142	0.100506363698684	.	.
chr1	20669436	20669935	chr1	20259892	20260391	Gm28653|chr1:20259892-20260391	0.12139427300988	.	.
chr1	20669436	20669935	chr1	20346161	20346660	Gm28653|chr1:20346161-20346660	0.186371815514006	.	.
chr1	20669436	20669935	chr1	20494643	20495142	Gm28653|chr1:20494643-20495142	0.0745125638675019	.	.
chr1	20669436	20669935	chr1	20725382	20725881	Gm28653|chr1:20725382-20725881	0.132395984178237	.	.
chr1	20669436	20669935	chr1	20933361	20933860	Gm28653|chr1:20933361-20933860	0.0762845226196331	.	.
chr1	20820187	20820686	chr1	20699955	20700454	Mcm3|chr1:20699955-20700454	0.130819905226208	.	.
chr1	20820187	20820686	chr1	20900532	20901031	Mcm3|chr1:20900532-20901031	0.134489061271669	.	.
chr1	20820187	20820686	chr1	20933361	20933860	Mcm3|chr1:20933361-20933860	0.108086664677346	.	.
chr1	20890311	20890810	chr1	20554332	20554831	6720483E21Rik|chr1:20554332-20554831	0.0967269705824328	.	.
chr1	20890311	20890810	chr1	20554332	20554831	Paqr8|chr1:20554332-20554831	0.0967269705824328	.	.
chr1	20890311	20890810	chr1	20699955	20700454	6720483E21Rik|chr1:20699955-20700454	0.0975823807237116	.	.
chr1	20890311	20890810	chr1	20699955	20700454	Paqr8|chr1:20699955-20700454	0.0975823807237116	.	.
chr1	20890311	20890810	chr1	20725382	20725881	6720483E21Rik|chr1:20725382-20725881	0.107075932091291	.	.
chr1	20890311	20890810	chr1	20725382	20725881	Paqr8|chr1:20725382-20725881	0.107075932091291	.	.
chr1	20890311	20890810	chr1	20900532	20901031	6720483E21Rik|chr1:20900532-20901031	0.120002959630611	.	.
chr1	20890311	20890810	chr1	20900532	20901031	Paqr8|chr1:20900532-20901031	0.120002959630611	.	.
chr1	20890311	20890810	chr1	20933361	20933860	6720483E21Rik|chr1:20933361-20933860	0.153746215462253	.	.
chr1	20890311	20890810	chr1	20933361	20933860	Paqr8|chr1:20933361-20933860	0.153746215462253	.	.
chr1	20890857	20891356	chr1	20725382	20725881	6720483E21Rik|chr1:20725382-20725881	0.112903271416201	.	.
chr1	20890857	20891356	chr1	20725382	20725881	Paqr8|chr1:20725382-20725881	0.112903271416201	.	.
chr1	20890857	20891356	chr1	20921118	20921617	6720483E21Rik|chr1:20921118-20921617	0.0749391840177522	.	.
chr1	20890857	20891356	chr1	20921118	20921617	Paqr8|chr1:20921118-20921617	0.0749391840177522	.	.
chr1	20890857	20891356	chr1	20922853	20923352	6720483E21Rik|chr1:20922853-20923352	0.113897915469771	.	.
chr1	20890857	20891356	chr1	20922853	20923352	Paqr8|chr1:20922853-20923352	0.113897915469771	.	.
chr1	20890857	20891356	chr1	20933361	20933860	6720483E21Rik|chr1:20933361-20933860	0.0746661709984931	.	.
chr1	20890857	20891356	chr1	20933361	20933860	Paqr8|chr1:20933361-20933860	0.0746661709984931	.	.
chr1	20890857	20891356	chr1	20938964	20939463	6720483E21Rik|chr1:20938964-20939463	0.0796906885704961	.	.
chr1	20890857	20891356	chr1	20938964	20939463	Paqr8|chr1:20938964-20939463	0.0796906885704961	.	.
chr1	20951400	20951899	chr1	20513637	20514136	Efhc1|chr1:20513637-20514136	0.118637351007146	.	.
chr1	20951400	20951899	chr1	20922285	20922784	Efhc1|chr1:20922285-20922784	0.228173497198899	.	.
chr1	20951400	20951899	chr1	20933361	20933860	Efhc1|chr1:20933361-20933860	0.0910937961291866	.	.
chr1	25829930	25830429	chr1	26120477	26120976	Adgrb3|chr1:26120477-26120976	0.131245357283342	.	.
chr1	30872795	30873294	chr1	30624643	30625142	Phf3|chr1:30624643-30625142	0.0876166824825868	.	.
chr1	30872795	30873294	chr1	30625224	30625723	Phf3|chr1:30625224-30625723	0.133749728652267	.	.
chr1	30872795	30873294	chr1	30649743	30650242	Phf3|chr1:30649743-30650242	0.0831189110461335	.	.
chr1	30872795	30873294	chr1	30700382	30700881	Phf3|chr1:30700382-30700881	0.13879694091648	.	.
chr1	30872795	30873294	chr1	30718559	30719058	Phf3|chr1:30718559-30719058	0.0925823024115938	.	.
chr1	30872795	30873294	chr1	30808259	30808758	Phf3|chr1:30808259-30808758	0.108875347073564	.	.
chr1	30873430	30873929	chr1	30510056	30510555	Phf3|chr1:30510056-30510555	0.128171626303113	.	.
chr1	30873430	30873929	chr1	30584783	30585282	Phf3|chr1:30584783-30585282	0.135786642618372	.	.
chr1	30873430	30873929	chr1	30639815	30640314	Phf3|chr1:30639815-30640314	0.113672743293955	.	.
chr1	30873430	30873929	chr1	30700382	30700881	Phf3|chr1:30700382-30700881	0.105219703349494	.	.
chr1	30873942	30874441	chr1	30639815	30640314	Phf3|chr1:30639815-30640314	0.0863670863956681	.	.
chr1	30873942	30874441	chr1	30700382	30700881	Phf3|chr1:30700382-30700881	0.0769650419232677	.	.
chr1	30949080	30949579	chr1	30639815	30640314	Ptp4a1|chr1:30639815-30640314	0.0781846422779909	.	.
chr1	30949080	30949579	chr1	30718559	30719058	Ptp4a1|chr1:30718559-30719058	0.0729679479504741	.	.
chr1	30949080	30949579	chr1	30740784	30741283	Ptp4a1|chr1:30740784-30741283	0.0962493605939578	.	.
chr1	30949582	30950081	chr1	30639815	30640314	Ptp4a1|chr1:30639815-30640314	0.150375951758742	.	.
chr1	30949582	30950081	chr1	30681140	30681639	Ptp4a1|chr1:30681140-30681639	0.115862295144948	.	.
chr1	32172459	32172958	chr1	32087939	32088438	Khdrbs2|chr1:32087939-32088438	0.0737486662340849	.	.
chr1	32172459	32172958	chr1	32199360	32199859	Khdrbs2|chr1:32199360-32199859	0.239219240130764	.	.
chr1	32172459	32172958	chr1	32213498	32213997	Khdrbs2|chr1:32213498-32213997	0.140003446597324	.	.
chr1	32172459	32172958	chr1	32237298	32237797	Khdrbs2|chr1:32237298-32237797	0.086535987988142	.	.
chr1	42229631	42230130	chr1	42102215	42102714	Gm9915|chr1:42102215-42102714	0.0804212202299159	.	.
chr1	42229631	42230130	chr1	42243790	42244289	Gm9915|chr1:42243790-42244289	0.0737098005811977	.	.
chr1	44019127	44019626	chr1	44459127	44459626	Mettl21c|chr1:44459127-44459626	0.148701303878752	.	.
chr1	44020453	44020952	chr1	44042471	44042970	Mettl21c|chr1:44042471-44042970	0.131568724146045	.	.
chr1	44020453	44020952	chr1	44064570	44065069	Mettl21c|chr1:44064570-44065069	0.0714264544113004	.	.
chr1	44020453	44020952	chr1	44459127	44459626	Mettl21c|chr1:44459127-44459626	0.112346284986662	.	.
chr1	44102213	44102712	chr1	44064570	44065069	Tex30|chr1:44064570-44065069	0.0767384506478346	.	.
chr1	44119144	44119643	chr1	44198840	44199339	Bivm|chr1:44198840-44199339	0.0723472842023079	.	.
chr1	44119144	44119643	chr1	44198840	44199339	Poglut2|chr1:44198840-44199339	0.0723472842023079	.	.
chr1	44119144	44119643	chr1	44441743	44442242	Bivm|chr1:44441743-44442242	0.111166460321648	.	.
chr1	44119144	44119643	chr1	44441743	44442242	Poglut2|chr1:44441743-44442242	0.111166460321648	.	.
chr1	44147693	44148192	chr1	44228990	44229489	Ercc5|chr1:44228990-44229489	0.148752402448467	.	.
chr1	44147693	44148192	chr1	44441743	44442242	Ercc5|chr1:44441743-44442242	0.0898277749089682	.	.
chr1	44551396	44551895	chr1	44459127	44459626	Gulp1|chr1:44459127-44459626	0.308824092326076	.	.
chr1	44551396	44551895	chr1	44566988	44567487	Gulp1|chr1:44566988-44567487	0.278304519095461	.	.
chr1	44551396	44551895	chr1	44589518	44590017	Gulp1|chr1:44589518-44590017	0.198744614966967	.	.
chr1	44551396	44551895	chr1	44595978	44596477	Gulp1|chr1:44595978-44596477	0.305442539262759	.	.
chr1	44551396	44551895	chr1	44626436	44626935	Gulp1|chr1:44626436-44626935	0.317009175342399	.	.
chr1	44551396	44551895	chr1	44645161	44645660	Gulp1|chr1:44645161-44645660	0.106326830263455	.	.
chr1	44551396	44551895	chr1	44645681	44646180	Gulp1|chr1:44645681-44646180	0.339251553166121	.	.
chr1	44551396	44551895	chr1	44646260	44646759	Gulp1|chr1:44646260-44646759	0.134248189326653	.	.
chr1	44551396	44551895	chr1	44666242	44666741	Gulp1|chr1:44666242-44666741	0.179418426873921	.	.
chr1	44551396	44551895	chr1	44699482	44699981	Gulp1|chr1:44699482-44699981	0.366362626753854	.	.
chr1	44551396	44551895	chr1	44712403	44712902	Gulp1|chr1:44712403-44712902	0.0925702929859146	.	.
chr1	44551396	44551895	chr1	44720979	44721478	Gulp1|chr1:44720979-44721478	0.270672578734387	.	.
chr1	44551396	44551895	chr1	44733339	44733838	Gulp1|chr1:44733339-44733838	0.228209977533029	.	.
chr1	44551396	44551895	chr1	44741191	44741690	Gulp1|chr1:44741191-44741690	0.120393277651401	.	.
chr1	44551396	44551895	chr1	44770799	44771298	Gulp1|chr1:44770799-44771298	0.0777329389509692	.	.
chr1	44552204	44552703	chr1	44441743	44442242	Gulp1|chr1:44441743-44442242	0.0900573561606408	.	.
chr1	44552204	44552703	chr1	44459127	44459626	Gulp1|chr1:44459127-44459626	0.355373278042817	.	.
chr1	44552204	44552703	chr1	44566988	44567487	Gulp1|chr1:44566988-44567487	0.223566650968218	.	.
chr1	44552204	44552703	chr1	44589518	44590017	Gulp1|chr1:44589518-44590017	0.202277543304385	.	.
chr1	44552204	44552703	chr1	44595978	44596477	Gulp1|chr1:44595978-44596477	0.283822116614985	.	.
chr1	44552204	44552703	chr1	44626436	44626935	Gulp1|chr1:44626436-44626935	0.22407621441049	.	.
chr1	44552204	44552703	chr1	44645161	44645660	Gulp1|chr1:44645161-44645660	0.0788519177142867	.	.
chr1	44552204	44552703	chr1	44645681	44646180	Gulp1|chr1:44645681-44646180	0.315080825344138	.	.
chr1	44552204	44552703	chr1	44646260	44646759	Gulp1|chr1:44646260-44646759	0.132298299400128	.	.
chr1	44552204	44552703	chr1	44666242	44666741	Gulp1|chr1:44666242-44666741	0.0846129317398792	.	.
chr1	44552204	44552703	chr1	44699482	44699981	Gulp1|chr1:44699482-44699981	0.335557890626248	.	.
chr1	44552204	44552703	chr1	44712403	44712902	Gulp1|chr1:44712403-44712902	0.126702592359221	.	.
chr1	44552204	44552703	chr1	44720979	44721478	Gulp1|chr1:44720979-44721478	0.208202755883756	.	.
chr1	44552204	44552703	chr1	44733339	44733838	Gulp1|chr1:44733339-44733838	0.114414329202178	.	.
chr1	44552204	44552703	chr1	44741191	44741690	Gulp1|chr1:44741191-44741690	0.172356134598804	.	.
chr1	45794689	45795188	chr1	45760934	45761433	Wdr75|chr1:45760934-45761433	0.0885466886791677	.	.
chr1	45795197	45795696	chr1	45760934	45761433	Wdr75|chr1:45760934-45761433	0.215485555634933	.	.
chr1	45925424	45925923	chr1	45627823	45628322	Slc40a1|chr1:45627823-45628322	0.0714584672359292	.	.
chr1	45925424	45925923	chr1	45627823	45628322	Slc40a1|chr1:45627823-45628322	0.0714584672359293	.	.
chr1	45925424	45925923	chr1	45766100	45766599	Slc40a1|chr1:45766100-45766599	0.0722029138060534	.	.
chr1	45925424	45925923	chr1	45860275	45860774	Slc40a1|chr1:45860275-45860774	0.117406376400648	.	.
chr1	45925424	45925923	chr1	45919615	45920114	Slc40a1|chr1:45919615-45920114	0.119061054588283	.	.
chr1	45925424	45925923	chr1	46067115	46067614	Slc40a1|chr1:46067115-46067614	0.0792655748155348	.	.
chr1	46065930	46066429	chr1	45866593	45867092	Dnah7b|chr1:45866593-45867092	0.120158684717327	.	.
chr1	46065930	46066429	chr1	46067115	46067614	Dnah7b|chr1:46067115-46067614	0.13722664445529	.	.
chr1	46065930	46066429	chr1	46160998	46161497	Dnah7b|chr1:46160998-46161497	0.0865448896747187	.	.
chr1	46066566	46067065	chr1	45825095	45825594	Dnah7b|chr1:45825095-45825594	0.0874165758096093	.	.
chr1	46066566	46067065	chr1	45860275	45860774	Dnah7b|chr1:45860275-45860774	0.132566564982287	.	.
chr1	46066566	46067065	chr1	45866593	45867092	Dnah7b|chr1:45866593-45867092	0.191648310306206	.	.
chr1	46066566	46067065	chr1	46067115	46067614	Dnah7b|chr1:46067115-46067614	0.387411378415984	.	.
chr1	46066566	46067065	chr1	46160998	46161497	Dnah7b|chr1:46160998-46161497	0.244707711869577	.	.
chr1	46849702	46850201	chr1	46841186	46841685	Gm28151|chr1:46841186-46841685	0.150467529613691	.	.
chr1	46849702	46850201	chr1	46865392	46865891	Gm28151|chr1:46865392-46865891	0.111908112934291	.	.
chr1	52816845	52817344	chr1	52752671	52753170	Inpp1|chr1:52752671-52753170	0.152497759266896	.	.
chr1	52816845	52817344	chr1	52884229	52884728	Inpp1|chr1:52884229-52884728	0.078354162560113	.	.
chr1	52817513	52818012	chr1	52918307	52918806	Inpp1|chr1:52918307-52918806	0.105598903442673	.	.
chr1	52817513	52818012	chr1	52934666	52935165	Inpp1|chr1:52934666-52935165	0.082123962947133	.	.
chr1	52817513	52818012	chr1	52951458	52951957	Inpp1|chr1:52951458-52951957	0.1538111502631	.	.
chr1	52817513	52818012	chr1	52951973	52952472	Inpp1|chr1:52951973-52952472	0.100613194118921	.	.
chr1	52817513	52818012	chr1	52952486	52952985	Inpp1|chr1:52952486-52952985	0.109134166716377	.	.
chr1	52817513	52818012	chr1	52986655	52987154	Inpp1|chr1:52986655-52987154	0.102910315777889	.	.
chr1	52817513	52818012	chr1	53018688	53019187	Inpp1|chr1:53018688-53019187	0.111403519088755	.	.
chr1	52817513	52818012	chr1	53225566	53226065	Inpp1|chr1:53225566-53226065	0.148409147232334	.	.
chr1	52844734	52845233	chr1	52884229	52884728	Hibch|chr1:52884229-52884728	0.100778994956503	.	.
chr1	52844734	52845233	chr1	52951973	52952472	Hibch|chr1:52951973-52952472	0.117825422517353	.	.
chr1	52844734	52845233	chr1	52955615	52956114	Hibch|chr1:52955615-52956114	0.183240821437991	.	.
chr1	52844734	52845233	chr1	53032502	53033001	Hibch|chr1:53032502-53033001	0.0708724853836697	.	.
chr1	53020017	53020516	chr1	52934666	52935165	1700019D03Rik|chr1:52934666-52935165	0.311544013335368	.	.
chr1	53020017	53020516	chr1	52951458	52951957	1700019D03Rik|chr1:52951458-52951957	0.111439504045609	.	.
chr1	53020017	53020516	chr1	52952486	52952985	1700019D03Rik|chr1:52952486-52952985	0.0723081972435445	.	.
chr1	53020017	53020516	chr1	52986655	52987154	1700019D03Rik|chr1:52986655-52987154	0.189726894892827	.	.
chr1	53020017	53020516	chr1	53018688	53019187	1700019D03Rik|chr1:53018688-53019187	0.0741914035771267	.	.
chr1	53020017	53020516	chr1	53272612	53273111	1700019D03Rik|chr1:53272612-53273111	0.0923158939015267	.	.
chr1	53020017	53020516	chr1	53413492	53413991	1700019D03Rik|chr1:53413492-53413991	0.162486339293105	.	.
chr1	53061825	53062324	chr1	52799343	52799842	Mstn|chr1:52799343-52799842	0.237746006617053	.	.
chr1	53061825	53062324	chr1	52876844	52877343	Mstn|chr1:52876844-52877343	0.23252714371097	.	.
chr1	53061825	53062324	chr1	52903595	52904094	Mstn|chr1:52903595-52904094	0.19844135014822	.	.
chr1	53061825	53062324	chr1	52914502	52915001	Mstn|chr1:52914502-52915001	0.11149987078884	.	.
chr1	53061825	53062324	chr1	52918307	52918806	Mstn|chr1:52918307-52918806	0.225794959930926	.	.
chr1	53061825	53062324	chr1	52951458	52951957	Mstn|chr1:52951458-52951957	0.0805717625409218	.	.
chr1	53061825	53062324	chr1	52951973	52952472	Mstn|chr1:52951973-52952472	0.0720291699947101	.	.
chr1	53061825	53062324	chr1	52953081	52953580	Mstn|chr1:52953081-52953580	0.243145461329739	.	.
chr1	53061825	53062324	chr1	52986655	52987154	Mstn|chr1:52986655-52987154	0.1382813814988	.	.
chr1	53061825	53062324	chr1	53062527	53063026	Mstn|chr1:53062527-53063026	0.495192810637244	.	.
chr1	53061825	53062324	chr1	53063065	53063564	Mstn|chr1:53063065-53063564	0.437930645148389	.	.
chr1	53061825	53062324	chr1	53093170	53093669	Mstn|chr1:53093170-53093669	0.162136782813649	.	.
chr1	53061825	53062324	chr1	53206752	53207251	Mstn|chr1:53206752-53207251	0.154227343046139	.	.
chr1	53061825	53062324	chr1	53225566	53226065	Mstn|chr1:53225566-53226065	0.296633789549858	.	.
chr1	53061825	53062324	chr1	53272612	53273111	Mstn|chr1:53272612-53273111	0.113278544825419	.	.
chr1	53296806	53297305	chr1	53157813	53158312	Ormdl1|chr1:53157813-53158312	0.122686130143143	.	.
chr1	53296806	53297305	chr1	53157813	53158312	Pms1|chr1:53157813-53158312	0.122686130143143	.	.
chr1	53297308	53297807	chr1	53032502	53033001	Ormdl1|chr1:53032502-53033001	0.0779068614064651	.	.
chr1	53297308	53297807	chr1	53032502	53033001	Pms1|chr1:53032502-53033001	0.0779068614064651	.	.
chr1	53297308	53297807	chr1	53048589	53049088	Ormdl1|chr1:53048589-53049088	0.120483766625707	.	.
chr1	53297308	53297807	chr1	53048589	53049088	Pms1|chr1:53048589-53049088	0.120483766625707	.	.
chr1	53313399	53313898	chr1	53062527	53063026	Osgepl1|chr1:53062527-53063026	0.0850707923689531	.	.
chr1	53313399	53313898	chr1	53093170	53093669	Osgepl1|chr1:53093170-53093669	0.151566728611047	.	.
chr1	53352482	53352981	chr1	53157813	53158312	Asdurf|chr1:53157813-53158312	0.0708414112662692	.	.
chr1	53352482	53352981	chr1	53157813	53158312	Asnsd1|chr1:53157813-53158312	0.0708414112662692	.	.
chr1	53352482	53352981	chr1	53715382	53715881	Asdurf|chr1:53715382-53715881	0.138364513444738	.	.
chr1	53352482	53352981	chr1	53715382	53715881	Asnsd1|chr1:53715382-53715881	0.138364513444738	.	.
chr1	54250459	54250958	chr1	54474770	54475269	Ccdc150|chr1:54474770-54475269	0.209465311901888	.	.
chr1	54250459	54250958	chr1	54578469	54578968	Ccdc150|chr1:54578469-54578968	0.0907386991179728	.	.
chr1	54250459	54250958	chr1	54584699	54585198	Ccdc150|chr1:54584699-54585198	0.0847275185206283	.	.
chr1	54250459	54250958	chr1	54665931	54666430	Ccdc150|chr1:54665931-54666430	0.141495637172647	.	.
chr1	54250459	54250958	chr1	54677573	54678072	Ccdc150|chr1:54677573-54678072	0.109060450787483	.	.
chr1	54250459	54250958	chr1	54690573	54691072	Ccdc150|chr1:54690573-54691072	0.0868177156233778	.	.
chr1	54250459	54250958	chr1	54707058	54707557	Ccdc150|chr1:54707058-54707557	0.110351426299898	.	.
chr1	54438767	54439266	chr1	54474770	54475269	Gtf3c3|chr1:54474770-54475269	0.150556714135889	.	.
chr1	54438767	54439266	chr1	54492251	54492750	Gtf3c3|chr1:54492251-54492750	0.0944425346621643	.	.
chr1	54438767	54439266	chr1	54578469	54578968	Gtf3c3|chr1:54578469-54578968	0.10225473102897	.	.
chr1	54438767	54439266	chr1	54647122	54647621	Gtf3c3|chr1:54647122-54647621	0.114738957205547	.	.
chr1	54438767	54439266	chr1	54665931	54666430	Gtf3c3|chr1:54665931-54666430	0.104837613172009	.	.
chr1	54438767	54439266	chr1	54690573	54691072	Gtf3c3|chr1:54690573-54691072	0.158383634628652	.	.
chr1	54438767	54439266	chr1	54707058	54707557	Gtf3c3|chr1:54707058-54707557	0.0873824072698442	.	.
chr1	54438767	54439266	chr1	54715009	54715508	Gtf3c3|chr1:54715009-54715508	0.133601489011912	.	.
chr1	54438767	54439266	chr1	54715524	54716023	Gtf3c3|chr1:54715524-54716023	0.122413689598007	.	.
chr1	54438767	54439266	chr1	54747681	54748180	Gtf3c3|chr1:54747681-54748180	0.109290595825184	.	.
chr1	54557443	54557942	chr1	54448109	54448608	Pgap1|chr1:54448109-54448608	0.152723652912687	.	.
chr1	54557443	54557942	chr1	54578469	54578968	Pgap1|chr1:54578469-54578968	0.205908454893719	.	.
chr1	54557443	54557942	chr1	54608585	54609084	Pgap1|chr1:54608585-54609084	0.131075736639361	.	.
chr1	54557443	54557942	chr1	54690573	54691072	Pgap1|chr1:54690573-54691072	0.161619863946333	.	.
chr1	54557443	54557942	chr1	54707058	54707557	Pgap1|chr1:54707058-54707557	0.124313928756805	.	.
chr1	55026688	55027187	chr1	55192060	55192559	Sf3b1|chr1:55192060-55192559	0.104665351535892	.	.
chr1	55026688	55027187	chr1	55462215	55462714	Sf3b1|chr1:55462215-55462714	0.0977022942123473	.	.
chr1	55026688	55027187	chr1	55463647	55464146	Sf3b1|chr1:55463647-55464146	0.0896782588399689	.	.
chr1	55027198	55027697	chr1	55171315	55171814	Sf3b1|chr1:55171315-55171814	0.105681295649044	.	.
chr1	55027198	55027697	chr1	55223973	55224472	Sf3b1|chr1:55223973-55224472	0.141948040468233	.	.
chr1	55027198	55027697	chr1	55446132	55446631	Sf3b1|chr1:55446132-55446631	0.123735663805181	.	.
chr1	55052491	55052990	chr1	55012469	55012968	Coq10b|chr1:55012469-55012968	0.0939929135811971	.	.
chr1	55052491	55052990	chr1	55171315	55171814	Coq10b|chr1:55171315-55171814	0.0886422367329274	.	.
chr1	55052491	55052990	chr1	55223973	55224472	Coq10b|chr1:55223973-55224472	0.141364332283101	.	.
chr1	55087395	55087894	chr1	55012469	55012968	Hspd1|chr1:55012469-55012968	0.168462787546209	.	.
chr1	55087395	55087894	chr1	55012469	55012968	Hspe1|chr1:55012469-55012968	0.168462787546209	.	.
chr1	55087395	55087894	chr1	55223973	55224472	Hspd1|chr1:55223973-55224472	0.0752934558250101	.	.
chr1	55087395	55087894	chr1	55223973	55224472	Hspe1|chr1:55223973-55224472	0.0752934558250101	.	.
chr1	55087395	55087894	chr1	55446132	55446631	Hspd1|chr1:55446132-55446631	0.0912104448867032	.	.
chr1	55087395	55087894	chr1	55446132	55446631	Hspe1|chr1:55446132-55446631	0.0912104448867032	.	.
chr1	55087395	55087894	chr1	55449137	55449636	Hspd1|chr1:55449137-55449636	0.104999876464274	.	.
chr1	55087395	55087894	chr1	55449137	55449636	Hspe1|chr1:55449137-55449636	0.104999876464274	.	.
chr1	55130908	55131407	chr1	55223973	55224472	Mob4|chr1:55223973-55224472	0.146479202321415	.	.
chr1	55131471	55131970	chr1	55192060	55192559	Mob4|chr1:55192060-55192559	0.0833972814716771	.	.
chr1	55131471	55131970	chr1	55440588	55441087	Mob4|chr1:55440588-55441087	0.0983849927132801	.	.
chr1	55131471	55131970	chr1	55462215	55462714	Mob4|chr1:55462215-55462714	0.141337799388306	.	.
chr1	55131471	55131970	chr1	55463647	55464146	Mob4|chr1:55463647-55464146	0.0933254280024586	.	.
chr1	55236881	55237380	chr1	55012469	55012968	Mars2|chr1:55012469-55012968	0.098359482693764	.	.
chr1	55237741	55238240	chr1	55073293	55073792	Mars2|chr1:55073293-55073792	0.12096321802238	.	.
chr1	55237741	55238240	chr1	55192060	55192559	Mars2|chr1:55192060-55192559	0.0953237528303932	.	.
chr1	55237741	55238240	chr1	55440588	55441087	Mars2|chr1:55440588-55441087	0.138419343895063	.	.
chr1	55237741	55238240	chr1	55462215	55462714	Mars2|chr1:55462215-55462714	0.19792026355896	.	.
chr1	55237741	55238240	chr1	55463647	55464146	Mars2|chr1:55463647-55464146	0.0753428197998166	.	.
chr1	55363229	55363728	chr1	55012469	55012968	Boll|chr1:55012469-55012968	0.0888254104023329	.	.
chr1	55363229	55363728	chr1	55223973	55224472	Boll|chr1:55223973-55224472	0.136117253839001	.	.
chr1	55405572	55406071	chr1	55171875	55172374	Plcl1|chr1:55171875-55172374	0.188822639438767	.	.
chr1	55405572	55406071	chr1	55192060	55192559	Plcl1|chr1:55192060-55192559	0.080047725848103	.	.
chr1	55405572	55406071	chr1	55223973	55224472	Plcl1|chr1:55223973-55224472	0.143028827429997	.	.
chr1	55405572	55406071	chr1	55430568	55431067	Plcl1|chr1:55430568-55431067	0.0815299605852326	.	.
chr1	55405572	55406071	chr1	55440588	55441087	Plcl1|chr1:55440588-55441087	0.100851829768171	.	.
chr1	55405572	55406071	chr1	55446132	55446631	Plcl1|chr1:55446132-55446631	0.197233040594876	.	.
chr1	55405572	55406071	chr1	55449137	55449636	Plcl1|chr1:55449137-55449636	0.142580656922672	.	.
chr1	55405572	55406071	chr1	55462215	55462714	Plcl1|chr1:55462215-55462714	0.140751395465755	.	.
chr1	55406395	55406894	chr1	55171875	55172374	Plcl1|chr1:55171875-55172374	0.126199773845485	.	.
chr1	55406395	55406894	chr1	55192060	55192559	Plcl1|chr1:55192060-55192559	0.0748988886909775	.	.
chr1	55406395	55406894	chr1	55427536	55428035	Plcl1|chr1:55427536-55428035	0.116472876864596	.	.
chr1	55406395	55406894	chr1	55430568	55431067	Plcl1|chr1:55430568-55431067	0.214410042788045	.	.
chr1	55406395	55406894	chr1	55440588	55441087	Plcl1|chr1:55440588-55441087	0.22189786206652	.	.
chr1	55406395	55406894	chr1	55446132	55446631	Plcl1|chr1:55446132-55446631	0.226349240212504	.	.
chr1	55406395	55406894	chr1	55449137	55449636	Plcl1|chr1:55449137-55449636	0.192074971582	.	.
chr1	55406395	55406894	chr1	55462215	55462714	Plcl1|chr1:55462215-55462714	0.304459254994274	.	.
chr1	55406395	55406894	chr1	55463647	55464146	Plcl1|chr1:55463647-55464146	0.151210218271677	.	.
chr1	55406395	55406894	chr1	55494703	55495202	Plcl1|chr1:55494703-55495202	0.0898702541045417	.	.
chr1	56972152	56972651	chr1	56554600	56555099	9130024F11Rik|chr1:56554600-56555099	0.104915057917214	.	.
chr1	56972152	56972651	chr1	56554600	56555099	9130024F11Rik|chr1:56554600-56555099	0.104915057917215	.	.
chr1	56972152	56972651	chr1	56850347	56850846	9130024F11Rik|chr1:56850347-56850846	0.0751933299139301	.	.
chr1	56972152	56972651	chr1	56977074	56977573	9130024F11Rik|chr1:56977074-56977573	0.0961028513699543	.	.
chr1	56972152	56972651	chr1	57224009	57224508	9130024F11Rik|chr1:57224009-57224508	0.163814469401645	.	.
chr1	56972152	56972651	chr1	57224682	57225181	9130024F11Rik|chr1:57224682-57225181	0.0885239139671858	.	.
chr1	57214259	57214758	chr1	56850347	56850846	BC055402|chr1:56850347-56850846	0.326041103471085	.	.
chr1	57214259	57214758	chr1	56850848	56851347	BC055402|chr1:56850848-56851347	0.166172337168415	.	.
chr1	57214259	57214758	chr1	56972961	56973460	BC055402|chr1:56972961-56973460	0.23323642117556	.	.
chr1	57214259	57214758	chr1	57269706	57270205	BC055402|chr1:57269706-57270205	0.15675874605219	.	.
chr1	57214259	57214758	chr1	57496540	57497039	BC055402|chr1:57496540-57497039	0.176365166840378	.	.
chr1	57377374	57377873	chr1	57205521	57206020	1700066M21Rik|chr1:57205521-57206020	0.0831414360014492	.	.
chr1	57377374	57377873	chr1	57205521	57206020	4930558J18Rik|chr1:57205521-57206020	0.0831414360014492	.	.
chr1	57377374	57377873	chr1	57224009	57224508	1700066M21Rik|chr1:57224009-57224508	0.145716172135966	.	.
chr1	57377374	57377873	chr1	57224009	57224508	4930558J18Rik|chr1:57224009-57224508	0.145716172135966	.	.
chr1	57377374	57377873	chr1	57416709	57417208	1700066M21Rik|chr1:57416709-57417208	0.167972819511245	.	.
chr1	57377374	57377873	chr1	57416709	57417208	4930558J18Rik|chr1:57416709-57417208	0.167972819511245	.	.
chr1	57377374	57377873	chr1	57436901	57437400	1700066M21Rik|chr1:57436901-57437400	0.0864084037530894	.	.
chr1	57377374	57377873	chr1	57436901	57437400	4930558J18Rik|chr1:57436901-57437400	0.0864084037530894	.	.
chr1	57377374	57377873	chr1	57497238	57497737	1700066M21Rik|chr1:57497238-57497737	0.0889948369295591	.	.
chr1	57377374	57377873	chr1	57497238	57497737	4930558J18Rik|chr1:57497238-57497737	0.0889948369295591	.	.
chr1	57377988	57378487	chr1	57224009	57224508	1700066M21Rik|chr1:57224009-57224508	0.0958417686508308	.	.
chr1	57377988	57378487	chr1	57224009	57224508	4930558J18Rik|chr1:57224009-57224508	0.0958417686508308	.	.
chr1	57377988	57378487	chr1	57428334	57428833	1700066M21Rik|chr1:57428334-57428833	0.150718729723234	.	.
chr1	57377988	57378487	chr1	57428334	57428833	4930558J18Rik|chr1:57428334-57428833	0.150718729723234	.	.
chr1	57377988	57378487	chr1	57436393	57436892	1700066M21Rik|chr1:57436393-57436892	0.080883032538777	.	.
chr1	57377988	57378487	chr1	57436393	57436892	4930558J18Rik|chr1:57436393-57436892	0.080883032538777	.	.
chr1	57377988	57378487	chr1	57436901	57437400	1700066M21Rik|chr1:57436901-57437400	0.191033308670284	.	.
chr1	57377988	57378487	chr1	57436901	57437400	4930558J18Rik|chr1:57436901-57437400	0.191033308670284	.	.
chr1	57377988	57378487	chr1	57497238	57497737	1700066M21Rik|chr1:57497238-57497737	0.0937771945958942	.	.
chr1	57377988	57378487	chr1	57497238	57497737	4930558J18Rik|chr1:57497238-57497737	0.0937771945958942	.	.
chr1	57406257	57406756	chr1	57463515	57464014	Maip1|chr1:57463515-57464014	0.103873490308544	.	.
chr1	57406257	57406756	chr1	57463515	57464014	Tyw5|chr1:57463515-57464014	0.103873490308544	.	.
chr1	57406767	57407266	chr1	57224009	57224508	Maip1|chr1:57224009-57224508	0.151615112778956	.	.
chr1	57406767	57407266	chr1	57224009	57224508	Tyw5|chr1:57224009-57224508	0.151615112778956	.	.
chr1	57406767	57407266	chr1	57224682	57225181	Maip1|chr1:57224682-57225181	0.1989979773794	.	.
chr1	57406767	57407266	chr1	57224682	57225181	Tyw5|chr1:57224682-57225181	0.1989979773794	.	.
chr1	57406767	57407266	chr1	57333790	57334289	Maip1|chr1:57333790-57334289	0.084697959164734	.	.
chr1	57406767	57407266	chr1	57333790	57334289	Tyw5|chr1:57333790-57334289	0.084697959164734	.	.
chr1	57406767	57407266	chr1	57436393	57436892	Maip1|chr1:57436393-57436892	0.0966406979692566	.	.
chr1	57406767	57407266	chr1	57436393	57436892	Tyw5|chr1:57436393-57436892	0.0966406979692566	.	.
chr1	57406767	57407266	chr1	57497238	57497737	Maip1|chr1:57497238-57497737	0.117025989580864	.	.
chr1	57406767	57407266	chr1	57497238	57497737	Tyw5|chr1:57497238-57497737	0.117025989580864	.	.
chr1	58504734	58505233	chr1	58652543	58653042	Gm15834|chr1:58652543-58653042	0.18682180351607	.	.
chr1	58504734	58505233	chr1	58652543	58653042	Orc2|chr1:58652543-58653042	0.18682180351607	.	.
chr1	58504734	58505233	chr1	58937868	58938367	Gm15834|chr1:58937868-58938367	0.0853906184534414	.	.
chr1	58504734	58505233	chr1	58937868	58938367	Orc2|chr1:58937868-58938367	0.0853906184534414	.	.
chr1	58585324	58585823	chr1	58529712	58530211	Fam126b|chr1:58529712-58530211	0.168503148945637	.	.
chr1	58585324	58585823	chr1	58529712	58530211	Ndufb3|chr1:58529712-58530211	0.168503148945637	.	.
chr1	58585324	58585823	chr1	58909565	58910064	Fam126b|chr1:58909565-58910064	0.159917187752649	.	.
chr1	58585324	58585823	chr1	58909565	58910064	Ndufb3|chr1:58909565-58910064	0.159917187752649	.	.
chr1	58586034	58586533	chr1	58697550	58698049	Fam126b|chr1:58697550-58698049	0.136866948399071	.	.
chr1	58586034	58586533	chr1	58697550	58698049	Ndufb3|chr1:58697550-58698049	0.136866948399071	.	.
chr1	58586552	58587051	chr1	58697550	58698049	Fam126b|chr1:58697550-58698049	0.138637559923671	.	.
chr1	58586552	58587051	chr1	58697550	58698049	Ndufb3|chr1:58697550-58698049	0.138637559923671	.	.
chr1	58710970	58711469	chr1	58621956	58622455	Cflar|chr1:58621956-58622455	0.120187929181721	.	.
chr1	58711489	58711988	chr1	58569223	58569722	Cflar|chr1:58569223-58569722	0.0815963972469789	.	.
chr1	58711489	58711988	chr1	58617236	58617735	Cflar|chr1:58617236-58617735	0.170998841764215	.	.
chr1	58711489	58711988	chr1	58617773	58618272	Cflar|chr1:58617773-58618272	0.172204637170571	.	.
chr1	58711489	58711988	chr1	58697550	58698049	Cflar|chr1:58697550-58698049	0.149941197376948	.	.
chr1	58972763	58973262	chr1	58697550	58698049	Stradb|chr1:58697550-58698049	0.139453698024875	.	.
chr1	58972763	58973262	chr1	58697550	58698049	Trak2|chr1:58697550-58698049	0.139453698024875	.	.
chr1	58972763	58973262	chr1	59099306	59099805	Stradb|chr1:59099306-59099805	0.0962150756570497	.	.
chr1	58972763	58973262	chr1	59099306	59099805	Trak2|chr1:59099306-59099805	0.0962150756570497	.	.
chr1	58972763	58973262	chr1	59202312	59202811	Stradb|chr1:59202312-59202811	0.076633973141985	.	.
chr1	58972763	58973262	chr1	59202312	59202811	Trak2|chr1:59202312-59202811	0.076633973141985	.	.
chr1	58972763	58973262	chr1	59215359	59215858	Stradb|chr1:59215359-59215858	0.120480190557054	.	.
chr1	58972763	58973262	chr1	59215359	59215858	Trak2|chr1:59215359-59215858	0.120480190557054	.	.
chr1	58973284	58973783	chr1	58697550	58698049	Stradb|chr1:58697550-58698049	0.0978720241094933	.	.
chr1	58973284	58973783	chr1	58697550	58698049	Trak2|chr1:58697550-58698049	0.0978720241094933	.	.
chr1	58973284	58973783	chr1	58745798	58746297	Stradb|chr1:58745798-58746297	0.0718401614285407	.	.
chr1	58973284	58973783	chr1	58745798	58746297	Trak2|chr1:58745798-58746297	0.0718401614285407	.	.
chr1	58973886	58974385	chr1	58529712	58530211	Stradb|chr1:58529712-58530211	0.118840784374759	.	.
chr1	58973886	58974385	chr1	58529712	58530211	Trak2|chr1:58529712-58530211	0.118840784374759	.	.
chr1	58973886	58974385	chr1	58617236	58617735	Stradb|chr1:58617236-58617735	0.0759040506912892	.	.
chr1	58973886	58974385	chr1	58617236	58617735	Trak2|chr1:58617236-58617735	0.0759040506912892	.	.
chr1	58973886	58974385	chr1	58622546	58623045	Stradb|chr1:58622546-58623045	0.122270226400065	.	.
chr1	58973886	58974385	chr1	58622546	58623045	Trak2|chr1:58622546-58623045	0.122270226400065	.	.
chr1	58973886	58974385	chr1	58909565	58910064	Stradb|chr1:58909565-58910064	0.0909678531462693	.	.
chr1	58973886	58974385	chr1	58909565	58910064	Trak2|chr1:58909565-58910064	0.0909678531462693	.	.
chr1	58973886	58974385	chr1	59009165	59009664	Stradb|chr1:59009165-59009664	0.206391107766748	.	.
chr1	58973886	58974385	chr1	59009165	59009664	Trak2|chr1:59009165-59009664	0.206391107766748	.	.
chr1	58973886	58974385	chr1	59247600	59248099	Stradb|chr1:59247600-59248099	0.0787705011962883	.	.
chr1	58973886	58974385	chr1	59247600	59248099	Trak2|chr1:59247600-59248099	0.0787705011962883	.	.
chr1	59119578	59120077	chr1	58897489	58897988	G730003C15Rik|chr1:58897489-58897988	0.101971437861639	.	.
chr1	59119578	59120077	chr1	58897489	58897988	Tmem237|chr1:58897489-58897988	0.101971437861639	.	.
chr1	59119578	59120077	chr1	59194869	59195368	G730003C15Rik|chr1:59194869-59195368	0.0713858564034623	.	.
chr1	59119578	59120077	chr1	59194869	59195368	Tmem237|chr1:59194869-59195368	0.0713858564034623	.	.
chr1	59120147	59120646	chr1	58897489	58897988	G730003C15Rik|chr1:58897489-58897988	0.13189163524922	.	.
chr1	59120147	59120646	chr1	58897489	58897988	Tmem237|chr1:58897489-58897988	0.13189163524922	.	.
chr1	59120147	59120646	chr1	59194869	59195368	G730003C15Rik|chr1:59194869-59195368	0.17680900677845	.	.
chr1	59120147	59120646	chr1	59194869	59195368	Tmem237|chr1:59194869-59195368	0.17680900677845	.	.
chr1	59162341	59162840	chr1	58909565	58910064	Mpp4|chr1:58909565-58910064	0.0764222932862386	.	.
chr1	59162341	59162840	chr1	58936737	58937236	Mpp4|chr1:58936737-58937236	0.0889444368759754	.	.
chr1	59162341	59162840	chr1	58937261	58937760	Mpp4|chr1:58937261-58937760	0.121922172216478	.	.
chr1	59162341	59162840	chr1	59214714	59215213	Mpp4|chr1:59214714-59215213	0.0848529203454616	.	.
chr1	59162883	59163382	chr1	58936737	58937236	Mpp4|chr1:58936737-58937236	0.183759404849914	.	.
chr1	59162883	59163382	chr1	58937261	58937760	Mpp4|chr1:58937261-58937760	0.174370665695474	.	.
chr1	59237006	59237505	chr1	58897489	58897988	Als2|chr1:58897489-58897988	0.223245813241295	.	.
chr1	59237006	59237505	chr1	59067948	59068447	Als2|chr1:59067948-59068447	0.0908098510413477	.	.
chr1	59237006	59237505	chr1	59100963	59101462	Als2|chr1:59100963-59101462	0.0983844650670908	.	.
chr1	59237895	59238394	chr1	59193017	59193516	Als2|chr1:59193017-59193516	0.124861992884346	.	.
chr1	59237895	59238394	chr1	59194869	59195368	Als2|chr1:59194869-59195368	0.144231302656254	.	.
chr1	59237895	59238394	chr1	59202312	59202811	Als2|chr1:59202312-59202811	0.152653423587816	.	.
chr1	59237895	59238394	chr1	59247600	59248099	Als2|chr1:59247600-59248099	0.0709784110020964	.	.
chr1	59762644	59763143	chr1	59895373	59895872	Bmpr2|chr1:59895373-59895872	0.0808574352645371	.	.
chr1	59762644	59763143	chr1	59913763	59914262	Bmpr2|chr1:59913763-59914262	0.11119632166498	.	.
chr1	59763159	59763658	chr1	59764494	59764993	Bmpr2|chr1:59764494-59764993	0.0744229905063435	.	.
chr1	59763159	59763658	chr1	59848288	59848787	Bmpr2|chr1:59848288-59848787	0.113745813514361	.	.
chr1	59763159	59763658	chr1	59913763	59914262	Bmpr2|chr1:59913763-59914262	0.103061692032736	.	.
chr1	59763159	59763658	chr1	60169674	60170173	Bmpr2|chr1:60169674-60170173	0.0762549435817742	.	.
chr1	59763681	59764180	chr1	59764494	59764993	Bmpr2|chr1:59764494-59764993	0.138067940346895	.	.
chr1	59763681	59764180	chr1	59788955	59789454	Bmpr2|chr1:59788955-59789454	0.111048676464058	.	.
chr1	59763681	59764180	chr1	60169674	60170173	Bmpr2|chr1:60169674-60170173	0.0811816540435024	.	.
chr1	59912662	59913161	chr1	59899192	59899691	Fam117b|chr1:59899192-59899691	0.14864827986842	.	.
chr1	59912662	59913161	chr1	59913763	59914262	Fam117b|chr1:59913763-59914262	0.198394923102517	.	.
chr1	59913211	59913710	chr1	59913763	59914262	Fam117b|chr1:59913763-59914262	0.282270771628397	.	.
chr1	59913211	59913710	chr1	60087028	60087527	Fam117b|chr1:60087028-60087527	0.0743420194586375	.	.
chr1	59913211	59913710	chr1	60087028	60087527	Fam117b|chr1:60087028-60087527	0.0743420194586376	.	.
chr1	60042424	60042923	chr1	59899192	59899691	Ica1l|chr1:59899192-59899691	0.0727034945720391	.	.
chr1	60042424	60042923	chr1	59913763	59914262	Ica1l|chr1:59913763-59914262	0.083728036295286	.	.
chr1	60042424	60042923	chr1	60428793	60429292	Ica1l|chr1:60428793-60429292	0.0797323975338743	.	.
chr1	60042935	60043434	chr1	59764494	59764993	Ica1l|chr1:59764494-59764993	0.0744801686643786	.	.
chr1	60042935	60043434	chr1	59846468	59846967	Ica1l|chr1:59846468-59846967	0.121480406977263	.	.
chr1	60042935	60043434	chr1	59899192	59899691	Ica1l|chr1:59899192-59899691	0.246336186204361	.	.
chr1	60042935	60043434	chr1	59913763	59914262	Ica1l|chr1:59913763-59914262	0.0731710776221828	.	.
chr1	60042935	60043434	chr1	60423858	60424357	Ica1l|chr1:60423858-60424357	0.159721237764398	.	.
chr1	60042935	60043434	chr1	60428793	60429292	Ica1l|chr1:60428793-60429292	0.0904190413846959	.	.
chr1	60097393	60097892	chr1	60000360	60000859	Carf|chr1:60000360-60000859	0.160055358949804	.	.
chr1	60097393	60097892	chr1	60000360	60000859	Carf|chr1:60000360-60000859	0.160055358949805	.	.
chr1	60097980	60098479	chr1	59895373	59895872	Carf|chr1:59895373-59895872	0.130168554606579	.	.
chr1	60097980	60098479	chr1	59895373	59895872	Wdr12|chr1:59895373-59895872	0.130168554606579	.	.
chr1	60097980	60098479	chr1	60286143	60286642	Carf|chr1:60286143-60286642	0.143225499466303	.	.
chr1	60097980	60098479	chr1	60286143	60286642	Wdr12|chr1:60286143-60286642	0.143225499466303	.	.
chr1	60097980	60098479	chr1	60428793	60429292	Carf|chr1:60428793-60429292	0.11896772695159	.	.
chr1	60097980	60098479	chr1	60428793	60429292	Wdr12|chr1:60428793-60429292	0.11896772695159	.	.
chr1	60098487	60098986	chr1	59846468	59846967	Carf|chr1:59846468-59846967	0.0805355128257464	.	.
chr1	60098487	60098986	chr1	59846468	59846967	Wdr12|chr1:59846468-59846967	0.0805355128257464	.	.
chr1	60098487	60098986	chr1	59883669	59884168	Carf|chr1:59883669-59884168	0.312627259073011	.	.
chr1	60098487	60098986	chr1	59883669	59884168	Carf|chr1:59883669-59884168	0.312627259073012	.	.
chr1	60098487	60098986	chr1	59883669	59884168	Wdr12|chr1:59883669-59884168	0.312627259073011	.	.
chr1	60098487	60098986	chr1	59883669	59884168	Wdr12|chr1:59883669-59884168	0.312627259073012	.	.
chr1	60098487	60098986	chr1	60152642	60153141	Carf|chr1:60152642-60153141	0.11152638191349	.	.
chr1	60098487	60098986	chr1	60152642	60153141	Wdr12|chr1:60152642-60153141	0.11152638191349	.	.
chr1	60098487	60098986	chr1	60286143	60286642	Carf|chr1:60286143-60286642	0.0752657456175842	.	.
chr1	60098487	60098986	chr1	60286143	60286642	Wdr12|chr1:60286143-60286642	0.0752657456175842	.	.
chr1	60180257	60180756	chr1	59895373	59895872	Nbeal1|chr1:59895373-59895872	0.0938590459817713	.	.
chr1	60180257	60180756	chr1	59895373	59895872	Nbeal1|chr1:59895373-59895872	0.0938590459817714	.	.
chr1	60180257	60180756	chr1	59913763	59914262	Nbeal1|chr1:59913763-59914262	0.136471848068769	.	.
chr1	60180257	60180756	chr1	60428793	60429292	Nbeal1|chr1:60428793-60429292	0.0815634425731584	.	.
chr1	60342754	60343253	chr1	60169674	60170173	Cyp20a1|chr1:60169674-60170173	0.131354699502912	.	.
chr1	60343314	60343813	chr1	60087028	60087527	Cyp20a1|chr1:60087028-60087527	0.071919708790585	.	.
chr1	60343314	60343813	chr1	60491019	60491518	Cyp20a1|chr1:60491019-60491518	0.0963615180932145	.	.
chr1	60409462	60409961	chr1	60152642	60153141	Abi2|chr1:60152642-60153141	0.118284877670641	.	.
chr1	65122893	65123392	chr1	65111968	65112467	D630023F18Rik|chr1:65111968-65112467	0.118522136776011	.	.
chr1	65122893	65123392	chr1	65129584	65130083	D630023F18Rik|chr1:65129584-65130083	0.0991197024265663	.	.
chr1	65122893	65123392	chr1	65212498	65212997	D630023F18Rik|chr1:65212498-65212997	0.134949729261664	.	.
chr1	65122893	65123392	chr1	65310949	65311448	D630023F18Rik|chr1:65310949-65311448	0.10944742669008	.	.
chr1	65122893	65123392	chr1	65311469	65311968	D630023F18Rik|chr1:65311469-65311968	0.128524482097962	.	.
chr1	65186396	65186895	chr1	65179041	65179540	Idh1|chr1:65179041-65179540	0.0828083413638701	.	.
chr1	65186396	65186895	chr1	65179041	65179540	Pikfyve|chr1:65179041-65179540	0.0828083413638701	.	.
chr1	65186396	65186895	chr1	65285069	65285568	Idh1|chr1:65285069-65285568	0.188937602101783	.	.
chr1	65186396	65186895	chr1	65285069	65285568	Pikfyve|chr1:65285069-65285568	0.188937602101783	.	.
chr1	65186396	65186895	chr1	65475547	65476046	Idh1|chr1:65475547-65476046	0.239590936209137	.	.
chr1	65186396	65186895	chr1	65475547	65476046	Pikfyve|chr1:65475547-65476046	0.239590936209137	.	.
chr1	65282716	65283215	chr1	65648750	65649249	Pth2r|chr1:65648750-65649249	0.0933882915641346	.	.
chr1	66174880	66175379	chr1	66132477	66132976	Map2|chr1:66132477-66132976	0.074986114565649	.	.
chr1	66174880	66175379	chr1	66132477	66132976	Map2|chr1:66132477-66132976	0.0749861145656491	.	.
chr1	66174880	66175379	chr1	66163848	66164347	Map2|chr1:66163848-66164347	0.0862840054863409	.	.
chr1	66174880	66175379	chr1	66204968	66205467	Map2|chr1:66204968-66205467	0.152050779097008	.	.
chr1	69687151	69687650	chr1	69505370	69505869	Ikzf2|chr1:69505370-69505869	0.107478727337103	.	.
chr1	69687151	69687650	chr1	69656381	69656880	Ikzf2|chr1:69656381-69656880	0.172631288607685	.	.
chr1	69687982	69688481	chr1	69656928	69657427	Ikzf2|chr1:69656928-69657427	0.107906009513135	.	.
chr1	69687982	69688481	chr1	69751856	69752355	Ikzf2|chr1:69751856-69752355	0.0996068020541381	.	.
chr1	69687982	69688481	chr1	69751856	69752355	Ikzf2|chr1:69751856-69752355	0.0996068020541382	.	.
chr1	69826647	69827146	chr1	69790210	69790709	Spag16|chr1:69790210-69790709	0.0771328881042845	.	.
chr1	74505730	74506229	chr1	74643883	74644382	Cnot9|chr1:74643883-74644382	0.0778433942586598	.	.
chr1	74505730	74506229	chr1	74802933	74803432	Cnot9|chr1:74802933-74803432	0.204606664790071	.	.
chr1	74505730	74506229	chr1	74808065	74808564	Cnot9|chr1:74808065-74808564	0.182929410609896	.	.
chr1	74505730	74506229	chr1	74858307	74858806	Cnot9|chr1:74858307-74858806	0.243222268016117	.	.
chr1	74506443	74506942	chr1	74858307	74858806	Cnot9|chr1:74858307-74858806	0.0897806687748774	.	.
chr1	74506443	74506942	chr1	74880737	74881236	Cnot9|chr1:74880737-74881236	0.0816170075463373	.	.
chr1	74542596	74543095	chr1	74697475	74697974	Plcd4|chr1:74697475-74697974	0.213401880566298	.	.
chr1	74542596	74543095	chr1	74763029	74763528	Plcd4|chr1:74763029-74763528	0.189668810779685	.	.
chr1	74542596	74543095	chr1	74772969	74773468	Plcd4|chr1:74772969-74773468	0.0919530629171866	.	.
chr1	74587962	74588461	chr1	74802933	74803432	Bcs1l|chr1:74802933-74803432	0.15453816106607	.	.
chr1	74587962	74588461	chr1	74802933	74803432	Zfp142|chr1:74802933-74803432	0.15453816106607	.	.
chr1	74587962	74588461	chr1	74808065	74808564	Bcs1l|chr1:74808065-74808564	0.199401435873043	.	.
chr1	74587962	74588461	chr1	74808065	74808564	Zfp142|chr1:74808065-74808564	0.199401435873043	.	.
chr1	74587962	74588461	chr1	74816731	74817230	Bcs1l|chr1:74816731-74817230	0.14478144825952	.	.
chr1	74587962	74588461	chr1	74816731	74817230	Zfp142|chr1:74816731-74817230	0.14478144825952	.	.
chr1	74587962	74588461	chr1	74858307	74858806	Bcs1l|chr1:74858307-74858806	0.211919557233308	.	.
chr1	74587962	74588461	chr1	74858307	74858806	Zfp142|chr1:74858307-74858806	0.211919557233308	.	.
chr1	74587962	74588461	chr1	74880737	74881236	Bcs1l|chr1:74880737-74881236	0.0756014809447206	.	.
chr1	74587962	74588461	chr1	74880737	74881236	Bcs1l|chr1:74880737-74881236	0.0756014809447207	.	.
chr1	74587962	74588461	chr1	74880737	74881236	Zfp142|chr1:74880737-74881236	0.0756014809447206	.	.
chr1	74587962	74588461	chr1	74880737	74881236	Zfp142|chr1:74880737-74881236	0.0756014809447207	.	.
chr1	74587962	74588461	chr1	74948735	74949234	Bcs1l|chr1:74948735-74949234	0.177910176416187	.	.
chr1	74587962	74588461	chr1	74948735	74949234	Bcs1l|chr1:74948735-74949234	0.177910176416188	.	.
chr1	74587962	74588461	chr1	74948735	74949234	Zfp142|chr1:74948735-74949234	0.177910176416187	.	.
chr1	74587962	74588461	chr1	74948735	74949234	Zfp142|chr1:74948735-74949234	0.177910176416188	.	.
chr1	74601175	74601674	chr1	74594127	74594626	Rnf25|chr1:74594127-74594626	0.0996495815406701	.	.
chr1	74601175	74601674	chr1	74594127	74594626	Stk36|chr1:74594127-74594626	0.0996495815406701	.	.
chr1	74601175	74601674	chr1	74672684	74673183	Rnf25|chr1:74672684-74673183	0.144501201835434	.	.
chr1	74601175	74601674	chr1	74672684	74673183	Stk36|chr1:74672684-74673183	0.144501201835434	.	.
chr1	74601175	74601674	chr1	74697475	74697974	Rnf25|chr1:74697475-74697974	0.0866524743634641	.	.
chr1	74601175	74601674	chr1	74697475	74697974	Stk36|chr1:74697475-74697974	0.0866524743634641	.	.
chr1	74601175	74601674	chr1	74763029	74763528	Rnf25|chr1:74763029-74763528	0.220555279073769	.	.
chr1	74601175	74601674	chr1	74763029	74763528	Stk36|chr1:74763029-74763528	0.220555279073769	.	.
chr1	74601175	74601674	chr1	74784124	74784623	Rnf25|chr1:74784124-74784623	0.220898064583921	.	.
chr1	74601175	74601674	chr1	74784124	74784623	Stk36|chr1:74784124-74784623	0.220898064583921	.	.
chr1	74601175	74601674	chr1	74802933	74803432	Rnf25|chr1:74802933-74803432	0.129319081811784	.	.
chr1	74601175	74601674	chr1	74802933	74803432	Stk36|chr1:74802933-74803432	0.129319081811784	.	.
chr1	74601175	74601674	chr1	74808065	74808564	Rnf25|chr1:74808065-74808564	0.116130832469918	.	.
chr1	74601175	74601674	chr1	74808065	74808564	Stk36|chr1:74808065-74808564	0.116130832469918	.	.
chr1	74601175	74601674	chr1	74812190	74812689	Rnf25|chr1:74812190-74812689	0.252997321009958	.	.
chr1	74601175	74601674	chr1	74812190	74812689	Stk36|chr1:74812190-74812689	0.252997321009958	.	.
chr1	74601175	74601674	chr1	74964428	74964927	Rnf25|chr1:74964428-74964927	0.0954666655235378	.	.
chr1	74601175	74601674	chr1	74964428	74964927	Stk36|chr1:74964428-74964927	0.0954666655235378	.	.
chr1	74661495	74661994	chr1	74808065	74808564	Ttll4|chr1:74808065-74808564	0.126092386194651	.	.
chr1	74661495	74661994	chr1	74858307	74858806	Ttll4|chr1:74858307-74858806	0.194239746562631	.	.
chr1	74713683	74714182	chr1	74784124	74784623	Cyp27a1|chr1:74784124-74784623	0.088151212667344	.	.
chr1	74713683	74714182	chr1	74812190	74812689	Cyp27a1|chr1:74812190-74812689	0.186259319538831	.	.
chr1	74713683	74714182	chr1	74872216	74872715	Cyp27a1|chr1:74872216-74872715	0.153885956748587	.	.
chr1	74748718	74749217	chr1	74787775	74788274	Prkag3|chr1:74787775-74788274	0.108466684435561	.	.
chr1	74771522	74772021	chr1	74872216	74872715	Wnt6|chr1:74872216-74872715	0.0750459562800737	.	.
chr1	74850152	74850651	chr1	74538638	74539137	Gm16582|chr1:74538638-74539137	0.121814170859868	.	.
chr1	74850152	74850651	chr1	74794449	74794948	Gm16582|chr1:74794449-74794948	0.146810573441227	.	.
chr1	74850152	74850651	chr1	74802933	74803432	Gm16582|chr1:74802933-74803432	0.0959200438455646	.	.
chr1	74850152	74850651	chr1	74858307	74858806	Gm16582|chr1:74858307-74858806	0.146123214479844	.	.
chr1	74850152	74850651	chr1	74948735	74949234	Gm16582|chr1:74948735-74949234	0.116645983921652	.	.
chr1	74854708	74855207	chr1	74802933	74803432	Cdk5r2|chr1:74802933-74803432	0.0976699312801439	.	.
chr1	74854708	74855207	chr1	74816731	74817230	Cdk5r2|chr1:74816731-74817230	0.0705837712813469	.	.
chr1	74854708	74855207	chr1	74858307	74858806	Cdk5r2|chr1:74858307-74858806	0.411369191711413	.	.
chr1	74854708	74855207	chr1	74882110	74882609	Cdk5r2|chr1:74882110-74882609	0.0725710199155078	.	.
chr1	74854708	74855207	chr1	74948735	74949234	Cdk5r2|chr1:74948735-74949234	0.108671403559357	.	.
chr1	74854708	74855207	chr1	75234571	75235070	Cdk5r2|chr1:75234571-75235070	0.193443548150041	.	.
chr1	74854708	74855207	chr1	75244823	75245322	Cdk5r2|chr1:75244823-75245322	0.0843633866161403	.	.
chr1	74893408	74893907	chr1	74672684	74673183	Cryba2|chr1:74672684-74673183	0.119162173812045	.	.
chr1	74893408	74893907	chr1	74697475	74697974	Cryba2|chr1:74697475-74697974	0.193285763597729	.	.
chr1	74893408	74893907	chr1	74772969	74773468	Cryba2|chr1:74772969-74773468	0.074182510837268	.	.
chr1	74935357	74935856	chr1	74880737	74881236	Cfap65|chr1:74880737-74881236	0.0974036953169998	.	.
chr1	74935357	74935856	chr1	74894978	74895477	Cfap65|chr1:74894978-74895477	0.179614618358467	.	.
chr1	74935357	74935856	chr1	75141393	75141892	Cfap65|chr1:75141393-75141892	0.161213822159958	.	.
chr1	75124760	75125259	chr1	74802933	74803432	Nhej1|chr1:74802933-74803432	0.14282131650576	.	.
chr1	75124760	75125259	chr1	74808065	74808564	Nhej1|chr1:74808065-74808564	0.242216098344953	.	.
chr1	75124760	75125259	chr1	74816731	74817230	Nhej1|chr1:74816731-74817230	0.104377310813714	.	.
chr1	75124760	75125259	chr1	74858307	74858806	Nhej1|chr1:74858307-74858806	0.10842059712281	.	.
chr1	75124760	75125259	chr1	75244823	75245322	Nhej1|chr1:75244823-75245322	0.209741366773419	.	.
chr1	75142499	75142998	chr1	74858307	74858806	Cnppd1|chr1:74858307-74858806	0.153460950003695	.	.
chr1	75142499	75142998	chr1	74858307	74858806	Retreg2|chr1:74858307-74858806	0.153460950003695	.	.
chr1	75142499	75142998	chr1	74872216	74872715	Cnppd1|chr1:74872216-74872715	0.117116644887146	.	.
chr1	75142499	75142998	chr1	74872216	74872715	Retreg2|chr1:74872216-74872715	0.117116644887146	.	.
chr1	75142499	75142998	chr1	74880737	74881236	Cnppd1|chr1:74880737-74881236	0.103424848806463	.	.
chr1	75142499	75142998	chr1	74880737	74881236	Retreg2|chr1:74880737-74881236	0.103424848806463	.	.
chr1	75142499	75142998	chr1	74948735	74949234	Cnppd1|chr1:74948735-74949234	0.0844644906167214	.	.
chr1	75142499	75142998	chr1	74948735	74949234	Retreg2|chr1:74948735-74949234	0.0844644906167214	.	.
chr1	75142499	75142998	chr1	75234571	75235070	Cnppd1|chr1:75234571-75235070	0.111068168796045	.	.
chr1	75142499	75142998	chr1	75234571	75235070	Retreg2|chr1:75234571-75235070	0.111068168796045	.	.
chr1	75168424	75168923	chr1	74802933	74803432	Zfand2b|chr1:74802933-74803432	0.10933785590839	.	.
chr1	75168424	75168923	chr1	74858307	74858806	Zfand2b|chr1:74858307-74858806	0.203148346475805	.	.
chr1	75168424	75168923	chr1	74948735	74949234	Zfand2b|chr1:74948735-74949234	0.18461659163473	.	.
chr1	75168424	75168923	chr1	75141393	75141892	Zfand2b|chr1:75141393-75141892	0.0887741249843387	.	.
chr1	75168424	75168923	chr1	75141393	75141892	Zfand2b|chr1:75141393-75141892	0.0887741249843388	.	.
chr1	75168424	75168923	chr1	75234571	75235070	Zfand2b|chr1:75234571-75235070	0.229623114575113	.	.
chr1	75168424	75168923	chr1	75244823	75245322	Zfand2b|chr1:75244823-75245322	0.0905583745960752	.	.
chr1	75169048	75169547	chr1	74763029	74763528	Zfand2b|chr1:74763029-74763528	0.130844428877978	.	.
chr1	75169048	75169547	chr1	74858307	74858806	Zfand2b|chr1:74858307-74858806	0.259530278456185	.	.
chr1	75169048	75169547	chr1	75234571	75235070	Zfand2b|chr1:75234571-75235070	0.215987346084185	.	.
chr1	75169048	75169547	chr1	75244823	75245322	Zfand2b|chr1:75244823-75245322	0.250705786545835	.	.
chr1	75180079	75180578	chr1	74802933	74803432	Abcb6|chr1:74802933-74803432	0.0829501952418035	.	.
chr1	75180079	75180578	chr1	74808065	74808564	Abcb6|chr1:74808065-74808564	0.120426468170903	.	.
chr1	75180079	75180578	chr1	74816731	74817230	Abcb6|chr1:74816731-74817230	0.0740267298838477	.	.
chr1	75180079	75180578	chr1	74858307	74858806	Abcb6|chr1:74858307-74858806	0.294564796490123	.	.
chr1	75180079	75180578	chr1	75244823	75245322	Abcb6|chr1:75244823-75245322	0.187795821143444	.	.
chr1	75191753	75192252	chr1	74802933	74803432	Ankzf1|chr1:74802933-74803432	0.090160888749874	.	.
chr1	75191753	75192252	chr1	74802933	74803432	Atg9a|chr1:74802933-74803432	0.090160888749874	.	.
chr1	75191753	75192252	chr1	74808065	74808564	Ankzf1|chr1:74808065-74808564	0.148656970573565	.	.
chr1	75191753	75192252	chr1	74808065	74808564	Atg9a|chr1:74808065-74808564	0.148656970573565	.	.
chr1	75191753	75192252	chr1	74858307	74858806	Ankzf1|chr1:74858307-74858806	0.242171369569452	.	.
chr1	75191753	75192252	chr1	74858307	74858806	Atg9a|chr1:74858307-74858806	0.242171369569452	.	.
chr1	75191753	75192252	chr1	74880737	74881236	Ankzf1|chr1:74880737-74881236	0.0788010947320801	.	.
chr1	75191753	75192252	chr1	74880737	74881236	Atg9a|chr1:74880737-74881236	0.0788010947320801	.	.
chr1	75191753	75192252	chr1	75218312	75218811	Ankzf1|chr1:75218312-75218811	0.138550613690282	.	.
chr1	75191753	75192252	chr1	75218312	75218811	Atg9a|chr1:75218312-75218811	0.138550613690282	.	.
chr1	75191753	75192252	chr1	75234571	75235070	Ankzf1|chr1:75234571-75235070	0.0908613635222157	.	.
chr1	75191753	75192252	chr1	75234571	75235070	Atg9a|chr1:75234571-75235070	0.0908613635222157	.	.
chr1	75191753	75192252	chr1	75244823	75245322	Ankzf1|chr1:75244823-75245322	0.0800290011034469	.	.
chr1	75191753	75192252	chr1	75244823	75245322	Atg9a|chr1:75244823-75245322	0.0800290011034469	.	.
chr1	75192415	75192914	chr1	74772969	74773468	Ankzf1|chr1:74772969-74773468	0.0728643674740964	.	.
chr1	75192415	75192914	chr1	74772969	74773468	Atg9a|chr1:74772969-74773468	0.0728643674740964	.	.
chr1	75192415	75192914	chr1	74787775	74788274	Ankzf1|chr1:74787775-74788274	0.0751175114695718	.	.
chr1	75192415	75192914	chr1	74787775	74788274	Atg9a|chr1:74787775-74788274	0.0751175114695718	.	.
chr1	75192415	75192914	chr1	74812190	74812689	Ankzf1|chr1:74812190-74812689	0.197035784474922	.	.
chr1	75192415	75192914	chr1	74812190	74812689	Atg9a|chr1:74812190-74812689	0.197035784474922	.	.
chr1	75192415	75192914	chr1	74872216	74872715	Ankzf1|chr1:74872216-74872715	0.0766516957190912	.	.
chr1	75192415	75192914	chr1	74872216	74872715	Atg9a|chr1:74872216-74872715	0.0766516957190912	.	.
chr1	75192415	75192914	chr1	74880737	74881236	Ankzf1|chr1:74880737-74881236	0.223241752633142	.	.
chr1	75192415	75192914	chr1	74880737	74881236	Atg9a|chr1:74880737-74881236	0.223241752633142	.	.
chr1	75192415	75192914	chr1	75141393	75141892	Ankzf1|chr1:75141393-75141892	0.134384434357907	.	.
chr1	75192415	75192914	chr1	75141393	75141892	Atg9a|chr1:75141393-75141892	0.134384434357907	.	.
chr1	75210546	75211045	chr1	74763029	74763528	Glb1l|chr1:74763029-74763528	0.0755944084020002	.	.
chr1	75210546	75211045	chr1	74763029	74763528	Stk16|chr1:74763029-74763528	0.0755944084020002	.	.
chr1	75210546	75211045	chr1	74802933	74803432	Glb1l|chr1:74802933-74803432	0.0756710672664865	.	.
chr1	75210546	75211045	chr1	74802933	74803432	Stk16|chr1:74802933-74803432	0.0756710672664865	.	.
chr1	75210546	75211045	chr1	74858307	74858806	Glb1l|chr1:74858307-74858806	0.0855823798528094	.	.
chr1	75210546	75211045	chr1	74858307	74858806	Stk16|chr1:74858307-74858806	0.0855823798528094	.	.
chr1	75210546	75211045	chr1	75016818	75017317	Glb1l|chr1:75016818-75017317	0.139951880251509	.	.
chr1	75210546	75211045	chr1	75016818	75017317	Stk16|chr1:75016818-75017317	0.139951880251509	.	.
chr1	75210546	75211045	chr1	75218312	75218811	Glb1l|chr1:75218312-75218811	0.135672963524079	.	.
chr1	75210546	75211045	chr1	75218312	75218811	Stk16|chr1:75218312-75218811	0.135672963524079	.	.
chr1	75219086	75219585	chr1	74763029	74763528	Tuba4a|chr1:74763029-74763528	0.11706953959744	.	.
chr1	75219086	75219585	chr1	74787775	74788274	Tuba4a|chr1:74787775-74788274	0.0866950024975764	.	.
chr1	75219086	75219585	chr1	74808065	74808564	Tuba4a|chr1:74808065-74808564	0.0906251415538462	.	.
chr1	75219086	75219585	chr1	74808065	74808564	Tuba4a|chr1:74808065-74808564	0.0906251415538463	.	.
chr1	75219086	75219585	chr1	74858307	74858806	Tuba4a|chr1:74858307-74858806	0.193107468087417	.	.
chr1	75219086	75219585	chr1	75234571	75235070	Tuba4a|chr1:75234571-75235070	0.10527953984315	.	.
chr1	75219086	75219585	chr1	75244823	75245322	Tuba4a|chr1:75244823-75245322	0.120434640268264	.	.
chr1	75236144	75236643	chr1	74784124	74784623	Dnajb2|chr1:74784124-74784623	0.191382711701455	.	.
chr1	75236144	75236643	chr1	74808065	74808564	Dnajb2|chr1:74808065-74808564	0.238242040318089	.	.
chr1	75236144	75236643	chr1	74858307	74858806	Dnajb2|chr1:74858307-74858806	0.209458985033385	.	.
chr1	75236144	75236643	chr1	74872216	74872715	Dnajb2|chr1:74872216-74872715	0.108071402606816	.	.
chr1	75236144	75236643	chr1	74948735	74949234	Dnajb2|chr1:74948735-74949234	0.0878587189376941	.	.
chr1	75236144	75236643	chr1	75244823	75245322	Dnajb2|chr1:75244823-75245322	0.129234587258467	.	.
chr1	75236651	75237150	chr1	74808065	74808564	Dnajb2|chr1:74808065-74808564	0.191863490928654	.	.
chr1	75236651	75237150	chr1	74816731	74817230	Dnajb2|chr1:74816731-74817230	0.184912080619498	.	.
chr1	75236651	75237150	chr1	74858307	74858806	Dnajb2|chr1:74858307-74858806	0.192178654864042	.	.
chr1	75236651	75237150	chr1	74872216	74872715	Dnajb2|chr1:74872216-74872715	0.0715649249457736	.	.
chr1	75236651	75237150	chr1	75244823	75245322	Dnajb2|chr1:75244823-75245322	0.105721674749055	.	.
chr1	77972152	77972651	chr1	77911172	77911671	Gm28387|chr1:77911172-77911671	0.0727729875852348	.	.
chr1	77972152	77972651	chr1	77978623	77979122	Gm28387|chr1:77978623-77979122	0.0899518727689152	.	.
chr1	77972152	77972651	chr1	78022717	78023216	Gm28387|chr1:78022717-78023216	0.11958374364216	.	.
chr1	77972152	77972651	chr1	78217089	78217588	Gm28387|chr1:78217089-78217588	0.14873470213791	.	.
chr1	78310032	78310531	chr1	78217089	78217588	Sgpp2|chr1:78217089-78217588	0.085215571986088	.	.
chr1	78310032	78310531	chr1	78357374	78357873	Sgpp2|chr1:78357374-78357873	0.0949004104940827	.	.
chr1	78310032	78310531	chr1	78369956	78370455	Sgpp2|chr1:78369956-78370455	0.173432769812707	.	.
chr1	78310032	78310531	chr1	78372111	78372610	Sgpp2|chr1:78372111-78372610	0.104696148347685	.	.
chr1	78310032	78310531	chr1	78425895	78426394	Sgpp2|chr1:78425895-78426394	0.0942711505397639	.	.
chr1	78310931	78311430	chr1	78217089	78217588	Sgpp2|chr1:78217089-78217588	0.10871863797524	.	.
chr1	78310931	78311430	chr1	78330735	78331234	Sgpp2|chr1:78330735-78331234	0.100900620331249	.	.
chr1	78310931	78311430	chr1	78357937	78358436	Sgpp2|chr1:78357937-78358436	0.0762476187654596	.	.
chr1	78310931	78311430	chr1	78371610	78372109	Sgpp2|chr1:78371610-78372109	0.152885675403849	.	.
chr1	78310931	78311430	chr1	78372111	78372610	Sgpp2|chr1:78372111-78372610	0.128266496712793	.	.
chr1	78488387	78488886	chr1	78322420	78322919	Farsb|chr1:78322420-78322919	0.184749138620348	.	.
chr1	78488387	78488886	chr1	78454635	78455134	Farsb|chr1:78454635-78455134	0.107264787024799	.	.
chr1	78488900	78489399	chr1	78216563	78217062	Farsb|chr1:78216563-78217062	0.0889874074480358	.	.
chr1	78488900	78489399	chr1	78322420	78322919	Farsb|chr1:78322420-78322919	0.115302450369484	.	.
chr1	78488900	78489399	chr1	78380921	78381420	Farsb|chr1:78380921-78381420	0.155277631464311	.	.
chr1	84839165	84839664	chr1	84838531	84839030	Fbxo36|chr1:84838531-84839030	0.228977934433535	.	.
chr1	84934371	84934870	chr1	84838531	84839030	Slc16a14|chr1:84838531-84839030	0.0886818195253229	.	.
chr1	85793160	85793659	chr1	85821789	85822288	Cab39|chr1:85821789-85822288	0.166712721557133	.	.
chr1	85793160	85793659	chr1	85822289	85822788	Cab39|chr1:85822289-85822788	0.0846447101401537	.	.
chr1	85793160	85793659	chr1	85908911	85909410	Cab39|chr1:85908911-85909410	0.123578826879686	.	.
chr1	85793160	85793659	chr1	85965753	85966252	Cab39|chr1:85965753-85966252	0.132917519418145	.	.
chr1	85793160	85793659	chr1	85977760	85978259	Cab39|chr1:85977760-85978259	0.150413186007917	.	.
chr1	85793728	85794227	chr1	85736435	85736934	Cab39|chr1:85736435-85736934	0.219857340210547	.	.
chr1	85793728	85794227	chr1	85749760	85750259	Cab39|chr1:85749760-85750259	0.149833602397011	.	.
chr1	85793728	85794227	chr1	85794440	85794939	Cab39|chr1:85794440-85794939	0.125431169625987	.	.
chr1	85793728	85794227	chr1	85977760	85978259	Cab39|chr1:85977760-85978259	0.208027271763588	.	.
chr1	85894274	85894773	chr1	85730251	85730750	Itm2c|chr1:85730251-85730750	0.0881286409208892	.	.
chr1	85894274	85894773	chr1	85730251	85730750	Itm2c|chr1:85730251-85730750	0.0881286409208893	.	.
chr1	85894274	85894773	chr1	85822289	85822788	Itm2c|chr1:85822289-85822788	0.0727822879277669	.	.
chr1	85894274	85894773	chr1	85853262	85853761	Itm2c|chr1:85853262-85853761	0.18404320583257	.	.
chr1	85894274	85894773	chr1	85916833	85917332	Itm2c|chr1:85916833-85917332	0.110535282407663	.	.
chr1	85894274	85894773	chr1	85933596	85934095	Itm2c|chr1:85933596-85934095	0.149256195155891	.	.
chr1	85894274	85894773	chr1	85958147	85958646	Itm2c|chr1:85958147-85958646	0.125515857184144	.	.
chr1	85894274	85894773	chr1	85965753	85966252	Itm2c|chr1:85965753-85966252	0.117643592671583	.	.
chr1	85928201	85928700	chr1	85916833	85917332	4933407L21Rik|chr1:85916833-85917332	0.182508615525353	.	.
chr1	85928201	85928700	chr1	85917561	85918060	4933407L21Rik|chr1:85917561-85918060	0.160001800887359	.	.
chr1	87755700	87756199	chr1	87887368	87887867	Atg16l1|chr1:87887368-87887867	0.128286659811413	.	.
chr1	87755700	87756199	chr1	87900880	87901379	Atg16l1|chr1:87900880-87901379	0.108238656456461	.	.
chr1	87755700	87756199	chr1	87912201	87912700	Atg16l1|chr1:87912201-87912700	0.0705474929158489	.	.
chr1	87755700	87756199	chr1	87913212	87913711	Atg16l1|chr1:87913212-87913711	0.0922000129410685	.	.
chr1	87755700	87756199	chr1	87925537	87926036	Atg16l1|chr1:87925537-87926036	0.186459429358358	.	.
chr1	87755700	87756199	chr1	87993478	87993977	Atg16l1|chr1:87993478-87993977	0.210646293919616	.	.
chr1	87853009	87853508	chr1	87887368	87887867	Dgkd|chr1:87887368-87887867	0.104432214551159	.	.
chr1	87853009	87853508	chr1	87993478	87993977	Dgkd|chr1:87993478-87993977	0.0866796477742872	.	.
chr1	87853009	87853508	chr1	87993478	87993977	Dgkd|chr1:87993478-87993977	0.0866796477742873	.	.
chr1	87853973	87854472	chr1	87925537	87926036	Dgkd|chr1:87925537-87926036	0.081881845451531	.	.
chr1	87853973	87854472	chr1	87925537	87926036	Gm19582|chr1:87925537-87926036	0.081881845451531	.	.
chr1	88008031	88008530	chr1	87848618	87849117	Usp40|chr1:87848618-87849117	0.113216790209664	.	.
chr1	88008031	88008530	chr1	87887368	87887867	Usp40|chr1:87887368-87887867	0.0896988514795911	.	.
chr1	88008031	88008530	chr1	87900880	87901379	Usp40|chr1:87900880-87901379	0.125378712712263	.	.
chr1	88008031	88008530	chr1	87912201	87912700	Usp40|chr1:87912201-87912700	0.132660813099841	.	.
chr1	88008031	88008530	chr1	87950834	87951333	Usp40|chr1:87950834-87951333	0.0770718923330003	.	.
chr1	88205505	88206004	chr1	87930620	87931119	Dnajb3|chr1:87930620-87931119	0.145244354022834	.	.
chr1	93305687	93306186	chr1	93506953	93507452	Gm28535|chr1:93506953-93507452	0.0978499009813262	.	.
chr1	93305687	93306186	chr1	93506953	93507452	Mterf4|chr1:93506953-93507452	0.0978499009813262	.	.
chr1	93342619	93343118	chr1	93349690	93350189	Pask|chr1:93349690-93350189	0.158279903069078	.	.
chr1	93342619	93343118	chr1	93349690	93350189	Pask|chr1:93349690-93350189	0.158279903069079	.	.
chr1	93342619	93343118	chr1	93349690	93350189	Ppp1r7|chr1:93349690-93350189	0.158279903069078	.	.
chr1	93342619	93343118	chr1	93349690	93350189	Ppp1r7|chr1:93349690-93350189	0.158279903069079	.	.
chr1	93342619	93343118	chr1	93405661	93406160	Pask|chr1:93405661-93406160	0.124961224345184	.	.
chr1	93342619	93343118	chr1	93405661	93406160	Ppp1r7|chr1:93405661-93406160	0.124961224345184	.	.
chr1	93342619	93343118	chr1	93423673	93424172	Pask|chr1:93423673-93424172	0.161049526271114	.	.
chr1	93342619	93343118	chr1	93423673	93424172	Ppp1r7|chr1:93423673-93424172	0.161049526271114	.	.
chr1	93342619	93343118	chr1	93506953	93507452	Pask|chr1:93506953-93507452	0.0714984502913475	.	.
chr1	93342619	93343118	chr1	93506953	93507452	Ppp1r7|chr1:93506953-93507452	0.0714984502913475	.	.
chr1	93342619	93343118	chr1	93560595	93561094	Pask|chr1:93560595-93561094	0.0722069051364475	.	.
chr1	93342619	93343118	chr1	93560595	93561094	Ppp1r7|chr1:93560595-93561094	0.0722069051364475	.	.
chr1	93342619	93343118	chr1	93668682	93669181	Pask|chr1:93668682-93669181	0.0778500642560966	.	.
chr1	93342619	93343118	chr1	93668682	93669181	Ppp1r7|chr1:93668682-93669181	0.0778500642560966	.	.
chr1	93478107	93478606	chr1	93349690	93350189	Hdlbp|chr1:93349690-93350189	0.329610855485299	.	.
chr1	93478107	93478606	chr1	93349690	93350189	Sept2|chr1:93349690-93350189	0.329610855485299	.	.
chr1	93478107	93478606	chr1	93423673	93424172	Hdlbp|chr1:93423673-93424172	0.0726887748601247	.	.
chr1	93478107	93478606	chr1	93423673	93424172	Sept2|chr1:93423673-93424172	0.0726887748601247	.	.
chr1	93478622	93479121	chr1	93295795	93296294	Hdlbp|chr1:93295795-93296294	0.078177225703125	.	.
chr1	93478622	93479121	chr1	93295795	93296294	Sept2|chr1:93295795-93296294	0.078177225703125	.	.
chr1	93478622	93479121	chr1	93349690	93350189	Hdlbp|chr1:93349690-93350189	0.229891868850669	.	.
chr1	93478622	93479121	chr1	93349690	93350189	Sept2|chr1:93349690-93350189	0.229891868850669	.	.
chr1	93478622	93479121	chr1	93423673	93424172	Hdlbp|chr1:93423673-93424172	0.100046414346598	.	.
chr1	93478622	93479121	chr1	93423673	93424172	Sept2|chr1:93423673-93424172	0.100046414346598	.	.
chr1	93478622	93479121	chr1	93668682	93669181	Hdlbp|chr1:93668682-93669181	0.0839076163962871	.	.
chr1	93478622	93479121	chr1	93668682	93669181	Sept2|chr1:93668682-93669181	0.0839076163962871	.	.
chr1	93511801	93512300	chr1	93295795	93296294	Farp2|chr1:93295795-93296294	0.0915108746016477	.	.
chr1	93511801	93512300	chr1	93349690	93350189	Farp2|chr1:93349690-93350189	0.203945588664299	.	.
chr1	93511801	93512300	chr1	93444675	93445174	Farp2|chr1:93444675-93445174	0.102200964668361	.	.
chr1	93634975	93635474	chr1	93721474	93721973	Gm28536|chr1:93721474-93721973	0.0737414792398334	.	.
chr1	93634975	93635474	chr1	93725542	93726041	Gm28536|chr1:93725542-93726041	0.0901144558088941	.	.
chr1	93634975	93635474	chr1	93740606	93741105	Gm28536|chr1:93740606-93741105	0.0813227555785399	.	.
chr1	93635550	93636049	chr1	93349690	93350189	Gm28536|chr1:93349690-93350189	0.184366905820632	.	.
chr1	93685241	93685740	chr1	93295795	93296294	Bok|chr1:93295795-93296294	0.096514335493009	.	.
chr1	93685241	93685740	chr1	93349690	93350189	Bok|chr1:93349690-93350189	0.0782901784067317	.	.
chr1	93685241	93685740	chr1	93445454	93445953	Bok|chr1:93445454-93445953	0.172200088422226	.	.
chr1	93686360	93686859	chr1	93349690	93350189	Bok|chr1:93349690-93350189	0.155280798397358	.	.
chr1	93686360	93686859	chr1	93506953	93507452	Bok|chr1:93506953-93507452	0.173868686543024	.	.
chr1	93686360	93686859	chr1	93560595	93561094	Bok|chr1:93560595-93561094	0.0901605947681539	.	.
chr1	93686360	93686859	chr1	93668682	93669181	Bok|chr1:93668682-93669181	0.146066569715534	.	.
chr1	93731754	93732253	chr1	93444675	93445174	Gm10550|chr1:93444675-93445174	0.100177334643246	.	.
chr1	93731754	93732253	chr1	93445454	93445953	Gm10550|chr1:93445454-93445953	0.184777784221303	.	.
chr1	93731754	93732253	chr1	93506953	93507452	Gm10550|chr1:93506953-93507452	0.114894674678477	.	.
chr1	93731754	93732253	chr1	93721474	93721973	Gm10550|chr1:93721474-93721973	0.105522023798694	.	.
chr1	93731754	93732253	chr1	93726046	93726545	Gm10550|chr1:93726046-93726545	0.071115627300301	.	.
chr1	93731754	93732253	chr1	93740606	93741105	Gm10550|chr1:93740606-93741105	0.0999529930963182	.	.
chr1	93754078	93754577	chr1	93560595	93561094	Thap4|chr1:93560595-93561094	0.0759634218000969	.	.
chr1	93754078	93754577	chr1	93721474	93721973	Thap4|chr1:93721474-93721973	0.0975579694234517	.	.
chr1	93754078	93754577	chr1	93725542	93726041	Thap4|chr1:93725542-93726041	0.0981673085865016	.	.
chr1	93754078	93754577	chr1	94139409	94139908	Thap4|chr1:94139409-94139908	0.110264294937383	.	.
chr1	93803720	93804219	chr1	93560595	93561094	Ing5|chr1:93560595-93561094	0.0899500548793865	.	.
chr1	93803720	93804219	chr1	93560595	93561094	Ing5|chr1:93560595-93561094	0.0899500548793866	.	.
chr1	93803720	93804219	chr1	93668682	93669181	Ing5|chr1:93668682-93669181	0.0761996128178256	.	.
chr1	93803720	93804219	chr1	94079039	94079538	Ing5|chr1:94079039-94079538	0.0884602945995457	.	.
chr1	95313333	95313832	chr1	95345028	95345527	Fam174a|chr1:95345028-95345527	0.234821322879405	.	.
chr1	95313333	95313832	chr1	95466359	95466858	Fam174a|chr1:95466359-95466858	0.248968209275232	.	.
chr1	95313851	95314350	chr1	95167158	95167657	Fam174a|chr1:95167158-95167657	0.126425125727286	.	.
chr1	95313851	95314350	chr1	95223122	95223621	Fam174a|chr1:95223122-95223621	0.160125860132612	.	.
chr1	95313851	95314350	chr1	95268183	95268682	Fam174a|chr1:95268183-95268682	0.103060772554649	.	.
chr1	95313851	95314350	chr1	95332779	95333278	Fam174a|chr1:95332779-95333278	0.103398514051263	.	.
chr1	95667416	95667915	chr1	95521771	95522270	St8sia4|chr1:95521771-95522270	0.0931125087587542	.	.
chr1	95667416	95667915	chr1	95839576	95840075	St8sia4|chr1:95839576-95840075	0.128689391819317	.	.
chr1	95667921	95668420	chr1	95638954	95639453	St8sia4|chr1:95638954-95639453	0.0831835361457749	.	.
chr1	95667921	95668420	chr1	95839576	95840075	St8sia4|chr1:95839576-95840075	0.115532133786995	.	.
chr1	95667921	95668420	chr1	95999785	96000284	St8sia4|chr1:95999785-96000284	0.218078143755438	.	.
chr1	96871948	96872447	chr1	96693239	96693738	Slco4c1|chr1:96693239-96693738	0.08621465787397	.	.
chr1	96871948	96872447	chr1	96768274	96768773	Slco4c1|chr1:96768274-96768773	0.0795757107619785	.	.
chr1	97661204	97661703	chr1	97388631	97389130	D1Ertd622e|chr1:97388631-97389130	0.223481228875561	.	.
chr1	97661204	97661703	chr1	97630417	97630916	D1Ertd622e|chr1:97630417-97630916	0.147325239413522	.	.
chr1	97661204	97661703	chr1	97688696	97689195	D1Ertd622e|chr1:97688696-97689195	0.139267371080044	.	.
chr1	97661800	97662299	chr1	97388631	97389130	D1Ertd622e|chr1:97388631-97389130	0.146163122197063	.	.
chr1	97661800	97662299	chr1	97629914	97630413	D1Ertd622e|chr1:97629914-97630413	0.0735523020022872	.	.
chr1	98094805	98095304	chr1	98002767	98003266	Pam|chr1:98002767-98003266	0.119928370872792	.	.
chr1	98094805	98095304	chr1	98077325	98077824	Pam|chr1:98077325-98077824	0.208541840080054	.	.
chr1	98094805	98095304	chr1	98084442	98084941	Pam|chr1:98084442-98084941	0.214827132658544	.	.
chr1	98094805	98095304	chr1	98156605	98157104	Pam|chr1:98156605-98157104	0.195236883747421	.	.
chr1	98094805	98095304	chr1	98157106	98157605	Pam|chr1:98157106-98157605	0.0912874015081684	.	.
chr1	98094805	98095304	chr1	98190632	98191131	Pam|chr1:98190632-98191131	0.0741769196513777	.	.
chr1	98094805	98095304	chr1	98191394	98191893	Pam|chr1:98191394-98191893	0.177754838138229	.	.
chr1	98094805	98095304	chr1	98192084	98192583	Pam|chr1:98192084-98192583	0.124143054146995	.	.
chr1	98094805	98095304	chr1	98269307	98269806	Pam|chr1:98269307-98269806	0.134889405385295	.	.
chr1	98094805	98095304	chr1	98273832	98274331	Pam|chr1:98273832-98274331	0.0966311802211005	.	.
chr1	98094805	98095304	chr1	98349951	98350450	Pam|chr1:98349951-98350450	0.1832170616599	.	.
chr1	98094805	98095304	chr1	98349951	98350450	Pam|chr1:98349951-98350450	0.183217061659901	.	.
chr1	98095430	98095929	chr1	98031757	98032256	Pam|chr1:98031757-98032256	0.151058335530318	.	.
chr1	98095430	98095929	chr1	98084442	98084941	Pam|chr1:98084442-98084941	0.120665887599326	.	.
chr1	98095430	98095929	chr1	98167061	98167560	Pam|chr1:98167061-98167560	0.11445496855522	.	.
chr1	98095430	98095929	chr1	98253379	98253878	Pam|chr1:98253379-98253878	0.093099098292969	.	.
chr1	106759529	106760028	chr1	106821863	106822362	Kdsr|chr1:106821863-106822362	0.090569004972409	.	.
chr1	106759529	106760028	chr1	106870795	106871294	Kdsr|chr1:106870795-106871294	0.147063263358977	.	.
chr1	106796474	106796973	chr1	106870795	106871294	Vps4b|chr1:106870795-106871294	0.260362721728688	.	.
chr1	106980128	106980627	chr1	106821863	106822362	Serpinb13|chr1:106821863-106822362	0.193831326240814	.	.
chr1	106980128	106980627	chr1	106865975	106866474	Serpinb13|chr1:106865975-106866474	0.107240374552834	.	.
chr1	106980128	106980627	chr1	106909725	106910224	Serpinb13|chr1:106909725-106910224	0.185004938970515	.	.
chr1	106980128	106980627	chr1	106949061	106949560	Serpinb13|chr1:106949061-106949560	0.118760624476144	.	.
chr1	106980128	106980627	chr1	107034227	107034726	Serpinb13|chr1:107034227-107034726	0.442290886903841	.	.
chr1	106980128	106980627	chr1	107159524	107160023	Serpinb13|chr1:107159524-107160023	0.377633261053523	.	.
chr1	106980128	106980627	chr1	107243170	107243669	Serpinb13|chr1:107243170-107243669	0.162256976894212	.	.
chr1	109982394	109982893	chr1	109912148	109912647	Cdh7|chr1:109912148-109912647	0.079142492529038	.	.
chr1	109982394	109982893	chr1	110060146	110060645	Cdh7|chr1:110060146-110060645	0.0925415065886945	.	.
chr1	109982394	109982893	chr1	110078415	110078914	Cdh7|chr1:110078415-110078914	0.0982895461922844	.	.
chr1	109982994	109983493	chr1	109912148	109912647	Cdh7|chr1:109912148-109912647	0.127211783935859	.	.
chr1	109982994	109983493	chr1	110060146	110060645	Cdh7|chr1:110060146-110060645	0.0714144504126797	.	.
chr1	109982994	109983493	chr1	110078415	110078914	Cdh7|chr1:110078415-110078914	0.205997467381475	.	.
chr1	111863863	111864362	chr1	111754425	111754924	Dsel|chr1:111754425-111754924	0.0852654669180398	.	.
chr1	111863863	111864362	chr1	111900171	111900670	Dsel|chr1:111900171-111900670	0.101830937019414	.	.
chr1	111863863	111864362	chr1	112028578	112029077	Dsel|chr1:112028578-112029077	0.074363012076431	.	.
chr1	111863863	111864362	chr1	112129057	112129556	Dsel|chr1:112129057-112129556	0.0826711154650154	.	.
chr1	111863863	111864362	chr1	112245314	112245813	Dsel|chr1:112245314-112245813	0.0837910190006458	.	.
chr1	111864757	111865256	chr1	112245314	112245813	Dsel|chr1:112245314-112245813	0.128210234596653	.	.
chr1	115684447	115684946	chr1	115275559	115276058	Cntnap5a|chr1:115275559-115276058	0.179224534633777	.	.
chr1	115684447	115684946	chr1	115276066	115276565	Cntnap5a|chr1:115276066-115276565	0.190219852788795	.	.
chr1	115684447	115684946	chr1	115374275	115374774	Cntnap5a|chr1:115374275-115374774	0.118144661024253	.	.
chr1	115684447	115684946	chr1	115533698	115534197	Cntnap5a|chr1:115533698-115534197	0.104827421869497	.	.
chr1	115684447	115684946	chr1	115574448	115574947	Cntnap5a|chr1:115574448-115574947	0.071275513256059	.	.
chr1	115684447	115684946	chr1	115658610	115659109	Cntnap5a|chr1:115658610-115659109	0.287613611207329	.	.
chr1	115684447	115684946	chr1	115685774	115686273	Cntnap5a|chr1:115685774-115686273	0.214331409022925	.	.
chr1	115684447	115684946	chr1	115686455	115686954	Cntnap5a|chr1:115686455-115686954	0.311897743341723	.	.
chr1	115684447	115684946	chr1	115703283	115703782	Cntnap5a|chr1:115703283-115703782	0.089213447574187	.	.
chr1	115684447	115684946	chr1	115715749	115716248	Cntnap5a|chr1:115715749-115716248	0.21928180628885	.	.
chr1	115685264	115685763	chr1	115275559	115276058	Cntnap5a|chr1:115275559-115276058	0.204361951250325	.	.
chr1	115685264	115685763	chr1	115276066	115276565	Cntnap5a|chr1:115276066-115276565	0.149579152615362	.	.
chr1	115685264	115685763	chr1	115374275	115374774	Cntnap5a|chr1:115374275-115374774	0.10950442838646	.	.
chr1	115685264	115685763	chr1	115533698	115534197	Cntnap5a|chr1:115533698-115534197	0.169133661990486	.	.
chr1	115685264	115685763	chr1	115574448	115574947	Cntnap5a|chr1:115574448-115574947	0.133966779531813	.	.
chr1	115685264	115685763	chr1	115650679	115651178	Cntnap5a|chr1:115650679-115651178	0.162477012062378	.	.
chr1	115685264	115685763	chr1	115658610	115659109	Cntnap5a|chr1:115658610-115659109	0.195139101130571	.	.
chr1	115685264	115685763	chr1	115685774	115686273	Cntnap5a|chr1:115685774-115686273	0.415919158548984	.	.
chr1	115685264	115685763	chr1	115686455	115686954	Cntnap5a|chr1:115686455-115686954	0.121464232898273	.	.
chr1	115685264	115685763	chr1	115703283	115703782	Cntnap5a|chr1:115703283-115703782	0.0790965320658244	.	.
chr1	115685264	115685763	chr1	115703952	115704451	Cntnap5a|chr1:115703952-115704451	0.124330609062276	.	.
chr1	115685264	115685763	chr1	115715749	115716248	Cntnap5a|chr1:115715749-115716248	0.0927275431011019	.	.
chr1	115685264	115685763	chr1	115734564	115735063	Cntnap5a|chr1:115734564-115735063	0.108376575973078	.	.
chr1	115685264	115685763	chr1	115735074	115735573	Cntnap5a|chr1:115735074-115735573	0.0884615658543829	.	.
chr1	118310992	118311491	chr1	118457252	118457751	Tsn|chr1:118457252-118457751	0.0825896735921607	.	.
chr1	118321592	118322091	chr1	118236045	118236544	Nifk|chr1:118236045-118236544	0.0914480363917353	.	.
chr1	118321592	118322091	chr1	118263769	118264268	Nifk|chr1:118263769-118264268	0.094570204367801	.	.
chr1	118321592	118322091	chr1	118498277	118498776	Nifk|chr1:118498277-118498776	0.0874251972338609	.	.
chr1	118388033	118388532	chr1	118263769	118264268	Clasp1|chr1:118263769-118264268	0.117859071254044	.	.
chr1	118388033	118388532	chr1	118457252	118457751	Clasp1|chr1:118457252-118457751	0.114564103874045	.	.
chr1	118388537	118389036	chr1	118457252	118457751	Clasp1|chr1:118457252-118457751	0.119646436539289	.	.
chr1	118388537	118389036	chr1	118498277	118498776	Clasp1|chr1:118498277-118498776	0.166607845369529	.	.
chr1	118389052	118389551	chr1	118405648	118406147	Clasp1|chr1:118405648-118406147	0.144041245873618	.	.
chr1	118389052	118389551	chr1	118457252	118457751	Clasp1|chr1:118457252-118457751	0.105552366372677	.	.
chr1	118389052	118389551	chr1	118492751	118493250	Clasp1|chr1:118492751-118493250	0.0765599546441496	.	.
chr1	118458765	118459264	chr1	118468892	118469391	2900060B14Rik|chr1:118468892-118469391	0.116001210379316	.	.
chr1	118459308	118459807	chr1	118498277	118498776	2900060B14Rik|chr1:118498277-118498776	0.0734275447736911	.	.
chr1	118459862	118460361	chr1	118498277	118498776	2900060B14Rik|chr1:118498277-118498776	0.0766231266320277	.	.
chr1	120602767	120603266	chr1	120883554	120884053	En1|chr1:120883554-120884053	0.0738907223184961	.	.
chr1	130462505	130463004	chr1	130274411	130274910	Cd55|chr1:130274411-130274910	0.121139046788763	.	.
chr1	130462505	130463004	chr1	130274411	130274910	Gm16083|chr1:130274411-130274910	0.121139046788763	.	.
chr1	130462505	130463004	chr1	130336318	130336817	Cd55|chr1:130336318-130336817	0.134530170891727	.	.
chr1	130462505	130463004	chr1	130336318	130336817	Gm16083|chr1:130336318-130336817	0.134530170891727	.	.
chr1	130462505	130463004	chr1	130358846	130359345	Cd55|chr1:130358846-130359345	0.0766486257296026	.	.
chr1	130462505	130463004	chr1	130358846	130359345	Gm16083|chr1:130358846-130359345	0.0766486257296026	.	.
chr1	130462505	130463004	chr1	130372076	130372575	Cd55|chr1:130372076-130372575	0.0877653379369389	.	.
chr1	130462505	130463004	chr1	130372076	130372575	Gm16083|chr1:130372076-130372575	0.0877653379369389	.	.
chr1	130462505	130463004	chr1	130576286	130576785	Cd55|chr1:130576286-130576785	0.148494297126185	.	.
chr1	130462505	130463004	chr1	130576286	130576785	Gm16083|chr1:130576286-130576785	0.148494297126185	.	.
chr1	130462505	130463004	chr1	130633945	130634444	Cd55|chr1:130633945-130634444	0.081422308449865	.	.
chr1	130462505	130463004	chr1	130633945	130634444	Gm16083|chr1:130633945-130634444	0.081422308449865	.	.
chr1	130462505	130463004	chr1	130644077	130644576	Cd55|chr1:130644077-130644576	0.0725992429835286	.	.
chr1	130462505	130463004	chr1	130644077	130644576	Gm16083|chr1:130644077-130644576	0.0725992429835286	.	.
chr1	130717229	130717728	chr1	130350205	130350704	Yod1|chr1:130350205-130350704	0.237869632165362	.	.
chr1	130717229	130717728	chr1	130633945	130634444	Yod1|chr1:130633945-130634444	0.116852232631324	.	.
chr1	130717229	130717728	chr1	130734564	130735063	Yod1|chr1:130734564-130735063	0.102641890933322	.	.
chr1	130717229	130717728	chr1	130875072	130875571	Yod1|chr1:130875072-130875571	0.161109707805219	.	.
chr1	130717229	130717728	chr1	130979420	130979919	Yod1|chr1:130979420-130979919	0.105502393000427	.	.
chr1	139376823	139377322	chr1	139371385	139371884	Crb1|chr1:139371385-139371884	0.145475460159741	.	.
chr1	139376823	139377322	chr1	139480150	139480649	Crb1|chr1:139480150-139480649	0.128913751438494	.	.
chr1	139376823	139377322	chr1	139481086	139481585	Crb1|chr1:139481086-139481585	0.086317240009468	.	.
chr1	139421972	139422471	chr1	139346540	139347039	Zbtb41|chr1:139346540-139347039	0.0812733010217574	.	.
chr1	139421972	139422471	chr1	139371385	139371884	Zbtb41|chr1:139371385-139371884	0.0790143940357924	.	.
chr1	139421972	139422471	chr1	139391723	139392222	Zbtb41|chr1:139391723-139392222	0.0886174884523573	.	.
chr1	139421972	139422471	chr1	139391723	139392222	Zbtb41|chr1:139391723-139392222	0.0886174884523574	.	.
chr1	139421972	139422471	chr1	139481086	139481585	Zbtb41|chr1:139481086-139481585	0.105882719423354	.	.
chr1	139454477	139454976	chr1	139289510	139290009	Aspm|chr1:139289510-139290009	0.101836838007783	.	.
chr1	140245186	140245685	chr1	140171485	140171984	Kcnt2|chr1:140171485-140171984	0.072037087033456	.	.
chr1	140245186	140245685	chr1	140261100	140261599	Kcnt2|chr1:140261100-140261599	0.108689526807216	.	.
chr1	140245186	140245685	chr1	140279764	140280263	Kcnt2|chr1:140279764-140280263	0.135242974501392	.	.
chr1	140245186	140245685	chr1	140295799	140296298	Kcnt2|chr1:140295799-140296298	0.113210877828069	.	.
chr1	140245186	140245685	chr1	140390270	140390769	Kcnt2|chr1:140390270-140390769	0.0743423850589027	.	.
chr1	140245761	140246260	chr1	140097636	140098135	Kcnt2|chr1:140097636-140098135	0.0798265044014387	.	.
chr1	140245761	140246260	chr1	140260593	140261092	Kcnt2|chr1:140260593-140261092	0.183043819600614	.	.
chr1	140245761	140246260	chr1	140261100	140261599	Kcnt2|chr1:140261100-140261599	0.17417366625185	.	.
chr1	140245761	140246260	chr1	140279764	140280263	Kcnt2|chr1:140279764-140280263	0.140706821658635	.	.
chr1	140245761	140246260	chr1	140370695	140371194	Kcnt2|chr1:140370695-140371194	0.165439040538469	.	.
chr1	140246413	140246912	chr1	140171485	140171984	Kcnt2|chr1:140171485-140171984	0.0923580835081496	.	.
chr1	140246413	140246912	chr1	140268490	140268989	Kcnt2|chr1:140268490-140268989	0.0985859861212243	.	.
chr1	140246413	140246912	chr1	140279764	140280263	Kcnt2|chr1:140279764-140280263	0.186725118687486	.	.
chr1	140246413	140246912	chr1	140335747	140336246	Kcnt2|chr1:140335747-140336246	0.0755209967898386	.	.
chr1	140246413	140246912	chr1	140390270	140390769	Kcnt2|chr1:140390270-140390769	0.20785031914758	.	.
chr1	140246413	140246912	chr1	140471594	140472093	Kcnt2|chr1:140471594-140472093	0.0963155251688664	.	.
chr1	143640493	143640992	chr1	143308396	143308895	B3galt2|chr1:143308396-143308895	0.226374912116582	.	.
chr1	143640493	143640992	chr1	143308932	143309431	B3galt2|chr1:143308932-143309431	0.141685621481471	.	.
chr1	143640493	143640992	chr1	143619717	143620216	B3galt2|chr1:143619717-143620216	0.239918755685419	.	.
chr1	143640493	143640992	chr1	143644121	143644620	B3galt2|chr1:143644121-143644620	0.355552201228969	.	.
chr1	143640493	143640992	chr1	143738737	143739236	B3galt2|chr1:143738737-143739236	0.0873051283655797	.	.
chr1	143640493	143640992	chr1	143739248	143739747	B3galt2|chr1:143739248-143739747	0.112218903050331	.	.
chr1	143640493	143640992	chr1	143739932	143740431	B3galt2|chr1:143739932-143740431	0.101399552384347	.	.
chr1	143640493	143640992	chr1	143739932	143740431	B3galt2|chr1:143739932-143740431	0.101399552384348	.	.
chr1	143641020	143641519	chr1	143308396	143308895	B3galt2|chr1:143308396-143308895	0.261616928221163	.	.
chr1	143641020	143641519	chr1	143308932	143309431	B3galt2|chr1:143308932-143309431	0.170629173853932	.	.
chr1	143641020	143641519	chr1	143453747	143454246	B3galt2|chr1:143453747-143454246	0.079850132242307	.	.
chr1	143641020	143641519	chr1	143619717	143620216	B3galt2|chr1:143619717-143620216	0.215637860329227	.	.
chr1	143641020	143641519	chr1	143644121	143644620	B3galt2|chr1:143644121-143644620	0.263050038137838	.	.
chr1	143641020	143641519	chr1	143738737	143739236	B3galt2|chr1:143738737-143739236	0.0991393360978146	.	.
chr1	143641020	143641519	chr1	143739932	143740431	B3galt2|chr1:143739932-143740431	0.0847675461835981	.	.
chr1	143701942	143702441	chr1	143308396	143308895	Cdc73|chr1:143308396-143308895	0.0726263944270274	.	.
chr1	143701942	143702441	chr1	143644121	143644620	Cdc73|chr1:143644121-143644620	0.0746068735934719	.	.
chr1	143702603	143703102	chr1	143502217	143502716	Cdc73|chr1:143502217-143502716	0.14079779597149	.	.
chr1	150099643	150100142	chr1	150089246	150089745	Ptgs2|chr1:150089246-150089745	0.0981844814041941	.	.
chr1	150099643	150100142	chr1	150089246	150089745	Ptgs2os|chr1:150089246-150089745	0.0981844814041941	.	.
chr1	150099643	150100142	chr1	150160132	150160631	Ptgs2|chr1:150160132-150160631	0.103828525747706	.	.
chr1	150099643	150100142	chr1	150160132	150160631	Ptgs2os|chr1:150160132-150160631	0.103828525747706	.	.
chr1	150099643	150100142	chr1	150472423	150472922	Ptgs2|chr1:150472423-150472922	0.0920167762855102	.	.
chr1	150099643	150100142	chr1	150472423	150472922	Ptgs2os|chr1:150472423-150472922	0.0920167762855102	.	.
chr1	150392883	150393382	chr1	150257534	150258033	Odr4|chr1:150257534-150258033	0.0758106164346636	.	.
chr1	150392883	150393382	chr1	150257534	150258033	Tpr|chr1:150257534-150258033	0.0758106164346636	.	.
chr1	150392883	150393382	chr1	150497581	150498080	Odr4|chr1:150497581-150498080	0.151201168822448	.	.
chr1	150392883	150393382	chr1	150497581	150498080	Tpr|chr1:150497581-150498080	0.151201168822448	.	.
chr1	150392883	150393382	chr1	150540218	150540717	Odr4|chr1:150540218-150540717	0.276351944814688	.	.
chr1	150392883	150393382	chr1	150540218	150540717	Tpr|chr1:150540218-150540717	0.276351944814688	.	.
chr1	150392883	150393382	chr1	150570761	150571260	Odr4|chr1:150570761-150571260	0.102769146159327	.	.
chr1	150392883	150393382	chr1	150570761	150571260	Tpr|chr1:150570761-150571260	0.102769146159327	.	.
chr1	150392883	150393382	chr1	150607305	150607804	Odr4|chr1:150607305-150607804	0.233189277104731	.	.
chr1	150392883	150393382	chr1	150607305	150607804	Tpr|chr1:150607305-150607804	0.233189277104731	.	.
chr1	155811945	155812444	chr1	155784767	155785266	Qsox1|chr1:155784767-155785266	0.102537031984985	.	.
chr1	155811945	155812444	chr1	155784767	155785266	Qsox1|chr1:155784767-155785266	0.102537031984986	.	.
chr1	155811945	155812444	chr1	155785863	155786362	Qsox1|chr1:155785863-155786362	0.0841158394032755	.	.
chr1	155812620	155813119	chr1	156055635	156056134	Qsox1|chr1:156055635-156056134	0.128963183001852	.	.
chr1	155812620	155813119	chr1	156184182	156184681	Qsox1|chr1:156184182-156184681	0.0891648182976785	.	.
chr1	155812620	155813119	chr1	156229365	156229864	Qsox1|chr1:156229365-156229864	0.103330380383309	.	.
chr1	155812620	155813119	chr1	156241652	156242151	Qsox1|chr1:156241652-156242151	0.0717822281056539	.	.
chr1	155973115	155973614	chr1	155945346	155945845	Cep350|chr1:155945346-155945845	0.0803121742838647	.	.
chr1	156035344	156035843	chr1	156085751	156086250	Tor1aip1|chr1:156085751-156086250	0.152167468699817	.	.
chr1	156035344	156035843	chr1	156085751	156086250	Tor1aip2|chr1:156085751-156086250	0.152167468699817	.	.
chr1	156035344	156035843	chr1	156316449	156316948	Tor1aip1|chr1:156316449-156316948	0.141419880527128	.	.
chr1	156035344	156035843	chr1	156316449	156316948	Tor1aip2|chr1:156316449-156316948	0.141419880527128	.	.
chr1	156035878	156036377	chr1	155861273	155861772	Tor1aip1|chr1:155861273-155861772	0.137106624100023	.	.
chr1	156035878	156036377	chr1	155861273	155861772	Tor1aip2|chr1:155861273-155861772	0.137106624100023	.	.
chr1	156035878	156036377	chr1	156316449	156316948	Tor1aip1|chr1:156316449-156316948	0.0917360476539141	.	.
chr1	156035878	156036377	chr1	156316449	156316948	Tor1aip2|chr1:156316449-156316948	0.0917360476539141	.	.
chr1	156036379	156036878	chr1	155861273	155861772	Tor1aip1|chr1:155861273-155861772	0.14224151263126	.	.
chr1	156036379	156036878	chr1	156043002	156043501	Tor1aip1|chr1:156043002-156043501	0.0939789198179413	.	.
chr1	156036379	156036878	chr1	156055635	156056134	Tor1aip1|chr1:156055635-156056134	0.0725248995311548	.	.
chr1	156036379	156036878	chr1	156229365	156229864	Tor1aip1|chr1:156229365-156229864	0.129706599197824	.	.
chr1	156036379	156036878	chr1	156241652	156242151	Tor1aip1|chr1:156241652-156242151	0.0789668697918057	.	.
chr1	156204775	156205274	chr1	155861273	155861772	Fam163a|chr1:155861273-155861772	0.291315476018214	.	.
chr1	156204775	156205274	chr1	156107802	156108301	Fam163a|chr1:156107802-156108301	0.198661453534974	.	.
chr1	156204775	156205274	chr1	156108321	156108820	Fam163a|chr1:156108321-156108820	0.374215888643984	.	.
chr1	156204775	156205274	chr1	156108828	156109327	Fam163a|chr1:156108828-156109327	0.252976960173219	.	.
chr1	156204775	156205274	chr1	156169287	156169786	Fam163a|chr1:156169287-156169786	0.0943429272080009	.	.
chr1	156204775	156205274	chr1	156174346	156174845	Fam163a|chr1:156174346-156174845	0.162928556220097	.	.
chr1	156204775	156205274	chr1	156184182	156184681	Fam163a|chr1:156184182-156184681	0.0752275186657828	.	.
chr1	156204775	156205274	chr1	156228862	156229361	Fam163a|chr1:156228862-156229361	0.171694623112696	.	.
chr1	156204775	156205274	chr1	156229365	156229864	Fam163a|chr1:156229365-156229864	0.102551787912918	.	.
chr1	156204775	156205274	chr1	156230632	156231131	Fam163a|chr1:156230632-156231131	0.090566470665729	.	.
chr1	156302600	156303099	chr1	156043002	156043501	4930518J20Rik|chr1:156043002-156043501	0.0790617274525129	.	.
chr1	156302600	156303099	chr1	156043002	156043501	Tdrd5|chr1:156043002-156043501	0.0790617274525129	.	.
chr1	156302600	156303099	chr1	156055635	156056134	4930518J20Rik|chr1:156055635-156056134	0.0752825209357558	.	.
chr1	156302600	156303099	chr1	156055635	156056134	Tdrd5|chr1:156055635-156056134	0.0752825209357558	.	.
chr1	156302600	156303099	chr1	156229365	156229864	4930518J20Rik|chr1:156229365-156229864	0.151970194013635	.	.
chr1	156302600	156303099	chr1	156229365	156229864	Tdrd5|chr1:156229365-156229864	0.151970194013635	.	.
chr1	156302600	156303099	chr1	156270379	156270878	4930518J20Rik|chr1:156270379-156270878	0.0957736236365558	.	.
chr1	156302600	156303099	chr1	156270379	156270878	Tdrd5|chr1:156270379-156270878	0.0957736236365558	.	.
chr1	156302600	156303099	chr1	156445069	156445568	4930518J20Rik|chr1:156445069-156445568	0.124784416425524	.	.
chr1	156302600	156303099	chr1	156445069	156445568	Tdrd5|chr1:156445069-156445568	0.124784416425524	.	.
chr1	156303125	156303624	chr1	156043002	156043501	4930518J20Rik|chr1:156043002-156043501	0.142761761570575	.	.
chr1	156303125	156303624	chr1	156043002	156043501	Tdrd5|chr1:156043002-156043501	0.142761761570575	.	.
chr1	156303125	156303624	chr1	156085751	156086250	4930518J20Rik|chr1:156085751-156086250	0.141817140337143	.	.
chr1	156303125	156303624	chr1	156085751	156086250	Tdrd5|chr1:156085751-156086250	0.141817140337143	.	.
chr1	156303125	156303624	chr1	156270379	156270878	4930518J20Rik|chr1:156270379-156270878	0.191160692704266	.	.
chr1	156303125	156303624	chr1	156270379	156270878	Tdrd5|chr1:156270379-156270878	0.191160692704266	.	.
chr1	156303125	156303624	chr1	156445069	156445568	4930518J20Rik|chr1:156445069-156445568	0.152550507358438	.	.
chr1	156303125	156303624	chr1	156445069	156445568	Tdrd5|chr1:156445069-156445568	0.152550507358438	.	.
chr1	156420903	156421402	chr1	156040577	156041076	Axdnd1|chr1:156040577-156041076	0.0955478784790061	.	.
chr1	156420903	156421402	chr1	156085751	156086250	Axdnd1|chr1:156085751-156086250	0.0760431658211867	.	.
chr1	156420903	156421402	chr1	156085751	156086250	Axdnd1|chr1:156085751-156086250	0.0760431658211868	.	.
chr1	156420903	156421402	chr1	156270379	156270878	Axdnd1|chr1:156270379-156270878	0.095129989525189	.	.
chr1	156420903	156421402	chr1	156494994	156495493	Axdnd1|chr1:156494994-156495493	0.101032426661813	.	.
chr1	156474061	156474560	chr1	156085751	156086250	Soat1|chr1:156085751-156086250	0.0752130674800862	.	.
chr1	156474061	156474560	chr1	156108828	156109327	Soat1|chr1:156108828-156109327	0.145166522563573	.	.
chr1	156474061	156474560	chr1	156270379	156270878	Soat1|chr1:156270379-156270878	0.12936265699672	.	.
chr1	166253817	166254316	chr1	166344303	166344802	Ildr2|chr1:166344303-166344802	0.120742094352549	.	.
chr1	166253817	166254316	chr1	166395202	166395701	Ildr2|chr1:166395202-166395701	0.192011064011735	.	.
chr1	166253817	166254316	chr1	166428926	166429425	Ildr2|chr1:166428926-166429425	0.0840129342427929	.	.
chr1	166253817	166254316	chr1	166445335	166445834	Ildr2|chr1:166445335-166445834	0.103399596491206	.	.
chr1	166253817	166254316	chr1	166669186	166669685	Ildr2|chr1:166669186-166669685	0.119717613633536	.	.
chr1	166253817	166254316	chr1	166724425	166724924	Ildr2|chr1:166724425-166724924	0.119312831553286	.	.
chr1	166254415	166254914	chr1	166313555	166314054	Ildr2|chr1:166313555-166314054	0.190594607300419	.	.
chr1	166254415	166254914	chr1	166319038	166319537	Ildr2|chr1:166319038-166319537	0.143539844978234	.	.
chr1	166254415	166254914	chr1	166445335	166445834	Ildr2|chr1:166445335-166445834	0.11299422629624	.	.
chr1	166254415	166254914	chr1	166669186	166669685	Ildr2|chr1:166669186-166669685	0.109825763658681	.	.
chr1	166308696	166309195	chr1	166360121	166360620	5330438I03Rik|chr1:166360121-166360620	0.101960660776881	.	.
chr1	166308696	166309195	chr1	166395202	166395701	5330438I03Rik|chr1:166395202-166395701	0.111412296479558	.	.
chr1	166308696	166309195	chr1	166445335	166445834	5330438I03Rik|chr1:166445335-166445834	0.12992054333544	.	.
chr1	166309200	166309699	chr1	166313555	166314054	5330438I03Rik|chr1:166313555-166314054	0.0866385265736677	.	.
chr1	166309200	166309699	chr1	166319038	166319537	5330438I03Rik|chr1:166319038-166319537	0.0971358420129427	.	.
chr1	166379002	166379501	chr1	166302681	166303180	Tada1|chr1:166302681-166303180	0.16262558406585	.	.
chr1	166379002	166379501	chr1	166344303	166344802	Tada1|chr1:166344303-166344802	0.13860116388373	.	.
chr1	166379002	166379501	chr1	166445335	166445834	Tada1|chr1:166445335-166445834	0.113869537421508	.	.
chr1	166379863	166380362	chr1	166343030	166343529	Gm15853|chr1:166343030-166343529	0.0728981904116265	.	.
chr1	166379863	166380362	chr1	166428926	166429425	Gm15853|chr1:166428926-166429425	0.149534912426553	.	.
chr1	166379863	166380362	chr1	166445335	166445834	Gm15853|chr1:166445335-166445834	0.107254436535657	.	.
chr1	166408940	166409439	chr1	166395768	166396267	Pogk|chr1:166395768-166396267	0.0809452833358997	.	.
chr1	166409578	166410077	chr1	166330745	166331244	Pogk|chr1:166330745-166331244	0.0732945722416767	.	.
chr1	166409578	166410077	chr1	166344303	166344802	Pogk|chr1:166344303-166344802	0.100778518592305	.	.
chr1	166409578	166410077	chr1	166428926	166429425	Pogk|chr1:166428926-166429425	0.0815984174414987	.	.
chr1	171270057	171270556	chr1	171293772	171294271	B4galt3|chr1:171293772-171294271	0.110961540849459	.	.
chr1	171270057	171270556	chr1	171382992	171383491	B4galt3|chr1:171382992-171383491	0.110550290995546	.	.
chr1	171270057	171270556	chr1	171449639	171450138	B4galt3|chr1:171449639-171450138	0.155019159763096	.	.
chr1	171270057	171270556	chr1	171631372	171631871	B4galt3|chr1:171631372-171631871	0.0949709808608993	.	.
chr1	171270620	171271119	chr1	171449639	171450138	B4galt3|chr1:171449639-171450138	0.125425367158325	.	.
chr1	171270620	171271119	chr1	171679787	171680286	B4galt3|chr1:171679787-171680286	0.187807849017893	.	.
chr1	171270620	171271119	chr1	171731228	171731727	B4galt3|chr1:171731228-171731727	0.138993863362603	.	.
chr1	171281054	171281553	chr1	171382992	171383491	Ppox|chr1:171382992-171383491	0.214630141256712	.	.
chr1	171281563	171282062	chr1	171293772	171294271	Ppox|chr1:171293772-171294271	0.11354639143991	.	.
chr1	171281563	171282062	chr1	171379865	171380364	Ppox|chr1:171379865-171380364	0.0844259698560859	.	.
chr1	171281563	171282062	chr1	171425188	171425687	Ppox|chr1:171425188-171425687	0.108575531067311	.	.
chr1	171281563	171282062	chr1	171459736	171460235	Ppox|chr1:171459736-171460235	0.101312949824515	.	.
chr1	171287719	171288218	chr1	171382992	171383491	Usp21|chr1:171382992-171383491	0.0790981964203898	.	.
chr1	171287719	171288218	chr1	171449639	171450138	Usp21|chr1:171449639-171450138	0.143556657866062	.	.
chr1	171287719	171288218	chr1	171553589	171554088	Usp21|chr1:171553589-171554088	0.0821123755825351	.	.
chr1	171287719	171288218	chr1	171566785	171567284	Usp21|chr1:171566785-171567284	0.121311196816357	.	.
chr1	171294566	171295065	chr1	171257104	171257603	Ufc1|chr1:171257104-171257603	0.183472907632258	.	.
chr1	171294566	171295065	chr1	171262470	171262969	Ufc1|chr1:171262470-171262969	0.0800055062608152	.	.
chr1	171294566	171295065	chr1	171425188	171425687	Ufc1|chr1:171425188-171425687	0.0931989049659049	.	.
chr1	171294566	171295065	chr1	171425188	171425687	Ufc1|chr1:171425188-171425687	0.093198904965905	.	.
chr1	171294566	171295065	chr1	171459736	171460235	Ufc1|chr1:171459736-171460235	0.19098066768742	.	.
chr1	171294566	171295065	chr1	171698913	171699412	Ufc1|chr1:171698913-171699412	0.167884338886211	.	.
chr1	171328705	171329204	chr1	171257104	171257603	Dedd|chr1:171257104-171257603	0.118773283842	.	.
chr1	171328705	171329204	chr1	171382992	171383491	Dedd|chr1:171382992-171383491	0.353676348814931	.	.
chr1	171329206	171329705	chr1	171382992	171383491	Dedd|chr1:171382992-171383491	0.303930162491315	.	.
chr1	171329206	171329705	chr1	171566785	171567284	Dedd|chr1:171566785-171567284	0.136906932089859	.	.
chr1	171345437	171345936	chr1	171257104	171257603	Nit1|chr1:171257104-171257603	0.105623507073934	.	.
chr1	171345437	171345936	chr1	171257104	171257603	Pfdn2|chr1:171257104-171257603	0.105623507073934	.	.
chr1	171345437	171345936	chr1	171382992	171383491	Nit1|chr1:171382992-171383491	0.0799608333112081	.	.
chr1	171345437	171345936	chr1	171382992	171383491	Pfdn2|chr1:171382992-171383491	0.0799608333112081	.	.
chr1	171345437	171345936	chr1	171424644	171425143	Nit1|chr1:171424644-171425143	0.117098106400226	.	.
chr1	171345437	171345936	chr1	171424644	171425143	Pfdn2|chr1:171424644-171425143	0.117098106400226	.	.
chr1	171345938	171346437	chr1	171424644	171425143	Nit1|chr1:171424644-171425143	0.084901001059779	.	.
chr1	171345938	171346437	chr1	171424644	171425143	Pfdn2|chr1:171424644-171425143	0.084901001059779	.	.
chr1	171345938	171346437	chr1	171478928	171479427	Nit1|chr1:171478928-171479427	0.0905693692249619	.	.
chr1	171345938	171346437	chr1	171478928	171479427	Pfdn2|chr1:171478928-171479427	0.0905693692249619	.	.
chr1	171345938	171346437	chr1	171679787	171680286	Nit1|chr1:171679787-171680286	0.0718090423604508	.	.
chr1	171345938	171346437	chr1	171679787	171680286	Pfdn2|chr1:171679787-171680286	0.0718090423604508	.	.
chr1	171360576	171361075	chr1	171293772	171294271	Klhdc9|chr1:171293772-171294271	0.0810018018744756	.	.
chr1	171360576	171361075	chr1	171365864	171366363	Klhdc9|chr1:171365864-171366363	0.105934898745799	.	.
chr1	171360576	171361075	chr1	171449639	171450138	Klhdc9|chr1:171449639-171450138	0.193957159207447	.	.
chr1	171361088	171361587	chr1	171424644	171425143	Klhdc9|chr1:171424644-171425143	0.149647021446493	.	.
chr1	171361088	171361587	chr1	171449639	171450138	Klhdc9|chr1:171449639-171450138	0.21531909843902	.	.
chr1	171361088	171361587	chr1	171459736	171460235	Klhdc9|chr1:171459736-171460235	0.13444885754169	.	.
chr1	171411068	171411567	chr1	171382992	171383491	Usf1|chr1:171382992-171383491	0.199048842082348	.	.
chr1	171437234	171437733	chr1	171263038	171263537	F11r|chr1:171263038-171263537	0.0761893478565477	.	.
chr1	171437234	171437733	chr1	171293772	171294271	F11r|chr1:171293772-171294271	0.1484324209714	.	.
chr1	171437234	171437733	chr1	171365864	171366363	F11r|chr1:171365864-171366363	0.115677876017684	.	.
chr1	171437234	171437733	chr1	171365864	171366363	F11r|chr1:171365864-171366363	0.115677876017685	.	.
chr1	171437234	171437733	chr1	171379865	171380364	F11r|chr1:171379865-171380364	0.15523339645213	.	.
chr1	171437234	171437733	chr1	171424644	171425143	F11r|chr1:171424644-171425143	0.108898250238046	.	.
chr1	171437234	171437733	chr1	171425188	171425687	F11r|chr1:171425188-171425687	0.103311544399617	.	.
chr1	171437234	171437733	chr1	171449639	171450138	F11r|chr1:171449639-171450138	0.108851385099363	.	.
chr1	171437234	171437733	chr1	171459736	171460235	F11r|chr1:171459736-171460235	0.113645532794662	.	.
chr1	171437234	171437733	chr1	171679787	171680286	F11r|chr1:171679787-171680286	0.291431153473039	.	.
chr1	171503198	171503697	chr1	171263038	171263537	Alyref2|chr1:171263038-171263537	0.106390802882293	.	.
chr1	171503198	171503697	chr1	171263038	171263537	B930036N10Rik|chr1:171263038-171263537	0.106390802882293	.	.
chr1	171503198	171503697	chr1	171293772	171294271	Alyref2|chr1:171293772-171294271	0.118537792788816	.	.
chr1	171503198	171503697	chr1	171293772	171294271	B930036N10Rik|chr1:171293772-171294271	0.118537792788816	.	.
chr1	171503198	171503697	chr1	171379865	171380364	Alyref2|chr1:171379865-171380364	0.0758317974865253	.	.
chr1	171503198	171503697	chr1	171379865	171380364	B930036N10Rik|chr1:171379865-171380364	0.0758317974865253	.	.
chr1	171503198	171503697	chr1	171553589	171554088	Alyref2|chr1:171553589-171554088	0.129501016250783	.	.
chr1	171503198	171503697	chr1	171553589	171554088	B930036N10Rik|chr1:171553589-171554088	0.129501016250783	.	.
chr1	171503848	171504347	chr1	171257104	171257603	Alyref2|chr1:171257104-171257603	0.0831253998260094	.	.
chr1	171503848	171504347	chr1	171257104	171257603	B930036N10Rik|chr1:171257104-171257603	0.0831253998260094	.	.
chr1	171503848	171504347	chr1	171263038	171263537	Alyref2|chr1:171263038-171263537	0.145133540142034	.	.
chr1	171503848	171504347	chr1	171263038	171263537	B930036N10Rik|chr1:171263038-171263537	0.145133540142034	.	.
chr1	171503848	171504347	chr1	171293772	171294271	Alyref2|chr1:171293772-171294271	0.0751651471164855	.	.
chr1	171503848	171504347	chr1	171293772	171294271	B930036N10Rik|chr1:171293772-171294271	0.0751651471164855	.	.
chr1	171503848	171504347	chr1	171425188	171425687	Alyref2|chr1:171425188-171425687	0.0866814249125711	.	.
chr1	171503848	171504347	chr1	171425188	171425687	B930036N10Rik|chr1:171425188-171425687	0.0866814249125711	.	.
chr1	171503848	171504347	chr1	171459736	171460235	Alyref2|chr1:171459736-171460235	0.11866254898664	.	.
chr1	171503848	171504347	chr1	171459736	171460235	B930036N10Rik|chr1:171459736-171460235	0.11866254898664	.	.
chr1	171503848	171504347	chr1	171553589	171554088	Alyref2|chr1:171553589-171554088	0.13968190559463	.	.
chr1	171503848	171504347	chr1	171553589	171554088	B930036N10Rik|chr1:171553589-171554088	0.13968190559463	.	.
chr1	171503848	171504347	chr1	171631372	171631871	Alyref2|chr1:171631372-171631871	0.121668192149152	.	.
chr1	171503848	171504347	chr1	171631372	171631871	B930036N10Rik|chr1:171631372-171631871	0.121668192149152	.	.
chr1	171634914	171635413	chr1	171262470	171262969	Gm37787|chr1:171262470-171262969	0.117205902200201	.	.
chr1	171634914	171635413	chr1	171293772	171294271	Gm37787|chr1:171293772-171294271	0.123328822626745	.	.
chr1	171634914	171635413	chr1	171379865	171380364	Gm37787|chr1:171379865-171380364	0.245142680582629	.	.
chr1	171634914	171635413	chr1	171424644	171425143	Gm37787|chr1:171424644-171425143	0.0908866947911189	.	.
chr1	171634914	171635413	chr1	171425188	171425687	Gm37787|chr1:171425188-171425687	0.187586956258355	.	.
chr1	171634914	171635413	chr1	171459736	171460235	Gm37787|chr1:171459736-171460235	0.0785834399231931	.	.
chr1	171634914	171635413	chr1	171631372	171631871	Gm37787|chr1:171631372-171631871	0.121333737485538	.	.
chr1	171634914	171635413	chr1	171658362	171658861	Gm37787|chr1:171658362-171658861	0.160365408354261	.	.
chr1	171634914	171635413	chr1	171731228	171731727	Gm37787|chr1:171731228-171731727	0.187145361581783	.	.
chr1	171634914	171635413	chr1	171815706	171816205	Gm37787|chr1:171815706-171816205	0.138622805685069	.	.
chr1	171634914	171635413	chr1	171920887	171921386	Gm37787|chr1:171920887-171921386	0.127003819747827	.	.
chr1	171634914	171635413	chr1	171970831	171971330	Gm37787|chr1:171970831-171971330	0.277905546175817	.	.
chr1	171680783	171681282	chr1	171379865	171380364	A630035G10Rik|chr1:171379865-171380364	0.0899509158220588	.	.
chr1	171680783	171681282	chr1	171379865	171380364	Cd48|chr1:171379865-171380364	0.0899509158220588	.	.
chr1	171680783	171681282	chr1	171920887	171921386	A630035G10Rik|chr1:171920887-171921386	0.176289911788551	.	.
chr1	171680783	171681282	chr1	171920887	171921386	Cd48|chr1:171920887-171921386	0.176289911788551	.	.
chr1	173349883	173350382	chr1	173398534	173399033	Aim2|chr1:173398534-173399033	0.130882636694813	.	.
chr1	173349883	173350382	chr1	173410833	173411332	Aim2|chr1:173410833-173411332	0.223849778720039	.	.
chr1	173366644	173367143	chr1	173321459	173321958	Cadm3|chr1:173321459-173321958	0.234014919137606	.	.
chr1	173366644	173367143	chr1	173323777	173324276	Cadm3|chr1:173323777-173324276	0.190281805689398	.	.
chr1	173366644	173367143	chr1	173339459	173339958	Cadm3|chr1:173339459-173339958	0.0962236061554769	.	.
chr1	173366644	173367143	chr1	173355088	173355587	Cadm3|chr1:173355088-173355587	0.109224734185855	.	.
chr1	173366644	173367143	chr1	173410833	173411332	Cadm3|chr1:173410833-173411332	0.218476746471135	.	.
chr1	173366644	173367143	chr1	173411847	173412346	Cadm3|chr1:173411847-173412346	0.0901821870212485	.	.
chr1	173367390	173367889	chr1	173390016	173390515	Cadm3|chr1:173390016-173390515	0.119570824362956	.	.
chr1	177795766	177796265	chr1	177683819	177684318	Adss|chr1:177683819-177684318	0.115879424004026	.	.
chr1	177795766	177796265	chr1	177703313	177703812	Adss|chr1:177703313-177703812	0.175302378981627	.	.
chr1	177795766	177796265	chr1	177718961	177719460	Adss|chr1:177718961-177719460	0.0915581105141243	.	.
chr1	177795766	177796265	chr1	178219602	178220101	Adss|chr1:178219602-178220101	0.104340628222795	.	.
chr1	177796375	177796874	chr1	177702809	177703308	Adss|chr1:177702809-177703308	0.0743621891596579	.	.
chr1	177796375	177796874	chr1	178201063	178201562	Adss|chr1:178201063-178201562	0.0907890892121105	.	.
chr1	178187311	178187810	chr1	178201063	178201562	Desi2|chr1:178201063-178201562	0.142957774565119	.	.
chr1	178187311	178187810	chr1	178336353	178336852	Desi2|chr1:178336353-178336852	0.224364129955909	.	.
chr1	178187311	178187810	chr1	178368821	178369320	Desi2|chr1:178368821-178369320	0.0922599373109978	.	.
chr1	178276142	178276641	chr1	178368821	178369320	4930527J03Rik|chr1:178368821-178369320	0.0959531494538163	.	.
chr1	178317988	178318487	chr1	178336353	178336852	B230369F24Rik|chr1:178336353-178336852	0.156216619035131	.	.
chr1	178317988	178318487	chr1	178336353	178336852	Cox20|chr1:178336353-178336852	0.156216619035131	.	.
chr1	178317988	178318487	chr1	178368821	178369320	B230369F24Rik|chr1:178368821-178369320	0.0983406033970513	.	.
chr1	178317988	178318487	chr1	178368821	178369320	Cox20|chr1:178368821-178369320	0.0983406033970513	.	.
chr1	178317988	178318487	chr1	178463658	178464157	B230369F24Rik|chr1:178463658-178464157	0.0767767690336125	.	.
chr1	178317988	178318487	chr1	178463658	178464157	Cox20|chr1:178463658-178464157	0.0767767690336125	.	.
chr1	178317988	178318487	chr1	178481627	178482126	B230369F24Rik|chr1:178481627-178482126	0.0850240516640993	.	.
chr1	178317988	178318487	chr1	178481627	178482126	Cox20|chr1:178481627-178482126	0.0850240516640993	.	.
chr1	178318532	178319031	chr1	178336353	178336852	B230369F24Rik|chr1:178336353-178336852	0.254673776323288	.	.
chr1	178318532	178319031	chr1	178336353	178336852	Cox20|chr1:178336353-178336852	0.254673776323288	.	.
chr1	178318532	178319031	chr1	178368821	178369320	B230369F24Rik|chr1:178368821-178369320	0.120692804522993	.	.
chr1	178318532	178319031	chr1	178368821	178369320	Cox20|chr1:178368821-178369320	0.120692804522993	.	.
chr1	178337559	178338058	chr1	178368821	178369320	Hnrnpu|chr1:178368821-178369320	0.166236212372316	.	.
chr1	178337559	178338058	chr1	178449116	178449615	Hnrnpu|chr1:178449116-178449615	0.0918368576079555	.	.
chr1	178405450	178405949	chr1	178303332	178303831	Efcab2|chr1:178303332-178303831	0.163522197058801	.	.
chr1	178405450	178405949	chr1	178336353	178336852	Efcab2|chr1:178336353-178336852	0.101890265307718	.	.
chr1	178405450	178405949	chr1	178463658	178464157	Efcab2|chr1:178463658-178464157	0.0755799564316868	.	.
chr1	178406170	178406669	chr1	178336353	178336852	Efcab2|chr1:178336353-178336852	0.286620149318256	.	.
chr1	178406170	178406669	chr1	178368821	178369320	Efcab2|chr1:178368821-178369320	0.243107757594122	.	.
chr1	178406170	178406669	chr1	178463658	178464157	Efcab2|chr1:178463658-178464157	0.142417705300433	.	.
chr1	184629411	184629910	chr1	184321089	184321588	Gm37800|chr1:184321089-184321588	0.135878947450329	.	.
chr1	184629411	184629910	chr1	184359970	184360469	Gm37800|chr1:184359970-184360469	0.107627530913351	.	.
chr1	184629411	184629910	chr1	184513534	184514033	Gm37800|chr1:184513534-184514033	0.236063095940794	.	.
chr1	194938639	194939138	chr1	194776839	194777338	Cd34|chr1:194776839-194777338	0.187266572015766	.	.
chr1	194938639	194939138	chr1	194879521	194880020	Cd34|chr1:194879521-194880020	0.0804175127186531	.	.
chr1	194938639	194939138	chr1	194962131	194962630	Cd34|chr1:194962131-194962630	0.10880361489964	.	.
chr1	194938639	194939138	chr1	195004738	195005237	Cd34|chr1:195004738-195005237	0.117170548558604	.	.
chr1	194938639	194939138	chr1	195016706	195017205	Cd34|chr1:195016706-195017205	0.0940371461964274	.	.
chr1	194938639	194939138	chr1	195033930	195034429	Cd34|chr1:195033930-195034429	0.080589011102065	.	.
chr1	194938639	194939138	chr1	195033930	195034429	Cd34|chr1:195033930-195034429	0.0805890111020651	.	.
chr1	194938639	194939138	chr1	195103250	195103749	Cd34|chr1:195103250-195103749	0.100441494280897	.	.
chr1	194976111	194976610	chr1	194753135	194753634	A330023F24Rik|chr1:194753135-194753634	0.0716487041460474	.	.
chr1	194976111	194976610	chr1	194753135	194753634	Gm16897|chr1:194753135-194753634	0.0716487041460474	.	.
chr1	194976111	194976610	chr1	194962131	194962630	A330023F24Rik|chr1:194962131-194962630	0.1284105266162	.	.
chr1	194976111	194976610	chr1	194962131	194962630	Gm16897|chr1:194962131-194962630	0.1284105266162	.	.
chr1	194976111	194976610	chr1	195016706	195017205	A330023F24Rik|chr1:195016706-195017205	0.0739133165743945	.	.
chr1	194976111	194976610	chr1	195016706	195017205	Gm16897|chr1:195016706-195017205	0.0739133165743945	.	.
chr1	194976725	194977224	chr1	194816816	194817315	A330023F24Rik|chr1:194816816-194817315	0.100240083329334	.	.
chr1	194976725	194977224	chr1	194816816	194817315	Gm16897|chr1:194816816-194817315	0.100240083329334	.	.
chr1	194976725	194977224	chr1	194977967	194978466	A330023F24Rik|chr1:194977967-194978466	0.169599133439193	.	.
chr1	194976725	194977224	chr1	194977967	194978466	Gm16897|chr1:194977967-194978466	0.169599133439193	.	.
chr1	194976725	194977224	chr1	195016706	195017205	A330023F24Rik|chr1:195016706-195017205	0.128182816188643	.	.
chr1	194976725	194977224	chr1	195016706	195017205	Gm16897|chr1:195016706-195017205	0.128182816188643	.	.
chr1	194977431	194977930	chr1	194776839	194777338	Gm16897|chr1:194776839-194777338	0.173674192622225	.	.
chr1	194977431	194977930	chr1	194816816	194817315	Gm16897|chr1:194816816-194817315	0.114676510873915	.	.
chr1	194977431	194977930	chr1	194977967	194978466	Gm16897|chr1:194977967-194978466	0.244944966700064	.	.
chr1	194977431	194977930	chr1	195018996	195019495	Gm16897|chr1:195018996-195019495	0.151324027471194	.	.
chr1	194977431	194977930	chr1	195232530	195233029	Gm16897|chr1:195232530-195233029	0.171221864371294	.	.
chr1	195018071	195018570	chr1	194879521	194880020	Gm37027|chr1:194879521-194880020	0.144510271532955	.	.
chr1	195018071	195018570	chr1	194917955	194918454	Gm37027|chr1:194917955-194918454	0.134599830283579	.	.
chr1	195018071	195018570	chr1	194977967	194978466	Gm37027|chr1:194977967-194978466	0.173283150830101	.	.
chr1	195018071	195018570	chr1	195016706	195017205	Gm37027|chr1:195016706-195017205	0.148286720187752	.	.
chr1	195092132	195092631	chr1	195103250	195103749	Cd46|chr1:195103250-195103749	0.167014639317013	.	.
chr1	195092796	195093295	chr1	195232530	195233029	Cd46|chr1:195232530-195233029	0.0830039194878943	.	.
chr1	195130829	195131328	chr1	194836673	194837172	Cr1l|chr1:194836673-194837172	0.0710028419079142	.	.
chr1	195130829	195131328	chr1	194879521	194880020	Cr1l|chr1:194879521-194880020	0.119117723821646	.	.
chr1	195130829	195131328	chr1	194977967	194978466	Cr1l|chr1:194977967-194978466	0.109749940579931	.	.
chr1	195130829	195131328	chr1	195016706	195017205	Cr1l|chr1:195016706-195017205	0.125453586368904	.	.
chr1	195131381	195131880	chr1	194977967	194978466	Cr1l|chr1:194977967-194978466	0.0989292339522245	.	.
chr1	195176500	195176999	chr1	194994028	194994527	Cr2|chr1:194994028-194994527	0.0871733055119376	.	.
chr10	3365487	3365986	chr10	3265672	3266171	Ppp1r14c|chr10:3265672-3266171	0.0836249222444899	.	.
chr10	3366298	3366797	chr10	3307677	3308176	Ppp1r14c|chr10:3307677-3308176	0.118156409494884	.	.
chr10	3366298	3366797	chr10	3366890	3367389	Ppp1r14c|chr10:3366890-3367389	0.124358770385378	.	.
chr10	3366298	3366797	chr10	3397964	3398463	Ppp1r14c|chr10:3397964-3398463	0.0845780717816836	.	.
chr10	3366298	3366797	chr10	3710220	3710719	Ppp1r14c|chr10:3710220-3710719	0.129109940919722	.	.
chr10	3366298	3366797	chr10	3715511	3716010	Ppp1r14c|chr10:3715511-3716010	0.118377627940516	.	.
chr10	3740116	3740615	chr10	3367391	3367890	Plekhg1|chr10:3367391-3367890	0.109393879027166	.	.
chr10	3740116	3740615	chr10	3388133	3388632	Plekhg1|chr10:3388133-3388632	0.146084584184688	.	.
chr10	3740116	3740615	chr10	3429431	3429930	Plekhg1|chr10:3429431-3429930	0.111210721003306	.	.
chr10	3740116	3740615	chr10	3572927	3573426	Plekhg1|chr10:3572927-3573426	0.0999201480816527	.	.
chr10	3740116	3740615	chr10	3574568	3575067	Plekhg1|chr10:3574568-3575067	0.279065066272564	.	.
chr10	3741065	3741564	chr10	3265672	3266171	Plekhg1|chr10:3265672-3266171	0.085344827987681	.	.
chr10	3741065	3741564	chr10	3308192	3308691	Plekhg1|chr10:3308192-3308691	0.0805906726298303	.	.
chr10	3741065	3741564	chr10	3507729	3508228	Plekhg1|chr10:3507729-3508228	0.21890869675917	.	.
chr10	3741065	3741564	chr10	3564046	3564545	Plekhg1|chr10:3564046-3564545	0.0747806965912143	.	.
chr10	3741065	3741564	chr10	3574568	3575067	Plekhg1|chr10:3574568-3575067	0.125690476988001	.	.
chr10	3741065	3741564	chr10	3710220	3710719	Plekhg1|chr10:3710220-3710719	0.0981067538618662	.	.
chr10	3741065	3741564	chr10	3799433	3799932	Plekhg1|chr10:3799433-3799932	0.0903951365360955	.	.
chr10	3741065	3741564	chr10	3920389	3920888	Plekhg1|chr10:3920389-3920888	0.0948146974000912	.	.
chr10	3972861	3973360	chr10	3753441	3753940	Mthfd1l|chr10:3753441-3753940	0.159852014878779	.	.
chr10	3972861	3973360	chr10	3996387	3996886	Mthfd1l|chr10:3996387-3996886	0.162379414610599	.	.
chr10	3973553	3974052	chr10	3753441	3753940	Mthfd1l|chr10:3753441-3753940	0.110183170270845	.	.
chr10	3973553	3974052	chr10	3996387	3996886	Mthfd1l|chr10:3996387-3996886	0.0929152035872925	.	.
chr10	5550504	5551003	chr10	5507539	5508038	Syne1|chr10:5507539-5508038	0.0756126574581277	.	.
chr10	5550504	5551003	chr10	5522228	5522727	Syne1|chr10:5522228-5522727	0.14449421545847	.	.
chr10	5550504	5551003	chr10	5549987	5550486	Syne1|chr10:5549987-5550486	0.369263978441005	.	.
chr10	5550504	5551003	chr10	5846889	5847388	Syne1|chr10:5846889-5847388	0.11757880502407	.	.
chr10	5805395	5805894	chr10	5560142	5560641	Fbxo5|chr10:5560142-5560641	0.117811297931	.	.
chr10	5805395	5805894	chr10	5568911	5569410	Fbxo5|chr10:5568911-5569410	0.0766846485339931	.	.
chr10	5805395	5805894	chr10	5646862	5647361	Fbxo5|chr10:5646862-5647361	0.15418729424659	.	.
chr10	5805395	5805894	chr10	5946284	5946783	Fbxo5|chr10:5946284-5946783	0.0778219983054968	.	.
chr10	5823844	5824343	chr10	5554911	5555410	Mtrf1l|chr10:5554911-5555410	0.186155992302429	.	.
chr10	5823844	5824343	chr10	5571923	5572422	Mtrf1l|chr10:5571923-5572422	0.0979062894501768	.	.
chr10	5823844	5824343	chr10	5634278	5634777	Mtrf1l|chr10:5634278-5634777	0.0944371921289431	.	.
chr10	5823844	5824343	chr10	5646862	5647361	Mtrf1l|chr10:5646862-5647361	0.0967139209473209	.	.
chr10	5823844	5824343	chr10	5946284	5946783	Mtrf1l|chr10:5946284-5946783	0.148317541847959	.	.
chr10	5823844	5824343	chr10	6039726	6040225	Mtrf1l|chr10:6039726-6040225	0.0732303844034389	.	.
chr10	5823844	5824343	chr10	6050711	6051210	Mtrf1l|chr10:6050711-6051210	0.360101664229001	.	.
chr10	5823844	5824343	chr10	6142983	6143482	Mtrf1l|chr10:6142983-6143482	0.113240802493541	.	.
chr10	5823844	5824343	chr10	6156208	6156707	Mtrf1l|chr10:6156208-6156707	0.24593953055602	.	.
chr10	5823844	5824343	chr10	6156925	6157424	Mtrf1l|chr10:6156925-6157424	0.171893150446814	.	.
chr10	5921342	5921841	chr10	5560876	5561375	Rgs17|chr10:5560876-5561375	0.0771845094034008	.	.
chr10	5921342	5921841	chr10	5568911	5569410	Rgs17|chr10:5568911-5569410	0.0750146519377622	.	.
chr10	5921342	5921841	chr10	5866066	5866565	Rgs17|chr10:5866066-5866565	0.0868545860747249	.	.
chr10	5921342	5921841	chr10	5906931	5907430	Rgs17|chr10:5906931-5907430	0.143186113219922	.	.
chr10	5921342	5921841	chr10	6011475	6011974	Rgs17|chr10:6011475-6011974	0.122950460950273	.	.
chr10	5921342	5921841	chr10	6035780	6036279	Rgs17|chr10:6035780-6036279	0.0835859569426283	.	.
chr10	5921342	5921841	chr10	6039726	6040225	Rgs17|chr10:6039726-6040225	0.0937059280892555	.	.
chr10	5921342	5921841	chr10	6240697	6241196	Rgs17|chr10:6240697-6241196	0.0902572157568354	.	.
chr10	5922199	5922698	chr10	5560142	5560641	Rgs17|chr10:5560142-5560641	0.111469438253793	.	.
chr10	5922199	5922698	chr10	5568911	5569410	Rgs17|chr10:5568911-5569410	0.0752473349236529	.	.
chr10	5922199	5922698	chr10	5634278	5634777	Rgs17|chr10:5634278-5634777	0.0756949012853321	.	.
chr10	5922199	5922698	chr10	5646862	5647361	Rgs17|chr10:5646862-5647361	0.136157969623833	.	.
chr10	5922199	5922698	chr10	5846889	5847388	Rgs17|chr10:5846889-5847388	0.15954009167585	.	.
chr10	5922199	5922698	chr10	5858076	5858575	Rgs17|chr10:5858076-5858575	0.0766471847627838	.	.
chr10	5922199	5922698	chr10	6050711	6051210	Rgs17|chr10:6050711-6051210	0.145827291594725	.	.
chr10	5922199	5922698	chr10	6156208	6156707	Rgs17|chr10:6156208-6156707	0.0733772122932779	.	.
chr10	5923047	5923546	chr10	5507539	5508038	Rgs17|chr10:5507539-5508038	0.11607129755584	.	.
chr10	5923047	5923546	chr10	5560142	5560641	Rgs17|chr10:5560142-5560641	0.0734219288230235	.	.
chr10	5923047	5923546	chr10	5560876	5561375	Rgs17|chr10:5560876-5561375	0.116756009128983	.	.
chr10	5923047	5923546	chr10	5866066	5866565	Rgs17|chr10:5866066-5866565	0.350868472390413	.	.
chr10	5923047	5923546	chr10	5906427	5906926	Rgs17|chr10:5906427-5906926	0.0837307998401929	.	.
chr10	5923047	5923546	chr10	5906931	5907430	Rgs17|chr10:5906931-5907430	0.106614014724203	.	.
chr10	5923047	5923546	chr10	5912713	5913212	Rgs17|chr10:5912713-5913212	0.120847073476987	.	.
chr10	5923047	5923546	chr10	6011475	6011974	Rgs17|chr10:6011475-6011974	0.136318828480848	.	.
chr10	5923047	5923546	chr10	6014084	6014583	Rgs17|chr10:6014084-6014583	0.156404238957485	.	.
chr10	5923047	5923546	chr10	6055170	6055669	Rgs17|chr10:6055170-6055669	0.0955303372943471	.	.
chr10	5923047	5923546	chr10	6240697	6241196	Rgs17|chr10:6240697-6241196	0.166082970211418	.	.
chr10	7211500	7211999	chr10	7009611	7010110	Cnksr3|chr10:7009611-7010110	0.124857985980349	.	.
chr10	7211500	7211999	chr10	7103842	7104341	Cnksr3|chr10:7103842-7104341	0.15930673020886	.	.
chr10	7211500	7211999	chr10	7210985	7211484	Cnksr3|chr10:7210985-7211484	0.176049723676509	.	.
chr10	7212004	7212503	chr10	7009611	7010110	Cnksr3|chr10:7009611-7010110	0.126999172102215	.	.
chr10	7212004	7212503	chr10	7035444	7035943	Cnksr3|chr10:7035444-7035943	0.0906967184326119	.	.
chr10	7212004	7212503	chr10	7103842	7104341	Cnksr3|chr10:7103842-7104341	0.127621818804811	.	.
chr10	7212518	7213017	chr10	7035444	7035943	Cnksr3|chr10:7035444-7035943	0.12750223495729	.	.
chr10	7589567	7590066	chr10	7419110	7419609	Lrp11|chr10:7419110-7419609	0.0948104737350695	.	.
chr10	7589567	7590066	chr10	7622308	7622807	Lrp11|chr10:7622308-7622807	0.0860198960137475	.	.
chr10	7589567	7590066	chr10	7663092	7663591	Lrp11|chr10:7663092-7663591	0.0767764899866269	.	.
chr10	7589567	7590066	chr10	7962179	7962678	Lrp11|chr10:7962179-7962678	0.0989144587504048	.	.
chr10	7590117	7590616	chr10	7333209	7333708	Lrp11|chr10:7333209-7333708	0.125378289906092	.	.
chr10	7590117	7590616	chr10	7637042	7637541	Lrp11|chr10:7637042-7637541	0.100416018894388	.	.
chr10	7590117	7590616	chr10	7900869	7901368	Lrp11|chr10:7900869-7901368	0.0722249674905795	.	.
chr10	7590117	7590616	chr10	7942935	7943434	Lrp11|chr10:7942935-7943434	0.0814466153431472	.	.
chr10	7667254	7667753	chr10	7333209	7333708	Nup43|chr10:7333209-7333708	0.115750666274335	.	.
chr10	7667254	7667753	chr10	7390606	7391105	Nup43|chr10:7390606-7391105	0.107004967760831	.	.
chr10	7667254	7667753	chr10	7663092	7663591	Nup43|chr10:7663092-7663591	0.165651476110673	.	.
chr10	7667254	7667753	chr10	7745774	7746273	Nup43|chr10:7745774-7746273	0.128960162521418	.	.
chr10	7667254	7667753	chr10	7753070	7753569	Nup43|chr10:7753070-7753569	0.0771241188178045	.	.
chr10	7667254	7667753	chr10	7867323	7867822	Nup43|chr10:7867323-7867822	0.138000425610969	.	.
chr10	7667254	7667753	chr10	7900869	7901368	Nup43|chr10:7900869-7901368	0.163584923645423	.	.
chr10	7680943	7681442	chr10	7275048	7275547	Lats1|chr10:7275048-7275547	0.122207210673194	.	.
chr10	7680943	7681442	chr10	7275048	7275547	Pcmt1|chr10:7275048-7275547	0.122207210673194	.	.
chr10	7680943	7681442	chr10	7419110	7419609	Lats1|chr10:7419110-7419609	0.0807589054901118	.	.
chr10	7680943	7681442	chr10	7419110	7419609	Pcmt1|chr10:7419110-7419609	0.0807589054901118	.	.
chr10	7680943	7681442	chr10	7582125	7582624	Lats1|chr10:7582125-7582624	0.0795103641042143	.	.
chr10	7680943	7681442	chr10	7582125	7582624	Pcmt1|chr10:7582125-7582624	0.0795103641042143	.	.
chr10	7680943	7681442	chr10	7600611	7601110	Lats1|chr10:7600611-7601110	0.112137196867375	.	.
chr10	7680943	7681442	chr10	7600611	7601110	Pcmt1|chr10:7600611-7601110	0.112137196867375	.	.
chr10	7680943	7681442	chr10	7662484	7662983	Lats1|chr10:7662484-7662983	0.116923266311451	.	.
chr10	7680943	7681442	chr10	7662484	7662983	Pcmt1|chr10:7662484-7662983	0.116923266311451	.	.
chr10	7680943	7681442	chr10	7809906	7810405	Lats1|chr10:7809906-7810405	0.167950984594475	.	.
chr10	7680943	7681442	chr10	7809906	7810405	Pcmt1|chr10:7809906-7810405	0.167950984594475	.	.
chr10	7680943	7681442	chr10	7942935	7943434	Lats1|chr10:7942935-7943434	0.0926942326641403	.	.
chr10	7680943	7681442	chr10	7942935	7943434	Pcmt1|chr10:7942935-7943434	0.0926942326641403	.	.
chr10	7681670	7682169	chr10	7333209	7333708	Lats1|chr10:7333209-7333708	0.0795245190293753	.	.
chr10	7681670	7682169	chr10	7333209	7333708	Lats1|chr10:7333209-7333708	0.0795245190293754	.	.
chr10	7681670	7682169	chr10	7333209	7333708	Pcmt1|chr10:7333209-7333708	0.0795245190293753	.	.
chr10	7681670	7682169	chr10	7333209	7333708	Pcmt1|chr10:7333209-7333708	0.0795245190293754	.	.
chr10	7681670	7682169	chr10	7809906	7810405	Lats1|chr10:7809906-7810405	0.270329686138936	.	.
chr10	7681670	7682169	chr10	7809906	7810405	Pcmt1|chr10:7809906-7810405	0.270329686138936	.	.
chr10	7681670	7682169	chr10	7883479	7883978	Lats1|chr10:7883479-7883978	0.120543201416187	.	.
chr10	7681670	7682169	chr10	7883479	7883978	Pcmt1|chr10:7883479-7883978	0.120543201416187	.	.
chr10	7725685	7726184	chr10	7637042	7637541	Katna1|chr10:7637042-7637541	0.0814790352147707	.	.
chr10	7725685	7726184	chr10	7648968	7649467	Katna1|chr10:7648968-7649467	0.140938793126815	.	.
chr10	7725685	7726184	chr10	7662484	7662983	Katna1|chr10:7662484-7662983	0.0771244406174326	.	.
chr10	7725685	7726184	chr10	7663092	7663591	Katna1|chr10:7663092-7663591	0.18273073665808	.	.
chr10	7725685	7726184	chr10	7745774	7746273	Katna1|chr10:7745774-7746273	0.346265612603713	.	.
chr10	7725685	7726184	chr10	7753070	7753569	Katna1|chr10:7753070-7753569	0.154068565495724	.	.
chr10	7725685	7726184	chr10	7866616	7867115	Katna1|chr10:7866616-7867115	0.111743465558364	.	.
chr10	7725685	7726184	chr10	7942935	7943434	Katna1|chr10:7942935-7943434	0.0720919394159705	.	.
chr10	7780721	7781220	chr10	7663092	7663591	B430219N15Rik|chr10:7663092-7663591	0.13646002771111	.	.
chr10	7780721	7781220	chr10	7753070	7753569	B430219N15Rik|chr10:7753070-7753569	0.169510209182591	.	.
chr10	7792631	7793130	chr10	7637042	7637541	Ginm1|chr10:7637042-7637541	0.0777566226533111	.	.
chr10	7792631	7793130	chr10	7637042	7637541	Ppil4|chr10:7637042-7637541	0.0777566226533111	.	.
chr10	7792631	7793130	chr10	7942935	7943434	Ginm1|chr10:7942935-7943434	0.191395711224198	.	.
chr10	7792631	7793130	chr10	7942935	7943434	Ppil4|chr10:7942935-7943434	0.191395711224198	.	.
chr10	7955534	7956033	chr10	7673638	7674137	Tab2|chr10:7673638-7674137	0.114314274059147	.	.
chr10	7956090	7956589	chr10	7622308	7622807	Tab2|chr10:7622308-7622807	0.186039878017696	.	.
chr10	7956090	7956589	chr10	7662484	7662983	Tab2|chr10:7662484-7662983	0.206013481552521	.	.
chr10	7956090	7956589	chr10	7673638	7674137	Tab2|chr10:7673638-7674137	0.0878051226013701	.	.
chr10	7956090	7956589	chr10	7753070	7753569	Tab2|chr10:7753070-7753569	0.166292678531213	.	.
chr10	11280524	11281023	chr10	11274403	11274902	4930432B10Rik|chr10:11274403-11274902	0.101624881649544	.	.
chr10	11280524	11281023	chr10	11274403	11274902	Fbxo30|chr10:11274403-11274902	0.101624881649544	.	.
chr10	11280524	11281023	chr10	11362273	11362772	4930432B10Rik|chr10:11362273-11362772	0.162111137103516	.	.
chr10	11280524	11281023	chr10	11362273	11362772	Fbxo30|chr10:11362273-11362772	0.162111137103516	.	.
chr10	11280524	11281023	chr10	11417335	11417834	4930432B10Rik|chr10:11417335-11417834	0.0885541838585878	.	.
chr10	11280524	11281023	chr10	11417335	11417834	Fbxo30|chr10:11417335-11417834	0.0885541838585878	.	.
chr10	11280524	11281023	chr10	11564381	11564880	4930432B10Rik|chr10:11564381-11564880	0.1375269514089	.	.
chr10	11280524	11281023	chr10	11564381	11564880	Fbxo30|chr10:11564381-11564880	0.1375269514089	.	.
chr10	11280524	11281023	chr10	11587004	11587503	4930432B10Rik|chr10:11587004-11587503	0.0811147892581991	.	.
chr10	11280524	11281023	chr10	11587004	11587503	Fbxo30|chr10:11587004-11587503	0.0811147892581991	.	.
chr10	11280524	11281023	chr10	11607268	11607767	4930432B10Rik|chr10:11607268-11607767	0.0980757500751644	.	.
chr10	11280524	11281023	chr10	11607268	11607767	Fbxo30|chr10:11607268-11607767	0.0980757500751644	.	.
chr10	11280524	11281023	chr10	11607851	11608350	4930432B10Rik|chr10:11607851-11608350	0.0972356333807536	.	.
chr10	11280524	11281023	chr10	11607851	11608350	Fbxo30|chr10:11607851-11608350	0.0972356333807536	.	.
chr10	11281047	11281546	chr10	11356109	11356608	4930432B10Rik|chr10:11356109-11356608	0.0714126405735086	.	.
chr10	11281047	11281546	chr10	11356109	11356608	Fbxo30|chr10:11356109-11356608	0.0714126405735086	.	.
chr10	11281047	11281546	chr10	11362273	11362772	4930432B10Rik|chr10:11362273-11362772	0.0991578211968914	.	.
chr10	11281047	11281546	chr10	11362273	11362772	Fbxo30|chr10:11362273-11362772	0.0991578211968914	.	.
chr10	11281047	11281546	chr10	11491884	11492383	4930432B10Rik|chr10:11491884-11492383	0.204152129801158	.	.
chr10	11281047	11281546	chr10	11491884	11492383	Fbxo30|chr10:11491884-11492383	0.204152129801158	.	.
chr10	11281047	11281546	chr10	11515109	11515608	4930432B10Rik|chr10:11515109-11515608	0.111328457190963	.	.
chr10	11281047	11281546	chr10	11515109	11515608	Fbxo30|chr10:11515109-11515608	0.111328457190963	.	.
chr10	11281047	11281546	chr10	11607851	11608350	4930432B10Rik|chr10:11607851-11608350	0.105535337256916	.	.
chr10	11281047	11281546	chr10	11607851	11608350	Fbxo30|chr10:11607851-11608350	0.105535337256916	.	.
chr10	11343450	11343949	chr10	11356109	11356608	Epm2a|chr10:11356109-11356608	0.141324624610111	.	.
chr10	11343450	11343949	chr10	11491884	11492383	Epm2a|chr10:11491884-11492383	0.0772979198676405	.	.
chr10	11343450	11343949	chr10	11661609	11662108	Epm2a|chr10:11661609-11662108	0.135366228588532	.	.
chr10	14759884	14760383	chr10	14789913	14790412	B230364G03Rik|chr10:14789913-14790412	0.131171326184729	.	.
chr10	14759884	14760383	chr10	14860227	14860726	B230364G03Rik|chr10:14860227-14860726	0.166746209478574	.	.
chr10	14759884	14760383	chr10	14875160	14875659	B230364G03Rik|chr10:14875160-14875659	0.329650175474264	.	.
chr10	14759884	14760383	chr10	14881999	14882498	B230364G03Rik|chr10:14881999-14882498	0.318027506568799	.	.
chr10	14759884	14760383	chr10	14882800	14883299	B230364G03Rik|chr10:14882800-14883299	0.0958496807948536	.	.
chr10	14759884	14760383	chr10	14977646	14978145	B230364G03Rik|chr10:14977646-14978145	0.0705504775764347	.	.
chr10	14759884	14760383	chr10	14992257	14992756	B230364G03Rik|chr10:14992257-14992756	0.128019297227007	.	.
chr10	14759884	14760383	chr10	15035830	15036329	B230364G03Rik|chr10:15035830-15036329	0.331567734421573	.	.
chr10	14759884	14760383	chr10	15058609	15059108	B230364G03Rik|chr10:15058609-15059108	0.234808837098402	.	.
chr10	14759884	14760383	chr10	15087909	15088408	B230364G03Rik|chr10:15087909-15088408	0.109802096737805	.	.
chr10	14759884	14760383	chr10	15097158	15097657	B230364G03Rik|chr10:15097158-15097657	0.329889876530317	.	.
chr10	14759884	14760383	chr10	15140675	15141174	B230364G03Rik|chr10:15140675-15141174	0.148967931147113	.	.
chr10	14759884	14760383	chr10	15174370	15174869	B230364G03Rik|chr10:15174370-15174869	0.138257063608908	.	.
chr10	14759884	14760383	chr10	15243415	15243914	B230364G03Rik|chr10:15243415-15243914	0.139757462394964	.	.
chr10	14759884	14760383	chr10	15248551	15249050	B230364G03Rik|chr10:15248551-15249050	0.330972382925462	.	.
chr10	14759884	14760383	chr10	15249904	15250403	B230364G03Rik|chr10:15249904-15250403	0.0936399604994816	.	.
chr10	15300071	15300570	chr10	15035830	15036329	Gm47710|chr10:15035830-15036329	0.20780146338224	.	.
chr10	15300071	15300570	chr10	15058609	15059108	Gm47710|chr10:15058609-15059108	0.148332524983355	.	.
chr10	15300071	15300570	chr10	15097158	15097657	Gm47710|chr10:15097158-15097657	0.249014321643079	.	.
chr10	15300071	15300570	chr10	15140675	15141174	Gm47710|chr10:15140675-15141174	0.0706171163319272	.	.
chr10	15300071	15300570	chr10	15172500	15172999	Gm47710|chr10:15172500-15172999	0.0704822787144072	.	.
chr10	15300071	15300570	chr10	15172500	15172999	Gm47710|chr10:15172500-15172999	0.0704822787144073	.	.
chr10	15300071	15300570	chr10	15174370	15174869	Gm47710|chr10:15174370-15174869	0.279001759767906	.	.
chr10	15300071	15300570	chr10	15248551	15249050	Gm47710|chr10:15248551-15249050	0.273481028662482	.	.
chr10	15300071	15300570	chr10	15249385	15249884	Gm47710|chr10:15249385-15249884	0.0815925952815998	.	.
chr10	15300071	15300570	chr10	15249904	15250403	Gm47710|chr10:15249904-15250403	0.191356481863382	.	.
chr10	15300071	15300570	chr10	15478299	15478798	Gm47710|chr10:15478299-15478798	0.328299861880219	.	.
chr10	15300071	15300570	chr10	15514271	15514770	Gm47710|chr10:15514271-15514770	0.134088482703904	.	.
chr10	15300071	15300570	chr10	15708788	15709287	Gm47710|chr10:15708788-15709287	0.142773672662919	.	.
chr10	15759897	15760396	chr10	15514271	15514770	Gm40604|chr10:15514271-15514770	0.0705754562232297	.	.
chr10	15759897	15760396	chr10	15902763	15903262	Gm40604|chr10:15902763-15903262	0.287445206887866	.	.
chr10	15759897	15760396	chr10	16123901	16124400	Gm40604|chr10:16123901-16124400	0.118817225767315	.	.
chr10	15759897	15760396	chr10	16231718	16232217	Gm40604|chr10:16231718-16232217	0.305209602776847	.	.
chr10	15760590	15761089	chr10	15902763	15903262	Gm40604|chr10:15902763-15903262	0.0825573681007874	.	.
chr10	15760590	15761089	chr10	16231718	16232217	Gm40604|chr10:16231718-16232217	0.0796320092833571	.	.
chr10	19014684	19015183	chr10	19043787	19044286	Tnfaip3|chr10:19043787-19044286	0.132755262616191	.	.
chr10	19014684	19015183	chr10	19170464	19170963	Tnfaip3|chr10:19170464-19170963	0.185498518211539	.	.
chr10	19014684	19015183	chr10	19185903	19186402	Tnfaip3|chr10:19185903-19186402	0.0960000315429856	.	.
chr10	19100462	19100961	chr10	19043787	19044286	Gm48545|chr10:19043787-19044286	0.187657973038835	.	.
chr10	19100462	19100961	chr10	19170464	19170963	Gm48545|chr10:19170464-19170963	0.243580988797007	.	.
chr10	19100462	19100961	chr10	19239936	19240435	Gm48545|chr10:19239936-19240435	0.160060667436647	.	.
chr10	19591671	19592170	chr10	19452671	19453170	Ifngr1|chr10:19452671-19453170	0.0784639920602939	.	.
chr10	19591671	19592170	chr10	19693066	19693565	Ifngr1|chr10:19693066-19693565	0.141131792126474	.	.
chr10	19712255	19712754	chr10	19265239	19265738	Il20ra|chr10:19265239-19265738	0.161033869064088	.	.
chr10	21881933	21882432	chr10	21871917	21872416	Sgk1|chr10:21871917-21872416	0.134772119504303	.	.
chr10	21881933	21882432	chr10	21883505	21884004	Sgk1|chr10:21883505-21884004	0.128728600046436	.	.
chr10	21881933	21882432	chr10	21891400	21891899	Sgk1|chr10:21891400-21891899	0.116955648677233	.	.
chr10	21881933	21882432	chr10	21957803	21958302	Sgk1|chr10:21957803-21958302	0.133037782361365	.	.
chr10	21881933	21882432	chr10	21994360	21994859	Sgk1|chr10:21994360-21994859	0.13784673764744	.	.
chr10	21881933	21882432	chr10	22010076	22010575	Sgk1|chr10:22010076-22010575	0.196172666535812	.	.
chr10	21881933	21882432	chr10	22036209	22036708	Sgk1|chr10:22036209-22036708	0.0740522534639347	.	.
chr10	21881933	21882432	chr10	22140879	22141378	Sgk1|chr10:22140879-22141378	0.140868900185949	.	.
chr10	21882814	21883313	chr10	21754936	21755435	Sgk1|chr10:21754936-21755435	0.154369809190538	.	.
chr10	21882814	21883313	chr10	21883505	21884004	Sgk1|chr10:21883505-21884004	0.352964563116759	.	.
chr10	21882814	21883313	chr10	21891400	21891899	Sgk1|chr10:21891400-21891899	0.305045188571561	.	.
chr10	21882814	21883313	chr10	21923542	21924041	Sgk1|chr10:21923542-21924041	0.103740708179059	.	.
chr10	21882814	21883313	chr10	21924043	21924542	Sgk1|chr10:21924043-21924542	0.0957152297848339	.	.
chr10	21882814	21883313	chr10	21937527	21938026	Sgk1|chr10:21937527-21938026	0.250647126900527	.	.
chr10	21882814	21883313	chr10	21957803	21958302	Sgk1|chr10:21957803-21958302	0.45610785945739	.	.
chr10	21882814	21883313	chr10	21992970	21993469	Sgk1|chr10:21992970-21993469	0.0850614809860518	.	.
chr10	21882814	21883313	chr10	22007748	22008247	Sgk1|chr10:22007748-22008247	0.235381525501247	.	.
chr10	21882814	21883313	chr10	22010076	22010575	Sgk1|chr10:22010076-22010575	0.265215601640793	.	.
chr10	21882814	21883313	chr10	22036209	22036708	Sgk1|chr10:22036209-22036708	0.123379160770156	.	.
chr10	21882814	21883313	chr10	22096726	22097225	Sgk1|chr10:22096726-22097225	0.0716683642048716	.	.
chr10	21882814	21883313	chr10	22140879	22141378	Sgk1|chr10:22140879-22141378	0.101891075305989	.	.
chr10	22148605	22149104	chr10	21923542	21924041	E030030I06Rik|chr10:21923542-21924041	0.0704882220618315	.	.
chr10	22148605	22149104	chr10	22036209	22036708	E030030I06Rik|chr10:22036209-22036708	0.110162475333214	.	.
chr10	22148605	22149104	chr10	22495968	22496467	E030030I06Rik|chr10:22495968-22496467	0.0769897457302321	.	.
chr10	22645129	22645628	chr10	22479767	22480266	Slc2a12|chr10:22479767-22480266	0.0897577825606366	.	.
chr10	22730224	22730723	chr10	22579377	22579876	AC166256.1|chr10:22579377-22579876	0.0967728210273747	.	.
chr10	22730224	22730723	chr10	22677989	22678488	AC166256.1|chr10:22677989-22678488	0.110410057367887	.	.
chr10	22731681	22732180	chr10	22775980	22776479	AC166256.1|chr10:22775980-22776479	0.0840439624733301	.	.
chr10	22731681	22732180	chr10	22775980	22776479	Tbpl1|chr10:22775980-22776479	0.0840439624733301	.	.
chr10	23349982	23350481	chr10	23305661	23306160	Eya4|chr10:23305661-23306160	0.149721240861875	.	.
chr10	23349982	23350481	chr10	23316792	23317291	Eya4|chr10:23316792-23317291	0.169599894305072	.	.
chr10	23349982	23350481	chr10	23511692	23512191	Eya4|chr10:23511692-23512191	0.169447168361343	.	.
chr10	23349982	23350481	chr10	23643026	23643525	Eya4|chr10:23643026-23643525	0.0927814857369524	.	.
chr10	23349982	23350481	chr10	23704051	23704550	Eya4|chr10:23704051-23704550	0.13959042887911	.	.
chr10	23609518	23610017	chr10	23430185	23430684	Gm47843|chr10:23430185-23430684	0.287249617350928	.	.
chr10	23609518	23610017	chr10	23430692	23431191	Gm47843|chr10:23430692-23431191	0.215092643318811	.	.
chr10	23609518	23610017	chr10	23443025	23443524	Gm47843|chr10:23443025-23443524	0.135697086002159	.	.
chr10	23609518	23610017	chr10	23562250	23562749	Gm47843|chr10:23562250-23562749	0.131900199261827	.	.
chr10	23609518	23610017	chr10	23606650	23607149	Gm47843|chr10:23606650-23607149	0.242099927910257	.	.
chr10	23609518	23610017	chr10	23704051	23704550	Gm47843|chr10:23704051-23704550	0.0795533343756848	.	.
chr10	29143386	29143885	chr10	28978997	28979496	Soga3|chr10:28978997-28979496	0.123121136041499	.	.
chr10	29143386	29143885	chr10	29146428	29146927	Soga3|chr10:29146428-29146927	0.0742667260201672	.	.
chr10	29143386	29143885	chr10	29352172	29352671	Soga3|chr10:29352172-29352671	0.0890626372874277	.	.
chr10	29143386	29143885	chr10	29352172	29352671	Soga3|chr10:29352172-29352671	0.0890626372874278	.	.
chr10	29143913	29144412	chr10	28978997	28979496	Soga3|chr10:28978997-28979496	0.0760197532217734	.	.
chr10	29143913	29144412	chr10	29106909	29107408	Soga3|chr10:29106909-29107408	0.144793906116399	.	.
chr10	29143913	29144412	chr10	29148055	29148554	Soga3|chr10:29148055-29148554	0.145429982077665	.	.
chr10	29143913	29144412	chr10	29354100	29354599	Soga3|chr10:29354100-29354599	0.0906840268173615	.	.
chr10	29143913	29144412	chr10	29441282	29441781	Soga3|chr10:29441282-29441781	0.0807941295318969	.	.
chr10	29211439	29211938	chr10	29018378	29018877	9330159F19Rik|chr10:29018378-29018877	0.107167435574462	.	.
chr10	29211439	29211938	chr10	29237259	29237758	9330159F19Rik|chr10:29237259-29237758	0.169344318263029	.	.
chr10	29211439	29211938	chr10	29354100	29354599	9330159F19Rik|chr10:29354100-29354599	0.131562511758254	.	.
chr10	29313161	29313660	chr10	29146428	29146927	Echdc1|chr10:29146428-29146927	0.109442611583931	.	.
chr10	29313161	29313660	chr10	29146428	29146927	Gm46218|chr10:29146428-29146927	0.109442611583931	.	.
chr10	29313161	29313660	chr10	29146930	29147429	Echdc1|chr10:29146930-29147429	0.143599994776363	.	.
chr10	29313161	29313660	chr10	29146930	29147429	Gm46218|chr10:29146930-29147429	0.143599994776363	.	.
chr10	29313161	29313660	chr10	29147547	29148046	Echdc1|chr10:29147547-29148046	0.196137481693504	.	.
chr10	29313161	29313660	chr10	29147547	29148046	Gm46218|chr10:29147547-29148046	0.196137481693504	.	.
chr10	29313161	29313660	chr10	29352678	29353177	Echdc1|chr10:29352678-29353177	0.163495526805246	.	.
chr10	29313161	29313660	chr10	29352678	29353177	Gm46218|chr10:29352678-29353177	0.163495526805246	.	.
chr10	29313161	29313660	chr10	29383104	29383603	Echdc1|chr10:29383104-29383603	0.162383571447646	.	.
chr10	29313161	29313660	chr10	29383104	29383603	Gm46218|chr10:29383104-29383603	0.162383571447646	.	.
chr10	29313161	29313660	chr10	29415341	29415840	Echdc1|chr10:29415341-29415840	0.206538527695626	.	.
chr10	29313161	29313660	chr10	29415341	29415840	Gm46218|chr10:29415341-29415840	0.206538527695626	.	.
chr10	29361318	29361817	chr10	29106909	29107408	Rnf146|chr10:29106909-29107408	0.110091221794132	.	.
chr10	29361318	29361817	chr10	29146428	29146927	Rnf146|chr10:29146428-29146927	0.135986792690376	.	.
chr10	29361318	29361817	chr10	29146930	29147429	Rnf146|chr10:29146930-29147429	0.134479314912463	.	.
chr10	29361318	29361817	chr10	29148055	29148554	Rnf146|chr10:29148055-29148554	0.131211042496081	.	.
chr10	29361318	29361817	chr10	29206679	29207178	Rnf146|chr10:29206679-29207178	0.156985231006679	.	.
chr10	29361318	29361817	chr10	29292689	29293188	Rnf146|chr10:29292689-29293188	0.149620415272711	.	.
chr10	29361318	29361817	chr10	29338603	29339102	Rnf146|chr10:29338603-29339102	0.0806627589493604	.	.
chr10	29361318	29361817	chr10	29383104	29383603	Rnf146|chr10:29383104-29383603	0.0756486152114211	.	.
chr10	29361318	29361817	chr10	29433002	29433501	Rnf146|chr10:29433002-29433501	0.151700420071517	.	.
chr10	29361318	29361817	chr10	29474303	29474802	Rnf146|chr10:29474303-29474802	0.172549514875528	.	.
chr10	29361838	29362337	chr10	29146428	29146927	Rnf146|chr10:29146428-29146927	0.124318207462616	.	.
chr10	29361838	29362337	chr10	29292689	29293188	Rnf146|chr10:29292689-29293188	0.119124554328911	.	.
chr10	29361838	29362337	chr10	29383104	29383603	Rnf146|chr10:29383104-29383603	0.0893307024782786	.	.
chr10	29361838	29362337	chr10	29383104	29383603	Rnf146|chr10:29383104-29383603	0.0893307024782787	.	.
chr10	29361838	29362337	chr10	29481856	29482355	Rnf146|chr10:29481856-29482355	0.0791155958808135	.	.
chr10	29535581	29536080	chr10	29526603	29527102	Rspo3|chr10:29526603-29527102	0.121149774805046	.	.
chr10	29535581	29536080	chr10	29532753	29533252	Rspo3|chr10:29532753-29533252	0.168307472517202	.	.
chr10	29535581	29536080	chr10	29633908	29634407	Rspo3|chr10:29633908-29634407	0.102077639905465	.	.
chr10	29535581	29536080	chr10	29879418	29879917	Rspo3|chr10:29879418-29879917	0.237349005431901	.	.
chr10	29535581	29536080	chr10	29918071	29918570	Rspo3|chr10:29918071-29918570	0.202130017689058	.	.
chr10	29535581	29536080	chr10	29921490	29921989	Rspo3|chr10:29921490-29921989	0.172636017080831	.	.
chr10	30200346	30200845	chr10	29860146	29860645	Cenpw|chr10:29860146-29860645	0.092345929715155	.	.
chr10	30200346	30200845	chr10	29918071	29918570	Cenpw|chr10:29918071-29918570	0.0792114280020045	.	.
chr10	30200346	30200845	chr10	30027483	30027982	Cenpw|chr10:30027483-30027982	0.122317699921521	.	.
chr10	30200346	30200845	chr10	30419345	30419844	Cenpw|chr10:30419345-30419844	0.0969288165020627	.	.
chr10	30599914	30600413	chr10	30259634	30260133	Trmt11|chr10:30259634-30260133	0.232242591454857	.	.
chr10	30599914	30600413	chr10	30419345	30419844	Trmt11|chr10:30419345-30419844	0.122852461953731	.	.
chr10	30599914	30600413	chr10	30470651	30471150	Trmt11|chr10:30470651-30471150	0.150067759501035	.	.
chr10	30599914	30600413	chr10	30521691	30522190	Trmt11|chr10:30521691-30522190	0.112345270439529	.	.
chr10	30599914	30600413	chr10	30527152	30527651	Trmt11|chr10:30527152-30527651	0.246160315929157	.	.
chr10	30599914	30600413	chr10	30537972	30538471	Trmt11|chr10:30537972-30538471	0.135230170534837	.	.
chr10	30599914	30600413	chr10	30538835	30539334	Trmt11|chr10:30538835-30539334	0.258230059590701	.	.
chr10	30599914	30600413	chr10	30718184	30718683	Trmt11|chr10:30718184-30718683	0.0743456833259019	.	.
chr10	30599914	30600413	chr10	30718850	30719349	Trmt11|chr10:30718850-30719349	0.0860704472377271	.	.
chr10	30599914	30600413	chr10	30725190	30725689	Trmt11|chr10:30725190-30725689	0.152531890794643	.	.
chr10	30600453	30600952	chr10	30419345	30419844	Trmt11|chr10:30419345-30419844	0.12496816506253	.	.
chr10	30600453	30600952	chr10	30586473	30586972	Trmt11|chr10:30586473-30586972	0.0823094522609802	.	.
chr10	30600453	30600952	chr10	30618199	30618698	Trmt11|chr10:30618199-30618698	0.0759025754265379	.	.
chr10	30600453	30600952	chr10	30718850	30719349	Trmt11|chr10:30718850-30719349	0.0809103543852	.	.
chr10	30600453	30600952	chr10	30725190	30725689	Trmt11|chr10:30725190-30725689	0.142245360250233	.	.
chr10	30802619	30803118	chr10	30996506	30997005	Ncoa7|chr10:30996506-30997005	0.182481644162794	.	.
chr10	30802619	30803118	chr10	31026379	31026878	Ncoa7|chr10:31026379-31026878	0.09927739632088	.	.
chr10	30802619	30803118	chr10	31154181	31154680	Ncoa7|chr10:31154181-31154680	0.133274111046764	.	.
chr10	30803126	30803625	chr10	31009137	31009636	Ncoa7|chr10:31009137-31009636	0.116800752715927	.	.
chr10	30803126	30803625	chr10	31026379	31026878	Ncoa7|chr10:31026379-31026878	0.0868921206017121	.	.
chr10	30842620	30843119	chr10	30778012	30778511	Hey2|chr10:30778012-30778511	0.112942423829846	.	.
chr10	30842620	30843119	chr10	30824988	30825487	Hey2|chr10:30824988-30825487	0.0908056027942221	.	.
chr10	30842620	30843119	chr10	30992733	30993232	Hey2|chr10:30992733-30993232	0.116509293393118	.	.
chr10	30842620	30843119	chr10	31009137	31009636	Hey2|chr10:31009137-31009636	0.133540584457231	.	.
chr10	31608520	31609019	chr10	31551337	31551836	Rnf217|chr10:31551337-31551836	0.0947150527804162	.	.
chr10	31608520	31609019	chr10	31742380	31742879	Rnf217|chr10:31742380-31742879	0.113883562709899	.	.
chr10	31608520	31609019	chr10	31784977	31785476	Rnf217|chr10:31784977-31785476	0.0975203655425433	.	.
chr10	31608520	31609019	chr10	31867522	31868021	Rnf217|chr10:31867522-31868021	0.150195283388638	.	.
chr10	31608520	31609019	chr10	31903993	31904492	Rnf217|chr10:31903993-31904492	0.0963253573529291	.	.
chr10	31608520	31609019	chr10	31945611	31946110	Rnf217|chr10:31945611-31946110	0.232880473142135	.	.
chr10	31609486	31609985	chr10	31927567	31928066	Rnf217|chr10:31927567-31928066	0.0711784501438346	.	.
chr10	32889817	32890316	chr10	33016301	33016800	Nkain2|chr10:33016301-33016800	0.137887055182103	.	.
chr10	32889817	32890316	chr10	33043149	33043648	Nkain2|chr10:33043149-33043648	0.172825859825896	.	.
chr10	32889817	32890316	chr10	33082154	33082653	Nkain2|chr10:33082154-33082653	0.255092860716999	.	.
chr10	32889817	32890316	chr10	33082861	33083360	Nkain2|chr10:33082861-33083360	0.116689225861001	.	.
chr10	32889817	32890316	chr10	33083517	33084016	Nkain2|chr10:33083517-33084016	0.249246928205641	.	.
chr10	32889817	32890316	chr10	33206892	33207391	Nkain2|chr10:33206892-33207391	0.105613248175211	.	.
chr10	32890706	32891205	chr10	33017387	33017886	Nkain2|chr10:33017387-33017886	0.139683921382751	.	.
chr10	32890706	32891205	chr10	33082154	33082653	Nkain2|chr10:33082154-33082653	0.141134389388452	.	.
chr10	32890706	32891205	chr10	33082861	33083360	Nkain2|chr10:33082861-33083360	0.12204569137892	.	.
chr10	33623953	33624452	chr10	33914866	33915365	Clvs2|chr10:33914866-33915365	0.197247766849295	.	.
chr10	33623953	33624452	chr10	33914866	33915365	Gm15939|chr10:33914866-33915365	0.197247766849295	.	.
chr10	33624501	33625000	chr10	33914866	33915365	Clvs2|chr10:33914866-33915365	0.162333785764944	.	.
chr10	33624501	33625000	chr10	33914866	33915365	Gm15939|chr10:33914866-33915365	0.162333785764944	.	.
chr10	33904718	33905217	chr10	34033850	34034349	Rsph4a|chr10:34033850-34034349	0.10668839180764	.	.
chr10	33905309	33905808	chr10	33986736	33987235	Rsph4a|chr10:33986736-33987235	0.0879807390972375	.	.
chr10	33905309	33905808	chr10	34033850	34034349	Rsph4a|chr10:34033850-34034349	0.121655492332339	.	.
chr10	33905309	33905808	chr10	34070989	34071488	Rsph4a|chr10:34070989-34071488	0.0712106353849757	.	.
chr10	33905309	33905808	chr10	34166889	34167388	Rsph4a|chr10:34166889-34167388	0.101292233515441	.	.
chr10	33951019	33951518	chr10	33986736	33987235	Zup1|chr10:33986736-33987235	0.0961554448852087	.	.
chr10	33951019	33951518	chr10	34244726	34245225	Zup1|chr10:34244726-34245225	0.0728827967717176	.	.
chr10	34018867	34019366	chr10	34070989	34071488	Gm48045|chr10:34070989-34071488	0.0925802536541804	.	.
chr10	34018867	34019366	chr10	34070989	34071488	Rwdd1|chr10:34070989-34071488	0.0925802536541804	.	.
chr10	34018867	34019366	chr10	34244726	34245225	Gm48045|chr10:34244726-34245225	0.117556338943047	.	.
chr10	34018867	34019366	chr10	34244726	34245225	Rwdd1|chr10:34244726-34245225	0.117556338943047	.	.
chr10	34019491	34019990	chr10	33986736	33987235	Gm48045|chr10:33986736-33987235	0.0704836350367798	.	.
chr10	34019491	34019990	chr10	33986736	33987235	Rwdd1|chr10:33986736-33987235	0.0704836350367798	.	.
chr10	34019491	34019990	chr10	34070989	34071488	Gm48045|chr10:34070989-34071488	0.0928389171916495	.	.
chr10	34019491	34019990	chr10	34070989	34071488	Rwdd1|chr10:34070989-34071488	0.0928389171916495	.	.
chr10	34036511	34037010	chr10	33914866	33915365	Trappc3l|chr10:33914866-33915365	0.0973669315650306	.	.
chr10	34127449	34127948	chr10	33986736	33987235	Calhm6|chr10:33986736-33987235	0.0920152856720428	.	.
chr10	34127449	34127948	chr10	34033850	34034349	Calhm6|chr10:34033850-34034349	0.131703365397282	.	.
chr10	34206579	34207078	chr10	33986736	33987235	Dse|chr10:33986736-33987235	0.161467475211818	.	.
chr10	34206579	34207078	chr10	34033850	34034349	Dse|chr10:34033850-34034349	0.0873593377958701	.	.
chr10	34206579	34207078	chr10	34033850	34034349	Dse|chr10:34033850-34034349	0.0873593377958702	.	.
chr10	34206579	34207078	chr10	34099410	34099909	Dse|chr10:34099410-34099909	0.172326658114887	.	.
chr10	34206579	34207078	chr10	34244726	34245225	Dse|chr10:34244726-34245225	0.231273155865562	.	.
chr10	34207257	34207756	chr10	33914866	33915365	Dse|chr10:33914866-33915365	0.156226423611063	.	.
chr10	34207257	34207756	chr10	34070989	34071488	Dse|chr10:34070989-34071488	0.140966145320121	.	.
chr10	34207257	34207756	chr10	34185409	34185908	Dse|chr10:34185409-34185908	0.0744555979731601	.	.
chr10	34207257	34207756	chr10	34244726	34245225	Dse|chr10:34244726-34245225	0.0827859488674607	.	.
chr10	34281970	34282469	chr10	34326656	34327155	Tspyl1|chr10:34326656-34327155	0.126937227433606	.	.
chr10	34281970	34282469	chr10	34368075	34368574	Tspyl1|chr10:34368075-34368574	0.115869872740322	.	.
chr10	34281970	34282469	chr10	34608756	34609255	Tspyl1|chr10:34608756-34609255	0.108898294185504	.	.
chr10	34282484	34282983	chr10	34316363	34316862	Tspyl1|chr10:34316363-34316862	0.222471724315197	.	.
chr10	34282484	34282983	chr10	34316872	34317371	Tspyl1|chr10:34316872-34317371	0.204898271510808	.	.
chr10	34282484	34282983	chr10	34368075	34368574	Tspyl1|chr10:34368075-34368574	0.0968593582970249	.	.
chr10	34282484	34282983	chr10	34431742	34432241	Tspyl1|chr10:34431742-34432241	0.0836464874913794	.	.
chr10	34282484	34282983	chr10	34592283	34592782	Tspyl1|chr10:34592283-34592782	0.129654669795057	.	.
chr10	34282484	34282983	chr10	34608756	34609255	Tspyl1|chr10:34608756-34609255	0.0934022159801004	.	.
chr10	34297174	34297673	chr10	34309823	34310322	Tspyl4|chr10:34309823-34310322	0.0948722489645721	.	.
chr10	34297174	34297673	chr10	34310378	34310877	Tspyl4|chr10:34310378-34310877	0.130827196662323	.	.
chr10	34297174	34297673	chr10	34316363	34316862	Tspyl4|chr10:34316363-34316862	0.0865159305458356	.	.
chr10	34297174	34297673	chr10	34326656	34327155	Tspyl4|chr10:34326656-34327155	0.139166521763715	.	.
chr10	34297174	34297673	chr10	34328221	34328720	Tspyl4|chr10:34328221-34328720	0.105361287554288	.	.
chr10	34297174	34297673	chr10	34617147	34617646	Tspyl4|chr10:34617147-34617646	0.0932421131856999	.	.
chr10	34297971	34298470	chr10	34280491	34280990	Gm47512|chr10:34280491-34280990	0.182611580790966	.	.
chr10	34297971	34298470	chr10	34280491	34280990	Tspyl4|chr10:34280491-34280990	0.182611580790966	.	.
chr10	34297971	34298470	chr10	34402858	34403357	Gm47512|chr10:34402858-34403357	0.0967249341611538	.	.
chr10	34297971	34298470	chr10	34402858	34403357	Tspyl4|chr10:34402858-34403357	0.0967249341611538	.	.
chr10	34297971	34298470	chr10	34431742	34432241	Gm47512|chr10:34431742-34432241	0.130822076398575	.	.
chr10	34297971	34298470	chr10	34431742	34432241	Tspyl4|chr10:34431742-34432241	0.130822076398575	.	.
chr10	34297971	34298470	chr10	34544624	34545123	Gm47512|chr10:34544624-34545123	0.118041617037578	.	.
chr10	34297971	34298470	chr10	34544624	34545123	Tspyl4|chr10:34544624-34545123	0.118041617037578	.	.
chr10	34418335	34418834	chr10	34310378	34310877	Nt5dc1|chr10:34310378-34310877	0.0941686259387562	.	.
chr10	34418335	34418834	chr10	34355118	34355617	Nt5dc1|chr10:34355118-34355617	0.187959674905795	.	.
chr10	34418335	34418834	chr10	34355682	34356181	Nt5dc1|chr10:34355682-34356181	0.0801841733717735	.	.
chr10	34418335	34418834	chr10	34368075	34368574	Nt5dc1|chr10:34368075-34368574	0.124676918221237	.	.
chr10	34418335	34418834	chr10	34402858	34403357	Nt5dc1|chr10:34402858-34403357	0.0948897608156129	.	.
chr10	34418335	34418834	chr10	34547152	34547651	Nt5dc1|chr10:34547152-34547651	0.0753056217696453	.	.
chr10	34418335	34418834	chr10	34617147	34617646	Nt5dc1|chr10:34617147-34617646	0.0802382133587812	.	.
chr10	36505968	36506467	chr10	36332116	36332615	Hs3st5|chr10:36332116-36332615	0.131592184728679	.	.
chr10	36505968	36506467	chr10	36471048	36471547	Hs3st5|chr10:36471048-36471547	0.124784169408812	.	.
chr10	36505968	36506467	chr10	36608625	36609124	Hs3st5|chr10:36608625-36609124	0.297012080895562	.	.
chr10	36505968	36506467	chr10	36629720	36630219	Hs3st5|chr10:36629720-36630219	0.13610723590588	.	.
chr10	36505968	36506467	chr10	36692859	36693358	Hs3st5|chr10:36692859-36693358	0.0711931833093862	.	.
chr10	36506584	36507083	chr10	36332116	36332615	Hs3st5|chr10:36332116-36332615	0.129200587694746	.	.
chr10	36506584	36507083	chr10	36407961	36408460	Hs3st5|chr10:36407961-36408460	0.083633143477268	.	.
chr10	36506584	36507083	chr10	36470466	36470965	Hs3st5|chr10:36470466-36470965	0.0783663405383889	.	.
chr10	36506584	36507083	chr10	36471048	36471547	Hs3st5|chr10:36471048-36471547	0.0943152692008353	.	.
chr10	36506584	36507083	chr10	36555964	36556463	Hs3st5|chr10:36555964-36556463	0.100343006260972	.	.
chr10	36506584	36507083	chr10	36567869	36568368	Hs3st5|chr10:36567869-36568368	0.0839438113538779	.	.
chr10	36506584	36507083	chr10	36608000	36608499	Hs3st5|chr10:36608000-36608499	0.209709045232438	.	.
chr10	36506584	36507083	chr10	36608625	36609124	Hs3st5|chr10:36608625-36609124	0.11076980937659	.	.
chr10	36506584	36507083	chr10	36629720	36630219	Hs3st5|chr10:36629720-36630219	0.249330635707922	.	.
chr10	36506584	36507083	chr10	36692859	36693358	Hs3st5|chr10:36692859-36693358	0.232790721865835	.	.
chr10	36506584	36507083	chr10	36726217	36726716	Hs3st5|chr10:36726217-36726716	0.0826127371275017	.	.
chr10	36507177	36507676	chr10	36407961	36408460	Hs3st5|chr10:36407961-36408460	0.205050825857332	.	.
chr10	36507177	36507676	chr10	36566760	36567259	Hs3st5|chr10:36566760-36567259	0.107627178980042	.	.
chr10	36507177	36507676	chr10	36567264	36567763	Hs3st5|chr10:36567264-36567763	0.143470298734634	.	.
chr10	36507177	36507676	chr10	36567869	36568368	Hs3st5|chr10:36567869-36568368	0.168168996053094	.	.
chr10	36507177	36507676	chr10	36608000	36608499	Hs3st5|chr10:36608000-36608499	0.141798034018921	.	.
chr10	36507177	36507676	chr10	36629720	36630219	Hs3st5|chr10:36629720-36630219	0.0932991058290247	.	.
chr10	36507177	36507676	chr10	36692859	36693358	Hs3st5|chr10:36692859-36693358	0.0839689499006647	.	.
chr10	38121886	38122385	chr10	38008268	38008767	Gm31378|chr10:38008268-38008767	0.0958802205811302	.	.
chr10	38121886	38122385	chr10	38010466	38010965	Gm31378|chr10:38010466-38010965	0.0884736562654067	.	.
chr10	38121886	38122385	chr10	38010466	38010965	Gm31378|chr10:38010466-38010965	0.0884736562654068	.	.
chr10	38964761	38965260	chr10	38513074	38513573	Lama4|chr10:38513074-38513573	0.126277718891828	.	.
chr10	38964761	38965260	chr10	38977395	38977894	Lama4|chr10:38977395-38977894	0.171257220708526	.	.
chr10	38964761	38965260	chr10	38995001	38995500	Lama4|chr10:38995001-38995500	0.11060277734431	.	.
chr10	38965296	38965795	chr10	38513074	38513573	Lama4|chr10:38513074-38513573	0.134199200886566	.	.
chr10	38965296	38965795	chr10	38597710	38598209	Lama4|chr10:38597710-38598209	0.0811171341279273	.	.
chr10	38965296	38965795	chr10	38849073	38849572	Lama4|chr10:38849073-38849572	0.0927050606169681	.	.
chr10	38965296	38965795	chr10	38908193	38908692	Lama4|chr10:38908193-38908692	0.121749327745934	.	.
chr10	38965296	38965795	chr10	38910732	38911231	Lama4|chr10:38910732-38911231	0.157579897470618	.	.
chr10	38965296	38965795	chr10	38994464	38994963	Lama4|chr10:38994464-38994963	0.151509858208757	.	.
chr10	38965296	38965795	chr10	38995001	38995500	Lama4|chr10:38995001-38995500	0.226776628532278	.	.
chr10	38965296	38965795	chr10	38995798	38996297	Lama4|chr10:38995798-38996297	0.0921786104251429	.	.
chr10	38965924	38966423	chr10	38540007	38540506	Lama4|chr10:38540007-38540506	0.160516852204587	.	.
chr10	38965924	38966423	chr10	38555067	38555566	Lama4|chr10:38555067-38555566	0.148502153958837	.	.
chr10	38965924	38966423	chr10	38572993	38573492	Lama4|chr10:38572993-38573492	0.100056119581332	.	.
chr10	38965924	38966423	chr10	38597710	38598209	Lama4|chr10:38597710-38598209	0.123786590683111	.	.
chr10	38965924	38966423	chr10	38849073	38849572	Lama4|chr10:38849073-38849572	0.119753546711279	.	.
chr10	38965924	38966423	chr10	38910732	38911231	Lama4|chr10:38910732-38911231	0.136401359748755	.	.
chr10	38965924	38966423	chr10	38994464	38994963	Lama4|chr10:38994464-38994963	0.149090899558296	.	.
chr10	38965924	38966423	chr10	38995001	38995500	Lama4|chr10:38995001-38995500	0.296054837305847	.	.
chr10	38965924	38966423	chr10	38995798	38996297	Lama4|chr10:38995798-38996297	0.1268635702221	.	.
chr10	43901492	43901991	chr10	44071106	44071605	Qrsl1|chr10:44071106-44071605	0.0951473271908911	.	.
chr10	43901492	43901991	chr10	44071106	44071605	Rtn4ip1|chr10:44071106-44071605	0.0951473271908911	.	.
chr10	44148136	44148635	chr10	43944843	43945342	Crybg1|chr10:43944843-43945342	0.0830580499894545	.	.
chr10	44148721	44149220	chr10	44081079	44081578	Crybg1|chr10:44081079-44081578	0.0810536691736649	.	.
chr10	44148721	44149220	chr10	44177302	44177801	Crybg1|chr10:44177302-44177801	0.236652052274895	.	.
chr10	45289129	45289628	chr10	45260366	45260865	Gm15934|chr10:45260366-45260865	0.0895261826856665	.	.
chr10	45289129	45289628	chr10	45320930	45321429	Gm15934|chr10:45320930-45321429	0.0939493629721482	.	.
chr10	45289129	45289628	chr10	45470721	45471220	Gm15934|chr10:45470721-45471220	0.129539958919835	.	.
chr10	45289129	45289628	chr10	45473543	45474042	Gm15934|chr10:45473543-45474042	0.0866442736664943	.	.
chr10	45289129	45289628	chr10	45676685	45677184	Gm15934|chr10:45676685-45677184	0.0756131872702694	.	.
chr10	45335958	45336457	chr10	45320930	45321429	Bves|chr10:45320930-45321429	0.116234385814528	.	.
chr10	45485562	45486061	chr10	45320930	45321429	Lin28b|chr10:45320930-45321429	0.180360030432402	.	.
chr10	45485562	45486061	chr10	45375795	45376294	Lin28b|chr10:45375795-45376294	0.116700186819524	.	.
chr10	45485562	45486061	chr10	45399425	45399924	Lin28b|chr10:45399425-45399924	0.0753386434404807	.	.
chr10	45485562	45486061	chr10	45399425	45399924	Lin28b|chr10:45399425-45399924	0.0753386434404808	.	.
chr10	45485562	45486061	chr10	45446148	45446647	Lin28b|chr10:45446148-45446647	0.108568783124643	.	.
chr10	45486237	45486736	chr10	45260366	45260865	Lin28b|chr10:45260366-45260865	0.101524258936222	.	.
chr10	45486237	45486736	chr10	45373235	45373734	Lin28b|chr10:45373235-45373734	0.135212903431804	.	.
chr10	45486237	45486736	chr10	45446148	45446647	Lin28b|chr10:45446148-45446647	0.10986469005669	.	.
chr10	45486237	45486736	chr10	45595080	45595579	Lin28b|chr10:45595080-45595579	0.0999867483317522	.	.
chr10	45486739	45487238	chr10	45327954	45328453	Lin28b|chr10:45327954-45328453	0.0959934068067436	.	.
chr10	45486739	45487238	chr10	45595080	45595579	Lin28b|chr10:45595080-45595579	0.101746807738722	.	.
chr10	45486739	45487238	chr10	45711324	45711823	Lin28b|chr10:45711324-45711823	0.102651410776552	.	.
chr10	45577590	45578089	chr10	45260366	45260865	Hace1|chr10:45260366-45260865	0.105611522349234	.	.
chr10	45577590	45578089	chr10	45320930	45321429	Hace1|chr10:45320930-45321429	0.130896399762481	.	.
chr10	45577590	45578089	chr10	45373235	45373734	Hace1|chr10:45373235-45373734	0.0866251757977513	.	.
chr10	45578214	45578713	chr10	45320930	45321429	Hace1|chr10:45320930-45321429	0.123690920830708	.	.
chr10	45578214	45578713	chr10	45446148	45446647	Hace1|chr10:45446148-45446647	0.134581603192302	.	.
chr10	45578214	45578713	chr10	45595080	45595579	Hace1|chr10:45595080-45595579	0.167782610836028	.	.
chr10	45578214	45578713	chr10	45698901	45699400	Hace1|chr10:45698901-45699400	0.128962138728519	.	.
chr10	47102545	47103044	chr10	46826600	46827099	Gm35552|chr10:46826600-46827099	0.0966541677152008	.	.
chr10	47102545	47103044	chr10	47262947	47263446	Gm35552|chr10:47262947-47263446	0.0710229434343941	.	.
chr10	47102545	47103044	chr10	47311301	47311800	Gm35552|chr10:47311301-47311800	0.240271008178595	.	.
chr10	49788557	49789056	chr10	49714926	49715425	Grik2|chr10:49714926-49715425	0.125259873256279	.	.
chr10	49788557	49789056	chr10	49783245	49783744	Grik2|chr10:49783245-49783744	0.223936498819518	.	.
chr10	50592385	50592884	chr10	50370554	50371053	Ascc3|chr10:50370554-50371053	0.172162042415406	.	.
chr10	50592385	50592884	chr10	50826250	50826749	Ascc3|chr10:50826250-50826749	0.0705745837071703	.	.
chr10	50592385	50592884	chr10	50833772	50834271	Ascc3|chr10:50833772-50834271	0.119590811407022	.	.
chr10	50592385	50592884	chr10	50843390	50843889	Ascc3|chr10:50843390-50843889	0.132124418420537	.	.
chr10	50592385	50592884	chr10	50881411	50881910	Ascc3|chr10:50881411-50881910	0.128899603939729	.	.
chr10	52022446	52022945	chr10	52292372	52292871	Vgll2|chr10:52292372-52292871	0.168241378866846	.	.
chr10	52233366	52233865	chr10	52106115	52106614	Dcbld1|chr10:52106115-52106614	0.0997346897966563	.	.
chr10	52233366	52233865	chr10	52132812	52133311	Dcbld1|chr10:52132812-52133311	0.12172850017096	.	.
chr10	52233366	52233865	chr10	52287914	52288413	Dcbld1|chr10:52287914-52288413	0.117170069597922	.	.
chr10	52233366	52233865	chr10	52288420	52288919	Dcbld1|chr10:52288420-52288919	0.0800963230023102	.	.
chr10	52233867	52234366	chr10	52216726	52217225	Dcbld1|chr10:52216726-52217225	0.164249262831163	.	.
chr10	52233867	52234366	chr10	52287914	52288413	Dcbld1|chr10:52287914-52288413	0.100446910811243	.	.
chr10	52233867	52234366	chr10	52309136	52309635	Dcbld1|chr10:52309136-52309635	0.0985976987396204	.	.
chr10	52357787	52358286	chr10	52249545	52250044	Gm26741|chr10:52249545-52250044	0.194683506119957	.	.
chr10	52357787	52358286	chr10	52471563	52472062	Gm26741|chr10:52471563-52472062	0.122493671768753	.	.
chr10	52357787	52358286	chr10	52533814	52534313	Gm26741|chr10:52533814-52534313	0.128905971481169	.	.
chr10	52357787	52358286	chr10	52539260	52539759	Gm26741|chr10:52539260-52539759	0.23807619838852	.	.
chr10	52357787	52358286	chr10	52704503	52705002	Gm26741|chr10:52704503-52705002	0.0936617027322875	.	.
chr10	52357787	52358286	chr10	52712103	52712602	Gm26741|chr10:52712103-52712602	0.232250118002166	.	.
chr10	52381975	52382474	chr10	52132812	52133311	Gopc|chr10:52132812-52133311	0.132089023265108	.	.
chr10	52381975	52382474	chr10	52288420	52288919	Gopc|chr10:52288420-52288919	0.0993362547646505	.	.
chr10	52417238	52417737	chr10	52132812	52133311	Nus1|chr10:52132812-52133311	0.13293523103769	.	.
chr10	52417238	52417737	chr10	52158960	52159459	Nus1|chr10:52158960-52159459	0.0861956957736327	.	.
chr10	52417238	52417737	chr10	52292372	52292871	Nus1|chr10:52292372-52292871	0.111306795836426	.	.
chr10	52690218	52690717	chr10	52292372	52292871	Slc35f1|chr10:52292372-52292871	0.100664603351198	.	.
chr10	52690218	52690717	chr10	52691301	52691800	Slc35f1|chr10:52691301-52691800	0.138839806738318	.	.
chr10	52690801	52691300	chr10	52249545	52250044	Slc35f1|chr10:52249545-52250044	0.221796966738083	.	.
chr10	52690801	52691300	chr10	52287914	52288413	Slc35f1|chr10:52287914-52288413	0.153011280235059	.	.
chr10	52690801	52691300	chr10	52288420	52288919	Slc35f1|chr10:52288420-52288919	0.168004462256289	.	.
chr10	52690801	52691300	chr10	52330961	52331460	Slc35f1|chr10:52330961-52331460	0.0743157095531033	.	.
chr10	52690801	52691300	chr10	52539260	52539759	Slc35f1|chr10:52539260-52539759	0.155870929131398	.	.
chr10	52690801	52691300	chr10	52577766	52578265	Slc35f1|chr10:52577766-52578265	0.118702691775799	.	.
chr10	52690801	52691300	chr10	52691301	52691800	Slc35f1|chr10:52691301-52691800	0.420445490936921	.	.
chr10	52690801	52691300	chr10	52703990	52704489	Slc35f1|chr10:52703990-52704489	0.0908152138693976	.	.
chr10	52690801	52691300	chr10	52705014	52705513	Slc35f1|chr10:52705014-52705513	0.115060135040654	.	.
chr10	56106501	56107000	chr10	56070936	56071435	Msl3l2|chr10:56070936-56071435	0.108504541582861	.	.
chr10	56106501	56107000	chr10	56115644	56116143	Msl3l2|chr10:56115644-56116143	0.0777894746949979	.	.
chr10	56106501	56107000	chr10	56115644	56116143	Msl3l2|chr10:56115644-56116143	0.077789474694998	.	.
chr10	56106501	56107000	chr10	56365720	56366219	Msl3l2|chr10:56365720-56366219	0.125654692392948	.	.
chr10	56106501	56107000	chr10	56482186	56482685	Msl3l2|chr10:56482186-56482685	0.15582250768859	.	.
chr10	56228732	56229231	chr10	56003343	56003842	Tbc1d32|chr10:56003343-56003842	0.0721504071390209	.	.
chr10	56228732	56229231	chr10	56115133	56115632	Tbc1d32|chr10:56115133-56115632	0.143206807770069	.	.
chr10	56228732	56229231	chr10	56369070	56369569	Tbc1d32|chr10:56369070-56369569	0.200084505512121	.	.
chr10	56228732	56229231	chr10	56482186	56482685	Tbc1d32|chr10:56482186-56482685	0.219336118990888	.	.
chr10	56228732	56229231	chr10	56499615	56500114	Tbc1d32|chr10:56499615-56500114	0.13215792837654	.	.
chr10	56431168	56431667	chr10	56003343	56003842	Gm36595|chr10:56003343-56003842	0.0985361293260697	.	.
chr10	56431168	56431667	chr10	56115133	56115632	Gm36595|chr10:56115133-56115632	0.143778294161248	.	.
chr10	56431168	56431667	chr10	56118633	56119132	Gm36595|chr10:56118633-56119132	0.0811261137125772	.	.
chr10	56431168	56431667	chr10	56365720	56366219	Gm36595|chr10:56365720-56366219	0.0724727407465123	.	.
chr10	56431168	56431667	chr10	56482186	56482685	Gm36595|chr10:56482186-56482685	0.252419791582083	.	.
chr10	56431764	56432263	chr10	56115133	56115632	Gm36595|chr10:56115133-56115632	0.0950424457856646	.	.
chr10	56431764	56432263	chr10	56115644	56116143	Gm36595|chr10:56115644-56116143	0.087394194791036	.	.
chr10	56431764	56432263	chr10	56365720	56366219	Gm36595|chr10:56365720-56366219	0.0720691696863421	.	.
chr10	56431764	56432263	chr10	56482186	56482685	Gm36595|chr10:56482186-56482685	0.130503739579761	.	.
chr10	57486054	57486553	chr10	57001179	57001678	4930467K11Rik|chr10:57001179-57001678	0.0818863099951636	.	.
chr10	57486054	57486553	chr10	57001179	57001678	Hsf2|chr10:57001179-57001678	0.0818863099951636	.	.
chr10	57486054	57486553	chr10	57743482	57743981	4930467K11Rik|chr10:57743482-57743981	0.138879908374479	.	.
chr10	57486054	57486553	chr10	57743482	57743981	Hsf2|chr10:57743482-57743981	0.138879908374479	.	.
chr10	57486588	57487087	chr10	57001179	57001678	4930467K11Rik|chr10:57001179-57001678	0.0893241728728028	.	.
chr10	57486588	57487087	chr10	57001179	57001678	Hsf2|chr10:57001179-57001678	0.0893241728728028	.	.
chr10	57486588	57487087	chr10	57127178	57127677	4930467K11Rik|chr10:57127178-57127677	0.0840986229691703	.	.
chr10	57486588	57487087	chr10	57127178	57127677	Hsf2|chr10:57127178-57127677	0.0840986229691703	.	.
chr10	57486588	57487087	chr10	57170155	57170654	4930467K11Rik|chr10:57170155-57170654	0.0886204065121031	.	.
chr10	57486588	57487087	chr10	57170155	57170654	Hsf2|chr10:57170155-57170654	0.0886204065121031	.	.
chr10	57532304	57532803	chr10	57463283	57463782	Serinc1|chr10:57463283-57463782	0.0898576133028403	.	.
chr10	57532304	57532803	chr10	57594212	57594711	Serinc1|chr10:57594212-57594711	0.118545079875149	.	.
chr10	57631815	57632314	chr10	57322669	57323168	Pkib|chr10:57322669-57323168	0.164136614178002	.	.
chr10	57631815	57632314	chr10	57447879	57448378	Pkib|chr10:57447879-57448378	0.203915897259945	.	.
chr10	57631815	57632314	chr10	57463283	57463782	Pkib|chr10:57463283-57463782	0.0719419660314145	.	.
chr10	57631815	57632314	chr10	57568996	57569495	Pkib|chr10:57568996-57569495	0.201335649702909	.	.
chr10	57631815	57632314	chr10	57569528	57570027	Pkib|chr10:57569528-57570027	0.109429541222859	.	.
chr10	57631815	57632314	chr10	57571165	57571664	Pkib|chr10:57571165-57571664	0.135581724529274	.	.
chr10	57631815	57632314	chr10	57576644	57577143	Pkib|chr10:57576644-57577143	0.0777480016742037	.	.
chr10	57631815	57632314	chr10	57594212	57594711	Pkib|chr10:57594212-57594711	0.124148945144841	.	.
chr10	57631815	57632314	chr10	57608052	57608551	Pkib|chr10:57608052-57608551	0.319490170792775	.	.
chr10	57631815	57632314	chr10	57619937	57620436	Pkib|chr10:57619937-57620436	0.238495682463898	.	.
chr10	57631815	57632314	chr10	57620505	57621004	Pkib|chr10:57620505-57621004	0.235893644005346	.	.
chr10	57631815	57632314	chr10	57727620	57728119	Pkib|chr10:57727620-57728119	0.29183451352736	.	.
chr10	57631815	57632314	chr10	57728165	57728664	Pkib|chr10:57728165-57728664	0.0911024128523071	.	.
chr10	57631815	57632314	chr10	57742972	57743471	Pkib|chr10:57742972-57743471	0.114620845185367	.	.
chr10	57794436	57794935	chr10	57568996	57569495	Smpdl3a|chr10:57568996-57569495	0.0746974774115944	.	.
chr10	57794436	57794935	chr10	57594212	57594711	Smpdl3a|chr10:57594212-57594711	0.0901622245389009	.	.
chr10	57794436	57794935	chr10	57608052	57608551	Smpdl3a|chr10:57608052-57608551	0.133755649634093	.	.
chr10	57794436	57794935	chr10	57727620	57728119	Smpdl3a|chr10:57727620-57728119	0.0785216058168847	.	.
chr10	57794436	57794935	chr10	57795519	57796018	Smpdl3a|chr10:57795519-57796018	0.183328991036644	.	.
chr10	57794939	57795438	chr10	57568996	57569495	Smpdl3a|chr10:57568996-57569495	0.131081717903515	.	.
chr10	57794939	57795438	chr10	57594212	57594711	Smpdl3a|chr10:57594212-57594711	0.110077261208502	.	.
chr10	57794939	57795438	chr10	57594212	57594711	Smpdl3a|chr10:57594212-57594711	0.110077261208503	.	.
chr10	57794939	57795438	chr10	57608052	57608551	Smpdl3a|chr10:57608052-57608551	0.103418362660465	.	.
chr10	57794939	57795438	chr10	57619937	57620436	Smpdl3a|chr10:57619937-57620436	0.182733019467764	.	.
chr10	57794939	57795438	chr10	57620505	57621004	Smpdl3a|chr10:57620505-57621004	0.0940642301386573	.	.
chr10	57794939	57795438	chr10	57727620	57728119	Smpdl3a|chr10:57727620-57728119	0.204439665081742	.	.
chr10	57794939	57795438	chr10	57728165	57728664	Smpdl3a|chr10:57728165-57728664	0.187053390111648	.	.
chr10	57794939	57795438	chr10	57742972	57743471	Smpdl3a|chr10:57742972-57743471	0.12872650675686	.	.
chr10	57794939	57795438	chr10	57795519	57796018	Smpdl3a|chr10:57795519-57796018	0.291942980884056	.	.
chr10	58446597	58447096	chr10	58377737	58378236	Ranbp2|chr10:58377737-58378236	0.0751724687053174	.	.
chr10	58446597	58447096	chr10	58477133	58477632	Ranbp2|chr10:58477133-58477632	0.114115375934381	.	.
chr10	58446597	58447096	chr10	58491023	58491522	Ranbp2|chr10:58491023-58491522	0.119694501134772	.	.
chr10	58447107	58447606	chr10	58396026	58396525	Ranbp2|chr10:58396026-58396525	0.106507436468251	.	.
chr10	58497623	58498122	chr10	58371409	58371908	Ccdc138|chr10:58371409-58371908	0.0984303189683886	.	.
chr10	62231026	62231525	chr10	62101434	62101933	Tspan15|chr10:62101434-62101933	0.0839069145080461	.	.
chr10	62231026	62231525	chr10	62102023	62102522	Tspan15|chr10:62102023-62102522	0.126687160755591	.	.
chr10	62231026	62231525	chr10	62213156	62213655	Tspan15|chr10:62213156-62213655	0.141132555864835	.	.
chr10	62231026	62231525	chr10	62296009	62296508	Tspan15|chr10:62296009-62296508	0.0760769365972117	.	.
chr10	62231026	62231525	chr10	62332391	62332890	Tspan15|chr10:62332391-62332890	0.115493673272663	.	.
chr10	62340040	62340539	chr10	62055333	62055832	Hk1os|chr10:62055333-62055832	0.0923237912487656	.	.
chr10	62340040	62340539	chr10	62101434	62101933	Hk1os|chr10:62101434-62101933	0.395266777844086	.	.
chr10	62340040	62340539	chr10	62102023	62102522	Hk1os|chr10:62102023-62102522	0.234217135650239	.	.
chr10	62340040	62340539	chr10	62110799	62111298	Hk1os|chr10:62110799-62111298	0.227410929081358	.	.
chr10	62340040	62340539	chr10	62202512	62203011	Hk1os|chr10:62202512-62203011	0.142478165385975	.	.
chr10	62340040	62340539	chr10	62260971	62261470	Hk1os|chr10:62260971-62261470	0.142157856063588	.	.
chr10	62340040	62340539	chr10	62282647	62283146	Hk1os|chr10:62282647-62283146	0.130124631964611	.	.
chr10	62340040	62340539	chr10	62549665	62550164	Hk1os|chr10:62549665-62550164	0.0726146247261209	.	.
chr10	62340040	62340539	chr10	62590203	62590702	Hk1os|chr10:62590203-62590702	0.127554967989059	.	.
chr10	62340040	62340539	chr10	62710556	62711055	Hk1os|chr10:62710556-62711055	0.105892864432614	.	.
chr10	62340040	62340539	chr10	62712275	62712774	Hk1os|chr10:62712275-62712774	0.0777624208460625	.	.
chr10	62449224	62449723	chr10	62101434	62101933	4930507D05Rik|chr10:62101434-62101933	0.0711714606860237	.	.
chr10	62449224	62449723	chr10	62101434	62101933	Supv3l1|chr10:62101434-62101933	0.0711714606860237	.	.
chr10	62449224	62449723	chr10	62182988	62183487	4930507D05Rik|chr10:62182988-62183487	0.0832725821896862	.	.
chr10	62449224	62449723	chr10	62182988	62183487	Supv3l1|chr10:62182988-62183487	0.0832725821896862	.	.
chr10	62449224	62449723	chr10	62202512	62203011	4930507D05Rik|chr10:62202512-62203011	0.158342906837737	.	.
chr10	62449224	62449723	chr10	62202512	62203011	Supv3l1|chr10:62202512-62203011	0.158342906837737	.	.
chr10	62449224	62449723	chr10	62207868	62208367	4930507D05Rik|chr10:62207868-62208367	0.0881269382909338	.	.
chr10	62449224	62449723	chr10	62207868	62208367	Supv3l1|chr10:62207868-62208367	0.0881269382909338	.	.
chr10	62449224	62449723	chr10	62394094	62394593	4930507D05Rik|chr10:62394094-62394593	0.078954883598019	.	.
chr10	62449224	62449723	chr10	62394094	62394593	Supv3l1|chr10:62394094-62394593	0.078954883598019	.	.
chr10	62449224	62449723	chr10	62419772	62420271	4930507D05Rik|chr10:62419772-62420271	0.0829771705959251	.	.
chr10	62449224	62449723	chr10	62419772	62420271	Supv3l1|chr10:62419772-62420271	0.0829771705959251	.	.
chr10	62449224	62449723	chr10	62549665	62550164	4930507D05Rik|chr10:62549665-62550164	0.100505707059038	.	.
chr10	62449224	62449723	chr10	62549665	62550164	Supv3l1|chr10:62549665-62550164	0.100505707059038	.	.
chr10	62449224	62449723	chr10	62590203	62590702	4930507D05Rik|chr10:62590203-62590702	0.0918322771058555	.	.
chr10	62449224	62449723	chr10	62590203	62590702	Supv3l1|chr10:62590203-62590702	0.0918322771058555	.	.
chr10	62449224	62449723	chr10	62710556	62711055	4930507D05Rik|chr10:62710556-62711055	0.124486917598763	.	.
chr10	62449224	62449723	chr10	62710556	62711055	Supv3l1|chr10:62710556-62711055	0.124486917598763	.	.
chr10	62449224	62449723	chr10	62712275	62712774	4930507D05Rik|chr10:62712275-62712774	0.0729270328892912	.	.
chr10	62449224	62449723	chr10	62712275	62712774	Supv3l1|chr10:62712275-62712774	0.0729270328892912	.	.
chr10	62449766	62450265	chr10	62101434	62101933	4930507D05Rik|chr10:62101434-62101933	0.24918242311393	.	.
chr10	62449766	62450265	chr10	62101434	62101933	Supv3l1|chr10:62101434-62101933	0.24918242311393	.	.
chr10	62449766	62450265	chr10	62102023	62102522	4930507D05Rik|chr10:62102023-62102522	0.113728859464161	.	.
chr10	62449766	62450265	chr10	62102023	62102522	Supv3l1|chr10:62102023-62102522	0.113728859464161	.	.
chr10	62449766	62450265	chr10	62110799	62111298	4930507D05Rik|chr10:62110799-62111298	0.118023752581052	.	.
chr10	62449766	62450265	chr10	62110799	62111298	Supv3l1|chr10:62110799-62111298	0.118023752581052	.	.
chr10	62449766	62450265	chr10	62111313	62111812	4930507D05Rik|chr10:62111313-62111812	0.146344867423158	.	.
chr10	62449766	62450265	chr10	62111313	62111812	Supv3l1|chr10:62111313-62111812	0.146344867423158	.	.
chr10	62449766	62450265	chr10	62260971	62261470	4930507D05Rik|chr10:62260971-62261470	0.127098366574055	.	.
chr10	62449766	62450265	chr10	62260971	62261470	Supv3l1|chr10:62260971-62261470	0.127098366574055	.	.
chr10	62449766	62450265	chr10	62549665	62550164	4930507D05Rik|chr10:62549665-62550164	0.179524625142137	.	.
chr10	62449766	62450265	chr10	62549665	62550164	Supv3l1|chr10:62549665-62550164	0.179524625142137	.	.
chr10	62449766	62450265	chr10	62590203	62590702	4930507D05Rik|chr10:62590203-62590702	0.192093234940366	.	.
chr10	62449766	62450265	chr10	62590203	62590702	Supv3l1|chr10:62590203-62590702	0.192093234940366	.	.
chr10	62486129	62486628	chr10	62055333	62055832	Vps26a|chr10:62055333-62055832	0.155379820357635	.	.
chr10	62486129	62486628	chr10	62101434	62101933	Vps26a|chr10:62101434-62101933	0.0988512899689615	.	.
chr10	62486129	62486628	chr10	62102023	62102522	Vps26a|chr10:62102023-62102522	0.0849110248635448	.	.
chr10	62486129	62486628	chr10	62186811	62187310	Vps26a|chr10:62186811-62187310	0.086490983744052	.	.
chr10	62486129	62486628	chr10	62192668	62193167	Vps26a|chr10:62192668-62193167	0.0958480786717585	.	.
chr10	62486129	62486628	chr10	62296009	62296508	Vps26a|chr10:62296009-62296508	0.136548821545168	.	.
chr10	62486129	62486628	chr10	62332391	62332890	Vps26a|chr10:62332391-62332890	0.165843291173413	.	.
chr10	62486129	62486628	chr10	62510493	62510992	Vps26a|chr10:62510493-62510992	0.0725929299249977	.	.
chr10	62486129	62486628	chr10	62590203	62590702	Vps26a|chr10:62590203-62590702	0.134070138995915	.	.
chr10	62486129	62486628	chr10	62712275	62712774	Vps26a|chr10:62712275-62712774	0.106219946585499	.	.
chr10	62486629	62487128	chr10	62055333	62055832	Vps26a|chr10:62055333-62055832	0.0893997918463235	.	.
chr10	62486629	62487128	chr10	62101434	62101933	Vps26a|chr10:62101434-62101933	0.215587900349092	.	.
chr10	62486629	62487128	chr10	62102023	62102522	Vps26a|chr10:62102023-62102522	0.184642686293236	.	.
chr10	62486629	62487128	chr10	62110799	62111298	Vps26a|chr10:62110799-62111298	0.183157033222397	.	.
chr10	62486629	62487128	chr10	62202512	62203011	Vps26a|chr10:62202512-62203011	0.0751107314634203	.	.
chr10	62486629	62487128	chr10	62282647	62283146	Vps26a|chr10:62282647-62283146	0.0719790642055575	.	.
chr10	62486629	62487128	chr10	62410887	62411386	Vps26a|chr10:62410887-62411386	0.0856130608481272	.	.
chr10	62486629	62487128	chr10	62510493	62510992	Vps26a|chr10:62510493-62510992	0.0731150828533053	.	.
chr10	62486629	62487128	chr10	62590203	62590702	Vps26a|chr10:62590203-62590702	0.140684291941917	.	.
chr10	62577623	62578122	chr10	62296009	62296508	4933428P19Rik|chr10:62296009-62296508	0.152191999695325	.	.
chr10	62577623	62578122	chr10	62296009	62296508	Kif1bp|chr10:62296009-62296508	0.152191999695325	.	.
chr10	62577623	62578122	chr10	62326806	62327305	4933428P19Rik|chr10:62326806-62327305	0.254400978703165	.	.
chr10	62577623	62578122	chr10	62326806	62327305	Kif1bp|chr10:62326806-62327305	0.254400978703165	.	.
chr10	62577623	62578122	chr10	62327529	62328028	4933428P19Rik|chr10:62327529-62328028	0.179313604434746	.	.
chr10	62577623	62578122	chr10	62327529	62328028	Kif1bp|chr10:62327529-62328028	0.179313604434746	.	.
chr10	62577623	62578122	chr10	62410887	62411386	4933428P19Rik|chr10:62410887-62411386	0.0876235427310158	.	.
chr10	62577623	62578122	chr10	62410887	62411386	Kif1bp|chr10:62410887-62411386	0.0876235427310158	.	.
chr10	62577623	62578122	chr10	62710556	62711055	4933428P19Rik|chr10:62710556-62711055	0.146402267039611	.	.
chr10	62577623	62578122	chr10	62710556	62711055	Kif1bp|chr10:62710556-62711055	0.146402267039611	.	.
chr10	62577623	62578122	chr10	62857169	62857668	4933428P19Rik|chr10:62857169-62857668	0.128924635883731	.	.
chr10	62577623	62578122	chr10	62857169	62857668	Kif1bp|chr10:62857169-62857668	0.128924635883731	.	.
chr10	62577623	62578122	chr10	62866298	62866797	4933428P19Rik|chr10:62866298-62866797	0.147850078950181	.	.
chr10	62577623	62578122	chr10	62866298	62866797	Kif1bp|chr10:62866298-62866797	0.147850078950181	.	.
chr10	62578211	62578710	chr10	62260971	62261470	4933428P19Rik|chr10:62260971-62261470	0.161280187644606	.	.
chr10	62578211	62578710	chr10	62260971	62261470	Kif1bp|chr10:62260971-62261470	0.161280187644606	.	.
chr10	62578211	62578710	chr10	62404794	62405293	4933428P19Rik|chr10:62404794-62405293	0.0736296619604849	.	.
chr10	62578211	62578710	chr10	62404794	62405293	Kif1bp|chr10:62404794-62405293	0.0736296619604849	.	.
chr10	62578211	62578710	chr10	62590203	62590702	4933428P19Rik|chr10:62590203-62590702	0.0886710201969116	.	.
chr10	62578211	62578710	chr10	62590203	62590702	Kif1bp|chr10:62590203-62590702	0.0886710201969116	.	.
chr10	62578211	62578710	chr10	62805961	62806460	4933428P19Rik|chr10:62805961-62806460	0.0774046058265005	.	.
chr10	62578211	62578710	chr10	62805961	62806460	Kif1bp|chr10:62805961-62806460	0.0774046058265005	.	.
chr10	62578211	62578710	chr10	62830770	62831269	4933428P19Rik|chr10:62830770-62831269	0.177799598930882	.	.
chr10	62578211	62578710	chr10	62830770	62831269	Kif1bp|chr10:62830770-62831269	0.177799598930882	.	.
chr10	62578211	62578710	chr10	62850934	62851433	4933428P19Rik|chr10:62850934-62851433	0.0754203238186577	.	.
chr10	62578211	62578710	chr10	62850934	62851433	Kif1bp|chr10:62850934-62851433	0.0754203238186577	.	.
chr10	62578211	62578710	chr10	62856650	62857149	4933428P19Rik|chr10:62856650-62857149	0.204338703430752	.	.
chr10	62578211	62578710	chr10	62856650	62857149	Kif1bp|chr10:62856650-62857149	0.204338703430752	.	.
chr10	62578211	62578710	chr10	62865210	62865709	4933428P19Rik|chr10:62865210-62865709	0.0931007657538999	.	.
chr10	62578211	62578710	chr10	62865210	62865709	Kif1bp|chr10:62865210-62865709	0.0931007657538999	.	.
chr10	62602059	62602558	chr10	62856650	62857149	Ddx21|chr10:62856650-62857149	0.103674560120249	.	.
chr10	62602059	62602558	chr10	62856650	62857149	Gm47257|chr10:62856650-62857149	0.103674560120249	.	.
chr10	62602590	62603089	chr10	62296009	62296508	Ddx21|chr10:62296009-62296508	0.128861334776716	.	.
chr10	62602590	62603089	chr10	62296009	62296508	Gm47257|chr10:62296009-62296508	0.128861334776716	.	.
chr10	62602590	62603089	chr10	62326806	62327305	Ddx21|chr10:62326806-62327305	0.0848525954134795	.	.
chr10	62602590	62603089	chr10	62326806	62327305	Gm47257|chr10:62326806-62327305	0.0848525954134795	.	.
chr10	62602590	62603089	chr10	62327529	62328028	Ddx21|chr10:62327529-62328028	0.137792953599833	.	.
chr10	62602590	62603089	chr10	62327529	62328028	Gm47257|chr10:62327529-62328028	0.137792953599833	.	.
chr10	62602590	62603089	chr10	62510493	62510992	Ddx21|chr10:62510493-62510992	0.0764728582537156	.	.
chr10	62602590	62603089	chr10	62510493	62510992	Gm47257|chr10:62510493-62510992	0.0764728582537156	.	.
chr10	62602590	62603089	chr10	62857169	62857668	Ddx21|chr10:62857169-62857668	0.137354286927537	.	.
chr10	62602590	62603089	chr10	62857169	62857668	Gm47257|chr10:62857169-62857668	0.137354286927537	.	.
chr10	62651098	62651597	chr10	62282647	62283146	Ddx50|chr10:62282647-62283146	0.121226579729932	.	.
chr10	62651098	62651597	chr10	62298056	62298555	Ddx50|chr10:62298056-62298555	0.089736824486424	.	.
[truncated: 40,511 more rows]
