# Supplementary material for: Single-cell analysis of chromatin accessibility in the adult mouse brain
Source: Nature. 2023 Dec 13;624(7991):378–89. doi: 10.1038/s41586-023-06824-9 (PMC10719105; doi:10.1038/s41586-023-06824-9)
Supplement: Supplementary file 3 — Supplementary Tables 1–25 and their legends. [file 41586_2023_6824_MOESM3_ESM.zip › 2023-03-05453B-s3/SI Tables/SI Table 13 Summary of all the gene-cCRE correlations/sa2subclass.ND-INC_Foxd2_Glut.pdc.bedpe]

chr1	3466260	3466759	chr1	3395473	3395972	Gm1992|chr1:3395473-3395972	0.250169118073062	.	.
chr1	3466260	3466759	chr1	3420780	3421279	Gm1992|chr1:3420780-3421279	0.367620952141301	.	.
chr1	3672048	3672547	chr1	3609961	3610460	Xkr4|chr1:3609961-3610460	0.25695698557369	.	.
chr1	4785497	4785996	chr1	4571692	4572191	Mrpl15|chr1:4571692-4572191	0.238488390301992	.	.
chr1	4785497	4785996	chr1	5170387	5170886	Mrpl15|chr1:5170387-5170886	0.251049364901046	.	.
chr1	4807592	4808091	chr1	5114664	5115163	Lypla1|chr1:5114664-5115163	0.247938275957839	.	.
chr1	4807592	4808091	chr1	5170387	5170886	Lypla1|chr1:5170387-5170886	0.3671841694929	.	.
chr1	5070122	5070621	chr1	5411537	5412036	Atp6v1h|chr1:5411537-5412036	0.250073600986774	.	.
chr1	5070122	5070621	chr1	5411537	5412036	Rgs20|chr1:5411537-5412036	0.250073600986774	.	.
chr1	5588179	5588678	chr1	5408202	5408701	Oprk1|chr1:5408202-5408701	0.241789607923888	.	.
chr1	7088594	7089093	chr1	7131083	7131582	Pcmtd1|chr1:7131083-7131582	0.314547151316983	.	.
chr1	7397837	7398336	chr1	7206575	7207074	Gm26901|chr1:7206575-7207074	0.197573820241184	.	.
chr1	7397837	7398336	chr1	7543474	7543973	Gm26901|chr1:7543474-7543973	0.46024639471279	.	.
chr1	7397837	7398336	chr1	7678452	7678951	Gm26901|chr1:7678452-7678951	0.270482174320314	.	.
chr1	9298975	9299474	chr1	9564420	9564919	Sntg1|chr1:9564420-9564919	0.225121031318886	.	.
chr1	9299496	9299995	chr1	9564420	9564919	Sntg1|chr1:9564420-9564919	0.26494247874196	.	.
chr1	9299496	9299995	chr1	9582034	9582533	Sntg1|chr1:9582034-9582533	0.206195679339663	.	.
chr1	9545042	9545541	chr1	9541113	9541612	Rrs1|chr1:9541113-9541612	0.399851139499525	.	.
chr1	9545042	9545541	chr1	9772700	9773199	Rrs1|chr1:9772700-9773199	0.342876715339373	.	.
chr1	9600949	9601448	chr1	9772700	9773199	Vxn|chr1:9772700-9773199	0.458703801290121	.	.
chr1	9601474	9601973	chr1	9772700	9773199	Vxn|chr1:9772700-9773199	0.243997868915163	.	.
chr1	9601474	9601973	chr1	9988645	9989144	Vxn|chr1:9988645-9989144	0.206160105816537	.	.
chr1	9700259	9700758	chr1	9298270	9298769	Mybl1|chr1:9298270-9298769	0.312993459477379	.	.
chr1	9747574	9748073	chr1	9564420	9564919	1700034P13Rik|chr1:9564420-9564919	0.43715733901394	.	.
chr1	9747574	9748073	chr1	9564420	9564919	Vcpip1|chr1:9564420-9564919	0.43715733901394	.	.
chr1	9747574	9748073	chr1	9772700	9773199	1700034P13Rik|chr1:9772700-9773199	0.221526260161564	.	.
chr1	9747574	9748073	chr1	9772700	9773199	Vcpip1|chr1:9772700-9773199	0.221526260161564	.	.
chr1	9748256	9748755	chr1	9283576	9284075	1700034P13Rik|chr1:9283576-9284075	0.2675789021768	.	.
chr1	9748256	9748755	chr1	9283576	9284075	Vcpip1|chr1:9283576-9284075	0.2675789021768	.	.
chr1	9798078	9798577	chr1	9541113	9541612	Sgk3|chr1:9541113-9541612	0.411200695576803	.	.
chr1	9908384	9908883	chr1	9988645	9989144	Mcmdc2|chr1:9988645-9989144	0.267850358262687	.	.
chr1	9943920	9944419	chr1	9541113	9541612	Snhg6|chr1:9541113-9541612	0.463284698348783	.	.
chr1	10037697	10038196	chr1	10378085	10378584	Cops5|chr1:10378085-10378584	0.358786041376782	.	.
chr1	10037697	10038196	chr1	10378085	10378584	Cspp1|chr1:10378085-10378584	0.358786041376782	.	.
chr1	10232301	10232800	chr1	10039501	10040000	Arfgef1|chr1:10039501-10040000	0.3218139904431	.	.
chr1	10232855	10233354	chr1	10039501	10040000	Arfgef1|chr1:10039501-10040000	0.253406467516891	.	.
chr1	10232855	10233354	chr1	10337552	10338051	Arfgef1|chr1:10337552-10338051	0.206261149450859	.	.
chr1	10232855	10233354	chr1	10429834	10430333	Arfgef1|chr1:10429834-10430333	0.209288422264305	.	.
chr1	10993243	10993742	chr1	10835602	10836101	Prex2|chr1:10835602-10836101	0.305286862523019	.	.
chr1	10993772	10994271	chr1	10835602	10836101	Prex2|chr1:10835602-10836101	0.375583415206652	.	.
chr1	11413910	11414409	chr1	11294936	11295435	A830018L16Rik|chr1:11294936-11295435	0.202107033910786	.	.
chr1	11413910	11414409	chr1	11427738	11428237	A830018L16Rik|chr1:11427738-11428237	0.233702855361274	.	.
chr1	12692265	12692764	chr1	12292186	12292685	Sulf1|chr1:12292186-12292685	0.346015306230689	.	.
chr1	12692265	12692764	chr1	12576886	12577385	Sulf1|chr1:12576886-12577385	0.54610371474157	.	.
chr1	12692265	12692764	chr1	12612357	12612856	Sulf1|chr1:12612357-12612856	0.22275788647394	.	.
chr1	12692265	12692764	chr1	12710573	12711072	Sulf1|chr1:12710573-12711072	0.597746025199953	.	.
chr1	12692265	12692764	chr1	12734823	12735322	Sulf1|chr1:12734823-12735322	0.238169937320439	.	.
chr1	12692874	12693373	chr1	12292186	12292685	Sulf1|chr1:12292186-12292685	0.245977470798502	.	.
chr1	12692874	12693373	chr1	12576886	12577385	Sulf1|chr1:12576886-12577385	0.290516589464253	.	.
chr1	12692874	12693373	chr1	12710573	12711072	Sulf1|chr1:12710573-12711072	0.4491618337703	.	.
chr1	13372876	13373375	chr1	13266642	13267141	Ncoa2|chr1:13266642-13267141	0.306218700843283	.	.
chr1	13372876	13373375	chr1	13561529	13562028	Ncoa2|chr1:13561529-13562028	0.341711230780584	.	.
chr1	13372876	13373375	chr1	13628107	13628606	Ncoa2|chr1:13628107-13628606	0.473656106694045	.	.
chr1	13372876	13373375	chr1	13649569	13650068	Ncoa2|chr1:13649569-13650068	0.267328224039906	.	.
chr1	13373516	13374015	chr1	13372290	13372789	Ncoa2|chr1:13372290-13372789	0.474329750884529	.	.
chr1	13373516	13374015	chr1	13706254	13706753	Ncoa2|chr1:13706254-13706753	0.24574936399171	.	.
chr1	13589563	13590062	chr1	13372290	13372789	Tram1|chr1:13372290-13372789	0.406106683082321	.	.
chr1	13589563	13590062	chr1	13425930	13426429	Tram1|chr1:13425930-13426429	0.223363475369575	.	.
chr1	13589563	13590062	chr1	13706254	13706753	Tram1|chr1:13706254-13706753	0.219050447042494	.	.
chr1	13660314	13660813	chr1	13324438	13324937	Lactb2|chr1:13324438-13324937	0.222377189565742	.	.
chr1	13660314	13660813	chr1	13836917	13837416	Lactb2|chr1:13836917-13837416	0.266283635135777	.	.
chr1	14309549	14310048	chr1	14001395	14001894	Eya1|chr1:14001395-14001894	0.353463586652418	.	.
chr1	14309549	14310048	chr1	14512462	14512961	Eya1|chr1:14512462-14512961	0.215274817116388	.	.
chr1	14755218	14755717	chr1	14635842	14636341	Msc|chr1:14635842-14636341	0.427856533840844	.	.
chr1	14755218	14755717	chr1	14739996	14740495	Msc|chr1:14739996-14740495	0.527181479174397	.	.
chr1	16093096	16093595	chr1	16440142	16440641	4930444P10Rik|chr1:16440142-16440641	0.217222451763762	.	.
chr1	16103947	16104446	chr1	16256177	16256676	Rpl7|chr1:16256177-16256676	0.230543012514789	.	.
chr1	16104453	16104952	chr1	16138697	16139196	Rpl7|chr1:16138697-16139196	0.2103051245912	.	.
chr1	16104453	16104952	chr1	16229492	16229991	Rpl7|chr1:16229492-16229991	0.271039474270938	.	.
chr1	16104453	16104952	chr1	16256177	16256676	Rpl7|chr1:16256177-16256676	0.221317675051731	.	.
chr1	16104453	16104952	chr1	16440142	16440641	Rpl7|chr1:16440142-16440641	0.418648207827549	.	.
chr1	16105563	16106062	chr1	16256697	16257196	Rdh10|chr1:16256697-16257196	0.229993252502106	.	.
chr1	16227445	16227944	chr1	16138697	16139196	Gm28095|chr1:16138697-16139196	0.291744127820093	.	.
chr1	16227445	16227944	chr1	16177516	16178015	Gm28095|chr1:16177516-16178015	0.306965874612835	.	.
chr1	16227445	16227944	chr1	16214520	16215019	Gm28095|chr1:16214520-16215019	0.264761607725039	.	.
chr1	16228160	16228659	chr1	16138697	16139196	Gm28095|chr1:16138697-16139196	0.382196233232732	.	.
chr1	16228160	16228659	chr1	16213938	16214437	Gm28095|chr1:16213938-16214437	0.345077562156759	.	.
chr1	16228160	16228659	chr1	16214520	16215019	Gm28095|chr1:16214520-16215019	0.53702211691346	.	.
chr1	16228160	16228659	chr1	16229492	16229991	Gm28095|chr1:16229492-16229991	0.313048100304619	.	.
chr1	16519761	16520260	chr1	16256177	16256676	Stau2|chr1:16256177-16256676	0.210609184120585	.	.
chr1	16519761	16520260	chr1	16440142	16440641	Stau2|chr1:16440142-16440641	0.2327800890291	.	.
chr1	16619102	16619601	chr1	16256177	16256676	Ube2w|chr1:16256177-16256676	0.252465149191799	.	.
chr1	16619102	16619601	chr1	16256697	16257196	Ube2w|chr1:16256697-16257196	0.211726812706079	.	.
chr1	16664905	16665404	chr1	16256177	16256676	Tmem70|chr1:16256177-16256676	0.460074107578296	.	.
chr1	16664905	16665404	chr1	16256697	16257196	Tmem70|chr1:16256697-16257196	0.260456780536202	.	.
chr1	16664905	16665404	chr1	16745945	16746444	Tmem70|chr1:16745945-16746444	0.375617838897659	.	.
chr1	16688506	16689005	chr1	16256177	16256676	Ly96|chr1:16256177-16256676	0.207226785970718	.	.
chr1	16688506	16689005	chr1	16256697	16257196	Ly96|chr1:16256697-16257196	0.241316635575005	.	.
chr1	17097665	17098164	chr1	17181457	17181956	Jph1|chr1:17181457-17181956	0.458250086938293	.	.
chr1	17097665	17098164	chr1	17340628	17341127	Jph1|chr1:17340628-17341127	0.219737962943245	.	.
chr1	17097665	17098164	chr1	17451234	17451733	Jph1|chr1:17451234-17451733	0.257140251604181	.	.
chr1	18057998	18058497	chr1	18106146	18106645	Gm28756|chr1:18106146-18106645	0.263008002531102	.	.
chr1	18058553	18059052	chr1	17980561	17981060	Gm28756|chr1:17980561-17981060	0.19736458131701	.	.
chr1	20820187	20820686	chr1	21232056	21232555	Mcm3|chr1:21232056-21232555	0.336168889923613	.	.
chr1	20890311	20890810	chr1	20738421	20738920	6720483E21Rik|chr1:20738421-20738920	0.205457651014013	.	.
chr1	20890311	20890810	chr1	20738421	20738920	Paqr8|chr1:20738421-20738920	0.205457651014013	.	.
chr1	20890311	20890810	chr1	20921118	20921617	6720483E21Rik|chr1:20921118-20921617	0.340987048028784	.	.
chr1	20890311	20890810	chr1	20921118	20921617	Paqr8|chr1:20921118-20921617	0.340987048028784	.	.
chr1	20890311	20890810	chr1	21008791	21009290	6720483E21Rik|chr1:21008791-21009290	0.293590795530371	.	.
chr1	20890311	20890810	chr1	21008791	21009290	Paqr8|chr1:21008791-21009290	0.293590795530371	.	.
chr1	20890311	20890810	chr1	21014419	21014918	6720483E21Rik|chr1:21014419-21014918	0.408312823191647	.	.
chr1	20890311	20890810	chr1	21014419	21014918	Paqr8|chr1:21014419-21014918	0.408312823191647	.	.
chr1	20890311	20890810	chr1	21068408	21068907	6720483E21Rik|chr1:21068408-21068907	0.323803702309991	.	.
chr1	20890311	20890810	chr1	21068408	21068907	Paqr8|chr1:21068408-21068907	0.323803702309991	.	.
chr1	20890857	20891356	chr1	20921118	20921617	6720483E21Rik|chr1:20921118-20921617	0.253768599335072	.	.
chr1	20890857	20891356	chr1	20921118	20921617	Paqr8|chr1:20921118-20921617	0.253768599335072	.	.
chr1	20890857	20891356	chr1	21008791	21009290	6720483E21Rik|chr1:21008791-21009290	0.422597723203686	.	.
chr1	20890857	20891356	chr1	21008791	21009290	Paqr8|chr1:21008791-21009290	0.422597723203686	.	.
chr1	20890857	20891356	chr1	21014419	21014918	6720483E21Rik|chr1:21014419-21014918	0.631877079699353	.	.
chr1	20890857	20891356	chr1	21014419	21014918	Paqr8|chr1:21014419-21014918	0.631877079699353	.	.
chr1	20890857	20891356	chr1	21068408	21068907	6720483E21Rik|chr1:21068408-21068907	0.271424708891965	.	.
chr1	20890857	20891356	chr1	21068408	21068907	Paqr8|chr1:21068408-21068907	0.271424708891965	.	.
chr1	20890857	20891356	chr1	21101196	21101695	6720483E21Rik|chr1:21101196-21101695	0.27259589591103	.	.
chr1	20890857	20891356	chr1	21101196	21101695	Paqr8|chr1:21101196-21101695	0.27259589591103	.	.
chr1	20951400	20951899	chr1	20738421	20738920	Efhc1|chr1:20738421-20738920	0.2400489633609	.	.
chr1	20951400	20951899	chr1	20921118	20921617	Efhc1|chr1:20921118-20921617	0.201851483306282	.	.
chr1	20951400	20951899	chr1	21008791	21009290	Efhc1|chr1:21008791-21009290	0.229557072398531	.	.
chr1	20951400	20951899	chr1	21009300	21009799	Efhc1|chr1:21009300-21009799	0.196238868476621	.	.
chr1	20951400	20951899	chr1	21068408	21068907	Efhc1|chr1:21068408-21068907	0.287648301105126	.	.
chr1	21079134	21079633	chr1	20933361	20933860	Gm28287|chr1:20933361-20933860	0.521666675188917	.	.
chr1	21079134	21079633	chr1	20933361	20933860	Tram2|chr1:20933361-20933860	0.521666675188917	.	.
chr1	21079134	21079633	chr1	20938964	20939463	Gm28287|chr1:20938964-20939463	0.49398761963844	.	.
chr1	21079134	21079633	chr1	20938964	20939463	Tram2|chr1:20938964-20939463	0.49398761963844	.	.
chr1	21079134	21079633	chr1	21166203	21166702	Gm28287|chr1:21166203-21166702	0.43118414748343	.	.
chr1	21079134	21079633	chr1	21166203	21166702	Tram2|chr1:21166203-21166702	0.43118414748343	.	.
chr1	21079134	21079633	chr1	21232056	21232555	Gm28287|chr1:21232056-21232555	0.22167972811968	.	.
chr1	21079134	21079633	chr1	21232056	21232555	Tram2|chr1:21232056-21232555	0.22167972811968	.	.
chr1	21079134	21079633	chr1	21411526	21412025	Gm28287|chr1:21411526-21412025	0.22969870311407	.	.
chr1	21079134	21079633	chr1	21411526	21412025	Tram2|chr1:21411526-21412025	0.22969870311407	.	.
chr1	21079134	21079633	chr1	21462720	21463219	Gm28287|chr1:21462720-21463219	0.436738634179942	.	.
chr1	21079134	21079633	chr1	21462720	21463219	Tram2|chr1:21462720-21463219	0.436738634179942	.	.
chr1	21079134	21079633	chr1	21463413	21463912	Gm28287|chr1:21463413-21463912	0.256587566245746	.	.
chr1	21079134	21079633	chr1	21463413	21463912	Tram2|chr1:21463413-21463912	0.256587566245746	.	.
chr1	21218543	21219042	chr1	21232056	21232555	Tmem14a|chr1:21232056-21232555	0.359495079115215	.	.
chr1	21218543	21219042	chr1	21411526	21412025	Tmem14a|chr1:21411526-21412025	0.214620554651376	.	.
chr1	21218543	21219042	chr1	21463413	21463912	Tmem14a|chr1:21463413-21463912	0.25000439941811	.	.
chr1	21271420	21271919	chr1	21496233	21496732	Gm28836|chr1:21496233-21496732	0.387656100082524	.	.
chr1	21961224	21961723	chr1	21918648	21919147	Kcnq5|chr1:21918648-21919147	0.203478512337945	.	.
chr1	22805771	22806270	chr1	22943987	22944486	Rims1|chr1:22943987-22944486	0.219444432490362	.	.
chr1	22805771	22806270	chr1	23003061	23003560	Rims1|chr1:23003061-23003560	0.491005655549113	.	.
chr1	22805771	22806270	chr1	23140485	23140984	Rims1|chr1:23140485-23140984	0.259135532699702	.	.
chr1	22805771	22806270	chr1	23161483	23161982	Rims1|chr1:23161483-23161982	0.199460242645306	.	.
chr1	22805771	22806270	chr1	23170669	23171168	Rims1|chr1:23170669-23171168	0.528173718382227	.	.
chr1	23762292	23762791	chr1	23762798	23763297	B3gat2|chr1:23762798-23763297	0.290248473033479	.	.
chr1	23762292	23762791	chr1	23806224	23806723	B3gat2|chr1:23806224-23806723	0.396378695909958	.	.
chr1	23762292	23762791	chr1	23806771	23807270	B3gat2|chr1:23806771-23807270	0.314398053130157	.	.
chr1	23762292	23762791	chr1	23848998	23849497	B3gat2|chr1:23848998-23849497	0.346654155827558	.	.
chr1	23762292	23762791	chr1	23849500	23849999	B3gat2|chr1:23849500-23849999	0.466645703760964	.	.
chr1	23921626	23922125	chr1	23762798	23763297	Smap1|chr1:23762798-23763297	0.516819688886774	.	.
chr1	23921626	23922125	chr1	23762798	23763297	Smap1|chr1:23762798-23763297	0.516819688886775	.	.
chr1	23922128	23922627	chr1	23848998	23849497	Smap1|chr1:23848998-23849497	0.242349705627958	.	.
chr1	23922128	23922627	chr1	23849500	23849999	Smap1|chr1:23849500-23849999	0.218367105875728	.	.
chr1	24005456	24005955	chr1	24218975	24219474	Sdhaf4|chr1:24218975-24219474	0.230866434827304	.	.
chr1	24099649	24100148	chr1	24378414	24378913	Fam135a|chr1:24378414-24378913	0.30451951223597	.	.
chr1	24100186	24100685	chr1	24367541	24368040	Fam135a|chr1:24367541-24368040	0.197278821299727	.	.
chr1	24586286	24586785	chr1	24611656	24612155	Col19a1|chr1:24611656-24612155	0.284608914662002	.	.
chr1	24586286	24586785	chr1	24614093	24614592	Col19a1|chr1:24614093-24614592	0.280611711505925	.	.
chr1	24586286	24586785	chr1	24614797	24615296	Col19a1|chr1:24614797-24615296	0.245066887666351	.	.
chr1	24586286	24586785	chr1	24615721	24616220	Col19a1|chr1:24615721-24616220	0.241998681361756	.	.
chr1	24586286	24586785	chr1	24869895	24870394	Col19a1|chr1:24869895-24870394	0.218573932705792	.	.
chr1	24587149	24587648	chr1	24349664	24350163	Col19a1|chr1:24349664-24350163	0.285626937736035	.	.
chr1	24587149	24587648	chr1	24374860	24375359	Col19a1|chr1:24374860-24375359	0.330092898088979	.	.
chr1	24587149	24587648	chr1	24602377	24602876	Col19a1|chr1:24602377-24602876	0.299052837220358	.	.
chr1	24587149	24587648	chr1	24928254	24928753	Col19a1|chr1:24928254-24928753	0.232326450062435	.	.
chr1	24678265	24678764	chr1	24367541	24368040	Lmbrd1|chr1:24367541-24368040	0.227451879586541	.	.
chr1	24678265	24678764	chr1	24404774	24405273	Lmbrd1|chr1:24404774-24405273	0.391943199940064	.	.
chr1	24678265	24678764	chr1	24613347	24613846	Lmbrd1|chr1:24613347-24613846	0.213116169502266	.	.
chr1	24678265	24678764	chr1	24614797	24615296	Lmbrd1|chr1:24614797-24615296	0.271468487288475	.	.
chr1	24678265	24678764	chr1	24615721	24616220	Lmbrd1|chr1:24615721-24616220	0.224339825617168	.	.
chr1	24678265	24678764	chr1	24665940	24666439	Lmbrd1|chr1:24665940-24666439	0.446625088978865	.	.
chr1	24678265	24678764	chr1	24873541	24874040	Lmbrd1|chr1:24873541-24874040	0.361002060769204	.	.
chr1	24679014	24679513	chr1	24509945	24510444	Lmbrd1|chr1:24509945-24510444	0.373381428901736	.	.
chr1	24679014	24679513	chr1	24901204	24901703	Lmbrd1|chr1:24901204-24901703	0.209496508454667	.	.
chr1	30873430	30873929	chr1	30740784	30741283	Phf3|chr1:30740784-30741283	0.234970412324832	.	.
chr1	30873942	30874441	chr1	30740784	30741283	Phf3|chr1:30740784-30741283	0.390703541100718	.	.
chr1	30873942	30874441	chr1	30740784	30741283	Phf3|chr1:30740784-30741283	0.390703541100719	.	.
chr1	30873942	30874441	chr1	31046530	31047029	Phf3|chr1:31046530-31047029	0.22649104772989	.	.
chr1	30949080	30949579	chr1	30554023	30554522	Ptp4a1|chr1:30554023-30554522	0.27261234009552	.	.
chr1	30949080	30949579	chr1	30700382	30700881	Ptp4a1|chr1:30700382-30700881	0.242442365454083	.	.
chr1	30949080	30949579	chr1	30930527	30931026	Ptp4a1|chr1:30930527-30931026	0.228016937606441	.	.
chr1	30949080	30949579	chr1	31083206	31083705	Ptp4a1|chr1:31083206-31083705	0.216899394014179	.	.
chr1	30949080	30949579	chr1	31083805	31084304	Ptp4a1|chr1:31083805-31084304	0.231093108812522	.	.
chr1	30949582	30950081	chr1	30554023	30554522	Ptp4a1|chr1:30554023-30554522	0.331608703616925	.	.
chr1	30949582	30950081	chr1	30683990	30684489	Ptp4a1|chr1:30683990-30684489	0.208864364234264	.	.
chr1	30949582	30950081	chr1	30930527	30931026	Ptp4a1|chr1:30930527-30931026	0.451811717505403	.	.
chr1	30949582	30950081	chr1	31102249	31102748	Ptp4a1|chr1:31102249-31102748	0.38267065447674	.	.
chr1	31040863	31041362	chr1	30751054	30751553	Gm28644|chr1:30751054-30751553	0.611025130873109	.	.
chr1	31040863	31041362	chr1	30808259	30808758	Gm28644|chr1:30808259-30808758	0.315854462249224	.	.
chr1	31040863	31041362	chr1	31040355	31040854	Gm28644|chr1:31040355-31040854	0.539591070436845	.	.
chr1	31040863	31041362	chr1	31051449	31051948	Gm28644|chr1:31051449-31051948	0.294368554905442	.	.
chr1	31040863	31041362	chr1	31153918	31154417	Gm28644|chr1:31153918-31154417	0.202076787731121	.	.
chr1	31040863	31041362	chr1	31210103	31210602	Gm28644|chr1:31210103-31210602	0.450630681715235	.	.
chr1	34439491	34439990	chr1	34434117	34434616	Ccdc115|chr1:34434117-34434616	0.425270766862781	.	.
chr1	34439491	34439990	chr1	34434117	34434616	Imp4|chr1:34434117-34434616	0.425270766862781	.	.
chr1	34439491	34439990	chr1	34434650	34435149	Ccdc115|chr1:34434650-34435149	0.202380254064747	.	.
chr1	34439491	34439990	chr1	34434650	34435149	Imp4|chr1:34434650-34435149	0.202380254064747	.	.
chr1	34459438	34459937	chr1	34434650	34435149	Ptpn18|chr1:34434650-34435149	0.262220082562203	.	.
chr1	34459438	34459937	chr1	34602327	34602826	Ptpn18|chr1:34602327-34602826	0.4031159328823	.	.
chr1	34485175	34485674	chr1	34379267	34379766	4930568A12Rik|chr1:34379267-34379766	0.339574535115185	.	.
chr1	34485175	34485674	chr1	34379267	34379766	4930568A12Rik|chr1:34379267-34379766	0.339574535115186	.	.
chr1	34485175	34485674	chr1	34434650	34435149	4930568A12Rik|chr1:34434650-34435149	0.236641755596482	.	.
chr1	34485782	34486281	chr1	34434650	34435149	4930568A12Rik|chr1:34434650-34435149	0.285579643722562	.	.
chr1	34579442	34579941	chr1	34379267	34379766	1700101I19Rik|chr1:34379267-34379766	0.202746977441065	.	.
chr1	34579442	34579941	chr1	34379267	34379766	Amer3|chr1:34379267-34379766	0.202746977441065	.	.
chr1	34579442	34579941	chr1	34434117	34434616	1700101I19Rik|chr1:34434117-34434616	0.241700377333765	.	.
chr1	34579442	34579941	chr1	34434117	34434616	Amer3|chr1:34434117-34434616	0.241700377333765	.	.
chr1	34579442	34579941	chr1	34434650	34435149	1700101I19Rik|chr1:34434650-34435149	0.212692439949712	.	.
chr1	34579442	34579941	chr1	34434650	34435149	Amer3|chr1:34434650-34435149	0.212692439949712	.	.
chr1	34579442	34579941	chr1	34602327	34602826	1700101I19Rik|chr1:34602327-34602826	0.200950102853016	.	.
chr1	34579442	34579941	chr1	34602327	34602826	Amer3|chr1:34602327-34602826	0.200950102853016	.	.
chr1	34579442	34579941	chr1	34665018	34665517	1700101I19Rik|chr1:34665018-34665517	0.444577776871262	.	.
chr1	34579442	34579941	chr1	34665018	34665517	Amer3|chr1:34665018-34665517	0.444577776871262	.	.
chr1	34579442	34579941	chr1	34738307	34738806	1700101I19Rik|chr1:34738307-34738806	0.2380135356879	.	.
chr1	34579442	34579941	chr1	34738307	34738806	Amer3|chr1:34738307-34738806	0.2380135356879	.	.
chr1	34677895	34678394	chr1	34602327	34602826	Arhgef4|chr1:34602327-34602826	0.33652611241144	.	.
chr1	34677895	34678394	chr1	34665018	34665517	Arhgef4|chr1:34665018-34665517	0.374817900576076	.	.
chr1	34677895	34678394	chr1	34987859	34988358	Arhgef4|chr1:34987859-34988358	0.361528827753981	.	.
chr1	34801460	34801959	chr1	34642414	34642913	Arhgef4|chr1:34642414-34642913	0.36203739969885	.	.
chr1	34801460	34801959	chr1	34752832	34753331	Arhgef4|chr1:34752832-34753331	0.224452982727647	.	.
chr1	34801460	34801959	chr1	34867150	34867649	Arhgef4|chr1:34867150-34867649	0.300295886416649	.	.
chr1	34801460	34801959	chr1	35003146	35003645	Arhgef4|chr1:35003146-35003645	0.236938077562825	.	.
chr1	34842804	34843303	chr1	34602327	34602826	Fam168b|chr1:34602327-34602826	0.446179984183082	.	.
chr1	34842804	34843303	chr1	34665018	34665517	Fam168b|chr1:34665018-34665517	0.248579242998866	.	.
chr1	34842804	34843303	chr1	34830919	34831418	Fam168b|chr1:34830919-34831418	0.217652391363738	.	.
chr1	34842804	34843303	chr1	34891506	34892005	Fam168b|chr1:34891506-34892005	0.209902995504958	.	.
chr1	34842804	34843303	chr1	34987859	34988358	Fam168b|chr1:34987859-34988358	0.53240638289812	.	.
chr1	34842804	34843303	chr1	35018764	35019263	Fam168b|chr1:35018764-35019263	0.340610415010303	.	.
chr1	34842804	34843303	chr1	35019271	35019770	Fam168b|chr1:35019271-35019770	0.224418583915287	.	.
chr1	34842804	34843303	chr1	35050920	35051419	Fam168b|chr1:35050920-35051419	0.200398655391423	.	.
chr1	34842804	34843303	chr1	35212284	35212783	Fam168b|chr1:35212284-35212783	0.359273018262069	.	.
chr1	34849768	34850267	chr1	34877526	34878025	Plekhb2|chr1:34877526-34878025	0.224743501360912	.	.
chr1	34849768	34850267	chr1	34896857	34897356	Plekhb2|chr1:34896857-34897356	0.224084016867294	.	.
chr1	34850452	34850951	chr1	34830919	34831418	Plekhb2|chr1:34830919-34831418	0.321082629365323	.	.
chr1	34850452	34850951	chr1	34891506	34892005	Plekhb2|chr1:34891506-34892005	0.237167755951897	.	.
chr1	34850452	34850951	chr1	35003146	35003645	Plekhb2|chr1:35003146-35003645	0.468499502018974	.	.
chr1	34850452	34850951	chr1	35014467	35014966	Plekhb2|chr1:35014467-35014966	0.493468666460425	.	.
chr1	37719678	37720177	chr1	37806833	37807332	2010300C02Rik|chr1:37806833-37807332	0.430004067552911	.	.
chr1	37864699	37865198	chr1	37512048	37512547	Gm26805|chr1:37512048-37512547	0.262958696616849	.	.
chr1	37864699	37865198	chr1	37663494	37663993	Gm26805|chr1:37663494-37663993	0.254018924295802	.	.
chr1	37864699	37865198	chr1	37664601	37665100	Gm26805|chr1:37664601-37665100	0.326381731864785	.	.
chr1	37864699	37865198	chr1	37725725	37726224	Gm26805|chr1:37725725-37726224	0.199885568884105	.	.
chr1	37864699	37865198	chr1	37726317	37726816	Gm26805|chr1:37726317-37726816	0.278018903742899	.	.
chr1	37865263	37865762	chr1	37664601	37665100	Gm26805|chr1:37664601-37665100	0.238303178008464	.	.
chr1	37865263	37865762	chr1	37664601	37665100	Tsga10|chr1:37664601-37665100	0.238303178008464	.	.
chr1	37890241	37890740	chr1	37664601	37665100	Mitd1|chr1:37664601-37665100	0.299766783829749	.	.
chr1	37890241	37890740	chr1	37664601	37665100	Mrpl30|chr1:37664601-37665100	0.299766783829749	.	.
chr1	37890241	37890740	chr1	37678238	37678737	Mitd1|chr1:37678238-37678737	0.204483601074345	.	.
chr1	37890241	37890740	chr1	37678238	37678737	Mrpl30|chr1:37678238-37678737	0.204483601074345	.	.
chr1	37997082	37997581	chr1	37512048	37512547	Eif5b|chr1:37512048-37512547	0.250588184379518	.	.
chr1	37997082	37997581	chr1	37512048	37512547	Txndc9|chr1:37512048-37512547	0.250588184379518	.	.
chr1	37997778	37998277	chr1	37725725	37726224	Eif5b|chr1:37725725-37726224	0.289279814814972	.	.
chr1	37997778	37998277	chr1	37725725	37726224	Txndc9|chr1:37725725-37726224	0.289279814814972	.	.
chr1	38129526	38130025	chr1	38185452	38185951	Rev1|chr1:38185452-38185951	0.218536561477499	.	.
chr1	40085635	40086134	chr1	40116380	40116879	Gm16894|chr1:40116380-40116879	0.333398771574676	.	.
chr1	40085635	40086134	chr1	40266906	40267405	Gm16894|chr1:40266906-40267405	0.244310885807321	.	.
chr1	40085635	40086134	chr1	40380047	40380546	Gm16894|chr1:40380047-40380546	0.221331467416131	.	.
chr1	40224983	40225482	chr1	40000355	40000854	Il1r1|chr1:40000355-40000854	0.346129811323056	.	.
chr1	40224983	40225482	chr1	40000871	40001370	Il1r1|chr1:40000871-40001370	0.230978002254417	.	.
chr1	40224983	40225482	chr1	40068735	40069234	Il1r1|chr1:40068735-40069234	0.271051145710443	.	.
chr1	40224983	40225482	chr1	40109749	40110248	Il1r1|chr1:40109749-40110248	0.542359874409881	.	.
chr1	40224983	40225482	chr1	40380047	40380546	Il1r1|chr1:40380047-40380546	0.449246081537756	.	.
chr1	40579713	40580212	chr1	40312770	40313269	Gm35801|chr1:40312770-40313269	0.342293321966268	.	.
chr1	40579713	40580212	chr1	40312770	40313269	Slc9a4|chr1:40312770-40313269	0.342293321966268	.	.
chr1	40579713	40580212	chr1	40378676	40379175	Gm35801|chr1:40378676-40379175	0.424773548697539	.	.
chr1	40579713	40580212	chr1	40378676	40379175	Slc9a4|chr1:40378676-40379175	0.424773548697539	.	.
chr1	40579713	40580212	chr1	40660814	40661313	Gm35801|chr1:40660814-40661313	0.237666921659463	.	.
chr1	40579713	40580212	chr1	40660814	40661313	Slc9a4|chr1:40660814-40661313	0.237666921659463	.	.
chr1	40680467	40680966	chr1	40548191	40548690	Slc9a2|chr1:40548191-40548690	0.4528687722722	.	.
chr1	40680467	40680966	chr1	40797275	40797774	Slc9a2|chr1:40797275-40797774	0.247189488303122	.	.
chr1	40680467	40680966	chr1	40942612	40943111	Slc9a2|chr1:40942612-40943111	0.503367992803681	.	.
chr1	40681063	40681562	chr1	40380047	40380546	Slc9a2|chr1:40380047-40380546	0.325668478605248	.	.
chr1	40681063	40681562	chr1	40548191	40548690	Slc9a2|chr1:40548191-40548690	0.206248934302302	.	.
chr1	40681063	40681562	chr1	40681655	40682154	Slc9a2|chr1:40681655-40682154	0.313650502895954	.	.
chr1	40681063	40681562	chr1	40797275	40797774	Slc9a2|chr1:40797275-40797774	0.236901091140428	.	.
chr1	40681063	40681562	chr1	40942612	40943111	Slc9a2|chr1:40942612-40943111	0.214886373632465	.	.
chr1	40790447	40790946	chr1	40681655	40682154	Mfsd9|chr1:40681655-40682154	0.247114860418567	.	.
chr1	42261772	42262271	chr1	42108451	42108950	Gm28175|chr1:42108451-42108950	0.457746554559612	.	.
chr1	43827102	43827601	chr1	43898955	43899454	Uxs1|chr1:43898955-43899454	0.260775459671858	.	.
chr1	43827102	43827601	chr1	44217086	44217585	Uxs1|chr1:44217086-44217585	0.257966476092611	.	.
chr1	43827615	43828114	chr1	44042471	44042970	Uxs1|chr1:44042471-44042970	0.260481901037619	.	.
chr1	43827615	43828114	chr1	44217086	44217585	Uxs1|chr1:44217086-44217585	0.473060602272534	.	.
chr1	43933698	43934197	chr1	43797839	43798338	Tpp2|chr1:43797839-43798338	0.19724112875284	.	.
chr1	43933698	43934197	chr1	44217086	44217585	Tpp2|chr1:44217086-44217585	0.341438307467392	.	.
chr1	44102213	44102712	chr1	44459127	44459626	Tex30|chr1:44459127-44459626	0.19777543247338	.	.
chr1	44118638	44119137	chr1	44198134	44198633	Bivm|chr1:44198134-44198633	0.254123920830364	.	.
chr1	44118638	44119137	chr1	44198134	44198633	Poglut2|chr1:44198134-44198633	0.254123920830364	.	.
chr1	44118638	44119137	chr1	44459127	44459626	Bivm|chr1:44459127-44459626	0.209164184875923	.	.
chr1	44118638	44119137	chr1	44459127	44459626	Poglut2|chr1:44459127-44459626	0.209164184875923	.	.
chr1	44119663	44120162	chr1	44459127	44459626	Bivm|chr1:44459127-44459626	0.424715199246752	.	.
chr1	44147693	44148192	chr1	44041766	44042265	Ercc5|chr1:44041766-44042265	0.247315155975298	.	.
chr1	44147693	44148192	chr1	44198134	44198633	Ercc5|chr1:44198134-44198633	0.273950048924005	.	.
chr1	44147693	44148192	chr1	44459127	44459626	Ercc5|chr1:44459127-44459626	0.221464974190735	.	.
chr1	44551396	44551895	chr1	44445027	44445526	Gulp1|chr1:44445027-44445526	0.470691918735431	.	.
chr1	44551396	44551895	chr1	44590075	44590574	Gulp1|chr1:44590075-44590574	0.279930068822988	.	.
chr1	44551396	44551895	chr1	44683791	44684290	Gulp1|chr1:44683791-44684290	0.236899069964863	.	.
chr1	44552204	44552703	chr1	44445027	44445526	Gulp1|chr1:44445027-44445526	0.308947240779186	.	.
chr1	44552204	44552703	chr1	44456207	44456706	Gulp1|chr1:44456207-44456706	0.268519033436557	.	.
chr1	44552204	44552703	chr1	44595978	44596477	Gulp1|chr1:44595978-44596477	0.454539993945813	.	.
chr1	44552204	44552703	chr1	44640948	44641447	Gulp1|chr1:44640948-44641447	0.487537841576678	.	.
chr1	44552204	44552703	chr1	44668754	44669253	Gulp1|chr1:44668754-44669253	0.38518494500916	.	.
chr1	44552204	44552703	chr1	44669372	44669871	Gulp1|chr1:44669372-44669871	0.258188333959427	.	.
chr1	44552204	44552703	chr1	44683791	44684290	Gulp1|chr1:44683791-44684290	0.460989375977384	.	.
chr1	44552204	44552703	chr1	44700688	44701187	Gulp1|chr1:44700688-44701187	0.386307636017619	.	.
chr1	44745649	44746148	chr1	44459127	44459626	4930521E06Rik|chr1:44459127-44459626	0.240507521458829	.	.
chr1	44745649	44746148	chr1	44595978	44596477	4930521E06Rik|chr1:44595978-44596477	0.244652867158834	.	.
chr1	44745649	44746148	chr1	44613600	44614099	4930521E06Rik|chr1:44613600-44614099	0.425414813267896	.	.
chr1	45795197	45795696	chr1	45766992	45767491	Wdr75|chr1:45766992-45767491	0.240116027113786	.	.
chr1	45925424	45925923	chr1	45627823	45628322	Slc40a1|chr1:45627823-45628322	0.327335678313011	.	.
chr1	45925424	45925923	chr1	45837607	45838106	Slc40a1|chr1:45837607-45838106	0.255011032188245	.	.
chr1	46065930	46066429	chr1	45767598	45768097	Dnah7b|chr1:45767598-45768097	0.222369937890151	.	.
chr1	46065930	46066429	chr1	45825095	45825594	Dnah7b|chr1:45825095-45825594	0.234412984054718	.	.
chr1	46066566	46067065	chr1	46067115	46067614	Dnah7b|chr1:46067115-46067614	0.397201625510179	.	.
chr1	52113595	52114094	chr1	52145700	52146199	Gm31812|chr1:52145700-52146199	0.221127030689677	.	.
chr1	52113595	52114094	chr1	52299528	52300027	Gm31812|chr1:52299528-52300027	0.274780153928379	.	.
chr1	52119152	52119651	chr1	52388093	52388592	Stat1|chr1:52388093-52388592	0.236555699282914	.	.
chr1	52232193	52232692	chr1	52004041	52004540	Gls|chr1:52004041-52004540	0.381146300535727	.	.
chr1	52232193	52232692	chr1	52299528	52300027	Gls|chr1:52299528-52300027	0.519072638716348	.	.
chr1	52232193	52232692	chr1	52456555	52457054	Gls|chr1:52456555-52457054	0.271072717415572	.	.
chr1	52233098	52233597	chr1	52132002	52132501	Gls|chr1:52132002-52132501	0.287121722103005	.	.
chr1	52233098	52233597	chr1	52156174	52156673	Gls|chr1:52156174-52156673	0.314024818817771	.	.
chr1	52233098	52233597	chr1	52156743	52157242	Gls|chr1:52156743-52157242	0.444329383206524	.	.
chr1	52233098	52233597	chr1	52465202	52465701	Gls|chr1:52465202-52465701	0.260066755721262	.	.
chr1	52500159	52500658	chr1	52344435	52344934	Nab1|chr1:52344435-52344934	0.197893680378199	.	.
chr1	52500159	52500658	chr1	52388093	52388592	Nab1|chr1:52388093-52388592	0.453689384489312	.	.
chr1	52630383	52630882	chr1	52547500	52547999	Nemp2|chr1:52547500-52547999	0.374403916809631	.	.
chr1	52630383	52630882	chr1	52648075	52648574	Nemp2|chr1:52648075-52648574	0.262423764527357	.	.
chr1	52630383	52630882	chr1	52660770	52661269	Nemp2|chr1:52660770-52661269	0.291205506201358	.	.
chr1	52630383	52630882	chr1	52683432	52683931	Nemp2|chr1:52683432-52683931	0.361880086828742	.	.
chr1	52630383	52630882	chr1	52684440	52684939	Nemp2|chr1:52684440-52684939	0.208153419407336	.	.
chr1	52630934	52631433	chr1	52299528	52300027	Nemp2|chr1:52299528-52300027	0.200458140539353	.	.
chr1	52630934	52631433	chr1	52547500	52547999	Nemp2|chr1:52547500-52547999	0.305161552597457	.	.
chr1	52630934	52631433	chr1	52648075	52648574	Nemp2|chr1:52648075-52648574	0.303399113518434	.	.
chr1	52630934	52631433	chr1	52660770	52661269	Nemp2|chr1:52660770-52661269	0.318789887242969	.	.
chr1	52630934	52631433	chr1	52683432	52683931	Nemp2|chr1:52683432-52683931	0.498460198600803	.	.
chr1	52630934	52631433	chr1	52684440	52684939	Nemp2|chr1:52684440-52684939	0.293822537312053	.	.
chr1	52726267	52726766	chr1	52299528	52300027	Mfsd6|chr1:52299528-52300027	0.207804687839954	.	.
chr1	52726931	52727430	chr1	52336605	52337104	Mfsd6|chr1:52336605-52337104	0.232031776118393	.	.
chr1	52726931	52727430	chr1	52456555	52457054	Mfsd6|chr1:52456555-52457054	0.254910928350856	.	.
chr1	52727486	52727985	chr1	52299528	52300027	Mfsd6|chr1:52299528-52300027	0.233644809957676	.	.
chr1	52727486	52727985	chr1	52302470	52302969	Mfsd6|chr1:52302470-52302969	0.36572030733696	.	.
chr1	52727486	52727985	chr1	52547500	52547999	Mfsd6|chr1:52547500-52547999	0.527136963679308	.	.
chr1	52727486	52727985	chr1	52648075	52648574	Mfsd6|chr1:52648075-52648574	0.238353584595396	.	.
chr1	52727486	52727985	chr1	52660770	52661269	Mfsd6|chr1:52660770-52661269	0.443502977156243	.	.
chr1	52727486	52727985	chr1	52683432	52683931	Mfsd6|chr1:52683432-52683931	0.217391497899942	.	.
chr1	52727486	52727985	chr1	52684440	52684939	Mfsd6|chr1:52684440-52684939	0.314561948888196	.	.
chr1	52817513	52818012	chr1	52798675	52799174	Inpp1|chr1:52798675-52799174	0.36143770056516	.	.
chr1	52817513	52818012	chr1	52918307	52918806	Inpp1|chr1:52918307-52918806	0.224899354387031	.	.
chr1	52844734	52845233	chr1	52793573	52794072	Hibch|chr1:52793573-52794072	0.427832746606882	.	.
chr1	52844734	52845233	chr1	52952486	52952985	Hibch|chr1:52952486-52952985	0.253841222618451	.	.
chr1	52844734	52845233	chr1	52953081	52953580	Hibch|chr1:52953081-52953580	0.342210932353968	.	.
chr1	52844734	52845233	chr1	52955615	52956114	Hibch|chr1:52955615-52956114	0.274667714392105	.	.
chr1	53296806	53297305	chr1	53032502	53033001	Ormdl1|chr1:53032502-53033001	0.285571485449465	.	.
chr1	53296806	53297305	chr1	53032502	53033001	Pms1|chr1:53032502-53033001	0.285571485449465	.	.
chr1	53296806	53297305	chr1	53709563	53710062	Ormdl1|chr1:53709563-53710062	0.404908153677273	.	.
chr1	53296806	53297305	chr1	53709563	53710062	Pms1|chr1:53709563-53710062	0.404908153677273	.	.
chr1	53297308	53297807	chr1	53225566	53226065	Ormdl1|chr1:53225566-53226065	0.25188874740294	.	.
chr1	53297308	53297807	chr1	53225566	53226065	Pms1|chr1:53225566-53226065	0.25188874740294	.	.
chr1	53313399	53313898	chr1	53032502	53033001	Osgepl1|chr1:53032502-53033001	0.243917180065893	.	.
chr1	53313399	53313898	chr1	53053006	53053505	Osgepl1|chr1:53053006-53053505	0.222218295681664	.	.
chr1	53313399	53313898	chr1	53709563	53710062	Osgepl1|chr1:53709563-53710062	0.401825065827251	.	.
chr1	53352482	53352981	chr1	53053006	53053505	Asdurf|chr1:53053006-53053505	0.258358281325624	.	.
chr1	53352482	53352981	chr1	53053006	53053505	Asnsd1|chr1:53053006-53053505	0.258358281325624	.	.
chr1	53352482	53352981	chr1	53709563	53710062	Asdurf|chr1:53709563-53710062	0.513035957022941	.	.
chr1	53352482	53352981	chr1	53709563	53710062	Asnsd1|chr1:53709563-53710062	0.513035957022941	.	.
chr1	53706596	53707095	chr1	53909069	53909568	Dnah7a|chr1:53909069-53909568	0.26382435053958	.	.
chr1	53785040	53785539	chr1	53709563	53710062	Stk17b|chr1:53709563-53710062	0.44637629148041	.	.
chr1	53785040	53785539	chr1	53931259	53931758	Stk17b|chr1:53931259-53931758	0.401702396913562	.	.
chr1	53785040	53785539	chr1	53974866	53975365	Stk17b|chr1:53974866-53975365	0.353294096107298	.	.
chr1	54194329	54194828	chr1	54319138	54319637	Hecw2|chr1:54319138-54319637	0.307395976999014	.	.
chr1	54194947	54195446	chr1	54332940	54333439	Hecw2|chr1:54332940-54333439	0.20577222215749	.	.
chr1	54250459	54250958	chr1	54319138	54319637	Ccdc150|chr1:54319138-54319637	0.553434515109941	.	.
chr1	54250459	54250958	chr1	54608585	54609084	Ccdc150|chr1:54608585-54609084	0.354781876158549	.	.
chr1	54250459	54250958	chr1	54707058	54707557	Ccdc150|chr1:54707058-54707557	0.228833039839706	.	.
chr1	54438767	54439266	chr1	54319138	54319637	Gtf3c3|chr1:54319138-54319637	0.247610988602662	.	.
chr1	54557443	54557942	chr1	54715524	54716023	Pgap1|chr1:54715524-54716023	0.339826445006018	.	.
chr1	54557443	54557942	chr1	54734870	54735369	Pgap1|chr1:54734870-54735369	0.28129191897131	.	.
chr1	55027198	55027697	chr1	54832673	54833172	Sf3b1|chr1:54832673-54833172	0.273041304520531	.	.
chr1	55052491	55052990	chr1	54832673	54833172	Coq10b|chr1:54832673-54833172	0.346343105861461	.	.
chr1	55052491	55052990	chr1	54898507	54899006	Coq10b|chr1:54898507-54899006	0.261818764930174	.	.
chr1	55053010	55053509	chr1	54787762	54788261	Coq10b|chr1:54787762-54788261	0.284564073589402	.	.
chr1	55053010	55053509	chr1	54832673	54833172	Coq10b|chr1:54832673-54833172	0.261516517136769	.	.
chr1	55053010	55053509	chr1	55171875	55172374	Coq10b|chr1:55171875-55172374	0.203375244481694	.	.
chr1	55087395	55087894	chr1	54815494	54815993	Hspd1|chr1:54815494-54815993	0.274267371654111	.	.
chr1	55087395	55087894	chr1	54815494	54815993	Hspe1|chr1:54815494-54815993	0.274267371654111	.	.
chr1	55087395	55087894	chr1	54896345	54896844	Hspd1|chr1:54896345-54896844	0.290537552494004	.	.
chr1	55087395	55087894	chr1	54896345	54896844	Hspe1|chr1:54896345-54896844	0.290537552494004	.	.
chr1	55087395	55087894	chr1	54898507	54899006	Hspd1|chr1:54898507-54899006	0.288057102856295	.	.
chr1	55087395	55087894	chr1	54898507	54899006	Hspe1|chr1:54898507-54899006	0.288057102856295	.	.
chr1	55087908	55088407	chr1	54832673	54833172	Hspd1|chr1:54832673-54833172	0.296378205667783	.	.
chr1	55087908	55088407	chr1	54832673	54833172	Hspe1|chr1:54832673-54833172	0.296378205667783	.	.
chr1	55130908	55131407	chr1	54832673	54833172	Mob4|chr1:54832673-54833172	0.258118537234289	.	.
chr1	55131471	55131970	chr1	54815494	54815993	Mob4|chr1:54815494-54815993	0.427977380417858	.	.
chr1	55131471	55131970	chr1	54898507	54899006	Mob4|chr1:54898507-54899006	0.284643557357619	.	.
chr1	55131471	55131970	chr1	55221300	55221799	Mob4|chr1:55221300-55221799	0.197616278394717	.	.
chr1	55236881	55237380	chr1	54832673	54833172	Mars2|chr1:54832673-54833172	0.494759346417866	.	.
chr1	55236881	55237380	chr1	55404316	55404815	Mars2|chr1:55404316-55404815	0.197926774332391	.	.
chr1	55405572	55406071	chr1	55171875	55172374	Plcl1|chr1:55171875-55172374	0.344850624979448	.	.
chr1	55406395	55406894	chr1	55462215	55462714	Plcl1|chr1:55462215-55462714	0.255890107607694	.	.
chr1	57377374	57377873	chr1	57612380	57612879	1700066M21Rik|chr1:57612380-57612879	0.200701655217719	.	.
chr1	57377374	57377873	chr1	57612380	57612879	4930558J18Rik|chr1:57612380-57612879	0.200701655217719	.	.
chr1	57377374	57377873	chr1	57623439	57623938	1700066M21Rik|chr1:57623439-57623938	0.337442995105633	.	.
chr1	57377374	57377873	chr1	57623439	57623938	4930558J18Rik|chr1:57623439-57623938	0.337442995105633	.	.
chr1	57377374	57377873	chr1	57642139	57642638	1700066M21Rik|chr1:57642139-57642638	0.389608905402988	.	.
chr1	57377374	57377873	chr1	57642139	57642638	4930558J18Rik|chr1:57642139-57642638	0.389608905402988	.	.
chr1	57377374	57377873	chr1	57643007	57643506	1700066M21Rik|chr1:57643007-57643506	0.266686298067581	.	.
chr1	57377374	57377873	chr1	57643007	57643506	4930558J18Rik|chr1:57643007-57643506	0.266686298067581	.	.
chr1	57377374	57377873	chr1	57643609	57644108	1700066M21Rik|chr1:57643609-57644108	0.485905798607176	.	.
chr1	57377374	57377873	chr1	57643609	57644108	4930558J18Rik|chr1:57643609-57644108	0.485905798607176	.	.
chr1	57377374	57377873	chr1	57717353	57717852	1700066M21Rik|chr1:57717353-57717852	0.369140833282924	.	.
chr1	57377374	57377873	chr1	57717353	57717852	4930558J18Rik|chr1:57717353-57717852	0.369140833282924	.	.
chr1	57377374	57377873	chr1	57740754	57741253	1700066M21Rik|chr1:57740754-57741253	0.195752162588365	.	.
chr1	57377374	57377873	chr1	57740754	57741253	4930558J18Rik|chr1:57740754-57741253	0.195752162588365	.	.
chr1	57406257	57406756	chr1	57394001	57394500	Maip1|chr1:57394001-57394500	0.333495165246913	.	.
chr1	57406257	57406756	chr1	57394001	57394500	Tyw5|chr1:57394001-57394500	0.333495165246913	.	.
chr1	57406257	57406756	chr1	57423605	57424104	Maip1|chr1:57423605-57424104	0.26837980359316	.	.
chr1	57406257	57406756	chr1	57423605	57424104	Tyw5|chr1:57423605-57424104	0.26837980359316	.	.
chr1	57406767	57407266	chr1	57394001	57394500	Maip1|chr1:57394001-57394500	0.315733436209937	.	.
chr1	57406767	57407266	chr1	57394001	57394500	Tyw5|chr1:57394001-57394500	0.315733436209937	.	.
chr1	57406767	57407266	chr1	57607906	57608405	Maip1|chr1:57607906-57608405	0.264940835347883	.	.
chr1	57406767	57407266	chr1	57607906	57608405	Tyw5|chr1:57607906-57608405	0.264940835347883	.	.
chr1	58112727	58113226	chr1	58046743	58047242	Aox3|chr1:58046743-58047242	0.546456274920208	.	.
chr1	58112727	58113226	chr1	58054679	58055178	Aox3|chr1:58054679-58055178	0.299551670898232	.	.
chr1	58112727	58113226	chr1	58128047	58128546	Aox3|chr1:58128047-58128546	0.390013652448706	.	.
chr1	58112727	58113226	chr1	58144040	58144539	Aox3|chr1:58144040-58144539	0.261173258995045	.	.
chr1	58112727	58113226	chr1	58332912	58333411	Aox3|chr1:58332912-58333411	0.237145151324364	.	.
chr1	58392105	58392604	chr1	58056144	58056643	Bzw1|chr1:58056144-58056643	0.523189388496726	.	.
chr1	58392105	58392604	chr1	58056821	58057320	Bzw1|chr1:58056821-58057320	0.277109037669023	.	.
chr1	58392105	58392604	chr1	58355677	58356176	Bzw1|chr1:58355677-58356176	0.586807170975106	.	.
chr1	58392105	58392604	chr1	58677513	58678012	Bzw1|chr1:58677513-58678012	0.263123008183793	.	.
chr1	58392818	58393317	chr1	58056144	58056643	Bzw1|chr1:58056144-58056643	0.357264155808439	.	.
chr1	58392818	58393317	chr1	58056821	58057320	Bzw1|chr1:58056821-58057320	0.276967583317482	.	.
chr1	58392818	58393317	chr1	58355677	58356176	Bzw1|chr1:58355677-58356176	0.236120972820446	.	.
chr1	58423825	58424324	chr1	58031151	58031650	Clk1|chr1:58031151-58031650	0.258685576669178	.	.
chr1	58423825	58424324	chr1	58144639	58145138	Clk1|chr1:58144639-58145138	0.234532797781182	.	.
chr1	58423825	58424324	chr1	58652543	58653042	Clk1|chr1:58652543-58653042	0.451230668458322	.	.
chr1	58445384	58445883	chr1	58031151	58031650	Nif3l1|chr1:58031151-58031650	0.30784984081201	.	.
chr1	58445384	58445883	chr1	58031151	58031650	Ppil3|chr1:58031151-58031650	0.30784984081201	.	.
chr1	58445384	58445883	chr1	58296260	58296759	Nif3l1|chr1:58296260-58296759	0.255665301653922	.	.
chr1	58445384	58445883	chr1	58296260	58296759	Ppil3|chr1:58296260-58296759	0.255665301653922	.	.
chr1	58445384	58445883	chr1	58361589	58362088	Nif3l1|chr1:58361589-58362088	0.406355274614653	.	.
chr1	58445384	58445883	chr1	58361589	58362088	Ppil3|chr1:58361589-58362088	0.406355274614653	.	.
chr1	58445384	58445883	chr1	58677513	58678012	Nif3l1|chr1:58677513-58678012	0.248436262518551	.	.
chr1	58445384	58445883	chr1	58677513	58678012	Ppil3|chr1:58677513-58678012	0.248436262518551	.	.
chr1	58504734	58505233	chr1	58355677	58356176	Gm15834|chr1:58355677-58356176	0.260730541631248	.	.
chr1	58504734	58505233	chr1	58355677	58356176	Orc2|chr1:58355677-58356176	0.260730541631248	.	.
chr1	58504734	58505233	chr1	58677513	58678012	Gm15834|chr1:58677513-58678012	0.310500146836514	.	.
chr1	58504734	58505233	chr1	58677513	58678012	Orc2|chr1:58677513-58678012	0.310500146836514	.	.
chr1	58504734	58505233	chr1	58919047	58919546	Gm15834|chr1:58919047-58919546	0.277155897641371	.	.
chr1	58504734	58505233	chr1	58919047	58919546	Orc2|chr1:58919047-58919546	0.277155897641371	.	.
chr1	58586034	58586533	chr1	58584228	58584727	Fam126b|chr1:58584228-58584727	0.217392887833569	.	.
chr1	58586034	58586533	chr1	58584228	58584727	Ndufb3|chr1:58584228-58584727	0.217392887833569	.	.
chr1	58586034	58586533	chr1	58652543	58653042	Fam126b|chr1:58652543-58653042	0.260960802720143	.	.
chr1	58586034	58586533	chr1	58652543	58653042	Ndufb3|chr1:58652543-58653042	0.260960802720143	.	.
chr1	58586552	58587051	chr1	58652543	58653042	Fam126b|chr1:58652543-58653042	0.472164504256626	.	.
chr1	58586552	58587051	chr1	58652543	58653042	Ndufb3|chr1:58652543-58653042	0.472164504256626	.	.
chr1	58710970	58711469	chr1	58652543	58653042	Cflar|chr1:58652543-58653042	0.540291826881396	.	.
chr1	58711489	58711988	chr1	58652543	58653042	Cflar|chr1:58652543-58653042	0.471520020291784	.	.
chr1	58973284	58973783	chr1	58677513	58678012	Stradb|chr1:58677513-58678012	0.326199177250275	.	.
chr1	58973284	58973783	chr1	58677513	58678012	Trak2|chr1:58677513-58678012	0.326199177250275	.	.
chr1	58973284	58973783	chr1	59008234	59008733	Stradb|chr1:59008234-59008733	0.483789889133267	.	.
chr1	58973284	58973783	chr1	59008234	59008733	Trak2|chr1:59008234-59008733	0.483789889133267	.	.
chr1	59119578	59120077	chr1	58919047	58919546	G730003C15Rik|chr1:58919047-58919546	0.325972591530452	.	.
chr1	59119578	59120077	chr1	58919047	58919546	Tmem237|chr1:58919047-58919546	0.325972591530452	.	.
chr1	59119578	59120077	chr1	59008234	59008733	G730003C15Rik|chr1:59008234-59008733	0.508071338914615	.	.
chr1	59119578	59120077	chr1	59008234	59008733	Tmem237|chr1:59008234-59008733	0.508071338914615	.	.
chr1	59119578	59120077	chr1	59364138	59364637	G730003C15Rik|chr1:59364138-59364637	0.285341872039961	.	.
chr1	59119578	59120077	chr1	59364138	59364637	Tmem237|chr1:59364138-59364637	0.285341872039961	.	.
chr1	59119578	59120077	chr1	59483682	59484181	G730003C15Rik|chr1:59483682-59484181	0.273316558477532	.	.
chr1	59119578	59120077	chr1	59483682	59484181	Tmem237|chr1:59483682-59484181	0.273316558477532	.	.
chr1	59120147	59120646	chr1	58919047	58919546	G730003C15Rik|chr1:58919047-58919546	0.318161419323974	.	.
chr1	59120147	59120646	chr1	58919047	58919546	Tmem237|chr1:58919047-58919546	0.318161419323974	.	.
chr1	59120147	59120646	chr1	59008234	59008733	G730003C15Rik|chr1:59008234-59008733	0.220631071979303	.	.
chr1	59120147	59120646	chr1	59008234	59008733	Tmem237|chr1:59008234-59008733	0.220631071979303	.	.
chr1	59481835	59482334	chr1	59067948	59068447	Fzd7|chr1:59067948-59068447	0.197435878571763	.	.
chr1	59481835	59482334	chr1	59524068	59524567	Fzd7|chr1:59524068-59524567	0.371824109771852	.	.
chr1	59481835	59482334	chr1	59574808	59575307	Fzd7|chr1:59574808-59575307	0.266137679979319	.	.
chr1	59481835	59482334	chr1	59584561	59585060	Fzd7|chr1:59584561-59585060	0.426618012289424	.	.
chr1	59670565	59671064	chr1	59574272	59574771	Sumo1|chr1:59574272-59574771	0.212483859338607	.	.
chr1	59684706	59685205	chr1	59364138	59364637	Nop58|chr1:59364138-59364637	0.475766637348025	.	.
chr1	59684706	59685205	chr1	59524068	59524567	Nop58|chr1:59524068-59524567	0.222714421410648	.	.
chr1	59762644	59763143	chr1	59899192	59899691	Bmpr2|chr1:59899192-59899691	0.380526857451422	.	.
chr1	59762644	59763143	chr1	59905645	59906144	Bmpr2|chr1:59905645-59906144	0.393747293383301	.	.
chr1	59912662	59913161	chr1	59905645	59906144	Fam117b|chr1:59905645-59906144	0.229280050699569	.	.
chr1	59912662	59913161	chr1	60031734	60032233	Fam117b|chr1:60031734-60032233	0.267933470782559	.	.
chr1	59913211	59913710	chr1	60031734	60032233	Fam117b|chr1:60031734-60032233	0.539395496059574	.	.
chr1	60042424	60042923	chr1	60031734	60032233	Ica1l|chr1:60031734-60032233	0.238158050750592	.	.
chr1	60042935	60043434	chr1	59905645	59906144	Ica1l|chr1:59905645-59906144	0.229991862813644	.	.
chr1	60097393	60097892	chr1	59905645	59906144	Carf|chr1:59905645-59906144	0.207285502701336	.	.
chr1	60097980	60098479	chr1	59899192	59899691	Carf|chr1:59899192-59899691	0.255128341628227	.	.
chr1	60097980	60098479	chr1	59899192	59899691	Wdr12|chr1:59899192-59899691	0.255128341628227	.	.
chr1	60097980	60098479	chr1	59905645	59906144	Carf|chr1:59905645-59906144	0.250560620236449	.	.
chr1	60097980	60098479	chr1	59905645	59906144	Wdr12|chr1:59905645-59906144	0.250560620236449	.	.
chr1	60180257	60180756	chr1	59905645	59906144	Nbeal1|chr1:59905645-59906144	0.290182689500524	.	.
chr1	60343314	60343813	chr1	60612359	60612858	Cyp20a1|chr1:60612359-60612858	0.200947014912599	.	.
chr1	60343314	60343813	chr1	60641310	60641809	Cyp20a1|chr1:60641310-60641809	0.197029655020896	.	.
chr1	60409462	60409961	chr1	60641310	60641809	Abi2|chr1:60641310-60641809	0.341779193324153	.	.
chr1	60565982	60566481	chr1	60825874	60826373	Raph1|chr1:60825874-60826373	0.196028171261072	.	.
chr1	60565982	60566481	chr1	60989127	60989626	Raph1|chr1:60989127-60989626	0.225531804774163	.	.
chr1	60566593	60567092	chr1	60667667	60668166	Raph1|chr1:60667667-60668166	0.208390970938461	.	.
chr1	60566593	60567092	chr1	60695837	60696336	Raph1|chr1:60695837-60696336	0.284028520430306	.	.
chr1	60566593	60567092	chr1	60860552	60861051	Raph1|chr1:60860552-60861051	0.253370246205817	.	.
chr1	60566593	60567092	chr1	60936138	60936637	Raph1|chr1:60936138-60936637	0.281437477114524	.	.
chr1	61638558	61639057	chr1	61279446	61279945	Pard3b|chr1:61279446-61279945	0.312264220561766	.	.
chr1	61638558	61639057	chr1	61377060	61377559	Pard3b|chr1:61377060-61377559	0.209350728316382	.	.
chr1	61638558	61639057	chr1	61472846	61473345	Pard3b|chr1:61472846-61473345	0.214044228915694	.	.
chr1	61638558	61639057	chr1	61552738	61553237	Pard3b|chr1:61552738-61553237	0.404988218250458	.	.
chr1	63113269	63113768	chr1	63434181	63434680	Ino80dos|chr1:63434181-63434680	0.215682687333218	.	.
chr1	63114071	63114570	chr1	63153005	63153504	Ino80d|chr1:63153005-63153504	0.288516074878213	.	.
chr1	63114071	63114570	chr1	63180992	63181491	Ino80d|chr1:63180992-63181491	0.2245689895202	.	.
chr1	63114071	63114570	chr1	63256075	63256574	Ino80d|chr1:63256075-63256574	0.232936360808068	.	.
chr1	63176509	63177008	chr1	63180992	63181491	Eef1b2|chr1:63180992-63181491	0.300849346695801	.	.
chr1	63176509	63177008	chr1	63180992	63181491	Ndufs1|chr1:63180992-63181491	0.300849346695801	.	.
chr1	63176509	63177008	chr1	63493853	63494352	Eef1b2|chr1:63493853-63494352	0.356542020426217	.	.
chr1	63176509	63177008	chr1	63493853	63494352	Ndufs1|chr1:63493853-63494352	0.356542020426217	.	.
chr1	63177053	63177552	chr1	63153005	63153504	Eef1b2|chr1:63153005-63153504	0.297627400485773	.	.
chr1	63177053	63177552	chr1	63153005	63153504	Ndufs1|chr1:63153005-63153504	0.297627400485773	.	.
chr1	63177053	63177552	chr1	63367905	63368404	Eef1b2|chr1:63367905-63368404	0.436952507106425	.	.
chr1	63177053	63177552	chr1	63367905	63368404	Ndufs1|chr1:63367905-63368404	0.436952507106425	.	.
chr1	63177053	63177552	chr1	63493853	63494352	Eef1b2|chr1:63493853-63494352	0.297119843171331	.	.
chr1	63177053	63177552	chr1	63493853	63494352	Ndufs1|chr1:63493853-63494352	0.297119843171331	.	.
chr1	63213981	63214480	chr1	63203844	63204343	Gpr1|chr1:63203844-63204343	0.202214209181198	.	.
chr1	63213981	63214480	chr1	63204363	63204862	Gpr1|chr1:63204363-63204862	0.250997430581222	.	.
chr1	63272985	63273484	chr1	63204363	63204862	Gm11608|chr1:63204363-63204862	0.271852700490889	.	.
chr1	63272985	63273484	chr1	63204363	63204862	Zdbf2|chr1:63204363-63204862	0.271852700490889	.	.
chr1	63272985	63273484	chr1	63480494	63480993	Gm11608|chr1:63480494-63480993	0.315170255324884	.	.
chr1	63272985	63273484	chr1	63480494	63480993	Zdbf2|chr1:63480494-63480993	0.315170255324884	.	.
chr1	63273583	63274082	chr1	63494355	63494854	Gm11608|chr1:63494355-63494854	0.252460735809036	.	.
chr1	63273583	63274082	chr1	63494355	63494854	Zdbf2|chr1:63494355-63494854	0.252460735809036	.	.
chr1	63273583	63274082	chr1	63668754	63669253	Gm11608|chr1:63668754-63669253	0.385955020690141	.	.
chr1	63273583	63274082	chr1	63668754	63669253	Gm11608|chr1:63668754-63669253	0.385955020690142	.	.
chr1	63273583	63274082	chr1	63668754	63669253	Zdbf2|chr1:63668754-63669253	0.385955020690141	.	.
chr1	63273583	63274082	chr1	63668754	63669253	Zdbf2|chr1:63668754-63669253	0.385955020690142	.	.
chr1	63445105	63445604	chr1	63203844	63204343	Adam23|chr1:63203844-63204343	0.215579011647616	.	.
chr1	63445105	63445604	chr1	63562800	63563299	Adam23|chr1:63562800-63563299	0.37817980503196	.	.
chr1	63445105	63445604	chr1	63657966	63658465	Adam23|chr1:63657966-63658465	0.524913236124657	.	.
chr1	63445671	63446170	chr1	63153005	63153504	Adam23|chr1:63153005-63153504	0.389062212060144	.	.
chr1	63445671	63446170	chr1	63203844	63204343	Adam23|chr1:63203844-63204343	0.437064267816423	.	.
chr1	63445671	63446170	chr1	63256075	63256574	Adam23|chr1:63256075-63256574	0.207133867550363	.	.
chr1	63445671	63446170	chr1	63367905	63368404	Adam23|chr1:63367905-63368404	0.464164062214616	.	.
chr1	63445671	63446170	chr1	63493853	63494352	Adam23|chr1:63493853-63494352	0.216446768458991	.	.
chr1	63445671	63446170	chr1	63495853	63496352	Adam23|chr1:63495853-63496352	0.214040346317972	.	.
chr1	63445671	63446170	chr1	63562800	63563299	Adam23|chr1:63562800-63563299	0.679925705114545	.	.
chr1	63445671	63446170	chr1	63573369	63573868	Adam23|chr1:63573369-63573868	0.391145419349754	.	.
chr1	63445671	63446170	chr1	63657966	63658465	Adam23|chr1:63657966-63658465	0.242852330766803	.	.
chr1	63445671	63446170	chr1	63702345	63702844	Adam23|chr1:63702345-63702844	0.213795355759561	.	.
chr1	63445671	63446170	chr1	63702345	63702844	Adam23|chr1:63702345-63702844	0.213795355759562	.	.
chr1	63446419	63446918	chr1	63531264	63531763	Adam23|chr1:63531264-63531763	0.358942465012443	.	.
chr1	63729868	63730367	chr1	63671247	63671746	Fastkd2|chr1:63671247-63671746	0.210928585832819	.	.
chr1	63729868	63730367	chr1	63671247	63671746	Mdh1b|chr1:63671247-63671746	0.210928585832819	.	.
chr1	63730384	63730883	chr1	63531264	63531763	Fastkd2|chr1:63531264-63531763	0.268189998006573	.	.
chr1	63730384	63730883	chr1	63531264	63531763	Mdh1b|chr1:63531264-63531763	0.268189998006573	.	.
chr1	64302882	64303381	chr1	64311711	64312210	Gm28981|chr1:64311711-64312210	0.242851026506462	.	.
chr1	64302882	64303381	chr1	64337770	64338269	Gm28981|chr1:64337770-64338269	0.347753058559821	.	.
chr1	64302882	64303381	chr1	64705213	64705712	Gm28981|chr1:64705213-64705712	0.213361132125995	.	.
chr1	64302882	64303381	chr1	64731605	64732104	Gm28981|chr1:64731605-64732104	0.203236805010408	.	.
chr1	64532547	64533046	chr1	64255139	64255638	Creb1|chr1:64255139-64255638	0.410690704954424	.	.
chr1	64532547	64533046	chr1	64337770	64338269	Creb1|chr1:64337770-64338269	0.348890993555719	.	.
chr1	64532547	64533046	chr1	64338489	64338988	Creb1|chr1:64338489-64338988	0.317203079782253	.	.
chr1	64532547	64533046	chr1	64488030	64488529	Creb1|chr1:64488030-64488529	0.371409900975841	.	.
chr1	64532547	64533046	chr1	64488535	64489034	Creb1|chr1:64488535-64489034	0.28248252572442	.	.
chr1	64532547	64533046	chr1	64705213	64705712	Creb1|chr1:64705213-64705712	0.369038427764964	.	.
chr1	64616950	64617449	chr1	64255139	64255638	Gm28982|chr1:64255139-64255638	0.489596540037247	.	.
chr1	64616950	64617449	chr1	64255139	64255638	Mettl21a|chr1:64255139-64255638	0.489596540037247	.	.
chr1	64616950	64617449	chr1	64488030	64488529	Gm28982|chr1:64488030-64488529	0.356993508541008	.	.
chr1	64616950	64617449	chr1	64488030	64488529	Mettl21a|chr1:64488030-64488529	0.356993508541008	.	.
chr1	64616950	64617449	chr1	64488535	64489034	Gm28982|chr1:64488535-64489034	0.20900837206574	.	.
chr1	64616950	64617449	chr1	64488535	64489034	Mettl21a|chr1:64488535-64489034	0.20900837206574	.	.
chr1	64616950	64617449	chr1	64705213	64705712	Gm28982|chr1:64705213-64705712	0.441395297292336	.	.
chr1	64616950	64617449	chr1	64705213	64705712	Mettl21a|chr1:64705213-64705712	0.441395297292336	.	.
chr1	64617495	64617994	chr1	64289060	64289559	Gm28982|chr1:64289060-64289559	0.207876941059875	.	.
chr1	64617495	64617994	chr1	64289060	64289559	Mettl21a|chr1:64289060-64289559	0.207876941059875	.	.
chr1	64617495	64617994	chr1	64523057	64523556	Gm28982|chr1:64523057-64523556	0.258878358531293	.	.
chr1	64617495	64617994	chr1	64523057	64523556	Mettl21a|chr1:64523057-64523556	0.258878358531293	.	.
chr1	64690474	64690973	chr1	64311711	64312210	2810408I11Rik|chr1:64311711-64312210	0.257591694420169	.	.
chr1	64690474	64690973	chr1	64311711	64312210	Ccnyl1|chr1:64311711-64312210	0.257591694420169	.	.
chr1	64690474	64690973	chr1	64445949	64446448	2810408I11Rik|chr1:64445949-64446448	0.252231077445689	.	.
chr1	64690474	64690973	chr1	64445949	64446448	Ccnyl1|chr1:64445949-64446448	0.252231077445689	.	.
chr1	64691008	64691507	chr1	64311711	64312210	2810408I11Rik|chr1:64311711-64312210	0.350155101955469	.	.
chr1	64691008	64691507	chr1	64311711	64312210	Ccnyl1|chr1:64311711-64312210	0.350155101955469	.	.
chr1	64691008	64691507	chr1	64361902	64362401	2810408I11Rik|chr1:64361902-64362401	0.279058674098853	.	.
chr1	64691008	64691507	chr1	64361902	64362401	Ccnyl1|chr1:64361902-64362401	0.279058674098853	.	.
chr1	64691008	64691507	chr1	64445949	64446448	2810408I11Rik|chr1:64445949-64446448	0.280655920211933	.	.
chr1	64691008	64691507	chr1	64445949	64446448	Ccnyl1|chr1:64445949-64446448	0.280655920211933	.	.
chr1	64691008	64691507	chr1	64731605	64732104	2810408I11Rik|chr1:64731605-64732104	0.29609060775008	.	.
chr1	64691008	64691507	chr1	64731605	64732104	Ccnyl1|chr1:64731605-64732104	0.29609060775008	.	.
chr1	64956569	64957068	chr1	65178123	65178622	Plekhm3|chr1:65178123-65178622	0.290286769347474	.	.
chr1	64956569	64957068	chr1	65178123	65178622	Plekhm3|chr1:65178123-65178622	0.290286769347475	.	.
chr1	65186396	65186895	chr1	65010101	65010600	Idh1|chr1:65010101-65010600	0.228727634120302	.	.
chr1	65186396	65186895	chr1	65010101	65010600	Pikfyve|chr1:65010101-65010600	0.228727634120302	.	.
chr1	65186396	65186895	chr1	65179041	65179540	Idh1|chr1:65179041-65179540	0.26761312238579	.	.
chr1	65186396	65186895	chr1	65179041	65179540	Idh1|chr1:65179041-65179540	0.267613122385791	.	.
chr1	65186396	65186895	chr1	65179041	65179540	Pikfyve|chr1:65179041-65179540	0.26761312238579	.	.
chr1	65186396	65186895	chr1	65179041	65179540	Pikfyve|chr1:65179041-65179540	0.267613122385791	.	.
chr1	65282716	65283215	chr1	65654698	65655197	Pth2r|chr1:65654698-65655197	0.289541836810459	.	.
chr1	66816734	66817233	chr1	66838431	66838930	Kansl1l|chr1:66838431-66838930	0.434962351180296	.	.
chr1	66816734	66817233	chr1	66895631	66896130	Kansl1l|chr1:66895631-66896130	0.295872999346888	.	.
chr1	66816734	66817233	chr1	66992790	66993289	Kansl1l|chr1:66992790-66993289	0.463797167101744	.	.
chr1	66817441	66817940	chr1	66646817	66647316	Kansl1l|chr1:66646817-66647316	0.275778653888101	.	.
chr1	66862543	66863042	chr1	66895631	66896130	Acadl|chr1:66895631-66896130	0.27543548688874	.	.
chr1	66862543	66863042	chr1	66896202	66896701	Acadl|chr1:66896202-66896701	0.203326767656528	.	.
chr1	66862543	66863042	chr1	66960769	66961268	Acadl|chr1:66960769-66961268	0.231914337387315	.	.
chr1	66862543	66863042	chr1	66992790	66993289	Acadl|chr1:66992790-66993289	0.211311171731322	.	.
chr1	66862543	66863042	chr1	66998518	66999017	Acadl|chr1:66998518-66999017	0.281696971575501	.	.
chr1	66863047	66863546	chr1	66721703	66722202	Acadl|chr1:66721703-66722202	0.284331973579233	.	.
chr1	66863047	66863546	chr1	66838431	66838930	Acadl|chr1:66838431-66838930	0.256810810940034	.	.
chr1	66863047	66863546	chr1	66895631	66896130	Acadl|chr1:66895631-66896130	0.197387516996263	.	.
chr1	66863047	66863546	chr1	66992790	66993289	Acadl|chr1:66992790-66993289	0.294035520635397	.	.
chr1	69105603	69106102	chr1	69085755	69086254	Gm16076|chr1:69085755-69086254	0.231738220430743	.	.
chr1	69106800	69107299	chr1	69027805	69028304	Gm16076|chr1:69027805-69028304	0.32954949000228	.	.
chr1	69106800	69107299	chr1	69241684	69242183	Gm16076|chr1:69241684-69242183	0.227971508375033	.	.
chr1	69107780	69108279	chr1	69118151	69118650	Erbb4|chr1:69118151-69118650	0.21385517228559	.	.
chr1	69107780	69108279	chr1	69470744	69471243	Erbb4|chr1:69470744-69471243	0.240417710612761	.	.
chr1	69687151	69687650	chr1	69388207	69388706	Ikzf2|chr1:69388207-69388706	0.230116864015502	.	.
chr1	69687151	69687650	chr1	69656928	69657427	Ikzf2|chr1:69656928-69657427	0.205122267979856	.	.
chr1	69687151	69687650	chr1	69996794	69997293	Ikzf2|chr1:69996794-69997293	0.236150889207569	.	.
chr1	71102248	71102747	chr1	71210226	71210725	Bard1|chr1:71210226-71210725	0.319016174546919	.	.
chr1	71102248	71102747	chr1	71245255	71245754	Bard1|chr1:71245255-71245754	0.295358490597899	.	.
chr1	71102248	71102747	chr1	71290030	71290529	Bard1|chr1:71290030-71290529	0.304277276797843	.	.
chr1	71102248	71102747	chr1	71483874	71484373	Bard1|chr1:71483874-71484373	0.274498776769575	.	.
chr1	71102861	71103360	chr1	71210226	71210725	Bard1|chr1:71210226-71210725	0.264919521072667	.	.
chr1	71102861	71103360	chr1	71210837	71211336	Bard1|chr1:71210837-71211336	0.23149361823267	.	.
chr1	71102861	71103360	chr1	71271989	71272488	Bard1|chr1:71271989-71272488	0.214001610348181	.	.
chr1	71102861	71103360	chr1	71290030	71290529	Bard1|chr1:71290030-71290529	0.330897746186893	.	.
chr1	71556874	71557373	chr1	71775797	71776296	Atic|chr1:71775797-71776296	0.479012004291195	.	.
chr1	71653027	71653526	chr1	71483874	71484373	Apol7d|chr1:71483874-71484373	0.4351835828651	.	.
chr1	71653027	71653526	chr1	71483874	71484373	Fn1|chr1:71483874-71484373	0.4351835828651	.	.
chr1	71653027	71653526	chr1	71614956	71615455	Apol7d|chr1:71614956-71615455	0.237789818000891	.	.
chr1	71653027	71653526	chr1	71614956	71615455	Fn1|chr1:71614956-71615455	0.237789818000891	.	.
chr1	71653027	71653526	chr1	71658404	71658903	Apol7d|chr1:71658404-71658903	0.318911432862749	.	.
chr1	71653027	71653526	chr1	71658404	71658903	Fn1|chr1:71658404-71658903	0.318911432862749	.	.
chr1	71653027	71653526	chr1	71775797	71776296	Apol7d|chr1:71775797-71776296	0.334517222209202	.	.
chr1	71653027	71653526	chr1	71775797	71776296	Fn1|chr1:71775797-71776296	0.334517222209202	.	.
chr1	71653027	71653526	chr1	71936806	71937305	Apol7d|chr1:71936806-71937305	0.196352885809391	.	.
chr1	71653027	71653526	chr1	71936806	71937305	Fn1|chr1:71936806-71937305	0.196352885809391	.	.
chr1	71653027	71653526	chr1	71938347	71938846	Apol7d|chr1:71938347-71938846	0.410255294878819	.	.
chr1	71653027	71653526	chr1	71938347	71938846	Fn1|chr1:71938347-71938846	0.410255294878819	.	.
chr1	72211757	72212256	chr1	71897039	71897538	Mreg|chr1:71897039-71897538	0.286275741943922	.	.
chr1	72211757	72212256	chr1	72183513	72184012	Mreg|chr1:72183513-72184012	0.284320741106034	.	.
chr1	72211757	72212256	chr1	72219979	72220478	Mreg|chr1:72219979-72220478	0.263747109256656	.	.
chr1	72211757	72212256	chr1	72244220	72244719	Mreg|chr1:72244220-72244719	0.31241420503002	.	.
chr1	72212372	72212871	chr1	71775797	71776296	Mreg|chr1:71775797-71776296	0.241726269365891	.	.
chr1	72212372	72212871	chr1	71836955	71837454	Mreg|chr1:71836955-71837454	0.195996202194386	.	.
chr1	72212372	72212871	chr1	71938347	71938846	Mreg|chr1:71938347-71938846	0.26178488831443	.	.
chr1	72212372	72212871	chr1	72123622	72124121	Mreg|chr1:72123622-72124121	0.332449535461575	.	.
chr1	72212372	72212871	chr1	72141789	72142288	Mreg|chr1:72141789-72142288	0.324182052504199	.	.
chr1	72212372	72212871	chr1	72210810	72211309	Mreg|chr1:72210810-72211309	0.289286121494049	.	.
chr1	74284588	74285087	chr1	74313260	74313759	Aamp|chr1:74313260-74313759	0.19839076340483	.	.
chr1	74284588	74285087	chr1	74313260	74313759	Pnkd|chr1:74313260-74313759	0.19839076340483	.	.
chr1	74361763	74362262	chr1	74313260	74313759	Catip|chr1:74313260-74313759	0.197920790590556	.	.
chr1	74505730	74506229	chr1	74808065	74808564	Cnot9|chr1:74808065-74808564	0.309422609418236	.	.
chr1	74505730	74506229	chr1	74948735	74949234	Cnot9|chr1:74948735-74949234	0.254242746531054	.	.
chr1	74506443	74506942	chr1	74332262	74332761	Cnot9|chr1:74332262-74332761	0.212082612476211	.	.
chr1	74506443	74506942	chr1	74794449	74794948	Cnot9|chr1:74794449-74794948	0.294025011231747	.	.
chr1	74506443	74506942	chr1	74808065	74808564	Cnot9|chr1:74808065-74808564	0.417453243427451	.	.
chr1	74506443	74506942	chr1	74948735	74949234	Cnot9|chr1:74948735-74949234	0.270169846274576	.	.
chr1	74587962	74588461	chr1	74332262	74332761	Bcs1l|chr1:74332262-74332761	0.214464992080977	.	.
chr1	74587962	74588461	chr1	74332262	74332761	Zfp142|chr1:74332262-74332761	0.214464992080977	.	.
chr1	74587962	74588461	chr1	74452541	74453040	Bcs1l|chr1:74452541-74453040	0.39332491408153	.	.
chr1	74587962	74588461	chr1	74452541	74453040	Zfp142|chr1:74452541-74453040	0.39332491408153	.	.
chr1	74587962	74588461	chr1	74763029	74763528	Bcs1l|chr1:74763029-74763528	0.299006881672625	.	.
chr1	74587962	74588461	chr1	74763029	74763528	Zfp142|chr1:74763029-74763528	0.299006881672625	.	.
chr1	74587962	74588461	chr1	74808065	74808564	Bcs1l|chr1:74808065-74808564	0.264727614808327	.	.
chr1	74587962	74588461	chr1	74808065	74808564	Zfp142|chr1:74808065-74808564	0.264727614808327	.	.
chr1	74587962	74588461	chr1	74816731	74817230	Bcs1l|chr1:74816731-74817230	0.408922630731868	.	.
chr1	74587962	74588461	chr1	74816731	74817230	Zfp142|chr1:74816731-74817230	0.408922630731868	.	.
chr1	74587962	74588461	chr1	74858307	74858806	Bcs1l|chr1:74858307-74858806	0.410128208566429	.	.
chr1	74587962	74588461	chr1	74858307	74858806	Zfp142|chr1:74858307-74858806	0.410128208566429	.	.
chr1	74587962	74588461	chr1	74880737	74881236	Bcs1l|chr1:74880737-74881236	0.221173712246553	.	.
chr1	74587962	74588461	chr1	74880737	74881236	Zfp142|chr1:74880737-74881236	0.221173712246553	.	.
chr1	74587962	74588461	chr1	74964428	74964927	Bcs1l|chr1:74964428-74964927	0.275731547424306	.	.
chr1	74587962	74588461	chr1	74964428	74964927	Zfp142|chr1:74964428-74964927	0.275731547424306	.	.
chr1	74601175	74601674	chr1	74750745	74751244	Rnf25|chr1:74750745-74751244	0.222039163777974	.	.
chr1	74601175	74601674	chr1	74750745	74751244	Stk36|chr1:74750745-74751244	0.222039163777974	.	.
chr1	74601175	74601674	chr1	74808065	74808564	Rnf25|chr1:74808065-74808564	0.250452807059473	.	.
chr1	74601175	74601674	chr1	74808065	74808564	Stk36|chr1:74808065-74808564	0.250452807059473	.	.
chr1	74661495	74661994	chr1	74808065	74808564	Ttll4|chr1:74808065-74808564	0.263683949192537	.	.
chr1	74935357	74935856	chr1	74772969	74773468	Cfap65|chr1:74772969-74773468	0.201791800028174	.	.
chr1	74935357	74935856	chr1	74802933	74803432	Cfap65|chr1:74802933-74803432	0.230350541800319	.	.
chr1	74935357	74935856	chr1	74858307	74858806	Cfap65|chr1:74858307-74858806	0.198355310227229	.	.
chr1	74935357	74935856	chr1	75024118	75024617	Cfap65|chr1:75024118-75024617	0.197425970528798	.	.
chr1	75124760	75125259	chr1	74816731	74817230	Nhej1|chr1:74816731-74817230	0.220572654173555	.	.
chr1	75124760	75125259	chr1	74926640	74927139	Nhej1|chr1:74926640-74927139	0.27040899537336	.	.
chr1	75142499	75142998	chr1	74802933	74803432	Cnppd1|chr1:74802933-74803432	0.261462429539228	.	.
chr1	75142499	75142998	chr1	74802933	74803432	Retreg2|chr1:74802933-74803432	0.261462429539228	.	.
chr1	75142499	75142998	chr1	74808065	74808564	Cnppd1|chr1:74808065-74808564	0.224140719372234	.	.
chr1	75142499	75142998	chr1	74808065	74808564	Retreg2|chr1:74808065-74808564	0.224140719372234	.	.
chr1	75168424	75168923	chr1	74808065	74808564	Zfand2b|chr1:74808065-74808564	0.359217434803497	.	.
chr1	75168424	75168923	chr1	75370249	75370748	Zfand2b|chr1:75370249-75370748	0.236627271098002	.	.
chr1	75168424	75168923	chr1	75445624	75446123	Zfand2b|chr1:75445624-75446123	0.359672508174811	.	.
chr1	75168424	75168923	chr1	75487302	75487801	Zfand2b|chr1:75487302-75487801	0.213860681080608	.	.
chr1	75169048	75169547	chr1	74750745	74751244	Zfand2b|chr1:74750745-74751244	0.31237481293515	.	.
chr1	75169048	75169547	chr1	74802933	74803432	Zfand2b|chr1:74802933-74803432	0.226267534695143	.	.
chr1	75180079	75180578	chr1	74763029	74763528	Abcb6|chr1:74763029-74763528	0.332935798730081	.	.
chr1	75180079	75180578	chr1	74808065	74808564	Abcb6|chr1:74808065-74808564	0.264393146902461	.	.
chr1	75180079	75180578	chr1	74816731	74817230	Abcb6|chr1:74816731-74817230	0.214985282773874	.	.
chr1	75180079	75180578	chr1	74817277	74817776	Abcb6|chr1:74817277-74817776	0.305413496978582	.	.
chr1	75180079	75180578	chr1	74880737	74881236	Abcb6|chr1:74880737-74881236	0.262659031310303	.	.
chr1	75180079	75180578	chr1	74964428	74964927	Abcb6|chr1:74964428-74964927	0.20155182708323	.	.
chr1	75180079	75180578	chr1	75024618	75025117	Abcb6|chr1:75024618-75025117	0.216127930145537	.	.
chr1	75180079	75180578	chr1	75370249	75370748	Abcb6|chr1:75370249-75370748	0.411610356275437	.	.
chr1	75180079	75180578	chr1	75445624	75446123	Abcb6|chr1:75445624-75446123	0.359451564044442	.	.
chr1	75180079	75180578	chr1	75458368	75458867	Abcb6|chr1:75458368-75458867	0.248311244923903	.	.
chr1	75180079	75180578	chr1	75467494	75467993	Abcb6|chr1:75467494-75467993	0.437442592820499	.	.
chr1	75180079	75180578	chr1	75487302	75487801	Abcb6|chr1:75487302-75487801	0.310085073938922	.	.
chr1	75191753	75192252	chr1	74750745	74751244	Ankzf1|chr1:74750745-74751244	0.218955200760596	.	.
chr1	75191753	75192252	chr1	74750745	74751244	Atg9a|chr1:74750745-74751244	0.218955200760596	.	.
chr1	75191753	75192252	chr1	74772969	74773468	Ankzf1|chr1:74772969-74773468	0.23343671275703	.	.
chr1	75191753	75192252	chr1	74772969	74773468	Atg9a|chr1:74772969-74773468	0.23343671275703	.	.
chr1	75191753	75192252	chr1	74802933	74803432	Ankzf1|chr1:74802933-74803432	0.304589100572549	.	.
chr1	75191753	75192252	chr1	74802933	74803432	Atg9a|chr1:74802933-74803432	0.304589100572549	.	.
chr1	75191753	75192252	chr1	74880737	74881236	Ankzf1|chr1:74880737-74881236	0.288547428695192	.	.
chr1	75191753	75192252	chr1	74880737	74881236	Atg9a|chr1:74880737-74881236	0.288547428695192	.	.
chr1	75191753	75192252	chr1	75024118	75024617	Ankzf1|chr1:75024118-75024617	0.198202575926663	.	.
chr1	75191753	75192252	chr1	75024118	75024617	Atg9a|chr1:75024118-75024617	0.198202575926663	.	.
chr1	75191753	75192252	chr1	75487302	75487801	Ankzf1|chr1:75487302-75487801	0.261225299952592	.	.
chr1	75191753	75192252	chr1	75487302	75487801	Atg9a|chr1:75487302-75487801	0.261225299952592	.	.
chr1	75191753	75192252	chr1	75487834	75488333	Ankzf1|chr1:75487834-75488333	0.476286720269631	.	.
chr1	75191753	75192252	chr1	75487834	75488333	Atg9a|chr1:75487834-75488333	0.476286720269631	.	.
chr1	75192415	75192914	chr1	74816731	74817230	Ankzf1|chr1:74816731-74817230	0.239888755261582	.	.
chr1	75192415	75192914	chr1	74816731	74817230	Atg9a|chr1:74816731-74817230	0.239888755261582	.	.
chr1	75192415	75192914	chr1	74858307	74858806	Ankzf1|chr1:74858307-74858806	0.275241303619669	.	.
chr1	75192415	75192914	chr1	74858307	74858806	Atg9a|chr1:74858307-74858806	0.275241303619669	.	.
chr1	75192415	75192914	chr1	74948735	74949234	Ankzf1|chr1:74948735-74949234	0.553579275899915	.	.
chr1	75192415	75192914	chr1	74948735	74949234	Atg9a|chr1:74948735-74949234	0.553579275899915	.	.
chr1	75192415	75192914	chr1	75234571	75235070	Ankzf1|chr1:75234571-75235070	0.376827953797656	.	.
chr1	75192415	75192914	chr1	75234571	75235070	Atg9a|chr1:75234571-75235070	0.376827953797656	.	.
chr1	75192415	75192914	chr1	75292766	75293265	Ankzf1|chr1:75292766-75293265	0.268537683311647	.	.
chr1	75192415	75192914	chr1	75292766	75293265	Atg9a|chr1:75292766-75293265	0.268537683311647	.	.
chr1	75192415	75192914	chr1	75381822	75382321	Ankzf1|chr1:75381822-75382321	0.199180757994072	.	.
chr1	75192415	75192914	chr1	75381822	75382321	Atg9a|chr1:75381822-75382321	0.199180757994072	.	.
chr1	75192415	75192914	chr1	75426010	75426509	Ankzf1|chr1:75426010-75426509	0.200183146004403	.	.
chr1	75192415	75192914	chr1	75426010	75426509	Atg9a|chr1:75426010-75426509	0.200183146004403	.	.
chr1	75210546	75211045	chr1	74880737	74881236	Glb1l|chr1:74880737-74881236	0.21059853433629	.	.
chr1	75210546	75211045	chr1	74880737	74881236	Stk16|chr1:74880737-74881236	0.21059853433629	.	.
chr1	75210546	75211045	chr1	75370249	75370748	Glb1l|chr1:75370249-75370748	0.252295716947462	.	.
chr1	75210546	75211045	chr1	75370249	75370748	Stk16|chr1:75370249-75370748	0.252295716947462	.	.
chr1	75210546	75211045	chr1	75445624	75446123	Glb1l|chr1:75445624-75446123	0.300278344372072	.	.
chr1	75210546	75211045	chr1	75445624	75446123	Stk16|chr1:75445624-75446123	0.300278344372072	.	.
chr1	75210546	75211045	chr1	75487834	75488333	Glb1l|chr1:75487834-75488333	0.268921228077617	.	.
chr1	75210546	75211045	chr1	75487834	75488333	Stk16|chr1:75487834-75488333	0.268921228077617	.	.
chr1	75219086	75219585	chr1	74763029	74763528	Tuba4a|chr1:74763029-74763528	0.197841291932515	.	.
chr1	75219086	75219585	chr1	74794449	74794948	Tuba4a|chr1:74794449-74794948	0.309599596751712	.	.
chr1	75219086	75219585	chr1	74858307	74858806	Tuba4a|chr1:74858307-74858806	0.197407950269675	.	.
chr1	75219086	75219585	chr1	74880737	74881236	Tuba4a|chr1:74880737-74881236	0.202007165980984	.	.
chr1	75219086	75219585	chr1	75370249	75370748	Tuba4a|chr1:75370249-75370748	0.316295325246101	.	.
chr1	75219086	75219585	chr1	75458368	75458867	Tuba4a|chr1:75458368-75458867	0.397759740718897	.	.
chr1	75219086	75219585	chr1	75467494	75467993	Tuba4a|chr1:75467494-75467993	0.267714696415839	.	.
chr1	75219086	75219585	chr1	75487302	75487801	Tuba4a|chr1:75487302-75487801	0.344536531382517	.	.
chr1	75236144	75236643	chr1	74794449	74794948	Dnajb2|chr1:74794449-74794948	0.246588416587097	.	.
chr1	75236144	75236643	chr1	74808065	74808564	Dnajb2|chr1:74808065-74808564	0.24553197735073	.	.
chr1	75236144	75236643	chr1	74816731	74817230	Dnajb2|chr1:74816731-74817230	0.296683026119289	.	.
chr1	75236144	75236643	chr1	74817277	74817776	Dnajb2|chr1:74817277-74817776	0.326576768783859	.	.
chr1	75236144	75236643	chr1	74858307	74858806	Dnajb2|chr1:74858307-74858806	0.259530164751088	.	.
chr1	75236144	75236643	chr1	74880737	74881236	Dnajb2|chr1:74880737-74881236	0.416174422533333	.	.
chr1	75236144	75236643	chr1	75024618	75025117	Dnajb2|chr1:75024618-75025117	0.205974582015448	.	.
chr1	75236144	75236643	chr1	75370249	75370748	Dnajb2|chr1:75370249-75370748	0.450910845706864	.	.
chr1	75236144	75236643	chr1	75426010	75426509	Dnajb2|chr1:75426010-75426509	0.213399523826224	.	.
chr1	75236144	75236643	chr1	75445624	75446123	Dnajb2|chr1:75445624-75446123	0.405983404086623	.	.
chr1	75236651	75237150	chr1	74763029	74763528	Dnajb2|chr1:74763029-74763528	0.344220152678165	.	.
chr1	75236651	75237150	chr1	74794449	74794948	Dnajb2|chr1:74794449-74794948	0.334856134831668	.	.
chr1	75236651	75237150	chr1	74816731	74817230	Dnajb2|chr1:74816731-74817230	0.380790098847961	.	.
chr1	75236651	75237150	chr1	74858307	74858806	Dnajb2|chr1:74858307-74858806	0.4968046055042	.	.
chr1	75236651	75237150	chr1	74880737	74881236	Dnajb2|chr1:74880737-74881236	0.59793628999892	.	.
chr1	75236651	75237150	chr1	75370249	75370748	Dnajb2|chr1:75370249-75370748	0.303163930397513	.	.
chr1	75236651	75237150	chr1	75445624	75446123	Dnajb2|chr1:75445624-75446123	0.258694771612701	.	.
chr1	75251521	75252020	chr1	75467494	75467993	Gm28294|chr1:75467494-75467993	0.221608933447531	.	.
chr1	75251521	75252020	chr1	75487302	75487801	Gm28294|chr1:75487302-75487801	0.48974314160803	.	.
chr1	75264008	75264507	chr1	75016818	75017317	Ptprn|chr1:75016818-75017317	0.21716101494409	.	.
chr1	75264008	75264507	chr1	75024118	75024617	Ptprn|chr1:75024118-75024617	0.20067163683133	.	.
chr1	75264008	75264507	chr1	75234571	75235070	Ptprn|chr1:75234571-75235070	0.246359021889842	.	.
chr1	75264008	75264507	chr1	75467494	75467993	Ptprn|chr1:75467494-75467993	0.228618792446338	.	.
chr1	75264008	75264507	chr1	75487302	75487801	Ptprn|chr1:75487302-75487801	0.370505153211482	.	.
chr1	75277375	75277874	chr1	75467494	75467993	Resp18|chr1:75467494-75467993	0.222826959605634	.	.
chr1	75278167	75278666	chr1	75024118	75024617	Resp18|chr1:75024118-75024617	0.395022969045184	.	.
chr1	75278167	75278666	chr1	75024618	75025117	Resp18|chr1:75024618-75025117	0.260415288016135	.	.
chr1	75278167	75278666	chr1	75445624	75446123	Resp18|chr1:75445624-75446123	0.20189439749244	.	.
chr1	75317346	75317845	chr1	75487834	75488333	Dnpep|chr1:75487834-75488333	0.297963562408644	.	.
chr1	75435709	75436208	chr1	75234571	75235070	Gmppa|chr1:75234571-75235070	0.198041234443529	.	.
chr1	75435709	75436208	chr1	75458368	75458867	Gmppa|chr1:75458368-75458867	0.257167425711713	.	.
chr1	75435709	75436208	chr1	75467494	75467993	Gmppa|chr1:75467494-75467993	0.242405961800955	.	.
chr1	75435709	75436208	chr1	75467494	75467993	Gmppa|chr1:75467494-75467993	0.242405961800956	.	.
chr1	75435709	75436208	chr1	75487302	75487801	Gmppa|chr1:75487302-75487801	0.31634620103024	.	.
chr1	75435709	75436208	chr1	75487834	75488333	Gmppa|chr1:75487834-75488333	0.201581961693434	.	.
chr1	75478598	75479097	chr1	75381822	75382321	Chpf|chr1:75381822-75382321	0.208442712722359	.	.
chr1	75478598	75479097	chr1	75381822	75382321	Tmem198|chr1:75381822-75382321	0.208442712722359	.	.
chr1	75478598	75479097	chr1	75426010	75426509	Chpf|chr1:75426010-75426509	0.480084433237658	.	.
chr1	75478598	75479097	chr1	75426010	75426509	Tmem198|chr1:75426010-75426509	0.480084433237658	.	.
chr1	75479156	75479655	chr1	75234571	75235070	Chpf|chr1:75234571-75235070	0.341462726677949	.	.
chr1	75479156	75479655	chr1	75234571	75235070	Tmem198|chr1:75234571-75235070	0.341462726677949	.	.
chr1	75479156	75479655	chr1	75292766	75293265	Chpf|chr1:75292766-75293265	0.236419195986795	.	.
chr1	75479156	75479655	chr1	75292766	75293265	Tmem198|chr1:75292766-75293265	0.236419195986795	.	.
chr1	75505376	75505875	chr1	75582243	75582742	Obsl1|chr1:75582243-75582742	0.351540745666529	.	.
chr1	75505376	75505875	chr1	75684310	75684809	Obsl1|chr1:75684310-75684809	0.49515862492171	.	.
chr1	75505376	75505875	chr1	75995332	75995831	Obsl1|chr1:75995332-75995831	0.293423050741897	.	.
chr1	75521240	75521739	chr1	75559353	75559852	Stk11ip|chr1:75559353-75559852	0.242150944289144	.	.
chr1	75521240	75521739	chr1	75683741	75684240	Stk11ip|chr1:75683741-75684240	0.347971680488318	.	.
chr1	75521240	75521739	chr1	75733783	75734282	Stk11ip|chr1:75733783-75734282	0.405946596684827	.	.
chr1	75521240	75521739	chr1	75853657	75854156	Stk11ip|chr1:75853657-75854156	0.26618599782828	.	.
chr1	75521240	75521739	chr1	75888836	75889335	Stk11ip|chr1:75888836-75889335	0.285453668690485	.	.
chr1	76489516	76490015	chr1	76050308	76050807	Gm17751|chr1:76050308-76050807	0.535024001020003	.	.
chr1	76489516	76490015	chr1	76257990	76258489	Gm17751|chr1:76257990-76258489	0.317173155610872	.	.
chr1	76489516	76490015	chr1	76508035	76508534	Gm17751|chr1:76508035-76508534	0.473536398852468	.	.
chr1	77514195	77514694	chr1	77503680	77504179	Epha4|chr1:77503680-77504179	0.220659012645054	.	.
chr1	77514195	77514694	chr1	77503680	77504179	Gm28386|chr1:77503680-77504179	0.220659012645054	.	.
chr1	77514195	77514694	chr1	77651406	77651905	Epha4|chr1:77651406-77651905	0.289392922941779	.	.
chr1	77514195	77514694	chr1	77651406	77651905	Gm28386|chr1:77651406-77651905	0.289392922941779	.	.
chr1	77514195	77514694	chr1	77688376	77688875	Epha4|chr1:77688376-77688875	0.259494774396626	.	.
chr1	77514195	77514694	chr1	77688376	77688875	Gm28386|chr1:77688376-77688875	0.259494774396626	.	.
chr1	77514195	77514694	chr1	77708109	77708608	Epha4|chr1:77708109-77708608	0.343629474915098	.	.
chr1	77514195	77514694	chr1	77708109	77708608	Gm28386|chr1:77708109-77708608	0.343629474915098	.	.
chr1	77514195	77514694	chr1	77708622	77709121	Epha4|chr1:77708622-77709121	0.296706220199511	.	.
chr1	77514195	77514694	chr1	77708622	77709121	Gm28386|chr1:77708622-77709121	0.296706220199511	.	.
chr1	77514939	77515438	chr1	77546854	77547353	Epha4|chr1:77546854-77547353	0.201203414601235	.	.
chr1	77514939	77515438	chr1	77546854	77547353	Gm28386|chr1:77546854-77547353	0.201203414601235	.	.
chr1	77514939	77515438	chr1	77635589	77636088	Epha4|chr1:77635589-77636088	0.203727134481343	.	.
chr1	77514939	77515438	chr1	77635589	77636088	Gm28386|chr1:77635589-77636088	0.203727134481343	.	.
chr1	77516009	77516508	chr1	77513554	77514053	Gm28386|chr1:77513554-77514053	0.260023028955688	.	.
chr1	77516009	77516508	chr1	77521768	77522267	Gm28386|chr1:77521768-77522267	0.249720295980338	.	.
chr1	77516009	77516508	chr1	77568678	77569177	Gm28386|chr1:77568678-77569177	0.257814299849412	.	.
chr1	77516009	77516508	chr1	77720481	77720980	Gm28386|chr1:77720481-77720980	0.36642221199584	.	.
chr1	77516009	77516508	chr1	77872166	77872665	Gm28386|chr1:77872166-77872665	0.324718947843601	.	.
chr1	77972152	77972651	chr1	77708109	77708608	Gm28387|chr1:77708109-77708608	0.19670165190954	.	.
chr1	78310032	78310531	chr1	78355094	78355593	Sgpp2|chr1:78355094-78355593	0.397725893660651	.	.
chr1	78310032	78310531	chr1	78369956	78370455	Sgpp2|chr1:78369956-78370455	0.455515446131759	.	.
chr1	78310032	78310531	chr1	78419495	78419994	Sgpp2|chr1:78419495-78419994	0.300388968070098	.	.
chr1	78310931	78311430	chr1	78355094	78355593	Sgpp2|chr1:78355094-78355593	0.196170373498573	.	.
chr1	78338891	78339390	chr1	78425895	78426394	Gm28410|chr1:78425895-78426394	0.271290806541609	.	.
chr1	78488387	78488886	chr1	78355094	78355593	Farsb|chr1:78355094-78355593	0.390180774526803	.	.
chr1	78488900	78489399	chr1	78357937	78358436	Farsb|chr1:78357937-78358436	0.255309256368264	.	.
chr1	78488900	78489399	chr1	78369956	78370455	Farsb|chr1:78369956-78370455	0.330039440875406	.	.
chr1	78488900	78489399	chr1	78419495	78419994	Farsb|chr1:78419495-78419994	0.254115801906491	.	.
chr1	79439807	79440306	chr1	79401245	79401744	Scg2|chr1:79401245-79401744	0.239702237467567	.	.
chr1	79439807	79440306	chr1	79640097	79640596	Scg2|chr1:79640097-79640596	0.312510764338061	.	.
chr1	79439807	79440306	chr1	79697411	79697910	Scg2|chr1:79697411-79697910	0.219699870459398	.	.
chr1	79671350	79671849	chr1	79581417	79581916	Ap1s3|chr1:79581417-79581916	0.227948044119762	.	.
chr1	79671350	79671849	chr1	79640097	79640596	Ap1s3|chr1:79640097-79640596	0.241718681561671	.	.
chr1	79671948	79672447	chr1	79379541	79380040	Ap1s3|chr1:79379541-79380040	0.337008881119813	.	.
chr1	79671948	79672447	chr1	79380085	79380584	Ap1s3|chr1:79380085-79380584	0.454421841029179	.	.
chr1	79671948	79672447	chr1	79416335	79416834	Ap1s3|chr1:79416335-79416834	0.323212047925583	.	.
chr1	80339971	80340470	chr1	80069155	80069654	Cul3|chr1:80069155-80069654	0.256059907532658	.	.
chr1	80339971	80340470	chr1	80115871	80116370	Cul3|chr1:80115871-80116370	0.239448990263231	.	.
chr1	80757286	80757785	chr1	80793598	80794097	Dock10|chr1:80793598-80794097	0.286382623402975	.	.
chr1	80757286	80757785	chr1	80830339	80830838	Dock10|chr1:80830339-80830838	0.253692986672444	.	.
chr1	80757286	80757785	chr1	80854286	80854785	Dock10|chr1:80854286-80854785	0.355073102147834	.	.
chr1	80757286	80757785	chr1	81218465	81218964	Dock10|chr1:81218465-81218964	0.220552092622904	.	.
chr1	80757286	80757785	chr1	81248672	81249171	Dock10|chr1:81248672-81249171	0.23538420572128	.	.
chr1	80757803	80758302	chr1	80793598	80794097	Dock10|chr1:80793598-80794097	0.220288439317167	.	.
chr1	80757803	80758302	chr1	80830339	80830838	Dock10|chr1:80830339-80830838	0.215150415470183	.	.
chr1	80757803	80758302	chr1	80854286	80854785	Dock10|chr1:80854286-80854785	0.401090298933687	.	.
chr1	80757803	80758302	chr1	80939300	80939799	Dock10|chr1:80939300-80939799	0.213141829499003	.	.
chr1	80757803	80758302	chr1	81090231	81090730	Dock10|chr1:81090231-81090730	0.402861852676713	.	.
chr1	80757803	80758302	chr1	81218465	81218964	Dock10|chr1:81218465-81218964	0.305462124755732	.	.
chr1	80757803	80758302	chr1	81219000	81219499	Dock10|chr1:81219000-81219499	0.20087849344383	.	.
chr1	80757803	80758302	chr1	81248672	81249171	Dock10|chr1:81248672-81249171	0.342868910129883	.	.
chr1	80758332	80758831	chr1	80854286	80854785	Dock10|chr1:80854286-80854785	0.300683161483443	.	.
chr1	80758332	80758831	chr1	81090231	81090730	Dock10|chr1:81090231-81090730	0.214568825135997	.	.
chr1	81076257	81076756	chr1	80830339	80830838	Nyap2|chr1:80830339-80830838	0.216722040465693	.	.
chr1	81076879	81077378	chr1	80830339	80830838	Nyap2|chr1:80830339-80830838	0.29339220026397	.	.
chr1	81076879	81077378	chr1	80830339	80830838	Nyap2|chr1:80830339-80830838	0.293392200263971	.	.
chr1	81076879	81077378	chr1	81248672	81249171	Nyap2|chr1:81248672-81249171	0.233015500766411	.	.
chr1	81076879	81077378	chr1	81311627	81312126	Nyap2|chr1:81311627-81312126	0.211474629281404	.	.
chr1	81076879	81077378	chr1	81311627	81312126	Nyap2|chr1:81311627-81312126	0.211474629281405	.	.
chr1	81077573	81078072	chr1	80793598	80794097	Nyap2|chr1:80793598-80794097	0.296212791855595	.	.
chr1	81077573	81078072	chr1	80830339	80830838	Nyap2|chr1:80830339-80830838	0.436798694311517	.	.
chr1	81077573	81078072	chr1	80853717	80854216	Nyap2|chr1:80853717-80854216	0.336549864370356	.	.
chr1	81077573	81078072	chr1	80854286	80854785	Nyap2|chr1:80854286-80854785	0.535467732443567	.	.
chr1	81077573	81078072	chr1	80939300	80939799	Nyap2|chr1:80939300-80939799	0.36669693262987	.	.
chr1	81077573	81078072	chr1	81133693	81134192	Nyap2|chr1:81133693-81134192	0.321459602014253	.	.
chr1	81077573	81078072	chr1	81199748	81200247	Nyap2|chr1:81199748-81200247	0.322891059692114	.	.
chr1	81077573	81078072	chr1	81248672	81249171	Nyap2|chr1:81248672-81249171	0.451677412751356	.	.
chr1	81077573	81078072	chr1	81310082	81310581	Nyap2|chr1:81310082-81310581	0.406469388825071	.	.
chr1	81077573	81078072	chr1	81311627	81312126	Nyap2|chr1:81311627-81312126	0.357158473273348	.	.
chr1	82290681	82291180	chr1	82089101	82089600	Irs1|chr1:82089101-82089600	0.347969584331385	.	.
chr1	82290681	82291180	chr1	82121387	82121886	Irs1|chr1:82121387-82121886	0.20577024750624	.	.
chr1	82290681	82291180	chr1	82136005	82136504	Irs1|chr1:82136005-82136504	0.234846774177074	.	.
chr1	82290681	82291180	chr1	82699402	82699901	Irs1|chr1:82699402-82699901	0.312190015002162	.	.
chr1	82291243	82291742	chr1	82089101	82089600	Irs1|chr1:82089101-82089600	0.202395676798995	.	.
chr1	82291243	82291742	chr1	82121387	82121886	Irs1|chr1:82121387-82121886	0.507160647323449	.	.
chr1	82291243	82291742	chr1	82136005	82136504	Irs1|chr1:82136005-82136504	0.418131026162866	.	.
chr1	82291243	82291742	chr1	82156946	82157445	Irs1|chr1:82156946-82157445	0.303027654084472	.	.
chr1	82291243	82291742	chr1	82324039	82324538	Irs1|chr1:82324039-82324538	0.232203726998518	.	.
chr1	82291243	82291742	chr1	82353695	82354194	Irs1|chr1:82353695-82354194	0.327166956855442	.	.
chr1	82291243	82291742	chr1	82358886	82359385	Irs1|chr1:82358886-82359385	0.370873107600062	.	.
chr1	82291243	82291742	chr1	82699402	82699901	Irs1|chr1:82699402-82699901	0.556532295701309	.	.
chr1	82316361	82316860	chr1	82364089	82364588	Rhbdd1|chr1:82364089-82364588	0.201189612062995	.	.
chr1	82316361	82316860	chr1	82476122	82476621	Rhbdd1|chr1:82476122-82476621	0.479724326824072	.	.
chr1	82316361	82316860	chr1	82476674	82477173	Rhbdd1|chr1:82476674-82477173	0.226312436506686	.	.
chr1	82316361	82316860	chr1	82482411	82482910	Rhbdd1|chr1:82482411-82482910	0.439051300612984	.	.
chr1	82316361	82316860	chr1	82598394	82598893	Rhbdd1|chr1:82598394-82598893	0.209530298517535	.	.
chr1	82316361	82316860	chr1	82616866	82617365	Rhbdd1|chr1:82616866-82617365	0.385603586664472	.	.
chr1	82724600	82725099	chr1	82292699	82293198	C430014B12Rik|chr1:82292699-82293198	0.323818444976326	.	.
chr1	82724600	82725099	chr1	82292699	82293198	Mff|chr1:82292699-82293198	0.323818444976326	.	.
chr1	82724600	82725099	chr1	82433306	82433805	C430014B12Rik|chr1:82433306-82433805	0.240066020440847	.	.
chr1	82724600	82725099	chr1	82433306	82433805	Mff|chr1:82433306-82433805	0.240066020440847	.	.
chr1	82839194	82839693	chr1	82773159	82773658	Agfg1|chr1:82773159-82773658	0.24138357974203	.	.
chr1	82839865	82840364	chr1	82798256	82798755	Agfg1|chr1:82798256-82798755	0.219828814953621	.	.
chr1	82839865	82840364	chr1	82815827	82816326	Agfg1|chr1:82815827-82816326	0.339740694001372	.	.
chr1	82839865	82840364	chr1	83076078	83076577	Agfg1|chr1:83076078-83076577	0.204617355704632	.	.
chr1	82839865	82840364	chr1	83150503	83151002	Agfg1|chr1:83150503-83151002	0.200747494877627	.	.
chr1	83037972	83038471	chr1	82773159	82773658	Slc19a3|chr1:82773159-82773658	0.409698160838917	.	.
chr1	83037972	83038471	chr1	82798256	82798755	Slc19a3|chr1:82798256-82798755	0.42289834796362	.	.
chr1	83037972	83038471	chr1	82987702	82988201	Slc19a3|chr1:82987702-82988201	0.387694746490052	.	.
chr1	83037972	83038471	chr1	83064768	83065267	Slc19a3|chr1:83064768-83065267	0.21412366865726	.	.
chr1	83037972	83038471	chr1	83076078	83076577	Slc19a3|chr1:83076078-83076577	0.299330258125554	.	.
chr1	83037972	83038471	chr1	83150503	83151002	Slc19a3|chr1:83150503-83151002	0.229484317838669	.	.
chr1	83037972	83038471	chr1	83277033	83277532	Slc19a3|chr1:83277033-83277532	0.320006633647137	.	.
chr1	83037972	83038471	chr1	83449451	83449950	Slc19a3|chr1:83449451-83449950	0.253592178950639	.	.
chr1	83159481	83159980	chr1	82822471	82822970	Daw1|chr1:82822471-82822970	0.479288452220419	.	.
chr1	83159481	83159980	chr1	82918423	82918922	Daw1|chr1:82918423-82918922	0.359754836988729	.	.
chr1	83159481	83159980	chr1	83150503	83151002	Daw1|chr1:83150503-83151002	0.48387608697414	.	.
chr1	83159481	83159980	chr1	83345462	83345961	Daw1|chr1:83345462-83345961	0.250211500129512	.	.
chr1	83407918	83408417	chr1	83345462	83345961	Sphkap|chr1:83345462-83345961	0.204473831657251	.	.
chr1	84839165	84839664	chr1	84838531	84839030	Fbxo36|chr1:84838531-84839030	0.224650779230331	.	.
chr1	84934371	84934870	chr1	84777376	84777875	Slc16a14|chr1:84777376-84777875	0.21978670955421	.	.
chr1	85793160	85793659	chr1	85853262	85853761	Cab39|chr1:85853262-85853761	0.232288594266057	.	.
chr1	85793728	85794227	chr1	85908911	85909410	Cab39|chr1:85908911-85909410	0.208862627111606	.	.
chr1	85894274	85894773	chr1	85965753	85966252	Itm2c|chr1:85965753-85966252	0.29847972286457	.	.
chr1	85894955	85895454	chr1	85895455	85895954	Itm2c|chr1:85895455-85895954	0.279739336465387	.	.
chr1	85928201	85928700	chr1	85668838	85669337	4933407L21Rik|chr1:85668838-85669337	0.52566883193941	.	.
chr1	85928201	85928700	chr1	85703519	85704018	4933407L21Rik|chr1:85703519-85704018	0.425135020739414	.	.
chr1	85928201	85928700	chr1	85810332	85810831	4933407L21Rik|chr1:85810332-85810831	0.20280972644877	.	.
chr1	85928201	85928700	chr1	85916833	85917332	4933407L21Rik|chr1:85916833-85917332	0.385779471525827	.	.
chr1	86303797	86304296	chr1	86371911	86372410	Gm28626|chr1:86371911-86372410	0.224404944365118	.	.
chr1	86303797	86304296	chr1	86433961	86434460	Gm28626|chr1:86433961-86434460	0.229334239169253	.	.
chr1	86303797	86304296	chr1	86434501	86435000	Gm28626|chr1:86434501-86435000	0.264820212681466	.	.
chr1	86303797	86304296	chr1	86528114	86528613	Gm28626|chr1:86528114-86528613	0.289580662863828	.	.
chr1	86358737	86359236	chr1	86339345	86339844	C130036L24Rik|chr1:86339345-86339844	0.326155533697364	.	.
chr1	86358737	86359236	chr1	86339345	86339844	Ncl|chr1:86339345-86339844	0.326155533697364	.	.
chr1	86358737	86359236	chr1	86472164	86472663	C130036L24Rik|chr1:86472164-86472663	0.218982508371762	.	.
chr1	86358737	86359236	chr1	86472164	86472663	Ncl|chr1:86472164-86472663	0.218982508371762	.	.
chr1	86358737	86359236	chr1	86487143	86487642	C130036L24Rik|chr1:86487143-86487642	0.279465347484093	.	.
chr1	86358737	86359236	chr1	86487143	86487642	Ncl|chr1:86487143-86487642	0.279465347484093	.	.
chr1	86358737	86359236	chr1	86487725	86488224	C130036L24Rik|chr1:86487725-86488224	0.315524826164315	.	.
chr1	86358737	86359236	chr1	86487725	86488224	Ncl|chr1:86487725-86488224	0.315524826164315	.	.
chr1	86358737	86359236	chr1	86618411	86618910	C130036L24Rik|chr1:86618411-86618910	0.549650296755245	.	.
chr1	86358737	86359236	chr1	86618411	86618910	Ncl|chr1:86618411-86618910	0.549650296755245	.	.
chr1	86358737	86359236	chr1	86634632	86635131	C130036L24Rik|chr1:86634632-86635131	0.251123550584662	.	.
chr1	86358737	86359236	chr1	86634632	86635131	Ncl|chr1:86634632-86635131	0.251123550584662	.	.
chr1	86359268	86359767	chr1	86339345	86339844	C130036L24Rik|chr1:86339345-86339844	0.444932866329026	.	.
chr1	86359268	86359767	chr1	86339345	86339844	Ncl|chr1:86339345-86339844	0.444932866329026	.	.
chr1	86359268	86359767	chr1	86442428	86442927	C130036L24Rik|chr1:86442428-86442927	0.236195792994233	.	.
chr1	86359268	86359767	chr1	86442428	86442927	Ncl|chr1:86442428-86442927	0.236195792994233	.	.
chr1	86359268	86359767	chr1	86487725	86488224	C130036L24Rik|chr1:86487725-86488224	0.417800686784299	.	.
chr1	86359268	86359767	chr1	86487725	86488224	Ncl|chr1:86487725-86488224	0.417800686784299	.	.
chr1	86359268	86359767	chr1	86618411	86618910	C130036L24Rik|chr1:86618411-86618910	0.437533263166998	.	.
chr1	86359268	86359767	chr1	86618411	86618910	Ncl|chr1:86618411-86618910	0.437533263166998	.	.
chr1	86525710	86526209	chr1	86528114	86528613	Ptma|chr1:86528114-86528613	0.250311721589935	.	.
chr1	86526360	86526859	chr1	86339345	86339844	Ptma|chr1:86339345-86339844	0.453320815372117	.	.
chr1	86526360	86526859	chr1	86441795	86442294	Ptma|chr1:86441795-86442294	0.336672051584737	.	.
chr1	86526360	86526859	chr1	86442428	86442927	Ptma|chr1:86442428-86442927	0.307041199792903	.	.
chr1	86526360	86526859	chr1	86487143	86487642	Ptma|chr1:86487143-86487642	0.317852407599588	.	.
chr1	86526360	86526859	chr1	86487725	86488224	Ptma|chr1:86487725-86488224	0.510708009355748	.	.
chr1	86526360	86526859	chr1	86503968	86504467	Ptma|chr1:86503968-86504467	0.275063862342742	.	.
chr1	86526360	86526859	chr1	86618411	86618910	Ptma|chr1:86618411-86618910	0.289054624075685	.	.
chr1	86582078	86582577	chr1	86371911	86372410	Cops7b|chr1:86371911-86372410	0.22997638720854	.	.
chr1	86582078	86582577	chr1	86371911	86372410	Pde6d|chr1:86371911-86372410	0.22997638720854	.	.
chr1	86582078	86582577	chr1	86434501	86435000	Cops7b|chr1:86434501-86435000	0.307292402352287	.	.
chr1	86582078	86582577	chr1	86434501	86435000	Pde6d|chr1:86434501-86435000	0.307292402352287	.	.
chr1	86582078	86582577	chr1	86442428	86442927	Cops7b|chr1:86442428-86442927	0.332772846165052	.	.
chr1	86582078	86582577	chr1	86442428	86442927	Pde6d|chr1:86442428-86442927	0.332772846165052	.	.
chr1	86582078	86582577	chr1	86487725	86488224	Cops7b|chr1:86487725-86488224	0.269686170765003	.	.
chr1	86582078	86582577	chr1	86487725	86488224	Pde6d|chr1:86487725-86488224	0.269686170765003	.	.
chr1	86582078	86582577	chr1	86586879	86587378	Cops7b|chr1:86586879-86587378	0.222477134967045	.	.
chr1	86582078	86582577	chr1	86586879	86587378	Pde6d|chr1:86586879-86587378	0.222477134967045	.	.
chr1	86582603	86583102	chr1	86339345	86339844	Cops7b|chr1:86339345-86339844	0.230038987200285	.	.
chr1	86582603	86583102	chr1	86339345	86339844	Pde6d|chr1:86339345-86339844	0.230038987200285	.	.
chr1	86582603	86583102	chr1	86371911	86372410	Cops7b|chr1:86371911-86372410	0.282019900947071	.	.
chr1	86582603	86583102	chr1	86371911	86372410	Pde6d|chr1:86371911-86372410	0.282019900947071	.	.
chr1	86582603	86583102	chr1	86434501	86435000	Cops7b|chr1:86434501-86435000	0.429440844903321	.	.
chr1	86582603	86583102	chr1	86434501	86435000	Pde6d|chr1:86434501-86435000	0.429440844903321	.	.
chr1	86582603	86583102	chr1	86441795	86442294	Cops7b|chr1:86441795-86442294	0.376769170216143	.	.
chr1	86582603	86583102	chr1	86441795	86442294	Pde6d|chr1:86441795-86442294	0.376769170216143	.	.
chr1	86582603	86583102	chr1	86442428	86442927	Cops7b|chr1:86442428-86442927	0.413785638179857	.	.
chr1	86582603	86583102	chr1	86442428	86442927	Pde6d|chr1:86442428-86442927	0.413785638179857	.	.
chr1	86582603	86583102	chr1	86487143	86487642	Cops7b|chr1:86487143-86487642	0.285640834125504	.	.
chr1	86582603	86583102	chr1	86487143	86487642	Pde6d|chr1:86487143-86487642	0.285640834125504	.	.
chr1	86582603	86583102	chr1	86487725	86488224	Cops7b|chr1:86487725-86488224	0.207123470450488	.	.
chr1	86582603	86583102	chr1	86487725	86488224	Pde6d|chr1:86487725-86488224	0.207123470450488	.	.
chr1	86582603	86583102	chr1	86503968	86504467	Cops7b|chr1:86503968-86504467	0.22683442215873	.	.
chr1	86582603	86583102	chr1	86503968	86504467	Pde6d|chr1:86503968-86504467	0.22683442215873	.	.
chr1	86582603	86583102	chr1	86618411	86618910	Cops7b|chr1:86618411-86618910	0.232719606796753	.	.
chr1	86582603	86583102	chr1	86618411	86618910	Pde6d|chr1:86618411-86618910	0.232719606796753	.	.
chr1	86669399	86669898	chr1	86433961	86434460	Nppc|chr1:86433961-86434460	0.567297021786203	.	.
chr1	86669399	86669898	chr1	86586879	86587378	Nppc|chr1:86586879-86587378	0.278013279509125	.	.
chr1	86670393	86670892	chr1	86371911	86372410	Nppc|chr1:86371911-86372410	0.257594776446257	.	.
chr1	86670393	86670892	chr1	86528114	86528613	Nppc|chr1:86528114-86528613	0.293631496272844	.	.
chr1	86703565	86704064	chr1	86528114	86528613	Dis3l2|chr1:86528114-86528613	0.198866934106425	.	.
chr1	86703565	86704064	chr1	86916275	86916774	Dis3l2|chr1:86916275-86916774	0.282570801566871	.	.
chr1	87056715	87057214	chr1	86925794	86926293	Gm28375|chr1:86925794-86926293	0.443657891218794	.	.
chr1	87056715	87057214	chr1	87236811	87237310	Gm28375|chr1:87236811-87237310	0.226336811280447	.	.
chr1	87056715	87057214	chr1	87246132	87246631	Gm28375|chr1:87246132-87246631	0.324839729234291	.	.
chr1	87155856	87156355	chr1	86931540	86932039	Ecel1|chr1:86931540-86932039	0.200140312409298	.	.
chr1	87213673	87214172	chr1	86931540	86932039	Eif4e2|chr1:86931540-86932039	0.238370079313091	.	.
chr1	87326698	87327197	chr1	87648585	87649084	Gigyf2|chr1:87648585-87649084	0.342671186205263	.	.
chr1	87326698	87327197	chr1	87721301	87721800	Gigyf2|chr1:87721301-87721800	0.285241293563472	.	.
chr1	87755700	87756199	chr1	87892627	87893126	Atg16l1|chr1:87892627-87893126	0.279100234846337	.	.
chr1	87755700	87756199	chr1	88109109	88109608	Atg16l1|chr1:88109109-88109608	0.209409076391465	.	.
chr1	87853009	87853508	chr1	87892627	87893126	Dgkd|chr1:87892627-87893126	0.284141065048977	.	.
chr1	87853009	87853508	chr1	88109109	88109608	Dgkd|chr1:88109109-88109608	0.298531740857953	.	.
chr1	87853009	87853508	chr1	88136549	88137048	Dgkd|chr1:88136549-88137048	0.286420434117044	.	.
chr1	88008031	88008530	chr1	87925537	87926036	Usp40|chr1:87925537-87926036	0.373437879999489	.	.
chr1	88008031	88008530	chr1	88140537	88141036	Usp40|chr1:88140537-88141036	0.236603634402778	.	.
chr1	88008031	88008530	chr1	88357393	88357892	Usp40|chr1:88357393-88357892	0.251496805430627	.	.
chr1	88205505	88206004	chr1	87789687	87790186	Dnajb3|chr1:87789687-87790186	0.198142582270715	.	.
chr1	88277410	88277909	chr1	88109109	88109608	Hjurp|chr1:88109109-88109608	0.225907455076594	.	.
chr1	88277410	88277909	chr1	88109109	88109608	Trpm8|chr1:88109109-88109608	0.225907455076594	.	.
chr1	88277410	88277909	chr1	88136549	88137048	Hjurp|chr1:88136549-88137048	0.232446920764792	.	.
chr1	88277410	88277909	chr1	88136549	88137048	Trpm8|chr1:88136549-88137048	0.232446920764792	.	.
chr1	88277410	88277909	chr1	88301574	88302073	Hjurp|chr1:88301574-88302073	0.28663785750168	.	.
chr1	88277410	88277909	chr1	88301574	88302073	Trpm8|chr1:88301574-88302073	0.28663785750168	.	.
chr1	88277410	88277909	chr1	88429538	88430037	Hjurp|chr1:88429538-88430037	0.355907511431323	.	.
chr1	88277410	88277909	chr1	88429538	88430037	Trpm8|chr1:88429538-88430037	0.355907511431323	.	.
chr1	90153403	90153902	chr1	90060498	90060997	4930434B07Rik|chr1:90060498-90060997	0.348532026161182	.	.
chr1	90153403	90153902	chr1	90060498	90060997	Iqca|chr1:90060498-90060997	0.348532026161182	.	.
chr1	90203739	90204238	chr1	90060498	90060997	Ackr3|chr1:90060498-90060997	0.219378661784037	.	.
chr1	90203739	90204238	chr1	90297754	90298253	Ackr3|chr1:90297754-90298253	0.248248822659851	.	.
chr1	90603129	90603628	chr1	90754075	90754574	Cops8|chr1:90754075-90754574	0.348653007058923	.	.
chr1	90603129	90603628	chr1	90754624	90755123	Cops8|chr1:90754624-90755123	0.404583461300644	.	.
chr1	90974937	90975436	chr1	90588307	90588806	Gm28199|chr1:90588307-90588806	0.290655467943908	.	.
chr1	90974937	90975436	chr1	90678758	90679257	Gm28199|chr1:90678758-90679257	0.22374352084344	.	.
chr1	90974937	90975436	chr1	90906269	90906768	Gm28199|chr1:90906269-90906768	0.28479875585118	.	.
chr1	90974937	90975436	chr1	90928476	90928975	Gm28199|chr1:90928476-90928975	0.224873666488624	.	.
chr1	90974937	90975436	chr1	91069582	91070081	Gm28199|chr1:91069582-91070081	0.207780952205811	.	.
chr1	90974937	90975436	chr1	91181441	91181940	Gm28199|chr1:91181441-91181940	0.236293112937904	.	.
chr1	90998483	90998982	chr1	90733954	90734453	Lrrfip1|chr1:90733954-90734453	0.311018414206632	.	.
chr1	90998483	90998982	chr1	90754075	90754574	Lrrfip1|chr1:90754075-90754574	0.272368445278715	.	.
chr1	90998483	90998982	chr1	90973173	90973672	Lrrfip1|chr1:90973173-90973672	0.219150034864025	.	.
chr1	90998483	90998982	chr1	91052819	91053318	Lrrfip1|chr1:91052819-91053318	0.327098157666769	.	.
chr1	90998483	90998982	chr1	91069582	91070081	Lrrfip1|chr1:91069582-91070081	0.236380645977819	.	.
chr1	90998483	90998982	chr1	91101778	91102277	Lrrfip1|chr1:91101778-91102277	0.302823490585816	.	.
chr1	91249940	91250439	chr1	90754075	90754574	Ube2f|chr1:90754075-90754574	0.345342227905191	.	.
chr1	91249940	91250439	chr1	90754624	90755123	Ube2f|chr1:90754624-90755123	0.218377512371677	.	.
chr1	91249940	91250439	chr1	91069582	91070081	Ube2f|chr1:91069582-91070081	0.303459118024434	.	.
chr1	91249940	91250439	chr1	91101778	91102277	Ube2f|chr1:91101778-91102277	0.312472444753451	.	.
chr1	91249940	91250439	chr1	91181441	91181940	Ube2f|chr1:91181441-91181940	0.353158668269418	.	.
chr1	91249940	91250439	chr1	91181989	91182488	Ube2f|chr1:91181989-91182488	0.274996877336281	.	.
chr1	91249940	91250439	chr1	91346840	91347339	Ube2f|chr1:91346840-91347339	0.296782673449884	.	.
chr1	91250445	91250944	chr1	91446066	91446565	Ube2f|chr1:91446066-91446565	0.247860562809737	.	.
chr1	91298026	91298525	chr1	91345344	91345843	Scly|chr1:91345344-91345843	0.246665928689266	.	.
chr1	91398520	91399019	chr1	91345344	91345843	Ilkap|chr1:91345344-91345843	0.219269322960795	.	.
chr1	91413043	91413542	chr1	91345344	91345843	Hes6|chr1:91345344-91345843	0.197742081759328	.	.
chr1	91459292	91459791	chr1	91344825	91345324	Per2|chr1:91344825-91345324	0.299022735774003	.	.
chr1	91483230	91483729	chr1	91345344	91345843	Gm28382|chr1:91345344-91345843	0.316164273810228	.	.
chr1	91483230	91483729	chr1	91446066	91446565	Gm28382|chr1:91446066-91446565	0.247520100147921	.	.
chr1	91483230	91483729	chr1	91600624	91601123	Gm28382|chr1:91600624-91601123	0.270107359522869	.	.
chr1	91539706	91540205	chr1	91345344	91345843	Asb1|chr1:91345344-91345843	0.199497872118222	.	.
chr1	91539706	91540205	chr1	91428588	91429087	Asb1|chr1:91428588-91429087	0.199912530623315	.	.
chr1	91539706	91540205	chr1	91962206	91962705	Asb1|chr1:91962206-91962705	0.327059132629047	.	.
chr1	91540218	91540717	chr1	91412512	91413011	Asb1|chr1:91412512-91413011	0.333828956377834	.	.
chr1	91540218	91540717	chr1	91913762	91914261	Asb1|chr1:91913762-91914261	0.197625585023583	.	.
chr1	91540218	91540717	chr1	91950205	91950704	Asb1|chr1:91950205-91950704	0.409146133111593	.	.
chr1	91801092	91801591	chr1	91950205	91950704	Twist2|chr1:91950205-91950704	0.238195842788639	.	.
chr1	91801828	91802327	chr1	91600624	91601123	Gm29100|chr1:91600624-91601123	0.298693575537028	.	.
chr1	91801828	91802327	chr1	91600624	91601123	Twist2|chr1:91600624-91601123	0.298693575537028	.	.
chr1	92472853	92473352	chr1	92686934	92687433	Ndufa10|chr1:92686934-92687433	0.366659191191526	.	.
chr1	92472853	92473352	chr1	92742815	92743314	Ndufa10|chr1:92742815-92743314	0.209276096870832	.	.
chr1	92618335	92618834	chr1	92742815	92743314	Olfr12|chr1:92742815-92743314	0.207490654093287	.	.
chr1	92618335	92618834	chr1	92895020	92895519	Olfr12|chr1:92895020-92895519	0.20874329353452	.	.
chr1	92641129	92641628	chr1	92397535	92398034	Cops9|chr1:92397535-92398034	0.284362423272832	.	.
chr1	92641129	92641628	chr1	92956591	92957090	Cops9|chr1:92956591-92957090	0.252853613550082	.	.
chr1	92641765	92642264	chr1	92397535	92398034	Cops9|chr1:92397535-92398034	0.347678234238693	.	.
chr1	92641765	92642264	chr1	92895020	92895519	Cops9|chr1:92895020-92895519	0.227505704371858	.	.
chr1	92641765	92642264	chr1	92956591	92957090	Cops9|chr1:92956591-92957090	0.21696678935161	.	.
chr1	92647708	92648207	chr1	92342085	92342584	Otos|chr1:92342085-92342584	0.251550184303437	.	.
chr1	92647708	92648207	chr1	92360240	92360739	Otos|chr1:92360240-92360739	0.223903090796889	.	.
chr1	92647708	92648207	chr1	92610875	92611374	Otos|chr1:92610875-92611374	0.361849357160052	.	.
chr1	92648213	92648712	chr1	92360240	92360739	Otos|chr1:92360240-92360739	0.218348634268822	.	.
chr1	92831030	92831529	chr1	93100465	93100964	Gpc1|chr1:93100465-93100964	0.254603588887622	.	.
chr1	92831616	92832115	chr1	92686934	92687433	Gpc1|chr1:92686934-92687433	0.290574796549607	.	.
chr1	92831616	92832115	chr1	93217024	93217523	Gpc1|chr1:93217024-93217523	0.203135788059744	.	.
chr1	92848463	92848962	chr1	93115042	93115541	Gm29480|chr1:93115042-93115541	0.275367958485329	.	.
chr1	92849473	92849972	chr1	93080927	93081426	Gm29480|chr1:93080927-93081426	0.319919808876199	.	.
chr1	92849473	92849972	chr1	93115042	93115541	Gm29480|chr1:93115042-93115541	0.254991784579329	.	.
chr1	92906632	92907131	chr1	92610875	92611374	Dusp28|chr1:92610875-92611374	0.227806911447895	.	.
chr1	92906632	92907131	chr1	92733792	92734291	Dusp28|chr1:92733792-92734291	0.302201649449893	.	.
chr1	92906632	92907131	chr1	93080927	93081426	Dusp28|chr1:93080927-93081426	0.209647459087656	.	.
chr1	92906632	92907131	chr1	93115042	93115541	Dusp28|chr1:93115042-93115541	0.286988786336393	.	.
chr1	92907215	92907714	chr1	93115042	93115541	Dusp28|chr1:93115042-93115541	0.242651652734322	.	.
chr1	92910422	92910921	chr1	92895020	92895519	5033417F24Rik|chr1:92895020-92895519	0.211729474515099	.	.
chr1	92910422	92910921	chr1	92895020	92895519	Rnpepl1|chr1:92895020-92895519	0.211729474515099	.	.
chr1	92910422	92910921	chr1	93014431	93014930	5033417F24Rik|chr1:93014431-93014930	0.235351617166597	.	.
chr1	92910422	92910921	chr1	93014431	93014930	Rnpepl1|chr1:93014431-93014930	0.235351617166597	.	.
chr1	92910928	92911427	chr1	93080927	93081426	5033417F24Rik|chr1:93080927-93081426	0.244923196958091	.	.
chr1	92910928	92911427	chr1	93080927	93081426	Rnpepl1|chr1:93080927-93081426	0.244923196958091	.	.
chr1	92934435	92934934	chr1	92610875	92611374	Capn10|chr1:92610875-92611374	0.368754158478822	.	.
chr1	92934435	92934934	chr1	92686934	92687433	Capn10|chr1:92686934-92687433	0.210083124950387	.	.
chr1	92934435	92934934	chr1	93115042	93115541	Capn10|chr1:93115042-93115541	0.392007807672157	.	.
chr1	93100965	93101464	chr1	92895020	92895519	Kif1a|chr1:92895020-92895519	0.411060737734843	.	.
chr1	93100965	93101464	chr1	93100465	93100964	Kif1a|chr1:93100465-93100964	0.289420927463418	.	.
chr1	93101696	93102195	chr1	93014431	93014930	Kif1a|chr1:93014431-93014930	0.330866278325438	.	.
chr1	93101696	93102195	chr1	93100465	93100964	Kif1a|chr1:93100465-93100964	0.381386816348501	.	.
chr1	93101696	93102195	chr1	93217554	93218053	Kif1a|chr1:93217554-93218053	0.290992910822864	.	.
chr1	93101696	93102195	chr1	93445454	93445953	Kif1a|chr1:93445454-93445953	0.241750736948954	.	.
chr1	93101696	93102195	chr1	93458978	93459477	Kif1a|chr1:93458978-93459477	0.370936327064321	.	.
chr1	93235496	93235995	chr1	92895020	92895519	Sned1|chr1:92895020-92895519	0.315965209922251	.	.
chr1	93235496	93235995	chr1	92956591	92957090	Sned1|chr1:92956591-92957090	0.26934422197471	.	.
chr1	93236124	93236623	chr1	93115042	93115541	Sned1|chr1:93115042-93115541	0.399757635076276	.	.
chr1	93236124	93236623	chr1	93217024	93217523	Sned1|chr1:93217024-93217523	0.249561700544721	.	.
chr1	93342619	93343118	chr1	93080927	93081426	Pask|chr1:93080927-93081426	0.21036300941691	.	.
chr1	93342619	93343118	chr1	93080927	93081426	Ppp1r7|chr1:93080927-93081426	0.21036300941691	.	.
chr1	93343358	93343857	chr1	93080927	93081426	Pask|chr1:93080927-93081426	0.217421086846493	.	.
chr1	93343358	93343857	chr1	93080927	93081426	Ppp1r7|chr1:93080927-93081426	0.217421086846493	.	.
chr1	93343358	93343857	chr1	93115042	93115541	Pask|chr1:93115042-93115541	0.456620752594571	.	.
chr1	93343358	93343857	chr1	93115042	93115541	Ppp1r7|chr1:93115042-93115541	0.456620752594571	.	.
chr1	93343358	93343857	chr1	93445454	93445953	Pask|chr1:93445454-93445953	0.536785068678924	.	.
chr1	93343358	93343857	chr1	93445454	93445953	Ppp1r7|chr1:93445454-93445953	0.536785068678924	.	.
chr1	93343358	93343857	chr1	93686883	93687382	Pask|chr1:93686883-93687382	0.416104611683711	.	.
chr1	93343358	93343857	chr1	93686883	93687382	Ppp1r7|chr1:93686883-93687382	0.416104611683711	.	.
chr1	93478107	93478606	chr1	93115042	93115541	Hdlbp|chr1:93115042-93115541	0.301081063555343	.	.
chr1	93478107	93478606	chr1	93115042	93115541	Sept2|chr1:93115042-93115541	0.301081063555343	.	.
chr1	93478622	93479121	chr1	93014431	93014930	Hdlbp|chr1:93014431-93014930	0.289011767851805	.	.
chr1	93478622	93479121	chr1	93014431	93014930	Sept2|chr1:93014431-93014930	0.289011767851805	.	.
chr1	93478622	93479121	chr1	93100465	93100964	Hdlbp|chr1:93100465-93100964	0.220998085372465	.	.
chr1	93478622	93479121	chr1	93100465	93100964	Sept2|chr1:93100465-93100964	0.220998085372465	.	.
chr1	93478622	93479121	chr1	93115042	93115541	Hdlbp|chr1:93115042-93115541	0.373292928707232	.	.
chr1	93478622	93479121	chr1	93115042	93115541	Sept2|chr1:93115042-93115541	0.373292928707232	.	.
chr1	93511801	93512300	chr1	93445454	93445953	Farp2|chr1:93445454-93445953	0.402805262973794	.	.
chr1	93634975	93635474	chr1	93445454	93445953	Gm28536|chr1:93445454-93445953	0.240191017041095	.	.
chr1	93635550	93636049	chr1	93444675	93445174	Gm28536|chr1:93444675-93445174	0.246479312784431	.	.
chr1	93635550	93636049	chr1	93445454	93445953	Gm28536|chr1:93445454-93445953	0.328277411185133	.	.
chr1	93685241	93685740	chr1	93795882	93796381	Bok|chr1:93795882-93796381	0.219508241213162	.	.
chr1	93686360	93686859	chr1	93445454	93445953	Bok|chr1:93445454-93445953	0.309716727708104	.	.
chr1	93686360	93686859	chr1	93686883	93687382	Bok|chr1:93686883-93687382	0.463862278510165	.	.
chr1	93731754	93732253	chr1	93458978	93459477	Gm10550|chr1:93458978-93459477	0.23951730455511	.	.
chr1	93754617	93755116	chr1	93686883	93687382	Thap4|chr1:93686883-93687382	0.237001656078066	.	.
chr1	93801756	93802255	chr1	93686883	93687382	Dtymk|chr1:93686883-93687382	0.282381489258257	.	.
chr1	93825281	93825780	chr1	93686883	93687382	D2hgdh|chr1:93686883-93687382	0.253602356412479	.	.
chr1	95313333	95313832	chr1	95120654	95121153	Fam174a|chr1:95120654-95121153	0.418222570495687	.	.
chr1	95313333	95313832	chr1	95354087	95354586	Fam174a|chr1:95354087-95354586	0.195918973791959	.	.
chr1	95313333	95313832	chr1	95541664	95542163	Fam174a|chr1:95541664-95542163	0.246158130760624	.	.
chr1	95313333	95313832	chr1	95578790	95579289	Fam174a|chr1:95578790-95579289	0.224933479423186	.	.
chr1	95313333	95313832	chr1	95634280	95634779	Fam174a|chr1:95634280-95634779	0.21625829180225	.	.
chr1	95667921	95668420	chr1	95578790	95579289	St8sia4|chr1:95578790-95579289	0.213565919384496	.	.
chr1	96871948	96872447	chr1	96551612	96552111	Slco4c1|chr1:96551612-96552111	0.218349075016897	.	.
chr1	96871948	96872447	chr1	97038495	97038994	Slco4c1|chr1:97038495-97038994	0.373258371899052	.	.
chr1	97661204	97661703	chr1	97598978	97599477	D1Ertd622e|chr1:97598978-97599477	0.26765148822752	.	.
chr1	97661204	97661703	chr1	97628850	97629349	D1Ertd622e|chr1:97628850-97629349	0.26716985749738	.	.
chr1	98094805	98095304	chr1	98047553	98048052	Pam|chr1:98047553-98048052	0.216946689480504	.	.
chr1	98094805	98095304	chr1	98086455	98086954	Pam|chr1:98086455-98086954	0.20372213393633	.	.
chr1	98094805	98095304	chr1	98162794	98163293	Pam|chr1:98162794-98163293	0.337717371470505	.	.
chr1	98094805	98095304	chr1	98280459	98280958	Pam|chr1:98280459-98280958	0.286126843850988	.	.
chr1	98095430	98095929	chr1	98135552	98136051	Pam|chr1:98135552-98136051	0.319785241052333	.	.
chr1	98095430	98095929	chr1	98280459	98280958	Pam|chr1:98280459-98280958	0.327192527381944	.	.
chr1	98173889	98174388	chr1	98023816	98024315	Gm29461|chr1:98023816-98024315	0.376424261686743	.	.
chr1	98173889	98174388	chr1	98190632	98191131	Gm29461|chr1:98190632-98191131	0.35069085727883	.	.
chr1	98173889	98174388	chr1	98349951	98350450	Gm29461|chr1:98349951-98350450	0.314999221530933	.	.
chr1	98173889	98174388	chr1	98349951	98350450	Gm29461|chr1:98349951-98350450	0.314999221530934	.	.
chr1	99772082	99772581	chr1	99712141	99712640	Cntnap5b|chr1:99712141-99712640	0.336596905925804	.	.
chr1	99772082	99772581	chr1	99774058	99774557	Cntnap5b|chr1:99774058-99774557	0.264625856337155	.	.
chr1	99772082	99772581	chr1	99845297	99845796	Cntnap5b|chr1:99845297-99845796	0.219018659603562	.	.
chr1	105355193	105355692	chr1	105255390	105255889	Gm17634|chr1:105255390-105255889	0.403356038260665	.	.
chr1	105355193	105355692	chr1	105255894	105256393	Gm17634|chr1:105255894-105256393	0.281785069158686	.	.
chr1	105355193	105355692	chr1	105501623	105502122	Gm17634|chr1:105501623-105502122	0.260396959910961	.	.
chr1	105355193	105355692	chr1	105630478	105630977	Gm17634|chr1:105630478-105630977	0.372773945095336	.	.
chr1	105356312	105356811	chr1	105501623	105502122	Gm17634|chr1:105501623-105502122	0.281459090389678	.	.
chr1	105356312	105356811	chr1	105501623	105502122	Rnf152|chr1:105501623-105502122	0.281459090389678	.	.
chr1	105663536	105664035	chr1	105255390	105255889	Pign|chr1:105255390-105255889	0.311598753404613	.	.
chr1	105663536	105664035	chr1	105255390	105255889	Relch|chr1:105255390-105255889	0.311598753404613	.	.
chr1	105663536	105664035	chr1	105255894	105256393	Pign|chr1:105255894-105256393	0.257127072905133	.	.
chr1	105663536	105664035	chr1	105255894	105256393	Relch|chr1:105255894-105256393	0.257127072905133	.	.
chr1	105663536	105664035	chr1	105301732	105302231	Pign|chr1:105301732-105302231	0.269660285620376	.	.
chr1	105663536	105664035	chr1	105301732	105302231	Relch|chr1:105301732-105302231	0.269660285620376	.	.
chr1	105663536	105664035	chr1	105408738	105409237	Pign|chr1:105408738-105409237	0.230020068280757	.	.
chr1	105663536	105664035	chr1	105408738	105409237	Relch|chr1:105408738-105409237	0.230020068280757	.	.
chr1	105663536	105664035	chr1	105630478	105630977	Pign|chr1:105630478-105630977	0.228623870687139	.	.
chr1	105663536	105664035	chr1	105630478	105630977	Relch|chr1:105630478-105630977	0.228623870687139	.	.
chr1	105663536	105664035	chr1	105824881	105825380	Pign|chr1:105824881-105825380	0.234796424230959	.	.
chr1	105663536	105664035	chr1	105824881	105825380	Relch|chr1:105824881-105825380	0.234796424230959	.	.
chr1	105663536	105664035	chr1	105844184	105844683	Pign|chr1:105844184-105844683	0.263095461543996	.	.
chr1	105663536	105664035	chr1	105844184	105844683	Relch|chr1:105844184-105844683	0.263095461543996	.	.
chr1	105663536	105664035	chr1	105907913	105908412	Pign|chr1:105907913-105908412	0.26442558545313	.	.
chr1	105663536	105664035	chr1	105907913	105908412	Relch|chr1:105907913-105908412	0.26442558545313	.	.
chr1	105780395	105780894	chr1	105566003	105566502	Tnfrsf11a|chr1:105566003-105566502	0.232542602434319	.	.
chr1	105780395	105780894	chr1	105824371	105824870	Tnfrsf11a|chr1:105824371-105824870	0.311789427664719	.	.
chr1	105780395	105780894	chr1	105824371	105824870	Tnfrsf11a|chr1:105824371-105824870	0.31178942766472	.	.
chr1	105780395	105780894	chr1	105824881	105825380	Tnfrsf11a|chr1:105824881-105825380	0.381233634732394	.	.
chr1	105780395	105780894	chr1	105843379	105843878	Tnfrsf11a|chr1:105843379-105843878	0.5412566490242	.	.
chr1	105780395	105780894	chr1	105925738	105926237	Tnfrsf11a|chr1:105925738-105926237	0.4185088797281	.	.
chr1	105780395	105780894	chr1	105993776	105994275	Tnfrsf11a|chr1:105993776-105994275	0.268580008204711	.	.
chr1	105991031	105991530	chr1	105501623	105502122	Gm7160|chr1:105501623-105502122	0.365713813968438	.	.
chr1	105991031	105991530	chr1	105501623	105502122	Zcchc2|chr1:105501623-105502122	0.365713813968438	.	.
chr1	105991031	105991530	chr1	105824881	105825380	Gm7160|chr1:105824881-105825380	0.231814748078471	.	.
chr1	105991031	105991530	chr1	105824881	105825380	Zcchc2|chr1:105824881-105825380	0.231814748078471	.	.
chr1	105991031	105991530	chr1	105844184	105844683	Gm7160|chr1:105844184-105844683	0.277894215970708	.	.
chr1	105991031	105991530	chr1	105844184	105844683	Zcchc2|chr1:105844184-105844683	0.277894215970708	.	.
chr1	105991031	105991530	chr1	105907913	105908412	Gm7160|chr1:105907913-105908412	0.399673805740889	.	.
chr1	105991031	105991530	chr1	105907913	105908412	Zcchc2|chr1:105907913-105908412	0.399673805740889	.	.
chr1	107386382	107386881	chr1	107551257	107551756	Gm15391|chr1:107551257-107551756	0.400158414830445	.	.
chr1	107386382	107386881	chr1	107676900	107677399	Gm15391|chr1:107676900-107677399	0.661698312944903	.	.
chr1	107386382	107386881	chr1	107677431	107677930	Gm15391|chr1:107677431-107677930	0.564952438180418	.	.
chr1	109982394	109982893	chr1	109994834	109995333	Cdh7|chr1:109994834-109995333	0.210924404426111	.	.
chr1	109982994	109983493	chr1	109919126	109919625	Cdh7|chr1:109919126-109919625	0.379634435876521	.	.
chr1	109982994	109983493	chr1	109994834	109995333	Cdh7|chr1:109994834-109995333	0.571121464339029	.	.
chr1	111863863	111864362	chr1	111634029	111634528	Dsel|chr1:111634029-111634528	0.233217357327886	.	.
chr1	111863863	111864362	chr1	111754425	111754924	Dsel|chr1:111754425-111754924	0.25598955805877	.	.
chr1	115684447	115684946	chr1	115513613	115514112	Cntnap5a|chr1:115513613-115514112	0.27896791670103	.	.
chr1	115684447	115684946	chr1	115658610	115659109	Cntnap5a|chr1:115658610-115659109	0.439944750876712	.	.
chr1	118388033	118388532	chr1	118488135	118488634	Clasp1|chr1:118488135-118488634	0.379878266844418	.	.
chr1	118388033	118388532	chr1	118488135	118488634	Clasp1|chr1:118488135-118488634	0.379878266844419	.	.
chr1	118388537	118389036	chr1	118488135	118488634	Clasp1|chr1:118488135-118488634	0.348820964974608	.	.
chr1	118389052	118389551	chr1	118488135	118488634	Clasp1|chr1:118488135-118488634	0.267323337445046	.	.
chr1	118459862	118460361	chr1	118434883	118435382	2900060B14Rik|chr1:118434883-118435382	0.263998485674217	.	.
chr1	118459862	118460361	chr1	118498277	118498776	2900060B14Rik|chr1:118498277-118498776	0.221306801290445	.	.
chr1	119328885	119329384	chr1	119106407	119106906	Gm29455|chr1:119106407-119106906	0.433053937195668	.	.
chr1	119328885	119329384	chr1	119662589	119663088	Gm29455|chr1:119662589-119663088	0.329088814493776	.	.
chr1	119329389	119329888	chr1	119278729	119279228	Gm29455|chr1:119278729-119279228	0.274348559997353	.	.
chr1	119421524	119422023	chr1	119106407	119106906	Inhbb|chr1:119106407-119106906	0.484117725421877	.	.
chr1	119421524	119422023	chr1	119108783	119109282	Inhbb|chr1:119108783-119109282	0.342195967966177	.	.
chr1	119421524	119422023	chr1	119189552	119190051	Inhbb|chr1:119189552-119190051	0.350293973400328	.	.
chr1	119421524	119422023	chr1	119196670	119197169	Inhbb|chr1:119196670-119197169	0.27392045041242	.	.
chr1	119421524	119422023	chr1	119197259	119197758	Inhbb|chr1:119197259-119197758	0.399869744154329	.	.
chr1	119421524	119422023	chr1	119278729	119279228	Inhbb|chr1:119278729-119279228	0.213244510505463	.	.
chr1	119421524	119422023	chr1	119654275	119654774	Inhbb|chr1:119654275-119654774	0.248919441556061	.	.
chr1	119421524	119422023	chr1	119662589	119663088	Inhbb|chr1:119662589-119663088	0.514420832648003	.	.
chr1	119422101	119422600	chr1	119106407	119106906	Inhbb|chr1:119106407-119106906	0.549734016300099	.	.
chr1	119422101	119422600	chr1	119189552	119190051	Inhbb|chr1:119189552-119190051	0.274316344103811	.	.
chr1	119422101	119422600	chr1	119196670	119197169	Inhbb|chr1:119196670-119197169	0.236802466492076	.	.
chr1	119422101	119422600	chr1	119197259	119197758	Inhbb|chr1:119197259-119197758	0.212821484858675	.	.
chr1	119422101	119422600	chr1	119548633	119549132	Inhbb|chr1:119548633-119549132	0.275266134972573	.	.
chr1	119422101	119422600	chr1	119654275	119654774	Inhbb|chr1:119654275-119654774	0.249628352768065	.	.
chr1	119422101	119422600	chr1	119662589	119663088	Inhbb|chr1:119662589-119663088	0.410870689626567	.	.
chr1	119504531	119505030	chr1	119795407	119795906	Ralb|chr1:119795407-119795906	0.242125272715997	.	.
chr1	119648754	119649253	chr1	119278729	119279228	Epb41l5|chr1:119278729-119279228	0.219041552646719	.	.
chr1	119648754	119649253	chr1	119458164	119458663	Epb41l5|chr1:119458164-119458663	0.201262710605493	.	.
chr1	119648754	119649253	chr1	119808761	119809260	Epb41l5|chr1:119808761-119809260	0.468599429773945	.	.
chr1	119648754	119649253	chr1	119919230	119919729	Epb41l5|chr1:119919230-119919729	0.253487459834249	.	.
chr1	119912947	119913446	chr1	119654275	119654774	Tmem177|chr1:119654275-119654774	0.241782373162885	.	.
chr1	119912947	119913446	chr1	119662589	119663088	Tmem177|chr1:119662589-119663088	0.362080147888929	.	.
chr1	119912947	119913446	chr1	119951195	119951694	Tmem177|chr1:119951195-119951694	0.345939757859056	.	.
chr1	120340287	120340786	chr1	120265100	120265599	C1ql2|chr1:120265100-120265599	0.573698666331333	.	.
chr1	120340287	120340786	chr1	120265100	120265599	C1ql2|chr1:120265100-120265599	0.573698666331334	.	.
chr1	120340287	120340786	chr1	120287655	120288154	C1ql2|chr1:120287655-120288154	0.529792190504846	.	.
chr1	120340287	120340786	chr1	120357257	120357756	C1ql2|chr1:120357257-120357756	0.361136401151231	.	.
chr1	120340287	120340786	chr1	120371637	120372136	C1ql2|chr1:120371637-120372136	0.579782422476585	.	.
chr1	120340287	120340786	chr1	120421336	120421835	C1ql2|chr1:120421336-120421835	0.208661445638202	.	.
chr1	120340287	120340786	chr1	120431932	120432431	C1ql2|chr1:120431932-120432431	0.515624294888931	.	.
chr1	120340287	120340786	chr1	120468841	120469340	C1ql2|chr1:120468841-120469340	0.453445005506089	.	.
chr1	120340287	120340786	chr1	120474674	120475173	C1ql2|chr1:120474674-120475173	0.30301364917443	.	.
chr1	120340287	120340786	chr1	120486157	120486656	C1ql2|chr1:120486157-120486656	0.547577198425854	.	.
chr1	120340287	120340786	chr1	120538173	120538672	C1ql2|chr1:120538173-120538672	0.325301532673782	.	.
chr1	120340287	120340786	chr1	120549233	120549732	C1ql2|chr1:120549233-120549732	0.245092957316673	.	.
chr1	120340287	120340786	chr1	120549866	120550365	C1ql2|chr1:120549866-120550365	0.445729868675521	.	.
chr1	120340287	120340786	chr1	120586412	120586911	C1ql2|chr1:120586412-120586911	0.421492820427473	.	.
chr1	120340287	120340786	chr1	120594518	120595017	C1ql2|chr1:120594518-120595017	0.393471604679513	.	.
chr1	120340287	120340786	chr1	120603467	120603966	C1ql2|chr1:120603467-120603966	0.280966432873891	.	.
chr1	120340287	120340786	chr1	120694569	120695068	C1ql2|chr1:120694569-120695068	0.326594948671271	.	.
chr1	120340287	120340786	chr1	120703699	120704198	C1ql2|chr1:120703699-120704198	0.432935990166128	.	.
chr1	120340287	120340786	chr1	120704353	120704852	C1ql2|chr1:120704353-120704852	0.228095761229909	.	.
chr1	120340860	120341359	chr1	120265100	120265599	C1ql2|chr1:120265100-120265599	0.589253655373187	.	.
chr1	120340860	120341359	chr1	120287655	120288154	C1ql2|chr1:120287655-120288154	0.617269978127824	.	.
chr1	120340860	120341359	chr1	120357257	120357756	C1ql2|chr1:120357257-120357756	0.339583160178057	.	.
chr1	120340860	120341359	chr1	120371637	120372136	C1ql2|chr1:120371637-120372136	0.675853934620159	.	.
chr1	120340860	120341359	chr1	120421336	120421835	C1ql2|chr1:120421336-120421835	0.346334971434821	.	.
chr1	120340860	120341359	chr1	120431932	120432431	C1ql2|chr1:120431932-120432431	0.651975180729027	.	.
chr1	120340860	120341359	chr1	120468841	120469340	C1ql2|chr1:120468841-120469340	0.417712388800413	.	.
chr1	120340860	120341359	chr1	120486157	120486656	C1ql2|chr1:120486157-120486656	0.572758643318555	.	.
chr1	120340860	120341359	chr1	120538173	120538672	C1ql2|chr1:120538173-120538672	0.333363899328277	.	.
chr1	120340860	120341359	chr1	120549866	120550365	C1ql2|chr1:120549866-120550365	0.235008890784458	.	.
chr1	120340860	120341359	chr1	120586412	120586911	C1ql2|chr1:120586412-120586911	0.372359855526939	.	.
chr1	120340860	120341359	chr1	120594518	120595017	C1ql2|chr1:120594518-120595017	0.339312944972955	.	.
chr1	120340860	120341359	chr1	120694569	120695068	C1ql2|chr1:120694569-120695068	0.26170251182635	.	.
chr1	120340860	120341359	chr1	120703699	120704198	C1ql2|chr1:120703699-120704198	0.507067893412481	.	.
chr1	120340860	120341359	chr1	120704353	120704852	C1ql2|chr1:120704353-120704852	0.265182586853511	.	.
chr1	121224225	121224724	chr1	121327621	121328120	Gm29359|chr1:121327621-121328120	0.484139203843955	.	.
chr1	121430778	121431277	chr1	121226842	121227341	Ccdc93|chr1:121226842-121227341	0.463717786430245	.	.
chr1	121430778	121431277	chr1	121441031	121441530	Ccdc93|chr1:121441031-121441530	0.272696309956562	.	.
chr1	121527520	121528019	chr1	121527010	121527509	Htr5b|chr1:121527010-121527509	0.462514603735458	.	.
chr1	121527520	121528019	chr1	121745289	121745788	Htr5b|chr1:121745289-121745788	0.258393970926462	.	.
chr1	121527520	121528019	chr1	121798489	121798988	Htr5b|chr1:121798489-121798988	0.199855602553506	.	.
chr1	121527520	121528019	chr1	121870256	121870755	Htr5b|chr1:121870256-121870755	0.246245440780489	.	.
chr1	121567757	121568256	chr1	121745289	121745788	Ddx18|chr1:121745289-121745788	0.38318487512606	.	.
chr1	121567757	121568256	chr1	121870256	121870755	Ddx18|chr1:121870256-121870755	0.22055861532489	.	.
chr1	121567757	121568256	chr1	121909897	121910396	Ddx18|chr1:121909897-121910396	0.437614284872479	.	.
chr1	125434562	125435061	chr1	125607368	125607867	Actr3|chr1:125607368-125607867	0.228567755026831	.	.
chr1	125435289	125435788	chr1	125737067	125737566	Actr3|chr1:125737067-125737566	0.258673475440614	.	.
chr1	125560306	125560805	chr1	125370731	125371230	Slc35f5|chr1:125370731-125371230	0.244355013259342	.	.
chr1	128243885	128244384	chr1	128472408	128472907	Ubxn4|chr1:128472408-128472907	0.315247649955436	.	.
chr1	128359460	128359959	chr1	128217485	128217984	Mcm6|chr1:128217485-128217984	0.245211318598004	.	.
chr1	128417141	128417640	chr1	128217485	128217984	Dars|chr1:128217485-128217984	0.200340301447599	.	.
chr1	129273098	129273597	chr1	129265820	129266319	Thsd7b|chr1:129265820-129266319	0.471062525892551	.	.
chr1	129273098	129273597	chr1	129324320	129324819	Thsd7b|chr1:129324320-129324819	0.464847123274216	.	.
chr1	129273649	129274148	chr1	129265820	129266319	Thsd7b|chr1:129265820-129266319	0.302994137933744	.	.
chr1	129273649	129274148	chr1	129324320	129324819	Thsd7b|chr1:129324320-129324819	0.420793216040201	.	.
chr1	130462505	130463004	chr1	130490482	130490981	Cd55|chr1:130490482-130490981	0.296874132540177	.	.
chr1	130462505	130463004	chr1	130490482	130490981	Gm16083|chr1:130490482-130490981	0.296874132540177	.	.
chr1	131526251	131526750	chr1	131505667	131506166	Srgap2|chr1:131505667-131506166	0.208571546292105	.	.
chr1	131526251	131526750	chr1	131573579	131574078	Srgap2|chr1:131573579-131574078	0.330937073451591	.	.
chr1	131526251	131526750	chr1	131658033	131658532	Srgap2|chr1:131658033-131658532	0.206853625704903	.	.
chr1	131526251	131526750	chr1	131696340	131696839	Srgap2|chr1:131696340-131696839	0.448657305487346	.	.
chr1	131526251	131526750	chr1	131754806	131755305	Srgap2|chr1:131754806-131755305	0.262403649000496	.	.
chr1	131526753	131527252	chr1	131573579	131574078	Fam72a|chr1:131573579-131574078	0.31885822461355	.	.
chr1	131526753	131527252	chr1	131573579	131574078	Srgap2|chr1:131573579-131574078	0.31885822461355	.	.
chr1	131526753	131527252	chr1	131658033	131658532	Fam72a|chr1:131658033-131658532	0.276891464824911	.	.
chr1	131526753	131527252	chr1	131658033	131658532	Srgap2|chr1:131658033-131658532	0.276891464824911	.	.
chr1	131526753	131527252	chr1	131937643	131938142	Fam72a|chr1:131937643-131938142	0.364859296251692	.	.
chr1	131526753	131527252	chr1	131937643	131938142	Srgap2|chr1:131937643-131938142	0.364859296251692	.	.
chr1	131527318	131527817	chr1	131754806	131755305	Fam72a|chr1:131754806-131755305	0.199522361264045	.	.
chr1	131527318	131527817	chr1	131754806	131755305	Srgap2|chr1:131754806-131755305	0.199522361264045	.	.
chr1	131527318	131527817	chr1	131937643	131938142	Fam72a|chr1:131937643-131938142	0.353882097658463	.	.
chr1	131527318	131527817	chr1	131937643	131938142	Srgap2|chr1:131937643-131938142	0.353882097658463	.	.
chr1	131827667	131828166	chr1	131708290	131708789	Slc41a1|chr1:131708290-131708789	0.202884053717768	.	.
chr1	131827667	131828166	chr1	131851414	131851913	Slc41a1|chr1:131851414-131851913	0.331475846658163	.	.
chr1	131827667	131828166	chr1	131945519	131946018	Slc41a1|chr1:131945519-131946018	0.210697306494428	.	.
chr1	131827667	131828166	chr1	131981607	131982106	Slc41a1|chr1:131981607-131982106	0.200321542645113	.	.
chr1	131828202	131828701	chr1	131548296	131548795	Slc41a1|chr1:131548296-131548795	0.382423717364425	.	.
chr1	131828202	131828701	chr1	131712339	131712838	Slc41a1|chr1:131712339-131712838	0.276196036047108	.	.
chr1	131828202	131828701	chr1	131851414	131851913	Slc41a1|chr1:131851414-131851913	0.496717382999186	.	.
chr1	131828202	131828701	chr1	131945519	131946018	Slc41a1|chr1:131945519-131946018	0.223270366664739	.	.
chr1	131828202	131828701	chr1	131981607	131982106	Slc41a1|chr1:131981607-131982106	0.244542458270465	.	.
chr1	131866958	131867457	chr1	131505667	131506166	Rab29|chr1:131505667-131506166	0.339990453837345	.	.
chr1	131866958	131867457	chr1	131573579	131574078	Rab29|chr1:131573579-131574078	0.367909191580094	.	.
chr1	131866958	131867457	chr1	131851414	131851913	Rab29|chr1:131851414-131851913	0.491054344440372	.	.
chr1	131910162	131910661	chr1	131548296	131548795	Nucks1|chr1:131548296-131548795	0.37145002671971	.	.
chr1	131910162	131910661	chr1	131696340	131696839	Nucks1|chr1:131696340-131696839	0.283093763424991	.	.
chr1	131910162	131910661	chr1	131851414	131851913	Nucks1|chr1:131851414-131851913	0.301698442249154	.	.
chr1	131910666	131911165	chr1	131548296	131548795	Nucks1|chr1:131548296-131548795	0.249453808640251	.	.
chr1	131910666	131911165	chr1	131573579	131574078	Nucks1|chr1:131573579-131574078	0.256424063434944	.	.
chr1	131910666	131911165	chr1	131658033	131658532	Nucks1|chr1:131658033-131658532	0.261366213002829	.	.
chr1	131910666	131911165	chr1	131696340	131696839	Nucks1|chr1:131696340-131696839	0.302802057449109	.	.
chr1	131910666	131911165	chr1	131708290	131708789	Nucks1|chr1:131708290-131708789	0.234396260672233	.	.
chr1	133609585	133610084	chr1	133871161	133871660	Snrpe|chr1:133871161-133871660	0.316885468963735	.	.
chr1	133609585	133610084	chr1	133978642	133979141	Snrpe|chr1:133978642-133979141	0.294862769262665	.	.
chr1	133610089	133610588	chr1	133306722	133307221	Snrpe|chr1:133306722-133307221	0.202951341653782	.	.
chr1	133610089	133610588	chr1	133596626	133597125	Snrpe|chr1:133596626-133597125	0.420021645329557	.	.
chr1	133610089	133610588	chr1	133871161	133871660	Snrpe|chr1:133871161-133871660	0.445562522856891	.	.
chr1	133610089	133610588	chr1	133978642	133979141	Snrpe|chr1:133978642-133979141	0.39691100761577	.	.
chr1	133660660	133661159	chr1	133596626	133597125	Gm38394|chr1:133596626-133597125	0.227806051020347	.	.
chr1	133660660	133661159	chr1	133596626	133597125	Zbed6|chr1:133596626-133597125	0.227806051020347	.	.
chr1	133660660	133661159	chr1	133596626	133597125	Zc3h11a|chr1:133596626-133597125	0.227806051020347	.	.
chr1	133660660	133661159	chr1	133924119	133924618	Gm38394|chr1:133924119-133924618	0.219690258311861	.	.
chr1	133660660	133661159	chr1	133924119	133924618	Zbed6|chr1:133924119-133924618	0.219690258311861	.	.
chr1	133660660	133661159	chr1	133924119	133924618	Zc3h11a|chr1:133924119-133924618	0.219690258311861	.	.
chr1	133661173	133661672	chr1	133331085	133331584	Gm38394|chr1:133331085-133331584	0.205584973736586	.	.
chr1	133661173	133661672	chr1	133331085	133331584	Zbed6|chr1:133331085-133331584	0.205584973736586	.	.
chr1	133661173	133661672	chr1	133331085	133331584	Zc3h11a|chr1:133331085-133331584	0.205584973736586	.	.
chr1	133661173	133661672	chr1	133353486	133353985	Gm38394|chr1:133353486-133353985	0.329353915401714	.	.
chr1	133661173	133661672	chr1	133353486	133353985	Zbed6|chr1:133353486-133353985	0.329353915401714	.	.
chr1	133661173	133661672	chr1	133353486	133353985	Zc3h11a|chr1:133353486-133353985	0.329353915401714	.	.
chr1	133661173	133661672	chr1	133681606	133682105	Gm38394|chr1:133681606-133682105	0.447066240781497	.	.
chr1	133661173	133661672	chr1	133681606	133682105	Zbed6|chr1:133681606-133682105	0.447066240781497	.	.
chr1	133661173	133661672	chr1	133681606	133682105	Zc3h11a|chr1:133681606-133682105	0.447066240781497	.	.
chr1	133661173	133661672	chr1	133736167	133736666	Gm38394|chr1:133736167-133736666	0.375737422947692	.	.
chr1	133661173	133661672	chr1	133736167	133736666	Zbed6|chr1:133736167-133736666	0.375737422947692	.	.
chr1	133661173	133661672	chr1	133736167	133736666	Zc3h11a|chr1:133736167-133736666	0.375737422947692	.	.
chr1	133661173	133661672	chr1	133825536	133826035	Gm38394|chr1:133825536-133826035	0.266866077146443	.	.
chr1	133661173	133661672	chr1	133825536	133826035	Zbed6|chr1:133825536-133826035	0.266866077146443	.	.
chr1	133661173	133661672	chr1	133825536	133826035	Zc3h11a|chr1:133825536-133826035	0.266866077146443	.	.
chr1	133661173	133661672	chr1	133886923	133887422	Gm38394|chr1:133886923-133887422	0.286049577085274	.	.
chr1	133661173	133661672	chr1	133886923	133887422	Zbed6|chr1:133886923-133887422	0.286049577085274	.	.
chr1	133661173	133661672	chr1	133886923	133887422	Zc3h11a|chr1:133886923-133887422	0.286049577085274	.	.
chr1	133661173	133661672	chr1	133924119	133924618	Gm38394|chr1:133924119-133924618	0.501093638466864	.	.
chr1	133661173	133661672	chr1	133924119	133924618	Zbed6|chr1:133924119-133924618	0.501093638466864	.	.
chr1	133661173	133661672	chr1	133924119	133924618	Zc3h11a|chr1:133924119-133924618	0.501093638466864	.	.
chr1	133800824	133801323	chr1	133825536	133826035	Atp2b4|chr1:133825536-133826035	0.35962882689735	.	.
chr1	133800824	133801323	chr1	133891435	133891934	Atp2b4|chr1:133891435-133891934	0.207090781621628	.	.
chr1	133908258	133908757	chr1	133596626	133597125	Optc|chr1:133596626-133597125	0.196281277134616	.	.
chr1	133908258	133908757	chr1	133854685	133855184	Optc|chr1:133854685-133855184	0.330610475862952	.	.
chr1	133908258	133908757	chr1	133918067	133918566	Optc|chr1:133918067-133918566	0.259954354222278	.	.
chr1	133908258	133908757	chr1	133973365	133973864	Optc|chr1:133973365-133973864	0.248550665017933	.	.
chr1	133908258	133908757	chr1	133978642	133979141	Optc|chr1:133978642-133979141	0.381922071781581	.	.
chr1	133920748	133921247	chr1	133736167	133736666	Prelp|chr1:133736167-133736666	0.328613171126927	.	.
chr1	133920748	133921247	chr1	133886411	133886910	Prelp|chr1:133886411-133886910	0.394392558203426	.	.
chr1	133920748	133921247	chr1	133886923	133887422	Prelp|chr1:133886923-133887422	0.386746856692601	.	.
chr1	133920748	133921247	chr1	133924119	133924618	Prelp|chr1:133924119-133924618	0.315566216955829	.	.
chr1	133920748	133921247	chr1	133973365	133973864	Prelp|chr1:133973365-133973864	0.282877201945206	.	.
chr1	134415089	134415588	chr1	134268064	134268563	Adipor1|chr1:134268064-134268563	0.209627675696295	.	.
chr1	134415089	134415588	chr1	134344509	134345008	Adipor1|chr1:134344509-134345008	0.329830953260639	.	.
chr1	134494334	134494833	chr1	134344509	134345008	Rabif|chr1:134344509-134345008	0.253564766044745	.	.
chr1	134494334	134494833	chr1	134380959	134381458	Rabif|chr1:134380959-134381458	0.317701074901907	.	.
chr1	134494334	134494833	chr1	134382497	134382996	Rabif|chr1:134382497-134382996	0.249623040538689	.	.
chr1	134494334	134494833	chr1	134709018	134709517	Rabif|chr1:134709018-134709517	0.267309321113106	.	.
chr1	134494927	134495426	chr1	134381781	134382280	Rabif|chr1:134381781-134382280	0.29570817172279	.	.
chr1	134494927	134495426	chr1	134709018	134709517	Rabif|chr1:134709018-134709517	0.304127077116154	.	.
chr1	134559917	134560416	chr1	134381781	134382280	Kdm5b|chr1:134381781-134382280	0.204352606475018	.	.
chr1	134559917	134560416	chr1	134709018	134709517	Kdm5b|chr1:134709018-134709517	0.36228451828434	.	.
chr1	134646329	134646828	chr1	134381781	134382280	Gm26783|chr1:134381781-134382280	0.332404860403288	.	.
chr1	134646329	134646828	chr1	134381781	134382280	Syt2|chr1:134381781-134382280	0.332404860403288	.	.
chr1	134646329	134646828	chr1	134700183	134700682	Gm26783|chr1:134700183-134700682	0.356938296100471	.	.
chr1	134646329	134646828	chr1	134700183	134700682	Syt2|chr1:134700183-134700682	0.356938296100471	.	.
chr1	135132377	135132876	chr1	135112674	135113173	Ptpn7|chr1:135112674-135113173	0.515187589311877	.	.
chr1	135132377	135132876	chr1	135385135	135385634	Ptpn7|chr1:135385135-135385634	0.47300870871771	.	.
chr1	135132377	135132876	chr1	135491235	135491734	Ptpn7|chr1:135491235-135491734	0.245639123465827	.	.
chr1	135132377	135132876	chr1	135491735	135492234	Ptpn7|chr1:135491735-135492234	0.242916578276446	.	.
chr1	135146503	135147002	chr1	135368172	135368671	Arl8a|chr1:135368172-135368671	0.218891289669976	.	.
chr1	135147293	135147792	chr1	135136460	135136959	Arl8a|chr1:135136460-135136959	0.283567148380388	.	.
chr1	135147293	135147792	chr1	135171914	135172413	Arl8a|chr1:135171914-135172413	0.250952624029821	.	.
chr1	135248334	135248833	chr1	135055773	135056272	Gm26642|chr1:135055773-135056272	0.243756078356345	.	.
chr1	135248334	135248833	chr1	135112674	135113173	Gm26642|chr1:135112674-135113173	0.239220690192905	.	.
chr1	135248334	135248833	chr1	135368172	135368671	Gm26642|chr1:135368172-135368671	0.28669205538452	.	.
chr1	135258970	135259469	chr1	135055773	135056272	Elf3|chr1:135055773-135056272	0.511909498924605	.	.
chr1	135258970	135259469	chr1	135368172	135368671	Elf3|chr1:135368172-135368671	0.404071847692358	.	.
chr1	135283732	135284231	chr1	135136460	135136959	Rnpep|chr1:135136460-135136959	0.223829389895252	.	.
chr1	135283732	135284231	chr1	135136460	135136959	Rnpep|chr1:135136460-135136959	0.223829389895253	.	.
chr1	135283732	135284231	chr1	135154328	135154827	Rnpep|chr1:135154328-135154827	0.299510735006235	.	.
chr1	135283732	135284231	chr1	135171914	135172413	Rnpep|chr1:135171914-135172413	0.265634264490134	.	.
chr1	135283732	135284231	chr1	135369061	135369560	Rnpep|chr1:135369061-135369560	0.412052104096985	.	.
chr1	135283732	135284231	chr1	135491235	135491734	Rnpep|chr1:135491235-135491734	0.213187657222569	.	.
chr1	135283732	135284231	chr1	135491735	135492234	Rnpep|chr1:135491735-135492234	0.314678343998507	.	.
chr1	135284244	135284743	chr1	135112674	135113173	Rnpep|chr1:135112674-135113173	0.277816902630959	.	.
chr1	135284244	135284743	chr1	135369061	135369560	Rnpep|chr1:135369061-135369560	0.22274446002936	.	.
chr1	135284244	135284743	chr1	135491235	135491734	Rnpep|chr1:135491235-135491734	0.3556556542222	.	.
chr1	135284244	135284743	chr1	135491735	135492234	Rnpep|chr1:135491735-135492234	0.452365721359068	.	.
chr1	135375176	135375675	chr1	135368172	135368671	Shisa4|chr1:135368172-135368671	0.329410323467456	.	.
chr1	135430227	135430726	chr1	135385135	135385634	Ipo9|chr1:135385135-135385634	0.201003523770357	.	.
chr1	136260203	136260702	chr1	136331778	136332277	Gpr25|chr1:136331778-136332277	0.31584168540519	.	.
chr1	136260203	136260702	chr1	136527075	136527574	Gpr25|chr1:136527075-136527574	0.197605668825095	.	.
chr1	136260729	136261228	chr1	136550851	136551350	Gpr25|chr1:136550851-136551350	0.271092744577683	.	.
chr1	136345905	136346404	chr1	136331778	136332277	Camsap2|chr1:136331778-136332277	0.257762197490345	.	.
chr1	136345905	136346404	chr1	136527075	136527574	Camsap2|chr1:136527075-136527574	0.50645048067798	.	.
chr1	136624093	136624592	chr1	136873166	136873665	Platr23|chr1:136873166-136873665	0.476587892331631	.	.
chr1	136624093	136624592	chr1	136873166	136873665	Zfp281|chr1:136873166-136873665	0.476587892331631	.	.
chr1	136624093	136624592	chr1	136883389	136883888	Platr23|chr1:136883389-136883888	0.58165442682666	.	.
chr1	136624093	136624592	chr1	136883389	136883888	Zfp281|chr1:136883389-136883888	0.58165442682666	.	.
chr1	136624613	136625112	chr1	136361438	136361937	Platr23|chr1:136361438-136361937	0.243134208219468	.	.
chr1	136624613	136625112	chr1	136361438	136361937	Zfp281|chr1:136361438-136361937	0.243134208219468	.	.
chr1	136624613	136625112	chr1	136524873	136525372	Platr23|chr1:136524873-136525372	0.270174505385798	.	.
chr1	136624613	136625112	chr1	136524873	136525372	Zfp281|chr1:136524873-136525372	0.270174505385798	.	.
chr1	137932586	137933085	chr1	137507443	137507942	Gm26930|chr1:137507443-137507942	0.403622473495734	.	.
chr1	137932586	137933085	chr1	137900815	137901314	Gm26930|chr1:137900815-137901314	0.202985975227314	.	.
chr1	137932586	137933085	chr1	137970405	137970904	Gm26930|chr1:137970405-137970904	0.462539378221823	.	.
chr1	137932586	137933085	chr1	138135901	138136400	Gm26930|chr1:138135901-138136400	0.501750337846929	.	.
chr1	138619514	138620013	chr1	138601252	138601751	Nek7|chr1:138601252-138601751	0.230057955121539	.	.
chr1	138619514	138620013	chr1	138617900	138618399	Nek7|chr1:138617900-138618399	0.231755933764143	.	.
chr1	138619514	138620013	chr1	138928726	138929225	Nek7|chr1:138928726-138929225	0.24881721585119	.	.
chr1	138856629	138857128	chr1	138590573	138591072	2310009B15Rik|chr1:138590573-138591072	0.421939676078198	.	.
chr1	139421972	139422471	chr1	139000479	139000978	Zbtb41|chr1:139000479-139000978	0.47252609629404	.	.
chr1	139454477	139454976	chr1	139289510	139290009	Aspm|chr1:139289510-139290009	0.215531628238096	.	.
chr1	140245186	140245685	chr1	140175383	140175882	Kcnt2|chr1:140175383-140175882	0.238654426149642	.	.
chr1	140245186	140245685	chr1	140396890	140397389	Kcnt2|chr1:140396890-140397389	0.284375678667549	.	.
chr1	143640493	143640992	chr1	143830603	143831102	B3galt2|chr1:143830603-143831102	0.425684103153502	.	.
chr1	143640493	143640992	chr1	143855711	143856210	B3galt2|chr1:143855711-143856210	0.270866632159119	.	.
chr1	143640493	143640992	chr1	143872204	143872703	B3galt2|chr1:143872204-143872703	0.201434490130664	.	.
chr1	143640493	143640992	chr1	143946893	143947392	B3galt2|chr1:143946893-143947392	0.290425205139818	.	.
chr1	143640493	143640992	chr1	143990166	143990665	B3galt2|chr1:143990166-143990665	0.426654039939016	.	.
chr1	143702603	143703102	chr1	143355562	143356061	Cdc73|chr1:143355562-143356061	0.265392447965814	.	.
chr1	143702603	143703102	chr1	143820018	143820517	Cdc73|chr1:143820018-143820517	0.359411009463592	.	.
chr1	143776839	143777338	chr1	143739248	143739747	Gm29170|chr1:143739248-143739747	0.285240781060972	.	.
chr1	143776839	143777338	chr1	143739248	143739747	Ro60|chr1:143739248-143739747	0.285240781060972	.	.
chr1	143776839	143777338	chr1	143739248	143739747	Uchl5|chr1:143739248-143739747	0.285240781060972	.	.
chr1	143776839	143777338	chr1	143764413	143764912	Gm29170|chr1:143764413-143764912	0.455711958572222	.	.
chr1	143776839	143777338	chr1	143764413	143764912	Ro60|chr1:143764413-143764912	0.455711958572222	.	.
chr1	143776839	143777338	chr1	143764413	143764912	Uchl5|chr1:143764413-143764912	0.455711958572222	.	.
chr1	143776839	143777338	chr1	143855711	143856210	Gm29170|chr1:143855711-143856210	0.521994775579435	.	.
chr1	143776839	143777338	chr1	143855711	143856210	Ro60|chr1:143855711-143856210	0.521994775579435	.	.
chr1	143776839	143777338	chr1	143855711	143856210	Uchl5|chr1:143855711-143856210	0.521994775579435	.	.
chr1	143776839	143777338	chr1	143872204	143872703	Gm29170|chr1:143872204-143872703	0.326930407310719	.	.
chr1	143776839	143777338	chr1	143872204	143872703	Ro60|chr1:143872204-143872703	0.326930407310719	.	.
chr1	143776839	143777338	chr1	143872204	143872703	Uchl5|chr1:143872204-143872703	0.326930407310719	.	.
chr1	143776839	143777338	chr1	143990166	143990665	Gm29170|chr1:143990166-143990665	0.284074672849228	.	.
chr1	143776839	143777338	chr1	143990166	143990665	Ro60|chr1:143990166-143990665	0.284074672849228	.	.
chr1	143776839	143777338	chr1	143990166	143990665	Uchl5|chr1:143990166-143990665	0.284074672849228	.	.
chr1	143776839	143777338	chr1	144006526	144007025	Gm29170|chr1:144006526-144007025	0.420891971831366	.	.
chr1	143776839	143777338	chr1	144006526	144007025	Ro60|chr1:144006526-144007025	0.420891971831366	.	.
chr1	143776839	143777338	chr1	144006526	144007025	Uchl5|chr1:144006526-144007025	0.420891971831366	.	.
chr1	143776839	143777338	chr1	144023118	144023617	Gm29170|chr1:144023118-144023617	0.473073289973828	.	.
chr1	143776839	143777338	chr1	144023118	144023617	Ro60|chr1:144023118-144023617	0.473073289973828	.	.
chr1	143776839	143777338	chr1	144023118	144023617	Uchl5|chr1:144023118-144023617	0.473073289973828	.	.
chr1	143776839	143777338	chr1	144119520	144120019	Gm29170|chr1:144119520-144120019	0.352685733293269	.	.
chr1	143776839	143777338	chr1	144119520	144120019	Ro60|chr1:144119520-144120019	0.352685733293269	.	.
chr1	143776839	143777338	chr1	144119520	144120019	Uchl5|chr1:144119520-144120019	0.352685733293269	.	.
chr1	143776839	143777338	chr1	144120038	144120537	Gm29170|chr1:144120038-144120537	0.203423849371427	.	.
chr1	143776839	143777338	chr1	144120038	144120537	Ro60|chr1:144120038-144120537	0.203423849371427	.	.
chr1	143776839	143777338	chr1	144120038	144120537	Uchl5|chr1:144120038-144120537	0.203423849371427	.	.
chr1	143777394	143777893	chr1	143764413	143764912	Gm29170|chr1:143764413-143764912	0.216873647591659	.	.
chr1	143777394	143777893	chr1	143764413	143764912	Ro60|chr1:143764413-143764912	0.216873647591659	.	.
chr1	143777394	143777893	chr1	143764413	143764912	Uchl5|chr1:143764413-143764912	0.216873647591659	.	.
chr1	143777394	143777893	chr1	143836933	143837432	Gm29170|chr1:143836933-143837432	0.201507154765632	.	.
chr1	143777394	143777893	chr1	143836933	143837432	Ro60|chr1:143836933-143837432	0.201507154765632	.	.
chr1	143777394	143777893	chr1	143836933	143837432	Uchl5|chr1:143836933-143837432	0.201507154765632	.	.
chr1	143777394	143777893	chr1	143855711	143856210	Gm29170|chr1:143855711-143856210	0.298958812659933	.	.
chr1	143777394	143777893	chr1	143855711	143856210	Ro60|chr1:143855711-143856210	0.298958812659933	.	.
chr1	143777394	143777893	chr1	143855711	143856210	Uchl5|chr1:143855711-143856210	0.298958812659933	.	.
chr1	143777394	143777893	chr1	144023118	144023617	Gm29170|chr1:144023118-144023617	0.456559733332759	.	.
chr1	143777394	143777893	chr1	144023118	144023617	Ro60|chr1:144023118-144023617	0.456559733332759	.	.
chr1	143777394	143777893	chr1	144023118	144023617	Uchl5|chr1:144023118-144023617	0.456559733332759	.	.
chr1	144004041	144004540	chr1	143764413	143764912	Rgs2|chr1:143764413-143764912	0.512575326231821	.	.
chr1	144004041	144004540	chr1	143855711	143856210	Rgs2|chr1:143855711-143856210	0.463932225284134	.	.
chr1	144004041	144004540	chr1	143872204	143872703	Rgs2|chr1:143872204-143872703	0.311791004714252	.	.
chr1	144004041	144004540	chr1	143990166	143990665	Rgs2|chr1:143990166-143990665	0.369423651592138	.	.
chr1	144004041	144004540	chr1	144006526	144007025	Rgs2|chr1:144006526-144007025	0.606474638143792	.	.
chr1	144004041	144004540	chr1	144023118	144023617	Rgs2|chr1:144023118-144023617	0.358826610303477	.	.
chr1	144004041	144004540	chr1	144119520	144120019	Rgs2|chr1:144119520-144120019	0.441258585148744	.	.
chr1	144004041	144004540	chr1	144120038	144120537	Rgs2|chr1:144120038-144120537	0.381347528066135	.	.
chr1	144004041	144004540	chr1	144244969	144245468	Rgs2|chr1:144244969-144245468	0.254090572887965	.	.
chr1	144004041	144004540	chr1	144406592	144407091	Rgs2|chr1:144406592-144407091	0.260020127136583	.	.
chr1	150392883	150393382	chr1	150681421	150681920	Odr4|chr1:150681421-150681920	0.36666109175647	.	.
chr1	150392883	150393382	chr1	150681421	150681920	Tpr|chr1:150681421-150681920	0.36666109175647	.	.
chr1	151138226	151138725	chr1	150817750	150818249	C730036E19Rik|chr1:150817750-150818249	0.257730265521298	.	.
chr1	151138226	151138725	chr1	151095486	151095985	C730036E19Rik|chr1:151095486-151095985	0.236125650913844	.	.
chr1	153899574	153900073	chr1	153846388	153846887	Glul|chr1:153846388-153846887	0.2729591206291	.	.
chr1	153899574	153900073	chr1	153846388	153846887	Teddm2|chr1:153846388-153846887	0.2729591206291	.	.
chr1	153900327	153900826	chr1	153846966	153847465	Glul|chr1:153846966-153847465	0.260343564724247	.	.
chr1	153900327	153900826	chr1	153846966	153847465	Teddm2|chr1:153846966-153847465	0.260343564724247	.	.
chr1	153900327	153900826	chr1	153918470	153918969	Glul|chr1:153918470-153918969	0.278346010482701	.	.
chr1	153900327	153900826	chr1	153918470	153918969	Teddm2|chr1:153918470-153918969	0.278346010482701	.	.
chr1	153900327	153900826	chr1	154150104	154150603	Glul|chr1:154150104-154150603	0.289804725332861	.	.
chr1	153900327	153900826	chr1	154150104	154150603	Teddm2|chr1:154150104-154150603	0.289804725332861	.	.
chr1	154118577	154119076	chr1	153918470	153918969	A830008E24Rik|chr1:153918470-153918969	0.214484995353857	.	.
chr1	154118577	154119076	chr1	154102804	154103303	A830008E24Rik|chr1:154102804-154103303	0.252828703559314	.	.
chr1	154118577	154119076	chr1	154103491	154103990	A830008E24Rik|chr1:154103491-154103990	0.278356870903894	.	.
chr1	154118577	154119076	chr1	154286029	154286528	A830008E24Rik|chr1:154286029-154286528	0.207139829160724	.	.
chr1	154118577	154119076	chr1	154460006	154460505	A830008E24Rik|chr1:154460006-154460505	0.215358250684302	.	.
chr1	155557936	155558435	chr1	155537177	155537676	Acbd6|chr1:155537177-155537676	0.286135772022448	.	.
chr1	155557936	155558435	chr1	155804178	155804677	Acbd6|chr1:155804178-155804677	0.261353344634632	.	.
chr1	155558466	155558965	chr1	155530595	155531094	Acbd6|chr1:155530595-155531094	0.264013400032779	.	.
chr1	155558466	155558965	chr1	155537177	155537676	Acbd6|chr1:155537177-155537676	0.280157211198816	.	.
chr1	155812620	155813119	chr1	156183175	156183674	Qsox1|chr1:156183175-156183674	0.306965220082114	.	.
chr1	155812620	155813119	chr1	156184182	156184681	Qsox1|chr1:156184182-156184681	0.224493736549121	.	.
chr1	155973115	155973614	chr1	155517010	155517509	Cep350|chr1:155517010-155517509	0.245643727496101	.	.
chr1	155973115	155973614	chr1	155537177	155537676	Cep350|chr1:155537177-155537676	0.322477013131741	.	.
chr1	155973115	155973614	chr1	155810012	155810511	Cep350|chr1:155810012-155810511	0.358904475813839	.	.
chr1	155973115	155973614	chr1	156040577	156041076	Cep350|chr1:156040577-156041076	0.351635086654882	.	.
chr1	156035344	156035843	chr1	155810012	155810511	Tor1aip1|chr1:155810012-155810511	0.306029666606654	.	.
chr1	156035344	156035843	chr1	155810012	155810511	Tor1aip1|chr1:155810012-155810511	0.306029666606655	.	.
chr1	156035344	156035843	chr1	155810012	155810511	Tor1aip2|chr1:155810012-155810511	0.306029666606654	.	.
chr1	156035344	156035843	chr1	155810012	155810511	Tor1aip2|chr1:155810012-155810511	0.306029666606655	.	.
chr1	156035878	156036377	chr1	155810012	155810511	Tor1aip1|chr1:155810012-155810511	0.303711368838528	.	.
chr1	156035878	156036377	chr1	155810012	155810511	Tor1aip2|chr1:155810012-155810511	0.303711368838528	.	.
chr1	156035878	156036377	chr1	156040577	156041076	Tor1aip1|chr1:156040577-156041076	0.205447610166273	.	.
chr1	156035878	156036377	chr1	156040577	156041076	Tor1aip2|chr1:156040577-156041076	0.205447610166273	.	.
chr1	156035878	156036377	chr1	156229365	156229864	Tor1aip1|chr1:156229365-156229864	0.197582749118488	.	.
chr1	156035878	156036377	chr1	156229365	156229864	Tor1aip2|chr1:156229365-156229864	0.197582749118488	.	.
chr1	156035878	156036377	chr1	156263255	156263754	Tor1aip1|chr1:156263255-156263754	0.337010237464974	.	.
chr1	156035878	156036377	chr1	156263255	156263754	Tor1aip2|chr1:156263255-156263754	0.337010237464974	.	.
chr1	156204053	156204552	chr1	155804178	155804677	Fam163a|chr1:155804178-155804677	0.373623398429143	.	.
chr1	156204053	156204552	chr1	156040577	156041076	Fam163a|chr1:156040577-156041076	0.372098438347104	.	.
chr1	156204053	156204552	chr1	156229365	156229864	Fam163a|chr1:156229365-156229864	0.200703403414962	.	.
chr1	156204053	156204552	chr1	156230632	156231131	Fam163a|chr1:156230632-156231131	0.469077053687725	.	.
chr1	156204053	156204552	chr1	156263255	156263754	Fam163a|chr1:156263255-156263754	0.357182072404079	.	.
chr1	156204775	156205274	chr1	155804178	155804677	Fam163a|chr1:155804178-155804677	0.482833951411109	.	.
chr1	156204775	156205274	chr1	156085751	156086250	Fam163a|chr1:156085751-156086250	0.295286705332698	.	.
chr1	156204775	156205274	chr1	156183175	156183674	Fam163a|chr1:156183175-156183674	0.215938122927286	.	.
chr1	156204775	156205274	chr1	156192834	156193333	Fam163a|chr1:156192834-156193333	0.324660244738554	.	.
chr1	156204775	156205274	chr1	156229365	156229864	Fam163a|chr1:156229365-156229864	0.290242289973463	.	.
chr1	156204775	156205274	chr1	156263255	156263754	Fam163a|chr1:156263255-156263754	0.354821618564319	.	.
chr1	156302600	156303099	chr1	156269853	156270352	4930518J20Rik|chr1:156269853-156270352	0.298141047591378	.	.
chr1	156302600	156303099	chr1	156269853	156270352	Tdrd5|chr1:156269853-156270352	0.298141047591378	.	.
chr1	156302600	156303099	chr1	156645076	156645575	4930518J20Rik|chr1:156645076-156645575	0.240854399768666	.	.
chr1	156302600	156303099	chr1	156645076	156645575	Tdrd5|chr1:156645076-156645575	0.240854399768666	.	.
chr1	156303125	156303624	chr1	156192834	156193333	4930518J20Rik|chr1:156192834-156193333	0.271328239422033	.	.
chr1	156303125	156303624	chr1	156192834	156193333	Tdrd5|chr1:156192834-156193333	0.271328239422033	.	.
chr1	156303125	156303624	chr1	156645076	156645575	4930518J20Rik|chr1:156645076-156645575	0.277528477368528	.	.
chr1	156303125	156303624	chr1	156645076	156645575	Tdrd5|chr1:156645076-156645575	0.277528477368528	.	.
chr1	156420903	156421402	chr1	156645076	156645575	Axdnd1|chr1:156645076-156645575	0.209896188113769	.	.
chr1	156420903	156421402	chr1	156645076	156645575	Axdnd1|chr1:156645076-156645575	0.20989618811377	.	.
chr1	156474061	156474560	chr1	156192834	156193333	Soat1|chr1:156192834-156193333	0.230563561946271	.	.
chr1	156474061	156474560	chr1	156241652	156242151	Soat1|chr1:156241652-156242151	0.350129666793115	.	.
chr1	156474061	156474560	chr1	156269853	156270352	Soat1|chr1:156269853-156270352	0.197594029339444	.	.
chr1	156474061	156474560	chr1	156540096	156540595	Soat1|chr1:156540096-156540595	0.210101161975725	.	.
chr1	156558476	156558975	chr1	156633133	156633632	Abl2|chr1:156633133-156633632	0.275432033048524	.	.
chr1	156674619	156675118	chr1	156263255	156263754	Tor3a|chr1:156263255-156263754	0.447636338454771	.	.
chr1	156719393	156719892	chr1	156270379	156270878	Fam20b|chr1:156270379-156270878	0.473428959358473	.	.
chr1	156719393	156719892	chr1	156581092	156581591	Fam20b|chr1:156581092-156581591	0.342665405437914	.	.
chr1	156719393	156719892	chr1	156581092	156581591	Fam20b|chr1:156581092-156581591	0.342665405437915	.	.
chr1	156719393	156719892	chr1	156741799	156742298	Fam20b|chr1:156741799-156742298	0.245721485047219	.	.
chr1	159231910	159232409	chr1	159371711	159372210	Cop1|chr1:159371711-159372210	0.198672068352677	.	.
chr1	159231910	159232409	chr1	159435163	159435662	Cop1|chr1:159435163-159435662	0.209526220667076	.	.
chr1	160792667	160793166	chr1	160579562	160580061	Rabgap1l|chr1:160579562-160580061	0.223270097039843	.	.
chr1	160792667	160793166	chr1	160714646	160715145	Rabgap1l|chr1:160714646-160715145	0.261119664590969	.	.
chr1	160906055	160906554	chr1	161112697	161113196	Rc3h1|chr1:161112697-161113196	0.256577908462458	.	.
chr1	160906055	160906554	chr1	161170609	161171108	Rc3h1|chr1:161170609-161171108	0.243979344085475	.	.
chr1	160906592	160907091	chr1	160693058	160693557	Rc3h1|chr1:160693058-160693557	0.297103867790099	.	.
chr1	160906592	160907091	chr1	160935496	160935995	Rc3h1|chr1:160935496-160935995	0.212632948426863	.	.
chr1	160906592	160907091	chr1	161195428	161195927	Rc3h1|chr1:161195428-161195927	0.242603142581293	.	.
chr1	161131254	161131753	chr1	161286641	161287140	Klhl20|chr1:161286641-161287140	0.241054364269889	.	.
chr1	161250941	161251440	chr1	161507610	161508109	Prdx6|chr1:161507610-161508109	0.204971858066843	.	.
chr1	161876197	161876696	chr1	161735403	161735902	Suco|chr1:161735403-161735902	0.273770033421544	.	.
chr1	162570372	162570871	chr1	162879940	162880439	Vamp4|chr1:162879940-162880439	0.259392277949015	.	.
chr1	162739851	162740350	chr1	162608826	162609325	Prrc2c|chr1:162608826-162609325	0.277712118119211	.	.
chr1	162740352	162740851	chr1	162683187	162683686	Prrc2c|chr1:162683187-162683686	0.331020476766905	.	.
chr1	162813756	162814255	chr1	162608826	162609325	Fmo4|chr1:162608826-162609325	0.353255754572031	.	.
chr1	162813756	162814255	chr1	162640813	162641312	Fmo4|chr1:162640813-162641312	0.317456043327801	.	.
chr1	162813756	162814255	chr1	162683748	162684247	Fmo4|chr1:162683748-162684247	0.20018260145907	.	.
chr1	163403421	163403920	chr1	163282116	163282615	Gorab|chr1:163282116-163282615	0.233145880607189	.	.
chr1	163779331	163779830	chr1	164184474	164184973	Kifap3|chr1:164184474-164184973	0.207209464781786	.	.
chr1	163779331	163779830	chr1	164217833	164218332	Kifap3|chr1:164217833-164218332	0.280720742214494	.	.
chr1	163929752	163930251	chr1	163863599	163864098	Scyl3|chr1:163863599-163864098	0.49423141897939	.	.
chr1	163929752	163930251	chr1	163864115	163864614	Scyl3|chr1:163864115-163864614	0.322872878941683	.	.
chr1	163929752	163930251	chr1	164217833	164218332	Scyl3|chr1:164217833-164218332	0.208184121203731	.	.
chr1	163994642	163995141	chr1	163640558	163641057	BC055324|chr1:163640558-163641057	0.243840678767273	.	.
chr1	163994642	163995141	chr1	163640558	163641057	Mettl18|chr1:163640558-163641057	0.243840678767273	.	.
chr1	164248686	164249185	chr1	164217833	164218332	Slc19a2|chr1:164217833-164218332	0.230186507988526	.	.
chr1	165091724	165092223	chr1	165075344	165075843	4930568G15Rik|chr1:165075344-165075843	0.278967688713116	.	.
chr1	165091724	165092223	chr1	165085623	165086122	4930568G15Rik|chr1:165085623-165086122	0.254341612093018	.	.
chr1	165236724	165237223	chr1	165368170	165368669	Tiprl|chr1:165368170-165368669	0.27991868168936	.	.
chr1	165236724	165237223	chr1	165368708	165369207	Tiprl|chr1:165368708-165369207	0.246160507473329	.	.
chr1	165460313	165460812	chr1	165517410	165517909	Dcaf6|chr1:165517410-165517909	0.25650639866009	.	.
chr1	165460313	165460812	chr1	165517410	165517909	Mpc2|chr1:165517410-165517909	0.25650639866009	.	.
chr1	165460313	165460812	chr1	165517981	165518480	Dcaf6|chr1:165517981-165518480	0.3037291357996	.	.
chr1	165460313	165460812	chr1	165517981	165518480	Mpc2|chr1:165517981-165518480	0.3037291357996	.	.
chr1	165460922	165461421	chr1	165085623	165086122	Dcaf6|chr1:165085623-165086122	0.231813643457316	.	.
chr1	165460922	165461421	chr1	165085623	165086122	Mpc2|chr1:165085623-165086122	0.231813643457316	.	.
chr1	165460922	165461421	chr1	165113678	165114177	Dcaf6|chr1:165113678-165114177	0.236824767312739	.	.
chr1	165460922	165461421	chr1	165113678	165114177	Mpc2|chr1:165113678-165114177	0.236824767312739	.	.
chr1	165460922	165461421	chr1	165114250	165114749	Dcaf6|chr1:165114250-165114749	0.219155906088514	.	.
chr1	165460922	165461421	chr1	165114250	165114749	Mpc2|chr1:165114250-165114749	0.219155906088514	.	.
chr1	165460922	165461421	chr1	165517410	165517909	Dcaf6|chr1:165517410-165517909	0.266263730732343	.	.
chr1	165460922	165461421	chr1	165517410	165517909	Mpc2|chr1:165517410-165517909	0.266263730732343	.	.
chr1	165460922	165461421	chr1	165517981	165518480	Dcaf6|chr1:165517981-165518480	0.30050540022131	.	.
chr1	165460922	165461421	chr1	165517981	165518480	Mpc2|chr1:165517981-165518480	0.30050540022131	.	.
chr1	165763500	165763999	chr1	165517981	165518480	Creg1|chr1:165517981-165518480	0.242296518365245	.	.
chr1	165763500	165763999	chr1	165583511	165584010	Creg1|chr1:165583511-165584010	0.231520426577844	.	.
chr1	165763500	165763999	chr1	165736039	165736538	Creg1|chr1:165736039-165736538	0.237418042008957	.	.
chr1	165763500	165763999	chr1	166153330	166153829	Creg1|chr1:166153330-166153829	0.348062716109241	.	.
chr1	166002418	166002917	chr1	166047755	166048254	Gm26665|chr1:166047755-166048254	0.387067066736633	.	.
chr1	166002418	166002917	chr1	166047755	166048254	Pou2f1|chr1:166047755-166048254	0.387067066736633	.	.
chr1	166002418	166002917	chr1	166343030	166343529	Gm26665|chr1:166343030-166343529	0.273141080926843	.	.
chr1	166002418	166002917	chr1	166343030	166343529	Pou2f1|chr1:166343030-166343529	0.273141080926843	.	.
chr1	166003176	166003675	chr1	165775339	165775838	Gm26665|chr1:165775339-165775838	0.337126313779171	.	.
chr1	166003176	166003675	chr1	165775339	165775838	Pou2f1|chr1:165775339-165775838	0.337126313779171	.	.
chr1	166003176	166003675	chr1	165861271	165861770	Gm26665|chr1:165861271-165861770	0.21821030547813	.	.
chr1	166003176	166003675	chr1	165861271	165861770	Pou2f1|chr1:165861271-165861770	0.21821030547813	.	.
chr1	166003176	166003675	chr1	166048366	166048865	Gm26665|chr1:166048366-166048865	0.209556262408731	.	.
chr1	166003176	166003675	chr1	166048366	166048865	Pou2f1|chr1:166048366-166048865	0.209556262408731	.	.
chr1	166003176	166003675	chr1	166154109	166154608	Gm26665|chr1:166154109-166154608	0.284207349532409	.	.
chr1	166003176	166003675	chr1	166154109	166154608	Pou2f1|chr1:166154109-166154608	0.284207349532409	.	.
chr1	166003176	166003675	chr1	166231827	166232326	Gm26665|chr1:166231827-166232326	0.279867143478978	.	.
chr1	166003176	166003675	chr1	166231827	166232326	Pou2f1|chr1:166231827-166232326	0.279867143478978	.	.
chr1	166003176	166003675	chr1	166265982	166266481	Gm26665|chr1:166265982-166266481	0.343377008719556	.	.
chr1	166003176	166003675	chr1	166265982	166266481	Pou2f1|chr1:166265982-166266481	0.343377008719556	.	.
chr1	166003176	166003675	chr1	166333297	166333796	Gm26665|chr1:166333297-166333796	0.346432337953306	.	.
chr1	166003176	166003675	chr1	166333297	166333796	Pou2f1|chr1:166333297-166333796	0.346432337953306	.	.
chr1	166253817	166254316	chr1	166186596	166187095	Ildr2|chr1:166186596-166187095	0.335904327514953	.	.
chr1	166253817	166254316	chr1	166319038	166319537	Ildr2|chr1:166319038-166319537	0.322717158664147	.	.
chr1	166253817	166254316	chr1	166428926	166429425	Ildr2|chr1:166428926-166429425	0.30417432727163	.	.
chr1	166254415	166254914	chr1	166186596	166187095	Ildr2|chr1:166186596-166187095	0.388779658715808	.	.
chr1	166254415	166254914	chr1	166319038	166319537	Ildr2|chr1:166319038-166319537	0.386953259514519	.	.
chr1	166254415	166254914	chr1	166428926	166429425	Ildr2|chr1:166428926-166429425	0.47579273459795	.	.
chr1	166308696	166309195	chr1	166153330	166153829	5330438I03Rik|chr1:166153330-166153829	0.215802739706082	.	.
chr1	166308696	166309195	chr1	166186596	166187095	5330438I03Rik|chr1:166186596-166187095	0.35151223296637	.	.
chr1	166308696	166309195	chr1	166186596	166187095	5330438I03Rik|chr1:166186596-166187095	0.351512232966371	.	.
chr1	166308696	166309195	chr1	166319038	166319537	5330438I03Rik|chr1:166319038-166319537	0.379037111090254	.	.
chr1	166308696	166309195	chr1	166428926	166429425	5330438I03Rik|chr1:166428926-166429425	0.378492496571908	.	.
chr1	166309200	166309699	chr1	166047755	166048254	5330438I03Rik|chr1:166047755-166048254	0.232225768711838	.	.
chr1	166379002	166379501	chr1	166048366	166048865	Tada1|chr1:166048366-166048865	0.321606897508511	.	.
chr1	166379002	166379501	chr1	166154109	166154608	Tada1|chr1:166154109-166154608	0.276030471630606	.	.
chr1	166379863	166380362	chr1	166669186	166669685	Gm15853|chr1:166669186-166669685	0.262376492461362	.	.
chr1	166409578	166410077	chr1	166154109	166154608	Pogk|chr1:166154109-166154608	0.201756426908391	.	.
chr1	170867049	170867548	chr1	170907734	170908233	Atf6|chr1:170907734-170908233	0.242146257541055	.	.
chr1	170867049	170867548	chr1	170908240	170908739	Atf6|chr1:170908240-170908739	0.213172286846157	.	.
chr1	170867049	170867548	chr1	171033681	171034180	Atf6|chr1:171033681-171034180	0.220299531559718	.	.
chr1	170867049	170867548	chr1	171101659	171102158	Atf6|chr1:171101659-171102158	0.219193251179396	.	.
chr1	170867049	170867548	chr1	171102488	171102987	Atf6|chr1:171102488-171102987	0.34723328792273	.	.
chr1	170867049	170867548	chr1	171110922	171111421	Atf6|chr1:171110922-171111421	0.262415042207929	.	.
chr1	170867571	170868070	chr1	170901528	170902027	Atf6|chr1:170901528-170902027	0.317159556243072	.	.
chr1	170867571	170868070	chr1	170901528	170902027	Gm9929|chr1:170901528-170902027	0.317159556243072	.	.
chr1	170867571	170868070	chr1	171101659	171102158	Atf6|chr1:171101659-171102158	0.205146892614818	.	.
chr1	170867571	170868070	chr1	171101659	171102158	Gm9929|chr1:171101659-171102158	0.205146892614818	.	.
chr1	170867571	170868070	chr1	171110922	171111421	Atf6|chr1:171110922-171111421	0.42282474807283	.	.
chr1	170867571	170868070	chr1	171110922	171111421	Gm9929|chr1:171110922-171111421	0.42282474807283	.	.
chr1	170868410	170868909	chr1	171247027	171247526	Atf6|chr1:171247027-171247526	0.404976049274027	.	.
chr1	170868410	170868909	chr1	171247027	171247526	Gm9929|chr1:171247027-171247526	0.404976049274027	.	.
chr1	170885252	170885751	chr1	170793504	170794003	Dusp12|chr1:170793504-170794003	0.286780053793546	.	.
chr1	170885252	170885751	chr1	170793504	170794003	Gm26620|chr1:170793504-170794003	0.286780053793546	.	.
chr1	170885252	170885751	chr1	170902043	170902542	Dusp12|chr1:170902043-170902542	0.272255240734003	.	.
chr1	170885252	170885751	chr1	170902043	170902542	Gm26620|chr1:170902043-170902542	0.272255240734003	.	.
chr1	170885252	170885751	chr1	170907734	170908233	Dusp12|chr1:170907734-170908233	0.3474238779711	.	.
chr1	170885252	170885751	chr1	170907734	170908233	Gm26620|chr1:170907734-170908233	0.3474238779711	.	.
chr1	170885252	170885751	chr1	171033681	171034180	Dusp12|chr1:171033681-171034180	0.218151386139353	.	.
chr1	170885252	170885751	chr1	171033681	171034180	Gm26620|chr1:171033681-171034180	0.218151386139353	.	.
chr1	170885252	170885751	chr1	171044776	171045275	Dusp12|chr1:171044776-171045275	0.261879636975407	.	.
chr1	170885252	170885751	chr1	171044776	171045275	Gm26620|chr1:171044776-171045275	0.261879636975407	.	.
chr1	170885252	170885751	chr1	171102488	171102987	Dusp12|chr1:171102488-171102987	0.232814129158055	.	.
chr1	170885252	170885751	chr1	171102488	171102987	Gm26620|chr1:171102488-171102987	0.232814129158055	.	.
chr1	170885252	170885751	chr1	171103099	171103598	Dusp12|chr1:171103099-171103598	0.374481359899403	.	.
chr1	170885252	170885751	chr1	171103099	171103598	Gm26620|chr1:171103099-171103598	0.374481359899403	.	.
chr1	170885252	170885751	chr1	171247027	171247526	Dusp12|chr1:171247027-171247526	0.243024329942033	.	.
chr1	170885252	170885751	chr1	171247027	171247526	Gm26620|chr1:171247027-171247526	0.243024329942033	.	.
chr1	171113775	171114274	chr1	171101659	171102158	Cfap126|chr1:171101659-171102158	0.295055334969418	.	.
chr1	171113775	171114274	chr1	171110922	171111421	Cfap126|chr1:171110922-171111421	0.37353265557384	.	.
chr1	171113775	171114274	chr1	171379865	171380364	Cfap126|chr1:171379865-171380364	0.32419938034867	.	.
chr1	171150371	171150870	chr1	171247027	171247526	Mpz|chr1:171247027-171247526	0.552739875928759	.	.
chr1	171150371	171150870	chr1	171247027	171247526	Sdhc|chr1:171247027-171247526	0.552739875928759	.	.
chr1	171150371	171150870	chr1	171478928	171479427	Mpz|chr1:171478928-171479427	0.21100764411086	.	.
chr1	171150371	171150870	chr1	171478928	171479427	Sdhc|chr1:171478928-171479427	0.21100764411086	.	.
chr1	171196077	171196576	chr1	170907734	170908233	Pcp4l1|chr1:170907734-170908233	0.219280989465016	.	.
chr1	171196077	171196576	chr1	170908240	170908739	Pcp4l1|chr1:170908240-170908739	0.242734475408814	.	.
chr1	171196077	171196576	chr1	171103099	171103598	Pcp4l1|chr1:171103099-171103598	0.39602309393857	.	.
chr1	171196077	171196576	chr1	171220747	171221246	Pcp4l1|chr1:171220747-171221246	0.307969419228859	.	.
chr1	171196077	171196576	chr1	171263038	171263537	Pcp4l1|chr1:171263038-171263537	0.41636349362565	.	.
chr1	171196077	171196576	chr1	171478928	171479427	Pcp4l1|chr1:171478928-171479427	0.302700538856544	.	.
chr1	171222404	171222903	chr1	171102488	171102987	Tomm40l|chr1:171102488-171102987	0.363879083851742	.	.
chr1	171222404	171222903	chr1	171110922	171111421	Tomm40l|chr1:171110922-171111421	0.38544976656388	.	.
chr1	171222404	171222903	chr1	171247027	171247526	Tomm40l|chr1:171247027-171247526	0.268918811793348	.	.
chr1	171222404	171222903	chr1	171262470	171262969	Tomm40l|chr1:171262470-171262969	0.259819141581269	.	.
chr1	171222404	171222903	chr1	171379865	171380364	Tomm40l|chr1:171379865-171380364	0.388146363256788	.	.
chr1	171270057	171270556	chr1	171038357	171038856	B4galt3|chr1:171038357-171038856	0.333985655788759	.	.
chr1	171270057	171270556	chr1	171044266	171044765	B4galt3|chr1:171044266-171044765	0.279086038429932	.	.
chr1	171270057	171270556	chr1	171118208	171118707	B4galt3|chr1:171118208-171118707	0.205867816095734	.	.
chr1	171270057	171270556	chr1	171658362	171658861	B4galt3|chr1:171658362-171658861	0.243991591968446	.	.
chr1	171281054	171281553	chr1	171036880	171037379	Ppox|chr1:171036880-171037379	0.22774590041757	.	.
chr1	171281563	171282062	chr1	171262470	171262969	Ppox|chr1:171262470-171262969	0.230828029673476	.	.
chr1	171281563	171282062	chr1	171263038	171263537	Ppox|chr1:171263038-171263537	0.588085804457177	.	.
chr1	171287719	171288218	chr1	171220747	171221246	Usp21|chr1:171220747-171221246	0.306209824506209	.	.
chr1	171294566	171295065	chr1	171033681	171034180	Ufc1|chr1:171033681-171034180	0.508926758843551	.	.
chr1	171294566	171295065	chr1	171036880	171037379	Ufc1|chr1:171036880-171037379	0.249278888206774	.	.
chr1	171294566	171295065	chr1	171101659	171102158	Ufc1|chr1:171101659-171102158	0.20100643820987	.	.
chr1	171294566	171295065	chr1	171102488	171102987	Ufc1|chr1:171102488-171102987	0.297689961405328	.	.
chr1	171294566	171295065	chr1	171110922	171111421	Ufc1|chr1:171110922-171111421	0.537858912621019	.	.
chr1	171294566	171295065	chr1	171379865	171380364	Ufc1|chr1:171379865-171380364	0.432086963766526	.	.
chr1	171294566	171295065	chr1	171554346	171554845	Ufc1|chr1:171554346-171554845	0.266158192047386	.	.
chr1	171328705	171329204	chr1	171033681	171034180	Dedd|chr1:171033681-171034180	0.197398690430712	.	.
chr1	171328705	171329204	chr1	171118208	171118707	Dedd|chr1:171118208-171118707	0.219983073409249	.	.
chr1	171329206	171329705	chr1	171044266	171044765	Dedd|chr1:171044266-171044765	0.299625429317464	.	.
chr1	171329206	171329705	chr1	171044776	171045275	Dedd|chr1:171044776-171045275	0.235495722383429	.	.
chr1	171329206	171329705	chr1	171459736	171460235	Dedd|chr1:171459736-171460235	0.245513281685204	.	.
chr1	171329710	171330209	chr1	171459736	171460235	Dedd|chr1:171459736-171460235	0.231555723334766	.	.
chr1	171329710	171330209	chr1	171554346	171554845	Dedd|chr1:171554346-171554845	0.254146913209978	.	.
chr1	171345437	171345936	chr1	171038357	171038856	Nit1|chr1:171038357-171038856	0.375715408042699	.	.
chr1	171345437	171345936	chr1	171038357	171038856	Pfdn2|chr1:171038357-171038856	0.375715408042699	.	.
chr1	171345437	171345936	chr1	171044266	171044765	Nit1|chr1:171044266-171044765	0.271627099053123	.	.
chr1	171345437	171345936	chr1	171044266	171044765	Pfdn2|chr1:171044266-171044765	0.271627099053123	.	.
chr1	171345437	171345936	chr1	171044776	171045275	Nit1|chr1:171044776-171045275	0.223700736292848	.	.
chr1	171345437	171345936	chr1	171044776	171045275	Pfdn2|chr1:171044776-171045275	0.223700736292848	.	.
chr1	171345437	171345936	chr1	171238441	171238940	Nit1|chr1:171238441-171238940	0.255831369521703	.	.
chr1	171345437	171345936	chr1	171238441	171238940	Pfdn2|chr1:171238441-171238940	0.255831369521703	.	.
chr1	171360576	171361075	chr1	171033681	171034180	Klhdc9|chr1:171033681-171034180	0.201953757949399	.	.
chr1	171360576	171361075	chr1	171263038	171263537	Klhdc9|chr1:171263038-171263537	0.306328331164643	.	.
chr1	171360576	171361075	chr1	171379865	171380364	Klhdc9|chr1:171379865-171380364	0.38373816142154	.	.
chr1	171361088	171361587	chr1	171263038	171263537	Klhdc9|chr1:171263038-171263537	0.324038460210499	.	.
chr1	171411068	171411567	chr1	171044266	171044765	Usf1|chr1:171044266-171044765	0.241818360560865	.	.
chr1	171411068	171411567	chr1	171102488	171102987	Usf1|chr1:171102488-171102987	0.271028921835225	.	.
chr1	171411068	171411567	chr1	171110922	171111421	Usf1|chr1:171110922-171111421	0.321512939934732	.	.
chr1	171411068	171411567	chr1	171379865	171380364	Usf1|chr1:171379865-171380364	0.436815934150285	.	.
chr1	171503198	171503697	chr1	171459736	171460235	Alyref2|chr1:171459736-171460235	0.245241973303138	.	.
chr1	171503198	171503697	chr1	171459736	171460235	B930036N10Rik|chr1:171459736-171460235	0.245241973303138	.	.
chr1	171503848	171504347	chr1	171815706	171816205	Alyref2|chr1:171815706-171816205	0.209266466770434	.	.
chr1	171503848	171504347	chr1	171815706	171816205	B930036N10Rik|chr1:171815706-171816205	0.209266466770434	.	.
chr1	172027641	172028140	chr1	171815706	171816205	Vangl2|chr1:171815706-171816205	0.364713242959267	.	.
chr1	172027641	172028140	chr1	172027134	172027633	Vangl2|chr1:172027134-172027633	0.207468152826913	.	.
chr1	172082460	172082959	chr1	172000622	172001121	Copa|chr1:172000622-172001121	0.216299287599953	.	.
chr1	172082460	172082959	chr1	172000622	172001121	Ncstn|chr1:172000622-172001121	0.216299287599953	.	.
chr1	172082460	172082959	chr1	172186335	172186834	Copa|chr1:172186335-172186834	0.304200937058477	.	.
chr1	172082460	172082959	chr1	172186335	172186834	Ncstn|chr1:172186335-172186834	0.304200937058477	.	.
chr1	172126494	172126993	chr1	172000622	172001121	Pex19|chr1:172000622-172001121	0.211671704473919	.	.
chr1	172126494	172126993	chr1	172186335	172186834	Pex19|chr1:172186335-172186834	0.261181732636771	.	.
chr1	172147848	172148347	chr1	171780195	171780694	Dcaf8|chr1:171780195-171780694	0.588148387409216	.	.
chr1	172147848	172148347	chr1	172027134	172027633	Dcaf8|chr1:172027134-172027633	0.514568540036736	.	.
chr1	172147848	172148347	chr1	172119644	172120143	Dcaf8|chr1:172119644-172120143	0.395687845494539	.	.
chr1	172147848	172148347	chr1	172140023	172140522	Dcaf8|chr1:172140023-172140522	0.423591709013973	.	.
chr1	172206038	172206537	chr1	171815706	171816205	Pea15a|chr1:171815706-171816205	0.312561909492294	.	.
chr1	172206038	172206537	chr1	172053841	172054340	Pea15a|chr1:172053841-172054340	0.274320924791266	.	.
chr1	172520879	172521378	chr1	172562878	172563377	Cfap45|chr1:172562878-172563377	0.280819871422713	.	.
chr1	172520879	172521378	chr1	172776847	172777346	Cfap45|chr1:172776847-172777346	0.450182586370731	.	.
chr1	172520879	172521378	chr1	172786689	172787188	Cfap45|chr1:172786689-172787188	0.284268594885364	.	.
chr1	172632827	172633326	chr1	172563382	172563881	Dusp23|chr1:172563382-172563881	0.235356398554441	.	.
chr1	172632827	172633326	chr1	172616340	172616839	Dusp23|chr1:172616340-172616839	0.229786485303144	.	.
chr1	172632827	172633326	chr1	172619200	172619699	Dusp23|chr1:172619200-172619699	0.201372146545478	.	.
chr1	172632827	172633326	chr1	172624788	172625287	Dusp23|chr1:172624788-172625287	0.263195740274582	.	.
chr1	172632827	172633326	chr1	172776847	172777346	Dusp23|chr1:172776847-172777346	0.36899642044573	.	.
chr1	173367390	173367889	chr1	173067134	173067633	Cadm3|chr1:173067134-173067633	0.352114576764403	.	.
chr1	173367390	173367889	chr1	173321459	173321958	Cadm3|chr1:173321459-173321958	0.341001384113572	.	.
chr1	173367390	173367889	chr1	173323777	173324276	Cadm3|chr1:173323777-173324276	0.202842270153816	.	.
chr1	173367390	173367889	chr1	173345578	173346077	Cadm3|chr1:173345578-173346077	0.262505458715595	.	.
chr1	173367390	173367889	chr1	173389447	173389946	Cadm3|chr1:173389447-173389946	0.367289593789943	.	.
chr1	173367390	173367889	chr1	173440499	173440998	Cadm3|chr1:173440499-173440998	0.401496854648309	.	.
chr1	174502434	174502933	chr1	174659277	174659776	Fmn2|chr1:174659277-174659776	0.230373839307144	.	.
chr1	175624890	175625389	chr1	175523547	175524046	Fh1|chr1:175523547-175524046	0.264937281384765	.	.
chr1	175624890	175625389	chr1	175870656	175871155	Fh1|chr1:175870656-175871155	0.295259088603152	.	.
chr1	175624890	175625389	chr1	175923807	175924306	Fh1|chr1:175923807-175924306	0.225105079968699	.	.
chr1	175625436	175625935	chr1	175529987	175530486	Fh1|chr1:175529987-175530486	0.309857637514698	.	.
chr1	175625436	175625935	chr1	175823962	175824461	Fh1|chr1:175823962-175824461	0.244093145745938	.	.
chr1	175625436	175625935	chr1	175870656	175871155	Fh1|chr1:175870656-175871155	0.321868514401141	.	.
chr1	175625938	175626437	chr1	175529987	175530486	Fh1|chr1:175529987-175530486	0.200189966759253	.	.
chr1	175625938	175626437	chr1	175671592	175672091	Fh1|chr1:175671592-175672091	0.22940841439928	.	.
chr1	175625938	175626437	chr1	175871980	175872479	Fh1|chr1:175871980-175872479	0.219285021448812	.	.
chr1	175691964	175692463	chr1	175506932	175507431	Chml|chr1:175506932-175507431	0.360631374386597	.	.
chr1	175691964	175692463	chr1	175506932	175507431	Opn3|chr1:175506932-175507431	0.360631374386597	.	.
chr1	175691964	175692463	chr1	175823962	175824461	Chml|chr1:175823962-175824461	0.206791438530736	.	.
chr1	175691964	175692463	chr1	175823962	175824461	Opn3|chr1:175823962-175824461	0.206791438530736	.	.
chr1	175691964	175692463	chr1	175870656	175871155	Chml|chr1:175870656-175871155	0.220325744837286	.	.
chr1	175691964	175692463	chr1	175870656	175871155	Opn3|chr1:175870656-175871155	0.220325744837286	.	.
chr1	175691964	175692463	chr1	175871980	175872479	Chml|chr1:175871980-175872479	0.369448602225493	.	.
chr1	175691964	175692463	chr1	175871980	175872479	Opn3|chr1:175871980-175872479	0.369448602225493	.	.
chr1	175691964	175692463	chr1	175951761	175952260	Chml|chr1:175951761-175952260	0.303477808182079	.	.
chr1	175691964	175692463	chr1	175951761	175952260	Opn3|chr1:175951761-175952260	0.303477808182079	.	.
chr1	175692503	175693002	chr1	175506932	175507431	Chml|chr1:175506932-175507431	0.571195265007716	.	.
chr1	175692503	175693002	chr1	175506932	175507431	Opn3|chr1:175506932-175507431	0.571195265007716	.	.
chr1	175692503	175693002	chr1	175607818	175608317	Chml|chr1:175607818-175608317	0.25715272043471	.	.
chr1	175692503	175693002	chr1	175607818	175608317	Opn3|chr1:175607818-175608317	0.25715272043471	.	.
chr1	175692503	175693002	chr1	175823962	175824461	Chml|chr1:175823962-175824461	0.464148745858037	.	.
chr1	175692503	175693002	chr1	175823962	175824461	Opn3|chr1:175823962-175824461	0.464148745858037	.	.
chr1	175692503	175693002	chr1	175951761	175952260	Chml|chr1:175951761-175952260	0.211514890741235	.	.
chr1	175692503	175693002	chr1	175951761	175952260	Opn3|chr1:175951761-175952260	0.211514890741235	.	.
chr1	175693049	175693548	chr1	175506932	175507431	Chml|chr1:175506932-175507431	0.452004704108393	.	.
chr1	175693049	175693548	chr1	175506932	175507431	Chml|chr1:175506932-175507431	0.452004704108394	.	.
chr1	175693049	175693548	chr1	175506932	175507431	Opn3|chr1:175506932-175507431	0.452004704108393	.	.
chr1	175693049	175693548	chr1	175506932	175507431	Opn3|chr1:175506932-175507431	0.452004704108394	.	.
chr1	175693049	175693548	chr1	175510430	175510929	Chml|chr1:175510430-175510929	0.347875832221874	.	.
chr1	175693049	175693548	chr1	175510430	175510929	Opn3|chr1:175510430-175510929	0.347875832221874	.	.
chr1	175693049	175693548	chr1	175545052	175545551	Chml|chr1:175545052-175545551	0.312756176949229	.	.
chr1	175693049	175693548	chr1	175545052	175545551	Opn3|chr1:175545052-175545551	0.312756176949229	.	.
chr1	175693049	175693548	chr1	175548215	175548714	Chml|chr1:175548215-175548714	0.430280455426928	.	.
chr1	175693049	175693548	chr1	175548215	175548714	Opn3|chr1:175548215-175548714	0.430280455426928	.	.
chr1	175693049	175693548	chr1	175607818	175608317	Chml|chr1:175607818-175608317	0.292231244403579	.	.
chr1	175693049	175693548	chr1	175607818	175608317	Opn3|chr1:175607818-175608317	0.292231244403579	.	.
chr1	175693049	175693548	chr1	175741888	175742387	Chml|chr1:175741888-175742387	0.406202802515595	.	.
chr1	175693049	175693548	chr1	175741888	175742387	Opn3|chr1:175741888-175742387	0.406202802515595	.	.
chr1	175693049	175693548	chr1	175764792	175765291	Chml|chr1:175764792-175765291	0.304667360965312	.	.
chr1	175693049	175693548	chr1	175764792	175765291	Opn3|chr1:175764792-175765291	0.304667360965312	.	.
chr1	175693049	175693548	chr1	175772910	175773409	Chml|chr1:175772910-175773409	0.253197182414091	.	.
chr1	175693049	175693548	chr1	175772910	175773409	Opn3|chr1:175772910-175773409	0.253197182414091	.	.
chr1	175693049	175693548	chr1	175823962	175824461	Chml|chr1:175823962-175824461	0.312364396465179	.	.
chr1	175693049	175693548	chr1	175823962	175824461	Opn3|chr1:175823962-175824461	0.312364396465179	.	.
chr1	175693049	175693548	chr1	175871980	175872479	Chml|chr1:175871980-175872479	0.355501788655777	.	.
chr1	175693049	175693548	chr1	175871980	175872479	Opn3|chr1:175871980-175872479	0.355501788655777	.	.
chr1	175693049	175693548	chr1	175951761	175952260	Chml|chr1:175951761-175952260	0.197056551916645	.	.
chr1	175693049	175693548	chr1	175951761	175952260	Opn3|chr1:175951761-175952260	0.197056551916645	.	.
chr1	175699292	175699791	chr1	175529987	175530486	Wdr64|chr1:175529987-175530486	0.254558466564237	.	.
chr1	175699292	175699791	chr1	175870656	175871155	Wdr64|chr1:175870656-175871155	0.417447868539396	.	.
chr1	175880538	175881037	chr1	175579406	175579905	Exo1|chr1:175579406-175579905	0.379106982204234	.	.
chr1	175880538	175881037	chr1	175867509	175868008	Exo1|chr1:175867509-175868008	0.208979838120817	.	.
chr1	177257072	177257571	chr1	177322779	177323278	Akt3|chr1:177322779-177323278	0.359622169045537	.	.
chr1	177257072	177257571	chr1	177663692	177664191	Akt3|chr1:177663692-177664191	0.300905419154833	.	.
chr1	177257580	177258079	chr1	177203720	177204219	Akt3|chr1:177203720-177204219	0.203573091926648	.	.
chr1	177258678	177259177	chr1	177203720	177204219	Akt3|chr1:177203720-177204219	0.477651285561299	.	.
chr1	177258678	177259177	chr1	177595398	177595897	Akt3|chr1:177595398-177595897	0.391451051937091	.	.
chr1	177258678	177259177	chr1	177703313	177703812	Akt3|chr1:177703313-177703812	0.321094605670592	.	.
chr1	177441325	177441824	chr1	177061421	177061920	Zbtb18|chr1:177061421-177061920	0.237518504232881	.	.
chr1	177441325	177441824	chr1	177188706	177189205	Zbtb18|chr1:177188706-177189205	0.291398262187462	.	.
chr1	177441325	177441824	chr1	177382086	177382585	Zbtb18|chr1:177382086-177382585	0.198041327171456	.	.
chr1	177441325	177441824	chr1	177737376	177737875	Zbtb18|chr1:177737376-177737875	0.38348624414538	.	.
chr1	177441840	177442339	chr1	177702809	177703308	Zbtb18|chr1:177702809-177703308	0.322324635141057	.	.
chr1	177795766	177796265	chr1	177737376	177737875	Adss|chr1:177737376-177737875	0.362568585129346	.	.
chr1	177796375	177796874	chr1	178219602	178220101	Adss|chr1:178219602-178220101	0.204683957399887	.	.
chr1	177982967	177983466	chr1	178219602	178220101	Catspere2|chr1:178219602-178220101	0.299599715327132	.	.
chr1	178187311	178187810	chr1	178235812	178236311	Desi2|chr1:178235812-178236311	0.267109538955017	.	.
chr1	178187311	178187810	chr1	178235812	178236311	Desi2|chr1:178235812-178236311	0.267109538955018	.	.
chr1	178187311	178187810	chr1	178336353	178336852	Desi2|chr1:178336353-178336852	0.310062959026664	.	.
chr1	178187311	178187810	chr1	178368821	178369320	Desi2|chr1:178368821-178369320	0.47705013872539	.	.
chr1	178276142	178276641	chr1	178368821	178369320	4930527J03Rik|chr1:178368821-178369320	0.36520706229955	.	.
chr1	178276142	178276641	chr1	178449116	178449615	4930527J03Rik|chr1:178449116-178449615	0.307963219253101	.	.
chr1	178337559	178338058	chr1	178219602	178220101	Hnrnpu|chr1:178219602-178220101	0.279755665753602	.	.
chr1	178337559	178338058	chr1	178235812	178236311	Hnrnpu|chr1:178235812-178236311	0.244804099596935	.	.
chr1	178337559	178338058	chr1	178336353	178336852	Hnrnpu|chr1:178336353-178336852	0.332979104835794	.	.
chr1	178337559	178338058	chr1	178368821	178369320	Hnrnpu|chr1:178368821-178369320	0.223703859555219	.	.
chr1	178405450	178405949	chr1	178303332	178303831	Efcab2|chr1:178303332-178303831	0.281555006467546	.	.
chr1	178405450	178405949	chr1	178368821	178369320	Efcab2|chr1:178368821-178369320	0.306217223135887	.	.
chr1	178405450	178405949	chr1	178449116	178449615	Efcab2|chr1:178449116-178449615	0.317525818608626	.	.
chr1	178405450	178405949	chr1	178463658	178464157	Efcab2|chr1:178463658-178464157	0.281430071235105	.	.
chr1	178406170	178406669	chr1	178235812	178236311	Efcab2|chr1:178235812-178236311	0.368876539082567	.	.
chr1	178406170	178406669	chr1	178336353	178336852	Efcab2|chr1:178336353-178336852	0.209370536029872	.	.
chr1	179546057	179546556	chr1	179578991	179579490	Cnst|chr1:179578991-179579490	0.265298521394972	.	.
chr1	179546057	179546556	chr1	179578991	179579490	Tfb2m|chr1:179578991-179579490	0.265298521394972	.	.
chr1	179667997	179668496	chr1	179578991	179579490	Sccpdh|chr1:179578991-179579490	0.342279876515474	.	.
chr1	179667997	179668496	chr1	179907289	179907788	Sccpdh|chr1:179907289-179907788	0.374818869173501	.	.
chr1	179803447	179803946	chr1	179624324	179624823	Ahctf1|chr1:179624324-179624823	0.266084620911363	.	.
chr1	179803447	179803946	chr1	179624324	179624823	Gm10518|chr1:179624324-179624823	0.266084620911363	.	.
chr1	179803447	179803946	chr1	180245725	180246224	Ahctf1|chr1:180245725-180246224	0.200307179348346	.	.
chr1	179803447	179803946	chr1	180245725	180246224	Gm10518|chr1:180245725-180246224	0.200307179348346	.	.
chr1	179959653	179960152	chr1	179578991	179579490	Cdc42bpa|chr1:179578991-179579490	0.354322407501879	.	.
chr1	179959653	179960152	chr1	179847684	179848183	Cdc42bpa|chr1:179847684-179848183	0.468350972461043	.	.
chr1	180255556	180256055	chr1	180365065	180365564	Gm31728|chr1:180365065-180365564	0.299298014325672	.	.
chr1	180255556	180256055	chr1	180404260	180404759	Gm31728|chr1:180404260-180404759	0.195841579519715	.	.
chr1	180255556	180256055	chr1	180421486	180421985	Gm31728|chr1:180421486-180421985	0.206290150224993	.	.
chr1	180255556	180256055	chr1	180422112	180422611	Gm31728|chr1:180422112-180422611	0.241161991662265	.	.
chr1	180483264	180483763	chr1	180332234	180332733	Stum|chr1:180332234-180332733	0.324515134891678	.	.
chr1	180483264	180483763	chr1	180365065	180365564	Stum|chr1:180365065-180365564	0.259520140199077	.	.
chr1	180483264	180483763	chr1	180434100	180434599	Stum|chr1:180434100-180434599	0.285524176361492	.	.
chr1	180483264	180483763	chr1	180597498	180597997	Stum|chr1:180597498-180597997	0.217038428148615	.	.
chr1	180483928	180484427	chr1	180365065	180365564	Stum|chr1:180365065-180365564	0.243908034204761	.	.
chr1	180483928	180484427	chr1	180387432	180387931	Stum|chr1:180387432-180387931	0.246635718147401	.	.
chr1	180568576	180569075	chr1	180268550	180269049	Parp1|chr1:180268550-180269049	0.245137320827727	.	.
chr1	180640407	180640906	chr1	180987738	180988237	Lin9|chr1:180987738-180988237	0.210326926447308	.	.
chr1	180641033	180641532	chr1	180434100	180434599	Lin9|chr1:180434100-180434599	0.450679842022879	.	.
chr1	180641033	180641532	chr1	180448260	180448759	Lin9|chr1:180448260-180448759	0.288074506353561	.	.
chr1	180641033	180641532	chr1	180448765	180449264	Lin9|chr1:180448765-180449264	0.256965557458207	.	.
chr1	180641033	180641532	chr1	180987738	180988237	Lin9|chr1:180987738-180988237	0.302247240015858	.	.
chr1	180725789	180726288	chr1	180268550	180269049	Acbd3|chr1:180268550-180269049	0.213975979326828	.	.
chr1	180725789	180726288	chr1	180763866	180764365	Acbd3|chr1:180763866-180764365	0.248701075058746	.	.
chr1	180767693	180768192	chr1	181016358	181016857	Gm38293|chr1:181016358-181016857	0.209107239400005	.	.
chr1	180813365	180813864	chr1	180987738	180988237	H3f3a|chr1:180987738-180988237	0.343628224109782	.	.
chr1	180813365	180813864	chr1	180987738	180988237	H3f3aos|chr1:180987738-180988237	0.343628224109782	.	.
chr1	180813365	180813864	chr1	181016358	181016857	H3f3a|chr1:181016358-181016857	0.459708881397846	.	.
chr1	180813365	180813864	chr1	181016358	181016857	H3f3aos|chr1:181016358-181016857	0.459708881397846	.	.
chr1	180813989	180814488	chr1	180987738	180988237	H3f3a|chr1:180987738-180988237	0.260270521428894	.	.
chr1	180813989	180814488	chr1	180987738	180988237	H3f3aos|chr1:180987738-180988237	0.260270521428894	.	.
chr1	180850639	180851138	chr1	180763866	180764365	Sde2|chr1:180763866-180764365	0.232555065282094	.	.
chr1	180850639	180851138	chr1	180778088	180778587	Sde2|chr1:180778088-180778587	0.289613265149769	.	.
chr1	180850639	180851138	chr1	181150665	181151164	Sde2|chr1:181150665-181151164	0.282110269231785	.	.
chr1	180903944	180904443	chr1	180763866	180764365	Pycr2|chr1:180763866-180764365	0.219444003775172	.	.
chr1	180903944	180904443	chr1	180987738	180988237	Pycr2|chr1:180987738-180988237	0.200095362927472	.	.
chr1	180941712	180942211	chr1	180987738	180988237	Tmem63a|chr1:180987738-180988237	0.202652191015207	.	.
chr1	180942431	180942930	chr1	180848038	180848537	Tmem63a|chr1:180848038-180848537	0.255634987933311	.	.
chr1	181144061	181144560	chr1	180987738	180988237	Cnih4|chr1:180987738-180988237	0.481164377191037	.	.
chr1	181144061	181144560	chr1	180987738	180988237	Nvl|chr1:180987738-180988237	0.481164377191037	.	.
chr1	181144061	181144560	chr1	181379572	181380071	Cnih4|chr1:181379572-181380071	0.312060347986652	.	.
chr1	181144061	181144560	chr1	181379572	181380071	Nvl|chr1:181379572-181380071	0.312060347986652	.	.
chr1	181211237	181211736	chr1	181433203	181433702	Wdr26|chr1:181433203-181433702	0.26331603646705	.	.
chr1	181211764	181212263	chr1	180763866	180764365	Wdr26|chr1:180763866-180764365	0.339887433913748	.	.
chr1	181352331	181352830	chr1	181379572	181380071	Cnih3|chr1:181379572-181380071	0.293051735950206	.	.
chr1	181352831	181353330	chr1	181016358	181016857	Cnih3|chr1:181016358-181016857	0.450255121536259	.	.
chr1	181352831	181353330	chr1	181433203	181433702	Cnih3|chr1:181433203-181433702	0.513950010973822	.	.
chr1	181352831	181353330	chr1	181545377	181545876	Cnih3|chr1:181545377-181545876	0.360204109743483	.	.
chr1	181842237	181842736	chr1	181545377	181545876	Lbr|chr1:181545377-181545876	0.19868219592832	.	.
chr1	181842237	181842736	chr1	181616085	181616584	Lbr|chr1:181616085-181616584	0.246525154573699	.	.
chr1	181842237	181842736	chr1	181841665	181842164	Lbr|chr1:181841665-181842164	0.381635703509835	.	.
chr1	182019253	182019752	chr1	181888749	181889248	Enah|chr1:181888749-181889248	0.266033203342158	.	.
chr1	182019253	182019752	chr1	181975524	181976023	Enah|chr1:181975524-181976023	0.4075396560312	.	.
chr1	182019253	182019752	chr1	181975524	181976023	Enah|chr1:181975524-181976023	0.407539656031201	.	.
chr1	182019253	182019752	chr1	182074272	182074771	Enah|chr1:182074272-182074771	0.352579086893786	.	.
chr1	182019253	182019752	chr1	182115179	182115678	Enah|chr1:182115179-182115678	0.236522372639771	.	.
chr1	182019253	182019752	chr1	182115848	182116347	Enah|chr1:182115848-182116347	0.302964054665088	.	.
chr1	182019253	182019752	chr1	182115848	182116347	Enah|chr1:182115848-182116347	0.302964054665089	.	.
chr1	182019253	182019752	chr1	182442009	182442508	Enah|chr1:182442009-182442508	0.237674984697444	.	.
chr1	182019822	182020321	chr1	181841665	181842164	Enah|chr1:181841665-181842164	0.196956922869926	.	.
chr1	182019822	182020321	chr1	181923286	181923785	Enah|chr1:181923286-181923785	0.257546923038253	.	.
chr1	182019822	182020321	chr1	182441466	182441965	Enah|chr1:182441466-182441965	0.348618745733034	.	.
chr1	182020341	182020840	chr1	181888749	181889248	Enah|chr1:181888749-181889248	0.255359003183164	.	.
chr1	182020341	182020840	chr1	182140320	182140819	Enah|chr1:182140320-182140819	0.345334428856349	.	.
chr1	182020341	182020840	chr1	182345811	182346310	Enah|chr1:182345811-182346310	0.253713192321702	.	.
chr1	182124497	182124996	chr1	182115848	182116347	Srp9|chr1:182115848-182116347	0.21535378803615	.	.
chr1	182124497	182124996	chr1	182378832	182379331	Srp9|chr1:182378832-182379331	0.281993367997891	.	.
chr1	182124497	182124996	chr1	182489705	182490204	Srp9|chr1:182489705-182490204	0.220078633705938	.	.
chr1	182125000	182125499	chr1	182103296	182103795	Srp9|chr1:182103296-182103795	0.426059668610014	.	.
chr1	182125000	182125499	chr1	182115848	182116347	Srp9|chr1:182115848-182116347	0.214491841093479	.	.
chr1	182282007	182282506	chr1	182442009	182442508	Degs1|chr1:182442009-182442508	0.212495975713875	.	.
chr1	182282558	182283057	chr1	182442009	182442508	Degs1|chr1:182442009-182442508	0.219470626303409	.	.
chr1	182341398	182341897	chr1	182074272	182074771	Fbxo28|chr1:182074272-182074771	0.251730927436675	.	.
chr1	182341398	182341897	chr1	182115179	182115678	Fbxo28|chr1:182115179-182115678	0.266742177442113	.	.
chr1	182408896	182409395	chr1	182074272	182074771	Trp53bp2|chr1:182074272-182074771	0.199469627570124	.	.
chr1	182408896	182409395	chr1	182115179	182115678	Trp53bp2|chr1:182115179-182115678	0.238445630322259	.	.
chr1	183296308	183296807	chr1	183237897	183238396	Aida|chr1:183237897-183238396	0.273970857775736	.	.
chr1	183296308	183296807	chr1	183237897	183238396	Brox|chr1:183237897-183238396	0.273970857775736	.	.
chr1	183296308	183296807	chr1	183533382	183533881	Aida|chr1:183533382-183533881	0.392271692866885	.	.
chr1	183296308	183296807	chr1	183533382	183533881	Brox|chr1:183533382-183533881	0.392271692866885	.	.
chr1	183296824	183297323	chr1	183252386	183252885	Aida|chr1:183252386-183252885	0.308562971161373	.	.
chr1	183296824	183297323	chr1	183252386	183252885	Brox|chr1:183252386-183252885	0.308562971161373	.	.
chr1	183296824	183297323	chr1	183319302	183319801	Aida|chr1:183319302-183319801	0.268758953323626	.	.
chr1	183296824	183297323	chr1	183319302	183319801	Brox|chr1:183319302-183319801	0.268758953323626	.	.
chr1	183296824	183297323	chr1	183345255	183345754	Aida|chr1:183345255-183345754	0.505696409893626	.	.
chr1	183296824	183297323	chr1	183345255	183345754	Brox|chr1:183345255-183345754	0.505696409893626	.	.
chr1	183296824	183297323	chr1	183533382	183533881	Aida|chr1:183533382-183533881	0.283340903225046	.	.
chr1	183296824	183297323	chr1	183533382	183533881	Brox|chr1:183533382-183533881	0.283340903225046	.	.
chr1	183369413	183369912	chr1	183237897	183238396	Mia3|chr1:183237897-183238396	0.242017142663816	.	.
chr1	183369413	183369912	chr1	183533382	183533881	Mia3|chr1:183533382-183533881	0.215694727115184	.	.
chr1	183388644	183389143	chr1	183442295	183442794	Taf1a|chr1:183442295-183442794	0.298497859754136	.	.
chr1	183388644	183389143	chr1	183640588	183641087	Taf1a|chr1:183640588-183641087	0.215921536118843	.	.
chr1	183419689	183420188	chr1	183229136	183229635	Gm37214|chr1:183229136-183229635	0.197823892681111	.	.
chr1	183419689	183420188	chr1	183640588	183641087	Gm37214|chr1:183640588-183641087	0.284969158024843	.	.
chr1	183748731	183749230	chr1	183640588	183641087	Gm34068|chr1:183640588-183641087	0.270657091389683	.	.
chr1	184033370	184033869	chr1	183750117	183750616	1700056E22Rik|chr1:183750117-183750616	0.4598487768658	.	.
chr1	184033370	184033869	chr1	184169360	184169859	1700056E22Rik|chr1:184169360-184169859	0.383853609159615	.	.
chr1	184034061	184034560	chr1	183770290	183770789	1700056E22Rik|chr1:183770290-183770789	0.327334123635901	.	.
chr1	184034061	184034560	chr1	184169360	184169859	1700056E22Rik|chr1:184169360-184169859	0.256588328281804	.	.
chr1	184034061	184034560	chr1	184342749	184343248	1700056E22Rik|chr1:184342749-184343248	0.214032123153734	.	.
chr1	184845644	184846143	chr1	184782082	184782581	Marc2|chr1:184782082-184782581	0.203331799528184	.	.
chr1	184999022	184999521	chr1	184737758	184738257	Mark1|chr1:184737758-184738257	0.224131059216499	.	.
chr1	184999022	184999521	chr1	184903340	184903839	Mark1|chr1:184903340-184903839	0.287304605878432	.	.
chr1	184999022	184999521	chr1	184974981	184975480	Mark1|chr1:184974981-184975480	0.282385919170102	.	.
chr1	184999545	185000044	chr1	184782082	184782581	Mark1|chr1:184782082-184782581	0.383927325776879	.	.
chr1	184999545	185000044	chr1	184822581	184823080	Mark1|chr1:184822581-184823080	0.370906079741357	.	.
chr1	184999545	185000044	chr1	184822581	184823080	Mark1|chr1:184822581-184823080	0.370906079741358	.	.
chr1	185331876	185332375	chr1	185482024	185482523	Bpnt1|chr1:185482024-185482523	0.379217220430032	.	.
chr1	185362697	185363196	chr1	185269038	185269537	4930532G15Rik|chr1:185269038-185269537	0.199163555385713	.	.
chr1	185362697	185363196	chr1	185269038	185269537	Eprs|chr1:185269038-185269537	0.199163555385713	.	.
chr1	185454649	185455148	chr1	185262489	185262988	Gm2061|chr1:185262489-185262988	0.241012385420902	.	.
chr1	185454649	185455148	chr1	185262489	185262988	Slc30a10|chr1:185262489-185262988	0.241012385420902	.	.
chr1	185454649	185455148	chr1	185501856	185502355	Gm2061|chr1:185501856-185502355	0.2514368227021	.	.
chr1	185454649	185455148	chr1	185501856	185502355	Slc30a10|chr1:185501856-185502355	0.2514368227021	.	.
chr1	185455175	185455674	chr1	185262489	185262988	Gm2061|chr1:185262489-185262988	0.29496296825276	.	.
chr1	185455175	185455674	chr1	185262489	185262988	Slc30a10|chr1:185262489-185262988	0.29496296825276	.	.
chr1	186117016	186117515	chr1	185820954	185821453	Lyplal1|chr1:185820954-185821453	0.250717397802454	.	.
chr1	186705157	186705656	chr1	186474810	186475309	Gm29491|chr1:186474810-186475309	0.267095527241468	.	.
chr1	186705157	186705656	chr1	186474810	186475309	Tgfb2|chr1:186474810-186475309	0.267095527241468	.	.
chr1	186705157	186705656	chr1	186627518	186628017	Gm29491|chr1:186627518-186628017	0.21384148400432	.	.
chr1	186705157	186705656	chr1	186627518	186628017	Tgfb2|chr1:186627518-186628017	0.21384148400432	.	.
chr1	186705157	186705656	chr1	186712755	186713254	Gm29491|chr1:186712755-186713254	0.203651862414609	.	.
chr1	186705157	186705656	chr1	186712755	186713254	Tgfb2|chr1:186712755-186713254	0.203651862414609	.	.
chr1	186705157	186705656	chr1	186765680	186766179	Gm29491|chr1:186765680-186766179	0.289301810483402	.	.
chr1	186705157	186705656	chr1	186765680	186766179	Tgfb2|chr1:186765680-186766179	0.289301810483402	.	.
chr1	186705157	186705656	chr1	186808514	186809013	Gm29491|chr1:186808514-186809013	0.362632667474224	.	.
chr1	186705157	186705656	chr1	186808514	186809013	Tgfb2|chr1:186808514-186809013	0.362632667474224	.	.
chr1	186705157	186705656	chr1	186827695	186828194	Gm29491|chr1:186827695-186828194	0.206461049825148	.	.
chr1	186705157	186705656	chr1	186827695	186828194	Tgfb2|chr1:186827695-186828194	0.206461049825148	.	.
chr1	186705696	186706195	chr1	186808514	186809013	Gm29491|chr1:186808514-186809013	0.197413285870511	.	.
chr1	186705696	186706195	chr1	186808514	186809013	Tgfb2|chr1:186808514-186809013	0.197413285870511	.	.
chr1	186705696	186706195	chr1	186987776	186988275	Gm29491|chr1:186987776-186988275	0.461544053752471	.	.
chr1	186705696	186706195	chr1	186987776	186988275	Tgfb2|chr1:186987776-186988275	0.461544053752471	.	.
chr1	186705696	186706195	chr1	186988323	186988822	Gm29491|chr1:186988323-186988822	0.249883822834402	.	.
chr1	186705696	186706195	chr1	186988323	186988822	Tgfb2|chr1:186988323-186988822	0.249883822834402	.	.
chr1	186749156	186749655	chr1	186448710	186449209	A430105J06Rik|chr1:186448710-186449209	0.312320685505863	.	.
chr1	186749156	186749655	chr1	186448710	186449209	Rrp15|chr1:186448710-186449209	0.312320685505863	.	.
chr1	186749156	186749655	chr1	186609938	186610437	A430105J06Rik|chr1:186609938-186610437	0.223724279282131	.	.
chr1	186749156	186749655	chr1	186609938	186610437	Rrp15|chr1:186609938-186610437	0.223724279282131	.	.
chr1	186749156	186749655	chr1	186628089	186628588	A430105J06Rik|chr1:186628089-186628588	0.227794820348564	.	.
chr1	186749156	186749655	chr1	186628089	186628588	Rrp15|chr1:186628089-186628588	0.227794820348564	.	.
chr1	186749156	186749655	chr1	186712755	186713254	A430105J06Rik|chr1:186712755-186713254	0.251255512106613	.	.
chr1	186749156	186749655	chr1	186712755	186713254	Rrp15|chr1:186712755-186713254	0.251255512106613	.	.
chr1	186749156	186749655	chr1	186721882	186722381	A430105J06Rik|chr1:186721882-186722381	0.219631047797514	.	.
chr1	186749156	186749655	chr1	186721882	186722381	Rrp15|chr1:186721882-186722381	0.219631047797514	.	.
chr1	186749156	186749655	chr1	186827695	186828194	A430105J06Rik|chr1:186827695-186828194	0.233359833528779	.	.
chr1	186749156	186749655	chr1	186827695	186828194	Rrp15|chr1:186827695-186828194	0.233359833528779	.	.
chr1	187215277	187215776	chr1	186987776	186988275	Gpatch2|chr1:186987776-186988275	0.281132925434834	.	.
chr1	187215277	187215776	chr1	186987776	186988275	Spata17|chr1:186987776-186988275	0.281132925434834	.	.
chr1	187215277	187215776	chr1	186988323	186988822	Gpatch2|chr1:186988323-186988822	0.356603408563147	.	.
chr1	187215277	187215776	chr1	186988323	186988822	Spata17|chr1:186988323-186988822	0.356603408563147	.	.
chr1	190403305	190403804	chr1	190130831	190131330	Gm29678|chr1:190130831-190131330	0.383152778994659	.	.
chr1	190403305	190403804	chr1	190532720	190533219	Gm29678|chr1:190532720-190533219	0.284195905132706	.	.
chr1	191026045	191026544	chr1	191183196	191183695	A230020J21Rik|chr1:191183196-191183695	0.236515639244616	.	.
[truncated: 35,402 more rows]
