# Supplementary material for: Single-cell analysis of chromatin accessibility in the adult mouse brain
Source: Nature. 2023 Dec 13;624(7991):378–89. doi: 10.1038/s41586-023-06824-9 (PMC10719105; doi:10.1038/s41586-023-06824-9)
Supplement: Supplementary file 3 — Supplementary Tables 1–25 and their legends. [file 41586_2023_6824_MOESM3_ESM.zip › 2023-03-05453B-s3/SI Tables/SI Table 13 Summary of all the gene-cCRE correlations/sa2subclass.NLL_Gata3_Gly-Gaba.pdc.bedpe]

chr1	3466260	3466759	chr1	3300675	3301174	Gm1992|chr1:3300675-3301174	0.253219327024674	.	.
chr1	3466260	3466759	chr1	3391419	3391918	Gm1992|chr1:3391419-3391918	0.309642641797528	.	.
chr1	3466260	3466759	chr1	3392022	3392521	Gm1992|chr1:3392022-3392521	0.38346009423133	.	.
chr1	3670775	3671274	chr1	3632681	3633180	Xkr4|chr1:3632681-3633180	0.316434240224616	.	.
chr1	4785497	4785996	chr1	4516478	4516977	Mrpl15|chr1:4516478-4516977	0.307333547689856	.	.
chr1	4785497	4785996	chr1	5015264	5015763	Mrpl15|chr1:5015264-5015763	0.31107317748694	.	.
chr1	4857480	4857979	chr1	4516478	4516977	Tcea1|chr1:4516478-4516977	0.287694669960426	.	.
chr1	4857480	4857979	chr1	4703306	4703805	Tcea1|chr1:4703306-4703805	0.333041208337049	.	.
chr1	4857480	4857979	chr1	5100906	5101405	Tcea1|chr1:5100906-5101405	0.24886738782694	.	.
chr1	4858123	4858622	chr1	5018611	5019110	Tcea1|chr1:5018611-5019110	0.37884318475069	.	.
chr1	4858123	4858622	chr1	5082818	5083317	Tcea1|chr1:5082818-5083317	0.212746928781876	.	.
chr1	4858123	4858622	chr1	5208080	5208579	Tcea1|chr1:5208080-5208579	0.226019581406641	.	.
chr1	5070122	5070621	chr1	4934807	4935306	Atp6v1h|chr1:4934807-4935306	0.254565643059183	.	.
chr1	5070122	5070621	chr1	4934807	4935306	Rgs20|chr1:4934807-4935306	0.254565643059183	.	.
chr1	5070122	5070621	chr1	5015264	5015763	Atp6v1h|chr1:5015264-5015763	0.473841991492212	.	.
chr1	5070122	5070621	chr1	5015264	5015763	Rgs20|chr1:5015264-5015763	0.473841991492212	.	.
chr1	5070122	5070621	chr1	5019201	5019700	Atp6v1h|chr1:5019201-5019700	0.288944099594087	.	.
chr1	5070122	5070621	chr1	5019201	5019700	Rgs20|chr1:5019201-5019700	0.288944099594087	.	.
chr1	5070122	5070621	chr1	5082818	5083317	Atp6v1h|chr1:5082818-5083317	0.260243920187141	.	.
chr1	5070122	5070621	chr1	5082818	5083317	Rgs20|chr1:5082818-5083317	0.260243920187141	.	.
chr1	5588179	5588678	chr1	5761910	5762409	Oprk1|chr1:5761910-5762409	0.32878280230963	.	.
chr1	5588179	5588678	chr1	5904738	5905237	Oprk1|chr1:5904738-5905237	0.208156620020419	.	.
chr1	6214386	6214885	chr1	6406344	6406843	4732440D04Rik|chr1:6406344-6406843	0.342367665024303	.	.
chr1	6214899	6215398	chr1	6406344	6406843	4732440D04Rik|chr1:6406344-6406843	0.27005712639127	.	.
chr1	7088594	7089093	chr1	6760502	6761001	Pcmtd1|chr1:6760502-6761001	0.247635950927113	.	.
chr1	7088594	7089093	chr1	6819846	6820345	Pcmtd1|chr1:6819846-6820345	0.34842275206986	.	.
chr1	7088594	7089093	chr1	6820891	6821390	Pcmtd1|chr1:6820891-6821390	0.25236192569628	.	.
chr1	7088594	7089093	chr1	6858934	6859433	Pcmtd1|chr1:6858934-6859433	0.314942267558335	.	.
chr1	7088594	7089093	chr1	7098842	7099341	Pcmtd1|chr1:7098842-7099341	0.233346676890206	.	.
chr1	7088594	7089093	chr1	7204719	7205218	Pcmtd1|chr1:7204719-7205218	0.329712528326565	.	.
chr1	7088594	7089093	chr1	7218866	7219365	Pcmtd1|chr1:7218866-7219365	0.278432072044459	.	.
chr1	7088594	7089093	chr1	7313278	7313777	Pcmtd1|chr1:7313278-7313777	0.296653570210759	.	.
chr1	7088594	7089093	chr1	7371658	7372157	Pcmtd1|chr1:7371658-7372157	0.325016998873209	.	.
chr1	7088594	7089093	chr1	7382169	7382668	Pcmtd1|chr1:7382169-7382668	0.274622610471427	.	.
chr1	7088594	7089093	chr1	7382169	7382668	Pcmtd1|chr1:7382169-7382668	0.274622610471428	.	.
chr1	7397837	7398336	chr1	7204719	7205218	Gm26901|chr1:7204719-7205218	0.260680174424622	.	.
chr1	7397837	7398336	chr1	7548128	7548627	Gm26901|chr1:7548128-7548627	0.244804272482151	.	.
chr1	7398342	7398841	chr1	7098842	7099341	Gm26901|chr1:7098842-7099341	0.311933779380587	.	.
chr1	7398342	7398841	chr1	7111444	7111943	Gm26901|chr1:7111444-7111943	0.413452688231259	.	.
chr1	7398342	7398841	chr1	7138562	7139061	Gm26901|chr1:7138562-7139061	0.273451149944321	.	.
chr1	7398342	7398841	chr1	7204719	7205218	Gm26901|chr1:7204719-7205218	0.23851497027468	.	.
chr1	7398342	7398841	chr1	7218866	7219365	Gm26901|chr1:7218866-7219365	0.292954944264147	.	.
chr1	7398342	7398841	chr1	7382169	7382668	Gm26901|chr1:7382169-7382668	0.277839714318598	.	.
chr1	7398342	7398841	chr1	7431369	7431868	Gm26901|chr1:7431369-7431868	0.241383383219241	.	.
chr1	7398342	7398841	chr1	7548128	7548627	Gm26901|chr1:7548128-7548627	0.236586737754816	.	.
chr1	9298975	9299474	chr1	9172288	9172787	Sntg1|chr1:9172288-9172787	0.275047754009037	.	.
chr1	9298975	9299474	chr1	9174426	9174925	Sntg1|chr1:9174426-9174925	0.263100035681288	.	.
chr1	9298975	9299474	chr1	9422972	9423471	Sntg1|chr1:9422972-9423471	0.284063165881169	.	.
chr1	9545042	9545541	chr1	9541113	9541612	Rrs1|chr1:9541113-9541612	0.259958605454961	.	.
chr1	9545922	9546421	chr1	9298270	9298769	Rrs1|chr1:9298270-9298769	0.315273255960348	.	.
chr1	9545922	9546421	chr1	9564420	9564919	Rrs1|chr1:9564420-9564919	0.291144346162073	.	.
chr1	9545922	9546421	chr1	9804481	9804980	Rrs1|chr1:9804481-9804980	0.224480270113037	.	.
chr1	9545922	9546421	chr1	9848033	9848532	Rrs1|chr1:9848033-9848532	0.4656943279211	.	.
chr1	9545922	9546421	chr1	9848581	9849080	Rrs1|chr1:9848581-9849080	0.253303550153546	.	.
chr1	9547814	9548313	chr1	9541113	9541612	Adhfe1|chr1:9541113-9541612	0.302129903735425	.	.
chr1	9547814	9548313	chr1	9564420	9564919	Adhfe1|chr1:9564420-9564919	0.334189330114371	.	.
chr1	9547814	9548313	chr1	9848033	9848532	Adhfe1|chr1:9848033-9848532	0.34536603654271	.	.
chr1	9600949	9601448	chr1	9298270	9298769	Vxn|chr1:9298270-9298769	0.347966574286157	.	.
chr1	9601474	9601973	chr1	9772700	9773199	Vxn|chr1:9772700-9773199	0.316077900570973	.	.
chr1	9601474	9601973	chr1	9988645	9989144	Vxn|chr1:9988645-9989144	0.364830797698877	.	.
chr1	9630048	9630547	chr1	9258678	9259177	2610203C22Rik|chr1:9258678-9259177	0.354631010770141	.	.
chr1	9630048	9630547	chr1	9804481	9804980	2610203C22Rik|chr1:9804481-9804980	0.305219640345923	.	.
chr1	9630048	9630547	chr1	9848033	9848532	2610203C22Rik|chr1:9848033-9848532	0.375794359384555	.	.
chr1	9630048	9630547	chr1	9848033	9848532	2610203C22Rik|chr1:9848033-9848532	0.375794359384556	.	.
chr1	9700259	9700758	chr1	9848033	9848532	Mybl1|chr1:9848033-9848532	0.219618276770997	.	.
chr1	9798078	9798577	chr1	9541113	9541612	Sgk3|chr1:9541113-9541612	0.383461762318435	.	.
chr1	9908384	9908883	chr1	9848033	9848532	Mcmdc2|chr1:9848033-9848532	0.333178242405215	.	.
chr1	9908384	9908883	chr1	9848581	9849080	Mcmdc2|chr1:9848581-9849080	0.243018712216749	.	.
chr1	9943920	9944419	chr1	9772700	9773199	Snhg6|chr1:9772700-9773199	0.250887279120639	.	.
chr1	10719138	10719637	chr1	10718502	10719001	Cpa6|chr1:10718502-10719001	0.467429619754552	.	.
chr1	10719138	10719637	chr1	10872206	10872705	Cpa6|chr1:10872206-10872705	0.276052936852375	.	.
chr1	10719138	10719637	chr1	10877384	10877883	Cpa6|chr1:10877384-10877883	0.354393321642692	.	.
chr1	10720532	10721031	chr1	10718502	10719001	Cpa6|chr1:10718502-10719001	0.273267870235677	.	.
chr1	10720532	10721031	chr1	10835602	10836101	Cpa6|chr1:10835602-10836101	0.221688897746203	.	.
chr1	10720532	10721031	chr1	10877384	10877883	Cpa6|chr1:10877384-10877883	0.496738714989761	.	.
chr1	10993243	10993742	chr1	10718502	10719001	Prex2|chr1:10718502-10719001	0.350243338363524	.	.
chr1	10993243	10993742	chr1	10877384	10877883	Prex2|chr1:10877384-10877883	0.406170300386089	.	.
chr1	10993243	10993742	chr1	10942845	10943344	Prex2|chr1:10942845-10943344	0.217629057361056	.	.
chr1	10993243	10993742	chr1	11045682	11046181	Prex2|chr1:11045682-11046181	0.264334565988433	.	.
chr1	10993243	10993742	chr1	11148028	11148527	Prex2|chr1:11148028-11148527	0.278246026647857	.	.
chr1	10993243	10993742	chr1	11151494	11151993	Prex2|chr1:11151494-11151993	0.278232603037805	.	.
chr1	10993243	10993742	chr1	11240143	11240642	Prex2|chr1:11240143-11240642	0.263053153481648	.	.
chr1	10993772	10994271	chr1	10877384	10877883	Prex2|chr1:10877384-10877883	0.269175714245564	.	.
chr1	10993772	10994271	chr1	10942845	10943344	Prex2|chr1:10942845-10943344	0.215925619050651	.	.
chr1	10993772	10994271	chr1	11045682	11046181	Prex2|chr1:11045682-11046181	0.468261745378938	.	.
chr1	10993772	10994271	chr1	11066410	11066909	Prex2|chr1:11066410-11066909	0.307606683175894	.	.
chr1	11413910	11414409	chr1	11065285	11065784	A830018L16Rik|chr1:11065285-11065784	0.281918952444287	.	.
chr1	13589563	13590062	chr1	13614216	13614715	Tram1|chr1:13614216-13614715	0.213364103046232	.	.
chr1	13589563	13590062	chr1	13870553	13871052	Tram1|chr1:13870553-13871052	0.224561942054318	.	.
chr1	13659706	13660205	chr1	13614216	13614715	Lactb2|chr1:13614216-13614715	0.281736587459199	.	.
chr1	13660314	13660813	chr1	13614216	13614715	Lactb2|chr1:13614216-13614715	0.29928682593463	.	.
chr1	13660314	13660813	chr1	13682912	13683411	Lactb2|chr1:13682912-13683411	0.313810500959113	.	.
chr1	14309549	14310048	chr1	14375095	14375594	Eya1|chr1:14375095-14375594	0.230154092938521	.	.
chr1	14755218	14755717	chr1	14951022	14951521	Msc|chr1:14951022-14951521	0.270186795848112	.	.
chr1	14755218	14755717	chr1	15138589	15139088	Msc|chr1:15138589-15139088	0.272055295239568	.	.
chr1	14755218	14755717	chr1	15189220	15189719	Msc|chr1:15189220-15189719	0.230315508172992	.	.
chr1	14918622	14919121	chr1	15138589	15139088	Trpa1|chr1:15138589-15139088	0.375823805412161	.	.
chr1	14918622	14919121	chr1	15155037	15155536	Trpa1|chr1:15155037-15155536	0.215433915473559	.	.
chr1	14918622	14919121	chr1	15189220	15189719	Trpa1|chr1:15189220-15189719	0.293981594640793	.	.
chr1	15286608	15287107	chr1	15138589	15139088	Kcnb2|chr1:15138589-15139088	0.402213150205752	.	.
chr1	15286608	15287107	chr1	15155037	15155536	Kcnb2|chr1:15155037-15155536	0.35722278106298	.	.
chr1	15286608	15287107	chr1	15189220	15189719	Kcnb2|chr1:15189220-15189719	0.355082565887646	.	.
chr1	15286608	15287107	chr1	15296373	15296872	Kcnb2|chr1:15296373-15296872	0.293582384379537	.	.
chr1	15286608	15287107	chr1	15440915	15441414	Kcnb2|chr1:15440915-15441414	0.398999130545813	.	.
chr1	15805340	15805839	chr1	15832586	15833085	Terf1|chr1:15832586-15833085	0.337790871215204	.	.
chr1	15805340	15805839	chr1	15899561	15900060	Terf1|chr1:15899561-15900060	0.23728112369626	.	.
chr1	15805340	15805839	chr1	15936337	15936836	Terf1|chr1:15936337-15936836	0.268884054854528	.	.
chr1	15805340	15805839	chr1	16185878	16186377	Terf1|chr1:16185878-16186377	0.299472648145298	.	.
chr1	15892493	15892992	chr1	15751179	15751678	Sbspon|chr1:15751179-15751678	0.291953316453851	.	.
chr1	15892493	15892992	chr1	15832586	15833085	Sbspon|chr1:15832586-15833085	0.230025175105441	.	.
chr1	15892493	15892992	chr1	16113391	16113890	Sbspon|chr1:16113391-16113890	0.318135420151983	.	.
chr1	16093096	16093595	chr1	15905034	15905533	4930444P10Rik|chr1:15905034-15905533	0.280190494149663	.	.
chr1	16093096	16093595	chr1	15913038	15913537	4930444P10Rik|chr1:15913038-15913537	0.498559255370599	.	.
chr1	16093096	16093595	chr1	15913543	15914042	4930444P10Rik|chr1:15913543-15914042	0.451113595187212	.	.
chr1	16093096	16093595	chr1	16135760	16136259	4930444P10Rik|chr1:16135760-16136259	0.358643389382616	.	.
chr1	16093096	16093595	chr1	16249569	16250068	4930444P10Rik|chr1:16249569-16250068	0.302320404720448	.	.
chr1	16103947	16104446	chr1	15899561	15900060	Rpl7|chr1:15899561-15900060	0.205971856176323	.	.
chr1	16104453	16104952	chr1	15899561	15900060	Rpl7|chr1:15899561-15900060	0.307904227388578	.	.
chr1	16104453	16104952	chr1	15993491	15993990	Rpl7|chr1:15993491-15993990	0.252639039241225	.	.
chr1	16104999	16105498	chr1	15832586	15833085	Rdh10|chr1:15832586-15833085	0.205578653953381	.	.
chr1	16104999	16105498	chr1	15832586	15833085	Rpl7|chr1:15832586-15833085	0.205578653953381	.	.
chr1	16105563	16106062	chr1	15791827	15792326	Rdh10|chr1:15791827-15792326	0.270497225368648	.	.
chr1	16105563	16106062	chr1	15899561	15900060	Rdh10|chr1:15899561-15900060	0.218502069061495	.	.
chr1	16105563	16106062	chr1	16113391	16113890	Rdh10|chr1:16113391-16113890	0.393182466386382	.	.
chr1	16519761	16520260	chr1	16604946	16605445	Stau2|chr1:16604946-16605445	0.22282419809816	.	.
chr1	16519761	16520260	chr1	16798252	16798751	Stau2|chr1:16798252-16798751	0.254175241844635	.	.
chr1	16618483	16618982	chr1	16798252	16798751	Ube2w|chr1:16798252-16798751	0.239721731544783	.	.
chr1	16656744	16657243	chr1	16604946	16605445	D030040B21Rik|chr1:16604946-16605445	0.337307611916824	.	.
chr1	16656744	16657243	chr1	16604946	16605445	Eloc|chr1:16604946-16605445	0.337307611916824	.	.
chr1	16664905	16665404	chr1	16916592	16917091	Tmem70|chr1:16916592-16917091	0.362599415168832	.	.
chr1	16687901	16688400	chr1	16636459	16636958	Ly96|chr1:16636459-16636958	0.573327857929481	.	.
chr1	16688506	16689005	chr1	16636459	16636958	Ly96|chr1:16636459-16636958	0.476424654320492	.	.
chr1	17097665	17098164	chr1	17067070	17067569	Jph1|chr1:17067070-17067569	0.490014221753347	.	.
chr1	17097665	17098164	chr1	17123369	17123868	Jph1|chr1:17123369-17123868	0.30090723244414	.	.
chr1	17097665	17098164	chr1	17163496	17163995	Jph1|chr1:17163496-17163995	0.300633122132409	.	.
chr1	17097665	17098164	chr1	17237513	17238012	Jph1|chr1:17237513-17238012	0.429392059151118	.	.
chr1	17097665	17098164	chr1	17238046	17238545	Jph1|chr1:17238046-17238545	0.571556462249192	.	.
chr1	17097665	17098164	chr1	17277446	17277945	Jph1|chr1:17277446-17277945	0.49790119566869	.	.
chr1	17097665	17098164	chr1	17277956	17278455	Jph1|chr1:17277956-17278455	0.669304276932283	.	.
chr1	17098192	17098691	chr1	16916592	16917091	Jph1|chr1:16916592-16917091	0.41868559017051	.	.
chr1	17098192	17098691	chr1	17067070	17067569	Jph1|chr1:17067070-17067569	0.252077136134909	.	.
chr1	17098192	17098691	chr1	17321690	17322189	Jph1|chr1:17321690-17322189	0.364631280035343	.	.
chr1	17145142	17145641	chr1	17237513	17238012	Gdap1|chr1:17237513-17238012	0.317135922040686	.	.
chr1	17145142	17145641	chr1	17238046	17238545	Gdap1|chr1:17238046-17238545	0.241924040058822	.	.
chr1	17601953	17602452	chr1	17611204	17611703	Pi15|chr1:17611204-17611703	0.291453502525062	.	.
chr1	17601953	17602452	chr1	17856927	17857426	Pi15|chr1:17856927-17857426	0.532261536566789	.	.
chr1	17727070	17727569	chr1	17449272	17449771	Crispld1|chr1:17449272-17449771	0.338685216835645	.	.
chr1	17727070	17727569	chr1	17449272	17449771	Gm16070|chr1:17449272-17449771	0.338685216835645	.	.
chr1	17727070	17727569	chr1	17487459	17487958	Crispld1|chr1:17487459-17487958	0.428166233763221	.	.
chr1	17727070	17727569	chr1	17487459	17487958	Gm16070|chr1:17487459-17487958	0.428166233763221	.	.
chr1	17727070	17727569	chr1	17657257	17657756	Crispld1|chr1:17657257-17657756	0.461798916310817	.	.
chr1	17727070	17727569	chr1	17657257	17657756	Gm16070|chr1:17657257-17657756	0.461798916310817	.	.
chr1	17727070	17727569	chr1	17718466	17718965	Crispld1|chr1:17718466-17718965	0.51450163799548	.	.
chr1	17727070	17727569	chr1	17718466	17718965	Gm16070|chr1:17718466-17718965	0.51450163799548	.	.
chr1	17727608	17728107	chr1	17449272	17449771	Crispld1|chr1:17449272-17449771	0.412489586742038	.	.
chr1	17727608	17728107	chr1	17449272	17449771	Gm16070|chr1:17449272-17449771	0.412489586742038	.	.
chr1	17727608	17728107	chr1	17487459	17487958	Crispld1|chr1:17487459-17487958	0.426650608395114	.	.
chr1	17727608	17728107	chr1	17487459	17487958	Gm16070|chr1:17487459-17487958	0.426650608395114	.	.
chr1	17727608	17728107	chr1	17657257	17657756	Crispld1|chr1:17657257-17657756	0.536502402443281	.	.
chr1	17727608	17728107	chr1	17657257	17657756	Gm16070|chr1:17657257-17657756	0.536502402443281	.	.
chr1	17727608	17728107	chr1	17718466	17718965	Crispld1|chr1:17718466-17718965	0.573938989671381	.	.
chr1	17727608	17728107	chr1	17718466	17718965	Gm16070|chr1:17718466-17718965	0.573938989671381	.	.
chr1	18057998	18058497	chr1	17873370	17873869	Gm28756|chr1:17873370-17873869	0.225225615271216	.	.
chr1	18057998	18058497	chr1	18315650	18316149	Gm28756|chr1:18315650-18316149	0.397252306669203	.	.
chr1	18058553	18059052	chr1	17856927	17857426	Gm28756|chr1:17856927-17857426	0.391493159096279	.	.
chr1	18058553	18059052	chr1	18315650	18316149	Gm28756|chr1:18315650-18316149	0.4427397790841	.	.
chr1	20670495	20670994	chr1	20554332	20554831	Gm28653|chr1:20554332-20554831	0.441985230516637	.	.
chr1	20670495	20670994	chr1	20620512	20621011	Gm28653|chr1:20620512-20621011	0.53467194368857	.	.
chr1	20670495	20670994	chr1	20671052	20671551	Gm28653|chr1:20671052-20671551	0.727855990484447	.	.
chr1	20670495	20670994	chr1	20867294	20867793	Gm28653|chr1:20867294-20867793	0.439923253941652	.	.
chr1	20670495	20670994	chr1	20867949	20868448	Gm28653|chr1:20867949-20868448	0.377513585258976	.	.
chr1	20670495	20670994	chr1	20941260	20941759	Gm28653|chr1:20941260-20941759	0.475132980534275	.	.
chr1	20670495	20670994	chr1	20941260	20941759	Gm28653|chr1:20941260-20941759	0.475132980534276	.	.
chr1	20820187	20820686	chr1	20845574	20846073	Mcm3|chr1:20845574-20846073	0.217263084214744	.	.
chr1	20890311	20890810	chr1	20935006	20935505	6720483E21Rik|chr1:20935006-20935505	0.249088722504199	.	.
chr1	20890311	20890810	chr1	20935006	20935505	Paqr8|chr1:20935006-20935505	0.249088722504199	.	.
chr1	20890857	20891356	chr1	20845574	20846073	6720483E21Rik|chr1:20845574-20846073	0.361355889966882	.	.
chr1	20890857	20891356	chr1	20845574	20846073	Paqr8|chr1:20845574-20846073	0.361355889966882	.	.
chr1	20890857	20891356	chr1	20905651	20906150	6720483E21Rik|chr1:20905651-20906150	0.428107552255128	.	.
chr1	20890857	20891356	chr1	20905651	20906150	Paqr8|chr1:20905651-20906150	0.428107552255128	.	.
chr1	20890857	20891356	chr1	20908588	20909087	6720483E21Rik|chr1:20908588-20909087	0.244257127811907	.	.
chr1	20890857	20891356	chr1	20908588	20909087	Paqr8|chr1:20908588-20909087	0.244257127811907	.	.
chr1	20890857	20891356	chr1	20921118	20921617	6720483E21Rik|chr1:20921118-20921617	0.295792685273209	.	.
chr1	20890857	20891356	chr1	20921118	20921617	Paqr8|chr1:20921118-20921617	0.295792685273209	.	.
chr1	20890857	20891356	chr1	20935006	20935505	6720483E21Rik|chr1:20935006-20935505	0.350547024228566	.	.
chr1	20890857	20891356	chr1	20935006	20935505	Paqr8|chr1:20935006-20935505	0.350547024228566	.	.
chr1	20951400	20951899	chr1	20590485	20590984	Efhc1|chr1:20590485-20590984	0.249372192307626	.	.
chr1	20951400	20951899	chr1	20620512	20621011	Efhc1|chr1:20620512-20621011	0.209814671382452	.	.
chr1	20951400	20951899	chr1	20801628	20802127	Efhc1|chr1:20801628-20802127	0.428447321829511	.	.
chr1	25829930	25830429	chr1	25761146	25761645	Adgrb3|chr1:25761146-25761645	0.516329571484361	.	.
chr1	25829930	25830429	chr1	26053369	26053868	Adgrb3|chr1:26053369-26053868	0.242420050545504	.	.
chr1	30872795	30873294	chr1	30700382	30700881	Phf3|chr1:30700382-30700881	0.226536227711148	.	.
chr1	30872795	30873294	chr1	31153918	31154417	Phf3|chr1:31153918-31154417	0.259237332862915	.	.
chr1	30873430	30873929	chr1	30716282	30716781	Phf3|chr1:30716282-30716781	0.33345129988915	.	.
chr1	30873430	30873929	chr1	30776088	30776587	Phf3|chr1:30776088-30776587	0.355214605677811	.	.
chr1	30873942	30874441	chr1	30740784	30741283	Phf3|chr1:30740784-30741283	0.294021392389963	.	.
chr1	30873942	30874441	chr1	30776088	30776587	Phf3|chr1:30776088-30776587	0.217432679533362	.	.
chr1	30873942	30874441	chr1	31102249	31102748	Phf3|chr1:31102249-31102748	0.244073389984745	.	.
chr1	30949080	30949579	chr1	30636634	30637133	Ptp4a1|chr1:30636634-30637133	0.271565970552549	.	.
chr1	30949080	30949579	chr1	30740784	30741283	Ptp4a1|chr1:30740784-30741283	0.268015598147785	.	.
chr1	30949582	30950081	chr1	30636634	30637133	Ptp4a1|chr1:30636634-30637133	0.248716477744186	.	.
chr1	30949582	30950081	chr1	30700382	30700881	Ptp4a1|chr1:30700382-30700881	0.229589871341342	.	.
chr1	30949582	30950081	chr1	30716282	30716781	Ptp4a1|chr1:30716282-30716781	0.237122453132914	.	.
chr1	30949582	30950081	chr1	30740784	30741283	Ptp4a1|chr1:30740784-30741283	0.212920452162947	.	.
chr1	30949582	30950081	chr1	31153918	31154417	Ptp4a1|chr1:31153918-31154417	0.347798806046856	.	.
chr1	30949582	30950081	chr1	31184684	31185183	Ptp4a1|chr1:31184684-31185183	0.280978214207322	.	.
chr1	31176050	31176549	chr1	31102929	31103428	Lgsn|chr1:31102929-31103428	0.300931499892507	.	.
chr1	31176050	31176549	chr1	31146926	31147425	Lgsn|chr1:31146926-31147425	0.340066040835555	.	.
chr1	31222525	31223024	chr1	31260511	31261010	4931428L18Rik|chr1:31260511-31261010	0.559133058848559	.	.
chr1	31222525	31223024	chr1	31260511	31261010	Pih1d3|chr1:31260511-31261010	0.559133058848559	.	.
chr1	32172459	32172958	chr1	31808000	31808499	Khdrbs2|chr1:31808000-31808499	0.311836403753806	.	.
chr1	32172459	32172958	chr1	31821580	31822079	Khdrbs2|chr1:31821580-31822079	0.551911465410168	.	.
chr1	34439491	34439990	chr1	34388837	34389336	Ccdc115|chr1:34388837-34389336	0.236296325435899	.	.
chr1	34439491	34439990	chr1	34388837	34389336	Imp4|chr1:34388837-34389336	0.236296325435899	.	.
chr1	34459438	34459937	chr1	34434650	34435149	Ptpn18|chr1:34434650-34435149	0.220530860624774	.	.
chr1	34459438	34459937	chr1	34700679	34701178	Ptpn18|chr1:34700679-34701178	0.287194486632269	.	.
chr1	34485782	34486281	chr1	34602327	34602826	4930568A12Rik|chr1:34602327-34602826	0.298891036707247	.	.
chr1	34579442	34579941	chr1	34665018	34665517	1700101I19Rik|chr1:34665018-34665517	0.291867976810872	.	.
chr1	34579442	34579941	chr1	34665018	34665517	Amer3|chr1:34665018-34665517	0.291867976810872	.	.
chr1	34579442	34579941	chr1	34700679	34701178	1700101I19Rik|chr1:34700679-34701178	0.465510993180873	.	.
chr1	34579442	34579941	chr1	34700679	34701178	Amer3|chr1:34700679-34701178	0.465510993180873	.	.
chr1	34677895	34678394	chr1	34508039	34508538	Arhgef4|chr1:34508039-34508538	0.24582935983507	.	.
chr1	34677895	34678394	chr1	34583679	34584178	Arhgef4|chr1:34583679-34584178	0.30151652715358	.	.
chr1	34677895	34678394	chr1	34738307	34738806	Arhgef4|chr1:34738307-34738806	0.310504828139852	.	.
chr1	34678645	34679144	chr1	34738307	34738806	Arhgef4|chr1:34738307-34738806	0.283347740787743	.	.
chr1	34802224	34802723	chr1	34752832	34753331	Arhgef4|chr1:34752832-34753331	0.292593369812022	.	.
chr1	34802224	34802723	chr1	34990629	34991128	Arhgef4|chr1:34990629-34991128	0.236285121201715	.	.
chr1	34842804	34843303	chr1	34793414	34793913	Fam168b|chr1:34793414-34793913	0.417937740471524	.	.
chr1	34842804	34843303	chr1	35050920	35051419	Fam168b|chr1:35050920-35051419	0.417564882855799	.	.
chr1	34842804	34843303	chr1	35059272	35059771	Fam168b|chr1:35059272-35059771	0.641561025489875	.	.
chr1	34849768	34850267	chr1	34750293	34750792	Plekhb2|chr1:34750293-34750792	0.248833163786386	.	.
chr1	34849768	34850267	chr1	34766830	34767329	Plekhb2|chr1:34766830-34767329	0.445227141304129	.	.
chr1	34849768	34850267	chr1	34784634	34785133	Plekhb2|chr1:34784634-34785133	0.555225209803348	.	.
chr1	34849768	34850267	chr1	34858547	34859046	Plekhb2|chr1:34858547-34859046	0.348234302413705	.	.
chr1	34849768	34850267	chr1	34891506	34892005	Plekhb2|chr1:34891506-34892005	0.292505530545519	.	.
chr1	34849768	34850267	chr1	34983757	34984256	Plekhb2|chr1:34983757-34984256	0.420208054413427	.	.
chr1	34849768	34850267	chr1	34990629	34991128	Plekhb2|chr1:34990629-34991128	0.471709912349337	.	.
chr1	34849768	34850267	chr1	35003146	35003645	Plekhb2|chr1:35003146-35003645	0.541075123045606	.	.
chr1	34850452	34850951	chr1	34867150	34867649	Plekhb2|chr1:34867150-34867649	0.345709032020696	.	.
chr1	34850452	34850951	chr1	34891506	34892005	Plekhb2|chr1:34891506-34892005	0.345989171060269	.	.
chr1	34850452	34850951	chr1	34983757	34984256	Plekhb2|chr1:34983757-34984256	0.244087495727117	.	.
chr1	34850452	34850951	chr1	35219112	35219611	Plekhb2|chr1:35219112-35219611	0.299533414642278	.	.
chr1	37540354	37540853	chr1	37903135	37903634	Mgat4a|chr1:37903135-37903634	0.285512578959249	.	.
chr1	37540864	37541363	chr1	37523399	37523898	Mgat4a|chr1:37523399-37523898	0.247965613714371	.	.
chr1	37540864	37541363	chr1	37586074	37586573	Mgat4a|chr1:37586074-37586573	0.244893875506808	.	.
chr1	37540864	37541363	chr1	37666674	37667173	Mgat4a|chr1:37666674-37667173	0.210071061879106	.	.
chr1	37540864	37541363	chr1	37891332	37891831	Mgat4a|chr1:37891332-37891831	0.324911952836088	.	.
chr1	37614024	37614523	chr1	37594939	37595438	4930556I23Rik|chr1:37594939-37595438	0.318223647832423	.	.
chr1	37614024	37614523	chr1	37595442	37595941	4930556I23Rik|chr1:37595442-37595941	0.510697629580163	.	.
chr1	37614024	37614523	chr1	37678238	37678737	4930556I23Rik|chr1:37678238-37678737	0.498656621889757	.	.
chr1	37614024	37614523	chr1	37687575	37688074	4930556I23Rik|chr1:37687575-37688074	0.268724419597599	.	.
chr1	37614024	37614523	chr1	37694121	37694620	4930556I23Rik|chr1:37694121-37694620	0.479280397026392	.	.
chr1	37614024	37614523	chr1	37696888	37697387	4930556I23Rik|chr1:37696888-37697387	0.375873487965355	.	.
chr1	37614024	37614523	chr1	37709652	37710151	4930556I23Rik|chr1:37709652-37710151	0.405788895663596	.	.
chr1	37614024	37614523	chr1	37742623	37743122	4930556I23Rik|chr1:37742623-37743122	0.491202094884013	.	.
chr1	37614024	37614523	chr1	37799367	37799866	4930556I23Rik|chr1:37799367-37799866	0.390750279273743	.	.
chr1	37614024	37614523	chr1	37872597	37873096	4930556I23Rik|chr1:37872597-37873096	0.301740222817657	.	.
chr1	37614024	37614523	chr1	37931762	37932261	4930556I23Rik|chr1:37931762-37932261	0.219192717954128	.	.
chr1	37719678	37720177	chr1	37594939	37595438	2010300C02Rik|chr1:37594939-37595438	0.393477803904291	.	.
chr1	37719678	37720177	chr1	37595442	37595941	2010300C02Rik|chr1:37595442-37595941	0.496120869785666	.	.
chr1	37719678	37720177	chr1	37678238	37678737	2010300C02Rik|chr1:37678238-37678737	0.538211061369331	.	.
chr1	37719678	37720177	chr1	37694121	37694620	2010300C02Rik|chr1:37694121-37694620	0.31628416380517	.	.
chr1	37719678	37720177	chr1	37696888	37697387	2010300C02Rik|chr1:37696888-37697387	0.442972633370704	.	.
chr1	37719678	37720177	chr1	37709652	37710151	2010300C02Rik|chr1:37709652-37710151	0.339206364719635	.	.
chr1	37719678	37720177	chr1	37728032	37728531	2010300C02Rik|chr1:37728032-37728531	0.225830211558422	.	.
chr1	37719678	37720177	chr1	37742623	37743122	2010300C02Rik|chr1:37742623-37743122	0.45509908658551	.	.
chr1	37719678	37720177	chr1	37799367	37799866	2010300C02Rik|chr1:37799367-37799866	0.401805873798936	.	.
chr1	37719678	37720177	chr1	37959295	37959794	2010300C02Rik|chr1:37959295-37959794	0.32321672265641	.	.
chr1	37864699	37865198	chr1	37523399	37523898	Gm26805|chr1:37523399-37523898	0.389483225756403	.	.
chr1	37864699	37865198	chr1	37728032	37728531	Gm26805|chr1:37728032-37728531	0.222877596199953	.	.
chr1	37864699	37865198	chr1	38158468	38158967	Gm26805|chr1:38158468-38158967	0.258845759826347	.	.
chr1	37864699	37865198	chr1	38185452	38185951	Gm26805|chr1:38185452-38185951	0.253261016052288	.	.
chr1	37864699	37865198	chr1	38198432	38198931	Gm26805|chr1:38198432-38198931	0.336902785813802	.	.
chr1	37865263	37865762	chr1	37533173	37533672	Gm26805|chr1:37533173-37533672	0.266384283885742	.	.
chr1	37865263	37865762	chr1	37533173	37533672	Tsga10|chr1:37533173-37533672	0.266384283885742	.	.
chr1	37865263	37865762	chr1	37586074	37586573	Gm26805|chr1:37586074-37586573	0.237621875553902	.	.
chr1	37865263	37865762	chr1	37586074	37586573	Tsga10|chr1:37586074-37586573	0.237621875553902	.	.
chr1	37865263	37865762	chr1	37594939	37595438	Gm26805|chr1:37594939-37595438	0.406892174888991	.	.
chr1	37865263	37865762	chr1	37594939	37595438	Tsga10|chr1:37594939-37595438	0.406892174888991	.	.
chr1	37865263	37865762	chr1	37666674	37667173	Gm26805|chr1:37666674-37667173	0.302058241799405	.	.
chr1	37865263	37865762	chr1	37666674	37667173	Tsga10|chr1:37666674-37667173	0.302058241799405	.	.
chr1	37865263	37865762	chr1	37686791	37687290	Gm26805|chr1:37686791-37687290	0.297493040616451	.	.
chr1	37865263	37865762	chr1	37686791	37687290	Tsga10|chr1:37686791-37687290	0.297493040616451	.	.
chr1	37865263	37865762	chr1	37799367	37799866	Gm26805|chr1:37799367-37799866	0.46290552879282	.	.
chr1	37865263	37865762	chr1	37799367	37799866	Tsga10|chr1:37799367-37799866	0.46290552879282	.	.
chr1	37865263	37865762	chr1	37891332	37891831	Gm26805|chr1:37891332-37891831	0.271898952926273	.	.
chr1	37865263	37865762	chr1	37891332	37891831	Tsga10|chr1:37891332-37891831	0.271898952926273	.	.
chr1	37865263	37865762	chr1	37959295	37959794	Gm26805|chr1:37959295-37959794	0.207056624557811	.	.
chr1	37865263	37865762	chr1	37959295	37959794	Tsga10|chr1:37959295-37959794	0.207056624557811	.	.
chr1	37865263	37865762	chr1	38011596	38012095	Gm26805|chr1:38011596-38012095	0.274082517086567	.	.
chr1	37865263	37865762	chr1	38011596	38012095	Tsga10|chr1:38011596-38012095	0.274082517086567	.	.
chr1	37865263	37865762	chr1	38247337	38247836	Gm26805|chr1:38247337-38247836	0.248697009060021	.	.
chr1	37865263	37865762	chr1	38247337	38247836	Tsga10|chr1:38247337-38247836	0.248697009060021	.	.
chr1	37871955	37872454	chr1	37523399	37523898	Lipt1|chr1:37523399-37523898	0.334076096716278	.	.
chr1	37871955	37872454	chr1	37586074	37586573	Lipt1|chr1:37586074-37586573	0.233278545068344	.	.
chr1	37871955	37872454	chr1	37728032	37728531	Lipt1|chr1:37728032-37728531	0.249543431601098	.	.
chr1	37871955	37872454	chr1	37891332	37891831	Lipt1|chr1:37891332-37891831	0.23526785301654	.	.
chr1	37871955	37872454	chr1	38185452	38185951	Lipt1|chr1:38185452-38185951	0.234292129417615	.	.
chr1	37871955	37872454	chr1	38247337	38247836	Lipt1|chr1:38247337-38247836	0.208989834615716	.	.
chr1	37890241	37890740	chr1	37512048	37512547	Mitd1|chr1:37512048-37512547	0.289741237524415	.	.
chr1	37890241	37890740	chr1	37512048	37512547	Mrpl30|chr1:37512048-37512547	0.289741237524415	.	.
chr1	37997082	37997581	chr1	37523399	37523898	Eif5b|chr1:37523399-37523898	0.377694632795331	.	.
chr1	37997082	37997581	chr1	37523399	37523898	Txndc9|chr1:37523399-37523898	0.377694632795331	.	.
chr1	37997082	37997581	chr1	37728032	37728531	Eif5b|chr1:37728032-37728531	0.241043582655672	.	.
chr1	37997082	37997581	chr1	37728032	37728531	Txndc9|chr1:37728032-37728531	0.241043582655672	.	.
chr1	37997778	37998277	chr1	37523399	37523898	Eif5b|chr1:37523399-37523898	0.329030251875413	.	.
chr1	37997778	37998277	chr1	37523399	37523898	Txndc9|chr1:37523399-37523898	0.329030251875413	.	.
chr1	37997778	37998277	chr1	37687575	37688074	Eif5b|chr1:37687575-37688074	0.205835480605333	.	.
chr1	37997778	37998277	chr1	37687575	37688074	Txndc9|chr1:37687575-37688074	0.205835480605333	.	.
chr1	37997778	37998277	chr1	37891332	37891831	Eif5b|chr1:37891332-37891831	0.298497141628027	.	.
chr1	37997778	37998277	chr1	37891332	37891831	Eif5b|chr1:37891332-37891831	0.298497141628028	.	.
chr1	37997778	37998277	chr1	37891332	37891831	Txndc9|chr1:37891332-37891831	0.298497141628027	.	.
chr1	37997778	37998277	chr1	37891332	37891831	Txndc9|chr1:37891332-37891831	0.298497141628028	.	.
chr1	38128883	38129382	chr1	38198432	38198931	Rev1|chr1:38198432-38198931	0.340828722712662	.	.
chr1	38129526	38130025	chr1	37799367	37799866	Rev1|chr1:37799367-37799866	0.491080403481416	.	.
chr1	42261772	42262271	chr1	42095943	42096442	Gm28175|chr1:42095943-42096442	0.242910450944164	.	.
chr1	42261772	42262271	chr1	42096472	42096971	Gm28175|chr1:42096472-42096971	0.316941724588622	.	.
chr1	42261772	42262271	chr1	42273826	42274325	Gm28175|chr1:42273826-42274325	0.278428721361674	.	.
chr1	42261772	42262271	chr1	42296306	42296805	Gm28175|chr1:42296306-42296805	0.240414341929816	.	.
chr1	42261772	42262271	chr1	42484107	42484606	Gm28175|chr1:42484107-42484606	0.451983007033245	.	.
chr1	44102213	44102712	chr1	44410818	44411317	Tex30|chr1:44410818-44411317	0.392542112703393	.	.
chr1	44118638	44119137	chr1	44198134	44198633	Bivm|chr1:44198134-44198633	0.304634018474964	.	.
chr1	44118638	44119137	chr1	44198134	44198633	Poglut2|chr1:44198134-44198633	0.304634018474964	.	.
chr1	44118638	44119137	chr1	44410818	44411317	Bivm|chr1:44410818-44411317	0.241508197425616	.	.
chr1	44118638	44119137	chr1	44410818	44411317	Poglut2|chr1:44410818-44411317	0.241508197425616	.	.
chr1	44119144	44119643	chr1	44410818	44411317	Bivm|chr1:44410818-44411317	0.290941990858631	.	.
chr1	44119144	44119643	chr1	44410818	44411317	Poglut2|chr1:44410818-44411317	0.290941990858631	.	.
chr1	44119663	44120162	chr1	44198134	44198633	Bivm|chr1:44198134-44198633	0.21681985167982	.	.
chr1	44119663	44120162	chr1	44217086	44217585	Bivm|chr1:44217086-44217585	0.281768272665974	.	.
chr1	44147693	44148192	chr1	44198134	44198633	Ercc5|chr1:44198134-44198633	0.370291134850916	.	.
chr1	44551396	44551895	chr1	44553188	44553687	Gulp1|chr1:44553188-44553687	0.308991604647748	.	.
chr1	44551396	44551895	chr1	44585351	44585850	Gulp1|chr1:44585351-44585850	0.470671456541692	.	.
chr1	44551396	44551895	chr1	44659614	44660113	Gulp1|chr1:44659614-44660113	0.693711326483653	.	.
chr1	44551396	44551895	chr1	44720979	44721478	Gulp1|chr1:44720979-44721478	0.480217400402298	.	.
chr1	44551396	44551895	chr1	44804007	44804506	Gulp1|chr1:44804007-44804506	0.221794797292092	.	.
chr1	45794689	45795188	chr1	45516735	45517234	Wdr75|chr1:45516735-45517234	0.285961660785072	.	.
chr1	45794689	45795188	chr1	45597078	45597577	Wdr75|chr1:45597078-45597577	0.42716052007162	.	.
chr1	45794689	45795188	chr1	45627823	45628322	Wdr75|chr1:45627823-45628322	0.363999725270172	.	.
chr1	45794689	45795188	chr1	45801268	45801767	Wdr75|chr1:45801268-45801767	0.318659449134629	.	.
chr1	45794689	45795188	chr1	45833654	45834153	Wdr75|chr1:45833654-45834153	0.210033732687371	.	.
chr1	45794689	45795188	chr1	46067115	46067614	Wdr75|chr1:46067115-46067614	0.227092309836939	.	.
chr1	45794689	45795188	chr1	46160998	46161497	Wdr75|chr1:46160998-46161497	0.563272671054685	.	.
chr1	45795197	45795696	chr1	45597078	45597577	Wdr75|chr1:45597078-45597577	0.230967140622846	.	.
chr1	45795197	45795696	chr1	46160998	46161497	Wdr75|chr1:46160998-46161497	0.381199438714813	.	.
chr1	45925424	45925923	chr1	45837607	45838106	Slc40a1|chr1:45837607-45838106	0.344275878975663	.	.
chr1	45926254	45926753	chr1	45608217	45608716	Slc40a1|chr1:45608217-45608716	0.296165295919474	.	.
chr1	45926254	45926753	chr1	45765454	45765953	Slc40a1|chr1:45765454-45765953	0.375401950105948	.	.
chr1	45926254	45926753	chr1	45766100	45766599	Slc40a1|chr1:45766100-45766599	0.297902365173905	.	.
chr1	45926254	45926753	chr1	45816821	45817320	Slc40a1|chr1:45816821-45817320	0.244053636403731	.	.
chr1	45926254	45926753	chr1	45837607	45838106	Slc40a1|chr1:45837607-45838106	0.206328327738515	.	.
chr1	45926254	45926753	chr1	45916146	45916645	Slc40a1|chr1:45916146-45916645	0.275886503040124	.	.
chr1	46065930	46066429	chr1	45801268	45801767	Dnah7b|chr1:45801268-45801767	0.247963424974331	.	.
chr1	46066566	46067065	chr1	46067115	46067614	Dnah7b|chr1:46067115-46067614	0.389271157284118	.	.
chr1	46066566	46067065	chr1	46356324	46356823	Dnah7b|chr1:46356324-46356823	0.233442438800012	.	.
chr1	46425176	46425675	chr1	46022239	46022738	Dnah7c|chr1:46022239-46022738	0.338317620714413	.	.
chr1	46425176	46425675	chr1	46067115	46067614	Dnah7c|chr1:46067115-46067614	0.292684963408105	.	.
chr1	46425176	46425675	chr1	46160998	46161497	Dnah7c|chr1:46160998-46161497	0.517284157728226	.	.
chr1	46425176	46425675	chr1	46356324	46356823	Dnah7c|chr1:46356324-46356823	0.451226280183623	.	.
chr1	46425176	46425675	chr1	46534734	46535233	Dnah7c|chr1:46534734-46535233	0.224540092943602	.	.
chr1	46425176	46425675	chr1	46560270	46560769	Dnah7c|chr1:46560270-46560769	0.284217936812347	.	.
chr1	52816845	52817344	chr1	53076047	53076546	Inpp1|chr1:53076047-53076546	0.318551091224915	.	.
chr1	52817513	52818012	chr1	52763907	52764406	Inpp1|chr1:52763907-52764406	0.262656433152095	.	.
chr1	52817513	52818012	chr1	52884229	52884728	Inpp1|chr1:52884229-52884728	0.331908386241906	.	.
chr1	52817513	52818012	chr1	52884229	52884728	Inpp1|chr1:52884229-52884728	0.331908386241907	.	.
chr1	52817513	52818012	chr1	52903595	52904094	Inpp1|chr1:52903595-52904094	0.223742695059812	.	.
chr1	52817513	52818012	chr1	52904260	52904759	Inpp1|chr1:52904260-52904759	0.294957728894832	.	.
chr1	52817513	52818012	chr1	52952486	52952985	Inpp1|chr1:52952486-52952985	0.253804700792781	.	.
chr1	52817513	52818012	chr1	52956720	52957219	Inpp1|chr1:52956720-52957219	0.211231868866153	.	.
chr1	52817513	52818012	chr1	52973207	52973706	Inpp1|chr1:52973207-52973706	0.279659978550863	.	.
chr1	52817513	52818012	chr1	53225566	53226065	Inpp1|chr1:53225566-53226065	0.49802752154358	.	.
chr1	52844734	52845233	chr1	52763907	52764406	Hibch|chr1:52763907-52764406	0.241350997902508	.	.
chr1	52844734	52845233	chr1	52904260	52904759	Hibch|chr1:52904260-52904759	0.211251285769503	.	.
chr1	52845579	52846078	chr1	52761063	52761562	Hibch|chr1:52761063-52761562	0.237426792539186	.	.
chr1	52845579	52846078	chr1	52953081	52953580	Hibch|chr1:52953081-52953580	0.207805373683849	.	.
chr1	53296806	53297305	chr1	53032502	53033001	Ormdl1|chr1:53032502-53033001	0.409753571796183	.	.
chr1	53296806	53297305	chr1	53032502	53033001	Pms1|chr1:53032502-53033001	0.409753571796183	.	.
chr1	53296806	53297305	chr1	53225566	53226065	Ormdl1|chr1:53225566-53226065	0.261220658527708	.	.
chr1	53296806	53297305	chr1	53225566	53226065	Pms1|chr1:53225566-53226065	0.261220658527708	.	.
chr1	53296806	53297305	chr1	53272612	53273111	Ormdl1|chr1:53272612-53273111	0.372531680380187	.	.
chr1	53296806	53297305	chr1	53272612	53273111	Pms1|chr1:53272612-53273111	0.372531680380187	.	.
chr1	53296806	53297305	chr1	53409266	53409765	Ormdl1|chr1:53409266-53409765	0.35274018825485	.	.
chr1	53296806	53297305	chr1	53409266	53409765	Pms1|chr1:53409266-53409765	0.35274018825485	.	.
chr1	53297308	53297807	chr1	53093170	53093669	Ormdl1|chr1:53093170-53093669	0.341777907182779	.	.
chr1	53297308	53297807	chr1	53093170	53093669	Pms1|chr1:53093170-53093669	0.341777907182779	.	.
chr1	53297308	53297807	chr1	53398415	53398914	Ormdl1|chr1:53398415-53398914	0.293602120155885	.	.
chr1	53297308	53297807	chr1	53398415	53398914	Pms1|chr1:53398415-53398914	0.293602120155885	.	.
chr1	53313399	53313898	chr1	53225566	53226065	Osgepl1|chr1:53225566-53226065	0.244136028887648	.	.
chr1	53352482	53352981	chr1	53494287	53494786	Asdurf|chr1:53494287-53494786	0.216319143947358	.	.
chr1	53352482	53352981	chr1	53494287	53494786	Asnsd1|chr1:53494287-53494786	0.216319143947358	.	.
chr1	53706596	53707095	chr1	53524107	53524606	Dnah7a|chr1:53524107-53524606	0.684331868961163	.	.
chr1	54250459	54250958	chr1	54332940	54333439	Ccdc150|chr1:54332940-54333439	0.277115039273421	.	.
chr1	54250459	54250958	chr1	54415028	54415527	Ccdc150|chr1:54415028-54415527	0.419926388071835	.	.
chr1	54250459	54250958	chr1	54474770	54475269	Ccdc150|chr1:54474770-54475269	0.255579943872573	.	.
chr1	54250459	54250958	chr1	54710455	54710954	Ccdc150|chr1:54710455-54710954	0.336153311749761	.	.
chr1	54438767	54439266	chr1	54329327	54329826	Gtf3c3|chr1:54329327-54329826	0.291784281216969	.	.
chr1	54438767	54439266	chr1	54329327	54329826	Gtf3c3|chr1:54329327-54329826	0.29178428121697	.	.
chr1	54438767	54439266	chr1	54467308	54467807	Gtf3c3|chr1:54467308-54467807	0.225448598590429	.	.
chr1	54438767	54439266	chr1	54690573	54691072	Gtf3c3|chr1:54690573-54691072	0.206312469789275	.	.
chr1	54557443	54557942	chr1	54448109	54448608	Pgap1|chr1:54448109-54448608	0.309904750041212	.	.
chr1	54557443	54557942	chr1	54492251	54492750	Pgap1|chr1:54492251-54492750	0.23800048336308	.	.
chr1	54557443	54557942	chr1	54586829	54587328	Pgap1|chr1:54586829-54587328	0.285563058838436	.	.
chr1	54557443	54557942	chr1	54586829	54587328	Pgap1|chr1:54586829-54587328	0.285563058838437	.	.
chr1	54557443	54557942	chr1	54707058	54707557	Pgap1|chr1:54707058-54707557	0.427908483298966	.	.
chr1	55026688	55027187	chr1	55161048	55161547	Sf3b1|chr1:55161048-55161547	0.475046770927699	.	.
chr1	55026688	55027187	chr1	55192060	55192559	Sf3b1|chr1:55192060-55192559	0.250143282650244	.	.
chr1	55026688	55027187	chr1	55221300	55221799	Sf3b1|chr1:55221300-55221799	0.326971476205647	.	.
chr1	55026688	55027187	chr1	55221300	55221799	Sf3b1|chr1:55221300-55221799	0.326971476205648	.	.
chr1	55026688	55027187	chr1	55446132	55446631	Sf3b1|chr1:55446132-55446631	0.297531414791878	.	.
chr1	55026688	55027187	chr1	55449137	55449636	Sf3b1|chr1:55449137-55449636	0.375288643506773	.	.
chr1	55026688	55027187	chr1	55488757	55489256	Sf3b1|chr1:55488757-55489256	0.244079310081016	.	.
chr1	55026688	55027187	chr1	55489281	55489780	Sf3b1|chr1:55489281-55489780	0.267648609891955	.	.
chr1	55027198	55027697	chr1	55161048	55161547	Sf3b1|chr1:55161048-55161547	0.293764689241931	.	.
chr1	55027198	55027697	chr1	55192060	55192559	Sf3b1|chr1:55192060-55192559	0.352120266200827	.	.
chr1	55027198	55027697	chr1	55221300	55221799	Sf3b1|chr1:55221300-55221799	0.381241745769452	.	.
chr1	55027198	55027697	chr1	55446132	55446631	Sf3b1|chr1:55446132-55446631	0.239914539328343	.	.
chr1	55027198	55027697	chr1	55449137	55449636	Sf3b1|chr1:55449137-55449636	0.413280028360171	.	.
chr1	55027198	55027697	chr1	55488757	55489256	Sf3b1|chr1:55488757-55489256	0.259696720107089	.	.
chr1	55052491	55052990	chr1	55202211	55202710	Coq10b|chr1:55202211-55202710	0.218728084062955	.	.
chr1	55052491	55052990	chr1	55383081	55383580	Coq10b|chr1:55383081-55383580	0.29622822647828	.	.
chr1	55053010	55053509	chr1	55171875	55172374	Coq10b|chr1:55171875-55172374	0.286840836376073	.	.
chr1	55053010	55053509	chr1	55201711	55202210	Coq10b|chr1:55201711-55202210	0.233784926850434	.	.
chr1	55053010	55053509	chr1	55383081	55383580	Coq10b|chr1:55383081-55383580	0.250463226371218	.	.
chr1	55087908	55088407	chr1	55171315	55171814	Hspd1|chr1:55171315-55171814	0.429731327803758	.	.
chr1	55087908	55088407	chr1	55171315	55171814	Hspe1|chr1:55171315-55171814	0.429731327803758	.	.
chr1	55130908	55131407	chr1	55161840	55162339	Mob4|chr1:55161840-55162339	0.239683130345472	.	.
chr1	55131471	55131970	chr1	55192060	55192559	Mob4|chr1:55192060-55192559	0.331517275392051	.	.
chr1	55131471	55131970	chr1	55449137	55449636	Mob4|chr1:55449137-55449636	0.257347614530178	.	.
chr1	55236881	55237380	chr1	55446132	55446631	Mars2|chr1:55446132-55446631	0.32751198700681	.	.
chr1	55236881	55237380	chr1	55449137	55449636	Mars2|chr1:55449137-55449636	0.301886019162343	.	.
chr1	55237741	55238240	chr1	55171875	55172374	Mars2|chr1:55171875-55172374	0.382108878653534	.	.
chr1	55237741	55238240	chr1	55201711	55202210	Mars2|chr1:55201711-55202210	0.414712625791586	.	.
chr1	55237741	55238240	chr1	55383081	55383580	Mars2|chr1:55383081-55383580	0.337610731242693	.	.
chr1	55237741	55238240	chr1	55462215	55462714	Mars2|chr1:55462215-55462714	0.415618682280129	.	.
chr1	55237741	55238240	chr1	55489281	55489780	Mars2|chr1:55489281-55489780	0.349197596633153	.	.
chr1	55363229	55363728	chr1	55221300	55221799	Boll|chr1:55221300-55221799	0.352263318836177	.	.
chr1	55405572	55406071	chr1	55449137	55449636	Plcl1|chr1:55449137-55449636	0.406621879038805	.	.
chr1	55405572	55406071	chr1	55449137	55449636	Plcl1|chr1:55449137-55449636	0.406621879038806	.	.
chr1	55405572	55406071	chr1	55454006	55454505	Plcl1|chr1:55454006-55454505	0.240642975333733	.	.
chr1	55405572	55406071	chr1	55462215	55462714	Plcl1|chr1:55462215-55462714	0.250161293538669	.	.
chr1	55406395	55406894	chr1	55449137	55449636	Plcl1|chr1:55449137-55449636	0.356751192908506	.	.
chr1	55406395	55406894	chr1	55454006	55454505	Plcl1|chr1:55454006-55454505	0.561990825563326	.	.
chr1	55406395	55406894	chr1	55462215	55462714	Plcl1|chr1:55462215-55462714	0.64368895330828	.	.
chr1	56972152	56972651	chr1	57224009	57224508	9130024F11Rik|chr1:57224009-57224508	0.330121736056296	.	.
chr1	56972152	56972651	chr1	57224682	57225181	9130024F11Rik|chr1:57224682-57225181	0.24159585177021	.	.
chr1	57214259	57214758	chr1	57083035	57083534	BC055402|chr1:57083035-57083534	0.544459433545331	.	.
chr1	57214259	57214758	chr1	57217577	57218076	BC055402|chr1:57217577-57218076	0.693392171388363	.	.
chr1	57214259	57214758	chr1	57218081	57218580	BC055402|chr1:57218081-57218580	0.583308468271213	.	.
chr1	57214259	57214758	chr1	57224682	57225181	BC055402|chr1:57224682-57225181	0.238506317599891	.	.
chr1	57214259	57214758	chr1	57227438	57227937	BC055402|chr1:57227438-57227937	0.453137068871628	.	.
chr1	57214259	57214758	chr1	57269706	57270205	BC055402|chr1:57269706-57270205	0.353591513694121	.	.
chr1	57214259	57214758	chr1	57285812	57286311	BC055402|chr1:57285812-57286311	0.291765604225735	.	.
chr1	57214259	57214758	chr1	57359744	57360243	BC055402|chr1:57359744-57360243	0.586970057763558	.	.
chr1	57214259	57214758	chr1	57368177	57368676	BC055402|chr1:57368177-57368676	0.690279196018143	.	.
chr1	57214936	57215435	chr1	57083035	57083534	BC055402|chr1:57083035-57083534	0.265980515599811	.	.
chr1	57214936	57215435	chr1	57217577	57218076	BC055402|chr1:57217577-57218076	0.366022691239078	.	.
chr1	57214936	57215435	chr1	57218081	57218580	BC055402|chr1:57218081-57218580	0.326253683246869	.	.
chr1	57214936	57215435	chr1	57285812	57286311	BC055402|chr1:57285812-57286311	0.440884990497743	.	.
chr1	57214936	57215435	chr1	57368177	57368676	BC055402|chr1:57368177-57368676	0.413199347932108	.	.
chr1	57214936	57215435	chr1	57413334	57413833	BC055402|chr1:57413334-57413833	0.229363769240098	.	.
chr1	57214936	57215435	chr1	57478975	57479474	BC055402|chr1:57478975-57479474	0.328152177126661	.	.
chr1	57377374	57377873	chr1	57083035	57083534	1700066M21Rik|chr1:57083035-57083534	0.294894908710154	.	.
chr1	57377374	57377873	chr1	57083035	57083534	4930558J18Rik|chr1:57083035-57083534	0.294894908710154	.	.
chr1	57377374	57377873	chr1	57359744	57360243	1700066M21Rik|chr1:57359744-57360243	0.2754915888012	.	.
chr1	57377374	57377873	chr1	57359744	57360243	4930558J18Rik|chr1:57359744-57360243	0.2754915888012	.	.
chr1	57377988	57378487	chr1	57083035	57083534	1700066M21Rik|chr1:57083035-57083534	0.333242086690405	.	.
chr1	57377988	57378487	chr1	57083035	57083534	4930558J18Rik|chr1:57083035-57083534	0.333242086690405	.	.
chr1	57377988	57378487	chr1	57217577	57218076	1700066M21Rik|chr1:57217577-57218076	0.305286001628927	.	.
chr1	57377988	57378487	chr1	57217577	57218076	4930558J18Rik|chr1:57217577-57218076	0.305286001628927	.	.
chr1	57377988	57378487	chr1	57218081	57218580	1700066M21Rik|chr1:57218081-57218580	0.250979508602579	.	.
chr1	57377988	57378487	chr1	57218081	57218580	4930558J18Rik|chr1:57218081-57218580	0.250979508602579	.	.
chr1	57377988	57378487	chr1	57333790	57334289	1700066M21Rik|chr1:57333790-57334289	0.258521348242743	.	.
chr1	57377988	57378487	chr1	57333790	57334289	4930558J18Rik|chr1:57333790-57334289	0.258521348242743	.	.
chr1	57377988	57378487	chr1	57359744	57360243	1700066M21Rik|chr1:57359744-57360243	0.425218067669914	.	.
chr1	57377988	57378487	chr1	57359744	57360243	4930558J18Rik|chr1:57359744-57360243	0.425218067669914	.	.
chr1	57377988	57378487	chr1	57368177	57368676	1700066M21Rik|chr1:57368177-57368676	0.213128365192263	.	.
chr1	57377988	57378487	chr1	57368177	57368676	4930558J18Rik|chr1:57368177-57368676	0.213128365192263	.	.
chr1	57406257	57406756	chr1	57107289	57107788	Maip1|chr1:57107289-57107788	0.213223599411712	.	.
chr1	57406257	57406756	chr1	57107289	57107788	Tyw5|chr1:57107289-57107788	0.213223599411712	.	.
chr1	57406257	57406756	chr1	57143591	57144090	Maip1|chr1:57143591-57144090	0.50646785852792	.	.
chr1	57406257	57406756	chr1	57143591	57144090	Tyw5|chr1:57143591-57144090	0.50646785852792	.	.
chr1	57406257	57406756	chr1	57205521	57206020	Maip1|chr1:57205521-57206020	0.285521268042475	.	.
chr1	57406257	57406756	chr1	57205521	57206020	Tyw5|chr1:57205521-57206020	0.285521268042475	.	.
chr1	57406257	57406756	chr1	57428877	57429376	Maip1|chr1:57428877-57429376	0.215634565529788	.	.
chr1	57406257	57406756	chr1	57428877	57429376	Tyw5|chr1:57428877-57429376	0.215634565529788	.	.
chr1	57406257	57406756	chr1	57430057	57430556	Maip1|chr1:57430057-57430556	0.223422155926074	.	.
chr1	57406257	57406756	chr1	57430057	57430556	Tyw5|chr1:57430057-57430556	0.223422155926074	.	.
chr1	57406767	57407266	chr1	57428877	57429376	Maip1|chr1:57428877-57429376	0.209435328095325	.	.
chr1	57406767	57407266	chr1	57428877	57429376	Tyw5|chr1:57428877-57429376	0.209435328095325	.	.
chr1	58392105	58392604	chr1	58530744	58531243	Bzw1|chr1:58530744-58531243	0.227183705938392	.	.
chr1	58392818	58393317	chr1	58652543	58653042	Bzw1|chr1:58652543-58653042	0.317182656706703	.	.
chr1	58392818	58393317	chr1	58746853	58747352	Bzw1|chr1:58746853-58747352	0.212294638306652	.	.
chr1	58393482	58393981	chr1	58366648	58367147	Bzw1|chr1:58366648-58367147	0.347398151553552	.	.
chr1	58393482	58393981	chr1	58614393	58614892	Bzw1|chr1:58614393-58614892	0.516276154487008	.	.
chr1	58393482	58393981	chr1	58713771	58714270	Bzw1|chr1:58713771-58714270	0.225648342546606	.	.
chr1	58423825	58424324	chr1	58697550	58698049	Clk1|chr1:58697550-58698049	0.325694960019931	.	.
chr1	58504734	58505233	chr1	58713771	58714270	Gm15834|chr1:58713771-58714270	0.237929261144945	.	.
chr1	58504734	58505233	chr1	58713771	58714270	Orc2|chr1:58713771-58714270	0.237929261144945	.	.
chr1	58586034	58586533	chr1	58271090	58271589	Fam126b|chr1:58271090-58271589	0.234132011884662	.	.
chr1	58586034	58586533	chr1	58271090	58271589	Ndufb3|chr1:58271090-58271589	0.234132011884662	.	.
chr1	58586034	58586533	chr1	58341563	58342062	Fam126b|chr1:58341563-58342062	0.483482117613709	.	.
chr1	58586034	58586533	chr1	58341563	58342062	Fam126b|chr1:58341563-58342062	0.48348211761371	.	.
chr1	58586034	58586533	chr1	58341563	58342062	Ndufb3|chr1:58341563-58342062	0.483482117613709	.	.
chr1	58586034	58586533	chr1	58341563	58342062	Ndufb3|chr1:58341563-58342062	0.48348211761371	.	.
chr1	58586034	58586533	chr1	58530744	58531243	Fam126b|chr1:58530744-58531243	0.228274443408601	.	.
chr1	58586034	58586533	chr1	58530744	58531243	Ndufb3|chr1:58530744-58531243	0.228274443408601	.	.
chr1	58586034	58586533	chr1	58621956	58622455	Fam126b|chr1:58621956-58622455	0.299841024462942	.	.
chr1	58586034	58586533	chr1	58621956	58622455	Ndufb3|chr1:58621956-58622455	0.299841024462942	.	.
chr1	58586552	58587051	chr1	58341563	58342062	Fam126b|chr1:58341563-58342062	0.266836998116837	.	.
chr1	58586552	58587051	chr1	58341563	58342062	Ndufb3|chr1:58341563-58342062	0.266836998116837	.	.
chr1	58586552	58587051	chr1	58458788	58459287	Fam126b|chr1:58458788-58459287	0.242077941838537	.	.
chr1	58586552	58587051	chr1	58458788	58459287	Ndufb3|chr1:58458788-58459287	0.242077941838537	.	.
chr1	58586552	58587051	chr1	58621956	58622455	Fam126b|chr1:58621956-58622455	0.352513771025618	.	.
chr1	58586552	58587051	chr1	58621956	58622455	Ndufb3|chr1:58621956-58622455	0.352513771025618	.	.
chr1	58586552	58587051	chr1	58697550	58698049	Fam126b|chr1:58697550-58698049	0.262979016625849	.	.
chr1	58586552	58587051	chr1	58697550	58698049	Ndufb3|chr1:58697550-58698049	0.262979016625849	.	.
chr1	58710970	58711469	chr1	58652543	58653042	Cflar|chr1:58652543-58653042	0.254321014967645	.	.
chr1	58710970	58711469	chr1	58740296	58740795	Cflar|chr1:58740296-58740795	0.443159147200606	.	.
chr1	58711489	58711988	chr1	58652543	58653042	Cflar|chr1:58652543-58653042	0.37182054879574	.	.
chr1	58711489	58711988	chr1	58740296	58740795	Cflar|chr1:58740296-58740795	0.308589895576136	.	.
chr1	58795175	58795674	chr1	58530744	58531243	Casp8|chr1:58530744-58531243	0.227839259938654	.	.
chr1	58795175	58795674	chr1	58621956	58622455	Casp8|chr1:58621956-58622455	0.396185468752916	.	.
chr1	58795175	58795674	chr1	58697550	58698049	Casp8|chr1:58697550-58698049	0.218564892654548	.	.
chr1	58795175	58795674	chr1	58962504	58963003	Casp8|chr1:58962504-58963003	0.217847438525831	.	.
chr1	58795175	58795674	chr1	59009165	59009664	Casp8|chr1:59009165-59009664	0.32636003897308	.	.
chr1	58795175	58795674	chr1	59183807	59184306	Casp8|chr1:59183807-59184306	0.266170092733246	.	.
chr1	58972763	58973262	chr1	58622546	58623045	Stradb|chr1:58622546-58623045	0.232187992481027	.	.
chr1	58972763	58973262	chr1	58622546	58623045	Trak2|chr1:58622546-58623045	0.232187992481027	.	.
chr1	58973284	58973783	chr1	58677513	58678012	Stradb|chr1:58677513-58678012	0.208140691338853	.	.
chr1	58973284	58973783	chr1	58677513	58678012	Trak2|chr1:58677513-58678012	0.208140691338853	.	.
chr1	58973284	58973783	chr1	58746853	58747352	Stradb|chr1:58746853-58747352	0.206685659195642	.	.
chr1	58973284	58973783	chr1	58746853	58747352	Trak2|chr1:58746853-58747352	0.206685659195642	.	.
chr1	58973886	58974385	chr1	58530744	58531243	Stradb|chr1:58530744-58531243	0.335878780663018	.	.
chr1	58973886	58974385	chr1	58530744	58531243	Trak2|chr1:58530744-58531243	0.335878780663018	.	.
chr1	58973886	58974385	chr1	58621956	58622455	Stradb|chr1:58621956-58622455	0.578018309853944	.	.
chr1	58973886	58974385	chr1	58621956	58622455	Trak2|chr1:58621956-58622455	0.578018309853944	.	.
chr1	58973886	58974385	chr1	59009165	59009664	Stradb|chr1:59009165-59009664	0.408059421973531	.	.
chr1	58973886	58974385	chr1	59009165	59009664	Trak2|chr1:59009165-59009664	0.408059421973531	.	.
chr1	58973886	58974385	chr1	59067948	59068447	Stradb|chr1:59067948-59068447	0.409364519315578	.	.
chr1	58973886	58974385	chr1	59067948	59068447	Trak2|chr1:59067948-59068447	0.409364519315578	.	.
chr1	58973886	58974385	chr1	59183807	59184306	Stradb|chr1:59183807-59184306	0.371379343289414	.	.
chr1	58973886	58974385	chr1	59183807	59184306	Trak2|chr1:59183807-59184306	0.371379343289414	.	.
chr1	59237006	59237505	chr1	58962504	58963003	Als2|chr1:58962504-58963003	0.206651417476994	.	.
chr1	59237895	59238394	chr1	58945445	58945944	Als2|chr1:58945445-58945944	0.215943624012244	.	.
chr1	59762644	59763143	chr1	59764494	59764993	Bmpr2|chr1:59764494-59764993	0.290456333789657	.	.
chr1	59762644	59763143	chr1	59867128	59867627	Bmpr2|chr1:59867128-59867627	0.418945121479347	.	.
chr1	59762644	59763143	chr1	59899192	59899691	Bmpr2|chr1:59899192-59899691	0.238986622067222	.	.
chr1	59762644	59763143	chr1	60018728	60019227	Bmpr2|chr1:60018728-60019227	0.286936859877615	.	.
chr1	59762644	59763143	chr1	60070012	60070511	Bmpr2|chr1:60070012-60070511	0.346533551804111	.	.
chr1	59763159	59763658	chr1	59867128	59867627	Bmpr2|chr1:59867128-59867627	0.316330971717137	.	.
chr1	59763159	59763658	chr1	59899192	59899691	Bmpr2|chr1:59899192-59899691	0.472773848509965	.	.
chr1	59763159	59763658	chr1	60070012	60070511	Bmpr2|chr1:60070012-60070511	0.235350953698146	.	.
chr1	59763681	59764180	chr1	59883669	59884168	Bmpr2|chr1:59883669-59884168	0.231488174909279	.	.
chr1	59763681	59764180	chr1	60056861	60057360	Bmpr2|chr1:60056861-60057360	0.299449708007581	.	.
chr1	59763681	59764180	chr1	60158400	60158899	Bmpr2|chr1:60158400-60158899	0.233743736042739	.	.
chr1	59912662	59913161	chr1	59848288	59848787	Fam117b|chr1:59848288-59848787	0.246558025239613	.	.
chr1	59912662	59913161	chr1	59886825	59887324	Fam117b|chr1:59886825-59887324	0.219484780528293	.	.
chr1	59912662	59913161	chr1	59926659	59927158	Fam117b|chr1:59926659-59927158	0.21736931627426	.	.
chr1	59912662	59913161	chr1	59942216	59942715	Fam117b|chr1:59942216-59942715	0.24012435522249	.	.
chr1	59912662	59913161	chr1	60007391	60007890	Fam117b|chr1:60007391-60007890	0.237926350268492	.	.
chr1	59912662	59913161	chr1	60070680	60071179	Fam117b|chr1:60070680-60071179	0.250388472373238	.	.
chr1	59912662	59913161	chr1	60158400	60158899	Fam117b|chr1:60158400-60158899	0.210323585902797	.	.
chr1	59913211	59913710	chr1	60227957	60228456	Fam117b|chr1:60227957-60228456	0.273409913972033	.	.
chr1	60042424	60042923	chr1	59764494	59764993	Ica1l|chr1:59764494-59764993	0.358904995040655	.	.
chr1	60042424	60042923	chr1	59826439	59826938	Ica1l|chr1:59826439-59826938	0.322208974683028	.	.
chr1	60042424	60042923	chr1	59848288	59848787	Ica1l|chr1:59848288-59848787	0.306006706515883	.	.
chr1	60042424	60042923	chr1	59895373	59895872	Ica1l|chr1:59895373-59895872	0.436302889728805	.	.
chr1	60042424	60042923	chr1	60018728	60019227	Ica1l|chr1:60018728-60019227	0.428324514401814	.	.
chr1	60042424	60042923	chr1	60070012	60070511	Ica1l|chr1:60070012-60070511	0.385186879695138	.	.
chr1	60042424	60042923	chr1	60272439	60272938	Ica1l|chr1:60272439-60272938	0.290622996815294	.	.
chr1	60042424	60042923	chr1	60460635	60461134	Ica1l|chr1:60460635-60461134	0.331929453528023	.	.
chr1	60042935	60043434	chr1	59764494	59764993	Ica1l|chr1:59764494-59764993	0.399537420936473	.	.
chr1	60042935	60043434	chr1	59895373	59895872	Ica1l|chr1:59895373-59895872	0.403570539200025	.	.
chr1	60042935	60043434	chr1	60018728	60019227	Ica1l|chr1:60018728-60019227	0.478730965466393	.	.
chr1	60042935	60043434	chr1	60070012	60070511	Ica1l|chr1:60070012-60070511	0.509915325375393	.	.
chr1	60042935	60043434	chr1	60358170	60358669	Ica1l|chr1:60358170-60358669	0.439993715526202	.	.
chr1	60042935	60043434	chr1	60460635	60461134	Ica1l|chr1:60460635-60461134	0.355464685841461	.	.
chr1	60097393	60097892	chr1	59788955	59789454	Carf|chr1:59788955-59789454	0.28492493047093	.	.
chr1	60097393	60097892	chr1	59826439	59826938	Carf|chr1:59826439-59826938	0.363361741831511	.	.
chr1	60097393	60097892	chr1	59895373	59895872	Carf|chr1:59895373-59895872	0.210900103595215	.	.
chr1	60097393	60097892	chr1	59926659	59927158	Carf|chr1:59926659-59927158	0.331435329209113	.	.
chr1	60097393	60097892	chr1	60070680	60071179	Carf|chr1:60070680-60071179	0.285894740602131	.	.
chr1	60097393	60097892	chr1	60070680	60071179	Carf|chr1:60070680-60071179	0.285894740602132	.	.
chr1	60098487	60098986	chr1	59895373	59895872	Carf|chr1:59895373-59895872	0.222991596986201	.	.
chr1	60098487	60098986	chr1	59895373	59895872	Wdr12|chr1:59895373-59895872	0.222991596986201	.	.
chr1	60098487	60098986	chr1	60018728	60019227	Carf|chr1:60018728-60019227	0.214656480568487	.	.
chr1	60098487	60098986	chr1	60018728	60019227	Wdr12|chr1:60018728-60019227	0.214656480568487	.	.
chr1	60098487	60098986	chr1	60070012	60070511	Carf|chr1:60070012-60070511	0.27056770792815	.	.
chr1	60098487	60098986	chr1	60070012	60070511	Wdr12|chr1:60070012-60070511	0.27056770792815	.	.
chr1	60098487	60098986	chr1	60070680	60071179	Carf|chr1:60070680-60071179	0.220606849795047	.	.
chr1	60098487	60098986	chr1	60070680	60071179	Wdr12|chr1:60070680-60071179	0.220606849795047	.	.
chr1	60180257	60180756	chr1	59867128	59867627	Nbeal1|chr1:59867128-59867627	0.309330197418759	.	.
chr1	60180257	60180756	chr1	59899192	59899691	Nbeal1|chr1:59899192-59899691	0.516273161343522	.	.
chr1	60342754	60343253	chr1	60447042	60447541	Cyp20a1|chr1:60447042-60447541	0.218086753163731	.	.
chr1	60409462	60409961	chr1	60227957	60228456	Abi2|chr1:60227957-60228456	0.210398330176455	.	.
chr1	65122893	65123392	chr1	65046378	65046877	D630023F18Rik|chr1:65046378-65046877	0.292354608425151	.	.
chr1	65122893	65123392	chr1	65111968	65112467	D630023F18Rik|chr1:65111968-65112467	0.319085807299589	.	.
chr1	65122893	65123392	chr1	65114963	65115462	D630023F18Rik|chr1:65114963-65115462	0.446192029752373	.	.
chr1	65122893	65123392	chr1	65114963	65115462	D630023F18Rik|chr1:65114963-65115462	0.446192029752374	.	.
chr1	65122893	65123392	chr1	65151382	65151881	D630023F18Rik|chr1:65151382-65151881	0.682634326056655	.	.
chr1	65122893	65123392	chr1	65178123	65178622	D630023F18Rik|chr1:65178123-65178622	0.230629682474945	.	.
chr1	65122893	65123392	chr1	65193165	65193664	D630023F18Rik|chr1:65193165-65193664	0.432982373004138	.	.
chr1	65122893	65123392	chr1	65204153	65204652	D630023F18Rik|chr1:65204153-65204652	0.339623814877975	.	.
chr1	65122893	65123392	chr1	65368023	65368522	D630023F18Rik|chr1:65368023-65368522	0.598374339172267	.	.
chr1	65122893	65123392	chr1	65388260	65388759	D630023F18Rik|chr1:65388260-65388759	0.491669501790525	.	.
chr1	65186396	65186895	chr1	65364364	65364863	Idh1|chr1:65364364-65364863	0.301343401465548	.	.
chr1	65186396	65186895	chr1	65364364	65364863	Pikfyve|chr1:65364364-65364863	0.301343401465548	.	.
chr1	65282716	65283215	chr1	65193165	65193664	Pth2r|chr1:65193165-65193664	0.272583458750006	.	.
chr1	65282716	65283215	chr1	65545643	65546142	Pth2r|chr1:65545643-65546142	0.244355803622222	.	.
chr1	66174880	66175379	chr1	66004304	66004803	Map2|chr1:66004304-66004803	0.340305706325932	.	.
chr1	66174880	66175379	chr1	66121379	66121878	Map2|chr1:66121379-66121878	0.25948999106832	.	.
chr1	69687151	69687650	chr1	69251496	69251995	Ikzf2|chr1:69251496-69251995	0.244100924920543	.	.
chr1	69687151	69687650	chr1	69434453	69434952	Ikzf2|chr1:69434453-69434952	0.412431126419294	.	.
chr1	69687151	69687650	chr1	69801330	69801829	Ikzf2|chr1:69801330-69801829	0.21278386812737	.	.
chr1	70724978	70725477	chr1	70421191	70421690	Vwc2l|chr1:70421191-70421690	0.245033710122562	.	.
chr1	70724978	70725477	chr1	70421191	70421690	Vwc2l|chr1:70421191-70421690	0.245033710122563	.	.
chr1	70724978	70725477	chr1	70458450	70458949	Vwc2l|chr1:70458450-70458949	0.25314136541322	.	.
chr1	70724978	70725477	chr1	70655023	70655522	Vwc2l|chr1:70655023-70655522	0.310731821487699	.	.
chr1	70724978	70725477	chr1	70692535	70693034	Vwc2l|chr1:70692535-70693034	0.426384514378522	.	.
chr1	70724978	70725477	chr1	70700160	70700659	Vwc2l|chr1:70700160-70700659	0.24854942569821	.	.
chr1	70724978	70725477	chr1	70700714	70701213	Vwc2l|chr1:70700714-70701213	0.347104637142363	.	.
chr1	70725497	70725996	chr1	70404463	70404962	Vwc2l|chr1:70404463-70404962	0.261926403881201	.	.
chr1	70725497	70725996	chr1	70421191	70421690	Vwc2l|chr1:70421191-70421690	0.552790337589525	.	.
chr1	70725497	70725996	chr1	70458450	70458949	Vwc2l|chr1:70458450-70458949	0.582960986701119	.	.
chr1	70725497	70725996	chr1	70692535	70693034	Vwc2l|chr1:70692535-70693034	0.466901736845451	.	.
chr1	70725497	70725996	chr1	70700714	70701213	Vwc2l|chr1:70700714-70701213	0.267205286973504	.	.
chr1	74505730	74506229	chr1	74635618	74636117	Cnot9|chr1:74635618-74636117	0.392869061924134	.	.
chr1	74505730	74506229	chr1	74740879	74741378	Cnot9|chr1:74740879-74741378	0.296650318887923	.	.
chr1	74506443	74506942	chr1	74635618	74636117	Cnot9|chr1:74635618-74636117	0.244816013617912	.	.
chr1	74506443	74506942	chr1	74926640	74927139	Cnot9|chr1:74926640-74927139	0.303667582617764	.	.
chr1	74542596	74543095	chr1	74635618	74636117	Plcd4|chr1:74635618-74636117	0.2125606486361	.	.
chr1	74542596	74543095	chr1	74697475	74697974	Plcd4|chr1:74697475-74697974	0.244739332293015	.	.
chr1	74542596	74543095	chr1	74740879	74741378	Plcd4|chr1:74740879-74741378	0.335779311727499	.	.
chr1	74542596	74543095	chr1	74926640	74927139	Plcd4|chr1:74926640-74927139	0.283819571116594	.	.
chr1	74587962	74588461	chr1	74625831	74626330	Bcs1l|chr1:74625831-74626330	0.208919115612766	.	.
chr1	74587962	74588461	chr1	74625831	74626330	Zfp142|chr1:74625831-74626330	0.208919115612766	.	.
chr1	74587962	74588461	chr1	74858307	74858806	Bcs1l|chr1:74858307-74858806	0.215364804095517	.	.
chr1	74587962	74588461	chr1	74858307	74858806	Zfp142|chr1:74858307-74858806	0.215364804095517	.	.
chr1	74587962	74588461	chr1	74964428	74964927	Bcs1l|chr1:74964428-74964927	0.239887458143227	.	.
chr1	74587962	74588461	chr1	74964428	74964927	Zfp142|chr1:74964428-74964927	0.239887458143227	.	.
chr1	74600496	74600995	chr1	74802933	74803432	Rnf25|chr1:74802933-74803432	0.286950331484416	.	.
chr1	74600496	74600995	chr1	74802933	74803432	Stk36|chr1:74802933-74803432	0.286950331484416	.	.
chr1	74600496	74600995	chr1	74964428	74964927	Rnf25|chr1:74964428-74964927	0.289980587574739	.	.
chr1	74600496	74600995	chr1	74964428	74964927	Stk36|chr1:74964428-74964927	0.289980587574739	.	.
chr1	74601175	74601674	chr1	74772969	74773468	Rnf25|chr1:74772969-74773468	0.333574164795929	.	.
chr1	74601175	74601674	chr1	74772969	74773468	Stk36|chr1:74772969-74773468	0.333574164795929	.	.
chr1	74601175	74601674	chr1	74808065	74808564	Rnf25|chr1:74808065-74808564	0.239087085580098	.	.
chr1	74601175	74601674	chr1	74808065	74808564	Stk36|chr1:74808065-74808564	0.239087085580098	.	.
chr1	74661495	74661994	chr1	74802933	74803432	Ttll4|chr1:74802933-74803432	0.311198110708322	.	.
chr1	74661495	74661994	chr1	74808065	74808564	Ttll4|chr1:74808065-74808564	0.278594007547965	.	.
chr1	74712949	74713448	chr1	74625831	74626330	Cyp27a1|chr1:74625831-74626330	0.769238010301851	.	.
chr1	74712949	74713448	chr1	74633044	74633543	Cyp27a1|chr1:74633044-74633543	0.687995415057491	.	.
chr1	74712949	74713448	chr1	74672684	74673183	Cyp27a1|chr1:74672684-74673183	0.351514781648906	.	.
chr1	74712949	74713448	chr1	74697475	74697974	Cyp27a1|chr1:74697475-74697974	0.518804290356413	.	.
chr1	74712949	74713448	chr1	74735475	74735974	Cyp27a1|chr1:74735475-74735974	0.423832893153461	.	.
chr1	74712949	74713448	chr1	74759797	74760296	Cyp27a1|chr1:74759797-74760296	0.250347517134313	.	.
chr1	74712949	74713448	chr1	74772969	74773468	Cyp27a1|chr1:74772969-74773468	0.320248298297127	.	.
chr1	74712949	74713448	chr1	74787775	74788274	Cyp27a1|chr1:74787775-74788274	0.336283527084909	.	.
chr1	74712949	74713448	chr1	74816731	74817230	Cyp27a1|chr1:74816731-74817230	0.45253125979026	.	.
chr1	74712949	74713448	chr1	74880737	74881236	Cyp27a1|chr1:74880737-74881236	0.341780920216386	.	.
chr1	74713683	74714182	chr1	74625831	74626330	Cyp27a1|chr1:74625831-74626330	0.411705817075166	.	.
chr1	74713683	74714182	chr1	74633044	74633543	Cyp27a1|chr1:74633044-74633543	0.497858920562943	.	.
chr1	74713683	74714182	chr1	74697475	74697974	Cyp27a1|chr1:74697475-74697974	0.425552069769723	.	.
chr1	74713683	74714182	chr1	74735475	74735974	Cyp27a1|chr1:74735475-74735974	0.278315633223358	.	.
chr1	74713683	74714182	chr1	74763029	74763528	Cyp27a1|chr1:74763029-74763528	0.311842522224651	.	.
chr1	74713683	74714182	chr1	74772969	74773468	Cyp27a1|chr1:74772969-74773468	0.33812806876236	.	.
chr1	74713683	74714182	chr1	74787775	74788274	Cyp27a1|chr1:74787775-74788274	0.462586874783587	.	.
chr1	74713683	74714182	chr1	74816731	74817230	Cyp27a1|chr1:74816731-74817230	0.285292094928111	.	.
chr1	74748718	74749217	chr1	74672684	74673183	Prkag3|chr1:74672684-74673183	0.317190507322116	.	.
chr1	74748718	74749217	chr1	74697475	74697974	Prkag3|chr1:74697475-74697974	0.32487786072251	.	.
chr1	74748718	74749217	chr1	74858307	74858806	Prkag3|chr1:74858307-74858806	0.213447074849455	.	.
chr1	74854708	74855207	chr1	74858307	74858806	Cdk5r2|chr1:74858307-74858806	0.228056174989089	.	.
chr1	74892867	74893366	chr1	74625831	74626330	Cryba2|chr1:74625831-74626330	0.631573258476489	.	.
chr1	74892867	74893366	chr1	74633044	74633543	Cryba2|chr1:74633044-74633543	0.409056192168679	.	.
chr1	74892867	74893366	chr1	74672684	74673183	Cryba2|chr1:74672684-74673183	0.246751423352599	.	.
chr1	74892867	74893366	chr1	74772969	74773468	Cryba2|chr1:74772969-74773468	0.208941781495964	.	.
chr1	74892867	74893366	chr1	74806444	74806943	Cryba2|chr1:74806444-74806943	0.205754932944423	.	.
chr1	74892867	74893366	chr1	74816731	74817230	Cryba2|chr1:74816731-74817230	0.306508943983087	.	.
chr1	74892867	74893366	chr1	74858307	74858806	Cryba2|chr1:74858307-74858806	0.38646048362366	.	.
chr1	74892867	74893366	chr1	74880737	74881236	Cryba2|chr1:74880737-74881236	0.247862615312048	.	.
chr1	74892867	74893366	chr1	74882110	74882609	Cryba2|chr1:74882110-74882609	0.271074112913538	.	.
chr1	74892867	74893366	chr1	75218312	75218811	Cryba2|chr1:75218312-75218811	0.229140737502612	.	.
chr1	74893408	74893907	chr1	74625831	74626330	Cryba2|chr1:74625831-74626330	0.540791935155742	.	.
chr1	74893408	74893907	chr1	74633044	74633543	Cryba2|chr1:74633044-74633543	0.524969008225961	.	.
chr1	74893408	74893907	chr1	74672684	74673183	Cryba2|chr1:74672684-74673183	0.230686648252979	.	.
chr1	74893408	74893907	chr1	74735475	74735974	Cryba2|chr1:74735475-74735974	0.235299920509745	.	.
chr1	74893408	74893907	chr1	74772969	74773468	Cryba2|chr1:74772969-74773468	0.365363914777059	.	.
chr1	74893408	74893907	chr1	74816731	74817230	Cryba2|chr1:74816731-74817230	0.318398578145076	.	.
chr1	74893408	74893907	chr1	74858307	74858806	Cryba2|chr1:74858307-74858806	0.375960932114858	.	.
chr1	74893408	74893907	chr1	75218312	75218811	Cryba2|chr1:75218312-75218811	0.278100680688274	.	.
chr1	74893408	74893907	chr1	75244823	75245322	Cryba2|chr1:75244823-75245322	0.358607078615662	.	.
chr1	74935357	74935856	chr1	74894978	74895477	Cfap65|chr1:74894978-74895477	0.23159491437416	.	.
chr1	74935357	74935856	chr1	74924422	74924921	Cfap65|chr1:74924422-74924921	0.234209836019371	.	.
chr1	74935357	74935856	chr1	75031996	75032495	Cfap65|chr1:75031996-75032495	0.306849138685682	.	.
chr1	74935357	74935856	chr1	75141393	75141892	Cfap65|chr1:75141393-75141892	0.271740174460817	.	.
chr1	75124760	75125259	chr1	74784124	74784623	Nhej1|chr1:74784124-74784623	0.365514470724187	.	.
chr1	75124760	75125259	chr1	74808065	74808564	Nhej1|chr1:74808065-74808564	0.36928394377156	.	.
chr1	75124760	75125259	chr1	74816731	74817230	Nhej1|chr1:74816731-74817230	0.394240029565612	.	.
chr1	75124760	75125259	chr1	74880737	74881236	Nhej1|chr1:74880737-74881236	0.392349163424279	.	.
chr1	75124760	75125259	chr1	75218312	75218811	Nhej1|chr1:75218312-75218811	0.365811551569358	.	.
chr1	75124760	75125259	chr1	75290547	75291046	Nhej1|chr1:75290547-75291046	0.324919435155152	.	.
chr1	75124760	75125259	chr1	75292766	75293265	Nhej1|chr1:75292766-75293265	0.556242220288787	.	.
chr1	75124760	75125259	chr1	75370249	75370748	Nhej1|chr1:75370249-75370748	0.303042718532693	.	.
chr1	75124760	75125259	chr1	75385291	75385790	Nhej1|chr1:75385291-75385790	0.302995539210802	.	.
chr1	75124760	75125259	chr1	75393088	75393587	Nhej1|chr1:75393088-75393587	0.221711083147451	.	.
chr1	75124760	75125259	chr1	75398631	75399130	Nhej1|chr1:75398631-75399130	0.251226956404534	.	.
chr1	75124760	75125259	chr1	75415480	75415979	Nhej1|chr1:75415480-75415979	0.321450669293732	.	.
chr1	75124760	75125259	chr1	75439032	75439531	Nhej1|chr1:75439032-75439531	0.279197245576016	.	.
chr1	75124760	75125259	chr1	75467494	75467993	Nhej1|chr1:75467494-75467993	0.403622076388426	.	.
chr1	75142499	75142998	chr1	74816731	74817230	Cnppd1|chr1:74816731-74817230	0.225502806844622	.	.
chr1	75142499	75142998	chr1	74816731	74817230	Retreg2|chr1:74816731-74817230	0.225502806844622	.	.
chr1	75142499	75142998	chr1	74964428	74964927	Cnppd1|chr1:74964428-74964927	0.220961493110345	.	.
chr1	75142499	75142998	chr1	74964428	74964927	Retreg2|chr1:74964428-74964927	0.220961493110345	.	.
chr1	75142499	75142998	chr1	75016818	75017317	Cnppd1|chr1:75016818-75017317	0.233870009265739	.	.
chr1	75142499	75142998	chr1	75016818	75017317	Retreg2|chr1:75016818-75017317	0.233870009265739	.	.
chr1	75142499	75142998	chr1	75290547	75291046	Cnppd1|chr1:75290547-75291046	0.218557200154353	.	.
chr1	75142499	75142998	chr1	75290547	75291046	Retreg2|chr1:75290547-75291046	0.218557200154353	.	.
chr1	75142499	75142998	chr1	75292766	75293265	Cnppd1|chr1:75292766-75293265	0.231716077994455	.	.
chr1	75142499	75142998	chr1	75292766	75293265	Retreg2|chr1:75292766-75293265	0.231716077994455	.	.
chr1	75142499	75142998	chr1	75370249	75370748	Cnppd1|chr1:75370249-75370748	0.306697069840833	.	.
chr1	75142499	75142998	chr1	75370249	75370748	Retreg2|chr1:75370249-75370748	0.306697069840833	.	.
chr1	75142499	75142998	chr1	75381822	75382321	Cnppd1|chr1:75381822-75382321	0.409904039831735	.	.
chr1	75142499	75142998	chr1	75381822	75382321	Retreg2|chr1:75381822-75382321	0.409904039831735	.	.
chr1	75142499	75142998	chr1	75385291	75385790	Cnppd1|chr1:75385291-75385790	0.272375093679553	.	.
chr1	75142499	75142998	chr1	75385291	75385790	Retreg2|chr1:75385291-75385790	0.272375093679553	.	.
chr1	75142499	75142998	chr1	75393088	75393587	Cnppd1|chr1:75393088-75393587	0.211921775526616	.	.
chr1	75142499	75142998	chr1	75393088	75393587	Retreg2|chr1:75393088-75393587	0.211921775526616	.	.
chr1	75142499	75142998	chr1	75398631	75399130	Cnppd1|chr1:75398631-75399130	0.338522247060842	.	.
chr1	75142499	75142998	chr1	75398631	75399130	Retreg2|chr1:75398631-75399130	0.338522247060842	.	.
chr1	75142499	75142998	chr1	75447581	75448080	Cnppd1|chr1:75447581-75448080	0.272894232098022	.	.
chr1	75142499	75142998	chr1	75447581	75448080	Retreg2|chr1:75447581-75448080	0.272894232098022	.	.
chr1	75168424	75168923	chr1	74784124	74784623	Zfand2b|chr1:74784124-74784623	0.21020396706111	.	.
chr1	75168424	75168923	chr1	74816731	74817230	Zfand2b|chr1:74816731-74817230	0.368401868385242	.	.
chr1	75168424	75168923	chr1	74880737	74881236	Zfand2b|chr1:74880737-74881236	0.213160869055422	.	.
chr1	75168424	75168923	chr1	75218312	75218811	Zfand2b|chr1:75218312-75218811	0.361022250286105	.	.
chr1	75168424	75168923	chr1	75247991	75248490	Zfand2b|chr1:75247991-75248490	0.323207286529669	.	.
chr1	75168424	75168923	chr1	75289342	75289841	Zfand2b|chr1:75289342-75289841	0.228963843632533	.	.
chr1	75168424	75168923	chr1	75292766	75293265	Zfand2b|chr1:75292766-75293265	0.462303467764098	.	.
chr1	75168424	75168923	chr1	75381822	75382321	Zfand2b|chr1:75381822-75382321	0.365302532984972	.	.
chr1	75168424	75168923	chr1	75398631	75399130	Zfand2b|chr1:75398631-75399130	0.268096841347824	.	.
chr1	75168424	75168923	chr1	75467494	75467993	Zfand2b|chr1:75467494-75467993	0.282268353736661	.	.
chr1	75168424	75168923	chr1	75487834	75488333	Zfand2b|chr1:75487834-75488333	0.238300106146832	.	.
chr1	75169048	75169547	chr1	74772969	74773468	Zfand2b|chr1:74772969-74773468	0.339049304502641	.	.
chr1	75169048	75169547	chr1	74787775	74788274	Zfand2b|chr1:74787775-74788274	0.305968656347651	.	.
chr1	75169048	75169547	chr1	74817277	74817776	Zfand2b|chr1:74817277-74817776	0.232253922961465	.	.
chr1	75169048	75169547	chr1	74894978	74895477	Zfand2b|chr1:74894978-74895477	0.363238048417175	.	.
chr1	75169048	75169547	chr1	75031996	75032495	Zfand2b|chr1:75031996-75032495	0.346156598198924	.	.
chr1	75169048	75169547	chr1	75263237	75263736	Zfand2b|chr1:75263237-75263736	0.27193050108013	.	.
chr1	75169048	75169547	chr1	75357330	75357829	Zfand2b|chr1:75357330-75357829	0.39573534764323	.	.
chr1	75169048	75169547	chr1	75447581	75448080	Zfand2b|chr1:75447581-75448080	0.260984120462138	.	.
chr1	75169048	75169547	chr1	75447581	75448080	Zfand2b|chr1:75447581-75448080	0.260984120462139	.	.
chr1	75179524	75180023	chr1	74964428	74964927	Abcb6|chr1:74964428-74964927	0.261971111060497	.	.
chr1	75179524	75180023	chr1	75290547	75291046	Abcb6|chr1:75290547-75291046	0.256623399270648	.	.
chr1	75179524	75180023	chr1	75311654	75312153	Abcb6|chr1:75311654-75312153	0.271788086402671	.	.
chr1	75179524	75180023	chr1	75370249	75370748	Abcb6|chr1:75370249-75370748	0.352381428211793	.	.
chr1	75179524	75180023	chr1	75393088	75393587	Abcb6|chr1:75393088-75393587	0.278861743589778	.	.
chr1	75179524	75180023	chr1	75426010	75426509	Abcb6|chr1:75426010-75426509	0.284509876842461	.	.
chr1	75180079	75180578	chr1	74806444	74806943	Abcb6|chr1:74806444-74806943	0.391984049619973	.	.
chr1	75180079	75180578	chr1	74806952	74807451	Abcb6|chr1:74806952-74807451	0.403306111820843	.	.
chr1	75180079	75180578	chr1	74858307	74858806	Abcb6|chr1:74858307-74858806	0.35533980062198	.	.
chr1	75180079	75180578	chr1	74872216	74872715	Abcb6|chr1:74872216-74872715	0.430877737359175	.	.
chr1	75180079	75180578	chr1	74880737	74881236	Abcb6|chr1:74880737-74881236	0.283803720147721	.	.
chr1	75180079	75180578	chr1	75289342	75289841	Abcb6|chr1:75289342-75289841	0.269388499483772	.	.
chr1	75180079	75180578	chr1	75289863	75290362	Abcb6|chr1:75289863-75290362	0.2449715356584	.	.
chr1	75180079	75180578	chr1	75439032	75439531	Abcb6|chr1:75439032-75439531	0.256505001099827	.	.
chr1	75180079	75180578	chr1	75467494	75467993	Abcb6|chr1:75467494-75467993	0.270339892472057	.	.
chr1	75191753	75192252	chr1	74964428	74964927	Ankzf1|chr1:74964428-74964927	0.2492371357466	.	.
chr1	75191753	75192252	chr1	74964428	74964927	Atg9a|chr1:74964428-74964927	0.2492371357466	.	.
chr1	75191753	75192252	chr1	75244823	75245322	Ankzf1|chr1:75244823-75245322	0.214964594065754	.	.
chr1	75191753	75192252	chr1	75244823	75245322	Atg9a|chr1:75244823-75245322	0.214964594065754	.	.
chr1	75191753	75192252	chr1	75290547	75291046	Ankzf1|chr1:75290547-75291046	0.285184492253728	.	.
chr1	75191753	75192252	chr1	75290547	75291046	Atg9a|chr1:75290547-75291046	0.285184492253728	.	.
chr1	75191753	75192252	chr1	75311654	75312153	Ankzf1|chr1:75311654-75312153	0.356519309074999	.	.
chr1	75191753	75192252	chr1	75311654	75312153	Atg9a|chr1:75311654-75312153	0.356519309074999	.	.
chr1	75191753	75192252	chr1	75370249	75370748	Ankzf1|chr1:75370249-75370748	0.28456789411057	.	.
chr1	75191753	75192252	chr1	75370249	75370748	Atg9a|chr1:75370249-75370748	0.28456789411057	.	.
chr1	75191753	75192252	chr1	75385291	75385790	Ankzf1|chr1:75385291-75385790	0.355690118047065	.	.
chr1	75191753	75192252	chr1	75385291	75385790	Atg9a|chr1:75385291-75385790	0.355690118047065	.	.
chr1	75191753	75192252	chr1	75398631	75399130	Ankzf1|chr1:75398631-75399130	0.260243915469731	.	.
chr1	75191753	75192252	chr1	75398631	75399130	Atg9a|chr1:75398631-75399130	0.260243915469731	.	.
chr1	75191753	75192252	chr1	75415480	75415979	Ankzf1|chr1:75415480-75415979	0.462818810450311	.	.
chr1	75191753	75192252	chr1	75415480	75415979	Ankzf1|chr1:75415480-75415979	0.462818810450312	.	.
chr1	75191753	75192252	chr1	75415480	75415979	Atg9a|chr1:75415480-75415979	0.462818810450311	.	.
chr1	75191753	75192252	chr1	75415480	75415979	Atg9a|chr1:75415480-75415979	0.462818810450312	.	.
chr1	75192415	75192914	chr1	74924422	74924921	Ankzf1|chr1:74924422-74924921	0.302099809362933	.	.
chr1	75192415	75192914	chr1	74924422	74924921	Atg9a|chr1:74924422-74924921	0.302099809362933	.	.
chr1	75192415	75192914	chr1	75495129	75495628	Ankzf1|chr1:75495129-75495628	0.297397938873469	.	.
chr1	75192415	75192914	chr1	75495129	75495628	Atg9a|chr1:75495129-75495628	0.297397938873469	.	.
chr1	75210546	75211045	chr1	74880737	74881236	Glb1l|chr1:74880737-74881236	0.298215648872159	.	.
chr1	75210546	75211045	chr1	74880737	74881236	Stk16|chr1:74880737-74881236	0.298215648872159	.	.
chr1	75210546	75211045	chr1	75290547	75291046	Glb1l|chr1:75290547-75291046	0.314255116862552	.	.
chr1	75210546	75211045	chr1	75290547	75291046	Stk16|chr1:75290547-75291046	0.314255116862552	.	.
chr1	75210546	75211045	chr1	75311654	75312153	Glb1l|chr1:75311654-75312153	0.258915186091657	.	.
chr1	75210546	75211045	chr1	75311654	75312153	Stk16|chr1:75311654-75312153	0.258915186091657	.	.
chr1	75210546	75211045	chr1	75370249	75370748	Glb1l|chr1:75370249-75370748	0.235462498759838	.	.
chr1	75210546	75211045	chr1	75370249	75370748	Stk16|chr1:75370249-75370748	0.235462498759838	.	.
chr1	75210546	75211045	chr1	75426010	75426509	Glb1l|chr1:75426010-75426509	0.239180085541767	.	.
chr1	75210546	75211045	chr1	75426010	75426509	Stk16|chr1:75426010-75426509	0.239180085541767	.	.
chr1	75219086	75219585	chr1	74806952	74807451	Tuba4a|chr1:74806952-74807451	0.334817438094091	.	.
chr1	75219086	75219585	chr1	74872216	74872715	Tuba4a|chr1:74872216-74872715	0.228114478543522	.	.
chr1	75219086	75219585	chr1	74894978	74895477	Tuba4a|chr1:74894978-74895477	0.249419611197676	.	.
chr1	75219086	75219585	chr1	75141393	75141892	Tuba4a|chr1:75141393-75141892	0.226710112340744	.	.
chr1	75219086	75219585	chr1	75289342	75289841	Tuba4a|chr1:75289342-75289841	0.246050343654094	.	.
chr1	75236144	75236643	chr1	74806444	74806943	Dnajb2|chr1:74806444-74806943	0.234851984604648	.	.
chr1	75236144	75236643	chr1	74806952	74807451	Dnajb2|chr1:74806952-74807451	0.2770949338533	.	.
chr1	75236144	75236643	chr1	74808065	74808564	Dnajb2|chr1:74808065-74808564	0.239801854979013	.	.
chr1	75236144	75236643	chr1	74882110	74882609	Dnajb2|chr1:74882110-74882609	0.255459612715037	.	.
chr1	75236144	75236643	chr1	74964428	74964927	Dnajb2|chr1:74964428-74964927	0.2542109778865	.	.
chr1	75236144	75236643	chr1	75001124	75001623	Dnajb2|chr1:75001124-75001623	0.227673178703911	.	.
chr1	75236144	75236643	chr1	75290547	75291046	Dnajb2|chr1:75290547-75291046	0.351431383943871	.	.
chr1	75236144	75236643	chr1	75381822	75382321	Dnajb2|chr1:75381822-75382321	0.25203824887538	.	.
chr1	75236144	75236643	chr1	75439032	75439531	Dnajb2|chr1:75439032-75439531	0.244715339381203	.	.
chr1	75236144	75236643	chr1	75445624	75446123	Dnajb2|chr1:75445624-75446123	0.224159261044568	.	.
chr1	75236144	75236643	chr1	75447581	75448080	Dnajb2|chr1:75447581-75448080	0.236560005414786	.	.
chr1	75236144	75236643	chr1	75467494	75467993	Dnajb2|chr1:75467494-75467993	0.377781237021692	.	.
chr1	75236651	75237150	chr1	74808065	74808564	Dnajb2|chr1:74808065-74808564	0.215153991071037	.	.
chr1	75236651	75237150	chr1	74816731	74817230	Dnajb2|chr1:74816731-74817230	0.476893371926466	.	.
chr1	75236651	75237150	chr1	74880737	74881236	Dnajb2|chr1:74880737-74881236	0.293260461299775	.	.
chr1	75236651	75237150	chr1	74964428	74964927	Dnajb2|chr1:74964428-74964927	0.258392564270029	.	.
chr1	75236651	75237150	chr1	75244823	75245322	Dnajb2|chr1:75244823-75245322	0.217151507624089	.	.
chr1	75236651	75237150	chr1	75292766	75293265	Dnajb2|chr1:75292766-75293265	0.476935386425559	.	.
chr1	75236651	75237150	chr1	75381822	75382321	Dnajb2|chr1:75381822-75382321	0.326479556364267	.	.
chr1	75236651	75237150	chr1	75382615	75383114	Dnajb2|chr1:75382615-75383114	0.230446775841269	.	.
chr1	75236651	75237150	chr1	75385291	75385790	Dnajb2|chr1:75385291-75385790	0.48046659839703	.	.
chr1	75236651	75237150	chr1	75415480	75415979	Dnajb2|chr1:75415480-75415979	0.298181033309431	.	.
chr1	75236651	75237150	chr1	75426010	75426509	Dnajb2|chr1:75426010-75426509	0.243926651687098	.	.
chr1	75236651	75237150	chr1	75445624	75446123	Dnajb2|chr1:75445624-75446123	0.294876837041298	.	.
chr1	75236651	75237150	chr1	75467494	75467993	Dnajb2|chr1:75467494-75467993	0.458997413131692	.	.
chr1	75236651	75237150	chr1	75487834	75488333	Dnajb2|chr1:75487834-75488333	0.346688844960131	.	.
chr1	75251521	75252020	chr1	75370249	75370748	Gm28294|chr1:75370249-75370748	0.427936820789534	.	.
chr1	75251521	75252020	chr1	75382615	75383114	Gm28294|chr1:75382615-75383114	0.380292968982599	.	.
chr1	75251521	75252020	chr1	75385291	75385790	Gm28294|chr1:75385291-75385790	0.278032109501162	.	.
chr1	75251521	75252020	chr1	75393088	75393587	Gm28294|chr1:75393088-75393587	0.392577060905629	.	.
chr1	75251521	75252020	chr1	75398631	75399130	Gm28294|chr1:75398631-75399130	0.327787454219228	.	.
chr1	75251521	75252020	chr1	75445624	75446123	Gm28294|chr1:75445624-75446123	0.256074444012048	.	.
chr1	75251521	75252020	chr1	75447581	75448080	Gm28294|chr1:75447581-75448080	0.385788532481627	.	.
chr1	75264549	75265048	chr1	75342805	75343304	Ptprn|chr1:75342805-75343304	0.225051356519905	.	.
chr1	75264549	75265048	chr1	75357330	75357829	Ptprn|chr1:75357330-75357829	0.317056289143137	.	.
chr1	75264549	75265048	chr1	75365427	75365926	Ptprn|chr1:75365427-75365926	0.219223704336822	.	.
chr1	75264549	75265048	chr1	75426010	75426509	Ptprn|chr1:75426010-75426509	0.315702319209677	.	.
chr1	75264549	75265048	chr1	75495129	75495628	Ptprn|chr1:75495129-75495628	0.20864279051354	.	.
chr1	75277375	75277874	chr1	75001124	75001623	Resp18|chr1:75001124-75001623	0.382268783638514	.	.
chr1	75277375	75277874	chr1	75234571	75235070	Resp18|chr1:75234571-75235070	0.307771146377395	.	.
chr1	75277375	75277874	chr1	75289342	75289841	Resp18|chr1:75289342-75289841	0.208464412758088	.	.
chr1	75277375	75277874	chr1	75290547	75291046	Resp18|chr1:75290547-75291046	0.368761356108821	.	.
chr1	75277375	75277874	chr1	75381822	75382321	Resp18|chr1:75381822-75382321	0.230925214603211	.	.
chr1	75277375	75277874	chr1	75439032	75439531	Resp18|chr1:75439032-75439531	0.383206371917642	.	.
chr1	75277375	75277874	chr1	75458368	75458867	Resp18|chr1:75458368-75458867	0.231908097527043	.	.
chr1	75278167	75278666	chr1	75001124	75001623	Resp18|chr1:75001124-75001623	0.487990944112399	.	.
chr1	75278167	75278666	chr1	75234571	75235070	Resp18|chr1:75234571-75235070	0.318742750377542	.	.
chr1	75278167	75278666	chr1	75289342	75289841	Resp18|chr1:75289342-75289841	0.438419843246191	.	.
chr1	75278167	75278666	chr1	75413640	75414139	Resp18|chr1:75413640-75414139	0.305983925542324	.	.
chr1	75278167	75278666	chr1	75439032	75439531	Resp18|chr1:75439032-75439531	0.408737671872913	.	.
chr1	75278167	75278666	chr1	75458368	75458867	Resp18|chr1:75458368-75458867	0.385254163161795	.	.
chr1	75316812	75317311	chr1	75244823	75245322	Dnpep|chr1:75244823-75245322	0.255710755399907	.	.
chr1	75316812	75317311	chr1	75382615	75383114	Dnpep|chr1:75382615-75383114	0.341725230193302	.	.
chr1	75435709	75436208	chr1	75247991	75248490	Gmppa|chr1:75247991-75248490	0.34178490710083	.	.
chr1	75435709	75436208	chr1	75439032	75439531	Gmppa|chr1:75439032-75439531	0.240200694928442	.	.
chr1	75478598	75479097	chr1	75031996	75032495	Chpf|chr1:75031996-75032495	0.436473226097645	.	.
chr1	75478598	75479097	chr1	75031996	75032495	Tmem198|chr1:75031996-75032495	0.436473226097645	.	.
chr1	75478598	75479097	chr1	75141393	75141892	Chpf|chr1:75141393-75141892	0.234146485401775	.	.
chr1	75478598	75479097	chr1	75141393	75141892	Tmem198|chr1:75141393-75141892	0.234146485401775	.	.
chr1	75478598	75479097	chr1	75263237	75263736	Chpf|chr1:75263237-75263736	0.254647725954446	.	.
chr1	75478598	75479097	chr1	75263237	75263736	Tmem198|chr1:75263237-75263736	0.254647725954446	.	.
chr1	75478598	75479097	chr1	75357330	75357829	Chpf|chr1:75357330-75357829	0.294358810059919	.	.
chr1	75478598	75479097	chr1	75357330	75357829	Tmem198|chr1:75357330-75357829	0.294358810059919	.	.
chr1	75478598	75479097	chr1	75382615	75383114	Chpf|chr1:75382615-75383114	0.353012826424057	.	.
chr1	75478598	75479097	chr1	75382615	75383114	Tmem198|chr1:75382615-75383114	0.353012826424057	.	.
chr1	75478598	75479097	chr1	75447581	75448080	Chpf|chr1:75447581-75448080	0.35510077875218	.	.
chr1	75478598	75479097	chr1	75447581	75448080	Tmem198|chr1:75447581-75448080	0.35510077875218	.	.
chr1	75478598	75479097	chr1	75458368	75458867	Chpf|chr1:75458368-75458867	0.21317914494201	.	.
chr1	75478598	75479097	chr1	75458368	75458867	Tmem198|chr1:75458368-75458867	0.21317914494201	.	.
chr1	75478598	75479097	chr1	75477362	75477861	Chpf|chr1:75477362-75477861	0.272033272902046	.	.
chr1	75478598	75479097	chr1	75477362	75477861	Tmem198|chr1:75477362-75477861	0.272033272902046	.	.
chr1	75478598	75479097	chr1	75487834	75488333	Chpf|chr1:75487834-75488333	0.254879443041916	.	.
chr1	75478598	75479097	chr1	75487834	75488333	Tmem198|chr1:75487834-75488333	0.254879443041916	.	.
chr1	75479156	75479655	chr1	75001124	75001623	Chpf|chr1:75001124-75001623	0.308060919372458	.	.
chr1	75479156	75479655	chr1	75001124	75001623	Tmem198|chr1:75001124-75001623	0.308060919372458	.	.
chr1	75479156	75479655	chr1	75289342	75289841	Chpf|chr1:75289342-75289841	0.365024733217044	.	.
chr1	75479156	75479655	chr1	75289342	75289841	Tmem198|chr1:75289342-75289841	0.365024733217044	.	.
chr1	75479156	75479655	chr1	75289863	75290362	Chpf|chr1:75289863-75290362	0.214600201629572	.	.
chr1	75479156	75479655	chr1	75289863	75290362	Tmem198|chr1:75289863-75290362	0.214600201629572	.	.
chr1	75479156	75479655	chr1	75290547	75291046	Chpf|chr1:75290547-75291046	0.409845547872041	.	.
chr1	75479156	75479655	chr1	75290547	75291046	Tmem198|chr1:75290547-75291046	0.409845547872041	.	.
chr1	75479156	75479655	chr1	75292766	75293265	Chpf|chr1:75292766-75293265	0.356680520105785	.	.
chr1	75479156	75479655	chr1	75292766	75293265	Tmem198|chr1:75292766-75293265	0.356680520105785	.	.
chr1	75479156	75479655	chr1	75381822	75382321	Chpf|chr1:75381822-75382321	0.325253752001642	.	.
chr1	75479156	75479655	chr1	75381822	75382321	Tmem198|chr1:75381822-75382321	0.325253752001642	.	.
chr1	75479156	75479655	chr1	75439032	75439531	Chpf|chr1:75439032-75439531	0.437486197976577	.	.
chr1	75479156	75479655	chr1	75439032	75439531	Tmem198|chr1:75439032-75439531	0.437486197976577	.	.
chr1	75479156	75479655	chr1	75445624	75446123	Chpf|chr1:75445624-75446123	0.208250642054566	.	.
chr1	75479156	75479655	chr1	75445624	75446123	Tmem198|chr1:75445624-75446123	0.208250642054566	.	.
chr1	75479156	75479655	chr1	75467494	75467993	Chpf|chr1:75467494-75467993	0.483361315451769	.	.
chr1	75479156	75479655	chr1	75467494	75467993	Chpf|chr1:75467494-75467993	0.48336131545177	.	.
chr1	75479156	75479655	chr1	75467494	75467993	Tmem198|chr1:75467494-75467993	0.483361315451769	.	.
chr1	75479156	75479655	chr1	75467494	75467993	Tmem198|chr1:75467494-75467993	0.48336131545177	.	.
chr1	75505376	75505875	chr1	75797186	75797685	Obsl1|chr1:75797186-75797685	0.335533301656667	.	.
chr1	75521240	75521739	chr1	75745328	75745827	Stk11ip|chr1:75745328-75745827	0.236190693591635	.	.
chr1	75521240	75521739	chr1	75936535	75937034	Stk11ip|chr1:75936535-75937034	0.260019391815891	.	.
chr1	75545710	75546209	chr1	75652505	75653004	Slc4a3|chr1:75652505-75653004	0.243557430714784	.	.
chr1	75545710	75546209	chr1	75749159	75749658	Slc4a3|chr1:75749159-75749658	0.261444722575852	.	.
chr1	75545710	75546209	chr1	75936016	75936515	Slc4a3|chr1:75936016-75936515	0.320889654592782	.	.
chr1	75545710	75546209	chr1	75936535	75937034	Slc4a3|chr1:75936535-75937034	0.40252574182397	.	.
chr1	75545710	75546209	chr1	75937065	75937564	Slc4a3|chr1:75937065-75937564	0.489290336229068	.	.
chr1	75546261	75546760	chr1	75559353	75559852	Slc4a3|chr1:75559353-75559852	0.210763129602871	.	.
chr1	77514195	77514694	chr1	77505360	77505859	Epha4|chr1:77505360-77505859	0.415306064107526	.	.
chr1	77514195	77514694	chr1	77505360	77505859	Gm28386|chr1:77505360-77505859	0.415306064107526	.	.
chr1	77514195	77514694	chr1	77513554	77514053	Epha4|chr1:77513554-77514053	0.556210749305721	.	.
chr1	77514195	77514694	chr1	77513554	77514053	Gm28386|chr1:77513554-77514053	0.556210749305721	.	.
chr1	77514195	77514694	chr1	77589356	77589855	Epha4|chr1:77589356-77589855	0.373578233455509	.	.
chr1	77514195	77514694	chr1	77589356	77589855	Gm28386|chr1:77589356-77589855	0.373578233455509	.	.
chr1	77514195	77514694	chr1	77767105	77767604	Epha4|chr1:77767105-77767604	0.383548690527797	.	.
chr1	77514195	77514694	chr1	77767105	77767604	Gm28386|chr1:77767105-77767604	0.383548690527797	.	.
chr1	77514195	77514694	chr1	77824022	77824521	Epha4|chr1:77824022-77824521	0.267793378054959	.	.
chr1	77514195	77514694	chr1	77824022	77824521	Gm28386|chr1:77824022-77824521	0.267793378054959	.	.
chr1	77514195	77514694	chr1	77828067	77828566	Epha4|chr1:77828067-77828566	0.448305245684652	.	.
chr1	77514195	77514694	chr1	77828067	77828566	Gm28386|chr1:77828067-77828566	0.448305245684652	.	.
chr1	77514195	77514694	chr1	77896157	77896656	Epha4|chr1:77896157-77896656	0.405148604822346	.	.
chr1	77514195	77514694	chr1	77896157	77896656	Gm28386|chr1:77896157-77896656	0.405148604822346	.	.
chr1	77514195	77514694	chr1	77947164	77947663	Epha4|chr1:77947164-77947663	0.402253991740627	.	.
chr1	77514195	77514694	chr1	77947164	77947663	Gm28386|chr1:77947164-77947663	0.402253991740627	.	.
chr1	77514939	77515438	chr1	77505360	77505859	Epha4|chr1:77505360-77505859	0.334734262343711	.	.
chr1	77514939	77515438	chr1	77505360	77505859	Gm28386|chr1:77505360-77505859	0.334734262343711	.	.
chr1	77514939	77515438	chr1	77513554	77514053	Epha4|chr1:77513554-77514053	0.509469858536974	.	.
chr1	77514939	77515438	chr1	77513554	77514053	Gm28386|chr1:77513554-77514053	0.509469858536974	.	.
chr1	77514939	77515438	chr1	77589356	77589855	Epha4|chr1:77589356-77589855	0.266651704137569	.	.
chr1	77514939	77515438	chr1	77589356	77589855	Gm28386|chr1:77589356-77589855	0.266651704137569	.	.
chr1	77514939	77515438	chr1	77767105	77767604	Epha4|chr1:77767105-77767604	0.270611532157085	.	.
chr1	77514939	77515438	chr1	77767105	77767604	Gm28386|chr1:77767105-77767604	0.270611532157085	.	.
chr1	77514939	77515438	chr1	77824022	77824521	Epha4|chr1:77824022-77824521	0.275696566503025	.	.
chr1	77514939	77515438	chr1	77824022	77824521	Gm28386|chr1:77824022-77824521	0.275696566503025	.	.
chr1	77514939	77515438	chr1	77828067	77828566	Epha4|chr1:77828067-77828566	0.34429202955583	.	.
chr1	77514939	77515438	chr1	77828067	77828566	Gm28386|chr1:77828067-77828566	0.34429202955583	.	.
chr1	77514939	77515438	chr1	77896157	77896656	Epha4|chr1:77896157-77896656	0.391687661082332	.	.
chr1	77514939	77515438	chr1	77896157	77896656	Gm28386|chr1:77896157-77896656	0.391687661082332	.	.
chr1	77514939	77515438	chr1	77947164	77947663	Epha4|chr1:77947164-77947663	0.467543920614503	.	.
chr1	77514939	77515438	chr1	77947164	77947663	Gm28386|chr1:77947164-77947663	0.467543920614503	.	.
chr1	77514939	77515438	chr1	77947879	77948378	Epha4|chr1:77947879-77948378	0.205883361019596	.	.
chr1	77514939	77515438	chr1	77947879	77948378	Gm28386|chr1:77947879-77948378	0.205883361019596	.	.
chr1	77516009	77516508	chr1	77505360	77505859	Gm28386|chr1:77505360-77505859	0.279953527114069	.	.
chr1	77516009	77516508	chr1	77513554	77514053	Gm28386|chr1:77513554-77514053	0.610448688880137	.	.
chr1	77516009	77516508	chr1	77599822	77600321	Gm28386|chr1:77599822-77600321	0.208764407387385	.	.
chr1	77516009	77516508	chr1	77600629	77601128	Gm28386|chr1:77600629-77601128	0.235330873655879	.	.
chr1	77516009	77516508	chr1	77824022	77824521	Gm28386|chr1:77824022-77824521	0.222232648343413	.	.
chr1	77516009	77516508	chr1	77828067	77828566	Gm28386|chr1:77828067-77828566	0.512903285011112	.	.
chr1	77516009	77516508	chr1	77896157	77896656	Gm28386|chr1:77896157-77896656	0.494996357406178	.	.
chr1	77516009	77516508	chr1	77947164	77947663	Gm28386|chr1:77947164-77947663	0.553483879457312	.	.
chr1	77516009	77516508	chr1	77947879	77948378	Gm28386|chr1:77947879-77948378	0.350468461115363	.	.
chr1	77516009	77516508	chr1	77964556	77965055	Gm28386|chr1:77964556-77965055	0.337885946609581	.	.
chr1	77972152	77972651	chr1	77599822	77600321	Gm28387|chr1:77599822-77600321	0.341856594692151	.	.
chr1	77972152	77972651	chr1	77600629	77601128	Gm28387|chr1:77600629-77601128	0.28755047786746	.	.
chr1	77972152	77972651	chr1	77896157	77896656	Gm28387|chr1:77896157-77896656	0.224313647787818	.	.
chr1	77972152	77972651	chr1	77947164	77947663	Gm28387|chr1:77947164-77947663	0.251927302174898	.	.
chr1	77972152	77972651	chr1	77947879	77948378	Gm28387|chr1:77947879-77948378	0.296412530697323	.	.
chr1	77972152	77972651	chr1	77964556	77965055	Gm28387|chr1:77964556-77965055	0.40592054315841	.	.
chr1	77972152	77972651	chr1	78216563	78217062	Gm28387|chr1:78216563-78217062	0.272707742914682	.	.
chr1	78310032	78310531	chr1	78217089	78217588	Sgpp2|chr1:78217089-78217588	0.21146386940043	.	.
chr1	78310032	78310531	chr1	78355094	78355593	Sgpp2|chr1:78355094-78355593	0.24187187803357	.	.
chr1	78310032	78310531	chr1	78357374	78357873	Sgpp2|chr1:78357374-78357873	0.212276212066744	.	.
chr1	78310032	78310531	chr1	78362169	78362668	Sgpp2|chr1:78362169-78362668	0.312868763561572	.	.
chr1	78310032	78310531	chr1	78371610	78372109	Sgpp2|chr1:78371610-78372109	0.326127348562325	.	.
chr1	78310032	78310531	chr1	78372111	78372610	Sgpp2|chr1:78372111-78372610	0.282567738284334	.	.
chr1	78310032	78310531	chr1	78396193	78396692	Sgpp2|chr1:78396193-78396692	0.273536854920484	.	.
chr1	78310032	78310531	chr1	78419495	78419994	Sgpp2|chr1:78419495-78419994	0.252735413190535	.	.
chr1	78310032	78310531	chr1	78425895	78426394	Sgpp2|chr1:78425895-78426394	0.389569790613849	.	.
chr1	78310931	78311430	chr1	78355094	78355593	Sgpp2|chr1:78355094-78355593	0.439928769748184	.	.
chr1	78310931	78311430	chr1	78357374	78357873	Sgpp2|chr1:78357374-78357873	0.281316805752581	.	.
chr1	78310931	78311430	chr1	78357937	78358436	Sgpp2|chr1:78357937-78358436	0.268886475889928	.	.
chr1	78310931	78311430	chr1	78408478	78408977	Sgpp2|chr1:78408478-78408977	0.238755130172421	.	.
chr1	78310931	78311430	chr1	78425895	78426394	Sgpp2|chr1:78425895-78426394	0.597277297290844	.	.
chr1	78310931	78311430	chr1	78454635	78455134	Sgpp2|chr1:78454635-78455134	0.413109226485541	.	.
chr1	78488387	78488886	chr1	78217089	78217588	Farsb|chr1:78217089-78217588	0.211002270863661	.	.
chr1	78488387	78488886	chr1	78425895	78426394	Farsb|chr1:78425895-78426394	0.425496558013556	.	.
chr1	78488900	78489399	chr1	78216563	78217062	Farsb|chr1:78216563-78217062	0.206514442785639	.	.
chr1	79439807	79440306	chr1	79374786	79375285	Scg2|chr1:79374786-79375285	0.240299158297709	.	.
chr1	79439807	79440306	chr1	79375459	79375958	Scg2|chr1:79375459-79375958	0.242433186531235	.	.
chr1	79439807	79440306	chr1	79401245	79401744	Scg2|chr1:79401245-79401744	0.401050255210945	.	.
chr1	79439807	79440306	chr1	79450145	79450644	Scg2|chr1:79450145-79450644	0.233094705930783	.	.
chr1	79439807	79440306	chr1	79452363	79452862	Scg2|chr1:79452363-79452862	0.287655653986079	.	.
chr1	79439807	79440306	chr1	79452363	79452862	Scg2|chr1:79452363-79452862	0.28765565398608	.	.
chr1	79439807	79440306	chr1	79496352	79496851	Scg2|chr1:79496352-79496851	0.267502732289024	.	.
chr1	84839165	84839664	chr1	84952421	84952920	Fbxo36|chr1:84952421-84952920	0.266141789816696	.	.
chr1	84934371	84934870	chr1	84855742	84856241	Slc16a14|chr1:84855742-84856241	0.371234693725684	.	.
chr1	84934371	84934870	chr1	84952421	84952920	Slc16a14|chr1:84952421-84952920	0.264479211219512	.	.
chr1	84934883	84935382	chr1	84952421	84952920	Slc16a14|chr1:84952421-84952920	0.432424821884464	.	.
chr1	84935649	84936148	chr1	84782732	84783231	Slc16a14|chr1:84782732-84783231	0.269054361716784	.	.
chr1	84935649	84936148	chr1	84855235	84855734	Slc16a14|chr1:84855235-84855734	0.399603956084139	.	.
chr1	84935649	84936148	chr1	84855742	84856241	Slc16a14|chr1:84855742-84856241	0.345849900408921	.	.
chr1	84935649	84936148	chr1	84952421	84952920	Slc16a14|chr1:84952421-84952920	0.378250873099571	.	.
chr1	84935649	84936148	chr1	85114670	85115169	Slc16a14|chr1:85114670-85115169	0.21485069569004	.	.
chr1	87755700	87756199	chr1	87813615	87814114	Atg16l1|chr1:87813615-87814114	0.251575661036322	.	.
chr1	87853009	87853508	chr1	87848618	87849117	Dgkd|chr1:87848618-87849117	0.395384187905404	.	.
chr1	88007504	88008003	chr1	88472195	88472694	Usp40|chr1:88472195-88472694	0.210330599125692	.	.
chr1	88205505	88206004	chr1	88262730	88263229	Dnajb3|chr1:88262730-88263229	0.377240013616591	.	.
chr1	88277410	88277909	chr1	88262219	88262718	Hjurp|chr1:88262219-88262718	0.435377272829214	.	.
chr1	88277410	88277909	chr1	88262219	88262718	Trpm8|chr1:88262219-88262718	0.435377272829214	.	.
chr1	88277410	88277909	chr1	88265032	88265531	Hjurp|chr1:88265032-88265531	0.285065325004758	.	.
chr1	88277410	88277909	chr1	88265032	88265531	Trpm8|chr1:88265032-88265531	0.285065325004758	.	.
chr1	88277410	88277909	chr1	88287520	88288019	Hjurp|chr1:88287520-88288019	0.262172575886911	.	.
chr1	88277410	88277909	chr1	88287520	88288019	Trpm8|chr1:88287520-88288019	0.262172575886911	.	.
chr1	88277410	88277909	chr1	88318505	88319004	Hjurp|chr1:88318505-88319004	0.365136801433281	.	.
chr1	88277410	88277909	chr1	88318505	88319004	Trpm8|chr1:88318505-88319004	0.365136801433281	.	.
chr1	88277410	88277909	chr1	88422826	88423325	Hjurp|chr1:88422826-88423325	0.392412777942762	.	.
chr1	88277410	88277909	chr1	88422826	88423325	Trpm8|chr1:88422826-88423325	0.392412777942762	.	.
chr1	88277410	88277909	chr1	88429538	88430037	Hjurp|chr1:88429538-88430037	0.458471359185091	.	.
chr1	88277410	88277909	chr1	88429538	88430037	Hjurp|chr1:88429538-88430037	0.458471359185092	.	.
chr1	88277410	88277909	chr1	88429538	88430037	Trpm8|chr1:88429538-88430037	0.458471359185091	.	.
chr1	88277410	88277909	chr1	88429538	88430037	Trpm8|chr1:88429538-88430037	0.458471359185092	.	.
chr1	88277410	88277909	chr1	88456267	88456766	Hjurp|chr1:88456267-88456766	0.474961607116923	.	.
chr1	88277410	88277909	chr1	88456267	88456766	Trpm8|chr1:88456267-88456766	0.474961607116923	.	.
chr1	88277410	88277909	chr1	88472195	88472694	Hjurp|chr1:88472195-88472694	0.212956369803613	.	.
chr1	88277410	88277909	chr1	88472195	88472694	Trpm8|chr1:88472195-88472694	0.212956369803613	.	.
chr1	88277410	88277909	chr1	88478160	88478659	Hjurp|chr1:88478160-88478659	0.272122734783119	.	.
chr1	88277410	88277909	chr1	88478160	88478659	Trpm8|chr1:88478160-88478659	0.272122734783119	.	.
chr1	92618335	92618834	chr1	92610875	92611374	Olfr12|chr1:92610875-92611374	0.256625674549266	.	.
chr1	92618335	92618834	chr1	92755118	92755617	Olfr12|chr1:92755118-92755617	0.484919449791797	.	.
chr1	92618335	92618834	chr1	92775334	92775833	Olfr12|chr1:92775334-92775833	0.393020248055094	.	.
chr1	92618335	92618834	chr1	92844128	92844627	Olfr12|chr1:92844128-92844627	0.3198552784133	.	.
chr1	92618335	92618834	chr1	92852477	92852976	Olfr12|chr1:92852477-92852976	0.283220742509528	.	.
chr1	92618335	92618834	chr1	92861384	92861883	Olfr12|chr1:92861384-92861883	0.272652735684482	.	.
chr1	92641765	92642264	chr1	92844128	92844627	Cops9|chr1:92844128-92844627	0.209836561847934	.	.
chr1	92647708	92648207	chr1	92718993	92719492	Otos|chr1:92718993-92719492	0.246651206023663	.	.
chr1	92760632	92761131	chr1	92521236	92521735	Gm29482|chr1:92521236-92521735	0.453199758018891	.	.
chr1	92760632	92761131	chr1	92651782	92652281	Gm29482|chr1:92651782-92652281	0.276892528649274	.	.
chr1	92760632	92761131	chr1	92699111	92699610	Gm29482|chr1:92699111-92699610	0.225314558379506	.	.
chr1	92760632	92761131	chr1	92755118	92755617	Gm29482|chr1:92755118-92755617	0.620300452666428	.	.
chr1	92760632	92761131	chr1	92763579	92764078	Gm29482|chr1:92763579-92764078	0.65678220151624	.	.
chr1	92760632	92761131	chr1	92775334	92775833	Gm29482|chr1:92775334-92775833	0.679924168895418	.	.
chr1	92760632	92761131	chr1	92832565	92833064	Gm29482|chr1:92832565-92833064	0.284236150791262	.	.
chr1	92760632	92761131	chr1	92840219	92840718	Gm29482|chr1:92840219-92840718	0.213106559954222	.	.
chr1	92760632	92761131	chr1	92844128	92844627	Gm29482|chr1:92844128-92844627	0.610720803610977	.	.
chr1	92760632	92761131	chr1	92852477	92852976	Gm29482|chr1:92852477-92852976	0.624982555821653	.	.
chr1	92760632	92761131	chr1	92861384	92861883	Gm29482|chr1:92861384-92861883	0.775242054695695	.	.
chr1	92760632	92761131	chr1	92861887	92862386	Gm29482|chr1:92861887-92862386	0.375669387961732	.	.
chr1	92831030	92831529	chr1	92651782	92652281	Gpc1|chr1:92651782-92652281	0.553954494705103	.	.
chr1	92831030	92831529	chr1	92696823	92697322	Gpc1|chr1:92696823-92697322	0.336639546111141	.	.
chr1	92831030	92831529	chr1	92718993	92719492	Gpc1|chr1:92718993-92719492	0.753357675375652	.	.
chr1	92831030	92831529	chr1	92730498	92730997	Gpc1|chr1:92730498-92730997	0.396293421636156	.	.
chr1	92831030	92831529	chr1	92731347	92731846	Gpc1|chr1:92731347-92731846	0.631974208008844	.	.
chr1	92831030	92831529	chr1	92872446	92872945	Gpc1|chr1:92872446-92872945	0.685070821131773	.	.
chr1	92831616	92832115	chr1	92696823	92697322	Gpc1|chr1:92696823-92697322	0.262972215312219	.	.
chr1	92831616	92832115	chr1	92718993	92719492	Gpc1|chr1:92718993-92719492	0.267486253627771	.	.
chr1	92831616	92832115	chr1	92731347	92731846	Gpc1|chr1:92731347-92731846	0.292458446865494	.	.
chr1	92831616	92832115	chr1	92832565	92833064	Gpc1|chr1:92832565-92833064	0.232819362120429	.	.
chr1	92831616	92832115	chr1	92872446	92872945	Gpc1|chr1:92872446-92872945	0.234272199134408	.	.
chr1	92848463	92848962	chr1	92699111	92699610	Gm29480|chr1:92699111-92699610	0.238547638795824	.	.
chr1	92848463	92848962	chr1	92749126	92749625	Gm29480|chr1:92749126-92749625	0.25720278223519	.	.
chr1	92848463	92848962	chr1	92840219	92840718	Gm29480|chr1:92840219-92840718	0.31425296362552	.	.
chr1	92906632	92907131	chr1	92801293	92801792	Dusp28|chr1:92801293-92801792	0.337599938376148	.	.
chr1	92907215	92907714	chr1	92699640	92700139	Dusp28|chr1:92699640-92700139	0.213549999742054	.	.
chr1	92910422	92910921	chr1	92755118	92755617	5033417F24Rik|chr1:92755118-92755617	0.21374568983458	.	.
chr1	92910422	92910921	chr1	92755118	92755617	Rnpepl1|chr1:92755118-92755617	0.21374568983458	.	.
chr1	92910422	92910921	chr1	92801293	92801792	5033417F24Rik|chr1:92801293-92801792	0.391683670629824	.	.
chr1	92910422	92910921	chr1	92801293	92801792	Rnpepl1|chr1:92801293-92801792	0.391683670629824	.	.
chr1	92910422	92910921	chr1	92861887	92862386	5033417F24Rik|chr1:92861887-92862386	0.265013600057275	.	.
chr1	92910422	92910921	chr1	92861887	92862386	Rnpepl1|chr1:92861887-92862386	0.265013600057275	.	.
chr1	92910928	92911427	chr1	92651270	92651769	5033417F24Rik|chr1:92651270-92651769	0.227801097060801	.	.
chr1	92910928	92911427	chr1	92651270	92651769	Rnpepl1|chr1:92651270-92651769	0.227801097060801	.	.
chr1	92910928	92911427	chr1	92718993	92719492	5033417F24Rik|chr1:92718993-92719492	0.245199164048365	.	.
chr1	92910928	92911427	chr1	92718993	92719492	Rnpepl1|chr1:92718993-92719492	0.245199164048365	.	.
chr1	92910928	92911427	chr1	92872446	92872945	5033417F24Rik|chr1:92872446-92872945	0.24424938068959	.	.
chr1	92910928	92911427	chr1	92872446	92872945	Rnpepl1|chr1:92872446-92872945	0.24424938068959	.	.
chr1	92934435	92934934	chr1	92699111	92699610	Capn10|chr1:92699111-92699610	0.36909937520467	.	.
chr1	92934435	92934934	chr1	92749126	92749625	Capn10|chr1:92749126-92749625	0.304568001699544	.	.
chr1	92934435	92934934	chr1	92840219	92840718	Capn10|chr1:92840219-92840718	0.264529838603415	.	.
chr1	93305687	93306186	chr1	93506953	93507452	Gm28535|chr1:93506953-93507452	0.232902290289813	.	.
chr1	93305687	93306186	chr1	93506953	93507452	Mterf4|chr1:93506953-93507452	0.232902290289813	.	.
chr1	93305687	93306186	chr1	93704205	93704704	Gm28535|chr1:93704205-93704704	0.232733503882232	.	.
chr1	93305687	93306186	chr1	93704205	93704704	Mterf4|chr1:93704205-93704704	0.232733503882232	.	.
chr1	93343358	93343857	chr1	93704205	93704704	Pask|chr1:93704205-93704704	0.208931520745736	.	.
chr1	93343358	93343857	chr1	93704205	93704704	Ppp1r7|chr1:93704205-93704704	0.208931520745736	.	.
chr1	93478107	93478606	chr1	93704205	93704704	Hdlbp|chr1:93704205-93704704	0.304507044499178	.	.
chr1	93478107	93478606	chr1	93704205	93704704	Sept2|chr1:93704205-93704704	0.304507044499178	.	.
chr1	93478622	93479121	chr1	93444675	93445174	Hdlbp|chr1:93444675-93445174	0.295949039995657	.	.
chr1	93478622	93479121	chr1	93444675	93445174	Sept2|chr1:93444675-93445174	0.295949039995657	.	.
chr1	93478622	93479121	chr1	93746171	93746670	Hdlbp|chr1:93746171-93746670	0.235885005533322	.	.
chr1	93478622	93479121	chr1	93746171	93746670	Sept2|chr1:93746171-93746670	0.235885005533322	.	.
chr1	93511801	93512300	chr1	93453659	93454158	Farp2|chr1:93453659-93454158	0.514898404629566	.	.
chr1	93511801	93512300	chr1	93725542	93726041	Farp2|chr1:93725542-93726041	0.400203469097069	.	.
chr1	93511801	93512300	chr1	93725542	93726041	Farp2|chr1:93725542-93726041	0.40020346909707	.	.
chr1	93511801	93512300	chr1	93746171	93746670	Farp2|chr1:93746171-93746670	0.206588859082927	.	.
chr1	93511801	93512300	chr1	93776610	93777109	Farp2|chr1:93776610-93777109	0.460491941834496	.	.
chr1	93511801	93512300	chr1	93776610	93777109	Farp2|chr1:93776610-93777109	0.460491941834497	.	.
chr1	93511801	93512300	chr1	93777185	93777684	Farp2|chr1:93777185-93777684	0.268746831115578	.	.
chr1	93634975	93635474	chr1	93506953	93507452	Gm28536|chr1:93506953-93507452	0.212147311907403	.	.
chr1	93634975	93635474	chr1	93786777	93787276	Gm28536|chr1:93786777-93787276	0.281028079325848	.	.
chr1	93634975	93635474	chr1	93835845	93836344	Gm28536|chr1:93835845-93836344	0.213174577491288	.	.
chr1	93634975	93635474	chr1	93954933	93955432	Gm28536|chr1:93954933-93955432	0.257737626360652	.	.
chr1	93635550	93636049	chr1	93445454	93445953	Gm28536|chr1:93445454-93445953	0.301414393181625	.	.
chr1	93635550	93636049	chr1	93835845	93836344	Gm28536|chr1:93835845-93836344	0.280669593273296	.	.
chr1	93686360	93686859	chr1	93704205	93704704	Bok|chr1:93704205-93704704	0.522660588710676	.	.
chr1	93686360	93686859	chr1	93835845	93836344	Bok|chr1:93835845-93836344	0.374077099234778	.	.
chr1	93686360	93686859	chr1	93954933	93955432	Bok|chr1:93954933-93955432	0.401054657875644	.	.
chr1	93731754	93732253	chr1	93506953	93507452	Gm10550|chr1:93506953-93507452	0.244094496185824	.	.
chr1	93731754	93732253	chr1	93726046	93726545	Gm10550|chr1:93726046-93726545	0.2535173571745	.	.
chr1	93731754	93732253	chr1	93786777	93787276	Gm10550|chr1:93786777-93787276	0.255212917248706	.	.
chr1	93754078	93754577	chr1	93686883	93687382	Thap4|chr1:93686883-93687382	0.224350691675584	.	.
chr1	93754078	93754577	chr1	94136673	94137172	Thap4|chr1:94136673-94137172	0.377218991470063	.	.
chr1	93754078	93754577	chr1	94139409	94139908	Thap4|chr1:94139409-94139908	0.282379530534861	.	.
chr1	93754617	93755116	chr1	94136673	94137172	Thap4|chr1:94136673-94137172	0.309184415395009	.	.
chr1	93801756	93802255	chr1	93668682	93669181	Dtymk|chr1:93668682-93669181	0.264254551770036	.	.
chr1	93801756	93802255	chr1	94079039	94079538	Dtymk|chr1:94079039-94079538	0.268630977991695	.	.
chr1	93801756	93802255	chr1	94136673	94137172	Dtymk|chr1:94136673-94137172	0.367491319629484	.	.
chr1	93803720	93804219	chr1	93704205	93704704	Ing5|chr1:93704205-93704704	0.422636301061233	.	.
chr1	93803720	93804219	chr1	93835845	93836344	Ing5|chr1:93835845-93836344	0.210834194415981	.	.
chr1	93824318	93824817	chr1	93506953	93507452	D2hgdh|chr1:93506953-93507452	0.535157912915702	.	.
chr1	93824318	93824817	chr1	93786777	93787276	D2hgdh|chr1:93786777-93787276	0.473823824339807	.	.
chr1	93825281	93825780	chr1	93835845	93836344	D2hgdh|chr1:93835845-93836344	0.455055612940089	.	.
chr1	93825281	93825780	chr1	93954933	93955432	D2hgdh|chr1:93954933-93955432	0.255858742970905	.	.
chr1	93825281	93825780	chr1	94136673	94137172	D2hgdh|chr1:94136673-94137172	0.280398753200777	.	.
chr1	95313333	95313832	chr1	95218827	95219326	Fam174a|chr1:95218827-95219326	0.212648595597031	.	.
chr1	95313333	95313832	chr1	95241628	95242127	Fam174a|chr1:95241628-95242127	0.319994539253682	.	.
chr1	95313333	95313832	chr1	95297588	95298087	Fam174a|chr1:95297588-95298087	0.218674641621103	.	.
chr1	95313333	95313832	chr1	95451739	95452238	Fam174a|chr1:95451739-95452238	0.21084709372564	.	.
chr1	95313333	95313832	chr1	95454229	95454728	Fam174a|chr1:95454229-95454728	0.245610233760555	.	.
chr1	95313333	95313832	chr1	95618559	95619058	Fam174a|chr1:95618559-95619058	0.275714353983967	.	.
chr1	95313851	95314350	chr1	95297588	95298087	Fam174a|chr1:95297588-95298087	0.244230535468634	.	.
chr1	95667416	95667915	chr1	95268183	95268682	St8sia4|chr1:95268183-95268682	0.210912107643114	.	.
chr1	95667416	95667915	chr1	95297588	95298087	St8sia4|chr1:95297588-95298087	0.438141610646865	.	.
chr1	95667416	95667915	chr1	95397125	95397624	St8sia4|chr1:95397125-95397624	0.283059536013976	.	.
chr1	95667416	95667915	chr1	95467968	95468467	St8sia4|chr1:95467968-95468467	0.223236254426704	.	.
chr1	96871948	96872447	chr1	96849064	96849563	Slco4c1|chr1:96849064-96849563	0.27082795131402	.	.
chr1	97661204	97661703	chr1	97564587	97565086	D1Ertd622e|chr1:97564587-97565086	0.33170039712384	.	.
chr1	97661204	97661703	chr1	97570839	97571338	D1Ertd622e|chr1:97570839-97571338	0.228367006828651	.	.
chr1	97661800	97662299	chr1	97564587	97565086	D1Ertd622e|chr1:97564587-97565086	0.235207217219626	.	.
chr1	97661800	97662299	chr1	97650615	97651114	D1Ertd622e|chr1:97650615-97651114	0.28226642536975	.	.
chr1	98095430	98095929	chr1	98055172	98055671	Pam|chr1:98055172-98055671	0.246339109881337	.	.
chr1	98095430	98095929	chr1	98082889	98083388	Pam|chr1:98082889-98083388	0.269423296619009	.	.
chr1	98131926	98132425	chr1	98038200	98038699	1810006J02Rik|chr1:98038200-98038699	0.362717063924506	.	.
chr1	98131926	98132425	chr1	98055172	98055671	1810006J02Rik|chr1:98055172-98055671	0.579879507735679	.	.
chr1	98131926	98132425	chr1	98082889	98083388	1810006J02Rik|chr1:98082889-98083388	0.303820010133652	.	.
chr1	99772082	99772581	chr1	99620229	99620728	Cntnap5b|chr1:99620229-99620728	0.427996811131224	.	.
chr1	99772082	99772581	chr1	99692994	99693493	Cntnap5b|chr1:99692994-99693493	0.531688875405625	.	.
chr1	99772082	99772581	chr1	99774058	99774557	Cntnap5b|chr1:99774058-99774557	0.504546531388564	.	.
chr1	99772082	99772581	chr1	99871062	99871561	Cntnap5b|chr1:99871062-99871561	0.383800030073128	.	.
chr1	99772082	99772581	chr1	99907695	99908194	Cntnap5b|chr1:99907695-99908194	0.239267149217785	.	.
chr1	99772082	99772581	chr1	99959363	99959862	Cntnap5b|chr1:99959363-99959862	0.295612328032808	.	.
chr1	99772082	99772581	chr1	99970151	99970650	Cntnap5b|chr1:99970151-99970650	0.305783106103764	.	.
chr1	99772082	99772581	chr1	99970680	99971179	Cntnap5b|chr1:99970680-99971179	0.24532062305445	.	.
chr1	99772082	99772581	chr1	99980276	99980775	Cntnap5b|chr1:99980276-99980775	0.283936490081959	.	.
chr1	99772082	99772581	chr1	99988606	99989105	Cntnap5b|chr1:99988606-99989105	0.501416635153135	.	.
chr1	106759529	106760028	chr1	106821863	106822362	Kdsr|chr1:106821863-106822362	0.4289702846492	.	.
chr1	106759529	106760028	chr1	106865975	106866474	Kdsr|chr1:106865975-106866474	0.336276629667981	.	.
chr1	106759529	106760028	chr1	106866834	106867333	Kdsr|chr1:106866834-106867333	0.34797431834871	.	.
chr1	107511229	107511728	chr1	107346776	107347275	Serpinb2|chr1:107346776-107347275	0.395392003700556	.	.
chr1	107511229	107511728	chr1	107365932	107366431	Serpinb2|chr1:107365932-107366431	0.251158958605345	.	.
chr1	107511229	107511728	chr1	107377079	107377578	Serpinb2|chr1:107377079-107377578	0.207220457271959	.	.
chr1	107511229	107511728	chr1	107489397	107489896	Serpinb2|chr1:107489397-107489896	0.406274606625051	.	.
chr1	107511229	107511728	chr1	107529361	107529860	Serpinb2|chr1:107529361-107529860	0.498133039702189	.	.
chr1	107511229	107511728	chr1	107606054	107606553	Serpinb2|chr1:107606054-107606553	0.309507187620964	.	.
chr1	107511229	107511728	chr1	107606599	107607098	Serpinb2|chr1:107606599-107607098	0.503070912352123	.	.
chr1	107511229	107511728	chr1	107621938	107622437	Serpinb2|chr1:107621938-107622437	0.568450810557385	.	.
chr1	107511229	107511728	chr1	107676900	107677399	Serpinb2|chr1:107676900-107677399	0.520813410798929	.	.
chr1	107511229	107511728	chr1	107677431	107677930	Serpinb2|chr1:107677431-107677930	0.515126326472117	.	.
chr1	107511229	107511728	chr1	107719236	107719735	Serpinb2|chr1:107719236-107719735	0.701492515314004	.	.
chr1	107511229	107511728	chr1	107748656	107749155	Serpinb2|chr1:107748656-107749155	0.289512924692218	.	.
chr1	107589493	107589992	chr1	107529361	107529860	Serpinb8|chr1:107529361-107529860	0.292267266861198	.	.
chr1	107589493	107589992	chr1	107565626	107566125	Serpinb8|chr1:107565626-107566125	0.633523910012386	.	.
chr1	107589493	107589992	chr1	107598444	107598943	Serpinb8|chr1:107598444-107598943	0.368739581786166	.	.
chr1	107589493	107589992	chr1	107606054	107606553	Serpinb8|chr1:107606054-107606553	0.523675955089267	.	.
chr1	107589493	107589992	chr1	107606599	107607098	Serpinb8|chr1:107606599-107607098	0.616319897116116	.	.
chr1	107589493	107589992	chr1	107621938	107622437	Serpinb8|chr1:107621938-107622437	0.334647019010755	.	.
chr1	107589493	107589992	chr1	107676900	107677399	Serpinb8|chr1:107676900-107677399	0.565300426617958	.	.
chr1	107589493	107589992	chr1	107676900	107677399	Serpinb8|chr1:107676900-107677399	0.565300426617959	.	.
chr1	107589493	107589992	chr1	107677431	107677930	Serpinb8|chr1:107677431-107677930	0.53207184005322	.	.
chr1	107589493	107589992	chr1	107719236	107719735	Serpinb8|chr1:107719236-107719735	0.548233799654434	.	.
chr1	107589493	107589992	chr1	107748656	107749155	Serpinb8|chr1:107748656-107749155	0.562948511275114	.	.
chr1	107590073	107590572	chr1	107346776	107347275	Serpinb8|chr1:107346776-107347275	0.287956919509925	.	.
chr1	107590073	107590572	chr1	107365932	107366431	Serpinb8|chr1:107365932-107366431	0.226307777698873	.	.
chr1	107590073	107590572	chr1	107529361	107529860	Serpinb8|chr1:107529361-107529860	0.474602533270944	.	.
chr1	107590073	107590572	chr1	107565626	107566125	Serpinb8|chr1:107565626-107566125	0.621171679037601	.	.
chr1	107590073	107590572	chr1	107598444	107598943	Serpinb8|chr1:107598444-107598943	0.493991386864063	.	.
chr1	107590073	107590572	chr1	107606054	107606553	Serpinb8|chr1:107606054-107606553	0.688069892070497	.	.
chr1	107590073	107590572	chr1	107606599	107607098	Serpinb8|chr1:107606599-107607098	0.754857341605831	.	.
chr1	107590073	107590572	chr1	107621938	107622437	Serpinb8|chr1:107621938-107622437	0.584975421599713	.	.
chr1	107590073	107590572	chr1	107635939	107636438	Serpinb8|chr1:107635939-107636438	0.233012771740756	.	.
chr1	107590073	107590572	chr1	107676900	107677399	Serpinb8|chr1:107676900-107677399	0.705933671996161	.	.
chr1	107590073	107590572	chr1	107677431	107677930	Serpinb8|chr1:107677431-107677930	0.641831585032685	.	.
chr1	107590073	107590572	chr1	107719236	107719735	Serpinb8|chr1:107719236-107719735	0.638189046685023	.	.
chr1	107590073	107590572	chr1	107748656	107749155	Serpinb8|chr1:107748656-107749155	0.680375456775623	.	.
chr1	109982394	109982893	chr1	109824514	109825013	Cdh7|chr1:109824514-109825013	0.36348625078396	.	.
chr1	109982394	109982893	chr1	109863912	109864411	Cdh7|chr1:109863912-109864411	0.490583426192051	.	.
chr1	109982394	109982893	chr1	109956572	109957071	Cdh7|chr1:109956572-109957071	0.243879662116382	.	.
chr1	109982394	109982893	chr1	110078415	110078914	Cdh7|chr1:110078415-110078914	0.220791754345873	.	.
chr1	109982994	109983493	chr1	109579819	109580318	Cdh7|chr1:109579819-109580318	0.284408857506009	.	.
chr1	109982994	109983493	chr1	109863912	109864411	Cdh7|chr1:109863912-109864411	0.538883513178705	.	.
chr1	109982994	109983493	chr1	109956572	109957071	Cdh7|chr1:109956572-109957071	0.429139219259968	.	.
chr1	109982994	109983493	chr1	109985362	109985861	Cdh7|chr1:109985362-109985861	0.269974668199428	.	.
chr1	111863863	111864362	chr1	111634029	111634528	Dsel|chr1:111634029-111634528	0.256822597575655	.	.
chr1	111863863	111864362	chr1	112016665	112017164	Dsel|chr1:112016665-112017164	0.428681886679776	.	.
chr1	111864757	111865256	chr1	111634029	111634528	Dsel|chr1:111634029-111634528	0.295008263359187	.	.
chr1	111864757	111865256	chr1	112016665	112017164	Dsel|chr1:112016665-112017164	0.616675514592472	.	.
chr1	111864757	111865256	chr1	112072574	112073073	Dsel|chr1:112072574-112073073	0.267912661431089	.	.
chr1	115684447	115684946	chr1	115657976	115658475	Cntnap5a|chr1:115657976-115658475	0.205762615308471	.	.
chr1	115684447	115684946	chr1	115742494	115742993	Cntnap5a|chr1:115742494-115742993	0.208907925219442	.	.
chr1	115684447	115684946	chr1	115744993	115745492	Cntnap5a|chr1:115744993-115745492	0.207054082892842	.	.
chr1	118310992	118311491	chr1	118012685	118013184	Tsn|chr1:118012685-118013184	0.288124143029269	.	.
chr1	118310992	118311491	chr1	118479208	118479707	Tsn|chr1:118479208-118479707	0.328954872023471	.	.
chr1	118321592	118322091	chr1	118358883	118359382	Nifk|chr1:118358883-118359382	0.286821078250088	.	.
chr1	118321592	118322091	chr1	118416623	118417122	Nifk|chr1:118416623-118417122	0.222711675447903	.	.
chr1	118321592	118322091	chr1	118498277	118498776	Nifk|chr1:118498277-118498776	0.230830307881861	.	.
chr1	118388537	118389036	chr1	118275095	118275594	Clasp1|chr1:118275095-118275594	0.433715373019824	.	.
chr1	118388537	118389036	chr1	118437785	118438284	Clasp1|chr1:118437785-118438284	0.24849304712196	.	.
chr1	118388537	118389036	chr1	118479208	118479707	Clasp1|chr1:118479208-118479707	0.216482889888703	.	.
chr1	118389052	118389551	chr1	118270039	118270538	Clasp1|chr1:118270039-118270538	0.386438539324853	.	.
chr1	118389052	118389551	chr1	118275095	118275594	Clasp1|chr1:118275095-118275594	0.412560276082568	.	.
chr1	118458765	118459264	chr1	118270039	118270538	2900060B14Rik|chr1:118270039-118270538	0.273531524660094	.	.
chr1	118458765	118459264	chr1	118359556	118360055	2900060B14Rik|chr1:118359556-118360055	0.265412433292574	.	.
chr1	118458765	118459264	chr1	118468245	118468744	2900060B14Rik|chr1:118468245-118468744	0.233513952279141	.	.
chr1	118459862	118460361	chr1	118335765	118336264	2900060B14Rik|chr1:118335765-118336264	0.342563483702225	.	.
chr1	118459862	118460361	chr1	118364862	118365361	2900060B14Rik|chr1:118364862-118365361	0.276654514208473	.	.
chr1	118459862	118460361	chr1	118399372	118399871	2900060B14Rik|chr1:118399372-118399871	0.218526907586023	.	.
chr1	118459862	118460361	chr1	118434883	118435382	2900060B14Rik|chr1:118434883-118435382	0.213729296343369	.	.
chr1	120340287	120340786	chr1	120287655	120288154	C1ql2|chr1:120287655-120288154	0.210499965381784	.	.
chr1	120340287	120340786	chr1	120357257	120357756	C1ql2|chr1:120357257-120357756	0.214121315823896	.	.
chr1	120340287	120340786	chr1	120424844	120425343	C1ql2|chr1:120424844-120425343	0.209976091522912	.	.
chr1	120340287	120340786	chr1	120458507	120459006	C1ql2|chr1:120458507-120459006	0.229847182582258	.	.
chr1	120340287	120340786	chr1	120549233	120549732	C1ql2|chr1:120549233-120549732	0.2355698699759	.	.
chr1	120340287	120340786	chr1	120549866	120550365	C1ql2|chr1:120549866-120550365	0.345217032179003	.	.
chr1	120340287	120340786	chr1	120557258	120557757	C1ql2|chr1:120557258-120557757	0.230871232410303	.	.
chr1	120340287	120340786	chr1	120748969	120749468	C1ql2|chr1:120748969-120749468	0.257174871483402	.	.
chr1	120602016	120602515	chr1	120328128	120328627	En1|chr1:120328128-120328627	0.225140244244037	.	.
chr1	120602016	120602515	chr1	120486820	120487319	En1|chr1:120486820-120487319	0.331404282501254	.	.
chr1	120602016	120602515	chr1	120801633	120802132	En1|chr1:120801633-120802132	0.329712843762613	.	.
chr1	120602016	120602515	chr1	120817488	120817987	En1|chr1:120817488-120817987	0.363297637925788	.	.
chr1	120602016	120602515	chr1	120859560	120860059	En1|chr1:120859560-120860059	0.233533682139664	.	.
chr1	120602016	120602515	chr1	120963770	120964269	En1|chr1:120963770-120964269	0.321822941987751	.	.
chr1	120602767	120603266	chr1	120263120	120263619	En1|chr1:120263120-120263619	0.242639114813972	.	.
chr1	120602767	120603266	chr1	120486820	120487319	En1|chr1:120486820-120487319	0.352764018591115	.	.
chr1	120602767	120603266	chr1	120963770	120964269	En1|chr1:120963770-120964269	0.266016320228148	.	.
chr1	120757376	120757875	chr1	120549233	120549732	Gm29346|chr1:120549233-120549732	0.29097720439455	.	.
chr1	120757376	120757875	chr1	120549866	120550365	Gm29346|chr1:120549866-120550365	0.308275402044378	.	.
chr1	120757376	120757875	chr1	120627296	120627795	Gm29346|chr1:120627296-120627795	0.293788904466647	.	.
chr1	120757376	120757875	chr1	120643353	120643852	Gm29346|chr1:120643353-120643852	0.406456602911412	.	.
chr1	120757376	120757875	chr1	120963770	120964269	Gm29346|chr1:120963770-120964269	0.342865693798886	.	.
chr1	120757376	120757875	chr1	121014059	121014558	Gm29346|chr1:121014059-121014558	0.395947882952501	.	.
chr1	120816178	120816677	chr1	120817488	120817987	Gm29345|chr1:120817488-120817987	0.226754816944314	.	.
chr1	120816178	120816677	chr1	120921461	120921960	Gm29345|chr1:120921461-120921960	0.287148252498738	.	.
chr1	120816178	120816677	chr1	121082299	121082798	Gm29345|chr1:121082299-121082798	0.247595358289711	.	.
chr1	120816178	120816677	chr1	121082802	121083301	Gm29345|chr1:121082802-121083301	0.289206892745781	.	.
chr1	124845344	124845843	chr1	124805118	124805617	Dpp10|chr1:124805118-124805617	0.464517890364068	.	.
chr1	124845344	124845843	chr1	124884392	124884891	Dpp10|chr1:124884392-124884891	0.616935953914206	.	.
chr1	124845344	124845843	chr1	124901268	124901767	Dpp10|chr1:124901268-124901767	0.552179651304344	.	.
chr1	124845344	124845843	chr1	125039496	125039995	Dpp10|chr1:125039496-125039995	0.575929862602096	.	.
chr1	124845344	124845843	chr1	125187153	125187652	Dpp10|chr1:125187153-125187652	0.403247156874014	.	.
chr1	124845344	124845843	chr1	125236925	125237424	Dpp10|chr1:125236925-125237424	0.239214756882072	.	.
chr1	124845849	124846348	chr1	124805118	124805617	Dpp10|chr1:124805118-124805617	0.379444811249363	.	.
chr1	124845849	124846348	chr1	124884392	124884891	Dpp10|chr1:124884392-124884891	0.262254108522781	.	.
chr1	124845849	124846348	chr1	124901268	124901767	Dpp10|chr1:124901268-124901767	0.294731255003609	.	.
chr1	124845849	124846348	chr1	124914375	124914874	Dpp10|chr1:124914375-124914874	0.261697315457385	.	.
chr1	124845849	124846348	chr1	125236925	125237424	Dpp10|chr1:125236925-125237424	0.386220616937739	.	.
chr1	125435289	125435788	chr1	125370731	125371230	Actr3|chr1:125370731-125371230	0.23823324620332	.	.
chr1	125435289	125435788	chr1	125542200	125542699	Actr3|chr1:125542200-125542699	0.241412629416883	.	.
chr1	125435289	125435788	chr1	125717865	125718364	Actr3|chr1:125717865-125718364	0.215116433281983	.	.
chr1	125560306	125560805	chr1	125287411	125287910	Slc35f5|chr1:125287411-125287910	0.218044204776756	.	.
chr1	125560306	125560805	chr1	125639826	125640325	Slc35f5|chr1:125639826-125640325	0.207710445845735	.	.
chr1	125561216	125561715	chr1	125287411	125287910	Slc35f5|chr1:125287411-125287910	0.380603263025609	.	.
chr1	125561216	125561715	chr1	125312810	125313309	Slc35f5|chr1:125312810-125313309	0.353686396365	.	.
chr1	125561216	125561715	chr1	125623573	125624072	Slc35f5|chr1:125623573-125624072	0.248383794942908	.	.
chr1	125561216	125561715	chr1	125639826	125640325	Slc35f5|chr1:125639826-125640325	0.241079738923882	.	.
chr1	125561216	125561715	chr1	125650355	125650854	Slc35f5|chr1:125650355-125650854	0.359485623527595	.	.
chr1	130422451	130422950	chr1	130516531	130517030	Cd55b|chr1:130516531-130517030	0.25264049765048	.	.
chr1	130422451	130422950	chr1	130516531	130517030	Gm15674|chr1:130516531-130517030	0.25264049765048	.	.
chr1	130422451	130422950	chr1	130517083	130517582	Cd55b|chr1:130517083-130517582	0.367083437659229	.	.
chr1	130422451	130422950	chr1	130517083	130517582	Gm15674|chr1:130517083-130517582	0.367083437659229	.	.
chr1	130717229	130717728	chr1	130274411	130274910	Yod1|chr1:130274411-130274910	0.241287610780042	.	.
chr1	130717229	130717728	chr1	130301769	130302268	Yod1|chr1:130301769-130302268	0.206548513295278	.	.
chr1	130717229	130717728	chr1	130550088	130550587	Yod1|chr1:130550088-130550587	0.240568830761881	.	.
chr1	130717229	130717728	chr1	130699887	130700386	Yod1|chr1:130699887-130700386	0.27728948329162	.	.
chr1	130717229	130717728	chr1	130995515	130996014	Yod1|chr1:130995515-130996014	0.27467194918621	.	.
chr1	130730936	130731435	chr1	130274411	130274910	AA986860|chr1:130274411-130274910	0.206846691751562	.	.
chr1	130730936	130731435	chr1	130301769	130302268	AA986860|chr1:130301769-130302268	0.29683551327758	.	.
chr1	130730936	130731435	chr1	130469502	130470001	AA986860|chr1:130469502-130470001	0.358035998307361	.	.
chr1	130730936	130731435	chr1	130470075	130470574	AA986860|chr1:130470075-130470574	0.244316533903619	.	.
chr1	130730936	130731435	chr1	130547917	130548416	AA986860|chr1:130547917-130548416	0.343427098946381	.	.
chr1	130730936	130731435	chr1	130550088	130550587	AA986860|chr1:130550088-130550587	0.252153246216008	.	.
chr1	130730936	130731435	chr1	130699887	130700386	AA986860|chr1:130699887-130700386	0.32828311125428	.	.
chr1	130730936	130731435	chr1	130995515	130996014	AA986860|chr1:130995515-130996014	0.323208474616881	.	.
chr1	130740232	130740731	chr1	130517083	130517582	Gm28857|chr1:130517083-130517582	0.438015311384575	.	.
chr1	130740232	130740731	chr1	130547917	130548416	Gm28857|chr1:130547917-130548416	0.457082559508047	.	.
chr1	130740232	130740731	chr1	130828591	130829090	Gm28857|chr1:130828591-130829090	0.754385661995301	.	.
chr1	130740232	130740731	chr1	130889505	130890004	Gm28857|chr1:130889505-130890004	0.263017286974398	.	.
chr1	130740732	130741231	chr1	130517083	130517582	Gm28857|chr1:130517083-130517582	0.311161766646042	.	.
chr1	130740732	130741231	chr1	130547917	130548416	Gm28857|chr1:130547917-130548416	0.2093460771441	.	.
chr1	130740732	130741231	chr1	130828591	130829090	Gm28857|chr1:130828591-130829090	0.351059749020439	.	.
chr1	130740732	130741231	chr1	130995515	130996014	Gm28857|chr1:130995515-130996014	0.376952077191723	.	.
chr1	130741265	130741764	chr1	130301769	130302268	Gm28857|chr1:130301769-130302268	0.419266401191572	.	.
chr1	130741265	130741764	chr1	130374141	130374640	Gm28857|chr1:130374141-130374640	0.560912710597236	.	.
chr1	130741265	130741764	chr1	130374141	130374640	Gm28857|chr1:130374141-130374640	0.560912710597237	.	.
chr1	130741265	130741764	chr1	130469502	130470001	Gm28857|chr1:130469502-130470001	0.288406648666391	.	.
chr1	130741265	130741764	chr1	130470075	130470574	Gm28857|chr1:130470075-130470574	0.570905329261483	.	.
chr1	130741265	130741764	chr1	130512971	130513470	Gm28857|chr1:130512971-130513470	0.768267322291759	.	.
chr1	130741265	130741764	chr1	130516531	130517030	Gm28857|chr1:130516531-130517030	0.592202192534368	.	.
chr1	130741265	130741764	chr1	130517083	130517582	Gm28857|chr1:130517083-130517582	0.392242264125754	.	.
chr1	130741265	130741764	chr1	130550088	130550587	Gm28857|chr1:130550088-130550587	0.394514553074937	.	.
chr1	130741265	130741764	chr1	130848396	130848895	Gm28857|chr1:130848396-130848895	0.402861506271084	.	.
chr1	130767019	130767518	chr1	130512971	130513470	Gm28856|chr1:130512971-130513470	0.572776659986948	.	.
chr1	130767019	130767518	chr1	130516531	130517030	Gm28856|chr1:130516531-130517030	0.234161876738734	.	.
chr1	130767019	130767518	chr1	130550088	130550587	Gm28856|chr1:130550088-130550587	0.692570694440049	.	.
chr1	130767019	130767518	chr1	130699887	130700386	Gm28856|chr1:130699887-130700386	0.476291316432877	.	.
chr1	130767019	130767518	chr1	130715647	130716146	Gm28856|chr1:130715647-130716146	0.312643071201925	.	.
chr1	130767019	130767518	chr1	130848396	130848895	Gm28856|chr1:130848396-130848895	0.246740869357528	.	.
chr1	130767019	130767518	chr1	130995515	130996014	Gm28856|chr1:130995515-130996014	0.38338166514438	.	.
chr1	133363199	133363698	chr1	133255441	133255940	Etnk2|chr1:133255441-133255940	0.238231180690752	.	.
chr1	133363199	133363698	chr1	133279691	133280190	Etnk2|chr1:133279691-133280190	0.259218095663868	.	.
chr1	133363199	133363698	chr1	133314356	133314855	Etnk2|chr1:133314356-133314855	0.221658779523942	.	.
chr1	133363199	133363698	chr1	133353486	133353985	Etnk2|chr1:133353486-133353985	0.532921945661163	.	.
chr1	133363199	133363698	chr1	133385453	133385952	Etnk2|chr1:133385453-133385952	0.458582085634032	.	.
chr1	133363199	133363698	chr1	133397024	133397523	Etnk2|chr1:133397024-133397523	0.283354196837666	.	.
chr1	133363199	133363698	chr1	133397607	133398106	Etnk2|chr1:133397607-133398106	0.410037386616746	.	.
chr1	133363199	133363698	chr1	133492051	133492550	Etnk2|chr1:133492051-133492550	0.370440811737538	.	.
chr1	133363199	133363698	chr1	133492567	133493066	Etnk2|chr1:133492567-133493066	0.423680565545584	.	.
chr1	133363199	133363698	chr1	133596626	133597125	Etnk2|chr1:133596626-133597125	0.255065238391987	.	.
chr1	133363199	133363698	chr1	133736167	133736666	Etnk2|chr1:133736167-133736666	0.271503827687833	.	.
chr1	133423241	133423740	chr1	133267838	133268337	Sox13|chr1:133267838-133268337	0.29533363813607	.	.
chr1	133423241	133423740	chr1	133314356	133314855	Sox13|chr1:133314356-133314855	0.213902427788011	.	.
chr1	133423241	133423740	chr1	133353486	133353985	Sox13|chr1:133353486-133353985	0.322651604109895	.	.
chr1	133423241	133423740	chr1	133381952	133382451	Sox13|chr1:133381952-133382451	0.324020224561933	.	.
chr1	133423241	133423740	chr1	133397024	133397523	Sox13|chr1:133397024-133397523	0.418413267766852	.	.
chr1	133423241	133423740	chr1	133492051	133492550	Sox13|chr1:133492051-133492550	0.343488726867831	.	.
chr1	133423241	133423740	chr1	133492567	133493066	Sox13|chr1:133492567-133493066	0.437905182529837	.	.
chr1	133423241	133423740	chr1	133596626	133597125	Sox13|chr1:133596626-133597125	0.524255428975054	.	.
chr1	133423241	133423740	chr1	133695885	133696384	Sox13|chr1:133695885-133696384	0.434480704142181	.	.
chr1	133424176	133424675	chr1	133251229	133251728	Sox13|chr1:133251229-133251728	0.224562008249476	.	.
chr1	133424176	133424675	chr1	133267838	133268337	Sox13|chr1:133267838-133268337	0.231426940504979	.	.
chr1	133424176	133424675	chr1	133314356	133314855	Sox13|chr1:133314356-133314855	0.23328123870488	.	.
chr1	133424176	133424675	chr1	133353486	133353985	Sox13|chr1:133353486-133353985	0.362672391099212	.	.
chr1	133424176	133424675	chr1	133385453	133385952	Sox13|chr1:133385453-133385952	0.238479951874112	.	.
chr1	133424176	133424675	chr1	133397024	133397523	Sox13|chr1:133397024-133397523	0.459879872927332	.	.
chr1	133424176	133424675	chr1	133397607	133398106	Sox13|chr1:133397607-133398106	0.400341952019318	.	.
chr1	133424176	133424675	chr1	133492051	133492550	Sox13|chr1:133492051-133492550	0.398061700808598	.	.
chr1	133424176	133424675	chr1	133492567	133493066	Sox13|chr1:133492567-133493066	0.450316913638143	.	.
chr1	133424176	133424675	chr1	133596626	133597125	Sox13|chr1:133596626-133597125	0.321964810515364	.	.
chr1	133424176	133424675	chr1	133695885	133696384	Sox13|chr1:133695885-133696384	0.325437146145775	.	.
chr1	133609585	133610084	chr1	133255441	133255940	Snrpe|chr1:133255441-133255940	0.480479468872126	.	.
chr1	133609585	133610084	chr1	133291782	133292281	Snrpe|chr1:133291782-133292281	0.255948858828521	.	.
chr1	133609585	133610084	chr1	133843222	133843721	Snrpe|chr1:133843222-133843721	0.285876596878671	.	.
chr1	133610089	133610588	chr1	133884598	133885097	Snrpe|chr1:133884598-133885097	0.218776503054237	.	.
chr1	133660660	133661159	chr1	133302524	133303023	Gm38394|chr1:133302524-133303023	0.238931294356641	.	.
chr1	133660660	133661159	chr1	133302524	133303023	Zbed6|chr1:133302524-133303023	0.238931294356641	.	.
chr1	133660660	133661159	chr1	133302524	133303023	Zc3h11a|chr1:133302524-133303023	0.238931294356641	.	.
chr1	133660660	133661159	chr1	133353486	133353985	Gm38394|chr1:133353486-133353985	0.273818410543335	.	.
chr1	133660660	133661159	chr1	133353486	133353985	Zbed6|chr1:133353486-133353985	0.273818410543335	.	.
chr1	133660660	133661159	chr1	133353486	133353985	Zc3h11a|chr1:133353486-133353985	0.273818410543335	.	.
chr1	133660660	133661159	chr1	133385453	133385952	Gm38394|chr1:133385453-133385952	0.371516349961165	.	.
chr1	133660660	133661159	chr1	133385453	133385952	Zbed6|chr1:133385453-133385952	0.371516349961165	.	.
chr1	133660660	133661159	chr1	133385453	133385952	Zc3h11a|chr1:133385453-133385952	0.371516349961165	.	.
chr1	133660660	133661159	chr1	133397607	133398106	Gm38394|chr1:133397607-133398106	0.310507981856511	.	.
chr1	133660660	133661159	chr1	133397607	133398106	Zbed6|chr1:133397607-133398106	0.310507981856511	.	.
chr1	133660660	133661159	chr1	133397607	133398106	Zc3h11a|chr1:133397607-133398106	0.310507981856511	.	.
chr1	133660660	133661159	chr1	133736167	133736666	Gm38394|chr1:133736167-133736666	0.316883112413743	.	.
chr1	133660660	133661159	chr1	133736167	133736666	Zbed6|chr1:133736167-133736666	0.316883112413743	.	.
chr1	133660660	133661159	chr1	133736167	133736666	Zc3h11a|chr1:133736167-133736666	0.316883112413743	.	.
chr1	133660660	133661159	chr1	133762854	133763353	Gm38394|chr1:133762854-133763353	0.441822779277041	.	.
chr1	133660660	133661159	chr1	133762854	133763353	Zbed6|chr1:133762854-133763353	0.441822779277041	.	.
chr1	133660660	133661159	chr1	133762854	133763353	Zc3h11a|chr1:133762854-133763353	0.441822779277041	.	.
chr1	133660660	133661159	chr1	133825536	133826035	Gm38394|chr1:133825536-133826035	0.467164640212274	.	.
chr1	133660660	133661159	chr1	133825536	133826035	Zbed6|chr1:133825536-133826035	0.467164640212274	.	.
chr1	133660660	133661159	chr1	133825536	133826035	Zc3h11a|chr1:133825536-133826035	0.467164640212274	.	.
chr1	133660660	133661159	chr1	133884047	133884546	Gm38394|chr1:133884047-133884546	0.388670254206807	.	.
chr1	133660660	133661159	chr1	133884047	133884546	Zbed6|chr1:133884047-133884546	0.388670254206807	.	.
chr1	133660660	133661159	chr1	133884047	133884546	Zc3h11a|chr1:133884047-133884546	0.388670254206807	.	.
chr1	133660660	133661159	chr1	133884598	133885097	Gm38394|chr1:133884598-133885097	0.350375253903994	.	.
chr1	133660660	133661159	chr1	133884598	133885097	Zbed6|chr1:133884598-133885097	0.350375253903994	.	.
chr1	133660660	133661159	chr1	133884598	133885097	Zc3h11a|chr1:133884598-133885097	0.350375253903994	.	.
chr1	133660660	133661159	chr1	133886923	133887422	Gm38394|chr1:133886923-133887422	0.470290442776159	.	.
chr1	133660660	133661159	chr1	133886923	133887422	Zbed6|chr1:133886923-133887422	0.470290442776159	.	.
chr1	133660660	133661159	chr1	133886923	133887422	Zc3h11a|chr1:133886923-133887422	0.470290442776159	.	.
chr1	133660660	133661159	chr1	133978642	133979141	Gm38394|chr1:133978642-133979141	0.35799728284035	.	.
chr1	133660660	133661159	chr1	133978642	133979141	Zbed6|chr1:133978642-133979141	0.35799728284035	.	.
chr1	133660660	133661159	chr1	133978642	133979141	Zc3h11a|chr1:133978642-133979141	0.35799728284035	.	.
chr1	133661173	133661672	chr1	133397607	133398106	Gm38394|chr1:133397607-133398106	0.307542478652647	.	.
chr1	133661173	133661672	chr1	133397607	133398106	Zbed6|chr1:133397607-133398106	0.307542478652647	.	.
chr1	133661173	133661672	chr1	133397607	133398106	Zc3h11a|chr1:133397607-133398106	0.307542478652647	.	.
chr1	133661173	133661672	chr1	133736167	133736666	Gm38394|chr1:133736167-133736666	0.359706592779138	.	.
chr1	133661173	133661672	chr1	133736167	133736666	Zbed6|chr1:133736167-133736666	0.359706592779138	.	.
chr1	133661173	133661672	chr1	133736167	133736666	Zc3h11a|chr1:133736167-133736666	0.359706592779138	.	.
chr1	133661173	133661672	chr1	133762854	133763353	Gm38394|chr1:133762854-133763353	0.299166847328699	.	.
chr1	133661173	133661672	chr1	133762854	133763353	Zbed6|chr1:133762854-133763353	0.299166847328699	.	.
chr1	133661173	133661672	chr1	133762854	133763353	Zc3h11a|chr1:133762854-133763353	0.299166847328699	.	.
chr1	133661173	133661672	chr1	133825536	133826035	Gm38394|chr1:133825536-133826035	0.371637218213021	.	.
chr1	133661173	133661672	chr1	133825536	133826035	Zbed6|chr1:133825536-133826035	0.371637218213021	.	.
chr1	133661173	133661672	chr1	133825536	133826035	Zc3h11a|chr1:133825536-133826035	0.371637218213021	.	.
chr1	133661173	133661672	chr1	133886923	133887422	Gm38394|chr1:133886923-133887422	0.276859448887909	.	.
chr1	133661173	133661672	chr1	133886923	133887422	Zbed6|chr1:133886923-133887422	0.276859448887909	.	.
chr1	133661173	133661672	chr1	133886923	133887422	Zc3h11a|chr1:133886923-133887422	0.276859448887909	.	.
chr1	133661173	133661672	chr1	133977217	133977716	Gm38394|chr1:133977217-133977716	0.312469619845142	.	.
chr1	133661173	133661672	chr1	133977217	133977716	Zbed6|chr1:133977217-133977716	0.312469619845142	.	.
chr1	133661173	133661672	chr1	133977217	133977716	Zc3h11a|chr1:133977217-133977716	0.312469619845142	.	.
chr1	133800824	133801323	chr1	133736167	133736666	Atp2b4|chr1:133736167-133736666	0.21385558901374	.	.
chr1	133800824	133801323	chr1	133762854	133763353	Atp2b4|chr1:133762854-133763353	0.340156317214388	.	.
chr1	133800824	133801323	chr1	133843222	133843721	Atp2b4|chr1:133843222-133843721	0.25609747476821	.	.
chr1	133800824	133801323	chr1	133884047	133884546	Atp2b4|chr1:133884047-133884546	0.361776712343007	.	.
chr1	133800824	133801323	chr1	133886923	133887422	Atp2b4|chr1:133886923-133887422	0.645123406988702	.	.
chr1	133800824	133801323	chr1	133978642	133979141	Atp2b4|chr1:133978642-133979141	0.329528271944583	.	.
chr1	133834221	133834720	chr1	133736167	133736666	Gm28441|chr1:133736167-133736666	0.352376207910105	.	.
chr1	133834221	133834720	chr1	133744472	133744971	Gm28441|chr1:133744472-133744971	0.424086408880737	.	.
chr1	133834221	133834720	chr1	133977217	133977716	Gm28441|chr1:133977217-133977716	0.513311879663626	.	.
chr1	133908258	133908757	chr1	133736167	133736666	Optc|chr1:133736167-133736666	0.233412220750127	.	.
chr1	133908258	133908757	chr1	133762854	133763353	Optc|chr1:133762854-133763353	0.653346296758907	.	.
chr1	133908258	133908757	chr1	133825536	133826035	Optc|chr1:133825536-133826035	0.457875574311444	.	.
chr1	133908258	133908757	chr1	133884047	133884546	Optc|chr1:133884047-133884546	0.367604199796299	.	.
chr1	133908258	133908757	chr1	133884598	133885097	Optc|chr1:133884598-133885097	0.296326881423279	.	.
chr1	133908258	133908757	chr1	133886923	133887422	Optc|chr1:133886923-133887422	0.608423368437153	.	.
chr1	133908258	133908757	chr1	133978642	133979141	Optc|chr1:133978642-133979141	0.252112410837335	.	.
chr1	133908258	133908757	chr1	133978642	133979141	Optc|chr1:133978642-133979141	0.252112410837336	.	.
chr1	133920748	133921247	chr1	133736167	133736666	Prelp|chr1:133736167-133736666	0.207017480607063	.	.
chr1	133920748	133921247	chr1	133762854	133763353	Prelp|chr1:133762854-133763353	0.507303653755738	.	.
chr1	133920748	133921247	chr1	133825536	133826035	Prelp|chr1:133825536-133826035	0.265190900262494	.	.
chr1	133920748	133921247	chr1	133843222	133843721	Prelp|chr1:133843222-133843721	0.256304770898032	.	.
chr1	133920748	133921247	chr1	133884047	133884546	Prelp|chr1:133884047-133884546	0.552425255519526	.	.
chr1	133920748	133921247	chr1	133884598	133885097	Prelp|chr1:133884598-133885097	0.43078308672793	.	.
chr1	133920748	133921247	chr1	133886923	133887422	Prelp|chr1:133886923-133887422	0.710837065704733	.	.
chr1	133920748	133921247	chr1	133978642	133979141	Prelp|chr1:133978642-133979141	0.402038031514196	.	.
chr1	139378997	139379496	chr1	139478820	139479319	4933436E23Rik|chr1:139478820-139479319	0.263097102627135	.	.
chr1	139378997	139379496	chr1	139480150	139480649	4933436E23Rik|chr1:139480150-139480649	0.274111233169319	.	.
chr1	139454477	139454976	chr1	139438315	139438814	Aspm|chr1:139438315-139438814	0.251893702478739	.	.
chr1	139454477	139454976	chr1	139478820	139479319	Aspm|chr1:139478820-139479319	0.236084812008803	.	.
chr1	140245186	140245685	chr1	139886996	139887495	Kcnt2|chr1:139886996-139887495	0.36564661743151	.	.
chr1	140245186	140245685	chr1	140179977	140180476	Kcnt2|chr1:140179977-140180476	0.222377019888771	.	.
chr1	140245186	140245685	chr1	140383633	140384132	Kcnt2|chr1:140383633-140384132	0.234558775383152	.	.
chr1	140245761	140246260	chr1	140383633	140384132	Kcnt2|chr1:140383633-140384132	0.2683105731547	.	.
chr1	143640493	143640992	chr1	143258203	143258702	B3galt2|chr1:143258203-143258702	0.413905670923153	.	.
chr1	143640493	143640992	chr1	143258851	143259350	B3galt2|chr1:143258851-143259350	0.237015560768178	.	.
chr1	143640493	143640992	chr1	143265853	143266352	B3galt2|chr1:143265853-143266352	0.354825168531698	.	.
chr1	143640493	143640992	chr1	143276314	143276813	B3galt2|chr1:143276314-143276813	0.290775830395765	.	.
chr1	143640493	143640992	chr1	143339924	143340423	B3galt2|chr1:143339924-143340423	0.271105630194598	.	.
chr1	143640493	143640992	chr1	143550627	143551126	B3galt2|chr1:143550627-143551126	0.37718940012815	.	.
chr1	143640493	143640992	chr1	143644121	143644620	B3galt2|chr1:143644121-143644620	0.327458980266519	.	.
chr1	143640493	143640992	chr1	143675664	143676163	B3galt2|chr1:143675664-143676163	0.263128997323958	.	.
chr1	143641020	143641519	chr1	143339383	143339882	B3galt2|chr1:143339383-143339882	0.215516623045093	.	.
chr1	143641020	143641519	chr1	143339924	143340423	B3galt2|chr1:143339924-143340423	0.283862389535822	.	.
chr1	143641020	143641519	chr1	143503441	143503940	B3galt2|chr1:143503441-143503940	0.261894098187647	.	.
chr1	143641020	143641519	chr1	143644121	143644620	B3galt2|chr1:143644121-143644620	0.242351460473359	.	.
chr1	143701942	143702441	chr1	143524539	143525038	Cdc73|chr1:143524539-143525038	0.338661882107518	.	.
chr1	143701942	143702441	chr1	143541402	143541901	Cdc73|chr1:143541402-143541901	0.345488939379519	.	.
chr1	143701942	143702441	chr1	143566320	143566819	Cdc73|chr1:143566320-143566819	0.333323795982455	.	.
chr1	143702603	143703102	chr1	143503441	143503940	Cdc73|chr1:143503441-143503940	0.447588939714059	.	.
chr1	143702603	143703102	chr1	143739248	143739747	Cdc73|chr1:143739248-143739747	0.24152469895749	.	.
chr1	144003472	144003971	chr1	144023118	144023617	Rgs2|chr1:144023118-144023617	0.248384698823043	.	.
chr1	144003472	144003971	chr1	144243463	144243962	Rgs2|chr1:144243463-144243962	0.208669107338341	.	.
chr1	144003472	144003971	chr1	144452134	144452633	Rgs2|chr1:144452134-144452633	0.225842449888956	.	.
chr1	150099643	150100142	chr1	149758331	149758830	Ptgs2|chr1:149758331-149758830	0.40332693816408	.	.
chr1	150099643	150100142	chr1	149758331	149758830	Ptgs2os|chr1:149758331-149758830	0.40332693816408	.	.
chr1	150099643	150100142	chr1	149760419	149760918	Ptgs2|chr1:149760419-149760918	0.284317980373494	.	.
chr1	150099643	150100142	chr1	149760419	149760918	Ptgs2os|chr1:149760419-149760918	0.284317980373494	.	.
chr1	150099643	150100142	chr1	149804500	149804999	Ptgs2|chr1:149804500-149804999	0.405337687345372	.	.
chr1	150099643	150100142	chr1	149804500	149804999	Ptgs2os|chr1:149804500-149804999	0.405337687345372	.	.
chr1	150099643	150100142	chr1	149876488	149876987	Ptgs2|chr1:149876488-149876987	0.267587831085515	.	.
chr1	150099643	150100142	chr1	149876488	149876987	Ptgs2os|chr1:149876488-149876987	0.267587831085515	.	.
chr1	150099643	150100142	chr1	149882561	149883060	Ptgs2|chr1:149882561-149883060	0.434464268713007	.	.
chr1	150099643	150100142	chr1	149882561	149883060	Ptgs2os|chr1:149882561-149883060	0.434464268713007	.	.
chr1	150099643	150100142	chr1	149946948	149947447	Ptgs2|chr1:149946948-149947447	0.673699334444701	.	.
chr1	150099643	150100142	chr1	149946948	149947447	Ptgs2os|chr1:149946948-149947447	0.673699334444701	.	.
chr1	150099643	150100142	chr1	150208073	150208572	Ptgs2|chr1:150208073-150208572	0.617624149125378	.	.
chr1	150099643	150100142	chr1	150208073	150208572	Ptgs2|chr1:150208073-150208572	0.617624149125379	.	.
chr1	150099643	150100142	chr1	150208073	150208572	Ptgs2os|chr1:150208073-150208572	0.617624149125378	.	.
chr1	150099643	150100142	chr1	150208073	150208572	Ptgs2os|chr1:150208073-150208572	0.617624149125379	.	.
chr1	150099643	150100142	chr1	150472423	150472922	Ptgs2|chr1:150472423-150472922	0.518279621178523	.	.
chr1	150099643	150100142	chr1	150472423	150472922	Ptgs2os|chr1:150472423-150472922	0.518279621178523	.	.
chr1	150393401	150393900	chr1	150540218	150540717	Odr4|chr1:150540218-150540717	0.247541873346831	.	.
chr1	150393401	150393900	chr1	150540218	150540717	Tpr|chr1:150540218-150540717	0.247541873346831	.	.
chr1	150993205	150993704	chr1	150680903	150681402	Hmcn1|chr1:150680903-150681402	0.413861114104341	.	.
chr1	150993205	150993704	chr1	150759369	150759868	Hmcn1|chr1:150759369-150759868	0.362558425106011	.	.
chr1	150993205	150993704	chr1	150992121	150992620	Hmcn1|chr1:150992121-150992620	0.314688399911755	.	.
chr1	155811945	155812444	chr1	155784767	155785266	Qsox1|chr1:155784767-155785266	0.342161490011017	.	.
chr1	155811945	155812444	chr1	155785863	155786362	Qsox1|chr1:155785863-155786362	0.239879794095744	.	.
chr1	155811945	155812444	chr1	156000940	156001439	Qsox1|chr1:156000940-156001439	0.232885359154903	.	.
chr1	155811945	155812444	chr1	156085751	156086250	Qsox1|chr1:156085751-156086250	0.230416712098958	.	.
chr1	155811945	155812444	chr1	156168726	156169225	Qsox1|chr1:156168726-156169225	0.232233705233473	.	.
chr1	155811945	155812444	chr1	156169287	156169786	Qsox1|chr1:156169287-156169786	0.22102484432859	.	.
chr1	155811945	155812444	chr1	156183175	156183674	Qsox1|chr1:156183175-156183674	0.259397125949867	.	.
chr1	155811945	155812444	chr1	156217927	156218426	Qsox1|chr1:156217927-156218426	0.316085602653506	.	.
chr1	155811945	155812444	chr1	156229365	156229864	Qsox1|chr1:156229365-156229864	0.407987857386026	.	.
chr1	155811945	155812444	chr1	156241652	156242151	Qsox1|chr1:156241652-156242151	0.207340084694027	.	.
chr1	155812620	155813119	chr1	155784767	155785266	Qsox1|chr1:155784767-155785266	0.479452156457674	.	.
chr1	155812620	155813119	chr1	155785863	155786362	Qsox1|chr1:155785863-155786362	0.442392232867417	.	.
chr1	155812620	155813119	chr1	156040577	156041076	Qsox1|chr1:156040577-156041076	0.249566154288721	.	.
chr1	155812620	155813119	chr1	156114415	156114914	Qsox1|chr1:156114415-156114914	0.400525657388077	.	.
chr1	155812620	155813119	chr1	156114990	156115489	Qsox1|chr1:156114990-156115489	0.291680906050296	.	.
chr1	155812620	155813119	chr1	156168726	156169225	Qsox1|chr1:156168726-156169225	0.381470196111694	.	.
chr1	155812620	155813119	chr1	156169287	156169786	Qsox1|chr1:156169287-156169786	0.258248807406635	.	.
chr1	155812620	155813119	chr1	156229365	156229864	Qsox1|chr1:156229365-156229864	0.222277812876657	.	.
chr1	155973115	155973614	chr1	156105231	156105730	Cep350|chr1:156105231-156105730	0.267039179715552	.	.
chr1	155973115	155973614	chr1	156221667	156222166	Cep350|chr1:156221667-156222166	0.280838152589935	.	.
chr1	155973668	155974167	chr1	155796463	155796962	Cep350|chr1:155796463-155796962	0.257760294387782	.	.
chr1	156035344	156035843	chr1	156040577	156041076	Tor1aip1|chr1:156040577-156041076	0.239794453047623	.	.
chr1	156035344	156035843	chr1	156040577	156041076	Tor1aip2|chr1:156040577-156041076	0.239794453047623	.	.
chr1	156035344	156035843	chr1	156105231	156105730	Tor1aip1|chr1:156105231-156105730	0.455249164805163	.	.
chr1	156035344	156035843	chr1	156105231	156105730	Tor1aip2|chr1:156105231-156105730	0.455249164805163	.	.
chr1	156035344	156035843	chr1	156221667	156222166	Tor1aip1|chr1:156221667-156222166	0.314200968473209	.	.
chr1	156035344	156035843	chr1	156221667	156222166	Tor1aip2|chr1:156221667-156222166	0.314200968473209	.	.
chr1	156035344	156035843	chr1	156445069	156445568	Tor1aip1|chr1:156445069-156445568	0.29276591247037	.	.
chr1	156035344	156035843	chr1	156445069	156445568	Tor1aip2|chr1:156445069-156445568	0.29276591247037	.	.
chr1	156035344	156035843	chr1	156450435	156450934	Tor1aip1|chr1:156450435-156450934	0.583291910742285	.	.
chr1	156035344	156035843	chr1	156450435	156450934	Tor1aip2|chr1:156450435-156450934	0.583291910742285	.	.
chr1	156035878	156036377	chr1	156445069	156445568	Tor1aip1|chr1:156445069-156445568	0.319099191069189	.	.
chr1	156035878	156036377	chr1	156445069	156445568	Tor1aip2|chr1:156445069-156445568	0.319099191069189	.	.
chr1	156035878	156036377	chr1	156450435	156450934	Tor1aip1|chr1:156450435-156450934	0.467138038248275	.	.
chr1	156035878	156036377	chr1	156450435	156450934	Tor1aip2|chr1:156450435-156450934	0.467138038248275	.	.
chr1	156036379	156036878	chr1	155905476	155905975	Tor1aip1|chr1:155905476-155905975	0.255244312519975	.	.
chr1	156036379	156036878	chr1	156040577	156041076	Tor1aip1|chr1:156040577-156041076	0.306888293439482	.	.
chr1	156036379	156036878	chr1	156450435	156450934	Tor1aip1|chr1:156450435-156450934	0.400153599298186	.	.
chr1	156036379	156036878	chr1	156450435	156450934	Tor1aip1|chr1:156450435-156450934	0.400153599298187	.	.
chr1	156204053	156204552	chr1	155784767	155785266	Fam163a|chr1:155784767-155785266	0.284926177394456	.	.
chr1	156204053	156204552	chr1	155785863	155786362	Fam163a|chr1:155785863-155786362	0.305772913386775	.	.
chr1	156204053	156204552	chr1	155797460	155797959	Fam163a|chr1:155797460-155797959	0.347963102024965	.	.
chr1	156204053	156204552	chr1	156000940	156001439	Fam163a|chr1:156000940-156001439	0.284697447343189	.	.
chr1	156204053	156204552	chr1	156085751	156086250	Fam163a|chr1:156085751-156086250	0.255847834388968	.	.
chr1	156204053	156204552	chr1	156168726	156169225	Fam163a|chr1:156168726-156169225	0.324394834533355	.	.
chr1	156204053	156204552	chr1	156169287	156169786	Fam163a|chr1:156169287-156169786	0.323542708810522	.	.
chr1	156204053	156204552	chr1	156179815	156180314	Fam163a|chr1:156179815-156180314	0.391024648469025	.	.
chr1	156204053	156204552	chr1	156183175	156183674	Fam163a|chr1:156183175-156183674	0.522076408304154	.	.
chr1	156204053	156204552	chr1	156184182	156184681	Fam163a|chr1:156184182-156184681	0.429269040014088	.	.
chr1	156204053	156204552	chr1	156217927	156218426	Fam163a|chr1:156217927-156218426	0.351942404605531	.	.
chr1	156204053	156204552	chr1	156229365	156229864	Fam163a|chr1:156229365-156229864	0.394702598297505	.	.
chr1	156204053	156204552	chr1	156241652	156242151	Fam163a|chr1:156241652-156242151	0.206210630190636	.	.
chr1	156204053	156204552	chr1	156254780	156255279	Fam163a|chr1:156254780-156255279	0.366933925719128	.	.
chr1	156204775	156205274	chr1	155784200	155784699	Fam163a|chr1:155784200-155784699	0.24651901652758	.	.
chr1	156204775	156205274	chr1	155784767	155785266	Fam163a|chr1:155784767-155785266	0.373916029597274	.	.
chr1	156204775	156205274	chr1	155785863	155786362	Fam163a|chr1:155785863-155786362	0.427771723975457	.	.
chr1	156204775	156205274	chr1	156105231	156105730	Fam163a|chr1:156105231-156105730	0.34836304338151	.	.
chr1	156204775	156205274	chr1	156114415	156114914	Fam163a|chr1:156114415-156114914	0.430416771652992	.	.
chr1	156204775	156205274	chr1	156114990	156115489	Fam163a|chr1:156114990-156115489	0.366658838927119	.	.
chr1	156204775	156205274	chr1	156168726	156169225	Fam163a|chr1:156168726-156169225	0.601348243170253	.	.
chr1	156204775	156205274	chr1	156169287	156169786	Fam163a|chr1:156169287-156169786	0.340746445215079	.	.
chr1	156204775	156205274	chr1	156179815	156180314	Fam163a|chr1:156179815-156180314	0.421303057129994	.	.
chr1	156204775	156205274	chr1	156183175	156183674	Fam163a|chr1:156183175-156183674	0.31567843862932	.	.
chr1	156204775	156205274	chr1	156184182	156184681	Fam163a|chr1:156184182-156184681	0.323724813565559	.	.
chr1	156204775	156205274	chr1	156217927	156218426	Fam163a|chr1:156217927-156218426	0.382611706247571	.	.
chr1	156204775	156205274	chr1	156221667	156222166	Fam163a|chr1:156221667-156222166	0.48751680130103	.	.
chr1	156204775	156205274	chr1	156254780	156255279	Fam163a|chr1:156254780-156255279	0.252239376091525	.	.
chr1	156204775	156205274	chr1	156445069	156445568	Fam163a|chr1:156445069-156445568	0.248124562469068	.	.
chr1	156204775	156205274	chr1	156450435	156450934	Fam163a|chr1:156450435-156450934	0.550587753853533	.	.
chr1	156302600	156303099	chr1	156085751	156086250	4930518J20Rik|chr1:156085751-156086250	0.234106792033787	.	.
chr1	156302600	156303099	chr1	156085751	156086250	Tdrd5|chr1:156085751-156086250	0.234106792033787	.	.
chr1	156302600	156303099	chr1	156168726	156169225	4930518J20Rik|chr1:156168726-156169225	0.291153599761853	.	.
chr1	156302600	156303099	chr1	156168726	156169225	Tdrd5|chr1:156168726-156169225	0.291153599761853	.	.
chr1	156302600	156303099	chr1	156179815	156180314	4930518J20Rik|chr1:156179815-156180314	0.293615291602392	.	.
chr1	156302600	156303099	chr1	156179815	156180314	Tdrd5|chr1:156179815-156180314	0.293615291602392	.	.
chr1	156302600	156303099	chr1	156183175	156183674	4930518J20Rik|chr1:156183175-156183674	0.437431695667571	.	.
chr1	156302600	156303099	chr1	156183175	156183674	Tdrd5|chr1:156183175-156183674	0.437431695667571	.	.
chr1	156302600	156303099	chr1	156184182	156184681	4930518J20Rik|chr1:156184182-156184681	0.366797861737689	.	.
chr1	156302600	156303099	chr1	156184182	156184681	Tdrd5|chr1:156184182-156184681	0.366797861737689	.	.
chr1	156302600	156303099	chr1	156229365	156229864	4930518J20Rik|chr1:156229365-156229864	0.279793537950442	.	.
chr1	156302600	156303099	chr1	156229365	156229864	Tdrd5|chr1:156229365-156229864	0.279793537950442	.	.
chr1	156302600	156303099	chr1	156309241	156309740	4930518J20Rik|chr1:156309241-156309740	0.22430758703151	.	.
chr1	156302600	156303099	chr1	156309241	156309740	Tdrd5|chr1:156309241-156309740	0.22430758703151	.	.
chr1	156302600	156303099	chr1	156543852	156544351	4930518J20Rik|chr1:156543852-156544351	0.264732276407999	.	.
chr1	156302600	156303099	chr1	156543852	156544351	Tdrd5|chr1:156543852-156544351	0.264732276407999	.	.
chr1	156302600	156303099	chr1	156565326	156565825	4930518J20Rik|chr1:156565326-156565825	0.274039382119461	.	.
chr1	156302600	156303099	chr1	156565326	156565825	Tdrd5|chr1:156565326-156565825	0.274039382119461	.	.
chr1	156303125	156303624	chr1	156085751	156086250	4930518J20Rik|chr1:156085751-156086250	0.308731501624566	.	.
chr1	156303125	156303624	chr1	156085751	156086250	Tdrd5|chr1:156085751-156086250	0.308731501624566	.	.
chr1	156303125	156303624	chr1	156689787	156690286	4930518J20Rik|chr1:156689787-156690286	0.223046758364917	.	.
chr1	156303125	156303624	chr1	156689787	156690286	Tdrd5|chr1:156689787-156690286	0.223046758364917	.	.
chr1	156420903	156421402	chr1	156040577	156041076	Axdnd1|chr1:156040577-156041076	0.25897085177033	.	.
chr1	156420903	156421402	chr1	156105231	156105730	Axdnd1|chr1:156105231-156105730	0.214826294732559	.	.
chr1	156420903	156421402	chr1	156114415	156114914	Axdnd1|chr1:156114415-156114914	0.37873381607251	.	.
chr1	156420903	156421402	chr1	156114990	156115489	Axdnd1|chr1:156114990-156115489	0.386576645865334	.	.
chr1	156420903	156421402	chr1	156168726	156169225	Axdnd1|chr1:156168726-156169225	0.432520635378465	.	.
chr1	156420903	156421402	chr1	156217927	156218426	Axdnd1|chr1:156217927-156218426	0.286284425731631	.	.
chr1	156420903	156421402	chr1	156221667	156222166	Axdnd1|chr1:156221667-156222166	0.377658567304759	.	.
chr1	156420903	156421402	chr1	156450435	156450934	Axdnd1|chr1:156450435-156450934	0.504681861083525	.	.
chr1	156420903	156421402	chr1	156565326	156565825	Axdnd1|chr1:156565326-156565825	0.435231754322196	.	.
chr1	156420903	156421402	chr1	156581092	156581591	Axdnd1|chr1:156581092-156581591	0.218960317557517	.	.
chr1	156420903	156421402	chr1	156605014	156605513	Axdnd1|chr1:156605014-156605513	0.212681248671941	.	.
chr1	156420903	156421402	chr1	156645076	156645575	Axdnd1|chr1:156645076-156645575	0.313883133068454	.	.
chr1	156474061	156474560	chr1	156114415	156114914	Soat1|chr1:156114415-156114914	0.282179991249049	.	.
chr1	156474061	156474560	chr1	156114990	156115489	Soat1|chr1:156114990-156115489	0.2078991884939	.	.
chr1	156474061	156474560	chr1	156217927	156218426	Soat1|chr1:156217927-156218426	0.245134854814694	.	.
chr1	156474061	156474560	chr1	156269853	156270352	Soat1|chr1:156269853-156270352	0.21850077145399	.	.
chr1	156474061	156474560	chr1	156565326	156565825	Soat1|chr1:156565326-156565825	0.391027386618297	.	.
chr1	156474061	156474560	chr1	156605014	156605513	Soat1|chr1:156605014-156605513	0.251627882246237	.	.
chr1	156558476	156558975	chr1	156450435	156450934	Abl2|chr1:156450435-156450934	0.399853922845389	.	.
chr1	156558476	156558975	chr1	156565326	156565825	Abl2|chr1:156565326-156565825	0.251161063394814	.	.
chr1	156558476	156558975	chr1	156605014	156605513	Abl2|chr1:156605014-156605513	0.393503722983736	.	.
chr1	156558476	156558975	chr1	156658560	156659059	Abl2|chr1:156658560-156659059	0.2739941192962	.	.
chr1	156558476	156558975	chr1	156689787	156690286	Abl2|chr1:156689787-156690286	0.259569415571669	.	.
chr1	156558476	156558975	chr1	156741799	156742298	Abl2|chr1:156741799-156742298	0.453682180340267	.	.
chr1	156674112	156674611	chr1	156450435	156450934	Tor3a|chr1:156450435-156450934	0.238191241089522	.	.
chr1	156674112	156674611	chr1	156689787	156690286	Tor3a|chr1:156689787-156690286	0.265163856176366	.	.
chr1	156718320	156718819	chr1	156270379	156270878	Fam20b|chr1:156270379-156270878	0.250170717578425	.	.
chr1	156718320	156718819	chr1	156309241	156309740	Fam20b|chr1:156309241-156309740	0.292233869917526	.	.
chr1	156718320	156718819	chr1	156565326	156565825	Fam20b|chr1:156565326-156565825	0.224280622161156	.	.
chr1	156718854	156719353	chr1	156309241	156309740	Fam20b|chr1:156309241-156309740	0.260630358252314	.	.
chr1	156718854	156719353	chr1	156450435	156450934	Fam20b|chr1:156450435-156450934	0.22893583869575	.	.
chr1	156718854	156719353	chr1	156565326	156565825	Fam20b|chr1:156565326-156565825	0.261521239024778	.	.
chr1	156719393	156719892	chr1	156254780	156255279	Fam20b|chr1:156254780-156255279	0.229905456635043	.	.
chr1	156719393	156719892	chr1	156270379	156270878	Fam20b|chr1:156270379-156270878	0.424877515867576	.	.
chr1	156719393	156719892	chr1	156309241	156309740	Fam20b|chr1:156309241-156309740	0.236753270281978	.	.
chr1	156719393	156719892	chr1	156710672	156711171	Fam20b|chr1:156710672-156711171	0.236896192313349	.	.
chr1	159231910	159232409	chr1	158953431	158953930	Cop1|chr1:158953431-158953930	0.503938257784872	.	.
chr1	159231910	159232409	chr1	159135252	159135751	Cop1|chr1:159135252-159135751	0.260897379706325	.	.
chr1	159231910	159232409	chr1	159334216	159334715	Cop1|chr1:159334216-159334715	0.483200385132543	.	.
chr1	159231910	159232409	chr1	159355219	159355718	Cop1|chr1:159355219-159355718	0.220968316541455	.	.
chr1	159231910	159232409	chr1	159417075	159417574	Cop1|chr1:159417075-159417574	0.219348095419603	.	.
chr1	161034286	161034785	chr1	161025424	161025923	Gas5|chr1:161025424-161025923	0.347585733359631	.	.
chr1	161034286	161034785	chr1	161025424	161025923	Zbtb37|chr1:161025424-161025923	0.347585733359631	.	.
chr1	161034786	161035285	chr1	161004543	161005042	Gas5|chr1:161004543-161005042	0.330305411137512	.	.
chr1	161034786	161035285	chr1	161004543	161005042	Zbtb37|chr1:161004543-161005042	0.330305411137512	.	.
chr1	161034786	161035285	chr1	161180624	161181123	Gas5|chr1:161180624-161181123	0.212562075617902	.	.
chr1	161034786	161035285	chr1	161180624	161181123	Zbtb37|chr1:161180624-161181123	0.212562075617902	.	.
chr1	161070536	161071035	chr1	161004543	161005042	Cenpl|chr1:161004543-161005042	0.597478078032713	.	.
chr1	161070536	161071035	chr1	161004543	161005042	Dars2|chr1:161004543-161005042	0.597478078032713	.	.
chr1	161130708	161131207	chr1	161025424	161025923	Klhl20|chr1:161025424-161025923	0.274889271476445	.	.
chr1	161131254	161131753	chr1	161196029	161196528	Klhl20|chr1:161196029-161196528	0.323520219981718	.	.
chr1	161143255	161143754	chr1	161025424	161025923	Ankrd45|chr1:161025424-161025923	0.21798628763221	.	.
chr1	161143255	161143754	chr1	161195428	161195927	Ankrd45|chr1:161195428-161195927	0.252390184265292	.	.
chr1	161143255	161143754	chr1	161341374	161341873	Ankrd45|chr1:161341374-161341873	0.391098329774687	.	.
chr1	161159947	161160446	chr1	161109795	161110294	Tex50|chr1:161109795-161110294	0.411383513904431	.	.
chr1	161159947	161160446	chr1	161180624	161181123	Tex50|chr1:161180624-161181123	0.374480549958354	.	.
chr1	161250941	161251440	chr1	161025424	161025923	Prdx6|chr1:161025424-161025923	0.224674228702295	.	.
chr1	161250941	161251440	chr1	161341374	161341873	Prdx6|chr1:161341374-161341873	0.385824728467758	.	.
chr1	161250941	161251440	chr1	161507610	161508109	Prdx6|chr1:161507610-161508109	0.276812362461479	.	.
chr1	161250941	161251440	chr1	161712201	161712700	Prdx6|chr1:161712201-161712700	0.268297298393377	.	.
chr1	161250941	161251440	chr1	161748714	161749213	Prdx6|chr1:161748714-161749213	0.318814057195803	.	.
chr1	162898475	162898974	chr1	162858574	162859073	Fmo2|chr1:162858574-162859073	0.233493897487314	.	.
chr1	162898475	162898974	chr1	163141688	163142187	Fmo2|chr1:163141688-163142187	0.24209109191085	.	.
chr1	162898475	162898974	chr1	163209373	163209872	Fmo2|chr1:163209373-163209872	0.378382936287503	.	.
chr1	162898475	162898974	chr1	163226231	163226730	Fmo2|chr1:163226231-163226730	0.469148958717014	.	.
chr1	163280611	163281110	chr1	163091295	163091794	Gm20471|chr1:163091295-163091794	0.207945504079838	.	.
chr1	163280611	163281110	chr1	163182163	163182662	Gm20471|chr1:163182163-163182662	0.668069685081662	.	.
chr1	163280611	163281110	chr1	163281583	163282082	Gm20471|chr1:163281583-163282082	0.526744721159475	.	.
chr1	163280611	163281110	chr1	163282116	163282615	Gm20471|chr1:163282116-163282615	0.51608328306432	.	.
chr1	163280611	163281110	chr1	163379956	163380455	Gm20471|chr1:163379956-163380455	0.252302444632527	.	.
chr1	163280611	163281110	chr1	163386291	163386790	Gm20471|chr1:163386291-163386790	0.285523000717182	.	.
chr1	163280611	163281110	chr1	163708284	163708783	Gm20471|chr1:163708284-163708783	0.332864490865882	.	.
chr1	163280611	163281110	chr1	163716586	163717085	Gm20471|chr1:163716586-163717085	0.340905465517875	.	.
chr1	163280611	163281110	chr1	163740578	163741077	Gm20471|chr1:163740578-163741077	0.221542269470754	.	.
chr1	163312463	163312962	chr1	163311828	163312327	Prrx1|chr1:163311828-163312327	0.253119777421059	.	.
chr1	163312463	163312962	chr1	163640558	163641057	Prrx1|chr1:163640558-163641057	0.219893763459568	.	.
chr1	163403421	163403920	chr1	163150346	163150845	Gorab|chr1:163150346-163150845	0.334633802387051	.	.
chr1	163403421	163403920	chr1	163552566	163553065	Gorab|chr1:163552566-163553065	0.231357856310429	.	.
chr1	163607621	163608120	chr1	163281583	163282082	Gm29500|chr1:163281583-163282082	0.326125944497683	.	.
chr1	163607621	163608120	chr1	163282116	163282615	Gm29500|chr1:163282116-163282615	0.241098697879382	.	.
chr1	163607621	163608120	chr1	163379956	163380455	Gm29500|chr1:163379956-163380455	0.290328762056416	.	.
chr1	163607621	163608120	chr1	163386291	163386790	Gm29500|chr1:163386291-163386790	0.486607141751369	.	.
chr1	163607621	163608120	chr1	163821315	163821814	Gm29500|chr1:163821315-163821814	0.265976827165773	.	.
chr1	163779331	163779830	chr1	163862594	163863093	Kifap3|chr1:163862594-163863093	0.314961939545199	.	.
chr1	163994642	163995141	chr1	163640558	163641057	BC055324|chr1:163640558-163641057	0.27705300203713	.	.
chr1	163994642	163995141	chr1	163640558	163641057	Mettl18|chr1:163640558-163641057	0.27705300203713	.	.
chr1	163994642	163995141	chr1	163937697	163938196	BC055324|chr1:163937697-163938196	0.2066008161032	.	.
chr1	163994642	163995141	chr1	163937697	163938196	Mettl18|chr1:163937697-163938196	0.2066008161032	.	.
chr1	163994642	163995141	chr1	163953355	163953854	BC055324|chr1:163953355-163953854	0.208395183963773	.	.
chr1	163994642	163995141	chr1	163953355	163953854	Mettl18|chr1:163953355-163953854	0.208395183963773	.	.
chr1	163995217	163995716	chr1	163557432	163557931	BC055324|chr1:163557432-163557931	0.412823512755691	.	.
chr1	163995217	163995716	chr1	163557432	163557931	Mettl18|chr1:163557432-163557931	0.412823512755691	.	.
chr1	163995217	163995716	chr1	163716586	163717085	BC055324|chr1:163716586-163717085	0.422876269505217	.	.
chr1	163995217	163995716	chr1	163716586	163717085	Mettl18|chr1:163716586-163717085	0.422876269505217	.	.
chr1	163995217	163995716	chr1	163740578	163741077	BC055324|chr1:163740578-163741077	0.209290022118226	.	.
chr1	163995217	163995716	chr1	163740578	163741077	Mettl18|chr1:163740578-163741077	0.209290022118226	.	.
chr1	163995217	163995716	chr1	163842188	163842687	BC055324|chr1:163842188-163842687	0.214977478110643	.	.
chr1	163995217	163995716	chr1	163842188	163842687	Mettl18|chr1:163842188-163842687	0.214977478110643	.	.
chr1	163995217	163995716	chr1	163910292	163910791	BC055324|chr1:163910292-163910791	0.319757976896147	.	.
chr1	163995217	163995716	chr1	163910292	163910791	Mettl18|chr1:163910292-163910791	0.319757976896147	.	.
chr1	163995217	163995716	chr1	163937697	163938196	BC055324|chr1:163937697-163938196	0.377747603159942	.	.
chr1	163995217	163995716	chr1	163937697	163938196	Mettl18|chr1:163937697-163938196	0.377747603159942	.	.
chr1	163995217	163995716	chr1	163953355	163953854	BC055324|chr1:163953355-163953854	0.381180764150695	.	.
chr1	163995217	163995716	chr1	163953355	163953854	Mettl18|chr1:163953355-163953854	0.381180764150695	.	.
chr1	166253817	166254316	chr1	166255453	166255952	Ildr2|chr1:166255453-166255952	0.435780931434362	.	.
chr1	166253817	166254316	chr1	166278464	166278963	Ildr2|chr1:166278464-166278963	0.449639860178062	.	.
chr1	166253817	166254316	chr1	166279148	166279647	Ildr2|chr1:166279148-166279647	0.544453687530364	.	.
chr1	166253817	166254316	chr1	166282640	166283139	Ildr2|chr1:166282640-166283139	0.324218952696934	.	.
chr1	166253817	166254316	chr1	166296364	166296863	Ildr2|chr1:166296364-166296863	0.286711541816577	.	.
chr1	166253817	166254316	chr1	166317072	166317571	Ildr2|chr1:166317072-166317571	0.350826588758891	.	.
chr1	166253817	166254316	chr1	166319038	166319537	Ildr2|chr1:166319038-166319537	0.305920949294534	.	.
chr1	166253817	166254316	chr1	166344303	166344802	Ildr2|chr1:166344303-166344802	0.312088465490725	.	.
chr1	166254415	166254914	chr1	166255453	166255952	Ildr2|chr1:166255453-166255952	0.500181768386248	.	.
chr1	166254415	166254914	chr1	166278464	166278963	Ildr2|chr1:166278464-166278963	0.299952350229305	.	.
chr1	166254415	166254914	chr1	166279148	166279647	Ildr2|chr1:166279148-166279647	0.290292077479522	.	.
chr1	166254415	166254914	chr1	166282640	166283139	Ildr2|chr1:166282640-166283139	0.493784091243173	.	.
chr1	166254415	166254914	chr1	166296364	166296863	Ildr2|chr1:166296364-166296863	0.478365943896157	.	.
chr1	166254415	166254914	chr1	166296977	166297476	Ildr2|chr1:166296977-166297476	0.245913652095199	.	.
chr1	166254415	166254914	chr1	166317072	166317571	Ildr2|chr1:166317072-166317571	0.494456783227618	.	.
chr1	166254415	166254914	chr1	166344303	166344802	Ildr2|chr1:166344303-166344802	0.378027046813315	.	.
chr1	166308696	166309195	chr1	166255453	166255952	5330438I03Rik|chr1:166255453-166255952	0.214923676521028	.	.
chr1	166308696	166309195	chr1	166278464	166278963	5330438I03Rik|chr1:166278464-166278963	0.371463834919916	.	.
chr1	166308696	166309195	chr1	166279148	166279647	5330438I03Rik|chr1:166279148-166279647	0.33724966249885	.	.
chr1	166308696	166309195	chr1	166296977	166297476	5330438I03Rik|chr1:166296977-166297476	0.254381032234504	.	.
chr1	166308696	166309195	chr1	166319038	166319537	5330438I03Rik|chr1:166319038-166319537	0.428292991554355	.	.
chr1	166308696	166309195	chr1	166333297	166333796	5330438I03Rik|chr1:166333297-166333796	0.494019646468498	.	.
chr1	166308696	166309195	chr1	166333889	166334388	5330438I03Rik|chr1:166333889-166334388	0.342375601323129	.	.
chr1	166308696	166309195	chr1	166360121	166360620	5330438I03Rik|chr1:166360121-166360620	0.418485223375021	.	.
chr1	166309200	166309699	chr1	166255453	166255952	5330438I03Rik|chr1:166255453-166255952	0.368957757563606	.	.
chr1	166309200	166309699	chr1	166278464	166278963	5330438I03Rik|chr1:166278464-166278963	0.274219174936603	.	.
chr1	166309200	166309699	chr1	166279148	166279647	5330438I03Rik|chr1:166279148-166279647	0.253623485083421	.	.
chr1	166309200	166309699	chr1	166282640	166283139	5330438I03Rik|chr1:166282640-166283139	0.27854634095719	.	.
chr1	166309200	166309699	chr1	166317072	166317571	5330438I03Rik|chr1:166317072-166317571	0.277822664432346	.	.
chr1	166309200	166309699	chr1	166319038	166319537	5330438I03Rik|chr1:166319038-166319537	0.414357214335735	.	.
chr1	166309200	166309699	chr1	166344303	166344802	5330438I03Rik|chr1:166344303-166344802	0.213277709138565	.	.
chr1	166309200	166309699	chr1	166360121	166360620	5330438I03Rik|chr1:166360121-166360620	0.258328737984738	.	.
chr1	166379002	166379501	chr1	166296977	166297476	Tada1|chr1:166296977-166297476	0.26837594272921	.	.
chr1	166408940	166409439	chr1	166330745	166331244	Pogk|chr1:166330745-166331244	0.359760531131551	.	.
chr1	166408940	166409439	chr1	166333889	166334388	Pogk|chr1:166333889-166334388	0.289881941626055	.	.
chr1	166408940	166409439	chr1	166344303	166344802	Pogk|chr1:166344303-166344802	0.272467203003086	.	.
chr1	166409578	166410077	chr1	166319038	166319537	Pogk|chr1:166319038-166319537	0.281233549690206	.	.
chr1	166409578	166410077	chr1	166344303	166344802	Pogk|chr1:166344303-166344802	0.340046529159989	.	.
chr1	166409578	166410077	chr1	166428926	166429425	Pogk|chr1:166428926-166429425	0.258364418983258	.	.
chr1	166681166	166681665	chr1	166255453	166255952	Fmo9|chr1:166255453-166255952	0.505256397272848	.	.
chr1	166681166	166681665	chr1	166278464	166278963	Fmo9|chr1:166278464-166278963	0.212412845067504	.	.
chr1	166681166	166681665	chr1	166282640	166283139	Fmo9|chr1:166282640-166283139	0.690246024745378	.	.
chr1	166681166	166681665	chr1	166296364	166296863	Fmo9|chr1:166296364-166296863	0.649064207336606	.	.
chr1	166681166	166681665	chr1	166296364	166296863	Fmo9|chr1:166296364-166296863	0.649064207336607	.	.
chr1	166681166	166681665	chr1	166317072	166317571	Fmo9|chr1:166317072-166317571	0.768459428699032	.	.
chr1	166681166	166681665	chr1	166319038	166319537	Fmo9|chr1:166319038-166319537	0.212713817066244	.	.
chr1	166681166	166681665	chr1	166344303	166344802	Fmo9|chr1:166344303-166344802	0.572007787560046	.	.
chr1	166681166	166681665	chr1	166360121	166360620	Fmo9|chr1:166360121-166360620	0.30270189091119	.	.
chr1	166681166	166681665	chr1	166788917	166789416	Fmo9|chr1:166788917-166789416	0.361359870058254	.	.
chr1	166681166	166681665	chr1	166940118	166940617	Fmo9|chr1:166940118-166940617	0.446938385474734	.	.
chr1	166681166	166681665	chr1	166940118	166940617	Fmo9|chr1:166940118-166940617	0.446938385474735	.	.
chr1	166681166	166681665	chr1	166955419	166955918	Fmo9|chr1:166955419-166955918	0.555444896358368	.	.
chr1	171250135	171250634	chr1	171262470	171262969	Adamts4|chr1:171262470-171262969	0.245111544311119	.	.
chr1	171250135	171250634	chr1	171348859	171349358	Adamts4|chr1:171348859-171349358	0.264992461051081	.	.
chr1	171250135	171250634	chr1	171379865	171380364	Adamts4|chr1:171379865-171380364	0.264669143330822	.	.
chr1	171250135	171250634	chr1	171380549	171381048	Adamts4|chr1:171380549-171381048	0.321530976765828	.	.
chr1	171250135	171250634	chr1	171631372	171631871	Adamts4|chr1:171631372-171631871	0.274370019009022	.	.
chr1	171270057	171270556	chr1	171553007	171553506	B4galt3|chr1:171553007-171553506	0.208201872595558	.	.
chr1	171270057	171270556	chr1	171553589	171554088	B4galt3|chr1:171553589-171554088	0.254547458972887	.	.
chr1	171270057	171270556	chr1	171584484	171584983	B4galt3|chr1:171584484-171584983	0.25461372674533	.	.
chr1	171270057	171270556	chr1	171672998	171673497	B4galt3|chr1:171672998-171673497	0.419438312599534	.	.
chr1	171270057	171270556	chr1	171698913	171699412	B4galt3|chr1:171698913-171699412	0.252894018074525	.	.
chr1	171281563	171282062	chr1	171320119	171320618	Ppox|chr1:171320119-171320618	0.252126430085892	.	.
chr1	171281563	171282062	chr1	171617434	171617933	Ppox|chr1:171617434-171617933	0.235097568382017	.	.
chr1	171287719	171288218	chr1	171379865	171380364	Usp21|chr1:171379865-171380364	0.234047353779683	.	.
chr1	171294566	171295065	chr1	171348859	171349358	Ufc1|chr1:171348859-171349358	0.369090796100505	.	.
chr1	171294566	171295065	chr1	171380549	171381048	Ufc1|chr1:171380549-171381048	0.27624109355338	.	.
chr1	171328705	171329204	chr1	171262470	171262969	Dedd|chr1:171262470-171262969	0.215450127863195	.	.
chr1	171328705	171329204	chr1	171263038	171263537	Dedd|chr1:171263038-171263537	0.297349569529311	.	.
chr1	171328705	171329204	chr1	171672998	171673497	Dedd|chr1:171672998-171673497	0.54445605052602	.	.
chr1	171329206	171329705	chr1	171672998	171673497	Dedd|chr1:171672998-171673497	0.295289291728488	.	.
chr1	171360073	171360572	chr1	171584484	171584983	Klhdc9|chr1:171584484-171584983	0.269792173319231	.	.
chr1	171360073	171360572	chr1	171617434	171617933	Klhdc9|chr1:171617434-171617933	0.330147430470363	.	.
chr1	171360073	171360572	chr1	171698913	171699412	Klhdc9|chr1:171698913-171699412	0.256414212386609	.	.
chr1	171360576	171361075	chr1	171478928	171479427	Klhdc9|chr1:171478928-171479427	0.274274237065397	.	.
chr1	171360576	171361075	chr1	171553589	171554088	Klhdc9|chr1:171553589-171554088	0.352439529410763	.	.
chr1	171360576	171361075	chr1	171584484	171584983	Klhdc9|chr1:171584484-171584983	0.469009308357803	.	.
chr1	171360576	171361075	chr1	171617434	171617933	Klhdc9|chr1:171617434-171617933	0.605063878536997	.	.
chr1	171360576	171361075	chr1	171672998	171673497	Klhdc9|chr1:171672998-171673497	0.362750977304998	.	.
chr1	171360576	171361075	chr1	171698913	171699412	Klhdc9|chr1:171698913-171699412	0.531989849158334	.	.
chr1	171361088	171361587	chr1	171553589	171554088	Klhdc9|chr1:171553589-171554088	0.21686933152586	.	.
chr1	171361088	171361587	chr1	171584484	171584983	Klhdc9|chr1:171584484-171584983	0.357017299963026	.	.
chr1	171361088	171361587	chr1	171616878	171617377	Klhdc9|chr1:171616878-171617377	0.212168547307205	.	.
chr1	171361088	171361587	chr1	171617434	171617933	Klhdc9|chr1:171617434-171617933	0.525211881043894	.	.
chr1	171361088	171361587	chr1	171698913	171699412	Klhdc9|chr1:171698913-171699412	0.350162162276681	.	.
chr1	171411068	171411567	chr1	171263038	171263537	Usf1|chr1:171263038-171263537	0.323665027162956	.	.
chr1	171411068	171411567	chr1	171672998	171673497	Usf1|chr1:171672998-171673497	0.439453100668938	.	.
chr1	171437234	171437733	chr1	171262470	171262969	F11r|chr1:171262470-171262969	0.468857625870067	.	.
chr1	171437234	171437733	chr1	171293772	171294271	F11r|chr1:171293772-171294271	0.258421892081505	.	.
chr1	171437234	171437733	chr1	171348859	171349358	F11r|chr1:171348859-171349358	0.22272090784536	.	.
chr1	171437234	171437733	chr1	171379865	171380364	F11r|chr1:171379865-171380364	0.573439100513833	.	.
chr1	171437234	171437733	chr1	171380549	171381048	F11r|chr1:171380549-171381048	0.425989153505089	.	.
chr1	171437234	171437733	chr1	171425188	171425687	F11r|chr1:171425188-171425687	0.29406787898499	.	.
chr1	171437234	171437733	chr1	171613644	171614143	F11r|chr1:171613644-171614143	0.331381503398145	.	.
chr1	171437234	171437733	chr1	171631372	171631871	F11r|chr1:171631372-171631871	0.357203879745156	.	.
chr1	171503198	171503697	chr1	171478928	171479427	Alyref2|chr1:171478928-171479427	0.235088622525255	.	.
chr1	171503198	171503697	chr1	171478928	171479427	B930036N10Rik|chr1:171478928-171479427	0.235088622525255	.	.
chr1	171503198	171503697	chr1	171584484	171584983	Alyref2|chr1:171584484-171584983	0.272963865857006	.	.
chr1	171503198	171503697	chr1	171584484	171584983	B930036N10Rik|chr1:171584484-171584983	0.272963865857006	.	.
chr1	171503198	171503697	chr1	171617434	171617933	Alyref2|chr1:171617434-171617933	0.235569454186976	.	.
chr1	171503198	171503697	chr1	171617434	171617933	B930036N10Rik|chr1:171617434-171617933	0.235569454186976	.	.
chr1	171503198	171503697	chr1	171672998	171673497	Alyref2|chr1:171672998-171673497	0.289610983969587	.	.
chr1	171503198	171503697	chr1	171672998	171673497	B930036N10Rik|chr1:171672998-171673497	0.289610983969587	.	.
chr1	171503198	171503697	chr1	171698913	171699412	Alyref2|chr1:171698913-171699412	0.344563943610489	.	.
chr1	171503198	171503697	chr1	171698913	171699412	B930036N10Rik|chr1:171698913-171699412	0.344563943610489	.	.
chr1	171503198	171503697	chr1	171970831	171971330	Alyref2|chr1:171970831-171971330	0.417679492472822	.	.
chr1	171503198	171503697	chr1	171970831	171971330	B930036N10Rik|chr1:171970831-171971330	0.417679492472822	.	.
chr1	171503848	171504347	chr1	171617434	171617933	Alyref2|chr1:171617434-171617933	0.485978308298682	.	.
chr1	171503848	171504347	chr1	171617434	171617933	B930036N10Rik|chr1:171617434-171617933	0.485978308298682	.	.
chr1	171503848	171504347	chr1	171630819	171631318	Alyref2|chr1:171630819-171631318	0.22880362998848	.	.
chr1	171503848	171504347	chr1	171630819	171631318	B930036N10Rik|chr1:171630819-171631318	0.22880362998848	.	.
chr1	171503848	171504347	chr1	171698913	171699412	Alyref2|chr1:171698913-171699412	0.249033904975598	.	.
chr1	171503848	171504347	chr1	171698913	171699412	B930036N10Rik|chr1:171698913-171699412	0.249033904975598	.	.
chr1	171634914	171635413	chr1	171617434	171617933	Gm37787|chr1:171617434-171617933	0.222647021740191	.	.
chr1	171634914	171635413	chr1	171672998	171673497	Gm37787|chr1:171672998-171673497	0.242166747948274	.	.
chr1	171634914	171635413	chr1	171698913	171699412	Gm37787|chr1:171698913-171699412	0.213780528841995	.	.
chr1	171634914	171635413	chr1	171970831	171971330	Gm37787|chr1:171970831-171971330	0.360093559619227	.	.
chr1	172520879	172521378	chr1	172551045	172551544	Cfap45|chr1:172551045-172551544	0.213229690266407	.	.
chr1	172520879	172521378	chr1	172563382	172563881	Cfap45|chr1:172563382-172563881	0.242961623850838	.	.
chr1	172520879	172521378	chr1	172616340	172616839	Cfap45|chr1:172616340-172616839	0.473920464466966	.	.
chr1	172520879	172521378	chr1	172616964	172617463	Cfap45|chr1:172616964-172617463	0.255782856733445	.	.
chr1	172520879	172521378	chr1	172960383	172960882	Cfap45|chr1:172960383-172960882	0.300924330746624	.	.
chr1	172590293	172590792	chr1	172515786	172516285	Slamf8|chr1:172515786-172516285	0.398627399717859	.	.
chr1	172590293	172590792	chr1	172526646	172527145	Slamf8|chr1:172526646-172527145	0.242926957584211	.	.
chr1	172590293	172590792	chr1	172542425	172542924	Slamf8|chr1:172542425-172542924	0.241910729479697	.	.
chr1	172632827	172633326	chr1	172594464	172594963	Dusp23|chr1:172594464-172594963	0.236191270594416	.	.
chr1	172632827	172633326	chr1	172616964	172617463	Dusp23|chr1:172616964-172617463	0.292084312080613	.	.
chr1	173367390	173367889	chr1	173323777	173324276	Cadm3|chr1:173323777-173324276	0.273249012343091	.	.
chr1	173367390	173367889	chr1	173380763	173381262	Cadm3|chr1:173380763-173381262	0.308056679377201	.	.
chr1	177729062	177729561	chr1	177717076	177717575	1700016C15Rik|chr1:177717076-177717575	0.23205962442031	.	.
chr1	177729564	177730063	chr1	177702809	177703308	1700016C15Rik|chr1:177702809-177703308	0.267839087083064	.	.
chr1	177729564	177730063	chr1	177702809	177703308	1700016C15Rik|chr1:177702809-177703308	0.267839087083065	.	.
chr1	177729564	177730063	chr1	177703313	177703812	1700016C15Rik|chr1:177703313-177703812	0.309090341882808	.	.
chr1	177729564	177730063	chr1	177717076	177717575	1700016C15Rik|chr1:177717076-177717575	0.307963948133861	.	.
chr1	177795766	177796265	chr1	177717076	177717575	Adss|chr1:177717076-177717575	0.23779354426151	.	.
chr1	177796375	177796874	chr1	177573280	177573779	Adss|chr1:177573280-177573779	0.345378709756874	.	.
chr1	177796375	177796874	chr1	177703313	177703812	Adss|chr1:177703313-177703812	0.240946622033281	.	.
chr1	177982967	177983466	chr1	177548548	177549047	Catspere2|chr1:177548548-177549047	0.251882369902925	.	.
chr1	178276142	178276641	chr1	178219602	178220101	4930527J03Rik|chr1:178219602-178220101	0.353268659165791	.	.
chr1	178318532	178319031	chr1	178205873	178206372	B230369F24Rik|chr1:178205873-178206372	0.416839652290354	.	.
chr1	178318532	178319031	chr1	178205873	178206372	Cox20|chr1:178205873-178206372	0.416839652290354	.	.
chr1	178318532	178319031	chr1	178219602	178220101	B230369F24Rik|chr1:178219602-178220101	0.316048515997536	.	.
chr1	178318532	178319031	chr1	178219602	178220101	Cox20|chr1:178219602-178220101	0.316048515997536	.	.
chr1	178318532	178319031	chr1	178303332	178303831	B230369F24Rik|chr1:178303332-178303831	0.232354168463209	.	.
chr1	178318532	178319031	chr1	178303332	178303831	Cox20|chr1:178303332-178303831	0.232354168463209	.	.
chr1	178318532	178319031	chr1	178336353	178336852	B230369F24Rik|chr1:178336353-178336852	0.22220354486562	.	.
chr1	178318532	178319031	chr1	178336353	178336852	Cox20|chr1:178336353-178336852	0.22220354486562	.	.
chr1	178318532	178319031	chr1	178448418	178448917	B230369F24Rik|chr1:178448418-178448917	0.216383220479331	.	.
chr1	178318532	178319031	chr1	178448418	178448917	Cox20|chr1:178448418-178448917	0.216383220479331	.	.
chr1	178337022	178337521	chr1	178205873	178206372	Hnrnpu|chr1:178205873-178206372	0.221271853631626	.	.
chr1	178337022	178337521	chr1	178336353	178336852	Hnrnpu|chr1:178336353-178336852	0.224613313501596	.	.
chr1	178337559	178338058	chr1	178205873	178206372	Hnrnpu|chr1:178205873-178206372	0.250584912102132	.	.
chr1	178337559	178338058	chr1	178336353	178336852	Hnrnpu|chr1:178336353-178336852	0.38727379836621	.	.
chr1	178337559	178338058	chr1	178368821	178369320	Hnrnpu|chr1:178368821-178369320	0.252396105538827	.	.
chr1	178337559	178338058	chr1	178447830	178448329	Hnrnpu|chr1:178447830-178448329	0.315668155465561	.	.
chr1	178337559	178338058	chr1	178448418	178448917	Hnrnpu|chr1:178448418-178448917	0.306728754645042	.	.
chr1	178405450	178405949	chr1	178368821	178369320	Efcab2|chr1:178368821-178369320	0.321584293913201	.	.
chr1	178406170	178406669	chr1	178368821	178369320	Efcab2|chr1:178368821-178369320	0.243498852330164	.	.
chr1	178406170	178406669	chr1	178463658	178464157	Efcab2|chr1:178463658-178464157	0.249049258551099	.	.
chr1	180568576	180569075	chr1	180576529	180577028	Parp1|chr1:180576529-180577028	0.522591259012091	.	.
chr1	180568576	180569075	chr1	180599103	180599602	Parp1|chr1:180599103-180599602	0.238214979372213	.	.
chr1	180568576	180569075	chr1	180604475	180604974	Parp1|chr1:180604475-180604974	0.294064740496699	.	.
chr1	180568576	180569075	chr1	180720260	180720759	Parp1|chr1:180720260-180720759	0.264340611469008	.	.
chr1	180568576	180569075	chr1	180776046	180776545	Parp1|chr1:180776046-180776545	0.32478000636588	.	.
chr1	180568576	180569075	chr1	180777540	180778039	Parp1|chr1:180777540-180778039	0.206418116253533	.	.
chr1	180568576	180569075	chr1	180778088	180778587	Parp1|chr1:180778088-180778587	0.28628988368067	.	.
chr1	180568576	180569075	chr1	180793110	180793609	Parp1|chr1:180793110-180793609	0.476306937602413	.	.
chr1	180568576	180569075	chr1	180862300	180862799	Parp1|chr1:180862300-180862799	0.476493485392176	.	.
chr1	180568576	180569075	chr1	180976276	180976775	Parp1|chr1:180976276-180976775	0.247072839459402	.	.
chr1	180640407	180640906	chr1	180576529	180577028	Lin9|chr1:180576529-180577028	0.415114654612181	.	.
chr1	180640407	180640906	chr1	180599103	180599602	Lin9|chr1:180599103-180599602	0.41433667762003	.	.
chr1	180640407	180640906	chr1	180604475	180604974	Lin9|chr1:180604475-180604974	0.485479308581856	.	.
chr1	180640407	180640906	chr1	180720260	180720759	Lin9|chr1:180720260-180720759	0.210527688744674	.	.
chr1	180640407	180640906	chr1	180776046	180776545	Lin9|chr1:180776046-180776545	0.443137793463312	.	.
chr1	180640407	180640906	chr1	180777540	180778039	Lin9|chr1:180777540-180778039	0.403020313337562	.	.
chr1	180640407	180640906	chr1	180778088	180778587	Lin9|chr1:180778088-180778587	0.293324101709318	.	.
chr1	180640407	180640906	chr1	180793110	180793609	Lin9|chr1:180793110-180793609	0.24102890095858	.	.
chr1	180640407	180640906	chr1	180862300	180862799	Lin9|chr1:180862300-180862799	0.331748701965893	.	.
chr1	180640407	180640906	chr1	180976276	180976775	Lin9|chr1:180976276-180976775	0.478503775917164	.	.
chr1	180641033	180641532	chr1	180576529	180577028	Lin9|chr1:180576529-180577028	0.236734439022068	.	.
chr1	180641033	180641532	chr1	180776046	180776545	Lin9|chr1:180776046-180776545	0.215806593926895	.	.
chr1	180641033	180641532	chr1	180778088	180778587	Lin9|chr1:180778088-180778587	0.273751994172406	.	.
chr1	180725789	180726288	chr1	180604475	180604974	Acbd3|chr1:180604475-180604974	0.304557280551067	.	.
chr1	180725789	180726288	chr1	180626214	180626713	Acbd3|chr1:180626214-180626713	0.214685854130574	.	.
chr1	180725789	180726288	chr1	180865956	180866455	Acbd3|chr1:180865956-180866455	0.207016205145747	.	.
chr1	180767693	180768192	chr1	180599103	180599602	Gm38293|chr1:180599103-180599602	0.281287840398832	.	.
chr1	180767693	180768192	chr1	180604475	180604974	Gm38293|chr1:180604475-180604974	0.309681958845169	.	.
chr1	180767693	180768192	chr1	180757806	180758305	Gm38293|chr1:180757806-180758305	0.242532819051525	.	.
chr1	180767693	180768192	chr1	180776046	180776545	Gm38293|chr1:180776046-180776545	0.273099490458083	.	.
chr1	180767693	180768192	chr1	180777540	180778039	Gm38293|chr1:180777540-180778039	0.232282245410324	.	.
chr1	180767693	180768192	chr1	180778088	180778587	Gm38293|chr1:180778088-180778587	0.314215913180864	.	.
chr1	180768387	180768886	chr1	180576529	180577028	Gm38293|chr1:180576529-180577028	0.431609141578703	.	.
chr1	180768387	180768886	chr1	180576529	180577028	Gm38293|chr1:180576529-180577028	0.431609141578704	.	.
chr1	180768387	180768886	chr1	180604475	180604974	Gm38293|chr1:180604475-180604974	0.456302336601187	.	.
chr1	180768387	180768886	chr1	180720260	180720759	Gm38293|chr1:180720260-180720759	0.252666635507795	.	.
chr1	180768387	180768886	chr1	180757806	180758305	Gm38293|chr1:180757806-180758305	0.34918092440777	.	.
chr1	180768387	180768886	chr1	180757806	180758305	Gm38293|chr1:180757806-180758305	0.349180924407771	.	.
chr1	180768387	180768886	chr1	180776046	180776545	Gm38293|chr1:180776046-180776545	0.302189266996772	.	.
chr1	180768387	180768886	chr1	180777540	180778039	Gm38293|chr1:180777540-180778039	0.487526836691882	.	.
chr1	180768387	180768886	chr1	180862300	180862799	Gm38293|chr1:180862300-180862799	0.310366567430279	.	.
chr1	180768387	180768886	chr1	180976276	180976775	Gm38293|chr1:180976276-180976775	0.343887380610924	.	.
chr1	180813365	180813864	chr1	180576529	180577028	H3f3a|chr1:180576529-180577028	0.340927173543569	.	.
chr1	180813365	180813864	chr1	180576529	180577028	H3f3aos|chr1:180576529-180577028	0.340927173543569	.	.
chr1	180813365	180813864	chr1	180626214	180626713	H3f3a|chr1:180626214-180626713	0.313064426698365	.	.
chr1	180813365	180813864	chr1	180626214	180626713	H3f3aos|chr1:180626214-180626713	0.313064426698365	.	.
chr1	180813365	180813864	chr1	180720260	180720759	H3f3a|chr1:180720260-180720759	0.321552870807923	.	.
chr1	180813365	180813864	chr1	180720260	180720759	H3f3aos|chr1:180720260-180720759	0.321552870807923	.	.
chr1	180813365	180813864	chr1	180793110	180793609	H3f3a|chr1:180793110-180793609	0.456496229438406	.	.
chr1	180813365	180813864	chr1	180793110	180793609	H3f3aos|chr1:180793110-180793609	0.456496229438406	.	.
chr1	180813365	180813864	chr1	180862300	180862799	H3f3a|chr1:180862300-180862799	0.460564555843593	.	.
chr1	180813365	180813864	chr1	180862300	180862799	H3f3aos|chr1:180862300-180862799	0.460564555843593	.	.
chr1	180813365	180813864	chr1	180976276	180976775	H3f3a|chr1:180976276-180976775	0.210141154794406	.	.
chr1	180813365	180813864	chr1	180976276	180976775	H3f3aos|chr1:180976276-180976775	0.210141154794406	.	.
chr1	180813989	180814488	chr1	180576529	180577028	H3f3a|chr1:180576529-180577028	0.264179626866205	.	.
chr1	180813989	180814488	chr1	180576529	180577028	H3f3aos|chr1:180576529-180577028	0.264179626866205	.	.
chr1	180813989	180814488	chr1	180793110	180793609	H3f3a|chr1:180793110-180793609	0.273516061546903	.	.
chr1	180813989	180814488	chr1	180793110	180793609	H3f3aos|chr1:180793110-180793609	0.273516061546903	.	.
chr1	180813989	180814488	chr1	180862300	180862799	H3f3a|chr1:180862300-180862799	0.294994191504888	.	.
chr1	180813989	180814488	chr1	180862300	180862799	H3f3aos|chr1:180862300-180862799	0.294994191504888	.	.
chr1	180850639	180851138	chr1	180604475	180604974	Sde2|chr1:180604475-180604974	0.302297222833424	.	.
chr1	180850639	180851138	chr1	180777540	180778039	Sde2|chr1:180777540-180778039	0.334561667290858	.	.
chr1	180850639	180851138	chr1	180922213	180922712	Sde2|chr1:180922213-180922712	0.301357808185572	.	.
chr1	181842237	181842736	chr1	181872456	181872955	Lbr|chr1:181872456-181872955	0.305371117598667	.	.
chr1	181842237	181842736	chr1	181959782	181960281	Lbr|chr1:181959782-181960281	0.295242702819835	.	.
chr1	181842237	181842736	chr1	182095032	182095531	Lbr|chr1:182095032-182095531	0.263095213690814	.	.
chr1	182019253	182019752	chr1	181881545	181882044	Enah|chr1:181881545-181882044	0.343673847913447	.	.
chr1	182019253	182019752	chr1	181960315	181960814	Enah|chr1:181960315-181960814	0.328028179295266	.	.
chr1	182019253	182019752	chr1	181988289	181988788	Enah|chr1:181988289-181988788	0.35819032720624	.	.
chr1	182019253	182019752	chr1	182027322	182027821	Enah|chr1:182027322-182027821	0.238401796404679	.	.
chr1	182019253	182019752	chr1	182058232	182058731	Enah|chr1:182058232-182058731	0.233449548038766	.	.
chr1	182019253	182019752	chr1	182088811	182089310	Enah|chr1:182088811-182089310	0.251800908697433	.	.
chr1	182019253	182019752	chr1	182095032	182095531	Enah|chr1:182095032-182095531	0.227671412471917	.	.
chr1	182019253	182019752	chr1	182115179	182115678	Enah|chr1:182115179-182115678	0.233426839819478	.	.
chr1	182020341	182020840	chr1	181872456	181872955	Enah|chr1:181872456-181872955	0.270243053112503	.	.
chr1	182020341	182020840	chr1	181975524	181976023	Enah|chr1:181975524-181976023	0.282025091680481	.	.
chr1	182020341	182020840	chr1	182081947	182082446	Enah|chr1:182081947-182082446	0.231192393031084	.	.
chr1	182124497	182124996	chr1	181960315	181960814	Srp9|chr1:181960315-181960814	0.38272634094985	.	.
chr1	182124497	182124996	chr1	182027322	182027821	Srp9|chr1:182027322-182027821	0.220897560543498	.	.
chr1	182124497	182124996	chr1	182249307	182249806	Srp9|chr1:182249307-182249806	0.260573984531895	.	.
chr1	182125000	182125499	chr1	181888749	181889248	Srp9|chr1:181888749-181889248	0.297165512430054	.	.
chr1	184629411	184629910	chr1	184289657	184290156	Gm37800|chr1:184289657-184290156	0.470178843738874	.	.
chr1	184629411	184629910	chr1	184319401	184319900	Gm37800|chr1:184319401-184319900	0.361044321282353	.	.
chr1	184629411	184629910	chr1	184650564	184651063	Gm37800|chr1:184650564-184651063	0.474397801206074	.	.
chr1	187215277	187215776	chr1	186827695	186828194	Gpatch2|chr1:186827695-186828194	0.258346282639949	.	.
chr1	187215277	187215776	chr1	186827695	186828194	Spata17|chr1:186827695-186828194	0.258346282639949	.	.
chr1	187215277	187215776	chr1	186946492	186946991	Gpatch2|chr1:186946492-186946991	0.515060526576803	.	.
chr1	187215277	187215776	chr1	186946492	186946991	Spata17|chr1:186946492-186946991	0.515060526576803	.	.
chr1	187215277	187215776	chr1	186980287	186980786	Gpatch2|chr1:186980287-186980786	0.234565155318644	.	.
chr1	187215277	187215776	chr1	186980287	186980786	Spata17|chr1:186980287-186980786	0.234565155318644	.	.
chr1	187215277	187215776	chr1	186987776	186988275	Gpatch2|chr1:186987776-186988275	0.267928226064331	.	.
chr1	187215277	187215776	chr1	186987776	186988275	Spata17|chr1:186987776-186988275	0.267928226064331	.	.
chr1	187215277	187215776	chr1	187028867	187029366	Gpatch2|chr1:187028867-187029366	0.233500220615335	.	.
chr1	187215277	187215776	chr1	187028867	187029366	Spata17|chr1:187028867-187029366	0.233500220615335	.	.
chr1	187215277	187215776	chr1	187137379	187137878	Gpatch2|chr1:187137379-187137878	0.266424971794297	.	.
chr1	187215277	187215776	chr1	187137379	187137878	Spata17|chr1:187137379-187137878	0.266424971794297	.	.
chr1	187215277	187215776	chr1	187142921	187143420	Gpatch2|chr1:187142921-187143420	0.355135663888045	.	.
chr1	187215277	187215776	chr1	187142921	187143420	Spata17|chr1:187142921-187143420	0.355135663888045	.	.
chr1	187215277	187215776	chr1	187152518	187153017	Gpatch2|chr1:187152518-187153017	0.376240902223181	.	.
chr1	187215277	187215776	chr1	187152518	187153017	Spata17|chr1:187152518-187153017	0.376240902223181	.	.
chr1	187215277	187215776	chr1	187230205	187230704	Gpatch2|chr1:187230205-187230704	0.298125348360324	.	.
chr1	187215277	187215776	chr1	187230205	187230704	Spata17|chr1:187230205-187230704	0.298125348360324	.	.
chr1	187215277	187215776	chr1	187230741	187231240	Gpatch2|chr1:187230741-187231240	0.318704158688877	.	.
chr1	187215277	187215776	chr1	187230741	187231240	Spata17|chr1:187230741-187231240	0.318704158688877	.	.
chr1	194938639	194939138	chr1	194781553	194782052	Cd34|chr1:194781553-194782052	0.283506992287324	.	.
chr1	194938639	194939138	chr1	194879521	194880020	Cd34|chr1:194879521-194880020	0.316020969692269	.	.
chr1	194938639	194939138	chr1	195217538	195218037	Cd34|chr1:195217538-195218037	0.318369787680678	.	.
chr1	194938639	194939138	chr1	195217538	195218037	Cd34|chr1:195217538-195218037	0.318369787680679	.	.
chr1	194976111	194976610	chr1	194808254	194808753	A330023F24Rik|chr1:194808254-194808753	0.210965460605632	.	.
chr1	194976111	194976610	chr1	194808254	194808753	Gm16897|chr1:194808254-194808753	0.210965460605632	.	.
chr1	194976725	194977224	chr1	194808254	194808753	A330023F24Rik|chr1:194808254-194808753	0.208665383940991	.	.
chr1	194976725	194977224	chr1	194808254	194808753	Gm16897|chr1:194808254-194808753	0.208665383940991	.	.
chr1	194976725	194977224	chr1	194885200	194885699	A330023F24Rik|chr1:194885200-194885699	0.421773822010429	.	.
chr1	194976725	194977224	chr1	194885200	194885699	Gm16897|chr1:194885200-194885699	0.421773822010429	.	.
chr1	194976725	194977224	chr1	194885701	194886200	A330023F24Rik|chr1:194885701-194886200	0.488611212934995	.	.
chr1	194976725	194977224	chr1	194885701	194886200	Gm16897|chr1:194885701-194886200	0.488611212934995	.	.
chr1	194976725	194977224	chr1	195217538	195218037	A330023F24Rik|chr1:195217538-195218037	0.522485183981533	.	.
chr1	194976725	194977224	chr1	195217538	195218037	Gm16897|chr1:195217538-195218037	0.522485183981533	.	.
chr1	194976725	194977224	chr1	195232530	195233029	A330023F24Rik|chr1:195232530-195233029	0.236333718486889	.	.
chr1	194976725	194977224	chr1	195232530	195233029	Gm16897|chr1:195232530-195233029	0.236333718486889	.	.
chr1	194977431	194977930	chr1	194885701	194886200	Gm16897|chr1:194885701-194886200	0.26001479605061	.	.
chr1	195018071	195018570	chr1	194781553	194782052	Gm37027|chr1:194781553-194782052	0.272067729788305	.	.
chr1	195018071	195018570	chr1	194808254	194808753	Gm37027|chr1:194808254-194808753	0.226007883666622	.	.
chr1	195018071	195018570	chr1	195016706	195017205	Gm37027|chr1:195016706-195017205	0.238594209003174	.	.
chr1	195092132	195092631	chr1	194803931	194804430	Cd46|chr1:194803931-194804430	0.230403344526806	.	.
chr1	195092132	195092631	chr1	194815511	194816010	Cd46|chr1:194815511-194816010	0.37594269124705	.	.
chr1	195092132	195092631	chr1	194879521	194880020	Cd46|chr1:194879521-194880020	0.244459939237068	.	.
chr1	195092132	195092631	chr1	194885200	194885699	Cd46|chr1:194885200-194885699	0.447994795435414	.	.
chr1	195092132	195092631	chr1	194885701	194886200	Cd46|chr1:194885701-194886200	0.423563071088045	.	.
chr1	195092132	195092631	chr1	194950868	194951367	Cd46|chr1:194950868-194951367	0.263840094903594	.	.
chr1	195130829	195131328	chr1	194771998	194772497	Cr1l|chr1:194771998-194772497	0.246581003021853	.	.
chr1	195130829	195131328	chr1	194815511	194816010	Cr1l|chr1:194815511-194816010	0.254943561969729	.	.
chr1	195130829	195131328	chr1	194879521	194880020	Cr1l|chr1:194879521-194880020	0.218042237577351	.	.
chr1	195131381	195131880	chr1	194851569	194852068	Cr1l|chr1:194851569-194852068	0.258094248834267	.	.
chr1	195176500	195176999	chr1	194803931	194804430	Cr2|chr1:194803931-194804430	0.35736268393885	.	.
chr1	195176500	195176999	chr1	194879521	194880020	Cr2|chr1:194879521-194880020	0.259352556686885	.	.
chr1	195176500	195176999	chr1	194885701	194886200	Cr2|chr1:194885701-194886200	0.393863380807227	.	.
chr1	195176500	195176999	chr1	195341293	195341792	Cr2|chr1:195341293-195341792	0.329505870338239	.	.
chr1	195176500	195176999	chr1	195347289	195347788	Cr2|chr1:195347289-195347788	0.493647201725038	.	.
chr10	3366298	3366797	chr10	3118556	3119055	Ppp1r14c|chr10:3118556-3119055	0.275996748726202	.	.
chr10	3366298	3366797	chr10	3336575	3337074	Ppp1r14c|chr10:3336575-3337074	0.326818760836003	.	.
chr10	3366298	3366797	chr10	3366890	3367389	Ppp1r14c|chr10:3366890-3367389	0.309753395770479	.	.
chr10	3366298	3366797	chr10	3407981	3408480	Ppp1r14c|chr10:3407981-3408480	0.300307991218154	.	.
chr10	3366298	3366797	chr10	3416492	3416991	Ppp1r14c|chr10:3416492-3416991	0.266014578620699	.	.
chr10	3740116	3740615	chr10	3325371	3325870	Plekhg1|chr10:3325371-3325870	0.319560096125713	.	.
chr10	3740116	3740615	chr10	3337181	3337680	Plekhg1|chr10:3337181-3337680	0.315606117097398	.	.
chr10	3740116	3740615	chr10	3531321	3531820	Plekhg1|chr10:3531321-3531820	0.362083404339668	.	.
chr10	3740116	3740615	chr10	3551144	3551643	Plekhg1|chr10:3551144-3551643	0.344887922159554	.	.
chr10	3740116	3740615	chr10	3572927	3573426	Plekhg1|chr10:3572927-3573426	0.224342956734721	.	.
chr10	3740116	3740615	chr10	3684426	3684925	Plekhg1|chr10:3684426-3684925	0.249443740866671	.	.
chr10	3740116	3740615	chr10	3695400	3695899	Plekhg1|chr10:3695400-3695899	0.218516374577648	.	.
chr10	3740116	3740615	chr10	3696855	3697354	Plekhg1|chr10:3696855-3697354	0.630599303160726	.	.
chr10	3740116	3740615	chr10	3715511	3716010	Plekhg1|chr10:3715511-3716010	0.312728520405065	.	.
chr10	3741065	3741564	chr10	3429431	3429930	Plekhg1|chr10:3429431-3429930	0.207864642188244	.	.
chr10	3741065	3741564	chr10	3531321	3531820	Plekhg1|chr10:3531321-3531820	0.389956014506065	.	.
chr10	3741065	3741564	chr10	3684426	3684925	Plekhg1|chr10:3684426-3684925	0.349995093790008	.	.
chr10	3741065	3741564	chr10	3695400	3695899	Plekhg1|chr10:3695400-3695899	0.215179542908194	.	.
chr10	3741065	3741564	chr10	3715511	3716010	Plekhg1|chr10:3715511-3716010	0.283693466873683	.	.
chr10	4265552	4266051	chr10	4364458	4364957	Akap12|chr10:4364458-4364957	0.319831679017762	.	.
chr10	4266269	4266768	chr10	4276400	4276899	Akap12|chr10:4276400-4276899	0.26619959196202	.	.
chr10	4266269	4266768	chr10	4334196	4334695	Akap12|chr10:4334196-4334695	0.245101884946075	.	.
chr10	4266269	4266768	chr10	4598223	4598722	Akap12|chr10:4598223-4598722	0.394516059722958	.	.
chr10	4266915	4267414	chr10	4598223	4598722	Akap12|chr10:4598223-4598722	0.300723449033614	.	.
chr10	4387235	4387734	chr10	4371868	4372367	Zbtb2|chr10:4371868-4372367	0.224952493880412	.	.
chr10	4387235	4387734	chr10	4386733	4387232	Zbtb2|chr10:4386733-4387232	0.457242973021055	.	.
chr10	4387235	4387734	chr10	4520627	4521126	Zbtb2|chr10:4520627-4521126	0.26005497458015	.	.
chr10	4387909	4388408	chr10	4386733	4387232	Zbtb2|chr10:4386733-4387232	0.331923135321945	.	.
chr10	4432192	4432691	chr10	4346705	4347204	Armt1|chr10:4346705-4347204	0.258295249977593	.	.
chr10	4432192	4432691	chr10	4346705	4347204	Rmnd1|chr10:4346705-4347204	0.258295249977593	.	.
chr10	4432192	4432691	chr10	4364458	4364957	Armt1|chr10:4364458-4364957	0.239822562897734	.	.
chr10	4432192	4432691	chr10	4364458	4364957	Rmnd1|chr10:4364458-4364957	0.239822562897734	.	.
chr10	4432192	4432691	chr10	4520627	4521126	Armt1|chr10:4520627-4521126	0.333514007475224	.	.
chr10	4432192	4432691	chr10	4520627	4521126	Rmnd1|chr10:4520627-4521126	0.333514007475224	.	.
chr10	4432192	4432691	chr10	4711962	4712461	Armt1|chr10:4711962-4712461	0.30166042201003	.	.
chr10	4432192	4432691	chr10	4711962	4712461	Rmnd1|chr10:4711962-4712461	0.30166042201003	.	.
chr10	4611198	4611697	chr10	4334196	4334695	Esr1|chr10:4334196-4334695	0.366516685931136	.	.
chr10	4611198	4611697	chr10	4346705	4347204	Esr1|chr10:4346705-4347204	0.233615103829286	.	.
chr10	4611722	4612221	chr10	4334196	4334695	Esr1|chr10:4334196-4334695	0.458958140389242	.	.
chr10	4611722	4612221	chr10	4346705	4347204	Esr1|chr10:4346705-4347204	0.362407351115161	.	.
chr10	5550504	5551003	chr10	5520445	5520944	Syne1|chr10:5520445-5520944	0.212003380787033	.	.
chr10	5550504	5551003	chr10	5533508	5534007	Syne1|chr10:5533508-5534007	0.267090315612168	.	.
chr10	5550504	5551003	chr10	5534183	5534682	Syne1|chr10:5534183-5534682	0.354746077302154	.	.
[truncated: 40,768 more rows]
