# Supplementary material for: Single-cell analysis of chromatin accessibility in the adult mouse brain
Source: Nature. 2023 Dec 13;624(7991):378–89. doi: 10.1038/s41586-023-06824-9 (PMC10719105; doi:10.1038/s41586-023-06824-9)
Supplement: Supplementary file 3 — Supplementary Tables 1–25 and their legends. [file 41586_2023_6824_MOESM3_ESM.zip › 2023-03-05453B-s3/SI Tables/SI Table 13 Summary of all the gene-cCRE correlations/sa2subclass.NLL-SOC_Spp1_Glut.pdc.bedpe]

chr1	3670775	3671274	chr1	3637347	3637846	Xkr4|chr1:3637347-3637846	0.447295998932074	.	.
chr1	3672048	3672547	chr1	3544383	3544882	Xkr4|chr1:3544383-3544882	0.386905732364887	.	.
chr1	4807592	4808091	chr1	5133964	5134463	Lypla1|chr1:5133964-5134463	0.406610721855556	.	.
chr1	5588179	5588678	chr1	5278857	5279356	Oprk1|chr1:5278857-5279356	0.807999208685515	.	.
chr1	5588179	5588678	chr1	5703027	5703526	Oprk1|chr1:5703027-5703526	0.529466599327895	.	.
chr1	5588179	5588678	chr1	5728120	5728619	Oprk1|chr1:5728120-5728619	0.811160688688215	.	.
chr1	5588179	5588678	chr1	5728823	5729322	Oprk1|chr1:5728823-5729322	0.793324131781504	.	.
chr1	5588179	5588678	chr1	5939926	5940425	Oprk1|chr1:5939926-5940425	0.509399255213996	.	.
chr1	5588820	5589319	chr1	5278857	5279356	Oprk1|chr1:5278857-5279356	0.865948259332065	.	.
chr1	5588820	5589319	chr1	5703027	5703526	Oprk1|chr1:5703027-5703526	0.460865684006772	.	.
chr1	5588820	5589319	chr1	5728120	5728619	Oprk1|chr1:5728120-5728619	0.731817358154976	.	.
chr1	5588820	5589319	chr1	5728120	5728619	Oprk1|chr1:5728120-5728619	0.731817358154977	.	.
chr1	5588820	5589319	chr1	5728823	5729322	Oprk1|chr1:5728823-5729322	0.756831052470911	.	.
chr1	5588820	5589319	chr1	5939926	5940425	Oprk1|chr1:5939926-5940425	0.616281940810246	.	.
chr1	6214386	6214885	chr1	6081889	6082388	4732440D04Rik|chr1:6081889-6082388	0.468284072931313	.	.
chr1	6214386	6214885	chr1	6110606	6111105	4732440D04Rik|chr1:6110606-6111105	0.412222009863988	.	.
chr1	6214386	6214885	chr1	6314567	6315066	4732440D04Rik|chr1:6314567-6315066	0.414437347911175	.	.
chr1	6214386	6214885	chr1	6382628	6383127	4732440D04Rik|chr1:6382628-6383127	0.450064720052816	.	.
chr1	7088594	7089093	chr1	7312735	7313234	Pcmtd1|chr1:7312735-7313234	0.430835486324751	.	.
chr1	7397174	7397673	chr1	7551283	7551782	Gm26901|chr1:7551283-7551782	0.398033240058126	.	.
chr1	7397837	7398336	chr1	7312735	7313234	Gm26901|chr1:7312735-7313234	0.449589116267312	.	.
chr1	7397837	7398336	chr1	7313278	7313777	Gm26901|chr1:7313278-7313777	0.346979594426533	.	.
chr1	7397837	7398336	chr1	7646210	7646709	Gm26901|chr1:7646210-7646709	0.361789355263358	.	.
chr1	7398342	7398841	chr1	7111444	7111943	Gm26901|chr1:7111444-7111943	0.423569001114384	.	.
chr1	7398342	7398841	chr1	7137931	7138430	Gm26901|chr1:7137931-7138430	0.413027857678428	.	.
chr1	7398342	7398841	chr1	7409560	7410059	Gm26901|chr1:7409560-7410059	0.532005251218525	.	.
chr1	9298975	9299474	chr1	9023285	9023784	Sntg1|chr1:9023285-9023784	0.619454565366196	.	.
chr1	9299496	9299995	chr1	9023285	9023784	Sntg1|chr1:9023285-9023784	0.360242745687186	.	.
chr1	9545042	9545541	chr1	9903885	9904384	Rrs1|chr1:9903885-9904384	0.353380432812589	.	.
chr1	9547814	9548313	chr1	9772700	9773199	Adhfe1|chr1:9772700-9773199	0.330968024386242	.	.
chr1	9700259	9700758	chr1	9541113	9541612	Mybl1|chr1:9541113-9541612	0.379134522479241	.	.
chr1	9798078	9798577	chr1	10089475	10089974	Sgk3|chr1:10089475-10089974	0.431903263207294	.	.
chr1	9943920	9944419	chr1	10247000	10247499	Snhg6|chr1:10247000-10247499	0.489235373724957	.	.
chr1	10037697	10038196	chr1	10247000	10247499	Cops5|chr1:10247000-10247499	0.532742629447233	.	.
chr1	10037697	10038196	chr1	10247000	10247499	Cspp1|chr1:10247000-10247499	0.532742629447233	.	.
chr1	10037697	10038196	chr1	10403740	10404239	Cops5|chr1:10403740-10404239	0.35362834903975	.	.
chr1	10037697	10038196	chr1	10403740	10404239	Cspp1|chr1:10403740-10404239	0.35362834903975	.	.
chr1	10037697	10038196	chr1	10449597	10450096	Cops5|chr1:10449597-10450096	0.429856602496961	.	.
chr1	10037697	10038196	chr1	10449597	10450096	Cspp1|chr1:10449597-10450096	0.429856602496961	.	.
chr1	10037697	10038196	chr1	10488093	10488592	Cops5|chr1:10488093-10488592	0.363241859966738	.	.
chr1	10037697	10038196	chr1	10488093	10488592	Cspp1|chr1:10488093-10488592	0.363241859966738	.	.
chr1	10232301	10232800	chr1	10039501	10040000	Arfgef1|chr1:10039501-10040000	0.556548999613907	.	.
chr1	10232301	10232800	chr1	10247000	10247499	Arfgef1|chr1:10247000-10247499	0.409915158039272	.	.
chr1	10232301	10232800	chr1	10403740	10404239	Arfgef1|chr1:10403740-10404239	0.352053036525234	.	.
chr1	10232301	10232800	chr1	10449597	10450096	Arfgef1|chr1:10449597-10450096	0.589584721599077	.	.
chr1	10232301	10232800	chr1	10488093	10488592	Arfgef1|chr1:10488093-10488592	0.500552009772224	.	.
chr1	10232301	10232800	chr1	9848033	9848532	Arfgef1|chr1:9848033-9848532	0.311644090091063	.	.
chr1	10232301	10232800	chr1	9898215	9898714	Arfgef1|chr1:9898215-9898714	0.349639117652303	.	.
chr1	10993243	10993742	chr1	10942845	10943344	Prex2|chr1:10942845-10943344	0.448121036802962	.	.
chr1	10993243	10993742	chr1	11214144	11214643	Prex2|chr1:11214144-11214643	0.426111161665878	.	.
chr1	10993772	10994271	chr1	10942845	10943344	Prex2|chr1:10942845-10943344	0.392213913981942	.	.
chr1	10993772	10994271	chr1	11144417	11144916	Prex2|chr1:11144417-11144916	0.346987287814256	.	.
chr1	10993772	10994271	chr1	11214144	11214643	Prex2|chr1:11214144-11214643	0.39303781002288	.	.
chr1	10993772	10994271	chr1	11240143	11240642	Prex2|chr1:11240143-11240642	0.326755716608134	.	.
chr1	11413910	11414409	chr1	11458356	11458855	A830018L16Rik|chr1:11458356-11458855	0.485135367394899	.	.
chr1	11413910	11414409	chr1	11489252	11489751	A830018L16Rik|chr1:11489252-11489751	0.498836434741232	.	.
chr1	11413910	11414409	chr1	11549701	11550200	A830018L16Rik|chr1:11549701-11550200	0.324264132527487	.	.
chr1	11413910	11414409	chr1	11748273	11748772	A830018L16Rik|chr1:11748273-11748772	0.488275641613596	.	.
chr1	12692265	12692764	chr1	12555862	12556361	Sulf1|chr1:12555862-12556361	0.313686716017689	.	.
chr1	12692265	12692764	chr1	12555862	12556361	Sulf1|chr1:12555862-12556361	0.31368671601769	.	.
chr1	12692265	12692764	chr1	12783651	12784150	Sulf1|chr1:12783651-12784150	0.443653220391943	.	.
chr1	12692265	12692764	chr1	12835919	12836418	Sulf1|chr1:12835919-12836418	0.37258944499614	.	.
chr1	12692265	12692764	chr1	12908369	12908868	Sulf1|chr1:12908369-12908868	0.416200948496521	.	.
chr1	12692874	12693373	chr1	12822160	12822659	Sulf1|chr1:12822160-12822659	0.315021989115868	.	.
chr1	12692874	12693373	chr1	12825337	12825836	Sulf1|chr1:12825337-12825836	0.341642312597213	.	.
chr1	12692874	12693373	chr1	12864005	12864504	Sulf1|chr1:12864005-12864504	0.450885559180448	.	.
chr1	12692874	12693373	chr1	12877439	12877938	Sulf1|chr1:12877439-12877938	0.518295191525291	.	.
chr1	12692874	12693373	chr1	12889910	12890409	Sulf1|chr1:12889910-12890409	0.358835858289283	.	.
chr1	12692874	12693373	chr1	12889910	12890409	Sulf1|chr1:12889910-12890409	0.358835858289284	.	.
chr1	12692874	12693373	chr1	12915219	12915718	Sulf1|chr1:12915219-12915718	0.631053095569289	.	.
chr1	12692874	12693373	chr1	12947508	12948007	Sulf1|chr1:12947508-12948007	0.384410371796279	.	.
chr1	12692874	12693373	chr1	12970447	12970946	Sulf1|chr1:12970447-12970946	0.365940181527168	.	.
chr1	12991973	12992472	chr1	12612357	12612856	Slco5a1|chr1:12612357-12612856	0.55166581441174	.	.
chr1	12991973	12992472	chr1	12684684	12685183	Slco5a1|chr1:12684684-12685183	0.385680375842392	.	.
chr1	12991973	12992472	chr1	12835919	12836418	Slco5a1|chr1:12835919-12836418	0.395973318347108	.	.
chr1	12991973	12992472	chr1	12836746	12837245	Slco5a1|chr1:12836746-12837245	0.519159380435183	.	.
chr1	12992497	12992996	chr1	12684684	12685183	Slco5a1|chr1:12684684-12685183	0.517868057409937	.	.
chr1	12992497	12992996	chr1	12836746	12837245	Slco5a1|chr1:12836746-12837245	0.477264289022494	.	.
chr1	13372876	13373375	chr1	13487678	13488177	Ncoa2|chr1:13487678-13488177	0.398395323148139	.	.
chr1	13373516	13374015	chr1	13372290	13372789	Ncoa2|chr1:13372290-13372789	0.420107368627498	.	.
chr1	13373516	13374015	chr1	13531462	13531961	Ncoa2|chr1:13531462-13531961	0.415726616864958	.	.
chr1	13588843	13589342	chr1	13293196	13293695	Tram1|chr1:13293196-13293695	0.563097626979557	.	.
chr1	13588843	13589342	chr1	13307937	13308436	Tram1|chr1:13307937-13308436	0.370870269305226	.	.
chr1	13588843	13589342	chr1	13329432	13329931	Tram1|chr1:13329432-13329931	0.317246650487526	.	.
chr1	13588843	13589342	chr1	13427472	13427971	Tram1|chr1:13427472-13427971	0.403795748049572	.	.
chr1	13588843	13589342	chr1	13466858	13467357	Tram1|chr1:13466858-13467357	0.343971550974234	.	.
chr1	13589563	13590062	chr1	13253655	13254154	Tram1|chr1:13253655-13254154	0.311821093705733	.	.
chr1	13589563	13590062	chr1	13531462	13531961	Tram1|chr1:13531462-13531961	0.375028528184982	.	.
chr1	13659706	13660205	chr1	13329432	13329931	Lactb2|chr1:13329432-13329931	0.316438132811147	.	.
chr1	13659706	13660205	chr1	13366529	13367028	Lactb2|chr1:13366529-13367028	0.709818972825169	.	.
chr1	13659706	13660205	chr1	13372290	13372789	Lactb2|chr1:13372290-13372789	0.477806543806125	.	.
chr1	13659706	13660205	chr1	13619870	13620369	Lactb2|chr1:13619870-13620369	0.558024359242131	.	.
chr1	13660314	13660813	chr1	13329432	13329931	Lactb2|chr1:13329432-13329931	0.341364325759112	.	.
chr1	13660314	13660813	chr1	13372290	13372789	Lactb2|chr1:13372290-13372789	0.335944543989758	.	.
chr1	13660314	13660813	chr1	13531462	13531961	Lactb2|chr1:13531462-13531961	0.369552704969034	.	.
chr1	14309549	14310048	chr1	14001395	14001894	Eya1|chr1:14001395-14001894	0.652380539741117	.	.
chr1	14309549	14310048	chr1	14268065	14268564	Eya1|chr1:14268065-14268564	0.495917970109148	.	.
chr1	14309549	14310048	chr1	14301245	14301744	Eya1|chr1:14301245-14301744	0.445694831042659	.	.
chr1	14309549	14310048	chr1	14352277	14352776	Eya1|chr1:14352277-14352776	0.573541583175709	.	.
chr1	14309549	14310048	chr1	14496037	14496536	Eya1|chr1:14496037-14496536	0.40240552685685	.	.
chr1	14309549	14310048	chr1	14496037	14496536	Eya1|chr1:14496037-14496536	0.402405526856851	.	.
chr1	14309549	14310048	chr1	14630564	14631063	Eya1|chr1:14630564-14631063	0.504390947912233	.	.
chr1	14309549	14310048	chr1	14635842	14636341	Eya1|chr1:14635842-14636341	0.503824873711464	.	.
chr1	14309549	14310048	chr1	14637829	14638328	Eya1|chr1:14637829-14638328	0.468186294827117	.	.
chr1	14755218	14755717	chr1	14739996	14740495	Msc|chr1:14739996-14740495	0.4158019354443	.	.
chr1	14918622	14919121	chr1	14630564	14631063	Trpa1|chr1:14630564-14631063	0.477230030182798	.	.
chr1	14918622	14919121	chr1	14635842	14636341	Trpa1|chr1:14635842-14636341	0.510713141910734	.	.
chr1	14918622	14919121	chr1	14775299	14775798	Trpa1|chr1:14775299-14775798	0.436073370845012	.	.
chr1	14918622	14919121	chr1	14951022	14951521	Trpa1|chr1:14951022-14951521	0.398651883360881	.	.
chr1	15805340	15805839	chr1	15588951	15589450	Terf1|chr1:15588951-15589450	0.559693252096675	.	.
chr1	15805340	15805839	chr1	15610392	15610891	Terf1|chr1:15610392-15610891	0.401387664285811	.	.
chr1	15805340	15805839	chr1	15631747	15632246	Terf1|chr1:15631747-15632246	0.411316157680243	.	.
chr1	15805340	15805839	chr1	15632250	15632749	Terf1|chr1:15632250-15632749	0.430853871896609	.	.
chr1	15805340	15805839	chr1	15899561	15900060	Terf1|chr1:15899561-15900060	0.329008936551688	.	.
chr1	15892493	15892992	chr1	15588951	15589450	Sbspon|chr1:15588951-15589450	0.655373586062467	.	.
chr1	15892493	15892992	chr1	15610392	15610891	Sbspon|chr1:15610392-15610891	0.516843844317632	.	.
chr1	15892493	15892992	chr1	15631747	15632246	Sbspon|chr1:15631747-15632246	0.621333275784607	.	.
chr1	15892493	15892992	chr1	15632250	15632749	Sbspon|chr1:15632250-15632749	0.636002319203848	.	.
chr1	16093096	16093595	chr1	16293849	16294348	4930444P10Rik|chr1:16293849-16294348	0.660685468050265	.	.
chr1	16093096	16093595	chr1	16353593	16354092	4930444P10Rik|chr1:16353593-16354092	0.5431522189247	.	.
chr1	16093096	16093595	chr1	16406401	16406900	4930444P10Rik|chr1:16406401-16406900	0.337729617123377	.	.
chr1	16103947	16104446	chr1	16293849	16294348	Rpl7|chr1:16293849-16294348	0.326040526250524	.	.
chr1	16104453	16104952	chr1	16091635	16092134	Rpl7|chr1:16091635-16092134	0.346975930987533	.	.
chr1	16104453	16104952	chr1	16293849	16294348	Rpl7|chr1:16293849-16294348	0.537810888274928	.	.
chr1	16104453	16104952	chr1	16356345	16356844	Rpl7|chr1:16356345-16356844	0.33974409899653	.	.
chr1	16519035	16519534	chr1	16356345	16356844	Stau2|chr1:16356345-16356844	0.4141818081244	.	.
chr1	16519761	16520260	chr1	16433354	16433853	Stau2|chr1:16433354-16433853	0.381604465307891	.	.
chr1	16519761	16520260	chr1	16440142	16440641	Stau2|chr1:16440142-16440641	0.402914267545599	.	.
chr1	16519761	16520260	chr1	16468660	16469159	Stau2|chr1:16468660-16469159	0.535811859664996	.	.
chr1	16656744	16657243	chr1	16356345	16356844	D030040B21Rik|chr1:16356345-16356844	0.380334538088269	.	.
chr1	16656744	16657243	chr1	16356345	16356844	Eloc|chr1:16356345-16356844	0.380334538088269	.	.
chr1	16664905	16665404	chr1	16356345	16356844	Tmem70|chr1:16356345-16356844	0.349003150493319	.	.
chr1	16664905	16665404	chr1	16431574	16432073	Tmem70|chr1:16431574-16432073	0.413037107383555	.	.
chr1	16688506	16689005	chr1	16406401	16406900	Ly96|chr1:16406401-16406900	0.367312725681796	.	.
chr1	17097665	17098164	chr1	17163496	17163995	Jph1|chr1:17163496-17163995	0.410995815273415	.	.
chr1	17145142	17145641	chr1	17033855	17034354	Gdap1|chr1:17033855-17034354	0.35919937163602	.	.
chr1	17145142	17145641	chr1	17041101	17041600	Gdap1|chr1:17041101-17041600	0.473146135805897	.	.
chr1	17145142	17145641	chr1	17163496	17163995	Gdap1|chr1:17163496-17163995	0.508019903695299	.	.
chr1	17727070	17727569	chr1	17611204	17611703	Crispld1|chr1:17611204-17611703	0.326107120095153	.	.
chr1	17727070	17727569	chr1	17611204	17611703	Gm16070|chr1:17611204-17611703	0.326107120095153	.	.
chr1	17727070	17727569	chr1	17983680	17984179	Crispld1|chr1:17983680-17984179	0.316051451355374	.	.
chr1	17727070	17727569	chr1	17983680	17984179	Gm16070|chr1:17983680-17984179	0.316051451355374	.	.
chr1	17727608	17728107	chr1	17611204	17611703	Crispld1|chr1:17611204-17611703	0.501484387643018	.	.
chr1	17727608	17728107	chr1	17611204	17611703	Gm16070|chr1:17611204-17611703	0.501484387643018	.	.
chr1	17727608	17728107	chr1	17718466	17718965	Crispld1|chr1:17718466-17718965	0.342524850353169	.	.
chr1	17727608	17728107	chr1	17718466	17718965	Gm16070|chr1:17718466-17718965	0.342524850353169	.	.
chr1	17727608	17728107	chr1	17941366	17941865	Crispld1|chr1:17941366-17941865	0.366558960963384	.	.
chr1	17727608	17728107	chr1	17941366	17941865	Gm16070|chr1:17941366-17941865	0.366558960963384	.	.
chr1	17727608	17728107	chr1	17980561	17981060	Crispld1|chr1:17980561-17981060	0.440826310857547	.	.
chr1	17727608	17728107	chr1	17980561	17981060	Gm16070|chr1:17980561-17981060	0.440826310857547	.	.
chr1	18057998	18058497	chr1	18117469	18117968	Gm28756|chr1:18117469-18117968	0.526070370004925	.	.
chr1	18058553	18059052	chr1	18320607	18321106	Gm28756|chr1:18320607-18321106	0.617951167173284	.	.
chr1	20890311	20890810	chr1	20513637	20514136	6720483E21Rik|chr1:20513637-20514136	0.525650388032862	.	.
chr1	20890311	20890810	chr1	20513637	20514136	Paqr8|chr1:20513637-20514136	0.525650388032862	.	.
chr1	20890311	20890810	chr1	20921118	20921617	6720483E21Rik|chr1:20921118-20921617	0.427948709143399	.	.
chr1	20890311	20890810	chr1	20921118	20921617	Paqr8|chr1:20921118-20921617	0.427948709143399	.	.
chr1	20890311	20890810	chr1	21014419	21014918	6720483E21Rik|chr1:21014419-21014918	0.326462067634741	.	.
chr1	20890311	20890810	chr1	21014419	21014918	Paqr8|chr1:21014419-21014918	0.326462067634741	.	.
chr1	20890857	20891356	chr1	20620512	20621011	6720483E21Rik|chr1:20620512-20621011	0.310885595352982	.	.
chr1	20890857	20891356	chr1	20620512	20621011	Paqr8|chr1:20620512-20621011	0.310885595352982	.	.
chr1	20890857	20891356	chr1	20933361	20933860	6720483E21Rik|chr1:20933361-20933860	0.316157787991351	.	.
chr1	20890857	20891356	chr1	20933361	20933860	Paqr8|chr1:20933361-20933860	0.316157787991351	.	.
chr1	20951400	20951899	chr1	20513637	20514136	Efhc1|chr1:20513637-20514136	0.609967296925081	.	.
chr1	20951400	20951899	chr1	20921118	20921617	Efhc1|chr1:20921118-20921617	0.328792399037243	.	.
chr1	20951400	20951899	chr1	21014419	21014918	Efhc1|chr1:21014419-21014918	0.374323164341109	.	.
chr1	20951400	20951899	chr1	21068408	21068907	Efhc1|chr1:21068408-21068907	0.330782615145466	.	.
chr1	20951400	20951899	chr1	21096884	21097383	Efhc1|chr1:21096884-21097383	0.388383592290209	.	.
chr1	20951400	20951899	chr1	21101196	21101695	Efhc1|chr1:21101196-21101695	0.332732160472566	.	.
chr1	21079134	21079633	chr1	21166719	21167218	Gm28287|chr1:21166719-21167218	0.388104127953199	.	.
chr1	21079134	21079633	chr1	21166719	21167218	Tram2|chr1:21166719-21167218	0.388104127953199	.	.
chr1	21079134	21079633	chr1	21264600	21265099	Gm28287|chr1:21264600-21265099	0.420328547825992	.	.
chr1	21079134	21079633	chr1	21264600	21265099	Tram2|chr1:21264600-21265099	0.420328547825992	.	.
chr1	21218543	21219042	chr1	20921118	20921617	Tmem14a|chr1:20921118-20921617	0.319863774822699	.	.
chr1	21218543	21219042	chr1	21101196	21101695	Tmem14a|chr1:21101196-21101695	0.497935285337725	.	.
chr1	21218543	21219042	chr1	21264600	21265099	Tmem14a|chr1:21264600-21265099	0.628649300011518	.	.
chr1	21218543	21219042	chr1	21274591	21275090	Tmem14a|chr1:21274591-21275090	0.368236860049516	.	.
chr1	21218543	21219042	chr1	21296111	21296610	Tmem14a|chr1:21296111-21296610	0.535621501769794	.	.
chr1	21271420	21271919	chr1	21305379	21305878	Gm28836|chr1:21305379-21305878	0.369697534545831	.	.
chr1	21961224	21961723	chr1	21658631	21659130	Kcnq5|chr1:21658631-21659130	0.451112819854613	.	.
chr1	21961224	21961723	chr1	21754799	21755298	Kcnq5|chr1:21754799-21755298	0.336356683909446	.	.
chr1	21961224	21961723	chr1	21760336	21760835	Kcnq5|chr1:21760336-21760835	0.313079985929797	.	.
chr1	21961224	21961723	chr1	21982337	21982836	Kcnq5|chr1:21982337-21982836	0.343689600938581	.	.
chr1	22805771	22806270	chr1	22789512	22790011	Rims1|chr1:22789512-22790011	0.701595906926475	.	.
chr1	22805771	22806270	chr1	23124890	23125389	Rims1|chr1:23124890-23125389	0.523849348877776	.	.
chr1	22805771	22806270	chr1	23129450	23129949	Rims1|chr1:23129450-23129949	0.554387698513805	.	.
chr1	23761777	23762276	chr1	23594522	23595021	B3gat2|chr1:23594522-23595021	0.442997653792518	.	.
chr1	23761777	23762276	chr1	23595043	23595542	B3gat2|chr1:23595043-23595542	0.441871218652551	.	.
chr1	23761777	23762276	chr1	23894110	23894609	B3gat2|chr1:23894110-23894609	0.434075000930684	.	.
chr1	23762292	23762791	chr1	23595043	23595542	B3gat2|chr1:23595043-23595542	0.431457687957905	.	.
chr1	23762292	23762791	chr1	23762798	23763297	B3gat2|chr1:23762798-23763297	0.369122380578938	.	.
chr1	23921626	23922125	chr1	23594522	23595021	Smap1|chr1:23594522-23595021	0.452947605731475	.	.
chr1	23922128	23922627	chr1	23594522	23595021	Smap1|chr1:23594522-23595021	0.569265939889811	.	.
chr1	23922128	23922627	chr1	23594522	23595021	Smap1|chr1:23594522-23595021	0.569265939889812	.	.
chr1	23922128	23922627	chr1	23804052	23804551	Smap1|chr1:23804052-23804551	0.480853895073116	.	.
chr1	24005456	24005955	chr1	24047062	24047561	Sdhaf4|chr1:24047062-24047561	0.358438076242227	.	.
chr1	24099649	24100148	chr1	24082314	24082813	Fam135a|chr1:24082314-24082813	0.510973989479086	.	.
chr1	24099649	24100148	chr1	24261113	24261612	Fam135a|chr1:24261113-24261612	0.394717466304415	.	.
chr1	24099649	24100148	chr1	24470338	24470837	Fam135a|chr1:24470338-24470837	0.322159290628318	.	.
chr1	24100186	24100685	chr1	24179103	24179602	Fam135a|chr1:24179103-24179602	0.314049834488287	.	.
chr1	24586286	24586785	chr1	24611656	24612155	Col19a1|chr1:24611656-24612155	0.442085234282741	.	.
chr1	24586286	24586785	chr1	24613347	24613846	Col19a1|chr1:24613347-24613846	0.38902690114022	.	.
chr1	24586286	24586785	chr1	24614093	24614592	Col19a1|chr1:24614093-24614592	0.398759520571582	.	.
chr1	24586286	24586785	chr1	24614797	24615296	Col19a1|chr1:24614797-24615296	0.471901254445021	.	.
chr1	24586286	24586785	chr1	24615721	24616220	Col19a1|chr1:24615721-24616220	0.387874590022123	.	.
chr1	24586286	24586785	chr1	24633681	24634180	Col19a1|chr1:24633681-24634180	0.358461778801672	.	.
chr1	24587149	24587648	chr1	24317079	24317578	Col19a1|chr1:24317079-24317578	0.335104293245626	.	.
chr1	24678265	24678764	chr1	24317079	24317578	Lmbrd1|chr1:24317079-24317578	0.360087721171017	.	.
chr1	24678265	24678764	chr1	24374860	24375359	Lmbrd1|chr1:24374860-24375359	0.408059263248201	.	.
chr1	24678265	24678764	chr1	24378414	24378913	Lmbrd1|chr1:24378414-24378913	0.688079984621928	.	.
chr1	24678265	24678764	chr1	24613347	24613846	Lmbrd1|chr1:24613347-24613846	0.347051465155148	.	.
chr1	24678265	24678764	chr1	24760282	24760781	Lmbrd1|chr1:24760282-24760781	0.424104735651395	.	.
chr1	24678265	24678764	chr1	24816455	24816954	Lmbrd1|chr1:24816455-24816954	0.476509030715973	.	.
chr1	24678265	24678764	chr1	24901204	24901703	Lmbrd1|chr1:24901204-24901703	0.742068966810123	.	.
chr1	24678265	24678764	chr1	24971852	24972351	Lmbrd1|chr1:24971852-24972351	0.594017212601389	.	.
chr1	30872795	30873294	chr1	31210103	31210602	Phf3|chr1:31210103-31210602	0.58022980128168	.	.
chr1	30873430	30873929	chr1	30636634	30637133	Phf3|chr1:30636634-30637133	0.510293562030954	.	.
chr1	30873430	30873929	chr1	30797959	30798458	Phf3|chr1:30797959-30798458	0.496545534049235	.	.
chr1	30873942	30874441	chr1	30636634	30637133	Phf3|chr1:30636634-30637133	0.546734354314147	.	.
chr1	30949080	30949579	chr1	31230682	31231181	Ptp4a1|chr1:31230682-31231181	0.634452360845482	.	.
chr1	30949582	30950081	chr1	30636634	30637133	Ptp4a1|chr1:30636634-30637133	0.668690497406564	.	.
chr1	30949582	30950081	chr1	31230682	31231181	Ptp4a1|chr1:31230682-31231181	0.393245148312938	.	.
chr1	32172459	32172958	chr1	31821580	31822079	Khdrbs2|chr1:31821580-31822079	0.425409145750191	.	.
chr1	34459438	34459937	chr1	34331708	34332207	Ptpn18|chr1:34331708-34332207	0.351605408283901	.	.
chr1	34459438	34459937	chr1	34633543	34634042	Ptpn18|chr1:34633543-34634042	0.43341783934432	.	.
chr1	34485782	34486281	chr1	34331708	34332207	4930568A12Rik|chr1:34331708-34332207	0.365399897283857	.	.
chr1	34485782	34486281	chr1	34434650	34435149	4930568A12Rik|chr1:34434650-34435149	0.453275586911792	.	.
chr1	34485782	34486281	chr1	34633543	34634042	4930568A12Rik|chr1:34633543-34634042	0.530158693469288	.	.
chr1	34579442	34579941	chr1	34975877	34976376	1700101I19Rik|chr1:34975877-34976376	0.502649726295674	.	.
chr1	34579442	34579941	chr1	34975877	34976376	Amer3|chr1:34975877-34976376	0.502649726295674	.	.
chr1	34579442	34579941	chr1	34990629	34991128	1700101I19Rik|chr1:34990629-34991128	0.433417823654436	.	.
chr1	34579442	34579941	chr1	34990629	34991128	Amer3|chr1:34990629-34991128	0.433417823654436	.	.
chr1	34579990	34580489	chr1	34867150	34867649	1700101I19Rik|chr1:34867150-34867649	0.569939691566869	.	.
chr1	34579990	34580489	chr1	34867150	34867649	1700101I19Rik|chr1:34867150-34867649	0.56993969156687	.	.
chr1	34579990	34580489	chr1	34867150	34867649	Amer3|chr1:34867150-34867649	0.569939691566869	.	.
chr1	34579990	34580489	chr1	34867150	34867649	Amer3|chr1:34867150-34867649	0.56993969156687	.	.
chr1	34677895	34678394	chr1	34331708	34332207	Arhgef4|chr1:34331708-34332207	0.330447177320462	.	.
chr1	34677895	34678394	chr1	34331708	34332207	Arhgef4|chr1:34331708-34332207	0.330447177320463	.	.
chr1	34677895	34678394	chr1	34750293	34750792	Arhgef4|chr1:34750293-34750792	0.476816981414348	.	.
chr1	34801460	34801959	chr1	34784634	34785133	Arhgef4|chr1:34784634-34785133	0.422200800677832	.	.
chr1	34801460	34801959	chr1	34784634	34785133	Arhgef4|chr1:34784634-34785133	0.422200800677833	.	.
chr1	34801460	34801959	chr1	34867150	34867649	Arhgef4|chr1:34867150-34867649	0.325341826911289	.	.
chr1	34801460	34801959	chr1	34967009	34967508	Arhgef4|chr1:34967009-34967508	0.41081228085232	.	.
chr1	34842804	34843303	chr1	34766830	34767329	Fam168b|chr1:34766830-34767329	0.437213184229192	.	.
chr1	34842804	34843303	chr1	34975877	34976376	Fam168b|chr1:34975877-34976376	0.475579806344082	.	.
chr1	34842804	34843303	chr1	34990629	34991128	Fam168b|chr1:34990629-34991128	0.510464305753493	.	.
chr1	34842804	34843303	chr1	34997831	34998330	Fam168b|chr1:34997831-34998330	0.406348468021643	.	.
chr1	34849768	34850267	chr1	34752832	34753331	Plekhb2|chr1:34752832-34753331	0.383395909061616	.	.
chr1	34849768	34850267	chr1	34975877	34976376	Plekhb2|chr1:34975877-34976376	0.359290610766079	.	.
chr1	34849768	34850267	chr1	34990629	34991128	Plekhb2|chr1:34990629-34991128	0.347063166357909	.	.
chr1	34850452	34850951	chr1	34867150	34867649	Plekhb2|chr1:34867150-34867649	0.386537517823823	.	.
chr1	34850452	34850951	chr1	34975877	34976376	Plekhb2|chr1:34975877-34976376	0.480995663449205	.	.
chr1	36068061	36068560	chr1	36064836	36065335	Hs6st1|chr1:36064836-36065335	0.358044260153059	.	.
chr1	36068061	36068560	chr1	36098270	36098769	Hs6st1|chr1:36098270-36098769	0.336681114240751	.	.
chr1	36244101	36244600	chr1	36009125	36009624	Uggt1|chr1:36009125-36009624	0.386905639702734	.	.
chr1	36244101	36244600	chr1	36089354	36089853	Uggt1|chr1:36089354-36089853	0.319240878039565	.	.
chr1	36244101	36244600	chr1	36134478	36134977	Uggt1|chr1:36134478-36134977	0.427200925451817	.	.
chr1	36244101	36244600	chr1	36252765	36253264	Uggt1|chr1:36252765-36253264	0.311437922490652	.	.
chr1	36307414	36307913	chr1	36009125	36009624	Arid5a|chr1:36009125-36009624	0.417538476846158	.	.
chr1	36307414	36307913	chr1	36089354	36089853	Arid5a|chr1:36089354-36089853	0.476603582289039	.	.
chr1	36307414	36307913	chr1	36172895	36173394	Arid5a|chr1:36172895-36173394	0.398244090366516	.	.
chr1	36307414	36307913	chr1	36580272	36580771	Arid5a|chr1:36580272-36580771	0.373506423910273	.	.
chr1	36368438	36368937	chr1	36580844	36581343	Kansl3|chr1:36580844-36581343	0.373417106365865	.	.
chr1	36368963	36369462	chr1	36303259	36303758	Kansl3|chr1:36303259-36303758	0.353705258364397	.	.
chr1	36368963	36369462	chr1	36317554	36318053	Kansl3|chr1:36317554-36318053	0.348302040861539	.	.
chr1	36445084	36445583	chr1	36064836	36065335	Lman2l|chr1:36064836-36065335	0.3261978557444	.	.
chr1	36445084	36445583	chr1	36079640	36080139	Lman2l|chr1:36079640-36080139	0.438334945524506	.	.
chr1	36471319	36471818	chr1	36634901	36635400	Cnnm4|chr1:36634901-36635400	0.335961122906094	.	.
chr1	36471319	36471818	chr1	36737259	36737758	Cnnm4|chr1:36737259-36737758	0.460439157541935	.	.
chr1	36512158	36512657	chr1	36303259	36303758	Cnnm3|chr1:36303259-36303758	0.368941628914975	.	.
chr1	36547105	36547604	chr1	36737259	36737758	Ankrd39|chr1:36737259-36737758	0.329694093419451	.	.
chr1	36709882	36710381	chr1	36580272	36580771	4933424G06Rik|chr1:36580272-36580771	0.314049345199657	.	.
chr1	37540354	37540853	chr1	37639092	37639591	Mgat4a|chr1:37639092-37639591	0.363749546289815	.	.
chr1	37719678	37720177	chr1	37678238	37678737	2010300C02Rik|chr1:37678238-37678737	0.643338397983637	.	.
chr1	37719678	37720177	chr1	37678238	37678737	2010300C02Rik|chr1:37678238-37678737	0.643338397983638	.	.
chr1	37719678	37720177	chr1	37728032	37728531	2010300C02Rik|chr1:37728032-37728531	0.393166340126072	.	.
chr1	37719678	37720177	chr1	37729508	37730007	2010300C02Rik|chr1:37729508-37730007	0.511269192045854	.	.
chr1	37719678	37720177	chr1	37872597	37873096	2010300C02Rik|chr1:37872597-37873096	0.328187129806327	.	.
chr1	37864699	37865198	chr1	37678238	37678737	Gm26805|chr1:37678238-37678737	0.680725689577712	.	.
chr1	37864699	37865198	chr1	37729508	37730007	Gm26805|chr1:37729508-37730007	0.73986372250884	.	.
chr1	37864699	37865198	chr1	37872597	37873096	Gm26805|chr1:37872597-37873096	0.47025415889549	.	.
chr1	37864699	37865198	chr1	38185452	38185951	Gm26805|chr1:38185452-38185951	0.389627728861982	.	.
chr1	37871955	37872454	chr1	37512048	37512547	Lipt1|chr1:37512048-37512547	0.599460320246786	.	.
chr1	37871955	37872454	chr1	37634610	37635109	Lipt1|chr1:37634610-37635109	0.446193026769383	.	.
chr1	37871955	37872454	chr1	37639092	37639591	Lipt1|chr1:37639092-37639591	0.432800489818545	.	.
chr1	37871955	37872454	chr1	37872597	37873096	Lipt1|chr1:37872597-37873096	0.323564893503836	.	.
chr1	37871955	37872454	chr1	38185452	38185951	Lipt1|chr1:38185452-38185951	0.354017740608381	.	.
chr1	37890241	37890740	chr1	37678238	37678737	Mitd1|chr1:37678238-37678737	0.623152727009544	.	.
chr1	37890241	37890740	chr1	37678238	37678737	Mrpl30|chr1:37678238-37678737	0.623152727009544	.	.
chr1	37890241	37890740	chr1	37729508	37730007	Mitd1|chr1:37729508-37730007	0.399453082536635	.	.
chr1	37890241	37890740	chr1	37729508	37730007	Mrpl30|chr1:37729508-37730007	0.399453082536635	.	.
chr1	37890241	37890740	chr1	37872597	37873096	Mitd1|chr1:37872597-37873096	0.342007296604533	.	.
chr1	37890241	37890740	chr1	37872597	37873096	Mrpl30|chr1:37872597-37873096	0.342007296604533	.	.
chr1	37890241	37890740	chr1	38218077	38218576	Mitd1|chr1:38218077-38218576	0.418157846321843	.	.
chr1	37890241	37890740	chr1	38218077	38218576	Mrpl30|chr1:38218077-38218576	0.418157846321843	.	.
chr1	37997082	37997581	chr1	37639092	37639591	Eif5b|chr1:37639092-37639591	0.385382295130485	.	.
chr1	37997082	37997581	chr1	37639092	37639591	Txndc9|chr1:37639092-37639591	0.385382295130485	.	.
chr1	37997082	37997581	chr1	37802246	37802745	Eif5b|chr1:37802246-37802745	0.478782552650898	.	.
chr1	37997082	37997581	chr1	37802246	37802745	Txndc9|chr1:37802246-37802745	0.478782552650898	.	.
chr1	37997082	37997581	chr1	37872597	37873096	Eif5b|chr1:37872597-37873096	0.453542728363854	.	.
chr1	37997082	37997581	chr1	37872597	37873096	Txndc9|chr1:37872597-37873096	0.453542728363854	.	.
chr1	37997082	37997581	chr1	38185452	38185951	Eif5b|chr1:38185452-38185951	0.358585444459403	.	.
chr1	37997082	37997581	chr1	38185452	38185951	Txndc9|chr1:38185452-38185951	0.358585444459403	.	.
chr1	37997082	37997581	chr1	38218077	38218576	Eif5b|chr1:38218077-38218576	0.58984399916785	.	.
chr1	37997082	37997581	chr1	38218077	38218576	Txndc9|chr1:38218077-38218576	0.58984399916785	.	.
chr1	37997778	37998277	chr1	37512048	37512547	Eif5b|chr1:37512048-37512547	0.327274939896127	.	.
chr1	37997778	37998277	chr1	37512048	37512547	Txndc9|chr1:37512048-37512547	0.327274939896127	.	.
chr1	37997778	37998277	chr1	37639092	37639591	Eif5b|chr1:37639092-37639591	0.395470305638451	.	.
chr1	37997778	37998277	chr1	37639092	37639591	Txndc9|chr1:37639092-37639591	0.395470305638451	.	.
chr1	37997778	37998277	chr1	37726317	37726816	Eif5b|chr1:37726317-37726816	0.63614867573499	.	.
chr1	37997778	37998277	chr1	37726317	37726816	Txndc9|chr1:37726317-37726816	0.63614867573499	.	.
chr1	37997778	37998277	chr1	37728032	37728531	Eif5b|chr1:37728032-37728531	0.512874811612474	.	.
chr1	37997778	37998277	chr1	37728032	37728531	Txndc9|chr1:37728032-37728531	0.512874811612474	.	.
chr1	38128883	38129382	chr1	37872597	37873096	Rev1|chr1:37872597-37873096	0.552302137621648	.	.
chr1	38128883	38129382	chr1	38218077	38218576	Rev1|chr1:38218077-38218576	0.316886234402134	.	.
chr1	38129526	38130025	chr1	37872597	37873096	Rev1|chr1:37872597-37873096	0.485320552681818	.	.
chr1	38835659	38836158	chr1	38987477	38987976	Lonrf2|chr1:38987477-38987976	0.373458602288017	.	.
chr1	38835659	38836158	chr1	39007191	39007690	Lonrf2|chr1:39007191-39007690	0.553847226564019	.	.
chr1	38836359	38836858	chr1	38816826	38817325	Lonrf2|chr1:38816826-38817325	0.573941517268659	.	.
chr1	38836359	38836858	chr1	38987477	38987976	Lonrf2|chr1:38987477-38987976	0.538007577162641	.	.
chr1	38897212	38897711	chr1	38860151	38860650	Chst10|chr1:38860151-38860650	0.338297335800296	.	.
chr1	38897724	38898223	chr1	38794168	38794667	Chst10|chr1:38794168-38794667	0.370767534895113	.	.
chr1	39192627	39193126	chr1	38876431	38876930	Npas2|chr1:38876431-38876930	0.514644302349979	.	.
chr1	39192627	39193126	chr1	38876947	38877446	Npas2|chr1:38876947-38877446	0.442721076667769	.	.
chr1	39192627	39193126	chr1	39010677	39011176	Npas2|chr1:39010677-39011176	0.377507503537515	.	.
chr1	39192627	39193126	chr1	39253752	39254251	Npas2|chr1:39253752-39254251	0.62381451791779	.	.
chr1	39192627	39193126	chr1	39302141	39302640	Npas2|chr1:39302141-39302640	0.332736558562075	.	.
chr1	39192627	39193126	chr1	39331077	39331576	Npas2|chr1:39331077-39331576	0.478196329766815	.	.
chr1	39192627	39193126	chr1	39408061	39408560	Npas2|chr1:39408061-39408560	0.53329528969427	.	.
chr1	39192627	39193126	chr1	39417742	39418241	Npas2|chr1:39417742-39418241	0.396927142061929	.	.
chr1	39193280	39193779	chr1	38794763	38795262	Npas2|chr1:38794763-38795262	0.360836938737969	.	.
chr1	39193280	39193779	chr1	39253752	39254251	Npas2|chr1:39253752-39254251	0.352953005507868	.	.
chr1	39193280	39193779	chr1	39302141	39302640	Npas2|chr1:39302141-39302640	0.365203334137625	.	.
chr1	39193280	39193779	chr1	39393517	39394016	Npas2|chr1:39393517-39394016	0.464337007264814	.	.
chr1	39193280	39193779	chr1	39417742	39418241	Npas2|chr1:39417742-39418241	0.356097314774047	.	.
chr1	39193901	39194400	chr1	39253752	39254251	Npas2|chr1:39253752-39254251	0.364384988071417	.	.
chr1	39367561	39368060	chr1	39253752	39254251	Rpl31|chr1:39253752-39254251	0.351240185680321	.	.
chr1	39367561	39368060	chr1	39331077	39331576	Rpl31|chr1:39331077-39331576	0.418591872058207	.	.
chr1	39367561	39368060	chr1	39408061	39408560	Rpl31|chr1:39408061-39408560	0.499539007885595	.	.
chr1	40084995	40085494	chr1	40151967	40152466	Gm16894|chr1:40151967-40152466	0.498239530293941	.	.
chr1	40084995	40085494	chr1	40161362	40161861	Gm16894|chr1:40161362-40161861	0.312035882045534	.	.
chr1	40084995	40085494	chr1	40236609	40237108	Gm16894|chr1:40236609-40237108	0.354039254929624	.	.
chr1	40084995	40085494	chr1	40266363	40266862	Gm16894|chr1:40266363-40266862	0.469111464987656	.	.
chr1	40084995	40085494	chr1	40311067	40311566	Gm16894|chr1:40311067-40311566	0.520472819367285	.	.
chr1	40085635	40086134	chr1	40000871	40001370	Gm16894|chr1:40000871-40001370	0.381049229472931	.	.
chr1	40085635	40086134	chr1	40139634	40140133	Gm16894|chr1:40139634-40140133	0.455142523708778	.	.
chr1	40085635	40086134	chr1	40151967	40152466	Gm16894|chr1:40151967-40152466	0.483895368990275	.	.
chr1	40085635	40086134	chr1	40171927	40172426	Gm16894|chr1:40171927-40172426	0.337441850568804	.	.
chr1	40085635	40086134	chr1	40266363	40266862	Gm16894|chr1:40266363-40266862	0.492083445381704	.	.
chr1	40085635	40086134	chr1	40266363	40266862	Gm16894|chr1:40266363-40266862	0.492083445381705	.	.
chr1	40085635	40086134	chr1	40266906	40267405	Gm16894|chr1:40266906-40267405	0.440355214466294	.	.
chr1	40085635	40086134	chr1	40311067	40311566	Gm16894|chr1:40311067-40311566	0.389815168822809	.	.
chr1	40085635	40086134	chr1	40325575	40326074	Gm16894|chr1:40325575-40326074	0.41853673886786	.	.
chr1	40681063	40681562	chr1	40266363	40266862	Slc9a2|chr1:40266363-40266862	0.457012412795393	.	.
chr1	40681063	40681562	chr1	40266906	40267405	Slc9a2|chr1:40266906-40267405	0.361552359650352	.	.
chr1	40681063	40681562	chr1	40284045	40284544	Slc9a2|chr1:40284045-40284544	0.370262324662819	.	.
chr1	40681063	40681562	chr1	40311067	40311566	Slc9a2|chr1:40311067-40311566	0.342986392252887	.	.
chr1	40681063	40681562	chr1	40544608	40545107	Slc9a2|chr1:40544608-40545107	0.367372023428927	.	.
chr1	40681063	40681562	chr1	40599576	40600075	Slc9a2|chr1:40599576-40600075	0.559504018323236	.	.
chr1	40681063	40681562	chr1	40754907	40755406	Slc9a2|chr1:40754907-40755406	0.334164044776418	.	.
chr1	42261772	42262271	chr1	42236360	42236859	Gm28175|chr1:42236360-42236859	0.500556035100227	.	.
chr1	42261772	42262271	chr1	42242955	42243454	Gm28175|chr1:42242955-42243454	0.450548402420804	.	.
chr1	42261772	42262271	chr1	42407118	42407617	Gm28175|chr1:42407118-42407617	0.412171242749212	.	.
chr1	42261772	42262271	chr1	42472367	42472866	Gm28175|chr1:42472367-42472866	0.49824142255481	.	.
chr1	42261772	42262271	chr1	42528836	42529335	Gm28175|chr1:42528836-42529335	0.312523351397022	.	.
chr1	42261772	42262271	chr1	42671285	42671784	Gm28175|chr1:42671285-42671784	0.405664541273859	.	.
chr1	42261772	42262271	chr1	42684202	42684701	Gm28175|chr1:42684202-42684701	0.343194274268515	.	.
chr1	42261772	42262271	chr1	42684717	42685216	Gm28175|chr1:42684717-42685216	0.755682135192386	.	.
chr1	42713254	42713753	chr1	42407118	42407617	Pantr2|chr1:42407118-42407617	0.428683035070044	.	.
chr1	42713254	42713753	chr1	42472367	42472866	Pantr2|chr1:42472367-42472866	0.406161272209285	.	.
chr1	42713254	42713753	chr1	42684717	42685216	Pantr2|chr1:42684717-42685216	0.400353773998777	.	.
chr1	43933698	43934197	chr1	43773172	43773671	Tpp2|chr1:43773172-43773671	0.560554487474507	.	.
chr1	43933698	43934197	chr1	43773172	43773671	Tpp2|chr1:43773172-43773671	0.560554487474508	.	.
chr1	43933698	43934197	chr1	43898955	43899454	Tpp2|chr1:43898955-43899454	0.389067983555708	.	.
chr1	43933698	43934197	chr1	44057650	44058149	Tpp2|chr1:44057650-44058149	0.555513340634815	.	.
chr1	43933698	43934197	chr1	44198840	44199339	Tpp2|chr1:44198840-44199339	0.641259863621059	.	.
chr1	43933698	43934197	chr1	44217086	44217585	Tpp2|chr1:44217086-44217585	0.543696708083072	.	.
chr1	43933698	43934197	chr1	44228990	44229489	Tpp2|chr1:44228990-44229489	0.677167489591469	.	.
chr1	44102213	44102712	chr1	43773172	43773671	Tex30|chr1:43773172-43773671	0.314631139803836	.	.
chr1	44118638	44119137	chr1	44057650	44058149	Bivm|chr1:44057650-44058149	0.385956099999811	.	.
chr1	44118638	44119137	chr1	44057650	44058149	Poglut2|chr1:44057650-44058149	0.385956099999811	.	.
chr1	44119144	44119643	chr1	43773172	43773671	Bivm|chr1:43773172-43773671	0.390685756225277	.	.
chr1	44119144	44119643	chr1	43773172	43773671	Poglut2|chr1:43773172-43773671	0.390685756225277	.	.
chr1	44119144	44119643	chr1	43898955	43899454	Bivm|chr1:43898955-43899454	0.379485762498655	.	.
chr1	44119144	44119643	chr1	43898955	43899454	Poglut2|chr1:43898955-43899454	0.379485762498655	.	.
chr1	44119144	44119643	chr1	44198840	44199339	Bivm|chr1:44198840-44199339	0.33879367408179	.	.
chr1	44119144	44119643	chr1	44198840	44199339	Poglut2|chr1:44198840-44199339	0.33879367408179	.	.
chr1	44119663	44120162	chr1	44064570	44065069	Bivm|chr1:44064570-44065069	0.344142887949952	.	.
chr1	44147693	44148192	chr1	43773172	43773671	Ercc5|chr1:43773172-43773671	0.523741031740816	.	.
chr1	44147693	44148192	chr1	43898955	43899454	Ercc5|chr1:43898955-43899454	0.354232225130761	.	.
chr1	44147693	44148192	chr1	43942760	43943259	Ercc5|chr1:43942760-43943259	0.524441815419339	.	.
chr1	44147693	44148192	chr1	44198840	44199339	Ercc5|chr1:44198840-44199339	0.416147968563208	.	.
chr1	44147693	44148192	chr1	44228990	44229489	Ercc5|chr1:44228990-44229489	0.385934176650761	.	.
chr1	45795197	45795696	chr1	45825095	45825594	Wdr75|chr1:45825095-45825594	0.489633881519443	.	.
chr1	45925424	45925923	chr1	45860275	45860774	Slc40a1|chr1:45860275-45860774	0.355884696293593	.	.
chr1	46066566	46067065	chr1	45824338	45824837	Dnah7b|chr1:45824338-45824837	0.428764490790946	.	.
chr1	46066566	46067065	chr1	46018316	46018815	Dnah7b|chr1:46018316-46018815	0.46166163877416	.	.
chr1	46066566	46067065	chr1	46227651	46228150	Dnah7b|chr1:46227651-46228150	0.459900976635278	.	.
chr1	46066566	46067065	chr1	46419013	46419512	Dnah7b|chr1:46419013-46419512	0.609502124384177	.	.
chr1	51915731	51916230	chr1	51765075	51765574	Myo1b|chr1:51765075-51765574	0.530230776975076	.	.
chr1	51915731	51916230	chr1	51837732	51838231	Myo1b|chr1:51837732-51838231	0.372399020654249	.	.
chr1	51915731	51916230	chr1	51845614	51846113	Myo1b|chr1:51845614-51846113	0.468036419344668	.	.
chr1	51915731	51916230	chr1	51895942	51896441	Myo1b|chr1:51895942-51896441	0.481827915388714	.	.
chr1	51915731	51916230	chr1	51895942	51896441	Myo1b|chr1:51895942-51896441	0.481827915388715	.	.
chr1	52113595	52114094	chr1	51821971	51822470	Gm31812|chr1:51821971-51822470	0.3259892059648	.	.
chr1	52113595	52114094	chr1	52004041	52004540	Gm31812|chr1:52004041-52004540	0.350866788835014	.	.
chr1	52113595	52114094	chr1	52156174	52156673	Gm31812|chr1:52156174-52156673	0.402273275290069	.	.
chr1	52113595	52114094	chr1	52299528	52300027	Gm31812|chr1:52299528-52300027	0.334612089936115	.	.
chr1	52113595	52114094	chr1	52336605	52337104	Gm31812|chr1:52336605-52337104	0.456494451031406	.	.
chr1	52113595	52114094	chr1	52362919	52363418	Gm31812|chr1:52362919-52363418	0.433724025967528	.	.
chr1	52113595	52114094	chr1	52454630	52455129	Gm31812|chr1:52454630-52455129	0.33148144769926	.	.
chr1	52119152	52119651	chr1	51923344	51923843	Stat1|chr1:51923344-51923843	0.329103230431837	.	.
chr1	52119152	52119651	chr1	51923344	51923843	Stat1|chr1:51923344-51923843	0.329103230431838	.	.
chr1	52233098	52233597	chr1	51923344	51923843	Gls|chr1:51923344-51923843	0.61071276890539	.	.
chr1	52233098	52233597	chr1	52043116	52043615	Gls|chr1:52043116-52043615	0.356571833504365	.	.
chr1	52233098	52233597	chr1	52158800	52159299	Gls|chr1:52158800-52159299	0.345562078962186	.	.
chr1	52233098	52233597	chr1	52184626	52185125	Gls|chr1:52184626-52185125	0.339348083101372	.	.
chr1	52233098	52233597	chr1	52354167	52354666	Gls|chr1:52354167-52354666	0.381729686717585	.	.
chr1	52233098	52233597	chr1	52470598	52471097	Gls|chr1:52470598-52471097	0.480389828343979	.	.
chr1	52499614	52500113	chr1	52331366	52331865	Nab1|chr1:52331366-52331865	0.423478731106422	.	.
chr1	52499614	52500113	chr1	52451230	52451729	Nab1|chr1:52451230-52451729	0.329737721241306	.	.
chr1	52817513	52818012	chr1	52953081	52953580	Inpp1|chr1:52953081-52953580	0.620527839663237	.	.
chr1	52845579	52846078	chr1	52793573	52794072	Hibch|chr1:52793573-52794072	0.343405283819145	.	.
chr1	52845579	52846078	chr1	52986655	52987154	Hibch|chr1:52986655-52987154	0.408384030488512	.	.
chr1	53061825	53062324	chr1	52953081	52953580	Mstn|chr1:52953081-52953580	0.645705103480638	.	.
chr1	53061825	53062324	chr1	52953081	52953580	Mstn|chr1:52953081-52953580	0.645705103480639	.	.
chr1	53313399	53313898	chr1	53032502	53033001	Osgepl1|chr1:53032502-53033001	0.499820977047409	.	.
chr1	53313399	53313898	chr1	53053006	53053505	Osgepl1|chr1:53053006-53053505	0.316720213110128	.	.
chr1	53785040	53785539	chr1	53894252	53894751	Stk17b|chr1:53894252-53894751	0.330820120869902	.	.
chr1	54194947	54195446	chr1	54343836	54344335	Hecw2|chr1:54343836-54344335	0.36800071631735	.	.
chr1	54438212	54438711	chr1	54016960	54017459	Gtf3c3|chr1:54016960-54017459	0.32623942489611	.	.
chr1	54438767	54439266	chr1	54043121	54043620	Gtf3c3|chr1:54043121-54043620	0.38340270506787	.	.
chr1	55053010	55053509	chr1	55012469	55012968	Coq10b|chr1:55012469-55012968	0.347323691756302	.	.
chr1	55053010	55053509	chr1	55012469	55012968	Coq10b|chr1:55012469-55012968	0.347323691756303	.	.
chr1	55053010	55053509	chr1	55449137	55449636	Coq10b|chr1:55449137-55449636	0.352391047317531	.	.
chr1	55087395	55087894	chr1	55446132	55446631	Hspd1|chr1:55446132-55446631	0.353895464988984	.	.
chr1	55087395	55087894	chr1	55446132	55446631	Hspe1|chr1:55446132-55446631	0.353895464988984	.	.
chr1	55087908	55088407	chr1	55446132	55446631	Hspd1|chr1:55446132-55446631	0.449806019499194	.	.
chr1	55087908	55088407	chr1	55446132	55446631	Hspe1|chr1:55446132-55446631	0.449806019499194	.	.
chr1	55130908	55131407	chr1	55449137	55449636	Mob4|chr1:55449137-55449636	0.348863985275434	.	.
chr1	55130908	55131407	chr1	55449137	55449636	Mob4|chr1:55449137-55449636	0.348863985275435	.	.
chr1	55405572	55406071	chr1	55012469	55012968	Plcl1|chr1:55012469-55012968	0.544772078097627	.	.
chr1	55405572	55406071	chr1	55192060	55192559	Plcl1|chr1:55192060-55192559	0.378333886812715	.	.
chr1	55405572	55406071	chr1	55446132	55446631	Plcl1|chr1:55446132-55446631	0.398751313481056	.	.
chr1	56972152	56972651	chr1	56972961	56973460	9130024F11Rik|chr1:56972961-56973460	0.414596026728916	.	.
chr1	57214259	57214758	chr1	56972961	56973460	BC055402|chr1:56972961-56973460	0.483283814462944	.	.
chr1	57214259	57214758	chr1	57428334	57428833	BC055402|chr1:57428334-57428833	0.447402446582093	.	.
chr1	57214259	57214758	chr1	57436901	57437400	BC055402|chr1:57436901-57437400	0.522546502822794	.	.
chr1	57214259	57214758	chr1	57497899	57498398	BC055402|chr1:57497899-57498398	0.381585695777207	.	.
chr1	57377374	57377873	chr1	57083035	57083534	1700066M21Rik|chr1:57083035-57083534	0.314617324597172	.	.
chr1	57377374	57377873	chr1	57083035	57083534	4930558J18Rik|chr1:57083035-57083534	0.314617324597172	.	.
chr1	57377988	57378487	chr1	57497899	57498398	1700066M21Rik|chr1:57497899-57498398	0.34736972499977	.	.
chr1	57377988	57378487	chr1	57497899	57498398	4930558J18Rik|chr1:57497899-57498398	0.34736972499977	.	.
chr1	57406257	57406756	chr1	57428877	57429376	Maip1|chr1:57428877-57429376	0.404732160823297	.	.
chr1	57406257	57406756	chr1	57428877	57429376	Tyw5|chr1:57428877-57429376	0.404732160823297	.	.
chr1	57406767	57407266	chr1	57436901	57437400	Maip1|chr1:57436901-57437400	0.322923871126198	.	.
chr1	57406767	57407266	chr1	57436901	57437400	Tyw5|chr1:57436901-57437400	0.322923871126198	.	.
chr1	58392818	58393317	chr1	58460573	58461072	Bzw1|chr1:58460573-58461072	0.332986614555188	.	.
chr1	58392818	58393317	chr1	58614393	58614892	Bzw1|chr1:58614393-58614892	0.338568968924988	.	.
chr1	58392818	58393317	chr1	58622546	58623045	Bzw1|chr1:58622546-58623045	0.438480625287753	.	.
chr1	58392818	58393317	chr1	58652543	58653042	Bzw1|chr1:58652543-58653042	0.318603058983277	.	.
chr1	58392818	58393317	chr1	58652543	58653042	Bzw1|chr1:58652543-58653042	0.318603058983278	.	.
chr1	58393482	58393981	chr1	58275774	58276273	Bzw1|chr1:58275774-58276273	0.572007901349071	.	.
chr1	58393482	58393981	chr1	58296260	58296759	Bzw1|chr1:58296260-58296759	0.444466699751925	.	.
chr1	58393482	58393981	chr1	58530744	58531243	Bzw1|chr1:58530744-58531243	0.461600091123242	.	.
chr1	58423825	58424324	chr1	58614393	58614892	Clk1|chr1:58614393-58614892	0.343505959926942	.	.
chr1	58423825	58424324	chr1	58622546	58623045	Clk1|chr1:58622546-58623045	0.37036883158716	.	.
chr1	58423825	58424324	chr1	58697550	58698049	Clk1|chr1:58697550-58698049	0.370940146156112	.	.
chr1	58445384	58445883	chr1	58460573	58461072	Nif3l1|chr1:58460573-58461072	0.434116911730477	.	.
chr1	58445384	58445883	chr1	58460573	58461072	Ppil3|chr1:58460573-58461072	0.434116911730477	.	.
chr1	58445384	58445883	chr1	58697550	58698049	Nif3l1|chr1:58697550-58698049	0.318371735507879	.	.
chr1	58445384	58445883	chr1	58697550	58698049	Ppil3|chr1:58697550-58698049	0.318371735507879	.	.
chr1	58504734	58505233	chr1	58614393	58614892	Gm15834|chr1:58614393-58614892	0.434994943670609	.	.
chr1	58504734	58505233	chr1	58614393	58614892	Orc2|chr1:58614393-58614892	0.434994943670609	.	.
chr1	58504734	58505233	chr1	58652543	58653042	Gm15834|chr1:58652543-58653042	0.330937110169951	.	.
chr1	58504734	58505233	chr1	58652543	58653042	Orc2|chr1:58652543-58653042	0.330937110169951	.	.
chr1	58504734	58505233	chr1	58697550	58698049	Gm15834|chr1:58697550-58698049	0.391389026350104	.	.
chr1	58504734	58505233	chr1	58697550	58698049	Orc2|chr1:58697550-58698049	0.391389026350104	.	.
chr1	58504734	58505233	chr1	58979912	58980411	Gm15834|chr1:58979912-58980411	0.52036930906249	.	.
chr1	58504734	58505233	chr1	58979912	58980411	Orc2|chr1:58979912-58980411	0.52036930906249	.	.
chr1	58586034	58586533	chr1	58275774	58276273	Fam126b|chr1:58275774-58276273	0.331449269224897	.	.
chr1	58586034	58586533	chr1	58275774	58276273	Fam126b|chr1:58275774-58276273	0.331449269224898	.	.
chr1	58586034	58586533	chr1	58275774	58276273	Ndufb3|chr1:58275774-58276273	0.331449269224897	.	.
chr1	58586034	58586533	chr1	58275774	58276273	Ndufb3|chr1:58275774-58276273	0.331449269224898	.	.
chr1	58586034	58586533	chr1	58296260	58296759	Fam126b|chr1:58296260-58296759	0.472526722062637	.	.
chr1	58586034	58586533	chr1	58296260	58296759	Ndufb3|chr1:58296260-58296759	0.472526722062637	.	.
chr1	58586034	58586533	chr1	58677513	58678012	Fam126b|chr1:58677513-58678012	0.376082173114304	.	.
chr1	58586034	58586533	chr1	58677513	58678012	Ndufb3|chr1:58677513-58678012	0.376082173114304	.	.
chr1	58711489	58711988	chr1	58460573	58461072	Cflar|chr1:58460573-58461072	0.344517990184985	.	.
chr1	58711489	58711988	chr1	58614393	58614892	Cflar|chr1:58614393-58614892	0.39636056468849	.	.
chr1	58711489	58711988	chr1	58622546	58623045	Cflar|chr1:58622546-58623045	0.442584181516845	.	.
chr1	58711489	58711988	chr1	58697550	58698049	Cflar|chr1:58697550-58698049	0.610561973671645	.	.
chr1	58711489	58711988	chr1	58962504	58963003	Cflar|chr1:58962504-58963003	0.357903950684245	.	.
chr1	58711489	58711988	chr1	58979912	58980411	Cflar|chr1:58979912-58980411	0.521209969340193	.	.
chr1	58795175	58795674	chr1	58622546	58623045	Casp8|chr1:58622546-58623045	0.336984837279165	.	.
chr1	58795175	58795674	chr1	58979912	58980411	Casp8|chr1:58979912-58980411	0.411198331735811	.	.
chr1	58795175	58795674	chr1	59247600	59248099	Casp8|chr1:59247600-59248099	0.328163777993447	.	.
chr1	58973284	58973783	chr1	58614393	58614892	Stradb|chr1:58614393-58614892	0.350146174618539	.	.
chr1	58973284	58973783	chr1	58614393	58614892	Trak2|chr1:58614393-58614892	0.350146174618539	.	.
chr1	58973284	58973783	chr1	58979912	58980411	Stradb|chr1:58979912-58980411	0.323377345528949	.	.
chr1	58973284	58973783	chr1	58979912	58980411	Trak2|chr1:58979912-58980411	0.323377345528949	.	.
chr1	58973886	58974385	chr1	58614393	58614892	Stradb|chr1:58614393-58614892	0.408920178229718	.	.
chr1	58973886	58974385	chr1	58614393	58614892	Trak2|chr1:58614393-58614892	0.408920178229718	.	.
chr1	58973886	58974385	chr1	58622546	58623045	Stradb|chr1:58622546-58623045	0.438415826808706	.	.
chr1	58973886	58974385	chr1	58622546	58623045	Trak2|chr1:58622546-58623045	0.438415826808706	.	.
chr1	58973886	58974385	chr1	58697550	58698049	Stradb|chr1:58697550-58698049	0.474884050485729	.	.
chr1	58973886	58974385	chr1	58697550	58698049	Trak2|chr1:58697550-58698049	0.474884050485729	.	.
chr1	58973886	58974385	chr1	58962504	58963003	Stradb|chr1:58962504-58963003	0.407956875144313	.	.
chr1	58973886	58974385	chr1	58962504	58963003	Trak2|chr1:58962504-58963003	0.407956875144313	.	.
chr1	58973886	58974385	chr1	58979912	58980411	Stradb|chr1:58979912-58980411	0.535832373891434	.	.
chr1	58973886	58974385	chr1	58979912	58980411	Trak2|chr1:58979912-58980411	0.535832373891434	.	.
chr1	58973886	58974385	chr1	59247600	59248099	Stradb|chr1:59247600-59248099	0.338832820690666	.	.
chr1	58973886	58974385	chr1	59247600	59248099	Trak2|chr1:59247600-59248099	0.338832820690666	.	.
chr1	59119578	59120077	chr1	58979912	58980411	G730003C15Rik|chr1:58979912-58980411	0.366253726944405	.	.
chr1	59119578	59120077	chr1	58979912	58980411	Tmem237|chr1:58979912-58980411	0.366253726944405	.	.
chr1	59119578	59120077	chr1	59247600	59248099	G730003C15Rik|chr1:59247600-59248099	0.464792133986014	.	.
chr1	59119578	59120077	chr1	59247600	59248099	Tmem237|chr1:59247600-59248099	0.464792133986014	.	.
chr1	59237006	59237505	chr1	59183807	59184306	Als2|chr1:59183807-59184306	0.312022863730935	.	.
chr1	59256605	59257104	chr1	59316631	59317130	Cdk15|chr1:59316631-59317130	0.689598443853152	.	.
chr1	59256605	59257104	chr1	59321686	59322185	Cdk15|chr1:59321686-59322185	0.584450124460648	.	.
chr1	59256605	59257104	chr1	59322330	59322829	Cdk15|chr1:59322330-59322829	0.618007423636234	.	.
chr1	59256605	59257104	chr1	59574272	59574771	Cdk15|chr1:59574272-59574771	0.559729973498453	.	.
chr1	59256605	59257104	chr1	59574808	59575307	Cdk15|chr1:59574808-59575307	0.683902232877092	.	.
chr1	59481835	59482334	chr1	59009165	59009664	Fzd7|chr1:59009165-59009664	0.396081953025734	.	.
chr1	59481835	59482334	chr1	59183807	59184306	Fzd7|chr1:59183807-59184306	0.320348898501171	.	.
chr1	59481835	59482334	chr1	59247600	59248099	Fzd7|chr1:59247600-59248099	0.498195948316859	.	.
chr1	59481835	59482334	chr1	59487512	59488011	Fzd7|chr1:59487512-59488011	0.668856920094084	.	.
chr1	59481835	59482334	chr1	59623298	59623797	Fzd7|chr1:59623298-59623797	0.317742784674078	.	.
chr1	59481835	59482334	chr1	59625333	59625832	Fzd7|chr1:59625333-59625832	0.374730318526645	.	.
chr1	59515567	59516066	chr1	59487512	59488011	Gm973|chr1:59487512-59488011	0.389076838742973	.	.
chr1	59515567	59516066	chr1	59625333	59625832	Gm973|chr1:59625333-59625832	0.398368835762933	.	.
chr1	59515567	59516066	chr1	59788955	59789454	Gm973|chr1:59788955-59789454	0.382461036482365	.	.
chr1	59515567	59516066	chr1	59788955	59789454	Gm973|chr1:59788955-59789454	0.382461036482366	.	.
chr1	59515567	59516066	chr1	59826439	59826938	Gm973|chr1:59826439-59826938	0.311139839557679	.	.
chr1	59516242	59516741	chr1	59321686	59322185	Gm973|chr1:59321686-59322185	0.381206876059785	.	.
chr1	59516242	59516741	chr1	59322330	59322829	Gm973|chr1:59322330-59322829	0.319633673013346	.	.
chr1	59669977	59670476	chr1	59321686	59322185	Sumo1|chr1:59321686-59322185	0.336942585964989	.	.
chr1	59669977	59670476	chr1	59322330	59322829	Sumo1|chr1:59322330-59322829	0.314582453902899	.	.
chr1	59684706	59685205	chr1	59487512	59488011	Nop58|chr1:59487512-59488011	0.334195233306696	.	.
chr1	59684706	59685205	chr1	59584561	59585060	Nop58|chr1:59584561-59585060	0.337530873084591	.	.
chr1	59684706	59685205	chr1	59623298	59623797	Nop58|chr1:59623298-59623797	0.372778905465162	.	.
chr1	59684706	59685205	chr1	59633035	59633534	Nop58|chr1:59633035-59633534	0.34119200435873	.	.
chr1	59684706	59685205	chr1	59895373	59895872	Nop58|chr1:59895373-59895872	0.533258262736269	.	.
chr1	59762644	59763143	chr1	59625333	59625832	Bmpr2|chr1:59625333-59625832	0.322627265704007	.	.
chr1	59762644	59763143	chr1	59788955	59789454	Bmpr2|chr1:59788955-59789454	0.369219631677141	.	.
chr1	59763159	59763658	chr1	59848288	59848787	Bmpr2|chr1:59848288-59848787	0.411398920602221	.	.
chr1	59763159	59763658	chr1	59878109	59878608	Bmpr2|chr1:59878109-59878608	0.506730016384759	.	.
chr1	59763681	59764180	chr1	59764494	59764993	Bmpr2|chr1:59764494-59764993	0.34175621546928	.	.
chr1	59912662	59913161	chr1	59584561	59585060	Fam117b|chr1:59584561-59585060	0.687051777866321	.	.
chr1	59912662	59913161	chr1	59633035	59633534	Fam117b|chr1:59633035-59633534	0.455192156670638	.	.
chr1	59912662	59913161	chr1	59895373	59895872	Fam117b|chr1:59895373-59895872	0.451970965504135	.	.
chr1	59913211	59913710	chr1	59788955	59789454	Fam117b|chr1:59788955-59789454	0.564294412868361	.	.
chr1	60042424	60042923	chr1	60158400	60158899	Ica1l|chr1:60158400-60158899	0.345278627012737	.	.
chr1	60042935	60043434	chr1	59833669	59834168	Ica1l|chr1:59833669-59834168	0.36521102592439	.	.
chr1	60042935	60043434	chr1	60479845	60480344	Ica1l|chr1:60479845-60480344	0.439271197077271	.	.
chr1	60097980	60098479	chr1	59764494	59764993	Carf|chr1:59764494-59764993	0.453996957664593	.	.
chr1	60097980	60098479	chr1	59764494	59764993	Wdr12|chr1:59764494-59764993	0.453996957664593	.	.
chr1	60097980	60098479	chr1	59895373	59895872	Carf|chr1:59895373-59895872	0.335826428981751	.	.
chr1	60097980	60098479	chr1	59895373	59895872	Wdr12|chr1:59895373-59895872	0.335826428981751	.	.
chr1	60097980	60098479	chr1	60479845	60480344	Carf|chr1:60479845-60480344	0.465465608177255	.	.
chr1	60097980	60098479	chr1	60479845	60480344	Wdr12|chr1:60479845-60480344	0.465465608177255	.	.
chr1	60098487	60098986	chr1	59764494	59764993	Carf|chr1:59764494-59764993	0.538285475049324	.	.
chr1	60098487	60098986	chr1	59764494	59764993	Wdr12|chr1:59764494-59764993	0.538285475049324	.	.
chr1	60098487	60098986	chr1	60158400	60158899	Carf|chr1:60158400-60158899	0.506177326556505	.	.
chr1	60098487	60098986	chr1	60158400	60158899	Wdr12|chr1:60158400-60158899	0.506177326556505	.	.
chr1	60098487	60098986	chr1	60460635	60461134	Carf|chr1:60460635-60461134	0.319529372614623	.	.
chr1	60098487	60098986	chr1	60460635	60461134	Wdr12|chr1:60460635-60461134	0.319529372614623	.	.
chr1	60098487	60098986	chr1	60479845	60480344	Carf|chr1:60479845-60480344	0.467858634942748	.	.
chr1	60098487	60098986	chr1	60479845	60480344	Wdr12|chr1:60479845-60480344	0.467858634942748	.	.
chr1	60180257	60180756	chr1	59848288	59848787	Nbeal1|chr1:59848288-59848787	0.40046174702396	.	.
chr1	60180257	60180756	chr1	60158400	60158899	Nbeal1|chr1:60158400-60158899	0.361598087624015	.	.
chr1	60180257	60180756	chr1	60460635	60461134	Nbeal1|chr1:60460635-60461134	0.570870201604922	.	.
chr1	60180257	60180756	chr1	60479845	60480344	Nbeal1|chr1:60479845-60480344	0.392018047504708	.	.
chr1	60343314	60343813	chr1	60158400	60158899	Cyp20a1|chr1:60158400-60158899	0.49749480415618	.	.
chr1	60343314	60343813	chr1	60460635	60461134	Cyp20a1|chr1:60460635-60461134	0.575907690138144	.	.
chr1	60343314	60343813	chr1	60479845	60480344	Cyp20a1|chr1:60479845-60480344	0.690514184850647	.	.
chr1	60343314	60343813	chr1	60614951	60615450	Cyp20a1|chr1:60614951-60615450	0.453068245782802	.	.
chr1	60409462	60409961	chr1	60641310	60641809	Abi2|chr1:60641310-60641809	0.532745451112129	.	.
chr1	60565982	60566481	chr1	60641310	60641809	Raph1|chr1:60641310-60641809	0.560572246533092	.	.
chr1	60565982	60566481	chr1	60860552	60861051	Raph1|chr1:60860552-60861051	0.470131018651809	.	.
chr1	60566593	60567092	chr1	60479845	60480344	Raph1|chr1:60479845-60480344	0.481250916452031	.	.
chr1	60566593	60567092	chr1	60503672	60504171	Raph1|chr1:60503672-60504171	0.430725009224394	.	.
chr1	60566593	60567092	chr1	60657349	60657848	Raph1|chr1:60657349-60657848	0.353557464143665	.	.
chr1	60566593	60567092	chr1	60667667	60668166	Raph1|chr1:60667667-60668166	0.348654532781976	.	.
chr1	60566593	60567092	chr1	60825874	60826373	Raph1|chr1:60825874-60826373	0.328797615543318	.	.
chr1	60566593	60567092	chr1	60970678	60971177	Raph1|chr1:60970678-60971177	0.545635687836231	.	.
chr1	60715645	60716144	chr1	60460635	60461134	Cd28|chr1:60460635-60461134	0.324756154911149	.	.
chr1	60715645	60716144	chr1	60479845	60480344	Cd28|chr1:60479845-60480344	0.344439837204908	.	.
chr1	60715645	60716144	chr1	60503672	60504171	Cd28|chr1:60503672-60504171	0.410628047772234	.	.
chr1	60715645	60716144	chr1	60657349	60657848	Cd28|chr1:60657349-60657848	0.44809165876001	.	.
chr1	60715645	60716144	chr1	60970678	60971177	Cd28|chr1:60970678-60971177	0.424764993560912	.	.
chr1	62703034	62703533	chr1	62314163	62314662	Nrp2|chr1:62314163-62314662	0.358452459502086	.	.
chr1	62703034	62703533	chr1	62701005	62701504	Nrp2|chr1:62701005-62701504	0.532904237806462	.	.
chr1	63176509	63177008	chr1	63153005	63153504	Eef1b2|chr1:63153005-63153504	0.408182130782421	.	.
chr1	63176509	63177008	chr1	63153005	63153504	Ndufs1|chr1:63153005-63153504	0.408182130782421	.	.
chr1	63176509	63177008	chr1	63367905	63368404	Eef1b2|chr1:63367905-63368404	0.551017791139224	.	.
chr1	63176509	63177008	chr1	63367905	63368404	Ndufs1|chr1:63367905-63368404	0.551017791139224	.	.
chr1	63272985	63273484	chr1	63182179	63182678	Gm11608|chr1:63182179-63182678	0.432494497706555	.	.
chr1	63272985	63273484	chr1	63182179	63182678	Zdbf2|chr1:63182179-63182678	0.432494497706555	.	.
chr1	63272985	63273484	chr1	63182811	63183310	Gm11608|chr1:63182811-63183310	0.357618939815456	.	.
chr1	63272985	63273484	chr1	63182811	63183310	Zdbf2|chr1:63182811-63183310	0.357618939815456	.	.
chr1	63272985	63273484	chr1	63478882	63479381	Gm11608|chr1:63478882-63479381	0.353822960999245	.	.
chr1	63272985	63273484	chr1	63478882	63479381	Zdbf2|chr1:63478882-63479381	0.353822960999245	.	.
chr1	63445105	63445604	chr1	63263399	63263898	Adam23|chr1:63263399-63263898	0.354027000367208	.	.
chr1	63445105	63445604	chr1	63367905	63368404	Adam23|chr1:63367905-63368404	0.321519606742486	.	.
chr1	63445105	63445604	chr1	63450007	63450506	Adam23|chr1:63450007-63450506	0.385401911770426	.	.
chr1	63445105	63445604	chr1	63534337	63534836	Adam23|chr1:63534337-63534836	0.541298403935411	.	.
chr1	63445105	63445604	chr1	63659557	63660056	Adam23|chr1:63659557-63660056	0.314386731511754	.	.
chr1	63445671	63446170	chr1	63075216	63075715	Adam23|chr1:63075216-63075715	0.440036554861672	.	.
chr1	63445671	63446170	chr1	63478882	63479381	Adam23|chr1:63478882-63479381	0.385076886504293	.	.
chr1	63446419	63446918	chr1	63095489	63095988	Adam23|chr1:63095489-63095988	0.34619454075985	.	.
chr1	63446419	63446918	chr1	63182179	63182678	Adam23|chr1:63182179-63182678	0.341874076457599	.	.
chr1	63446419	63446918	chr1	63182811	63183310	Adam23|chr1:63182811-63183310	0.459151479044459	.	.
chr1	63729868	63730367	chr1	63263399	63263898	Fastkd2|chr1:63263399-63263898	0.408853907429418	.	.
chr1	63729868	63730367	chr1	63263399	63263898	Mdh1b|chr1:63263399-63263898	0.408853907429418	.	.
chr1	63729868	63730367	chr1	63367905	63368404	Fastkd2|chr1:63367905-63368404	0.336792631269047	.	.
chr1	63729868	63730367	chr1	63367905	63368404	Mdh1b|chr1:63367905-63368404	0.336792631269047	.	.
chr1	63729868	63730367	chr1	63534337	63534836	Fastkd2|chr1:63534337-63534836	0.473452146153852	.	.
chr1	63729868	63730367	chr1	63534337	63534836	Mdh1b|chr1:63534337-63534836	0.473452146153852	.	.
chr1	63768065	63768564	chr1	63763110	63763609	4933402D24Rik|chr1:63763110-63763609	0.592015933114875	.	.
chr1	63768065	63768564	chr1	63815743	63816242	4933402D24Rik|chr1:63815743-63816242	0.322058145351676	.	.
chr1	63768065	63768564	chr1	63856632	63857131	4933402D24Rik|chr1:63856632-63857131	0.434437713477767	.	.
chr1	63768065	63768564	chr1	63918163	63918662	4933402D24Rik|chr1:63918163-63918662	0.445623673509229	.	.
chr1	63769073	63769572	chr1	63763110	63763609	4933402D24Rik|chr1:63763110-63763609	0.34826989154704	.	.
chr1	63769073	63769572	chr1	63815743	63816242	4933402D24Rik|chr1:63815743-63816242	0.604620121611297	.	.
chr1	63769073	63769572	chr1	63815743	63816242	4933402D24Rik|chr1:63815743-63816242	0.604620121611298	.	.
chr1	63769073	63769572	chr1	63918163	63918662	4933402D24Rik|chr1:63918163-63918662	0.658618709390995	.	.
chr1	63769073	63769572	chr1	63920498	63920997	4933402D24Rik|chr1:63920498-63920997	0.455470373550763	.	.
chr1	64302882	64303381	chr1	64289060	64289559	Gm28981|chr1:64289060-64289559	0.691246044135117	.	.
chr1	64302882	64303381	chr1	64358261	64358760	Gm28981|chr1:64358261-64358760	0.393359784097133	.	.
chr1	64302882	64303381	chr1	64408684	64409183	Gm28981|chr1:64408684-64409183	0.591697529293281	.	.
chr1	64302882	64303381	chr1	64409207	64409706	Gm28981|chr1:64409207-64409706	0.500864532061258	.	.
chr1	64302882	64303381	chr1	64485200	64485699	Gm28981|chr1:64485200-64485699	0.457125632019293	.	.
chr1	64302882	64303381	chr1	64717480	64717979	Gm28981|chr1:64717480-64717979	0.359804932573753	.	.
chr1	64532547	64533046	chr1	64359619	64360118	Creb1|chr1:64359619-64360118	0.53996949868283	.	.
chr1	64532547	64533046	chr1	64374687	64375186	Creb1|chr1:64374687-64375186	0.392679182076615	.	.
chr1	64533232	64533731	chr1	64358261	64358760	Creb1|chr1:64358261-64358760	0.552012367965374	.	.
chr1	64533232	64533731	chr1	64408684	64409183	Creb1|chr1:64408684-64409183	0.372842577621094	.	.
chr1	64616950	64617449	chr1	64289060	64289559	Gm28982|chr1:64289060-64289559	0.400884132311188	.	.
chr1	64616950	64617449	chr1	64289060	64289559	Mettl21a|chr1:64289060-64289559	0.400884132311188	.	.
chr1	64616950	64617449	chr1	64408684	64409183	Gm28982|chr1:64408684-64409183	0.466569288191821	.	.
chr1	64616950	64617449	chr1	64408684	64409183	Mettl21a|chr1:64408684-64409183	0.466569288191821	.	.
chr1	64616950	64617449	chr1	64409207	64409706	Gm28982|chr1:64409207-64409706	0.401376085430745	.	.
chr1	64616950	64617449	chr1	64409207	64409706	Mettl21a|chr1:64409207-64409706	0.401376085430745	.	.
chr1	64616950	64617449	chr1	64485200	64485699	Gm28982|chr1:64485200-64485699	0.345388058234333	.	.
chr1	64616950	64617449	chr1	64485200	64485699	Mettl21a|chr1:64485200-64485699	0.345388058234333	.	.
chr1	64616950	64617449	chr1	64717480	64717979	Gm28982|chr1:64717480-64717979	0.6513616727388	.	.
chr1	64616950	64617449	chr1	64717480	64717979	Mettl21a|chr1:64717480-64717979	0.6513616727388	.	.
chr1	64617495	64617994	chr1	64289060	64289559	Gm28982|chr1:64289060-64289559	0.646700924782031	.	.
chr1	64617495	64617994	chr1	64289060	64289559	Mettl21a|chr1:64289060-64289559	0.646700924782031	.	.
chr1	64617495	64617994	chr1	64408684	64409183	Gm28982|chr1:64408684-64409183	0.608110115569298	.	.
chr1	64617495	64617994	chr1	64408684	64409183	Mettl21a|chr1:64408684-64409183	0.608110115569298	.	.
chr1	64617495	64617994	chr1	64409207	64409706	Gm28982|chr1:64409207-64409706	0.512991490002655	.	.
chr1	64617495	64617994	chr1	64409207	64409706	Mettl21a|chr1:64409207-64409706	0.512991490002655	.	.
chr1	64617495	64617994	chr1	64485200	64485699	Gm28982|chr1:64485200-64485699	0.404416771823658	.	.
chr1	64617495	64617994	chr1	64485200	64485699	Mettl21a|chr1:64485200-64485699	0.404416771823658	.	.
chr1	64617495	64617994	chr1	64717480	64717979	Gm28982|chr1:64717480-64717979	0.615736329199439	.	.
chr1	64617495	64617994	chr1	64717480	64717979	Mettl21a|chr1:64717480-64717979	0.615736329199439	.	.
chr1	64691008	64691507	chr1	64289060	64289559	2810408I11Rik|chr1:64289060-64289559	0.599850431331351	.	.
chr1	64691008	64691507	chr1	64289060	64289559	Ccnyl1|chr1:64289060-64289559	0.599850431331351	.	.
chr1	64691008	64691507	chr1	64408684	64409183	2810408I11Rik|chr1:64408684-64409183	0.397587895102054	.	.
chr1	64691008	64691507	chr1	64408684	64409183	Ccnyl1|chr1:64408684-64409183	0.397587895102054	.	.
chr1	64691008	64691507	chr1	64409207	64409706	2810408I11Rik|chr1:64409207-64409706	0.490966653541904	.	.
chr1	64691008	64691507	chr1	64409207	64409706	Ccnyl1|chr1:64409207-64409706	0.490966653541904	.	.
chr1	64691008	64691507	chr1	64445949	64446448	2810408I11Rik|chr1:64445949-64446448	0.482626346065986	.	.
chr1	64691008	64691507	chr1	64445949	64446448	Ccnyl1|chr1:64445949-64446448	0.482626346065986	.	.
chr1	64691008	64691507	chr1	64485200	64485699	2810408I11Rik|chr1:64485200-64485699	0.467711171784949	.	.
chr1	64691008	64691507	chr1	64485200	64485699	Ccnyl1|chr1:64485200-64485699	0.467711171784949	.	.
chr1	64691008	64691507	chr1	64717480	64717979	2810408I11Rik|chr1:64717480-64717979	0.3227212231274	.	.
chr1	64691008	64691507	chr1	64717480	64717979	Ccnyl1|chr1:64717480-64717979	0.3227212231274	.	.
chr1	64737642	64738141	chr1	64289060	64289559	Fzd5|chr1:64289060-64289559	0.572049330567946	.	.
chr1	64737642	64738141	chr1	64408684	64409183	Fzd5|chr1:64408684-64409183	0.386288969563483	.	.
chr1	64737642	64738141	chr1	64409207	64409706	Fzd5|chr1:64409207-64409706	0.313288276560249	.	.
chr1	64737642	64738141	chr1	64445949	64446448	Fzd5|chr1:64445949-64446448	0.361083843992085	.	.
chr1	64737642	64738141	chr1	64717480	64717979	Fzd5|chr1:64717480-64717979	0.340768825102503	.	.
chr1	64956569	64957068	chr1	64918638	64919137	Plekhm3|chr1:64918638-64919137	0.348554876978072	.	.
chr1	64956569	64957068	chr1	64919149	64919648	Plekhm3|chr1:64919149-64919648	0.480834920599301	.	.
chr1	65122893	65123392	chr1	64938603	64939102	D630023F18Rik|chr1:64938603-64939102	0.360680150806251	.	.
chr1	65122893	65123392	chr1	65046378	65046877	D630023F18Rik|chr1:65046378-65046877	0.535521022034638	.	.
chr1	65122893	65123392	chr1	65469161	65469660	D630023F18Rik|chr1:65469161-65469660	0.562085577486586	.	.
chr1	65186396	65186895	chr1	64938603	64939102	Idh1|chr1:64938603-64939102	0.357384345353687	.	.
chr1	65186396	65186895	chr1	64938603	64939102	Pikfyve|chr1:64938603-64939102	0.357384345353687	.	.
chr1	65186396	65186895	chr1	65111968	65112467	Idh1|chr1:65111968-65112467	0.368930120267732	.	.
chr1	65186396	65186895	chr1	65111968	65112467	Pikfyve|chr1:65111968-65112467	0.368930120267732	.	.
chr1	65282716	65283215	chr1	65151382	65151881	Pth2r|chr1:65151382-65151881	0.54020907932234	.	.
chr1	65282716	65283215	chr1	65469161	65469660	Pth2r|chr1:65469161-65469660	0.352115670457608	.	.
chr1	65282716	65283215	chr1	65576242	65576741	Pth2r|chr1:65576242-65576741	0.578070650748995	.	.
chr1	66174880	66175379	chr1	66104487	66104986	Map2|chr1:66104487-66104986	0.408102156087985	.	.
chr1	66700587	66701086	chr1	66838431	66838930	Rpe|chr1:66838431-66838930	0.321631066176713	.	.
chr1	66816734	66817233	chr1	66829321	66829820	Kansl1l|chr1:66829321-66829820	0.680749148181846	.	.
chr1	66816734	66817233	chr1	66838431	66838930	Kansl1l|chr1:66838431-66838930	0.317549976318832	.	.
chr1	66817441	66817940	chr1	66514204	66514703	Kansl1l|chr1:66514204-66514703	0.33438129851923	.	.
chr1	66862543	66863042	chr1	66838431	66838930	Acadl|chr1:66838431-66838930	0.419895205164205	.	.
chr1	66862543	66863042	chr1	66895631	66896130	Acadl|chr1:66895631-66896130	0.48147892768054	.	.
chr1	66863047	66863546	chr1	66514204	66514703	Acadl|chr1:66514204-66514703	0.496680167083157	.	.
chr1	66863047	66863546	chr1	66679449	66679948	Acadl|chr1:66679449-66679948	0.397936634558565	.	.
chr1	66863047	66863546	chr1	66895631	66896130	Acadl|chr1:66895631-66896130	0.468173990348724	.	.
chr1	66863047	66863546	chr1	66898178	66898677	Acadl|chr1:66898178-66898677	0.374139548485014	.	.
chr1	66863047	66863546	chr1	66938468	66938967	Acadl|chr1:66938468-66938967	0.39302755990579	.	.
chr1	67038596	67039095	chr1	67003274	67003773	Lancl1|chr1:67003274-67003773	0.381648283994502	.	.
chr1	67038596	67039095	chr1	67181101	67181600	Lancl1|chr1:67181101-67181600	0.397455252758912	.	.
chr1	67038596	67039095	chr1	67195458	67195957	Lancl1|chr1:67195458-67195957	0.368349159925962	.	.
chr1	69106246	69106745	chr1	68860815	68861314	Gm16076|chr1:68860815-68861314	0.334015410923291	.	.
chr1	69106246	69106745	chr1	68892547	68893046	Gm16076|chr1:68892547-68893046	0.401589436355379	.	.
chr1	69106246	69106745	chr1	68894844	68895343	Gm16076|chr1:68894844-68895343	0.469882088117746	.	.
chr1	69106246	69106745	chr1	68973661	68974160	Gm16076|chr1:68973661-68974160	0.320686615204112	.	.
chr1	69106800	69107299	chr1	68830752	68831251	Gm16076|chr1:68830752-68831251	0.365810549832899	.	.
chr1	69687151	69687650	chr1	69591211	69591710	Ikzf2|chr1:69591211-69591710	0.368140392807765	.	.
chr1	70725497	70725996	chr1	70270077	70270576	Vwc2l|chr1:70270077-70270576	0.331838206262347	.	.
chr1	70725497	70725996	chr1	70317483	70317982	Vwc2l|chr1:70317483-70317982	0.373126617255428	.	.
chr1	70725497	70725996	chr1	70458450	70458949	Vwc2l|chr1:70458450-70458949	0.438898549508778	.	.
chr1	70725497	70725996	chr1	70497120	70497619	Vwc2l|chr1:70497120-70497619	0.316046352725478	.	.
chr1	70725497	70725996	chr1	70771807	70772306	Vwc2l|chr1:70771807-70772306	0.335492334289084	.	.
chr1	70725497	70725996	chr1	70803338	70803837	Vwc2l|chr1:70803338-70803837	0.348380154893294	.	.
chr1	70725497	70725996	chr1	70819685	70820184	Vwc2l|chr1:70819685-70820184	0.531962043976027	.	.
chr1	70725497	70725996	chr1	70820221	70820720	Vwc2l|chr1:70820221-70820720	0.38373458278883	.	.
chr1	70725497	70725996	chr1	70833304	70833803	Vwc2l|chr1:70833304-70833803	0.577635862947647	.	.
chr1	70725497	70725996	chr1	70841238	70841737	Vwc2l|chr1:70841238-70841737	0.325738092850881	.	.
chr1	70725497	70725996	chr1	70851729	70852228	Vwc2l|chr1:70851729-70852228	0.340123336909702	.	.
chr1	71102248	71102747	chr1	70824231	70824730	Bard1|chr1:70824231-70824730	0.373473079574386	.	.
chr1	71102248	71102747	chr1	70918177	70918676	Bard1|chr1:70918177-70918676	0.530777130974987	.	.
chr1	71102248	71102747	chr1	71328762	71329261	Bard1|chr1:71328762-71329261	0.313969676788599	.	.
chr1	71102861	71103360	chr1	70771807	70772306	Bard1|chr1:70771807-70772306	0.321155169302909	.	.
chr1	71102861	71103360	chr1	70820221	70820720	Bard1|chr1:70820221-70820720	0.441605792038539	.	.
chr1	71102861	71103360	chr1	70859341	70859840	Bard1|chr1:70859341-70859840	0.316128322690562	.	.
chr1	71102861	71103360	chr1	70923886	70924385	Bard1|chr1:70923886-70924385	0.367373886423834	.	.
chr1	71102861	71103360	chr1	71272505	71273004	Bard1|chr1:71272505-71273004	0.520987392684912	.	.
chr1	71102861	71103360	chr1	71290934	71291433	Bard1|chr1:71290934-71291433	0.460056073635768	.	.
chr1	71556874	71557373	chr1	71507173	71507672	Atic|chr1:71507173-71507672	0.35445239367321	.	.
chr1	71652488	71652987	chr1	71507173	71507672	Apol7d|chr1:71507173-71507672	0.405299853993987	.	.
chr1	71652488	71652987	chr1	71507173	71507672	Fn1|chr1:71507173-71507672	0.405299853993987	.	.
chr1	71652488	71652987	chr1	71575891	71576390	Apol7d|chr1:71575891-71576390	0.475060503381662	.	.
chr1	71652488	71652987	chr1	71575891	71576390	Fn1|chr1:71575891-71576390	0.475060503381662	.	.
chr1	71652488	71652987	chr1	71771764	71772263	Apol7d|chr1:71771764-71772263	0.427569770786679	.	.
chr1	71652488	71652987	chr1	71771764	71772263	Fn1|chr1:71771764-71772263	0.427569770786679	.	.
chr1	71653027	71653526	chr1	71507173	71507672	Apol7d|chr1:71507173-71507672	0.324268838218345	.	.
chr1	71653027	71653526	chr1	71507173	71507672	Fn1|chr1:71507173-71507672	0.324268838218345	.	.
chr1	72211757	72212256	chr1	71836955	71837454	Mreg|chr1:71836955-71837454	0.331224954097602	.	.
chr1	72211757	72212256	chr1	71837863	71838362	Mreg|chr1:71837863-71838362	0.416192890765885	.	.
chr1	72211757	72212256	chr1	72002870	72003369	Mreg|chr1:72002870-72003369	0.47992598126381	.	.
chr1	72211757	72212256	chr1	72091251	72091750	Mreg|chr1:72091251-72091750	0.528764559663417	.	.
chr1	72211757	72212256	chr1	72188304	72188803	Mreg|chr1:72188304-72188803	0.366187522762914	.	.
chr1	72284104	72284603	chr1	72255113	72255612	Pecr|chr1:72255113-72255612	0.476843258502513	.	.
chr1	72284104	72284603	chr1	72255113	72255612	Tmem169|chr1:72255113-72255612	0.476843258502513	.	.
chr1	72284104	72284603	chr1	72364220	72364719	Pecr|chr1:72364220-72364719	0.425138973732095	.	.
chr1	72284104	72284603	chr1	72364220	72364719	Tmem169|chr1:72364220-72364719	0.425138973732095	.	.
chr1	72284104	72284603	chr1	72364764	72365263	Pecr|chr1:72364764-72365263	0.468675268533909	.	.
chr1	72284104	72284603	chr1	72364764	72365263	Tmem169|chr1:72364764-72365263	0.468675268533909	.	.
chr1	72284104	72284603	chr1	72465176	72465675	Pecr|chr1:72465176-72465675	0.540057148210686	.	.
chr1	72284104	72284603	chr1	72465176	72465675	Tmem169|chr1:72465176-72465675	0.540057148210686	.	.
chr1	72284104	72284603	chr1	72575082	72575581	Pecr|chr1:72575082-72575581	0.369754406234594	.	.
chr1	72284104	72284603	chr1	72575082	72575581	Tmem169|chr1:72575082-72575581	0.369754406234594	.	.
chr1	72284104	72284603	chr1	72634086	72634585	Pecr|chr1:72634086-72634585	0.53148219845515	.	.
chr1	72284104	72284603	chr1	72634086	72634585	Tmem169|chr1:72634086-72634585	0.53148219845515	.	.
chr1	72307199	72307698	chr1	72364220	72364719	Xrcc5|chr1:72364220-72364719	0.413989003545266	.	.
chr1	72307199	72307698	chr1	72364764	72365263	Xrcc5|chr1:72364764-72365263	0.438421016161588	.	.
chr1	72307199	72307698	chr1	72575082	72575581	Xrcc5|chr1:72575082-72575581	0.39525623687201	.	.
chr1	72307199	72307698	chr1	72634086	72634585	Xrcc5|chr1:72634086-72634585	0.497809539267105	.	.
chr1	72536444	72536943	chr1	72499842	72500341	March4|chr1:72499842-72500341	0.455876378844577	.	.
chr1	72536972	72537471	chr1	72364220	72364719	March4|chr1:72364220-72364719	0.384591381109028	.	.
chr1	72536972	72537471	chr1	72364764	72365263	March4|chr1:72364764-72365263	0.40536936309852	.	.
chr1	72536972	72537471	chr1	72499842	72500341	March4|chr1:72499842-72500341	0.542433674672984	.	.
chr1	72536972	72537471	chr1	72634086	72634585	March4|chr1:72634086-72634585	0.397185738142915	.	.
chr1	72582908	72583407	chr1	72379437	72379936	Smarcal1|chr1:72379437-72379936	0.322253428346204	.	.
chr1	72582908	72583407	chr1	72718809	72719308	Smarcal1|chr1:72718809-72719308	0.47733292389988	.	.
chr1	72583546	72584045	chr1	72499842	72500341	Smarcal1|chr1:72499842-72500341	0.359833629286104	.	.
chr1	72640885	72641384	chr1	72364220	72364719	Gm39662|chr1:72364220-72364719	0.376249024489411	.	.
chr1	72640885	72641384	chr1	72364764	72365263	Gm39662|chr1:72364764-72365263	0.419343237749688	.	.
chr1	72640885	72641384	chr1	72499842	72500341	Gm39662|chr1:72499842-72500341	0.550033225825089	.	.
chr1	72640885	72641384	chr1	72575082	72575581	Gm39662|chr1:72575082-72575581	0.338689672092825	.	.
chr1	72640885	72641384	chr1	72575082	72575581	Gm39662|chr1:72575082-72575581	0.338689672092826	.	.
chr1	72640885	72641384	chr1	72634086	72634585	Gm39662|chr1:72634086-72634585	0.472958531884314	.	.
chr1	72711014	72711513	chr1	72722504	72723003	Rpl37a|chr1:72722504-72723003	0.50741366926136	.	.
chr1	74236196	74236695	chr1	73950001	73950500	Arpc2|chr1:73950001-73950500	0.523548498808283	.	.
chr1	74236196	74236695	chr1	73986631	73987130	Arpc2|chr1:73986631-73987130	0.346049126687869	.	.
chr1	74236196	74236695	chr1	74008466	74008965	Arpc2|chr1:74008466-74008965	0.367400228001558	.	.
chr1	74236196	74236695	chr1	74098488	74098987	Arpc2|chr1:74098488-74098987	0.428454636352339	.	.
chr1	74284588	74285087	chr1	74625831	74626330	Aamp|chr1:74625831-74626330	0.414875863425165	.	.
chr1	74284588	74285087	chr1	74625831	74626330	Pnkd|chr1:74625831-74626330	0.414875863425165	.	.
chr1	74391301	74391800	chr1	74311850	74312349	Ctdsp1|chr1:74311850-74312349	0.356369256423254	.	.
chr1	74391301	74391800	chr1	74633044	74633543	Ctdsp1|chr1:74633044-74633543	0.406624218342263	.	.
chr1	74391301	74391800	chr1	74672684	74673183	Ctdsp1|chr1:74672684-74673183	0.396290013285372	.	.
chr1	74505730	74506229	chr1	74332815	74333314	Cnot9|chr1:74332815-74333314	0.384131864375201	.	.
chr1	74505730	74506229	chr1	74397348	74397847	Cnot9|chr1:74397348-74397847	0.377192820825521	.	.
chr1	74505730	74506229	chr1	74415126	74415625	Cnot9|chr1:74415126-74415625	0.406132917547792	.	.
chr1	74587962	74588461	chr1	74625831	74626330	Bcs1l|chr1:74625831-74626330	0.540331468279764	.	.
chr1	74587962	74588461	chr1	74625831	74626330	Zfp142|chr1:74625831-74626330	0.540331468279764	.	.
chr1	74587962	74588461	chr1	74672684	74673183	Bcs1l|chr1:74672684-74673183	0.471932097460005	.	.
chr1	74587962	74588461	chr1	74672684	74673183	Zfp142|chr1:74672684-74673183	0.471932097460005	.	.
chr1	74661495	74661994	chr1	74633044	74633543	Ttll4|chr1:74633044-74633543	0.444822428789673	.	.
chr1	74661495	74661994	chr1	74816731	74817230	Ttll4|chr1:74816731-74817230	0.389524194576924	.	.
chr1	74713683	74714182	chr1	74311850	74312349	Cyp27a1|chr1:74311850-74312349	0.325191729918792	.	.
chr1	74713683	74714182	chr1	74386756	74387255	Cyp27a1|chr1:74386756-74387255	0.344396574101754	.	.
chr1	74713683	74714182	chr1	74633044	74633543	Cyp27a1|chr1:74633044-74633543	0.535061905425042	.	.
chr1	74748718	74749217	chr1	74397348	74397847	Prkag3|chr1:74397348-74397847	0.507639895684541	.	.
chr1	74748718	74749217	chr1	74697475	74697974	Prkag3|chr1:74697475-74697974	0.488139509451908	.	.
chr1	74748718	74749217	chr1	74763029	74763528	Prkag3|chr1:74763029-74763528	0.434951998789014	.	.
chr1	74748718	74749217	chr1	74808065	74808564	Prkag3|chr1:74808065-74808564	0.526247756252404	.	.
chr1	74748718	74749217	chr1	74964428	74964927	Prkag3|chr1:74964428-74964927	0.381179485695144	.	.
chr1	74854708	74855207	chr1	74735475	74735974	Cdk5r2|chr1:74735475-74735974	0.351149996790652	.	.
chr1	74854708	74855207	chr1	74759797	74760296	Cdk5r2|chr1:74759797-74760296	0.348645607805127	.	.
chr1	74892867	74893366	chr1	74633044	74633543	Cryba2|chr1:74633044-74633543	0.367805764075537	.	.
chr1	74892867	74893366	chr1	74672684	74673183	Cryba2|chr1:74672684-74673183	0.353595801883703	.	.
chr1	74892867	74893366	chr1	74697475	74697974	Cryba2|chr1:74697475-74697974	0.495216421603306	.	.
chr1	74892867	74893366	chr1	74763029	74763528	Cryba2|chr1:74763029-74763528	0.544793698131914	.	.
chr1	74892867	74893366	chr1	74772969	74773468	Cryba2|chr1:74772969-74773468	0.404765189130275	.	.
chr1	74892867	74893366	chr1	74802933	74803432	Cryba2|chr1:74802933-74803432	0.322178260322961	.	.
chr1	74892867	74893366	chr1	74808065	74808564	Cryba2|chr1:74808065-74808564	0.631165822014635	.	.
chr1	74892867	74893366	chr1	74858307	74858806	Cryba2|chr1:74858307-74858806	0.550323287429177	.	.
chr1	74892867	74893366	chr1	74948735	74949234	Cryba2|chr1:74948735-74949234	0.360808127339324	.	.
chr1	74892867	74893366	chr1	74964428	74964927	Cryba2|chr1:74964428-74964927	0.331433015995401	.	.
chr1	74892867	74893366	chr1	74964428	74964927	Cryba2|chr1:74964428-74964927	0.331433015995402	.	.
chr1	75142499	75142998	chr1	74763029	74763528	Cnppd1|chr1:74763029-74763528	0.696282542445162	.	.
chr1	75142499	75142998	chr1	74763029	74763528	Retreg2|chr1:74763029-74763528	0.696282542445162	.	.
chr1	75142499	75142998	chr1	74772969	74773468	Cnppd1|chr1:74772969-74773468	0.372154858633189	.	.
chr1	75142499	75142998	chr1	74772969	74773468	Retreg2|chr1:74772969-74773468	0.372154858633189	.	.
chr1	75142499	75142998	chr1	74802933	74803432	Cnppd1|chr1:74802933-74803432	0.341436070906414	.	.
chr1	75142499	75142998	chr1	74802933	74803432	Retreg2|chr1:74802933-74803432	0.341436070906414	.	.
chr1	75142499	75142998	chr1	74808065	74808564	Cnppd1|chr1:74808065-74808564	0.754818983852347	.	.
chr1	75142499	75142998	chr1	74808065	74808564	Retreg2|chr1:74808065-74808564	0.754818983852347	.	.
chr1	75142499	75142998	chr1	74858307	74858806	Cnppd1|chr1:74858307-74858806	0.522626219489613	.	.
chr1	75142499	75142998	chr1	74858307	74858806	Retreg2|chr1:74858307-74858806	0.522626219489613	.	.
chr1	75142499	75142998	chr1	74964428	74964927	Cnppd1|chr1:74964428-74964927	0.438511864306037	.	.
chr1	75142499	75142998	chr1	74964428	74964927	Retreg2|chr1:74964428-74964927	0.438511864306037	.	.
chr1	75142499	75142998	chr1	75342805	75343304	Cnppd1|chr1:75342805-75343304	0.325137906569763	.	.
chr1	75142499	75142998	chr1	75342805	75343304	Retreg2|chr1:75342805-75343304	0.325137906569763	.	.
chr1	75142499	75142998	chr1	75381822	75382321	Cnppd1|chr1:75381822-75382321	0.495565619784693	.	.
chr1	75142499	75142998	chr1	75381822	75382321	Retreg2|chr1:75381822-75382321	0.495565619784693	.	.
chr1	75142499	75142998	chr1	75393088	75393587	Cnppd1|chr1:75393088-75393587	0.584673939984497	.	.
chr1	75142499	75142998	chr1	75393088	75393587	Retreg2|chr1:75393088-75393587	0.584673939984497	.	.
chr1	75142499	75142998	chr1	75398631	75399130	Cnppd1|chr1:75398631-75399130	0.401089304569074	.	.
chr1	75142499	75142998	chr1	75398631	75399130	Retreg2|chr1:75398631-75399130	0.401089304569074	.	.
chr1	75142499	75142998	chr1	75407030	75407529	Cnppd1|chr1:75407030-75407529	0.707082564257768	.	.
chr1	75142499	75142998	chr1	75407030	75407529	Retreg2|chr1:75407030-75407529	0.707082564257768	.	.
chr1	75142499	75142998	chr1	75413640	75414139	Cnppd1|chr1:75413640-75414139	0.56113050709984	.	.
chr1	75142499	75142998	chr1	75413640	75414139	Retreg2|chr1:75413640-75414139	0.56113050709984	.	.
chr1	75142499	75142998	chr1	75415480	75415979	Cnppd1|chr1:75415480-75415979	0.332875554155719	.	.
chr1	75142499	75142998	chr1	75415480	75415979	Cnppd1|chr1:75415480-75415979	0.33287555415572	.	.
chr1	75142499	75142998	chr1	75415480	75415979	Retreg2|chr1:75415480-75415979	0.332875554155719	.	.
chr1	75142499	75142998	chr1	75415480	75415979	Retreg2|chr1:75415480-75415979	0.33287555415572	.	.
chr1	75142499	75142998	chr1	75424460	75424959	Cnppd1|chr1:75424460-75424959	0.407163292156967	.	.
chr1	75142499	75142998	chr1	75424460	75424959	Retreg2|chr1:75424460-75424959	0.407163292156967	.	.
chr1	75142499	75142998	chr1	75445624	75446123	Cnppd1|chr1:75445624-75446123	0.582732001996052	.	.
chr1	75142499	75142998	chr1	75445624	75446123	Retreg2|chr1:75445624-75446123	0.582732001996052	.	.
chr1	75142499	75142998	chr1	75467494	75467993	Cnppd1|chr1:75467494-75467993	0.374611885407559	.	.
chr1	75142499	75142998	chr1	75467494	75467993	Retreg2|chr1:75467494-75467993	0.374611885407559	.	.
chr1	75142499	75142998	chr1	75487302	75487801	Cnppd1|chr1:75487302-75487801	0.390855791075551	.	.
chr1	75142499	75142998	chr1	75487302	75487801	Retreg2|chr1:75487302-75487801	0.390855791075551	.	.
chr1	75168424	75168923	chr1	75141393	75141892	Zfand2b|chr1:75141393-75141892	0.372963710419856	.	.
chr1	75168424	75168923	chr1	75281396	75281895	Zfand2b|chr1:75281396-75281895	0.38107707647471	.	.
chr1	75169048	75169547	chr1	74880737	74881236	Zfand2b|chr1:74880737-74881236	0.415269768771885	.	.
chr1	75169048	75169547	chr1	75263237	75263736	Zfand2b|chr1:75263237-75263736	0.428264344887042	.	.
chr1	75180079	75180578	chr1	74816731	74817230	Abcb6|chr1:74816731-74817230	0.339543209728089	.	.
chr1	75180079	75180578	chr1	75218312	75218811	Abcb6|chr1:75218312-75218811	0.527540547436	.	.
chr1	75180079	75180578	chr1	75254226	75254725	Abcb6|chr1:75254226-75254725	0.337289418556448	.	.
chr1	75180079	75180578	chr1	75495129	75495628	Abcb6|chr1:75495129-75495628	0.360665159733379	.	.
chr1	75191753	75192252	chr1	74964428	74964927	Ankzf1|chr1:74964428-74964927	0.394592718258402	.	.
chr1	75191753	75192252	chr1	74964428	74964927	Atg9a|chr1:74964428-74964927	0.394592718258402	.	.
chr1	75191753	75192252	chr1	75342805	75343304	Ankzf1|chr1:75342805-75343304	0.312175450977935	.	.
chr1	75191753	75192252	chr1	75342805	75343304	Atg9a|chr1:75342805-75343304	0.312175450977935	.	.
chr1	75191753	75192252	chr1	75422827	75423326	Ankzf1|chr1:75422827-75423326	0.359860180205494	.	.
chr1	75191753	75192252	chr1	75422827	75423326	Atg9a|chr1:75422827-75423326	0.359860180205494	.	.
chr1	75192415	75192914	chr1	74763029	74763528	Ankzf1|chr1:74763029-74763528	0.393717949534557	.	.
chr1	75192415	75192914	chr1	74763029	74763528	Atg9a|chr1:74763029-74763528	0.393717949534557	.	.
chr1	75192415	75192914	chr1	74858307	74858806	Ankzf1|chr1:74858307-74858806	0.396149390294291	.	.
chr1	75192415	75192914	chr1	74858307	74858806	Atg9a|chr1:74858307-74858806	0.396149390294291	.	.
chr1	75192415	75192914	chr1	74964428	74964927	Ankzf1|chr1:74964428-74964927	0.402811852562473	.	.
chr1	75192415	75192914	chr1	74964428	74964927	Atg9a|chr1:74964428-74964927	0.402811852562473	.	.
chr1	75192415	75192914	chr1	75342805	75343304	Ankzf1|chr1:75342805-75343304	0.437131816987361	.	.
chr1	75192415	75192914	chr1	75342805	75343304	Atg9a|chr1:75342805-75343304	0.437131816987361	.	.
chr1	75192415	75192914	chr1	75381822	75382321	Ankzf1|chr1:75381822-75382321	0.324904710761465	.	.
chr1	75192415	75192914	chr1	75381822	75382321	Atg9a|chr1:75381822-75382321	0.324904710761465	.	.
chr1	75192415	75192914	chr1	75393088	75393587	Ankzf1|chr1:75393088-75393587	0.436321485869104	.	.
chr1	75192415	75192914	chr1	75393088	75393587	Atg9a|chr1:75393088-75393587	0.436321485869104	.	.
chr1	75192415	75192914	chr1	75398631	75399130	Ankzf1|chr1:75398631-75399130	0.314988201773107	.	.
chr1	75192415	75192914	chr1	75398631	75399130	Atg9a|chr1:75398631-75399130	0.314988201773107	.	.
chr1	75192415	75192914	chr1	75407030	75407529	Ankzf1|chr1:75407030-75407529	0.595285297896982	.	.
chr1	75192415	75192914	chr1	75407030	75407529	Atg9a|chr1:75407030-75407529	0.595285297896982	.	.
chr1	75192415	75192914	chr1	75413640	75414139	Ankzf1|chr1:75413640-75414139	0.485924625468497	.	.
chr1	75192415	75192914	chr1	75413640	75414139	Ankzf1|chr1:75413640-75414139	0.485924625468498	.	.
chr1	75192415	75192914	chr1	75413640	75414139	Atg9a|chr1:75413640-75414139	0.485924625468497	.	.
chr1	75192415	75192914	chr1	75413640	75414139	Atg9a|chr1:75413640-75414139	0.485924625468498	.	.
chr1	75219086	75219585	chr1	74817277	74817776	Tuba4a|chr1:74817277-74817776	0.351679150461403	.	.
chr1	75219086	75219585	chr1	74858307	74858806	Tuba4a|chr1:74858307-74858806	0.364078869841197	.	.
chr1	75219086	75219585	chr1	75016818	75017317	Tuba4a|chr1:75016818-75017317	0.36427265752313	.	.
chr1	75219086	75219585	chr1	75141393	75141892	Tuba4a|chr1:75141393-75141892	0.491977324741533	.	.
chr1	75219086	75219585	chr1	75407030	75407529	Tuba4a|chr1:75407030-75407529	0.35631798457107	.	.
chr1	75219086	75219585	chr1	75458368	75458867	Tuba4a|chr1:75458368-75458867	0.46448775888861	.	.
chr1	75219086	75219585	chr1	75487302	75487801	Tuba4a|chr1:75487302-75487801	0.347835879131744	.	.
chr1	75236144	75236643	chr1	75281396	75281895	Dnajb2|chr1:75281396-75281895	0.314659218803332	.	.
chr1	75236651	75237150	chr1	74816731	74817230	Dnajb2|chr1:74816731-74817230	0.329014777541131	.	.
chr1	75236651	75237150	chr1	75031996	75032495	Dnajb2|chr1:75031996-75032495	0.419255412294365	.	.
chr1	75236651	75237150	chr1	75141393	75141892	Dnajb2|chr1:75141393-75141892	0.392998741352552	.	.
chr1	75236651	75237150	chr1	75263237	75263736	Dnajb2|chr1:75263237-75263736	0.348922582754009	.	.
chr1	75236651	75237150	chr1	75281396	75281895	Dnajb2|chr1:75281396-75281895	0.557220172961057	.	.
chr1	75236651	75237150	chr1	75290547	75291046	Dnajb2|chr1:75290547-75291046	0.486751109183221	.	.
chr1	75251521	75252020	chr1	75016818	75017317	Gm28294|chr1:75016818-75017317	0.439142955081648	.	.
chr1	75251521	75252020	chr1	75398631	75399130	Gm28294|chr1:75398631-75399130	0.320552207126291	.	.
chr1	75251521	75252020	chr1	75457742	75458241	Gm28294|chr1:75457742-75458241	0.365049385585585	.	.
chr1	75251521	75252020	chr1	75458368	75458867	Gm28294|chr1:75458368-75458867	0.381632273226015	.	.
chr1	75264008	75264507	chr1	75016818	75017317	Ptprn|chr1:75016818-75017317	0.4612106192948	.	.
chr1	75264008	75264507	chr1	75342805	75343304	Ptprn|chr1:75342805-75343304	0.595477967178248	.	.
chr1	75264008	75264507	chr1	75393088	75393587	Ptprn|chr1:75393088-75393587	0.430765148438896	.	.
chr1	75264008	75264507	chr1	75398631	75399130	Ptprn|chr1:75398631-75399130	0.711627045357751	.	.
chr1	75264008	75264507	chr1	75407030	75407529	Ptprn|chr1:75407030-75407529	0.455291581087871	.	.
chr1	75264008	75264507	chr1	75424460	75424959	Ptprn|chr1:75424460-75424959	0.439215772527559	.	.
chr1	75264008	75264507	chr1	75445624	75446123	Ptprn|chr1:75445624-75446123	0.392819299628072	.	.
chr1	75264008	75264507	chr1	75458368	75458867	Ptprn|chr1:75458368-75458867	0.35743543620286	.	.
chr1	75264008	75264507	chr1	75487302	75487801	Ptprn|chr1:75487302-75487801	0.359201830503755	.	.
chr1	75277375	75277874	chr1	75016818	75017317	Resp18|chr1:75016818-75017317	0.424079599231346	.	.
chr1	75277375	75277874	chr1	75141393	75141892	Resp18|chr1:75141393-75141892	0.340512970290604	.	.
chr1	75277375	75277874	chr1	75281396	75281895	Resp18|chr1:75281396-75281895	0.407439536107128	.	.
chr1	75317346	75317845	chr1	75141393	75141892	Dnpep|chr1:75141393-75141892	0.323934005243278	.	.
chr1	75317346	75317845	chr1	75218312	75218811	Dnpep|chr1:75218312-75218811	0.445799609071899	.	.
chr1	75317346	75317845	chr1	75290547	75291046	Dnpep|chr1:75290547-75291046	0.400949972442187	.	.
chr1	75435709	75436208	chr1	75422827	75423326	Gmppa|chr1:75422827-75423326	0.446452477116662	.	.
chr1	75478598	75479097	chr1	75381822	75382321	Chpf|chr1:75381822-75382321	0.426935763607733	.	.
chr1	75478598	75479097	chr1	75381822	75382321	Tmem198|chr1:75381822-75382321	0.426935763607733	.	.
chr1	75478598	75479097	chr1	75393088	75393587	Chpf|chr1:75393088-75393587	0.329831497338244	.	.
chr1	75478598	75479097	chr1	75393088	75393587	Tmem198|chr1:75393088-75393587	0.329831497338244	.	.
chr1	75478598	75479097	chr1	75407030	75407529	Chpf|chr1:75407030-75407529	0.548393891337474	.	.
chr1	75478598	75479097	chr1	75407030	75407529	Tmem198|chr1:75407030-75407529	0.548393891337474	.	.
chr1	75478598	75479097	chr1	75424460	75424959	Chpf|chr1:75424460-75424959	0.404017538296774	.	.
chr1	75478598	75479097	chr1	75424460	75424959	Tmem198|chr1:75424460-75424959	0.404017538296774	.	.
chr1	75478598	75479097	chr1	75487302	75487801	Chpf|chr1:75487302-75487801	0.322824192350201	.	.
chr1	75478598	75479097	chr1	75487302	75487801	Tmem198|chr1:75487302-75487801	0.322824192350201	.	.
chr1	75505376	75505875	chr1	75559353	75559852	Obsl1|chr1:75559353-75559852	0.447141513435223	.	.
chr1	75505376	75505875	chr1	75749159	75749658	Obsl1|chr1:75749159-75749658	0.327290445470563	.	.
chr1	75505376	75505875	chr1	75925739	75926238	Obsl1|chr1:75925739-75926238	0.380383550627565	.	.
chr1	75521240	75521739	chr1	75558284	75558783	Stk11ip|chr1:75558284-75558783	0.355106986130575	.	.
chr1	75546261	75546760	chr1	75565391	75565890	Slc4a3|chr1:75565391-75565890	0.383211299942113	.	.
chr1	75546261	75546760	chr1	75925739	75926238	Slc4a3|chr1:75925739-75926238	0.358052852590071	.	.
chr1	77028151	77028650	chr1	77279272	77279771	Gm816|chr1:77279272-77279771	0.399840622004519	.	.
chr1	77028151	77028650	chr1	77282983	77283482	Gm816|chr1:77282983-77283482	0.590334820640883	.	.
chr1	77028151	77028650	chr1	77472325	77472824	Gm816|chr1:77472325-77472824	0.747880952475328	.	.
chr1	77514195	77514694	chr1	77284054	77284553	Epha4|chr1:77284054-77284553	0.491017657135658	.	.
chr1	77514195	77514694	chr1	77284054	77284553	Gm28386|chr1:77284054-77284553	0.491017657135658	.	.
chr1	77514195	77514694	chr1	77444671	77445170	Epha4|chr1:77444671-77445170	0.316006511397127	.	.
chr1	77514195	77514694	chr1	77444671	77445170	Gm28386|chr1:77444671-77445170	0.316006511397127	.	.
chr1	77514195	77514694	chr1	77589356	77589855	Epha4|chr1:77589356-77589855	0.345934290113399	.	.
chr1	77514195	77514694	chr1	77589356	77589855	Gm28386|chr1:77589356-77589855	0.345934290113399	.	.
chr1	77514939	77515438	chr1	77284054	77284553	Epha4|chr1:77284054-77284553	0.337360938357269	.	.
chr1	77514939	77515438	chr1	77284054	77284553	Gm28386|chr1:77284054-77284553	0.337360938357269	.	.
chr1	77514939	77515438	chr1	77318586	77319085	Epha4|chr1:77318586-77319085	0.376128009339182	.	.
chr1	77514939	77515438	chr1	77318586	77319085	Gm28386|chr1:77318586-77319085	0.376128009339182	.	.
chr1	77514939	77515438	chr1	77319141	77319640	Epha4|chr1:77319141-77319640	0.316739350589949	.	.
chr1	77514939	77515438	chr1	77319141	77319640	Gm28386|chr1:77319141-77319640	0.316739350589949	.	.
chr1	77514939	77515438	chr1	77493805	77494304	Epha4|chr1:77493805-77494304	0.477553320700883	.	.
chr1	77514939	77515438	chr1	77493805	77494304	Gm28386|chr1:77493805-77494304	0.477553320700883	.	.
chr1	77514939	77515438	chr1	77751810	77752309	Epha4|chr1:77751810-77752309	0.450688640037364	.	.
chr1	77514939	77515438	chr1	77751810	77752309	Gm28386|chr1:77751810-77752309	0.450688640037364	.	.
chr1	77514939	77515438	chr1	77828067	77828566	Epha4|chr1:77828067-77828566	0.622234841450134	.	.
chr1	77514939	77515438	chr1	77828067	77828566	Gm28386|chr1:77828067-77828566	0.622234841450134	.	.
chr1	77516009	77516508	chr1	77279272	77279771	Gm28386|chr1:77279272-77279771	0.617963341664762	.	.
chr1	77516009	77516508	chr1	77282983	77283482	Gm28386|chr1:77282983-77283482	0.535374099240976	.	.
chr1	77516009	77516508	chr1	77472325	77472824	Gm28386|chr1:77472325-77472824	0.461555947095835	.	.
chr1	77516009	77516508	chr1	77487805	77488304	Gm28386|chr1:77487805-77488304	0.489407041784455	.	.
chr1	77516009	77516508	chr1	77599058	77599557	Gm28386|chr1:77599058-77599557	0.467608181757591	.	.
chr1	77516009	77516508	chr1	77767105	77767604	Gm28386|chr1:77767105-77767604	0.343325070137516	.	.
chr1	77516009	77516508	chr1	77911684	77912183	Gm28386|chr1:77911684-77912183	0.3785128177134	.	.
chr1	78310032	78310531	chr1	78362169	78362668	Sgpp2|chr1:78362169-78362668	0.320500433761916	.	.
chr1	78310032	78310531	chr1	78419495	78419994	Sgpp2|chr1:78419495-78419994	0.65567931053053	.	.
chr1	78488900	78489399	chr1	78425895	78426394	Farsb|chr1:78425895-78426394	0.52339118517145	.	.
chr1	78657540	78658039	chr1	78568163	78568662	Acsl3|chr1:78568163-78568662	0.379229400118438	.	.
chr1	78657540	78658039	chr1	78568163	78568662	Utp14b|chr1:78568163-78568662	0.379229400118438	.	.
chr1	78657540	78658039	chr1	78707255	78707754	Acsl3|chr1:78707255-78707754	0.556052782537114	.	.
chr1	78657540	78658039	chr1	78707255	78707754	Utp14b|chr1:78707255-78707754	0.556052782537114	.	.
chr1	79439807	79440306	chr1	79357260	79357759	Scg2|chr1:79357260-79357759	0.562610797960679	.	.
chr1	79439807	79440306	chr1	79450145	79450644	Scg2|chr1:79450145-79450644	0.430151566205683	.	.
chr1	79439807	79440306	chr1	79543551	79544050	Scg2|chr1:79543551-79544050	0.457914331639603	.	.
chr1	79439807	79440306	chr1	79543551	79544050	Scg2|chr1:79543551-79544050	0.457914331639604	.	.
chr1	79439807	79440306	chr1	79580908	79581407	Scg2|chr1:79580908-79581407	0.56538277752879	.	.
chr1	79439807	79440306	chr1	79710659	79711158	Scg2|chr1:79710659-79711158	0.332587498465521	.	.
chr1	79671350	79671849	chr1	79760665	79761164	Ap1s3|chr1:79760665-79761164	0.350673663351799	.	.
chr1	79671948	79672447	chr1	79357260	79357759	Ap1s3|chr1:79357260-79357759	0.40010835737855	.	.
chr1	79671948	79672447	chr1	79450145	79450644	Ap1s3|chr1:79450145-79450644	0.466009884657436	.	.
chr1	79671948	79672447	chr1	79481546	79482045	Ap1s3|chr1:79481546-79482045	0.481507341265091	.	.
chr1	79671948	79672447	chr1	79543551	79544050	Ap1s3|chr1:79543551-79544050	0.470993670438284	.	.
chr1	79671948	79672447	chr1	79710659	79711158	Ap1s3|chr1:79710659-79711158	0.44586584335411	.	.
chr1	79671948	79672447	chr1	79711170	79711669	Ap1s3|chr1:79711170-79711669	0.497782528805078	.	.
chr1	79671948	79672447	chr1	79760665	79761164	Ap1s3|chr1:79760665-79761164	0.625685569007292	.	.
chr1	79671948	79672447	chr1	79761515	79762014	Ap1s3|chr1:79761515-79762014	0.6956744287596	.	.
chr1	79671948	79672447	chr1	79803063	79803562	Ap1s3|chr1:79803063-79803562	0.354036467194575	.	.
chr1	79671948	79672447	chr1	79990229	79990728	Ap1s3|chr1:79990229-79990728	0.334928225818698	.	.
chr1	79775809	79776308	chr1	79580908	79581407	Mrpl44|chr1:79580908-79581407	0.465044675361736	.	.
chr1	79775809	79776308	chr1	79580908	79581407	Wdfy1|chr1:79580908-79581407	0.465044675361736	.	.
chr1	79775809	79776308	chr1	79830588	79831087	Mrpl44|chr1:79830588-79831087	0.373879492030815	.	.
chr1	79775809	79776308	chr1	79830588	79831087	Wdfy1|chr1:79830588-79831087	0.373879492030815	.	.
chr1	80339971	80340470	chr1	80239229	80239728	Cul3|chr1:80239229-80239728	0.35127525269033	.	.
chr1	80340736	80341235	chr1	80180986	80181485	Cul3|chr1:80180986-80181485	0.380717438215738	.	.
chr1	80340736	80341235	chr1	80307649	80308148	Cul3|chr1:80307649-80308148	0.376889582340261	.	.
chr1	80340736	80341235	chr1	80483405	80483904	Cul3|chr1:80483405-80483904	0.334330144185611	.	.
chr1	80340736	80341235	chr1	80626747	80627246	Cul3|chr1:80626747-80627246	0.427446097363001	.	.
chr1	80757803	80758302	chr1	80626747	80627246	Dock10|chr1:80626747-80627246	0.558323665608706	.	.
chr1	80757803	80758302	chr1	81062768	81063267	Dock10|chr1:81062768-81063267	0.422763061521639	.	.
chr1	80757803	80758302	chr1	81079067	81079566	Dock10|chr1:81079067-81079566	0.412384061495733	.	.
chr1	80757803	80758302	chr1	81129048	81129547	Dock10|chr1:81129048-81129547	0.359724647481696	.	.
chr1	80758332	80758831	chr1	80626747	80627246	Dock10|chr1:80626747-80627246	0.666923305123174	.	.
chr1	80758332	80758831	chr1	80626747	80627246	Dock10|chr1:80626747-80627246	0.666923305123175	.	.
chr1	80758332	80758831	chr1	81062768	81063267	Dock10|chr1:81062768-81063267	0.456984374598515	.	.
chr1	80758332	80758831	chr1	81203028	81203527	Dock10|chr1:81203028-81203527	0.429374160925208	.	.
chr1	81076257	81076756	chr1	81203028	81203527	Nyap2|chr1:81203028-81203527	0.452250161906239	.	.
chr1	81076257	81076756	chr1	81285594	81286093	Nyap2|chr1:81285594-81286093	0.339662954366276	.	.
chr1	81076879	81077378	chr1	81062768	81063267	Nyap2|chr1:81062768-81063267	0.478030213281424	.	.
chr1	81076879	81077378	chr1	81253902	81254401	Nyap2|chr1:81253902-81254401	0.359875476235466	.	.
chr1	81076879	81077378	chr1	81278210	81278709	Nyap2|chr1:81278210-81278709	0.460828513408483	.	.
chr1	81076879	81077378	chr1	81287145	81287644	Nyap2|chr1:81287145-81287644	0.38913959527743	.	.
chr1	82232532	82233031	chr1	82015244	82015743	Gm9747|chr1:82015244-82015743	0.424529946919425	.	.
chr1	82232532	82233031	chr1	82162815	82163314	Gm9747|chr1:82162815-82163314	0.531447655953503	.	.
chr1	82232532	82233031	chr1	82189488	82189987	Gm9747|chr1:82189488-82189987	0.358044933077807	.	.
chr1	82232532	82233031	chr1	82433306	82433805	Gm9747|chr1:82433306-82433805	0.558898013142431	.	.
chr1	82291243	82291742	chr1	82189488	82189987	Irs1|chr1:82189488-82189987	0.400303623857794	.	.
chr1	82291243	82291742	chr1	82588020	82588519	Irs1|chr1:82588020-82588519	0.467949568604692	.	.
chr1	82316361	82316860	chr1	82015244	82015743	Rhbdd1|chr1:82015244-82015743	0.561877909748636	.	.
chr1	82316361	82316860	chr1	82095035	82095534	Rhbdd1|chr1:82095035-82095534	0.661866883890596	.	.
chr1	82316361	82316860	chr1	82095035	82095534	Rhbdd1|chr1:82095035-82095534	0.661866883890597	.	.
chr1	82316361	82316860	chr1	82134884	82135383	Rhbdd1|chr1:82134884-82135383	0.652869023863687	.	.
chr1	82316361	82316860	chr1	82162815	82163314	Rhbdd1|chr1:82162815-82163314	0.422181152355583	.	.
chr1	82316361	82316860	chr1	82189488	82189987	Rhbdd1|chr1:82189488-82189987	0.676054816922373	.	.
chr1	82316361	82316860	chr1	82283141	82283640	Rhbdd1|chr1:82283141-82283640	0.552265248544922	.	.
chr1	82316361	82316860	chr1	82283141	82283640	Rhbdd1|chr1:82283141-82283640	0.552265248544923	.	.
chr1	82316361	82316860	chr1	82302028	82302527	Rhbdd1|chr1:82302028-82302527	0.348520393110629	.	.
chr1	82316361	82316860	chr1	82358886	82359385	Rhbdd1|chr1:82358886-82359385	0.517710221778977	.	.
chr1	82316361	82316860	chr1	82412017	82412516	Rhbdd1|chr1:82412017-82412516	0.461398752770239	.	.
chr1	82316361	82316860	chr1	82476674	82477173	Rhbdd1|chr1:82476674-82477173	0.3151233292235	.	.
chr1	82316361	82316860	chr1	82578417	82578916	Rhbdd1|chr1:82578417-82578916	0.320909960623615	.	.
chr1	82316361	82316860	chr1	82588020	82588519	Rhbdd1|chr1:82588020-82588519	0.331956876129805	.	.
chr1	82316361	82316860	chr1	82626047	82626546	Rhbdd1|chr1:82626047-82626546	0.483076651219233	.	.
chr1	82316361	82316860	chr1	82634461	82634960	Rhbdd1|chr1:82634461-82634960	0.446733985873228	.	.
chr1	82724600	82725099	chr1	82292699	82293198	C430014B12Rik|chr1:82292699-82293198	0.489908690216426	.	.
chr1	82724600	82725099	chr1	82292699	82293198	Mff|chr1:82292699-82293198	0.489908690216426	.	.
chr1	82724600	82725099	chr1	82386779	82387278	C430014B12Rik|chr1:82386779-82387278	0.376963241361045	.	.
chr1	82724600	82725099	chr1	82386779	82387278	Mff|chr1:82386779-82387278	0.376963241361045	.	.
chr1	82724600	82725099	chr1	82433306	82433805	C430014B12Rik|chr1:82433306-82433805	0.345442963189372	.	.
chr1	82724600	82725099	chr1	82433306	82433805	Mff|chr1:82433306-82433805	0.345442963189372	.	.
chr1	82724600	82725099	chr1	82588020	82588519	C430014B12Rik|chr1:82588020-82588519	0.427736659066491	.	.
chr1	82724600	82725099	chr1	82588020	82588519	Mff|chr1:82588020-82588519	0.427736659066491	.	.
chr1	82724600	82725099	chr1	82864513	82865012	C430014B12Rik|chr1:82864513-82865012	0.392614199709649	.	.
chr1	82724600	82725099	chr1	82864513	82865012	Mff|chr1:82864513-82865012	0.392614199709649	.	.
chr1	82725115	82725614	chr1	82283141	82283640	C430014B12Rik|chr1:82283141-82283640	0.57438052423885	.	.
chr1	82725115	82725614	chr1	82283141	82283640	Mff|chr1:82283141-82283640	0.57438052423885	.	.
chr1	82725115	82725614	chr1	82634461	82634960	C430014B12Rik|chr1:82634461-82634960	0.311383931566206	.	.
chr1	82725115	82725614	chr1	82634461	82634960	Mff|chr1:82634461-82634960	0.311383931566206	.	.
chr1	82725115	82725614	chr1	82880089	82880588	C430014B12Rik|chr1:82880089-82880588	0.374805577908175	.	.
chr1	82725115	82725614	chr1	82880089	82880588	Mff|chr1:82880089-82880588	0.374805577908175	.	.
chr1	82839194	82839693	chr1	82588020	82588519	Agfg1|chr1:82588020-82588519	0.352229265902984	.	.
chr1	82839194	82839693	chr1	82689372	82689871	Agfg1|chr1:82689372-82689871	0.334157838592567	.	.
chr1	82839194	82839693	chr1	83187085	83187584	Agfg1|chr1:83187085-83187584	0.538214523859422	.	.
chr1	83037972	83038471	chr1	83218179	83218678	Slc19a3|chr1:83218179-83218678	0.474336009027754	.	.
chr1	83037972	83038471	chr1	83228055	83228554	Slc19a3|chr1:83228055-83228554	0.488690925535056	.	.
chr1	83037972	83038471	chr1	83228055	83228554	Slc19a3|chr1:83228055-83228554	0.488690925535057	.	.
chr1	83159481	83159980	chr1	83187085	83187584	Daw1|chr1:83187085-83187584	0.520056372456184	.	.
chr1	83159481	83159980	chr1	83345462	83345961	Daw1|chr1:83345462-83345961	0.328292352818229	.	.
chr1	83407918	83408417	chr1	83218179	83218678	Sphkap|chr1:83218179-83218678	0.356961324590227	.	.
chr1	83407918	83408417	chr1	83237579	83238078	Sphkap|chr1:83237579-83238078	0.331653136050883	.	.
chr1	84934883	84935382	chr1	84855235	84855734	Slc16a14|chr1:84855235-84855734	0.332470680761425	.	.
chr1	84934883	84935382	chr1	84952421	84952920	Slc16a14|chr1:84952421-84952920	0.408717841754591	.	.
chr1	84934883	84935382	chr1	85081235	85081734	Slc16a14|chr1:85081235-85081734	0.455412216326962	.	.
chr1	84935649	84936148	chr1	84838531	84839030	Slc16a14|chr1:84838531-84839030	0.505057428558399	.	.
chr1	84935649	84936148	chr1	85081235	85081734	Slc16a14|chr1:85081235-85081734	0.67413504614923	.	.
chr1	85774994	85775493	chr1	85933596	85934095	9930111H07Rik|chr1:85933596-85934095	0.469609864009561	.	.
chr1	85793160	85793659	chr1	85736435	85736934	Cab39|chr1:85736435-85736934	0.321072917532601	.	.
chr1	85793160	85793659	chr1	85853262	85853761	Cab39|chr1:85853262-85853761	0.386464257936458	.	.
chr1	85793160	85793659	chr1	85934135	85934634	Cab39|chr1:85934135-85934634	0.384241473573806	.	.
chr1	85793728	85794227	chr1	85736435	85736934	Cab39|chr1:85736435-85736934	0.319779871090785	.	.
chr1	85793728	85794227	chr1	85933596	85934095	Cab39|chr1:85933596-85934095	0.448350762015556	.	.
chr1	85793728	85794227	chr1	85934135	85934634	Cab39|chr1:85934135-85934634	0.36145748045837	.	.
chr1	85894274	85894773	chr1	85821789	85822288	Itm2c|chr1:85821789-85822288	0.361502942729503	.	.
chr1	85894274	85894773	chr1	85821789	85822288	Itm2c|chr1:85821789-85822288	0.361502942729504	.	.
chr1	85894274	85894773	chr1	85822289	85822788	Itm2c|chr1:85822289-85822788	0.355531117474089	.	.
chr1	85894274	85894773	chr1	85895455	85895954	Itm2c|chr1:85895455-85895954	0.344051328433331	.	.
chr1	85894955	85895454	chr1	85956441	85956940	Itm2c|chr1:85956441-85956940	0.319889491292155	.	.
chr1	85986100	85986599	chr1	85629585	85630084	Gm28100|chr1:85629585-85630084	0.323810548112123	.	.
chr1	85986100	85986599	chr1	85822289	85822788	Gm28100|chr1:85822289-85822788	0.378493047329718	.	.
chr1	86046083	86046582	chr1	86018323	86018822	2810459M11Rik|chr1:86018323-86018822	0.484829648633546	.	.
chr1	86046083	86046582	chr1	86019776	86020275	2810459M11Rik|chr1:86019776-86020275	0.602215096166794	.	.
chr1	86046083	86046582	chr1	86178901	86179400	2810459M11Rik|chr1:86178901-86179400	0.621022583447663	.	.
chr1	86046083	86046582	chr1	86440464	86440963	2810459M11Rik|chr1:86440464-86440963	0.407838168347902	.	.
chr1	86046083	86046582	chr1	86472164	86472663	2810459M11Rik|chr1:86472164-86472663	0.459277940931071	.	.
chr1	86064385	86064884	chr1	86018323	86018822	Psmd1|chr1:86018323-86018822	0.631544838986507	.	.
chr1	86064385	86064884	chr1	86018323	86018822	Psmd1|chr1:86018323-86018822	0.631544838986508	.	.
chr1	86064385	86064884	chr1	86019776	86020275	Psmd1|chr1:86019776-86020275	0.332503528378887	.	.
chr1	86064385	86064884	chr1	86440464	86440963	Psmd1|chr1:86440464-86440963	0.410072212447776	.	.
chr1	86064385	86064884	chr1	86442428	86442927	Psmd1|chr1:86442428-86442927	0.415360882244376	.	.
chr1	86064385	86064884	chr1	86487725	86488224	Psmd1|chr1:86487725-86488224	0.376522080775441	.	.
chr1	86064930	86065429	chr1	86018323	86018822	Psmd1|chr1:86018323-86018822	0.575463311649953	.	.
chr1	86064930	86065429	chr1	86019776	86020275	Psmd1|chr1:86019776-86020275	0.589081432759479	.	.
chr1	86064930	86065429	chr1	86115854	86116353	Psmd1|chr1:86115854-86116353	0.433229883190242	.	.
chr1	86064930	86065429	chr1	86115854	86116353	Psmd1|chr1:86115854-86116353	0.433229883190243	.	.
chr1	86064930	86065429	chr1	86178901	86179400	Psmd1|chr1:86178901-86179400	0.478010804411084	.	.
chr1	86064930	86065429	chr1	86440464	86440963	Psmd1|chr1:86440464-86440963	0.61150468871993	.	.
chr1	86064930	86065429	chr1	86442428	86442927	Psmd1|chr1:86442428-86442927	0.394428280428671	.	.
chr1	86064930	86065429	chr1	86472164	86472663	Psmd1|chr1:86472164-86472663	0.343881762348748	.	.
chr1	86154471	86154970	chr1	86018323	86018822	Armc9|chr1:86018323-86018822	0.587620616524657	.	.
chr1	86154471	86154970	chr1	86178901	86179400	Armc9|chr1:86178901-86179400	0.545910353892849	.	.
chr1	86154471	86154970	chr1	86440464	86440963	Armc9|chr1:86440464-86440963	0.421282944056683	.	.
chr1	86154471	86154970	chr1	86472164	86472663	Armc9|chr1:86472164-86472663	0.347221081779377	.	.
chr1	86154471	86154970	chr1	86487725	86488224	Armc9|chr1:86487725-86488224	0.51820847406517	.	.
chr1	86358737	86359236	chr1	86239554	86240053	C130036L24Rik|chr1:86239554-86240053	0.445520228640346	.	.
chr1	86358737	86359236	chr1	86239554	86240053	Ncl|chr1:86239554-86240053	0.445520228640346	.	.
chr1	86358737	86359236	chr1	86503968	86504467	C130036L24Rik|chr1:86503968-86504467	0.333855148164758	.	.
chr1	86358737	86359236	chr1	86503968	86504467	Ncl|chr1:86503968-86504467	0.333855148164758	.	.
chr1	86358737	86359236	chr1	86528114	86528613	C130036L24Rik|chr1:86528114-86528613	0.354774004044289	.	.
chr1	86358737	86359236	chr1	86528114	86528613	Ncl|chr1:86528114-86528613	0.354774004044289	.	.
chr1	86359268	86359767	chr1	86487143	86487642	C130036L24Rik|chr1:86487143-86487642	0.447319656307687	.	.
chr1	86359268	86359767	chr1	86487143	86487642	Ncl|chr1:86487143-86487642	0.447319656307687	.	.
chr1	86525710	86526209	chr1	86472164	86472663	Ptma|chr1:86472164-86472663	0.369417991551692	.	.
chr1	86525710	86526209	chr1	86487143	86487642	Ptma|chr1:86487143-86487642	0.425711295074559	.	.
chr1	86526360	86526859	chr1	86472164	86472663	Ptma|chr1:86472164-86472663	0.32521863537198	.	.
chr1	86526360	86526859	chr1	86569304	86569803	Ptma|chr1:86569304-86569803	0.381904842810263	.	.
chr1	86526360	86526859	chr1	86925794	86926293	Ptma|chr1:86925794-86926293	0.577158534172654	.	.
chr1	86582078	86582577	chr1	86440464	86440963	Cops7b|chr1:86440464-86440963	0.434545541900431	.	.
chr1	86582078	86582577	chr1	86440464	86440963	Pde6d|chr1:86440464-86440963	0.434545541900431	.	.
chr1	86582078	86582577	chr1	86472164	86472663	Cops7b|chr1:86472164-86472663	0.410795790612084	.	.
chr1	86582078	86582577	chr1	86472164	86472663	Cops7b|chr1:86472164-86472663	0.410795790612085	.	.
chr1	86582078	86582577	chr1	86472164	86472663	Pde6d|chr1:86472164-86472663	0.410795790612084	.	.
chr1	86582078	86582577	chr1	86472164	86472663	Pde6d|chr1:86472164-86472663	0.410795790612085	.	.
chr1	86582078	86582577	chr1	86487143	86487642	Cops7b|chr1:86487143-86487642	0.355734250220529	.	.
chr1	86582078	86582577	chr1	86487143	86487642	Pde6d|chr1:86487143-86487642	0.355734250220529	.	.
chr1	86582078	86582577	chr1	86528114	86528613	Cops7b|chr1:86528114-86528613	0.551607184167735	.	.
chr1	86582078	86582577	chr1	86528114	86528613	Pde6d|chr1:86528114-86528613	0.551607184167735	.	.
chr1	86582078	86582577	chr1	86536081	86536580	Cops7b|chr1:86536081-86536580	0.355351552934758	.	.
chr1	86582078	86582577	chr1	86536081	86536580	Pde6d|chr1:86536081-86536580	0.355351552934758	.	.
chr1	86582078	86582577	chr1	86598534	86599033	Cops7b|chr1:86598534-86599033	0.414600297375423	.	.
chr1	86582078	86582577	chr1	86598534	86599033	Pde6d|chr1:86598534-86599033	0.414600297375423	.	.
chr1	86582603	86583102	chr1	86371911	86372410	Cops7b|chr1:86371911-86372410	0.360118138224528	.	.
chr1	86582603	86583102	chr1	86371911	86372410	Pde6d|chr1:86371911-86372410	0.360118138224528	.	.
chr1	86582603	86583102	chr1	86440464	86440963	Cops7b|chr1:86440464-86440963	0.37818293724655	.	.
chr1	86582603	86583102	chr1	86440464	86440963	Pde6d|chr1:86440464-86440963	0.37818293724655	.	.
chr1	86582603	86583102	chr1	86472164	86472663	Cops7b|chr1:86472164-86472663	0.665758569985698	.	.
chr1	86582603	86583102	chr1	86472164	86472663	Pde6d|chr1:86472164-86472663	0.665758569985698	.	.
chr1	86582603	86583102	chr1	86487143	86487642	Cops7b|chr1:86487143-86487642	0.418248643280802	.	.
chr1	86582603	86583102	chr1	86487143	86487642	Pde6d|chr1:86487143-86487642	0.418248643280802	.	.
chr1	86582603	86583102	chr1	86487725	86488224	Cops7b|chr1:86487725-86488224	0.378276781783142	.	.
chr1	86582603	86583102	chr1	86487725	86488224	Pde6d|chr1:86487725-86488224	0.378276781783142	.	.
chr1	86582603	86583102	chr1	86509365	86509864	Cops7b|chr1:86509365-86509864	0.463027158439122	.	.
chr1	86582603	86583102	chr1	86509365	86509864	Pde6d|chr1:86509365-86509864	0.463027158439122	.	.
chr1	86582603	86583102	chr1	86528114	86528613	Cops7b|chr1:86528114-86528613	0.439083517574534	.	.
chr1	86582603	86583102	chr1	86528114	86528613	Pde6d|chr1:86528114-86528613	0.439083517574534	.	.
chr1	86582603	86583102	chr1	86536081	86536580	Cops7b|chr1:86536081-86536580	0.469703966691269	.	.
chr1	86582603	86583102	chr1	86536081	86536580	Pde6d|chr1:86536081-86536580	0.469703966691269	.	.
chr1	86582603	86583102	chr1	86598534	86599033	Cops7b|chr1:86598534-86599033	0.4104944091823	.	.
chr1	86582603	86583102	chr1	86598534	86599033	Pde6d|chr1:86598534-86599033	0.4104944091823	.	.
chr1	86582603	86583102	chr1	86618411	86618910	Cops7b|chr1:86618411-86618910	0.315680488692632	.	.
chr1	86582603	86583102	chr1	86618411	86618910	Pde6d|chr1:86618411-86618910	0.315680488692632	.	.
chr1	86669399	86669898	chr1	86472164	86472663	Nppc|chr1:86472164-86472663	0.476248408072953	.	.
chr1	86669399	86669898	chr1	86525204	86525703	Nppc|chr1:86525204-86525703	0.431874961701296	.	.
chr1	86669399	86669898	chr1	86536081	86536580	Nppc|chr1:86536081-86536580	0.531338201360398	.	.
chr1	86669399	86669898	chr1	86925794	86926293	Nppc|chr1:86925794-86926293	0.432144655012182	.	.
chr1	86670393	86670892	chr1	86398141	86398640	Nppc|chr1:86398141-86398640	0.347108736940376	.	.
chr1	86703565	86704064	chr1	86487725	86488224	Dis3l2|chr1:86487725-86488224	0.557498052326642	.	.
chr1	86703565	86704064	chr1	86509365	86509864	Dis3l2|chr1:86509365-86509864	0.443759367744106	.	.
chr1	86703565	86704064	chr1	86618411	86618910	Dis3l2|chr1:86618411-86618910	0.709393611144475	.	.
chr1	86703565	86704064	chr1	86634632	86635131	Dis3l2|chr1:86634632-86635131	0.517648903712361	.	.
chr1	86703565	86704064	chr1	86771680	86772179	Dis3l2|chr1:86771680-86772179	0.371011485610037	.	.
chr1	87155856	87156355	chr1	87035674	87036173	Ecel1|chr1:87035674-87036173	0.313322751507565	.	.
chr1	87155856	87156355	chr1	87186978	87187477	Ecel1|chr1:87186978-87187477	0.326568236678695	.	.
chr1	87213673	87214172	chr1	86931540	86932039	Eif4e2|chr1:86931540-86932039	0.468853744073274	.	.
chr1	87213673	87214172	chr1	87029010	87029509	Eif4e2|chr1:87029010-87029509	0.346551163799125	.	.
chr1	87264078	87264577	chr1	87035674	87036173	Efhd1|chr1:87035674-87036173	0.351442045394792	.	.
chr1	87264078	87264577	chr1	87035674	87036173	Efhd1os|chr1:87035674-87036173	0.351442045394792	.	.
chr1	87264078	87264577	chr1	87186978	87187477	Efhd1|chr1:87186978-87187477	0.500858088781465	.	.
chr1	87264078	87264577	chr1	87186978	87187477	Efhd1os|chr1:87186978-87187477	0.500858088781465	.	.
chr1	87264654	87265153	chr1	87001358	87001857	Efhd1|chr1:87001358-87001857	0.396257162670361	.	.
chr1	87264654	87265153	chr1	87001358	87001857	Efhd1os|chr1:87001358-87001857	0.396257162670361	.	.
chr1	87264654	87265153	chr1	87011622	87012121	Efhd1|chr1:87011622-87012121	0.509564162012407	.	.
chr1	87264654	87265153	chr1	87011622	87012121	Efhd1os|chr1:87011622-87012121	0.509564162012407	.	.
chr1	87264654	87265153	chr1	87019240	87019739	Efhd1|chr1:87019240-87019739	0.483523145668425	.	.
chr1	87264654	87265153	chr1	87019240	87019739	Efhd1os|chr1:87019240-87019739	0.483523145668425	.	.
chr1	87264654	87265153	chr1	87028508	87029007	Efhd1|chr1:87028508-87029007	0.496034979790832	.	.
chr1	87264654	87265153	chr1	87028508	87029007	Efhd1os|chr1:87028508-87029007	0.496034979790832	.	.
chr1	87264654	87265153	chr1	87246132	87246631	Efhd1|chr1:87246132-87246631	0.557846755180202	.	.
chr1	87264654	87265153	chr1	87246132	87246631	Efhd1os|chr1:87246132-87246631	0.557846755180202	.	.
chr1	87264654	87265153	chr1	87435008	87435507	Efhd1|chr1:87435008-87435507	0.337131702228018	.	.
chr1	87264654	87265153	chr1	87435008	87435507	Efhd1os|chr1:87435008-87435507	0.337131702228018	.	.
chr1	87264654	87265153	chr1	87447455	87447954	Efhd1|chr1:87447455-87447954	0.35042627599451	.	.
chr1	87264654	87265153	chr1	87447455	87447954	Efhd1os|chr1:87447455-87447954	0.35042627599451	.	.
chr1	87264654	87265153	chr1	87601688	87602187	Efhd1|chr1:87601688-87602187	0.547635128526291	.	.
chr1	87264654	87265153	chr1	87601688	87602187	Efhd1os|chr1:87601688-87602187	0.547635128526291	.	.
chr1	87264654	87265153	chr1	87603373	87603872	Efhd1|chr1:87603373-87603872	0.314982002792225	.	.
chr1	87264654	87265153	chr1	87603373	87603872	Efhd1os|chr1:87603373-87603872	0.314982002792225	.	.
chr1	87264654	87265153	chr1	87721301	87721800	Efhd1|chr1:87721301-87721800	0.465992297847855	.	.
chr1	87264654	87265153	chr1	87721301	87721800	Efhd1os|chr1:87721301-87721800	0.465992297847855	.	.
chr1	87326698	87327197	chr1	87001358	87001857	Gigyf2|chr1:87001358-87001857	0.565992432459527	.	.
chr1	87326698	87327197	chr1	87011622	87012121	Gigyf2|chr1:87011622-87012121	0.725474268969336	.	.
chr1	87326698	87327197	chr1	87019240	87019739	Gigyf2|chr1:87019240-87019739	0.584080267936484	.	.
chr1	87326698	87327197	chr1	87028508	87029007	Gigyf2|chr1:87028508-87029007	0.463005474569818	.	.
chr1	87326698	87327197	chr1	87246132	87246631	Gigyf2|chr1:87246132-87246631	0.637744191683683	.	.
chr1	87326698	87327197	chr1	87435008	87435507	Gigyf2|chr1:87435008-87435507	0.56146950347792	.	.
chr1	87326698	87327197	chr1	87447455	87447954	Gigyf2|chr1:87447455-87447954	0.482000366586693	.	.
chr1	87326698	87327197	chr1	87601688	87602187	Gigyf2|chr1:87601688-87602187	0.536751251119277	.	.
chr1	87326698	87327197	chr1	87601688	87602187	Gigyf2|chr1:87601688-87602187	0.536751251119278	.	.
chr1	87326698	87327197	chr1	87721301	87721800	Gigyf2|chr1:87721301-87721800	0.389415685035146	.	.
chr1	87327249	87327748	chr1	87010887	87011386	Gigyf2|chr1:87010887-87011386	0.397353423270562	.	.
chr1	87510023	87510522	chr1	87435008	87435507	Neu2|chr1:87435008-87435507	0.44854612153008	.	.
chr1	87510023	87510522	chr1	87447455	87447954	Neu2|chr1:87447455-87447954	0.425554217513294	.	.
chr1	87510023	87510522	chr1	87601688	87602187	Neu2|chr1:87601688-87602187	0.538491934094229	.	.
chr1	87510023	87510522	chr1	87603373	87603872	Neu2|chr1:87603373-87603872	0.404202439072456	.	.
chr1	87510023	87510522	chr1	87721301	87721800	Neu2|chr1:87721301-87721800	0.5344555715978	.	.
chr1	87510023	87510522	chr1	87879632	87880131	Neu2|chr1:87879632-87880131	0.48886842364735	.	.
chr1	87510023	87510522	chr1	87961416	87961915	Neu2|chr1:87961416-87961915	0.325894802264964	.	.
chr1	87755700	87756199	chr1	87721301	87721800	Atg16l1|chr1:87721301-87721800	0.324708153821556	.	.
chr1	87755700	87756199	chr1	87793063	87793562	Atg16l1|chr1:87793063-87793562	0.359194323492742	.	.
chr1	87853009	87853508	chr1	87603373	87603872	Dgkd|chr1:87603373-87603872	0.345505079237832	.	.
chr1	87853009	87853508	chr1	87721301	87721800	Dgkd|chr1:87721301-87721800	0.403403460924092	.	.
chr1	87853009	87853508	chr1	87793569	87794068	Dgkd|chr1:87793569-87794068	0.544784916027826	.	.
chr1	87853973	87854472	chr1	87601688	87602187	Dgkd|chr1:87601688-87602187	0.346211923907081	.	.
chr1	87853973	87854472	chr1	87601688	87602187	Gm19582|chr1:87601688-87602187	0.346211923907081	.	.
chr1	87853973	87854472	chr1	87603373	87603872	Dgkd|chr1:87603373-87603872	0.466514903583978	.	.
chr1	87853973	87854472	chr1	87603373	87603872	Gm19582|chr1:87603373-87603872	0.466514903583978	.	.
chr1	87853973	87854472	chr1	87721301	87721800	Dgkd|chr1:87721301-87721800	0.35482523595646	.	.
chr1	87853973	87854472	chr1	87721301	87721800	Gm19582|chr1:87721301-87721800	0.35482523595646	.	.
chr1	88008031	88008530	chr1	87879632	87880131	Usp40|chr1:87879632-87880131	0.341149945560102	.	.
chr1	88008031	88008530	chr1	88348421	88348920	Usp40|chr1:88348421-88348920	0.334900106953989	.	.
chr1	88008031	88008530	chr1	88348949	88349448	Usp40|chr1:88348949-88349448	0.357498564323421	.	.
chr1	88008031	88008530	chr1	88429538	88430037	Usp40|chr1:88429538-88430037	0.609209918775134	.	.
chr1	88093920	88094419	chr1	88289855	88290354	Ugt1a7c|chr1:88289855-88290354	0.436953550745977	.	.
chr1	88205505	88206004	chr1	87793063	87793562	Dnajb3|chr1:87793063-87793562	0.428078723437196	.	.
chr1	88205505	88206004	chr1	88429538	88430037	Dnajb3|chr1:88429538-88430037	0.322204843766085	.	.
chr1	88277410	88277909	chr1	88348421	88348920	Hjurp|chr1:88348421-88348920	0.334063340705142	.	.
chr1	88277410	88277909	chr1	88348421	88348920	Trpm8|chr1:88348421-88348920	0.334063340705142	.	.
chr1	88277410	88277909	chr1	88348949	88349448	Hjurp|chr1:88348949-88349448	0.488639275738767	.	.
chr1	88277410	88277909	chr1	88348949	88349448	Trpm8|chr1:88348949-88349448	0.488639275738767	.	.
chr1	88277410	88277909	chr1	88700904	88701403	Hjurp|chr1:88700904-88701403	0.363763961595211	.	.
chr1	88277410	88277909	chr1	88700904	88701403	Trpm8|chr1:88700904-88701403	0.363763961595211	.	.
chr1	88701430	88701929	chr1	88658097	88658596	Arl4c|chr1:88658097-88658596	0.353343660794637	.	.
chr1	88701944	88702443	chr1	88799314	88799813	Arl4c|chr1:88799314-88799813	0.47175477956645	.	.
chr1	88701944	88702443	chr1	88880542	88881041	Arl4c|chr1:88880542-88881041	0.312413967529634	.	.
chr1	89015370	89015869	chr1	89026077	89026576	1700067G17Rik|chr1:89026077-89026576	0.354774354222163	.	.
chr1	89015370	89015869	chr1	89119686	89120185	1700067G17Rik|chr1:89119686-89120185	0.315438610973221	.	.
chr1	89015370	89015869	chr1	89119686	89120185	1700067G17Rik|chr1:89119686-89120185	0.315438610973222	.	.
chr1	89015370	89015869	chr1	89135919	89136418	1700067G17Rik|chr1:89135919-89136418	0.45053739116563	.	.
chr1	89015370	89015869	chr1	89368380	89368879	1700067G17Rik|chr1:89368380-89368879	0.363051184928448	.	.
chr1	89069980	89070479	chr1	89131831	89132330	Sh3bp4|chr1:89131831-89132330	0.353508551797282	.	.
chr1	89069980	89070479	chr1	89135919	89136418	Sh3bp4|chr1:89135919-89136418	0.475252368026601	.	.
chr1	89069980	89070479	chr1	89368380	89368879	Sh3bp4|chr1:89368380-89368879	0.319725296916763	.	.
chr1	89454554	89455053	chr1	89005117	89005616	Agap1|chr1:89005117-89005616	0.340657689868797	.	.
chr1	89454554	89455053	chr1	89005117	89005616	Agap1|chr1:89005117-89005616	0.340657689868798	.	.
chr1	89454554	89455053	chr1	89109579	89110078	Agap1|chr1:89109579-89110078	0.323402670903879	.	.
chr1	89454554	89455053	chr1	89133185	89133684	Agap1|chr1:89133185-89133684	0.405646830028308	.	.
chr1	89454554	89455053	chr1	89308570	89309069	Agap1|chr1:89308570-89309069	0.390653424224225	.	.
chr1	89454554	89455053	chr1	89471233	89471732	Agap1|chr1:89471233-89471732	0.3598622299509	.	.
chr1	90603129	90603628	chr1	90592783	90593282	Cops8|chr1:90592783-90593282	0.400734369521896	.	.
chr1	90603129	90603628	chr1	90797209	90797708	Cops8|chr1:90797209-90797708	0.369532860708954	.	.
chr1	90603129	90603628	chr1	90838175	90838674	Cops8|chr1:90838175-90838674	0.471227536411501	.	.
chr1	90603129	90603628	chr1	90980416	90980915	Cops8|chr1:90980416-90980915	0.360353340141028	.	.
chr1	90843751	90844250	chr1	91052819	91053318	Col6a3|chr1:91052819-91053318	0.364678379196247	.	.
chr1	90974937	90975436	chr1	90797209	90797708	Gm28199|chr1:90797209-90797708	0.570314144130331	.	.
chr1	90974937	90975436	chr1	90838175	90838674	Gm28199|chr1:90838175-90838674	0.3198060654631	.	.
chr1	90974937	90975436	chr1	91017446	91017945	Gm28199|chr1:91017446-91017945	0.327025393429472	.	.
chr1	91178975	91179474	chr1	91016945	91017444	Ramp1|chr1:91016945-91017444	0.321134541625743	.	.
chr1	91249940	91250439	chr1	90797209	90797708	Ube2f|chr1:90797209-90797708	0.320993793227915	.	.
chr1	91249940	91250439	chr1	91016945	91017444	Ube2f|chr1:91016945-91017444	0.473476806426611	.	.
chr1	91249940	91250439	chr1	91017446	91017945	Ube2f|chr1:91017446-91017945	0.326356764678723	.	.
chr1	91249940	91250439	chr1	91038587	91039086	Ube2f|chr1:91038587-91039086	0.357627053402198	.	.
chr1	91250445	91250944	chr1	91276551	91277050	Ube2f|chr1:91276551-91277050	0.337297211015369	.	.
chr1	91298026	91298525	chr1	91276551	91277050	Scly|chr1:91276551-91277050	0.362071138677312	.	.
chr1	91298026	91298525	chr1	91421156	91421655	Scly|chr1:91421156-91421655	0.476110800357938	.	.
chr1	91349999	91350498	chr1	91600624	91601123	Klhl30|chr1:91600624-91601123	0.345968277138113	.	.
chr1	91459292	91459791	chr1	91421156	91421655	Per2|chr1:91421156-91421655	0.431476921923229	.	.
chr1	91494327	91494826	chr1	91421156	91421655	Traf3ip1|chr1:91421156-91421655	0.572995476752444	.	.
chr1	91540218	91540717	chr1	91428588	91429087	Asb1|chr1:91428588-91429087	0.327812487969538	.	.
chr1	91540218	91540717	chr1	91600624	91601123	Asb1|chr1:91600624-91601123	0.547463484060985	.	.
chr1	91540218	91540717	chr1	91909971	91910470	Asb1|chr1:91909971-91910470	0.738042922380768	.	.
chr1	92473544	92474043	chr1	92012508	92013007	Ndufa10|chr1:92012508-92013007	0.337141041125601	.	.
chr1	92473544	92474043	chr1	92521236	92521735	Ndufa10|chr1:92521236-92521735	0.59911575605044	.	.
chr1	92473544	92474043	chr1	92699640	92700139	Ndufa10|chr1:92699640-92700139	0.331127044100977	.	.
chr1	92641765	92642264	chr1	92895020	92895519	Cops9|chr1:92895020-92895519	0.363441287196554	.	.
chr1	92648213	92648712	chr1	92874633	92875132	Otos|chr1:92874633-92875132	0.49954194655881	.	.
chr1	92648720	92649219	chr1	92342085	92342584	Otos|chr1:92342085-92342584	0.381175077232288	.	.
chr1	92648720	92649219	chr1	92874633	92875132	Otos|chr1:92874633-92875132	0.551827665997128	.	.
chr1	92831030	92831529	chr1	93014431	93014930	Gpc1|chr1:93014431-93014930	0.37382589102268	.	.
chr1	92907215	92907714	chr1	92699640	92700139	Dusp28|chr1:92699640-92700139	0.463064113759181	.	.
chr1	92907215	92907714	chr1	93014431	93014930	Dusp28|chr1:93014431-93014930	0.495213597976151	.	.
chr1	92910422	92910921	chr1	92874633	92875132	5033417F24Rik|chr1:92874633-92875132	0.323007550558297	.	.
chr1	92910422	92910921	chr1	92874633	92875132	Rnpepl1|chr1:92874633-92875132	0.323007550558297	.	.
chr1	92910422	92910921	chr1	93086661	93087160	5033417F24Rik|chr1:93086661-93087160	0.547102355760629	.	.
chr1	92910422	92910921	chr1	93086661	93087160	Rnpepl1|chr1:93086661-93087160	0.547102355760629	.	.
chr1	92910422	92910921	chr1	93217554	93218053	5033417F24Rik|chr1:93217554-93218053	0.412880639138663	.	.
chr1	92910422	92910921	chr1	93217554	93218053	Rnpepl1|chr1:93217554-93218053	0.412880639138663	.	.
chr1	92910928	92911427	chr1	92699640	92700139	5033417F24Rik|chr1:92699640-92700139	0.35945284577322	.	.
chr1	92910928	92911427	chr1	92699640	92700139	Rnpepl1|chr1:92699640-92700139	0.35945284577322	.	.
chr1	92910928	92911427	chr1	93014431	93014930	5033417F24Rik|chr1:93014431-93014930	0.342071242061029	.	.
chr1	92910928	92911427	chr1	93014431	93014930	Rnpepl1|chr1:93014431-93014930	0.342071242061029	.	.
chr1	92910928	92911427	chr1	93115042	93115541	5033417F24Rik|chr1:93115042-93115541	0.366972493757977	.	.
chr1	92910928	92911427	chr1	93115042	93115541	Rnpepl1|chr1:93115042-93115541	0.366972493757977	.	.
chr1	92910928	92911427	chr1	93217554	93218053	5033417F24Rik|chr1:93217554-93218053	0.362046436150278	.	.
chr1	92910928	92911427	chr1	93217554	93218053	Rnpepl1|chr1:93217554-93218053	0.362046436150278	.	.
chr1	92934435	92934934	chr1	92742815	92743314	Capn10|chr1:92742815-92743314	0.347383487527299	.	.
chr1	92934435	92934934	chr1	92895020	92895519	Capn10|chr1:92895020-92895519	0.405993200107868	.	.
chr1	92934435	92934934	chr1	92956591	92957090	Capn10|chr1:92956591-92957090	0.35811867816806	.	.
chr1	92934435	92934934	chr1	93083832	93084331	Capn10|chr1:93083832-93084331	0.386041666517353	.	.
chr1	92934435	92934934	chr1	93185889	93186388	Capn10|chr1:93185889-93186388	0.319168102138591	.	.
chr1	92934435	92934934	chr1	93207597	93208096	Capn10|chr1:93207597-93208096	0.427398802710866	.	.
chr1	93100965	93101464	chr1	92956591	92957090	Kif1a|chr1:92956591-92957090	0.335557209278427	.	.
chr1	93100965	93101464	chr1	93100465	93100964	Kif1a|chr1:93100465-93100964	0.605985635208331	.	.
chr1	93100965	93101464	chr1	93185889	93186388	Kif1a|chr1:93185889-93186388	0.423141085127446	.	.
chr1	93101696	93102195	chr1	92956591	92957090	Kif1a|chr1:92956591-92957090	0.419254594406007	.	.
chr1	93101696	93102195	chr1	93089405	93089904	Kif1a|chr1:93089405-93089904	0.447268963939087	.	.
chr1	93159800	93160299	chr1	92895020	92895519	Mab21l4|chr1:92895020-92895519	0.3488862988673	.	.
chr1	93159800	93160299	chr1	93083320	93083819	Mab21l4|chr1:93083320-93083819	0.512897071525842	.	.
chr1	93159800	93160299	chr1	93083832	93084331	Mab21l4|chr1:93083832-93084331	0.397481832784053	.	.
chr1	93159800	93160299	chr1	93207597	93208096	Mab21l4|chr1:93207597-93208096	0.551229206260755	.	.
chr1	93235496	93235995	chr1	92895020	92895519	Sned1|chr1:92895020-92895519	0.46368506475904	.	.
chr1	93235496	93235995	chr1	93083832	93084331	Sned1|chr1:93083832-93084331	0.335998018367396	.	.
chr1	93235496	93235995	chr1	93086661	93087160	Sned1|chr1:93086661-93087160	0.312428239339481	.	.
chr1	93236124	93236623	chr1	93083320	93083819	Sned1|chr1:93083320-93083819	0.567653438965958	.	.
chr1	93236124	93236623	chr1	93083832	93084331	Sned1|chr1:93083832-93084331	0.373865324940908	.	.
chr1	93236124	93236623	chr1	93185889	93186388	Sned1|chr1:93185889-93186388	0.329967513609339	.	.
chr1	93236124	93236623	chr1	93207597	93208096	Sned1|chr1:93207597-93208096	0.637921053857629	.	.
chr1	93305687	93306186	chr1	93086661	93087160	Gm28535|chr1:93086661-93087160	0.384254728684051	.	.
chr1	93305687	93306186	chr1	93086661	93087160	Mterf4|chr1:93086661-93087160	0.384254728684051	.	.
chr1	93342619	93343118	chr1	93725542	93726041	Pask|chr1:93725542-93726041	0.397179690860623	.	.
chr1	93342619	93343118	chr1	93725542	93726041	Ppp1r7|chr1:93725542-93726041	0.397179690860623	.	.
chr1	93343358	93343857	chr1	93217554	93218053	Pask|chr1:93217554-93218053	0.345951946074576	.	.
chr1	93343358	93343857	chr1	93217554	93218053	Ppp1r7|chr1:93217554-93218053	0.345951946074576	.	.
chr1	93478107	93478606	chr1	93217024	93217523	Hdlbp|chr1:93217024-93217523	0.32041235801343	.	.
chr1	93478107	93478606	chr1	93217024	93217523	Sept2|chr1:93217024-93217523	0.32041235801343	.	.
chr1	93478107	93478606	chr1	93725542	93726041	Hdlbp|chr1:93725542-93726041	0.392799817514192	.	.
chr1	93478107	93478606	chr1	93725542	93726041	Sept2|chr1:93725542-93726041	0.392799817514192	.	.
chr1	93478622	93479121	chr1	93014431	93014930	Hdlbp|chr1:93014431-93014930	0.513422569363969	.	.
chr1	93478622	93479121	chr1	93014431	93014930	Sept2|chr1:93014431-93014930	0.513422569363969	.	.
chr1	93478622	93479121	chr1	93115042	93115541	Hdlbp|chr1:93115042-93115541	0.339561713744691	.	.
chr1	93478622	93479121	chr1	93115042	93115541	Sept2|chr1:93115042-93115541	0.339561713744691	.	.
chr1	93478622	93479121	chr1	93217554	93218053	Hdlbp|chr1:93217554-93218053	0.382396234721376	.	.
chr1	93478622	93479121	chr1	93217554	93218053	Sept2|chr1:93217554-93218053	0.382396234721376	.	.
chr1	93478622	93479121	chr1	93444675	93445174	Hdlbp|chr1:93444675-93445174	0.489315863463236	.	.
chr1	93478622	93479121	chr1	93444675	93445174	Sept2|chr1:93444675-93445174	0.489315863463236	.	.
chr1	93511801	93512300	chr1	93786777	93787276	Farp2|chr1:93786777-93787276	0.334831430134104	.	.
chr1	93635550	93636049	chr1	93487677	93488176	Gm28536|chr1:93487677-93488176	0.331584781624036	.	.
chr1	93635550	93636049	chr1	93726046	93726545	Gm28536|chr1:93726046-93726545	0.623623629788276	.	.
chr1	93685241	93685740	chr1	93726046	93726545	Bok|chr1:93726046-93726545	0.465107236271971	.	.
chr1	93731754	93732253	chr1	93487677	93488176	Gm10550|chr1:93487677-93488176	0.431725768513037	.	.
chr1	93731754	93732253	chr1	93726046	93726545	Gm10550|chr1:93726046-93726545	0.639854341441117	.	.
chr1	93731754	93732253	chr1	93742170	93742669	Gm10550|chr1:93742170-93742669	0.364248026176999	.	.
chr1	93754617	93755116	chr1	93726046	93726545	Thap4|chr1:93726046-93726545	0.397133410299529	.	.
chr1	93801756	93802255	chr1	93742170	93742669	Dtymk|chr1:93742170-93742669	0.32452134654521	.	.
chr1	93825281	93825780	chr1	93726046	93726545	D2hgdh|chr1:93726046-93726545	0.502534866677998	.	.
chr1	95313333	95313832	chr1	95332779	95333278	Fam174a|chr1:95332779-95333278	0.530639315692759	.	.
chr1	95313333	95313832	chr1	95646017	95646516	Fam174a|chr1:95646017-95646516	0.586472693549922	.	.
chr1	95313333	95313832	chr1	95720270	95720769	Fam174a|chr1:95720270-95720769	0.325716490317294	.	.
chr1	95313851	95314350	chr1	95332779	95333278	Fam174a|chr1:95332779-95333278	0.461025837357066	.	.
chr1	95313851	95314350	chr1	95646017	95646516	Fam174a|chr1:95646017-95646516	0.487665861841184	.	.
chr1	95313851	95314350	chr1	95720270	95720769	Fam174a|chr1:95720270-95720769	0.416998340712194	.	.
chr1	95667416	95667915	chr1	95332779	95333278	St8sia4|chr1:95332779-95333278	0.885065727433238	.	.
chr1	95667416	95667915	chr1	95646017	95646516	St8sia4|chr1:95646017-95646516	0.822634048460262	.	.
chr1	95667416	95667915	chr1	95720270	95720769	St8sia4|chr1:95720270-95720769	0.690608501072926	.	.
chr1	95667416	95667915	chr1	95751913	95752412	St8sia4|chr1:95751913-95752412	0.656654993714423	.	.
chr1	95667921	95668420	chr1	95332779	95333278	St8sia4|chr1:95332779-95333278	0.521515339395203	.	.
chr1	95667921	95668420	chr1	95358827	95359326	St8sia4|chr1:95358827-95359326	0.317398270615446	.	.
chr1	95667921	95668420	chr1	95358827	95359326	St8sia4|chr1:95358827-95359326	0.317398270615447	.	.
chr1	95667921	95668420	chr1	95451739	95452238	St8sia4|chr1:95451739-95452238	0.318213691380058	.	.
chr1	95667921	95668420	chr1	95646017	95646516	St8sia4|chr1:95646017-95646516	0.492089497588755	.	.
chr1	95667921	95668420	chr1	95720270	95720769	St8sia4|chr1:95720270-95720769	0.330111247302774	.	.
chr1	97661204	97661703	chr1	97614601	97615100	D1Ertd622e|chr1:97614601-97615100	0.66774346250928	.	.
chr1	97661204	97661703	chr1	97618040	97618539	D1Ertd622e|chr1:97618040-97618539	0.597728571563868	.	.
chr1	97661204	97661703	chr1	97660435	97660934	D1Ertd622e|chr1:97660435-97660934	0.507074096768934	.	.
chr1	97661800	97662299	chr1	97319560	97320059	D1Ertd622e|chr1:97319560-97320059	0.466602057652312	.	.
chr1	97661800	97662299	chr1	97496863	97497362	D1Ertd622e|chr1:97496863-97497362	0.530714909370189	.	.
chr1	97661800	97662299	chr1	97552882	97553381	D1Ertd622e|chr1:97552882-97553381	0.387671113812636	.	.
chr1	97661800	97662299	chr1	97589639	97590138	D1Ertd622e|chr1:97589639-97590138	0.415160846946125	.	.
chr1	97661800	97662299	chr1	97598978	97599477	D1Ertd622e|chr1:97598978-97599477	0.383038923640385	.	.
chr1	97661800	97662299	chr1	97630417	97630916	D1Ertd622e|chr1:97630417-97630916	0.38951286902473	.	.
chr1	98095430	98095929	chr1	98002767	98003266	Pam|chr1:98002767-98003266	0.612247563558752	.	.
chr1	99772082	99772581	chr1	100231885	100232384	Cntnap5b|chr1:100231885-100232384	0.347989166905365	.	.
chr1	99772850	99773349	chr1	99787491	99787990	Cntnap5b|chr1:99787491-99787990	0.702423843278243	.	.
chr1	99772850	99773349	chr1	99907695	99908194	Cntnap5b|chr1:99907695-99908194	0.490373447214983	.	.
chr1	104768586	104769085	chr1	104944687	104945186	Cdh20|chr1:104944687-104945186	0.503499440036383	.	.
chr1	104768586	104769085	chr1	105067714	105068213	Cdh20|chr1:105067714-105068213	0.381638396256168	.	.
chr1	104768586	104769085	chr1	105188206	105188705	Cdh20|chr1:105188206-105188705	0.346963241911414	.	.
chr1	104769230	104769729	chr1	104770221	104770720	Cdh20|chr1:104770221-104770720	0.416032469467407	.	.
chr1	104769230	104769729	chr1	104944687	104945186	Cdh20|chr1:104944687-104945186	0.323195053125061	.	.
chr1	104769230	104769729	chr1	105188206	105188705	Cdh20|chr1:105188206-105188705	0.508421496683315	.	.
chr1	105355774	105356273	chr1	105188206	105188705	Gm17634|chr1:105188206-105188705	0.422740876638165	.	.
chr1	105355774	105356273	chr1	105188206	105188705	Rnf152|chr1:105188206-105188705	0.422740876638165	.	.
chr1	105355774	105356273	chr1	105301732	105302231	Gm17634|chr1:105301732-105302231	0.541462825858609	.	.
chr1	105355774	105356273	chr1	105301732	105302231	Rnf152|chr1:105301732-105302231	0.541462825858609	.	.
chr1	105355774	105356273	chr1	105376197	105376696	Gm17634|chr1:105376197-105376696	0.367517730616186	.	.
chr1	105355774	105356273	chr1	105376197	105376696	Rnf152|chr1:105376197-105376696	0.367517730616186	.	.
chr1	105355774	105356273	chr1	105449782	105450281	Gm17634|chr1:105449782-105450281	0.332670002697415	.	.
chr1	105355774	105356273	chr1	105449782	105450281	Rnf152|chr1:105449782-105450281	0.332670002697415	.	.
chr1	105356312	105356811	chr1	105188206	105188705	Gm17634|chr1:105188206-105188705	0.337926149081373	.	.
chr1	105356312	105356811	chr1	105188206	105188705	Rnf152|chr1:105188206-105188705	0.337926149081373	.	.
chr1	105356312	105356811	chr1	105301732	105302231	Gm17634|chr1:105301732-105302231	0.311980190735633	.	.
chr1	105356312	105356811	chr1	105301732	105302231	Rnf152|chr1:105301732-105302231	0.311980190735633	.	.
chr1	105663536	105664035	chr1	105274628	105275127	Pign|chr1:105274628-105275127	0.526870173438965	.	.
chr1	105663536	105664035	chr1	105274628	105275127	Relch|chr1:105274628-105275127	0.526870173438965	.	.
chr1	105663536	105664035	chr1	105301732	105302231	Pign|chr1:105301732-105302231	0.479746284666912	.	.
chr1	105663536	105664035	chr1	105301732	105302231	Relch|chr1:105301732-105302231	0.479746284666912	.	.
chr1	105663536	105664035	chr1	105449782	105450281	Pign|chr1:105449782-105450281	0.382334926604155	.	.
chr1	105663536	105664035	chr1	105449782	105450281	Relch|chr1:105449782-105450281	0.382334926604155	.	.
chr1	105663536	105664035	chr1	105781572	105782071	Pign|chr1:105781572-105782071	0.389091258338073	.	.
chr1	105663536	105664035	chr1	105781572	105782071	Relch|chr1:105781572-105782071	0.389091258338073	.	.
chr1	105663536	105664035	chr1	105883438	105883937	Pign|chr1:105883438-105883937	0.384619983690153	.	.
chr1	105663536	105664035	chr1	105883438	105883937	Relch|chr1:105883438-105883937	0.384619983690153	.	.
chr1	105780395	105780894	chr1	105781572	105782071	Tnfrsf11a|chr1:105781572-105782071	0.558390542164246	.	.
chr1	105780395	105780894	chr1	105814434	105814933	Tnfrsf11a|chr1:105814434-105814933	0.379452866126898	.	.
chr1	105780395	105780894	chr1	105883438	105883937	Tnfrsf11a|chr1:105883438-105883937	0.37762780765903	.	.
chr1	105780395	105780894	chr1	105977377	105977876	Tnfrsf11a|chr1:105977377-105977876	0.380365721579806	.	.
chr1	105780395	105780894	chr1	105993776	105994275	Tnfrsf11a|chr1:105993776-105994275	0.353657607765187	.	.
chr1	105780395	105780894	chr1	106036942	106037441	Tnfrsf11a|chr1:106036942-106037441	0.420854204460373	.	.
chr1	105780395	105780894	chr1	106087262	106087761	Tnfrsf11a|chr1:106087262-106087761	0.365105303898294	.	.
chr1	105780395	105780894	chr1	106232320	106232819	Tnfrsf11a|chr1:106232320-106232819	0.610859366522619	.	.
chr1	105780395	105780894	chr1	106240955	106241454	Tnfrsf11a|chr1:106240955-106241454	0.499996021890099	.	.
chr1	105990273	105990772	chr1	105685455	105685954	Gm7160|chr1:105685455-105685954	0.435185632158361	.	.
chr1	105990273	105990772	chr1	105685455	105685954	Zcchc2|chr1:105685455-105685954	0.435185632158361	.	.
chr1	105991031	105991530	chr1	105685455	105685954	Gm7160|chr1:105685455-105685954	0.441495711365056	.	.
chr1	105991031	105991530	chr1	105685455	105685954	Gm7160|chr1:105685455-105685954	0.441495711365057	.	.
chr1	105991031	105991530	chr1	105685455	105685954	Zcchc2|chr1:105685455-105685954	0.441495711365056	.	.
chr1	105991031	105991530	chr1	105685455	105685954	Zcchc2|chr1:105685455-105685954	0.441495711365057	.	.
chr1	105991031	105991530	chr1	106071959	106072458	Gm7160|chr1:106071959-106072458	0.518863778756522	.	.
chr1	105991031	105991530	chr1	106071959	106072458	Zcchc2|chr1:106071959-106072458	0.518863778756522	.	.
chr1	106171270	106171769	chr1	105883438	105883937	Gm20753|chr1:105883438-105883937	0.49471638276937	.	.
chr1	106171270	106171769	chr1	105883438	105883937	Phlpp1|chr1:105883438-105883937	0.49471638276937	.	.
chr1	106171270	106171769	chr1	105977377	105977876	Gm20753|chr1:105977377-105977876	0.371889758496928	.	.
chr1	106171270	106171769	chr1	105977377	105977876	Phlpp1|chr1:105977377-105977876	0.371889758496928	.	.
chr1	106171270	106171769	chr1	106036942	106037441	Gm20753|chr1:106036942-106037441	0.429517555322264	.	.
chr1	106171270	106171769	chr1	106036942	106037441	Phlpp1|chr1:106036942-106037441	0.429517555322264	.	.
chr1	106171270	106171769	chr1	106240955	106241454	Gm20753|chr1:106240955-106241454	0.550490494803335	.	.
chr1	106171270	106171769	chr1	106240955	106241454	Phlpp1|chr1:106240955-106241454	0.550490494803335	.	.
chr1	106171270	106171769	chr1	106242047	106242546	Gm20753|chr1:106242047-106242546	0.382898024383646	.	.
chr1	106171270	106171769	chr1	106242047	106242546	Phlpp1|chr1:106242047-106242546	0.382898024383646	.	.
chr1	106171937	106172436	chr1	105999656	106000155	Gm20753|chr1:105999656-106000155	0.408762209276694	.	.
chr1	106171937	106172436	chr1	105999656	106000155	Phlpp1|chr1:105999656-106000155	0.408762209276694	.	.
chr1	106171937	106172436	chr1	106193886	106194385	Gm20753|chr1:106193886-106194385	0.317799962014659	.	.
chr1	106171937	106172436	chr1	106193886	106194385	Phlpp1|chr1:106193886-106194385	0.317799962014659	.	.
chr1	106171937	106172436	chr1	106242047	106242546	Gm20753|chr1:106242047-106242546	0.460119908375602	.	.
chr1	106171937	106172436	chr1	106242047	106242546	Phlpp1|chr1:106242047-106242546	0.460119908375602	.	.
chr1	106796474	106796973	chr1	106821863	106822362	Vps4b|chr1:106821863-106822362	0.35072865763333	.	.
chr1	106796474	106796973	chr1	106822396	106822895	Vps4b|chr1:106822396-106822895	0.721512988999331	.	.
chr1	106796474	106796973	chr1	106962108	106962607	Vps4b|chr1:106962108-106962607	0.474505542761981	.	.
chr1	106796474	106796973	chr1	107000364	107000863	Vps4b|chr1:107000364-107000863	0.396691115556106	.	.
chr1	109982394	109982893	chr1	110146420	110146919	Cdh7|chr1:110146420-110146919	0.338934804720606	.	.
chr1	109982994	109983493	chr1	110078415	110078914	Cdh7|chr1:110078415-110078914	0.371727056719025	.	.
chr1	115684447	115684946	chr1	115646865	115647364	Cntnap5a|chr1:115646865-115647364	0.535787134927997	.	.
chr1	115685264	115685763	chr1	115646865	115647364	Cntnap5a|chr1:115646865-115647364	0.478527727139591	.	.
chr1	118310992	118311491	chr1	118335765	118336264	Tsn|chr1:118335765-118336264	0.527846843645101	.	.
chr1	118310992	118311491	chr1	118405648	118406147	Tsn|chr1:118405648-118406147	0.587605514733075	.	.
chr1	118310992	118311491	chr1	118592897	118593396	Tsn|chr1:118592897-118593396	0.363378778588249	.	.
chr1	118321592	118322091	chr1	118553544	118554043	Nifk|chr1:118553544-118554043	0.426697292478691	.	.
chr1	118321592	118322091	chr1	118553544	118554043	Nifk|chr1:118553544-118554043	0.426697292478692	.	.
chr1	118321592	118322091	chr1	118602075	118602574	Nifk|chr1:118602075-118602574	0.611050054589935	.	.
chr1	118321592	118322091	chr1	118716132	118716631	Nifk|chr1:118716132-118716631	0.418059747637819	.	.
chr1	118321592	118322091	chr1	118727115	118727614	Nifk|chr1:118727115-118727614	0.386502115576362	.	.
chr1	118321592	118322091	chr1	118741224	118741723	Nifk|chr1:118741224-118741723	0.3249880178083	.	.
chr1	118459308	118459807	chr1	118553544	118554043	2900060B14Rik|chr1:118553544-118554043	0.532696697535584	.	.
chr1	118459308	118459807	chr1	118694538	118695037	2900060B14Rik|chr1:118694538-118695037	0.499553731358606	.	.
chr1	118459308	118459807	chr1	118716132	118716631	2900060B14Rik|chr1:118716132-118716631	0.35984769042623	.	.
chr1	118459308	118459807	chr1	118727115	118727614	2900060B14Rik|chr1:118727115-118727614	0.318991186573172	.	.
chr1	118459308	118459807	chr1	118741224	118741723	2900060B14Rik|chr1:118741224-118741723	0.605199673825553	.	.
chr1	119053430	119053929	chr1	119035791	119036290	Gli2|chr1:119035791-119036290	0.315555990456958	.	.
chr1	119421524	119422023	chr1	119186761	119187260	Inhbb|chr1:119186761-119187260	0.648870879073661	.	.
chr1	119421524	119422023	chr1	119557512	119558011	Inhbb|chr1:119557512-119558011	0.434441644635596	.	.
chr1	119422101	119422600	chr1	119097937	119098436	Inhbb|chr1:119097937-119098436	0.517829261247528	.	.
chr1	119422101	119422600	chr1	119108097	119108596	Inhbb|chr1:119108097-119108596	0.588572643920346	.	.
chr1	119422101	119422600	chr1	119108783	119109282	Inhbb|chr1:119108783-119109282	0.482856142526554	.	.
chr1	119422101	119422600	chr1	119463337	119463836	Inhbb|chr1:119463337-119463836	0.454315303286731	.	.
chr1	119504531	119505030	chr1	119557512	119558011	Ralb|chr1:119557512-119558011	0.320571709308094	.	.
chr1	119525867	119526366	chr1	119557512	119558011	Gm27184|chr1:119557512-119558011	0.338928069304925	.	.
chr1	119525867	119526366	chr1	119557512	119558011	Tmem185b|chr1:119557512-119558011	0.338928069304925	.	.
chr1	119648156	119648655	chr1	119818695	119819194	Epb41l5|chr1:119818695-119819194	0.3234311847844	.	.
chr1	119836618	119837117	chr1	120013072	120013571	Ptpn4|chr1:120013072-120013571	0.53200967451537	.	.
chr1	119836618	119837117	chr1	120083849	120084348	Ptpn4|chr1:120083849-120084348	0.329224959191902	.	.
chr1	119836618	119837117	chr1	120239627	120240126	Ptpn4|chr1:120239627-120240126	0.361126703750755	.	.
chr1	119837335	119837834	chr1	119557512	119558011	Ptpn4|chr1:119557512-119558011	0.322882776449211	.	.
chr1	119837335	119837834	chr1	119893541	119894040	Ptpn4|chr1:119893541-119894040	0.460348707261795	.	.
chr1	119837335	119837834	chr1	120056122	120056621	Ptpn4|chr1:120056122-120056621	0.605208203121221	.	.
chr1	119837335	119837834	chr1	120083849	120084348	Ptpn4|chr1:120083849-120084348	0.394208614475407	.	.
chr1	119837335	119837834	chr1	120093463	120093962	Ptpn4|chr1:120093463-120093962	0.445815182015788	.	.
chr1	119837335	119837834	chr1	120115666	120116165	Ptpn4|chr1:120115666-120116165	0.362405147723225	.	.
chr1	119837335	119837834	chr1	120197108	120197607	Ptpn4|chr1:120197108-120197607	0.329182798355153	.	.
chr1	119837335	119837834	chr1	120207422	120207921	Ptpn4|chr1:120207422-120207921	0.312424324260992	.	.
chr1	119912947	119913446	chr1	120154185	120154684	Tmem177|chr1:120154185-120154684	0.322787544704898	.	.
chr1	119912947	119913446	chr1	120248107	120248606	Tmem177|chr1:120248107-120248606	0.388757636761497	.	.
chr1	120073537	120074036	chr1	119893541	119894040	Tmem37|chr1:119893541-119894040	0.60747171137115	.	.
chr1	120073537	120074036	chr1	120033031	120033530	Tmem37|chr1:120033031-120033530	0.509626534891819	.	.
chr1	120073537	120074036	chr1	120056122	120056621	Tmem37|chr1:120056122-120056621	0.820049934517554	.	.
chr1	120073537	120074036	chr1	120056884	120057383	Tmem37|chr1:120056884-120057383	0.559573782597753	.	.
chr1	120073537	120074036	chr1	120083849	120084348	Tmem37|chr1:120083849-120084348	0.405457524640929	.	.
chr1	120073537	120074036	chr1	120093463	120093962	Tmem37|chr1:120093463-120093962	0.555337737484302	.	.
chr1	120073537	120074036	chr1	120115666	120116165	Tmem37|chr1:120115666-120116165	0.335650329163049	.	.
chr1	120073537	120074036	chr1	120197108	120197607	Tmem37|chr1:120197108-120197607	0.723413314987277	.	.
chr1	120073537	120074036	chr1	120207422	120207921	Tmem37|chr1:120207422-120207921	0.742078267011477	.	.
chr1	120120898	120121397	chr1	120013072	120013571	3110009E18Rik|chr1:120013072-120013571	0.328063156435092	.	.
chr1	120120898	120121397	chr1	120013072	120013571	Dbi|chr1:120013072-120013571	0.328063156435092	.	.
chr1	120120898	120121397	chr1	120083849	120084348	3110009E18Rik|chr1:120083849-120084348	0.312300606336347	.	.
chr1	120120898	120121397	chr1	120083849	120084348	Dbi|chr1:120083849-120084348	0.312300606336347	.	.
chr1	120120898	120121397	chr1	120245676	120246175	3110009E18Rik|chr1:120245676-120246175	0.545456520951507	.	.
chr1	120120898	120121397	chr1	120245676	120246175	Dbi|chr1:120245676-120246175	0.545456520951507	.	.
chr1	120602767	120603266	chr1	120655115	120655614	En1|chr1:120655115-120655614	0.474897650569341	.	.
chr1	120602767	120603266	chr1	120789274	120789773	En1|chr1:120789274-120789773	0.506697305653571	.	.
chr1	120757376	120757875	chr1	120655115	120655614	Gm29346|chr1:120655115-120655614	0.688868828434759	.	.
chr1	120757376	120757875	chr1	120789274	120789773	Gm29346|chr1:120789274-120789773	0.34132702056049	.	.
chr1	120816178	120816677	chr1	120655115	120655614	Gm29345|chr1:120655115-120655614	0.637302237253418	.	.
chr1	120816178	120816677	chr1	120795184	120795683	Gm29345|chr1:120795184-120795683	0.349358478848455	.	.
chr1	121430778	121431277	chr1	121327621	121328120	Ccdc93|chr1:121327621-121328120	0.360509696462188	.	.
chr1	121528273	121528772	chr1	121327621	121328120	Htr5b|chr1:121327621-121328120	0.349428585712252	.	.
chr1	121528273	121528772	chr1	121549397	121549896	Htr5b|chr1:121549397-121549896	0.431859548085231	.	.
chr1	121567757	121568256	chr1	121327621	121328120	Ddx18|chr1:121327621-121328120	0.410586773356001	.	.
chr1	121567757	121568256	chr1	121909897	121910396	Ddx18|chr1:121909897-121910396	0.433770826753497	.	.
chr1	121567757	121568256	chr1	121910411	121910910	Ddx18|chr1:121910411-121910910	0.395957651321233	.	.
chr1	125435289	125435788	chr1	125009641	125010140	Actr3|chr1:125009641-125010140	0.467472703515946	.	.
chr1	125560306	125560805	chr1	125759866	125760365	Slc35f5|chr1:125759866-125760365	0.533976933949154	.	.
chr1	125560306	125560805	chr1	125760436	125760935	Slc35f5|chr1:125760436-125760935	0.39892206063447	.	.
chr1	125560306	125560805	chr1	125790088	125790587	Slc35f5|chr1:125790088-125790587	0.322696446148301	.	.
chr1	125560306	125560805	chr1	125790088	125790587	Slc35f5|chr1:125790088-125790587	0.322696446148302	.	.
chr1	125911894	125912393	chr1	125527997	125528496	Lypd1|chr1:125527997-125528496	0.318781100657969	.	.
chr1	125911894	125912393	chr1	125542200	125542699	Lypd1|chr1:125542200-125542699	0.31378104191028	.	.
chr1	125911894	125912393	chr1	125759866	125760365	Lypd1|chr1:125759866-125760365	0.493923249972248	.	.
chr1	125911894	125912393	chr1	125911387	125911886	Lypd1|chr1:125911387-125911886	0.861722006337389	.	.
chr1	126829595	126830094	chr1	126931680	126932179	Nckap5|chr1:126931680-126932179	0.342020642957979	.	.
chr1	126830233	126830732	chr1	126931680	126932179	Nckap5|chr1:126931680-126932179	0.330537814788812	.	.
chr1	128102219	128102718	chr1	128046340	128046839	R3hdm1|chr1:128046340-128046839	0.377527561201674	.	.
chr1	128102219	128102718	chr1	128046340	128046839	Zranb3|chr1:128046340-128046839	0.377527561201674	.	.
chr1	128102219	128102718	chr1	128303860	128304359	R3hdm1|chr1:128303860-128304359	0.382916358539907	.	.
chr1	128102219	128102718	chr1	128303860	128304359	Zranb3|chr1:128303860-128304359	0.382916358539907	.	.
chr1	128102219	128102718	chr1	128435495	128435994	R3hdm1|chr1:128435495-128435994	0.494846861853359	.	.
chr1	128102219	128102718	chr1	128435495	128435994	Zranb3|chr1:128435495-128435994	0.494846861853359	.	.
chr1	128102952	128103451	chr1	128013907	128014406	R3hdm1|chr1:128013907-128014406	0.428509182853839	.	.
chr1	128102952	128103451	chr1	128013907	128014406	Zranb3|chr1:128013907-128014406	0.428509182853839	.	.
chr1	128102952	128103451	chr1	128277531	128278030	R3hdm1|chr1:128277531-128278030	0.541469204664407	.	.
chr1	128102952	128103451	chr1	128277531	128278030	Zranb3|chr1:128277531-128278030	0.541469204664407	.	.
chr1	128102952	128103451	chr1	128285071	128285570	R3hdm1|chr1:128285071-128285570	0.587944652084577	.	.
chr1	128102952	128103451	chr1	128285071	128285570	Zranb3|chr1:128285071-128285570	0.587944652084577	.	.
chr1	128102952	128103451	chr1	128295475	128295974	R3hdm1|chr1:128295475-128295974	0.387054027699059	.	.
chr1	128102952	128103451	chr1	128295475	128295974	Zranb3|chr1:128295475-128295974	0.387054027699059	.	.
chr1	128102952	128103451	chr1	128404879	128405378	R3hdm1|chr1:128404879-128405378	0.712952865995384	.	.
chr1	128102952	128103451	chr1	128404879	128405378	Zranb3|chr1:128404879-128405378	0.712952865995384	.	.
chr1	128102952	128103451	chr1	128457015	128457514	R3hdm1|chr1:128457015-128457514	0.618952803233744	.	.
chr1	128102952	128103451	chr1	128457015	128457514	Zranb3|chr1:128457015-128457514	0.618952803233744	.	.
chr1	128102952	128103451	chr1	128472408	128472907	R3hdm1|chr1:128472408-128472907	0.51609588480876	.	.
chr1	128102952	128103451	chr1	128472408	128472907	R3hdm1|chr1:128472408-128472907	0.516095884808761	.	.
chr1	128102952	128103451	chr1	128472408	128472907	Zranb3|chr1:128472408-128472907	0.51609588480876	.	.
chr1	128102952	128103451	chr1	128472408	128472907	Zranb3|chr1:128472408-128472907	0.516095884808761	.	.
chr1	128103473	128103972	chr1	128013907	128014406	R3hdm1|chr1:128013907-128014406	0.314923333461505	.	.
chr1	128103473	128103972	chr1	128013907	128014406	Zranb3|chr1:128013907-128014406	0.314923333461505	.	.
chr1	128103473	128103972	chr1	128277531	128278030	R3hdm1|chr1:128277531-128278030	0.422755868446984	.	.
chr1	128103473	128103972	chr1	128277531	128278030	Zranb3|chr1:128277531-128278030	0.422755868446984	.	.
chr1	128103473	128103972	chr1	128285071	128285570	R3hdm1|chr1:128285071-128285570	0.480656304231659	.	.
chr1	128103473	128103972	chr1	128285071	128285570	Zranb3|chr1:128285071-128285570	0.480656304231659	.	.
chr1	128103473	128103972	chr1	128295475	128295974	R3hdm1|chr1:128295475-128295974	0.529341339051242	.	.
chr1	128103473	128103972	chr1	128295475	128295974	Zranb3|chr1:128295475-128295974	0.529341339051242	.	.
chr1	128103473	128103972	chr1	128404879	128405378	R3hdm1|chr1:128404879-128405378	0.483442330541275	.	.
chr1	128103473	128103972	chr1	128404879	128405378	Zranb3|chr1:128404879-128405378	0.483442330541275	.	.
chr1	128103473	128103972	chr1	128457015	128457514	R3hdm1|chr1:128457015-128457514	0.51793180846201	.	.
chr1	128103473	128103972	chr1	128457015	128457514	Zranb3|chr1:128457015-128457514	0.51793180846201	.	.
chr1	128103473	128103972	chr1	128472408	128472907	R3hdm1|chr1:128472408-128472907	0.446118061821391	.	.
chr1	128103473	128103972	chr1	128472408	128472907	Zranb3|chr1:128472408-128472907	0.446118061821391	.	.
chr1	128243885	128244384	chr1	128457015	128457514	Ubxn4|chr1:128457015-128457514	0.346049722168383	.	.
chr1	128243885	128244384	chr1	128472408	128472907	Ubxn4|chr1:128472408-128472907	0.321200550974766	.	.
chr1	128244624	128245123	chr1	128046340	128046839	Ubxn4|chr1:128046340-128046839	0.612878166278293	.	.
chr1	128244624	128245123	chr1	128303860	128304359	Ubxn4|chr1:128303860-128304359	0.720387070797296	.	.
chr1	128244624	128245123	chr1	128368621	128369120	Ubxn4|chr1:128368621-128369120	0.504119492371807	.	.
chr1	128244624	128245123	chr1	128435495	128435994	Ubxn4|chr1:128435495-128435994	0.351135893529905	.	.
chr1	128416641	128417140	chr1	128013907	128014406	Dars|chr1:128013907-128014406	0.643318096377416	.	.
chr1	128416641	128417140	chr1	128013907	128014406	Dars|chr1:128013907-128014406	0.643318096377417	.	.
chr1	128416641	128417140	chr1	128231466	128231965	Dars|chr1:128231466-128231965	0.381067409119387	.	.
chr1	128416641	128417140	chr1	128277531	128278030	Dars|chr1:128277531-128278030	0.582058445656444	.	.
chr1	128416641	128417140	chr1	128285071	128285570	Dars|chr1:128285071-128285570	0.377796406174591	.	.
chr1	128416641	128417140	chr1	128539454	128539953	Dars|chr1:128539454-128539953	0.729747375611742	.	.
chr1	128417141	128417640	chr1	128013907	128014406	Dars|chr1:128013907-128014406	0.439975236690414	.	.
chr1	128417141	128417640	chr1	128277531	128278030	Dars|chr1:128277531-128278030	0.42184945828135	.	.
chr1	128417141	128417640	chr1	128285071	128285570	Dars|chr1:128285071-128285570	0.439604636344662	.	.
chr1	128417141	128417640	chr1	128295475	128295974	Dars|chr1:128295475-128295974	0.572407277805088	.	.
chr1	128417141	128417640	chr1	128457015	128457514	Dars|chr1:128457015-128457514	0.403886695364625	.	.
chr1	128417141	128417640	chr1	128461636	128462135	Dars|chr1:128461636-128462135	0.37378559097783	.	.
chr1	128417141	128417640	chr1	128472408	128472907	Dars|chr1:128472408-128472907	0.570621766171995	.	.
chr1	128417141	128417640	chr1	128539454	128539953	Dars|chr1:128539454-128539953	0.566665993861336	.	.
chr1	129273098	129273597	chr1	129040905	129041404	Thsd7b|chr1:129040905-129041404	0.594174163224218	.	.
chr1	129273098	129273597	chr1	129057215	129057714	Thsd7b|chr1:129057215-129057714	0.6303083272063	.	.
chr1	129273098	129273597	chr1	129069764	129070263	Thsd7b|chr1:129069764-129070263	0.536092454599821	.	.
chr1	129273098	129273597	chr1	129239954	129240453	Thsd7b|chr1:129239954-129240453	0.649801978796993	.	.
chr1	129273098	129273597	chr1	129369844	129370343	Thsd7b|chr1:129369844-129370343	0.617154890317141	.	.
chr1	129273098	129273597	chr1	129423762	129424261	Thsd7b|chr1:129423762-129424261	0.348959449831126	.	.
chr1	130462505	130463004	chr1	130079889	130080388	Cd55|chr1:130079889-130080388	0.374318292710592	.	.
chr1	130462505	130463004	chr1	130079889	130080388	Gm16083|chr1:130079889-130080388	0.374318292710592	.	.
chr1	130462505	130463004	chr1	130166152	130166651	Cd55|chr1:130166152-130166651	0.624370359939689	.	.
chr1	130462505	130463004	chr1	130166152	130166651	Gm16083|chr1:130166152-130166651	0.624370359939689	.	.
chr1	130462505	130463004	chr1	130372076	130372575	Cd55|chr1:130372076-130372575	0.507127125989796	.	.
chr1	130462505	130463004	chr1	130372076	130372575	Gm16083|chr1:130372076-130372575	0.507127125989796	.	.
chr1	130462505	130463004	chr1	130507966	130508465	Cd55|chr1:130507966-130508465	0.365178023041464	.	.
chr1	130462505	130463004	chr1	130507966	130508465	Gm16083|chr1:130507966-130508465	0.365178023041464	.	.
chr1	130717229	130717728	chr1	130512971	130513470	Yod1|chr1:130512971-130513470	0.363009435496281	.	.
chr1	130717229	130717728	chr1	130517083	130517582	Yod1|chr1:130517083-130517582	0.555024621200002	.	.
chr1	130717229	130717728	chr1	130518980	130519479	Yod1|chr1:130518980-130519479	0.416408913016323	.	.
chr1	130717229	130717728	chr1	130576286	130576785	Yod1|chr1:130576286-130576785	0.468497112952368	.	.
chr1	130717229	130717728	chr1	130715647	130716146	Yod1|chr1:130715647-130716146	0.369354383547911	.	.
chr1	130730936	130731435	chr1	130715647	130716146	AA986860|chr1:130715647-130716146	0.404689222493738	.	.
chr1	130767019	130767518	chr1	130507966	130508465	Gm28856|chr1:130507966-130508465	0.619737033640817	.	.
chr1	131827667	131828166	chr1	131846134	131846633	Slc41a1|chr1:131846134-131846633	0.355625753617485	.	.
chr1	131866958	131867457	chr1	131937643	131938142	Rab29|chr1:131937643-131938142	0.38219482038577	.	.
chr1	131866958	131867457	chr1	131937643	131938142	Rab29|chr1:131937643-131938142	0.382194820385771	.	.
chr1	131866958	131867457	chr1	132061148	132061647	Rab29|chr1:132061148-132061647	0.471964588771617	.	.
chr1	131866958	131867457	chr1	132199896	132200395	Rab29|chr1:132199896-132200395	0.537438823212818	.	.
chr1	131866958	131867457	chr1	132200622	132201121	Rab29|chr1:132200622-132201121	0.3134227116904	.	.
chr1	131910162	131910661	chr1	132061148	132061647	Nucks1|chr1:132061148-132061647	0.35275890386024	.	.
chr1	131910162	131910661	chr1	132199896	132200395	Nucks1|chr1:132199896-132200395	0.484222079285018	.	.
chr1	131910666	131911165	chr1	132199896	132200395	Nucks1|chr1:132199896-132200395	0.353746760702401	.	.
chr1	131963030	131963529	chr1	131712339	131712838	Slc45a3|chr1:131712339-131712838	0.322830474261547	.	.
chr1	132007294	132007793	chr1	131981607	131982106	Elk4|chr1:131981607-131982106	0.317598538811086	.	.
chr1	132007800	132008299	chr1	132061148	132061647	Elk4|chr1:132061148-132061647	0.365004046996248	.	.
chr1	132067653	132068152	chr1	132200622	132201121	Mfsd4a|chr1:132200622-132201121	0.523243018777784	.	.
chr1	132138781	132139280	chr1	131765519	131766018	Cdk18|chr1:131765519-131766018	0.379391296951276	.	.
chr1	132138781	132139280	chr1	131765519	131766018	Gm29629|chr1:131765519-131766018	0.379391296951276	.	.
chr1	132138781	132139280	chr1	132061148	132061647	Cdk18|chr1:132061148-132061647	0.384859282576114	.	.
chr1	132138781	132139280	chr1	132061148	132061647	Gm29629|chr1:132061148-132061647	0.384859282576114	.	.
chr1	132139477	132139976	chr1	131937643	131938142	Cdk18|chr1:131937643-131938142	0.519413910667363	.	.
chr1	132139477	132139976	chr1	131937643	131938142	Gm29629|chr1:131937643-131938142	0.519413910667363	.	.
chr1	132139477	132139976	chr1	132061148	132061647	Cdk18|chr1:132061148-132061647	0.32510051642487	.	.
chr1	132139477	132139976	chr1	132061148	132061647	Gm29629|chr1:132061148-132061647	0.32510051642487	.	.
chr1	132139477	132139976	chr1	132200622	132201121	Cdk18|chr1:132200622-132201121	0.697164003581718	.	.
chr1	132139477	132139976	chr1	132200622	132201121	Gm29629|chr1:132200622-132201121	0.697164003581718	.	.
chr1	132139477	132139976	chr1	132208097	132208596	Cdk18|chr1:132208097-132208596	0.504302898197864	.	.
chr1	132139477	132139976	chr1	132208097	132208596	Gm29629|chr1:132208097-132208596	0.504302898197864	.	.
chr1	133609585	133610084	chr1	133924119	133924618	Snrpe|chr1:133924119-133924618	0.399552932026912	.	.
chr1	133610089	133610588	chr1	133978642	133979141	Snrpe|chr1:133978642-133979141	0.355218428866911	.	.
chr1	133661173	133661672	chr1	133712327	133712826	Gm38394|chr1:133712327-133712826	0.442398037660514	.	.
chr1	133661173	133661672	chr1	133712327	133712826	Zbed6|chr1:133712327-133712826	0.442398037660514	.	.
chr1	133661173	133661672	chr1	133712327	133712826	Zc3h11a|chr1:133712327-133712826	0.442398037660514	.	.
chr1	134078899	134079398	chr1	133978642	133979141	Btg2|chr1:133978642-133979141	0.562499161916496	.	.
chr1	134078899	134079398	chr1	134344509	134345008	Btg2|chr1:134344509-134345008	0.49412463695446	.	.
chr1	134181866	134182365	chr1	134208483	134208982	Chil1|chr1:134208483-134208982	0.382154751474115	.	.
chr1	134234747	134235246	chr1	134201976	134202475	Adora1|chr1:134201976-134202475	0.440700644473097	.	.
chr1	134234747	134235246	chr1	134234151	134234650	Adora1|chr1:134234151-134234650	0.614567641613337	.	.
chr1	134234747	134235246	chr1	134344509	134345008	Adora1|chr1:134344509-134345008	0.363556617148562	.	.
chr1	134332671	134333170	chr1	134201976	134202475	Ppfia4|chr1:134201976-134202475	0.407902342823564	.	.
chr1	134332671	134333170	chr1	134234151	134234650	Ppfia4|chr1:134234151-134234650	0.39946976714727	.	.
chr1	134332671	134333170	chr1	134344509	134345008	Ppfia4|chr1:134344509-134345008	0.589684847618451	.	.
chr1	134361764	134362263	chr1	134168370	134168869	Tmem183a|chr1:134168370-134168869	0.390903814209569	.	.
chr1	134361764	134362263	chr1	134234151	134234650	Tmem183a|chr1:134234151-134234650	0.37600718271424	.	.
chr1	134405737	134406236	chr1	134099100	134099599	Cyb5r1|chr1:134099100-134099599	0.375688674255806	.	.
chr1	134405737	134406236	chr1	134344509	134345008	Cyb5r1|chr1:134344509-134345008	0.501362466799163	.	.
chr1	134405737	134406236	chr1	134381781	134382280	Cyb5r1|chr1:134381781-134382280	0.424678883717998	.	.
chr1	134415089	134415588	chr1	134063077	134063576	Adipor1|chr1:134063077-134063576	0.348363766461486	.	.
chr1	134415089	134415588	chr1	134120037	134120536	Adipor1|chr1:134120037-134120536	0.393503599168117	.	.
chr1	134415089	134415588	chr1	134151628	134152127	Adipor1|chr1:134151628-134152127	0.426471518478023	.	.
chr1	134415089	134415588	chr1	134151628	134152127	Adipor1|chr1:134151628-134152127	0.426471518478024	.	.
chr1	134415089	134415588	chr1	134729613	134730112	Adipor1|chr1:134729613-134730112	0.666126484432831	.	.
chr1	134415089	134415588	chr1	134737847	134738346	Adipor1|chr1:134737847-134738346	0.537775980402803	.	.
chr1	134455268	134455767	chr1	134168370	134168869	Klhl12|chr1:134168370-134168869	0.447019167857343	.	.
chr1	134455268	134455767	chr1	134302965	134303464	Klhl12|chr1:134302965-134303464	0.391962157371985	.	.
chr1	134455268	134455767	chr1	134344509	134345008	Klhl12|chr1:134344509-134345008	0.310990434610023	.	.
chr1	134455268	134455767	chr1	134745648	134746147	Klhl12|chr1:134745648-134746147	0.316545394166097	.	.
chr1	134494334	134494833	chr1	134195773	134196272	Rabif|chr1:134195773-134196272	0.35160323343876	.	.
chr1	134494334	134494833	chr1	134518653	134519152	Rabif|chr1:134518653-134519152	0.487998931554304	.	.
chr1	134494334	134494833	chr1	134638444	134638943	Rabif|chr1:134638444-134638943	0.441880402607214	.	.
chr1	134494334	134494833	chr1	134729107	134729606	Rabif|chr1:134729107-134729606	0.455610346121881	.	.
chr1	134494927	134495426	chr1	134344509	134345008	Rabif|chr1:134344509-134345008	0.613010577935905	.	.
chr1	134494927	134495426	chr1	134518653	134519152	Rabif|chr1:134518653-134519152	0.43970867165796	.	.
chr1	134494927	134495426	chr1	134638444	134638943	Rabif|chr1:134638444-134638943	0.491261738544142	.	.
chr1	134494927	134495426	chr1	134722837	134723336	Rabif|chr1:134722837-134723336	0.497576211577128	.	.
chr1	134494927	134495426	chr1	134729107	134729606	Rabif|chr1:134729107-134729606	0.452077027290595	.	.
chr1	134559917	134560416	chr1	134381781	134382280	Kdm5b|chr1:134381781-134382280	0.486515194957786	.	.
chr1	134646329	134646828	chr1	134268064	134268563	Gm26783|chr1:134268064-134268563	0.44781767828348	.	.
chr1	134646329	134646828	chr1	134268064	134268563	Syt2|chr1:134268064-134268563	0.44781767828348	.	.
chr1	134646329	134646828	chr1	134302965	134303464	Gm26783|chr1:134302965-134303464	0.322190930924807	.	.
chr1	134646329	134646828	chr1	134302965	134303464	Syt2|chr1:134302965-134303464	0.322190930924807	.	.
chr1	134646329	134646828	chr1	134556771	134557270	Gm26783|chr1:134556771-134557270	0.446687381938994	.	.
chr1	134646329	134646828	chr1	134556771	134557270	Syt2|chr1:134556771-134557270	0.446687381938994	.	.
chr1	134646329	134646828	chr1	134745648	134746147	Gm26783|chr1:134745648-134746147	0.479446493619294	.	.
chr1	134646329	134646828	chr1	134745648	134746147	Syt2|chr1:134745648-134746147	0.479446493619294	.	.
chr1	135105171	135105670	chr1	135112674	135113173	Lgr6|chr1:135112674-135113173	0.429820393432406	.	.
chr1	135105171	135105670	chr1	135171914	135172413	Lgr6|chr1:135171914-135172413	0.400055698194215	.	.
chr1	135105171	135105670	chr1	135488802	135489301	Lgr6|chr1:135488802-135489301	0.441785372495346	.	.
chr1	135146503	135147002	chr1	135347414	135347913	Arl8a|chr1:135347414-135347913	0.436996781824395	.	.
chr1	135146503	135147002	chr1	135461130	135461629	Arl8a|chr1:135461130-135461629	0.561431809244984	.	.
chr1	135147293	135147792	chr1	135127791	135128290	Arl8a|chr1:135127791-135128290	0.426131651675428	.	.
chr1	135147293	135147792	chr1	135369061	135369560	Arl8a|chr1:135369061-135369560	0.503548842559299	.	.
chr1	135147293	135147792	chr1	135369061	135369560	Arl8a|chr1:135369061-135369560	0.5035488425593	.	.
chr1	135147293	135147792	chr1	135385135	135385634	Arl8a|chr1:135385135-135385634	0.521148914412045	.	.
chr1	135147293	135147792	chr1	135472841	135473340	Arl8a|chr1:135472841-135473340	0.342977198556754	.	.
chr1	135147293	135147792	chr1	135494948	135495447	Arl8a|chr1:135494948-135495447	0.366730480618264	.	.
chr1	135248334	135248833	chr1	135369061	135369560	Gm26642|chr1:135369061-135369560	0.332882116910575	.	.
chr1	135248334	135248833	chr1	135385135	135385634	Gm26642|chr1:135385135-135385634	0.34989987380957	.	.
chr1	135258970	135259469	chr1	135112674	135113173	Elf3|chr1:135112674-135113173	0.412479817604282	.	.
chr1	135258970	135259469	chr1	135488802	135489301	Elf3|chr1:135488802-135489301	0.478753848358428	.	.
chr1	135283732	135284231	chr1	135368172	135368671	Rnpep|chr1:135368172-135368671	0.360496068632546	.	.
chr1	135283732	135284231	chr1	135373806	135374305	Rnpep|chr1:135373806-135374305	0.401820160453479	.	.
chr1	135284244	135284743	chr1	135368172	135368671	Rnpep|chr1:135368172-135368671	0.340157055738079	.	.
chr1	135284244	135284743	chr1	135373806	135374305	Rnpep|chr1:135373806-135374305	0.339456915996697	.	.
chr1	135313568	135314067	chr1	135112674	135113173	Timm17a|chr1:135112674-135113173	0.473088601352769	.	.
chr1	135313568	135314067	chr1	135452196	135452695	Timm17a|chr1:135452196-135452695	0.322692094035132	.	.
chr1	135430227	135430726	chr1	135127791	135128290	Ipo9|chr1:135127791-135128290	0.335222808148032	.	.
chr1	135430227	135430726	chr1	135494948	135495447	Ipo9|chr1:135494948-135495447	0.457346271254781	.	.
chr1	135766118	135766617	chr1	136017772	136018271	Phlda3|chr1:136017772-136018271	0.377225465288611	.	.
chr1	135818607	135819106	chr1	136149644	136150143	Lad1|chr1:136149644-136150143	0.338580680962401	.	.
chr1	135818607	135819106	chr1	136184405	136184904	Lad1|chr1:136184405-136184904	0.396258679638958	.	.
chr1	136051392	136051891	chr1	135789790	135790289	Ascl5|chr1:135789790-135790289	0.47837400026904	.	.
chr1	136051392	136051891	chr1	136140240	136140739	Ascl5|chr1:136140240-136140739	0.602881738878115	.	.
chr1	136051392	136051891	chr1	136170040	136170539	Ascl5|chr1:136170040-136170539	0.398646752981439	.	.
chr1	136131078	136131577	chr1	135865550	135866049	Gm15850|chr1:135865550-135866049	0.40795576343951	.	.
chr1	136131078	136131577	chr1	135865550	135866049	Kif21b|chr1:135865550-135866049	0.40795576343951	.	.
chr1	136131078	136131577	chr1	135963063	135963562	Gm15850|chr1:135963063-135963562	0.418403883404066	.	.
chr1	136131078	136131577	chr1	135963063	135963562	Kif21b|chr1:135963063-135963562	0.418403883404066	.	.
chr1	136131078	136131577	chr1	135984066	135984565	Gm15850|chr1:135984066-135984565	0.47112723540633	.	.
chr1	136131078	136131577	chr1	135984066	135984565	Kif21b|chr1:135984066-135984565	0.47112723540633	.	.
chr1	136131078	136131577	chr1	136040725	136041224	Gm15850|chr1:136040725-136041224	0.458022785000411	.	.
chr1	136131078	136131577	chr1	136040725	136041224	Kif21b|chr1:136040725-136041224	0.458022785000411	.	.
chr1	136212736	136213235	chr1	136017772	136018271	Mroh3|chr1:136017772-136018271	0.420678757130049	.	.
chr1	136212736	136213235	chr1	136045692	136046191	Mroh3|chr1:136045692-136046191	0.435357235006141	.	.
chr1	136212736	136213235	chr1	136089207	136089706	Mroh3|chr1:136089207-136089706	0.384804211378896	.	.
chr1	136212736	136213235	chr1	136140240	136140739	Mroh3|chr1:136140240-136140739	0.478398994105718	.	.
chr1	136212736	136213235	chr1	136149644	136150143	Mroh3|chr1:136149644-136150143	0.559757566924017	.	.
chr1	136212736	136213235	chr1	136177044	136177543	Mroh3|chr1:136177044-136177543	0.538212339432982	.	.
chr1	136259695	136260194	chr1	136325874	136326373	Gm26781|chr1:136325874-136326373	0.312527041983359	.	.
chr1	136259695	136260194	chr1	136325874	136326373	Gpr25|chr1:136325874-136326373	0.312527041983359	.	.
chr1	136259695	136260194	chr1	136740759	136741258	Gm26781|chr1:136740759-136741258	0.341919579926046	.	.
chr1	136259695	136260194	chr1	136740759	136741258	Gpr25|chr1:136740759-136741258	0.341919579926046	.	.
chr1	136260203	136260702	chr1	136568988	136569487	Gpr25|chr1:136568988-136569487	0.322581976107292	.	.
chr1	136260203	136260702	chr1	136740759	136741258	Gpr25|chr1:136740759-136741258	0.475251947952928	.	.
chr1	136345389	136345888	chr1	136550851	136551350	Camsap2|chr1:136550851-136551350	0.47100383318909	.	.
chr1	136345389	136345888	chr1	136568988	136569487	Camsap2|chr1:136568988-136569487	0.426625916137898	.	.
chr1	136345905	136346404	chr1	136290826	136291325	Camsap2|chr1:136290826-136291325	0.376040872913763	.	.
chr1	136345905	136346404	chr1	136290826	136291325	Camsap2|chr1:136290826-136291325	0.376040872913764	.	.
chr1	136345905	136346404	chr1	136361438	136361937	Camsap2|chr1:136361438-136361937	0.389178211672017	.	.
chr1	136345905	136346404	chr1	136570251	136570750	Camsap2|chr1:136570251-136570750	0.334967214372437	.	.
chr1	136345905	136346404	chr1	136600327	136600826	Camsap2|chr1:136600327-136600826	0.36697045202555	.	.
chr1	136345905	136346404	chr1	136638604	136639103	Camsap2|chr1:136638604-136639103	0.479635694797423	.	.
chr1	136415292	136415791	chr1	136445166	136445665	9230116N13Rik|chr1:136445166-136445665	0.515149669436693	.	.
chr1	136415292	136415791	chr1	136445166	136445665	Ddx59|chr1:136445166-136445665	0.515149669436693	.	.
chr1	136415292	136415791	chr1	136654374	136654873	9230116N13Rik|chr1:136654374-136654873	0.329911978590015	.	.
chr1	136415292	136415791	chr1	136654374	136654873	Ddx59|chr1:136654374-136654873	0.329911978590015	.	.
chr1	136465093	136465592	chr1	136361438	136361937	Kif14|chr1:136361438-136361937	0.402920278033026	.	.
chr1	136465093	136465592	chr1	136381098	136381597	Kif14|chr1:136381098-136381597	0.458822888333645	.	.
chr1	136465093	136465592	chr1	136570251	136570750	Kif14|chr1:136570251-136570750	0.501513856138442	.	.
chr1	136465093	136465592	chr1	136588964	136589463	Kif14|chr1:136588964-136589463	0.406563630885363	.	.
chr1	136465093	136465592	chr1	136638604	136639103	Kif14|chr1:136638604-136639103	0.389357854680032	.	.
chr1	136465093	136465592	chr1	136654374	136654873	Kif14|chr1:136654374-136654873	0.506975081632636	.	.
chr1	136466035	136466534	chr1	136654374	136654873	Kif14|chr1:136654374-136654873	0.33073694649678	.	.
chr1	136624613	136625112	chr1	136570251	136570750	Platr23|chr1:136570251-136570750	0.337401461661626	.	.
chr1	136624613	136625112	chr1	136570251	136570750	Zfp281|chr1:136570251-136570750	0.337401461661626	.	.
chr1	136625345	136625844	chr1	136550851	136551350	Platr23|chr1:136550851-136551350	0.349529116753621	.	.
chr1	136625345	136625844	chr1	136550851	136551350	Zfp281|chr1:136550851-136551350	0.349529116753621	.	.
chr1	136625345	136625844	chr1	136948875	136949374	Platr23|chr1:136948875-136949374	0.446622869172287	.	.
chr1	136625345	136625844	chr1	136948875	136949374	Zfp281|chr1:136948875-136949374	0.446622869172287	.	.
chr1	137898255	137898754	chr1	137541429	137541928	Gm4258|chr1:137541429-137541928	0.504854137893406	.	.
chr1	137898255	137898754	chr1	137690236	137690735	Gm4258|chr1:137690236-137690735	0.39590499660613	.	.
chr1	137898255	137898754	chr1	137915624	137916123	Gm4258|chr1:137915624-137916123	0.321236271368564	.	.
chr1	137898255	137898754	chr1	138028972	138029471	Gm4258|chr1:138028972-138029471	0.328128074835052	.	.
chr1	137898255	137898754	chr1	138136448	138136947	Gm4258|chr1:138136448-138136947	0.332634334945748	.	.
chr1	137966094	137966593	chr1	137664857	137665356	A430106G13Rik|chr1:137664857-137665356	0.907218225219953	.	.
chr1	137966094	137966593	chr1	137852195	137852694	A430106G13Rik|chr1:137852195-137852694	0.834342603064066	.	.
chr1	137966094	137966593	chr1	138028972	138029471	A430106G13Rik|chr1:138028972-138029471	0.385154878470533	.	.
chr1	137966094	137966593	chr1	138243973	138244472	A430106G13Rik|chr1:138243973-138244472	0.432867971055686	.	.
chr1	138618987	138619486	chr1	138281158	138281657	Nek7|chr1:138281158-138281657	0.369033147219133	.	.
chr1	138618987	138619486	chr1	138345972	138346471	Nek7|chr1:138345972-138346471	0.542631282396598	.	.
chr1	138618987	138619486	chr1	138371603	138372102	Nek7|chr1:138371603-138372102	0.432679253312859	.	.
chr1	138618987	138619486	chr1	138458123	138458622	Nek7|chr1:138458123-138458622	0.63216645007948	.	.
chr1	138618987	138619486	chr1	138499382	138499881	Nek7|chr1:138499382-138499881	0.498968408597542	.	.
chr1	138618987	138619486	chr1	138576703	138577202	Nek7|chr1:138576703-138577202	0.62359380372888	.	.
chr1	138618987	138619486	chr1	138607516	138608015	Nek7|chr1:138607516-138608015	0.532215592047607	.	.
chr1	138618987	138619486	chr1	138608018	138608517	Nek7|chr1:138608018-138608517	0.545691102316622	.	.
chr1	138618987	138619486	chr1	138726079	138726578	Nek7|chr1:138726079-138726578	0.397199891084686	.	.
chr1	138618987	138619486	chr1	138912120	138912619	Nek7|chr1:138912120-138912619	0.35140033180561	.	.
chr1	138619514	138620013	chr1	138751862	138752361	Nek7|chr1:138751862-138752361	0.491321548891363	.	.
chr1	138847978	138848477	chr1	138576703	138577202	Lhx9|chr1:138576703-138577202	0.389553629668419	.	.
chr1	138847978	138848477	chr1	138579802	138580301	Lhx9|chr1:138579802-138580301	0.348977595655684	.	.
chr1	138847978	138848477	chr1	138617900	138618399	Lhx9|chr1:138617900-138618399	0.356100663572543	.	.
chr1	138847978	138848477	chr1	138703238	138703737	Lhx9|chr1:138703238-138703737	0.605327360034464	.	.
chr1	138847978	138848477	chr1	138767821	138768320	Lhx9|chr1:138767821-138768320	0.360144505697195	.	.
chr1	138847978	138848477	chr1	138815398	138815897	Lhx9|chr1:138815398-138815897	0.465182028738583	.	.
chr1	138847978	138848477	chr1	138971455	138971954	Lhx9|chr1:138971455-138971954	0.574720424997798	.	.
chr1	138848674	138849173	chr1	138576703	138577202	Lhx9|chr1:138576703-138577202	0.588441695020897	.	.
chr1	138848674	138849173	chr1	138579802	138580301	Lhx9|chr1:138579802-138580301	0.327161561073546	.	.
chr1	138848674	138849173	chr1	138607516	138608015	Lhx9|chr1:138607516-138608015	0.590423872441261	.	.
chr1	138848674	138849173	chr1	138608018	138608517	Lhx9|chr1:138608018-138608517	0.677841613681888	.	.
chr1	138848674	138849173	chr1	138617900	138618399	Lhx9|chr1:138617900-138618399	0.365986200473049	.	.
chr1	138848674	138849173	chr1	138726079	138726578	Lhx9|chr1:138726079-138726578	0.468165481252763	.	.
chr1	138848674	138849173	chr1	138815398	138815897	Lhx9|chr1:138815398-138815897	0.5829724815456	.	.
chr1	138848674	138849173	chr1	138901789	138902288	Lhx9|chr1:138901789-138902288	0.44157454375577	.	.
chr1	138848674	138849173	chr1	138912120	138912619	Lhx9|chr1:138912120-138912619	0.55208027428464	.	.
chr1	138963206	138963705	chr1	138576703	138577202	Dennd1b|chr1:138576703-138577202	0.468099880887747	.	.
chr1	138963206	138963705	chr1	138607516	138608015	Dennd1b|chr1:138607516-138608015	0.664310838480144	.	.
chr1	138963206	138963705	chr1	138608018	138608517	Dennd1b|chr1:138608018-138608517	0.747741799365841	.	.
chr1	138963206	138963705	chr1	138726079	138726578	Dennd1b|chr1:138726079-138726578	0.587414238384848	.	.
chr1	138963206	138963705	chr1	138815398	138815897	Dennd1b|chr1:138815398-138815897	0.387152243774541	.	.
chr1	138963206	138963705	chr1	138901789	138902288	Dennd1b|chr1:138901789-138902288	0.385430748682116	.	.
chr1	138963206	138963705	chr1	138912120	138912619	Dennd1b|chr1:138912120-138912619	0.717104707955674	.	.
chr1	138963206	138963705	chr1	138996106	138996605	Dennd1b|chr1:138996106-138996605	0.515283837506054	.	.
chr1	139376823	139377322	chr1	139276885	139277384	Crb1|chr1:139276885-139277384	0.634128482097456	.	.
chr1	139376823	139377322	chr1	139478820	139479319	Crb1|chr1:139478820-139479319	0.319104680539416	.	.
chr1	139376823	139377322	chr1	139487825	139488324	Crb1|chr1:139487825-139488324	0.537649233521467	.	.
chr1	139378997	139379496	chr1	139276885	139277384	4933436E23Rik|chr1:139276885-139277384	0.474779572919634	.	.
chr1	139378997	139379496	chr1	139487825	139488324	4933436E23Rik|chr1:139487825-139488324	0.423816763405909	.	.
chr1	139421972	139422471	chr1	139319634	139320133	Zbtb41|chr1:139319634-139320133	0.442051307969263	.	.
chr1	139421972	139422471	chr1	139340430	139340929	Zbtb41|chr1:139340430-139340929	0.609330857597964	.	.
chr1	139454477	139454976	chr1	139267783	139268282	Aspm|chr1:139267783-139268282	0.312945329930725	.	.
chr1	143640493	143640992	chr1	143813845	143814344	B3galt2|chr1:143813845-143814344	0.480581381871454	.	.
chr1	143640493	143640992	chr1	143910500	143910999	B3galt2|chr1:143910500-143910999	0.344230731233948	.	.
chr1	143641020	143641519	chr1	143918991	143919490	B3galt2|chr1:143918991-143919490	0.514963607858032	.	.
chr1	143701942	143702441	chr1	143339924	143340423	Cdc73|chr1:143339924-143340423	0.455124107527913	.	.
chr1	143701942	143702441	chr1	143739248	143739747	Cdc73|chr1:143739248-143739747	0.371830252294225	.	.
chr1	143701942	143702441	chr1	143813845	143814344	Cdc73|chr1:143813845-143814344	0.460498876922909	.	.
chr1	143701942	143702441	chr1	143922318	143922817	Cdc73|chr1:143922318-143922817	0.364210417704829	.	.
chr1	143702603	143703102	chr1	143739248	143739747	Cdc73|chr1:143739248-143739747	0.656160945256503	.	.
chr1	143702603	143703102	chr1	143855711	143856210	Cdc73|chr1:143855711-143856210	0.64574002358533	.	.
chr1	143702603	143703102	chr1	143922318	143922817	Cdc73|chr1:143922318-143922817	0.609513821867816	.	.
chr1	143776839	143777338	chr1	143503441	143503940	Gm29170|chr1:143503441-143503940	0.455864986149168	.	.
chr1	143776839	143777338	chr1	143503441	143503940	Ro60|chr1:143503441-143503940	0.455864986149168	.	.
chr1	143776839	143777338	chr1	143503441	143503940	Uchl5|chr1:143503441-143503940	0.455864986149168	.	.
chr1	143776839	143777338	chr1	143813845	143814344	Gm29170|chr1:143813845-143814344	0.46159833676502	.	.
chr1	143776839	143777338	chr1	143813845	143814344	Ro60|chr1:143813845-143814344	0.46159833676502	.	.
chr1	143776839	143777338	chr1	143813845	143814344	Uchl5|chr1:143813845-143814344	0.46159833676502	.	.
chr1	143776839	143777338	chr1	143982056	143982555	Gm29170|chr1:143982056-143982555	0.405240214778654	.	.
chr1	143776839	143777338	chr1	143982056	143982555	Ro60|chr1:143982056-143982555	0.405240214778654	.	.
chr1	143776839	143777338	chr1	143982056	143982555	Uchl5|chr1:143982056-143982555	0.405240214778654	.	.
chr1	143776839	143777338	chr1	144029649	144030148	Gm29170|chr1:144029649-144030148	0.458995185632236	.	.
chr1	143776839	143777338	chr1	144029649	144030148	Ro60|chr1:144029649-144030148	0.458995185632236	.	.
chr1	143776839	143777338	chr1	144029649	144030148	Uchl5|chr1:144029649-144030148	0.458995185632236	.	.
chr1	144004041	144004540	chr1	143813845	143814344	Rgs2|chr1:143813845-143814344	0.490610310713669	.	.
chr1	144004041	144004540	chr1	143813845	143814344	Rgs2|chr1:143813845-143814344	0.49061031071367	.	.
chr1	150099643	150100142	chr1	150266492	150266991	Ptgs2|chr1:150266492-150266991	0.645238138694326	.	.
chr1	150099643	150100142	chr1	150266492	150266991	Ptgs2os|chr1:150266492-150266991	0.645238138694326	.	.
chr1	150392883	150393382	chr1	150382525	150383024	Odr4|chr1:150382525-150383024	0.565051702709694	.	.
chr1	150392883	150393382	chr1	150382525	150383024	Tpr|chr1:150382525-150383024	0.565051702709694	.	.
chr1	150393401	150393900	chr1	150266492	150266991	Odr4|chr1:150266492-150266991	0.326183457028919	.	.
chr1	150393401	150393900	chr1	150266492	150266991	Tpr|chr1:150266492-150266991	0.326183457028919	.	.
chr1	150393401	150393900	chr1	150382525	150383024	Odr4|chr1:150382525-150383024	0.415860777751073	.	.
chr1	150393401	150393900	chr1	150382525	150383024	Tpr|chr1:150382525-150383024	0.415860777751073	.	.
chr1	150393401	150393900	chr1	150540218	150540717	Odr4|chr1:150540218-150540717	0.57676727874528	.	.
chr1	150393401	150393900	chr1	150540218	150540717	Tpr|chr1:150540218-150540717	0.57676727874528	.	.
chr1	150393401	150393900	chr1	150591177	150591676	Odr4|chr1:150591177-150591676	0.325455845915935	.	.
chr1	150393401	150393900	chr1	150591177	150591676	Tpr|chr1:150591177-150591676	0.325455845915935	.	.
chr1	151344167	151344666	chr1	151367111	151367610	Gm10138|chr1:151367111-151367610	0.518813901113549	.	.
chr1	151344167	151344666	chr1	151367111	151367610	Ivns1abp|chr1:151367111-151367610	0.518813901113549	.	.
chr1	151345057	151345556	chr1	151088366	151088865	Gm10138|chr1:151088366-151088865	0.69042886401016	.	.
chr1	151345057	151345556	chr1	151088366	151088865	Ivns1abp|chr1:151088366-151088865	0.69042886401016	.	.
chr1	151345057	151345556	chr1	151159557	151160056	Gm10138|chr1:151159557-151160056	0.383333694914773	.	.
chr1	151345057	151345556	chr1	151159557	151160056	Ivns1abp|chr1:151159557-151160056	0.383333694914773	.	.
chr1	151345057	151345556	chr1	151295838	151296337	Gm10138|chr1:151295838-151296337	0.371316328546109	.	.
chr1	151345057	151345556	chr1	151295838	151296337	Ivns1abp|chr1:151295838-151296337	0.371316328546109	.	.
chr1	151428258	151428757	chr1	151034915	151035414	Swt1|chr1:151034915-151035414	0.535772347850159	.	.
chr1	151428258	151428757	chr1	151034915	151035414	Trmt1l|chr1:151034915-151035414	0.535772347850159	.	.
chr1	151428762	151429261	chr1	151100652	151101151	Swt1|chr1:151100652-151101151	0.372907430529723	.	.
chr1	151428762	151429261	chr1	151100652	151101151	Trmt1l|chr1:151100652-151101151	0.372907430529723	.	.
chr1	151428762	151429261	chr1	151126427	151126926	Swt1|chr1:151126427-151126926	0.353933390684057	.	.
chr1	151428762	151429261	chr1	151126427	151126926	Trmt1l|chr1:151126427-151126926	0.353933390684057	.	.
chr1	151428762	151429261	chr1	151389977	151390476	Swt1|chr1:151389977-151390476	0.329698419141286	.	.
chr1	151428762	151429261	chr1	151389977	151390476	Trmt1l|chr1:151389977-151390476	0.329698419141286	.	.
chr1	151499981	151500480	chr1	151125709	151126208	Rnf2|chr1:151125709-151126208	0.351316639112439	.	.
chr1	151499981	151500480	chr1	151367111	151367610	Rnf2|chr1:151367111-151367610	0.340839974286754	.	.
chr1	152089368	152089867	chr1	152047258	152047757	1700025G04Rik|chr1:152047258-152047757	0.319154111329957	.	.
chr1	152089368	152089867	chr1	152063744	152064243	1700025G04Rik|chr1:152063744-152064243	0.320321901949889	.	.
chr1	152090109	152090608	chr1	152081935	152082434	1700025G04Rik|chr1:152081935-152082434	0.526497432570559	.	.
chr1	152090109	152090608	chr1	152165209	152165708	1700025G04Rik|chr1:152165209-152165708	0.407420355637794	.	.
chr1	152090109	152090608	chr1	152389268	152389767	1700025G04Rik|chr1:152389268-152389767	0.326729549023134	.	.
chr1	152090756	152091255	chr1	152067846	152068345	1700025G04Rik|chr1:152067846-152068345	0.317672881544429	.	.
chr1	152386383	152386882	chr1	152150617	152151116	Tsen15|chr1:152150617-152151116	0.372214713317195	.	.
chr1	152386383	152386882	chr1	152168226	152168725	Tsen15|chr1:152168226-152168725	0.431759757314196	.	.
chr1	152386383	152386882	chr1	152304684	152305183	Tsen15|chr1:152304684-152305183	0.324432854598304	.	.
chr1	152399881	152400380	chr1	152219683	152220182	Colgalt2|chr1:152219683-152220182	0.636702680857869	.	.
chr1	152399881	152400380	chr1	152287781	152288280	Colgalt2|chr1:152287781-152288280	0.33731671369285	.	.
chr1	152399881	152400380	chr1	152389268	152389767	Colgalt2|chr1:152389268-152389767	0.494585122970671	.	.
chr1	152399881	152400380	chr1	152461796	152462295	Colgalt2|chr1:152461796-152462295	0.563573049720917	.	.
chr1	152399881	152400380	chr1	152462297	152462796	Colgalt2|chr1:152462297-152462796	0.506748339633383	.	.
chr1	152399881	152400380	chr1	152468444	152468943	Colgalt2|chr1:152468444-152468943	0.439696007326714	.	.
chr1	153899574	153900073	chr1	153802640	153803139	Glul|chr1:153802640-153803139	0.365664361319674	.	.
chr1	153899574	153900073	chr1	153802640	153803139	Teddm2|chr1:153802640-153803139	0.365664361319674	.	.
chr1	153899574	153900073	chr1	153922575	153923074	Glul|chr1:153922575-153923074	0.331757863798642	.	.
chr1	153899574	153900073	chr1	153922575	153923074	Teddm2|chr1:153922575-153923074	0.331757863798642	.	.
chr1	153899574	153900073	chr1	154180893	154181392	Glul|chr1:154180893-154181392	0.425060443799852	.	.
chr1	153899574	153900073	chr1	154180893	154181392	Teddm2|chr1:154180893-154181392	0.425060443799852	.	.
chr1	153900327	153900826	chr1	153846388	153846887	Glul|chr1:153846388-153846887	0.383124917971222	.	.
chr1	153900327	153900826	chr1	153846388	153846887	Teddm2|chr1:153846388-153846887	0.383124917971222	.	.
chr1	154006021	154006520	chr1	153807304	153807803	Gm29291|chr1:153807304-153807803	0.352501155688386	.	.
chr1	154006021	154006520	chr1	154016428	154016927	Gm29291|chr1:154016428-154016927	0.556470549502603	.	.
chr1	154006021	154006520	chr1	154032466	154032965	Gm29291|chr1:154032466-154032965	0.462978070679741	.	.
chr1	154006021	154006520	chr1	154044671	154045170	Gm29291|chr1:154044671-154045170	0.488113116833632	.	.
chr1	154006021	154006520	chr1	154051052	154051551	Gm29291|chr1:154051052-154051551	0.482316137644603	.	.
chr1	154006021	154006520	chr1	154177387	154177886	Gm29291|chr1:154177387-154177886	0.41908484821875	.	.
chr1	154006021	154006520	chr1	154180893	154181392	Gm29291|chr1:154180893-154181392	0.610978182561552	.	.
chr1	154006021	154006520	chr1	154190373	154190872	Gm29291|chr1:154190373-154190872	0.345387358932986	.	.
chr1	154117348	154117847	chr1	153751790	153752289	A830008E24Rik|chr1:153751790-153752289	0.35130236732526	.	.
chr1	154117348	154117847	chr1	154032466	154032965	A830008E24Rik|chr1:154032466-154032965	0.457612733134266	.	.
chr1	154117348	154117847	chr1	154156674	154157173	A830008E24Rik|chr1:154156674-154157173	0.315349502717528	.	.
chr1	154117348	154117847	chr1	154182670	154183169	A830008E24Rik|chr1:154182670-154183169	0.315245061736309	.	.
chr1	154117348	154117847	chr1	154286029	154286528	A830008E24Rik|chr1:154286029-154286528	0.410807021245811	.	.
chr1	154117348	154117847	chr1	154299752	154300251	A830008E24Rik|chr1:154299752-154300251	0.363633172142852	.	.
chr1	154117348	154117847	chr1	154460006	154460505	A830008E24Rik|chr1:154460006-154460505	0.617574613012999	.	.
chr1	154117943	154118442	chr1	153751790	153752289	A830008E24Rik|chr1:153751790-153752289	0.424071318231895	.	.
chr1	154117943	154118442	chr1	153762708	153763207	A830008E24Rik|chr1:153762708-153763207	0.398832301756542	.	.
chr1	154117943	154118442	chr1	154220246	154220745	A830008E24Rik|chr1:154220246-154220745	0.326687026554497	.	.
chr1	154117943	154118442	chr1	154286029	154286528	A830008E24Rik|chr1:154286029-154286528	0.350192547125869	.	.
chr1	154117943	154118442	chr1	154460006	154460505	A830008E24Rik|chr1:154460006-154460505	0.345634682519006	.	.
chr1	155417226	155417725	chr1	155516450	155516949	Xpr1|chr1:155516450-155516949	0.385724203282915	.	.
chr1	155417226	155417725	chr1	155517010	155517509	Xpr1|chr1:155517010-155517509	0.55606130782683	.	.
chr1	155417226	155417725	chr1	155517010	155517509	Xpr1|chr1:155517010-155517509	0.556061307826831	.	.
chr1	155557936	155558435	chr1	155293378	155293877	Acbd6|chr1:155293378-155293877	0.432857701028593	.	.
chr1	155557936	155558435	chr1	155350028	155350527	Acbd6|chr1:155350028-155350527	0.336246429275385	.	.
chr1	155812620	155813119	chr1	155627136	155627635	Qsox1|chr1:155627136-155627635	0.40831633641985	.	.
chr1	155812620	155813119	chr1	155785863	155786362	Qsox1|chr1:155785863-155786362	0.404690463500891	.	.
chr1	155812620	155813119	chr1	155941621	155942120	Qsox1|chr1:155941621-155942120	0.493904700344305	.	.
chr1	155812620	155813119	chr1	156114990	156115489	Qsox1|chr1:156114990-156115489	0.359237407786589	.	.
chr1	155812620	155813119	chr1	156199172	156199671	Qsox1|chr1:156199172-156199671	0.351261943016113	.	.
chr1	155812620	155813119	chr1	156222414	156222913	Qsox1|chr1:156222414-156222913	0.526290202183893	.	.
chr1	155973115	155973614	chr1	155596572	155597071	Cep350|chr1:155596572-155597071	0.316206849118647	.	.
chr1	155973115	155973614	chr1	155941621	155942120	Cep350|chr1:155941621-155942120	0.369440647691869	.	.
chr1	155973115	155973614	chr1	156043002	156043501	Cep350|chr1:156043002-156043501	0.338100057666616	.	.
chr1	155973115	155973614	chr1	156043002	156043501	Cep350|chr1:156043002-156043501	0.338100057666617	.	.
chr1	155973115	155973614	chr1	156114990	156115489	Cep350|chr1:156114990-156115489	0.62959506320429	.	.
chr1	155973115	155973614	chr1	156216492	156216991	Cep350|chr1:156216492-156216991	0.348298381689883	.	.
chr1	155973115	155973614	chr1	156222414	156222913	Cep350|chr1:156222414-156222913	0.637021752949259	.	.
chr1	156035344	156035843	chr1	156179815	156180314	Tor1aip1|chr1:156179815-156180314	0.336328527730334	.	.
chr1	156035344	156035843	chr1	156179815	156180314	Tor1aip2|chr1:156179815-156180314	0.336328527730334	.	.
chr1	156035344	156035843	chr1	156263255	156263754	Tor1aip1|chr1:156263255-156263754	0.320207399973005	.	.
chr1	156035344	156035843	chr1	156263255	156263754	Tor1aip2|chr1:156263255-156263754	0.320207399973005	.	.
chr1	156035878	156036377	chr1	155757880	155758379	Tor1aip1|chr1:155757880-155758379	0.410785893097143	.	.
chr1	156035878	156036377	chr1	155757880	155758379	Tor1aip2|chr1:155757880-155758379	0.410785893097143	.	.
chr1	156035878	156036377	chr1	155801634	155802133	Tor1aip1|chr1:155801634-155802133	0.467945914520409	.	.
chr1	156035878	156036377	chr1	155801634	155802133	Tor1aip2|chr1:155801634-155802133	0.467945914520409	.	.
chr1	156035878	156036377	chr1	156043002	156043501	Tor1aip1|chr1:156043002-156043501	0.359736702833512	.	.
chr1	156035878	156036377	chr1	156043002	156043501	Tor1aip2|chr1:156043002-156043501	0.359736702833512	.	.
chr1	156035878	156036377	chr1	156114990	156115489	Tor1aip1|chr1:156114990-156115489	0.34259325579308	.	.
chr1	156035878	156036377	chr1	156114990	156115489	Tor1aip2|chr1:156114990-156115489	0.34259325579308	.	.
chr1	156035878	156036377	chr1	156184182	156184681	Tor1aip1|chr1:156184182-156184681	0.480256105053374	.	.
chr1	156035878	156036377	chr1	156184182	156184681	Tor1aip2|chr1:156184182-156184681	0.480256105053374	.	.
chr1	156035878	156036377	chr1	156217001	156217500	Tor1aip1|chr1:156217001-156217500	0.467982698960583	.	.
chr1	156035878	156036377	chr1	156217001	156217500	Tor1aip2|chr1:156217001-156217500	0.467982698960583	.	.
chr1	156035878	156036377	chr1	156221667	156222166	Tor1aip1|chr1:156221667-156222166	0.367479965895765	.	.
chr1	156035878	156036377	chr1	156221667	156222166	Tor1aip2|chr1:156221667-156222166	0.367479965895765	.	.
chr1	156036379	156036878	chr1	155757880	155758379	Tor1aip1|chr1:155757880-155758379	0.363433819105579	.	.
chr1	156036379	156036878	chr1	155855451	155855950	Tor1aip1|chr1:155855451-155855950	0.373445436961342	.	.
chr1	156036379	156036878	chr1	156263255	156263754	Tor1aip1|chr1:156263255-156263754	0.32089025941704	.	.
chr1	156204053	156204552	chr1	155801634	155802133	Fam163a|chr1:155801634-155802133	0.652833387943731	.	.
chr1	156204053	156204552	chr1	156043002	156043501	Fam163a|chr1:156043002-156043501	0.348745375517198	.	.
chr1	156204053	156204552	chr1	156114990	156115489	Fam163a|chr1:156114990-156115489	0.353844208080339	.	.
chr1	156204053	156204552	chr1	156216492	156216991	Fam163a|chr1:156216492-156216991	0.339387829955565	.	.
chr1	156204053	156204552	chr1	156217001	156217500	Fam163a|chr1:156217001-156217500	0.481833021305399	.	.
chr1	156204053	156204552	chr1	156221667	156222166	Fam163a|chr1:156221667-156222166	0.490503459721041	.	.
chr1	156204775	156205274	chr1	155784767	155785266	Fam163a|chr1:155784767-155785266	0.40955254910048	.	.
chr1	156204775	156205274	chr1	156199172	156199671	Fam163a|chr1:156199172-156199671	0.337767651684275	.	.
chr1	156204775	156205274	chr1	156270379	156270878	Fam163a|chr1:156270379-156270878	0.435124171721966	.	.
chr1	156303125	156303624	chr1	156216492	156216991	4930518J20Rik|chr1:156216492-156216991	0.45584760141724	.	.
chr1	156303125	156303624	chr1	156216492	156216991	Tdrd5|chr1:156216492-156216991	0.45584760141724	.	.
chr1	156420903	156421402	chr1	156040577	156041076	Axdnd1|chr1:156040577-156041076	0.373800821478659	.	.
chr1	156420903	156421402	chr1	156199172	156199671	Axdnd1|chr1:156199172-156199671	0.310946961115363	.	.
chr1	156420903	156421402	chr1	156229365	156229864	Axdnd1|chr1:156229365-156229864	0.461581738650751	.	.
chr1	156420903	156421402	chr1	156270379	156270878	Axdnd1|chr1:156270379-156270878	0.456964698855832	.	.
chr1	156420903	156421402	chr1	156450435	156450934	Axdnd1|chr1:156450435-156450934	0.336407418832652	.	.
chr1	156420903	156421402	chr1	156572845	156573344	Axdnd1|chr1:156572845-156573344	0.482159614136081	.	.
chr1	156420903	156421402	chr1	156741799	156742298	Axdnd1|chr1:156741799-156742298	0.357778240105365	.	.
chr1	156474061	156474560	chr1	156040577	156041076	Soat1|chr1:156040577-156041076	0.587379169447856	.	.
chr1	156474061	156474560	chr1	156085751	156086250	Soat1|chr1:156085751-156086250	0.427744158533941	.	.
chr1	156474061	156474560	chr1	156184182	156184681	Soat1|chr1:156184182-156184681	0.408112581952072	.	.
chr1	156474061	156474560	chr1	156450435	156450934	Soat1|chr1:156450435-156450934	0.334423815693159	.	.
chr1	156474061	156474560	chr1	156538360	156538859	Soat1|chr1:156538360-156538859	0.328982222507469	.	.
chr1	156474061	156474560	chr1	156614639	156615138	Soat1|chr1:156614639-156615138	0.354002614779411	.	.
chr1	156673388	156673887	chr1	156450435	156450934	Tor3a|chr1:156450435-156450934	0.323460144611286	.	.
chr1	156673388	156673887	chr1	156538360	156538859	Tor3a|chr1:156538360-156538859	0.392436056209125	.	.
chr1	156718320	156718819	chr1	156581092	156581591	Fam20b|chr1:156581092-156581591	0.325741741370806	.	.
chr1	156718320	156718819	chr1	156658050	156658549	Fam20b|chr1:156658050-156658549	0.371198276105445	.	.
chr1	156718320	156718819	chr1	156752278	156752777	Fam20b|chr1:156752278-156752777	0.498972393443793	.	.
chr1	156718854	156719353	chr1	156263255	156263754	Fam20b|chr1:156263255-156263754	0.384769133508818	.	.
chr1	156939411	156939910	chr1	156572845	156573344	4930439D14Rik|chr1:156572845-156573344	0.431092101378126	.	.
chr1	156939411	156939910	chr1	156572845	156573344	Ralgps2|chr1:156572845-156573344	0.431092101378126	.	.
chr1	156939411	156939910	chr1	156658560	156659059	4930439D14Rik|chr1:156658560-156659059	0.44463911547474	.	.
chr1	156939411	156939910	chr1	156658560	156659059	Ralgps2|chr1:156658560-156659059	0.44463911547474	.	.
chr1	157411887	157412386	chr1	157703626	157704125	Rasal2|chr1:157703626-157704125	0.418118902161717	.	.
chr1	157412497	157412996	chr1	157452685	157453184	Rasal2|chr1:157452685-157453184	0.457291822496602	.	.
chr1	157412497	157412996	chr1	157487596	157488095	Rasal2|chr1:157487596-157488095	0.556876310277855	.	.
chr1	157412497	157412996	chr1	157494834	157495333	Rasal2|chr1:157494834-157495333	0.512002340828217	.	.
chr1	157412497	157412996	chr1	157518049	157518548	Rasal2|chr1:157518049-157518548	0.547383323419736	.	.
chr1	157412497	157412996	chr1	157703626	157704125	Rasal2|chr1:157703626-157704125	0.376014421739918	.	.
chr1	157412497	157412996	chr1	157705276	157705775	Rasal2|chr1:157705276-157705775	0.345026768136661	.	.
chr1	159231910	159232409	chr1	159392607	159393106	Cop1|chr1:159392607-159393106	0.335920718357419	.	.
chr1	160153498	160153997	chr1	160133417	160133916	Tnn|chr1:160133417-160133916	0.530215983448195	.	.
chr1	160153498	160153997	chr1	160303746	160304245	Tnn|chr1:160303746-160304245	0.341080481211784	.	.
chr1	160153498	160153997	chr1	160330861	160331360	Tnn|chr1:160330861-160331360	0.459686018506037	.	.
chr1	160153498	160153997	chr1	160377596	160378095	Tnn|chr1:160377596-160378095	0.376358446768167	.	.
chr1	160791995	160792494	chr1	160743198	160743697	Rabgap1l|chr1:160743198-160743697	0.497784636553967	.	.
chr1	160791995	160792494	chr1	160969117	160969616	Rabgap1l|chr1:160969117-160969616	0.323394840043	.	.
chr1	160792667	160793166	chr1	160743198	160743697	Rabgap1l|chr1:160743198-160743697	0.485437065557917	.	.
chr1	160792667	160793166	chr1	160969117	160969616	Rabgap1l|chr1:160969117-160969616	0.467794514941917	.	.
chr1	160792667	160793166	chr1	161195428	161195927	Rabgap1l|chr1:161195428-161195927	0.3209186204557	.	.
chr1	160906055	160906554	chr1	160899671	160900170	Rc3h1|chr1:160899671-160900170	0.35204552554695	.	.
chr1	160906055	160906554	chr1	160968584	160969083	Rc3h1|chr1:160968584-160969083	0.376911499731851	.	.
chr1	160906055	160906554	chr1	161195428	161195927	Rc3h1|chr1:161195428-161195927	0.380387852495831	.	.
chr1	160906592	160907091	chr1	160969117	160969616	Rc3h1|chr1:160969117-160969616	0.388279525096852	.	.
chr1	160906592	160907091	chr1	161195428	161195927	Rc3h1|chr1:161195428-161195927	0.391941826247732	.	.
chr1	161034286	161034785	chr1	160862952	160863451	Gas5|chr1:160862952-160863451	0.456562252427694	.	.
chr1	161034286	161034785	chr1	160862952	160863451	Zbtb37|chr1:160862952-160863451	0.456562252427694	.	.
chr1	161034286	161034785	chr1	160899671	160900170	Gas5|chr1:160899671-160900170	0.35005882508529	.	.
chr1	161034286	161034785	chr1	160899671	160900170	Zbtb37|chr1:160899671-160900170	0.35005882508529	.	.
chr1	161034286	161034785	chr1	160958654	160959153	Gas5|chr1:160958654-160959153	0.540131503286787	.	.
chr1	161034286	161034785	chr1	160958654	160959153	Zbtb37|chr1:160958654-160959153	0.540131503286787	.	.
chr1	161034286	161034785	chr1	160968584	160969083	Gas5|chr1:160968584-160969083	0.333557062687255	.	.
chr1	161034286	161034785	chr1	160968584	160969083	Zbtb37|chr1:160968584-160969083	0.333557062687255	.	.
chr1	161034286	161034785	chr1	161170609	161171108	Gas5|chr1:161170609-161171108	0.331735101852809	.	.
chr1	161034286	161034785	chr1	161170609	161171108	Zbtb37|chr1:161170609-161171108	0.331735101852809	.	.
chr1	161034286	161034785	chr1	161180624	161181123	Gas5|chr1:161180624-161181123	0.311922724451661	.	.
chr1	161034286	161034785	chr1	161180624	161181123	Zbtb37|chr1:161180624-161181123	0.311922724451661	.	.
chr1	161034286	161034785	chr1	161197522	161198021	Gas5|chr1:161197522-161198021	0.758569495536089	.	.
chr1	161034286	161034785	chr1	161197522	161198021	Zbtb37|chr1:161197522-161198021	0.758569495536089	.	.
chr1	161034786	161035285	chr1	160862952	160863451	Gas5|chr1:160862952-160863451	0.400710619672022	.	.
chr1	161034786	161035285	chr1	160862952	160863451	Zbtb37|chr1:160862952-160863451	0.400710619672022	.	.
chr1	161034786	161035285	chr1	160899671	160900170	Gas5|chr1:160899671-160900170	0.389504925954496	.	.
chr1	161034786	161035285	chr1	160899671	160900170	Zbtb37|chr1:160899671-160900170	0.389504925954496	.	.
chr1	161034786	161035285	chr1	160958654	160959153	Gas5|chr1:160958654-160959153	0.452051180074416	.	.
chr1	161034786	161035285	chr1	160958654	160959153	Zbtb37|chr1:160958654-160959153	0.452051180074416	.	.
chr1	161034786	161035285	chr1	160968584	160969083	Gas5|chr1:160968584-160969083	0.409372833887382	.	.
chr1	161034786	161035285	chr1	160968584	160969083	Zbtb37|chr1:160968584-160969083	0.409372833887382	.	.
[truncated: 44,678 more rows]
