# Supplementary material for: Single-cell analysis of chromatin accessibility in the adult mouse brain
Source: Nature. 2023 Dec 13;624(7991):378–89. doi: 10.1038/s41586-023-06824-9 (PMC10719105; doi:10.1038/s41586-023-06824-9)
Supplement: Supplementary file 3 — Supplementary Tables 1–25 and their legends. [file 41586_2023_6824_MOESM3_ESM.zip › 2023-03-05453B-s3/SI Tables/SI Table 13 Summary of all the gene-cCRE correlations/sa2subclass.NLOT_Rho_Glut.pdc.bedpe]

chr1	4785497	4785996	chr1	4926263	4926762	Mrpl15|chr1:4926263-4926762	0.275921324992922	.	.
chr1	4858123	4858622	chr1	5220605	5221104	Tcea1|chr1:5220605-5221104	0.312671970219199	.	.
chr1	5070122	5070621	chr1	5103120	5103619	Atp6v1h|chr1:5103120-5103619	0.460523783717439	.	.
chr1	5070122	5070621	chr1	5103120	5103619	Rgs20|chr1:5103120-5103619	0.460523783717439	.	.
chr1	6214386	6214885	chr1	6257821	6258320	4732440D04Rik|chr1:6257821-6258320	0.312340285002479	.	.
chr1	7397837	7398336	chr1	7292884	7293383	Gm26901|chr1:7292884-7293383	0.537983368534289	.	.
chr1	7398342	7398841	chr1	7292884	7293383	Gm26901|chr1:7292884-7293383	0.256098418593968	.	.
chr1	9298975	9299474	chr1	9210146	9210645	Sntg1|chr1:9210146-9210645	0.376229597870124	.	.
chr1	9545042	9545541	chr1	9772700	9773199	Rrs1|chr1:9772700-9773199	0.375994519713992	.	.
chr1	9545042	9545541	chr1	9815710	9816209	Rrs1|chr1:9815710-9816209	0.372576164231507	.	.
chr1	9600949	9601448	chr1	9570415	9570914	Vxn|chr1:9570415-9570914	0.511245831314438	.	.
chr1	9600949	9601448	chr1	9611605	9612104	Vxn|chr1:9611605-9612104	0.417676792487759	.	.
chr1	9601474	9601973	chr1	9570415	9570914	Vxn|chr1:9570415-9570914	0.341298674373449	.	.
chr1	9601474	9601973	chr1	9611605	9612104	Vxn|chr1:9611605-9612104	0.570220789421086	.	.
chr1	9630048	9630547	chr1	9541113	9541612	2610203C22Rik|chr1:9541113-9541612	0.290772707426953	.	.
chr1	9630048	9630547	chr1	9815710	9816209	2610203C22Rik|chr1:9815710-9816209	0.406237974487123	.	.
chr1	9798078	9798577	chr1	10039501	10040000	Sgk3|chr1:10039501-10040000	0.281679100998155	.	.
chr1	9967018	9967517	chr1	9815710	9816209	Tcf24|chr1:9815710-9816209	0.269859702907804	.	.
chr1	9967018	9967517	chr1	9862401	9862900	Tcf24|chr1:9862401-9862900	0.33774861682833	.	.
chr1	10008928	10009427	chr1	10039501	10040000	Ppp1r42|chr1:10039501-10040000	0.402619054732358	.	.
chr1	10037697	10038196	chr1	10483878	10484377	Cops5|chr1:10483878-10484377	0.381694452564784	.	.
chr1	10037697	10038196	chr1	10483878	10484377	Cspp1|chr1:10483878-10484377	0.381694452564784	.	.
chr1	10232855	10233354	chr1	10039501	10040000	Arfgef1|chr1:10039501-10040000	0.246262212509504	.	.
chr1	10232855	10233354	chr1	9790223	9790722	Arfgef1|chr1:9790223-9790722	0.305844363328909	.	.
chr1	10720532	10721031	chr1	10486751	10487250	Cpa6|chr1:10486751-10487250	0.401450355895721	.	.
chr1	10720532	10721031	chr1	10759501	10760000	Cpa6|chr1:10759501-10760000	0.599239608146071	.	.
chr1	10993243	10993742	chr1	11231148	11231647	Prex2|chr1:11231148-11231647	0.2962340467606	.	.
chr1	10993772	10994271	chr1	11117387	11117886	Prex2|chr1:11117387-11117886	0.25416013490771	.	.
chr1	11413910	11414409	chr1	11099738	11100237	A830018L16Rik|chr1:11099738-11100237	0.459487191227342	.	.
chr1	11413910	11414409	chr1	11116878	11117377	A830018L16Rik|chr1:11116878-11117377	0.247873118540998	.	.
chr1	11413910	11414409	chr1	11117387	11117886	A830018L16Rik|chr1:11117387-11117886	0.343193155642199	.	.
chr1	11413910	11414409	chr1	11177671	11178170	A830018L16Rik|chr1:11177671-11178170	0.60465844605412	.	.
chr1	11413910	11414409	chr1	11446591	11447090	A830018L16Rik|chr1:11446591-11447090	0.382072989696561	.	.
chr1	12692874	12693373	chr1	12576886	12577385	Sulf1|chr1:12576886-12577385	0.241468837897462	.	.
chr1	12991973	12992472	chr1	12579949	12580448	Slco5a1|chr1:12579949-12580448	0.462548447560309	.	.
chr1	12991973	12992472	chr1	13183294	13183793	Slco5a1|chr1:13183294-13183793	0.449288098484949	.	.
chr1	12992497	12992996	chr1	13196919	13197418	Slco5a1|chr1:13196919-13197418	0.327428223409447	.	.
chr1	13373516	13374015	chr1	13366529	13367028	Ncoa2|chr1:13366529-13367028	0.269457631427584	.	.
chr1	13373516	13374015	chr1	13372290	13372789	Ncoa2|chr1:13372290-13372789	0.376984276461259	.	.
chr1	13373516	13374015	chr1	13426757	13427256	Ncoa2|chr1:13426757-13427256	0.297412020161727	.	.
chr1	13589563	13590062	chr1	13366529	13367028	Tram1|chr1:13366529-13367028	0.304258640310909	.	.
chr1	13589563	13590062	chr1	13372290	13372789	Tram1|chr1:13372290-13372789	0.256414704939167	.	.
chr1	13589563	13590062	chr1	13372290	13372789	Tram1|chr1:13372290-13372789	0.256414704939168	.	.
chr1	13660314	13660813	chr1	13299427	13299926	Lactb2|chr1:13299427-13299926	0.25439377734899	.	.
chr1	13660314	13660813	chr1	13305199	13305698	Lactb2|chr1:13305199-13305698	0.317773051192088	.	.
chr1	14309549	14310048	chr1	14704896	14705395	Eya1|chr1:14704896-14705395	0.326123349696615	.	.
chr1	14755218	14755717	chr1	14704896	14705395	Msc|chr1:14704896-14705395	0.35626849893521	.	.
chr1	14755218	14755717	chr1	15007624	15008123	Msc|chr1:15007624-15008123	0.362668306273704	.	.
chr1	15805340	15805839	chr1	15621855	15622354	Terf1|chr1:15621855-15622354	0.314424680127903	.	.
chr1	15805340	15805839	chr1	15683532	15684031	Terf1|chr1:15683532-15684031	0.264323198763999	.	.
chr1	15805340	15805839	chr1	15936337	15936836	Terf1|chr1:15936337-15936836	0.309025161666112	.	.
chr1	15805340	15805839	chr1	16116059	16116558	Terf1|chr1:16116059-16116558	0.417528906260368	.	.
chr1	16103947	16104446	chr1	16202130	16202629	Rpl7|chr1:16202130-16202629	0.262392832530902	.	.
chr1	16104453	16104952	chr1	15943655	15944154	Rpl7|chr1:15943655-15944154	0.273117897763309	.	.
chr1	16105563	16106062	chr1	15936337	15936836	Rdh10|chr1:15936337-15936836	0.509457944770676	.	.
chr1	16519035	16519534	chr1	16586933	16587432	Stau2|chr1:16586933-16587432	0.272832366871774	.	.
chr1	16519035	16519534	chr1	16745945	16746444	Stau2|chr1:16745945-16746444	0.302737669333106	.	.
chr1	16619102	16619601	chr1	16916592	16917091	Ube2w|chr1:16916592-16917091	0.471311730486968	.	.
chr1	16688506	16689005	chr1	16916592	16917091	Ly96|chr1:16916592-16917091	0.373139164599369	.	.
chr1	17098192	17098691	chr1	16809716	16810215	Jph1|chr1:16809716-16810215	0.285842337069404	.	.
chr1	17098192	17098691	chr1	17123369	17123868	Jph1|chr1:17123369-17123868	0.314494905072723	.	.
chr1	17098192	17098691	chr1	17309890	17310389	Jph1|chr1:17309890-17310389	0.259923355632754	.	.
chr1	17145142	17145641	chr1	17272216	17272715	Gdap1|chr1:17272216-17272715	0.378752852247028	.	.
chr1	18057998	18058497	chr1	18419832	18420331	Gm28756|chr1:18419832-18420331	0.421715992951485	.	.
chr1	18057998	18058497	chr1	18437984	18438483	Gm28756|chr1:18437984-18438483	0.271555123051806	.	.
chr1	18058553	18059052	chr1	18313455	18313954	Gm28756|chr1:18313455-18313954	0.246287105123365	.	.
chr1	18145754	18146253	chr1	18313455	18313954	Crisp4|chr1:18313455-18313954	0.247148090938373	.	.
chr1	20820187	20820686	chr1	20801628	20802127	Mcm3|chr1:20801628-20802127	0.265565685196065	.	.
chr1	20820187	20820686	chr1	20906237	20906736	Mcm3|chr1:20906237-20906736	0.300626363982635	.	.
chr1	20890311	20890810	chr1	20620512	20621011	6720483E21Rik|chr1:20620512-20621011	0.371657510559155	.	.
chr1	20890311	20890810	chr1	20620512	20621011	Paqr8|chr1:20620512-20621011	0.371657510559155	.	.
chr1	20890311	20890810	chr1	20699955	20700454	6720483E21Rik|chr1:20699955-20700454	0.490167443031035	.	.
chr1	20890311	20890810	chr1	20699955	20700454	Paqr8|chr1:20699955-20700454	0.490167443031035	.	.
chr1	20890311	20890810	chr1	20759760	20760259	6720483E21Rik|chr1:20759760-20760259	0.490952351288103	.	.
chr1	20890311	20890810	chr1	20759760	20760259	Paqr8|chr1:20759760-20760259	0.490952351288103	.	.
chr1	20890311	20890810	chr1	21166203	21166702	6720483E21Rik|chr1:21166203-21166702	0.430693606050409	.	.
chr1	20890311	20890810	chr1	21166203	21166702	Paqr8|chr1:21166203-21166702	0.430693606050409	.	.
chr1	20890857	20891356	chr1	20922853	20923352	6720483E21Rik|chr1:20922853-20923352	0.340591879425934	.	.
chr1	20890857	20891356	chr1	20922853	20923352	Paqr8|chr1:20922853-20923352	0.340591879425934	.	.
chr1	20951400	20951899	chr1	20554332	20554831	Efhc1|chr1:20554332-20554831	0.312830015062393	.	.
chr1	20951400	20951899	chr1	20620512	20621011	Efhc1|chr1:20620512-20621011	0.30386694765864	.	.
chr1	20951400	20951899	chr1	20922285	20922784	Efhc1|chr1:20922285-20922784	0.328791233945507	.	.
chr1	21079134	21079633	chr1	20981026	20981525	Gm28287|chr1:20981026-20981525	0.259161464667487	.	.
chr1	21079134	21079633	chr1	20981026	20981525	Tram2|chr1:20981026-20981525	0.259161464667487	.	.
chr1	21079134	21079633	chr1	21461025	21461524	Gm28287|chr1:21461025-21461524	0.271906125878644	.	.
chr1	21079134	21079633	chr1	21461025	21461524	Tram2|chr1:21461025-21461524	0.271906125878644	.	.
chr1	21218543	21219042	chr1	20905651	20906150	Tmem14a|chr1:20905651-20906150	0.514878673931984	.	.
chr1	21218543	21219042	chr1	21344262	21344761	Tmem14a|chr1:21344262-21344761	0.494981879743636	.	.
chr1	21961224	21961723	chr1	21538408	21538907	Kcnq5|chr1:21538408-21538907	0.438518466978513	.	.
chr1	21961224	21961723	chr1	21684498	21684997	Kcnq5|chr1:21684498-21684997	0.400404996358206	.	.
chr1	21961224	21961723	chr1	21751546	21752045	Kcnq5|chr1:21751546-21752045	0.426024649930382	.	.
chr1	23922128	23922627	chr1	23523291	23523790	Smap1|chr1:23523291-23523790	0.275972605535951	.	.
chr1	23922128	23922627	chr1	23670484	23670983	Smap1|chr1:23670484-23670983	0.475883539898958	.	.
chr1	23922128	23922627	chr1	23762798	23763297	Smap1|chr1:23762798-23763297	0.262238773392653	.	.
chr1	23922128	23922627	chr1	23792680	23793179	Smap1|chr1:23792680-23793179	0.245269620889294	.	.
chr1	23922128	23922627	chr1	23935025	23935524	Smap1|chr1:23935025-23935524	0.481282043458303	.	.
chr1	24005456	24005955	chr1	24302637	24303136	Sdhaf4|chr1:24302637-24303136	0.288329117522635	.	.
chr1	24005456	24005955	chr1	24349664	24350163	Sdhaf4|chr1:24349664-24350163	0.251485378281107	.	.
chr1	24005456	24005955	chr1	24362155	24362654	Sdhaf4|chr1:24362155-24362654	0.243357666788713	.	.
chr1	24005456	24005955	chr1	24452128	24452627	Sdhaf4|chr1:24452128-24452627	0.387874551101466	.	.
chr1	24100186	24100685	chr1	23792680	23793179	Fam135a|chr1:23792680-23793179	0.457503688793612	.	.
chr1	24100186	24100685	chr1	23935025	23935524	Fam135a|chr1:23935025-23935524	0.577376532883907	.	.
chr1	24100186	24100685	chr1	23989001	23989500	Fam135a|chr1:23989001-23989500	0.296710028594076	.	.
chr1	24100186	24100685	chr1	24349664	24350163	Fam135a|chr1:24349664-24350163	0.353501494938615	.	.
chr1	24100186	24100685	chr1	24362155	24362654	Fam135a|chr1:24362155-24362654	0.519145829239049	.	.
chr1	24100186	24100685	chr1	24368041	24368540	Fam135a|chr1:24368041-24368540	0.304472014517325	.	.
chr1	24587149	24587648	chr1	24611656	24612155	Col19a1|chr1:24611656-24612155	0.321899759813386	.	.
chr1	24587149	24587648	chr1	24613347	24613846	Col19a1|chr1:24613347-24613846	0.314560424135547	.	.
chr1	24587149	24587648	chr1	24614093	24614592	Col19a1|chr1:24614093-24614592	0.288819116413036	.	.
chr1	24587149	24587648	chr1	24614797	24615296	Col19a1|chr1:24614797-24615296	0.448341667029622	.	.
chr1	24587149	24587648	chr1	24615721	24616220	Col19a1|chr1:24615721-24616220	0.300633687233814	.	.
chr1	24587149	24587648	chr1	24904956	24905455	Col19a1|chr1:24904956-24905455	0.3435951345442	.	.
chr1	24678265	24678764	chr1	24368041	24368540	Lmbrd1|chr1:24368041-24368540	0.351523481344232	.	.
chr1	24678265	24678764	chr1	24495398	24495897	Lmbrd1|chr1:24495398-24495897	0.319691672219188	.	.
chr1	24678265	24678764	chr1	24515280	24515779	Lmbrd1|chr1:24515280-24515779	0.388194860129796	.	.
chr1	24678265	24678764	chr1	24719568	24720067	Lmbrd1|chr1:24719568-24720067	0.339128500573015	.	.
chr1	24678265	24678764	chr1	24869895	24870394	Lmbrd1|chr1:24869895-24870394	0.330805497738779	.	.
chr1	25829930	25830429	chr1	25793933	25794432	Adgrb3|chr1:25793933-25794432	0.448711225987233	.	.
chr1	30720698	30721197	chr1	30416562	30417061	Gm9898|chr1:30416562-30417061	0.249493251853709	.	.
chr1	30720698	30721197	chr1	30537143	30537642	Gm9898|chr1:30537143-30537642	0.510492485242007	.	.
chr1	30720698	30721197	chr1	30590651	30591150	Gm9898|chr1:30590651-30591150	0.245577628682965	.	.
chr1	30720698	30721197	chr1	30590651	30591150	Gm9898|chr1:30590651-30591150	0.245577628682966	.	.
chr1	30720698	30721197	chr1	30591249	30591748	Gm9898|chr1:30591249-30591748	0.33276069829967	.	.
chr1	30720698	30721197	chr1	30632686	30633185	Gm9898|chr1:30632686-30633185	0.299120982191374	.	.
chr1	30720698	30721197	chr1	30656202	30656701	Gm9898|chr1:30656202-30656701	0.262906703068744	.	.
chr1	30720698	30721197	chr1	30685293	30685792	Gm9898|chr1:30685293-30685792	0.379214016064567	.	.
chr1	30720698	30721197	chr1	30740784	30741283	Gm9898|chr1:30740784-30741283	0.505010916476523	.	.
chr1	30720698	30721197	chr1	30786515	30787014	Gm9898|chr1:30786515-30787014	0.377017981629865	.	.
chr1	30873430	30873929	chr1	30751054	30751553	Phf3|chr1:30751054-30751553	0.260720551282002	.	.
chr1	30873430	30873929	chr1	30755349	30755848	Phf3|chr1:30755349-30755848	0.285384866074014	.	.
chr1	30873430	30873929	chr1	30891636	30892135	Phf3|chr1:30891636-30892135	0.325056138141739	.	.
chr1	30873430	30873929	chr1	31050199	31050698	Phf3|chr1:31050199-31050698	0.241334495170552	.	.
chr1	30873430	30873929	chr1	31156865	31157364	Phf3|chr1:31156865-31157364	0.452903530175238	.	.
chr1	30873942	30874441	chr1	30701088	30701587	Phf3|chr1:30701088-30701587	0.365790873004345	.	.
chr1	30873942	30874441	chr1	31044847	31045346	Phf3|chr1:31044847-31045346	0.436498264075239	.	.
chr1	30949080	30949579	chr1	30677919	30678418	Ptp4a1|chr1:30677919-30678418	0.362733449001578	.	.
chr1	30949080	30949579	chr1	30716282	30716781	Ptp4a1|chr1:30716282-30716781	0.378595493814437	.	.
chr1	30949080	30949579	chr1	30891636	30892135	Ptp4a1|chr1:30891636-30892135	0.5241728100646	.	.
chr1	30949080	30949579	chr1	30892178	30892677	Ptp4a1|chr1:30892178-30892677	0.388701261286371	.	.
chr1	30949080	30949579	chr1	31050199	31050698	Ptp4a1|chr1:31050199-31050698	0.252188743431035	.	.
chr1	30949582	30950081	chr1	30677919	30678418	Ptp4a1|chr1:30677919-30678418	0.626276842771881	.	.
chr1	30949582	30950081	chr1	30700382	30700881	Ptp4a1|chr1:30700382-30700881	0.296505173086668	.	.
chr1	30949582	30950081	chr1	30716282	30716781	Ptp4a1|chr1:30716282-30716781	0.315432093069083	.	.
chr1	30949582	30950081	chr1	30755349	30755848	Ptp4a1|chr1:30755349-30755848	0.245880265403693	.	.
chr1	30949582	30950081	chr1	30891636	30892135	Ptp4a1|chr1:30891636-30892135	0.695012755489983	.	.
chr1	30949582	30950081	chr1	30892178	30892677	Ptp4a1|chr1:30892178-30892677	0.542110403693658	.	.
chr1	30949582	30950081	chr1	31050199	31050698	Ptp4a1|chr1:31050199-31050698	0.373669735087686	.	.
chr1	30949582	30950081	chr1	31096160	31096659	Ptp4a1|chr1:31096160-31096659	0.280078354803636	.	.
chr1	30949582	30950081	chr1	31203749	31204248	Ptp4a1|chr1:31203749-31204248	0.296240924771836	.	.
chr1	30950354	30950853	chr1	30537143	30537642	Ptp4a1|chr1:30537143-30537642	0.369592903780296	.	.
chr1	30950354	30950853	chr1	30590651	30591150	Ptp4a1|chr1:30590651-30591150	0.267640776914775	.	.
chr1	30950354	30950853	chr1	30591249	30591748	Ptp4a1|chr1:30591249-30591748	0.360533311391656	.	.
chr1	30950354	30950853	chr1	30685293	30685792	Ptp4a1|chr1:30685293-30685792	0.255779950988998	.	.
chr1	30950354	30950853	chr1	30740784	30741283	Ptp4a1|chr1:30740784-30741283	0.3080234711419	.	.
chr1	30950354	30950853	chr1	30786515	30787014	Ptp4a1|chr1:30786515-30787014	0.252653446892575	.	.
chr1	32172459	32172958	chr1	32339102	32339601	Khdrbs2|chr1:32339102-32339601	0.251775358461037	.	.
chr1	32172459	32172958	chr1	32363560	32364059	Khdrbs2|chr1:32363560-32364059	0.362944718351992	.	.
chr1	32172459	32172958	chr1	32462966	32463465	Khdrbs2|chr1:32462966-32463465	0.271630512193437	.	.
chr1	33669575	33670074	chr1	33494709	33495208	Prim2|chr1:33494709-33495208	0.406040110529805	.	.
chr1	33669575	33670074	chr1	33590969	33591468	Prim2|chr1:33590969-33591468	0.284036012506656	.	.
chr1	33669575	33670074	chr1	33609818	33610317	Prim2|chr1:33609818-33610317	0.328357443621695	.	.
chr1	33670156	33670655	chr1	33609818	33610317	Prim2|chr1:33609818-33610317	0.256048570813024	.	.
chr1	34439491	34439990	chr1	34716941	34717440	Ccdc115|chr1:34716941-34717440	0.287405888446605	.	.
chr1	34439491	34439990	chr1	34716941	34717440	Imp4|chr1:34716941-34717440	0.287405888446605	.	.
chr1	34459438	34459937	chr1	34300508	34301007	Ptpn18|chr1:34300508-34301007	0.352425954537611	.	.
chr1	34459438	34459937	chr1	34749126	34749625	Ptpn18|chr1:34749126-34749625	0.252555683258042	.	.
chr1	34579442	34579941	chr1	34963261	34963760	1700101I19Rik|chr1:34963261-34963760	0.273058282239166	.	.
chr1	34579442	34579941	chr1	34963261	34963760	Amer3|chr1:34963261-34963760	0.273058282239166	.	.
chr1	34801460	34801959	chr1	34880459	34880958	Arhgef4|chr1:34880459-34880958	0.33837151258593	.	.
chr1	34801460	34801959	chr1	34894637	34895136	Arhgef4|chr1:34894637-34895136	0.341908994174982	.	.
chr1	34802224	34802723	chr1	34891506	34892005	Arhgef4|chr1:34891506-34892005	0.244435704370744	.	.
chr1	34842804	34843303	chr1	34749126	34749625	Fam168b|chr1:34749126-34749625	0.268030005246307	.	.
chr1	34842804	34843303	chr1	34768535	34769034	Fam168b|chr1:34768535-34769034	0.369521073264458	.	.
chr1	34842804	34843303	chr1	34793992	34794491	Fam168b|chr1:34793992-34794491	0.540110239956098	.	.
chr1	34842804	34843303	chr1	34987859	34988358	Fam168b|chr1:34987859-34988358	0.431335511194766	.	.
chr1	34842804	34843303	chr1	35242908	35243407	Fam168b|chr1:35242908-35243407	0.428449457754309	.	.
chr1	34849768	34850267	chr1	34880459	34880958	Plekhb2|chr1:34880459-34880958	0.249427244147681	.	.
chr1	34849768	34850267	chr1	34894637	34895136	Plekhb2|chr1:34894637-34895136	0.39405836355891	.	.
chr1	34849768	34850267	chr1	35232500	35232999	Plekhb2|chr1:35232500-35232999	0.462303564694633	.	.
chr1	35879549	35880048	chr1	35945639	35946138	1110002O04Rik|chr1:35945639-35946138	0.318654169074833	.	.
chr1	35879549	35880048	chr1	36191814	36192313	1110002O04Rik|chr1:36191814-36192313	0.387889847584739	.	.
chr1	36068061	36068560	chr1	35826625	35827124	Hs6st1|chr1:35826625-35827124	0.261127102967108	.	.
chr1	36068061	36068560	chr1	35936540	35937039	Hs6st1|chr1:35936540-35937039	0.29833637573218	.	.
chr1	36244101	36244600	chr1	35759483	35759982	Uggt1|chr1:35759483-35759982	0.442060788152186	.	.
chr1	36244101	36244600	chr1	35945639	35946138	Uggt1|chr1:35945639-35946138	0.425854646672428	.	.
chr1	36244101	36244600	chr1	35988180	35988679	Uggt1|chr1:35988180-35988679	0.374335495869881	.	.
chr1	36244101	36244600	chr1	36064836	36065335	Uggt1|chr1:36064836-36065335	0.299829670262979	.	.
chr1	36244101	36244600	chr1	36191814	36192313	Uggt1|chr1:36191814-36192313	0.294210556590864	.	.
chr1	36307414	36307913	chr1	36030321	36030820	Arid5a|chr1:36030321-36030820	0.303766066732885	.	.
chr1	36307414	36307913	chr1	36191814	36192313	Arid5a|chr1:36191814-36192313	0.348582879150638	.	.
chr1	36307414	36307913	chr1	36303259	36303758	Arid5a|chr1:36303259-36303758	0.375730556245261	.	.
chr1	36368963	36369462	chr1	36191814	36192313	Kansl3|chr1:36191814-36192313	0.4953181160286	.	.
chr1	36368963	36369462	chr1	36303259	36303758	Kansl3|chr1:36303259-36303758	0.352424268724112	.	.
chr1	36511549	36512048	chr1	36684036	36684535	Cnnm3|chr1:36684036-36684535	0.317726159575179	.	.
chr1	36511549	36512048	chr1	36808136	36808635	Cnnm3|chr1:36808136-36808635	0.437406428564345	.	.
chr1	36511549	36512048	chr1	36816907	36817406	Cnnm3|chr1:36816907-36817406	0.53479663029323	.	.
chr1	36511549	36512048	chr1	36939401	36939900	Cnnm3|chr1:36939401-36939900	0.266539683008728	.	.
chr1	36547105	36547604	chr1	36441070	36441569	Ankrd39|chr1:36441070-36441569	0.291944205178493	.	.
chr1	36557336	36557835	chr1	36401491	36401990	D430040D24Rik|chr1:36401491-36401990	0.254822526772561	.	.
chr1	36557336	36557835	chr1	36401491	36401990	Sema4c|chr1:36401491-36401990	0.254822526772561	.	.
chr1	36558001	36558500	chr1	36580844	36581343	D430040D24Rik|chr1:36580844-36581343	0.257602213253449	.	.
chr1	36558001	36558500	chr1	36580844	36581343	Sema4c|chr1:36580844-36581343	0.257602213253449	.	.
chr1	36558001	36558500	chr1	36615080	36615579	D430040D24Rik|chr1:36615080-36615579	0.288234817273063	.	.
chr1	36558001	36558500	chr1	36615080	36615579	Sema4c|chr1:36615080-36615579	0.288234817273063	.	.
chr1	36558001	36558500	chr1	36684036	36684535	D430040D24Rik|chr1:36684036-36684535	0.323891427426325	.	.
chr1	36558001	36558500	chr1	36684036	36684535	Sema4c|chr1:36684036-36684535	0.323891427426325	.	.
chr1	36558001	36558500	chr1	36797386	36797885	D430040D24Rik|chr1:36797386-36797885	0.538538925684685	.	.
chr1	36558001	36558500	chr1	36797386	36797885	Sema4c|chr1:36797386-36797885	0.538538925684685	.	.
chr1	36558001	36558500	chr1	36800556	36801055	D430040D24Rik|chr1:36800556-36801055	0.506074950984001	.	.
chr1	36558001	36558500	chr1	36800556	36801055	Sema4c|chr1:36800556-36801055	0.506074950984001	.	.
chr1	36558001	36558500	chr1	36816907	36817406	D430040D24Rik|chr1:36816907-36817406	0.571538657345897	.	.
chr1	36558001	36558500	chr1	36816907	36817406	Sema4c|chr1:36816907-36817406	0.571538657345897	.	.
chr1	36558001	36558500	chr1	36861863	36862362	D430040D24Rik|chr1:36861863-36862362	0.272690767578151	.	.
chr1	36558001	36558500	chr1	36861863	36862362	Sema4c|chr1:36861863-36862362	0.272690767578151	.	.
chr1	36558001	36558500	chr1	36939937	36940436	D430040D24Rik|chr1:36939937-36940436	0.280343852944327	.	.
chr1	36558001	36558500	chr1	36939937	36940436	Sema4c|chr1:36939937-36940436	0.280343852944327	.	.
chr1	36691240	36691739	chr1	36303259	36303758	Cox5b|chr1:36303259-36303758	0.343977477912917	.	.
chr1	36691240	36691739	chr1	36441070	36441569	Cox5b|chr1:36441070-36441569	0.249647841639055	.	.
chr1	36691240	36691739	chr1	36457686	36458185	Cox5b|chr1:36457686-36458185	0.286291881338458	.	.
chr1	36691240	36691739	chr1	36458193	36458692	Cox5b|chr1:36458193-36458692	0.355815100935447	.	.
chr1	36691240	36691739	chr1	36797386	36797885	Cox5b|chr1:36797386-36797885	0.242060045093118	.	.
chr1	36691240	36691739	chr1	36939937	36940436	Cox5b|chr1:36939937-36940436	0.391866839688852	.	.
chr1	36708922	36709421	chr1	36252765	36253264	4933424G06Rik|chr1:36252765-36253264	0.315574546101088	.	.
chr1	36708922	36709421	chr1	36580272	36580771	4933424G06Rik|chr1:36580272-36580771	0.244700252772985	.	.
chr1	36708922	36709421	chr1	36800556	36801055	4933424G06Rik|chr1:36800556-36801055	0.274876945660051	.	.
chr1	36709882	36710381	chr1	36461741	36462240	4933424G06Rik|chr1:36461741-36462240	0.389258275902933	.	.
chr1	36709882	36710381	chr1	36580844	36581343	4933424G06Rik|chr1:36580844-36581343	0.254552040991418	.	.
chr1	36709882	36710381	chr1	36615080	36615579	4933424G06Rik|chr1:36615080-36615579	0.450713855412677	.	.
chr1	36709882	36710381	chr1	36684036	36684535	4933424G06Rik|chr1:36684036-36684535	0.296698972617263	.	.
chr1	36709882	36710381	chr1	36816907	36817406	4933424G06Rik|chr1:36816907-36817406	0.331373154691066	.	.
chr1	36709882	36710381	chr1	36939401	36939900	4933424G06Rik|chr1:36939401-36939900	0.297711186411964	.	.
chr1	36744515	36745014	chr1	36441070	36441569	Gm33533|chr1:36441070-36441569	0.49570233959361	.	.
chr1	36744515	36745014	chr1	36457686	36458185	Gm33533|chr1:36457686-36458185	0.337555433023005	.	.
chr1	36744515	36745014	chr1	36458193	36458692	Gm33533|chr1:36458193-36458692	0.477968624659382	.	.
chr1	36744515	36745014	chr1	36784670	36785169	Gm33533|chr1:36784670-36785169	0.255371390577817	.	.
chr1	36744515	36745014	chr1	36939401	36939900	Gm33533|chr1:36939401-36939900	0.276687707727736	.	.
chr1	37299595	37300094	chr1	37152235	37152734	Inpp4a|chr1:37152235-37152734	0.424400003138042	.	.
chr1	37299595	37300094	chr1	37152235	37152734	Inpp4a|chr1:37152235-37152734	0.424400003138043	.	.
chr1	37299595	37300094	chr1	37248320	37248819	Inpp4a|chr1:37248320-37248819	0.416194979703294	.	.
chr1	37299595	37300094	chr1	37356241	37356740	Inpp4a|chr1:37356241-37356740	0.421452105591181	.	.
chr1	37300101	37300600	chr1	37220072	37220571	Inpp4a|chr1:37220072-37220571	0.24563120689877	.	.
chr1	37334295	37334794	chr1	37101000	37101499	4930439A04Rik|chr1:37101000-37101499	0.435243879938424	.	.
chr1	37334295	37334794	chr1	37149788	37150287	4930439A04Rik|chr1:37149788-37150287	0.372661382801314	.	.
chr1	37334295	37334794	chr1	37248320	37248819	4930439A04Rik|chr1:37248320-37248819	0.327629168505928	.	.
chr1	37334295	37334794	chr1	37356241	37356740	4930439A04Rik|chr1:37356241-37356740	0.441335928828676	.	.
chr1	37429364	37429863	chr1	37009820	37010319	Coa5|chr1:37009820-37010319	0.317504779877029	.	.
chr1	37429364	37429863	chr1	37009820	37010319	Unc50|chr1:37009820-37010319	0.317504779877029	.	.
chr1	37429364	37429863	chr1	37097283	37097782	Coa5|chr1:37097283-37097782	0.445497081244769	.	.
chr1	37429364	37429863	chr1	37097283	37097782	Coa5|chr1:37097283-37097782	0.44549708124477	.	.
chr1	37429364	37429863	chr1	37097283	37097782	Unc50|chr1:37097283-37097782	0.445497081244769	.	.
chr1	37429364	37429863	chr1	37097283	37097782	Unc50|chr1:37097283-37097782	0.44549708124477	.	.
chr1	37429364	37429863	chr1	37122745	37123244	Coa5|chr1:37122745-37123244	0.266656814342722	.	.
chr1	37429364	37429863	chr1	37122745	37123244	Unc50|chr1:37122745-37123244	0.266656814342722	.	.
chr1	37429364	37429863	chr1	37149788	37150287	Coa5|chr1:37149788-37150287	0.329141929009652	.	.
chr1	37429364	37429863	chr1	37149788	37150287	Unc50|chr1:37149788-37150287	0.329141929009652	.	.
chr1	37429877	37430376	chr1	37149788	37150287	Coa5|chr1:37149788-37150287	0.30533244837634	.	.
chr1	37429877	37430376	chr1	37149788	37150287	Unc50|chr1:37149788-37150287	0.30533244837634	.	.
chr1	37429877	37430376	chr1	37152235	37152734	Coa5|chr1:37152235-37152734	0.275401435275956	.	.
chr1	37429877	37430376	chr1	37152235	37152734	Unc50|chr1:37152235-37152734	0.275401435275956	.	.
chr1	37429877	37430376	chr1	37368090	37368589	Coa5|chr1:37368090-37368589	0.42169478412561	.	.
chr1	37429877	37430376	chr1	37368090	37368589	Unc50|chr1:37368090-37368589	0.42169478412561	.	.
chr1	37430385	37430884	chr1	37250606	37251105	Coa5|chr1:37250606-37251105	0.298999186169659	.	.
chr1	37430385	37430884	chr1	37250606	37251105	Unc50|chr1:37250606-37251105	0.298999186169659	.	.
chr1	37430385	37430884	chr1	37368090	37368589	Coa5|chr1:37368090-37368589	0.25175351723685	.	.
chr1	37430385	37430884	chr1	37368090	37368589	Unc50|chr1:37368090-37368589	0.25175351723685	.	.
chr1	37540354	37540853	chr1	37678238	37678737	Mgat4a|chr1:37678238-37678737	0.291781030310423	.	.
chr1	37540354	37540853	chr1	37726317	37726816	Mgat4a|chr1:37726317-37726816	0.280963509981247	.	.
chr1	37540864	37541363	chr1	37609091	37609590	Mgat4a|chr1:37609091-37609590	0.264845093303881	.	.
chr1	37540864	37541363	chr1	37639092	37639591	Mgat4a|chr1:37639092-37639591	0.48679508718182	.	.
chr1	37540864	37541363	chr1	37678238	37678737	Mgat4a|chr1:37678238-37678737	0.364775662548836	.	.
chr1	37540864	37541363	chr1	37744846	37745345	Mgat4a|chr1:37744846-37745345	0.284194916056531	.	.
chr1	37614024	37614523	chr1	37711594	37712093	4930556I23Rik|chr1:37711594-37712093	0.493555824991772	.	.
chr1	37614024	37614523	chr1	37744846	37745345	4930556I23Rik|chr1:37744846-37745345	0.294013104853393	.	.
chr1	37614024	37614523	chr1	37745347	37745846	4930556I23Rik|chr1:37745347-37745846	0.260807205324063	.	.
chr1	37614024	37614523	chr1	37834144	37834643	4930556I23Rik|chr1:37834144-37834643	0.466646076271347	.	.
chr1	37864699	37865198	chr1	37662322	37662821	Gm26805|chr1:37662322-37662821	0.420025276217701	.	.
chr1	37864699	37865198	chr1	37834144	37834643	Gm26805|chr1:37834144-37834643	0.567661574998753	.	.
chr1	37864699	37865198	chr1	38181530	38182029	Gm26805|chr1:38181530-38182029	0.282592477306367	.	.
chr1	37864699	37865198	chr1	38185452	38185951	Gm26805|chr1:38185452-38185951	0.537307525871619	.	.
chr1	37864699	37865198	chr1	38197221	38197720	Gm26805|chr1:38197221-38197720	0.337411253826225	.	.
chr1	37865263	37865762	chr1	37662322	37662821	Gm26805|chr1:37662322-37662821	0.54564152110363	.	.
chr1	37865263	37865762	chr1	37662322	37662821	Tsga10|chr1:37662322-37662821	0.54564152110363	.	.
chr1	37865263	37865762	chr1	37745347	37745846	Gm26805|chr1:37745347-37745846	0.355495625366498	.	.
chr1	37865263	37865762	chr1	37745347	37745846	Tsga10|chr1:37745347-37745846	0.355495625366498	.	.
chr1	37865263	37865762	chr1	37834144	37834643	Gm26805|chr1:37834144-37834643	0.471625153026894	.	.
chr1	37865263	37865762	chr1	37834144	37834643	Tsga10|chr1:37834144-37834643	0.471625153026894	.	.
chr1	37865263	37865762	chr1	37903135	37903634	Gm26805|chr1:37903135-37903634	0.420538341217432	.	.
chr1	37865263	37865762	chr1	37903135	37903634	Tsga10|chr1:37903135-37903634	0.420538341217432	.	.
chr1	37865263	37865762	chr1	38181530	38182029	Gm26805|chr1:38181530-38182029	0.345804700691263	.	.
chr1	37865263	37865762	chr1	38181530	38182029	Tsga10|chr1:38181530-38182029	0.345804700691263	.	.
chr1	37865263	37865762	chr1	38185452	38185951	Gm26805|chr1:38185452-38185951	0.35057393420875	.	.
chr1	37865263	37865762	chr1	38185452	38185951	Tsga10|chr1:38185452-38185951	0.35057393420875	.	.
chr1	37865263	37865762	chr1	38248046	38248545	Gm26805|chr1:38248046-38248545	0.317009172504059	.	.
chr1	37865263	37865762	chr1	38248046	38248545	Tsga10|chr1:38248046-38248545	0.317009172504059	.	.
chr1	37871955	37872454	chr1	37548842	37549341	Lipt1|chr1:37548842-37549341	0.312232747638472	.	.
chr1	37871955	37872454	chr1	37609091	37609590	Lipt1|chr1:37609091-37609590	0.307060647515008	.	.
chr1	37871955	37872454	chr1	37639092	37639591	Lipt1|chr1:37639092-37639591	0.282901941338951	.	.
chr1	37871955	37872454	chr1	37678238	37678737	Lipt1|chr1:37678238-37678737	0.306236120425574	.	.
chr1	37871955	37872454	chr1	37725725	37726224	Lipt1|chr1:37725725-37726224	0.257746381930247	.	.
chr1	37871955	37872454	chr1	37744297	37744796	Lipt1|chr1:37744297-37744796	0.24658934241103	.	.
chr1	37871955	37872454	chr1	37744846	37745345	Lipt1|chr1:37744846-37745345	0.388047502903515	.	.
chr1	37871955	37872454	chr1	37903135	37903634	Lipt1|chr1:37903135-37903634	0.341515615682463	.	.
chr1	37890241	37890740	chr1	37711594	37712093	Mitd1|chr1:37711594-37712093	0.314922437439983	.	.
chr1	37890241	37890740	chr1	37711594	37712093	Mrpl30|chr1:37711594-37712093	0.314922437439983	.	.
chr1	37997082	37997581	chr1	37662322	37662821	Eif5b|chr1:37662322-37662821	0.483524574275883	.	.
chr1	37997082	37997581	chr1	37662322	37662821	Txndc9|chr1:37662322-37662821	0.483524574275883	.	.
chr1	37997082	37997581	chr1	37745347	37745846	Eif5b|chr1:37745347-37745846	0.275759061523111	.	.
chr1	37997082	37997581	chr1	37745347	37745846	Txndc9|chr1:37745347-37745846	0.275759061523111	.	.
chr1	37997082	37997581	chr1	37834144	37834643	Eif5b|chr1:37834144-37834643	0.603991443657699	.	.
chr1	37997082	37997581	chr1	37834144	37834643	Txndc9|chr1:37834144-37834643	0.603991443657699	.	.
chr1	37997082	37997581	chr1	38181530	38182029	Eif5b|chr1:38181530-38182029	0.311672661910777	.	.
chr1	37997082	37997581	chr1	38181530	38182029	Txndc9|chr1:38181530-38182029	0.311672661910777	.	.
chr1	37997082	37997581	chr1	38185452	38185951	Eif5b|chr1:38185452-38185951	0.362535688125258	.	.
chr1	37997082	37997581	chr1	38185452	38185951	Txndc9|chr1:38185452-38185951	0.362535688125258	.	.
chr1	37997082	37997581	chr1	38197221	38197720	Eif5b|chr1:38197221-38197720	0.26221831914382	.	.
chr1	37997082	37997581	chr1	38197221	38197720	Txndc9|chr1:38197221-38197720	0.26221831914382	.	.
chr1	37997778	37998277	chr1	37662322	37662821	Eif5b|chr1:37662322-37662821	0.784423524799454	.	.
chr1	37997778	37998277	chr1	37662322	37662821	Txndc9|chr1:37662322-37662821	0.784423524799454	.	.
chr1	37997778	37998277	chr1	37834144	37834643	Eif5b|chr1:37834144-37834643	0.423815544823216	.	.
chr1	37997778	37998277	chr1	37834144	37834643	Txndc9|chr1:37834144-37834643	0.423815544823216	.	.
chr1	37997778	37998277	chr1	37903135	37903634	Eif5b|chr1:37903135-37903634	0.354399151251122	.	.
chr1	37997778	37998277	chr1	37903135	37903634	Txndc9|chr1:37903135-37903634	0.354399151251122	.	.
chr1	37997778	37998277	chr1	38181530	38182029	Eif5b|chr1:38181530-38182029	0.40924649610577	.	.
chr1	37997778	37998277	chr1	38181530	38182029	Txndc9|chr1:38181530-38182029	0.40924649610577	.	.
chr1	37997778	37998277	chr1	38185452	38185951	Eif5b|chr1:38185452-38185951	0.350160693391627	.	.
chr1	37997778	37998277	chr1	38185452	38185951	Txndc9|chr1:38185452-38185951	0.350160693391627	.	.
chr1	37997778	37998277	chr1	38197221	38197720	Eif5b|chr1:38197221-38197720	0.400155452284347	.	.
chr1	37997778	37998277	chr1	38197221	38197720	Txndc9|chr1:38197221-38197720	0.400155452284347	.	.
chr1	37997778	37998277	chr1	38248046	38248545	Eif5b|chr1:38248046-38248545	0.455898649138917	.	.
chr1	37997778	37998277	chr1	38248046	38248545	Txndc9|chr1:38248046-38248545	0.455898649138917	.	.
chr1	38129526	38130025	chr1	37834144	37834643	Rev1|chr1:37834144-37834643	0.564136062309681	.	.
chr1	38129526	38130025	chr1	38185452	38185951	Rev1|chr1:38185452-38185951	0.339422469947121	.	.
chr1	38129526	38130025	chr1	38197221	38197720	Rev1|chr1:38197221-38197720	0.378302996025307	.	.
chr1	38129526	38130025	chr1	38272122	38272621	Rev1|chr1:38272122-38272621	0.429053835940873	.	.
chr1	38129526	38130025	chr1	38332834	38333333	Rev1|chr1:38332834-38333333	0.266457390434697	.	.
chr1	38129526	38130025	chr1	38353291	38353790	Rev1|chr1:38353291-38353790	0.509339240534596	.	.
chr1	38129526	38130025	chr1	38382663	38383162	Rev1|chr1:38382663-38383162	0.551303350437327	.	.
chr1	38129526	38130025	chr1	38389755	38390254	Rev1|chr1:38389755-38390254	0.275549608826585	.	.
chr1	38129526	38130025	chr1	38418536	38419035	Rev1|chr1:38418536-38419035	0.382760436693746	.	.
chr1	38129526	38130025	chr1	38438393	38438892	Rev1|chr1:38438393-38438892	0.536325520444338	.	.
chr1	38384688	38385187	chr1	38181530	38182029	Gm16152|chr1:38181530-38182029	0.255510755362567	.	.
chr1	38384688	38385187	chr1	38545516	38546015	Gm16152|chr1:38545516-38546015	0.251387541280634	.	.
chr1	38384688	38385187	chr1	38632365	38632864	Gm16152|chr1:38632365-38632864	0.287207518571026	.	.
chr1	38384688	38385187	chr1	38749659	38750158	Gm16152|chr1:38749659-38750158	0.34481134085762	.	.
chr1	38384688	38385187	chr1	38749659	38750158	Gm16152|chr1:38749659-38750158	0.344811340857621	.	.
chr1	38835659	38836158	chr1	38565373	38565872	Lonrf2|chr1:38565373-38565872	0.310654909921726	.	.
chr1	38835659	38836158	chr1	38986913	38987412	Lonrf2|chr1:38986913-38987412	0.407634845467107	.	.
chr1	38835659	38836158	chr1	38987477	38987976	Lonrf2|chr1:38987477-38987976	0.352923059957858	.	.
chr1	38835659	38836158	chr1	39143195	39143694	Lonrf2|chr1:39143195-39143694	0.285091471699912	.	.
chr1	38836359	38836858	chr1	38847818	38848317	Lonrf2|chr1:38847818-38848317	0.397233927166611	.	.
chr1	38836359	38836858	chr1	38935337	38935836	Lonrf2|chr1:38935337-38935836	0.352545430995496	.	.
chr1	38836359	38836858	chr1	39010677	39011176	Lonrf2|chr1:39010677-39011176	0.32963457940291	.	.
chr1	38836359	38836858	chr1	39029078	39029577	Lonrf2|chr1:39029078-39029577	0.299325846854711	.	.
chr1	38836359	38836858	chr1	39084481	39084980	Lonrf2|chr1:39084481-39084980	0.337500454787243	.	.
chr1	38836359	38836858	chr1	39160186	39160685	Lonrf2|chr1:39160186-39160685	0.342536152058241	.	.
chr1	38836359	38836858	chr1	39185782	39186281	Lonrf2|chr1:39185782-39186281	0.293321508837529	.	.
chr1	38897724	38898223	chr1	38512367	38512866	Chst10|chr1:38512367-38512866	0.294912154215619	.	.
chr1	38897724	38898223	chr1	38545516	38546015	Chst10|chr1:38545516-38546015	0.376265413906212	.	.
chr1	38897724	38898223	chr1	38546022	38546521	Chst10|chr1:38546022-38546521	0.364703248988824	.	.
chr1	38897724	38898223	chr1	38749659	38750158	Chst10|chr1:38749659-38750158	0.44209510141338	.	.
chr1	38897724	38898223	chr1	38799302	38799801	Chst10|chr1:38799302-38799801	0.580036146779945	.	.
chr1	38897724	38898223	chr1	39143195	39143694	Chst10|chr1:39143195-39143694	0.343332246345026	.	.
chr1	38897724	38898223	chr1	39217763	39218262	Chst10|chr1:39217763-39218262	0.302363715451205	.	.
chr1	39193280	39193779	chr1	38847818	38848317	Npas2|chr1:38847818-38848317	0.29160865420326	.	.
chr1	39193280	39193779	chr1	38848773	38849272	Npas2|chr1:38848773-38849272	0.309894881216888	.	.
chr1	39193280	39193779	chr1	38930658	38931157	Npas2|chr1:38930658-38931157	0.329195881867516	.	.
chr1	39193280	39193779	chr1	38935337	38935836	Npas2|chr1:38935337-38935836	0.383610142656143	.	.
chr1	39193280	39193779	chr1	39010677	39011176	Npas2|chr1:39010677-39011176	0.27264893312134	.	.
chr1	39193280	39193779	chr1	39083980	39084479	Npas2|chr1:39083980-39084479	0.320227751330254	.	.
chr1	39193280	39193779	chr1	39084481	39084980	Npas2|chr1:39084481-39084980	0.326245672406536	.	.
chr1	39193280	39193779	chr1	39160186	39160685	Npas2|chr1:39160186-39160685	0.436179079658084	.	.
chr1	39193280	39193779	chr1	39185782	39186281	Npas2|chr1:39185782-39186281	0.353989063414496	.	.
chr1	39193280	39193779	chr1	39215419	39215918	Npas2|chr1:39215419-39215918	0.385200867143484	.	.
chr1	39193901	39194400	chr1	39029625	39030124	Npas2|chr1:39029625-39030124	0.286778910746401	.	.
chr1	39193901	39194400	chr1	39063302	39063801	Npas2|chr1:39063302-39063801	0.320748545862897	.	.
chr1	39193901	39194400	chr1	39125773	39126272	Npas2|chr1:39125773-39126272	0.344506404291037	.	.
chr1	39193901	39194400	chr1	39383306	39383805	Npas2|chr1:39383306-39383805	0.351452595433991	.	.
chr1	39367561	39368060	chr1	39013773	39014272	Rpl31|chr1:39013773-39014272	0.259964750463461	.	.
chr1	39367561	39368060	chr1	39029078	39029577	Rpl31|chr1:39029078-39029577	0.385522539106413	.	.
chr1	39367561	39368060	chr1	39063302	39063801	Rpl31|chr1:39063302-39063801	0.322357192050515	.	.
chr1	39367561	39368060	chr1	39177188	39177687	Rpl31|chr1:39177188-39177687	0.246430048027246	.	.
chr1	39367561	39368060	chr1	39281811	39282310	Rpl31|chr1:39281811-39282310	0.574436788323526	.	.
chr1	39367561	39368060	chr1	39340678	39341177	Rpl31|chr1:39340678-39341177	0.40648135676821	.	.
chr1	39367561	39368060	chr1	39446174	39446673	Rpl31|chr1:39446174-39446673	0.266583779177401	.	.
chr1	39367561	39368060	chr1	39512062	39512561	Rpl31|chr1:39512062-39512561	0.30638803502163	.	.
chr1	39367561	39368060	chr1	39676342	39676841	Rpl31|chr1:39676342-39676841	0.360267121951628	.	.
chr1	39478529	39479028	chr1	39013773	39014272	Tbc1d8|chr1:39013773-39014272	0.464312629841497	.	.
chr1	39478529	39479028	chr1	39089789	39090288	Tbc1d8|chr1:39089789-39090288	0.32480883653724	.	.
chr1	39478529	39479028	chr1	39217763	39218262	Tbc1d8|chr1:39217763-39218262	0.250262406721148	.	.
chr1	39478529	39479028	chr1	39446174	39446673	Tbc1d8|chr1:39446174-39446673	0.354902197702276	.	.
chr1	39478529	39479028	chr1	39555969	39556468	Tbc1d8|chr1:39555969-39556468	0.243121119872054	.	.
chr1	39478529	39479028	chr1	39714137	39714636	Tbc1d8|chr1:39714137-39714636	0.292230149054426	.	.
chr1	39535425	39535924	chr1	39281811	39282310	Cnot11|chr1:39281811-39282310	0.244201946026894	.	.
chr1	39535425	39535924	chr1	39340678	39341177	Cnot11|chr1:39340678-39341177	0.347487786002703	.	.
chr1	39535425	39535924	chr1	39500508	39501007	Cnot11|chr1:39500508-39501007	0.333880785770002	.	.
chr1	39535425	39535924	chr1	39512062	39512561	Cnot11|chr1:39512062-39512561	0.376900449813439	.	.
chr1	39535425	39535924	chr1	39606656	39607155	Cnot11|chr1:39606656-39607155	0.500151136282908	.	.
chr1	39535425	39535924	chr1	39685789	39686288	Cnot11|chr1:39685789-39686288	0.245564396265338	.	.
chr1	39535425	39535924	chr1	39713608	39714107	Cnot11|chr1:39713608-39714107	0.282743291507883	.	.
chr1	39576797	39577296	chr1	39462031	39462530	Rnf149|chr1:39462031-39462530	0.327938124114235	.	.
chr1	39576797	39577296	chr1	39714137	39714636	Rnf149|chr1:39714137-39714636	0.244700515448034	.	.
chr1	39577299	39577798	chr1	39340678	39341177	Rnf149|chr1:39340678-39341177	0.406111001202233	.	.
chr1	39577299	39577798	chr1	39500508	39501007	Rnf149|chr1:39500508-39501007	0.306690264897645	.	.
chr1	39577299	39577798	chr1	39512062	39512561	Rnf149|chr1:39512062-39512561	0.415117997226116	.	.
chr1	39577299	39577798	chr1	39555969	39556468	Rnf149|chr1:39555969-39556468	0.479376839110767	.	.
chr1	39577299	39577798	chr1	39606656	39607155	Rnf149|chr1:39606656-39607155	0.605198848120857	.	.
chr1	39577299	39577798	chr1	39713608	39714107	Rnf149|chr1:39713608-39714107	0.348890149217428	.	.
chr1	39649896	39650395	chr1	39383306	39383805	D930019O06Rik|chr1:39383306-39383805	0.357439677658092	.	.
chr1	39649896	39650395	chr1	39512587	39513086	D930019O06Rik|chr1:39512587-39513086	0.351967799424641	.	.
chr1	39649896	39650395	chr1	39676342	39676841	D930019O06Rik|chr1:39676342-39676841	0.268576786128219	.	.
chr1	39649896	39650395	chr1	39703182	39703681	D930019O06Rik|chr1:39703182-39703681	0.28061637707367	.	.
chr1	39650724	39651223	chr1	39348907	39349406	Creg2|chr1:39348907-39349406	0.281976854963752	.	.
chr1	39650724	39651223	chr1	39348907	39349406	D930019O06Rik|chr1:39348907-39349406	0.281976854963752	.	.
chr1	39650724	39651223	chr1	39512587	39513086	Creg2|chr1:39512587-39513086	0.342030212150199	.	.
chr1	39650724	39651223	chr1	39512587	39513086	D930019O06Rik|chr1:39512587-39513086	0.342030212150199	.	.
chr1	39650724	39651223	chr1	39703182	39703681	Creg2|chr1:39703182-39703681	0.351510068578818	.	.
chr1	39650724	39651223	chr1	39703182	39703681	D930019O06Rik|chr1:39703182-39703681	0.351510068578818	.	.
chr1	39804202	39804701	chr1	39936433	39936932	Gm3646|chr1:39936433-39936932	0.292979568604175	.	.
chr1	39900537	39901036	chr1	39824213	39824712	Map4k4|chr1:39824213-39824712	0.413223152589336	.	.
chr1	40085635	40086134	chr1	39979764	39980263	Gm16894|chr1:39979764-39980263	0.273440340603654	.	.
chr1	40085635	40086134	chr1	40017819	40018318	Gm16894|chr1:40017819-40018318	0.336652367720586	.	.
chr1	40085635	40086134	chr1	40139634	40140133	Gm16894|chr1:40139634-40140133	0.43363451528126	.	.
chr1	40085635	40086134	chr1	40266363	40266862	Gm16894|chr1:40266363-40266862	0.444213041578868	.	.
chr1	40680467	40680966	chr1	40266363	40266862	Slc9a2|chr1:40266363-40266862	0.245167256987504	.	.
chr1	40680467	40680966	chr1	40604982	40605481	Slc9a2|chr1:40604982-40605481	0.25883166254564	.	.
chr1	40681063	40681562	chr1	40351851	40352350	Slc9a2|chr1:40351851-40352350	0.305148604540854	.	.
chr1	40681063	40681562	chr1	40641809	40642308	Slc9a2|chr1:40641809-40642308	0.321003913675931	.	.
chr1	40681063	40681562	chr1	40855204	40855703	Slc9a2|chr1:40855204-40855703	0.498124515618825	.	.
chr1	40789554	40790053	chr1	40542734	40543233	Mfsd9|chr1:40542734-40543233	0.310564275529468	.	.
chr1	40789554	40790053	chr1	40874280	40874779	Mfsd9|chr1:40874280-40874779	0.356889035981746	.	.
chr1	40789554	40790053	chr1	40887752	40888251	Mfsd9|chr1:40887752-40888251	0.355530680718791	.	.
chr1	40789554	40790053	chr1	41028152	41028651	Mfsd9|chr1:41028152-41028651	0.498414449283478	.	.
chr1	40790447	40790946	chr1	40693083	40693582	Mfsd9|chr1:40693083-40693582	0.270946512370678	.	.
chr1	40790447	40790946	chr1	40898355	40898854	Mfsd9|chr1:40898355-40898854	0.345710055732966	.	.
chr1	40790447	40790946	chr1	41001530	41002029	Mfsd9|chr1:41001530-41002029	0.310835267434021	.	.
chr1	40790447	40790946	chr1	41027535	41028034	Mfsd9|chr1:41027535-41028034	0.280251139788598	.	.
chr1	40790447	40790946	chr1	41152509	41153008	Mfsd9|chr1:41152509-41153008	0.372654401567329	.	.
chr1	42749935	42750434	chr1	42822256	42822755	Dalir|chr1:42822256-42822755	0.352328741741473	.	.
chr1	42749935	42750434	chr1	43191060	43191559	Dalir|chr1:43191060-43191559	0.336119287978207	.	.
chr1	42850995	42851494	chr1	42540124	42540623	Mrps9|chr1:42540124-42540623	0.408437946570916	.	.
chr1	42850995	42851494	chr1	42697781	42698280	Mrps9|chr1:42697781-42698280	0.460916219529959	.	.
chr1	42850995	42851494	chr1	42770030	42770529	Mrps9|chr1:42770030-42770529	0.296122291559716	.	.
chr1	42850995	42851494	chr1	42822256	42822755	Mrps9|chr1:42822256-42822755	0.270853462691534	.	.
chr1	42850995	42851494	chr1	43065778	43066277	Mrps9|chr1:43065778-43066277	0.415839642792013	.	.
chr1	42850995	42851494	chr1	43071961	43072460	Mrps9|chr1:43071961-43072460	0.247863242804833	.	.
chr1	42850995	42851494	chr1	43221495	43221994	Mrps9|chr1:43221495-43221994	0.32397698752501	.	.
chr1	42952608	42953107	chr1	42914971	42915470	Gpr45|chr1:42914971-42915470	0.386068290870542	.	.
chr1	42953132	42953631	chr1	42691172	42691671	Gpr45|chr1:42691172-42691671	0.322066413330269	.	.
chr1	42953132	42953631	chr1	42704300	42704799	Gpr45|chr1:42704300-42704799	0.292549700054531	.	.
chr1	42953132	42953631	chr1	42770030	42770529	Gpr45|chr1:42770030-42770529	0.477257168374354	.	.
chr1	42953132	42953631	chr1	43191060	43191559	Gpr45|chr1:43191060-43191559	0.423417679683449	.	.
chr1	43092237	43092736	chr1	43071961	43072460	8430432A02Rik|chr1:43071961-43072460	0.25626479475344	.	.
chr1	43092237	43092736	chr1	43137349	43137848	8430432A02Rik|chr1:43137349-43137848	0.287155047333326	.	.
chr1	43092237	43092736	chr1	43178727	43179226	8430432A02Rik|chr1:43178727-43179226	0.2450462712995	.	.
chr1	43098457	43098956	chr1	42770030	42770529	AI597479|chr1:42770030-42770529	0.261240429839949	.	.
chr1	43098457	43098956	chr1	42770030	42770529	Tgfbrap1|chr1:42770030-42770529	0.261240429839949	.	.
chr1	43098457	43098956	chr1	42906692	42907191	AI597479|chr1:42906692-42907191	0.384568731824194	.	.
chr1	43098457	43098956	chr1	42906692	42907191	Tgfbrap1|chr1:42906692-42907191	0.384568731824194	.	.
chr1	43098457	43098956	chr1	43367467	43367966	AI597479|chr1:43367467-43367966	0.323904172675912	.	.
chr1	43098457	43098956	chr1	43367467	43367966	Tgfbrap1|chr1:43367467-43367966	0.323904172675912	.	.
chr1	43098457	43098956	chr1	43387702	43388201	AI597479|chr1:43387702-43388201	0.309984947263063	.	.
chr1	43098457	43098956	chr1	43387702	43388201	Tgfbrap1|chr1:43387702-43388201	0.309984947263063	.	.
chr1	43827102	43827601	chr1	43501793	43502292	Uxs1|chr1:43501793-43502292	0.5588966382492	.	.
chr1	43827102	43827601	chr1	43637921	43638420	Uxs1|chr1:43637921-43638420	0.242183846001362	.	.
chr1	43827102	43827601	chr1	43843385	43843884	Uxs1|chr1:43843385-43843884	0.295274089788005	.	.
chr1	43827102	43827601	chr1	44064570	44065069	Uxs1|chr1:44064570-44065069	0.248797444001043	.	.
chr1	43827102	43827601	chr1	44198134	44198633	Uxs1|chr1:44198134-44198633	0.48563976494507	.	.
chr1	43827615	43828114	chr1	43637921	43638420	Uxs1|chr1:43637921-43638420	0.36804217307952	.	.
chr1	43933698	43934197	chr1	43782609	43783108	Tpp2|chr1:43782609-43783108	0.292428664004118	.	.
chr1	43933698	43934197	chr1	43842364	43842863	Tpp2|chr1:43842364-43842863	0.303342736880145	.	.
chr1	43933698	43934197	chr1	43877153	43877652	Tpp2|chr1:43877153-43877652	0.294646975108112	.	.
chr1	43933698	43934197	chr1	44198134	44198633	Tpp2|chr1:44198134-44198633	0.537824906510347	.	.
chr1	44102213	44102712	chr1	43782609	43783108	Tex30|chr1:43782609-43783108	0.250788153849352	.	.
chr1	44102213	44102712	chr1	44064570	44065069	Tex30|chr1:44064570-44065069	0.288205324912389	.	.
chr1	44102213	44102712	chr1	44198134	44198633	Tex30|chr1:44198134-44198633	0.365168601192119	.	.
chr1	44118638	44119137	chr1	44134895	44135394	Bivm|chr1:44134895-44135394	0.305571989544637	.	.
chr1	44118638	44119137	chr1	44134895	44135394	Poglut2|chr1:44134895-44135394	0.305571989544637	.	.
chr1	44119144	44119643	chr1	44064570	44065069	Bivm|chr1:44064570-44065069	0.369094903458791	.	.
chr1	44119144	44119643	chr1	44064570	44065069	Poglut2|chr1:44064570-44065069	0.369094903458791	.	.
chr1	44119144	44119643	chr1	44198134	44198633	Bivm|chr1:44198134-44198633	0.323877714976901	.	.
chr1	44119144	44119643	chr1	44198134	44198633	Poglut2|chr1:44198134-44198633	0.323877714976901	.	.
chr1	44147693	44148192	chr1	44425662	44426161	Ercc5|chr1:44425662-44426161	0.422272251177208	.	.
chr1	44551396	44551895	chr1	44459127	44459626	Gulp1|chr1:44459127-44459626	0.244411215840592	.	.
chr1	45502889	45503388	chr1	45309418	45309917	Col5a2|chr1:45309418-45309917	0.284950074338848	.	.
chr1	45794689	45795188	chr1	45688848	45689347	Wdr75|chr1:45688848-45689347	0.304498854019393	.	.
chr1	45794689	45795188	chr1	45701508	45702007	Wdr75|chr1:45701508-45702007	0.448341203119925	.	.
chr1	45795197	45795696	chr1	45780721	45781220	Wdr75|chr1:45780721-45781220	0.37424830804935	.	.
chr1	45795197	45795696	chr1	46018316	46018815	Wdr75|chr1:46018316-46018815	0.341181959032035	.	.
chr1	45889106	45889605	chr1	45672672	45673171	Gm5269|chr1:45672672-45673171	0.268020104519735	.	.
chr1	45889106	45889605	chr1	45837098	45837597	Gm5269|chr1:45837098-45837597	0.52248325243927	.	.
chr1	45889106	45889605	chr1	45837607	45838106	Gm5269|chr1:45837607-45838106	0.581734162190528	.	.
chr1	45889106	45889605	chr1	46236301	46236800	Gm5269|chr1:46236301-46236800	0.587028333535253	.	.
chr1	45925424	45925923	chr1	45816821	45817320	Slc40a1|chr1:45816821-45817320	0.297260311937171	.	.
chr1	45925424	45925923	chr1	46160998	46161497	Slc40a1|chr1:46160998-46161497	0.275472660926052	.	.
chr1	46425176	46425675	chr1	46160998	46161497	Dnah7c|chr1:46160998-46161497	0.290598752535158	.	.
chr1	46425176	46425675	chr1	46734354	46734853	Dnah7c|chr1:46734354-46734853	0.271980281162272	.	.
chr1	51333906	51334405	chr1	51356202	51356701	9330175M20Rik|chr1:51356202-51356701	0.391989878252261	.	.
chr1	51333906	51334405	chr1	51365069	51365568	9330175M20Rik|chr1:51365069-51365568	0.292796609594734	.	.
chr1	51333906	51334405	chr1	51628335	51628834	9330175M20Rik|chr1:51628335-51628834	0.276920487863938	.	.
chr1	51333906	51334405	chr1	51739473	51739972	9330175M20Rik|chr1:51739473-51739972	0.28528353185169	.	.
chr1	51596214	51596713	chr1	51430302	51430801	Gm17767|chr1:51430302-51430801	0.389427934650716	.	.
chr1	51596214	51596713	chr1	51880365	51880864	Gm17767|chr1:51880365-51880864	0.352690405928945	.	.
chr1	51596214	51596713	chr1	51931974	51932473	Gm17767|chr1:51931974-51932473	0.317173892058173	.	.
chr1	51596911	51597410	chr1	51250266	51250765	Gm17767|chr1:51250266-51250765	0.450641118823644	.	.
chr1	51596911	51597410	chr1	51380191	51380690	Gm17767|chr1:51380191-51380690	0.249839214801849	.	.
chr1	51596911	51597410	chr1	51446000	51446499	Gm17767|chr1:51446000-51446499	0.317863627205533	.	.
chr1	51596911	51597410	chr1	51837732	51838231	Gm17767|chr1:51837732-51838231	0.247910890368953	.	.
chr1	51747447	51747946	chr1	51323470	51323969	Gm28055|chr1:51323470-51323969	0.581521538022247	.	.
chr1	51747447	51747946	chr1	51380191	51380690	Gm28055|chr1:51380191-51380690	0.367160160872773	.	.
chr1	51747447	51747946	chr1	51590944	51591443	Gm28055|chr1:51590944-51591443	0.458257935913911	.	.
chr1	51747447	51747946	chr1	51820523	51821022	Gm28055|chr1:51820523-51821022	0.406884777220528	.	.
chr1	51747447	51747946	chr1	51837732	51838231	Gm28055|chr1:51837732-51838231	0.719910945571716	.	.
chr1	51747447	51747946	chr1	51873226	51873725	Gm28055|chr1:51873226-51873725	0.266709135193952	.	.
chr1	51747447	51747946	chr1	51931974	51932473	Gm28055|chr1:51931974-51932473	0.327631063386419	.	.
chr1	51747447	51747946	chr1	51932834	51933333	Gm28055|chr1:51932834-51933333	0.734521233375667	.	.
chr1	52113595	52114094	chr1	51970139	51970638	Gm31812|chr1:51970139-51970638	0.586637848815696	.	.
chr1	52113595	52114094	chr1	52059147	52059646	Gm31812|chr1:52059147-52059646	0.288848142703611	.	.
chr1	52113595	52114094	chr1	52156174	52156673	Gm31812|chr1:52156174-52156673	0.434226097938162	.	.
chr1	52113595	52114094	chr1	52156743	52157242	Gm31812|chr1:52156743-52157242	0.329498518193737	.	.
chr1	52113595	52114094	chr1	52331366	52331865	Gm31812|chr1:52331366-52331865	0.251219110191739	.	.
chr1	52119152	52119651	chr1	52269434	52269933	Stat1|chr1:52269434-52269933	0.381056082202228	.	.
chr1	52232193	52232692	chr1	51970139	51970638	Gls|chr1:51970139-51970638	0.519590751490598	.	.
chr1	52232193	52232692	chr1	52156174	52156673	Gls|chr1:52156174-52156673	0.316912200172531	.	.
chr1	52232193	52232692	chr1	52156743	52157242	Gls|chr1:52156743-52157242	0.276794425836891	.	.
chr1	52232193	52232692	chr1	52331366	52331865	Gls|chr1:52331366-52331865	0.437642593548158	.	.
chr1	52232193	52232692	chr1	52331980	52332479	Gls|chr1:52331980-52332479	0.31624493443067	.	.
chr1	52233098	52233597	chr1	51837732	51838231	Gls|chr1:51837732-51838231	0.490123737046374	.	.
chr1	52233098	52233597	chr1	51932834	51933333	Gls|chr1:51932834-51933333	0.27523218830812	.	.
chr1	52233098	52233597	chr1	52048613	52049112	Gls|chr1:52048613-52049112	0.466107112932361	.	.
chr1	52233098	52233597	chr1	52158800	52159299	Gls|chr1:52158800-52159299	0.305627897932796	.	.
chr1	52233098	52233597	chr1	52294430	52294929	Gls|chr1:52294430-52294929	0.310775630943086	.	.
chr1	52233098	52233597	chr1	52331366	52331865	Gls|chr1:52331366-52331865	0.581752415260002	.	.
chr1	52233098	52233597	chr1	52331980	52332479	Gls|chr1:52331980-52332479	0.253768492757986	.	.
chr1	52499614	52500113	chr1	52048613	52049112	Nab1|chr1:52048613-52049112	0.449115632149594	.	.
chr1	52499614	52500113	chr1	52158800	52159299	Nab1|chr1:52158800-52159299	0.363333740319645	.	.
chr1	52499614	52500113	chr1	52294430	52294929	Nab1|chr1:52294430-52294929	0.425007524089633	.	.
chr1	52499614	52500113	chr1	52331366	52331865	Nab1|chr1:52331366-52331865	0.425145892579261	.	.
chr1	52499614	52500113	chr1	52331980	52332479	Nab1|chr1:52331980-52332479	0.263463904311162	.	.
chr1	52499614	52500113	chr1	52435859	52436358	Nab1|chr1:52435859-52436358	0.251264116468985	.	.
chr1	52499614	52500113	chr1	52524179	52524678	Nab1|chr1:52524179-52524678	0.362352486587482	.	.
chr1	52499614	52500113	chr1	52577847	52578346	Nab1|chr1:52577847-52578346	0.283508649251136	.	.
chr1	52500159	52500658	chr1	52388093	52388592	Nab1|chr1:52388093-52388592	0.391458861222364	.	.
chr1	52500159	52500658	chr1	52454630	52455129	Nab1|chr1:52454630-52455129	0.363455412509267	.	.
chr1	52500159	52500658	chr1	52799343	52799842	Nab1|chr1:52799343-52799842	0.428073122184307	.	.
chr1	52630383	52630882	chr1	52986655	52987154	Nemp2|chr1:52986655-52987154	0.29028718464293	.	.
chr1	52726267	52726766	chr1	52971822	52972321	Mfsd6|chr1:52971822-52972321	0.33458923398453	.	.
chr1	52726931	52727430	chr1	52571597	52572096	Mfsd6|chr1:52571597-52572096	0.264448818817824	.	.
chr1	52726931	52727430	chr1	52925439	52925938	Mfsd6|chr1:52925439-52925938	0.247753832623651	.	.
chr1	52726931	52727430	chr1	52932107	52932606	Mfsd6|chr1:52932107-52932606	0.251022487359345	.	.
chr1	52727486	52727985	chr1	52312228	52312727	Mfsd6|chr1:52312228-52312727	0.248186601879931	.	.
chr1	52727486	52727985	chr1	52363554	52364053	Mfsd6|chr1:52363554-52364053	0.242710680176258	.	.
chr1	52727486	52727985	chr1	52388093	52388592	Mfsd6|chr1:52388093-52388592	0.31435206792047	.	.
chr1	52727486	52727985	chr1	52454630	52455129	Mfsd6|chr1:52454630-52455129	0.360089840802761	.	.
chr1	52727486	52727985	chr1	52578365	52578864	Mfsd6|chr1:52578365-52578864	0.250397063428353	.	.
chr1	52816845	52817344	chr1	52571597	52572096	Inpp1|chr1:52571597-52572096	0.339392916664064	.	.
chr1	52816845	52817344	chr1	52873943	52874442	Inpp1|chr1:52873943-52874442	0.250004168073395	.	.
chr1	52816845	52817344	chr1	52925439	52925938	Inpp1|chr1:52925439-52925938	0.45445722310553	.	.
chr1	52816845	52817344	chr1	52925972	52926471	Inpp1|chr1:52925972-52926471	0.270617036065373	.	.
chr1	52816845	52817344	chr1	52932107	52932606	Inpp1|chr1:52932107-52932606	0.305482008980867	.	.
chr1	52816845	52817344	chr1	52952486	52952985	Inpp1|chr1:52952486-52952985	0.314978631315938	.	.
chr1	52816845	52817344	chr1	52953081	52953580	Inpp1|chr1:52953081-52953580	0.251120697906256	.	.
chr1	52844734	52845233	chr1	52597736	52598235	Hibch|chr1:52597736-52598235	0.285544274826999	.	.
chr1	52844734	52845233	chr1	52873943	52874442	Hibch|chr1:52873943-52874442	0.389006240016868	.	.
chr1	52844734	52845233	chr1	53018688	53019187	Hibch|chr1:53018688-53019187	0.295491488771601	.	.
chr1	52844734	52845233	chr1	53201415	53201914	Hibch|chr1:53201415-53201914	0.358886444218293	.	.
chr1	53313399	53313898	chr1	53018688	53019187	Osgepl1|chr1:53018688-53019187	0.331080030127325	.	.
chr1	53313399	53313898	chr1	53201415	53201914	Osgepl1|chr1:53201415-53201914	0.492726901643998	.	.
chr1	53706596	53707095	chr1	53899704	53900203	Dnah7a|chr1:53899704-53900203	0.256535355676105	.	.
chr1	53706596	53707095	chr1	53909069	53909568	Dnah7a|chr1:53909069-53909568	0.289122468091042	.	.
chr1	53707111	53707610	chr1	53845682	53846181	Dnah7a|chr1:53845682-53846181	0.245238137138155	.	.
chr1	54194329	54194828	chr1	54065961	54066460	Hecw2|chr1:54065961-54066460	0.485409993423511	.	.
chr1	54194329	54194828	chr1	54193770	54194269	Hecw2|chr1:54193770-54194269	0.446962794831959	.	.
chr1	54194947	54195446	chr1	53823748	53824247	Hecw2|chr1:53823748-53824247	0.354813111718392	.	.
chr1	54194947	54195446	chr1	53845682	53846181	Hecw2|chr1:53845682-53846181	0.622374746328758	.	.
chr1	54250459	54250958	chr1	54065359	54065858	Ccdc150|chr1:54065359-54065858	0.411515820890266	.	.
chr1	54250459	54250958	chr1	54118496	54118995	Ccdc150|chr1:54118496-54118995	0.416386832029879	.	.
chr1	54438767	54439266	chr1	54065359	54065858	Gtf3c3|chr1:54065359-54065858	0.283168226708411	.	.
chr1	54438767	54439266	chr1	54332940	54333439	Gtf3c3|chr1:54332940-54333439	0.383650954967811	.	.
chr1	54557443	54557942	chr1	54702878	54703377	Pgap1|chr1:54702878-54703377	0.345485884470642	.	.
chr1	54557443	54557942	chr1	54713166	54713665	Pgap1|chr1:54713166-54713665	0.345794614373084	.	.
chr1	54557443	54557942	chr1	54896345	54896844	Pgap1|chr1:54896345-54896844	0.330509894876735	.	.
chr1	54557443	54557942	chr1	54898507	54899006	Pgap1|chr1:54898507-54899006	0.694659841479081	.	.
chr1	54926155	54926654	chr1	54707737	54708236	Ankrd44|chr1:54707737-54708236	0.260496621141962	.	.
chr1	54926155	54926654	chr1	54832673	54833172	Ankrd44|chr1:54832673-54833172	0.438079188697742	.	.
chr1	54926155	54926654	chr1	54979163	54979662	Ankrd44|chr1:54979163-54979662	0.249076879385637	.	.
chr1	54926155	54926654	chr1	55202211	55202710	Ankrd44|chr1:55202211-55202710	0.409229049528405	.	.
chr1	55027198	55027697	chr1	54983247	54983746	Sf3b1|chr1:54983247-54983746	0.41208908662492	.	.
chr1	55027198	55027697	chr1	55158715	55159214	Sf3b1|chr1:55158715-55159214	0.360485727157157	.	.
chr1	55052491	55052990	chr1	54896345	54896844	Coq10b|chr1:54896345-54896844	0.524937105534205	.	.
chr1	55052491	55052990	chr1	54898507	54899006	Coq10b|chr1:54898507-54899006	0.704587363135039	.	.
chr1	55087908	55088407	chr1	54896345	54896844	Hspd1|chr1:54896345-54896844	0.244934500924026	.	.
chr1	55087908	55088407	chr1	54896345	54896844	Hspe1|chr1:54896345-54896844	0.244934500924026	.	.
chr1	55087908	55088407	chr1	55201711	55202210	Hspd1|chr1:55201711-55202210	0.268846377275698	.	.
chr1	55087908	55088407	chr1	55201711	55202210	Hspe1|chr1:55201711-55202210	0.268846377275698	.	.
chr1	55130908	55131407	chr1	55201711	55202210	Mob4|chr1:55201711-55202210	0.311510086809215	.	.
chr1	55131471	55131970	chr1	55202211	55202710	Mob4|chr1:55202211-55202710	0.446840235676095	.	.
chr1	55236881	55237380	chr1	54896345	54896844	Mars2|chr1:54896345-54896844	0.398352313470036	.	.
chr1	55236881	55237380	chr1	55201711	55202210	Mars2|chr1:55201711-55202210	0.438810011220339	.	.
chr1	55236881	55237380	chr1	55202211	55202710	Mars2|chr1:55202211-55202710	0.297538597762031	.	.
chr1	57377374	57377873	chr1	57205521	57206020	1700066M21Rik|chr1:57205521-57206020	0.289903628968253	.	.
chr1	57377374	57377873	chr1	57205521	57206020	4930558J18Rik|chr1:57205521-57206020	0.289903628968253	.	.
chr1	57406257	57406756	chr1	57413334	57413833	Maip1|chr1:57413334-57413833	0.401940465557834	.	.
chr1	57406257	57406756	chr1	57413334	57413833	Tyw5|chr1:57413334-57413833	0.401940465557834	.	.
chr1	57406257	57406756	chr1	57474926	57475425	Maip1|chr1:57474926-57475425	0.284142673790254	.	.
chr1	57406257	57406756	chr1	57474926	57475425	Tyw5|chr1:57474926-57475425	0.284142673790254	.	.
chr1	57406767	57407266	chr1	57301867	57302366	Maip1|chr1:57301867-57302366	0.317184676556374	.	.
chr1	57406767	57407266	chr1	57301867	57302366	Tyw5|chr1:57301867-57302366	0.317184676556374	.	.
chr1	57406767	57407266	chr1	57413334	57413833	Maip1|chr1:57413334-57413833	0.407972303433466	.	.
chr1	57406767	57407266	chr1	57413334	57413833	Tyw5|chr1:57413334-57413833	0.407972303433466	.	.
chr1	57774846	57775345	chr1	57861904	57862403	Spats2l|chr1:57861904-57862403	0.264099938136617	.	.
chr1	57995689	57996188	chr1	58144639	58145138	Sgo2a|chr1:58144639-58145138	0.260236493387113	.	.
chr1	57995689	57996188	chr1	58144639	58145138	Sgo2a|chr1:58144639-58145138	0.260236493387114	.	.
chr1	58392105	58392604	chr1	58031151	58031650	Bzw1|chr1:58031151-58031650	0.253129120224471	.	.
chr1	58392105	58392604	chr1	58617236	58617735	Bzw1|chr1:58617236-58617735	0.290720898181642	.	.
chr1	58392105	58392604	chr1	58622546	58623045	Bzw1|chr1:58622546-58623045	0.306393695100228	.	.
chr1	58392105	58392604	chr1	58725765	58726264	Bzw1|chr1:58725765-58726264	0.374467524096883	.	.
chr1	58392105	58392604	chr1	58736868	58737367	Bzw1|chr1:58736868-58737367	0.252246804841752	.	.
chr1	58392105	58392604	chr1	58745798	58746297	Bzw1|chr1:58745798-58746297	0.385158435172908	.	.
chr1	58392818	58393317	chr1	58288015	58288514	Bzw1|chr1:58288015-58288514	0.276774257313926	.	.
chr1	58392818	58393317	chr1	58568637	58569136	Bzw1|chr1:58568637-58569136	0.443703879155358	.	.
chr1	58392818	58393317	chr1	58739453	58739952	Bzw1|chr1:58739453-58739952	0.29040749698315	.	.
chr1	58393482	58393981	chr1	58739453	58739952	Bzw1|chr1:58739453-58739952	0.261037771894836	.	.
chr1	58445384	58445883	chr1	58031151	58031650	Nif3l1|chr1:58031151-58031650	0.338130966519376	.	.
chr1	58445384	58445883	chr1	58031151	58031650	Ppil3|chr1:58031151-58031650	0.338130966519376	.	.
chr1	58445384	58445883	chr1	58725765	58726264	Nif3l1|chr1:58725765-58726264	0.266076249495754	.	.
chr1	58445384	58445883	chr1	58725765	58726264	Ppil3|chr1:58725765-58726264	0.266076249495754	.	.
chr1	58504734	58505233	chr1	58725765	58726264	Gm15834|chr1:58725765-58726264	0.365415477235257	.	.
chr1	58504734	58505233	chr1	58725765	58726264	Orc2|chr1:58725765-58726264	0.365415477235257	.	.
chr1	58504734	58505233	chr1	58745798	58746297	Gm15834|chr1:58745798-58746297	0.370915088714576	.	.
chr1	58504734	58505233	chr1	58745798	58746297	Orc2|chr1:58745798-58746297	0.370915088714576	.	.
chr1	58504734	58505233	chr1	58755412	58755911	Gm15834|chr1:58755412-58755911	0.303301069413927	.	.
chr1	58504734	58505233	chr1	58755412	58755911	Orc2|chr1:58755412-58755911	0.303301069413927	.	.
chr1	58504734	58505233	chr1	58755943	58756442	Gm15834|chr1:58755943-58756442	0.588875795759272	.	.
chr1	58504734	58505233	chr1	58755943	58756442	Orc2|chr1:58755943-58756442	0.588875795759272	.	.
chr1	58586034	58586533	chr1	58617236	58617735	Fam126b|chr1:58617236-58617735	0.466059850331642	.	.
chr1	58586034	58586533	chr1	58617236	58617735	Ndufb3|chr1:58617236-58617735	0.466059850331642	.	.
chr1	58586034	58586533	chr1	58622546	58623045	Fam126b|chr1:58622546-58623045	0.392968429062036	.	.
chr1	58586034	58586533	chr1	58622546	58623045	Ndufb3|chr1:58622546-58623045	0.392968429062036	.	.
chr1	58586034	58586533	chr1	58725765	58726264	Fam126b|chr1:58725765-58726264	0.348349564638264	.	.
chr1	58586034	58586533	chr1	58725765	58726264	Ndufb3|chr1:58725765-58726264	0.348349564638264	.	.
chr1	58586034	58586533	chr1	58736868	58737367	Fam126b|chr1:58736868-58737367	0.337009252383879	.	.
chr1	58586034	58586533	chr1	58736868	58737367	Ndufb3|chr1:58736868-58737367	0.337009252383879	.	.
chr1	58586034	58586533	chr1	58830865	58831364	Fam126b|chr1:58830865-58831364	0.391980214787889	.	.
chr1	58586034	58586533	chr1	58830865	58831364	Ndufb3|chr1:58830865-58831364	0.391980214787889	.	.
chr1	58586552	58587051	chr1	58617236	58617735	Fam126b|chr1:58617236-58617735	0.382502324222172	.	.
chr1	58586552	58587051	chr1	58617236	58617735	Ndufb3|chr1:58617236-58617735	0.382502324222172	.	.
chr1	58586552	58587051	chr1	58622546	58623045	Fam126b|chr1:58622546-58623045	0.539274221705863	.	.
chr1	58586552	58587051	chr1	58622546	58623045	Ndufb3|chr1:58622546-58623045	0.539274221705863	.	.
chr1	58586552	58587051	chr1	58725765	58726264	Fam126b|chr1:58725765-58726264	0.403440779388111	.	.
chr1	58586552	58587051	chr1	58725765	58726264	Ndufb3|chr1:58725765-58726264	0.403440779388111	.	.
chr1	58586552	58587051	chr1	58736868	58737367	Fam126b|chr1:58736868-58737367	0.312835809930167	.	.
chr1	58586552	58587051	chr1	58736868	58737367	Ndufb3|chr1:58736868-58737367	0.312835809930167	.	.
chr1	58586552	58587051	chr1	58745798	58746297	Fam126b|chr1:58745798-58746297	0.270430758142581	.	.
chr1	58586552	58587051	chr1	58745798	58746297	Ndufb3|chr1:58745798-58746297	0.270430758142581	.	.
chr1	58586552	58587051	chr1	58830865	58831364	Fam126b|chr1:58830865-58831364	0.350298052445688	.	.
chr1	58586552	58587051	chr1	58830865	58831364	Ndufb3|chr1:58830865-58831364	0.350298052445688	.	.
chr1	58711489	58711988	chr1	58288015	58288514	Cflar|chr1:58288015-58288514	0.25328447076471	.	.
chr1	58711489	58711988	chr1	58621956	58622455	Cflar|chr1:58621956-58622455	0.279774170929201	.	.
chr1	58972763	58973262	chr1	58617773	58618272	Stradb|chr1:58617773-58618272	0.288948021636155	.	.
chr1	58972763	58973262	chr1	58617773	58618272	Trak2|chr1:58617773-58618272	0.288948021636155	.	.
chr1	58972763	58973262	chr1	58755943	58756442	Stradb|chr1:58755943-58756442	0.483122884960011	.	.
chr1	58972763	58973262	chr1	58755943	58756442	Trak2|chr1:58755943-58756442	0.483122884960011	.	.
chr1	58973284	58973783	chr1	58739453	58739952	Stradb|chr1:58739453-58739952	0.326393900486937	.	.
chr1	58973284	58973783	chr1	58739453	58739952	Trak2|chr1:58739453-58739952	0.326393900486937	.	.
chr1	58973284	58973783	chr1	58755943	58756442	Stradb|chr1:58755943-58756442	0.275166509732918	.	.
chr1	58973284	58973783	chr1	58755943	58756442	Trak2|chr1:58755943-58756442	0.275166509732918	.	.
chr1	58973284	58973783	chr1	58855939	58856438	Stradb|chr1:58855939-58856438	0.319986496966682	.	.
chr1	58973284	58973783	chr1	58855939	58856438	Trak2|chr1:58855939-58856438	0.319986496966682	.	.
chr1	59119578	59120077	chr1	59312429	59312928	G730003C15Rik|chr1:59312429-59312928	0.2515900664633	.	.
chr1	59119578	59120077	chr1	59312429	59312928	Tmem237|chr1:59312429-59312928	0.2515900664633	.	.
chr1	59120147	59120646	chr1	59331731	59332230	G730003C15Rik|chr1:59331731-59332230	0.488242155781697	.	.
chr1	59120147	59120646	chr1	59331731	59332230	Tmem237|chr1:59331731-59332230	0.488242155781697	.	.
chr1	59162883	59163382	chr1	58830865	58831364	Mpp4|chr1:58830865-58831364	0.416372751171462	.	.
chr1	59162883	59163382	chr1	59483682	59484181	Mpp4|chr1:59483682-59484181	0.335730695664834	.	.
chr1	59237006	59237505	chr1	58830865	58831364	Als2|chr1:58830865-58831364	0.282587020226512	.	.
chr1	59237006	59237505	chr1	58855939	58856438	Als2|chr1:58855939-58856438	0.36431291066871	.	.
chr1	59237006	59237505	chr1	59331731	59332230	Als2|chr1:59331731-59332230	0.32843895508575	.	.
chr1	59237006	59237505	chr1	59386985	59387484	Als2|chr1:59386985-59387484	0.489229035887583	.	.
chr1	59237006	59237505	chr1	59387510	59388009	Als2|chr1:59387510-59388009	0.288808402254919	.	.
chr1	59481835	59482334	chr1	59332940	59333439	Fzd7|chr1:59332940-59333439	0.488732693555951	.	.
chr1	59481835	59482334	chr1	59469110	59469609	Fzd7|chr1:59469110-59469609	0.303421422502554	.	.
chr1	59481835	59482334	chr1	59535307	59535806	Fzd7|chr1:59535307-59535806	0.517665701927684	.	.
chr1	59481835	59482334	chr1	59535815	59536314	Fzd7|chr1:59535815-59536314	0.303892353160144	.	.
chr1	59481835	59482334	chr1	59566844	59567343	Fzd7|chr1:59566844-59567343	0.275296395798432	.	.
chr1	59481835	59482334	chr1	59602725	59603224	Fzd7|chr1:59602725-59603224	0.267178264630201	.	.
chr1	59481835	59482334	chr1	59623298	59623797	Fzd7|chr1:59623298-59623797	0.292662550175803	.	.
chr1	59481835	59482334	chr1	59719849	59720348	Fzd7|chr1:59719849-59720348	0.281770184475759	.	.
chr1	59482577	59483076	chr1	59311861	59312360	Fzd7|chr1:59311861-59312360	0.289140203034755	.	.
chr1	59482577	59483076	chr1	59312429	59312928	Fzd7|chr1:59312429-59312928	0.303812307084321	.	.
chr1	59482577	59483076	chr1	59332940	59333439	Fzd7|chr1:59332940-59333439	0.269518212474137	.	.
chr1	59482577	59483076	chr1	59563689	59564188	Fzd7|chr1:59563689-59564188	0.463537898625233	.	.
chr1	59482577	59483076	chr1	59592764	59593263	Fzd7|chr1:59592764-59593263	0.375702557202108	.	.
chr1	59482577	59483076	chr1	59602725	59603224	Fzd7|chr1:59602725-59603224	0.270099208834824	.	.
chr1	59482577	59483076	chr1	59603233	59603732	Fzd7|chr1:59603233-59603732	0.349083816386817	.	.
chr1	59483085	59483584	chr1	59563689	59564188	Fzd7|chr1:59563689-59564188	0.291386033073855	.	.
chr1	59483085	59483584	chr1	59592235	59592734	Fzd7|chr1:59592235-59592734	0.278644337557477	.	.
chr1	59483085	59483584	chr1	59592764	59593263	Fzd7|chr1:59592764-59593263	0.316569331519026	.	.
chr1	59483085	59483584	chr1	59623298	59623797	Fzd7|chr1:59623298-59623797	0.306048543934432	.	.
chr1	59516242	59516741	chr1	59331731	59332230	Gm973|chr1:59331731-59332230	0.444513172955154	.	.
chr1	59516242	59516741	chr1	59386985	59387484	Gm973|chr1:59386985-59387484	0.587877446477409	.	.
chr1	59516242	59516741	chr1	59387510	59388009	Gm973|chr1:59387510-59388009	0.425159103289364	.	.
chr1	59516242	59516741	chr1	59510310	59510809	Gm973|chr1:59510310-59510809	0.658174104080981	.	.
chr1	59516242	59516741	chr1	59510817	59511316	Gm973|chr1:59510817-59511316	0.712456379685856	.	.
chr1	59516242	59516741	chr1	59535307	59535806	Gm973|chr1:59535307-59535806	0.430237825976857	.	.
chr1	59516242	59516741	chr1	59535815	59536314	Gm973|chr1:59535815-59536314	0.368696195693887	.	.
chr1	59516891	59517390	chr1	59316631	59317130	Gm973|chr1:59316631-59317130	0.323936367319834	.	.
chr1	59516891	59517390	chr1	59510310	59510809	Gm973|chr1:59510310-59510809	0.356398112408775	.	.
chr1	59516891	59517390	chr1	59510817	59511316	Gm973|chr1:59510817-59511316	0.393472251252226	.	.
chr1	59516891	59517390	chr1	59535815	59536314	Gm973|chr1:59535815-59536314	0.345243788644796	.	.
chr1	59670565	59671064	chr1	59331731	59332230	Sumo1|chr1:59331731-59332230	0.311474755438943	.	.
chr1	59670565	59671064	chr1	59386985	59387484	Sumo1|chr1:59386985-59387484	0.419241175067926	.	.
chr1	59670565	59671064	chr1	59387510	59388009	Sumo1|chr1:59387510-59388009	0.36085002547989	.	.
chr1	59670565	59671064	chr1	59510310	59510809	Sumo1|chr1:59510310-59510809	0.403401462582974	.	.
chr1	59670565	59671064	chr1	59510310	59510809	Sumo1|chr1:59510310-59510809	0.403401462582975	.	.
chr1	59670565	59671064	chr1	59510817	59511316	Sumo1|chr1:59510817-59511316	0.349037212504845	.	.
chr1	59684706	59685205	chr1	59331731	59332230	Nop58|chr1:59331731-59332230	0.287302718810475	.	.
chr1	59684706	59685205	chr1	59563689	59564188	Nop58|chr1:59563689-59564188	0.352734618078314	.	.
chr1	59684706	59685205	chr1	59592764	59593263	Nop58|chr1:59592764-59593263	0.264478416319942	.	.
chr1	59684706	59685205	chr1	59656223	59656722	Nop58|chr1:59656223-59656722	0.336698642127181	.	.
chr1	59684706	59685205	chr1	59804714	59805213	Nop58|chr1:59804714-59805213	0.482285318363624	.	.
chr1	59763159	59763658	chr1	59574272	59574771	Bmpr2|chr1:59574272-59574771	0.247478291252742	.	.
chr1	59763159	59763658	chr1	59574808	59575307	Bmpr2|chr1:59574808-59575307	0.257929624653913	.	.
chr1	59763159	59763658	chr1	59899192	59899691	Bmpr2|chr1:59899192-59899691	0.244996443316292	.	.
chr1	59912662	59913161	chr1	59535307	59535806	Fam117b|chr1:59535307-59535806	0.252506326764624	.	.
chr1	59912662	59913161	chr1	59566844	59567343	Fam117b|chr1:59566844-59567343	0.307370904629306	.	.
chr1	59912662	59913161	chr1	59719849	59720348	Fam117b|chr1:59719849-59720348	0.533737233878193	.	.
chr1	59912662	59913161	chr1	60034986	60035485	Fam117b|chr1:60034986-60035485	0.281154598743866	.	.
chr1	59913211	59913710	chr1	59510310	59510809	Fam117b|chr1:59510310-59510809	0.507039341287006	.	.
chr1	59913211	59913710	chr1	59510817	59511316	Fam117b|chr1:59510817-59511316	0.523440005763502	.	.
chr1	59913211	59913710	chr1	59535815	59536314	Fam117b|chr1:59535815-59536314	0.247501364730153	.	.
chr1	60042935	60043434	chr1	59987611	59988110	Ica1l|chr1:59987611-59988110	0.27392637643839	.	.
chr1	60042935	60043434	chr1	60481516	60482015	Ica1l|chr1:60481516-60482015	0.403511174481566	.	.
chr1	60097980	60098479	chr1	60410443	60410942	Carf|chr1:60410443-60410942	0.311112519222235	.	.
chr1	60097980	60098479	chr1	60410443	60410942	Wdr12|chr1:60410443-60410942	0.311112519222235	.	.
chr1	60098487	60098986	chr1	59899192	59899691	Carf|chr1:59899192-59899691	0.246015491413217	.	.
chr1	60098487	60098986	chr1	59899192	59899691	Wdr12|chr1:59899192-59899691	0.246015491413217	.	.
chr1	60098487	60098986	chr1	59987611	59988110	Carf|chr1:59987611-59988110	0.284212681444737	.	.
chr1	60098487	60098986	chr1	59987611	59988110	Wdr12|chr1:59987611-59988110	0.284212681444737	.	.
chr1	60098487	60098986	chr1	60481516	60482015	Carf|chr1:60481516-60482015	0.287328474536251	.	.
chr1	60098487	60098986	chr1	60481516	60482015	Wdr12|chr1:60481516-60482015	0.287328474536251	.	.
chr1	60180257	60180756	chr1	60034986	60035485	Nbeal1|chr1:60034986-60035485	0.268589798897608	.	.
chr1	60343314	60343813	chr1	60000360	60000859	Cyp20a1|chr1:60000360-60000859	0.261327600810772	.	.
chr1	60343314	60343813	chr1	60034986	60035485	Cyp20a1|chr1:60034986-60035485	0.448556673988021	.	.
chr1	60343314	60343813	chr1	60469405	60469904	Cyp20a1|chr1:60469405-60469904	0.337406760006048	.	.
chr1	60343314	60343813	chr1	60746110	60746609	Cyp20a1|chr1:60746110-60746609	0.347244836796525	.	.
chr1	60409462	60409961	chr1	60481516	60482015	Abi2|chr1:60481516-60482015	0.270619492750556	.	.
chr1	60409462	60409961	chr1	60731834	60732333	Abi2|chr1:60731834-60732333	0.518821862337673	.	.
chr1	60566593	60567092	chr1	60731834	60732333	Raph1|chr1:60731834-60732333	0.257029266570985	.	.
chr1	60566593	60567092	chr1	60849077	60849576	Raph1|chr1:60849077-60849576	0.505719537664685	.	.
chr1	60566593	60567092	chr1	60865653	60866152	Raph1|chr1:60865653-60866152	0.323713461027119	.	.
chr1	60566593	60567092	chr1	60879108	60879607	Raph1|chr1:60879108-60879607	0.302839310944141	.	.
chr1	60566593	60567092	chr1	60898060	60898559	Raph1|chr1:60898060-60898559	0.412379159214336	.	.
chr1	60566593	60567092	chr1	60954777	60955276	Raph1|chr1:60954777-60955276	0.255793382960781	.	.
chr1	60567176	60567675	chr1	60745583	60746082	Raph1|chr1:60745583-60746082	0.243172904422621	.	.
chr1	60567176	60567675	chr1	60746110	60746609	Raph1|chr1:60746110-60746609	0.343183424767624	.	.
chr1	60567176	60567675	chr1	60849077	60849576	Raph1|chr1:60849077-60849576	0.511760971512618	.	.
chr1	60567176	60567675	chr1	60898060	60898559	Raph1|chr1:60898060-60898559	0.455166450251189	.	.
chr1	60567176	60567675	chr1	60954777	60955276	Raph1|chr1:60954777-60955276	0.376330480395727	.	.
chr1	60567176	60567675	chr1	60997916	60998415	Raph1|chr1:60997916-60998415	0.494734350641103	.	.
chr1	61638558	61639057	chr1	61377060	61377559	Pard3b|chr1:61377060-61377559	0.387415913628146	.	.
chr1	61638558	61639057	chr1	61470569	61471068	Pard3b|chr1:61470569-61471068	0.31160520760287	.	.
chr1	62703034	62703533	chr1	62398765	62399264	Nrp2|chr1:62398765-62399264	0.279391969315726	.	.
chr1	62703034	62703533	chr1	62682404	62682903	Nrp2|chr1:62682404-62682903	0.2769597527057	.	.
chr1	62703034	62703533	chr1	62749641	62750140	Nrp2|chr1:62749641-62750140	0.305499637768128	.	.
chr1	62717818	62718317	chr1	62706634	62707133	Gm29083|chr1:62706634-62707133	0.398918602880069	.	.
chr1	62717818	62718317	chr1	62783340	62783839	Gm29083|chr1:62783340-62783839	0.277862903991041	.	.
chr1	62717818	62718317	chr1	62908541	62909040	Gm29083|chr1:62908541-62909040	0.33716235898049	.	.
chr1	62717818	62718317	chr1	62964231	62964730	Gm29083|chr1:62964231-62964730	0.280280868044417	.	.
chr1	62831665	62832164	chr1	62682404	62682903	Gm4208|chr1:62682404-62682903	0.339116717683677	.	.
chr1	62831665	62832164	chr1	62706634	62707133	Gm4208|chr1:62706634-62707133	0.34279104505601	.	.
chr1	62831665	62832164	chr1	62783340	62783839	Gm4208|chr1:62783340-62783839	0.434898217879153	.	.
chr1	62831665	62832164	chr1	62884981	62885480	Gm4208|chr1:62884981-62885480	0.326529524674098	.	.
chr1	62831665	62832164	chr1	63153005	63153504	Gm4208|chr1:63153005-63153504	0.289880761914128	.	.
chr1	62832360	62832859	chr1	62687421	62687920	Gm4208|chr1:62687421-62687920	0.459998411186086	.	.
chr1	62832360	62832859	chr1	62731362	62731861	Gm4208|chr1:62731362-62731861	0.291144817993007	.	.
chr1	62832360	62832859	chr1	62964231	62964730	Gm4208|chr1:62964231-62964730	0.424564266718343	.	.
chr1	63114071	63114570	chr1	62749641	62750140	Ino80d|chr1:62749641-62750140	0.56337754510806	.	.
chr1	63114071	63114570	chr1	62907120	62907619	Ino80d|chr1:62907120-62907619	0.344103680443988	.	.
chr1	63114071	63114570	chr1	63203844	63204343	Ino80d|chr1:63203844-63204343	0.602916090282166	.	.
chr1	63114071	63114570	chr1	63204363	63204862	Ino80d|chr1:63204363-63204862	0.322920386912884	.	.
chr1	63114071	63114570	chr1	63490973	63491472	Ino80d|chr1:63490973-63491472	0.283927828639053	.	.
chr1	63176509	63177008	chr1	62794447	62794946	Eef1b2|chr1:62794447-62794946	0.274150119211553	.	.
chr1	63176509	63177008	chr1	62794447	62794946	Ndufs1|chr1:62794447-62794946	0.274150119211553	.	.
chr1	63176509	63177008	chr1	62884981	62885480	Eef1b2|chr1:62884981-62885480	0.364302919504565	.	.
chr1	63176509	63177008	chr1	62884981	62885480	Ndufs1|chr1:62884981-62885480	0.364302919504565	.	.
chr1	63176509	63177008	chr1	62929460	62929959	Eef1b2|chr1:62929460-62929959	0.299925728596643	.	.
chr1	63176509	63177008	chr1	62929460	62929959	Ndufs1|chr1:62929460-62929959	0.299925728596643	.	.
chr1	63176509	63177008	chr1	63153005	63153504	Eef1b2|chr1:63153005-63153504	0.353207271999959	.	.
chr1	63176509	63177008	chr1	63153005	63153504	Ndufs1|chr1:63153005-63153504	0.353207271999959	.	.
chr1	63176509	63177008	chr1	63381249	63381748	Eef1b2|chr1:63381249-63381748	0.271766125079045	.	.
chr1	63176509	63177008	chr1	63381249	63381748	Ndufs1|chr1:63381249-63381748	0.271766125079045	.	.
chr1	63445105	63445604	chr1	63459865	63460364	Adam23|chr1:63459865-63460364	0.301729009932556	.	.
chr1	63445105	63445604	chr1	63502478	63502977	Adam23|chr1:63502478-63502977	0.463010369872595	.	.
chr1	63445105	63445604	chr1	63566396	63566895	Adam23|chr1:63566396-63566895	0.412229059368526	.	.
chr1	63445105	63445604	chr1	63668754	63669253	Adam23|chr1:63668754-63669253	0.276517534638656	.	.
chr1	63445671	63446170	chr1	63132168	63132667	Adam23|chr1:63132168-63132667	0.383066410920439	.	.
chr1	63445671	63446170	chr1	63203844	63204343	Adam23|chr1:63203844-63204343	0.25562976413399	.	.
chr1	63445671	63446170	chr1	63256075	63256574	Adam23|chr1:63256075-63256574	0.354145423782616	.	.
chr1	63445671	63446170	chr1	63293898	63294397	Adam23|chr1:63293898-63294397	0.369799036520917	.	.
chr1	63445671	63446170	chr1	63381249	63381748	Adam23|chr1:63381249-63381748	0.253797775759501	.	.
chr1	63445671	63446170	chr1	63720114	63720613	Adam23|chr1:63720114-63720613	0.259409127062876	.	.
chr1	63729868	63730367	chr1	63256075	63256574	Fastkd2|chr1:63256075-63256574	0.297565876835526	.	.
chr1	63729868	63730367	chr1	63256075	63256574	Mdh1b|chr1:63256075-63256574	0.297565876835526	.	.
chr1	63729868	63730367	chr1	63490973	63491472	Fastkd2|chr1:63490973-63491472	0.478663770072252	.	.
chr1	63729868	63730367	chr1	63490973	63491472	Mdh1b|chr1:63490973-63491472	0.478663770072252	.	.
chr1	63729868	63730367	chr1	63573369	63573868	Fastkd2|chr1:63573369-63573868	0.428165467446281	.	.
chr1	63729868	63730367	chr1	63573369	63573868	Mdh1b|chr1:63573369-63573868	0.428165467446281	.	.
chr1	63964419	63964918	chr1	63655185	63655684	Gm13749|chr1:63655185-63655684	0.325519502553165	.	.
chr1	63964419	63964918	chr1	63851513	63852012	Gm13749|chr1:63851513-63852012	0.314529133346559	.	.
chr1	63964419	63964918	chr1	63871757	63872256	Gm13749|chr1:63871757-63872256	0.473747901176112	.	.
chr1	63964419	63964918	chr1	63899560	63900059	Gm13749|chr1:63899560-63900059	0.411755759489232	.	.
chr1	63964419	63964918	chr1	63973374	63973873	Gm13749|chr1:63973374-63973873	0.313178698446681	.	.
chr1	64121506	64122005	chr1	64121000	64121499	Klf7|chr1:64121000-64121499	0.597007155275521	.	.
chr1	64121506	64122005	chr1	64143794	64144293	Klf7|chr1:64143794-64144293	0.350082955949994	.	.
chr1	64121506	64122005	chr1	64193486	64193985	Klf7|chr1:64193486-64193985	0.272925941760535	.	.
chr1	64121506	64122005	chr1	64284639	64285138	Klf7|chr1:64284639-64285138	0.390148596423159	.	.
chr1	64121506	64122005	chr1	64374687	64375186	Klf7|chr1:64374687-64375186	0.335681187540149	.	.
chr1	64122089	64122588	chr1	64055873	64056372	Klf7|chr1:64055873-64056372	0.550028075655238	.	.
chr1	64122089	64122588	chr1	64055873	64056372	Klf7|chr1:64055873-64056372	0.550028075655239	.	.
chr1	64122089	64122588	chr1	64121000	64121499	Klf7|chr1:64121000-64121499	0.320693597858877	.	.
chr1	64122089	64122588	chr1	64226173	64226672	Klf7|chr1:64226173-64226672	0.259821004758786	.	.
chr1	64122089	64122588	chr1	64341507	64342006	Klf7|chr1:64341507-64342006	0.279753020987913	.	.
chr1	64122089	64122588	chr1	64463827	64464326	Klf7|chr1:64463827-64464326	0.381280727100392	.	.
chr1	64302882	64303381	chr1	64144312	64144811	Gm28981|chr1:64144312-64144811	0.332570345014625	.	.
chr1	64302882	64303381	chr1	64193486	64193985	Gm28981|chr1:64193486-64193985	0.482114234714207	.	.
chr1	64302882	64303381	chr1	64447980	64448479	Gm28981|chr1:64447980-64448479	0.350461396487144	.	.
chr1	64302882	64303381	chr1	64509644	64510143	Gm28981|chr1:64509644-64510143	0.312929732556418	.	.
chr1	64302882	64303381	chr1	64717480	64717979	Gm28981|chr1:64717480-64717979	0.493344842466662	.	.
chr1	64532547	64533046	chr1	64445949	64446448	Creb1|chr1:64445949-64446448	0.455423045488398	.	.
chr1	64532547	64533046	chr1	64463827	64464326	Creb1|chr1:64463827-64464326	0.511519497428821	.	.
chr1	64532547	64533046	chr1	64613378	64613877	Creb1|chr1:64613378-64613877	0.516787756802633	.	.
chr1	64532547	64533046	chr1	64633168	64633667	Creb1|chr1:64633168-64633667	0.487489436305651	.	.
chr1	64532547	64533046	chr1	64657795	64658294	Creb1|chr1:64657795-64658294	0.27553566044479	.	.
chr1	64532547	64533046	chr1	64982322	64982821	Creb1|chr1:64982322-64982821	0.549190926758449	.	.
chr1	64532547	64533046	chr1	64982322	64982821	Creb1|chr1:64982322-64982821	0.54919092675845	.	.
chr1	64616950	64617449	chr1	64447980	64448479	Gm28982|chr1:64447980-64448479	0.401050668478859	.	.
chr1	64616950	64617449	chr1	64447980	64448479	Mettl21a|chr1:64447980-64448479	0.401050668478859	.	.
chr1	64616950	64617449	chr1	64509644	64510143	Gm28982|chr1:64509644-64510143	0.32827513194695	.	.
chr1	64616950	64617449	chr1	64509644	64510143	Mettl21a|chr1:64509644-64510143	0.32827513194695	.	.
chr1	64616950	64617449	chr1	64711931	64712430	Gm28982|chr1:64711931-64712430	0.288040388111051	.	.
chr1	64616950	64617449	chr1	64711931	64712430	Gm28982|chr1:64711931-64712430	0.288040388111052	.	.
chr1	64616950	64617449	chr1	64711931	64712430	Mettl21a|chr1:64711931-64712430	0.288040388111051	.	.
chr1	64616950	64617449	chr1	64711931	64712430	Mettl21a|chr1:64711931-64712430	0.288040388111052	.	.
chr1	64616950	64617449	chr1	64717480	64717979	Gm28982|chr1:64717480-64717979	0.257332707609144	.	.
chr1	64616950	64617449	chr1	64717480	64717979	Mettl21a|chr1:64717480-64717979	0.257332707609144	.	.
chr1	64616950	64617449	chr1	64854340	64854839	Gm28982|chr1:64854340-64854839	0.261079611355454	.	.
chr1	64616950	64617449	chr1	64854340	64854839	Mettl21a|chr1:64854340-64854839	0.261079611355454	.	.
chr1	64616950	64617449	chr1	64885199	64885698	Gm28982|chr1:64885199-64885698	0.317308049331031	.	.
chr1	64616950	64617449	chr1	64885199	64885698	Mettl21a|chr1:64885199-64885698	0.317308049331031	.	.
chr1	64616950	64617449	chr1	64918638	64919137	Gm28982|chr1:64918638-64919137	0.332377324694777	.	.
chr1	64616950	64617449	chr1	64918638	64919137	Mettl21a|chr1:64918638-64919137	0.332377324694777	.	.
chr1	64616950	64617449	chr1	64919149	64919648	Gm28982|chr1:64919149-64919648	0.389582867273818	.	.
chr1	64616950	64617449	chr1	64919149	64919648	Mettl21a|chr1:64919149-64919648	0.389582867273818	.	.
chr1	64616950	64617449	chr1	64978383	64978882	Gm28982|chr1:64978383-64978882	0.425102027557589	.	.
chr1	64616950	64617449	chr1	64978383	64978882	Mettl21a|chr1:64978383-64978882	0.425102027557589	.	.
chr1	64617495	64617994	chr1	64284639	64285138	Gm28982|chr1:64284639-64285138	0.255080388363073	.	.
chr1	64617495	64617994	chr1	64284639	64285138	Gm28982|chr1:64284639-64285138	0.255080388363074	.	.
chr1	64617495	64617994	chr1	64284639	64285138	Mettl21a|chr1:64284639-64285138	0.255080388363073	.	.
chr1	64617495	64617994	chr1	64284639	64285138	Mettl21a|chr1:64284639-64285138	0.255080388363074	.	.
chr1	64617495	64617994	chr1	64621019	64621518	Gm28982|chr1:64621019-64621518	0.385102120787273	.	.
chr1	64617495	64617994	chr1	64621019	64621518	Mettl21a|chr1:64621019-64621518	0.385102120787273	.	.
chr1	64617495	64617994	chr1	64978383	64978882	Gm28982|chr1:64978383-64978882	0.258330830899301	.	.
chr1	64617495	64617994	chr1	64978383	64978882	Mettl21a|chr1:64978383-64978882	0.258330830899301	.	.
chr1	64690474	64690973	chr1	64290635	64291134	2810408I11Rik|chr1:64290635-64291134	0.300076394565635	.	.
chr1	64690474	64690973	chr1	64290635	64291134	Ccnyl1|chr1:64290635-64291134	0.300076394565635	.	.
chr1	64690474	64690973	chr1	64613378	64613877	2810408I11Rik|chr1:64613378-64613877	0.280904375743529	.	.
chr1	64690474	64690973	chr1	64613378	64613877	Ccnyl1|chr1:64613378-64613877	0.280904375743529	.	.
chr1	64690474	64690973	chr1	64633168	64633667	2810408I11Rik|chr1:64633168-64633667	0.341318107504426	.	.
chr1	64690474	64690973	chr1	64633168	64633667	Ccnyl1|chr1:64633168-64633667	0.341318107504426	.	.
chr1	64690474	64690973	chr1	64982322	64982821	2810408I11Rik|chr1:64982322-64982821	0.278265149324266	.	.
chr1	64690474	64690973	chr1	64982322	64982821	Ccnyl1|chr1:64982322-64982821	0.278265149324266	.	.
chr1	64691008	64691507	chr1	64924290	64924789	2810408I11Rik|chr1:64924290-64924789	0.283955023117932	.	.
chr1	64691008	64691507	chr1	64924290	64924789	Ccnyl1|chr1:64924290-64924789	0.283955023117932	.	.
chr1	64737642	64738141	chr1	64445949	64446448	Fzd5|chr1:64445949-64446448	0.26732655650585	.	.
chr1	64737642	64738141	chr1	64633168	64633667	Fzd5|chr1:64633168-64633667	0.284287308468406	.	.
chr1	64737642	64738141	chr1	64982322	64982821	Fzd5|chr1:64982322-64982821	0.297818602734363	.	.
chr1	64956569	64957068	chr1	64613378	64613877	Plekhm3|chr1:64613378-64613877	0.252710812940041	.	.
chr1	64956569	64957068	chr1	64633168	64633667	Plekhm3|chr1:64633168-64633667	0.320815405122141	.	.
chr1	64956569	64957068	chr1	64657795	64658294	Plekhm3|chr1:64657795-64658294	0.30273901254343	.	.
chr1	64956569	64957068	chr1	64791706	64792205	Plekhm3|chr1:64791706-64792205	0.308359675791721	.	.
chr1	64956569	64957068	chr1	64982322	64982821	Plekhm3|chr1:64982322-64982821	0.279063412321387	.	.
chr1	65122893	65123392	chr1	64982322	64982821	D630023F18Rik|chr1:64982322-64982821	0.495237177583593	.	.
chr1	65122893	65123392	chr1	65333902	65334401	D630023F18Rik|chr1:65333902-65334401	0.518970782014208	.	.
chr1	65186396	65186895	chr1	64978383	64978882	Idh1|chr1:64978383-64978882	0.309401175921943	.	.
chr1	65186396	65186895	chr1	64978383	64978882	Pikfyve|chr1:64978383-64978882	0.309401175921943	.	.
chr1	65186396	65186895	chr1	65111968	65112467	Idh1|chr1:65111968-65112467	0.399289149144947	.	.
chr1	65186396	65186895	chr1	65111968	65112467	Pikfyve|chr1:65111968-65112467	0.399289149144947	.	.
chr1	66174880	66175379	chr1	66460802	66461301	Map2|chr1:66460802-66461301	0.359093871009927	.	.
chr1	66467921	66468420	chr1	66323426	66323925	Unc80|chr1:66323426-66323925	0.289055045435382	.	.
chr1	66816734	66817233	chr1	66614979	66615478	Kansl1l|chr1:66614979-66615478	0.262029301208149	.	.
chr1	66816734	66817233	chr1	67183506	67184005	Kansl1l|chr1:67183506-67184005	0.313691908008024	.	.
chr1	66817441	66817940	chr1	66607255	66607754	Kansl1l|chr1:66607255-66607754	0.280012870161554	.	.
chr1	66817441	66817940	chr1	66934795	66935294	Kansl1l|chr1:66934795-66935294	0.293089148226215	.	.
chr1	67038596	67039095	chr1	67181101	67181600	Lancl1|chr1:67181101-67181600	0.299644123722517	.	.
chr1	69106800	69107299	chr1	68762366	68762865	Gm16076|chr1:68762366-68762865	0.494015217513511	.	.
chr1	69106800	69107299	chr1	69085755	69086254	Gm16076|chr1:69085755-69086254	0.243878722501515	.	.
chr1	69106800	69107299	chr1	69123856	69124355	Gm16076|chr1:69123856-69124355	0.245982001567092	.	.
chr1	69106800	69107299	chr1	69186402	69186901	Gm16076|chr1:69186402-69186901	0.299570437402739	.	.
chr1	69687151	69687650	chr1	69331656	69332155	Ikzf2|chr1:69331656-69332155	0.422298989863627	.	.
chr1	69687151	69687650	chr1	69404763	69405262	Ikzf2|chr1:69404763-69405262	0.590342871747881	.	.
chr1	69687151	69687650	chr1	69436309	69436808	Ikzf2|chr1:69436309-69436808	0.27663680281061	.	.
chr1	69687151	69687650	chr1	69708548	69709047	Ikzf2|chr1:69708548-69709047	0.649000536700927	.	.
chr1	70725497	70725996	chr1	70434172	70434671	Vwc2l|chr1:70434172-70434671	0.446646428565887	.	.
chr1	70725497	70725996	chr1	70684750	70685249	Vwc2l|chr1:70684750-70685249	0.358468124474614	.	.
chr1	70725497	70725996	chr1	70716247	70716746	Vwc2l|chr1:70716247-70716746	0.460237276993448	.	.
chr1	70725497	70725996	chr1	70884004	70884503	Vwc2l|chr1:70884004-70884503	0.37293974642603	.	.
chr1	70725497	70725996	chr1	70967647	70968146	Vwc2l|chr1:70967647-70968146	0.494940559457501	.	.
chr1	71102248	71102747	chr1	71341362	71341861	Bard1|chr1:71341362-71341861	0.346327307937316	.	.
chr1	71102861	71103360	chr1	70855800	70856299	Bard1|chr1:70855800-70856299	0.288962743682832	.	.
chr1	71556874	71557373	chr1	71722408	71722907	Atic|chr1:71722408-71722907	0.259025290354751	.	.
chr1	71557407	71557906	chr1	71291495	71291994	Atic|chr1:71291495-71291994	0.249741646281228	.	.
chr1	71557407	71557906	chr1	71404101	71404600	Atic|chr1:71404101-71404600	0.412390467193423	.	.
chr1	71557407	71557906	chr1	71484725	71485224	Atic|chr1:71484725-71485224	0.241100261968941	.	.
chr1	71557407	71557906	chr1	71881091	71881590	Atic|chr1:71881091-71881590	0.242784941798084	.	.
chr1	71557407	71557906	chr1	71893538	71894037	Atic|chr1:71893538-71894037	0.259335052449904	.	.
chr1	72211757	72212256	chr1	72254545	72255044	Mreg|chr1:72254545-72255044	0.442008521581208	.	.
chr1	72211757	72212256	chr1	72372565	72373064	Mreg|chr1:72372565-72373064	0.268245267852026	.	.
chr1	72212372	72212871	chr1	71848626	71849125	Mreg|chr1:71848626-71849125	0.443148759692137	.	.
chr1	72284104	72284603	chr1	72079106	72079605	Pecr|chr1:72079106-72079605	0.472826473202019	.	.
chr1	72284104	72284603	chr1	72079106	72079605	Tmem169|chr1:72079106-72079605	0.472826473202019	.	.
chr1	72284104	72284603	chr1	72254025	72254524	Pecr|chr1:72254025-72254524	0.262577371219412	.	.
chr1	72284104	72284603	chr1	72254025	72254524	Tmem169|chr1:72254025-72254524	0.262577371219412	.	.
chr1	72284104	72284603	chr1	72254545	72255044	Pecr|chr1:72254545-72255044	0.379887404349412	.	.
chr1	72284104	72284603	chr1	72254545	72255044	Tmem169|chr1:72254545-72255044	0.379887404349412	.	.
chr1	72284104	72284603	chr1	72406575	72407074	Pecr|chr1:72406575-72407074	0.263144775859021	.	.
chr1	72284104	72284603	chr1	72406575	72407074	Tmem169|chr1:72406575-72407074	0.263144775859021	.	.
chr1	72307199	72307698	chr1	72002354	72002853	Xrcc5|chr1:72002354-72002853	0.245766857765263	.	.
chr1	72307199	72307698	chr1	72123622	72124121	Xrcc5|chr1:72123622-72124121	0.351251651024656	.	.
chr1	72307199	72307698	chr1	72187799	72188298	Xrcc5|chr1:72187799-72188298	0.301690672467788	.	.
chr1	72307199	72307698	chr1	72236179	72236678	Xrcc5|chr1:72236179-72236678	0.250193426921129	.	.
chr1	72307199	72307698	chr1	72244220	72244719	Xrcc5|chr1:72244220-72244719	0.247595521181224	.	.
chr1	72307199	72307698	chr1	72739525	72740024	Xrcc5|chr1:72739525-72740024	0.323205779098656	.	.
chr1	72536972	72537471	chr1	72295669	72296168	March4|chr1:72295669-72296168	0.308486982116301	.	.
chr1	72536972	72537471	chr1	72336759	72337258	March4|chr1:72336759-72337258	0.55246009505408	.	.
chr1	72536972	72537471	chr1	72418831	72419330	March4|chr1:72418831-72419330	0.39261507109198	.	.
chr1	72536972	72537471	chr1	72586500	72586999	March4|chr1:72586500-72586999	0.282733593425062	.	.
chr1	72536972	72537471	chr1	72593369	72593868	March4|chr1:72593369-72593868	0.386672225259807	.	.
chr1	72536972	72537471	chr1	72612151	72612650	March4|chr1:72612151-72612650	0.268360835458541	.	.
chr1	72536972	72537471	chr1	72739525	72740024	March4|chr1:72739525-72740024	0.395261798146638	.	.
chr1	72536972	72537471	chr1	72810223	72810722	March4|chr1:72810223-72810722	0.535151712820453	.	.
chr1	72640885	72641384	chr1	72439182	72439681	Gm39662|chr1:72439182-72439681	0.261021045082744	.	.
chr1	72640885	72641384	chr1	72870991	72871490	Gm39662|chr1:72870991-72871490	0.241865293865319	.	.
chr1	72710446	72710945	chr1	72578268	72578767	Rpl37a|chr1:72578268-72578767	0.323221896336342	.	.
chr1	72710446	72710945	chr1	72586500	72586999	Rpl37a|chr1:72586500-72586999	0.242558487310367	.	.
chr1	72710446	72710945	chr1	72870991	72871490	Rpl37a|chr1:72870991-72871490	0.341302523244025	.	.
chr1	72711014	72711513	chr1	72295669	72296168	Rpl37a|chr1:72295669-72296168	0.244574457182763	.	.
chr1	74236196	74236695	chr1	74043016	74043515	Arpc2|chr1:74043016-74043515	0.330512083870438	.	.
chr1	74236196	74236695	chr1	74043016	74043515	Arpc2|chr1:74043016-74043515	0.330512083870439	.	.
chr1	74236196	74236695	chr1	74122146	74122645	Arpc2|chr1:74122146-74122645	0.436708541892173	.	.
chr1	74284057	74284556	chr1	74043016	74043515	Aamp|chr1:74043016-74043515	0.414145867210447	.	.
chr1	74284057	74284556	chr1	74043016	74043515	Pnkd|chr1:74043016-74043515	0.414145867210447	.	.
chr1	74284057	74284556	chr1	74122146	74122645	Aamp|chr1:74122146-74122645	0.467241821724086	.	.
chr1	74284057	74284556	chr1	74122146	74122645	Pnkd|chr1:74122146-74122645	0.467241821724086	.	.
chr1	74284057	74284556	chr1	74397909	74398408	Aamp|chr1:74397909-74398408	0.266393254317421	.	.
chr1	74284057	74284556	chr1	74397909	74398408	Pnkd|chr1:74397909-74398408	0.266393254317421	.	.
chr1	74284588	74285087	chr1	74240355	74240854	Aamp|chr1:74240355-74240854	0.307284081797889	.	.
chr1	74284588	74285087	chr1	74240355	74240854	Pnkd|chr1:74240355-74240854	0.307284081797889	.	.
chr1	74284588	74285087	chr1	74332262	74332761	Aamp|chr1:74332262-74332761	0.401211511353086	.	.
chr1	74284588	74285087	chr1	74332262	74332761	Pnkd|chr1:74332262-74332761	0.401211511353086	.	.
chr1	74284588	74285087	chr1	74397909	74398408	Aamp|chr1:74397909-74398408	0.259705712136672	.	.
chr1	74284588	74285087	chr1	74397909	74398408	Pnkd|chr1:74397909-74398408	0.259705712136672	.	.
chr1	74295004	74295503	chr1	74043016	74043515	Gm29358|chr1:74043016-74043515	0.297906345929952	.	.
chr1	74295004	74295503	chr1	74122146	74122645	Gm29358|chr1:74122146-74122645	0.517975218077436	.	.
chr1	74295004	74295503	chr1	74197727	74198226	Gm29358|chr1:74197727-74198226	0.241150276087927	.	.
chr1	74295004	74295503	chr1	74452541	74453040	Gm29358|chr1:74452541-74453040	0.256796909378746	.	.
chr1	74295625	74296124	chr1	74043016	74043515	Gm29358|chr1:74043016-74043515	0.405885467513273	.	.
chr1	74295625	74296124	chr1	74122146	74122645	Gm29358|chr1:74122146-74122645	0.52964233497612	.	.
chr1	74295625	74296124	chr1	74452541	74453040	Gm29358|chr1:74452541-74453040	0.349199234756025	.	.
chr1	74361763	74362262	chr1	74043016	74043515	Catip|chr1:74043016-74043515	0.324400496796204	.	.
chr1	74361763	74362262	chr1	74122146	74122645	Catip|chr1:74122146-74122645	0.442240541039067	.	.
chr1	74361763	74362262	chr1	74313260	74313759	Catip|chr1:74313260-74313759	0.348598153112052	.	.
chr1	74361763	74362262	chr1	74368126	74368625	Catip|chr1:74368126-74368625	0.319056276155778	.	.
chr1	74361763	74362262	chr1	74452541	74453040	Catip|chr1:74452541-74453040	0.328705230024015	.	.
chr1	74362302	74362801	chr1	74207838	74208337	Catip|chr1:74207838-74208337	0.390639941716724	.	.
chr1	74362302	74362801	chr1	74397909	74398408	Catip|chr1:74397909-74398408	0.325148746026091	.	.
chr1	74362302	74362801	chr1	74439093	74439592	Catip|chr1:74439093-74439592	0.278142407229187	.	.
chr1	74391301	74391800	chr1	74197727	74198226	Ctdsp1|chr1:74197727-74198226	0.458566705574215	.	.
chr1	74391301	74391800	chr1	74240355	74240854	Ctdsp1|chr1:74240355-74240854	0.294882867020153	.	.
chr1	74391301	74391800	chr1	74332262	74332761	Ctdsp1|chr1:74332262-74332761	0.40262901466138	.	.
chr1	74391301	74391800	chr1	74332815	74333314	Ctdsp1|chr1:74332815-74333314	0.418068593367771	.	.
chr1	74391301	74391800	chr1	74437955	74438454	Ctdsp1|chr1:74437955-74438454	0.296092713697095	.	.
chr1	74505730	74506229	chr1	74342139	74342638	Cnot9|chr1:74342139-74342638	0.292991394064913	.	.
chr1	74505730	74506229	chr1	74452541	74453040	Cnot9|chr1:74452541-74453040	0.244950338842826	.	.
chr1	74505730	74506229	chr1	74824729	74825228	Cnot9|chr1:74824729-74825228	0.277803988620516	.	.
chr1	74505730	74506229	chr1	74843117	74843616	Cnot9|chr1:74843117-74843616	0.363508886651753	.	.
chr1	74587962	74588461	chr1	74303949	74304448	Bcs1l|chr1:74303949-74304448	0.343561111765917	.	.
chr1	74587962	74588461	chr1	74303949	74304448	Zfp142|chr1:74303949-74304448	0.343561111765917	.	.
chr1	74587962	74588461	chr1	74397348	74397847	Bcs1l|chr1:74397348-74397847	0.33396445686415	.	.
chr1	74587962	74588461	chr1	74397348	74397847	Zfp142|chr1:74397348-74397847	0.33396445686415	.	.
chr1	74587962	74588461	chr1	74397909	74398408	Bcs1l|chr1:74397909-74398408	0.476438016599998	.	.
chr1	74587962	74588461	chr1	74397909	74398408	Zfp142|chr1:74397909-74398408	0.476438016599998	.	.
chr1	74587962	74588461	chr1	74439093	74439592	Bcs1l|chr1:74439093-74439592	0.293371371201806	.	.
chr1	74587962	74588461	chr1	74439093	74439592	Zfp142|chr1:74439093-74439592	0.293371371201806	.	.
chr1	74587962	74588461	chr1	74806952	74807451	Bcs1l|chr1:74806952-74807451	0.336651782545435	.	.
chr1	74587962	74588461	chr1	74806952	74807451	Zfp142|chr1:74806952-74807451	0.336651782545435	.	.
chr1	74587962	74588461	chr1	74816731	74817230	Bcs1l|chr1:74816731-74817230	0.272700802511471	.	.
chr1	74587962	74588461	chr1	74816731	74817230	Zfp142|chr1:74816731-74817230	0.272700802511471	.	.
chr1	74601175	74601674	chr1	74303434	74303933	Rnf25|chr1:74303434-74303933	0.271109948915499	.	.
chr1	74601175	74601674	chr1	74303434	74303933	Stk36|chr1:74303434-74303933	0.271109948915499	.	.
chr1	74601175	74601674	chr1	74332262	74332761	Rnf25|chr1:74332262-74332761	0.308408785090286	.	.
chr1	74601175	74601674	chr1	74332262	74332761	Stk36|chr1:74332262-74332761	0.308408785090286	.	.
chr1	74601175	74601674	chr1	74806952	74807451	Rnf25|chr1:74806952-74807451	0.276392643083999	.	.
chr1	74601175	74601674	chr1	74806952	74807451	Stk36|chr1:74806952-74807451	0.276392643083999	.	.
chr1	74601175	74601674	chr1	74808065	74808564	Rnf25|chr1:74808065-74808564	0.316940127872214	.	.
chr1	74601175	74601674	chr1	74808065	74808564	Stk36|chr1:74808065-74808564	0.316940127872214	.	.
chr1	74601175	74601674	chr1	74815631	74816130	Rnf25|chr1:74815631-74816130	0.321119796184654	.	.
chr1	74601175	74601674	chr1	74815631	74816130	Stk36|chr1:74815631-74816130	0.321119796184654	.	.
chr1	74601175	74601674	chr1	74858307	74858806	Rnf25|chr1:74858307-74858806	0.323440310960717	.	.
chr1	74601175	74601674	chr1	74858307	74858806	Stk36|chr1:74858307-74858806	0.323440310960717	.	.
chr1	74661495	74661994	chr1	74799965	74800464	Ttll4|chr1:74799965-74800464	0.289146036628466	.	.
chr1	74661495	74661994	chr1	74800566	74801065	Ttll4|chr1:74800566-74801065	0.393128372190195	.	.
chr1	74850152	74850651	chr1	74799965	74800464	Gm16582|chr1:74799965-74800464	0.284386619029299	.	.
chr1	74850152	74850651	chr1	74800566	74801065	Gm16582|chr1:74800566-74801065	0.37724216070141	.	.
chr1	74850152	74850651	chr1	74808065	74808564	Gm16582|chr1:74808065-74808564	0.281774748746665	.	.
chr1	74850152	74850651	chr1	75001124	75001623	Gm16582|chr1:75001124-75001623	0.349241701749252	.	.
chr1	74854708	74855207	chr1	74816731	74817230	Cdk5r2|chr1:74816731-74817230	0.30577201129426	.	.
chr1	74935357	74935856	chr1	74806952	74807451	Cfap65|chr1:74806952-74807451	0.245417081209644	.	.
chr1	74935357	74935856	chr1	74815631	74816130	Cfap65|chr1:74815631-74816130	0.249008859403656	.	.
chr1	75124760	75125259	chr1	74839961	74840460	Nhej1|chr1:74839961-74840460	0.516588963925916	.	.
chr1	75124760	75125259	chr1	74843117	74843616	Nhej1|chr1:74843117-74843616	0.355044115981812	.	.
chr1	75124760	75125259	chr1	75052015	75052514	Nhej1|chr1:75052015-75052514	0.387561661650529	.	.
chr1	75124760	75125259	chr1	75292766	75293265	Nhej1|chr1:75292766-75293265	0.29269233690204	.	.
chr1	75124760	75125259	chr1	75445116	75445615	Nhej1|chr1:75445116-75445615	0.296543295420277	.	.
chr1	75124760	75125259	chr1	75458368	75458867	Nhej1|chr1:75458368-75458867	0.276235495589402	.	.
chr1	75124760	75125259	chr1	75487834	75488333	Nhej1|chr1:75487834-75488333	0.251598644451853	.	.
chr1	75142499	75142998	chr1	74806444	74806943	Cnppd1|chr1:74806444-74806943	0.472172982737753	.	.
chr1	75142499	75142998	chr1	74806444	74806943	Retreg2|chr1:74806444-74806943	0.472172982737753	.	.
chr1	75142499	75142998	chr1	74806952	74807451	Cnppd1|chr1:74806952-74807451	0.431528130024373	.	.
chr1	75142499	75142998	chr1	74806952	74807451	Retreg2|chr1:74806952-74807451	0.431528130024373	.	.
chr1	75142499	75142998	chr1	74839961	74840460	Cnppd1|chr1:74839961-74840460	0.283240443582199	.	.
chr1	75142499	75142998	chr1	74839961	74840460	Retreg2|chr1:74839961-74840460	0.283240443582199	.	.
chr1	75142499	75142998	chr1	75052015	75052514	Cnppd1|chr1:75052015-75052514	0.40767151072617	.	.
chr1	75142499	75142998	chr1	75052015	75052514	Retreg2|chr1:75052015-75052514	0.40767151072617	.	.
chr1	75142499	75142998	chr1	75282920	75283419	Cnppd1|chr1:75282920-75283419	0.340673992236802	.	.
chr1	75142499	75142998	chr1	75282920	75283419	Retreg2|chr1:75282920-75283419	0.340673992236802	.	.
chr1	75142499	75142998	chr1	75445116	75445615	Cnppd1|chr1:75445116-75445615	0.297824252687495	.	.
chr1	75142499	75142998	chr1	75445116	75445615	Retreg2|chr1:75445116-75445615	0.297824252687495	.	.
chr1	75142499	75142998	chr1	75487834	75488333	Cnppd1|chr1:75487834-75488333	0.376132841410404	.	.
chr1	75142499	75142998	chr1	75487834	75488333	Retreg2|chr1:75487834-75488333	0.376132841410404	.	.
chr1	75168424	75168923	chr1	74808065	74808564	Zfand2b|chr1:74808065-74808564	0.276274312115479	.	.
chr1	75168424	75168923	chr1	75052015	75052514	Zfand2b|chr1:75052015-75052514	0.568328889965104	.	.
chr1	75168424	75168923	chr1	75487834	75488333	Zfand2b|chr1:75487834-75488333	0.313454185621985	.	.
chr1	75180079	75180578	chr1	74839961	74840460	Abcb6|chr1:74839961-74840460	0.509675156407574	.	.
chr1	75180079	75180578	chr1	74843117	74843616	Abcb6|chr1:74843117-74843616	0.404787354497586	.	.
chr1	75180079	75180578	chr1	75052015	75052514	Abcb6|chr1:75052015-75052514	0.31904021446941	.	.
chr1	75180079	75180578	chr1	75263237	75263736	Abcb6|chr1:75263237-75263736	0.249997563418192	.	.
chr1	75191753	75192252	chr1	74806952	74807451	Ankzf1|chr1:74806952-74807451	0.431703046582411	.	.
chr1	75191753	75192252	chr1	74806952	74807451	Atg9a|chr1:74806952-74807451	0.431703046582411	.	.
chr1	75191753	75192252	chr1	74815631	74816130	Ankzf1|chr1:74815631-74816130	0.337274316078239	.	.
chr1	75191753	75192252	chr1	74815631	74816130	Atg9a|chr1:74815631-74816130	0.337274316078239	.	.
chr1	75191753	75192252	chr1	74839961	74840460	Ankzf1|chr1:74839961-74840460	0.503600756977392	.	.
chr1	75191753	75192252	chr1	74839961	74840460	Atg9a|chr1:74839961-74840460	0.503600756977392	.	.
chr1	75191753	75192252	chr1	74843117	74843616	Ankzf1|chr1:74843117-74843616	0.397691152618357	.	.
chr1	75191753	75192252	chr1	74843117	74843616	Atg9a|chr1:74843117-74843616	0.397691152618357	.	.
chr1	75191753	75192252	chr1	75052015	75052514	Ankzf1|chr1:75052015-75052514	0.531865347113512	.	.
chr1	75191753	75192252	chr1	75052015	75052514	Atg9a|chr1:75052015-75052514	0.531865347113512	.	.
chr1	75191753	75192252	chr1	75218312	75218811	Ankzf1|chr1:75218312-75218811	0.290420049057923	.	.
chr1	75191753	75192252	chr1	75218312	75218811	Atg9a|chr1:75218312-75218811	0.290420049057923	.	.
chr1	75191753	75192252	chr1	75292766	75293265	Ankzf1|chr1:75292766-75293265	0.343325889962095	.	.
chr1	75191753	75192252	chr1	75292766	75293265	Atg9a|chr1:75292766-75293265	0.343325889962095	.	.
chr1	75191753	75192252	chr1	75445116	75445615	Ankzf1|chr1:75445116-75445615	0.253371324242341	.	.
chr1	75191753	75192252	chr1	75445116	75445615	Atg9a|chr1:75445116-75445615	0.253371324242341	.	.
chr1	75191753	75192252	chr1	75487834	75488333	Ankzf1|chr1:75487834-75488333	0.313855630463699	.	.
chr1	75191753	75192252	chr1	75487834	75488333	Atg9a|chr1:75487834-75488333	0.313855630463699	.	.
chr1	75210546	75211045	chr1	74799965	74800464	Glb1l|chr1:74799965-74800464	0.341900735963874	.	.
chr1	75210546	75211045	chr1	74799965	74800464	Stk16|chr1:74799965-74800464	0.341900735963874	.	.
chr1	75210546	75211045	chr1	74800566	74801065	Glb1l|chr1:74800566-74801065	0.273841940224566	.	.
chr1	75210546	75211045	chr1	74800566	74801065	Stk16|chr1:74800566-74801065	0.273841940224566	.	.
chr1	75210546	75211045	chr1	74858307	74858806	Glb1l|chr1:74858307-74858806	0.341362501943	.	.
chr1	75210546	75211045	chr1	74858307	74858806	Stk16|chr1:74858307-74858806	0.341362501943	.	.
chr1	75210546	75211045	chr1	75263237	75263736	Glb1l|chr1:75263237-75263736	0.261186642602739	.	.
chr1	75210546	75211045	chr1	75263237	75263736	Stk16|chr1:75263237-75263736	0.261186642602739	.	.
chr1	75210546	75211045	chr1	75290547	75291046	Glb1l|chr1:75290547-75291046	0.358675365497911	.	.
chr1	75210546	75211045	chr1	75290547	75291046	Stk16|chr1:75290547-75291046	0.358675365497911	.	.
chr1	75210546	75211045	chr1	75487302	75487801	Glb1l|chr1:75487302-75487801	0.313798694127387	.	.
chr1	75210546	75211045	chr1	75487302	75487801	Stk16|chr1:75487302-75487801	0.313798694127387	.	.
chr1	75219086	75219585	chr1	74839961	74840460	Tuba4a|chr1:74839961-74840460	0.256322707894213	.	.
chr1	75236651	75237150	chr1	75263237	75263736	Dnajb2|chr1:75263237-75263736	0.295040613308183	.	.
chr1	75236651	75237150	chr1	75357963	75358462	Dnajb2|chr1:75357963-75358462	0.249576344714586	.	.
chr1	75264008	75264507	chr1	75445116	75445615	Ptprn|chr1:75445116-75445615	0.410095391174815	.	.
chr1	75264008	75264507	chr1	75559353	75559852	Ptprn|chr1:75559353-75559852	0.326898565014465	.	.
chr1	75264008	75264507	chr1	75704605	75705104	Ptprn|chr1:75704605-75705104	0.287132048988658	.	.
chr1	75316812	75317311	chr1	75263237	75263736	Dnpep|chr1:75263237-75263736	0.256266379445198	.	.
chr1	75317346	75317845	chr1	75052015	75052514	Dnpep|chr1:75052015-75052514	0.350352456514388	.	.
chr1	75317346	75317845	chr1	75218312	75218811	Dnpep|chr1:75218312-75218811	0.258705277462733	.	.
chr1	75317346	75317845	chr1	75292766	75293265	Dnpep|chr1:75292766-75293265	0.306173464307182	.	.
chr1	75317346	75317845	chr1	75445116	75445615	Dnpep|chr1:75445116-75445615	0.491890447465872	.	.
chr1	75317346	75317845	chr1	75559353	75559852	Dnpep|chr1:75559353-75559852	0.27470704395667	.	.
chr1	75317346	75317845	chr1	75704605	75705104	Dnpep|chr1:75704605-75705104	0.453334054957026	.	.
chr1	75435709	75436208	chr1	75263237	75263736	Gmppa|chr1:75263237-75263736	0.299854722968605	.	.
chr1	75435709	75436208	chr1	75458368	75458867	Gmppa|chr1:75458368-75458867	0.330660468431911	.	.
chr1	75435709	75436208	chr1	75559353	75559852	Gmppa|chr1:75559353-75559852	0.333785778629046	.	.
chr1	75478598	75479097	chr1	75218312	75218811	Chpf|chr1:75218312-75218811	0.310351951989747	.	.
chr1	75478598	75479097	chr1	75218312	75218811	Tmem198|chr1:75218312-75218811	0.310351951989747	.	.
chr1	75478598	75479097	chr1	75263237	75263736	Chpf|chr1:75263237-75263736	0.278426574674812	.	.
chr1	75478598	75479097	chr1	75263237	75263736	Tmem198|chr1:75263237-75263736	0.278426574674812	.	.
chr1	75478598	75479097	chr1	75292766	75293265	Chpf|chr1:75292766-75293265	0.417428716871788	.	.
chr1	75478598	75479097	chr1	75292766	75293265	Tmem198|chr1:75292766-75293265	0.417428716871788	.	.
chr1	75478598	75479097	chr1	75458368	75458867	Chpf|chr1:75458368-75458867	0.242470813716212	.	.
chr1	75478598	75479097	chr1	75458368	75458867	Tmem198|chr1:75458368-75458867	0.242470813716212	.	.
chr1	75479156	75479655	chr1	75289342	75289841	Chpf|chr1:75289342-75289841	0.251244621230057	.	.
chr1	75479156	75479655	chr1	75289342	75289841	Tmem198|chr1:75289342-75289841	0.251244621230057	.	.
chr1	75479156	75479655	chr1	75393088	75393587	Chpf|chr1:75393088-75393587	0.316507181802253	.	.
chr1	75479156	75479655	chr1	75393088	75393587	Tmem198|chr1:75393088-75393587	0.316507181802253	.	.
chr1	75479156	75479655	chr1	75393648	75394147	Chpf|chr1:75393648-75394147	0.322220220790567	.	.
chr1	75479156	75479655	chr1	75393648	75394147	Tmem198|chr1:75393648-75394147	0.322220220790567	.	.
chr1	75479156	75479655	chr1	75487302	75487801	Chpf|chr1:75487302-75487801	0.371826064481622	.	.
chr1	75479156	75479655	chr1	75487302	75487801	Tmem198|chr1:75487302-75487801	0.371826064481622	.	.
chr1	75479156	75479655	chr1	75588851	75589350	Chpf|chr1:75588851-75589350	0.343117264152526	.	.
chr1	75479156	75479655	chr1	75588851	75589350	Tmem198|chr1:75588851-75589350	0.343117264152526	.	.
chr1	75479156	75479655	chr1	75610446	75610945	Chpf|chr1:75610446-75610945	0.29299269837592	.	.
chr1	75479156	75479655	chr1	75610446	75610945	Tmem198|chr1:75610446-75610945	0.29299269837592	.	.
chr1	75479156	75479655	chr1	75728718	75729217	Chpf|chr1:75728718-75729217	0.539099710075192	.	.
chr1	75479156	75479655	chr1	75728718	75729217	Tmem198|chr1:75728718-75729217	0.539099710075192	.	.
chr1	75479156	75479655	chr1	75749159	75749658	Chpf|chr1:75749159-75749658	0.248890162934098	.	.
chr1	75479156	75479655	chr1	75749159	75749658	Tmem198|chr1:75749159-75749658	0.248890162934098	.	.
chr1	75479156	75479655	chr1	75749709	75750208	Chpf|chr1:75749709-75750208	0.383930447290646	.	.
chr1	75479156	75479655	chr1	75749709	75750208	Tmem198|chr1:75749709-75750208	0.383930447290646	.	.
chr1	75505376	75505875	chr1	75292766	75293265	Obsl1|chr1:75292766-75293265	0.444854897978455	.	.
chr1	75521240	75521739	chr1	75393088	75393587	Stk11ip|chr1:75393088-75393587	0.41155141919311	.	.
chr1	75521240	75521739	chr1	75393648	75394147	Stk11ip|chr1:75393648-75394147	0.260785622905117	.	.
chr1	75521240	75521739	chr1	75487302	75487801	Stk11ip|chr1:75487302-75487801	0.349816587567605	.	.
chr1	75521240	75521739	chr1	75582243	75582742	Stk11ip|chr1:75582243-75582742	0.278705447385238	.	.
chr1	75521240	75521739	chr1	75610446	75610945	Stk11ip|chr1:75610446-75610945	0.398451198830281	.	.
chr1	75521240	75521739	chr1	75728718	75729217	Stk11ip|chr1:75728718-75729217	0.308389710241361	.	.
chr1	75521240	75521739	chr1	75749709	75750208	Stk11ip|chr1:75749709-75750208	0.294624798446698	.	.
chr1	75521240	75521739	chr1	75771017	75771516	Stk11ip|chr1:75771017-75771516	0.402132809551451	.	.
chr1	75546261	75546760	chr1	75263237	75263736	Slc4a3|chr1:75263237-75263736	0.380347785243341	.	.
chr1	75546261	75546760	chr1	75458368	75458867	Slc4a3|chr1:75458368-75458867	0.289906438677715	.	.
chr1	75546261	75546760	chr1	75559353	75559852	Slc4a3|chr1:75559353-75559852	0.313040473220076	.	.
chr1	76420505	76421004	chr1	76219388	76219887	Gm29069|chr1:76219388-76219887	0.49614430329948	.	.
chr1	76420505	76421004	chr1	76538264	76538763	Gm29069|chr1:76538264-76538763	0.256685193406507	.	.
chr1	76420505	76421004	chr1	76660126	76660625	Gm29069|chr1:76660126-76660625	0.391559674766458	.	.
chr1	77027546	77028045	chr1	76835067	76835566	Gm816|chr1:76835067-76835566	0.465294124361566	.	.
chr1	77514939	77515438	chr1	77272541	77273040	Epha4|chr1:77272541-77273040	0.421921676310604	.	.
chr1	77514939	77515438	chr1	77272541	77273040	Gm28386|chr1:77272541-77273040	0.421921676310604	.	.
chr1	77514939	77515438	chr1	77568678	77569177	Epha4|chr1:77568678-77569177	0.343064374629089	.	.
chr1	77514939	77515438	chr1	77568678	77569177	Gm28386|chr1:77568678-77569177	0.343064374629089	.	.
chr1	77514939	77515438	chr1	77771823	77772322	Epha4|chr1:77771823-77772322	0.375845752703975	.	.
chr1	77514939	77515438	chr1	77771823	77772322	Gm28386|chr1:77771823-77772322	0.375845752703975	.	.
chr1	77516009	77516508	chr1	77544495	77544994	Gm28386|chr1:77544495-77544994	0.268788044146425	.	.
chr1	77516009	77516508	chr1	77545005	77545504	Gm28386|chr1:77545005-77545504	0.279364815403199	.	.
chr1	77516009	77516508	chr1	77756110	77756609	Gm28386|chr1:77756110-77756609	0.312437006866873	.	.
chr1	77516009	77516508	chr1	77928439	77928938	Gm28386|chr1:77928439-77928938	0.375059867081932	.	.
chr1	78657540	78658039	chr1	78425895	78426394	Acsl3|chr1:78425895-78426394	0.307365955389508	.	.
chr1	78657540	78658039	chr1	78425895	78426394	Utp14b|chr1:78425895-78426394	0.307365955389508	.	.
chr1	78657540	78658039	chr1	78724400	78724899	Acsl3|chr1:78724400-78724899	0.37517793365957	.	.
chr1	78657540	78658039	chr1	78724400	78724899	Utp14b|chr1:78724400-78724899	0.37517793365957	.	.
chr1	78657540	78658039	chr1	78784861	78785360	Acsl3|chr1:78784861-78785360	0.314594404275034	.	.
chr1	78657540	78658039	chr1	78784861	78785360	Utp14b|chr1:78784861-78785360	0.314594404275034	.	.
chr1	78658201	78658700	chr1	78279866	78280365	Acsl3|chr1:78279866-78280365	0.275302172941011	.	.
chr1	78658201	78658700	chr1	78279866	78280365	Utp14b|chr1:78279866-78280365	0.275302172941011	.	.
chr1	78658201	78658700	chr1	78408478	78408977	Acsl3|chr1:78408478-78408977	0.382792626216116	.	.
chr1	78658201	78658700	chr1	78408478	78408977	Utp14b|chr1:78408478-78408977	0.382792626216116	.	.
chr1	78658201	78658700	chr1	78425895	78426394	Acsl3|chr1:78425895-78426394	0.544859597982396	.	.
chr1	78658201	78658700	chr1	78425895	78426394	Utp14b|chr1:78425895-78426394	0.544859597982396	.	.
chr1	78658201	78658700	chr1	78537485	78537984	Acsl3|chr1:78537485-78537984	0.46286041456672	.	.
chr1	78658201	78658700	chr1	78537485	78537984	Utp14b|chr1:78537485-78537984	0.46286041456672	.	.
chr1	78658201	78658700	chr1	78784861	78785360	Acsl3|chr1:78784861-78785360	0.648145506136815	.	.
chr1	78658201	78658700	chr1	78784861	78785360	Utp14b|chr1:78784861-78785360	0.648145506136815	.	.
chr1	78658201	78658700	chr1	78863272	78863771	Acsl3|chr1:78863272-78863771	0.273282590223914	.	.
chr1	78658201	78658700	chr1	78863272	78863771	Utp14b|chr1:78863272-78863771	0.273282590223914	.	.
chr1	78658201	78658700	chr1	78891282	78891781	Acsl3|chr1:78891282-78891781	0.259145065675504	.	.
chr1	78658201	78658700	chr1	78891282	78891781	Utp14b|chr1:78891282-78891781	0.259145065675504	.	.
chr1	78822000	78822499	chr1	78724400	78724899	Gm29187|chr1:78724400-78724899	0.471722028955003	.	.
chr1	78822000	78822499	chr1	78745265	78745764	Gm29187|chr1:78745265-78745764	0.427117756608823	.	.
chr1	78822000	78822499	chr1	78760975	78761474	Gm29187|chr1:78760975-78761474	0.2729744429235	.	.
chr1	78822000	78822499	chr1	78864686	78865185	Gm29187|chr1:78864686-78865185	0.347420708152712	.	.
chr1	78822000	78822499	chr1	78979996	78980495	Gm29187|chr1:78979996-78980495	0.455559831262972	.	.
chr1	78822000	78822499	chr1	79092861	79093360	Gm29187|chr1:79092861-79093360	0.408456113023512	.	.
chr1	78822000	78822499	chr1	79228147	79228646	Gm29187|chr1:79228147-79228646	0.54777349297271	.	.
chr1	79671350	79671849	chr1	79394264	79394763	Ap1s3|chr1:79394264-79394763	0.277715369976573	.	.
chr1	79671350	79671849	chr1	79394264	79394763	Ap1s3|chr1:79394264-79394763	0.277715369976574	.	.
chr1	79671350	79671849	chr1	79786467	79786966	Ap1s3|chr1:79786467-79786966	0.283787019605604	.	.
chr1	79671948	79672447	chr1	79580908	79581407	Ap1s3|chr1:79580908-79581407	0.27941853431046	.	.
chr1	79671948	79672447	chr1	79797048	79797547	Ap1s3|chr1:79797048-79797547	0.292071808600275	.	.
chr1	79775809	79776308	chr1	79761515	79762014	Mrpl44|chr1:79761515-79762014	0.311965398147493	.	.
chr1	79775809	79776308	chr1	79761515	79762014	Wdfy1|chr1:79761515-79762014	0.311965398147493	.	.
chr1	79775809	79776308	chr1	79797048	79797547	Mrpl44|chr1:79797048-79797547	0.296441459441832	.	.
chr1	79775809	79776308	chr1	79797048	79797547	Mrpl44|chr1:79797048-79797547	0.296441459441833	.	.
chr1	79775809	79776308	chr1	79797048	79797547	Wdfy1|chr1:79797048-79797547	0.296441459441832	.	.
chr1	79775809	79776308	chr1	79797048	79797547	Wdfy1|chr1:79797048-79797547	0.296441459441833	.	.
chr1	79775809	79776308	chr1	79932268	79932767	Mrpl44|chr1:79932268-79932767	0.296116473571001	.	.
chr1	79775809	79776308	chr1	79932268	79932767	Wdfy1|chr1:79932268-79932767	0.296116473571001	.	.
chr1	79775809	79776308	chr1	80008284	80008783	Mrpl44|chr1:80008284-80008783	0.285987685423583	.	.
chr1	79775809	79776308	chr1	80008284	80008783	Wdfy1|chr1:80008284-80008783	0.285987685423583	.	.
chr1	79775809	79776308	chr1	80008845	80009344	Mrpl44|chr1:80008845-80009344	0.310590330841164	.	.
chr1	79775809	79776308	chr1	80008845	80009344	Mrpl44|chr1:80008845-80009344	0.310590330841165	.	.
chr1	79775809	79776308	chr1	80008845	80009344	Wdfy1|chr1:80008845-80009344	0.310590330841164	.	.
chr1	79775809	79776308	chr1	80008845	80009344	Wdfy1|chr1:80008845-80009344	0.310590330841165	.	.
chr1	79775809	79776308	chr1	80033231	80033730	Mrpl44|chr1:80033231-80033730	0.260569774472238	.	.
chr1	79775809	79776308	chr1	80033231	80033730	Wdfy1|chr1:80033231-80033730	0.260569774472238	.	.
chr1	79775809	79776308	chr1	80177883	80178382	Mrpl44|chr1:80177883-80178382	0.321015111540527	.	.
chr1	79775809	79776308	chr1	80177883	80178382	Wdfy1|chr1:80177883-80178382	0.321015111540527	.	.
chr1	80339971	80340470	chr1	80008845	80009344	Cul3|chr1:80008845-80009344	0.271580555493402	.	.
chr1	80339971	80340470	chr1	80090742	80091241	Cul3|chr1:80090742-80091241	0.274751964656693	.	.
chr1	80339971	80340470	chr1	80177883	80178382	Cul3|chr1:80177883-80178382	0.456265745547201	.	.
chr1	80339971	80340470	chr1	80180986	80181485	Cul3|chr1:80180986-80181485	0.292253588260615	.	.
chr1	80339971	80340470	chr1	80493834	80494333	Cul3|chr1:80493834-80494333	0.361006794204519	.	.
chr1	80339971	80340470	chr1	80603057	80603556	Cul3|chr1:80603057-80603556	0.338901143127881	.	.
chr1	80339971	80340470	chr1	80605666	80606165	Cul3|chr1:80605666-80606165	0.410902586399522	.	.
chr1	80339971	80340470	chr1	80606190	80606689	Cul3|chr1:80606190-80606689	0.299527802073857	.	.
chr1	80340736	80341235	chr1	80071635	80072134	Cul3|chr1:80071635-80072134	0.252203940904317	.	.
chr1	80340736	80341235	chr1	80106260	80106759	Cul3|chr1:80106260-80106759	0.390475379887785	.	.
chr1	80340736	80341235	chr1	80180986	80181485	Cul3|chr1:80180986-80181485	0.32394573642867	.	.
chr1	80340736	80341235	chr1	80519680	80520179	Cul3|chr1:80519680-80520179	0.351840687583232	.	.
chr1	80758332	80758831	chr1	80519680	80520179	Dock10|chr1:80519680-80520179	0.53519826638869	.	.
chr1	80758332	80758831	chr1	80583284	80583783	Dock10|chr1:80583284-80583783	0.275423093547733	.	.
chr1	80758332	80758831	chr1	80892271	80892770	Dock10|chr1:80892271-80892770	0.303087605608066	.	.
chr1	80758332	80758831	chr1	80892827	80893326	Dock10|chr1:80892827-80893326	0.352778705986656	.	.
chr1	80758332	80758831	chr1	80956682	80957181	Dock10|chr1:80956682-80957181	0.315973565938829	.	.
chr1	80758332	80758831	chr1	80964304	80964803	Dock10|chr1:80964304-80964803	0.264860626259222	.	.
chr1	81076257	81076756	chr1	80964304	80964803	Nyap2|chr1:80964304-80964803	0.248085503843274	.	.
chr1	81076879	81077378	chr1	80964304	80964803	Nyap2|chr1:80964304-80964803	0.506642012192268	.	.
chr1	82290681	82291180	chr1	82156946	82157445	Irs1|chr1:82156946-82157445	0.333709248898764	.	.
chr1	82291243	82291742	chr1	82092501	82093000	Irs1|chr1:82092501-82093000	0.395309302513332	.	.
chr1	82291243	82291742	chr1	82093095	82093594	Irs1|chr1:82093095-82093594	0.334620888715595	.	.
chr1	82291243	82291742	chr1	82283141	82283640	Irs1|chr1:82283141-82283640	0.427339710485184	.	.
chr1	82724600	82725099	chr1	82918423	82918922	C430014B12Rik|chr1:82918423-82918922	0.619687067299289	.	.
chr1	82724600	82725099	chr1	82918423	82918922	Mff|chr1:82918423-82918922	0.619687067299289	.	.
chr1	82839194	82839693	chr1	82918423	82918922	Agfg1|chr1:82918423-82918922	0.435066681866717	.	.
chr1	82839194	82839693	chr1	82919393	82919892	Agfg1|chr1:82919393-82919892	0.417956741808654	.	.
chr1	83037972	83038471	chr1	83139859	83140358	Slc19a3|chr1:83139859-83140358	0.266336073681503	.	.
chr1	83037972	83038471	chr1	83187085	83187584	Slc19a3|chr1:83187085-83187584	0.269959877978667	.	.
chr1	84695613	84696112	chr1	84284342	84284841	Dner|chr1:84284342-84284841	0.326692083868039	.	.
chr1	84695613	84696112	chr1	84321289	84321788	Dner|chr1:84321289-84321788	0.2982221412363	.	.
chr1	84695613	84696112	chr1	84443620	84444119	Dner|chr1:84443620-84444119	0.42485721393147	.	.
chr1	84695613	84696112	chr1	84516976	84517475	Dner|chr1:84516976-84517475	0.401388526119785	.	.
chr1	84695613	84696112	chr1	84710164	84710663	Dner|chr1:84710164-84710663	0.349334593916241	.	.
chr1	84839165	84839664	chr1	84500644	84501143	Fbxo36|chr1:84500644-84501143	0.367940144237493	.	.
chr1	84839165	84839664	chr1	84516976	84517475	Fbxo36|chr1:84516976-84517475	0.599843781718665	.	.
chr1	84839165	84839664	chr1	84619085	84619584	Fbxo36|chr1:84619085-84619584	0.242727573758875	.	.
chr1	84839165	84839664	chr1	84623702	84624201	Fbxo36|chr1:84623702-84624201	0.319496762645798	.	.
chr1	84839165	84839664	chr1	84788488	84788987	Fbxo36|chr1:84788488-84788987	0.44403341219551	.	.
chr1	84839165	84839664	chr1	84838531	84839030	Fbxo36|chr1:84838531-84839030	0.42320722437092	.	.
chr1	84839165	84839664	chr1	84882861	84883360	Fbxo36|chr1:84882861-84883360	0.28438587622608	.	.
chr1	84839808	84840307	chr1	84500644	84501143	Fbxo36|chr1:84500644-84501143	0.277386395624209	.	.
chr1	84839808	84840307	chr1	84500644	84501143	Trip12|chr1:84500644-84501143	0.277386395624209	.	.
chr1	84839808	84840307	chr1	84516976	84517475	Fbxo36|chr1:84516976-84517475	0.629382829702636	.	.
chr1	84839808	84840307	chr1	84516976	84517475	Trip12|chr1:84516976-84517475	0.629382829702636	.	.
chr1	84839808	84840307	chr1	84710164	84710663	Fbxo36|chr1:84710164-84710663	0.375307526329363	.	.
chr1	84839808	84840307	chr1	84710164	84710663	Trip12|chr1:84710164-84710663	0.375307526329363	.	.
chr1	84839808	84840307	chr1	84788488	84788987	Fbxo36|chr1:84788488-84788987	0.617479071922303	.	.
chr1	84839808	84840307	chr1	84788488	84788987	Trip12|chr1:84788488-84788987	0.617479071922303	.	.
chr1	84839808	84840307	chr1	84838531	84839030	Fbxo36|chr1:84838531-84839030	0.290789244903149	.	.
chr1	84839808	84840307	chr1	84838531	84839030	Trip12|chr1:84838531-84839030	0.290789244903149	.	.
chr1	84839808	84840307	chr1	84881481	84881980	Fbxo36|chr1:84881481-84881980	0.506674196464335	.	.
chr1	84839808	84840307	chr1	84881481	84881980	Trip12|chr1:84881481-84881980	0.506674196464335	.	.
chr1	84934371	84934870	chr1	84668432	84668931	Slc16a14|chr1:84668432-84668931	0.366128822468522	.	.
chr1	84934883	84935382	chr1	84710164	84710663	Slc16a14|chr1:84710164-84710663	0.572446753511993	.	.
chr1	84934883	84935382	chr1	84882861	84883360	Slc16a14|chr1:84882861-84883360	0.339382386409383	.	.
chr1	84935649	84936148	chr1	84578611	84579110	Slc16a14|chr1:84578611-84579110	0.301631790566997	.	.
chr1	84935649	84936148	chr1	84579287	84579786	Slc16a14|chr1:84579287-84579786	0.377176022189475	.	.
chr1	84935649	84936148	chr1	84623702	84624201	Slc16a14|chr1:84623702-84624201	0.252853831110881	.	.
chr1	85793160	85793659	chr1	85853262	85853761	Cab39|chr1:85853262-85853761	0.401782854641619	.	.
chr1	85793728	85794227	chr1	85757814	85758313	Cab39|chr1:85757814-85758313	0.322962559687844	.	.
chr1	85793728	85794227	chr1	86059359	86059858	Cab39|chr1:86059359-86059858	0.283378093026983	.	.
chr1	85793728	85794227	chr1	86178901	86179400	Cab39|chr1:86178901-86179400	0.270287662796091	.	.
chr1	85793728	85794227	chr1	86202757	86203256	Cab39|chr1:86202757-86203256	0.323004616248236	.	.
chr1	85894274	85894773	chr1	85869875	85870374	Itm2c|chr1:85869875-85870374	0.370382793859011	.	.
chr1	85894274	85894773	chr1	85870417	85870916	Itm2c|chr1:85870417-85870916	0.465319847422316	.	.
chr1	85894274	85894773	chr1	85965753	85966252	Itm2c|chr1:85965753-85966252	0.393650634942665	.	.
chr1	85894274	85894773	chr1	86007691	86008190	Itm2c|chr1:86007691-86008190	0.249717295233926	.	.
chr1	86064385	86064884	chr1	86433961	86434460	Psmd1|chr1:86433961-86434460	0.282593516759423	.	.
chr1	86064385	86064884	chr1	86434501	86435000	Psmd1|chr1:86434501-86435000	0.263091084183898	.	.
chr1	86154471	86154970	chr1	85757814	85758313	Armc9|chr1:85757814-85758313	0.514692372937545	.	.
chr1	86154471	86154970	chr1	85758337	85758836	Armc9|chr1:85758337-85758836	0.420838019315967	.	.
chr1	86154471	86154970	chr1	86059359	86059858	Armc9|chr1:86059359-86059858	0.339026475492037	.	.
chr1	86154471	86154970	chr1	86245670	86246169	Armc9|chr1:86245670-86246169	0.533566812739699	.	.
chr1	86154471	86154970	chr1	86487725	86488224	Armc9|chr1:86487725-86488224	0.324704009098729	.	.
chr1	86358737	86359236	chr1	86202757	86203256	C130036L24Rik|chr1:86202757-86203256	0.334262979739001	.	.
chr1	86358737	86359236	chr1	86202757	86203256	Ncl|chr1:86202757-86203256	0.334262979739001	.	.
chr1	86358737	86359236	chr1	86408708	86409207	C130036L24Rik|chr1:86408708-86409207	0.414473325641696	.	.
chr1	86358737	86359236	chr1	86408708	86409207	Ncl|chr1:86408708-86409207	0.414473325641696	.	.
chr1	86358737	86359236	chr1	86433961	86434460	C130036L24Rik|chr1:86433961-86434460	0.252371390068733	.	.
chr1	86358737	86359236	chr1	86433961	86434460	Ncl|chr1:86433961-86434460	0.252371390068733	.	.
chr1	86358737	86359236	chr1	86434501	86435000	C130036L24Rik|chr1:86434501-86435000	0.292782328812697	.	.
chr1	86358737	86359236	chr1	86434501	86435000	Ncl|chr1:86434501-86435000	0.292782328812697	.	.
chr1	86358737	86359236	chr1	86503968	86504467	C130036L24Rik|chr1:86503968-86504467	0.256390494688072	.	.
chr1	86358737	86359236	chr1	86503968	86504467	Ncl|chr1:86503968-86504467	0.256390494688072	.	.
chr1	86358737	86359236	chr1	86525204	86525703	C130036L24Rik|chr1:86525204-86525703	0.310708499400802	.	.
chr1	86358737	86359236	chr1	86525204	86525703	Ncl|chr1:86525204-86525703	0.310708499400802	.	.
chr1	86359268	86359767	chr1	86408187	86408686	C130036L24Rik|chr1:86408187-86408686	0.262935934062411	.	.
chr1	86359268	86359767	chr1	86408187	86408686	Ncl|chr1:86408187-86408686	0.262935934062411	.	.
chr1	86359268	86359767	chr1	86408708	86409207	C130036L24Rik|chr1:86408708-86409207	0.45366506352448	.	.
chr1	86359268	86359767	chr1	86408708	86409207	Ncl|chr1:86408708-86409207	0.45366506352448	.	.
chr1	86359268	86359767	chr1	86525204	86525703	C130036L24Rik|chr1:86525204-86525703	0.251718922224165	.	.
chr1	86359268	86359767	chr1	86525204	86525703	Ncl|chr1:86525204-86525703	0.251718922224165	.	.
chr1	86359268	86359767	chr1	86596357	86596856	C130036L24Rik|chr1:86596357-86596856	0.245380295771584	.	.
chr1	86359268	86359767	chr1	86596357	86596856	Ncl|chr1:86596357-86596856	0.245380295771584	.	.
chr1	86526360	86526859	chr1	86487143	86487642	Ptma|chr1:86487143-86487642	0.363047356440847	.	.
chr1	86526360	86526859	chr1	86528114	86528613	Ptma|chr1:86528114-86528613	0.363252690632576	.	.
chr1	86526360	86526859	chr1	86532333	86532832	Ptma|chr1:86532333-86532832	0.579386995102243	.	.
chr1	86526360	86526859	chr1	86834941	86835440	Ptma|chr1:86834941-86835440	0.587563545619936	.	.
chr1	86526360	86526859	chr1	86931540	86932039	Ptma|chr1:86931540-86932039	0.415354821576052	.	.
chr1	86582078	86582577	chr1	86408708	86409207	Cops7b|chr1:86408708-86409207	0.305511247192909	.	.
chr1	86582078	86582577	chr1	86408708	86409207	Pde6d|chr1:86408708-86409207	0.305511247192909	.	.
chr1	86582078	86582577	chr1	86596960	86597459	Cops7b|chr1:86596960-86597459	0.259419722281461	.	.
chr1	86582078	86582577	chr1	86596960	86597459	Pde6d|chr1:86596960-86597459	0.259419722281461	.	.
chr1	86582603	86583102	chr1	86487725	86488224	Cops7b|chr1:86487725-86488224	0.381052327283766	.	.
chr1	86582603	86583102	chr1	86487725	86488224	Pde6d|chr1:86487725-86488224	0.381052327283766	.	.
chr1	86582603	86583102	chr1	86528114	86528613	Cops7b|chr1:86528114-86528613	0.248031457842653	.	.
chr1	86582603	86583102	chr1	86528114	86528613	Pde6d|chr1:86528114-86528613	0.248031457842653	.	.
chr1	86670393	86670892	chr1	86501200	86501699	Nppc|chr1:86501200-86501699	0.282478949352659	.	.
chr1	86703565	86704064	chr1	86434501	86435000	Dis3l2|chr1:86434501-86435000	0.437914831120043	.	.
chr1	86703565	86704064	chr1	86487143	86487642	Dis3l2|chr1:86487143-86487642	0.444017404790214	.	.
chr1	86703565	86704064	chr1	86487725	86488224	Dis3l2|chr1:86487725-86488224	0.633581680714982	.	.
chr1	86703565	86704064	chr1	86596960	86597459	Dis3l2|chr1:86596960-86597459	0.450784424910039	.	.
chr1	87213673	87214172	chr1	87171254	87171753	Eif4e2|chr1:87171254-87171753	0.263515685306945	.	.
chr1	87213673	87214172	chr1	87186978	87187477	Eif4e2|chr1:87186978-87187477	0.246421619469796	.	.
chr1	87213673	87214172	chr1	87404664	87405163	Eif4e2|chr1:87404664-87405163	0.372282528699145	.	.
chr1	87326698	87327197	chr1	87444547	87445046	Gigyf2|chr1:87444547-87445046	0.283670210085227	.	.
chr1	87326698	87327197	chr1	87740545	87741044	Gigyf2|chr1:87740545-87741044	0.244627341138352	.	.
chr1	87510023	87510522	chr1	87486296	87486795	Neu2|chr1:87486296-87486795	0.385426848105158	.	.
chr1	87510023	87510522	chr1	87520468	87520967	Neu2|chr1:87520468-87520967	0.325747302660491	.	.
chr1	87510023	87510522	chr1	87679068	87679567	Neu2|chr1:87679068-87679567	0.245442570915526	.	.
chr1	87510023	87510522	chr1	87700059	87700558	Neu2|chr1:87700059-87700558	0.281261471092539	.	.
chr1	87510023	87510522	chr1	87733143	87733642	Neu2|chr1:87733143-87733642	0.296970161760543	.	.
chr1	87510023	87510522	chr1	87934991	87935490	Neu2|chr1:87934991-87935490	0.289650926486035	.	.
chr1	87755700	87756199	chr1	87684734	87685233	Atg16l1|chr1:87684734-87685233	0.474826500381794	.	.
chr1	87755700	87756199	chr1	87721301	87721800	Atg16l1|chr1:87721301-87721800	0.417639716154424	.	.
chr1	87755700	87756199	chr1	87740545	87741044	Atg16l1|chr1:87740545-87741044	0.33217787741191	.	.
chr1	87755700	87756199	chr1	87814256	87814755	Atg16l1|chr1:87814256-87814755	0.471398994528204	.	.
chr1	87755700	87756199	chr1	87829622	87830121	Atg16l1|chr1:87829622-87830121	0.339765327148499	.	.
chr1	87755700	87756199	chr1	87848618	87849117	Atg16l1|chr1:87848618-87849117	0.396144637943956	.	.
chr1	87755700	87756199	chr1	87919140	87919639	Atg16l1|chr1:87919140-87919639	0.426364747172545	.	.
chr1	87755700	87756199	chr1	87947579	87948078	Atg16l1|chr1:87947579-87948078	0.260443518355352	.	.
chr1	87755700	87756199	chr1	87954228	87954727	Atg16l1|chr1:87954228-87954727	0.249479765012594	.	.
chr1	87853009	87853508	chr1	87520468	87520967	Dgkd|chr1:87520468-87520967	0.264977711777217	.	.
chr1	87853009	87853508	chr1	87679068	87679567	Dgkd|chr1:87679068-87679567	0.295845991176817	.	.
chr1	87853009	87853508	chr1	87732626	87733125	Dgkd|chr1:87732626-87733125	0.267063715345127	.	.
chr1	87853009	87853508	chr1	87925537	87926036	Dgkd|chr1:87925537-87926036	0.265879143640692	.	.
chr1	88205505	88206004	chr1	87813063	87813562	Dnajb3|chr1:87813063-87813562	0.31011098964905	.	.
chr1	88277410	88277909	chr1	88422826	88423325	Hjurp|chr1:88422826-88423325	0.299743511301593	.	.
chr1	88277410	88277909	chr1	88422826	88423325	Trpm8|chr1:88422826-88423325	0.299743511301593	.	.
chr1	88277410	88277909	chr1	88521446	88521945	Hjurp|chr1:88521446-88521945	0.268071225969042	.	.
chr1	88277410	88277909	chr1	88521446	88521945	Trpm8|chr1:88521446-88521945	0.268071225969042	.	.
chr1	88277410	88277909	chr1	88718511	88719010	Hjurp|chr1:88718511-88719010	0.354252407389672	.	.
chr1	88277410	88277909	chr1	88718511	88719010	Trpm8|chr1:88718511-88719010	0.354252407389672	.	.
chr1	89016652	89017151	chr1	88756563	88757062	1700067G17Rik|chr1:88756563-88757062	0.302712896336538	.	.
chr1	89016652	89017151	chr1	88816516	88817015	1700067G17Rik|chr1:88816516-88817015	0.630915983825533	.	.
chr1	89016652	89017151	chr1	88816516	88817015	1700067G17Rik|chr1:88816516-88817015	0.630915983825534	.	.
chr1	89016652	89017151	chr1	88916264	88916763	1700067G17Rik|chr1:88916264-88916763	0.294135009587617	.	.
chr1	89016652	89017151	chr1	89092502	89093001	1700067G17Rik|chr1:89092502-89093001	0.690882016058919	.	.
chr1	89016652	89017151	chr1	89138297	89138796	1700067G17Rik|chr1:89138297-89138796	0.515799391150282	.	.
chr1	89016652	89017151	chr1	89194770	89195269	1700067G17Rik|chr1:89194770-89195269	0.347595273121158	.	.
chr1	89016652	89017151	chr1	89196003	89196502	1700067G17Rik|chr1:89196003-89196502	0.482860025107521	.	.
chr1	89016652	89017151	chr1	89235275	89235774	1700067G17Rik|chr1:89235275-89235774	0.363265108100579	.	.
chr1	89016652	89017151	chr1	89302546	89303045	1700067G17Rik|chr1:89302546-89303045	0.317962903204124	.	.
chr1	89016652	89017151	chr1	89441301	89441800	1700067G17Rik|chr1:89441301-89441800	0.402115493650323	.	.
chr1	89069411	89069910	chr1	89339726	89340225	Sh3bp4|chr1:89339726-89340225	0.248289806525845	.	.
chr1	89069980	89070479	chr1	88909823	88910322	Sh3bp4|chr1:88909823-88910322	0.360059992703126	.	.
chr1	89069980	89070479	chr1	88964291	88964790	Sh3bp4|chr1:88964291-88964790	0.540039570714643	.	.
chr1	89069980	89070479	chr1	88996609	88997108	Sh3bp4|chr1:88996609-88997108	0.538638602994557	.	.
chr1	89069980	89070479	chr1	89183479	89183978	Sh3bp4|chr1:89183479-89183978	0.302395569716006	.	.
chr1	89069980	89070479	chr1	89235275	89235774	Sh3bp4|chr1:89235275-89235774	0.281462244928088	.	.
chr1	89454554	89455053	chr1	89117685	89118184	Agap1|chr1:89117685-89118184	0.245862163723896	.	.
chr1	89454554	89455053	chr1	89183479	89183978	Agap1|chr1:89183479-89183978	0.272362467816428	.	.
chr1	89454554	89455053	chr1	89196003	89196502	Agap1|chr1:89196003-89196502	0.310518570716103	.	.
chr1	89454554	89455053	chr1	89287047	89287546	Agap1|chr1:89287047-89287546	0.487053116084435	.	.
chr1	89454554	89455053	chr1	89441301	89441800	Agap1|chr1:89441301-89441800	0.366633803171257	.	.
chr1	89931056	89931555	chr1	89606533	89607032	Gbx2|chr1:89606533-89607032	0.50509366307258	.	.
chr1	89931056	89931555	chr1	89656629	89657128	Gbx2|chr1:89656629-89657128	0.303225942426757	.	.
chr1	89931056	89931555	chr1	89784654	89785153	Gbx2|chr1:89784654-89785153	0.290717381535783	.	.
chr1	89931056	89931555	chr1	90006394	90006893	Gbx2|chr1:90006394-90006893	0.331432857185457	.	.
chr1	90203739	90204238	chr1	89769706	89770205	Ackr3|chr1:89769706-89770205	0.256769785880807	.	.
chr1	90203739	90204238	chr1	89784654	89785153	Ackr3|chr1:89784654-89785153	0.31166215628862	.	.
chr1	90203739	90204238	chr1	90006394	90006893	Ackr3|chr1:90006394-90006893	0.294355279590997	.	.
chr1	90203739	90204238	chr1	90208849	90209348	Ackr3|chr1:90208849-90209348	0.31433535979722	.	.
chr1	90203739	90204238	chr1	90486245	90486744	Ackr3|chr1:90486245-90486744	0.415095837018039	.	.
chr1	90603129	90603628	chr1	90470968	90471467	Cops8|chr1:90470968-90471467	0.27078840534505	.	.
chr1	90975809	90976308	chr1	90523859	90524358	Gm28199|chr1:90523859-90524358	0.261783319615454	.	.
chr1	90975809	90976308	chr1	90754075	90754574	Gm28199|chr1:90754075-90754574	0.364855589231548	.	.
chr1	90975809	90976308	chr1	90980416	90980915	Gm28199|chr1:90980416-90980915	0.268962692662547	.	.
chr1	90975809	90976308	chr1	91086210	91086709	Gm28199|chr1:91086210-91086709	0.309857751186046	.	.
chr1	90975809	90976308	chr1	91189004	91189503	Gm28199|chr1:91189004-91189503	0.486586342659215	.	.
chr1	90975809	90976308	chr1	91216418	91216917	Gm28199|chr1:91216418-91216917	0.345703209696139	.	.
chr1	90998483	90998982	chr1	90650774	90651273	Lrrfip1|chr1:90650774-90651273	0.241259097309604	.	.
chr1	90998483	90998982	chr1	90754624	90755123	Lrrfip1|chr1:90754624-90755123	0.270635335318988	.	.
chr1	90998483	90998982	chr1	90838175	90838674	Lrrfip1|chr1:90838175-90838674	0.245711210883194	.	.
chr1	90998483	90998982	chr1	90973173	90973672	Lrrfip1|chr1:90973173-90973672	0.259854840728932	.	.
chr1	90998483	90998982	chr1	90973173	90973672	Lrrfip1|chr1:90973173-90973672	0.259854840728933	.	.
chr1	91179778	91180277	chr1	91022446	91022945	Ramp1|chr1:91022446-91022945	0.320248814172448	.	.
chr1	91179778	91180277	chr1	91098869	91099368	Ramp1|chr1:91098869-91099368	0.480893962762732	.	.
chr1	91179778	91180277	chr1	91110919	91111418	Ramp1|chr1:91110919-91111418	0.370682283804511	.	.
chr1	91179778	91180277	chr1	91380402	91380901	Ramp1|chr1:91380402-91380901	0.449192803718943	.	.
chr1	91249940	91250439	chr1	90754624	90755123	Ube2f|chr1:90754624-90755123	0.331908868736319	.	.
chr1	91249940	91250439	chr1	90754624	90755123	Ube2f|chr1:90754624-90755123	0.33190886873632	.	.
chr1	91249940	91250439	chr1	90838175	90838674	Ube2f|chr1:90838175-90838674	0.519965506992536	.	.
chr1	91249940	91250439	chr1	91052819	91053318	Ube2f|chr1:91052819-91053318	0.378283710964749	.	.
chr1	91249940	91250439	chr1	91086210	91086709	Ube2f|chr1:91086210-91086709	0.274608824023723	.	.
chr1	91298026	91298525	chr1	91022446	91022945	Scly|chr1:91022446-91022945	0.419219450057271	.	.
chr1	91298026	91298525	chr1	91062300	91062799	Scly|chr1:91062300-91062799	0.316409395109573	.	.
chr1	91298026	91298525	chr1	91110919	91111418	Scly|chr1:91110919-91111418	0.276345397904162	.	.
chr1	91397888	91398387	chr1	91052256	91052755	Ilkap|chr1:91052256-91052755	0.39590599133246	.	.
chr1	91397888	91398387	chr1	91052819	91053318	Ilkap|chr1:91052819-91053318	0.617862885450031	.	.
chr1	91397888	91398387	chr1	91098869	91099368	Ilkap|chr1:91098869-91099368	0.563803066808123	.	.
chr1	91397888	91398387	chr1	91110919	91111418	Ilkap|chr1:91110919-91111418	0.536303136481372	.	.
chr1	91397888	91398387	chr1	91121391	91121890	Ilkap|chr1:91121391-91121890	0.28519718970673	.	.
chr1	91397888	91398387	chr1	91523696	91524195	Ilkap|chr1:91523696-91524195	0.246226904200285	.	.
chr1	91398520	91399019	chr1	91052819	91053318	Ilkap|chr1:91052819-91053318	0.368567977080988	.	.
chr1	91398520	91399019	chr1	91098869	91099368	Ilkap|chr1:91098869-91099368	0.328921264020306	.	.
chr1	91398520	91399019	chr1	91110919	91111418	Ilkap|chr1:91110919-91111418	0.287097141515771	.	.
chr1	91398520	91399019	chr1	91120651	91121150	Ilkap|chr1:91120651-91121150	0.284195718896493	.	.
chr1	91398520	91399019	chr1	91121391	91121890	Ilkap|chr1:91121391-91121890	0.369941934796516	.	.
chr1	91398520	91399019	chr1	91523696	91524195	Ilkap|chr1:91523696-91524195	0.420854212668101	.	.
chr1	91398520	91399019	chr1	91597537	91598036	Ilkap|chr1:91597537-91598036	0.273157869666288	.	.
chr1	91398520	91399019	chr1	91705405	91705904	Ilkap|chr1:91705405-91705904	0.394221042910376	.	.
chr1	91459292	91459791	chr1	91052256	91052755	Per2|chr1:91052256-91052755	0.251717425198998	.	.
chr1	91459292	91459791	chr1	91052819	91053318	Per2|chr1:91052819-91053318	0.378307989720167	.	.
chr1	91459292	91459791	chr1	91098869	91099368	Per2|chr1:91098869-91099368	0.296554536720523	.	.
chr1	91459292	91459791	chr1	91110919	91111418	Per2|chr1:91110919-91111418	0.423644348799412	.	.
chr1	91494327	91494826	chr1	91098869	91099368	Traf3ip1|chr1:91098869-91099368	0.404887544545448	.	.
chr1	91494327	91494826	chr1	91209256	91209755	Traf3ip1|chr1:91209256-91209755	0.266482472971531	.	.
chr1	91494327	91494826	chr1	91523696	91524195	Traf3ip1|chr1:91523696-91524195	0.26304489279894	.	.
chr1	91540218	91540717	chr1	91880861	91881360	Asb1|chr1:91880861-91881360	0.575005368790646	.	.
chr1	91801092	91801591	chr1	91523696	91524195	Twist2|chr1:91523696-91524195	0.300166873327679	.	.
chr1	91801092	91801591	chr1	91755009	91755508	Twist2|chr1:91755009-91755508	0.252570368563692	.	.
chr1	91801092	91801591	chr1	91968922	91969421	Twist2|chr1:91968922-91969421	0.349415658484004	.	.
chr1	91801828	91802327	chr1	91668420	91668919	Gm29100|chr1:91668420-91668919	0.324470827657315	.	.
chr1	91801828	91802327	chr1	91668420	91668919	Twist2|chr1:91668420-91668919	0.324470827657315	.	.
chr1	91801828	91802327	chr1	91811100	91811599	Gm29100|chr1:91811100-91811599	0.511800861571896	.	.
chr1	91801828	91802327	chr1	91811100	91811599	Twist2|chr1:91811100-91811599	0.511800861571896	.	.
chr1	92473544	92474043	chr1	92180626	92181125	Ndufa10|chr1:92180626-92181125	0.493890943541267	.	.
chr1	92473544	92474043	chr1	92309355	92309854	Ndufa10|chr1:92309355-92309854	0.428089349008249	.	.
chr1	92473544	92474043	chr1	92309993	92310492	Ndufa10|chr1:92309993-92310492	0.245668073214832	.	.
chr1	92473544	92474043	chr1	92523684	92524183	Ndufa10|chr1:92523684-92524183	0.434892185894271	.	.
chr1	92473544	92474043	chr1	92675841	92676340	Ndufa10|chr1:92675841-92676340	0.381759371595619	.	.
chr1	92473544	92474043	chr1	92683124	92683623	Ndufa10|chr1:92683124-92683623	0.316697637313528	.	.
chr1	92473544	92474043	chr1	92733792	92734291	Ndufa10|chr1:92733792-92734291	0.287290567563965	.	.
chr1	92519020	92519519	chr1	92539059	92539558	Olfr1414|chr1:92539059-92539558	0.661215171662199	.	.
chr1	92519020	92519519	chr1	92712294	92712793	Olfr1414|chr1:92712294-92712793	0.346185526728541	.	.
chr1	92519020	92519519	chr1	92781808	92782307	Olfr1414|chr1:92781808-92782307	0.312133123555902	.	.
chr1	92519020	92519519	chr1	92875633	92876132	Olfr1414|chr1:92875633-92876132	0.341355196246664	.	.
chr1	92647708	92648207	chr1	92302590	92303089	Otos|chr1:92302590-92303089	0.362170689646372	.	.
chr1	92647708	92648207	chr1	92699111	92699610	Otos|chr1:92699111-92699610	0.399314487291661	.	.
chr1	92648213	92648712	chr1	92298985	92299484	Otos|chr1:92298985-92299484	0.250523041253257	.	.
chr1	92831030	92831529	chr1	92679418	92679917	Gpc1|chr1:92679418-92679917	0.243061458535661	.	.
chr1	92831030	92831529	chr1	93083320	93083819	Gpc1|chr1:93083320-93083819	0.289983256293097	.	.
chr1	92902753	92903252	chr1	92659486	92659985	Ankmy1|chr1:92659486-92659985	0.333201361278994	.	.
chr1	92902753	92903252	chr1	92660065	92660564	Ankmy1|chr1:92660065-92660564	0.388491002556854	.	.
chr1	92902753	92903252	chr1	92749126	92749625	Ankmy1|chr1:92749126-92749625	0.434783854138623	.	.
chr1	92902753	92903252	chr1	92799618	92800117	Ankmy1|chr1:92799618-92800117	0.326774346050973	.	.
chr1	92902753	92903252	chr1	93128625	93129124	Ankmy1|chr1:93128625-93129124	0.467203372489234	.	.
chr1	92907215	92907714	chr1	92523684	92524183	Dusp28|chr1:92523684-92524183	0.319390289217489	.	.
chr1	92907215	92907714	chr1	92699111	92699610	Dusp28|chr1:92699111-92699610	0.448030131367651	.	.
chr1	92907215	92907714	chr1	93020574	93021073	Dusp28|chr1:93020574-93021073	0.358451478103977	.	.
chr1	92907215	92907714	chr1	93056784	93057283	Dusp28|chr1:93056784-93057283	0.285207523569752	.	.
chr1	92907215	92907714	chr1	93056784	93057283	Dusp28|chr1:93056784-93057283	0.285207523569753	.	.
chr1	92907215	92907714	chr1	93083320	93083819	Dusp28|chr1:93083320-93083819	0.347635680114369	.	.
chr1	92907215	92907714	chr1	93083832	93084331	Dusp28|chr1:93083832-93084331	0.469892404099508	.	.
chr1	92907215	92907714	chr1	93115042	93115541	Dusp28|chr1:93115042-93115541	0.241735781429797	.	.
chr1	92907215	92907714	chr1	93174394	93174893	Dusp28|chr1:93174394-93174893	0.313775348564542	.	.
chr1	92910422	92910921	chr1	92523684	92524183	5033417F24Rik|chr1:92523684-92524183	0.541328552107731	.	.
chr1	92910422	92910921	chr1	92523684	92524183	Rnpepl1|chr1:92523684-92524183	0.541328552107731	.	.
chr1	92910422	92910921	chr1	92675841	92676340	5033417F24Rik|chr1:92675841-92676340	0.292351098210387	.	.
chr1	92910422	92910921	chr1	92675841	92676340	Rnpepl1|chr1:92675841-92676340	0.292351098210387	.	.
chr1	92910422	92910921	chr1	93020574	93021073	5033417F24Rik|chr1:93020574-93021073	0.348046596443403	.	.
chr1	92910422	92910921	chr1	93020574	93021073	Rnpepl1|chr1:93020574-93021073	0.348046596443403	.	.
chr1	92910422	92910921	chr1	93115042	93115541	5033417F24Rik|chr1:93115042-93115541	0.292455905263764	.	.
chr1	92910422	92910921	chr1	93115042	93115541	Rnpepl1|chr1:93115042-93115541	0.292455905263764	.	.
chr1	92910422	92910921	chr1	93139656	93140155	5033417F24Rik|chr1:93139656-93140155	0.241971867517212	.	.
chr1	92910422	92910921	chr1	93139656	93140155	Rnpepl1|chr1:93139656-93140155	0.241971867517212	.	.
chr1	92910928	92911427	chr1	92523684	92524183	5033417F24Rik|chr1:92523684-92524183	0.290596409123868	.	.
chr1	92910928	92911427	chr1	92523684	92524183	Rnpepl1|chr1:92523684-92524183	0.290596409123868	.	.
chr1	92910928	92911427	chr1	92699111	92699610	5033417F24Rik|chr1:92699111-92699610	0.251815517834588	.	.
chr1	92910928	92911427	chr1	92699111	92699610	Rnpepl1|chr1:92699111-92699610	0.251815517834588	.	.
chr1	92910928	92911427	chr1	92875633	92876132	5033417F24Rik|chr1:92875633-92876132	0.269726485116296	.	.
chr1	92910928	92911427	chr1	92875633	92876132	Rnpepl1|chr1:92875633-92876132	0.269726485116296	.	.
chr1	92910928	92911427	chr1	93020574	93021073	5033417F24Rik|chr1:93020574-93021073	0.315752088842009	.	.
chr1	92910928	92911427	chr1	93020574	93021073	Rnpepl1|chr1:93020574-93021073	0.315752088842009	.	.
chr1	92910928	92911427	chr1	93083832	93084331	5033417F24Rik|chr1:93083832-93084331	0.257135440535842	.	.
chr1	92910928	92911427	chr1	93083832	93084331	Rnpepl1|chr1:93083832-93084331	0.257135440535842	.	.
chr1	92910928	92911427	chr1	93115042	93115541	5033417F24Rik|chr1:93115042-93115541	0.465199647265224	.	.
chr1	92910928	92911427	chr1	93115042	93115541	Rnpepl1|chr1:93115042-93115541	0.465199647265224	.	.
chr1	92934435	92934934	chr1	92675841	92676340	Capn10|chr1:92675841-92676340	0.285758960606288	.	.
chr1	92934435	92934934	chr1	92699111	92699610	Capn10|chr1:92699111-92699610	0.259410457009101	.	.
chr1	92934435	92934934	chr1	92718432	92718931	Capn10|chr1:92718432-92718931	0.286132654014427	.	.
chr1	92934435	92934934	chr1	92799618	92800117	Capn10|chr1:92799618-92800117	0.445660492163967	.	.
chr1	92934435	92934934	chr1	92895020	92895519	Capn10|chr1:92895020-92895519	0.257372519969513	.	.
chr1	93100965	93101464	chr1	93445454	93445953	Kif1a|chr1:93445454-93445953	0.294897409724048	.	.
chr1	93101696	93102195	chr1	92799618	92800117	Kif1a|chr1:92799618-92800117	0.429539644759813	.	.
chr1	93101696	93102195	chr1	93445454	93445953	Kif1a|chr1:93445454-93445953	0.471328216012823	.	.
chr1	93235496	93235995	chr1	93083832	93084331	Sned1|chr1:93083832-93084331	0.375219833052521	.	.
chr1	93235496	93235995	chr1	93174394	93174893	Sned1|chr1:93174394-93174893	0.254209989940695	.	.
chr1	93236124	93236623	chr1	93083832	93084331	Sned1|chr1:93083832-93084331	0.243697984766208	.	.
chr1	93236124	93236623	chr1	93445454	93445953	Sned1|chr1:93445454-93445953	0.294566851801898	.	.
chr1	93342619	93343118	chr1	93128625	93129124	Pask|chr1:93128625-93129124	0.329185301915868	.	.
chr1	93342619	93343118	chr1	93128625	93129124	Ppp1r7|chr1:93128625-93129124	0.329185301915868	.	.
chr1	93342619	93343118	chr1	93699126	93699625	Pask|chr1:93699126-93699625	0.24411173791824	.	.
chr1	93342619	93343118	chr1	93699126	93699625	Ppp1r7|chr1:93699126-93699625	0.24411173791824	.	.
chr1	93343358	93343857	chr1	93020574	93021073	Pask|chr1:93020574-93021073	0.405150215594226	.	.
chr1	93343358	93343857	chr1	93020574	93021073	Ppp1r7|chr1:93020574-93021073	0.405150215594226	.	.
chr1	93343358	93343857	chr1	93056784	93057283	Pask|chr1:93056784-93057283	0.519028065210686	.	.
chr1	93343358	93343857	chr1	93056784	93057283	Ppp1r7|chr1:93056784-93057283	0.519028065210686	.	.
chr1	93343358	93343857	chr1	93057285	93057784	Pask|chr1:93057285-93057784	0.284700450170167	.	.
chr1	93343358	93343857	chr1	93057285	93057784	Ppp1r7|chr1:93057285-93057784	0.284700450170167	.	.
chr1	93343358	93343857	chr1	93080927	93081426	Pask|chr1:93080927-93081426	0.415606903889438	.	.
chr1	93343358	93343857	chr1	93080927	93081426	Pask|chr1:93080927-93081426	0.415606903889439	.	.
chr1	93343358	93343857	chr1	93080927	93081426	Ppp1r7|chr1:93080927-93081426	0.415606903889438	.	.
chr1	93343358	93343857	chr1	93080927	93081426	Ppp1r7|chr1:93080927-93081426	0.415606903889439	.	.
chr1	93343358	93343857	chr1	93115042	93115541	Pask|chr1:93115042-93115541	0.334782727927943	.	.
chr1	93343358	93343857	chr1	93115042	93115541	Ppp1r7|chr1:93115042-93115541	0.334782727927943	.	.
chr1	93343358	93343857	chr1	93139656	93140155	Pask|chr1:93139656-93140155	0.266059513966376	.	.
chr1	93343358	93343857	chr1	93139656	93140155	Ppp1r7|chr1:93139656-93140155	0.266059513966376	.	.
chr1	93343358	93343857	chr1	93176579	93177078	Pask|chr1:93176579-93177078	0.444816475170722	.	.
chr1	93343358	93343857	chr1	93176579	93177078	Ppp1r7|chr1:93176579-93177078	0.444816475170722	.	.
chr1	93478107	93478606	chr1	93083832	93084331	Hdlbp|chr1:93083832-93084331	0.460766384315017	.	.
chr1	93478107	93478606	chr1	93083832	93084331	Sept2|chr1:93083832-93084331	0.460766384315017	.	.
chr1	93478107	93478606	chr1	93174394	93174893	Hdlbp|chr1:93174394-93174893	0.408257324270079	.	.
chr1	93478107	93478606	chr1	93174394	93174893	Sept2|chr1:93174394-93174893	0.408257324270079	.	.
chr1	93478107	93478606	chr1	93445454	93445953	Hdlbp|chr1:93445454-93445953	0.264964442578988	.	.
chr1	93478107	93478606	chr1	93445454	93445953	Sept2|chr1:93445454-93445953	0.264964442578988	.	.
chr1	93478622	93479121	chr1	93083832	93084331	Hdlbp|chr1:93083832-93084331	0.48163768793209	.	.
chr1	93478622	93479121	chr1	93083832	93084331	Sept2|chr1:93083832-93084331	0.48163768793209	.	.
chr1	93478622	93479121	chr1	93174394	93174893	Hdlbp|chr1:93174394-93174893	0.340589283422764	.	.
chr1	93478622	93479121	chr1	93174394	93174893	Sept2|chr1:93174394-93174893	0.340589283422764	.	.
chr1	93478622	93479121	chr1	93577810	93578309	Hdlbp|chr1:93577810-93578309	0.267676847306604	.	.
chr1	93478622	93479121	chr1	93577810	93578309	Sept2|chr1:93577810-93578309	0.267676847306604	.	.
chr1	93511801	93512300	chr1	93445454	93445953	Farp2|chr1:93445454-93445953	0.38118110521006	.	.
chr1	93634975	93635474	chr1	93405661	93406160	Gm28536|chr1:93405661-93406160	0.460138098204769	.	.
chr1	93635550	93636049	chr1	93727334	93727833	Gm28536|chr1:93727334-93727833	0.280192017782474	.	.
chr1	93754078	93754577	chr1	93699126	93699625	Thap4|chr1:93699126-93699625	0.285630863426874	.	.
chr1	93754078	93754577	chr1	93773070	93773569	Thap4|chr1:93773070-93773569	0.250695975202627	.	.
chr1	93754078	93754577	chr1	94008651	94009150	Thap4|chr1:94008651-94009150	0.263790083157669	.	.
chr1	93801756	93802255	chr1	94000939	94001438	Dtymk|chr1:94000939-94001438	0.381461720040043	.	.
chr1	93801756	93802255	chr1	94035198	94035697	Dtymk|chr1:94035198-94035697	0.336584656245947	.	.
chr1	93803720	93804219	chr1	94035198	94035697	Ing5|chr1:94035198-94035697	0.249529890977739	.	.
chr1	93825281	93825780	chr1	94008651	94009150	D2hgdh|chr1:94008651-94009150	0.765175879339554	.	.
chr1	95313333	95313832	chr1	95358827	95359326	Fam174a|chr1:95358827-95359326	0.252770812146624	.	.
chr1	95313333	95313832	chr1	95451739	95452238	Fam174a|chr1:95451739-95452238	0.503358431699223	.	.
chr1	95313851	95314350	chr1	95109905	95110404	Fam174a|chr1:95109905-95110404	0.266830668062747	.	.
chr1	95313851	95314350	chr1	95267107	95267606	Fam174a|chr1:95267107-95267606	0.40582524305463	.	.
chr1	95313851	95314350	chr1	95315847	95316346	Fam174a|chr1:95315847-95316346	0.357652419689014	.	.
chr1	95313851	95314350	chr1	95466998	95467497	Fam174a|chr1:95466998-95467497	0.251962846353276	.	.
chr1	95313851	95314350	chr1	95658275	95658774	Fam174a|chr1:95658275-95658774	0.381037745197544	.	.
chr1	95667416	95667915	chr1	95267107	95267606	St8sia4|chr1:95267107-95267606	0.429836536279177	.	.
chr1	95667416	95667915	chr1	95658275	95658774	St8sia4|chr1:95658275-95658774	0.310713307900263	.	.
chr1	97661204	97661703	chr1	97589639	97590138	D1Ertd622e|chr1:97589639-97590138	0.664203869188837	.	.
chr1	97661204	97661703	chr1	97790609	97791108	D1Ertd622e|chr1:97790609-97791108	0.296258119815983	.	.
chr1	97661204	97661703	chr1	97872455	97872954	D1Ertd622e|chr1:97872455-97872954	0.402853111490866	.	.
chr1	97769886	97770385	chr1	97589639	97590138	Gin1|chr1:97589639-97590138	0.290494714552493	.	.
chr1	97769886	97770385	chr1	97589639	97590138	Ppip5k2|chr1:97589639-97590138	0.290494714552493	.	.
chr1	97769886	97770385	chr1	97600339	97600838	Gin1|chr1:97600339-97600838	0.252193780074165	.	.
chr1	97769886	97770385	chr1	97600339	97600838	Ppip5k2|chr1:97600339-97600838	0.252193780074165	.	.
chr1	97769886	97770385	chr1	98137653	98138152	Gin1|chr1:98137653-98138152	0.277349038165465	.	.
chr1	97769886	97770385	chr1	98137653	98138152	Ppip5k2|chr1:98137653-98138152	0.277349038165465	.	.
chr1	98095430	98095929	chr1	97790609	97791108	Pam|chr1:97790609-97791108	0.277443398537732	.	.
chr1	98095430	98095929	chr1	97833669	97834168	Pam|chr1:97833669-97834168	0.251451826509386	.	.
chr1	98095430	98095929	chr1	98047553	98048052	Pam|chr1:98047553-98048052	0.46465184376716	.	.
chr1	98095430	98095929	chr1	98192084	98192583	Pam|chr1:98192084-98192583	0.26130727420108	.	.
chr1	98173889	98174388	chr1	97833669	97834168	Gm29461|chr1:97833669-97834168	0.306360093887108	.	.
chr1	98173889	98174388	chr1	97863156	97863655	Gm29461|chr1:97863156-97863655	0.257265267494878	.	.
chr1	98173889	98174388	chr1	98349951	98350450	Gm29461|chr1:98349951-98350450	0.272407607141961	.	.
chr1	99772082	99772581	chr1	100088827	100089326	Cntnap5b|chr1:100088827-100089326	0.497437607812012	.	.
chr1	99772082	99772581	chr1	100089385	100089884	Cntnap5b|chr1:100089385-100089884	0.42230179283873	.	.
chr1	99772082	99772581	chr1	100118960	100119459	Cntnap5b|chr1:100118960-100119459	0.359329213105507	.	.
chr1	99772082	99772581	chr1	100120036	100120535	Cntnap5b|chr1:100120036-100120535	0.438897854676038	.	.
chr1	99772082	99772581	chr1	99774058	99774557	Cntnap5b|chr1:99774058-99774557	0.288412008524127	.	.
chr1	99772082	99772581	chr1	99888189	99888688	Cntnap5b|chr1:99888189-99888688	0.323751835321701	.	.
chr1	105663536	105664035	chr1	105944975	105945474	Pign|chr1:105944975-105945474	0.574914921829841	.	.
chr1	105663536	105664035	chr1	105944975	105945474	Relch|chr1:105944975-105945474	0.574914921829841	.	.
chr1	105780395	105780894	chr1	106039161	106039660	Tnfrsf11a|chr1:106039161-106039660	0.372179025261432	.	.
chr1	105780395	105780894	chr1	106096251	106096750	Tnfrsf11a|chr1:106096251-106096750	0.341676171774261	.	.
chr1	105780395	105780894	chr1	106204275	106204774	Tnfrsf11a|chr1:106204275-106204774	0.274538932293036	.	.
chr1	105990273	105990772	chr1	105876427	105876926	Gm7160|chr1:105876427-105876926	0.473641979526664	.	.
chr1	105990273	105990772	chr1	105876427	105876926	Zcchc2|chr1:105876427-105876926	0.473641979526664	.	.
chr1	105990273	105990772	chr1	105993776	105994275	Gm7160|chr1:105993776-105994275	0.29848135162188	.	.
chr1	105990273	105990772	chr1	105993776	105994275	Zcchc2|chr1:105993776-105994275	0.29848135162188	.	.
chr1	105990273	105990772	chr1	106036942	106037441	Gm7160|chr1:106036942-106037441	0.284517560910054	.	.
chr1	105990273	105990772	chr1	106036942	106037441	Zcchc2|chr1:106036942-106037441	0.284517560910054	.	.
chr1	105990273	105990772	chr1	106039161	106039660	Gm7160|chr1:106039161-106039660	0.410781329120404	.	.
chr1	105990273	105990772	chr1	106039161	106039660	Zcchc2|chr1:106039161-106039660	0.410781329120404	.	.
chr1	105990273	105990772	chr1	106071959	106072458	Gm7160|chr1:106071959-106072458	0.397785188849005	.	.
chr1	105990273	105990772	chr1	106071959	106072458	Zcchc2|chr1:106071959-106072458	0.397785188849005	.	.
chr1	106171937	106172436	chr1	105944466	105944965	Gm20753|chr1:105944466-105944965	0.478176464272284	.	.
chr1	106171937	106172436	chr1	105944466	105944965	Phlpp1|chr1:105944466-105944965	0.478176464272284	.	.
chr1	106171937	106172436	chr1	106389670	106390169	Gm20753|chr1:106389670-106390169	0.264545989853355	.	.
chr1	106171937	106172436	chr1	106389670	106390169	Phlpp1|chr1:106389670-106390169	0.264545989853355	.	.
chr1	106171937	106172436	chr1	106395442	106395941	Gm20753|chr1:106395442-106395941	0.320652321693658	.	.
chr1	106171937	106172436	chr1	106395442	106395941	Phlpp1|chr1:106395442-106395941	0.320652321693658	.	.
chr1	106172494	106172993	chr1	105876427	105876926	Phlpp1|chr1:105876427-105876926	0.333640986557142	.	.
chr1	106172494	106172993	chr1	105993776	105994275	Phlpp1|chr1:105993776-105994275	0.484818598162719	.	.
chr1	106172494	106172993	chr1	106071959	106072458	Phlpp1|chr1:106071959-106072458	0.465368725210235	.	.
chr1	106172494	106172993	chr1	106148702	106149201	Phlpp1|chr1:106148702-106149201	0.309952910043678	.	.
chr1	106172494	106172993	chr1	106324647	106325146	Phlpp1|chr1:106324647-106325146	0.449019512634689	.	.
chr1	106713878	106714377	chr1	106324647	106325146	Bcl2|chr1:106324647-106325146	0.323502175896384	.	.
chr1	106713878	106714377	chr1	106570350	106570849	Bcl2|chr1:106570350-106570849	0.308513967690358	.	.
chr1	106713878	106714377	chr1	106687635	106688134	Bcl2|chr1:106687635-106688134	0.386607687748649	.	.
chr1	106759529	106760028	chr1	106765706	106766205	Kdsr|chr1:106765706-106766205	0.412030792451355	.	.
chr1	106796474	106796973	chr1	106687635	106688134	Vps4b|chr1:106687635-106688134	0.572662789156967	.	.
chr1	106796474	106796973	chr1	106818348	106818847	Vps4b|chr1:106818348-106818847	0.259736203661459	.	.
chr1	107589493	107589992	chr1	107384481	107384980	Serpinb8|chr1:107384481-107384980	0.340892646811855	.	.
chr1	109982994	109983493	chr1	109929300	109929799	Cdh7|chr1:109929300-109929799	0.497336251230799	.	.
chr1	111864757	111865256	chr1	111699416	111699915	Dsel|chr1:111699416-111699915	0.275278578476486	.	.
chr1	115684447	115684946	chr1	115786279	115786778	Cntnap5a|chr1:115786279-115786778	0.288197392367385	.	.
chr1	118321592	118322091	chr1	118457252	118457751	Nifk|chr1:118457252-118457751	0.364417493516937	.	.
chr1	118321592	118322091	chr1	118481738	118482237	Nifk|chr1:118481738-118482237	0.322101251191188	.	.
chr1	118388537	118389036	chr1	118335765	118336264	Clasp1|chr1:118335765-118336264	0.400266103461104	.	.
chr1	118388537	118389036	chr1	118434883	118435382	Clasp1|chr1:118434883-118435382	0.297812596249613	.	.
chr1	118388537	118389036	chr1	118551134	118551633	Clasp1|chr1:118551134-118551633	0.263874221607152	.	.
chr1	118388537	118389036	chr1	118651177	118651676	Clasp1|chr1:118651177-118651676	0.529869953516943	.	.
chr1	118389052	118389551	chr1	118335765	118336264	Clasp1|chr1:118335765-118336264	0.28316438097662	.	.
chr1	118389052	118389551	chr1	118551134	118551633	Clasp1|chr1:118551134-118551633	0.485487506902751	.	.
chr1	118389052	118389551	chr1	118651177	118651676	Clasp1|chr1:118651177-118651676	0.691078302739252	.	.
chr1	118459308	118459807	chr1	118338115	118338614	2900060B14Rik|chr1:118338115-118338614	0.397238860904653	.	.
chr1	118459308	118459807	chr1	118434883	118435382	2900060B14Rik|chr1:118434883-118435382	0.66684289805816	.	.
chr1	118459308	118459807	chr1	118548717	118549216	2900060B14Rik|chr1:118548717-118549216	0.261378796590453	.	.
chr1	118459308	118459807	chr1	118716132	118716631	2900060B14Rik|chr1:118716132-118716631	0.326295239659856	.	.
chr1	119053430	119053929	chr1	118776424	118776923	Gli2|chr1:118776424-118776923	0.248715836625131	.	.
chr1	119053430	119053929	chr1	119083894	119084393	Gli2|chr1:119083894-119084393	0.367630455001831	.	.
chr1	119053430	119053929	chr1	119183455	119183954	Gli2|chr1:119183455-119183954	0.246803480836908	.	.
chr1	119053430	119053929	chr1	119189552	119190051	Gli2|chr1:119189552-119190051	0.367701685588716	.	.
chr1	119053430	119053929	chr1	119451456	119451955	Gli2|chr1:119451456-119451955	0.42339863164636	.	.
chr1	119504531	119505030	chr1	119451456	119451955	Ralb|chr1:119451456-119451955	0.302311017878748	.	.
chr1	119504531	119505030	chr1	119911424	119911923	Ralb|chr1:119911424-119911923	0.247853178060115	.	.
chr1	119505186	119505685	chr1	119380566	119381065	Ralb|chr1:119380566-119381065	0.2548872062272	.	.
chr1	119505186	119505685	chr1	119383831	119384330	Ralb|chr1:119383831-119384330	0.417558920139185	.	.
chr1	119505186	119505685	chr1	119451456	119451955	Ralb|chr1:119451456-119451955	0.303469505366917	.	.
chr1	119525867	119526366	chr1	119891119	119891618	Gm27184|chr1:119891119-119891618	0.408110818413871	.	.
chr1	119525867	119526366	chr1	119891119	119891618	Tmem185b|chr1:119891119-119891618	0.408110818413871	.	.
chr1	119648156	119648655	chr1	119891119	119891618	Epb41l5|chr1:119891119-119891618	0.271604792352172	.	.
chr1	119648754	119649253	chr1	119899647	119900146	Epb41l5|chr1:119899647-119900146	0.496953983833249	.	.
chr1	119648754	119649253	chr1	119957787	119958286	Epb41l5|chr1:119957787-119958286	0.439152028998309	.	.
chr1	119837335	119837834	chr1	119886245	119886744	Ptpn4|chr1:119886245-119886744	0.324351385671621	.	.
chr1	119837335	119837834	chr1	119911424	119911923	Ptpn4|chr1:119911424-119911923	0.400719524550699	.	.
chr1	119837335	119837834	chr1	120033031	120033530	Ptpn4|chr1:120033031-120033530	0.44091082594989	.	.
chr1	119837335	119837834	chr1	120038880	120039379	Ptpn4|chr1:120038880-120039379	0.358505322546877	.	.
chr1	119837335	119837834	chr1	120057688	120058187	Ptpn4|chr1:120057688-120058187	0.409479940398398	.	.
chr1	119837335	119837834	chr1	120197108	120197607	Ptpn4|chr1:120197108-120197607	0.399104281239413	.	.
chr1	119902476	119902975	chr1	119899647	119900146	Gm28209|chr1:119899647-119900146	0.301870201914887	.	.
chr1	119912947	119913446	chr1	119891119	119891618	Tmem177|chr1:119891119-119891618	0.392640275693046	.	.
chr1	119912947	119913446	chr1	119896675	119897174	Tmem177|chr1:119896675-119897174	0.246926193623425	.	.
chr1	119912947	119913446	chr1	119899647	119900146	Tmem177|chr1:119899647-119900146	0.4150603102092	.	.
chr1	119996954	119997453	chr1	119599634	119600133	Cfap221|chr1:119599634-119600133	0.326426833153635	.	.
chr1	119996954	119997453	chr1	120143572	120144071	Cfap221|chr1:120143572-120144071	0.447706095512584	.	.
chr1	120120898	120121397	chr1	120033031	120033530	3110009E18Rik|chr1:120033031-120033530	0.248016185470434	.	.
chr1	120120898	120121397	chr1	120033031	120033530	Dbi|chr1:120033031-120033530	0.248016185470434	.	.
chr1	120120898	120121397	chr1	120038368	120038867	3110009E18Rik|chr1:120038368-120038867	0.46502382368698	.	.
chr1	120120898	120121397	chr1	120038368	120038867	Dbi|chr1:120038368-120038867	0.46502382368698	.	.
chr1	120340287	120340786	chr1	120708458	120708957	C1ql2|chr1:120708458-120708957	0.277632459955654	.	.
chr1	121528273	121528772	chr1	121327621	121328120	Htr5b|chr1:121327621-121328120	0.448588158520089	.	.
chr1	121528273	121528772	chr1	121400188	121400687	Htr5b|chr1:121400188-121400687	0.252495123164085	.	.
chr1	121528273	121528772	chr1	121785634	121786133	Htr5b|chr1:121785634-121786133	0.388784653403549	.	.
chr1	121567757	121568256	chr1	121551354	121551853	Ddx18|chr1:121551354-121551853	0.246081153684783	.	.
chr1	121567757	121568256	chr1	121701786	121702285	Ddx18|chr1:121701786-121702285	0.283294932599801	.	.
chr1	125434562	125435061	chr1	125482904	125483403	Actr3|chr1:125482904-125483403	0.255202139360844	.	.
chr1	125434562	125435061	chr1	125606789	125607288	Actr3|chr1:125606789-125607288	0.347924656728941	.	.
chr1	125435289	125435788	chr1	125386168	125386667	Actr3|chr1:125386168-125386667	0.351308636816807	.	.
chr1	125435289	125435788	chr1	125482327	125482826	Actr3|chr1:125482327-125482826	0.326054203442056	.	.
chr1	125435289	125435788	chr1	125482904	125483403	Actr3|chr1:125482904-125483403	0.4427133134655	.	.
chr1	125435289	125435788	chr1	125724163	125724662	Actr3|chr1:125724163-125724662	0.356898386354313	.	.
chr1	125560306	125560805	chr1	125298608	125299107	Slc35f5|chr1:125298608-125299107	0.415977339817295	.	.
chr1	125560306	125560805	chr1	125969882	125970381	Slc35f5|chr1:125969882-125970381	0.417924632261204	.	.
chr1	125911894	125912393	chr1	125859913	125860412	Lypd1|chr1:125859913-125860412	0.301927626806439	.	.
chr1	125911894	125912393	chr1	126209143	126209642	Lypd1|chr1:126209143-126209642	0.27955196957652	.	.
chr1	126830233	126830732	chr1	126956029	126956528	Nckap5|chr1:126956029-126956528	0.252795593598502	.	.
chr1	126830233	126830732	chr1	127168121	127168620	Nckap5|chr1:127168121-127168620	0.322263610114516	.	.
chr1	127204681	127205180	chr1	126751035	126751534	Mgat5|chr1:126751035-126751534	0.260423807733567	.	.
chr1	127204681	127205180	chr1	126751967	126752466	Mgat5|chr1:126751967-126752466	0.404681928089532	.	.
chr1	127204681	127205180	chr1	127031504	127032003	Mgat5|chr1:127031504-127032003	0.393428000255608	.	.
chr1	127204681	127205180	chr1	127105889	127106388	Mgat5|chr1:127105889-127106388	0.469135028929127	.	.
chr1	127204681	127205180	chr1	127246043	127246542	Mgat5|chr1:127246043-127246542	0.391156535578908	.	.
chr1	127204681	127205180	chr1	127432499	127432998	Mgat5|chr1:127432499-127432998	0.383553344141444	.	.
chr1	127205210	127205709	chr1	126930568	126931067	Mgat5|chr1:126930568-126931067	0.277622338481886	.	.
chr1	127205210	127205709	chr1	127164521	127165020	Mgat5|chr1:127164521-127165020	0.280972960400027	.	.
chr1	127205210	127205709	chr1	127380811	127381310	Mgat5|chr1:127380811-127381310	0.244710525063026	.	.
chr1	127205210	127205709	chr1	127496674	127497173	Mgat5|chr1:127496674-127497173	0.324021897012926	.	.
chr1	127773884	127774383	chr1	127716329	127716828	2900009J06Rik|chr1:127716329-127716828	0.296140188264012	.	.
chr1	127773884	127774383	chr1	127716329	127716828	Ccnt2|chr1:127716329-127716828	0.296140188264012	.	.
chr1	127773884	127774383	chr1	127788880	127789379	2900009J06Rik|chr1:127788880-127789379	0.327921882805186	.	.
chr1	127773884	127774383	chr1	127788880	127789379	Ccnt2|chr1:127788880-127789379	0.327921882805186	.	.
chr1	127773884	127774383	chr1	127795037	127795536	2900009J06Rik|chr1:127795037-127795536	0.274250123016972	.	.
chr1	127773884	127774383	chr1	127795037	127795536	Ccnt2|chr1:127795037-127795536	0.274250123016972	.	.
chr1	127773884	127774383	chr1	127813108	127813607	2900009J06Rik|chr1:127813108-127813607	0.278272704209519	.	.
chr1	127773884	127774383	chr1	127813108	127813607	Ccnt2|chr1:127813108-127813607	0.278272704209519	.	.
chr1	127773884	127774383	chr1	127934266	127934765	2900009J06Rik|chr1:127934266-127934765	0.245047597924434	.	.
chr1	127773884	127774383	chr1	127934266	127934765	Ccnt2|chr1:127934266-127934765	0.245047597924434	.	.
chr1	127854791	127855290	chr1	127975612	127976111	Map3k19|chr1:127975612-127976111	0.271543114309639	.	.
chr1	127959199	127959698	chr1	127936672	127937171	Gm28800|chr1:127936672-127937171	0.312701122002696	.	.
chr1	127959199	127959698	chr1	127937187	127937686	Gm28800|chr1:127937187-127937686	0.471109897691219	.	.
chr1	128102952	128103451	chr1	128031435	128031934	R3hdm1|chr1:128031435-128031934	0.26899685662467	.	.
chr1	128102952	128103451	chr1	128031435	128031934	Zranb3|chr1:128031435-128031934	0.26899685662467	.	.
chr1	128102952	128103451	chr1	128332734	128333233	R3hdm1|chr1:128332734-128333233	0.295929536416326	.	.
chr1	128102952	128103451	chr1	128332734	128333233	Zranb3|chr1:128332734-128333233	0.295929536416326	.	.
chr1	128102952	128103451	chr1	128438126	128438625	R3hdm1|chr1:128438126-128438625	0.339361149253654	.	.
chr1	128102952	128103451	chr1	128438126	128438625	Zranb3|chr1:128438126-128438625	0.339361149253654	.	.
chr1	128102952	128103451	chr1	128472408	128472907	R3hdm1|chr1:128472408-128472907	0.388486330202137	.	.
chr1	128102952	128103451	chr1	128472408	128472907	Zranb3|chr1:128472408-128472907	0.388486330202137	.	.
chr1	128103473	128103972	chr1	128003957	128004456	R3hdm1|chr1:128003957-128004456	0.335224067680722	.	.
chr1	128103473	128103972	chr1	128003957	128004456	Zranb3|chr1:128003957-128004456	0.335224067680722	.	.
chr1	128103473	128103972	chr1	128231466	128231965	R3hdm1|chr1:128231466-128231965	0.292243843052274	.	.
chr1	128103473	128103972	chr1	128231466	128231965	Zranb3|chr1:128231466-128231965	0.292243843052274	.	.
chr1	128103473	128103972	chr1	128472408	128472907	R3hdm1|chr1:128472408-128472907	0.373555486126538	.	.
chr1	128103473	128103972	chr1	128472408	128472907	Zranb3|chr1:128472408-128472907	0.373555486126538	.	.
chr1	128243885	128244384	chr1	128081794	128082293	Ubxn4|chr1:128081794-128082293	0.398391412584529	.	.
chr1	128243885	128244384	chr1	128141673	128142172	Ubxn4|chr1:128141673-128142172	0.472167233193608	.	.
chr1	128359460	128359959	chr1	128081794	128082293	Mcm6|chr1:128081794-128082293	0.316814705659046	.	.
chr1	128416641	128417140	chr1	128009728	128010227	Dars|chr1:128009728-128010227	0.328059614187772	.	.
chr1	128416641	128417140	chr1	128332734	128333233	Dars|chr1:128332734-128333233	0.385677279138937	.	.
chr1	128416641	128417140	chr1	128472408	128472907	Dars|chr1:128472408-128472907	0.265035334743088	.	.
chr1	128416641	128417140	chr1	128593128	128593627	Dars|chr1:128593128-128593627	0.52741459996523	.	.
chr1	128417141	128417640	chr1	128141673	128142172	Dars|chr1:128141673-128142172	0.282870687119978	.	.
chr1	128592363	128592862	chr1	128438126	128438625	Cxcr4|chr1:128438126-128438625	0.357044656521211	.	.
chr1	128592363	128592862	chr1	128466786	128467285	Cxcr4|chr1:128466786-128467285	0.339961676189223	.	.
chr1	128592363	128592862	chr1	128472408	128472907	Cxcr4|chr1:128472408-128472907	0.283284012932031	.	.
chr1	128592363	128592862	chr1	128597820	128598319	Cxcr4|chr1:128597820-128598319	0.263629282647483	.	.
chr1	128592363	128592862	chr1	128682886	128683385	Cxcr4|chr1:128682886-128683385	0.505198593642069	.	.
chr1	130717229	130717728	chr1	130715647	130716146	Yod1|chr1:130715647-130716146	0.635123729205262	.	.
chr1	130717229	130717728	chr1	130849694	130850193	Yod1|chr1:130849694-130850193	0.499136142242468	.	.
chr1	130717229	130717728	chr1	130995515	130996014	Yod1|chr1:130995515-130996014	0.268706537640221	.	.
chr1	131097580	131098079	chr1	131078705	131079204	Mapkapk2|chr1:131078705-131079204	0.301948423425575	.	.
chr1	131097580	131098079	chr1	131115838	131116337	Mapkapk2|chr1:131115838-131116337	0.283161122339941	.	.
chr1	131097580	131098079	chr1	131116808	131117307	Mapkapk2|chr1:131116808-131117307	0.491029454373773	.	.
chr1	131097580	131098079	chr1	131186102	131186601	Mapkapk2|chr1:131186102-131186601	0.360818737305651	.	.
chr1	131097580	131098079	chr1	131196029	131196528	Mapkapk2|chr1:131196029-131196528	0.409528330009965	.	.
chr1	131138073	131138572	chr1	130849694	130850193	Dyrk3|chr1:130849694-130850193	0.387115137140375	.	.
chr1	131138073	131138572	chr1	131050972	131051471	Dyrk3|chr1:131050972-131051471	0.294681368682229	.	.
chr1	131138073	131138572	chr1	131053153	131053652	Dyrk3|chr1:131053153-131053652	0.273667759050221	.	.
chr1	131138073	131138572	chr1	131209830	131210329	Dyrk3|chr1:131209830-131210329	0.27357490308916	.	.
chr1	131152939	131153438	chr1	131074370	131074869	Eif2d|chr1:131074370-131074869	0.383543442763193	.	.
chr1	131152939	131153438	chr1	131084189	131084688	Eif2d|chr1:131084189-131084688	0.328567495934618	.	.
chr1	131152939	131153438	chr1	131085844	131086343	Eif2d|chr1:131085844-131086343	0.323121555996236	.	.
chr1	131152939	131153438	chr1	131186102	131186601	Eif2d|chr1:131186102-131186601	0.386618480712911	.	.
chr1	131245008	131245507	chr1	131173818	131174317	Rassf5|chr1:131173818-131174317	0.351925060175083	.	.
chr1	131245008	131245507	chr1	131181934	131182433	Rassf5|chr1:131181934-131182433	0.367734173637502	.	.
chr1	131245008	131245507	chr1	131186102	131186601	Rassf5|chr1:131186102-131186601	0.251697055174551	.	.
chr1	131259797	131260296	chr1	131270169	131270668	Gm28914|chr1:131270169-131270668	0.343377807875522	.	.
chr1	131259797	131260296	chr1	131334515	131335014	Gm28914|chr1:131334515-131335014	0.475028476240143	.	.
chr1	131259797	131260296	chr1	131431843	131432342	Gm28914|chr1:131431843-131432342	0.338040992036466	.	.
chr1	131259797	131260296	chr1	131712339	131712838	Gm28914|chr1:131712339-131712838	0.373424573693897	.	.
chr1	131526753	131527252	chr1	131260313	131260812	Fam72a|chr1:131260313-131260812	0.368722939829484	.	.
chr1	131526753	131527252	chr1	131260313	131260812	Srgap2|chr1:131260313-131260812	0.368722939829484	.	.
chr1	131526753	131527252	chr1	131548296	131548795	Fam72a|chr1:131548296-131548795	0.396361941896715	.	.
chr1	131526753	131527252	chr1	131548296	131548795	Srgap2|chr1:131548296-131548795	0.396361941896715	.	.
chr1	131527318	131527817	chr1	131270169	131270668	Fam72a|chr1:131270169-131270668	0.445044174003155	.	.
chr1	131527318	131527817	chr1	131270169	131270668	Srgap2|chr1:131270169-131270668	0.445044174003155	.	.
chr1	131527318	131527817	chr1	131334515	131335014	Fam72a|chr1:131334515-131335014	0.345614882396091	.	.
chr1	131527318	131527817	chr1	131334515	131335014	Srgap2|chr1:131334515-131335014	0.345614882396091	.	.
chr1	131527318	131527817	chr1	131351401	131351900	Fam72a|chr1:131351401-131351900	0.337361242297906	.	.
chr1	131527318	131527817	chr1	131351401	131351900	Srgap2|chr1:131351401-131351900	0.337361242297906	.	.
chr1	131527318	131527817	chr1	131398116	131398615	Fam72a|chr1:131398116-131398615	0.427522402811103	.	.
chr1	131527318	131527817	chr1	131398116	131398615	Srgap2|chr1:131398116-131398615	0.427522402811103	.	.
chr1	131527318	131527817	chr1	131583603	131584102	Fam72a|chr1:131583603-131584102	0.30299964310543	.	.
chr1	131527318	131527817	chr1	131583603	131584102	Srgap2|chr1:131583603-131584102	0.30299964310543	.	.
chr1	131527318	131527817	chr1	131586783	131587282	Fam72a|chr1:131586783-131587282	0.278463951724098	.	.
chr1	131527318	131527817	chr1	131586783	131587282	Srgap2|chr1:131586783-131587282	0.278463951724098	.	.
chr1	131527318	131527817	chr1	131712339	131712838	Fam72a|chr1:131712339-131712838	0.468793543245729	.	.
chr1	131527318	131527817	chr1	131712339	131712838	Srgap2|chr1:131712339-131712838	0.468793543245729	.	.
chr1	131827667	131828166	chr1	131575382	131575881	Slc41a1|chr1:131575382-131575881	0.398966172666596	.	.
chr1	131827667	131828166	chr1	131703369	131703868	Slc41a1|chr1:131703369-131703868	0.359999423652131	.	.
chr1	131827667	131828166	chr1	131712339	131712838	Slc41a1|chr1:131712339-131712838	0.251899644724398	.	.
chr1	131827667	131828166	chr1	132168132	132168631	Slc41a1|chr1:132168132-132168631	0.241218992208746	.	.
chr1	131827667	131828166	chr1	132221566	132222065	Slc41a1|chr1:132221566-132222065	0.404261841861183	.	.
chr1	131828202	131828701	chr1	132098940	132099439	Slc41a1|chr1:132098940-132099439	0.379180113445092	.	.
chr1	131828202	131828701	chr1	132155698	132156197	Slc41a1|chr1:132155698-132156197	0.352261723617423	.	.
chr1	131828202	131828701	chr1	132190118	132190617	Slc41a1|chr1:132190118-132190617	0.316765756515979	.	.
chr1	131866958	131867457	chr1	131548296	131548795	Rab29|chr1:131548296-131548795	0.325012238432248	.	.
chr1	131866958	131867457	chr1	132098940	132099439	Rab29|chr1:132098940-132099439	0.6473455897356	.	.
chr1	131866958	131867457	chr1	132144172	132144671	Rab29|chr1:132144172-132144671	0.255153053072739	.	.
chr1	131866958	131867457	chr1	132190118	132190617	Rab29|chr1:132190118-132190617	0.322434485425146	.	.
chr1	131866958	131867457	chr1	132212150	132212649	Rab29|chr1:132212150-132212649	0.28669635983497	.	.
chr1	131910162	131910661	chr1	131575382	131575881	Nucks1|chr1:131575382-131575881	0.249284564030601	.	.
chr1	131910162	131910661	chr1	132088255	132088754	Nucks1|chr1:132088255-132088754	0.246025843258004	.	.
chr1	131910162	131910661	chr1	132212150	132212649	Nucks1|chr1:132212150-132212649	0.3300886052661	.	.
chr1	131910162	131910661	chr1	132221566	132222065	Nucks1|chr1:132221566-132222065	0.302635594328481	.	.
chr1	131910666	131911165	chr1	131548296	131548795	Nucks1|chr1:131548296-131548795	0.367877712642205	.	.
chr1	131910666	131911165	chr1	131754806	131755305	Nucks1|chr1:131754806-131755305	0.294609287332238	.	.
chr1	131910666	131911165	chr1	132043650	132044149	Nucks1|chr1:132043650-132044149	0.246438419428903	.	.
chr1	131910666	131911165	chr1	132190118	132190617	Nucks1|chr1:132190118-132190617	0.285093833590454	.	.
chr1	131910666	131911165	chr1	132212150	132212649	Nucks1|chr1:132212150-132212649	0.362509827085597	.	.
chr1	131910666	131911165	chr1	132221566	132222065	Nucks1|chr1:132221566-132222065	0.365667198621916	.	.
chr1	132007294	132007793	chr1	132168132	132168631	Elk4|chr1:132168132-132168631	0.358699499914302	.	.
chr1	132007294	132007793	chr1	132212150	132212649	Elk4|chr1:132212150-132212649	0.272747796391423	.	.
chr1	132007294	132007793	chr1	132221566	132222065	Elk4|chr1:132221566-132222065	0.434365017887583	.	.
chr1	132007294	132007793	chr1	132367533	132368032	Elk4|chr1:132367533-132368032	0.278021034209262	.	.
chr1	132007800	132008299	chr1	132098940	132099439	Elk4|chr1:132098940-132099439	0.271517651133615	.	.
chr1	132007800	132008299	chr1	132268592	132269091	Elk4|chr1:132268592-132269091	0.243836024274921	.	.
chr1	132007800	132008299	chr1	132289244	132289743	Elk4|chr1:132289244-132289743	0.303844399403972	.	.
chr1	132007800	132008299	chr1	132291305	132291804	Elk4|chr1:132291305-132291804	0.368589235505421	.	.
chr1	132067653	132068152	chr1	131770518	131771017	Mfsd4a|chr1:131770518-131771017	0.384432504721366	.	.
chr1	132067653	132068152	chr1	132157329	132157828	Mfsd4a|chr1:132157329-132157828	0.387543081230043	.	.
chr1	132067653	132068152	chr1	132198835	132199334	Mfsd4a|chr1:132198835-132199334	0.340748167231717	.	.
chr1	132067653	132068152	chr1	132307932	132308431	Mfsd4a|chr1:132307932-132308431	0.273436827206434	.	.
chr1	132139477	132139976	chr1	132221566	132222065	Cdk18|chr1:132221566-132222065	0.514210817103787	.	.
chr1	132139477	132139976	chr1	132221566	132222065	Cdk18|chr1:132221566-132222065	0.514210817103788	.	.
chr1	132139477	132139976	chr1	132221566	132222065	Gm29629|chr1:132221566-132222065	0.514210817103787	.	.
chr1	132139477	132139976	chr1	132221566	132222065	Gm29629|chr1:132221566-132222065	0.514210817103788	.	.
chr1	132315820	132316319	chr1	132144172	132144671	Nuak2|chr1:132144172-132144671	0.284415088684604	.	.
chr1	132315820	132316319	chr1	132202789	132203288	Nuak2|chr1:132202789-132203288	0.435598323267498	.	.
chr1	132315820	132316319	chr1	132458151	132458650	Nuak2|chr1:132458151-132458650	0.376252874512113	.	.
chr1	132391552	132392051	chr1	132098940	132099439	Tmcc2|chr1:132098940-132099439	0.38836706358396	.	.
chr1	132391552	132392051	chr1	132212150	132212649	Tmcc2|chr1:132212150-132212649	0.306154605947802	.	.
chr1	132391552	132392051	chr1	132289244	132289743	Tmcc2|chr1:132289244-132289743	0.268354681514907	.	.
chr1	132391552	132392051	chr1	132432072	132432571	Tmcc2|chr1:132432072-132432571	0.34964501999704	.	.
chr1	132476591	132477090	chr1	132098940	132099439	6030442K20Rik|chr1:132098940-132099439	0.277540734708926	.	.
chr1	132476591	132477090	chr1	132098940	132099439	Rbbp5|chr1:132098940-132099439	0.277540734708926	.	.
chr1	132476591	132477090	chr1	132432072	132432571	6030442K20Rik|chr1:132432072-132432571	0.243671402900839	.	.
chr1	132476591	132477090	chr1	132432072	132432571	Rbbp5|chr1:132432072-132432571	0.243671402900839	.	.
chr1	132477175	132477674	chr1	132221566	132222065	6030442K20Rik|chr1:132221566-132222065	0.317417460987453	.	.
chr1	132477175	132477674	chr1	132221566	132222065	Rbbp5|chr1:132221566-132222065	0.317417460987453	.	.
chr1	132880112	132880611	chr1	132825161	132825660	Lrrn2|chr1:132825161-132825660	0.262374781601278	.	.
chr1	132880112	132880611	chr1	132837214	132837713	Lrrn2|chr1:132837214-132837713	0.309010622506335	.	.
chr1	132880112	132880611	chr1	133222590	133223089	Lrrn2|chr1:133222590-133223089	0.273672882397252	.	.
chr1	132880668	132881167	chr1	132758968	132759467	Lrrn2|chr1:132758968-132759467	0.281086007203658	.	.
chr1	132880668	132881167	chr1	132825161	132825660	Lrrn2|chr1:132825161-132825660	0.33903865689776	.	.
chr1	132880668	132881167	chr1	133033695	133034194	Lrrn2|chr1:133033695-133034194	0.541821821750136	.	.
chr1	133045916	133046415	chr1	133382865	133383364	Pik3c2b|chr1:133382865-133383364	0.455732556396517	.	.
chr1	133130962	133131461	chr1	132805468	132805967	Ppp1r15b|chr1:132805468-132805967	0.366486706657177	.	.
chr1	133130962	133131461	chr1	132903397	132903896	Ppp1r15b|chr1:132903397-132903896	0.36854935837018	.	.
chr1	133130962	133131461	chr1	133180923	133181422	Ppp1r15b|chr1:133180923-133181422	0.267479740768108	.	.
chr1	133130962	133131461	chr1	133333921	133334420	Ppp1r15b|chr1:133333921-133334420	0.291031216131976	.	.
chr1	133321339	133321838	chr1	133033695	133034194	Kiss1|chr1:133033695-133034194	0.305346572276956	.	.
chr1	133321339	133321838	chr1	133331085	133331584	Kiss1|chr1:133331085-133331584	0.273357351810449	.	.
chr1	133321339	133321838	chr1	133387760	133388259	Kiss1|chr1:133387760-133388259	0.307092276435111	.	.
chr1	133321339	133321838	chr1	133394620	133395119	Kiss1|chr1:133394620-133395119	0.476502866590096	.	.
chr1	133321339	133321838	chr1	133686992	133687491	Kiss1|chr1:133686992-133687491	0.285221571747359	.	.
chr1	133363199	133363698	chr1	133175884	133176383	Etnk2|chr1:133175884-133176383	0.614587346007645	.	.
chr1	133363199	133363698	chr1	133251782	133252281	Etnk2|chr1:133251782-133252281	0.251752771401774	.	.
chr1	133363199	133363698	chr1	133279691	133280190	Etnk2|chr1:133279691-133280190	0.346670093550075	.	.
chr1	133363199	133363698	chr1	133382865	133383364	Etnk2|chr1:133382865-133383364	0.329560637251672	.	.
chr1	133610089	133610588	chr1	133267838	133268337	Snrpe|chr1:133267838-133268337	0.410552446917181	.	.
chr1	133610089	133610588	chr1	133331085	133331584	Snrpe|chr1:133331085-133331584	0.242098609299456	.	.
chr1	133610089	133610588	chr1	133331085	133331584	Snrpe|chr1:133331085-133331584	0.242098609299457	.	.
chr1	133610089	133610588	chr1	133387760	133388259	Snrpe|chr1:133387760-133388259	0.365720418093197	.	.
chr1	133610089	133610588	chr1	133886411	133886910	Snrpe|chr1:133886411-133886910	0.262799014389344	.	.
chr1	133660660	133661159	chr1	133311830	133312329	Gm38394|chr1:133311830-133312329	0.627468800356833	.	.
chr1	133660660	133661159	chr1	133311830	133312329	Zbed6|chr1:133311830-133312329	0.627468800356833	.	.
chr1	133660660	133661159	chr1	133311830	133312329	Zc3h11a|chr1:133311830-133312329	0.627468800356833	.	.
chr1	133660660	133661159	chr1	133685685	133686184	Gm38394|chr1:133685685-133686184	0.487838000077717	.	.
chr1	133660660	133661159	chr1	133685685	133686184	Zbed6|chr1:133685685-133686184	0.487838000077717	.	.
chr1	133660660	133661159	chr1	133685685	133686184	Zc3h11a|chr1:133685685-133686184	0.487838000077717	.	.
chr1	133660660	133661159	chr1	133736167	133736666	Gm38394|chr1:133736167-133736666	0.285614453191794	.	.
chr1	133660660	133661159	chr1	133736167	133736666	Zbed6|chr1:133736167-133736666	0.285614453191794	.	.
chr1	133660660	133661159	chr1	133736167	133736666	Zc3h11a|chr1:133736167-133736666	0.285614453191794	.	.
chr1	133660660	133661159	chr1	133762854	133763353	Gm38394|chr1:133762854-133763353	0.429248061683764	.	.
chr1	133660660	133661159	chr1	133762854	133763353	Zbed6|chr1:133762854-133763353	0.429248061683764	.	.
chr1	133660660	133661159	chr1	133762854	133763353	Zc3h11a|chr1:133762854-133763353	0.429248061683764	.	.
chr1	133660660	133661159	chr1	133815544	133816043	Gm38394|chr1:133815544-133816043	0.299742470062098	.	.
chr1	133660660	133661159	chr1	133815544	133816043	Zbed6|chr1:133815544-133816043	0.299742470062098	.	.
chr1	133660660	133661159	chr1	133815544	133816043	Zc3h11a|chr1:133815544-133816043	0.299742470062098	.	.
chr1	133660660	133661159	chr1	133842250	133842749	Gm38394|chr1:133842250-133842749	0.477608289414948	.	.
chr1	133660660	133661159	chr1	133842250	133842749	Zbed6|chr1:133842250-133842749	0.477608289414948	.	.
chr1	133660660	133661159	chr1	133842250	133842749	Zc3h11a|chr1:133842250-133842749	0.477608289414948	.	.
chr1	133660660	133661159	chr1	133855214	133855713	Gm38394|chr1:133855214-133855713	0.382132155800694	.	.
chr1	133660660	133661159	chr1	133855214	133855713	Zbed6|chr1:133855214-133855713	0.382132155800694	.	.
chr1	133660660	133661159	chr1	133855214	133855713	Zc3h11a|chr1:133855214-133855713	0.382132155800694	.	.
chr1	133660660	133661159	chr1	133897102	133897601	Gm38394|chr1:133897102-133897601	0.248672199361784	.	.
chr1	133660660	133661159	chr1	133897102	133897601	Zbed6|chr1:133897102-133897601	0.248672199361784	.	.
chr1	133660660	133661159	chr1	133897102	133897601	Zc3h11a|chr1:133897102-133897601	0.248672199361784	.	.
chr1	133661173	133661672	chr1	133251782	133252281	Gm38394|chr1:133251782-133252281	0.352243559281199	.	.
chr1	133661173	133661672	chr1	133251782	133252281	Zbed6|chr1:133251782-133252281	0.352243559281199	.	.
chr1	133661173	133661672	chr1	133251782	133252281	Zc3h11a|chr1:133251782-133252281	0.352243559281199	.	.
chr1	133661173	133661672	chr1	133298804	133299303	Gm38394|chr1:133298804-133299303	0.32854058665938	.	.
chr1	133661173	133661672	chr1	133298804	133299303	Zbed6|chr1:133298804-133299303	0.32854058665938	.	.
chr1	133661173	133661672	chr1	133298804	133299303	Zc3h11a|chr1:133298804-133299303	0.32854058665938	.	.
chr1	133661173	133661672	chr1	133353486	133353985	Gm38394|chr1:133353486-133353985	0.265325067512888	.	.
chr1	133661173	133661672	chr1	133353486	133353985	Zbed6|chr1:133353486-133353985	0.265325067512888	.	.
chr1	133661173	133661672	chr1	133353486	133353985	Zc3h11a|chr1:133353486-133353985	0.265325067512888	.	.
chr1	133661173	133661672	chr1	133382865	133383364	Gm38394|chr1:133382865-133383364	0.475314488134446	.	.
chr1	133661173	133661672	chr1	133382865	133383364	Zbed6|chr1:133382865-133383364	0.475314488134446	.	.
chr1	133661173	133661672	chr1	133382865	133383364	Zc3h11a|chr1:133382865-133383364	0.475314488134446	.	.
chr1	133661173	133661672	chr1	133873351	133873850	Gm38394|chr1:133873351-133873850	0.376152727359312	.	.
chr1	133661173	133661672	chr1	133873351	133873850	Zbed6|chr1:133873351-133873850	0.376152727359312	.	.
chr1	133661173	133661672	chr1	133873351	133873850	Zc3h11a|chr1:133873351-133873850	0.376152727359312	.	.
chr1	133800824	133801323	chr1	133783550	133784049	Atp2b4|chr1:133783550-133784049	0.318968173942361	.	.
chr1	133800824	133801323	chr1	133842250	133842749	Atp2b4|chr1:133842250-133842749	0.325301663882346	.	.
chr1	133800824	133801323	chr1	133855214	133855713	Atp2b4|chr1:133855214-133855713	0.505813996867337	.	.
chr1	133908258	133908757	chr1	133873351	133873850	Optc|chr1:133873351-133873850	0.294043430081765	.	.
chr1	133908258	133908757	chr1	133908815	133909314	Optc|chr1:133908815-133909314	0.472400644923805	.	.
chr1	133908258	133908757	chr1	134048675	134049174	Optc|chr1:134048675-134049174	0.256605366170557	.	.
chr1	133908258	133908757	chr1	134060782	134061281	Optc|chr1:134060782-134061281	0.371548963315174	.	.
chr1	134078899	134079398	chr1	133896218	133896717	Btg2|chr1:133896218-133896717	0.24707144572459	.	.
chr1	134078899	134079398	chr1	134060782	134061281	Btg2|chr1:134060782-134061281	0.320284796970347	.	.
chr1	134078899	134079398	chr1	134234151	134234650	Btg2|chr1:134234151-134234650	0.422695729555339	.	.
chr1	134078899	134079398	chr1	134244113	134244612	Btg2|chr1:134244113-134244612	0.248127051814816	.	.
chr1	134234747	134235246	chr1	133843222	133843721	Adora1|chr1:133843222-133843721	0.247618651153613	.	.
chr1	134234747	134235246	chr1	133855958	133856457	Adora1|chr1:133855958-133856457	0.407188689164835	.	.
chr1	134234747	134235246	chr1	133873351	133873850	Adora1|chr1:133873351-133873850	0.425069201915393	.	.
chr1	134234747	134235246	chr1	134048675	134049174	Adora1|chr1:134048675-134049174	0.298817270062309	.	.
chr1	134234747	134235246	chr1	134099100	134099599	Adora1|chr1:134099100-134099599	0.24928280565653	.	.
chr1	134234747	134235246	chr1	134273415	134273914	Adora1|chr1:134273415-134273914	0.286494102966795	.	.
chr1	134234747	134235246	chr1	134282728	134283227	Adora1|chr1:134282728-134283227	0.438630658280186	.	.
chr1	134235374	134235873	chr1	133783550	133784049	Adora1|chr1:133783550-133784049	0.264899474474698	.	.
chr1	134235374	134235873	chr1	133886411	133886910	Adora1|chr1:133886411-133886910	0.353299892471685	.	.
chr1	134235374	134235873	chr1	134099100	134099599	Adora1|chr1:134099100-134099599	0.447530448922558	.	.
chr1	134332671	134333170	chr1	134344509	134345008	Ppfia4|chr1:134344509-134345008	0.529210999475775	.	.
chr1	134332671	134333170	chr1	134345043	134345542	Ppfia4|chr1:134345043-134345542	0.304196771269621	.	.
chr1	134361764	134362263	chr1	134099100	134099599	Tmem183a|chr1:134099100-134099599	0.249147573683992	.	.
chr1	134361764	134362263	chr1	134282728	134283227	Tmem183a|chr1:134282728-134283227	0.242918006956746	.	.
chr1	134361764	134362263	chr1	134518653	134519152	Tmem183a|chr1:134518653-134519152	0.556077729330606	.	.
chr1	134405737	134406236	chr1	134120587	134121086	Cyb5r1|chr1:134120587-134121086	0.29826770219222	.	.
chr1	134405737	134406236	chr1	134273415	134273914	Cyb5r1|chr1:134273415-134273914	0.454801584376187	.	.
chr1	134415089	134415588	chr1	134048675	134049174	Adipor1|chr1:134048675-134049174	0.265298680598525	.	.
chr1	134415089	134415588	chr1	134060782	134061281	Adipor1|chr1:134060782-134061281	0.291460083163392	.	.
chr1	134415089	134415588	chr1	134092834	134093333	Adipor1|chr1:134092834-134093333	0.355452408702339	.	.
chr1	134415089	134415588	chr1	134273415	134273914	Adipor1|chr1:134273415-134273914	0.277931395533797	.	.
chr1	134415089	134415588	chr1	134282728	134283227	Adipor1|chr1:134282728-134283227	0.415456934987244	.	.
chr1	134455268	134455767	chr1	134060782	134061281	Klhl12|chr1:134060782-134061281	0.292832949273426	.	.
chr1	134455268	134455767	chr1	134273415	134273914	Klhl12|chr1:134273415-134273914	0.263747936691384	.	.
chr1	134455268	134455767	chr1	134282728	134283227	Klhl12|chr1:134282728-134283227	0.281979298285671	.	.
chr1	134455268	134455767	chr1	134518653	134519152	Klhl12|chr1:134518653-134519152	0.442037766199911	.	.
chr1	134494334	134494833	chr1	134045877	134046376	Rabif|chr1:134045877-134046376	0.243469685903637	.	.
chr1	134494334	134494833	chr1	134344509	134345008	Rabif|chr1:134344509-134345008	0.276500432860447	.	.
chr1	134559917	134560416	chr1	134889486	134889985	Kdm5b|chr1:134889486-134889985	0.261687332002716	.	.
chr1	134560674	134561173	chr1	134771324	134771823	Kdm5b|chr1:134771324-134771823	0.355075931785212	.	.
chr1	134560674	134561173	chr1	134789484	134789983	Kdm5b|chr1:134789484-134789983	0.504744950613023	.	.
chr1	134560674	134561173	chr1	134846503	134847002	Kdm5b|chr1:134846503-134847002	0.473908383112705	.	.
chr1	134560674	134561173	chr1	134858738	134859237	Kdm5b|chr1:134858738-134859237	0.297971817695446	.	.
chr1	134646329	134646828	chr1	134858738	134859237	Gm26783|chr1:134858738-134859237	0.259118348439669	.	.
chr1	134646329	134646828	chr1	134858738	134859237	Syt2|chr1:134858738-134859237	0.259118348439669	.	.
chr1	134962267	134962766	chr1	134771324	134771823	Ube2t|chr1:134771324-134771823	0.290173663409283	.	.
chr1	134962267	134962766	chr1	134789484	134789983	Ube2t|chr1:134789484-134789983	0.355123921925754	.	.
chr1	134962267	134962766	chr1	134846503	134847002	Ube2t|chr1:134846503-134847002	0.571568276006353	.	.
chr1	134962267	134962766	chr1	134889486	134889985	Ube2t|chr1:134889486-134889985	0.387625957506981	.	.
chr1	135146503	135147002	chr1	134771324	134771823	Arl8a|chr1:134771324-134771823	0.241573591430296	.	.
chr1	135146503	135147002	chr1	134789484	134789983	Arl8a|chr1:134789484-134789983	0.327040279189922	.	.
chr1	135146503	135147002	chr1	134846503	134847002	Arl8a|chr1:134846503-134847002	0.35875842792691	.	.
chr1	135146503	135147002	chr1	134889486	134889985	Arl8a|chr1:134889486-134889985	0.381988195730621	.	.
chr1	135146503	135147002	chr1	135379958	135380457	Arl8a|chr1:135379958-135380457	0.399897289898924	.	.
chr1	135283180	135283679	chr1	135670341	135670840	Rnpep|chr1:135670341-135670840	0.247101276245373	.	.
chr1	135283732	135284231	chr1	135154328	135154827	Rnpep|chr1:135154328-135154827	0.319143205971878	.	.
chr1	135283732	135284231	chr1	135380722	135381221	Rnpep|chr1:135380722-135381221	0.261790393689838	.	.
chr1	135283732	135284231	chr1	135572684	135573183	Rnpep|chr1:135572684-135573183	0.267098672745323	.	.
chr1	135313568	135314067	chr1	135380722	135381221	Timm17a|chr1:135380722-135381221	0.261897611775579	.	.
chr1	135313568	135314067	chr1	135461130	135461629	Timm17a|chr1:135461130-135461629	0.42287297969092	.	.
chr1	135313568	135314067	chr1	135699225	135699724	Timm17a|chr1:135699225-135699724	0.403465635897049	.	.
chr1	135374611	135375110	chr1	135438796	135439295	Shisa4|chr1:135438796-135439295	0.314156560752146	.	.
chr1	135374611	135375110	chr1	135546010	135546509	Shisa4|chr1:135546010-135546509	0.403134964638494	.	.
chr1	135374611	135375110	chr1	135585530	135586029	Shisa4|chr1:135585530-135586029	0.27645246588374	.	.
chr1	135374611	135375110	chr1	135600302	135600801	Shisa4|chr1:135600302-135600801	0.246354875975607	.	.
chr1	135375176	135375675	chr1	135379958	135380457	Shisa4|chr1:135379958-135380457	0.298899125885559	.	.
chr1	135375176	135375675	chr1	135544695	135545194	Shisa4|chr1:135544695-135545194	0.333237176679305	.	.
chr1	135375176	135375675	chr1	135649394	135649893	Shisa4|chr1:135649394-135649893	0.258609746742305	.	.
chr1	135375176	135375675	chr1	135653823	135654322	Shisa4|chr1:135653823-135654322	0.247307886144741	.	.
chr1	135430227	135430726	chr1	135379958	135380457	Ipo9|chr1:135379958-135380457	0.467054212340959	.	.
chr1	135430227	135430726	chr1	135518552	135519051	Ipo9|chr1:135518552-135519051	0.255277380472156	.	.
chr1	135430227	135430726	chr1	135544695	135545194	Ipo9|chr1:135544695-135545194	0.385373413641825	.	.
chr1	135430227	135430726	chr1	135561247	135561746	Ipo9|chr1:135561247-135561746	0.286595370117153	.	.
chr1	135430227	135430726	chr1	135566549	135567048	Ipo9|chr1:135566549-135567048	0.306708181400102	.	.
chr1	135430227	135430726	chr1	135593566	135594065	Ipo9|chr1:135593566-135594065	0.354912496470476	.	.
chr1	135430227	135430726	chr1	135649394	135649893	Ipo9|chr1:135649394-135649893	0.298111649040487	.	.
chr1	135430227	135430726	chr1	135653823	135654322	Ipo9|chr1:135653823-135654322	0.30136683845261	.	.
chr1	135430227	135430726	chr1	135654329	135654828	Ipo9|chr1:135654329-135654828	0.280222026653305	.	.
chr1	135585020	135585519	chr1	135368172	135368671	Gm4793|chr1:135368172-135368671	0.269545378211079	.	.
chr1	135585020	135585519	chr1	135438796	135439295	Gm4793|chr1:135438796-135439295	0.65082459888638	.	.
chr1	135585020	135585519	chr1	135524066	135524565	Gm4793|chr1:135524066-135524565	0.272428250362305	.	.
chr1	135585020	135585519	chr1	135585530	135586029	Gm4793|chr1:135585530-135586029	0.296430249114468	.	.
chr1	135585020	135585519	chr1	135600302	135600801	Gm4793|chr1:135600302-135600801	0.319467991716464	.	.
chr1	135585020	135585519	chr1	135670341	135670840	Gm4793|chr1:135670341-135670840	0.288990481759314	.	.
chr1	135585020	135585519	chr1	135699225	135699724	Gm4793|chr1:135699225-135699724	0.312973165081517	.	.
chr1	135687906	135688405	chr1	135368172	135368671	Nav1|chr1:135368172-135368671	0.36181764061077	.	.
chr1	135687906	135688405	chr1	135438796	135439295	Nav1|chr1:135438796-135439295	0.572890649635668	.	.
chr1	135687906	135688405	chr1	135670341	135670840	Nav1|chr1:135670341-135670840	0.25045334723274	.	.
chr1	135766118	135766617	chr1	135566549	135567048	Phlda3|chr1:135566549-135567048	0.272295611153647	.	.
chr1	135766118	135766617	chr1	135585530	135586029	Phlda3|chr1:135585530-135586029	0.290477506246613	.	.
chr1	135766118	135766617	chr1	135670341	135670840	Phlda3|chr1:135670341-135670840	0.299884126924832	.	.
chr1	135766118	135766617	chr1	135775855	135776354	Phlda3|chr1:135775855-135776354	0.484094848976854	.	.
chr1	135766118	135766617	chr1	135813103	135813602	Phlda3|chr1:135813103-135813602	0.390153441859622	.	.
chr1	135766118	135766617	chr1	136017772	136018271	Phlda3|chr1:136017772-136018271	0.33479433260247	.	.
chr1	135818607	135819106	chr1	135585530	135586029	Lad1|chr1:135585530-135586029	0.337649480868437	.	.
chr1	135818607	135819106	chr1	136017772	136018271	Lad1|chr1:136017772-136018271	0.27081183134797	.	.
chr1	135818607	135819106	chr1	136045692	136046191	Lad1|chr1:136045692-136046191	0.298219558156633	.	.
chr1	136051392	136051891	chr1	135787823	135788322	Ascl5|chr1:135787823-135788322	0.252613950467001	.	.
chr1	136051392	136051891	chr1	135944731	135945230	Ascl5|chr1:135944731-135945230	0.528638586879257	.	.
chr1	136051392	136051891	chr1	136017772	136018271	Ascl5|chr1:136017772-136018271	0.407133512445133	.	.
chr1	136051392	136051891	chr1	136089713	136090212	Ascl5|chr1:136089713-136090212	0.529977224218516	.	.
chr1	136051392	136051891	chr1	136102906	136103405	Ascl5|chr1:136102906-136103405	0.515153497263659	.	.
chr1	136131078	136131577	chr1	135775855	135776354	Gm15850|chr1:135775855-135776354	0.279780705485827	.	.
chr1	136131078	136131577	chr1	135775855	135776354	Kif21b|chr1:135775855-135776354	0.279780705485827	.	.
chr1	136131078	136131577	chr1	136061540	136062039	Gm15850|chr1:136061540-136062039	0.325494426766276	.	.
chr1	136131078	136131577	chr1	136061540	136062039	Kif21b|chr1:136061540-136062039	0.325494426766276	.	.
chr1	136131078	136131577	chr1	136089713	136090212	Gm15850|chr1:136089713-136090212	0.296043483776793	.	.
chr1	136131078	136131577	chr1	136089713	136090212	Kif21b|chr1:136089713-136090212	0.296043483776793	.	.
chr1	136131078	136131577	chr1	136102906	136103405	Gm15850|chr1:136102906-136103405	0.322719824354772	.	.
chr1	136131078	136131577	chr1	136102906	136103405	Kif21b|chr1:136102906-136103405	0.322719824354772	.	.
chr1	136234079	136234578	chr1	136127760	136128259	Inava|chr1:136127760-136128259	0.364631496541001	.	.
chr1	136259695	136260194	chr1	136292064	136292563	Gm26781|chr1:136292064-136292563	0.251316991802422	.	.
chr1	136259695	136260194	chr1	136292064	136292563	Gpr25|chr1:136292064-136292563	0.251316991802422	.	.
chr1	136260203	136260702	chr1	136284560	136285059	Gpr25|chr1:136284560-136285059	0.418089568485662	.	.
chr1	136260203	136260702	chr1	136292064	136292563	Gpr25|chr1:136292064-136292563	0.275922018547267	.	.
chr1	136260203	136260702	chr1	136732873	136733372	Gpr25|chr1:136732873-136733372	0.298795955448656	.	.
chr1	136415292	136415791	chr1	136550851	136551350	9230116N13Rik|chr1:136550851-136551350	0.274146798908095	.	.
chr1	136415292	136415791	chr1	136550851	136551350	Ddx59|chr1:136550851-136551350	0.274146798908095	.	.
chr1	136415292	136415791	chr1	136676103	136676602	9230116N13Rik|chr1:136676103-136676602	0.316071649353242	.	.
chr1	136415292	136415791	chr1	136676103	136676602	Ddx59|chr1:136676103-136676602	0.316071649353242	.	.
chr1	136415292	136415791	chr1	136732873	136733372	9230116N13Rik|chr1:136732873-136733372	0.436067904014626	.	.
chr1	136415292	136415791	chr1	136732873	136733372	Ddx59|chr1:136732873-136733372	0.436067904014626	.	.
chr1	136466035	136466534	chr1	136401180	136401679	Kif14|chr1:136401180-136401679	0.329405720094862	.	.
chr1	136466035	136466534	chr1	136470385	136470884	Kif14|chr1:136470385-136470884	0.358385750932123	.	.
chr1	136466035	136466534	chr1	136475463	136475962	Kif14|chr1:136475463-136475962	0.254876675508888	.	.
chr1	136466035	136466534	chr1	136521473	136521972	Kif14|chr1:136521473-136521972	0.510242840418718	.	.
chr1	136466035	136466534	chr1	136613430	136613929	Kif14|chr1:136613430-136613929	0.536053515740475	.	.
chr1	136466035	136466534	chr1	136656448	136656947	Kif14|chr1:136656448-136656947	0.361019518080154	.	.
chr1	136466035	136466534	chr1	136730610	136731109	Kif14|chr1:136730610-136731109	0.368333659030794	.	.
chr1	136466035	136466534	chr1	136732873	136733372	Kif14|chr1:136732873-136733372	0.359845381136257	.	.
chr1	136624613	136625112	chr1	136732873	136733372	Platr23|chr1:136732873-136733372	0.323090413686343	.	.
chr1	136624613	136625112	chr1	136732873	136733372	Zfp281|chr1:136732873-136733372	0.323090413686343	.	.
chr1	136624613	136625112	chr1	136817748	136818247	Platr23|chr1:136817748-136818247	0.521355017576854	.	.
chr1	136624613	136625112	chr1	136817748	136818247	Zfp281|chr1:136817748-136818247	0.521355017576854	.	.
[truncated: 41,779 more rows]
