# Supplementary material for: Single-cell analysis of chromatin accessibility in the adult mouse brain
Source: Nature. 2023 Dec 13;624(7991):378–89. doi: 10.1038/s41586-023-06824-9 (PMC10719105; doi:10.1038/s41586-023-06824-9)
Supplement: Supplementary file 3 — Supplementary Tables 1–25 and their legends. [file 41586_2023_6824_MOESM3_ESM.zip › 2023-03-05453B-s3/SI Tables/SI Table 13 Summary of all the gene-cCRE correlations/sa2subclass.NP_PPP_Glut.pdc.bedpe]

chr1	4785497	4785996	chr1	4917297	4917796	Mrpl15|chr1:4917297-4917796	0.501836253570763	.	.
chr1	4785497	4785996	chr1	5170387	5170886	Mrpl15|chr1:5170387-5170886	0.55149824660347	.	.
chr1	4807592	4808091	chr1	5082818	5083317	Lypla1|chr1:5082818-5083317	0.648647923054842	.	.
chr1	4857480	4857979	chr1	5082818	5083317	Tcea1|chr1:5082818-5083317	0.621141742935974	.	.
chr1	7088594	7089093	chr1	7105020	7105519	Pcmtd1|chr1:7105020-7105519	0.606251772868608	.	.
chr1	9299496	9299995	chr1	9207173	9207672	Sntg1|chr1:9207173-9207672	0.44754775827079	.	.
chr1	9299496	9299995	chr1	9573148	9573647	Sntg1|chr1:9573148-9573647	0.405228400307694	.	.
chr1	9545042	9545541	chr1	9645672	9646171	Rrs1|chr1:9645672-9646171	0.546161122799934	.	.
chr1	9545042	9545541	chr1	9812231	9812730	Rrs1|chr1:9812231-9812730	0.604053876497861	.	.
chr1	9630048	9630547	chr1	9812231	9812730	2610203C22Rik|chr1:9812231-9812730	0.56819349234246	.	.
chr1	9798078	9798577	chr1	10039501	10040000	Sgk3|chr1:10039501-10040000	0.514062393454696	.	.
chr1	9798078	9798577	chr1	9848033	9848532	Sgk3|chr1:9848033-9848532	0.457793505550954	.	.
chr1	9943920	9944419	chr1	9812231	9812730	Snhg6|chr1:9812231-9812730	0.617711250020075	.	.
chr1	10037697	10038196	chr1	9815710	9816209	Cops5|chr1:9815710-9816209	0.52701373535514	.	.
chr1	10037697	10038196	chr1	9815710	9816209	Cspp1|chr1:9815710-9816209	0.52701373535514	.	.
chr1	10037697	10038196	chr1	9823372	9823871	Cops5|chr1:9823372-9823871	0.353876265789464	.	.
chr1	10037697	10038196	chr1	9823372	9823871	Cspp1|chr1:9823372-9823871	0.353876265789464	.	.
chr1	10232855	10233354	chr1	10286768	10287267	Arfgef1|chr1:10286768-10287267	0.354491078741271	.	.
chr1	10232855	10233354	chr1	9823372	9823871	Arfgef1|chr1:9823372-9823871	0.440655175323073	.	.
chr1	15805340	15805839	chr1	16177516	16178015	Terf1|chr1:16177516-16178015	0.657128889595906	.	.
chr1	16093096	16093595	chr1	15850704	15851203	4930444P10Rik|chr1:15850704-15851203	0.361821520060669	.	.
chr1	16104453	16104952	chr1	15850704	15851203	Rpl7|chr1:15850704-15851203	0.592990452929258	.	.
chr1	16519035	16519534	chr1	16440142	16440641	Stau2|chr1:16440142-16440641	0.757158615383694	.	.
chr1	16519035	16519534	chr1	16714089	16714588	Stau2|chr1:16714089-16714588	0.509994019175849	.	.
chr1	16519035	16519534	chr1	16747229	16747728	Stau2|chr1:16747229-16747728	0.448139611910966	.	.
chr1	17145142	17145641	chr1	17058743	17059242	Gdap1|chr1:17058743-17059242	0.368449171245569	.	.
chr1	20820187	20820686	chr1	20801628	20802127	Mcm3|chr1:20801628-20802127	0.469847977569101	.	.
chr1	20820187	20820686	chr1	21161761	21162260	Mcm3|chr1:21161761-21162260	0.452197266059251	.	.
chr1	20890311	20890810	chr1	20933361	20933860	6720483E21Rik|chr1:20933361-20933860	0.357602043083836	.	.
chr1	20890311	20890810	chr1	20933361	20933860	Paqr8|chr1:20933361-20933860	0.357602043083836	.	.
chr1	20890311	20890810	chr1	20938964	20939463	6720483E21Rik|chr1:20938964-20939463	0.381975955125639	.	.
chr1	20890311	20890810	chr1	20938964	20939463	Paqr8|chr1:20938964-20939463	0.381975955125639	.	.
chr1	20890311	20890810	chr1	21232056	21232555	6720483E21Rik|chr1:21232056-21232555	0.403337949328526	.	.
chr1	20890311	20890810	chr1	21232056	21232555	Paqr8|chr1:21232056-21232555	0.403337949328526	.	.
chr1	20951400	20951899	chr1	21161761	21162260	Efhc1|chr1:21161761-21162260	0.534124018235737	.	.
chr1	21079134	21079633	chr1	21166203	21166702	Gm28287|chr1:21166203-21166702	0.37024313485374	.	.
chr1	21079134	21079633	chr1	21166203	21166702	Tram2|chr1:21166203-21166702	0.37024313485374	.	.
chr1	21079134	21079633	chr1	21232056	21232555	Gm28287|chr1:21232056-21232555	0.399821697211817	.	.
chr1	21079134	21079633	chr1	21232056	21232555	Tram2|chr1:21232056-21232555	0.399821697211817	.	.
chr1	21218543	21219042	chr1	20801628	20802127	Tmem14a|chr1:20801628-20802127	0.55679402533886	.	.
chr1	21218543	21219042	chr1	21161761	21162260	Tmem14a|chr1:21161761-21162260	0.621800616275749	.	.
chr1	21271420	21271919	chr1	21161761	21162260	Gm28836|chr1:21161761-21162260	0.602705221597318	.	.
chr1	22805771	22806270	chr1	22533406	22533905	Rims1|chr1:22533406-22533905	0.510647374982329	.	.
chr1	23762292	23762791	chr1	23762798	23763297	B3gat2|chr1:23762798-23763297	0.465673436402523	.	.
chr1	23762292	23762791	chr1	24226515	24227014	B3gat2|chr1:24226515-24227014	0.359098292042363	.	.
chr1	23921626	23922125	chr1	23943193	23943692	Smap1|chr1:23943193-23943692	0.57692712090606	.	.
chr1	23921626	23922125	chr1	24028118	24028617	Smap1|chr1:24028118-24028617	0.40037282307365	.	.
chr1	23921626	23922125	chr1	24033762	24034261	Smap1|chr1:24033762-24034261	0.412427794684967	.	.
chr1	24005456	24005955	chr1	23943193	23943692	Sdhaf4|chr1:23943193-23943692	0.533252474749206	.	.
chr1	24005456	24005955	chr1	23978178	23978677	Sdhaf4|chr1:23978178-23978677	0.458521971481329	.	.
chr1	24099649	24100148	chr1	23762798	23763297	Fam135a|chr1:23762798-23763297	0.468496733549169	.	.
chr1	24099649	24100148	chr1	24028118	24028617	Fam135a|chr1:24028118-24028617	0.444140464163392	.	.
chr1	24099649	24100148	chr1	24033762	24034261	Fam135a|chr1:24033762-24034261	0.447415343118968	.	.
chr1	24100186	24100685	chr1	23762798	23763297	Fam135a|chr1:23762798-23763297	0.397740323810185	.	.
chr1	24586286	24586785	chr1	24601610	24602109	Col19a1|chr1:24601610-24602109	0.567211077195524	.	.
chr1	25829930	25830429	chr1	25672425	25672924	Adgrb3|chr1:25672425-25672924	0.427808767450278	.	.
chr1	25829930	25830429	chr1	25682073	25682572	Adgrb3|chr1:25682073-25682572	0.416808667419272	.	.
chr1	25829930	25830429	chr1	26170392	26170891	Adgrb3|chr1:26170392-26170891	0.35623600091774	.	.
chr1	30873430	30873929	chr1	30681140	30681639	Phf3|chr1:30681140-30681639	0.412007620682961	.	.
chr1	30873942	30874441	chr1	30681140	30681639	Phf3|chr1:30681140-30681639	0.407481415801154	.	.
chr1	30873942	30874441	chr1	30701088	30701587	Phf3|chr1:30701088-30701587	0.357481385082885	.	.
chr1	30949582	30950081	chr1	30681140	30681639	Ptp4a1|chr1:30681140-30681639	0.399086693593295	.	.
chr1	30949582	30950081	chr1	31233074	31233573	Ptp4a1|chr1:31233074-31233573	0.462017810710306	.	.
chr1	32172459	32172958	chr1	32301349	32301848	Khdrbs2|chr1:32301349-32301848	0.479240710986337	.	.
chr1	32172459	32172958	chr1	32462966	32463465	Khdrbs2|chr1:32462966-32463465	0.761471540778309	.	.
chr1	33670156	33670655	chr1	33271662	33272161	Prim2|chr1:33271662-33272161	0.432131186913038	.	.
chr1	33670156	33670655	chr1	33751369	33751868	Prim2|chr1:33751369-33751868	0.483664001513942	.	.
chr1	33719875	33720374	chr1	33964594	33965093	Rab23|chr1:33964594-33965093	0.512677300140143	.	.
chr1	33907935	33908434	chr1	34011301	34011800	Bend6|chr1:34011301-34011800	0.662021403111417	.	.
chr1	33907935	33908434	chr1	34011301	34011800	Dst|chr1:34011301-34011800	0.662021403111417	.	.
chr1	34579442	34579941	chr1	34434650	34435149	1700101I19Rik|chr1:34434650-34435149	0.478308545537219	.	.
chr1	34579442	34579941	chr1	34434650	34435149	Amer3|chr1:34434650-34435149	0.478308545537219	.	.
chr1	34579442	34579941	chr1	34867150	34867649	1700101I19Rik|chr1:34867150-34867649	0.650343924813372	.	.
chr1	34579442	34579941	chr1	34867150	34867649	Amer3|chr1:34867150-34867649	0.650343924813372	.	.
chr1	34579442	34579941	chr1	34891506	34892005	1700101I19Rik|chr1:34891506-34892005	0.716219128344764	.	.
chr1	34579442	34579941	chr1	34891506	34892005	Amer3|chr1:34891506-34892005	0.716219128344764	.	.
chr1	34842804	34843303	chr1	34602327	34602826	Fam168b|chr1:34602327-34602826	0.563855556461541	.	.
chr1	36068061	36068560	chr1	35869575	35870074	Hs6st1|chr1:35869575-35870074	0.513906736229968	.	.
chr1	36068061	36068560	chr1	36030321	36030820	Hs6st1|chr1:36030321-36030820	0.372865548788453	.	.
chr1	36244101	36244600	chr1	35758900	35759399	Uggt1|chr1:35758900-35759399	0.465497883238902	.	.
chr1	36244101	36244600	chr1	36009125	36009624	Uggt1|chr1:36009125-36009624	0.4569337289263	.	.
chr1	36244101	36244600	chr1	36009125	36009624	Uggt1|chr1:36009125-36009624	0.456933728926301	.	.
chr1	36244101	36244600	chr1	36064836	36065335	Uggt1|chr1:36064836-36065335	0.382221298129403	.	.
chr1	36307414	36307913	chr1	36009125	36009624	Arid5a|chr1:36009125-36009624	0.499005123437612	.	.
chr1	36307414	36307913	chr1	36606843	36607342	Arid5a|chr1:36606843-36607342	0.452638358583672	.	.
chr1	36307414	36307913	chr1	36621072	36621571	Arid5a|chr1:36621072-36621571	0.471228256083053	.	.
chr1	36368438	36368937	chr1	36606843	36607342	Kansl3|chr1:36606843-36607342	0.620307333006106	.	.
chr1	36368963	36369462	chr1	36009125	36009624	Kansl3|chr1:36009125-36009624	0.389401261779463	.	.
chr1	36368963	36369462	chr1	36064836	36065335	Kansl3|chr1:36064836-36065335	0.352393287432717	.	.
chr1	36368963	36369462	chr1	36621072	36621571	Kansl3|chr1:36621072-36621571	0.488938970827209	.	.
chr1	36511549	36512048	chr1	36784670	36785169	Cnnm3|chr1:36784670-36785169	0.533656502339668	.	.
chr1	36511549	36512048	chr1	36784670	36785169	Cnnm3|chr1:36784670-36785169	0.533656502339669	.	.
chr1	36511549	36512048	chr1	36939401	36939900	Cnnm3|chr1:36939401-36939900	0.576319494244539	.	.
chr1	36547105	36547604	chr1	36580272	36580771	Ankrd39|chr1:36580272-36580771	0.385445592643556	.	.
chr1	36547105	36547604	chr1	36606843	36607342	Ankrd39|chr1:36606843-36607342	0.734325241417982	.	.
chr1	36547105	36547604	chr1	36621072	36621571	Ankrd39|chr1:36621072-36621571	0.36458588756434	.	.
chr1	36547105	36547604	chr1	36800556	36801055	Ankrd39|chr1:36800556-36801055	0.541320781894223	.	.
chr1	36557336	36557835	chr1	36603310	36603809	D430040D24Rik|chr1:36603310-36603809	0.553022799572972	.	.
chr1	36557336	36557835	chr1	36603310	36603809	Sema4c|chr1:36603310-36603809	0.553022799572972	.	.
chr1	36557336	36557835	chr1	36634901	36635400	D430040D24Rik|chr1:36634901-36635400	0.582671560290743	.	.
chr1	36557336	36557835	chr1	36634901	36635400	Sema4c|chr1:36634901-36635400	0.582671560290743	.	.
chr1	36558001	36558500	chr1	36606843	36607342	D430040D24Rik|chr1:36606843-36607342	0.757389575890758	.	.
chr1	36558001	36558500	chr1	36606843	36607342	Sema4c|chr1:36606843-36607342	0.757389575890758	.	.
chr1	36558001	36558500	chr1	36800556	36801055	D430040D24Rik|chr1:36800556-36801055	0.544803372854007	.	.
chr1	36558001	36558500	chr1	36800556	36801055	Sema4c|chr1:36800556-36801055	0.544803372854007	.	.
chr1	36558001	36558500	chr1	36999589	37000088	D430040D24Rik|chr1:36999589-37000088	0.372746577637549	.	.
chr1	36558001	36558500	chr1	36999589	37000088	Sema4c|chr1:36999589-37000088	0.372746577637549	.	.
chr1	36709882	36710381	chr1	36621072	36621571	4933424G06Rik|chr1:36621072-36621571	0.645358189917962	.	.
chr1	36709882	36710381	chr1	36797386	36797885	4933424G06Rik|chr1:36797386-36797885	0.404352899742602	.	.
chr1	36744515	36745014	chr1	36621072	36621571	Gm33533|chr1:36621072-36621571	0.644520815838975	.	.
chr1	36744515	36745014	chr1	36797386	36797885	Gm33533|chr1:36797386-36797885	0.459340061032176	.	.
chr1	36744515	36745014	chr1	36939937	36940436	Gm33533|chr1:36939937-36940436	0.39026607591922	.	.
chr1	37299595	37300094	chr1	37490829	37491328	Inpp4a|chr1:37490829-37491328	0.508910254163407	.	.
chr1	37299595	37300094	chr1	37678238	37678737	Inpp4a|chr1:37678238-37678737	0.572658014242987	.	.
chr1	37299595	37300094	chr1	37678238	37678737	Inpp4a|chr1:37678238-37678737	0.572658014242988	.	.
chr1	37299595	37300094	chr1	37725725	37726224	Inpp4a|chr1:37725725-37726224	0.487069246077223	.	.
chr1	37299595	37300094	chr1	37726317	37726816	Inpp4a|chr1:37726317-37726816	0.42848651534978	.	.
chr1	37300101	37300600	chr1	37288051	37288550	Inpp4a|chr1:37288051-37288550	0.551551721845928	.	.
chr1	37300101	37300600	chr1	37368090	37368589	Inpp4a|chr1:37368090-37368589	0.367370343787586	.	.
chr1	37300101	37300600	chr1	37518686	37519185	Inpp4a|chr1:37518686-37519185	0.492043281901398	.	.
chr1	37429877	37430376	chr1	37490829	37491328	Coa5|chr1:37490829-37491328	0.457502158201806	.	.
chr1	37429877	37430376	chr1	37490829	37491328	Unc50|chr1:37490829-37491328	0.457502158201806	.	.
chr1	37429877	37430376	chr1	37678238	37678737	Coa5|chr1:37678238-37678737	0.605565755802715	.	.
chr1	37429877	37430376	chr1	37678238	37678737	Unc50|chr1:37678238-37678737	0.605565755802715	.	.
chr1	37429877	37430376	chr1	37725725	37726224	Coa5|chr1:37725725-37726224	0.607844198409509	.	.
chr1	37429877	37430376	chr1	37725725	37726224	Unc50|chr1:37725725-37726224	0.607844198409509	.	.
chr1	37429877	37430376	chr1	37726317	37726816	Coa5|chr1:37726317-37726816	0.700021922650702	.	.
chr1	37429877	37430376	chr1	37726317	37726816	Unc50|chr1:37726317-37726816	0.700021922650702	.	.
chr1	37430385	37430884	chr1	36999589	37000088	Coa5|chr1:36999589-37000088	0.394873540582535	.	.
chr1	37430385	37430884	chr1	36999589	37000088	Unc50|chr1:36999589-37000088	0.394873540582535	.	.
chr1	37540354	37540853	chr1	37678238	37678737	Mgat4a|chr1:37678238-37678737	0.422255364122885	.	.
chr1	37540354	37540853	chr1	37725725	37726224	Mgat4a|chr1:37725725-37726224	0.548199460299427	.	.
chr1	37540354	37540853	chr1	37726317	37726816	Mgat4a|chr1:37726317-37726816	0.395269860847748	.	.
chr1	37540864	37541363	chr1	37272442	37272941	Mgat4a|chr1:37272442-37272941	0.351947220152084	.	.
chr1	37540864	37541363	chr1	37339069	37339568	Mgat4a|chr1:37339069-37339568	0.368699418485501	.	.
chr1	37719678	37720177	chr1	37358594	37359093	2010300C02Rik|chr1:37358594-37359093	0.569360778790909	.	.
chr1	37719678	37720177	chr1	37639092	37639591	2010300C02Rik|chr1:37639092-37639591	0.430844816624055	.	.
chr1	37864699	37865198	chr1	37678238	37678737	Gm26805|chr1:37678238-37678737	0.585307000182462	.	.
chr1	37864699	37865198	chr1	37725725	37726224	Gm26805|chr1:37725725-37726224	0.604984394951059	.	.
chr1	37864699	37865198	chr1	37726317	37726816	Gm26805|chr1:37726317-37726816	0.616678914730591	.	.
chr1	37871955	37872454	chr1	37725725	37726224	Lipt1|chr1:37725725-37726224	0.383084894884662	.	.
chr1	37871955	37872454	chr1	37726317	37726816	Lipt1|chr1:37726317-37726816	0.378889972838023	.	.
chr1	37890241	37890740	chr1	37639092	37639591	Mitd1|chr1:37639092-37639591	0.650255500215105	.	.
chr1	37890241	37890740	chr1	37639092	37639591	Mrpl30|chr1:37639092-37639591	0.650255500215105	.	.
chr1	37997082	37997581	chr1	37698123	37698622	Eif5b|chr1:37698123-37698622	0.498506561553312	.	.
chr1	37997082	37997581	chr1	37698123	37698622	Txndc9|chr1:37698123-37698622	0.498506561553312	.	.
chr1	37997778	37998277	chr1	37726317	37726816	Eif5b|chr1:37726317-37726816	0.41383209255451	.	.
chr1	37997778	37998277	chr1	37726317	37726816	Txndc9|chr1:37726317-37726816	0.41383209255451	.	.
chr1	38129526	38130025	chr1	38358598	38359097	Rev1|chr1:38358598-38359097	0.553259429844511	.	.
chr1	38129526	38130025	chr1	38438393	38438892	Rev1|chr1:38438393-38438892	0.470704113259147	.	.
chr1	38835659	38836158	chr1	38730074	38730573	Lonrf2|chr1:38730074-38730573	0.369552026242104	.	.
chr1	38835659	38836158	chr1	38987477	38987976	Lonrf2|chr1:38987477-38987976	0.59521194085783	.	.
chr1	38836359	38836858	chr1	38627336	38627835	Lonrf2|chr1:38627336-38627835	0.395899698466799	.	.
chr1	38836359	38836858	chr1	38730074	38730573	Lonrf2|chr1:38730074-38730573	0.55308899477391	.	.
chr1	38836359	38836858	chr1	38789985	38790484	Lonrf2|chr1:38789985-38790484	0.486852048217896	.	.
chr1	38836359	38836858	chr1	38987477	38987976	Lonrf2|chr1:38987477-38987976	0.596646183499631	.	.
chr1	38836359	38836858	chr1	39097498	39097997	Lonrf2|chr1:39097498-39097997	0.433667704941422	.	.
chr1	38897212	38897711	chr1	38987477	38987976	Chst10|chr1:38987477-38987976	0.571655614761512	.	.
chr1	38897212	38897711	chr1	38987477	38987976	Chst10|chr1:38987477-38987976	0.571655614761513	.	.
chr1	38897212	38897711	chr1	39185782	39186281	Chst10|chr1:39185782-39186281	0.38243591035214	.	.
chr1	38897724	38898223	chr1	39185782	39186281	Chst10|chr1:39185782-39186281	0.533484428423458	.	.
chr1	39192627	39193126	chr1	39103041	39103540	Npas2|chr1:39103041-39103540	0.482034660810274	.	.
chr1	39192627	39193126	chr1	39185782	39186281	Npas2|chr1:39185782-39186281	0.58425900269884	.	.
chr1	39193280	39193779	chr1	39103041	39103540	Npas2|chr1:39103041-39103540	0.428240856729628	.	.
chr1	39193901	39194400	chr1	38789985	38790484	Npas2|chr1:38789985-38790484	0.466589461881597	.	.
chr1	39193901	39194400	chr1	39025095	39025594	Npas2|chr1:39025095-39025594	0.453710020238943	.	.
chr1	39193901	39194400	chr1	39063984	39064483	Npas2|chr1:39063984-39064483	0.599460406627366	.	.
chr1	39193901	39194400	chr1	39097498	39097997	Npas2|chr1:39097498-39097997	0.64509554530456	.	.
chr1	39193901	39194400	chr1	39160186	39160685	Npas2|chr1:39160186-39160685	0.465205346403456	.	.
chr1	39478529	39479028	chr1	39103041	39103540	Tbc1d8|chr1:39103041-39103540	0.353697672295064	.	.
chr1	39535425	39535924	chr1	39404118	39404617	Cnot11|chr1:39404118-39404617	0.46629432081986	.	.
chr1	39576797	39577296	chr1	39911472	39911971	Rnf149|chr1:39911472-39911971	0.442269815249493	.	.
chr1	39577299	39577798	chr1	39404118	39404617	Rnf149|chr1:39404118-39404617	0.667481853143119	.	.
chr1	39577299	39577798	chr1	39446174	39446673	Rnf149|chr1:39446174-39446673	0.40350746745459	.	.
chr1	39900537	39901036	chr1	39535964	39536463	Map4k4|chr1:39535964-39536463	0.504116012132029	.	.
chr1	39900537	39901036	chr1	40000871	40001370	Map4k4|chr1:40000871-40001370	0.583674938955798	.	.
chr1	39901076	39901575	chr1	39535964	39536463	Map4k4|chr1:39535964-39536463	0.493507051343981	.	.
chr1	39901076	39901575	chr1	40000871	40001370	Map4k4|chr1:40000871-40001370	0.42672394925996	.	.
chr1	42694122	42694621	chr1	42649624	42650123	Gm20646|chr1:42649624-42650123	0.388202363691539	.	.
chr1	42694122	42694621	chr1	42649624	42650123	Pantr1|chr1:42649624-42650123	0.388202363691539	.	.
chr1	42695450	42695949	chr1	42302790	42303289	Gm20646|chr1:42302790-42303289	0.625581589055246	.	.
chr1	42695450	42695949	chr1	42302790	42303289	Pantr1|chr1:42302790-42303289	0.625581589055246	.	.
chr1	42695450	42695949	chr1	42302790	42303289	Pou3f3|chr1:42302790-42303289	0.625581589055246	.	.
chr1	42695450	42695949	chr1	42303298	42303797	Gm20646|chr1:42303298-42303797	0.568638131836828	.	.
chr1	42695450	42695949	chr1	42303298	42303797	Pantr1|chr1:42303298-42303797	0.568638131836828	.	.
chr1	42695450	42695949	chr1	42303298	42303797	Pou3f3|chr1:42303298-42303797	0.568638131836828	.	.
chr1	42695450	42695949	chr1	42579543	42580042	Gm20646|chr1:42579543-42580042	0.600796194707021	.	.
chr1	42695450	42695949	chr1	42579543	42580042	Pantr1|chr1:42579543-42580042	0.600796194707021	.	.
chr1	42695450	42695949	chr1	42579543	42580042	Pou3f3|chr1:42579543-42580042	0.600796194707021	.	.
chr1	42695450	42695949	chr1	42599354	42599853	Gm20646|chr1:42599354-42599853	0.680094196717201	.	.
chr1	42695450	42695949	chr1	42599354	42599853	Pantr1|chr1:42599354-42599853	0.680094196717201	.	.
chr1	42695450	42695949	chr1	42599354	42599853	Pou3f3|chr1:42599354-42599853	0.680094196717201	.	.
chr1	42695450	42695949	chr1	42788326	42788825	Gm20646|chr1:42788326-42788825	0.374024210453574	.	.
chr1	42695450	42695949	chr1	42788326	42788825	Pantr1|chr1:42788326-42788825	0.374024210453574	.	.
chr1	42695450	42695949	chr1	42788326	42788825	Pou3f3|chr1:42788326-42788825	0.374024210453574	.	.
chr1	42850995	42851494	chr1	42914971	42915470	Mrps9|chr1:42914971-42915470	0.456304473725681	.	.
chr1	42850995	42851494	chr1	43019756	43020255	Mrps9|chr1:43019756-43020255	0.399963533511742	.	.
chr1	42850995	42851494	chr1	43065778	43066277	Mrps9|chr1:43065778-43066277	0.402118249332404	.	.
chr1	42952608	42953107	chr1	42914971	42915470	Gpr45|chr1:42914971-42915470	0.46012233060555	.	.
chr1	42953132	42953631	chr1	42599354	42599853	Gpr45|chr1:42599354-42599853	0.420702677536941	.	.
chr1	42953132	42953631	chr1	42727600	42728099	Gpr45|chr1:42727600-42728099	0.400181019348083	.	.
chr1	42953132	42953631	chr1	43051900	43052399	Gpr45|chr1:43051900-43052399	0.354304784687074	.	.
chr1	43098457	43098956	chr1	42788326	42788825	AI597479|chr1:42788326-42788825	0.583362915503197	.	.
chr1	43098457	43098956	chr1	42788326	42788825	Tgfbrap1|chr1:42788326-42788825	0.583362915503197	.	.
chr1	43827615	43828114	chr1	43877153	43877652	Uxs1|chr1:43877153-43877652	0.478813237842347	.	.
chr1	43827615	43828114	chr1	44217086	44217585	Uxs1|chr1:44217086-44217585	0.74604361614036	.	.
chr1	44102213	44102712	chr1	43754512	43755011	Tex30|chr1:43754512-43755011	0.359341431022776	.	.
chr1	44119144	44119643	chr1	43898955	43899454	Bivm|chr1:43898955-43899454	0.552741148410413	.	.
chr1	44119144	44119643	chr1	43898955	43899454	Poglut2|chr1:43898955-43899454	0.552741148410413	.	.
chr1	44119663	44120162	chr1	43877153	43877652	Bivm|chr1:43877153-43877652	0.596691564099835	.	.
chr1	44147693	44148192	chr1	44217086	44217585	Ercc5|chr1:44217086-44217585	0.517386939683927	.	.
chr1	45795197	45795696	chr1	46201064	46201563	Wdr75|chr1:46201064-46201563	0.356583689037088	.	.
chr1	51596911	51597410	chr1	51852366	51852865	Gm17767|chr1:51852366-51852865	0.686533545637054	.	.
chr1	52233098	52233597	chr1	52260636	52261135	Gls|chr1:52260636-52261135	0.374570117227825	.	.
chr1	52233098	52233597	chr1	52338624	52339123	Gls|chr1:52338624-52339123	0.395437854663018	.	.
chr1	52233098	52233597	chr1	52362919	52363418	Gls|chr1:52362919-52363418	0.44175507816777	.	.
chr1	52500159	52500658	chr1	52338624	52339123	Nab1|chr1:52338624-52339123	0.557833513595719	.	.
chr1	52500159	52500658	chr1	52354167	52354666	Nab1|chr1:52354167-52354666	0.727337903680311	.	.
chr1	52500159	52500658	chr1	52362919	52363418	Nab1|chr1:52362919-52363418	0.409295771855679	.	.
chr1	52500159	52500658	chr1	52524179	52524678	Nab1|chr1:52524179-52524678	0.385647231755058	.	.
chr1	52726931	52727430	chr1	52260636	52261135	Mfsd6|chr1:52260636-52261135	0.375424468673276	.	.
chr1	52726931	52727430	chr1	52799343	52799842	Mfsd6|chr1:52799343-52799842	0.433909165216468	.	.
chr1	52817513	52818012	chr1	52867787	52868286	Inpp1|chr1:52867787-52868286	0.534473722406499	.	.
chr1	52844734	52845233	chr1	52799343	52799842	Hibch|chr1:52799343-52799842	0.557333836181159	.	.
chr1	54194947	54195446	chr1	53986057	53986556	Hecw2|chr1:53986057-53986556	0.400038133500445	.	.
chr1	54194947	54195446	chr1	54118496	54118995	Hecw2|chr1:54118496-54118995	0.496368511694374	.	.
chr1	54194947	54195446	chr1	54133125	54133624	Hecw2|chr1:54133125-54133624	0.395702487629891	.	.
chr1	54194947	54195446	chr1	54133690	54134189	Hecw2|chr1:54133690-54134189	0.65449653228167	.	.
chr1	54250459	54250958	chr1	54016960	54017459	Ccdc150|chr1:54016960-54017459	0.549641279790106	.	.
chr1	54438767	54439266	chr1	54016960	54017459	Gtf3c3|chr1:54016960-54017459	0.540010360316969	.	.
chr1	55052491	55052990	chr1	55432262	55432761	Coq10b|chr1:55432262-55432761	0.578635811462852	.	.
chr1	55052491	55052990	chr1	55432262	55432761	Coq10b|chr1:55432262-55432761	0.578635811462853	.	.
chr1	55087395	55087894	chr1	54983247	54983746	Hspd1|chr1:54983247-54983746	0.513775613693282	.	.
chr1	55087395	55087894	chr1	54983247	54983746	Hspe1|chr1:54983247-54983746	0.513775613693282	.	.
chr1	55087908	55088407	chr1	54983247	54983746	Hspd1|chr1:54983247-54983746	0.431772878943625	.	.
chr1	55087908	55088407	chr1	54983247	54983746	Hspe1|chr1:54983247-54983746	0.431772878943625	.	.
chr1	55087908	55088407	chr1	55432262	55432761	Hspd1|chr1:55432262-55432761	0.656084101881342	.	.
chr1	55087908	55088407	chr1	55432262	55432761	Hspe1|chr1:55432262-55432761	0.656084101881342	.	.
chr1	55130908	55131407	chr1	54983247	54983746	Mob4|chr1:54983247-54983746	0.402770625366645	.	.
chr1	55236881	55237380	chr1	54983247	54983746	Mars2|chr1:54983247-54983746	0.51912912205925	.	.
chr1	55405572	55406071	chr1	55575920	55576419	Plcl1|chr1:55575920-55576419	0.421964706054903	.	.
chr1	57377374	57377873	chr1	57184701	57185200	1700066M21Rik|chr1:57184701-57185200	0.417592606650935	.	.
chr1	57377374	57377873	chr1	57184701	57185200	4930558J18Rik|chr1:57184701-57185200	0.417592606650935	.	.
chr1	57406257	57406756	chr1	57184701	57185200	Maip1|chr1:57184701-57185200	0.508249803522631	.	.
chr1	57406257	57406756	chr1	57184701	57185200	Tyw5|chr1:57184701-57185200	0.508249803522631	.	.
chr1	57406257	57406756	chr1	57388633	57389132	Maip1|chr1:57388633-57389132	0.374410032753789	.	.
chr1	57406257	57406756	chr1	57388633	57389132	Tyw5|chr1:57388633-57389132	0.374410032753789	.	.
chr1	57406257	57406756	chr1	57428877	57429376	Maip1|chr1:57428877-57429376	0.530264587532835	.	.
chr1	57406257	57406756	chr1	57428877	57429376	Tyw5|chr1:57428877-57429376	0.530264587532835	.	.
chr1	57995689	57996188	chr1	58109568	58110067	Sgo2a|chr1:58109568-58110067	0.475605880631566	.	.
chr1	58423825	58424324	chr1	58652543	58653042	Clk1|chr1:58652543-58653042	0.574602507276164	.	.
chr1	58423825	58424324	chr1	58736868	58737367	Clk1|chr1:58736868-58737367	0.506088357129784	.	.
chr1	58445384	58445883	chr1	58109568	58110067	Nif3l1|chr1:58109568-58110067	0.532710548593494	.	.
chr1	58445384	58445883	chr1	58109568	58110067	Ppil3|chr1:58109568-58110067	0.532710548593494	.	.
chr1	58445384	58445883	chr1	58271090	58271589	Nif3l1|chr1:58271090-58271589	0.617243112446687	.	.
chr1	58445384	58445883	chr1	58271090	58271589	Ppil3|chr1:58271090-58271589	0.617243112446687	.	.
chr1	58445384	58445883	chr1	58652543	58653042	Nif3l1|chr1:58652543-58653042	0.356828748206237	.	.
chr1	58445384	58445883	chr1	58652543	58653042	Ppil3|chr1:58652543-58653042	0.356828748206237	.	.
chr1	58445384	58445883	chr1	58739453	58739952	Nif3l1|chr1:58739453-58739952	0.359038984364022	.	.
chr1	58445384	58445883	chr1	58739453	58739952	Ppil3|chr1:58739453-58739952	0.359038984364022	.	.
chr1	58973284	58973783	chr1	58652543	58653042	Stradb|chr1:58652543-58653042	0.438704242880016	.	.
chr1	58973284	58973783	chr1	58652543	58653042	Trak2|chr1:58652543-58653042	0.438704242880016	.	.
chr1	59119578	59120077	chr1	59488927	59489426	G730003C15Rik|chr1:59488927-59489426	0.482983415576283	.	.
chr1	59119578	59120077	chr1	59488927	59489426	Tmem237|chr1:59488927-59489426	0.482983415576283	.	.
chr1	59120147	59120646	chr1	59488927	59489426	G730003C15Rik|chr1:59488927-59489426	0.372310860091044	.	.
chr1	59120147	59120646	chr1	59488927	59489426	Tmem237|chr1:59488927-59489426	0.372310860091044	.	.
chr1	59481835	59482334	chr1	59269957	59270456	Fzd7|chr1:59269957-59270456	0.53197010700617	.	.
chr1	59670565	59671064	chr1	59826439	59826938	Sumo1|chr1:59826439-59826938	0.388846634712422	.	.
chr1	59763159	59763658	chr1	59987611	59988110	Bmpr2|chr1:59987611-59988110	0.509554148311632	.	.
chr1	59912662	59913161	chr1	59987611	59988110	Fam117b|chr1:59987611-59988110	0.719018218472166	.	.
chr1	59913211	59913710	chr1	59987611	59988110	Fam117b|chr1:59987611-59988110	0.52075313391018	.	.
chr1	60342754	60343253	chr1	60737753	60738252	Cyp20a1|chr1:60737753-60738252	0.497484161068206	.	.
chr1	60342754	60343253	chr1	60745583	60746082	Cyp20a1|chr1:60745583-60746082	0.351825808923904	.	.
chr1	60409462	60409961	chr1	60469405	60469904	Abi2|chr1:60469405-60469904	0.360860363371207	.	.
chr1	60566593	60567092	chr1	60639436	60639935	Raph1|chr1:60639436-60639935	0.652459755464415	.	.
chr1	60566593	60567092	chr1	60737753	60738252	Raph1|chr1:60737753-60738252	0.639169815680912	.	.
chr1	60566593	60567092	chr1	60745583	60746082	Raph1|chr1:60745583-60746082	0.529519315224268	.	.
chr1	62703034	62703533	chr1	62750508	62751007	Nrp2|chr1:62750508-62751007	0.420856191040344	.	.
chr1	63114071	63114570	chr1	62750508	62751007	Ino80d|chr1:62750508-62751007	0.535645506170224	.	.
chr1	63114071	63114570	chr1	63256075	63256574	Ino80d|chr1:63256075-63256574	0.420804977684084	.	.
chr1	63176509	63177008	chr1	62750508	62751007	Eef1b2|chr1:62750508-62751007	0.525726714410348	.	.
chr1	63176509	63177008	chr1	62750508	62751007	Ndufs1|chr1:62750508-62751007	0.525726714410348	.	.
chr1	63176509	63177008	chr1	63256075	63256574	Eef1b2|chr1:63256075-63256574	0.426725470087701	.	.
chr1	63176509	63177008	chr1	63256075	63256574	Ndufs1|chr1:63256075-63256574	0.426725470087701	.	.
chr1	63176509	63177008	chr1	63431109	63431608	Eef1b2|chr1:63431109-63431608	0.41391471046047	.	.
chr1	63176509	63177008	chr1	63431109	63431608	Ndufs1|chr1:63431109-63431608	0.41391471046047	.	.
chr1	63445671	63446170	chr1	63126196	63126695	Adam23|chr1:63126196-63126695	0.397535517810193	.	.
chr1	63445671	63446170	chr1	63256075	63256574	Adam23|chr1:63256075-63256574	0.384728807474616	.	.
chr1	63729868	63730367	chr1	63770255	63770754	Fastkd2|chr1:63770255-63770754	0.446578373464612	.	.
chr1	63729868	63730367	chr1	63770255	63770754	Mdh1b|chr1:63770255-63770754	0.446578373464612	.	.
chr1	63729868	63730367	chr1	63918163	63918662	Fastkd2|chr1:63918163-63918662	0.653466770791618	.	.
chr1	63729868	63730367	chr1	63918163	63918662	Mdh1b|chr1:63918163-63918662	0.653466770791618	.	.
chr1	63730384	63730883	chr1	63659557	63660056	Fastkd2|chr1:63659557-63660056	0.39393821400681	.	.
chr1	63730384	63730883	chr1	63659557	63660056	Mdh1b|chr1:63659557-63660056	0.39393821400681	.	.
chr1	63730384	63730883	chr1	63918163	63918662	Fastkd2|chr1:63918163-63918662	0.595286677627272	.	.
chr1	63730384	63730883	chr1	63918163	63918662	Mdh1b|chr1:63918163-63918662	0.595286677627272	.	.
chr1	63768065	63768564	chr1	63720114	63720613	4933402D24Rik|chr1:63720114-63720613	0.431904088452243	.	.
chr1	63768065	63768564	chr1	63763110	63763609	4933402D24Rik|chr1:63763110-63763609	0.371768585010362	.	.
chr1	63768065	63768564	chr1	63770255	63770754	4933402D24Rik|chr1:63770255-63770754	0.584509090676506	.	.
chr1	63768065	63768564	chr1	63918163	63918662	4933402D24Rik|chr1:63918163-63918662	0.417470720039336	.	.
chr1	63768065	63768564	chr1	64019168	64019667	4933402D24Rik|chr1:64019168-64019667	0.435171424305688	.	.
chr1	63964419	63964918	chr1	63934866	63935365	Gm13749|chr1:63934866-63935365	0.499821440735188	.	.
chr1	63964419	63964918	chr1	64121000	64121499	Gm13749|chr1:64121000-64121499	0.452917440005932	.	.
chr1	64121506	64122005	chr1	63851513	63852012	Klf7|chr1:63851513-63852012	0.432595004482964	.	.
chr1	64121506	64122005	chr1	64066856	64067355	Klf7|chr1:64066856-64067355	0.375070976990563	.	.
chr1	64121506	64122005	chr1	64195920	64196419	Klf7|chr1:64195920-64196419	0.529601823128139	.	.
chr1	64121506	64122005	chr1	64289060	64289559	Klf7|chr1:64289060-64289559	0.383813412267046	.	.
chr1	64122089	64122588	chr1	63851513	63852012	Klf7|chr1:63851513-63852012	0.548027543450923	.	.
chr1	64122089	64122588	chr1	64066856	64067355	Klf7|chr1:64066856-64067355	0.745252322446792	.	.
chr1	64122089	64122588	chr1	64195920	64196419	Klf7|chr1:64195920-64196419	0.426959915413839	.	.
chr1	64122089	64122588	chr1	64226173	64226672	Klf7|chr1:64226173-64226672	0.70417914115993	.	.
chr1	64532547	64533046	chr1	64514157	64514656	Creb1|chr1:64514157-64514656	0.425047498723663	.	.
chr1	64532547	64533046	chr1	64580389	64580888	Creb1|chr1:64580389-64580888	0.470788152877575	.	.
chr1	64617495	64617994	chr1	64289060	64289559	Gm28982|chr1:64289060-64289559	0.352097988057746	.	.
chr1	64617495	64617994	chr1	64289060	64289559	Mettl21a|chr1:64289060-64289559	0.352097988057746	.	.
chr1	64617495	64617994	chr1	64523057	64523556	Gm28982|chr1:64523057-64523556	0.384025749643062	.	.
chr1	64617495	64617994	chr1	64523057	64523556	Mettl21a|chr1:64523057-64523556	0.384025749643062	.	.
chr1	64617495	64617994	chr1	64919149	64919648	Gm28982|chr1:64919149-64919648	0.436244005246396	.	.
chr1	64617495	64617994	chr1	64919149	64919648	Mettl21a|chr1:64919149-64919648	0.436244005246396	.	.
chr1	64690474	64690973	chr1	64514157	64514656	2810408I11Rik|chr1:64514157-64514656	0.417150982531581	.	.
chr1	64690474	64690973	chr1	64514157	64514656	Ccnyl1|chr1:64514157-64514656	0.417150982531581	.	.
chr1	64690474	64690973	chr1	64633168	64633667	2810408I11Rik|chr1:64633168-64633667	0.644242585672231	.	.
chr1	64690474	64690973	chr1	64633168	64633667	Ccnyl1|chr1:64633168-64633667	0.644242585672231	.	.
chr1	64737642	64738141	chr1	64791706	64792205	Fzd5|chr1:64791706-64792205	0.510858284451794	.	.
chr1	64956569	64957068	chr1	64514157	64514656	Plekhm3|chr1:64514157-64514656	0.722543247128439	.	.
chr1	64956569	64957068	chr1	64523057	64523556	Plekhm3|chr1:64523057-64523556	0.39498472963949	.	.
chr1	64956569	64957068	chr1	64580389	64580888	Plekhm3|chr1:64580389-64580888	0.434747687217753	.	.
chr1	64956569	64957068	chr1	64633168	64633667	Plekhm3|chr1:64633168-64633667	0.424345953124704	.	.
chr1	64956569	64957068	chr1	65137473	65137972	Plekhm3|chr1:65137473-65137972	0.414934365260993	.	.
chr1	64956569	64957068	chr1	65179041	65179540	Plekhm3|chr1:65179041-65179540	0.591310589200584	.	.
chr1	65186396	65186895	chr1	65129584	65130083	Idh1|chr1:65129584-65130083	0.557108761510326	.	.
chr1	65186396	65186895	chr1	65129584	65130083	Pikfyve|chr1:65129584-65130083	0.557108761510326	.	.
chr1	65282716	65283215	chr1	65137473	65137972	Pth2r|chr1:65137473-65137972	0.575076689103588	.	.
chr1	66467921	66468420	chr1	66292474	66292973	Unc80|chr1:66292474-66292973	0.545249512525758	.	.
chr1	66467921	66468420	chr1	66321754	66322253	Unc80|chr1:66321754-66322253	0.481328238692796	.	.
chr1	66700587	66701086	chr1	66292474	66292973	Rpe|chr1:66292474-66292973	0.645331832248377	.	.
chr1	66700587	66701086	chr1	66321754	66322253	Rpe|chr1:66321754-66322253	0.437204167586362	.	.
chr1	66817441	66817940	chr1	66650012	66650511	Kansl1l|chr1:66650012-66650511	0.358035181077127	.	.
chr1	66863047	66863546	chr1	66650012	66650511	Acadl|chr1:66650012-66650511	0.46832448722533	.	.
chr1	70725497	70725996	chr1	70797821	70798320	Vwc2l|chr1:70797821-70798320	0.376274110681648	.	.
chr1	70725497	70725996	chr1	70851729	70852228	Vwc2l|chr1:70851729-70852228	0.641578072120708	.	.
chr1	71102248	71102747	chr1	70853344	70853843	Bard1|chr1:70853344-70853843	0.525575285163875	.	.
chr1	71556874	71557373	chr1	71642718	71643217	Atic|chr1:71642718-71643217	0.658578257342241	.	.
chr1	71556874	71557373	chr1	71643622	71644121	Atic|chr1:71643622-71644121	0.622016239004308	.	.
chr1	71556874	71557373	chr1	71815514	71816013	Atic|chr1:71815514-71816013	0.507465944452903	.	.
chr1	71653027	71653526	chr1	71842902	71843401	Apol7d|chr1:71842902-71843401	0.520366183170803	.	.
chr1	71653027	71653526	chr1	71842902	71843401	Fn1|chr1:71842902-71843401	0.520366183170803	.	.
chr1	71653027	71653526	chr1	71843544	71844043	Apol7d|chr1:71843544-71844043	0.533287553225371	.	.
chr1	71653027	71653526	chr1	71843544	71844043	Fn1|chr1:71843544-71844043	0.533287553225371	.	.
chr1	72211757	72212256	chr1	72219979	72220478	Mreg|chr1:72219979-72220478	0.402685357545494	.	.
chr1	72211757	72212256	chr1	72225715	72226214	Mreg|chr1:72225715-72226214	0.578761884232299	.	.
chr1	72211757	72212256	chr1	72254545	72255044	Mreg|chr1:72254545-72255044	0.36397394538941	.	.
chr1	72211757	72212256	chr1	72254545	72255044	Mreg|chr1:72254545-72255044	0.363973945389411	.	.
chr1	72211757	72212256	chr1	72411043	72411542	Mreg|chr1:72411043-72411542	0.42696638073953	.	.
chr1	72212372	72212871	chr1	72123622	72124121	Mreg|chr1:72123622-72124121	0.557086826662912	.	.
chr1	72212372	72212871	chr1	72176252	72176751	Mreg|chr1:72176252-72176751	0.467502621265108	.	.
chr1	72212372	72212871	chr1	72225715	72226214	Mreg|chr1:72225715-72226214	0.408501817389281	.	.
chr1	72284104	72284603	chr1	72091251	72091750	Pecr|chr1:72091251-72091750	0.707632028201547	.	.
chr1	72284104	72284603	chr1	72091251	72091750	Tmem169|chr1:72091251-72091750	0.707632028201547	.	.
chr1	72284104	72284603	chr1	72108342	72108841	Pecr|chr1:72108342-72108841	0.448819558077381	.	.
chr1	72284104	72284603	chr1	72108342	72108841	Tmem169|chr1:72108342-72108841	0.448819558077381	.	.
chr1	72284104	72284603	chr1	72225715	72226214	Pecr|chr1:72225715-72226214	0.354668694426848	.	.
chr1	72284104	72284603	chr1	72225715	72226214	Tmem169|chr1:72225715-72226214	0.354668694426848	.	.
chr1	72284104	72284603	chr1	72254545	72255044	Pecr|chr1:72254545-72255044	0.396480698829378	.	.
chr1	72284104	72284603	chr1	72254545	72255044	Tmem169|chr1:72254545-72255044	0.396480698829378	.	.
chr1	72536444	72536943	chr1	72400573	72401072	March4|chr1:72400573-72401072	0.483810716741129	.	.
chr1	72536444	72536943	chr1	72718809	72719308	March4|chr1:72718809-72719308	0.588361901127835	.	.
chr1	72536444	72536943	chr1	72744307	72744806	March4|chr1:72744307-72744806	0.633786928319738	.	.
chr1	72536444	72536943	chr1	72746325	72746824	March4|chr1:72746325-72746824	0.622336122045415	.	.
chr1	72536444	72536943	chr1	72870991	72871490	March4|chr1:72870991-72871490	0.653173622482122	.	.
chr1	72536444	72536943	chr1	72963437	72963936	March4|chr1:72963437-72963936	0.374574178350597	.	.
chr1	72536444	72536943	chr1	72997453	72997952	March4|chr1:72997453-72997952	0.429560278060805	.	.
chr1	72536972	72537471	chr1	72254025	72254524	March4|chr1:72254025-72254524	0.653758061597231	.	.
chr1	72536972	72537471	chr1	72746325	72746824	March4|chr1:72746325-72746824	0.428032867534629	.	.
chr1	72536972	72537471	chr1	72997453	72997952	March4|chr1:72997453-72997952	0.500803010593934	.	.
chr1	72582908	72583407	chr1	72254025	72254524	Smarcal1|chr1:72254025-72254524	0.393420398320567	.	.
chr1	72582908	72583407	chr1	72400573	72401072	Smarcal1|chr1:72400573-72401072	0.577609577702065	.	.
chr1	72582908	72583407	chr1	72718809	72719308	Smarcal1|chr1:72718809-72719308	0.455330502797041	.	.
chr1	72582908	72583407	chr1	72744307	72744806	Smarcal1|chr1:72744307-72744806	0.536452292793276	.	.
chr1	72582908	72583407	chr1	72746325	72746824	Smarcal1|chr1:72746325-72746824	0.752364919705465	.	.
chr1	72582908	72583407	chr1	72870991	72871490	Smarcal1|chr1:72870991-72871490	0.5722110359013	.	.
chr1	72582908	72583407	chr1	72997453	72997952	Smarcal1|chr1:72997453-72997952	0.655654288011442	.	.
chr1	72640885	72641384	chr1	72254545	72255044	Gm39662|chr1:72254545-72255044	0.572521492416094	.	.
chr1	72640885	72641384	chr1	72411043	72411542	Gm39662|chr1:72411043-72411542	0.384688248067241	.	.
chr1	72640885	72641384	chr1	72877787	72878286	Gm39662|chr1:72877787-72878286	0.512379797807413	.	.
chr1	72711014	72711513	chr1	72254545	72255044	Rpl37a|chr1:72254545-72255044	0.393903833783927	.	.
chr1	72711014	72711513	chr1	72411043	72411542	Rpl37a|chr1:72411043-72411542	0.373312670290259	.	.
chr1	72711014	72711513	chr1	72966310	72966809	Rpl37a|chr1:72966310-72966809	0.511143905773655	.	.
chr1	72711014	72711513	chr1	72978960	72979459	Rpl37a|chr1:72978960-72979459	0.520990668319708	.	.
chr1	72824488	72824987	chr1	72963437	72963936	Igfbp2|chr1:72963437-72963936	0.393859627632035	.	.
chr1	74361763	74362262	chr1	74368126	74368625	Catip|chr1:74368126-74368625	0.525150921214003	.	.
chr1	74361763	74362262	chr1	74452541	74453040	Catip|chr1:74452541-74453040	0.704764999596007	.	.
chr1	74505730	74506229	chr1	74368126	74368625	Cnot9|chr1:74368126-74368625	0.440266457547653	.	.
chr1	74505730	74506229	chr1	74386756	74387255	Cnot9|chr1:74386756-74387255	0.589978244386361	.	.
chr1	74505730	74506229	chr1	74824729	74825228	Cnot9|chr1:74824729-74825228	0.392700877416406	.	.
chr1	74505730	74506229	chr1	74858307	74858806	Cnot9|chr1:74858307-74858806	0.408696034694755	.	.
chr1	74601175	74601674	chr1	74368126	74368625	Rnf25|chr1:74368126-74368625	0.710599226192781	.	.
chr1	74601175	74601674	chr1	74368126	74368625	Stk36|chr1:74368126-74368625	0.710599226192781	.	.
chr1	74601175	74601674	chr1	74452541	74453040	Rnf25|chr1:74452541-74453040	0.724195032844376	.	.
chr1	74601175	74601674	chr1	74452541	74453040	Stk36|chr1:74452541-74453040	0.724195032844376	.	.
chr1	74601175	74601674	chr1	74858307	74858806	Rnf25|chr1:74858307-74858806	0.484905946755633	.	.
chr1	74601175	74601674	chr1	74858307	74858806	Stk36|chr1:74858307-74858806	0.484905946755633	.	.
chr1	74661495	74661994	chr1	74368126	74368625	Ttll4|chr1:74368126-74368625	0.513526617389682	.	.
chr1	74661495	74661994	chr1	74397348	74397847	Ttll4|chr1:74397348-74397847	0.62852344312498	.	.
chr1	75124760	75125259	chr1	74858307	74858806	Nhej1|chr1:74858307-74858806	0.690703623307894	.	.
chr1	75124760	75125259	chr1	75445624	75446123	Nhej1|chr1:75445624-75446123	0.778315322933097	.	.
chr1	75142499	75142998	chr1	74858307	74858806	Cnppd1|chr1:74858307-74858806	0.656009192844027	.	.
chr1	75142499	75142998	chr1	74858307	74858806	Retreg2|chr1:74858307-74858806	0.656009192844027	.	.
chr1	75142499	75142998	chr1	75445624	75446123	Cnppd1|chr1:75445624-75446123	0.488639125793515	.	.
chr1	75142499	75142998	chr1	75445624	75446123	Retreg2|chr1:75445624-75446123	0.488639125793515	.	.
chr1	75180079	75180578	chr1	74808065	74808564	Abcb6|chr1:74808065-74808564	0.628790290900437	.	.
chr1	75191753	75192252	chr1	75381822	75382321	Ankzf1|chr1:75381822-75382321	0.455792714725267	.	.
chr1	75191753	75192252	chr1	75381822	75382321	Atg9a|chr1:75381822-75382321	0.455792714725267	.	.
chr1	75210546	75211045	chr1	74808065	74808564	Glb1l|chr1:74808065-74808564	0.379008361715853	.	.
chr1	75210546	75211045	chr1	74808065	74808564	Stk16|chr1:74808065-74808564	0.379008361715853	.	.
chr1	75236651	75237150	chr1	74816731	74817230	Dnajb2|chr1:74816731-74817230	0.37823656520022	.	.
chr1	75264008	75264507	chr1	75559353	75559852	Ptprn|chr1:75559353-75559852	0.369299898560214	.	.
chr1	75277375	75277874	chr1	75459319	75459818	Resp18|chr1:75459319-75459818	0.353614049748079	.	.
chr1	75277375	75277874	chr1	75559353	75559852	Resp18|chr1:75559353-75559852	0.521473049992526	.	.
chr1	75278167	75278666	chr1	75381822	75382321	Resp18|chr1:75381822-75382321	0.476080085332938	.	.
chr1	75317346	75317845	chr1	75556331	75556830	Dnpep|chr1:75556331-75556830	0.488707863416481	.	.
chr1	75479156	75479655	chr1	75445624	75446123	Chpf|chr1:75445624-75446123	0.360394167869999	.	.
chr1	75479156	75479655	chr1	75445624	75446123	Tmem198|chr1:75445624-75446123	0.360394167869999	.	.
chr1	75505376	75505875	chr1	75653752	75654251	Obsl1|chr1:75653752-75654251	0.383037128803043	.	.
chr1	77514939	77515438	chr1	77369302	77369801	Epha4|chr1:77369302-77369801	0.643186896219585	.	.
chr1	77514939	77515438	chr1	77369302	77369801	Gm28386|chr1:77369302-77369801	0.643186896219585	.	.
chr1	77516009	77516508	chr1	77663210	77663709	Gm28386|chr1:77663210-77663709	0.509035793586203	.	.
chr1	78310032	78310531	chr1	78328605	78329104	Sgpp2|chr1:78328605-78329104	0.542655977211542	.	.
chr1	78310032	78310531	chr1	78371610	78372109	Sgpp2|chr1:78371610-78372109	0.638057100044352	.	.
chr1	78488387	78488886	chr1	78217089	78217588	Farsb|chr1:78217089-78217588	0.362618573576536	.	.
chr1	78488900	78489399	chr1	78217089	78217588	Farsb|chr1:78217089-78217588	0.535428938761761	.	.
chr1	78657540	78658039	chr1	78328605	78329104	Acsl3|chr1:78328605-78329104	0.608461795004761	.	.
chr1	78657540	78658039	chr1	78328605	78329104	Utp14b|chr1:78328605-78329104	0.608461795004761	.	.
chr1	78657540	78658039	chr1	78371610	78372109	Acsl3|chr1:78371610-78372109	0.817102823993305	.	.
chr1	78657540	78658039	chr1	78371610	78372109	Utp14b|chr1:78371610-78372109	0.817102823993305	.	.
chr1	79671948	79672447	chr1	79543551	79544050	Ap1s3|chr1:79543551-79544050	0.424692324234602	.	.
chr1	79671948	79672447	chr1	79640097	79640596	Ap1s3|chr1:79640097-79640596	0.373926052145716	.	.
chr1	79775809	79776308	chr1	80029143	80029642	Mrpl44|chr1:80029143-80029642	0.410814569933773	.	.
chr1	79775809	79776308	chr1	80029143	80029642	Wdfy1|chr1:80029143-80029642	0.410814569933773	.	.
chr1	79775809	79776308	chr1	80073760	80074259	Mrpl44|chr1:80073760-80074259	0.550077245290029	.	.
chr1	79775809	79776308	chr1	80073760	80074259	Wdfy1|chr1:80073760-80074259	0.550077245290029	.	.
chr1	79775809	79776308	chr1	80108058	80108557	Mrpl44|chr1:80108058-80108557	0.434010977147774	.	.
chr1	79775809	79776308	chr1	80108058	80108557	Wdfy1|chr1:80108058-80108557	0.434010977147774	.	.
chr1	80340736	80341235	chr1	80073760	80074259	Cul3|chr1:80073760-80074259	0.526436496865711	.	.
chr1	80340736	80341235	chr1	80108058	80108557	Cul3|chr1:80108058-80108557	0.735527532020328	.	.
chr1	82291243	82291742	chr1	82283141	82283640	Irs1|chr1:82283141-82283640	0.393613815283301	.	.
chr1	82291243	82291742	chr1	82433306	82433805	Irs1|chr1:82433306-82433805	0.730161256933372	.	.
chr1	82316361	82316860	chr1	82433306	82433805	Rhbdd1|chr1:82433306-82433805	0.645739366781323	.	.
chr1	82724600	82725099	chr1	82433306	82433805	C430014B12Rik|chr1:82433306-82433805	0.566010977815653	.	.
chr1	82724600	82725099	chr1	82433306	82433805	Mff|chr1:82433306-82433805	0.566010977815653	.	.
chr1	83037972	83038471	chr1	83296441	83296940	Slc19a3|chr1:83296441-83296940	0.454167158549635	.	.
chr1	83159481	83159980	chr1	83347513	83348012	Daw1|chr1:83347513-83348012	0.363546846877162	.	.
chr1	84695613	84696112	chr1	84433564	84434063	Dner|chr1:84433564-84434063	0.597960207014024	.	.
chr1	84695613	84696112	chr1	84443620	84444119	Dner|chr1:84443620-84444119	0.461704313447347	.	.
chr1	84695613	84696112	chr1	84486203	84486702	Dner|chr1:84486203-84486702	0.5683279231481	.	.
chr1	84839165	84839664	chr1	84561696	84562195	Fbxo36|chr1:84561696-84562195	0.377165864978664	.	.
chr1	84839808	84840307	chr1	84619085	84619584	Fbxo36|chr1:84619085-84619584	0.563206595822875	.	.
chr1	84839808	84840307	chr1	84619085	84619584	Trip12|chr1:84619085-84619584	0.563206595822875	.	.
chr1	84934883	84935382	chr1	84561696	84562195	Slc16a14|chr1:84561696-84562195	0.369336189020395	.	.
chr1	84934883	84935382	chr1	84619085	84619584	Slc16a14|chr1:84619085-84619584	0.369315639927079	.	.
chr1	85928201	85928700	chr1	86032144	86032643	4933407L21Rik|chr1:86032144-86032643	0.398487042590058	.	.
chr1	85928201	85928700	chr1	86214214	86214713	4933407L21Rik|chr1:86214214-86214713	0.381489566947244	.	.
chr1	86045012	86045511	chr1	85958147	85958646	2810459M11Rik|chr1:85958147-85958646	0.365567354821832	.	.
chr1	86358737	86359236	chr1	86032144	86032643	C130036L24Rik|chr1:86032144-86032643	0.7893481605635	.	.
chr1	86358737	86359236	chr1	86032144	86032643	Ncl|chr1:86032144-86032643	0.7893481605635	.	.
chr1	86358737	86359236	chr1	86214214	86214713	C130036L24Rik|chr1:86214214-86214713	0.352689125745539	.	.
chr1	86358737	86359236	chr1	86214214	86214713	Ncl|chr1:86214214-86214713	0.352689125745539	.	.
chr1	86358737	86359236	chr1	86339345	86339844	C130036L24Rik|chr1:86339345-86339844	0.663500924272322	.	.
chr1	86358737	86359236	chr1	86339345	86339844	Ncl|chr1:86339345-86339844	0.663500924272322	.	.
chr1	86358737	86359236	chr1	86433961	86434460	C130036L24Rik|chr1:86433961-86434460	0.442861859648375	.	.
chr1	86358737	86359236	chr1	86433961	86434460	Ncl|chr1:86433961-86434460	0.442861859648375	.	.
chr1	86358737	86359236	chr1	86528114	86528613	C130036L24Rik|chr1:86528114-86528613	0.368463481591295	.	.
chr1	86358737	86359236	chr1	86528114	86528613	Ncl|chr1:86528114-86528613	0.368463481591295	.	.
chr1	86358737	86359236	chr1	86586879	86587378	C130036L24Rik|chr1:86586879-86587378	0.767315362584922	.	.
chr1	86358737	86359236	chr1	86586879	86587378	Ncl|chr1:86586879-86587378	0.767315362584922	.	.
chr1	86359268	86359767	chr1	86032144	86032643	C130036L24Rik|chr1:86032144-86032643	0.557325751146744	.	.
chr1	86359268	86359767	chr1	86032144	86032643	Ncl|chr1:86032144-86032643	0.557325751146744	.	.
chr1	86359268	86359767	chr1	86214214	86214713	C130036L24Rik|chr1:86214214-86214713	0.433536732083694	.	.
chr1	86359268	86359767	chr1	86214214	86214713	Ncl|chr1:86214214-86214713	0.433536732083694	.	.
chr1	86359268	86359767	chr1	86433961	86434460	C130036L24Rik|chr1:86433961-86434460	0.52628880729697	.	.
chr1	86359268	86359767	chr1	86433961	86434460	Ncl|chr1:86433961-86434460	0.52628880729697	.	.
chr1	86359268	86359767	chr1	86487725	86488224	C130036L24Rik|chr1:86487725-86488224	0.406445927894608	.	.
chr1	86359268	86359767	chr1	86487725	86488224	Ncl|chr1:86487725-86488224	0.406445927894608	.	.
chr1	86359268	86359767	chr1	86525204	86525703	C130036L24Rik|chr1:86525204-86525703	0.678333803830356	.	.
chr1	86359268	86359767	chr1	86525204	86525703	C130036L24Rik|chr1:86525204-86525703	0.678333803830357	.	.
chr1	86359268	86359767	chr1	86525204	86525703	Ncl|chr1:86525204-86525703	0.678333803830356	.	.
chr1	86359268	86359767	chr1	86525204	86525703	Ncl|chr1:86525204-86525703	0.678333803830357	.	.
chr1	86359268	86359767	chr1	86528114	86528613	C130036L24Rik|chr1:86528114-86528613	0.449484092419794	.	.
chr1	86359268	86359767	chr1	86528114	86528613	Ncl|chr1:86528114-86528613	0.449484092419794	.	.
chr1	86359268	86359767	chr1	86586879	86587378	C130036L24Rik|chr1:86586879-86587378	0.435520866824094	.	.
chr1	86359268	86359767	chr1	86586879	86587378	Ncl|chr1:86586879-86587378	0.435520866824094	.	.
chr1	86526360	86526859	chr1	86442428	86442927	Ptma|chr1:86442428-86442927	0.470431689343926	.	.
chr1	86526360	86526859	chr1	86487725	86488224	Ptma|chr1:86487725-86488224	0.668703168686362	.	.
chr1	86526360	86526859	chr1	86503968	86504467	Ptma|chr1:86503968-86504467	0.750594869261645	.	.
chr1	86526360	86526859	chr1	86525204	86525703	Ptma|chr1:86525204-86525703	0.360174994272654	.	.
chr1	86582078	86582577	chr1	86525204	86525703	Cops7b|chr1:86525204-86525703	0.565618574824378	.	.
chr1	86582078	86582577	chr1	86525204	86525703	Pde6d|chr1:86525204-86525703	0.565618574824378	.	.
chr1	86582078	86582577	chr1	86528114	86528613	Cops7b|chr1:86528114-86528613	0.51617733181349	.	.
chr1	86582078	86582577	chr1	86528114	86528613	Pde6d|chr1:86528114-86528613	0.51617733181349	.	.
chr1	86582603	86583102	chr1	86389211	86389710	Cops7b|chr1:86389211-86389710	0.394952132872722	.	.
chr1	86582603	86583102	chr1	86389211	86389710	Pde6d|chr1:86389211-86389710	0.394952132872722	.	.
chr1	86582603	86583102	chr1	86487143	86487642	Cops7b|chr1:86487143-86487642	0.588861876955857	.	.
chr1	86582603	86583102	chr1	86487143	86487642	Pde6d|chr1:86487143-86487642	0.588861876955857	.	.
chr1	86582603	86583102	chr1	86501200	86501699	Cops7b|chr1:86501200-86501699	0.380968573016792	.	.
chr1	86582603	86583102	chr1	86501200	86501699	Pde6d|chr1:86501200-86501699	0.380968573016792	.	.
chr1	86582603	86583102	chr1	86925794	86926293	Cops7b|chr1:86925794-86926293	0.516684708319461	.	.
chr1	86582603	86583102	chr1	86925794	86926293	Pde6d|chr1:86925794-86926293	0.516684708319461	.	.
chr1	86670393	86670892	chr1	86487143	86487642	Nppc|chr1:86487143-86487642	0.441959038407329	.	.
chr1	86703565	86704064	chr1	86528114	86528613	Dis3l2|chr1:86528114-86528613	0.415860195843329	.	.
chr1	87264078	87264577	chr1	87040583	87041082	Efhd1|chr1:87040583-87041082	0.397649998147192	.	.
chr1	87264078	87264577	chr1	87040583	87041082	Efhd1os|chr1:87040583-87041082	0.397649998147192	.	.
chr1	87264078	87264577	chr1	87594335	87594834	Efhd1|chr1:87594335-87594834	0.775195866554602	.	.
chr1	87264078	87264577	chr1	87594335	87594834	Efhd1|chr1:87594335-87594834	0.775195866554603	.	.
chr1	87264078	87264577	chr1	87594335	87594834	Efhd1os|chr1:87594335-87594834	0.775195866554602	.	.
chr1	87264078	87264577	chr1	87594335	87594834	Efhd1os|chr1:87594335-87594834	0.775195866554603	.	.
chr1	87326698	87327197	chr1	87659237	87659736	Gigyf2|chr1:87659237-87659736	0.443344777728208	.	.
chr1	87327249	87327748	chr1	87001358	87001857	Gigyf2|chr1:87001358-87001857	0.650806621135007	.	.
chr1	87510023	87510522	chr1	87594335	87594834	Neu2|chr1:87594335-87594834	0.387731170083572	.	.
chr1	87853009	87853508	chr1	87594335	87594834	Dgkd|chr1:87594335-87594834	0.859537697212975	.	.
chr1	87853009	87853508	chr1	87935966	87936465	Dgkd|chr1:87935966-87936465	0.499751112009396	.	.
chr1	88008031	88008530	chr1	87925537	87926036	Usp40|chr1:87925537-87926036	0.707995322033294	.	.
chr1	88277410	88277909	chr1	88622318	88622817	Hjurp|chr1:88622318-88622817	0.632816582700555	.	.
chr1	88277410	88277909	chr1	88622318	88622817	Trpm8|chr1:88622318-88622817	0.632816582700555	.	.
chr1	88277410	88277909	chr1	88705708	88706207	Hjurp|chr1:88705708-88706207	0.365510272091635	.	.
chr1	88277410	88277909	chr1	88705708	88706207	Trpm8|chr1:88705708-88706207	0.365510272091635	.	.
chr1	88277410	88277909	chr1	88745219	88745718	Hjurp|chr1:88745219-88745718	0.531067643439842	.	.
chr1	88277410	88277909	chr1	88745219	88745718	Trpm8|chr1:88745219-88745718	0.531067643439842	.	.
chr1	89069980	89070479	chr1	89057466	89057965	Sh3bp4|chr1:89057466-89057965	0.649534565592782	.	.
chr1	89069980	89070479	chr1	89092502	89093001	Sh3bp4|chr1:89092502-89093001	0.534503562112091	.	.
chr1	89454554	89455053	chr1	89579987	89580486	Agap1|chr1:89579987-89580486	0.389558964350092	.	.
chr1	90603129	90603628	chr1	90733954	90734453	Cops8|chr1:90733954-90734453	0.743287185505073	.	.
chr1	90998483	90998982	chr1	90733954	90734453	Lrrfip1|chr1:90733954-90734453	0.384459057939307	.	.
chr1	91249940	91250439	chr1	90973173	90973672	Ube2f|chr1:90973173-90973672	0.574798957691995	.	.
chr1	91249940	91250439	chr1	91052819	91053318	Ube2f|chr1:91052819-91053318	0.473797144487108	.	.
chr1	91249940	91250439	chr1	91708372	91708871	Ube2f|chr1:91708372-91708871	0.587804276456125	.	.
chr1	91298026	91298525	chr1	91052819	91053318	Scly|chr1:91052819-91053318	0.37064478419917	.	.
chr1	91298026	91298525	chr1	91708372	91708871	Scly|chr1:91708372-91708871	0.396082683596953	.	.
chr1	91539706	91540205	chr1	91332101	91332600	Asb1|chr1:91332101-91332600	0.485785388727278	.	.
chr1	91539706	91540205	chr1	91696798	91697297	Asb1|chr1:91696798-91697297	0.375881984281132	.	.
chr1	91540218	91540717	chr1	91332101	91332600	Asb1|chr1:91332101-91332600	0.512989771161099	.	.
chr1	91540218	91540717	chr1	91696798	91697297	Asb1|chr1:91696798-91697297	0.443454599727467	.	.
chr1	92473544	92474043	chr1	92180079	92180578	Ndufa10|chr1:92180079-92180578	0.516384006421666	.	.
chr1	92473544	92474043	chr1	92610875	92611374	Ndufa10|chr1:92610875-92611374	0.387343284197564	.	.
chr1	92519020	92519519	chr1	92511901	92512400	Olfr1414|chr1:92511901-92512400	0.508517070247249	.	.
chr1	92641765	92642264	chr1	92268723	92269222	Cops9|chr1:92268723-92269222	0.593278483328736	.	.
chr1	92641765	92642264	chr1	92511901	92512400	Cops9|chr1:92511901-92512400	0.576393257450675	.	.
chr1	92831030	92831529	chr1	92683124	92683623	Gpc1|chr1:92683124-92683623	0.615054513784465	.	.
chr1	92831030	92831529	chr1	93115042	93115541	Gpc1|chr1:93115042-93115541	0.719159602796083	.	.
chr1	92831030	92831529	chr1	93128625	93129124	Gpc1|chr1:93128625-93129124	0.509760810099567	.	.
chr1	92848463	92848962	chr1	92511901	92512400	Gm29480|chr1:92511901-92512400	0.397863857975995	.	.
chr1	93101696	93102195	chr1	93362590	93363089	Kif1a|chr1:93362590-93363089	0.58501712879114	.	.
chr1	93305687	93306186	chr1	93015051	93015550	Gm28535|chr1:93015051-93015550	0.539089071616739	.	.
chr1	93305687	93306186	chr1	93015051	93015550	Mterf4|chr1:93015051-93015550	0.539089071616739	.	.
chr1	93305687	93306186	chr1	93128625	93129124	Gm28535|chr1:93128625-93129124	0.565037437273319	.	.
chr1	93305687	93306186	chr1	93128625	93129124	Mterf4|chr1:93128625-93129124	0.565037437273319	.	.
chr1	93305687	93306186	chr1	93362590	93363089	Gm28535|chr1:93362590-93363089	0.368736922948404	.	.
chr1	93305687	93306186	chr1	93362590	93363089	Gm28535|chr1:93362590-93363089	0.368736922948405	.	.
chr1	93305687	93306186	chr1	93362590	93363089	Mterf4|chr1:93362590-93363089	0.368736922948404	.	.
chr1	93305687	93306186	chr1	93362590	93363089	Mterf4|chr1:93362590-93363089	0.368736922948405	.	.
chr1	93342619	93343118	chr1	93362590	93363089	Pask|chr1:93362590-93363089	0.504439785025776	.	.
chr1	93342619	93343118	chr1	93362590	93363089	Ppp1r7|chr1:93362590-93363089	0.504439785025776	.	.
chr1	93478622	93479121	chr1	93115042	93115541	Hdlbp|chr1:93115042-93115541	0.668140609626693	.	.
chr1	93478622	93479121	chr1	93115042	93115541	Sept2|chr1:93115042-93115541	0.668140609626693	.	.
chr1	93478622	93479121	chr1	93128625	93129124	Hdlbp|chr1:93128625-93129124	0.585718356932585	.	.
chr1	93478622	93479121	chr1	93128625	93129124	Sept2|chr1:93128625-93129124	0.585718356932585	.	.
chr1	93635550	93636049	chr1	93577810	93578309	Gm28536|chr1:93577810-93578309	0.452378874770907	.	.
chr1	93731754	93732253	chr1	93362590	93363089	Gm10550|chr1:93362590-93363089	0.42512323775974	.	.
chr1	93731754	93732253	chr1	93874429	93874928	Gm10550|chr1:93874429-93874928	0.387123527930792	.	.
chr1	93754078	93754577	chr1	94000939	94001438	Thap4|chr1:94000939-94001438	0.463348749980986	.	.
chr1	93754078	93754577	chr1	94008651	94009150	Thap4|chr1:94008651-94009150	0.366698770729571	.	.
chr1	93754617	93755116	chr1	93874429	93874928	Thap4|chr1:93874429-93874928	0.575386074061636	.	.
chr1	93754617	93755116	chr1	94136673	94137172	Thap4|chr1:94136673-94137172	0.502621725069542	.	.
chr1	93801756	93802255	chr1	93577810	93578309	Dtymk|chr1:93577810-93578309	0.615634114899757	.	.
chr1	93803720	93804219	chr1	93874429	93874928	Ing5|chr1:93874429-93874928	0.362804142413706	.	.
chr1	93803720	93804219	chr1	94035198	94035697	Ing5|chr1:94035198-94035697	0.542614600660288	.	.
chr1	93803720	93804219	chr1	94053474	94053973	Ing5|chr1:94053474-94053973	0.519199329393469	.	.
chr1	93803720	93804219	chr1	94183824	94184323	Ing5|chr1:94183824-94184323	0.427976854150894	.	.
chr1	93825281	93825780	chr1	94000939	94001438	D2hgdh|chr1:94000939-94001438	0.404014584563638	.	.
chr1	95313333	95313832	chr1	95342232	95342731	Fam174a|chr1:95342232-95342731	0.540962231895828	.	.
chr1	97661800	97662299	chr1	97624341	97624840	D1Ertd622e|chr1:97624341-97624840	0.678532140213059	.	.
chr1	97661800	97662299	chr1	97650615	97651114	D1Ertd622e|chr1:97650615-97651114	0.435965728366783	.	.
chr1	105663536	105664035	chr1	105428101	105428600	Pign|chr1:105428101-105428600	0.555078458783704	.	.
chr1	105663536	105664035	chr1	105428101	105428600	Relch|chr1:105428101-105428600	0.555078458783704	.	.
chr1	105663536	105664035	chr1	105832752	105833251	Pign|chr1:105832752-105833251	0.606844172519585	.	.
chr1	105663536	105664035	chr1	105832752	105833251	Relch|chr1:105832752-105833251	0.606844172519585	.	.
chr1	105663536	105664035	chr1	105947093	105947592	Pign|chr1:105947093-105947592	0.399089908460344	.	.
chr1	105663536	105664035	chr1	105947093	105947592	Relch|chr1:105947093-105947592	0.399089908460344	.	.
chr1	105990273	105990772	chr1	105832752	105833251	Gm7160|chr1:105832752-105833251	0.575471338680469	.	.
chr1	105990273	105990772	chr1	105832752	105833251	Zcchc2|chr1:105832752-105833251	0.575471338680469	.	.
chr1	105990273	105990772	chr1	106071193	106071692	Gm7160|chr1:106071193-106071692	0.353152928034362	.	.
chr1	105990273	105990772	chr1	106071193	106071692	Zcchc2|chr1:106071193-106071692	0.353152928034362	.	.
chr1	106171270	106171769	chr1	105832752	105833251	Gm20753|chr1:105832752-105833251	0.541928641337233	.	.
chr1	106171270	106171769	chr1	105832752	105833251	Phlpp1|chr1:105832752-105833251	0.541928641337233	.	.
chr1	106171270	106171769	chr1	106071193	106071692	Gm20753|chr1:106071193-106071692	0.367224740169738	.	.
chr1	106171270	106171769	chr1	106071193	106071692	Phlpp1|chr1:106071193-106071692	0.367224740169738	.	.
chr1	106171270	106171769	chr1	106395442	106395941	Gm20753|chr1:106395442-106395941	0.45254189683412	.	.
chr1	106171270	106171769	chr1	106395442	106395941	Phlpp1|chr1:106395442-106395941	0.45254189683412	.	.
chr1	106713878	106714377	chr1	106636691	106637190	Bcl2|chr1:106636691-106637190	0.624505999523143	.	.
chr1	118458765	118459264	chr1	118498277	118498776	2900060B14Rik|chr1:118498277-118498776	0.461061073793612	.	.
chr1	118459308	118459807	chr1	118498277	118498776	2900060B14Rik|chr1:118498277-118498776	0.43096234449537	.	.
chr1	119504531	119505030	chr1	119548633	119549132	Ralb|chr1:119548633-119549132	0.541702764506108	.	.
chr1	119504531	119505030	chr1	119899647	119900146	Ralb|chr1:119899647-119900146	0.410499697755536	.	.
chr1	119837335	119837834	chr1	119548633	119549132	Ptpn4|chr1:119548633-119549132	0.546513145448027	.	.
chr1	119837335	119837834	chr1	119899647	119900146	Ptpn4|chr1:119899647-119900146	0.362966409180586	.	.
chr1	120120898	120121397	chr1	120265100	120265599	3110009E18Rik|chr1:120265100-120265599	0.375940430786123	.	.
chr1	120120898	120121397	chr1	120265100	120265599	Dbi|chr1:120265100-120265599	0.375940430786123	.	.
chr1	124845344	124845843	chr1	124706077	124706576	Dpp10|chr1:124706077-124706576	0.469473722133912	.	.
chr1	125435289	125435788	chr1	125306956	125307455	Actr3|chr1:125306956-125307455	0.640497272217686	.	.
chr1	125560306	125560805	chr1	125290586	125291085	Slc35f5|chr1:125290586-125291085	0.518340831016838	.	.
chr1	125560306	125560805	chr1	125290586	125291085	Slc35f5|chr1:125290586-125291085	0.518340831016839	.	.
chr1	125560306	125560805	chr1	125482327	125482826	Slc35f5|chr1:125482327-125482826	0.506397787858068	.	.
chr1	127204681	127205180	chr1	127367953	127368452	Mgat5|chr1:127367953-127368452	0.358818997694732	.	.
chr1	127773884	127774383	chr1	127541789	127542288	2900009J06Rik|chr1:127541789-127542288	0.599899334961957	.	.
chr1	127773884	127774383	chr1	127541789	127542288	Ccnt2|chr1:127541789-127542288	0.599899334961957	.	.
chr1	127773884	127774383	chr1	128022365	128022864	2900009J06Rik|chr1:128022365-128022864	0.39111017622375	.	.
chr1	127773884	127774383	chr1	128022365	128022864	Ccnt2|chr1:128022365-128022864	0.39111017622375	.	.
chr1	128243885	128244384	chr1	127954794	127955293	Ubxn4|chr1:127954794-127955293	0.615910833738424	.	.
chr1	128243885	128244384	chr1	127973938	127974437	Ubxn4|chr1:127973938-127974437	0.449835951491799	.	.
chr1	128243885	128244384	chr1	128466786	128467285	Ubxn4|chr1:128466786-128467285	0.408671832642852	.	.
chr1	130717229	130717728	chr1	130864199	130864698	Yod1|chr1:130864199-130864698	0.618316821433314	.	.
chr1	130728665	130729164	chr1	130835444	130835943	Pfkfb2|chr1:130835444-130835943	0.399440171948084	.	.
chr1	130728665	130729164	chr1	130835444	130835943	Pfkfb2|chr1:130835444-130835943	0.399440171948085	.	.
chr1	130728665	130729164	chr1	130848396	130848895	Pfkfb2|chr1:130848396-130848895	0.47788206893741	.	.
chr1	130740232	130740731	chr1	130835444	130835943	Gm28857|chr1:130835444-130835943	0.723065529576452	.	.
chr1	130740232	130740731	chr1	130848396	130848895	Gm28857|chr1:130848396-130848895	0.50319328776154	.	.
chr1	130740232	130740731	chr1	130849694	130850193	Gm28857|chr1:130849694-130850193	0.406069742705081	.	.
chr1	131096675	131097174	chr1	130835444	130835943	Mapkapk2|chr1:130835444-130835943	0.3748404426058	.	.
chr1	131096675	131097174	chr1	131483039	131483538	Mapkapk2|chr1:131483039-131483538	0.392463076487223	.	.
chr1	131096675	131097174	chr1	131483691	131484190	Mapkapk2|chr1:131483691-131484190	0.404778534944118	.	.
chr1	131097580	131098079	chr1	131431843	131432342	Mapkapk2|chr1:131431843-131432342	0.547702709600433	.	.
chr1	131138073	131138572	chr1	130864199	130864698	Dyrk3|chr1:130864199-130864698	0.440974245111144	.	.
chr1	131138073	131138572	chr1	131115838	131116337	Dyrk3|chr1:131115838-131116337	0.526924832790039	.	.
chr1	131138073	131138572	chr1	131186102	131186601	Dyrk3|chr1:131186102-131186601	0.356806117374447	.	.
chr1	131138073	131138572	chr1	131483691	131484190	Dyrk3|chr1:131483691-131484190	0.432795467935871	.	.
chr1	131152939	131153438	chr1	130835444	130835943	Eif2d|chr1:130835444-130835943	0.509171000739103	.	.
chr1	131152939	131153438	chr1	130849694	130850193	Eif2d|chr1:130849694-130850193	0.422709779161909	.	.
chr1	131152939	131153438	chr1	131078705	131079204	Eif2d|chr1:131078705-131079204	0.468720983427882	.	.
chr1	131244461	131244960	chr1	130835444	130835943	Rassf5|chr1:130835444-130835943	0.571597073703332	.	.
chr1	131244461	131244960	chr1	131431843	131432342	Rassf5|chr1:131431843-131432342	0.514590376222551	.	.
chr1	131244461	131244960	chr1	131483039	131483538	Rassf5|chr1:131483039-131483538	0.361427296635971	.	.
chr1	131245008	131245507	chr1	130835444	130835943	Rassf5|chr1:130835444-130835943	0.464359978163375	.	.
chr1	131245008	131245507	chr1	130849694	130850193	Rassf5|chr1:130849694-130850193	0.526848575673808	.	.
chr1	131245008	131245507	chr1	131078705	131079204	Rassf5|chr1:131078705-131079204	0.399668626966771	.	.
chr1	131245834	131246333	chr1	131431843	131432342	Rassf5|chr1:131431843-131432342	0.638863784922399	.	.
chr1	131245834	131246333	chr1	131483039	131483538	Rassf5|chr1:131483039-131483538	0.467374654572479	.	.
chr1	131245834	131246333	chr1	131483691	131484190	Rassf5|chr1:131483691-131484190	0.648109976387206	.	.
chr1	131827667	131828166	chr1	131543821	131544320	Slc41a1|chr1:131543821-131544320	0.49311441949821	.	.
chr1	131910666	131911165	chr1	131658033	131658532	Nucks1|chr1:131658033-131658532	0.371563975144102	.	.
chr1	132007800	132008299	chr1	131770518	131771017	Elk4|chr1:131770518-131771017	0.394899488400332	.	.
chr1	132007800	132008299	chr1	131820714	131821213	Elk4|chr1:131820714-131821213	0.404328883772492	.	.
chr1	132007800	132008299	chr1	132157329	132157828	Elk4|chr1:132157329-132157828	0.628804394748111	.	.
chr1	132007800	132008299	chr1	132267980	132268479	Elk4|chr1:132267980-132268479	0.371400505312795	.	.
chr1	132007800	132008299	chr1	132296006	132296505	Elk4|chr1:132296006-132296505	0.374705255257082	.	.
chr1	132067653	132068152	chr1	132088255	132088754	Mfsd4a|chr1:132088255-132088754	0.609876416110496	.	.
chr1	132067653	132068152	chr1	132088255	132088754	Mfsd4a|chr1:132088255-132088754	0.609876416110497	.	.
chr1	132067653	132068152	chr1	132143643	132144142	Mfsd4a|chr1:132143643-132144142	0.536332296164699	.	.
chr1	132067653	132068152	chr1	132190118	132190617	Mfsd4a|chr1:132190118-132190617	0.559179369823012	.	.
chr1	132067653	132068152	chr1	132267980	132268479	Mfsd4a|chr1:132267980-132268479	0.375539433827583	.	.
chr1	132067653	132068152	chr1	132376733	132377232	Mfsd4a|chr1:132376733-132377232	0.404660851235808	.	.
chr1	132315820	132316319	chr1	132259593	132260092	Nuak2|chr1:132259593-132260092	0.726248540164392	.	.
chr1	132315820	132316319	chr1	132268592	132269091	Nuak2|chr1:132268592-132269091	0.626322654206567	.	.
chr1	132315820	132316319	chr1	132520694	132521193	Nuak2|chr1:132520694-132521193	0.436829701760929	.	.
chr1	132315820	132316319	chr1	132676269	132676768	Nuak2|chr1:132676269-132676768	0.784733627208053	.	.
chr1	132391552	132392051	chr1	132259593	132260092	Tmcc2|chr1:132259593-132260092	0.351881974294677	.	.
chr1	132391552	132392051	chr1	132367533	132368032	Tmcc2|chr1:132367533-132368032	0.397660957644248	.	.
chr1	132391552	132392051	chr1	132520694	132521193	Tmcc2|chr1:132520694-132521193	0.480505855762598	.	.
chr1	132391552	132392051	chr1	132637696	132638195	Tmcc2|chr1:132637696-132638195	0.36595629472204	.	.
chr1	132391552	132392051	chr1	132676269	132676768	Tmcc2|chr1:132676269-132676768	0.623233410811747	.	.
chr1	132391552	132392051	chr1	132702052	132702551	Tmcc2|chr1:132702052-132702551	0.433340338821997	.	.
chr1	132417199	132417698	chr1	132028322	132028821	Dstyk|chr1:132028322-132028821	0.502838382512434	.	.
chr1	132417199	132417698	chr1	132208097	132208596	Dstyk|chr1:132208097-132208596	0.474682611307747	.	.
chr1	132417199	132417698	chr1	132367533	132368032	Dstyk|chr1:132367533-132368032	0.35866185141747	.	.
chr1	132417199	132417698	chr1	132637189	132637688	Dstyk|chr1:132637189-132637688	0.467990805414054	.	.
chr1	132417199	132417698	chr1	132637696	132638195	Dstyk|chr1:132637696-132638195	0.555384613684884	.	.
chr1	132476591	132477090	chr1	132157329	132157828	6030442K20Rik|chr1:132157329-132157828	0.390491260477121	.	.
chr1	132476591	132477090	chr1	132157329	132157828	Rbbp5|chr1:132157329-132157828	0.390491260477121	.	.
chr1	132476591	132477090	chr1	132267980	132268479	6030442K20Rik|chr1:132267980-132268479	0.470862782607525	.	.
chr1	132476591	132477090	chr1	132267980	132268479	Rbbp5|chr1:132267980-132268479	0.470862782607525	.	.
chr1	132476591	132477090	chr1	132512464	132512963	6030442K20Rik|chr1:132512464-132512963	0.431034627139673	.	.
chr1	132476591	132477090	chr1	132512464	132512963	Rbbp5|chr1:132512464-132512963	0.431034627139673	.	.
chr1	132477175	132477674	chr1	132259593	132260092	6030442K20Rik|chr1:132259593-132260092	0.405577632394575	.	.
chr1	132477175	132477674	chr1	132259593	132260092	Rbbp5|chr1:132259593-132260092	0.405577632394575	.	.
chr1	132477175	132477674	chr1	132268592	132269091	6030442K20Rik|chr1:132268592-132269091	0.437235073507686	.	.
chr1	132477175	132477674	chr1	132268592	132269091	Rbbp5|chr1:132268592-132269091	0.437235073507686	.	.
chr1	132477175	132477674	chr1	132367533	132368032	6030442K20Rik|chr1:132367533-132368032	0.366418559152873	.	.
chr1	132477175	132477674	chr1	132367533	132368032	Rbbp5|chr1:132367533-132368032	0.366418559152873	.	.
chr1	132477175	132477674	chr1	132676269	132676768	6030442K20Rik|chr1:132676269-132676768	0.588407759982222	.	.
chr1	132477175	132477674	chr1	132676269	132676768	Rbbp5|chr1:132676269-132676768	0.588407759982222	.	.
chr1	132542654	132543153	chr1	132259593	132260092	Cntn2|chr1:132259593-132260092	0.454182275896152	.	.
chr1	132542654	132543153	chr1	132268592	132269091	Cntn2|chr1:132268592-132269091	0.393648209638843	.	.
chr1	132542654	132543153	chr1	132296006	132296505	Cntn2|chr1:132296006-132296505	0.35983912464322	.	.
chr1	132542654	132543153	chr1	132676269	132676768	Cntn2|chr1:132676269-132676768	0.704524107612284	.	.
chr1	132542654	132543153	chr1	132851575	132852074	Cntn2|chr1:132851575-132852074	0.39833958645909	.	.
chr1	132741608	132742107	chr1	132267980	132268479	Nfasc|chr1:132267980-132268479	0.538051679831296	.	.
chr1	132741608	132742107	chr1	132296006	132296505	Nfasc|chr1:132296006-132296505	0.662549294590023	.	.
chr1	132741608	132742107	chr1	132376733	132377232	Nfasc|chr1:132376733-132377232	0.52586847035694	.	.
chr1	132741608	132742107	chr1	132639135	132639634	Nfasc|chr1:132639135-132639634	0.441835964253597	.	.
chr1	132880112	132880611	chr1	132676269	132676768	Lrrn2|chr1:132676269-132676768	0.464332225952395	.	.
chr1	132880112	132880611	chr1	133060628	133061127	Lrrn2|chr1:133060628-133061127	0.38151933922167	.	.
chr1	133130962	133131461	chr1	132758968	132759467	Ppp1r15b|chr1:132758968-132759467	0.360045891019286	.	.
chr1	133130962	133131461	chr1	133033695	133034194	Ppp1r15b|chr1:133033695-133034194	0.442634956964142	.	.
chr1	133130962	133131461	chr1	133071615	133072114	Ppp1r15b|chr1:133071615-133072114	0.563238137004572	.	.
chr1	133610089	133610588	chr1	133886411	133886910	Snrpe|chr1:133886411-133886910	0.352840577195544	.	.
chr1	133800824	133801323	chr1	134045877	134046376	Atp2b4|chr1:134045877-134046376	0.375394788336735	.	.
chr1	133800824	133801323	chr1	134045877	134046376	Atp2b4|chr1:134045877-134046376	0.375394788336736	.	.
chr1	133800824	133801323	chr1	134082899	134083398	Atp2b4|chr1:134082899-134083398	0.526508258928671	.	.
chr1	133800824	133801323	chr1	134240629	134241128	Atp2b4|chr1:134240629-134241128	0.36580317627908	.	.
chr1	133908258	133908757	chr1	134045877	134046376	Optc|chr1:134045877-134046376	0.536316676163874	.	.
chr1	133908258	133908757	chr1	134060782	134061281	Optc|chr1:134060782-134061281	0.449045545373752	.	.
chr1	133908258	133908757	chr1	134082899	134083398	Optc|chr1:134082899-134083398	0.46999008258623	.	.
chr1	133908258	133908757	chr1	134204070	134204569	Optc|chr1:134204070-134204569	0.620685330716437	.	.
chr1	133908258	133908757	chr1	134240629	134241128	Optc|chr1:134240629-134241128	0.708788419198332	.	.
chr1	134078899	134079398	chr1	133886411	133886910	Btg2|chr1:133886411-133886910	0.420203281763769	.	.
chr1	134234747	134235246	chr1	133886411	133886910	Adora1|chr1:133886411-133886910	0.387670923680478	.	.
chr1	134234747	134235246	chr1	134133409	134133908	Adora1|chr1:134133409-134133908	0.54373760458501	.	.
chr1	134234747	134235246	chr1	134381781	134382280	Adora1|chr1:134381781-134382280	0.491281959397454	.	.
chr1	134361764	134362263	chr1	134045877	134046376	Tmem183a|chr1:134045877-134046376	0.520486287119538	.	.
chr1	134361764	134362263	chr1	134204070	134204569	Tmem183a|chr1:134204070-134204569	0.428928817682964	.	.
chr1	134361764	134362263	chr1	134240629	134241128	Tmem183a|chr1:134240629-134241128	0.627976305749044	.	.
chr1	134361764	134362263	chr1	134273415	134273914	Tmem183a|chr1:134273415-134273914	0.477105991827683	.	.
chr1	134405737	134406236	chr1	134045877	134046376	Cyb5r1|chr1:134045877-134046376	0.465014982799023	.	.
chr1	134405737	134406236	chr1	134060782	134061281	Cyb5r1|chr1:134060782-134061281	0.409999154276053	.	.
chr1	134405737	134406236	chr1	134204070	134204569	Cyb5r1|chr1:134204070-134204569	0.776189841041094	.	.
chr1	134405737	134406236	chr1	134240629	134241128	Cyb5r1|chr1:134240629-134241128	0.500383729779139	.	.
chr1	134405737	134406236	chr1	134273415	134273914	Cyb5r1|chr1:134273415-134273914	0.364312780265261	.	.
chr1	134405737	134406236	chr1	134273415	134273914	Cyb5r1|chr1:134273415-134273914	0.364312780265262	.	.
chr1	134405737	134406236	chr1	134556771	134557270	Cyb5r1|chr1:134556771-134557270	0.404141627649663	.	.
chr1	134415089	134415588	chr1	134133409	134133908	Adipor1|chr1:134133409-134133908	0.352456603894436	.	.
chr1	134415089	134415588	chr1	134694981	134695480	Adipor1|chr1:134694981-134695480	0.51738939921082	.	.
chr1	134455268	134455767	chr1	134092834	134093333	Klhl12|chr1:134092834-134093333	0.365113208676457	.	.
chr1	134455268	134455767	chr1	134133409	134133908	Klhl12|chr1:134133409-134133908	0.481964226818715	.	.
chr1	134455268	134455767	chr1	134145986	134146485	Klhl12|chr1:134145986-134146485	0.399220064966848	.	.
chr1	134494334	134494833	chr1	134045877	134046376	Rabif|chr1:134045877-134046376	0.44603414685597	.	.
chr1	134494334	134494833	chr1	134082899	134083398	Rabif|chr1:134082899-134083398	0.414446594517169	.	.
chr1	134494334	134494833	chr1	134106706	134107205	Rabif|chr1:134106706-134107205	0.624584152188887	.	.
chr1	134494334	134494833	chr1	134132701	134133200	Rabif|chr1:134132701-134133200	0.395279656678994	.	.
chr1	134494334	134494833	chr1	134240629	134241128	Rabif|chr1:134240629-134241128	0.36970330292818	.	.
chr1	134494334	134494833	chr1	134273415	134273914	Rabif|chr1:134273415-134273914	0.696528074325147	.	.
chr1	134494334	134494833	chr1	134376059	134376558	Rabif|chr1:134376059-134376558	0.533785500786486	.	.
chr1	134494334	134494833	chr1	134725219	134725718	Rabif|chr1:134725219-134725718	0.400734819988203	.	.
chr1	134646329	134646828	chr1	134273415	134273914	Gm26783|chr1:134273415-134273914	0.633155029893762	.	.
chr1	134646329	134646828	chr1	134273415	134273914	Syt2|chr1:134273415-134273914	0.633155029893762	.	.
chr1	134646329	134646828	chr1	134376059	134376558	Gm26783|chr1:134376059-134376558	0.441659148767789	.	.
chr1	134646329	134646828	chr1	134376059	134376558	Syt2|chr1:134376059-134376558	0.441659148767789	.	.
chr1	134646329	134646828	chr1	134725219	134725718	Gm26783|chr1:134725219-134725718	0.415053943233153	.	.
chr1	134646329	134646828	chr1	134725219	134725718	Syt2|chr1:134725219-134725718	0.415053943233153	.	.
chr1	134646329	134646828	chr1	134854235	134854734	Gm26783|chr1:134854235-134854734	0.480517979158987	.	.
chr1	134646329	134646828	chr1	134854235	134854734	Syt2|chr1:134854235-134854734	0.480517979158987	.	.
chr1	134955755	134956254	chr1	134556771	134557270	Ppp1r12b|chr1:134556771-134557270	0.406924834448879	.	.
chr1	134955755	134956254	chr1	135171914	135172413	Ppp1r12b|chr1:135171914-135172413	0.361260227754284	.	.
chr1	134962267	134962766	chr1	134846503	134847002	Ube2t|chr1:134846503-134847002	0.405327722995999	.	.
chr1	134962267	134962766	chr1	135154328	135154827	Ube2t|chr1:135154328-135154827	0.482387419921267	.	.
chr1	135146503	135147002	chr1	134771324	134771823	Arl8a|chr1:134771324-134771823	0.378893078667146	.	.
chr1	135146503	135147002	chr1	135452196	135452695	Arl8a|chr1:135452196-135452695	0.38959879967337	.	.
chr1	135248334	135248833	chr1	135005761	135006260	Gm26642|chr1:135005761-135006260	0.37534987094908	.	.
chr1	135283732	135284231	chr1	135171914	135172413	Rnpep|chr1:135171914-135172413	0.428223349209626	.	.
chr1	135283732	135284231	chr1	135510265	135510764	Rnpep|chr1:135510265-135510764	0.462030711901957	.	.
chr1	135283732	135284231	chr1	135518552	135519051	Rnpep|chr1:135518552-135519051	0.540643745230495	.	.
chr1	135283732	135284231	chr1	135604688	135605187	Rnpep|chr1:135604688-135605187	0.541997922081213	.	.
chr1	135284244	135284743	chr1	135154328	135154827	Rnpep|chr1:135154328-135154827	0.352009708789565	.	.
chr1	135284244	135284743	chr1	135368172	135368671	Rnpep|chr1:135368172-135368671	0.412788889023301	.	.
chr1	135313568	135314067	chr1	135154328	135154827	Timm17a|chr1:135154328-135154827	0.5277083756646	.	.
chr1	135313568	135314067	chr1	135380722	135381221	Timm17a|chr1:135380722-135381221	0.373957232642752	.	.
chr1	135313568	135314067	chr1	135384182	135384681	Timm17a|chr1:135384182-135384681	0.519342941316383	.	.
chr1	135313568	135314067	chr1	135582896	135583395	Timm17a|chr1:135582896-135583395	0.519936308465089	.	.
chr1	135313568	135314067	chr1	135583495	135583994	Timm17a|chr1:135583495-135583994	0.44497523585119	.	.
chr1	135430227	135430726	chr1	135171914	135172413	Ipo9|chr1:135171914-135172413	0.452000131179478	.	.
chr1	135430227	135430726	chr1	135475699	135476198	Ipo9|chr1:135475699-135476198	0.508446679020398	.	.
chr1	135430227	135430726	chr1	135604688	135605187	Ipo9|chr1:135604688-135605187	0.511042666624239	.	.
chr1	136118804	136119303	chr1	135752912	135753411	Gm37759|chr1:135752912-135753411	0.469412785097142	.	.
chr1	136118804	136119303	chr1	136306362	136306861	Gm37759|chr1:136306362-136306861	0.380075364003596	.	.
chr1	136131078	136131577	chr1	135787823	135788322	Gm15850|chr1:135787823-135788322	0.356545022879209	.	.
chr1	136131078	136131577	chr1	135787823	135788322	Kif21b|chr1:135787823-135788322	0.356545022879209	.	.
chr1	136131078	136131577	chr1	136017772	136018271	Gm15850|chr1:136017772-136018271	0.424349025763941	.	.
chr1	136131078	136131577	chr1	136017772	136018271	Kif21b|chr1:136017772-136018271	0.424349025763941	.	.
chr1	136345905	136346404	chr1	136706410	136706909	Camsap2|chr1:136706410-136706909	0.431077558716992	.	.
chr1	136415292	136415791	chr1	136306362	136306861	9230116N13Rik|chr1:136306362-136306861	0.631528507379745	.	.
chr1	136415292	136415791	chr1	136306362	136306861	Ddx59|chr1:136306362-136306861	0.631528507379745	.	.
chr1	136415292	136415791	chr1	136683171	136683670	9230116N13Rik|chr1:136683171-136683670	0.378899426255041	.	.
chr1	136415292	136415791	chr1	136683171	136683670	Ddx59|chr1:136683171-136683670	0.378899426255041	.	.
chr1	136415292	136415791	chr1	136730610	136731109	9230116N13Rik|chr1:136730610-136731109	0.664309632250895	.	.
chr1	136415292	136415791	chr1	136730610	136731109	Ddx59|chr1:136730610-136731109	0.664309632250895	.	.
chr1	136466035	136466534	chr1	136017772	136018271	Kif14|chr1:136017772-136018271	0.605752651131066	.	.
chr1	136466035	136466534	chr1	136521473	136521972	Kif14|chr1:136521473-136521972	0.396247370691173	.	.
chr1	136466035	136466534	chr1	136714150	136714649	Kif14|chr1:136714150-136714649	0.486746983070655	.	.
chr1	136466035	136466534	chr1	136739380	136739879	Kif14|chr1:136739380-136739879	0.53237746543251	.	.
chr1	136466035	136466534	chr1	136740759	136741258	Kif14|chr1:136740759-136741258	0.540258433848605	.	.
chr1	136624613	136625112	chr1	136521473	136521972	Platr23|chr1:136521473-136521972	0.411503827850507	.	.
chr1	136624613	136625112	chr1	136521473	136521972	Zfp281|chr1:136521473-136521972	0.411503827850507	.	.
chr1	136624613	136625112	chr1	136714150	136714649	Platr23|chr1:136714150-136714649	0.534750635335076	.	.
chr1	136624613	136625112	chr1	136714150	136714649	Platr23|chr1:136714150-136714649	0.534750635335077	.	.
chr1	136624613	136625112	chr1	136714150	136714649	Zfp281|chr1:136714150-136714649	0.534750635335076	.	.
chr1	136624613	136625112	chr1	136714150	136714649	Zfp281|chr1:136714150-136714649	0.534750635335077	.	.
chr1	136624613	136625112	chr1	136739380	136739879	Platr23|chr1:136739380-136739879	0.5111813185907	.	.
chr1	136624613	136625112	chr1	136739380	136739879	Zfp281|chr1:136739380-136739879	0.5111813185907	.	.
chr1	136624613	136625112	chr1	136740759	136741258	Platr23|chr1:136740759-136741258	0.553997558997974	.	.
chr1	136624613	136625112	chr1	136740759	136741258	Zfp281|chr1:136740759-136741258	0.553997558997974	.	.
chr1	138618987	138619486	chr1	138290053	138290552	Nek7|chr1:138290053-138290552	0.627135988417787	.	.
chr1	138618987	138619486	chr1	138506964	138507463	Nek7|chr1:138506964-138507463	0.618768069565652	.	.
chr1	138618987	138619486	chr1	138607516	138608015	Nek7|chr1:138607516-138608015	0.521908341065544	.	.
chr1	138619514	138620013	chr1	138290053	138290552	Nek7|chr1:138290053-138290552	0.467345415698719	.	.
chr1	138619514	138620013	chr1	138506964	138507463	Nek7|chr1:138506964-138507463	0.499146469674258	.	.
chr1	138619514	138620013	chr1	138607516	138608015	Nek7|chr1:138607516-138608015	0.630944182996871	.	.
chr1	138856629	138857128	chr1	138507605	138508104	2310009B15Rik|chr1:138507605-138508104	0.511690688144986	.	.
chr1	138856629	138857128	chr1	138607516	138608015	2310009B15Rik|chr1:138607516-138608015	0.585151874183106	.	.
chr1	138856629	138857128	chr1	138912120	138912619	2310009B15Rik|chr1:138912120-138912619	0.444990376516433	.	.
chr1	138856629	138857128	chr1	139008800	139009299	2310009B15Rik|chr1:139008800-139009299	0.353782740087658	.	.
chr1	138963206	138963705	chr1	138901789	138902288	Dennd1b|chr1:138901789-138902288	0.384980338192283	.	.
chr1	138963206	138963705	chr1	138995590	138996089	Dennd1b|chr1:138995590-138996089	0.506999691155995	.	.
chr1	143640493	143640992	chr1	143830603	143831102	B3galt2|chr1:143830603-143831102	0.456589887648133	.	.
chr1	143702603	143703102	chr1	143830603	143831102	Cdc73|chr1:143830603-143831102	0.573518753690095	.	.
chr1	143776839	143777338	chr1	143912580	143913079	Gm29170|chr1:143912580-143913079	0.714916173132439	.	.
chr1	143776839	143777338	chr1	143912580	143913079	Ro60|chr1:143912580-143913079	0.714916173132439	.	.
chr1	143776839	143777338	chr1	143912580	143913079	Uchl5|chr1:143912580-143913079	0.714916173132439	.	.
chr1	144004041	144004540	chr1	143912580	143913079	Rgs2|chr1:143912580-143913079	0.625658566566395	.	.
chr1	151428258	151428757	chr1	151618711	151619210	Swt1|chr1:151618711-151619210	0.74084399483776	.	.
chr1	151428258	151428757	chr1	151618711	151619210	Trmt1l|chr1:151618711-151619210	0.74084399483776	.	.
chr1	151500739	151501238	chr1	151409865	151410364	Rnf2|chr1:151409865-151410364	0.377761685489989	.	.
chr1	151500739	151501238	chr1	151618711	151619210	Rnf2|chr1:151618711-151619210	0.37117923895678	.	.
chr1	151500739	151501238	chr1	151985724	151986223	Rnf2|chr1:151985724-151986223	0.391476390961423	.	.
chr1	151500739	151501238	chr1	151986288	151986787	Rnf2|chr1:151986288-151986787	0.491880364613731	.	.
chr1	151500739	151501238	chr1	151999398	151999897	Rnf2|chr1:151999398-151999897	0.634368266327009	.	.
chr1	151754914	151755413	chr1	151526586	151527085	2810414N06Rik|chr1:151526586-151527085	0.546759245645637	.	.
chr1	151754914	151755413	chr1	151526586	151527085	2810414N06Rik|chr1:151526586-151527085	0.546759245645638	.	.
chr1	151754914	151755413	chr1	151526586	151527085	Edem3|chr1:151526586-151527085	0.546759245645637	.	.
chr1	151754914	151755413	chr1	151526586	151527085	Edem3|chr1:151526586-151527085	0.546759245645638	.	.
chr1	151754914	151755413	chr1	151581355	151581854	2810414N06Rik|chr1:151581355-151581854	0.484242771282863	.	.
chr1	151754914	151755413	chr1	151581355	151581854	Edem3|chr1:151581355-151581854	0.484242771282863	.	.
chr1	152090109	152090608	chr1	151985724	151986223	1700025G04Rik|chr1:151985724-151986223	0.353397316119566	.	.
chr1	152090109	152090608	chr1	151999398	151999897	1700025G04Rik|chr1:151999398-151999897	0.447306005137306	.	.
chr1	152386383	152386882	chr1	152028681	152029180	Tsen15|chr1:152028681-152029180	0.369598167457952	.	.
chr1	152386383	152386882	chr1	152468444	152468943	Tsen15|chr1:152468444-152468943	0.426638593152004	.	.
chr1	152399881	152400380	chr1	152028681	152029180	Colgalt2|chr1:152028681-152029180	0.548463919479345	.	.
chr1	152399881	152400380	chr1	152369161	152369660	Colgalt2|chr1:152369161-152369660	0.443936607435269	.	.
chr1	152399881	152400380	chr1	152604112	152604611	Colgalt2|chr1:152604112-152604611	0.368168607766141	.	.
chr1	152399881	152400380	chr1	152746901	152747400	Colgalt2|chr1:152746901-152747400	0.492940708835766	.	.
chr1	152766246	152766745	chr1	153100971	153101470	Arpc5|chr1:153100971-153101470	0.35735842560773	.	.
chr1	152766246	152766745	chr1	153100971	153101470	Rgl1|chr1:153100971-153101470	0.35735842560773	.	.
chr1	152954713	152955212	chr1	152845154	152845653	Nmnat2|chr1:152845154-152845653	0.504796312854701	.	.
chr1	152954713	152955212	chr1	153180593	153181092	Nmnat2|chr1:153180593-153181092	0.377323566459325	.	.
chr1	153332786	153333285	chr1	153180593	153181092	Lamc1|chr1:153180593-153181092	0.489900920744161	.	.
chr1	153332786	153333285	chr1	153386660	153387159	Lamc1|chr1:153386660-153387159	0.455478161293142	.	.
chr1	155083298	155083797	chr1	155204517	155205016	Gm9530|chr1:155204517-155205016	0.360029791581736	.	.
chr1	155083298	155083797	chr1	155237243	155237742	Gm9530|chr1:155237243-155237742	0.457910653450577	.	.
chr1	155099441	155099940	chr1	155345517	155346016	Ier5|chr1:155345517-155346016	0.463165874160334	.	.
chr1	155158401	155158900	chr1	155014107	155014606	Stx6|chr1:155014107-155014606	0.457570574140155	.	.
chr1	155158401	155158900	chr1	155204517	155205016	Stx6|chr1:155204517-155205016	0.546356568558312	.	.
chr1	155417226	155417725	chr1	155014107	155014606	Xpr1|chr1:155014107-155014606	0.644353215748982	.	.
chr1	155417226	155417725	chr1	155215030	155215529	Xpr1|chr1:155215030-155215529	0.353661839299398	.	.
chr1	155557936	155558435	chr1	155281431	155281930	Acbd6|chr1:155281431-155281930	0.361532377230788	.	.
chr1	155557936	155558435	chr1	155698300	155698799	Acbd6|chr1:155698300-155698799	0.536020763780041	.	.
chr1	155812620	155813119	chr1	155564688	155565187	Qsox1|chr1:155564688-155565187	0.638986200409801	.	.
chr1	157412497	157412996	chr1	157168795	157169294	Rasal2|chr1:157168795-157169294	0.527195899203862	.	.
chr1	159231910	159232409	chr1	159386429	159386928	Cop1|chr1:159386429-159386928	0.417972069713848	.	.
chr1	159523530	159524029	chr1	159389979	159390478	Tnr|chr1:159389979-159390478	0.481430281470571	.	.
chr1	159523530	159524029	chr1	159716907	159717406	Tnr|chr1:159716907-159717406	0.41384063037764	.	.
chr1	159523530	159524029	chr1	159822329	159822828	Tnr|chr1:159822329-159822828	0.640338519275287	.	.
chr1	160212750	160213249	chr1	160036857	160037356	Cacybp|chr1:160036857-160037356	0.565214719533114	.	.
chr1	160792667	160793166	chr1	161170609	161171108	Rabgap1l|chr1:161170609-161171108	0.485558186975333	.	.
chr1	161034286	161034785	chr1	161400084	161400583	Gas5|chr1:161400084-161400583	0.497627111845843	.	.
chr1	161034286	161034785	chr1	161400084	161400583	Zbtb37|chr1:161400084-161400583	0.497627111845843	.	.
chr1	161034786	161035285	chr1	161491653	161492152	Gas5|chr1:161491653-161492152	0.458888458131091	.	.
chr1	161034786	161035285	chr1	161491653	161492152	Zbtb37|chr1:161491653-161492152	0.458888458131091	.	.
chr1	161131254	161131753	chr1	161491653	161492152	Klhl20|chr1:161491653-161492152	0.443146174739157	.	.
chr1	161250941	161251440	chr1	161400084	161400583	Prdx6|chr1:161400084-161400583	0.367439909797006	.	.
chr1	161876197	161876696	chr1	161506209	161506708	Suco|chr1:161506209-161506708	0.78438931558608	.	.
chr1	161876197	161876696	chr1	161696162	161696661	Suco|chr1:161696162-161696661	0.403371176943383	.	.
chr1	161968972	161969471	chr1	161506209	161506708	Gm38304|chr1:161506209-161506708	0.421177987654624	.	.
chr1	161968972	161969471	chr1	161506209	161506708	Pigc|chr1:161506209-161506708	0.421177987654624	.	.
chr1	161968972	161969471	chr1	161962922	161963421	Gm38304|chr1:161962922-161963421	0.512483691114572	.	.
chr1	161968972	161969471	chr1	161962922	161963421	Pigc|chr1:161962922-161963421	0.512483691114572	.	.
chr1	162477766	162478265	chr1	162456349	162456848	Dnm3|chr1:162456349-162456848	0.545545991912997	.	.
chr1	162740352	162740851	chr1	162665061	162665560	Prrc2c|chr1:162665061-162665560	0.606915892926673	.	.
chr1	164248686	164249185	chr1	164079050	164079549	Slc19a2|chr1:164079050-164079549	0.685442302921085	.	.
chr1	164275346	164275845	chr1	164079050	164079549	Ccdc181|chr1:164079050-164079549	0.389500683188606	.	.
chr1	164275346	164275845	chr1	164722054	164722553	Ccdc181|chr1:164722054-164722553	0.392419175287416	.	.
chr1	164307370	164307869	chr1	164366670	164367169	Blzf1|chr1:164366670-164367169	0.423133777552184	.	.
chr1	164461711	164462210	chr1	164079050	164079549	Gm32391|chr1:164079050-164079549	0.382911974166707	.	.
chr1	164461711	164462210	chr1	164395042	164395541	Gm32391|chr1:164395042-164395541	0.465199377061938	.	.
chr1	164461711	164462210	chr1	164704608	164705107	Gm32391|chr1:164704608-164705107	0.450939138205732	.	.
chr1	164461711	164462210	chr1	164722054	164722553	Gm32391|chr1:164722054-164722553	0.38818262756017	.	.
chr1	164898957	164899456	chr1	165018673	165019172	Gm32569|chr1:165018673-165019172	0.478527851719899	.	.
chr1	165091724	165092223	chr1	165018673	165019172	4930568G15Rik|chr1:165018673-165019172	0.473628040787184	.	.
chr1	165091724	165092223	chr1	165075909	165076408	4930568G15Rik|chr1:165075909-165076408	0.43169328715744	.	.
chr1	165091724	165092223	chr1	165320429	165320928	4930568G15Rik|chr1:165320429-165320928	0.451418591054332	.	.
chr1	165091724	165092223	chr1	165328368	165328867	4930568G15Rik|chr1:165328368-165328867	0.477221664732857	.	.
chr1	165236724	165237223	chr1	165018673	165019172	Tiprl|chr1:165018673-165019172	0.42645564452692	.	.
chr1	165460313	165460812	chr1	165075909	165076408	Dcaf6|chr1:165075909-165076408	0.445494573138028	.	.
chr1	165460313	165460812	chr1	165075909	165076408	Mpc2|chr1:165075909-165076408	0.445494573138028	.	.
chr1	165460313	165460812	chr1	165281633	165282132	Dcaf6|chr1:165281633-165282132	0.395760024584715	.	.
chr1	165460313	165460812	chr1	165281633	165282132	Mpc2|chr1:165281633-165282132	0.395760024584715	.	.
chr1	165460922	165461421	chr1	165018673	165019172	Dcaf6|chr1:165018673-165019172	0.638430057499537	.	.
chr1	165460922	165461421	chr1	165018673	165019172	Mpc2|chr1:165018673-165019172	0.638430057499537	.	.
chr1	165460922	165461421	chr1	165559045	165559544	Dcaf6|chr1:165559045-165559544	0.473059896532477	.	.
chr1	165460922	165461421	chr1	165559045	165559544	Mpc2|chr1:165559045-165559544	0.473059896532477	.	.
chr1	165634316	165634815	chr1	165676819	165677318	Mpzl1|chr1:165676819-165677318	0.429879841365034	.	.
chr1	165763500	165763999	chr1	165583511	165584010	Creg1|chr1:165583511-165584010	0.387707495367738	.	.
chr1	165763500	165763999	chr1	166182816	166183315	Creg1|chr1:166182816-166183315	0.43167926098283	.	.
chr1	165763500	165763999	chr1	166244127	166244626	Creg1|chr1:166244127-166244626	0.361322891293299	.	.
chr1	166002418	166002917	chr1	166182816	166183315	Gm26665|chr1:166182816-166183315	0.396081968400614	.	.
chr1	166002418	166002917	chr1	166182816	166183315	Pou2f1|chr1:166182816-166183315	0.396081968400614	.	.
chr1	166002418	166002917	chr1	166330745	166331244	Gm26665|chr1:166330745-166331244	0.503917968038521	.	.
chr1	166002418	166002917	chr1	166330745	166331244	Pou2f1|chr1:166330745-166331244	0.503917968038521	.	.
chr1	166253817	166254316	chr1	166170852	166171351	Ildr2|chr1:166170852-166171351	0.478789287076508	.	.
chr1	166308696	166309195	chr1	166290551	166291050	5330438I03Rik|chr1:166290551-166291050	0.399313229982272	.	.
chr1	166379002	166379501	chr1	166360121	166360620	Tada1|chr1:166360121-166360620	0.465359635444864	.	.
chr1	166409578	166410077	chr1	166244127	166244626	Pogk|chr1:166244127-166244626	0.388759788192517	.	.
chr1	166409578	166410077	chr1	166290551	166291050	Pogk|chr1:166290551-166291050	0.461915482429122	.	.
chr1	166409578	166410077	chr1	166360121	166360620	Pogk|chr1:166360121-166360620	0.532169900504162	.	.
chr1	167000534	167001033	chr1	166750695	166751194	Fam78b|chr1:166750695-166751194	0.488041222543921	.	.
chr1	167000534	167001033	chr1	166750695	166751194	Gm16701|chr1:166750695-166751194	0.488041222543921	.	.
chr1	167000534	167001033	chr1	167239783	167240282	Fam78b|chr1:167239783-167240282	0.478860609343476	.	.
chr1	167000534	167001033	chr1	167239783	167240282	Gm16701|chr1:167239783-167240282	0.478860609343476	.	.
chr1	167000534	167001033	chr1	167337334	167337833	Fam78b|chr1:167337334-167337833	0.4195763196498	.	.
chr1	167000534	167001033	chr1	167337334	167337833	Gm16701|chr1:167337334-167337833	0.4195763196498	.	.
chr1	167284924	167285423	chr1	167337334	167337833	Gm2453|chr1:167337334-167337833	0.396082196436178	.	.
chr1	167284924	167285423	chr1	167337334	167337833	Uck2|chr1:167337334-167337833	0.396082196436178	.	.
chr1	167349707	167350206	chr1	167473481	167473980	Aldh9a1|chr1:167473481-167473980	0.397532749881119	.	.
chr1	167393588	167394087	chr1	167269986	167270485	Mgst3|chr1:167269986-167270485	0.408266229924788	.	.
chr1	167393588	167394087	chr1	167608411	167608910	Mgst3|chr1:167608411-167608910	0.51083657906764	.	.
chr1	168432123	168432622	chr1	168220986	168221485	Pbx1|chr1:168220986-168221485	0.489473063816072	.	.
chr1	169346795	169347294	chr1	169422377	169422876	Gm37839|chr1:169422377-169422876	0.408005013375203	.	.
chr1	169531254	169531753	chr1	169822014	169822513	Nuf2|chr1:169822014-169822513	0.410201749350116	.	.
chr1	169531254	169531753	chr1	169868607	169869106	Nuf2|chr1:169868607-169869106	0.462784354260282	.	.
chr1	169532064	169532563	chr1	169257789	169258288	Nuf2|chr1:169257789-169258288	0.659449864406583	.	.
chr1	169532064	169532563	chr1	169822014	169822513	Nuf2|chr1:169822014-169822513	0.511479328816147	.	.
chr1	170174840	170175339	chr1	169868607	169869106	Gm37748|chr1:169868607-169869106	0.373165492110697	.	.
chr1	170174840	170175339	chr1	169868607	169869106	Uap1|chr1:169868607-169869106	0.373165492110697	.	.
chr1	170215136	170215635	chr1	169822014	169822513	4930500M09Rik|chr1:169822014-169822513	0.733383903706819	.	.
chr1	170215136	170215635	chr1	169822014	169822513	4930500M09Rik|chr1:169822014-169822513	0.73338390370682	.	.
chr1	170215136	170215635	chr1	169822014	169822513	Uhmk1|chr1:169822014-169822513	0.733383903706819	.	.
chr1	170215136	170215635	chr1	169822014	169822513	Uhmk1|chr1:169822014-169822513	0.73338390370682	.	.
chr1	170215136	170215635	chr1	170408945	170409444	4930500M09Rik|chr1:170408945-170409444	0.637250848825701	.	.
chr1	170215136	170215635	chr1	170408945	170409444	Uhmk1|chr1:170408945-170409444	0.637250848825701	.	.
chr1	170867571	170868070	chr1	170632341	170632840	Atf6|chr1:170632341-170632840	0.489998027210796	.	.
chr1	170867571	170868070	chr1	170632341	170632840	Atf6|chr1:170632341-170632840	0.489998027210797	.	.
chr1	170867571	170868070	chr1	170632341	170632840	Gm9929|chr1:170632341-170632840	0.489998027210796	.	.
chr1	170867571	170868070	chr1	170632341	170632840	Gm9929|chr1:170632341-170632840	0.489998027210797	.	.
chr1	170867571	170868070	chr1	171247027	171247526	Atf6|chr1:171247027-171247526	0.708093661595485	.	.
chr1	170867571	170868070	chr1	171247027	171247526	Gm9929|chr1:171247027-171247526	0.708093661595485	.	.
chr1	170868410	170868909	chr1	170632341	170632840	Atf6|chr1:170632341-170632840	0.376171604168719	.	.
chr1	170868410	170868909	chr1	170632341	170632840	Gm9929|chr1:170632341-170632840	0.376171604168719	.	.
chr1	170868410	170868909	chr1	171247027	171247526	Atf6|chr1:171247027-171247526	0.788966178144041	.	.
chr1	170868410	170868909	chr1	171247027	171247526	Atf6|chr1:171247027-171247526	0.788966178144042	.	.
chr1	170868410	170868909	chr1	171247027	171247526	Gm9929|chr1:171247027-171247526	0.788966178144041	.	.
chr1	170868410	170868909	chr1	171247027	171247526	Gm9929|chr1:171247027-171247526	0.788966178144042	.	.
chr1	170885252	170885751	chr1	171238441	171238940	Dusp12|chr1:171238441-171238940	0.453308982629898	.	.
chr1	170885252	170885751	chr1	171238441	171238940	Gm26620|chr1:171238441-171238940	0.453308982629898	.	.
chr1	171221759	171222258	chr1	170764012	170764511	Tomm40l|chr1:170764012-170764511	0.362637672260587	.	.
chr1	171221759	171222258	chr1	171038357	171038856	Tomm40l|chr1:171038357-171038856	0.610028808755613	.	.
chr1	171221759	171222258	chr1	171044776	171045275	Tomm40l|chr1:171044776-171045275	0.534340581404497	.	.
chr1	171221759	171222258	chr1	171102488	171102987	Tomm40l|chr1:171102488-171102987	0.590009937782689	.	.
chr1	171270057	171270556	chr1	171247027	171247526	B4galt3|chr1:171247027-171247526	0.398936219492014	.	.
chr1	171281054	171281553	chr1	171037809	171038308	Ppox|chr1:171037809-171038308	0.412617103182365	.	.
chr1	171287719	171288218	chr1	171379865	171380364	Usp21|chr1:171379865-171380364	0.558433747412619	.	.
chr1	171328705	171329204	chr1	171220747	171221246	Dedd|chr1:171220747-171221246	0.473985103979893	.	.
chr1	171329206	171329705	chr1	171038357	171038856	Dedd|chr1:171038357-171038856	0.566237237635459	.	.
chr1	171329206	171329705	chr1	171044776	171045275	Dedd|chr1:171044776-171045275	0.412600349616511	.	.
chr1	171329206	171329705	chr1	171101659	171102158	Dedd|chr1:171101659-171102158	0.418601943291406	.	.
chr1	171329206	171329705	chr1	171102488	171102987	Dedd|chr1:171102488-171102987	0.400125902830218	.	.
chr1	171345437	171345936	chr1	171038357	171038856	Nit1|chr1:171038357-171038856	0.536427828425517	.	.
chr1	171345437	171345936	chr1	171038357	171038856	Pfdn2|chr1:171038357-171038856	0.536427828425517	.	.
chr1	171345437	171345936	chr1	171044776	171045275	Nit1|chr1:171044776-171045275	0.5221627315174	.	.
chr1	171345437	171345936	chr1	171044776	171045275	Pfdn2|chr1:171044776-171045275	0.5221627315174	.	.
chr1	171345437	171345936	chr1	171101659	171102158	Nit1|chr1:171101659-171102158	0.518617543299716	.	.
chr1	171345437	171345936	chr1	171101659	171102158	Pfdn2|chr1:171101659-171102158	0.518617543299716	.	.
chr1	171345437	171345936	chr1	171102488	171102987	Nit1|chr1:171102488-171102987	0.448457227319951	.	.
chr1	171345437	171345936	chr1	171102488	171102987	Pfdn2|chr1:171102488-171102987	0.448457227319951	.	.
chr1	171360576	171361075	chr1	171038357	171038856	Klhdc9|chr1:171038357-171038856	0.44251410311902	.	.
chr1	171360576	171361075	chr1	171044776	171045275	Klhdc9|chr1:171044776-171045275	0.398105168502603	.	.
chr1	171360576	171361075	chr1	171101659	171102158	Klhdc9|chr1:171101659-171102158	0.360030336611097	.	.
chr1	171360576	171361075	chr1	171110922	171111421	Klhdc9|chr1:171110922-171111421	0.488609729555433	.	.
chr1	171411068	171411567	chr1	171038357	171038856	Usf1|chr1:171038357-171038856	0.798825582696656	.	.
chr1	171411068	171411567	chr1	171044776	171045275	Usf1|chr1:171044776-171045275	0.753189600829393	.	.
chr1	171411068	171411567	chr1	171101659	171102158	Usf1|chr1:171101659-171102158	0.610527563061453	.	.
chr1	171411068	171411567	chr1	171102488	171102987	Usf1|chr1:171102488-171102987	0.632752816720006	.	.
chr1	172126494	172126993	chr1	172312070	172312569	Pex19|chr1:172312070-172312569	0.539704459475209	.	.
chr1	172147848	172148347	chr1	172027134	172027633	Dcaf8|chr1:172027134-172027633	0.385178861006612	.	.
chr1	172206562	172207061	chr1	172012325	172012824	Pea15a|chr1:172012325-172012824	0.362723301572272	.	.
chr1	172206562	172207061	chr1	172490308	172490807	Pea15a|chr1:172490308-172490807	0.42674797822807	.	.
chr1	173367390	173367889	chr1	173432410	173432909	Cadm3|chr1:173432410-173432909	0.419035543731528	.	.
chr1	174921518	174922017	chr1	174518064	174518563	Grem2|chr1:174518064-174518563	0.485067025828955	.	.
chr1	175492256	175492755	chr1	175431301	175431800	Rgs7|chr1:175431301-175431800	0.474710580235411	.	.
chr1	175492256	175492755	chr1	175648346	175648845	Rgs7|chr1:175648346-175648845	0.383507548400233	.	.
chr1	175625436	175625935	chr1	175431301	175431800	Fh1|chr1:175431301-175431800	0.411120190303612	.	.
chr1	175693049	175693548	chr1	175431301	175431800	Chml|chr1:175431301-175431800	0.358659160800015	.	.
chr1	175693049	175693548	chr1	175431301	175431800	Opn3|chr1:175431301-175431800	0.358659160800015	.	.
chr1	175693049	175693548	chr1	175923807	175924306	Chml|chr1:175923807-175924306	0.521300234668503	.	.
chr1	175693049	175693548	chr1	175923807	175924306	Opn3|chr1:175923807-175924306	0.521300234668503	.	.
chr1	176813947	176814446	chr1	176885462	176885961	Cep170|chr1:176885462-176885961	0.370799412414675	.	.
chr1	176813947	176814446	chr1	176885462	176885961	Sdccag8|chr1:176885462-176885961	0.370799412414675	.	.
chr1	176814465	176814964	chr1	176828100	176828599	Cep170|chr1:176828100-176828599	0.353948942209723	.	.
chr1	176814465	176814964	chr1	176828100	176828599	Sdccag8|chr1:176828100-176828599	0.353948942209723	.	.
chr1	176933369	176933868	chr1	177065596	177066095	Gm15423|chr1:177065596-177066095	0.467166330019631	.	.
chr1	177258176	177258675	chr1	177322779	177323278	Akt3|chr1:177322779-177323278	0.374441762740342	.	.
chr1	177258176	177258675	chr1	177364223	177364722	Akt3|chr1:177364223-177364722	0.397907540654945	.	.
chr1	177258176	177258675	chr1	177382596	177383095	Akt3|chr1:177382596-177383095	0.458435449164349	.	.
chr1	177258176	177258675	chr1	177573846	177574345	Akt3|chr1:177573846-177574345	0.397044529160544	.	.
chr1	177258176	177258675	chr1	177676621	177677120	Akt3|chr1:177676621-177677120	0.421542705716353	.	.
chr1	177258678	177259177	chr1	177322779	177323278	Akt3|chr1:177322779-177323278	0.483477856689314	.	.
chr1	177258678	177259177	chr1	177347146	177347645	Akt3|chr1:177347146-177347645	0.484490119243178	.	.
chr1	177258678	177259177	chr1	177364223	177364722	Akt3|chr1:177364223-177364722	0.508430172454525	.	.
chr1	177258678	177259177	chr1	177364223	177364722	Akt3|chr1:177364223-177364722	0.508430172454526	.	.
chr1	177258678	177259177	chr1	177382596	177383095	Akt3|chr1:177382596-177383095	0.54856446025357	.	.
chr1	177258678	177259177	chr1	177573280	177573779	Akt3|chr1:177573280-177573779	0.456536404119999	.	.
chr1	177258678	177259177	chr1	177573846	177574345	Akt3|chr1:177573846-177574345	0.590155965479049	.	.
chr1	177258678	177259177	chr1	177676080	177676579	Akt3|chr1:177676080-177676579	0.448916584205785	.	.
chr1	177258678	177259177	chr1	177676621	177677120	Akt3|chr1:177676621-177677120	0.54323810065286	.	.
chr1	177796375	177796874	chr1	177702809	177703308	Adss|chr1:177702809-177703308	0.387981958658411	.	.
chr1	178187311	178187810	chr1	178357754	178358253	Desi2|chr1:178357754-178358253	0.534861480582058	.	.
chr1	178276142	178276641	chr1	178357754	178358253	4930527J03Rik|chr1:178357754-178358253	0.612362387833089	.	.
chr1	178405450	178405949	chr1	178336353	178336852	Efcab2|chr1:178336353-178336852	0.487875190645594	.	.
chr1	178406170	178406669	chr1	178368821	178369320	Efcab2|chr1:178368821-178369320	0.384530426890088	.	.
chr1	178406170	178406669	chr1	178463658	178464157	Efcab2|chr1:178463658-178464157	0.358766689390729	.	.
chr1	178406170	178406669	chr1	178673021	178673520	Efcab2|chr1:178673021-178673520	0.466640063208714	.	.
chr1	179517784	179518283	chr1	179378124	179378623	Smyd3|chr1:179378124-179378623	0.541836959300028	.	.
chr1	179517784	179518283	chr1	179390223	179390722	Smyd3|chr1:179390223-179390722	0.513250804066489	.	.
chr1	179667997	179668496	chr1	179378124	179378623	Sccpdh|chr1:179378124-179378623	0.356396486108284	.	.
chr1	179667997	179668496	chr1	179390223	179390722	Sccpdh|chr1:179390223-179390722	0.68086307474312	.	.
chr1	179802857	179803356	chr1	179709356	179709855	Ahctf1|chr1:179709356-179709855	0.370444457211808	.	.
chr1	179802857	179803356	chr1	179709356	179709855	Gm10518|chr1:179709356-179709855	0.370444457211808	.	.
chr1	179803447	179803946	chr1	180195828	180196327	Ahctf1|chr1:180195828-180196327	0.402271029926168	.	.
chr1	179803447	179803946	chr1	180195828	180196327	Gm10518|chr1:180195828-180196327	0.402271029926168	.	.
chr1	179959653	179960152	chr1	180195828	180196327	Cdc42bpa|chr1:180195828-180196327	0.456964778211676	.	.
chr1	180256056	180256555	chr1	180226296	180226795	Gm31728|chr1:180226296-180226795	0.637441047776599	.	.
chr1	180256056	180256555	chr1	180268550	180269049	Gm31728|chr1:180268550-180269049	0.757789781012098	.	.
chr1	180483928	180484427	chr1	180226296	180226795	Stum|chr1:180226296-180226795	0.404043933154943	.	.
chr1	180483928	180484427	chr1	180268550	180269049	Stum|chr1:180268550-180269049	0.450463021470293	.	.
chr1	180520142	180520641	chr1	180268550	180269049	Gm37267|chr1:180268550-180269049	0.531572507079509	.	.
chr1	180520142	180520641	chr1	180268550	180269049	Gm37267|chr1:180268550-180269049	0.53157250707951	.	.
chr1	180641033	180641532	chr1	180777540	180778039	Lin9|chr1:180777540-180778039	0.423023732098091	.	.
chr1	180725789	180726288	chr1	180434100	180434599	Acbd3|chr1:180434100-180434599	0.400867897125416	.	.
chr1	181144061	181144560	chr1	180763866	180764365	Cnih4|chr1:180763866-180764365	0.390854170864262	.	.
chr1	181144061	181144560	chr1	180763866	180764365	Nvl|chr1:180763866-180764365	0.390854170864262	.	.
chr1	181211764	181212263	chr1	180763866	180764365	Wdr26|chr1:180763866-180764365	0.58606578226993	.	.
chr1	181510835	181511334	chr1	181476529	181477028	Ccdc121|chr1:181476529-181477028	0.538209349182933	.	.
chr1	181510835	181511334	chr1	181923286	181923785	Ccdc121|chr1:181923286-181923785	0.591214632486295	.	.
chr1	181510835	181511334	chr1	181997756	181998255	Ccdc121|chr1:181997756-181998255	0.512687404903555	.	.
chr1	182019822	182020321	chr1	182376142	182376641	Enah|chr1:182376142-182376641	0.376288277272485	.	.
chr1	182019822	182020321	chr1	182489705	182490204	Enah|chr1:182489705-182490204	0.406804179449278	.	.
chr1	182020341	182020840	chr1	181888749	181889248	Enah|chr1:181888749-181889248	0.397803757273815	.	.
chr1	182020341	182020840	chr1	181980260	181980759	Enah|chr1:181980260-181980759	0.511240779830371	.	.
chr1	182124497	182124996	chr1	181888749	181889248	Srp9|chr1:181888749-181889248	0.409059283471954	.	.
chr1	182124497	182124996	chr1	182376142	182376641	Srp9|chr1:182376142-182376641	0.541884258968634	.	.
chr1	182124497	182124996	chr1	182489705	182490204	Srp9|chr1:182489705-182490204	0.509958053298282	.	.
chr1	182282558	182283057	chr1	182506462	182506961	Degs1|chr1:182506462-182506961	0.503220227589952	.	.
chr1	182282558	182283057	chr1	182561761	182562260	Degs1|chr1:182561761-182562260	0.540090035315505	.	.
chr1	182282558	182283057	chr1	182721839	182722338	Degs1|chr1:182721839-182722338	0.662531217213316	.	.
chr1	182282558	182283057	chr1	182727564	182728063	Degs1|chr1:182727564-182728063	0.357234661488493	.	.
chr1	182341398	182341897	chr1	182721839	182722338	Fbxo28|chr1:182721839-182722338	0.406117125273057	.	.
chr1	182408896	182409395	chr1	182489705	182490204	Trp53bp2|chr1:182489705-182490204	0.626230484470435	.	.
chr1	182517320	182517819	chr1	182539280	182539779	Capn2|chr1:182539280-182539779	0.495195622138027	.	.
chr1	182517320	182517819	chr1	182792654	182793153	Capn2|chr1:182792654-182793153	0.479086193440177	.	.
chr1	182517320	182517819	chr1	182816451	182816950	Capn2|chr1:182816451-182816950	0.362697830187299	.	.
chr1	182763734	182764233	chr1	182561761	182562260	Susd4|chr1:182561761-182562260	0.692360452092829	.	.
chr1	182763734	182764233	chr1	182721839	182722338	Susd4|chr1:182721839-182722338	0.66710056836168	.	.
chr1	182763734	182764233	chr1	182727564	182728063	Susd4|chr1:182727564-182728063	0.536345213091182	.	.
chr1	182763734	182764233	chr1	182792654	182793153	Susd4|chr1:182792654-182793153	0.658114503585165	.	.
chr1	182763734	182764233	chr1	182972185	182972684	Susd4|chr1:182972185-182972684	0.502370087457439	.	.
chr1	183388644	183389143	chr1	183345255	183345754	Taf1a|chr1:183345255-183345754	0.463396993734098	.	.
chr1	184845644	184846143	chr1	184852137	184852636	Marc2|chr1:184852137-184852636	0.649179799838087	.	.
chr1	184845644	184846143	chr1	185229664	185230163	Marc2|chr1:185229664-185230163	0.547725410392648	.	.
chr1	184999022	184999521	chr1	185193502	185194001	Mark1|chr1:185193502-185194001	0.359635783168749	.	.
chr1	184999545	185000044	chr1	185185526	185186025	Mark1|chr1:185185526-185186025	0.464635635679928	.	.
chr1	185362697	185363196	chr1	185342413	185342912	4930532G15Rik|chr1:185342413-185342912	0.452399562963473	.	.
chr1	185362697	185363196	chr1	185342413	185342912	Eprs|chr1:185342413-185342912	0.452399562963473	.	.
chr1	186749156	186749655	chr1	186721882	186722381	A430105J06Rik|chr1:186721882-186722381	0.54922117616675	.	.
chr1	186749156	186749655	chr1	186721882	186722381	Rrp15|chr1:186721882-186722381	0.54922117616675	.	.
chr1	189007615	189008114	chr1	189028185	189028684	Kctd3|chr1:189028185-189028684	0.553561184743421	.	.
chr1	189007615	189008114	chr1	189028687	189029186	Kctd3|chr1:189028687-189029186	0.369417513967362	.	.
chr1	189343127	189343626	chr1	189174632	189175131	A430027H14Rik|chr1:189174632-189175131	0.386881084616162	.	.
chr1	189343127	189343626	chr1	189632202	189632701	A430027H14Rik|chr1:189632202-189632701	0.424157730812826	.	.
chr1	189343635	189344134	chr1	189174632	189175131	A430027H14Rik|chr1:189174632-189175131	0.421214230086951	.	.
chr1	189343635	189344134	chr1	189532925	189533424	A430027H14Rik|chr1:189532925-189533424	0.455670975276596	.	.
chr1	189343635	189344134	chr1	189632202	189632701	A430027H14Rik|chr1:189632202-189632701	0.668593726911787	.	.
chr1	189687923	189688422	chr1	189532925	189533424	Cenpf|chr1:189532925-189533424	0.61790560037797	.	.
chr1	191026045	191026544	chr1	191397049	191397548	A230020J21Rik|chr1:191397049-191397548	0.446187700006056	.	.
chr1	191026045	191026544	chr1	191397049	191397548	Flvcr1|chr1:191397049-191397548	0.446187700006056	.	.
chr1	191026045	191026544	chr1	191435789	191436288	A230020J21Rik|chr1:191435789-191436288	0.436948758856901	.	.
chr1	191026045	191026544	chr1	191435789	191436288	Flvcr1|chr1:191435789-191436288	0.436948758856901	.	.
chr1	191062684	191063183	chr1	190918940	190919439	Nsl1|chr1:190918940-190919439	0.386921318043691	.	.
chr1	191062684	191063183	chr1	190918940	190919439	Tatdn3|chr1:190918940-190919439	0.386921318043691	.	.
chr1	191224177	191224676	chr1	190971665	190972164	D730003I15Rik|chr1:190971665-190972164	0.375021168503602	.	.
chr1	191317662	191318161	chr1	191125641	191126140	Nenf|chr1:191125641-191126140	0.562832930980553	.	.
chr1	191317662	191318161	chr1	191414363	191414862	Nenf|chr1:191414363-191414862	0.368998749365559	.	.
chr1	191317662	191318161	chr1	191435789	191436288	Nenf|chr1:191435789-191436288	0.387304100226494	.	.
chr1	191325660	191326159	chr1	191336963	191337462	Pacc1|chr1:191336963-191337462	0.35763811972038	.	.
chr1	191575408	191575907	chr1	191336963	191337462	Dtl|chr1:191336963-191337462	0.473131233374709	.	.
chr1	191575408	191575907	chr1	191336963	191337462	Ints7|chr1:191336963-191337462	0.473131233374709	.	.
chr1	191717568	191718067	chr1	191435789	191436288	Lpgat1|chr1:191435789-191436288	0.51716127725728	.	.
chr1	191717568	191718067	chr1	191834767	191835266	Lpgat1|chr1:191834767-191835266	0.387435424666261	.	.
chr1	191718068	191718567	chr1	191435789	191436288	Lpgat1|chr1:191435789-191436288	0.437893160351439	.	.
chr1	191718068	191718567	chr1	191834767	191835266	Lpgat1|chr1:191834767-191835266	0.356848354080283	.	.
chr1	191821104	191821603	chr1	191859830	191860329	Gm38037|chr1:191859830-191860329	0.461473492041978	.	.
chr1	191821104	191821603	chr1	191859830	191860329	Nek2|chr1:191859830-191860329	0.461473492041978	.	.
chr1	191906374	191906873	chr1	191659505	191660004	1700034H15Rik|chr1:191659505-191660004	0.613528357230588	.	.
chr1	191906374	191906873	chr1	191659505	191660004	Slc30a1|chr1:191659505-191660004	0.613528357230588	.	.
chr1	191989950	191990449	chr1	191659505	191660004	Gm26670|chr1:191659505-191660004	0.747227189246033	.	.
chr1	192136426	192136925	chr1	191859830	191860329	Gm10516|chr1:191859830-191860329	0.415278451850248	.	.
chr1	192136426	192136925	chr1	192480255	192480754	Gm10516|chr1:192480255-192480754	0.432869488123592	.	.
chr1	192137818	192138317	chr1	191834767	191835266	Rcor3|chr1:191834767-191835266	0.400559125910187	.	.
chr1	192190456	192190955	chr1	192480255	192480754	Kcnh1|chr1:192480255-192480754	0.458609038862005	.	.
chr1	192854936	192855435	chr1	193103057	193103556	Gm15867|chr1:193103057-193103556	0.452371330263497	.	.
chr1	192854936	192855435	chr1	193103057	193103556	Sertad4|chr1:193103057-193103556	0.452371330263497	.	.
chr1	193035210	193035709	chr1	193003457	193003956	Syt14|chr1:193003457-193003956	0.470469380694511	.	.
chr1	193035210	193035709	chr1	193103057	193103556	Syt14|chr1:193103057-193103556	0.505632228369832	.	.
chr1	193035210	193035709	chr1	193173244	193173743	Syt14|chr1:193173244-193173743	0.556958148790373	.	.
chr1	193035812	193036311	chr1	193003457	193003956	Syt14|chr1:193003457-193003956	0.43729403583818	.	.
chr1	193035812	193036311	chr1	193004534	193005033	Syt14|chr1:193004534-193005033	0.512862663068121	.	.
chr1	193035812	193036311	chr1	193173244	193173743	Syt14|chr1:193173244-193173743	0.364891354997633	.	.
chr1	193035812	193036311	chr1	193173244	193173743	Syt14|chr1:193173244-193173743	0.364891354997634	.	.
chr1	193370052	193370551	chr1	193173244	193173743	Camk1g|chr1:193173244-193173743	0.76031571852029	.	.
chr1	194976111	194976610	chr1	194777569	194778068	A330023F24Rik|chr1:194777569-194778068	0.385359819238263	.	.
chr1	194976111	194976610	chr1	194777569	194778068	Gm16897|chr1:194777569-194778068	0.385359819238263	.	.
chr10	4387235	4387734	chr10	4386733	4387232	Zbtb2|chr10:4386733-4387232	0.495400017735956	.	.
chr10	5550504	5551003	chr10	5367743	5368242	Syne1|chr10:5367743-5368242	0.522470288906265	.	.
chr10	5550504	5551003	chr10	5367743	5368242	Syne1|chr10:5367743-5368242	0.522470288906266	.	.
chr10	5550504	5551003	chr10	5549987	5550486	Syne1|chr10:5549987-5550486	0.557384360810205	.	.
chr10	5823844	5824343	chr10	6035780	6036279	Mtrf1l|chr10:6035780-6036279	0.478920555791577	.	.
chr10	7051748	7052247	chr10	7063761	7064260	Ipcef1|chr10:7063761-7064260	0.757060491150038	.	.
chr10	7052495	7052994	chr10	6768152	6768651	Ipcef1|chr10:6768152-6768651	0.496411612183228	.	.
chr10	7212004	7212503	chr10	6936624	6937123	Cnksr3|chr10:6936624-6937123	0.374695941546395	.	.
chr10	7212004	7212503	chr10	7063761	7064260	Cnksr3|chr10:7063761-7064260	0.810967242661955	.	.
chr10	7589567	7590066	chr10	7663092	7663591	Lrp11|chr10:7663092-7663591	0.421512804242501	.	.
chr10	7680943	7681442	chr10	7582125	7582624	Lats1|chr10:7582125-7582624	0.42380799501904	.	.
chr10	7680943	7681442	chr10	7582125	7582624	Pcmt1|chr10:7582125-7582624	0.42380799501904	.	.
chr10	9674500	9674999	chr10	9557074	9557573	Samd5|chr10:9557074-9557573	0.566824403754794	.	.
chr10	9674500	9674999	chr10	9880372	9880871	Samd5|chr10:9880372-9880871	0.469065323393912	.	.
chr10	9675019	9675518	chr10	9393193	9393692	Samd5|chr10:9393193-9393692	0.394099486621913	.	.
chr10	9675019	9675518	chr10	9569515	9570014	Samd5|chr10:9569515-9570014	0.378939972644792	.	.
chr10	9675019	9675518	chr10	9642010	9642509	Samd5|chr10:9642010-9642509	0.381579604976173	.	.
chr10	9675019	9675518	chr10	9676891	9677390	Samd5|chr10:9676891-9677390	0.373430133651066	.	.
chr10	9901024	9901523	chr10	9557074	9557573	Gm46210|chr10:9557074-9557573	0.528645548521014	.	.
chr10	9901024	9901523	chr10	9557074	9557573	Stxbp5|chr10:9557074-9557573	0.528645548521014	.	.
chr10	9901024	9901523	chr10	9880372	9880871	Gm46210|chr10:9880372-9880871	0.393739186250057	.	.
chr10	9901024	9901523	chr10	9880372	9880871	Stxbp5|chr10:9880372-9880871	0.393739186250057	.	.
chr10	9901801	9902300	chr10	9549824	9550323	Gm46210|chr10:9549824-9550323	0.43533143974469	.	.
chr10	9901801	9902300	chr10	9549824	9550323	Stxbp5|chr10:9549824-9550323	0.43533143974469	.	.
chr10	9901801	9902300	chr10	9557074	9557573	Gm46210|chr10:9557074-9557573	0.368765398623628	.	.
chr10	9901801	9902300	chr10	9557074	9557573	Stxbp5|chr10:9557074-9557573	0.368765398623628	.	.
chr10	9901801	9902300	chr10	9569515	9570014	Gm46210|chr10:9569515-9570014	0.468200516543718	.	.
chr10	9901801	9902300	chr10	9569515	9570014	Stxbp5|chr10:9569515-9570014	0.468200516543718	.	.
chr10	9976303	9976802	chr10	9557074	9557573	Gm28905|chr10:9557074-9557573	0.412943858310598	.	.
chr10	12922385	12922884	chr10	12529650	12530149	B230208H11Rik|chr10:12529650-12530149	0.38749707144964	.	.
chr10	12922385	12922884	chr10	12683899	12684398	B230208H11Rik|chr10:12683899-12684398	0.620097368282033	.	.
chr10	12922385	12922884	chr10	12826576	12827075	B230208H11Rik|chr10:12826576-12827075	0.58740899029427	.	.
chr10	12922385	12922884	chr10	12996979	12997478	B230208H11Rik|chr10:12996979-12997478	0.544987527983442	.	.
chr10	13060194	13060693	chr10	13008121	13008620	Plagl1|chr10:13008121-13008620	0.623446897059145	.	.
chr10	13192919	13193418	chr10	12821258	12821757	Ltv1|chr10:12821258-12821757	0.564179722311837	.	.
chr10	13192919	13193418	chr10	12996979	12997478	Ltv1|chr10:12996979-12997478	0.503733263152648	.	.
chr10	13552855	13553354	chr10	13641680	13642179	Adat2|chr10:13641680-13642179	0.545843194192398	.	.
chr10	13552855	13553354	chr10	13641680	13642179	Pex3|chr10:13641680-13642179	0.545843194192398	.	.
chr10	13552855	13553354	chr10	13844845	13845344	Adat2|chr10:13844845-13845344	0.543229053477639	.	.
chr10	13552855	13553354	chr10	13844845	13845344	Pex3|chr10:13844845-13845344	0.543229053477639	.	.
chr10	13868703	13869202	chr10	13500872	13501371	Aig1|chr10:13500872-13501371	0.67752433749317	.	.
chr10	13868703	13869202	chr10	13641680	13642179	Aig1|chr10:13641680-13642179	0.373042408691329	.	.
chr10	13868703	13869202	chr10	14179492	14179991	Aig1|chr10:14179492-14179991	0.399195640768234	.	.
chr10	13868703	13869202	chr10	14213330	14213829	Aig1|chr10:14213330-14213829	0.550873542157938	.	.
chr10	13965511	13966010	chr10	13564621	13565120	Hivep2|chr10:13564621-13565120	0.484064142059357	.	.
chr10	13965511	13966010	chr10	13587827	13588326	Hivep2|chr10:13587827-13588326	0.352069249509109	.	.
chr10	13965511	13966010	chr10	14193588	14194087	Hivep2|chr10:14193588-14194087	0.468629704169317	.	.
chr10	14705323	14705822	chr10	14900418	14900917	Nmbr|chr10:14900418-14900917	0.406228181162176	.	.
chr10	14705323	14705822	chr10	14900418	14900917	Vta1|chr10:14900418-14900917	0.406228181162176	.	.
chr10	17331923	17332422	chr10	17331372	17331871	Gm47760|chr10:17331372-17331871	0.428887409094505	.	.
chr10	17722198	17722697	chr10	17841990	17842489	Cited2|chr10:17841990-17842489	0.485610003441267	.	.
chr10	17722963	17723462	chr10	17814956	17815455	Cited2|chr10:17814956-17815455	0.572800453724332	.	.
chr10	17795966	17796465	chr10	17814956	17815455	Txlnb|chr10:17814956-17815455	0.760241046735083	.	.
chr10	17795966	17796465	chr10	18008043	18008542	Txlnb|chr10:18008043-18008542	0.400016566430813	.	.
chr10	17947841	17948340	chr10	17841990	17842489	Heca|chr10:17841990-17842489	0.744858894797359	.	.
chr10	17948344	17948843	chr10	17841990	17842489	Heca|chr10:17841990-17842489	0.690584762454177	.	.
chr10	17948344	17948843	chr10	18007144	18007643	Heca|chr10:18007144-18007643	0.412881096884621	.	.
chr10	18022923	18023422	chr10	17841990	17842489	Abracl|chr10:17841990-17842489	0.793697589107788	.	.
chr10	18022923	18023422	chr10	18430883	18431382	Abracl|chr10:18430883-18431382	0.446246749180545	.	.
chr10	18022923	18023422	chr10	18453347	18453846	Abracl|chr10:18453347-18453846	0.548064458359707	.	.
chr10	18055292	18055791	chr10	17814956	17815455	Reps1|chr10:17814956-17815455	0.356093596413133	.	.
chr10	18055292	18055791	chr10	17844931	17845430	Reps1|chr10:17844931-17845430	0.378886101685925	.	.
chr10	18210578	18211077	chr10	18197247	18197746	Ect2l|chr10:18197247-18197746	0.436208151021058	.	.
chr10	18210578	18211077	chr10	18453347	18453846	Ect2l|chr10:18453347-18453846	0.365424271055839	.	.
chr10	18743491	18743990	chr10	18453347	18453846	Arfgef3|chr10:18453347-18453846	0.425033218137269	.	.
chr10	18743491	18743990	chr10	18453347	18453846	Gm32926|chr10:18453347-18453846	0.425033218137269	.	.
chr10	18844729	18845228	chr10	18627521	18628020	Perp|chr10:18627521-18628020	0.379290220904492	.	.
chr10	19933991	19934490	chr10	19663178	19663677	Map3k5|chr10:19663178-19663677	0.746124682553343	.	.
chr10	19933991	19934490	chr10	20018243	20018742	Map3k5|chr10:20018243-20018742	0.487976723006738	.	.
chr10	20148657	20149156	chr10	19889889	19890388	Map7|chr10:19889889-19890388	0.627109638129658	.	.
chr10	20148657	20149156	chr10	20073190	20073689	Map7|chr10:20073190-20073689	0.359526041186681	.	.
chr10	20148657	20149156	chr10	20170432	20170931	Map7|chr10:20170432-20170931	0.674017509090981	.	.
chr10	20312656	20313155	chr10	20018243	20018742	4933406P04Rik|chr10:20018243-20018742	0.438010414348363	.	.
chr10	20312656	20313155	chr10	20018243	20018742	Bclaf1|chr10:20018243-20018742	0.438010414348363	.	.
chr10	20347497	20347996	chr10	20157301	20157800	Mtfr2|chr10:20157301-20157800	0.483345680035334	.	.
chr10	20347497	20347996	chr10	20170432	20170931	Mtfr2|chr10:20170432-20170931	0.593645909302765	.	.
chr10	20347497	20347996	chr10	20585888	20586387	Mtfr2|chr10:20585888-20586387	0.489491084384629	.	.
chr10	20724806	20725305	chr10	20966007	20966506	Pde7b|chr10:20966007-20966506	0.392454063957968	.	.
chr10	20952322	20952821	chr10	20585888	20586387	Ahi1|chr10:20585888-20586387	0.467347412682105	.	.
chr10	21295682	21296181	chr10	21382854	21383353	Hbs1l|chr10:21382854-21383353	0.382165703435013	.	.
chr10	22148605	22149104	chr10	22058487	22058986	E030030I06Rik|chr10:22058487-22058986	0.525203236694349	.	.
chr10	24149016	24149515	chr10	23979250	23979749	Stx7|chr10:23979250-23979749	0.419717839291342	.	.
chr10	24595382	24595881	chr10	24625007	24625506	Ccn2|chr10:24625007-24625506	0.546635374151245	.	.
chr10	24869684	24870183	chr10	24534974	24535473	Med23|chr10:24534974-24535473	0.374724295476888	.	.
chr10	24926916	24927415	chr10	25199853	25200352	Arg1|chr10:25199853-25200352	0.448124150551402	.	.
chr10	24926916	24927415	chr10	25199853	25200352	Gm36172|chr10:25199853-25200352	0.448124150551402	.	.
chr10	25707948	25708447	chr10	25929353	25929852	Gm36543|chr10:25929353-25929852	0.496420361932298	.	.
chr10	29361838	29362337	chr10	29146428	29146927	Rnf146|chr10:29146428-29146927	0.488330970175928	.	.
chr10	30600453	30600952	chr10	30537972	30538471	Trmt11|chr10:30537972-30538471	0.372297936079193	.	.
chr10	30802619	30803118	chr10	30537972	30538471	Ncoa7|chr10:30537972-30538471	0.472761871645393	.	.
chr10	30842620	30843119	chr10	30789481	30789980	Hey2|chr10:30789481-30789980	0.625842275047996	.	.
chr10	31609486	31609985	chr10	31465773	31466272	Rnf217|chr10:31465773-31466272	0.428826528194224	.	.
chr10	33951019	33951518	chr10	34033850	34034349	Zup1|chr10:34033850-34034349	0.614006198431484	.	.
chr10	34096225	34096724	chr10	34316872	34317371	Calhm5|chr10:34316872-34317371	0.672513422539532	.	.
chr10	34206579	34207078	chr10	34033850	34034349	Dse|chr10:34033850-34034349	0.567316365268476	.	.
chr10	34206579	34207078	chr10	34328221	34328720	Dse|chr10:34328221-34328720	0.551388537486023	.	.
chr10	34207257	34207756	chr10	34316872	34317371	Dse|chr10:34316872-34317371	0.359204127491237	.	.
chr10	34281970	34282469	chr10	34316363	34316862	Tspyl1|chr10:34316363-34316862	0.38005745411916	.	.
chr10	34297174	34297673	chr10	34328221	34328720	Tspyl4|chr10:34328221-34328720	0.377269356403284	.	.
chr10	34418335	34418834	chr10	34316363	34316862	Nt5dc1|chr10:34316363-34316862	0.473556039498402	.	.
chr10	36974002	36974501	chr10	37136922	37137421	Hdac2|chr10:37136922-37137421	0.524388233473025	.	.
chr10	37138712	37139211	chr10	37072777	37073276	5930403N24Rik|chr10:37072777-37073276	0.461765014768996	.	.
chr10	37138712	37139211	chr10	37072777	37073276	Marcks|chr10:37072777-37073276	0.461765014768996	.	.
chr10	39731403	39731902	chr10	39427145	39427644	E130307A14Rik|chr10:39427145-39427644	0.373764175732718	.	.
chr10	39731403	39731902	chr10	39427145	39427644	Rev3l|chr10:39427145-39427644	0.373764175732718	.	.
chr10	39899007	39899506	chr10	39659329	39659828	4930547M16Rik|chr10:39659329-39659828	0.523882731855802	.	.
chr10	39899007	39899506	chr10	39659329	39659828	Mfsd4b4|chr10:39659329-39659828	0.523882731855802	.	.
chr10	39899007	39899506	chr10	40212385	40212884	4930547M16Rik|chr10:40212385-40212884	0.618985980339561	.	.
chr10	39899007	39899506	chr10	40212385	40212884	Mfsd4b4|chr10:40212385-40212884	0.618985980339561	.	.
chr10	39899007	39899506	chr10	40218825	40219324	4930547M16Rik|chr10:40218825-40219324	0.44244613137957	.	.
chr10	39899007	39899506	chr10	40218825	40219324	Mfsd4b4|chr10:40218825-40219324	0.44244613137957	.	.
chr10	40025041	40025540	chr10	39960047	39960546	Mfsd4b1|chr10:39960047-39960546	0.443811842556778	.	.
chr10	40025041	40025540	chr10	40021379	40021878	Mfsd4b1|chr10:40021379-40021878	0.356499761964463	.	.
chr10	40025041	40025540	chr10	40116446	40116945	Mfsd4b1|chr10:40116446-40116945	0.469710074256301	.	.
chr10	40142083	40142582	chr10	40098385	40098884	Slc16a10|chr10:40098385-40098884	0.549060844271547	.	.
chr10	40246833	40247332	chr10	39960047	39960546	Rpf2|chr10:39960047-39960546	0.601259509380721	.	.
chr10	40246833	40247332	chr10	40102205	40102704	Rpf2|chr10:40102205-40102704	0.456554864694642	.	.
chr10	40246833	40247332	chr10	40164939	40165438	Rpf2|chr10:40164939-40165438	0.735246602694805	.	.
chr10	40257484	40257983	chr10	40008710	40009209	Gtf3c6|chr10:40008710-40009209	0.504267801022892	.	.
chr10	40257484	40257983	chr10	40098385	40098884	Gtf3c6|chr10:40098385-40098884	0.774925255277285	.	.
chr10	40257484	40257983	chr10	40116446	40116945	Gtf3c6|chr10:40116446-40116945	0.601848296093843	.	.
chr10	40257484	40257983	chr10	40300650	40301149	Gtf3c6|chr10:40300650-40301149	0.359761166498081	.	.
chr10	40257484	40257983	chr10	40605073	40605572	Gtf3c6|chr10:40605073-40605572	0.41460602906619	.	.
chr10	40257484	40257983	chr10	40638794	40639293	Gtf3c6|chr10:40638794-40639293	0.394243170264263	.	.
chr10	40301364	40301863	chr10	40716726	40717225	Amd1|chr10:40716726-40717225	0.423204187995382	.	.
chr10	40301997	40302496	chr10	40069162	40069661	Amd1|chr10:40069162-40069661	0.356144960772347	.	.
chr10	40301997	40302496	chr10	40212385	40212884	Amd1|chr10:40212385-40212884	0.622127017711947	.	.
chr10	40301997	40302496	chr10	40218825	40219324	Amd1|chr10:40218825-40219324	0.422942260051008	.	.
chr10	40348905	40349404	chr10	40164939	40165438	Cdk19os|chr10:40164939-40165438	0.444085579940286	.	.
chr10	40682406	40682905	chr10	40597090	40597589	Mettl24|chr10:40597090-40597589	0.407839520542506	.	.
chr10	40682406	40682905	chr10	40638287	40638786	Mettl24|chr10:40638287-40638786	0.615760291791781	.	.
chr10	40682406	40682905	chr10	40638794	40639293	Mettl24|chr10:40638794-40639293	0.469177917617514	.	.
chr10	40682406	40682905	chr10	40639389	40639888	Mettl24|chr10:40639389-40639888	0.429157550240952	.	.
chr10	40682966	40683465	chr10	40597090	40597589	Mettl24|chr10:40597090-40597589	0.550356327436983	.	.
chr10	40682966	40683465	chr10	40716726	40717225	Mettl24|chr10:40716726-40717225	0.44184137542605	.	.
chr10	40883216	40883715	chr10	40597090	40597589	Cdc40|chr10:40597090-40597589	0.520488259524005	.	.
chr10	40883216	40883715	chr10	40597090	40597589	Wasf1|chr10:40597090-40597589	0.520488259524005	.	.
chr10	40883216	40883715	chr10	40638287	40638786	Cdc40|chr10:40638287-40638786	0.353085176937317	.	.
chr10	40883216	40883715	chr10	40638287	40638786	Wasf1|chr10:40638287-40638786	0.353085176937317	.	.
chr10	41303028	41303527	chr10	41288740	41289239	Ak9|chr10:41288740-41289239	0.369998175179803	.	.
chr10	41303028	41303527	chr10	41288740	41289239	Fig4|chr10:41288740-41289239	0.369998175179803	.	.
chr10	41490156	41490655	chr10	41598076	41598575	Ppil6|chr10:41598076-41598575	0.372405039778183	.	.
chr10	41490156	41490655	chr10	41598076	41598575	Smpd2|chr10:41598076-41598575	0.372405039778183	.	.
chr10	41518902	41519401	chr10	41887125	41887624	Cd164|chr10:41887125-41887624	0.392776907496835	.	.
chr10	41553207	41553706	chr10	41572240	41572739	Gm17196|chr10:41572240-41572739	0.698693186358005	.	.
chr10	41553207	41553706	chr10	41572240	41572739	Gm17196|chr10:41572240-41572739	0.698693186358006	.	.
chr10	41553207	41553706	chr10	41678789	41679288	Gm17196|chr10:41678789-41679288	0.536197221735064	.	.
chr10	41809843	41810342	chr10	41678789	41679288	Cep57l1|chr10:41678789-41679288	0.403789037116113	.	.
chr10	41809843	41810342	chr10	41678789	41679288	Sesn1|chr10:41678789-41679288	0.403789037116113	.	.
chr10	42018185	42018684	chr10	42278179	42278678	1700016J18Rik|chr10:42278179-42278678	0.517477874120656	.	.
chr10	42018185	42018684	chr10	42278179	42278678	Armc2|chr10:42278179-42278678	0.517477874120656	.	.
chr10	42478381	42478880	chr10	42277563	42278062	Afg1l|chr10:42277563-42278062	0.370833043421301	.	.
chr10	42501588	42502087	chr10	42678656	42679155	Snx3|chr10:42678656-42679155	0.40749050709581	.	.
chr10	42860008	42860507	chr10	42678656	42679155	Scml4|chr10:42678656-42679155	0.358200046587756	.	.
chr10	43174324	43174823	chr10	42962665	42963164	9030612E09Rik|chr10:42962665-42963164	0.701074806970652	.	.
chr10	43174324	43174823	chr10	42962665	42963164	Sobp|chr10:42962665-42963164	0.701074806970652	.	.
chr10	43174324	43174823	chr10	43075674	43076173	9030612E09Rik|chr10:43075674-43076173	0.505878453622807	.	.
chr10	43174324	43174823	chr10	43075674	43076173	9030612E09Rik|chr10:43075674-43076173	0.505878453622808	.	.
chr10	43174324	43174823	chr10	43075674	43076173	Sobp|chr10:43075674-43076173	0.505878453622807	.	.
chr10	43174324	43174823	chr10	43075674	43076173	Sobp|chr10:43075674-43076173	0.505878453622808	.	.
chr10	43174324	43174823	chr10	43272355	43272854	9030612E09Rik|chr10:43272355-43272854	0.380192794773993	.	.
chr10	43174324	43174823	chr10	43272355	43272854	Sobp|chr10:43272355-43272854	0.380192794773993	.	.
chr10	43479312	43479811	chr10	43544284	43544783	Bend3|chr10:43544284-43544783	0.466789774365738	.	.
chr10	43901492	43901991	chr10	43543775	43544274	Qrsl1|chr10:43543775-43544274	0.357026294397156	.	.
chr10	43901492	43901991	chr10	43543775	43544274	Rtn4ip1|chr10:43543775-43544274	0.357026294397156	.	.
chr10	43901492	43901991	chr10	43544284	43544783	Qrsl1|chr10:43544284-43544783	0.369124727859481	.	.
chr10	43901492	43901991	chr10	43544284	43544783	Rtn4ip1|chr10:43544284-43544783	0.369124727859481	.	.
chr10	44268090	44268589	chr10	44458401	44458900	Atg5|chr10:44458401-44458900	0.550380266656239	.	.
chr10	44730674	44731173	chr10	44377795	44378294	Gm47392|chr10:44377795-44378294	0.419113548362057	.	.
chr10	45066851	45067350	chr10	45051034	45051533	Prep|chr10:45051034-45051533	0.459809456351585	.	.
chr10	45066851	45067350	chr10	45092118	45092617	Prep|chr10:45092118-45092617	0.458266352188198	.	.
chr10	45066851	45067350	chr10	45092618	45093117	Prep|chr10:45092618-45093117	0.361075576530356	.	.
chr10	45486237	45486736	chr10	45092118	45092617	Lin28b|chr10:45092118-45092617	0.544764159404305	.	.
chr10	45486237	45486736	chr10	45092618	45093117	Lin28b|chr10:45092618-45093117	0.423327112288598	.	.
chr10	52233366	52233865	chr10	52337507	52338006	Dcbld1|chr10:52337507-52338006	0.433993755795993	.	.
chr10	52690218	52690717	chr10	52368309	52368808	Slc35f1|chr10:52368309-52368808	0.588155750735686	.	.
chr10	52690218	52690717	chr10	52982901	52983400	Slc35f1|chr10:52982901-52983400	0.363763138455053	.	.
chr10	53379691	53380190	chr10	53745436	53745935	Cep85l|chr10:53745436-53745935	0.478509420128094	.	.
chr10	53596436	53596935	chr10	53482883	53483382	Asf1a|chr10:53482883-53483382	0.442916906506516	.	.
chr10	53596436	53596935	chr10	53738161	53738660	Asf1a|chr10:53738161-53738660	0.518406246353238	.	.
chr10	53596436	53596935	chr10	53745436	53745935	Asf1a|chr10:53745436-53745935	0.523140062046282	.	.
chr10	53629199	53629698	chr10	53324662	53325161	Mcm9|chr10:53324662-53325161	0.385738025167356	.	.
chr10	58446597	58447096	chr10	58383254	58383753	Ranbp2|chr10:58383254-58383753	0.563178923446501	.	.
chr10	58813051	58813550	chr10	58926525	58927024	Sh3rf3|chr10:58926525-58927024	0.368833541096662	.	.
chr10	59221544	59222043	chr10	58798116	58798615	Sept10|chr10:58798116-58798615	0.575446489439574	.	.
chr10	59221544	59222043	chr10	58798116	58798615	Sowahc|chr10:58798116-58798615	0.575446489439574	.	.
chr10	59221544	59222043	chr10	59408358	59408857	Sept10|chr10:59408358-59408857	0.406443660855269	.	.
chr10	59221544	59222043	chr10	59408358	59408857	Sowahc|chr10:59408358-59408857	0.406443660855269	.	.
chr10	59322979	59323478	chr10	59562432	59562931	P4ha1|chr10:59562432-59562931	0.424605494850851	.	.
chr10	59702220	59702719	chr10	59899607	59900106	Micu1|chr10:59899607-59900106	0.419168434957865	.	.
chr10	59702220	59702719	chr10	59942265	59942764	Micu1|chr10:59942265-59942764	0.384826552244742	.	.
chr10	59879326	59879825	chr10	59590472	59590971	Dnajb12|chr10:59590472-59590971	0.397735822353575	.	.
chr10	59951690	59952189	chr10	59899607	59900106	Ddit4|chr10:59899607-59900106	0.612950392917816	.	.
chr10	60002852	60003351	chr10	59892945	59893444	Anapc16|chr10:59892945-59893444	0.618491231128174	.	.
chr10	60002852	60003351	chr10	59892945	59893444	Ascc1|chr10:59892945-59893444	0.618491231128174	.	.
chr10	60002852	60003351	chr10	59894739	59895238	Anapc16|chr10:59894739-59895238	0.472661422511286	.	.
chr10	60002852	60003351	chr10	59894739	59895238	Ascc1|chr10:59894739-59895238	0.472661422511286	.	.
chr10	60002852	60003351	chr10	59930864	59931363	Anapc16|chr10:59930864-59931363	0.715608262729268	.	.
chr10	60002852	60003351	chr10	59930864	59931363	Ascc1|chr10:59930864-59931363	0.715608262729268	.	.
chr10	60002852	60003351	chr10	59942265	59942764	Anapc16|chr10:59942265-59942764	0.720161122778997	.	.
chr10	60002852	60003351	chr10	59942265	59942764	Ascc1|chr10:59942265-59942764	0.720161122778997	.	.
chr10	60002852	60003351	chr10	60191675	60192174	Anapc16|chr10:60191675-60192174	0.393117792584174	.	.
chr10	60002852	60003351	chr10	60191675	60192174	Ascc1|chr10:60191675-60192174	0.393117792584174	.	.
chr10	60002852	60003351	chr10	60285673	60286172	Anapc16|chr10:60285673-60286172	0.473704258819027	.	.
chr10	60002852	60003351	chr10	60285673	60286172	Ascc1|chr10:60285673-60286172	0.473704258819027	.	.
chr10	60277677	60278176	chr10	60213021	60213520	Psap|chr10:60213021-60213520	0.459091152860968	.	.
chr10	61452613	61453112	chr10	61431314	61431813	Eif4ebp2|chr10:61431314-61431813	0.468515118048986	.	.
chr10	61452613	61453112	chr10	61625504	61626003	Eif4ebp2|chr10:61625504-61626003	0.559098918924461	.	.
chr10	61475458	61475957	chr10	61431314	61431813	Lrrc20|chr10:61431314-61431813	0.583131588968396	.	.
chr10	61680030	61680529	chr10	61343909	61344408	1700022H01Rik|chr10:61343909-61344408	0.43941388799719	.	.
chr10	61680030	61680529	chr10	61343909	61344408	Sar1a|chr10:61343909-61344408	0.43941388799719	.	.
chr10	61680030	61680529	chr10	61848415	61848914	1700022H01Rik|chr10:61848415-61848914	0.357341923146928	.	.
chr10	61680030	61680529	chr10	61848415	61848914	Sar1a|chr10:61848415-61848914	0.357341923146928	.	.
chr10	61695204	61695703	chr10	61331014	61331513	Tysnd1|chr10:61331014-61331513	0.588925584643858	.	.
chr10	61695204	61695703	chr10	61838633	61839132	Tysnd1|chr10:61838633-61839132	0.392929086692048	.	.
chr10	61714894	61715393	chr10	61802864	61803363	Aifm2|chr10:61802864-61803363	0.363393196662231	.	.
chr10	61783021	61783520	chr10	61838633	61839132	H2afy2|chr10:61838633-61839132	0.584232908517009	.	.
chr10	61783021	61783520	chr10	61848415	61848914	H2afy2|chr10:61848415-61848914	0.356328438315743	.	.
chr10	61783021	61783520	chr10	62128556	62129055	H2afy2|chr10:62128556-62129055	0.415520803029895	.	.
chr10	61783689	61784188	chr10	61625504	61626003	H2afy2|chr10:61625504-61626003	0.667138715733984	.	.
chr10	61783689	61784188	chr10	62192668	62193167	H2afy2|chr10:62192668-62193167	0.536803745998985	.	.
chr10	62340040	62340539	chr10	62128556	62129055	Hk1os|chr10:62128556-62129055	0.413441603606758	.	.
chr10	62340040	62340539	chr10	62260971	62261470	Hk1os|chr10:62260971-62261470	0.490235910495274	.	.
chr10	62449224	62449723	chr10	62192668	62193167	4930507D05Rik|chr10:62192668-62193167	0.416391535064643	.	.
chr10	62449224	62449723	chr10	62192668	62193167	Supv3l1|chr10:62192668-62193167	0.416391535064643	.	.
chr10	62449766	62450265	chr10	62192668	62193167	4930507D05Rik|chr10:62192668-62193167	0.429095374792774	.	.
chr10	62449766	62450265	chr10	62192668	62193167	Supv3l1|chr10:62192668-62193167	0.429095374792774	.	.
chr10	62449766	62450265	chr10	62410887	62411386	4930507D05Rik|chr10:62410887-62411386	0.415286494793999	.	.
chr10	62449766	62450265	chr10	62410887	62411386	Supv3l1|chr10:62410887-62411386	0.415286494793999	.	.
chr10	62578211	62578710	chr10	62590203	62590702	4933428P19Rik|chr10:62590203-62590702	0.425382403803911	.	.
chr10	62578211	62578710	chr10	62590203	62590702	Kif1bp|chr10:62590203-62590702	0.425382403803911	.	.
chr10	62602059	62602558	chr10	62590203	62590702	Ddx21|chr10:62590203-62590702	0.377993711937238	.	.
chr10	62602059	62602558	chr10	62590203	62590702	Gm47257|chr10:62590203-62590702	0.377993711937238	.	.
chr10	62651098	62651597	chr10	62590203	62590702	Ddx50|chr10:62590203-62590702	0.462357696327219	.	.
chr10	62725538	62726037	chr10	62590203	62590702	Stox1|chr10:62590203-62590702	0.43740647941107	.	.
chr10	62725538	62726037	chr10	62846898	62847397	Stox1|chr10:62846898-62847397	0.38557342483797	.	.
chr10	62792172	62792671	chr10	62846898	62847397	Ccar1|chr10:62846898-62847397	0.363702709186428	.	.
chr10	62920395	62920894	chr10	63156747	63157246	Slc25a16|chr10:63156747-63157246	0.462953816251208	.	.
chr10	62920395	62920894	chr10	63157347	63157846	Slc25a16|chr10:63157347-63157846	0.431327224625903	.	.
chr10	62920395	62920894	chr10	63167559	63168058	Slc25a16|chr10:63167559-63168058	0.58024720246129	.	.
chr10	62979983	62980482	chr10	62856650	62857149	Rufy2|chr10:62856650-62857149	0.582215559704684	.	.
chr10	62979983	62980482	chr10	62865210	62865709	Rufy2|chr10:62865210-62865709	0.603698704913553	.	.
chr10	63023688	63024187	chr10	62856650	62857149	Hnrnph3|chr10:62856650-62857149	0.442482640860644	.	.
chr10	63023688	63024187	chr10	62856650	62857149	Pbld2|chr10:62856650-62857149	0.442482640860644	.	.
chr10	63023688	63024187	chr10	63338814	63339313	Hnrnph3|chr10:63338814-63339313	0.372279914923475	.	.
chr10	63023688	63024187	chr10	63338814	63339313	Pbld2|chr10:63338814-63339313	0.372279914923475	.	.
chr10	63202967	63203466	chr10	63338211	63338710	Mypn|chr10:63338211-63338710	0.452285015644271	.	.
chr10	63429313	63429812	chr10	63156747	63157246	Ctnna3|chr10:63156747-63157246	0.616178291829378	.	.
chr10	63429957	63430456	chr10	63338211	63338710	Ctnna3|chr10:63338211-63338710	0.711119312154182	.	.
chr10	67285073	67285572	chr10	67056308	67056807	Nrbf2|chr10:67056308-67056807	0.473544502737339	.	.
chr10	69213312	69213811	chr10	69119502	69120001	A930033H14Rik|chr10:69119502-69120001	0.386026224196013	.	.
chr10	69352755	69353254	chr10	69119502	69120001	Cdk1|chr10:69119502-69120001	0.65567919426481	.	.
chr10	69352755	69353254	chr10	69321165	69321664	Cdk1|chr10:69321165-69321664	0.401895081854493	.	.
chr10	69352755	69353254	chr10	69533498	69533997	Cdk1|chr10:69533498-69533997	0.432667067327933	.	.
chr10	69352755	69353254	chr10	69594403	69594902	Cdk1|chr10:69594403-69594902	0.44277740782895	.	.
chr10	70096855	70097354	chr10	70142666	70143165	Ccdc6|chr10:70142666-70143165	0.391683538645256	.	.
chr10	70096855	70097354	chr10	70296757	70297256	Ccdc6|chr10:70296757-70297256	0.588714577762533	.	.
chr10	70096855	70097354	chr10	70428110	70428609	Ccdc6|chr10:70428110-70428609	0.759692454272782	.	.
chr10	70096855	70097354	chr10	70456025	70456524	Ccdc6|chr10:70456025-70456524	0.635460800137877	.	.
chr10	70440631	70441130	chr10	70142666	70143165	Fam13c|chr10:70142666-70143165	0.585133748913026	.	.
chr10	70440631	70441130	chr10	70428110	70428609	Fam13c|chr10:70428110-70428609	0.573039979286005	.	.
chr10	70440631	70441130	chr10	70441251	70441750	Fam13c|chr10:70441251-70441750	0.517704175229644	.	.
chr10	70440631	70441130	chr10	70598651	70599150	Fam13c|chr10:70598651-70599150	0.405701050307497	.	.
chr10	70440631	70441130	chr10	70654579	70655078	Fam13c|chr10:70654579-70655078	0.422795345196907	.	.
chr10	71237867	71238366	chr10	70948237	70948736	Tfam|chr10:70948237-70948736	0.477009980627156	.	.
chr10	71285013	71285512	chr10	71218217	71218716	Ube2d1|chr10:71218217-71218716	0.353490356846349	.	.
chr10	71285013	71285512	chr10	71218217	71218716	Ube2d1|chr10:71218217-71218716	0.35349035684635	.	.
chr10	71344660	71345159	chr10	71114061	71114560	Cisd1|chr10:71114061-71114560	0.458498352582726	.	.
chr10	71344660	71345159	chr10	71218217	71218716	Cisd1|chr10:71218217-71218716	0.488099376413072	.	.
chr10	71344660	71345159	chr10	71479864	71480363	Cisd1|chr10:71479864-71480363	0.622359617821823	.	.
chr10	71347030	71347529	chr10	71479864	71480363	Ipmk|chr10:71479864-71480363	0.457162348079439	.	.
chr10	71347532	71348031	chr10	71114061	71114560	Ipmk|chr10:71114061-71114560	0.364857014077235	.	.
chr10	72654602	72655101	chr10	72341790	72342289	Zwint|chr10:72341790-72342289	0.426830454921787	.	.
chr10	72655128	72655627	chr10	72341790	72342289	Zwint|chr10:72341790-72342289	0.436758317821552	.	.
chr10	75060294	75060793	chr10	74925300	74925799	Bcr|chr10:74925300-74925799	0.558884475877567	.	.
chr10	75060294	75060793	chr10	75134800	75135299	Bcr|chr10:75134800-75135299	0.7253623116862	.	.
chr10	75211769	75212268	chr10	75435837	75436336	Specc1l|chr10:75435837-75436336	0.352699084864188	.	.
chr10	75517195	75517694	chr10	75303591	75304090	Gucd1|chr10:75303591-75304090	0.402363085413636	.	.
chr10	75517195	75517694	chr10	75303591	75304090	Snrpd3|chr10:75303591-75304090	0.402363085413636	.	.
chr10	75517195	75517694	chr10	75635627	75636126	Gucd1|chr10:75635627-75636126	0.403649223591433	.	.
chr10	75517195	75517694	chr10	75635627	75636126	Snrpd3|chr10:75635627-75636126	0.403649223591433	.	.
chr10	75559925	75560424	chr10	75743985	75744484	Lrrc75b|chr10:75743985-75744484	0.480063978918504	.	.
chr10	75764120	75764619	chr10	75704087	75704586	Cabin1|chr10:75704087-75704586	0.653576038217824	.	.
chr10	75773277	75773776	chr10	75558996	75559495	Ddt|chr10:75558996-75559495	0.37369089567123	.	.
chr10	75773277	75773776	chr10	75835332	75835831	Ddt|chr10:75835332-75835831	0.440899638811061	.	.
chr10	75837242	75837741	chr10	75586177	75586676	Gstt2|chr10:75586177-75586676	0.36327497063022	.	.
chr10	75837242	75837741	chr10	75835332	75835831	Gstt2|chr10:75835332-75835831	0.375138277209797	.	.
chr10	75837242	75837741	chr10	75979374	75979873	Gstt2|chr10:75979374-75979873	0.358861817069094	.	.
chr10	75860073	75860572	chr10	75704631	75705130	Mif|chr10:75704631-75705130	0.364709954768241	.	.
chr10	75893088	75893587	chr10	75667316	75667815	Derl3|chr10:75667316-75667815	0.372270802962366	.	.
chr10	75921379	75921878	chr10	75558996	75559495	Smarcb1|chr10:75558996-75559495	0.45777481532324	.	.
chr10	75921379	75921878	chr10	75835332	75835831	Smarcb1|chr10:75835332-75835831	0.573945617531352	.	.
chr10	76032290	76032789	chr10	76322785	76323284	Zfp280b|chr10:76322785-76323284	0.759424467799032	.	.
chr10	76032290	76032789	chr10	76495867	76496366	Zfp280b|chr10:76495867-76496366	0.520250211312529	.	.
chr10	76237626	76238125	chr10	76447800	76448299	Prmt2|chr10:76447800-76448299	0.653061805937181	.	.
chr10	76345090	76345589	chr10	76447800	76448299	Dip2a|chr10:76447800-76448299	0.391188429606024	.	.
chr10	76623163	76623662	chr10	76865885	76866384	Col6a2|chr10:76865885-76866384	0.39463997850373	.	.
chr10	76961928	76962427	chr10	76865885	76866384	Pcbp3|chr10:76865885-76866384	0.484021011788894	.	.
chr10	76961928	76962427	chr10	77021332	77021831	Pcbp3|chr10:77021332-77021831	0.360610048759366	.	.
chr10	77032927	77033426	chr10	77353288	77353787	Slc19a1|chr10:77353288-77353787	0.43149732867695	.	.
chr10	77258974	77259473	chr10	77649242	77649741	Gm10941|chr10:77649242-77649741	0.436709873153322	.	.
chr10	77258974	77259473	chr10	77649242	77649741	Pofut2|chr10:77649242-77649741	0.436709873153322	.	.
chr10	77417987	77418486	chr10	77324596	77325095	Adarb1|chr10:77324596-77325095	0.3623751754303	.	.
chr10	77417987	77418486	chr10	77434178	77434677	Adarb1|chr10:77434178-77434677	0.363155072375362	.	.
chr10	77581441	77581940	chr10	77294569	77295068	Pttg1ip|chr10:77294569-77295068	0.389115443991912	.	.
chr10	77581441	77581940	chr10	77324596	77325095	Pttg1ip|chr10:77324596-77325095	0.673122283751374	.	.
chr10	77581441	77581940	chr10	77383017	77383516	Pttg1ip|chr10:77383017-77383516	0.565726685193331	.	.
chr10	77606279	77606778	chr10	77434684	77435183	Sumo3|chr10:77434684-77435183	0.374670683246417	.	.
chr10	77622031	77622530	chr10	77324596	77325095	Ube2g2|chr10:77324596-77325095	0.469438580281715	.	.
chr10	77978313	77978812	chr10	78001747	78002246	Cfap410|chr10:78001747-78002246	0.4141044142178	.	.
chr10	77978313	77978812	chr10	78090477	78090976	Cfap410|chr10:78090477-78090976	0.399984884727813	.	.
chr10	78009528	78010027	chr10	78090477	78090976	Pfkl|chr10:78090477-78090976	0.537204183135495	.	.
chr10	79554879	79555378	chr10	79780596	79781095	Mier2|chr10:79780596-79781095	0.422336217476953	.	.
chr10	79637007	79637506	chr10	79803556	79804055	Gm47163|chr10:79803556-79804055	0.543365718275716	.	.
chr10	79637007	79637506	chr10	79803556	79804055	Shc2|chr10:79803556-79804055	0.543365718275716	.	.
chr10	79637007	79637506	chr10	79900791	79901290	Gm47163|chr10:79900791-79901290	0.436652111530419	.	.
chr10	79637007	79637506	chr10	79900791	79901290	Shc2|chr10:79900791-79901290	0.436652111530419	.	.
chr10	79668658	79669157	chr10	79803556	79804055	Tpgs1|chr10:79803556-79804055	0.729692342296355	.	.
chr10	79668658	79669157	chr10	79900791	79901290	Tpgs1|chr10:79900791-79901290	0.63384679332801	.	.
chr10	79669185	79669684	chr10	79803556	79804055	Tpgs1|chr10:79803556-79804055	0.526604123954372	.	.
chr10	79669185	79669684	chr10	79900791	79901290	Tpgs1|chr10:79900791-79901290	0.38601154186458	.	.
chr10	79704113	79704612	chr10	79803556	79804055	Bsg|chr10:79803556-79804055	0.693289997523529	.	.
chr10	79704113	79704612	chr10	79900791	79901290	Bsg|chr10:79900791-79901290	0.593360003971609	.	.
chr10	79716415	79716914	chr10	79631298	79631797	Hcn2|chr10:79631298-79631797	0.391309352237275	.	.
chr10	79754800	79755299	chr10	79840773	79841272	Fgf22|chr10:79840773-79841272	0.369632466488297	.	.
chr10	79766337	79766836	chr10	80159857	80160356	Rnf126|chr10:80159857-80160356	0.482244455033841	.	.
chr10	79766873	79767372	chr10	79803556	79804055	Rnf126|chr10:79803556-79804055	0.647582107130563	.	.
chr10	79766873	79767372	chr10	79900791	79901290	Rnf126|chr10:79900791-79901290	0.538681718397088	.	.
chr10	79766873	79767372	chr10	80167470	80167969	Rnf126|chr10:80167470-80167969	0.543770953065175	.	.
chr10	79767373	79767872	chr10	79803556	79804055	Rnf126|chr10:79803556-79804055	0.478809989293227	.	.
chr10	79767373	79767872	chr10	79900791	79901290	Rnf126|chr10:79900791-79901290	0.523096604406595	.	.
chr10	79767373	79767872	chr10	80167470	80167969	Rnf126|chr10:80167470-80167969	0.510429734285585	.	.
chr10	79793406	79793905	chr10	80102436	80102935	Palm|chr10:80102436-80102935	0.422449958851521	.	.
chr10	79793406	79793905	chr10	80159857	80160356	Palm|chr10:80159857-80160356	0.675983359349655	.	.
chr10	79854078	79854577	chr10	79631298	79631797	E130317F20Rik|chr10:79631298-79631797	0.594188866482242	.	.
chr10	79854078	79854577	chr10	79631298	79631797	Ptbp1|chr10:79631298-79631797	0.594188866482242	.	.
chr10	79854078	79854577	chr10	79780004	79780503	E130317F20Rik|chr10:79780004-79780503	0.641736914470002	.	.
chr10	79854078	79854577	chr10	79780004	79780503	Ptbp1|chr10:79780004-79780503	0.641736914470002	.	.
chr10	79854078	79854577	chr10	80102436	80102935	E130317F20Rik|chr10:80102436-80102935	0.401868815087871	.	.
chr10	79854078	79854577	chr10	80102436	80102935	Ptbp1|chr10:80102436-80102935	0.401868815087871	.	.
chr10	79908430	79908929	chr10	79803556	79804055	Med16|chr10:79803556-79804055	0.355912012726723	.	.
chr10	79908430	79908929	chr10	79840773	79841272	Med16|chr10:79840773-79841272	0.421158339059496	.	.
chr10	79916697	79917196	chr10	79631298	79631797	Kiss1r|chr10:79631298-79631797	0.49970356359824	.	.
chr10	79916697	79917196	chr10	79780004	79780503	Kiss1r|chr10:79780004-79780503	0.564935763656196	.	.
chr10	79916697	79917196	chr10	79780596	79781095	Kiss1r|chr10:79780596-79781095	0.487704947766179	.	.
chr10	79916697	79917196	chr10	80053303	80053802	Kiss1r|chr10:80053303-80053802	0.535686298790966	.	.
chr10	79916697	79917196	chr10	80149272	80149771	Kiss1r|chr10:80149272-80149771	0.413188654549153	.	.
chr10	79926703	79927202	chr10	79631298	79631797	Arid3a|chr10:79631298-79631797	0.655279328549886	.	.
chr10	79926703	79927202	chr10	79780004	79780503	Arid3a|chr10:79780004-79780503	0.532668610173556	.	.
chr10	79926703	79927202	chr10	80053303	80053802	Arid3a|chr10:80053303-80053802	0.420239595478085	.	.
chr10	79959680	79960179	chr10	79803556	79804055	Wdr18|chr10:79803556-79804055	0.769228276582581	.	.
chr10	79959680	79960179	chr10	79803556	79804055	Wdr18|chr10:79803556-79804055	0.769228276582582	.	.
chr10	79959680	79960179	chr10	79900791	79901290	Wdr18|chr10:79900791-79901290	0.62857513454106	.	.
chr10	79959680	79960179	chr10	80167470	80167969	Wdr18|chr10:80167470-80167969	0.67400408538141	.	.
chr10	79984135	79984634	chr10	79803556	79804055	Tmem259|chr10:79803556-79804055	0.537928506092788	.	.
chr10	79984135	79984634	chr10	79900791	79901290	Tmem259|chr10:79900791-79901290	0.432450323775266	.	.
chr10	79984135	79984634	chr10	80167470	80167969	Tmem259|chr10:80167470-80167969	0.498082696497169	.	.
chr10	79984727	79985226	chr10	80102436	80102935	Tmem259|chr10:80102436-80102935	0.640460091938623	.	.
chr10	79984727	79985226	chr10	80159857	80160356	Tmem259|chr10:80159857-80160356	0.472612314553472	.	.
chr10	79996251	79996750	chr10	80159857	80160356	Abca7|chr10:80159857-80160356	0.398940846577522	.	.
chr10	80115299	80115798	chr10	79803556	79804055	Stk11|chr10:79803556-79804055	0.53768593276334	.	.
chr10	80115299	80115798	chr10	80167470	80167969	Stk11|chr10:80167470-80167969	0.356474200086426	.	.
chr10	80115299	80115798	chr10	80264751	80265250	Stk11|chr10:80264751-80265250	0.427811395961833	.	.
chr10	80115299	80115798	chr10	80446153	80446652	Stk11|chr10:80446153-80446652	0.386777097611949	.	.
chr10	80115855	80116354	chr10	79803556	79804055	Stk11|chr10:79803556-79804055	0.402825663375821	.	.
chr10	80115855	80116354	chr10	79900791	79901290	Stk11|chr10:79900791-79901290	0.36158603713214	.	.
chr10	80115855	80116354	chr10	80159857	80160356	Stk11|chr10:80159857-80160356	0.466263343696145	.	.
chr10	80115855	80116354	chr10	80167470	80167969	Stk11|chr10:80167470-80167969	0.475589865685384	.	.
chr10	80115855	80116354	chr10	80298753	80299252	Stk11|chr10:80298753-80299252	0.651888179281949	.	.
chr10	80115855	80116354	chr10	80446153	80446652	Stk11|chr10:80446153-80446652	0.466418583958316	.	.
chr10	80115855	80116354	chr10	80475205	80475704	Stk11|chr10:80475205-80475704	0.604038796545702	.	.
chr10	80139151	80139650	chr10	80102436	80102935	Atp5d|chr10:80102436-80102935	0.469984313653949	.	.
chr10	80139151	80139650	chr10	80159857	80160356	Atp5d|chr10:80159857-80160356	0.600813746008583	.	.
chr10	80141214	80141713	chr10	79780004	79780503	Cbarp|chr10:79780004-79780503	0.455043963567602	.	.
chr10	80141214	80141713	chr10	79780596	79781095	Cbarp|chr10:79780596-79781095	0.50236762125773	.	.
chr10	80141214	80141713	chr10	80053303	80053802	Cbarp|chr10:80053303-80053802	0.530095629815716	.	.
chr10	80141214	80141713	chr10	80149272	80149771	Cbarp|chr10:80149272-80149771	0.494714121343661	.	.
chr10	80164965	80165464	chr10	79803556	79804055	Cirbp|chr10:79803556-79804055	0.42440247665445	.	.
chr10	80164965	80165464	chr10	80167470	80167969	Cirbp|chr10:80167470-80167969	0.380787338158292	.	.
chr10	80164965	80165464	chr10	80264751	80265250	Cirbp|chr10:80264751-80265250	0.535924218559452	.	.
chr10	80172665	80173164	chr10	80298753	80299252	1600002K03Rik|chr10:80298753-80299252	0.432964564607287	.	.
chr10	80179406	80179905	chr10	79803556	79804055	Efna2|chr10:79803556-79804055	0.405306471220136	.	.
chr10	80179406	80179905	chr10	80167470	80167969	Efna2|chr10:80167470-80167969	0.429458945321287	.	.
chr10	80179406	80179905	chr10	80264751	80265250	Efna2|chr10:80264751-80265250	0.419903340270889	.	.
chr10	80179406	80179905	chr10	80446153	80446652	Efna2|chr10:80446153-80446652	0.502258463780897	.	.
chr10	80179406	80179905	chr10	80475205	80475704	Efna2|chr10:80475205-80475704	0.354055838707779	.	.
chr10	80226253	80226752	chr10	79780004	79780503	Pwwp3a|chr10:79780004-79780503	0.571357374698591	.	.
chr10	80226253	80226752	chr10	79780596	79781095	Pwwp3a|chr10:79780596-79781095	0.412753788828062	.	.
chr10	80226253	80226752	chr10	80053303	80053802	Pwwp3a|chr10:80053303-80053802	0.580505325643836	.	.
chr10	80226253	80226752	chr10	80149272	80149771	Pwwp3a|chr10:80149272-80149771	0.430909538505675	.	.
chr10	80226757	80227256	chr10	79803556	79804055	Pwwp3a|chr10:79803556-79804055	0.532473636951415	.	.
chr10	80226757	80227256	chr10	79900791	79901290	Pwwp3a|chr10:79900791-79901290	0.401509834317638	.	.
chr10	80226757	80227256	chr10	80167470	80167969	Pwwp3a|chr10:80167470-80167969	0.373918748576663	.	.
chr10	80226757	80227256	chr10	80264751	80265250	Pwwp3a|chr10:80264751-80265250	0.358536406205865	.	.
chr10	80226757	80227256	chr10	80446153	80446652	Pwwp3a|chr10:80446153-80446652	0.382639290115163	.	.
chr10	80249168	80249667	chr10	79803556	79804055	Ndufs7|chr10:79803556-79804055	0.580276942791864	.	.
chr10	80249168	80249667	chr10	79900791	79901290	Ndufs7|chr10:79900791-79901290	0.418477234058765	.	.
chr10	80249168	80249667	chr10	80167470	80167969	Ndufs7|chr10:80167470-80167969	0.410702220063214	.	.
chr10	80249168	80249667	chr10	80264751	80265250	Ndufs7|chr10:80264751-80265250	0.378890856398668	.	.
chr10	80249168	80249667	chr10	80446153	80446652	Ndufs7|chr10:80446153-80446652	0.419438920764728	.	.
chr10	80260827	80261326	chr10	80446153	80446652	Dazap1|chr10:80446153-80446652	0.395911340101977	.	.
chr10	80260827	80261326	chr10	80446153	80446652	Gamt|chr10:80446153-80446652	0.395911340101977	.	.
chr10	80260827	80261326	chr10	80475205	80475704	Dazap1|chr10:80475205-80475704	0.402683733778889	.	.
chr10	80260827	80261326	chr10	80475205	80475704	Gamt|chr10:80475205-80475704	0.402683733778889	.	.
chr10	80292185	80292684	chr10	80053303	80053802	Rps15|chr10:80053303-80053802	0.423898710843074	.	.
chr10	80320339	80320838	chr10	80102436	80102935	2310011J03Rik|chr10:80102436-80102935	0.488810386233156	.	.
chr10	80329684	80330183	chr10	80102436	80102935	Pcsk4|chr10:80102436-80102935	0.373608718762205	.	.
chr10	80329684	80330183	chr10	80102436	80102935	Reep6|chr10:80102436-80102935	0.373608718762205	.	.
chr10	80329684	80330183	chr10	80736876	80737375	Pcsk4|chr10:80736876-80737375	0.360150298548282	.	.
chr10	80329684	80330183	chr10	80736876	80737375	Reep6|chr10:80736876-80737375	0.360150298548282	.	.
chr10	80387533	80388032	chr10	80167470	80167969	Mex3d|chr10:80167470-80167969	0.631565814841464	.	.
chr10	80387533	80388032	chr10	80264751	80265250	Mex3d|chr10:80264751-80265250	0.697977576337437	.	.
chr10	80387533	80388032	chr10	80446153	80446652	Mex3d|chr10:80446153-80446652	0.658666339473732	.	.
chr10	80387533	80388032	chr10	80676201	80676700	Mex3d|chr10:80676201-80676700	0.507267849080755	.	.
chr10	80398776	80399275	chr10	80167470	80167969	Mbd3|chr10:80167470-80167969	0.52858503992918	.	.
chr10	80398776	80399275	chr10	80264751	80265250	Mbd3|chr10:80264751-80265250	0.472004076796728	.	.
chr10	80398776	80399275	chr10	80298753	80299252	Mbd3|chr10:80298753-80299252	0.366659692410784	.	.
chr10	80398776	80399275	chr10	80446153	80446652	Mbd3|chr10:80446153-80446652	0.483128981874619	.	.
chr10	80398776	80399275	chr10	80676201	80676700	Mbd3|chr10:80676201-80676700	0.649435374748249	.	.
chr10	80399367	80399866	chr10	80736324	80736823	Mbd3|chr10:80736324-80736823	0.448772988679591	.	.
chr10	80399367	80399866	chr10	80736876	80737375	Mbd3|chr10:80736876-80737375	0.529876120282821	.	.
chr10	80406595	80407094	chr10	80053303	80053802	Uqcr11|chr10:80053303-80053802	0.478435426589161	.	.
chr10	80406595	80407094	chr10	80149272	80149771	Uqcr11|chr10:80149272-80149771	0.392474210107442	.	.
chr10	80433784	80434283	chr10	80149272	80149771	Tcf3|chr10:80149272-80149771	0.659239780592569	.	.
chr10	80433784	80434283	chr10	80736324	80736823	Tcf3|chr10:80736324-80736823	0.445940324651079	.	.
chr10	80561559	80562058	chr10	80774521	80775020	Rexo1|chr10:80774521-80775020	0.763490064157908	.	.
chr10	80561559	80562058	chr10	80774521	80775020	Rexo1|chr10:80774521-80775020	0.763490064157909	.	.
chr10	80561559	80562058	chr10	80998786	80999285	Rexo1|chr10:80998786-80999285	0.518368847048856	.	.
chr10	80577192	80577691	chr10	80509290	80509789	Klf16|chr10:80509290-80509789	0.357922397720189	.	.
chr10	80590198	80590697	chr10	80264751	80265250	Abhd17a|chr10:80264751-80265250	0.417078669912729	.	.
chr10	80590198	80590697	chr10	80264751	80265250	Gm29093|chr10:80264751-80265250	0.417078669912729	.	.
chr10	80590198	80590697	chr10	80676201	80676700	Abhd17a|chr10:80676201-80676700	0.45822482132395	.	.
chr10	80590198	80590697	chr10	80676201	80676700	Gm29093|chr10:80676201-80676700	0.45822482132395	.	.
chr10	80590198	80590697	chr10	80939597	80940096	Abhd17a|chr10:80939597-80940096	0.583433800154758	.	.
chr10	80590198	80590697	chr10	80939597	80940096	Gm29093|chr10:80939597-80940096	0.583433800154758	.	.
chr10	80602614	80603113	chr10	80986088	80986587	Adat3|chr10:80986088-80986587	0.394865005480903	.	.
chr10	80602614	80603113	chr10	80986088	80986587	Scamp4|chr10:80986088-80986587	0.394865005480903	.	.
chr10	80621853	80622352	chr10	80298753	80299252	Csnk1g2|chr10:80298753-80299252	0.473382750451405	.	.
chr10	80621853	80622352	chr10	80475205	80475704	Csnk1g2|chr10:80475205-80475704	0.380876006215717	.	.
chr10	80621853	80622352	chr10	80676201	80676700	Csnk1g2|chr10:80676201-80676700	0.492080058885026	.	.
chr10	80621853	80622352	chr10	80939597	80940096	Csnk1g2|chr10:80939597-80940096	0.383192677809821	.	.
chr10	80621853	80622352	chr10	80999806	81000305	Csnk1g2|chr10:80999806-81000305	0.387141256189878	.	.
chr10	80622360	80622859	chr10	80264751	80265250	Csnk1g2|chr10:80264751-80265250	0.539411392150684	.	.
chr10	80622360	80622859	chr10	80446153	80446652	Csnk1g2|chr10:80446153-80446652	0.491162928319818	.	.
chr10	80622360	80622859	chr10	80676201	80676700	Csnk1g2|chr10:80676201-80676700	0.694174550410078	.	.
chr10	80622360	80622859	chr10	80939597	80940096	Csnk1g2|chr10:80939597-80940096	0.65934974846133	.	.
chr10	80656327	80656826	chr10	80509290	80509789	Btbd2|chr10:80509290-80509789	0.503229951938141	.	.
chr10	80702062	80702561	chr10	80751496	80751995	Izumo4|chr10:80751496-80751995	0.571753278987274	.	.
chr10	80702062	80702561	chr10	80751496	80751995	Mob3a|chr10:80751496-80751995	0.571753278987274	.	.
chr10	80702062	80702561	chr10	80807167	80807666	Izumo4|chr10:80807167-80807666	0.43185449921014	.	.
chr10	80702062	80702561	chr10	80807167	80807666	Mob3a|chr10:80807167-80807666	0.43185449921014	.	.
chr10	80702672	80703171	chr10	80446153	80446652	Izumo4|chr10:80446153-80446652	0.394751293539794	.	.
chr10	80702672	80703171	chr10	80446153	80446652	Mob3a|chr10:80446153-80446652	0.394751293539794	.	.
chr10	80702672	80703171	chr10	80939597	80940096	Izumo4|chr10:80939597-80940096	0.393943702103139	.	.
chr10	80702672	80703171	chr10	80939597	80940096	Mob3a|chr10:80939597-80940096	0.393943702103139	.	.
chr10	80742110	80742609	chr10	80774521	80775020	Ap3d1|chr10:80774521-80775020	0.615005284697283	.	.
chr10	80742110	80742609	chr10	80998786	80999285	Ap3d1|chr10:80998786-80999285	0.514855149799356	.	.
chr10	80742110	80742609	chr10	80999806	81000305	Ap3d1|chr10:80999806-81000305	0.542582605737311	.	.
chr10	80754853	80755352	chr10	80676201	80676700	Dot1l|chr10:80676201-80676700	0.656850892744954	.	.
chr10	80754853	80755352	chr10	80807167	80807666	Dot1l|chr10:80807167-80807666	0.380187465712108	.	.
chr10	80754853	80755352	chr10	80939597	80940096	Dot1l|chr10:80939597-80940096	0.721355414854436	.	.
chr10	80798353	80798852	chr10	80736876	80737375	Plekhj1|chr10:80736876-80737375	0.386765259810573	.	.
chr10	80798353	80798852	chr10	80736876	80737375	Sf3a2|chr10:80736876-80737375	0.386765259810573	.	.
chr10	80798353	80798852	chr10	80774521	80775020	Plekhj1|chr10:80774521-80775020	0.398081628007997	.	.
chr10	80798353	80798852	chr10	80774521	80775020	Sf3a2|chr10:80774521-80775020	0.398081628007997	.	.
chr10	80798353	80798852	chr10	80998786	80999285	Plekhj1|chr10:80998786-80999285	0.381156594035	.	.
chr10	80798353	80798852	chr10	80998786	80999285	Sf3a2|chr10:80998786-80999285	0.381156594035	.	.
chr10	80826143	80826642	chr10	80774521	80775020	Oaz1|chr10:80774521-80775020	0.640218226046701	.	.
chr10	80826143	80826642	chr10	80986088	80986587	Oaz1|chr10:80986088-80986587	0.481409608396076	.	.
chr10	80826143	80826642	chr10	80998786	80999285	Oaz1|chr10:80998786-80999285	0.535244412488401	.	.
chr10	80826780	80827279	chr10	80736876	80737375	Oaz1|chr10:80736876-80737375	0.44535068485226	.	.
chr10	80826780	80827279	chr10	80774521	80775020	Oaz1|chr10:80774521-80775020	0.693954306809463	.	.
chr10	80826780	80827279	chr10	80998786	80999285	Oaz1|chr10:80998786-80999285	0.484532442842616	.	.
chr10	80843833	80844332	chr10	80736876	80737375	Lingo3|chr10:80736876-80737375	0.474374013936369	.	.
chr10	80843833	80844332	chr10	80774521	80775020	Lingo3|chr10:80774521-80775020	0.65707480082009	.	.
chr10	80843833	80844332	chr10	80998786	80999285	Lingo3|chr10:80998786-80999285	0.511283209115248	.	.
chr10	80900697	80901196	chr10	80676201	80676700	Timm13|chr10:80676201-80676700	0.46082488209348	.	.
chr10	80900697	80901196	chr10	80999806	81000305	Timm13|chr10:80999806-81000305	0.501182864077089	.	.
chr10	80917344	80917843	chr10	80676201	80676700	Lmnb2|chr10:80676201-80676700	0.465349308935758	.	.
chr10	80917344	80917843	chr10	80999806	81000305	Lmnb2|chr10:80999806-81000305	0.487854910055974	.	.
chr10	80929771	80930270	chr10	80676201	80676700	Gadd45b|chr10:80676201-80676700	0.60848515094395	.	.
chr10	80929771	80930270	chr10	80939597	80940096	Gadd45b|chr10:80939597-80940096	0.75308702662533	.	.
chr10	81037087	81037586	chr10	80751496	80751995	Slc39a3|chr10:80751496-80751995	0.356898584902643	.	.
chr10	81037087	81037586	chr10	81173013	81173512	Slc39a3|chr10:81173013-81173512	0.37570891172486	.	.
chr10	81037087	81037586	chr10	81430826	81431325	Slc39a3|chr10:81430826-81431325	0.386479187720773	.	.
chr10	81060133	81060632	chr10	81137227	81137726	Sgta|chr10:81137227-81137726	0.431239057573774	.	.
chr10	81060133	81060632	chr10	81173013	81173512	Sgta|chr10:81173013-81173512	0.402693788582654	.	.
chr10	81069721	81070220	chr10	81192202	81192701	Thop1|chr10:81192202-81192701	0.359180643096637	.	.
chr10	81069721	81070220	chr10	81285670	81286169	Thop1|chr10:81285670-81286169	0.403609443277926	.	.
chr10	81069721	81070220	chr10	81401355	81401854	Thop1|chr10:81401355-81401854	0.40515100646892	.	.
chr10	81105647	81106146	chr10	80774521	80775020	Map2k2|chr10:80774521-80775020	0.382510026818775	.	.
chr10	81105647	81106146	chr10	81137227	81137726	Map2k2|chr10:81137227-81137726	0.372579848387223	.	.
chr10	81167584	81168083	chr10	80774521	80775020	Pias4|chr10:80774521-80775020	0.624910175468396	.	.
chr10	81167584	81168083	chr10	80774521	80775020	Pias4|chr10:80774521-80775020	0.624910175468397	.	.
chr10	81167584	81168083	chr10	80998786	80999285	Pias4|chr10:80998786-80999285	0.474500324890932	.	.
chr10	81167584	81168083	chr10	80999806	81000305	Pias4|chr10:80999806-81000305	0.688356497862072	.	.
chr10	81167584	81168083	chr10	81192202	81192701	Pias4|chr10:81192202-81192701	0.423619796843789	.	.
chr10	81167584	81168083	chr10	81401904	81402403	Pias4|chr10:81401904-81402403	0.442487763043405	.	.
chr10	81176243	81176742	chr10	80774521	80775020	Eef2|chr10:80774521-80775020	0.369784707279893	.	.
chr10	81176243	81176742	chr10	80998786	80999285	Eef2|chr10:80998786-80999285	0.439086658108333	.	.
chr10	81232829	81233328	chr10	81472805	81473304	Zfr2|chr10:81472805-81473304	0.423869924866921	.	.
chr10	81252204	81252703	chr10	81643405	81643904	Matk|chr10:81643405-81643904	0.478667918400262	.	.
chr10	81253019	81253518	chr10	81137227	81137726	Matk|chr10:81137227-81137726	0.608686181546788	.	.
chr10	81253019	81253518	chr10	81173013	81173512	Matk|chr10:81173013-81173512	0.448205026706044	.	.
chr10	81253019	81253518	chr10	81401355	81401854	Matk|chr10:81401355-81401854	0.354478114467276	.	.
chr10	81253019	81253518	chr10	81416888	81417387	Matk|chr10:81416888-81417387	0.418346692877648	.	.
chr10	81253019	81253518	chr10	81432821	81433320	Matk|chr10:81432821-81433320	0.450907514444317	.	.
chr10	81253019	81253518	chr10	81643405	81643904	Matk|chr10:81643405-81643904	0.49653694595394	.	.
chr10	81266395	81266894	chr10	81401355	81401854	Apba3|chr10:81401355-81401854	0.368067235820244	.	.
chr10	81266395	81266894	chr10	81401355	81401854	Mrpl54|chr10:81401355-81401854	0.368067235820244	.	.
chr10	81266395	81266894	chr10	81643405	81643904	Apba3|chr10:81643405-81643904	0.417482757178221	.	.
chr10	81266395	81266894	chr10	81643405	81643904	Mrpl54|chr10:81643405-81643904	0.417482757178221	.	.
chr10	81292618	81293117	chr10	80999806	81000305	Pip5k1c|chr10:80999806-81000305	0.543090710914897	.	.
chr10	81292618	81293117	chr10	81472805	81473304	Pip5k1c|chr10:81472805-81473304	0.421814135019417	.	.
chr10	81292618	81293117	chr10	81551522	81552021	Pip5k1c|chr10:81551522-81552021	0.820119335347094	.	.
chr10	81292618	81293117	chr10	81633421	81633920	Pip5k1c|chr10:81633421-81633920	0.671636149319915	.	.
chr10	81320497	81320996	chr10	81416888	81417387	Cactin|chr10:81416888-81417387	0.396456393457827	.	.
chr10	81320497	81320996	chr10	81633421	81633920	Cactin|chr10:81633421-81633920	0.429136112122192	.	.
chr10	81350327	81350826	chr10	80999806	81000305	Hmg20b|chr10:80999806-81000305	0.463970676383212	.	.
chr10	81350327	81350826	chr10	81472805	81473304	Hmg20b|chr10:81472805-81473304	0.452606213326323	.	.
chr10	81350327	81350826	chr10	81551522	81552021	Hmg20b|chr10:81551522-81552021	0.659716752518844	.	.
chr10	81350327	81350826	chr10	81633421	81633920	Hmg20b|chr10:81633421-81633920	0.631777307464822	.	.
chr10	81357211	81357710	chr10	80999806	81000305	Mfsd12|chr10:80999806-81000305	0.684346947763224	.	.
chr10	81357211	81357710	chr10	81551522	81552021	Mfsd12|chr10:81551522-81552021	0.651657419574224	.	.
chr10	81357211	81357710	chr10	81633421	81633920	Mfsd12|chr10:81633421-81633920	0.398994573543874	.	.
chr10	81378395	81378894	chr10	81192202	81192701	Fzr1|chr10:81192202-81192701	0.429135771880284	.	.
chr10	81378395	81378894	chr10	81401355	81401854	Fzr1|chr10:81401355-81401854	0.450736897666494	.	.
chr10	81384063	81384562	chr10	80999806	81000305	Dohh|chr10:80999806-81000305	0.564479334748504	.	.
chr10	81384063	81384562	chr10	81551522	81552021	Dohh|chr10:81551522-81552021	0.480903778140629	.	.
chr10	81384063	81384562	chr10	81571498	81571997	Dohh|chr10:81571498-81571997	0.466082225773968	.	.
chr10	81384063	81384562	chr10	81633421	81633920	Dohh|chr10:81633421-81633920	0.385820319761813	.	.
chr10	81482441	81482940	chr10	81416888	81417387	Celf5|chr10:81416888-81417387	0.396810591899965	.	.
chr10	81482441	81482940	chr10	81430826	81431325	Celf5|chr10:81430826-81431325	0.371843030870482	.	.
chr10	81482441	81482940	chr10	81432821	81433320	Celf5|chr10:81432821-81433320	0.377407029045143	.	.
chr10	81482441	81482940	chr10	81643405	81643904	Celf5|chr10:81643405-81643904	0.368935466337676	.	.
chr10	81496231	81496730	chr10	81416888	81417387	Ncln|chr10:81416888-81417387	0.746424319853177	.	.
chr10	81496231	81496730	chr10	81430826	81431325	Ncln|chr10:81430826-81431325	0.373949863670914	.	.
chr10	81496231	81496730	chr10	81432821	81433320	Ncln|chr10:81432821-81433320	0.428016425414505	.	.
chr10	81496231	81496730	chr10	81643405	81643904	Ncln|chr10:81643405-81643904	0.608232635430411	.	.
chr10	81545004	81545503	chr10	81643405	81643904	Gna11|chr10:81643405-81643904	0.381206111292541	.	.
chr10	81605948	81606447	chr10	81571498	81571997	BC025920|chr10:81571498-81571997	0.393159869593483	.	.
chr10	81605948	81606447	chr10	81633421	81633920	BC025920|chr10:81633421-81633920	0.352362519395438	.	.
chr10	81627379	81627878	chr10	81416888	81417387	Ankrd24|chr10:81416888-81417387	0.696208949828907	.	.
chr10	81627379	81627878	chr10	81416888	81417387	Sirt6|chr10:81416888-81417387	0.696208949828907	.	.
chr10	81627379	81627878	chr10	81432821	81433320	Ankrd24|chr10:81432821-81433320	0.602425861276236	.	.
chr10	81627379	81627878	chr10	81432821	81433320	Sirt6|chr10:81432821-81433320	0.602425861276236	.	.
chr10	81627379	81627878	chr10	81643405	81643904	Ankrd24|chr10:81643405-81643904	0.561589389214338	.	.
chr10	81627379	81627878	chr10	81643405	81643904	Sirt6|chr10:81643405-81643904	0.561589389214338	.	.
chr10	81648748	81649247	chr10	81416888	81417387	Gm10778|chr10:81416888-81417387	0.473478558071091	.	.
chr10	81648748	81649247	chr10	81416888	81417387	Gm10778|chr10:81416888-81417387	0.473478558071092	.	.
chr10	82629507	82630006	chr10	82680728	82681227	Tdg|chr10:82680728-82681227	0.376660593601804	.	.
chr10	82629507	82630006	chr10	82680728	82681227	Tdg|chr10:82680728-82681227	0.376660593601805	.	.
chr10	82763879	82764378	chr10	82676913	82677412	Nfyb|chr10:82676913-82677412	0.63766181541253	.	.
chr10	82763879	82764378	chr10	82680728	82681227	Nfyb|chr10:82680728-82681227	0.40225232746316	.	.
chr10	82858893	82859392	chr10	83067252	83067751	Gm38560|chr10:83067252-83067751	0.388424431719238	.	.
chr10	83359854	83360353	chr10	83637259	83637758	D10Wsu102e|chr10:83637259-83637758	0.424195408791588	.	.
chr10	83533226	83533725	chr10	83508890	83509389	Aldh1l2|chr10:83508890-83509389	0.404234114523462	.	.
chr10	83543701	83544200	chr10	83594436	83594935	Washc4|chr10:83594436-83594935	0.454647607251138	.	.
chr10	83648475	83648974	chr10	83618871	83619370	Appl2|chr10:83618871-83619370	0.510001624132454	.	.
chr10	83722616	83723115	chr10	83747902	83748401	1500009L16Rik|chr10:83747902-83748401	0.533268178128383	.	.
chr10	84533836	84534335	chr10	84416829	84417328	Ckap4|chr10:84416829-84417328	0.355906526318067	.	.
chr10	84576305	84576804	chr10	84357725	84358224	Tcp11l2|chr10:84357725-84358224	0.511623203096136	.	.
chr10	84622358	84622857	chr10	84353258	84353757	Gm17249|chr10:84353258-84353757	0.402183166455234	.	.
chr10	84622358	84622857	chr10	84353258	84353757	Gm17249|chr10:84353258-84353757	0.402183166455235	.	.
chr10	84622358	84622857	chr10	84353258	84353757	Polr3b|chr10:84353258-84353757	0.402183166455234	.	.
chr10	84622358	84622857	chr10	84353258	84353757	Polr3b|chr10:84353258-84353757	0.402183166455235	.	.
chr10	84622358	84622857	chr10	84358283	84358782	Gm17249|chr10:84358283-84358782	0.534773570942422	.	.
chr10	84622358	84622857	chr10	84358283	84358782	Polr3b|chr10:84358283-84358782	0.534773570942422	.	.
chr10	85127846	85128345	chr10	84963702	84964201	Mterf2|chr10:84963702-84964201	0.403467719260393	.	.
chr10	85829194	85829693	chr10	85608491	85608990	Pwp1|chr10:85608491-85608990	0.416814015486613	.	.
chr10	85829194	85829693	chr10	86064837	86065336	Pwp1|chr10:86064837-86065336	0.352082793050227	.	.
chr10	85916334	85916833	chr10	86064837	86065336	Prdm4|chr10:86064837-86065336	0.355766981171523	.	.
chr10	85916863	85917362	chr10	86043588	86044087	Prdm4|chr10:86043588-86044087	0.612554580839412	.	.
chr10	86021662	86022161	chr10	85928481	85928980	A230060F14Rik|chr10:85928481-85928980	0.454024485171476	.	.
chr10	86021662	86022161	chr10	85928481	85928980	Fbxo7|chr10:85928481-85928980	0.454024485171476	.	.
chr10	86021662	86022161	chr10	86064837	86065336	A230060F14Rik|chr10:86064837-86065336	0.712118564233974	.	.
chr10	86021662	86022161	chr10	86064837	86065336	Fbxo7|chr10:86064837-86065336	0.712118564233974	.	.
chr10	86021662	86022161	chr10	86451833	86452332	A230060F14Rik|chr10:86451833-86452332	0.413936580270838	.	.
chr10	86021662	86022161	chr10	86451833	86452332	Fbxo7|chr10:86451833-86452332	0.413936580270838	.	.
chr10	86705281	86705780	chr10	86302510	86303009	Hsp90b1|chr10:86302510-86303009	0.470739386903002	.	.
chr10	86705281	86705780	chr10	86302510	86303009	Ttc41|chr10:86302510-86303009	0.470739386903002	.	.
chr10	86705281	86705780	chr10	86303018	86303517	Hsp90b1|chr10:86303018-86303517	0.692778536163202	.	.
chr10	86705281	86705780	chr10	86303018	86303517	Ttc41|chr10:86303018-86303517	0.692778536163202	.	.
chr10	86705281	86705780	chr10	86685259	86685758	Hsp90b1|chr10:86685259-86685758	0.522947229039436	.	.
chr10	86705281	86705780	chr10	86685259	86685758	Ttc41|chr10:86685259-86685758	0.522947229039436	.	.
chr10	86705281	86705780	chr10	86730664	86731163	Hsp90b1|chr10:86730664-86731163	0.620175678503348	.	.
chr10	86705281	86705780	chr10	86730664	86731163	Ttc41|chr10:86730664-86731163	0.620175678503348	.	.
chr10	86705281	86705780	chr10	86810010	86810509	Hsp90b1|chr10:86810010-86810509	0.3560596764668	.	.
chr10	86705281	86705780	chr10	86810010	86810509	Ttc41|chr10:86810010-86810509	0.3560596764668	.	.
chr10	86705281	86705780	chr10	86831539	86832038	Hsp90b1|chr10:86831539-86832038	0.713271681428951	.	.
chr10	86705281	86705780	chr10	86831539	86832038	Ttc41|chr10:86831539-86832038	0.713271681428951	.	.
chr10	86778694	86779193	chr10	86933093	86933592	Nt5dc3|chr10:86933093-86933592	0.396408260233961	.	.
chr10	87492598	87493097	chr10	87020693	87021192	Ascl1|chr10:87020693-87021192	0.555092710078391	.	.
chr10	87493100	87493599	chr10	87388523	87389022	Ascl1|chr10:87388523-87389022	0.575854004120066	.	.
chr10	87521480	87521979	chr10	87926711	87927210	Pah|chr10:87926711-87927210	0.564325696534805	.	.
chr10	87521480	87521979	chr10	87927276	87927775	Pah|chr10:87927276-87927775	0.493003599001648	.	.
chr10	88200852	88201351	chr10	88356902	88357401	Washc3|chr10:88356902-88357401	0.366906058956741	.	.
chr10	88200852	88201351	chr10	88426387	88426886	Washc3|chr10:88426387-88426886	0.434157210918288	.	.
chr10	88201358	88201857	chr10	88356902	88357401	Washc3|chr10:88356902-88357401	0.455864908530335	.	.
chr10	88730714	88731213	chr10	88426387	88426886	Arl1|chr10:88426387-88426886	0.543027293971119	.	.
chr10	88730714	88731213	chr10	88738951	88739450	Arl1|chr10:88738951-88739450	0.449675792812249	.	.
chr10	88826571	88827070	chr10	88627039	88627538	Utp20|chr10:88627039-88627538	0.467390073702923	.	.
chr10	88826571	88827070	chr10	88780697	88781196	Utp20|chr10:88780697-88781196	0.513444211687134	.	.
chr10	89685571	89686070	chr10	89257359	89257858	1500026H17Rik|chr10:89257359-89257858	0.369429244359436	.	.
chr10	89685571	89686070	chr10	89257359	89257858	Scyl2|chr10:89257359-89257858	0.369429244359436	.	.
chr10	89685571	89686070	chr10	89424194	89424693	1500026H17Rik|chr10:89424194-89424693	0.370373389612766	.	.
chr10	89685571	89686070	chr10	89424194	89424693	Scyl2|chr10:89424194-89424693	0.370373389612766	.	.
chr10	89685571	89686070	chr10	89461774	89462273	1500026H17Rik|chr10:89461774-89462273	0.370658260056208	.	.
chr10	89685571	89686070	chr10	89461774	89462273	Scyl2|chr10:89461774-89462273	0.370658260056208	.	.
chr10	89685571	89686070	chr10	89942099	89942598	1500026H17Rik|chr10:89942099-89942598	0.362827258638144	.	.
chr10	89685571	89686070	chr10	89942099	89942598	Scyl2|chr10:89942099-89942598	0.362827258638144	.	.
chr10	89686076	89686575	chr10	89256545	89257044	1500026H17Rik|chr10:89256545-89257044	0.448544848465587	.	.
chr10	89686076	89686575	chr10	89256545	89257044	Scyl2|chr10:89256545-89257044	0.448544848465587	.	.
chr10	89686076	89686575	chr10	89257359	89257858	1500026H17Rik|chr10:89257359-89257858	0.488258979896974	.	.
chr10	89686076	89686575	chr10	89257359	89257858	Scyl2|chr10:89257359-89257858	0.488258979896974	.	.
chr10	89686076	89686575	chr10	89461774	89462273	1500026H17Rik|chr10:89461774-89462273	0.473737724245987	.	.
chr10	89686076	89686575	chr10	89461774	89462273	Scyl2|chr10:89461774-89462273	0.473737724245987	.	.
chr10	89686076	89686575	chr10	89942099	89942598	1500026H17Rik|chr10:89942099-89942598	0.508478943193576	.	.
chr10	89686076	89686575	chr10	89942099	89942598	Scyl2|chr10:89942099-89942598	0.508478943193576	.	.
chr10	89732079	89732578	chr10	89834951	89835450	Actr6|chr10:89834951-89835450	0.493121616360296	.	.
chr10	89732079	89732578	chr10	89856270	89856769	Actr6|chr10:89856270-89856769	0.445422418803669	.	.
chr10	89744704	89745203	chr10	89424194	89424693	Uhrf1bp1l|chr10:89424194-89424693	0.409990519907523	.	.
chr10	89744704	89745203	chr10	89424694	89425193	Uhrf1bp1l|chr10:89424694-89425193	0.457532234241819	.	.
chr10	89744704	89745203	chr10	89995514	89996013	Uhrf1bp1l|chr10:89995514-89996013	0.583274798677713	.	.
chr10	89872634	89873133	chr10	90117726	90118225	Anks1b|chr10:90117726-90118225	0.391694599452532	.	.
chr10	89873158	89873657	chr10	89942099	89942598	Anks1b|chr10:89942099-89942598	0.430323558582959	.	.
chr10	91082684	91083183	chr10	90872749	90873248	Apaf1|chr10:90872749-90873248	0.496957530260913	.	.
chr10	91082684	91083183	chr10	90872749	90873248	Apaf1|chr10:90872749-90873248	0.496957530260914	.	.
chr10	91082684	91083183	chr10	90872749	90873248	Ikbip|chr10:90872749-90873248	0.496957530260913	.	.
chr10	91082684	91083183	chr10	90872749	90873248	Ikbip|chr10:90872749-90873248	0.496957530260914	.	.
chr10	91082684	91083183	chr10	90966753	90967252	Apaf1|chr10:90966753-90967252	0.597907658579888	.	.
chr10	91082684	91083183	chr10	90966753	90967252	Ikbip|chr10:90966753-90967252	0.597907658579888	.	.
chr10	91082684	91083183	chr10	91387181	91387680	Apaf1|chr10:91387181-91387680	0.355146581221834	.	.
chr10	91082684	91083183	chr10	91387181	91387680	Ikbip|chr10:91387181-91387680	0.355146581221834	.	.
chr10	91123779	91124278	chr10	90966753	90967252	Slc25a3|chr10:90966753-90967252	0.519641921875048	.	.
chr10	91123779	91124278	chr10	90999850	91000349	Slc25a3|chr10:90999850-91000349	0.625098965484142	.	.
chr10	91123779	91124278	chr10	91387181	91387680	Slc25a3|chr10:91387181-91387680	0.373050704456902	.	.
chr10	91181909	91182408	chr10	91171389	91171888	Tmpo|chr10:91171389-91171888	0.444797833244997	.	.
chr10	91888458	91888957	chr10	91569508	91570007	Gm31592|chr10:91569508-91570007	0.360875778296133	.	.
chr10	91888458	91888957	chr10	91570018	91570517	Gm31592|chr10:91570018-91570517	0.491958491723576	.	.
chr10	91888458	91888957	chr10	91628167	91628666	Gm31592|chr10:91628167-91628666	0.513120345727655	.	.
chr10	92722155	92722654	chr10	92992706	92993205	Nedd1|chr10:92992706-92993205	0.415301156450149	.	.
chr10	93081484	93081983	chr10	93420118	93420617	Cfap54|chr10:93420118-93420617	0.478355029100956	.	.
chr10	93160387	93160886	chr10	93070203	93070702	Cdk17|chr10:93070203-93070702	0.470487458725581	.	.
chr10	93160387	93160886	chr10	93218887	93219386	Cdk17|chr10:93218887-93219386	0.562808420442213	.	.
chr10	93160387	93160886	chr10	93471396	93471895	Cdk17|chr10:93471396-93471895	0.399264822117526	.	.
chr10	93589426	93589925	chr10	93471396	93471895	4933408J17Rik|chr10:93471396-93471895	0.406358897050668	.	.
chr10	93589426	93589925	chr10	93471396	93471895	Snrpf|chr10:93471396-93471895	0.406358897050668	.	.
chr10	93589426	93589925	chr10	93593868	93594367	4933408J17Rik|chr10:93593868-93594367	0.647187477447825	.	.
chr10	93589426	93589925	chr10	93593868	93594367	Snrpf|chr10:93593868-93594367	0.647187477447825	.	.
chr10	94147608	94148107	chr10	93889551	93890050	Nr2c1|chr10:93889551-93890050	0.445559400175629	.	.
chr10	94147608	94148107	chr10	94378423	94378922	Nr2c1|chr10:94378423-94378922	0.379705318443447	.	.
chr10	94198747	94199246	chr10	93889551	93890050	Ndufa12|chr10:93889551-93890050	0.417371848277532	.	.
chr10	94198747	94199246	chr10	94116175	94116674	Ndufa12|chr10:94116175-94116674	0.386747162752008	.	.
chr10	94198747	94199246	chr10	94343526	94344025	Ndufa12|chr10:94343526-94344025	0.638362157250078	.	.
chr10	94408822	94409321	chr10	94343526	94344025	Gm16155|chr10:94343526-94344025	0.406965578509913	.	.
chr10	94408822	94409321	chr10	94514585	94515084	Gm16155|chr10:94514585-94515084	0.378070027311826	.	.
chr10	94408822	94409321	chr10	94584990	94585489	Gm16155|chr10:94584990-94585489	0.584122475565736	.	.
chr10	94688424	94688923	chr10	94343526	94344025	Cep83|chr10:94343526-94344025	0.716454657241947	.	.
chr10	94688424	94688923	chr10	94343526	94344025	Cep83os|chr10:94343526-94344025	0.716454657241947	.	.
chr10	94688424	94688923	chr10	94545093	94545592	Cep83|chr10:94545093-94545592	0.639193819760286	.	.
chr10	94688424	94688923	chr10	94545093	94545592	Cep83os|chr10:94545093-94545592	0.639193819760286	.	.
chr10	95323873	95324372	chr10	95004008	95004507	Cradd|chr10:95004008-95004507	0.362038875962874	.	.
chr10	95323873	95324372	chr10	95083093	95083592	Cradd|chr10:95083093-95083592	0.419087736082733	.	.
chr10	95323873	95324372	chr10	95685041	95685540	Cradd|chr10:95685041-95685540	0.448196157068329	.	.
chr10	95416569	95417068	chr10	95003485	95003984	5730420D15Rik|chr10:95003485-95003984	0.563215158444665	.	.
chr10	95416569	95417068	chr10	95003485	95003984	Socs2|chr10:95003485-95003984	0.563215158444665	.	.
chr10	95416569	95417068	chr10	95232631	95233130	5730420D15Rik|chr10:95232631-95233130	0.396875524011388	.	.
chr10	95416569	95417068	chr10	95232631	95233130	Socs2|chr10:95232631-95233130	0.396875524011388	.	.
chr10	95416569	95417068	chr10	95233162	95233661	5730420D15Rik|chr10:95233162-95233661	0.476584092238101	.	.
chr10	95416569	95417068	chr10	95233162	95233661	Socs2|chr10:95233162-95233661	0.476584092238101	.	.
chr10	95514775	95515274	chr10	95475936	95476435	Ube2n|chr10:95475936-95476435	0.408904189028733	.	.
chr10	95940376	95940875	chr10	95894652	95895151	Eea1|chr10:95894652-95895151	0.469852341438914	.	.
chr10	98914847	98915346	chr10	98619058	98619557	Atp2b1|chr10:98619058-98619557	0.502192224502087	.	.
chr10	98914847	98915346	chr10	99084839	99085338	Atp2b1|chr10:99084839-99085338	0.489792721039634	.	.
chr10	99228089	99228588	chr10	98804968	98805467	Gm34574|chr10:98804968-98805467	0.354159808300861	.	.
chr10	99228089	99228588	chr10	98930014	98930513	Gm34574|chr10:98930014-98930513	0.476541566837879	.	.
chr10	99228089	99228588	chr10	99084839	99085338	Gm34574|chr10:99084839-99085338	0.399400343037861	.	.
chr10	100487126	100487625	chr10	100642865	100643364	Cep290|chr10:100642865-100643364	0.387162007531296	.	.
chr10	100487126	100487625	chr10	100642865	100643364	Tmtc3|chr10:100642865-100643364	0.387162007531296	.	.
chr10	101681454	101681953	chr10	101373822	101374321	Mgat4c|chr10:101373822-101374321	0.494159755293761	.	.
chr10	102490096	102490595	chr10	102594223	102594722	Nts|chr10:102594223-102594722	0.485383987686451	.	.
chr10	106470005	106470504	chr10	106468917	106469416	Ppfia2|chr10:106468917-106469416	0.556515313216577	.	.
chr10	108161813	108162312	chr10	108300756	108301255	Ppp1r12a|chr10:108300756-108301255	0.390695112804718	.	.
chr10	108161813	108162312	chr10	108454627	108455126	Ppp1r12a|chr10:108454627-108455126	0.485826036804903	.	.
chr10	108331797	108332296	chr10	108697154	108697653	Pawr|chr10:108697154-108697653	0.459070252484538	.	.
chr10	109011413	109011912	chr10	109105751	109106250	Syt1|chr10:109105751-109106250	0.452256034066466	.	.
chr10	109011413	109011912	chr10	109314431	109314930	Syt1|chr10:109314431-109314930	0.409952033345599	.	.
chr10	109011413	109011912	chr10	109383595	109384094	Syt1|chr10:109383595-109384094	0.466734844894934	.	.
chr10	110455601	110456100	chr10	110386737	110387236	Nav3|chr10:110386737-110387236	0.370079101337703	.	.
chr10	110455601	110456100	chr10	110440339	110440838	Nav3|chr10:110440339-110440838	0.748826739568764	.	.
chr10	110455601	110456100	chr10	110733303	110733802	Nav3|chr10:110733303-110733802	0.420852224214782	.	.
chr10	110456117	110456616	chr10	110440339	110440838	Nav3|chr10:110440339-110440838	0.612754536221713	.	.
chr10	110456117	110456616	chr10	110733303	110733802	Nav3|chr10:110733303-110733802	0.451037204342024	.	.
chr10	111506260	111506759	chr10	111280183	111280682	Phlda1|chr10:111280183-111280682	0.602963175090574	.	.
chr10	111506260	111506759	chr10	111308744	111309243	Phlda1|chr10:111308744-111309243	0.481728407462303	.	.
chr10	111506260	111506759	chr10	111309272	111309771	Phlda1|chr10:111309272-111309771	0.420448593756959	.	.
chr10	111506260	111506759	chr10	111314955	111315454	Phlda1|chr10:111314955-111315454	0.359565691292337	.	.
chr10	111506260	111506759	chr10	111784326	111784825	Phlda1|chr10:111784326-111784825	0.617187092043108	.	.
chr10	111506260	111506759	chr10	111882436	111882935	Phlda1|chr10:111882436-111882935	0.560105758196957	.	.
chr10	111972408	111972907	chr10	111957677	111958176	Krr1|chr10:111957677-111958176	0.359223930658158	.	.
chr10	115362040	115362539	chr10	115013459	115013958	Tmem19|chr10:115013459-115013958	0.365519869592364	.	.
chr10	116018133	116018632	chr10	116427938	116428437	Ptprr|chr10:116427938-116428437	0.400503766250328	.	.
chr10	116473410	116473909	chr10	116448756	116449255	Kcnmb4|chr10:116448756-116449255	0.497331496032467	.	.
chr10	116473410	116473909	chr10	116448756	116449255	Kcnmb4os2|chr10:116448756-116449255	0.497331496032467	.	.
chr10	116473410	116473909	chr10	116470487	116470986	Kcnmb4|chr10:116470487-116470986	0.407981167148778	.	.
chr10	116473410	116473909	chr10	116470487	116470986	Kcnmb4os2|chr10:116470487-116470986	0.407981167148778	.	.
chr10	116580969	116581468	chr10	116403598	116404097	Cnot2|chr10:116403598-116404097	0.370860337671533	.	.
chr10	116580969	116581468	chr10	116788389	116788888	Cnot2|chr10:116788389-116788888	0.356867576260295	.	.
chr10	116581609	116582108	chr10	116371331	116371830	Cnot2|chr10:116371331-116371830	0.656489512514742	.	.
chr10	116581609	116582108	chr10	116653392	116653891	Cnot2|chr10:116653392-116653891	0.548724732992599	.	.
chr10	116581609	116582108	chr10	116740098	116740597	Cnot2|chr10:116740098-116740597	0.64933454420754	.	.
chr10	117045665	117046164	chr10	116789001	116789500	Lrrc10|chr10:116789001-116789500	0.478775941507144	.	.
chr10	117045665	117046164	chr10	116810681	116811180	Lrrc10|chr10:116810681-116811180	0.516986086461767	.	.
chr10	117045665	117046164	chr10	117417892	117418391	Lrrc10|chr10:117417892-117418391	0.563239351976544	.	.
chr10	117148327	117148826	chr10	116848645	116849144	Frs2|chr10:116848645-116849144	0.372228787189831	.	.
chr10	117148327	117148826	chr10	116871165	116871664	Frs2|chr10:116871165-116871664	0.37999045375012	.	.
chr10	117148327	117148826	chr10	117013904	117014403	Frs2|chr10:117013904-117014403	0.404584057423401	.	.
chr10	117148327	117148826	chr10	117417892	117418391	Frs2|chr10:117417892-117418391	0.645948009771709	.	.
chr10	117223978	117224477	chr10	116789001	116789500	Gm48772|chr10:116789001-116789500	0.402511595311416	.	.
chr10	117223978	117224477	chr10	116789001	116789500	Yeats4|chr10:116789001-116789500	0.402511595311416	.	.
chr10	117746155	117746654	chr10	117478060	117478559	Slc35e3|chr10:117478060-117478559	0.650550978861122	.	.
chr10	117792609	117793108	chr10	117675641	117676140	Nup107|chr10:117675641-117676140	0.36800746109797	.	.
chr10	117845812	117846311	chr10	118034417	118034916	Rap1b|chr10:118034417-118034916	0.496289299226866	.	.
chr10	117845812	117846311	chr10	118103082	118103581	Rap1b|chr10:118103082-118103581	0.493645705550436	.	.
chr10	119239821	119240320	chr10	118899300	118899799	Cand1|chr10:118899300-118899799	0.611004937908355	.	.
chr10	119239821	119240320	chr10	118899829	118900328	Cand1|chr10:118899829-118900328	0.612084471352955	.	.
chr10	119239821	119240320	chr10	119026152	119026651	Cand1|chr10:119026152-119026651	0.432442909538161	.	.
chr10	119239821	119240320	chr10	119183695	119184194	Cand1|chr10:119183695-119184194	0.660210067519402	.	.
chr10	119239821	119240320	chr10	119198437	119198936	Cand1|chr10:119198437-119198936	0.472063098245885	.	.
chr10	119240331	119240830	chr10	118758643	118759142	Cand1|chr10:118758643-118759142	0.364670043612883	.	.
chr10	119240331	119240830	chr10	118899300	118899799	Cand1|chr10:118899300-118899799	0.548206692303461	.	.
chr10	119240331	119240830	chr10	118899829	118900328	Cand1|chr10:118899829-118900328	0.571228710548983	.	.
chr10	119240331	119240830	chr10	119183695	119184194	Cand1|chr10:119183695-119184194	0.410601579795674	.	.
chr10	119240331	119240830	chr10	119198437	119198936	Cand1|chr10:119198437-119198936	0.531605689958434	.	.
chr10	120112717	120113216	chr10	120208568	120209067	Helb|chr10:120208568-120209067	0.366430668747305	.	.
chr10	120202065	120202564	chr10	119951470	119951969	Irak3|chr10:119951470-119951969	0.535474564372919	.	.
chr10	120202065	120202564	chr10	119951470	119951969	Tmbim4|chr10:119951470-119951969	0.535474564372919	.	.
chr10	120202065	120202564	chr10	120372276	120372775	Irak3|chr10:120372276-120372775	0.615539615455476	.	.
chr10	120202065	120202564	chr10	120372276	120372775	Tmbim4|chr10:120372276-120372775	0.615539615455476	.	.
chr10	120227259	120227758	chr10	120165358	120165857	Llph|chr10:120165358-120165857	0.430627893789597	.	.
chr10	121364796	121365295	chr10	121280872	121281371	Gns|chr10:121280872-121281371	0.534306221832738	.	.
chr10	121364796	121365295	chr10	121345176	121345675	Gns|chr10:121345176-121345675	0.532406242262951	.	.
chr10	121505183	121505682	chr10	121653124	121653623	Gm46204|chr10:121653124-121653623	0.394148489236678	.	.
chr10	121505183	121505682	chr10	121689599	121690098	Gm46204|chr10:121689599-121690098	0.564788504373248	.	.
chr10	121586575	121587074	chr10	121342616	121343115	Tbk1|chr10:121342616-121343115	0.424161336900019	.	.
chr10	121586575	121587074	chr10	121516124	121516623	Tbk1|chr10:121516124-121516623	0.520804164719289	.	.
chr10	121586575	121587074	chr10	121701225	121701724	Tbk1|chr10:121701225-121701724	0.610099984916752	.	.
chr10	121625755	121626254	chr10	121701225	121701724	Xpot|chr10:121701225-121701724	0.439138466100691	.	.
chr10	121626329	121626828	chr10	121280872	121281371	Xpot|chr10:121280872-121281371	0.420682670998252	.	.
chr10	121626329	121626828	chr10	121956448	121956947	Xpot|chr10:121956448-121956947	0.459273441513473	.	.
chr10	121739673	121740172	chr10	121516124	121516623	BC048403|chr10:121516124-121516623	0.377760028006967	.	.
chr10	122678469	122678968	chr10	122680271	122680770	Ppm1h|chr10:122680271-122680770	0.355894272250571	.	.
chr10	122678469	122678968	chr10	122717974	122718473	Ppm1h|chr10:122717974-122718473	0.413979174596969	.	.
chr10	122678469	122678968	chr10	122724774	122725273	Ppm1h|chr10:122724774-122725273	0.476586192360026	.	.
chr10	122678469	122678968	chr10	122912212	122912711	Ppm1h|chr10:122912212-122912711	0.4760169067843	.	.
chr10	122678469	122678968	chr10	122985315	122985814	Ppm1h|chr10:122985315-122985814	0.505479857183229	.	.
chr10	122679190	122679689	chr10	122741166	122741665	Ppm1h|chr10:122741166-122741665	0.403464809408579	.	.
chr10	122679190	122679689	chr10	122808085	122808584	Ppm1h|chr10:122808085-122808584	0.516383639695174	.	.
chr10	122679190	122679689	chr10	122918486	122918985	Ppm1h|chr10:122918486-122918985	0.45204949830192	.	.
chr10	123076214	123076713	chr10	122857195	122857694	Mon2|chr10:122857195-122857694	0.526346597640666	.	.
chr10	123076214	123076713	chr10	122931266	122931765	Mon2|chr10:122931266-122931765	0.62142048785279	.	.
chr10	123076214	123076713	chr10	122989955	122990454	Mon2|chr10:122989955-122990454	0.607468455948659	.	.
chr10	123196699	123197198	chr10	122851790	122852289	Gm4129|chr10:122851790-122852289	0.518052510303836	.	.
chr10	123196699	123197198	chr10	122851790	122852289	Usp15|chr10:122851790-122852289	0.518052510303836	.	.
chr10	123196699	123197198	chr10	122918486	122918985	Gm4129|chr10:122918486-122918985	0.362390428749348	.	.
chr10	123196699	123197198	chr10	122918486	122918985	Usp15|chr10:122918486-122918985	0.362390428749348	.	.
chr10	123196699	123197198	chr10	122985918	122986417	Gm4129|chr10:122985918-122986417	0.430711359659842	.	.
chr10	123196699	123197198	chr10	122985918	122986417	Usp15|chr10:122985918-122986417	0.430711359659842	.	.
chr10	123264675	123265174	chr10	123005123	123005622	Tafa2|chr10:123005123-123005622	0.539260821715724	.	.
chr10	123264675	123265174	chr10	123572265	123572764	Tafa2|chr10:123572265-123572764	0.491690180262158	.	.
chr10	126901130	126901629	chr10	126869603	126870102	Atp23|chr10:126869603-126870102	0.565408101836237	.	.
chr10	126901130	126901629	chr10	126869603	126870102	Atp23|chr10:126869603-126870102	0.565408101836238	.	.
chr10	126901130	126901629	chr10	127077983	127078482	Atp23|chr10:127077983-127078482	0.426821100724431	.	.
chr10	126978303	126978802	chr10	126905735	126906234	Ctdsp2|chr10:126905735-126906234	0.397881423256982	.	.
chr10	127030601	127031100	chr10	126928205	126928704	Tsfm|chr10:126928205-126928704	0.402743834082253	.	.
chr10	127030601	127031100	chr10	126931348	126931847	Tsfm|chr10:126931348-126931847	0.421851796740181	.	.
chr10	127030601	127031100	chr10	126935689	126936188	Tsfm|chr10:126935689-126936188	0.584782935985456	.	.
chr10	127030601	127031100	chr10	127420583	127421082	Tsfm|chr10:127420583-127421082	0.405751461166509	.	.
chr10	127041685	127042184	chr10	127338808	127339307	Eef1akmt3|chr10:127338808-127339307	0.512487621861309	.	.
chr10	127041685	127042184	chr10	127338808	127339307	Mettl1|chr10:127338808-127339307	0.512487621861309	.	.
chr10	127060121	127060620	chr10	126931348	126931847	March9|chr10:126931348-126931847	0.412577735527401	.	.
chr10	127060121	127060620	chr10	127078611	127079110	March9|chr10:127078611-127079110	0.42345133825817	.	.
chr10	127063299	127063798	chr10	126815601	126816100	Cdk4|chr10:126815601-126816100	0.670670946394976	.	.
chr10	127063299	127063798	chr10	126919031	126919530	Cdk4|chr10:126919031-126919530	0.554819918456977	.	.
chr10	127063299	127063798	chr10	126928205	126928704	Cdk4|chr10:126928205-126928704	0.44015814584121	.	.
chr10	127063299	127063798	chr10	126935689	126936188	Cdk4|chr10:126935689-126936188	0.575243542623729	.	.
chr10	127069579	127070078	chr10	126815601	126816100	A730063M14Rik|chr10:126815601-126816100	0.490964054550313	.	.
chr10	127069579	127070078	chr10	126815601	126816100	Tspan31|chr10:126815601-126816100	0.490964054550313	.	.
chr10	127121077	127121576	chr10	127338808	127339307	Os9|chr10:127338808-127339307	0.599292594658468	.	.
chr10	127164869	127165368	chr10	127170930	127171429	B4galnt1|chr10:127170930-127171429	0.58435014510398	.	.
chr10	127164869	127165368	chr10	127188571	127189070	B4galnt1|chr10:127188571-127189070	0.351949764369504	.	.
chr10	127195497	127195996	chr10	126928205	126928704	Dtx3|chr10:126928205-126928704	0.488426620319931	.	.
chr10	127195497	127195996	chr10	126928205	126928704	F420014N23Rik|chr10:126928205-126928704	0.488426620319931	.	.
chr10	127195497	127195996	chr10	126935689	126936188	Dtx3|chr10:126935689-126936188	0.500110078069385	.	.
chr10	127195497	127195996	chr10	126935689	126936188	F420014N23Rik|chr10:126935689-126936188	0.500110078069385	.	.
chr10	127211362	127211861	chr10	127078611	127079110	Pip4k2c|chr10:127078611-127079110	0.425306725047305	.	.
chr10	127211362	127211861	chr10	127188571	127189070	Pip4k2c|chr10:127188571-127189070	0.472677963840632	.	.
chr10	127211362	127211861	chr10	127421286	127421785	Pip4k2c|chr10:127421286-127421785	0.488012022673792	.	.
chr10	127262910	127263409	chr10	127420583	127421082	Kif5a|chr10:127420583-127421082	0.590060189791038	.	.
chr10	127262910	127263409	chr10	127512720	127513219	Kif5a|chr10:127512720-127513219	0.483228112228138	.	.
chr10	127288240	127288739	chr10	127662075	127662574	Gm20492|chr10:127662075-127662574	0.398000800119938	.	.
chr10	127288240	127288739	chr10	127662075	127662574	Mbd6|chr10:127662075-127662574	0.398000800119938	.	.
chr10	127288891	127289390	chr10	127170930	127171429	Gm20492|chr10:127170930-127171429	0.438304084933785	.	.
chr10	127288891	127289390	chr10	127170930	127171429	Gm20492|chr10:127170930-127171429	0.438304084933786	.	.
chr10	127288891	127289390	chr10	127170930	127171429	Mbd6|chr10:127170930-127171429	0.438304084933785	.	.
chr10	127288891	127289390	chr10	127170930	127171429	Mbd6|chr10:127170930-127171429	0.438304084933786	.	.
chr10	127288891	127289390	chr10	127188571	127189070	Gm20492|chr10:127188571-127189070	0.60271696360573	.	.
chr10	127288891	127289390	chr10	127188571	127189070	Mbd6|chr10:127188571-127189070	0.60271696360573	.	.
chr10	127311513	127312012	chr10	127170930	127171429	Mars|chr10:127170930-127171429	0.448178032677345	.	.
chr10	127354515	127355014	chr10	127511500	127511999	Inhbe|chr10:127511500-127511999	0.352640481786746	.	.
chr10	127354515	127355014	chr10	127512720	127513219	Inhbe|chr10:127512720-127513219	0.540229240970273	.	.
chr10	127354515	127355014	chr10	127728325	127728824	Inhbe|chr10:127728325-127728824	0.518406418486404	.	.
chr10	127621484	127621983	chr10	127674755	127675254	Lrp1|chr10:127674755-127675254	0.576681328522578	.	.
chr10	128337438	128337937	chr10	128096604	128097103	Cs|chr10:128096604-128097103	0.457206147098086	.	.
chr10	128337438	128337937	chr10	128536166	128536665	Cs|chr10:128536166-128536665	0.548071460128623	.	.
chr10	128337438	128337937	chr10	128689094	128689593	Cs|chr10:128689094-128689593	0.676516458275507	.	.
chr10	128458309	128458808	chr10	128096604	128097103	Smarcc2|chr10:128096604-128097103	0.407037776700409	.	.
chr10	128458309	128458808	chr10	128536166	128536665	Smarcc2|chr10:128536166-128536665	0.539327083787273	.	.
chr10	128458309	128458808	chr10	128689094	128689593	Smarcc2|chr10:128689094-128689593	0.390457767281557	.	.
chr10	128498636	128499135	chr10	128096604	128097103	Myl6b|chr10:128096604-128097103	0.535036164176775	.	.
chr10	128498636	128499135	chr10	128536166	128536665	Myl6b|chr10:128536166-128536665	0.426907814227031	.	.
chr10	128565862	128566361	chr10	128409597	128410096	Pa2g4|chr10:128409597-128410096	0.501909911824431	.	.
chr10	128565862	128566361	chr10	128409597	128410096	Pa2g4|chr10:128409597-128410096	0.501909911824432	.	.
chr10	128565862	128566361	chr10	128913212	128913711	Pa2g4|chr10:128913212-128913711	0.406215413593515	.	.
chr10	128626582	128627081	chr10	128689094	128689593	Rps26|chr10:128689094-128689593	0.668883001809697	.	.
chr10	128668336	128668835	chr10	128536166	128536665	Ikzf4|chr10:128536166-128536665	0.360015757991619	.	.
chr10	128669128	128669627	chr10	128409597	128410096	Ikzf4|chr10:128409597-128410096	0.37215012463182	.	.
chr10	128669128	128669627	chr10	128805195	128805694	Ikzf4|chr10:128805195-128805694	0.352445324860549	.	.
chr10	128669128	128669627	chr10	128913212	128913711	Ikzf4|chr10:128913212-128913711	0.395284947880739	.	.
chr10	128695638	128696137	chr10	128409597	128410096	Rab5b|chr10:128409597-128410096	0.465496755049391	.	.
chr10	128695638	128696137	chr10	128805195	128805694	Rab5b|chr10:128805195-128805694	0.488107136872448	.	.
chr10	128695638	128696137	chr10	128913212	128913711	Rab5b|chr10:128913212-128913711	0.55467027954193	.	.
chr10	128748233	128748732	chr10	128913212	128913711	Pym1|chr10:128913212-128913711	0.409094747372363	.	.
chr11	3202390	3202889	chr11	3289935	3290434	Eif4enif1|chr11:3289935-3290434	0.441816503037653	.	.
chr11	3289366	3289865	chr11	3123799	3124298	Patz1|chr11:3123799-3124298	0.450033690687997	.	.
chr11	3289366	3289865	chr11	3332133	3332632	Patz1|chr11:3332133-3332632	0.421183179479078	.	.
chr11	3408986	3409485	chr11	3741255	3741754	Limk2|chr11:3741255-3741754	0.595192677891116	.	.
chr11	3452086	3452585	chr11	3332133	3332632	8430429K09Rik|chr11:3332133-3332632	0.460993956191842	.	.
chr11	3452086	3452585	chr11	3332133	3332632	Rnf185|chr11:3332133-3332632	0.460993956191842	.	.
chr11	3514597	3515096	chr11	3302821	3303320	Selenom|chr11:3302821-3303320	0.508274012208983	.	.
chr11	3514597	3515096	chr11	3855803	3856302	Selenom|chr11:3855803-3856302	0.470272892227439	.	.
chr11	3514597	3515096	chr11	3879795	3880294	Selenom|chr11:3879795-3880294	0.37898724761694	.	.
chr11	3648877	3649376	chr11	3332133	3332632	Morc2a|chr11:3332133-3332632	0.625511253764482	.	.
chr11	3648877	3649376	chr11	3332133	3332632	Tug1|chr11:3332133-3332632	0.625511253764482	.	.
chr11	3648877	3649376	chr11	3371193	3371692	Morc2a|chr11:3371193-3371692	0.354223230312613	.	.
chr11	3648877	3649376	chr11	3371193	3371692	Tug1|chr11:3371193-3371692	0.354223230312613	.	.
chr11	3648877	3649376	chr11	3832537	3833036	Morc2a|chr11:3832537-3833036	0.38622019998513	.	.
chr11	3648877	3649376	chr11	3832537	3833036	Tug1|chr11:3832537-3833036	0.38622019998513	.	.
chr11	3863689	3864188	chr11	3823375	3823874	Osbp2|chr11:3823375-3823874	0.578862677802586	.	.
chr11	3863689	3864188	chr11	3879795	3880294	Osbp2|chr11:3879795-3880294	0.420505088844629	.	.
chr11	3863689	3864188	chr11	4080180	4080679	Osbp2|chr11:4080180-4080679	0.643427158951657	.	.
chr11	3863689	3864188	chr11	4096446	4096945	Osbp2|chr11:4096446-4096945	0.715842346355198	.	.
chr11	3913534	3914033	chr11	3797581	3798080	Slc35e4|chr11:3797581-3798080	0.407358606037075	.	.
chr11	3913534	3914033	chr11	3832537	3833036	Slc35e4|chr11:3832537-3833036	0.397601492210854	.	.
chr11	3963478	3963977	chr11	3761927	3762426	Pes1|chr11:3761927-3762426	0.357998214032738	.	.
chr11	3963478	3963977	chr11	3823375	3823874	Pes1|chr11:3823375-3823874	0.388249656104989	.	.
chr11	4134899	4135398	chr11	3855803	3856302	Rnf215|chr11:3855803-3856302	0.471167520912066	.	.
chr11	4134899	4135398	chr11	4080180	4080679	Rnf215|chr11:4080180-4080679	0.362845268463152	.	.
chr11	4160019	4160518	chr11	3767982	3768481	Ccdc157|chr11:3767982-3768481	0.619945998201833	.	.
chr11	4160019	4160518	chr11	3767982	3768481	Sf3a1|chr11:3767982-3768481	0.619945998201833	.	.
chr11	4160019	4160518	chr11	3823375	3823874	Ccdc157|chr11:3823375-3823874	0.3643194107796	.	.
chr11	4160019	4160518	chr11	3823375	3823874	Sf3a1|chr11:3823375-3823874	0.3643194107796	.	.
chr11	4160019	4160518	chr11	3853391	3853890	Ccdc157|chr11:3853391-3853890	0.520335766620865	.	.
chr11	4160019	4160518	chr11	3853391	3853890	Sf3a1|chr11:3853391-3853890	0.520335766620865	.	.
chr11	4160019	4160518	chr11	4096446	4096945	Ccdc157|chr11:4096446-4096945	0.539080991271396	.	.
chr11	4160019	4160518	chr11	4096446	4096945	Sf3a1|chr11:4096446-4096945	0.539080991271396	.	.
chr11	4186479	4186978	chr11	3797581	3798080	Tbc1d10a|chr11:3797581-3798080	0.494342715681281	.	.
chr11	4186479	4186978	chr11	3832537	3833036	Tbc1d10a|chr11:3832537-3833036	0.564346976891439	.	.
chr11	4186479	4186978	chr11	3879795	3880294	Tbc1d10a|chr11:3879795-3880294	0.647930025708538	.	.
chr11	4186479	4186978	chr11	4080180	4080679	Tbc1d10a|chr11:4080180-4080679	0.4076929644185	.	.
chr11	4873773	4874272	chr11	5114826	5115325	Nipsnap1|chr11:5114826-5115325	0.421392332440454	.	.
chr11	4947019	4947518	chr11	5165498	5165997	Nefh|chr11:5165498-5165997	0.408108529724126	.	.
chr11	5098570	5099069	chr11	5035369	5035868	Ewsr1|chr11:5035369-5035868	0.659115795354701	.	.
chr11	5098570	5099069	chr11	5035369	5035868	Rhbdd3|chr11:5035369-5035868	0.659115795354701	.	.
chr11	5098570	5099069	chr11	5052403	5052902	Ewsr1|chr11:5052403-5052902	0.632655864014078	.	.
chr11	5098570	5099069	chr11	5052403	5052902	Rhbdd3|chr11:5052403-5052902	0.632655864014078	.	.
chr11	5098570	5099069	chr11	5114826	5115325	Ewsr1|chr11:5114826-5115325	0.416194805121064	.	.
chr11	5098570	5099069	chr11	5114826	5115325	Rhbdd3|chr11:5114826-5115325	0.416194805121064	.	.
chr11	5261501	5262000	chr11	5035369	5035868	Kremen1|chr11:5035369-5035868	0.614153975331317	.	.
chr11	5261501	5262000	chr11	5052403	5052902	Kremen1|chr11:5052403-5052902	0.515350152747263	.	.
chr11	5261501	5262000	chr11	5114826	5115325	Kremen1|chr11:5114826-5115325	0.403862407983508	.	.
chr11	5261501	5262000	chr11	5740921	5741420	Kremen1|chr11:5740921-5741420	0.416598880454345	.	.
chr11	5444680	5445179	chr11	5035369	5035868	Znrf3|chr11:5035369-5035868	0.443981331135221	.	.
chr11	5444680	5445179	chr11	5273511	5274010	Znrf3|chr11:5273511-5274010	0.506434514809818	.	.
chr11	5444680	5445179	chr11	5273511	5274010	Znrf3|chr11:5273511-5274010	0.506434514809819	.	.
[truncated: 14,562 more rows]
