# Supplementary material for: Single-cell analysis of chromatin accessibility in the adult mouse brain
Source: Nature. 2023 Dec 13;624(7991):378–89. doi: 10.1038/s41586-023-06824-9 (PMC10719105; doi:10.1038/s41586-023-06824-9)
Supplement: Supplementary file 3 — Supplementary Tables 1–25 and their legends. [file 41586_2023_6824_MOESM3_ESM.zip › 2023-03-05453B-s3/SI Tables/SI Table 13 Summary of all the gene-cCRE correlations/sa2subclass.NP_SUB_Glut.pdc.bedpe]

chr1	4785497	4785996	chr1	5170387	5170886	Mrpl15|chr1:5170387-5170886	0.305926212481627	.	.
chr1	4857480	4857979	chr1	4925670	4926169	Tcea1|chr1:4925670-4926169	0.152989582394228	.	.
chr1	9298975	9299474	chr1	9298270	9298769	Sntg1|chr1:9298270-9298769	0.169171491873252	.	.
chr1	9298975	9299474	chr1	9645672	9646171	Sntg1|chr1:9645672-9646171	0.233443159203596	.	.
chr1	9299496	9299995	chr1	9172288	9172787	Sntg1|chr1:9172288-9172787	0.16515722730422	.	.
chr1	9299496	9299995	chr1	9298270	9298769	Sntg1|chr1:9298270-9298769	0.243304197945662	.	.
chr1	9299496	9299995	chr1	9645672	9646171	Sntg1|chr1:9645672-9646171	0.180094408654204	.	.
chr1	9630048	9630547	chr1	9298270	9298769	2610203C22Rik|chr1:9298270-9298769	0.159698618050293	.	.
chr1	9630048	9630547	chr1	9541113	9541612	2610203C22Rik|chr1:9541113-9541612	0.320152749166936	.	.
chr1	9630048	9630547	chr1	9573148	9573647	2610203C22Rik|chr1:9573148-9573647	0.208954947578865	.	.
chr1	9630048	9630547	chr1	9645672	9646171	2610203C22Rik|chr1:9645672-9646171	0.468559452105792	.	.
chr1	9630048	9630547	chr1	9823372	9823871	2610203C22Rik|chr1:9823372-9823871	0.317493361784326	.	.
chr1	9798078	9798577	chr1	9645672	9646171	Sgk3|chr1:9645672-9646171	0.306812687385167	.	.
chr1	9798078	9798577	chr1	9772700	9773199	Sgk3|chr1:9772700-9773199	0.265906061139389	.	.
chr1	9798078	9798577	chr1	9823372	9823871	Sgk3|chr1:9823372-9823871	0.165562264010998	.	.
chr1	9908384	9908883	chr1	9541113	9541612	Mcmdc2|chr1:9541113-9541612	0.169586645162127	.	.
chr1	9943920	9944419	chr1	9848033	9848532	Snhg6|chr1:9848033-9848532	0.208523083061762	.	.
chr1	10037697	10038196	chr1	10089475	10089974	Cops5|chr1:10089475-10089974	0.200554836929857	.	.
chr1	10037697	10038196	chr1	10089475	10089974	Cspp1|chr1:10089475-10089974	0.200554836929857	.	.
chr1	10037697	10038196	chr1	10127332	10127831	Cops5|chr1:10127332-10127831	0.157992173426996	.	.
chr1	10037697	10038196	chr1	10127332	10127831	Cspp1|chr1:10127332-10127831	0.157992173426996	.	.
chr1	10037697	10038196	chr1	10142273	10142772	Cops5|chr1:10142273-10142772	0.270427370925919	.	.
chr1	10037697	10038196	chr1	10142273	10142772	Cspp1|chr1:10142273-10142772	0.270427370925919	.	.
chr1	10232855	10233354	chr1	10039501	10040000	Arfgef1|chr1:10039501-10040000	0.151645641687293	.	.
chr1	10719713	10720212	chr1	10573141	10573640	Cpa6|chr1:10573141-10573640	0.268839801635286	.	.
chr1	10719713	10720212	chr1	10596332	10596831	Cpa6|chr1:10596332-10596831	0.62054222403142	.	.
chr1	10719713	10720212	chr1	10759501	10760000	Cpa6|chr1:10759501-10760000	0.155749128835081	.	.
chr1	10993243	10993742	chr1	11216473	11216972	Prex2|chr1:11216473-11216972	0.323477409867083	.	.
chr1	10993772	10994271	chr1	10699983	10700482	Prex2|chr1:10699983-10700482	0.134269533817961	.	.
chr1	10993772	10994271	chr1	10759501	10760000	Prex2|chr1:10759501-10760000	0.301852394384134	.	.
chr1	11413910	11414409	chr1	11216473	11216972	A830018L16Rik|chr1:11216473-11216972	0.175519228645022	.	.
chr1	11413910	11414409	chr1	11458356	11458855	A830018L16Rik|chr1:11458356-11458855	0.136264591348661	.	.
chr1	12692874	12693373	chr1	12282380	12282879	Sulf1|chr1:12282380-12282879	0.277482493773098	.	.
chr1	12692874	12693373	chr1	12452874	12453373	Sulf1|chr1:12452874-12453373	0.377583559981672	.	.
chr1	12692874	12693373	chr1	12620316	12620815	Sulf1|chr1:12620316-12620815	0.321796297097166	.	.
chr1	13373516	13374015	chr1	13500447	13500946	Ncoa2|chr1:13500447-13500946	0.14086425451262	.	.
chr1	13589563	13590062	chr1	13372290	13372789	Tram1|chr1:13372290-13372789	0.193367451902323	.	.
chr1	13659706	13660205	chr1	13682912	13683411	Lactb2|chr1:13682912-13683411	0.215481693424057	.	.
chr1	14309549	14310048	chr1	14201793	14202292	Eya1|chr1:14201793-14202292	0.163010002873734	.	.
chr1	14309549	14310048	chr1	14513458	14513957	Eya1|chr1:14513458-14513957	0.179369378353042	.	.
chr1	14309549	14310048	chr1	14728986	14729485	Eya1|chr1:14728986-14729485	0.272343426146167	.	.
chr1	16104453	16104952	chr1	16256177	16256676	Rpl7|chr1:16256177-16256676	0.135927566444626	.	.
chr1	16104453	16104952	chr1	16258349	16258848	Rpl7|chr1:16258349-16258848	0.171988853046873	.	.
chr1	16104453	16104952	chr1	16334705	16335204	Rpl7|chr1:16334705-16335204	0.1542226879667	.	.
chr1	16104453	16104952	chr1	16408282	16408781	Rpl7|chr1:16408282-16408781	0.13597482987339	.	.
chr1	16104999	16105498	chr1	15850704	15851203	Rdh10|chr1:15850704-15851203	0.224891030944327	.	.
chr1	16104999	16105498	chr1	15850704	15851203	Rpl7|chr1:15850704-15851203	0.224891030944327	.	.
chr1	16105563	16106062	chr1	15850704	15851203	Rdh10|chr1:15850704-15851203	0.16686640093683	.	.
chr1	16105563	16106062	chr1	16256177	16256676	Rdh10|chr1:16256177-16256676	0.160493754101553	.	.
chr1	16105563	16106062	chr1	16258349	16258848	Rdh10|chr1:16258349-16258848	0.141301105676368	.	.
chr1	16105563	16106062	chr1	16334705	16335204	Rdh10|chr1:16334705-16335204	0.186866124970198	.	.
chr1	16105563	16106062	chr1	16433354	16433853	Rdh10|chr1:16433354-16433853	0.303373966954201	.	.
chr1	16519761	16520260	chr1	16759351	16759850	Stau2|chr1:16759351-16759850	0.142920467223312	.	.
chr1	16656744	16657243	chr1	16636459	16636958	D030040B21Rik|chr1:16636459-16636958	0.347113443912295	.	.
chr1	16656744	16657243	chr1	16636459	16636958	Eloc|chr1:16636459-16636958	0.347113443912295	.	.
chr1	16656744	16657243	chr1	16714089	16714588	D030040B21Rik|chr1:16714089-16714588	0.131714102381816	.	.
chr1	16656744	16657243	chr1	16714089	16714588	Eloc|chr1:16714089-16714588	0.131714102381816	.	.
chr1	16664905	16665404	chr1	16636459	16636958	Tmem70|chr1:16636459-16636958	0.246891227732011	.	.
chr1	16688506	16689005	chr1	16809716	16810215	Ly96|chr1:16809716-16810215	0.202536777292609	.	.
chr1	17097665	17098164	chr1	16916592	16917091	Jph1|chr1:16916592-16917091	0.172493323199425	.	.
chr1	17098192	17098691	chr1	16809716	16810215	Jph1|chr1:16809716-16810215	0.157059353459316	.	.
chr1	17098192	17098691	chr1	16916592	16917091	Jph1|chr1:16916592-16917091	0.247943769330241	.	.
chr1	17098192	17098691	chr1	17043302	17043801	Jph1|chr1:17043302-17043801	0.156717815519768	.	.
chr1	17145142	17145641	chr1	17123369	17123868	Gdap1|chr1:17123369-17123868	0.133006220459574	.	.
chr1	17145142	17145641	chr1	17304567	17305066	Gdap1|chr1:17304567-17305066	0.124793059018998	.	.
chr1	17727608	17728107	chr1	17304567	17305066	Crispld1|chr1:17304567-17305066	0.143414410075481	.	.
chr1	17727608	17728107	chr1	17304567	17305066	Gm16070|chr1:17304567-17305066	0.143414410075481	.	.
chr1	18057998	18058497	chr1	18353113	18353612	Gm28756|chr1:18353113-18353612	0.214525752858356	.	.
chr1	20820187	20820686	chr1	20612697	20613196	Mcm3|chr1:20612697-20613196	0.19844625456766	.	.
chr1	20820187	20820686	chr1	20786199	20786698	Mcm3|chr1:20786199-20786698	0.283210229986607	.	.
chr1	20890311	20890810	chr1	20612697	20613196	6720483E21Rik|chr1:20612697-20613196	0.365603190018387	.	.
chr1	20890311	20890810	chr1	20612697	20613196	Paqr8|chr1:20612697-20613196	0.365603190018387	.	.
chr1	20890311	20890810	chr1	20749071	20749570	6720483E21Rik|chr1:20749071-20749570	0.127937787800984	.	.
chr1	20890311	20890810	chr1	20749071	20749570	Paqr8|chr1:20749071-20749570	0.127937787800984	.	.
chr1	20890311	20890810	chr1	20786199	20786698	6720483E21Rik|chr1:20786199-20786698	0.150742472952256	.	.
chr1	20890311	20890810	chr1	20786199	20786698	Paqr8|chr1:20786199-20786698	0.150742472952256	.	.
chr1	20890311	20890810	chr1	21166203	21166702	6720483E21Rik|chr1:21166203-21166702	0.206692629687466	.	.
chr1	20890311	20890810	chr1	21166203	21166702	Paqr8|chr1:21166203-21166702	0.206692629687466	.	.
chr1	20890857	20891356	chr1	20612697	20613196	6720483E21Rik|chr1:20612697-20613196	0.368965240520099	.	.
chr1	20890857	20891356	chr1	20612697	20613196	Paqr8|chr1:20612697-20613196	0.368965240520099	.	.
chr1	20890857	20891356	chr1	20749071	20749570	6720483E21Rik|chr1:20749071-20749570	0.237956718130293	.	.
chr1	20890857	20891356	chr1	20749071	20749570	Paqr8|chr1:20749071-20749570	0.237956718130293	.	.
chr1	20890857	20891356	chr1	20786199	20786698	6720483E21Rik|chr1:20786199-20786698	0.155409596864654	.	.
chr1	20890857	20891356	chr1	20786199	20786698	Paqr8|chr1:20786199-20786698	0.155409596864654	.	.
chr1	20890857	20891356	chr1	20921118	20921617	6720483E21Rik|chr1:20921118-20921617	0.160705217992579	.	.
chr1	20890857	20891356	chr1	20921118	20921617	Paqr8|chr1:20921118-20921617	0.160705217992579	.	.
chr1	20890857	20891356	chr1	21166203	21166702	6720483E21Rik|chr1:21166203-21166702	0.311394451211834	.	.
chr1	20890857	20891356	chr1	21166203	21166702	Paqr8|chr1:21166203-21166702	0.311394451211834	.	.
chr1	20951400	20951899	chr1	20775171	20775670	Efhc1|chr1:20775171-20775670	0.128358760277932	.	.
chr1	21079134	21079633	chr1	20796981	20797480	Gm28287|chr1:20796981-20797480	0.18705991442421	.	.
chr1	21079134	21079633	chr1	20796981	20797480	Tram2|chr1:20796981-20797480	0.18705991442421	.	.
chr1	21079134	21079633	chr1	20938964	20939463	Gm28287|chr1:20938964-20939463	0.131016013186501	.	.
chr1	21079134	21079633	chr1	20938964	20939463	Tram2|chr1:20938964-20939463	0.131016013186501	.	.
chr1	21079134	21079633	chr1	21411526	21412025	Gm28287|chr1:21411526-21412025	0.312195281017	.	.
chr1	21079134	21079633	chr1	21411526	21412025	Tram2|chr1:21411526-21412025	0.312195281017	.	.
chr1	21218543	21219042	chr1	21166203	21166702	Tmem14a|chr1:21166203-21166702	0.127255417214265	.	.
chr1	21218543	21219042	chr1	21411526	21412025	Tmem14a|chr1:21411526-21412025	0.292040923722175	.	.
chr1	21271420	21271919	chr1	21461025	21461524	Gm28836|chr1:21461025-21461524	0.158090191666044	.	.
chr1	21961224	21961723	chr1	22245507	22246006	Kcnq5|chr1:22245507-22246006	0.243320514182566	.	.
chr1	22805771	22806270	chr1	23008010	23008509	Rims1|chr1:23008010-23008509	0.189387390233657	.	.
chr1	22805771	22806270	chr1	23008010	23008509	Rims1|chr1:23008010-23008509	0.189387390233658	.	.
chr1	23762292	23762791	chr1	23649998	23650497	B3gat2|chr1:23649998-23650497	0.150659111940131	.	.
chr1	23762292	23762791	chr1	23978178	23978677	B3gat2|chr1:23978178-23978677	0.345202089484206	.	.
chr1	23922128	23922627	chr1	23730755	23731254	Smap1|chr1:23730755-23731254	0.158213438542181	.	.
chr1	23922128	23922627	chr1	23731270	23731769	Smap1|chr1:23731270-23731769	0.155872100784452	.	.
chr1	23922128	23922627	chr1	23928303	23928802	Smap1|chr1:23928303-23928802	0.155291242994159	.	.
chr1	24005456	24005955	chr1	24223208	24223707	Sdhaf4|chr1:24223208-24223707	0.178126140026368	.	.
chr1	24005456	24005955	chr1	24225970	24226469	Sdhaf4|chr1:24225970-24226469	0.212711302006119	.	.
chr1	24005456	24005955	chr1	24226515	24227014	Sdhaf4|chr1:24226515-24227014	0.283539555784577	.	.
chr1	24005456	24005955	chr1	24249074	24249573	Sdhaf4|chr1:24249074-24249573	0.137625702012033	.	.
chr1	24099649	24100148	chr1	24122424	24122923	Fam135a|chr1:24122424-24122923	0.320939863142032	.	.
chr1	24099649	24100148	chr1	24171412	24171911	Fam135a|chr1:24171412-24171911	0.160917256036768	.	.
chr1	24099649	24100148	chr1	24223208	24223707	Fam135a|chr1:24223208-24223707	0.195999651706085	.	.
chr1	24099649	24100148	chr1	24225970	24226469	Fam135a|chr1:24225970-24226469	0.179506980450454	.	.
chr1	24100186	24100685	chr1	24122424	24122923	Fam135a|chr1:24122424-24122923	0.278192694026536	.	.
chr1	24100186	24100685	chr1	24134825	24135324	Fam135a|chr1:24134825-24135324	0.17067823304002	.	.
chr1	24100186	24100685	chr1	24302637	24303136	Fam135a|chr1:24302637-24303136	0.293114425868119	.	.
chr1	24100186	24100685	chr1	24378414	24378913	Fam135a|chr1:24378414-24378913	0.130348580667188	.	.
chr1	24678265	24678764	chr1	24378414	24378913	Lmbrd1|chr1:24378414-24378913	0.162696697367077	.	.
chr1	24678265	24678764	chr1	24611656	24612155	Lmbrd1|chr1:24611656-24612155	0.269849040978309	.	.
chr1	24678265	24678764	chr1	24613347	24613846	Lmbrd1|chr1:24613347-24613846	0.232339111968921	.	.
chr1	24678265	24678764	chr1	24614093	24614592	Lmbrd1|chr1:24614093-24614592	0.306564361962763	.	.
chr1	24678265	24678764	chr1	24614797	24615296	Lmbrd1|chr1:24614797-24615296	0.272749140373307	.	.
chr1	24678265	24678764	chr1	24615721	24616220	Lmbrd1|chr1:24615721-24616220	0.324774650205704	.	.
chr1	24678265	24678764	chr1	24729717	24730216	Lmbrd1|chr1:24729717-24730216	0.159646081296882	.	.
chr1	25829930	25830429	chr1	25877525	25878024	Adgrb3|chr1:25877525-25878024	0.35120195010308	.	.
chr1	30873430	30873929	chr1	31210103	31210602	Phf3|chr1:31210103-31210602	0.142794000241718	.	.
chr1	30949080	30949579	chr1	30701088	30701587	Ptp4a1|chr1:30701088-30701587	0.284293339277747	.	.
chr1	30949080	30949579	chr1	30740784	30741283	Ptp4a1|chr1:30740784-30741283	0.151548439274546	.	.
chr1	30949582	30950081	chr1	31153918	31154417	Ptp4a1|chr1:31153918-31154417	0.151312849536301	.	.
chr1	30949582	30950081	chr1	31210103	31210602	Ptp4a1|chr1:31210103-31210602	0.228202394712042	.	.
chr1	34439491	34439990	chr1	34602327	34602826	Ccdc115|chr1:34602327-34602826	0.137562803611275	.	.
chr1	34439491	34439990	chr1	34602327	34602826	Imp4|chr1:34602327-34602826	0.137562803611275	.	.
chr1	34439491	34439990	chr1	34745743	34746242	Ccdc115|chr1:34745743-34746242	0.143876005226074	.	.
chr1	34439491	34439990	chr1	34745743	34746242	Imp4|chr1:34745743-34746242	0.143876005226074	.	.
chr1	34459438	34459937	chr1	34409815	34410314	Ptpn18|chr1:34409815-34410314	0.156666922373063	.	.
chr1	34459438	34459937	chr1	34462689	34463188	Ptpn18|chr1:34462689-34463188	0.132976889643884	.	.
chr1	34459438	34459937	chr1	34738307	34738806	Ptpn18|chr1:34738307-34738806	0.165183430903935	.	.
chr1	34485782	34486281	chr1	34376200	34376699	4930568A12Rik|chr1:34376200-34376699	0.183718040128739	.	.
chr1	34485782	34486281	chr1	34462689	34463188	4930568A12Rik|chr1:34462689-34463188	0.229418741473645	.	.
chr1	34485782	34486281	chr1	34745743	34746242	4930568A12Rik|chr1:34745743-34746242	0.376322740956348	.	.
chr1	34579442	34579941	chr1	34462689	34463188	1700101I19Rik|chr1:34462689-34463188	0.245810767052513	.	.
chr1	34579442	34579941	chr1	34462689	34463188	Amer3|chr1:34462689-34463188	0.245810767052513	.	.
chr1	34579442	34579941	chr1	34738307	34738806	1700101I19Rik|chr1:34738307-34738806	0.230959594781176	.	.
chr1	34579442	34579941	chr1	34738307	34738806	Amer3|chr1:34738307-34738806	0.230959594781176	.	.
chr1	34579442	34579941	chr1	34745743	34746242	1700101I19Rik|chr1:34745743-34746242	0.419369212631276	.	.
chr1	34579442	34579941	chr1	34745743	34746242	Amer3|chr1:34745743-34746242	0.419369212631276	.	.
chr1	34579442	34579941	chr1	34750293	34750792	1700101I19Rik|chr1:34750293-34750792	0.369929011442319	.	.
chr1	34579442	34579941	chr1	34750293	34750792	Amer3|chr1:34750293-34750792	0.369929011442319	.	.
chr1	34801460	34801959	chr1	34745743	34746242	Arhgef4|chr1:34745743-34746242	0.182025239838355	.	.
chr1	34802224	34802723	chr1	34738307	34738806	Arhgef4|chr1:34738307-34738806	0.19005862879159	.	.
chr1	34802224	34802723	chr1	34745743	34746242	Arhgef4|chr1:34745743-34746242	0.127965510768442	.	.
chr1	34802224	34802723	chr1	34768535	34769034	Arhgef4|chr1:34768535-34769034	0.214301221311214	.	.
chr1	34802224	34802723	chr1	34891506	34892005	Arhgef4|chr1:34891506-34892005	0.182737447969369	.	.
chr1	34842804	34843303	chr1	34602327	34602826	Fam168b|chr1:34602327-34602826	0.252697546413006	.	.
chr1	34842804	34843303	chr1	34745743	34746242	Fam168b|chr1:34745743-34746242	0.270453301410517	.	.
chr1	34842804	34843303	chr1	34750293	34750792	Fam168b|chr1:34750293-34750792	0.221245148142217	.	.
chr1	34842804	34843303	chr1	34752832	34753331	Fam168b|chr1:34752832-34753331	0.208708138531717	.	.
chr1	34842804	34843303	chr1	34896857	34897356	Fam168b|chr1:34896857-34897356	0.211009874018791	.	.
chr1	34842804	34843303	chr1	35202533	35203032	Fam168b|chr1:35202533-35203032	0.203795752854361	.	.
chr1	34849768	34850267	chr1	34752832	34753331	Plekhb2|chr1:34752832-34753331	0.192441437555523	.	.
chr1	34849768	34850267	chr1	34867150	34867649	Plekhb2|chr1:34867150-34867649	0.215794917487249	.	.
chr1	34849768	34850267	chr1	35202533	35203032	Plekhb2|chr1:35202533-35203032	0.181013631813039	.	.
chr1	35879549	35880048	chr1	35729714	35730213	1110002O04Rik|chr1:35729714-35730213	0.457738528792663	.	.
chr1	35879549	35880048	chr1	35730247	35730746	1110002O04Rik|chr1:35730247-35730746	0.345800767113131	.	.
chr1	37540864	37541363	chr1	37696888	37697387	Mgat4a|chr1:37696888-37697387	0.140927792640468	.	.
chr1	37540864	37541363	chr1	37706674	37707173	Mgat4a|chr1:37706674-37707173	0.142929930360761	.	.
chr1	37614773	37615272	chr1	37696888	37697387	4930556I23Rik|chr1:37696888-37697387	0.218713970237019	.	.
chr1	37719678	37720177	chr1	37628704	37629203	2010300C02Rik|chr1:37628704-37629203	0.329827707461828	.	.
chr1	37719678	37720177	chr1	37678238	37678737	2010300C02Rik|chr1:37678238-37678737	0.269754373205643	.	.
chr1	37719678	37720177	chr1	37686791	37687290	2010300C02Rik|chr1:37686791-37687290	0.195152893895407	.	.
chr1	37719678	37720177	chr1	37726317	37726816	2010300C02Rik|chr1:37726317-37726816	0.130784460555414	.	.
chr1	37864699	37865198	chr1	37706674	37707173	Gm26805|chr1:37706674-37707173	0.202341729668967	.	.
chr1	37864699	37865198	chr1	38238014	38238513	Gm26805|chr1:38238014-38238513	0.233177214415543	.	.
chr1	37890241	37890740	chr1	37628704	37629203	Mitd1|chr1:37628704-37629203	0.186786251885022	.	.
chr1	37890241	37890740	chr1	37628704	37629203	Mrpl30|chr1:37628704-37629203	0.186786251885022	.	.
chr1	37890241	37890740	chr1	37725725	37726224	Mitd1|chr1:37725725-37726224	0.146016692234213	.	.
chr1	37890241	37890740	chr1	37725725	37726224	Mrpl30|chr1:37725725-37726224	0.146016692234213	.	.
chr1	37890241	37890740	chr1	38238014	38238513	Mitd1|chr1:38238014-38238513	0.163553395048043	.	.
chr1	37890241	37890740	chr1	38238014	38238513	Mrpl30|chr1:38238014-38238513	0.163553395048043	.	.
chr1	37997082	37997581	chr1	37706674	37707173	Eif5b|chr1:37706674-37707173	0.291243739651792	.	.
chr1	37997082	37997581	chr1	37706674	37707173	Txndc9|chr1:37706674-37707173	0.291243739651792	.	.
chr1	37997082	37997581	chr1	37728032	37728531	Eif5b|chr1:37728032-37728531	0.332911735115372	.	.
chr1	37997082	37997581	chr1	37728032	37728531	Txndc9|chr1:37728032-37728531	0.332911735115372	.	.
chr1	37997082	37997581	chr1	38214031	38214530	Eif5b|chr1:38214031-38214530	0.163133637159532	.	.
chr1	37997082	37997581	chr1	38214031	38214530	Txndc9|chr1:38214031-38214530	0.163133637159532	.	.
chr1	37997082	37997581	chr1	38238014	38238513	Eif5b|chr1:38238014-38238513	0.149064420769485	.	.
chr1	37997082	37997581	chr1	38238014	38238513	Txndc9|chr1:38238014-38238513	0.149064420769485	.	.
chr1	37997778	37998277	chr1	37628704	37629203	Eif5b|chr1:37628704-37629203	0.171017415212224	.	.
chr1	37997778	37998277	chr1	37628704	37629203	Txndc9|chr1:37628704-37629203	0.171017415212224	.	.
chr1	37997778	37998277	chr1	37696888	37697387	Eif5b|chr1:37696888-37697387	0.210298493376527	.	.
chr1	37997778	37998277	chr1	37696888	37697387	Txndc9|chr1:37696888-37697387	0.210298493376527	.	.
chr1	37997778	37998277	chr1	38214031	38214530	Eif5b|chr1:38214031-38214530	0.15953419369955	.	.
chr1	37997778	37998277	chr1	38214031	38214530	Txndc9|chr1:38214031-38214530	0.15953419369955	.	.
chr1	37997778	37998277	chr1	38238014	38238513	Eif5b|chr1:38238014-38238513	0.243118402130356	.	.
chr1	37997778	37998277	chr1	38238014	38238513	Txndc9|chr1:38238014-38238513	0.243118402130356	.	.
chr1	38129526	38130025	chr1	38238014	38238513	Rev1|chr1:38238014-38238513	0.229424561054169	.	.
chr1	40085635	40086134	chr1	40115230	40115729	Gm16894|chr1:40115230-40115729	0.173063485744085	.	.
chr1	40085635	40086134	chr1	40171927	40172426	Gm16894|chr1:40171927-40172426	0.397579212446396	.	.
chr1	40579713	40580212	chr1	40681655	40682154	Gm35801|chr1:40681655-40682154	0.168833444748502	.	.
chr1	40579713	40580212	chr1	40681655	40682154	Slc9a4|chr1:40681655-40682154	0.168833444748502	.	.
chr1	40680467	40680966	chr1	40600831	40601330	Slc9a2|chr1:40600831-40601330	0.161543200496004	.	.
chr1	40680467	40680966	chr1	40641114	40641613	Slc9a2|chr1:40641114-40641613	0.306402040012396	.	.
chr1	40680467	40680966	chr1	40657872	40658371	Slc9a2|chr1:40657872-40658371	0.162174710620582	.	.
chr1	40680467	40680966	chr1	40681655	40682154	Slc9a2|chr1:40681655-40682154	0.208845983770537	.	.
chr1	40680467	40680966	chr1	40694350	40694849	Slc9a2|chr1:40694350-40694849	0.285741597875897	.	.
chr1	40680467	40680966	chr1	40758191	40758690	Slc9a2|chr1:40758191-40758690	0.309196709362891	.	.
chr1	40680467	40680966	chr1	40768563	40769062	Slc9a2|chr1:40768563-40769062	0.273572243183214	.	.
chr1	40680467	40680966	chr1	40898355	40898854	Slc9a2|chr1:40898355-40898854	0.188935611059423	.	.
chr1	40681063	40681562	chr1	40657872	40658371	Slc9a2|chr1:40657872-40658371	0.164377462522776	.	.
chr1	40681063	40681562	chr1	40681655	40682154	Slc9a2|chr1:40681655-40682154	0.41409603755965	.	.
chr1	40681063	40681562	chr1	40694350	40694849	Slc9a2|chr1:40694350-40694849	0.220383216411216	.	.
chr1	40681063	40681562	chr1	40758191	40758690	Slc9a2|chr1:40758191-40758690	0.16491961371016	.	.
chr1	40681063	40681562	chr1	40768563	40769062	Slc9a2|chr1:40768563-40769062	0.177509418712887	.	.
chr1	43827102	43827601	chr1	44064570	44065069	Uxs1|chr1:44064570-44065069	0.135752136775993	.	.
chr1	43827615	43828114	chr1	43754512	43755011	Uxs1|chr1:43754512-43755011	0.165023637407581	.	.
chr1	43827615	43828114	chr1	43898955	43899454	Uxs1|chr1:43898955-43899454	0.133416644696537	.	.
chr1	43827615	43828114	chr1	44217086	44217585	Uxs1|chr1:44217086-44217585	0.183575650721741	.	.
chr1	44102213	44102712	chr1	43898955	43899454	Tex30|chr1:43898955-43899454	0.207461992316051	.	.
chr1	44102213	44102712	chr1	44064570	44065069	Tex30|chr1:44064570-44065069	0.245103951865694	.	.
chr1	44118638	44119137	chr1	43877153	43877652	Bivm|chr1:43877153-43877652	0.209103315929691	.	.
chr1	44118638	44119137	chr1	43877153	43877652	Poglut2|chr1:43877153-43877652	0.209103315929691	.	.
chr1	44118638	44119137	chr1	43898955	43899454	Bivm|chr1:43898955-43899454	0.197113261732361	.	.
chr1	44118638	44119137	chr1	43898955	43899454	Poglut2|chr1:43898955-43899454	0.197113261732361	.	.
chr1	44118638	44119137	chr1	44217086	44217585	Bivm|chr1:44217086-44217585	0.226816240369556	.	.
chr1	44118638	44119137	chr1	44217086	44217585	Poglut2|chr1:44217086-44217585	0.226816240369556	.	.
chr1	44119144	44119643	chr1	43898955	43899454	Bivm|chr1:43898955-43899454	0.289753588217863	.	.
chr1	44119144	44119643	chr1	43898955	43899454	Poglut2|chr1:43898955-43899454	0.289753588217863	.	.
chr1	44119144	44119643	chr1	44217086	44217585	Bivm|chr1:44217086-44217585	0.139535561498203	.	.
chr1	44119144	44119643	chr1	44217086	44217585	Poglut2|chr1:44217086-44217585	0.139535561498203	.	.
chr1	44147693	44148192	chr1	43877153	43877652	Ercc5|chr1:43877153-43877652	0.192112494149814	.	.
chr1	44147693	44148192	chr1	43898955	43899454	Ercc5|chr1:43898955-43899454	0.266885004609061	.	.
chr1	45925424	45925923	chr1	46201064	46201563	Slc40a1|chr1:46201064-46201563	0.126399034231864	.	.
chr1	52816845	52817344	chr1	52784635	52785134	Inpp1|chr1:52784635-52785134	0.185656580828437	.	.
chr1	52816845	52817344	chr1	52799343	52799842	Inpp1|chr1:52799343-52799842	0.197470317472214	.	.
chr1	52816845	52817344	chr1	52953081	52953580	Inpp1|chr1:52953081-52953580	0.137413599924753	.	.
chr1	52817513	52818012	chr1	52784635	52785134	Inpp1|chr1:52784635-52785134	0.274374830228739	.	.
chr1	52817513	52818012	chr1	52799343	52799842	Inpp1|chr1:52799343-52799842	0.234622834217738	.	.
chr1	52844734	52845233	chr1	53037383	53037882	Hibch|chr1:53037383-53037882	0.275039467166787	.	.
chr1	53061825	53062324	chr1	52960112	52960611	Mstn|chr1:52960112-52960611	0.191170100799526	.	.
chr1	54194329	54194828	chr1	54046897	54047396	Hecw2|chr1:54046897-54047396	0.178692868665745	.	.
chr1	54194329	54194828	chr1	54118496	54118995	Hecw2|chr1:54118496-54118995	0.318899817133613	.	.
chr1	54194329	54194828	chr1	54133690	54134189	Hecw2|chr1:54133690-54134189	0.323469590501001	.	.
chr1	54194329	54194828	chr1	54223753	54224252	Hecw2|chr1:54223753-54224252	0.306130647499251	.	.
chr1	54194947	54195446	chr1	54069631	54070130	Hecw2|chr1:54069631-54070130	0.132905747996042	.	.
chr1	54250459	54250958	chr1	54046337	54046836	Ccdc150|chr1:54046337-54046836	0.339428292802436	.	.
chr1	54250459	54250958	chr1	54468102	54468601	Ccdc150|chr1:54468102-54468601	0.172481741386879	.	.
chr1	54250459	54250958	chr1	54579962	54580461	Ccdc150|chr1:54579962-54580461	0.291478248772397	.	.
chr1	54250459	54250958	chr1	54707737	54708236	Ccdc150|chr1:54707737-54708236	0.144489603134696	.	.
chr1	54438767	54439266	chr1	54118496	54118995	Gtf3c3|chr1:54118496-54118995	0.151955668521377	.	.
chr1	55027198	55027697	chr1	55399828	55400327	Sf3b1|chr1:55399828-55400327	0.180122883526591	.	.
chr1	55087908	55088407	chr1	55399828	55400327	Hspd1|chr1:55399828-55400327	0.211251659695827	.	.
chr1	55087908	55088407	chr1	55399828	55400327	Hspe1|chr1:55399828-55400327	0.211251659695827	.	.
chr1	55130908	55131407	chr1	55399828	55400327	Mob4|chr1:55399828-55400327	0.18456454908173	.	.
chr1	55236881	55237380	chr1	55399828	55400327	Mars2|chr1:55399828-55400327	0.148138862502778	.	.
chr1	55405572	55406071	chr1	55399828	55400327	Plcl1|chr1:55399828-55400327	0.142719647389501	.	.
chr1	57377374	57377873	chr1	57269706	57270205	1700066M21Rik|chr1:57269706-57270205	0.186686936428063	.	.
chr1	57377374	57377873	chr1	57269706	57270205	4930558J18Rik|chr1:57269706-57270205	0.186686936428063	.	.
chr1	57377374	57377873	chr1	57400829	57401328	1700066M21Rik|chr1:57400829-57401328	0.222807458570124	.	.
chr1	57377374	57377873	chr1	57400829	57401328	4930558J18Rik|chr1:57400829-57401328	0.222807458570124	.	.
chr1	57377374	57377873	chr1	57428334	57428833	1700066M21Rik|chr1:57428334-57428833	0.15082840693691	.	.
chr1	57377374	57377873	chr1	57428334	57428833	4930558J18Rik|chr1:57428334-57428833	0.15082840693691	.	.
chr1	57406257	57406756	chr1	57205521	57206020	Maip1|chr1:57205521-57206020	0.178434150962295	.	.
chr1	57406257	57406756	chr1	57205521	57206020	Tyw5|chr1:57205521-57206020	0.178434150962295	.	.
chr1	57406257	57406756	chr1	57400829	57401328	Maip1|chr1:57400829-57401328	0.247331450828531	.	.
chr1	57406257	57406756	chr1	57400829	57401328	Tyw5|chr1:57400829-57401328	0.247331450828531	.	.
chr1	57406257	57406756	chr1	57436901	57437400	Maip1|chr1:57436901-57437400	0.412860853467479	.	.
chr1	57406257	57406756	chr1	57436901	57437400	Tyw5|chr1:57436901-57437400	0.412860853467479	.	.
chr1	57406257	57406756	chr1	57633928	57634427	Maip1|chr1:57633928-57634427	0.139155756922467	.	.
chr1	57406257	57406756	chr1	57633928	57634427	Tyw5|chr1:57633928-57634427	0.139155756922467	.	.
chr1	57406257	57406756	chr1	57642139	57642638	Maip1|chr1:57642139-57642638	0.184816809842951	.	.
chr1	57406257	57406756	chr1	57642139	57642638	Tyw5|chr1:57642139-57642638	0.184816809842951	.	.
chr1	57406767	57407266	chr1	57205521	57206020	Maip1|chr1:57205521-57206020	0.155119237979833	.	.
chr1	57406767	57407266	chr1	57205521	57206020	Tyw5|chr1:57205521-57206020	0.155119237979833	.	.
chr1	57406767	57407266	chr1	57388633	57389132	Maip1|chr1:57388633-57389132	0.152615132399958	.	.
chr1	57406767	57407266	chr1	57388633	57389132	Tyw5|chr1:57388633-57389132	0.152615132399958	.	.
chr1	57406767	57407266	chr1	57423605	57424104	Maip1|chr1:57423605-57424104	0.155635880066674	.	.
chr1	57406767	57407266	chr1	57423605	57424104	Tyw5|chr1:57423605-57424104	0.155635880066674	.	.
chr1	57406767	57407266	chr1	57436901	57437400	Maip1|chr1:57436901-57437400	0.135189461059954	.	.
chr1	57406767	57407266	chr1	57436901	57437400	Tyw5|chr1:57436901-57437400	0.135189461059954	.	.
chr1	57406767	57407266	chr1	57496540	57497039	Maip1|chr1:57496540-57497039	0.167220009597555	.	.
chr1	57406767	57407266	chr1	57496540	57497039	Tyw5|chr1:57496540-57497039	0.167220009597555	.	.
chr1	58112727	58113226	chr1	58144639	58145138	Aox3|chr1:58144639-58145138	0.199151734993562	.	.
chr1	58112727	58113226	chr1	58196864	58197363	Aox3|chr1:58196864-58197363	0.297927246539758	.	.
chr1	58112727	58113226	chr1	58422814	58423313	Aox3|chr1:58422814-58423313	0.192834819691581	.	.
chr1	58392818	58393317	chr1	58291873	58292372	Bzw1|chr1:58291873-58292372	0.304288872644766	.	.
chr1	58393482	58393981	chr1	58196864	58197363	Bzw1|chr1:58196864-58197363	0.15873236736571	.	.
chr1	58393482	58393981	chr1	58677513	58678012	Bzw1|chr1:58677513-58678012	0.198057325743338	.	.
chr1	58423825	58424324	chr1	58070079	58070578	Clk1|chr1:58070079-58070578	0.393013462129574	.	.
chr1	58423825	58424324	chr1	58291873	58292372	Clk1|chr1:58291873-58292372	0.156779028944676	.	.
chr1	58445384	58445883	chr1	58070079	58070578	Nif3l1|chr1:58070079-58070578	0.124733269538637	.	.
chr1	58445384	58445883	chr1	58070079	58070578	Ppil3|chr1:58070079-58070578	0.124733269538637	.	.
chr1	58445384	58445883	chr1	58156373	58156872	Nif3l1|chr1:58156373-58156872	0.254073956908907	.	.
chr1	58445384	58445883	chr1	58156373	58156872	Ppil3|chr1:58156373-58156872	0.254073956908907	.	.
chr1	58445384	58445883	chr1	58652543	58653042	Nif3l1|chr1:58652543-58653042	0.187136910128218	.	.
chr1	58445384	58445883	chr1	58652543	58653042	Ppil3|chr1:58652543-58653042	0.187136910128218	.	.
chr1	58504734	58505233	chr1	58285535	58286034	Gm15834|chr1:58285535-58286034	0.229074898451961	.	.
chr1	58504734	58505233	chr1	58285535	58286034	Orc2|chr1:58285535-58286034	0.229074898451961	.	.
chr1	58504734	58505233	chr1	58291873	58292372	Gm15834|chr1:58291873-58292372	0.216465522194961	.	.
chr1	58504734	58505233	chr1	58291873	58292372	Orc2|chr1:58291873-58292372	0.216465522194961	.	.
chr1	58504734	58505233	chr1	58909565	58910064	Gm15834|chr1:58909565-58910064	0.289845801879933	.	.
chr1	58504734	58505233	chr1	58909565	58910064	Orc2|chr1:58909565-58910064	0.289845801879933	.	.
chr1	58586034	58586533	chr1	58291873	58292372	Fam126b|chr1:58291873-58292372	0.132171190246489	.	.
chr1	58586034	58586533	chr1	58291873	58292372	Ndufb3|chr1:58291873-58292372	0.132171190246489	.	.
chr1	58586552	58587051	chr1	58614393	58614892	Fam126b|chr1:58614393-58614892	0.256773156128689	.	.
chr1	58586552	58587051	chr1	58614393	58614892	Ndufb3|chr1:58614393-58614892	0.256773156128689	.	.
chr1	58586552	58587051	chr1	58622546	58623045	Fam126b|chr1:58622546-58623045	0.233286777560286	.	.
chr1	58586552	58587051	chr1	58622546	58623045	Ndufb3|chr1:58622546-58623045	0.233286777560286	.	.
chr1	58586552	58587051	chr1	58677513	58678012	Fam126b|chr1:58677513-58678012	0.127602989439922	.	.
chr1	58586552	58587051	chr1	58677513	58678012	Ndufb3|chr1:58677513-58678012	0.127602989439922	.	.
chr1	58711489	58711988	chr1	58422814	58423313	Cflar|chr1:58422814-58423313	0.280933362475385	.	.
chr1	58711489	58711988	chr1	58621956	58622455	Cflar|chr1:58621956-58622455	0.345531560787764	.	.
chr1	58711489	58711988	chr1	58622546	58623045	Cflar|chr1:58622546-58623045	0.198528867691769	.	.
chr1	58711489	58711988	chr1	58677513	58678012	Cflar|chr1:58677513-58678012	0.138105341350732	.	.
chr1	58711489	58711988	chr1	58736868	58737367	Cflar|chr1:58736868-58737367	0.210286398661124	.	.
chr1	58711489	58711988	chr1	58739453	58739952	Cflar|chr1:58739453-58739952	0.214904093544679	.	.
chr1	58972763	58973262	chr1	58614393	58614892	Stradb|chr1:58614393-58614892	0.135765910072654	.	.
chr1	58972763	58973262	chr1	58614393	58614892	Trak2|chr1:58614393-58614892	0.135765910072654	.	.
chr1	58972763	58973262	chr1	58677513	58678012	Stradb|chr1:58677513-58678012	0.150193057384611	.	.
chr1	58972763	58973262	chr1	58677513	58678012	Trak2|chr1:58677513-58678012	0.150193057384611	.	.
chr1	58973284	58973783	chr1	58614393	58614892	Stradb|chr1:58614393-58614892	0.317879534800165	.	.
chr1	58973284	58973783	chr1	58614393	58614892	Trak2|chr1:58614393-58614892	0.317879534800165	.	.
chr1	58973284	58973783	chr1	58736868	58737367	Stradb|chr1:58736868-58737367	0.145062094955052	.	.
chr1	58973284	58973783	chr1	58736868	58737367	Trak2|chr1:58736868-58737367	0.145062094955052	.	.
chr1	58973886	58974385	chr1	58736868	58737367	Stradb|chr1:58736868-58737367	0.319481110363311	.	.
chr1	58973886	58974385	chr1	58736868	58737367	Trak2|chr1:58736868-58737367	0.319481110363311	.	.
chr1	58973886	58974385	chr1	58739453	58739952	Stradb|chr1:58739453-58739952	0.350663124467747	.	.
chr1	58973886	58974385	chr1	58739453	58739952	Trak2|chr1:58739453-58739952	0.350663124467747	.	.
chr1	59119578	59120077	chr1	59316631	59317130	G730003C15Rik|chr1:59316631-59317130	0.285988674772309	.	.
chr1	59119578	59120077	chr1	59316631	59317130	Tmem237|chr1:59316631-59317130	0.285988674772309	.	.
chr1	59120147	59120646	chr1	59422745	59423244	G730003C15Rik|chr1:59422745-59423244	0.148548485392507	.	.
chr1	59120147	59120646	chr1	59422745	59423244	Tmem237|chr1:59422745-59423244	0.148548485392507	.	.
chr1	59237006	59237505	chr1	59316631	59317130	Als2|chr1:59316631-59317130	0.229194584999906	.	.
chr1	59481835	59482334	chr1	59422745	59423244	Fzd7|chr1:59422745-59423244	0.156607857877331	.	.
chr1	59481835	59482334	chr1	59574808	59575307	Fzd7|chr1:59574808-59575307	0.184833326418408	.	.
chr1	59670565	59671064	chr1	59488927	59489426	Sumo1|chr1:59488927-59489426	0.243666643269512	.	.
chr1	59763159	59763658	chr1	59826439	59826938	Bmpr2|chr1:59826439-59826938	0.242860038965221	.	.
chr1	59912662	59913161	chr1	59826439	59826938	Fam117b|chr1:59826439-59826938	0.159242531101666	.	.
chr1	59912662	59913161	chr1	59848288	59848787	Fam117b|chr1:59848288-59848787	0.265721363377001	.	.
chr1	59912662	59913161	chr1	59927245	59927744	Fam117b|chr1:59927245-59927744	0.161803864752382	.	.
chr1	59913211	59913710	chr1	59826439	59826938	Fam117b|chr1:59826439-59826938	0.356300152101734	.	.
chr1	60042935	60043434	chr1	59926659	59927158	Ica1l|chr1:59926659-59927158	0.286928948152404	.	.
chr1	60042935	60043434	chr1	60158400	60158899	Ica1l|chr1:60158400-60158899	0.200276063972077	.	.
chr1	60097393	60097892	chr1	59826439	59826938	Carf|chr1:59826439-59826938	0.348379238407552	.	.
chr1	60097393	60097892	chr1	59826439	59826938	Carf|chr1:59826439-59826938	0.348379238407553	.	.
chr1	60097393	60097892	chr1	60359762	60360261	Carf|chr1:60359762-60360261	0.207722223975829	.	.
chr1	60097393	60097892	chr1	60360288	60360787	Carf|chr1:60360288-60360787	0.173689364828748	.	.
chr1	60098487	60098986	chr1	59848288	59848787	Carf|chr1:59848288-59848787	0.160050535771168	.	.
chr1	60098487	60098986	chr1	59848288	59848787	Wdr12|chr1:59848288-59848787	0.160050535771168	.	.
chr1	60180257	60180756	chr1	60034986	60035485	Nbeal1|chr1:60034986-60035485	0.163630707826162	.	.
chr1	60343314	60343813	chr1	60158400	60158899	Cyp20a1|chr1:60158400-60158899	0.143197413939508	.	.
chr1	60409462	60409961	chr1	60639436	60639935	Abi2|chr1:60639436-60639935	0.275597196582448	.	.
chr1	60565982	60566481	chr1	60639436	60639935	Raph1|chr1:60639436-60639935	0.176474836374893	.	.
chr1	62703034	62703533	chr1	62705667	62706166	Nrp2|chr1:62705667-62706166	0.289656990035209	.	.
chr1	62703034	62703533	chr1	62706634	62707133	Nrp2|chr1:62706634-62707133	0.205592873894809	.	.
chr1	62717818	62718317	chr1	62705667	62706166	Gm29083|chr1:62705667-62706166	0.207034963241299	.	.
chr1	63272985	63273484	chr1	63180992	63181491	Gm11608|chr1:63180992-63181491	0.263479641311549	.	.
chr1	63272985	63273484	chr1	63180992	63181491	Zdbf2|chr1:63180992-63181491	0.263479641311549	.	.
chr1	63272985	63273484	chr1	63668754	63669253	Gm11608|chr1:63668754-63669253	0.176695720322904	.	.
chr1	63272985	63273484	chr1	63668754	63669253	Zdbf2|chr1:63668754-63669253	0.176695720322904	.	.
chr1	63445105	63445604	chr1	63367905	63368404	Adam23|chr1:63367905-63368404	0.247703169270889	.	.
chr1	63445105	63445604	chr1	63659557	63660056	Adam23|chr1:63659557-63660056	0.377758413403273	.	.
chr1	63445105	63445604	chr1	63671247	63671746	Adam23|chr1:63671247-63671746	0.248860661395811	.	.
chr1	63445671	63446170	chr1	63180992	63181491	Adam23|chr1:63180992-63181491	0.281638554981802	.	.
chr1	63445671	63446170	chr1	63478882	63479381	Adam23|chr1:63478882-63479381	0.146811753499954	.	.
chr1	63445671	63446170	chr1	63668754	63669253	Adam23|chr1:63668754-63669253	0.170790233230471	.	.
chr1	63729868	63730367	chr1	63770255	63770754	Fastkd2|chr1:63770255-63770754	0.170516923485146	.	.
chr1	63729868	63730367	chr1	63770255	63770754	Mdh1b|chr1:63770255-63770754	0.170516923485146	.	.
chr1	63730384	63730883	chr1	63659557	63660056	Fastkd2|chr1:63659557-63660056	0.175637999110957	.	.
chr1	63730384	63730883	chr1	63659557	63660056	Mdh1b|chr1:63659557-63660056	0.175637999110957	.	.
chr1	63730384	63730883	chr1	63671247	63671746	Fastkd2|chr1:63671247-63671746	0.275583098751393	.	.
chr1	63730384	63730883	chr1	63671247	63671746	Mdh1b|chr1:63671247-63671746	0.275583098751393	.	.
chr1	63730384	63730883	chr1	63770255	63770754	Fastkd2|chr1:63770255-63770754	0.237608554898171	.	.
chr1	63730384	63730883	chr1	63770255	63770754	Mdh1b|chr1:63770255-63770754	0.237608554898171	.	.
chr1	63730384	63730883	chr1	63918163	63918662	Fastkd2|chr1:63918163-63918662	0.14555718209258	.	.
chr1	63730384	63730883	chr1	63918163	63918662	Mdh1b|chr1:63918163-63918662	0.14555718209258	.	.
chr1	63768065	63768564	chr1	63668754	63669253	4933402D24Rik|chr1:63668754-63669253	0.247032406666864	.	.
chr1	63768065	63768564	chr1	63755077	63755576	4933402D24Rik|chr1:63755077-63755576	0.246889906950629	.	.
chr1	63768065	63768564	chr1	63898769	63899268	4933402D24Rik|chr1:63898769-63899268	0.142715472426946	.	.
chr1	64302882	64303381	chr1	64289060	64289559	Gm28981|chr1:64289060-64289559	0.285233561745512	.	.
chr1	64302882	64303381	chr1	64354669	64355168	Gm28981|chr1:64354669-64355168	0.307197268261219	.	.
chr1	64302882	64303381	chr1	64380467	64380966	Gm28981|chr1:64380467-64380966	0.135454018908444	.	.
chr1	64532547	64533046	chr1	64445949	64446448	Creb1|chr1:64445949-64446448	0.147691279667917	.	.
chr1	64532547	64533046	chr1	64514157	64514656	Creb1|chr1:64514157-64514656	0.249340072319927	.	.
chr1	64532547	64533046	chr1	64580389	64580888	Creb1|chr1:64580389-64580888	0.156697945728911	.	.
chr1	64532547	64533046	chr1	64633168	64633667	Creb1|chr1:64633168-64633667	0.341606499460953	.	.
chr1	64533232	64533731	chr1	64514157	64514656	Creb1|chr1:64514157-64514656	0.193867862756503	.	.
chr1	64533232	64533731	chr1	64633168	64633667	Creb1|chr1:64633168-64633667	0.331477145941891	.	.
chr1	64616950	64617449	chr1	64380467	64380966	Gm28982|chr1:64380467-64380966	0.218121099746118	.	.
chr1	64616950	64617449	chr1	64380467	64380966	Mettl21a|chr1:64380467-64380966	0.218121099746118	.	.
chr1	64617495	64617994	chr1	64514157	64514656	Gm28982|chr1:64514157-64514656	0.132531715967715	.	.
chr1	64617495	64617994	chr1	64514157	64514656	Mettl21a|chr1:64514157-64514656	0.132531715967715	.	.
chr1	64690474	64690973	chr1	64514157	64514656	2810408I11Rik|chr1:64514157-64514656	0.158292870204185	.	.
chr1	64690474	64690973	chr1	64514157	64514656	Ccnyl1|chr1:64514157-64514656	0.158292870204185	.	.
chr1	64690474	64690973	chr1	64705213	64705712	2810408I11Rik|chr1:64705213-64705712	0.21098052165859	.	.
chr1	64690474	64690973	chr1	64705213	64705712	Ccnyl1|chr1:64705213-64705712	0.21098052165859	.	.
chr1	64691008	64691507	chr1	64705213	64705712	2810408I11Rik|chr1:64705213-64705712	0.276522258925641	.	.
chr1	64691008	64691507	chr1	64705213	64705712	Ccnyl1|chr1:64705213-64705712	0.276522258925641	.	.
chr1	64956569	64957068	chr1	64885199	64885698	Plekhm3|chr1:64885199-64885698	0.145187291712634	.	.
chr1	65122893	65123392	chr1	64919149	64919648	D630023F18Rik|chr1:64919149-64919648	0.153002217825792	.	.
chr1	65186396	65186895	chr1	64791706	64792205	Idh1|chr1:64791706-64792205	0.227233010880121	.	.
chr1	65186396	65186895	chr1	64791706	64792205	Pikfyve|chr1:64791706-64792205	0.227233010880121	.	.
chr1	65186396	65186895	chr1	64919149	64919648	Idh1|chr1:64919149-64919648	0.273911834518803	.	.
chr1	65186396	65186895	chr1	64919149	64919648	Pikfyve|chr1:64919149-64919648	0.273911834518803	.	.
chr1	65186396	65186895	chr1	65179041	65179540	Idh1|chr1:65179041-65179540	0.165981067160706	.	.
chr1	65186396	65186895	chr1	65179041	65179540	Pikfyve|chr1:65179041-65179540	0.165981067160706	.	.
chr1	65186396	65186895	chr1	65258854	65259353	Idh1|chr1:65258854-65259353	0.142270331244973	.	.
chr1	65186396	65186895	chr1	65258854	65259353	Pikfyve|chr1:65258854-65259353	0.142270331244973	.	.
chr1	65186396	65186895	chr1	65355639	65356138	Idh1|chr1:65355639-65356138	0.153173747776854	.	.
chr1	65186396	65186895	chr1	65355639	65356138	Pikfyve|chr1:65355639-65356138	0.153173747776854	.	.
chr1	65282716	65283215	chr1	65111968	65112467	Pth2r|chr1:65111968-65112467	0.292904350859992	.	.
chr1	65282716	65283215	chr1	65354915	65355414	Pth2r|chr1:65354915-65355414	0.296702809838974	.	.
chr1	66700587	66701086	chr1	66654987	66655486	Rpe|chr1:66654987-66655486	0.16554111938993	.	.
chr1	66817441	66817940	chr1	66650012	66650511	Kansl1l|chr1:66650012-66650511	0.153476183056894	.	.
chr1	69440858	69441357	chr1	69331656	69332155	Gm28497|chr1:69331656-69332155	0.424129076945099	.	.
chr1	69440858	69441357	chr1	69656928	69657427	Gm28497|chr1:69656928-69657427	0.226609126907644	.	.
chr1	69687151	69687650	chr1	69599325	69599824	Ikzf2|chr1:69599325-69599824	0.203666288847785	.	.
chr1	69687151	69687650	chr1	69766455	69766954	Ikzf2|chr1:69766455-69766954	0.303042177233274	.	.
chr1	70725497	70725996	chr1	70316336	70316835	Vwc2l|chr1:70316336-70316835	0.147224456979279	.	.
chr1	70725497	70725996	chr1	70404463	70404962	Vwc2l|chr1:70404463-70404962	0.141650266855757	.	.
chr1	71102248	71102747	chr1	70851729	70852228	Bard1|chr1:70851729-70852228	0.392789405289526	.	.
chr1	71102861	71103360	chr1	70851729	70852228	Bard1|chr1:70851729-70852228	0.425983310805331	.	.
chr1	72536972	72537471	chr1	72499842	72500341	March4|chr1:72499842-72500341	0.137033710494216	.	.
chr1	72536972	72537471	chr1	72746325	72746824	March4|chr1:72746325-72746824	0.209589311194129	.	.
chr1	72582908	72583407	chr1	72870991	72871490	Smarcal1|chr1:72870991-72871490	0.220434058194967	.	.
chr1	72640885	72641384	chr1	72746325	72746824	Gm39662|chr1:72746325-72746824	0.205040828850095	.	.
chr1	72640885	72641384	chr1	72966310	72966809	Gm39662|chr1:72966310-72966809	0.130429508181527	.	.
chr1	72710446	72710945	chr1	72870991	72871490	Rpl37a|chr1:72870991-72871490	0.135764476214935	.	.
chr1	72711014	72711513	chr1	72870991	72871490	Rpl37a|chr1:72870991-72871490	0.198575413195855	.	.
chr1	72711014	72711513	chr1	72877787	72878286	Rpl37a|chr1:72877787-72878286	0.133616913675965	.	.
chr1	72711014	72711513	chr1	72966310	72966809	Rpl37a|chr1:72966310-72966809	0.15848442149958	.	.
chr1	74284588	74285087	chr1	74342139	74342638	Aamp|chr1:74342139-74342638	0.13190414425219	.	.
chr1	74284588	74285087	chr1	74342139	74342638	Pnkd|chr1:74342139-74342638	0.13190414425219	.	.
chr1	74284588	74285087	chr1	74415126	74415625	Aamp|chr1:74415126-74415625	0.150421697527936	.	.
chr1	74284588	74285087	chr1	74415126	74415625	Pnkd|chr1:74415126-74415625	0.150421697527936	.	.
chr1	74361763	74362262	chr1	74332262	74332761	Catip|chr1:74332262-74332761	0.165097282172184	.	.
chr1	74361763	74362262	chr1	74415126	74415625	Catip|chr1:74415126-74415625	0.129742445754981	.	.
chr1	74361763	74362262	chr1	74452541	74453040	Catip|chr1:74452541-74453040	0.26061781264919	.	.
chr1	74362302	74362801	chr1	74313260	74313759	Catip|chr1:74313260-74313759	0.181522236617819	.	.
chr1	74362302	74362801	chr1	74406292	74406791	Catip|chr1:74406292-74406791	0.215840727727515	.	.
chr1	74391301	74391800	chr1	74342139	74342638	Ctdsp1|chr1:74342139-74342638	0.2183971431008	.	.
chr1	74391301	74391800	chr1	74342139	74342638	Ctdsp1|chr1:74342139-74342638	0.218397143100801	.	.
chr1	74391301	74391800	chr1	74386756	74387255	Ctdsp1|chr1:74386756-74387255	0.151777542413603	.	.
chr1	74391301	74391800	chr1	74415126	74415625	Ctdsp1|chr1:74415126-74415625	0.148587543566748	.	.
chr1	74505730	74506229	chr1	74386756	74387255	Cnot9|chr1:74386756-74387255	0.262170028120398	.	.
chr1	74505730	74506229	chr1	74816731	74817230	Cnot9|chr1:74816731-74817230	0.238589781166452	.	.
chr1	74505730	74506229	chr1	74858307	74858806	Cnot9|chr1:74858307-74858806	0.16579440653	.	.
chr1	74542596	74543095	chr1	74332262	74332761	Plcd4|chr1:74332262-74332761	0.133841447097124	.	.
chr1	74542596	74543095	chr1	74386756	74387255	Plcd4|chr1:74386756-74387255	0.220037509929154	.	.
chr1	74587962	74588461	chr1	74452541	74453040	Bcs1l|chr1:74452541-74453040	0.19092187351108	.	.
chr1	74587962	74588461	chr1	74452541	74453040	Zfp142|chr1:74452541-74453040	0.19092187351108	.	.
chr1	74587962	74588461	chr1	74772969	74773468	Bcs1l|chr1:74772969-74773468	0.170856476442243	.	.
chr1	74587962	74588461	chr1	74772969	74773468	Zfp142|chr1:74772969-74773468	0.170856476442243	.	.
chr1	74587962	74588461	chr1	74816731	74817230	Bcs1l|chr1:74816731-74817230	0.18500628835747	.	.
chr1	74587962	74588461	chr1	74816731	74817230	Zfp142|chr1:74816731-74817230	0.18500628835747	.	.
chr1	74587962	74588461	chr1	74858307	74858806	Bcs1l|chr1:74858307-74858806	0.220170284115411	.	.
chr1	74587962	74588461	chr1	74858307	74858806	Zfp142|chr1:74858307-74858806	0.220170284115411	.	.
chr1	74601175	74601674	chr1	74313260	74313759	Rnf25|chr1:74313260-74313759	0.221323802760127	.	.
chr1	74601175	74601674	chr1	74313260	74313759	Stk36|chr1:74313260-74313759	0.221323802760127	.	.
chr1	74601175	74601674	chr1	74332262	74332761	Rnf25|chr1:74332262-74332761	0.152341486498418	.	.
chr1	74601175	74601674	chr1	74332262	74332761	Stk36|chr1:74332262-74332761	0.152341486498418	.	.
chr1	74601175	74601674	chr1	74342139	74342638	Rnf25|chr1:74342139-74342638	0.126795080717466	.	.
chr1	74601175	74601674	chr1	74342139	74342638	Stk36|chr1:74342139-74342638	0.126795080717466	.	.
chr1	74601175	74601674	chr1	74406292	74406791	Rnf25|chr1:74406292-74406791	0.256477855895652	.	.
chr1	74601175	74601674	chr1	74406292	74406791	Stk36|chr1:74406292-74406791	0.256477855895652	.	.
chr1	74661495	74661994	chr1	74313260	74313759	Ttll4|chr1:74313260-74313759	0.148198278327591	.	.
chr1	74661495	74661994	chr1	74808065	74808564	Ttll4|chr1:74808065-74808564	0.131141140224165	.	.
chr1	74850152	74850651	chr1	74784124	74784623	Gm16582|chr1:74784124-74784623	0.22369442786335	.	.
chr1	74850152	74850651	chr1	74802933	74803432	Gm16582|chr1:74802933-74803432	0.209519451026157	.	.
chr1	74850152	74850651	chr1	74816731	74817230	Gm16582|chr1:74816731-74817230	0.157863628583342	.	.
chr1	74850152	74850651	chr1	74858307	74858806	Gm16582|chr1:74858307-74858806	0.197174717919381	.	.
chr1	74850152	74850651	chr1	75218312	75218811	Gm16582|chr1:75218312-75218811	0.315043249029766	.	.
chr1	74851328	74851827	chr1	74858307	74858806	Gm16582|chr1:74858307-74858806	0.229058930527657	.	.
chr1	74851328	74851827	chr1	75218312	75218811	Gm16582|chr1:75218312-75218811	0.212492209387566	.	.
chr1	74854708	74855207	chr1	74858307	74858806	Cdk5r2|chr1:74858307-74858806	0.209382709453956	.	.
chr1	74854708	74855207	chr1	75218312	75218811	Cdk5r2|chr1:75218312-75218811	0.337494465832109	.	.
chr1	74935357	74935856	chr1	75244823	75245322	Cfap65|chr1:75244823-75245322	0.140459167771424	.	.
chr1	75124760	75125259	chr1	74772969	74773468	Nhej1|chr1:74772969-74773468	0.182880671205792	.	.
chr1	75142499	75142998	chr1	75487302	75487801	Cnppd1|chr1:75487302-75487801	0.142998000030143	.	.
chr1	75142499	75142998	chr1	75487302	75487801	Retreg2|chr1:75487302-75487801	0.142998000030143	.	.
chr1	75168424	75168923	chr1	74894978	74895477	Zfand2b|chr1:74894978-74895477	0.165935949849551	.	.
chr1	75168424	75168923	chr1	75218312	75218811	Zfand2b|chr1:75218312-75218811	0.34217552344583	.	.
chr1	75168424	75168923	chr1	75263237	75263736	Zfand2b|chr1:75263237-75263736	0.138081418123564	.	.
chr1	75168424	75168923	chr1	75381822	75382321	Zfand2b|chr1:75381822-75382321	0.15809333716397	.	.
chr1	75168424	75168923	chr1	75393088	75393587	Zfand2b|chr1:75393088-75393587	0.130631704170344	.	.
chr1	75168424	75168923	chr1	75417616	75418115	Zfand2b|chr1:75417616-75418115	0.224241783710376	.	.
chr1	75180079	75180578	chr1	74808065	74808564	Abcb6|chr1:74808065-74808564	0.159614845182646	.	.
chr1	75180079	75180578	chr1	75417616	75418115	Abcb6|chr1:75417616-75418115	0.12960475338669	.	.
chr1	75191753	75192252	chr1	74784124	74784623	Ankzf1|chr1:74784124-74784623	0.360149407511058	.	.
chr1	75191753	75192252	chr1	74784124	74784623	Atg9a|chr1:74784124-74784623	0.360149407511058	.	.
chr1	75191753	75192252	chr1	74802933	74803432	Ankzf1|chr1:74802933-74803432	0.235490018947715	.	.
chr1	75191753	75192252	chr1	74802933	74803432	Atg9a|chr1:74802933-74803432	0.235490018947715	.	.
chr1	75191753	75192252	chr1	74816731	74817230	Ankzf1|chr1:74816731-74817230	0.267503003586683	.	.
chr1	75191753	75192252	chr1	74816731	74817230	Atg9a|chr1:74816731-74817230	0.267503003586683	.	.
chr1	75191753	75192252	chr1	75218312	75218811	Ankzf1|chr1:75218312-75218811	0.144103590341412	.	.
chr1	75191753	75192252	chr1	75218312	75218811	Atg9a|chr1:75218312-75218811	0.144103590341412	.	.
chr1	75191753	75192252	chr1	75254226	75254725	Ankzf1|chr1:75254226-75254725	0.223240136436258	.	.
chr1	75191753	75192252	chr1	75254226	75254725	Atg9a|chr1:75254226-75254725	0.223240136436258	.	.
chr1	75191753	75192252	chr1	75290547	75291046	Ankzf1|chr1:75290547-75291046	0.184068060121597	.	.
chr1	75191753	75192252	chr1	75290547	75291046	Atg9a|chr1:75290547-75291046	0.184068060121597	.	.
chr1	75191753	75192252	chr1	75381822	75382321	Ankzf1|chr1:75381822-75382321	0.203734768193428	.	.
chr1	75191753	75192252	chr1	75381822	75382321	Atg9a|chr1:75381822-75382321	0.203734768193428	.	.
chr1	75191753	75192252	chr1	75385291	75385790	Ankzf1|chr1:75385291-75385790	0.189219256708577	.	.
chr1	75191753	75192252	chr1	75385291	75385790	Ankzf1|chr1:75385291-75385790	0.189219256708578	.	.
chr1	75191753	75192252	chr1	75385291	75385790	Atg9a|chr1:75385291-75385790	0.189219256708577	.	.
chr1	75191753	75192252	chr1	75385291	75385790	Atg9a|chr1:75385291-75385790	0.189219256708578	.	.
chr1	75191753	75192252	chr1	75417616	75418115	Ankzf1|chr1:75417616-75418115	0.272633057933128	.	.
chr1	75191753	75192252	chr1	75417616	75418115	Atg9a|chr1:75417616-75418115	0.272633057933128	.	.
chr1	75191753	75192252	chr1	75445624	75446123	Ankzf1|chr1:75445624-75446123	0.154988478290254	.	.
chr1	75191753	75192252	chr1	75445624	75446123	Atg9a|chr1:75445624-75446123	0.154988478290254	.	.
chr1	75210546	75211045	chr1	75254226	75254725	Glb1l|chr1:75254226-75254725	0.152583844691895	.	.
chr1	75210546	75211045	chr1	75254226	75254725	Stk16|chr1:75254226-75254725	0.152583844691895	.	.
chr1	75219086	75219585	chr1	74772969	74773468	Tuba4a|chr1:74772969-74773468	0.125288301113076	.	.
chr1	75219086	75219585	chr1	74784124	74784623	Tuba4a|chr1:74784124-74784623	0.309261308041783	.	.
chr1	75219086	75219585	chr1	75218312	75218811	Tuba4a|chr1:75218312-75218811	0.3504599449831	.	.
chr1	75219086	75219585	chr1	75254226	75254725	Tuba4a|chr1:75254226-75254725	0.167235635042876	.	.
chr1	75219086	75219585	chr1	75263237	75263736	Tuba4a|chr1:75263237-75263736	0.389671618148545	.	.
chr1	75219086	75219585	chr1	75385291	75385790	Tuba4a|chr1:75385291-75385790	0.138233371075157	.	.
chr1	75219086	75219585	chr1	75393088	75393587	Tuba4a|chr1:75393088-75393587	0.163521698679158	.	.
chr1	75219086	75219585	chr1	75445624	75446123	Tuba4a|chr1:75445624-75446123	0.133466621673278	.	.
chr1	75219086	75219585	chr1	75487302	75487801	Tuba4a|chr1:75487302-75487801	0.130999181334092	.	.
chr1	75236144	75236643	chr1	74784124	74784623	Dnajb2|chr1:74784124-74784623	0.136770274881397	.	.
chr1	75236144	75236643	chr1	74802933	74803432	Dnajb2|chr1:74802933-74803432	0.158552969739678	.	.
chr1	75236144	75236643	chr1	74816731	74817230	Dnajb2|chr1:74816731-74817230	0.205989843301103	.	.
chr1	75236144	75236643	chr1	74858307	74858806	Dnajb2|chr1:74858307-74858806	0.191214604673657	.	.
chr1	75236144	75236643	chr1	74894978	74895477	Dnajb2|chr1:74894978-74895477	0.247995015291012	.	.
chr1	75236144	75236643	chr1	75218312	75218811	Dnajb2|chr1:75218312-75218811	0.316686515816499	.	.
chr1	75236144	75236643	chr1	75254226	75254725	Dnajb2|chr1:75254226-75254725	0.159691889114397	.	.
chr1	75236144	75236643	chr1	75263237	75263736	Dnajb2|chr1:75263237-75263736	0.203215013283993	.	.
chr1	75236144	75236643	chr1	75381822	75382321	Dnajb2|chr1:75381822-75382321	0.217508326898148	.	.
chr1	75236144	75236643	chr1	75487302	75487801	Dnajb2|chr1:75487302-75487801	0.147947103776038	.	.
chr1	75236651	75237150	chr1	74784124	74784623	Dnajb2|chr1:74784124-74784623	0.366351032627785	.	.
chr1	75236651	75237150	chr1	74816731	74817230	Dnajb2|chr1:74816731-74817230	0.274382694074397	.	.
chr1	75236651	75237150	chr1	75254226	75254725	Dnajb2|chr1:75254226-75254725	0.354967322475164	.	.
chr1	75236651	75237150	chr1	75290547	75291046	Dnajb2|chr1:75290547-75291046	0.167884117385679	.	.
chr1	75236651	75237150	chr1	75393088	75393587	Dnajb2|chr1:75393088-75393587	0.187362764526404	.	.
chr1	75236651	75237150	chr1	75393648	75394147	Dnajb2|chr1:75393648-75394147	0.287326604367487	.	.
chr1	75251521	75252020	chr1	75218312	75218811	Gm28294|chr1:75218312-75218811	0.406277511565226	.	.
chr1	75251521	75252020	chr1	75254226	75254725	Gm28294|chr1:75254226-75254725	0.162376486703264	.	.
chr1	75251521	75252020	chr1	75263237	75263736	Gm28294|chr1:75263237-75263736	0.256158037784222	.	.
chr1	75251521	75252020	chr1	75381822	75382321	Gm28294|chr1:75381822-75382321	0.187227066026754	.	.
chr1	75251521	75252020	chr1	75417616	75418115	Gm28294|chr1:75417616-75418115	0.293848861037858	.	.
chr1	75251521	75252020	chr1	75487302	75487801	Gm28294|chr1:75487302-75487801	0.124857173582906	.	.
chr1	75264008	75264507	chr1	75263237	75263736	Ptprn|chr1:75263237-75263736	0.293734395107558	.	.
chr1	75264008	75264507	chr1	75467494	75467993	Ptprn|chr1:75467494-75467993	0.156312524676134	.	.
chr1	75317346	75317845	chr1	75218312	75218811	Dnpep|chr1:75218312-75218811	0.213680617070624	.	.
chr1	75317346	75317845	chr1	75254226	75254725	Dnpep|chr1:75254226-75254725	0.2343672337731	.	.
chr1	75317346	75317845	chr1	75263237	75263736	Dnpep|chr1:75263237-75263736	0.195291423978337	.	.
chr1	75435709	75436208	chr1	75244823	75245322	Gmppa|chr1:75244823-75245322	0.205362807604811	.	.
chr1	75478598	75479097	chr1	75254226	75254725	Chpf|chr1:75254226-75254725	0.261413006096165	.	.
chr1	75478598	75479097	chr1	75254226	75254725	Tmem198|chr1:75254226-75254725	0.261413006096165	.	.
chr1	75478598	75479097	chr1	75487302	75487801	Chpf|chr1:75487302-75487801	0.128069904648	.	.
chr1	75478598	75479097	chr1	75487302	75487801	Tmem198|chr1:75487302-75487801	0.128069904648	.	.
chr1	75479156	75479655	chr1	75218312	75218811	Chpf|chr1:75218312-75218811	0.213214732683506	.	.
chr1	75479156	75479655	chr1	75218312	75218811	Tmem198|chr1:75218312-75218811	0.213214732683506	.	.
chr1	75479156	75479655	chr1	75381822	75382321	Chpf|chr1:75381822-75382321	0.214440000180768	.	.
chr1	75479156	75479655	chr1	75381822	75382321	Tmem198|chr1:75381822-75382321	0.214440000180768	.	.
chr1	75479156	75479655	chr1	75445624	75446123	Chpf|chr1:75445624-75446123	0.408842894621929	.	.
chr1	75479156	75479655	chr1	75445624	75446123	Tmem198|chr1:75445624-75446123	0.408842894621929	.	.
chr1	75479156	75479655	chr1	75487302	75487801	Chpf|chr1:75487302-75487801	0.451632351557624	.	.
chr1	75479156	75479655	chr1	75487302	75487801	Tmem198|chr1:75487302-75487801	0.451632351557624	.	.
chr1	75545710	75546209	chr1	75754851	75755350	Slc4a3|chr1:75754851-75755350	0.232092730466982	.	.
chr1	77514939	77515438	chr1	77896157	77896656	Epha4|chr1:77896157-77896656	0.256963689190769	.	.
chr1	77514939	77515438	chr1	77896157	77896656	Gm28386|chr1:77896157-77896656	0.256963689190769	.	.
chr1	77514939	77515438	chr1	77931328	77931827	Epha4|chr1:77931328-77931827	0.649439530088724	.	.
chr1	77514939	77515438	chr1	77931328	77931827	Gm28386|chr1:77931328-77931827	0.649439530088724	.	.
chr1	78310032	78310531	chr1	78217089	78217588	Sgpp2|chr1:78217089-78217588	0.256788708738383	.	.
chr1	78310032	78310531	chr1	78372111	78372610	Sgpp2|chr1:78372111-78372610	0.268004206422686	.	.
chr1	78310931	78311430	chr1	78371610	78372109	Sgpp2|chr1:78371610-78372109	0.22551391477897	.	.
chr1	78488900	78489399	chr1	78371610	78372109	Farsb|chr1:78371610-78372109	0.128657066398912	.	.
chr1	79439807	79440306	chr1	79450145	79450644	Scg2|chr1:79450145-79450644	0.283150200300354	.	.
chr1	79671948	79672447	chr1	79450145	79450644	Ap1s3|chr1:79450145-79450644	0.141381749433335	.	.
chr1	79775809	79776308	chr1	79761515	79762014	Mrpl44|chr1:79761515-79762014	0.128944648506335	.	.
chr1	79775809	79776308	chr1	79761515	79762014	Wdfy1|chr1:79761515-79762014	0.128944648506335	.	.
chr1	79775809	79776308	chr1	79857905	79858404	Mrpl44|chr1:79857905-79858404	0.163987729235646	.	.
chr1	79775809	79776308	chr1	79857905	79858404	Wdfy1|chr1:79857905-79858404	0.163987729235646	.	.
chr1	79775809	79776308	chr1	79858406	79858905	Mrpl44|chr1:79858406-79858905	0.258571657095739	.	.
chr1	79775809	79776308	chr1	79858406	79858905	Wdfy1|chr1:79858406-79858905	0.258571657095739	.	.
chr1	79775809	79776308	chr1	80123881	80124380	Mrpl44|chr1:80123881-80124380	0.208038844656622	.	.
chr1	79775809	79776308	chr1	80123881	80124380	Wdfy1|chr1:80123881-80124380	0.208038844656622	.	.
chr1	81076879	81077378	chr1	81098195	81098694	Nyap2|chr1:81098195-81098694	0.173491775344616	.	.
chr1	81076879	81077378	chr1	81316562	81317061	Nyap2|chr1:81316562-81317061	0.263435534215941	.	.
chr1	82290681	82291180	chr1	82283141	82283640	Irs1|chr1:82283141-82283640	0.140848622114374	.	.
chr1	82290681	82291180	chr1	82292699	82293198	Irs1|chr1:82292699-82293198	0.253092977163225	.	.
chr1	82290681	82291180	chr1	82605885	82606384	Irs1|chr1:82605885-82606384	0.249530042921751	.	.
chr1	82291243	82291742	chr1	82283141	82283640	Irs1|chr1:82283141-82283640	0.226469802094561	.	.
chr1	82291243	82291742	chr1	82292699	82293198	Irs1|chr1:82292699-82293198	0.307938825396652	.	.
chr1	82291243	82291742	chr1	82605348	82605847	Irs1|chr1:82605348-82605847	0.286455740959188	.	.
chr1	82291243	82291742	chr1	82605885	82606384	Irs1|chr1:82605885-82606384	0.209339943312732	.	.
chr1	82316361	82316860	chr1	82283141	82283640	Rhbdd1|chr1:82283141-82283640	0.135453843009789	.	.
chr1	82316361	82316860	chr1	82605885	82606384	Rhbdd1|chr1:82605885-82606384	0.14755756135424	.	.
chr1	82725115	82725614	chr1	82433306	82433805	C430014B12Rik|chr1:82433306-82433805	0.155735942606814	.	.
chr1	82725115	82725614	chr1	82433306	82433805	Mff|chr1:82433306-82433805	0.155735942606814	.	.
chr1	82725115	82725614	chr1	82787312	82787811	C430014B12Rik|chr1:82787312-82787811	0.171367786575401	.	.
chr1	82725115	82725614	chr1	82787312	82787811	Mff|chr1:82787312-82787811	0.171367786575401	.	.
chr1	82725115	82725614	chr1	82993901	82994400	C430014B12Rik|chr1:82993901-82994400	0.432052779248825	.	.
chr1	82725115	82725614	chr1	82993901	82994400	C430014B12Rik|chr1:82993901-82994400	0.432052779248826	.	.
chr1	82725115	82725614	chr1	82993901	82994400	Mff|chr1:82993901-82994400	0.432052779248825	.	.
chr1	82725115	82725614	chr1	82993901	82994400	Mff|chr1:82993901-82994400	0.432052779248826	.	.
chr1	82839194	82839693	chr1	82987702	82988201	Agfg1|chr1:82987702-82988201	0.160745154316162	.	.
chr1	83037972	83038471	chr1	83076078	83076577	Slc19a3|chr1:83076078-83076577	0.217188341860984	.	.
chr1	83159481	83159980	chr1	83007420	83007919	Daw1|chr1:83007420-83007919	0.158024302909452	.	.
chr1	83159481	83159980	chr1	83067122	83067621	Daw1|chr1:83067122-83067621	0.14463718683533	.	.
chr1	83159481	83159980	chr1	83359238	83359737	Daw1|chr1:83359238-83359737	0.299849413620627	.	.
chr1	84839165	84839664	chr1	84838531	84839030	Fbxo36|chr1:84838531-84839030	0.171633368991528	.	.
chr1	84839808	84840307	chr1	84838531	84839030	Fbxo36|chr1:84838531-84839030	0.194675980218174	.	.
chr1	84839808	84840307	chr1	84838531	84839030	Trip12|chr1:84838531-84839030	0.194675980218174	.	.
chr1	85793160	85793659	chr1	85853262	85853761	Cab39|chr1:85853262-85853761	0.166563683982381	.	.
chr1	85793160	85793659	chr1	85958147	85958646	Cab39|chr1:85958147-85958646	0.161276687971911	.	.
chr1	85894274	85894773	chr1	85838617	85839116	Itm2c|chr1:85838617-85839116	0.213032100527258	.	.
chr1	85894274	85894773	chr1	85942262	85942761	Itm2c|chr1:85942262-85942761	0.136276716684007	.	.
chr1	85928201	85928700	chr1	85916833	85917332	4933407L21Rik|chr1:85916833-85917332	0.157885232620654	.	.
chr1	85928201	85928700	chr1	85918260	85918759	4933407L21Rik|chr1:85918260-85918759	0.151731553767825	.	.
chr1	86302910	86303409	chr1	86434501	86435000	B3gnt7|chr1:86434501-86435000	0.211148227563526	.	.
chr1	86302910	86303409	chr1	86434501	86435000	Gm28626|chr1:86434501-86435000	0.211148227563526	.	.
chr1	86302910	86303409	chr1	86525204	86525703	B3gnt7|chr1:86525204-86525703	0.141834226488085	.	.
chr1	86302910	86303409	chr1	86525204	86525703	Gm28626|chr1:86525204-86525703	0.141834226488085	.	.
chr1	86358737	86359236	chr1	86378305	86378804	C130036L24Rik|chr1:86378305-86378804	0.157714639930762	.	.
chr1	86358737	86359236	chr1	86378305	86378804	Ncl|chr1:86378305-86378804	0.157714639930762	.	.
chr1	86358737	86359236	chr1	86442428	86442927	C130036L24Rik|chr1:86442428-86442927	0.170664488629796	.	.
chr1	86358737	86359236	chr1	86442428	86442927	Ncl|chr1:86442428-86442927	0.170664488629796	.	.
chr1	86358737	86359236	chr1	86525204	86525703	C130036L24Rik|chr1:86525204-86525703	0.189440665499357	.	.
chr1	86358737	86359236	chr1	86525204	86525703	Ncl|chr1:86525204-86525703	0.189440665499357	.	.
chr1	86358737	86359236	chr1	86538361	86538860	C130036L24Rik|chr1:86538361-86538860	0.199913998643727	.	.
chr1	86358737	86359236	chr1	86538361	86538860	Ncl|chr1:86538361-86538860	0.199913998643727	.	.
chr1	86359268	86359767	chr1	86378305	86378804	C130036L24Rik|chr1:86378305-86378804	0.210503763149337	.	.
chr1	86359268	86359767	chr1	86378305	86378804	C130036L24Rik|chr1:86378305-86378804	0.210503763149338	.	.
chr1	86359268	86359767	chr1	86378305	86378804	Ncl|chr1:86378305-86378804	0.210503763149337	.	.
chr1	86359268	86359767	chr1	86378305	86378804	Ncl|chr1:86378305-86378804	0.210503763149338	.	.
chr1	86359268	86359767	chr1	86487143	86487642	C130036L24Rik|chr1:86487143-86487642	0.27574160390703	.	.
chr1	86359268	86359767	chr1	86487143	86487642	Ncl|chr1:86487143-86487642	0.27574160390703	.	.
chr1	86359268	86359767	chr1	86503968	86504467	C130036L24Rik|chr1:86503968-86504467	0.205464319877093	.	.
chr1	86359268	86359767	chr1	86503968	86504467	Ncl|chr1:86503968-86504467	0.205464319877093	.	.
chr1	86359268	86359767	chr1	86525204	86525703	C130036L24Rik|chr1:86525204-86525703	0.252804282888738	.	.
chr1	86359268	86359767	chr1	86525204	86525703	Ncl|chr1:86525204-86525703	0.252804282888738	.	.
chr1	86359268	86359767	chr1	86538361	86538860	C130036L24Rik|chr1:86538361-86538860	0.272193407004613	.	.
chr1	86359268	86359767	chr1	86538361	86538860	Ncl|chr1:86538361-86538860	0.272193407004613	.	.
chr1	86526360	86526859	chr1	86378305	86378804	Ptma|chr1:86378305-86378804	0.169788382056763	.	.
chr1	86526360	86526859	chr1	86487143	86487642	Ptma|chr1:86487143-86487642	0.303049097443213	.	.
chr1	86526360	86526859	chr1	86501200	86501699	Ptma|chr1:86501200-86501699	0.23220072481848	.	.
chr1	86526360	86526859	chr1	86503968	86504467	Ptma|chr1:86503968-86504467	0.276293762160835	.	.
chr1	86526360	86526859	chr1	86931540	86932039	Ptma|chr1:86931540-86932039	0.259894066070941	.	.
chr1	86582078	86582577	chr1	86371911	86372410	Cops7b|chr1:86371911-86372410	0.19432426069561	.	.
chr1	86582078	86582577	chr1	86371911	86372410	Pde6d|chr1:86371911-86372410	0.19432426069561	.	.
chr1	86582078	86582577	chr1	86434501	86435000	Cops7b|chr1:86434501-86435000	0.128491630284855	.	.
chr1	86582078	86582577	chr1	86434501	86435000	Pde6d|chr1:86434501-86435000	0.128491630284855	.	.
chr1	86582078	86582577	chr1	86441795	86442294	Cops7b|chr1:86441795-86442294	0.215855630470962	.	.
chr1	86582078	86582577	chr1	86441795	86442294	Pde6d|chr1:86441795-86442294	0.215855630470962	.	.
chr1	86582078	86582577	chr1	86525204	86525703	Cops7b|chr1:86525204-86525703	0.312836699925696	.	.
chr1	86582078	86582577	chr1	86525204	86525703	Pde6d|chr1:86525204-86525703	0.312836699925696	.	.
chr1	86582078	86582577	chr1	86528114	86528613	Cops7b|chr1:86528114-86528613	0.202685301249692	.	.
chr1	86582078	86582577	chr1	86528114	86528613	Pde6d|chr1:86528114-86528613	0.202685301249692	.	.
chr1	86582603	86583102	chr1	86433961	86434460	Cops7b|chr1:86433961-86434460	0.134540276544558	.	.
chr1	86582603	86583102	chr1	86433961	86434460	Pde6d|chr1:86433961-86434460	0.134540276544558	.	.
chr1	86582603	86583102	chr1	86434501	86435000	Cops7b|chr1:86434501-86435000	0.401260673582594	.	.
chr1	86582603	86583102	chr1	86434501	86435000	Pde6d|chr1:86434501-86435000	0.401260673582594	.	.
chr1	86582603	86583102	chr1	86435332	86435831	Cops7b|chr1:86435332-86435831	0.347593561547545	.	.
chr1	86582603	86583102	chr1	86435332	86435831	Pde6d|chr1:86435332-86435831	0.347593561547545	.	.
chr1	86582603	86583102	chr1	86441795	86442294	Cops7b|chr1:86441795-86442294	0.226261510104405	.	.
chr1	86582603	86583102	chr1	86441795	86442294	Pde6d|chr1:86441795-86442294	0.226261510104405	.	.
chr1	86582603	86583102	chr1	86442428	86442927	Cops7b|chr1:86442428-86442927	0.133717691778588	.	.
chr1	86582603	86583102	chr1	86442428	86442927	Pde6d|chr1:86442428-86442927	0.133717691778588	.	.
chr1	86582603	86583102	chr1	86525204	86525703	Cops7b|chr1:86525204-86525703	0.190838625332567	.	.
chr1	86582603	86583102	chr1	86525204	86525703	Pde6d|chr1:86525204-86525703	0.190838625332567	.	.
chr1	86582603	86583102	chr1	86528114	86528613	Cops7b|chr1:86528114-86528613	0.246047481198034	.	.
chr1	86582603	86583102	chr1	86528114	86528613	Pde6d|chr1:86528114-86528613	0.246047481198034	.	.
chr1	86582603	86583102	chr1	86634632	86635131	Cops7b|chr1:86634632-86635131	0.182870448930293	.	.
chr1	86582603	86583102	chr1	86634632	86635131	Pde6d|chr1:86634632-86635131	0.182870448930293	.	.
chr1	86703565	86704064	chr1	86525204	86525703	Dis3l2|chr1:86525204-86525703	0.157490264032436	.	.
chr1	86703565	86704064	chr1	86528114	86528613	Dis3l2|chr1:86528114-86528613	0.172498477346525	.	.
chr1	87213673	87214172	chr1	87186473	87186972	Eif4e2|chr1:87186473-87186972	0.14357127401223	.	.
chr1	87213673	87214172	chr1	87246132	87246631	Eif4e2|chr1:87246132-87246631	0.14325429862714	.	.
chr1	87213673	87214172	chr1	87418622	87419121	Eif4e2|chr1:87418622-87419121	0.153904298183435	.	.
chr1	87326698	87327197	chr1	87009452	87009951	Gigyf2|chr1:87009452-87009951	0.132588444806335	.	.
chr1	87755700	87756199	chr1	87936469	87936968	Atg16l1|chr1:87936469-87936968	0.179044356148908	.	.
chr1	88008031	88008530	chr1	88424541	88425040	Usp40|chr1:88424541-88425040	0.146224130650831	.	.
chr1	88205505	88206004	chr1	87811076	87811575	Dnajb3|chr1:87811076-87811575	0.173036730781579	.	.
chr1	88205505	88206004	chr1	87935966	87936465	Dnajb3|chr1:87935966-87936465	0.161008289354305	.	.
chr1	88701430	88701929	chr1	88711245	88711744	Arl4c|chr1:88711245-88711744	0.264870244018604	.	.
chr1	88701944	88702443	chr1	88602263	88602762	Arl4c|chr1:88602263-88602762	0.251285677999576	.	.
chr1	88701944	88702443	chr1	88653521	88654020	Arl4c|chr1:88653521-88654020	0.14634186906504	.	.
chr1	88701944	88702443	chr1	88694302	88694801	Arl4c|chr1:88694302-88694801	0.246926741539967	.	.
chr1	89069411	89069910	chr1	89229954	89230453	Sh3bp4|chr1:89229954-89230453	0.135997518338024	.	.
chr1	89069411	89069910	chr1	89257917	89258416	Sh3bp4|chr1:89257917-89258416	0.289284677387112	.	.
chr1	89069411	89069910	chr1	89471846	89472345	Sh3bp4|chr1:89471846-89472345	0.133564211280529	.	.
chr1	89069980	89070479	chr1	89057466	89057965	Sh3bp4|chr1:89057466-89057965	0.142227551957942	.	.
chr1	89069980	89070479	chr1	89164236	89164735	Sh3bp4|chr1:89164236-89164735	0.178393271168517	.	.
chr1	89069980	89070479	chr1	89229954	89230453	Sh3bp4|chr1:89229954-89230453	0.165373556841129	.	.
chr1	89069980	89070479	chr1	89471846	89472345	Sh3bp4|chr1:89471846-89472345	0.125755539930151	.	.
chr1	89454554	89455053	chr1	89092502	89093001	Agap1|chr1:89092502-89093001	0.132772629625298	.	.
chr1	89454554	89455053	chr1	89164236	89164735	Agap1|chr1:89164236-89164735	0.14173074026016	.	.
chr1	89454554	89455053	chr1	89206769	89207268	Agap1|chr1:89206769-89207268	0.262420237272932	.	.
chr1	90203739	90204238	chr1	90275246	90275745	Ackr3|chr1:90275246-90275745	0.197327333049711	.	.
chr1	90203739	90204238	chr1	90356532	90357031	Ackr3|chr1:90356532-90357031	0.181045489477927	.	.
chr1	90203739	90204238	chr1	90357089	90357588	Ackr3|chr1:90357089-90357588	0.192431765720101	.	.
chr1	90603129	90603628	chr1	90356532	90357031	Cops8|chr1:90356532-90357031	0.186043313520854	.	.
chr1	90603129	90603628	chr1	90357089	90357588	Cops8|chr1:90357089-90357588	0.145829425067352	.	.
chr1	90603129	90603628	chr1	90588307	90588806	Cops8|chr1:90588307-90588806	0.277560756035757	.	.
chr1	90603129	90603628	chr1	90743797	90744296	Cops8|chr1:90743797-90744296	0.331244567386549	.	.
chr1	90603129	90603628	chr1	90932938	90933437	Cops8|chr1:90932938-90933437	0.137445626462997	.	.
chr1	90998483	90998982	chr1	90743797	90744296	Lrrfip1|chr1:90743797-90744296	0.255214763470088	.	.
chr1	91249940	91250439	chr1	91554506	91555005	Ube2f|chr1:91554506-91555005	0.193442390898978	.	.
chr1	91298026	91298525	chr1	91346840	91347339	Scly|chr1:91346840-91347339	0.137612314835808	.	.
chr1	91298026	91298525	chr1	91554506	91555005	Scly|chr1:91554506-91555005	0.17285382280671	.	.
chr1	91298026	91298525	chr1	91600624	91601123	Scly|chr1:91600624-91601123	0.194141450032283	.	.
chr1	91298026	91298525	chr1	91601137	91601636	Scly|chr1:91601137-91601636	0.253717439623099	.	.
chr1	91366158	91366657	chr1	91380402	91380901	Erfe|chr1:91380402-91380901	0.1628403746503	.	.
chr1	91366158	91366657	chr1	91523696	91524195	Erfe|chr1:91523696-91524195	0.220565398334385	.	.
chr1	91398520	91399019	chr1	91554506	91555005	Ilkap|chr1:91554506-91555005	0.324348674312217	.	.
chr1	91459292	91459791	chr1	91332101	91332600	Per2|chr1:91332101-91332600	0.217300934697576	.	.
chr1	91459292	91459791	chr1	91601137	91601636	Per2|chr1:91601137-91601636	0.249029723841505	.	.
chr1	91483230	91483729	chr1	91523696	91524195	Gm28382|chr1:91523696-91524195	0.215002071798911	.	.
chr1	91494327	91494826	chr1	91332101	91332600	Traf3ip1|chr1:91332101-91332600	0.149598502306762	.	.
chr1	91494327	91494826	chr1	91554506	91555005	Traf3ip1|chr1:91554506-91555005	0.130628961686562	.	.
chr1	91494327	91494826	chr1	91554506	91555005	Traf3ip1|chr1:91554506-91555005	0.130628961686563	.	.
chr1	91494327	91494826	chr1	91600624	91601123	Traf3ip1|chr1:91600624-91601123	0.334992906838029	.	.
chr1	91539706	91540205	chr1	91332101	91332600	Asb1|chr1:91332101-91332600	0.133295011744246	.	.
chr1	91539706	91540205	chr1	91346840	91347339	Asb1|chr1:91346840-91347339	0.13834324170865	.	.
chr1	91539706	91540205	chr1	91523696	91524195	Asb1|chr1:91523696-91524195	0.18648458615881	.	.
chr1	91539706	91540205	chr1	91554506	91555005	Asb1|chr1:91554506-91555005	0.140561636895981	.	.
chr1	91539706	91540205	chr1	91631804	91632303	Asb1|chr1:91631804-91632303	0.157693637361981	.	.
chr1	91540218	91540717	chr1	91523696	91524195	Asb1|chr1:91523696-91524195	0.137001554373936	.	.
chr1	91540218	91540717	chr1	91554506	91555005	Asb1|chr1:91554506-91555005	0.150142090837656	.	.
chr1	92641765	92642264	chr1	92521236	92521735	Cops9|chr1:92521236-92521735	0.157763153538752	.	.
chr1	92641765	92642264	chr1	92727856	92728355	Cops9|chr1:92727856-92728355	0.234013129769388	.	.
chr1	92831030	92831529	chr1	92683124	92683623	Gpc1|chr1:92683124-92683623	0.342111343126844	.	.
chr1	92831030	92831529	chr1	93014431	93014930	Gpc1|chr1:93014431-93014930	0.188129956933541	.	.
chr1	92831030	92831529	chr1	93015051	93015550	Gpc1|chr1:93015051-93015550	0.260318429634387	.	.
chr1	92849473	92849972	chr1	92781808	92782307	Gm29480|chr1:92781808-92782307	0.12625449359192	.	.
chr1	92849473	92849972	chr1	93014431	93014930	Gm29480|chr1:93014431-93014930	0.191881515674102	.	.
chr1	92907215	92907714	chr1	92683124	92683623	Dusp28|chr1:92683124-92683623	0.231719939730602	.	.
chr1	92907215	92907714	chr1	92696823	92697322	Dusp28|chr1:92696823-92697322	0.230715377663174	.	.
chr1	92907215	92907714	chr1	92727856	92728355	Dusp28|chr1:92727856-92728355	0.348423814803287	.	.
chr1	92907215	92907714	chr1	92781808	92782307	Dusp28|chr1:92781808-92782307	0.147186709945439	.	.
chr1	92907215	92907714	chr1	93014431	93014930	Dusp28|chr1:93014431-93014930	0.350617743235417	.	.
chr1	92910422	92910921	chr1	92683124	92683623	5033417F24Rik|chr1:92683124-92683623	0.458839838727637	.	.
chr1	92910422	92910921	chr1	92683124	92683623	Rnpepl1|chr1:92683124-92683623	0.458839838727637	.	.
chr1	92910422	92910921	chr1	92696823	92697322	5033417F24Rik|chr1:92696823-92697322	0.365679055505089	.	.
chr1	92910422	92910921	chr1	92696823	92697322	Rnpepl1|chr1:92696823-92697322	0.365679055505089	.	.
chr1	92910422	92910921	chr1	92727856	92728355	5033417F24Rik|chr1:92727856-92728355	0.163113389638463	.	.
chr1	92910422	92910921	chr1	92727856	92728355	Rnpepl1|chr1:92727856-92728355	0.163113389638463	.	.
chr1	92910422	92910921	chr1	93014431	93014930	5033417F24Rik|chr1:93014431-93014930	0.313858020193552	.	.
chr1	92910422	92910921	chr1	93014431	93014930	Rnpepl1|chr1:93014431-93014930	0.313858020193552	.	.
chr1	92910422	92910921	chr1	93015051	93015550	5033417F24Rik|chr1:93015051-93015550	0.305193673675	.	.
chr1	92910422	92910921	chr1	93015051	93015550	Rnpepl1|chr1:93015051-93015550	0.305193673675	.	.
chr1	92910928	92911427	chr1	92683124	92683623	5033417F24Rik|chr1:92683124-92683623	0.502193983085916	.	.
chr1	92910928	92911427	chr1	92683124	92683623	Rnpepl1|chr1:92683124-92683623	0.502193983085916	.	.
chr1	92910928	92911427	chr1	92727856	92728355	5033417F24Rik|chr1:92727856-92728355	0.185010403077749	.	.
chr1	92910928	92911427	chr1	92727856	92728355	Rnpepl1|chr1:92727856-92728355	0.185010403077749	.	.
chr1	92910928	92911427	chr1	93014431	93014930	5033417F24Rik|chr1:93014431-93014930	0.292217581015933	.	.
chr1	92910928	92911427	chr1	93014431	93014930	Rnpepl1|chr1:93014431-93014930	0.292217581015933	.	.
chr1	92934435	92934934	chr1	92683124	92683623	Capn10|chr1:92683124-92683623	0.330304864038212	.	.
chr1	92934435	92934934	chr1	92781808	92782307	Capn10|chr1:92781808-92782307	0.138148556315037	.	.
chr1	93101696	93102195	chr1	93128625	93129124	Kif1a|chr1:93128625-93129124	0.227902948060639	.	.
chr1	93101696	93102195	chr1	93129136	93129635	Kif1a|chr1:93129136-93129635	0.281228924979696	.	.
chr1	93101696	93102195	chr1	93174394	93174893	Kif1a|chr1:93174394-93174893	0.27594484464017	.	.
chr1	93305687	93306186	chr1	93014431	93014930	Gm28535|chr1:93014431-93014930	0.195814906752133	.	.
chr1	93305687	93306186	chr1	93014431	93014930	Mterf4|chr1:93014431-93014930	0.195814906752133	.	.
chr1	93342619	93343118	chr1	93577810	93578309	Pask|chr1:93577810-93578309	0.20346723296451	.	.
chr1	93342619	93343118	chr1	93577810	93578309	Ppp1r7|chr1:93577810-93578309	0.20346723296451	.	.
chr1	93478622	93479121	chr1	93014431	93014930	Hdlbp|chr1:93014431-93014930	0.26362248145915	.	.
chr1	93478622	93479121	chr1	93014431	93014930	Sept2|chr1:93014431-93014930	0.26362248145915	.	.
chr1	93478622	93479121	chr1	93015051	93015550	Hdlbp|chr1:93015051-93015550	0.283470061576297	.	.
chr1	93478622	93479121	chr1	93015051	93015550	Sept2|chr1:93015051-93015550	0.283470061576297	.	.
chr1	93478622	93479121	chr1	93115042	93115541	Hdlbp|chr1:93115042-93115541	0.167218908729084	.	.
chr1	93478622	93479121	chr1	93115042	93115541	Sept2|chr1:93115042-93115541	0.167218908729084	.	.
chr1	93511801	93512300	chr1	93577810	93578309	Farp2|chr1:93577810-93578309	0.203379189437851	.	.
chr1	93686360	93686859	chr1	93577810	93578309	Bok|chr1:93577810-93578309	0.149840144165684	.	.
chr1	93803720	93804219	chr1	94079039	94079538	Ing5|chr1:94079039-94079538	0.190502809570067	.	.
chr1	93825281	93825780	chr1	93577810	93578309	D2hgdh|chr1:93577810-93578309	0.183711783473579	.	.
chr1	93825281	93825780	chr1	94053474	94053973	D2hgdh|chr1:94053474-94053973	0.199686652932399	.	.
chr1	95313333	95313832	chr1	95074976	95075475	Fam174a|chr1:95074976-95075475	0.295683595642797	.	.
chr1	95667416	95667915	chr1	95268183	95268682	St8sia4|chr1:95268183-95268682	0.184128561253164	.	.
chr1	96871948	96872447	chr1	97038495	97038994	Slco4c1|chr1:97038495-97038994	0.137166357466313	.	.
chr1	98095430	98095929	chr1	98157106	98157605	Pam|chr1:98157106-98157605	0.14802843456144	.	.
chr1	99772082	99772581	chr1	100026507	100027006	Cntnap5b|chr1:100026507-100027006	0.197623582313126	.	.
chr1	99772082	99772581	chr1	99675748	99676247	Cntnap5b|chr1:99675748-99676247	0.191139329076786	.	.
chr1	99772082	99772581	chr1	99813227	99813726	Cntnap5b|chr1:99813227-99813726	0.333880356512859	.	.
chr1	99772082	99772581	chr1	99813731	99814230	Cntnap5b|chr1:99813731-99814230	0.191422662142552	.	.
chr1	105355774	105356273	chr1	105433853	105434352	Gm17634|chr1:105433853-105434352	0.301962040059189	.	.
chr1	105355774	105356273	chr1	105433853	105434352	Rnf152|chr1:105433853-105434352	0.301962040059189	.	.
chr1	105356312	105356811	chr1	105301732	105302231	Gm17634|chr1:105301732-105302231	0.125028558399579	.	.
chr1	105356312	105356811	chr1	105301732	105302231	Rnf152|chr1:105301732-105302231	0.125028558399579	.	.
chr1	105356312	105356811	chr1	105377322	105377821	Gm17634|chr1:105377322-105377821	0.291369247669454	.	.
chr1	105356312	105356811	chr1	105377322	105377821	Rnf152|chr1:105377322-105377821	0.291369247669454	.	.
chr1	105356312	105356811	chr1	105433853	105434352	Gm17634|chr1:105433853-105434352	0.124387548232589	.	.
chr1	105356312	105356811	chr1	105433853	105434352	Rnf152|chr1:105433853-105434352	0.124387548232589	.	.
chr1	105990273	105990772	chr1	105993776	105994275	Gm7160|chr1:105993776-105994275	0.193055848057591	.	.
chr1	105990273	105990772	chr1	105993776	105994275	Zcchc2|chr1:105993776-105994275	0.193055848057591	.	.
chr1	106713878	106714377	chr1	106618335	106618834	Bcl2|chr1:106618335-106618834	0.137945632341717	.	.
chr1	106713878	106714377	chr1	106628669	106629168	Bcl2|chr1:106628669-106629168	0.141047714331171	.	.
chr1	106713878	106714377	chr1	106752760	106753259	Bcl2|chr1:106752760-106753259	0.149047886336412	.	.
chr1	106759529	106760028	chr1	106586895	106587394	Kdsr|chr1:106586895-106587394	0.284418517685924	.	.
chr1	106759529	106760028	chr1	106612548	106613047	Kdsr|chr1:106612548-106613047	0.135001212917564	.	.
chr1	106759529	106760028	chr1	106636691	106637190	Kdsr|chr1:106636691-106637190	0.305842249228573	.	.
chr1	106796474	106796973	chr1	106586895	106587394	Vps4b|chr1:106586895-106587394	0.33725068087275	.	.
chr1	106796474	106796973	chr1	106586895	106587394	Vps4b|chr1:106586895-106587394	0.337250680872751	.	.
chr1	111863863	111864362	chr1	112050247	112050746	Dsel|chr1:112050247-112050746	0.2465373357072	.	.
chr1	118310992	118311491	chr1	118498277	118498776	Tsn|chr1:118498277-118498776	0.304341400797174	.	.
chr1	118321592	118322091	chr1	118498277	118498776	Nifk|chr1:118498277-118498776	0.130373353406872	.	.
chr1	118459308	118459807	chr1	118481738	118482237	2900060B14Rik|chr1:118481738-118482237	0.37787414454662	.	.
chr1	118459308	118459807	chr1	118492751	118493250	2900060B14Rik|chr1:118492751-118493250	0.203524855705375	.	.
chr1	119053430	119053929	chr1	118758999	118759498	Gli2|chr1:118758999-118759498	0.150017278237572	.	.
chr1	119053430	119053929	chr1	118777622	118778121	Gli2|chr1:118777622-118778121	0.283567867909439	.	.
chr1	119053430	119053929	chr1	118802091	118802590	Gli2|chr1:118802091-118802590	0.528964914916718	.	.
chr1	119053430	119053929	chr1	118864708	118865207	Gli2|chr1:118864708-118865207	0.1879558324872	.	.
chr1	119053430	119053929	chr1	119388650	119389149	Gli2|chr1:119388650-119389149	0.290159113718062	.	.
chr1	119648754	119649253	chr1	119548633	119549132	Epb41l5|chr1:119548633-119549132	0.128540403339869	.	.
chr1	119648754	119649253	chr1	119891119	119891618	Epb41l5|chr1:119891119-119891618	0.254271540437684	.	.
chr1	119837335	119837834	chr1	119929686	119930185	Ptpn4|chr1:119929686-119930185	0.135326976870391	.	.
chr1	119837335	119837834	chr1	120033031	120033530	Ptpn4|chr1:120033031-120033530	0.205696126825501	.	.
chr1	119912947	119913446	chr1	120093463	120093962	Tmem177|chr1:120093463-120093962	0.154162360541299	.	.
chr1	119912947	119913446	chr1	120197108	120197607	Tmem177|chr1:120197108-120197607	0.205651510443155	.	.
chr1	120120898	120121397	chr1	119899647	119900146	3110009E18Rik|chr1:119899647-119900146	0.3505886856278	.	.
chr1	120120898	120121397	chr1	119899647	119900146	Dbi|chr1:119899647-119900146	0.3505886856278	.	.
chr1	120120898	120121397	chr1	119929686	119930185	3110009E18Rik|chr1:119929686-119930185	0.17134449315765	.	.
chr1	120120898	120121397	chr1	119929686	119930185	Dbi|chr1:119929686-119930185	0.17134449315765	.	.
chr1	120120898	120121397	chr1	120033031	120033530	3110009E18Rik|chr1:120033031-120033530	0.144901123032936	.	.
chr1	120120898	120121397	chr1	120033031	120033530	Dbi|chr1:120033031-120033530	0.144901123032936	.	.
chr1	120120898	120121397	chr1	120171744	120172243	3110009E18Rik|chr1:120171744-120172243	0.133945997332596	.	.
chr1	120120898	120121397	chr1	120171744	120172243	Dbi|chr1:120171744-120172243	0.133945997332596	.	.
chr1	120120898	120121397	chr1	120231291	120231790	3110009E18Rik|chr1:120231291-120231790	0.158630044935183	.	.
chr1	120120898	120121397	chr1	120231291	120231790	Dbi|chr1:120231291-120231790	0.158630044935183	.	.
chr1	120120898	120121397	chr1	120301685	120302184	3110009E18Rik|chr1:120301685-120302184	0.234429271343142	.	.
chr1	120120898	120121397	chr1	120301685	120302184	Dbi|chr1:120301685-120302184	0.234429271343142	.	.
chr1	121430778	121431277	chr1	121180229	121180728	Ccdc93|chr1:121180229-121180728	0.200384816585474	.	.
chr1	121430778	121431277	chr1	121596927	121597426	Ccdc93|chr1:121596927-121597426	0.188437001485567	.	.
chr1	121527520	121528019	chr1	121440527	121441026	Htr5b|chr1:121440527-121441026	0.176859021673098	.	.
chr1	121527520	121528019	chr1	121441031	121441530	Htr5b|chr1:121441031-121441530	0.149343529548915	.	.
chr1	121527520	121528019	chr1	121527010	121527509	Htr5b|chr1:121527010-121527509	0.544696505091421	.	.
chr1	121528273	121528772	chr1	121527010	121527509	Htr5b|chr1:121527010-121527509	0.265316687311733	.	.
chr1	121528273	121528772	chr1	121549397	121549896	Htr5b|chr1:121549397-121549896	0.165913795273928	.	.
chr1	121528273	121528772	chr1	121550823	121551322	Htr5b|chr1:121550823-121551322	0.369705711706516	.	.
chr1	121567757	121568256	chr1	121550823	121551322	Ddx18|chr1:121550823-121551322	0.215524118001491	.	.
chr1	121567757	121568256	chr1	121596927	121597426	Ddx18|chr1:121596927-121597426	0.130291788199167	.	.
chr1	121567757	121568256	chr1	121798489	121798988	Ddx18|chr1:121798489-121798988	0.212355723965878	.	.
chr1	125560306	125560805	chr1	125370731	125371230	Slc35f5|chr1:125370731-125371230	0.197588165436254	.	.
chr1	125560306	125560805	chr1	125607368	125607867	Slc35f5|chr1:125607368-125607867	0.306422445078551	.	.
chr1	125560306	125560805	chr1	125994394	125994893	Slc35f5|chr1:125994394-125994893	0.422034474615073	.	.
chr1	125561216	125561715	chr1	125290586	125291085	Slc35f5|chr1:125290586-125291085	0.211992932002302	.	.
chr1	125561216	125561715	chr1	125537779	125538278	Slc35f5|chr1:125537779-125538278	0.189735868592073	.	.
chr1	125561216	125561715	chr1	125994394	125994893	Slc35f5|chr1:125994394-125994893	0.207571338655293	.	.
chr1	127204681	127205180	chr1	127228423	127228922	Mgat5|chr1:127228423-127228922	0.370894057044268	.	.
chr1	130462505	130463004	chr1	130547917	130548416	Cd55|chr1:130547917-130548416	0.358744994579469	.	.
chr1	130462505	130463004	chr1	130547917	130548416	Gm16083|chr1:130547917-130548416	0.358744994579469	.	.
chr1	130717229	130717728	chr1	130715647	130716146	Yod1|chr1:130715647-130716146	0.227313057588847	.	.
chr1	131527318	131527817	chr1	131712339	131712838	Fam72a|chr1:131712339-131712838	0.126290401085145	.	.
chr1	131527318	131527817	chr1	131712339	131712838	Srgap2|chr1:131712339-131712838	0.126290401085145	.	.
chr1	131827667	131828166	chr1	131810342	131810841	Slc41a1|chr1:131810342-131810841	0.172073712729255	.	.
chr1	131827667	131828166	chr1	131846134	131846633	Slc41a1|chr1:131846134-131846633	0.26089524873167	.	.
chr1	131866958	131867457	chr1	131555074	131555573	Rab29|chr1:131555074-131555573	0.229422314422802	.	.
chr1	131910162	131910661	chr1	131543821	131544320	Nucks1|chr1:131543821-131544320	0.151317431446713	.	.
chr1	131910162	131910661	chr1	131555074	131555573	Nucks1|chr1:131555074-131555573	0.133817984926031	.	.
chr1	131910162	131910661	chr1	131573579	131574078	Nucks1|chr1:131573579-131574078	0.187270177550683	.	.
chr1	131910162	131910661	chr1	131810342	131810841	Nucks1|chr1:131810342-131810841	0.130070900596618	.	.
chr1	131910162	131910661	chr1	131846134	131846633	Nucks1|chr1:131846134-131846633	0.196209349691458	.	.
chr1	131910666	131911165	chr1	131820714	131821213	Nucks1|chr1:131820714-131821213	0.414592925595241	.	.
chr1	133661173	133661672	chr1	133286941	133287440	Gm38394|chr1:133286941-133287440	0.182374525661014	.	.
chr1	133661173	133661672	chr1	133286941	133287440	Zbed6|chr1:133286941-133287440	0.182374525661014	.	.
chr1	133661173	133661672	chr1	133286941	133287440	Zc3h11a|chr1:133286941-133287440	0.182374525661014	.	.
chr1	133661173	133661672	chr1	133786454	133786953	Gm38394|chr1:133786454-133786953	0.180614722036073	.	.
chr1	133661173	133661672	chr1	133786454	133786953	Zbed6|chr1:133786454-133786953	0.180614722036073	.	.
chr1	133661173	133661672	chr1	133786454	133786953	Zc3h11a|chr1:133786454-133786953	0.180614722036073	.	.
chr1	133661173	133661672	chr1	133908815	133909314	Gm38394|chr1:133908815-133909314	0.210255562832401	.	.
chr1	133661173	133661672	chr1	133908815	133909314	Zbed6|chr1:133908815-133909314	0.210255562832401	.	.
chr1	133661173	133661672	chr1	133908815	133909314	Zc3h11a|chr1:133908815-133909314	0.210255562832401	.	.
chr1	133661173	133661672	chr1	133914631	133915130	Gm38394|chr1:133914631-133915130	0.33760230682959	.	.
chr1	133661173	133661672	chr1	133914631	133915130	Zbed6|chr1:133914631-133915130	0.33760230682959	.	.
chr1	133661173	133661672	chr1	133914631	133915130	Zc3h11a|chr1:133914631-133915130	0.33760230682959	.	.
chr1	133800824	133801323	chr1	133736167	133736666	Atp2b4|chr1:133736167-133736666	0.134869312807757	.	.
chr1	133800824	133801323	chr1	133908815	133909314	Atp2b4|chr1:133908815-133909314	0.164901693157302	.	.
chr1	133800824	133801323	chr1	133914631	133915130	Atp2b4|chr1:133914631-133915130	0.26195489802917	.	.
chr1	133800824	133801323	chr1	133924119	133924618	Atp2b4|chr1:133924119-133924618	0.182432740237589	.	.
chr1	133908258	133908757	chr1	133736167	133736666	Optc|chr1:133736167-133736666	0.184878228721271	.	.
chr1	133908258	133908757	chr1	133787054	133787553	Optc|chr1:133787054-133787553	0.334319744458261	.	.
chr1	133908258	133908757	chr1	133896218	133896717	Optc|chr1:133896218-133896717	0.24474326087469	.	.
chr1	133908258	133908757	chr1	133908815	133909314	Optc|chr1:133908815-133909314	0.296928375853643	.	.
chr1	133908258	133908757	chr1	133914631	133915130	Optc|chr1:133914631-133915130	0.158275793790743	.	.
chr1	134361764	134362263	chr1	134275932	134276431	Tmem183a|chr1:134275932-134276431	0.173791020758477	.	.
chr1	134361764	134362263	chr1	134344509	134345008	Tmem183a|chr1:134344509-134345008	0.267952391578664	.	.
chr1	134361764	134362263	chr1	134381781	134382280	Tmem183a|chr1:134381781-134382280	0.168540177210313	.	.
chr1	134361764	134362263	chr1	134556182	134556681	Tmem183a|chr1:134556182-134556681	0.174351305087585	.	.
chr1	134361764	134362263	chr1	134660047	134660546	Tmem183a|chr1:134660047-134660546	0.157442506352067	.	.
chr1	134361764	134362263	chr1	134682397	134682896	Tmem183a|chr1:134682397-134682896	0.130333317968412	.	.
chr1	134361764	134362263	chr1	134719601	134720100	Tmem183a|chr1:134719601-134720100	0.140089412537731	.	.
chr1	134405737	134406236	chr1	134273415	134273914	Cyb5r1|chr1:134273415-134273914	0.124715741923313	.	.
chr1	134405737	134406236	chr1	134344509	134345008	Cyb5r1|chr1:134344509-134345008	0.140892742677056	.	.
chr1	134405737	134406236	chr1	134376059	134376558	Cyb5r1|chr1:134376059-134376558	0.413749112671586	.	.
chr1	134405737	134406236	chr1	134381781	134382280	Cyb5r1|chr1:134381781-134382280	0.216132332507122	.	.
chr1	134405737	134406236	chr1	134660047	134660546	Cyb5r1|chr1:134660047-134660546	0.225466456450365	.	.
chr1	134405737	134406236	chr1	134682397	134682896	Cyb5r1|chr1:134682397-134682896	0.13750865153631	.	.
chr1	134405737	134406236	chr1	134719601	134720100	Cyb5r1|chr1:134719601-134720100	0.428696027607863	.	.
chr1	134415089	134415588	chr1	134275932	134276431	Adipor1|chr1:134275932-134276431	0.291069259804278	.	.
chr1	134415089	134415588	chr1	134344509	134345008	Adipor1|chr1:134344509-134345008	0.255786401251458	.	.
chr1	134415089	134415588	chr1	134376059	134376558	Adipor1|chr1:134376059-134376558	0.190699880267311	.	.
chr1	134415089	134415588	chr1	134381781	134382280	Adipor1|chr1:134381781-134382280	0.303244226940826	.	.
chr1	134415089	134415588	chr1	134719601	134720100	Adipor1|chr1:134719601-134720100	0.134459495098914	.	.
chr1	134415089	134415588	chr1	134719601	134720100	Adipor1|chr1:134719601-134720100	0.134459495098915	.	.
chr1	134455268	134455767	chr1	134660047	134660546	Klhl12|chr1:134660047-134660546	0.196148893971559	.	.
chr1	134494334	134494833	chr1	134273415	134273914	Rabif|chr1:134273415-134273914	0.176642553238116	.	.
chr1	134494334	134494833	chr1	134376059	134376558	Rabif|chr1:134376059-134376558	0.323403519642981	.	.
chr1	134494334	134494833	chr1	134381781	134382280	Rabif|chr1:134381781-134382280	0.259036925309373	.	.
chr1	134494334	134494833	chr1	134660047	134660546	Rabif|chr1:134660047-134660546	0.309220522434825	.	.
chr1	134494334	134494833	chr1	134682397	134682896	Rabif|chr1:134682397-134682896	0.185795469402261	.	.
chr1	134494334	134494833	chr1	134719601	134720100	Rabif|chr1:134719601-134720100	0.244323165414742	.	.
chr1	134494927	134495426	chr1	134275932	134276431	Rabif|chr1:134275932-134276431	0.235902744385532	.	.
chr1	134494927	134495426	chr1	134344509	134345008	Rabif|chr1:134344509-134345008	0.204946515195997	.	.
chr1	134494927	134495426	chr1	134376059	134376558	Rabif|chr1:134376059-134376558	0.159628299252654	.	.
chr1	134494927	134495426	chr1	134381781	134382280	Rabif|chr1:134381781-134382280	0.278833278319461	.	.
chr1	134494927	134495426	chr1	134556182	134556681	Rabif|chr1:134556182-134556681	0.239438811515689	.	.
chr1	134494927	134495426	chr1	134660047	134660546	Rabif|chr1:134660047-134660546	0.210302882887043	.	.
chr1	134494927	134495426	chr1	134682397	134682896	Rabif|chr1:134682397-134682896	0.129858658386374	.	.
chr1	134559917	134560416	chr1	134273415	134273914	Kdm5b|chr1:134273415-134273914	0.168495453913542	.	.
chr1	134559917	134560416	chr1	134344509	134345008	Kdm5b|chr1:134344509-134345008	0.28955236396988	.	.
chr1	134559917	134560416	chr1	134376059	134376558	Kdm5b|chr1:134376059-134376558	0.149208809641507	.	.
chr1	134559917	134560416	chr1	134381781	134382280	Kdm5b|chr1:134381781-134382280	0.313909553519672	.	.
chr1	134559917	134560416	chr1	134682397	134682896	Kdm5b|chr1:134682397-134682896	0.178054794219653	.	.
chr1	134559917	134560416	chr1	134719601	134720100	Kdm5b|chr1:134719601-134720100	0.183022906981479	.	.
chr1	134646329	134646828	chr1	134275932	134276431	Gm26783|chr1:134275932-134276431	0.223978652556409	.	.
chr1	134646329	134646828	chr1	134275932	134276431	Syt2|chr1:134275932-134276431	0.223978652556409	.	.
chr1	134646329	134646828	chr1	134376059	134376558	Gm26783|chr1:134376059-134376558	0.228916861609758	.	.
chr1	134646329	134646828	chr1	134376059	134376558	Syt2|chr1:134376059-134376558	0.228916861609758	.	.
chr1	134646329	134646828	chr1	134381781	134382280	Gm26783|chr1:134381781-134382280	0.148771281653283	.	.
chr1	134646329	134646828	chr1	134381781	134382280	Syt2|chr1:134381781-134382280	0.148771281653283	.	.
chr1	134646329	134646828	chr1	134660047	134660546	Gm26783|chr1:134660047-134660546	0.304860258754321	.	.
chr1	134646329	134646828	chr1	134660047	134660546	Syt2|chr1:134660047-134660546	0.304860258754321	.	.
chr1	134646329	134646828	chr1	134682397	134682896	Gm26783|chr1:134682397-134682896	0.252864022879051	.	.
chr1	134646329	134646828	chr1	134682397	134682896	Syt2|chr1:134682397-134682896	0.252864022879051	.	.
chr1	136541476	136541975	chr1	136683171	136683670	Gm37799|chr1:136683171-136683670	0.188516357082609	.	.
chr1	136541476	136541975	chr1	136714150	136714649	Gm37799|chr1:136714150-136714649	0.344828468531734	.	.
chr1	136541476	136541975	chr1	136730610	136731109	Gm37799|chr1:136730610-136731109	0.442038499515726	.	.
chr1	136541476	136541975	chr1	136768833	136769332	Gm37799|chr1:136768833-136769332	0.279050933395231	.	.
chr1	136624613	136625112	chr1	136527075	136527574	Platr23|chr1:136527075-136527574	0.25733936549425	.	.
chr1	136624613	136625112	chr1	136527075	136527574	Zfp281|chr1:136527075-136527574	0.25733936549425	.	.
chr1	136624613	136625112	chr1	136714150	136714649	Platr23|chr1:136714150-136714649	0.131692530280021	.	.
chr1	136624613	136625112	chr1	136714150	136714649	Zfp281|chr1:136714150-136714649	0.131692530280021	.	.
chr1	138618987	138619486	chr1	138886060	138886559	Nek7|chr1:138886060-138886559	0.29675096976086	.	.
chr1	138856629	138857128	chr1	138507605	138508104	2310009B15Rik|chr1:138507605-138508104	0.207378792392509	.	.
chr1	138856629	138857128	chr1	138995590	138996089	2310009B15Rik|chr1:138995590-138996089	0.280896541053667	.	.
chr1	138876052	138876551	chr1	138966864	138967363	1700019P21Rik|chr1:138966864-138967363	0.230546099345672	.	.
chr1	138876657	138877156	chr1	138813113	138813612	1700019P21Rik|chr1:138813113-138813612	0.137246143027812	.	.
chr1	138876657	138877156	chr1	138966864	138967363	1700019P21Rik|chr1:138966864-138967363	0.250280674491342	.	.
chr1	138963753	138964252	chr1	138587741	138588240	Dennd1b|chr1:138587741-138588240	0.169878716688916	.	.
chr1	138963753	138964252	chr1	138995590	138996089	Dennd1b|chr1:138995590-138996089	0.398321052799999	.	.
chr1	138963753	138964252	chr1	138996106	138996605	Dennd1b|chr1:138996106-138996605	0.1416307908559	.	.
chr1	139376823	139377322	chr1	139156347	139156846	Crb1|chr1:139156347-139156846	0.131199143798428	.	.
chr1	139376823	139377322	chr1	139480150	139480649	Crb1|chr1:139480150-139480649	0.132086404014675	.	.
chr1	139454477	139454976	chr1	139008800	139009299	Aspm|chr1:139008800-139009299	0.135008452745676	.	.
chr1	140245186	140245685	chr1	140295799	140296298	Kcnt2|chr1:140295799-140296298	0.219132039301902	.	.
chr1	140245186	140245685	chr1	140434703	140435202	Kcnt2|chr1:140434703-140435202	0.178009814569165	.	.
chr1	140245186	140245685	chr1	140476797	140477296	Kcnt2|chr1:140476797-140477296	0.13758913388575	.	.
chr1	140245186	140245685	chr1	140491695	140492194	Kcnt2|chr1:140491695-140492194	0.221384425704783	.	.
chr1	140245186	140245685	chr1	140492218	140492717	Kcnt2|chr1:140492218-140492717	0.258975015639473	.	.
chr1	140245761	140246260	chr1	140294946	140295445	Kcnt2|chr1:140294946-140295445	0.42859354988133	.	.
chr1	140245761	140246260	chr1	140295799	140296298	Kcnt2|chr1:140295799-140296298	0.347102312405745	.	.
chr1	140245761	140246260	chr1	140373489	140373988	Kcnt2|chr1:140373489-140373988	0.146205011513357	.	.
chr1	140245761	140246260	chr1	140397708	140398207	Kcnt2|chr1:140397708-140398207	0.232990623801983	.	.
chr1	140245761	140246260	chr1	140428852	140429351	Kcnt2|chr1:140428852-140429351	0.280798727610123	.	.
chr1	140245761	140246260	chr1	140434703	140435202	Kcnt2|chr1:140434703-140435202	0.285698832396097	.	.
chr1	140245761	140246260	chr1	140456875	140457374	Kcnt2|chr1:140456875-140457374	0.14953454102008	.	.
chr1	140245761	140246260	chr1	140476797	140477296	Kcnt2|chr1:140476797-140477296	0.406116982709669	.	.
chr1	140245761	140246260	chr1	140489751	140490250	Kcnt2|chr1:140489751-140490250	0.482491915425194	.	.
chr1	140245761	140246260	chr1	140491695	140492194	Kcnt2|chr1:140491695-140492194	0.521109463318522	.	.
chr1	140245761	140246260	chr1	140492218	140492717	Kcnt2|chr1:140492218-140492717	0.484158709470525	.	.
chr1	143640493	143640992	chr1	143830603	143831102	B3galt2|chr1:143830603-143831102	0.130204168345457	.	.
chr1	143702603	143703102	chr1	143813845	143814344	Cdc73|chr1:143813845-143814344	0.194193454754149	.	.
chr1	143776839	143777338	chr1	143739248	143739747	Gm29170|chr1:143739248-143739747	0.33379541767351	.	.
chr1	143776839	143777338	chr1	143739248	143739747	Ro60|chr1:143739248-143739747	0.33379541767351	.	.
chr1	143776839	143777338	chr1	143739248	143739747	Uchl5|chr1:143739248-143739747	0.33379541767351	.	.
chr1	143777394	143777893	chr1	143813845	143814344	Gm29170|chr1:143813845-143814344	0.126480484113562	.	.
chr1	143777394	143777893	chr1	143813845	143814344	Ro60|chr1:143813845-143814344	0.126480484113562	.	.
chr1	143777394	143777893	chr1	143813845	143814344	Uchl5|chr1:143813845-143814344	0.126480484113562	.	.
chr1	144004041	144004540	chr1	143830603	143831102	Rgs2|chr1:143830603-143831102	0.16191808056104	.	.
chr1	150392883	150393382	chr1	150540218	150540717	Odr4|chr1:150540218-150540717	0.289969518406275	.	.
chr1	150392883	150393382	chr1	150540218	150540717	Tpr|chr1:150540218-150540717	0.289969518406275	.	.
chr1	151138226	151138725	chr1	151171777	151172276	C730036E19Rik|chr1:151171777-151172276	0.345858366219802	.	.
chr1	151344167	151344666	chr1	151034915	151035414	Gm10138|chr1:151034915-151035414	0.278234429764798	.	.
chr1	151344167	151344666	chr1	151034915	151035414	Ivns1abp|chr1:151034915-151035414	0.278234429764798	.	.
chr1	151344167	151344666	chr1	151258286	151258785	Gm10138|chr1:151258286-151258785	0.165592769095599	.	.
chr1	151344167	151344666	chr1	151258286	151258785	Ivns1abp|chr1:151258286-151258785	0.165592769095599	.	.
chr1	151344167	151344666	chr1	151526586	151527085	Gm10138|chr1:151526586-151527085	0.306288517093819	.	.
chr1	151344167	151344666	chr1	151526586	151527085	Ivns1abp|chr1:151526586-151527085	0.306288517093819	.	.
chr1	151344167	151344666	chr1	151564412	151564911	Gm10138|chr1:151564412-151564911	0.205615590016495	.	.
chr1	151344167	151344666	chr1	151564412	151564911	Ivns1abp|chr1:151564412-151564911	0.205615590016495	.	.
chr1	151500739	151501238	chr1	151250691	151251190	Rnf2|chr1:151250691-151251190	0.224956752701583	.	.
chr1	151500739	151501238	chr1	151258286	151258785	Rnf2|chr1:151258286-151258785	0.242603714180985	.	.
chr1	151500739	151501238	chr1	151514139	151514638	Rnf2|chr1:151514139-151514638	0.279723192756881	.	.
chr1	151500739	151501238	chr1	151526586	151527085	Rnf2|chr1:151526586-151527085	0.410556076039331	.	.
chr1	153899574	153900073	chr1	153751790	153752289	Glul|chr1:153751790-153752289	0.386130727125476	.	.
chr1	153899574	153900073	chr1	153751790	153752289	Teddm2|chr1:153751790-153752289	0.386130727125476	.	.
chr1	153899574	153900073	chr1	153918470	153918969	Glul|chr1:153918470-153918969	0.136852207176883	.	.
chr1	153899574	153900073	chr1	153918470	153918969	Teddm2|chr1:153918470-153918969	0.136852207176883	.	.
chr1	153899574	153900073	chr1	153947754	153948253	Glul|chr1:153947754-153948253	0.12658417779779	.	.
chr1	153899574	153900073	chr1	153947754	153948253	Teddm2|chr1:153947754-153948253	0.12658417779779	.	.
chr1	153899574	153900073	chr1	153959492	153959991	Glul|chr1:153959492-153959991	0.181338170133237	.	.
chr1	153899574	153900073	chr1	153959492	153959991	Teddm2|chr1:153959492-153959991	0.181338170133237	.	.
chr1	153899574	153900073	chr1	154150104	154150603	Glul|chr1:154150104-154150603	0.135318916734767	.	.
chr1	153899574	153900073	chr1	154150104	154150603	Teddm2|chr1:154150104-154150603	0.135318916734767	.	.
chr1	155557936	155558435	chr1	155516450	155516949	Acbd6|chr1:155516450-155516949	0.136996390338729	.	.
chr1	155557936	155558435	chr1	155574878	155575377	Acbd6|chr1:155574878-155575377	0.221224848782079	.	.
chr1	155973115	155973614	chr1	155675166	155675665	Cep350|chr1:155675166-155675665	0.301345305288842	.	.
chr1	155973115	155973614	chr1	156040577	156041076	Cep350|chr1:156040577-156041076	0.131841272018414	.	.
chr1	156035878	156036377	chr1	156040577	156041076	Tor1aip1|chr1:156040577-156041076	0.181750012259233	.	.
chr1	156035878	156036377	chr1	156040577	156041076	Tor1aip2|chr1:156040577-156041076	0.181750012259233	.	.
chr1	156036379	156036878	chr1	156040577	156041076	Tor1aip1|chr1:156040577-156041076	0.21510305149939	.	.
chr1	156303125	156303624	chr1	156040577	156041076	4930518J20Rik|chr1:156040577-156041076	0.213434235510516	.	.
chr1	156303125	156303624	chr1	156040577	156041076	Tdrd5|chr1:156040577-156041076	0.213434235510516	.	.
chr1	156303125	156303624	chr1	156085751	156086250	4930518J20Rik|chr1:156085751-156086250	0.139119181765926	.	.
chr1	156303125	156303624	chr1	156085751	156086250	Tdrd5|chr1:156085751-156086250	0.139119181765926	.	.
chr1	156420903	156421402	chr1	156057205	156057704	Axdnd1|chr1:156057205-156057704	0.155604925871897	.	.
chr1	156474061	156474560	chr1	156085751	156086250	Soat1|chr1:156085751-156086250	0.152843720386563	.	.
chr1	156718854	156719353	chr1	156667513	156668012	Fam20b|chr1:156667513-156668012	0.190423546182212	.	.
chr1	159231910	159232409	chr1	159393211	159393710	Cop1|chr1:159393211-159393710	0.316934579667034	.	.
chr1	160906055	160906554	chr1	160535572	160536071	Rc3h1|chr1:160535572-160536071	0.141344017824852	.	.
chr1	160906055	160906554	chr1	161170609	161171108	Rc3h1|chr1:161170609-161171108	0.195382823189214	.	.
chr1	161034286	161034785	chr1	161170609	161171108	Gas5|chr1:161170609-161171108	0.249168019607233	.	.
chr1	161034286	161034785	chr1	161170609	161171108	Zbtb37|chr1:161170609-161171108	0.249168019607233	.	.
chr1	161034286	161034785	chr1	161463592	161464091	Gas5|chr1:161463592-161464091	0.219172967565922	.	.
chr1	161034286	161034785	chr1	161463592	161464091	Zbtb37|chr1:161463592-161464091	0.219172967565922	.	.
chr1	161034786	161035285	chr1	161463592	161464091	Gas5|chr1:161463592-161464091	0.200516830101034	.	.
chr1	161034786	161035285	chr1	161463592	161464091	Zbtb37|chr1:161463592-161464091	0.200516830101034	.	.
chr1	161131254	161131753	chr1	160968584	160969083	Klhl20|chr1:160968584-160969083	0.164139391883912	.	.
chr1	161131254	161131753	chr1	161170609	161171108	Klhl20|chr1:161170609-161171108	0.278704125649013	.	.
chr1	161142436	161142935	chr1	160968584	160969083	Ankrd45|chr1:160968584-160969083	0.148858500563265	.	.
chr1	161968972	161969471	chr1	161680458	161680957	Gm38304|chr1:161680458-161680957	0.160471139979487	.	.
chr1	161968972	161969471	chr1	161680458	161680957	Pigc|chr1:161680458-161680957	0.160471139979487	.	.
chr1	162548386	162548885	chr1	162615434	162615933	Eef1aknmt|chr1:162615434-162615933	0.138110614065388	.	.
chr1	162570372	162570871	chr1	162615434	162615933	Vamp4|chr1:162615434-162615933	0.173736988037247	.	.
chr1	162570372	162570871	chr1	162665061	162665560	Vamp4|chr1:162665061-162665560	0.249092066147476	.	.
chr1	162570982	162571481	chr1	162665061	162665560	Vamp4|chr1:162665061-162665560	0.153856066659145	.	.
chr1	162740352	162740851	chr1	162615434	162615933	Prrc2c|chr1:162615434-162615933	0.178297368800909	.	.
chr1	163403421	163403920	chr1	163282116	163282615	Gorab|chr1:163282116-163282615	0.220074637383142	.	.
chr1	163929752	163930251	chr1	164098977	164099476	Scyl3|chr1:164098977-164099476	0.197167373061663	.	.
chr1	163929752	163930251	chr1	164138556	164139055	Scyl3|chr1:164138556-164139055	0.215906184749141	.	.
chr1	163994642	163995141	chr1	164098977	164099476	BC055324|chr1:164098977-164099476	0.304337591646188	.	.
chr1	163994642	163995141	chr1	164098977	164099476	Mettl18|chr1:164098977-164099476	0.304337591646188	.	.
chr1	164248686	164249185	chr1	164098977	164099476	Slc19a2|chr1:164098977-164099476	0.177661022428756	.	.
chr1	165460313	165460812	chr1	165517981	165518480	Dcaf6|chr1:165517981-165518480	0.197412022235509	.	.
chr1	165460313	165460812	chr1	165517981	165518480	Mpc2|chr1:165517981-165518480	0.197412022235509	.	.
chr1	165460313	165460812	chr1	165559045	165559544	Dcaf6|chr1:165559045-165559544	0.154442211977111	.	.
chr1	165460313	165460812	chr1	165559045	165559544	Mpc2|chr1:165559045-165559544	0.154442211977111	.	.
chr1	165460313	165460812	chr1	165642102	165642601	Dcaf6|chr1:165642102-165642601	0.224421693484873	.	.
chr1	165460313	165460812	chr1	165642102	165642601	Mpc2|chr1:165642102-165642601	0.224421693484873	.	.
chr1	165460922	165461421	chr1	165559045	165559544	Dcaf6|chr1:165559045-165559544	0.282995205887561	.	.
chr1	165460922	165461421	chr1	165559045	165559544	Mpc2|chr1:165559045-165559544	0.282995205887561	.	.
chr1	165460922	165461421	chr1	165641351	165641850	Dcaf6|chr1:165641351-165641850	0.142984425406833	.	.
chr1	165460922	165461421	chr1	165641351	165641850	Mpc2|chr1:165641351-165641850	0.142984425406833	.	.
chr1	165634316	165634815	chr1	165328368	165328867	Mpzl1|chr1:165328368-165328867	0.167175782236325	.	.
chr1	165634316	165634815	chr1	165439673	165440172	Mpzl1|chr1:165439673-165440172	0.130498477856402	.	.
chr1	165634316	165634815	chr1	165439673	165440172	Mpzl1|chr1:165439673-165440172	0.130498477856403	.	.
chr1	165634316	165634815	chr1	165537213	165537712	Mpzl1|chr1:165537213-165537712	0.136668399666273	.	.
chr1	165634316	165634815	chr1	165583511	165584010	Mpzl1|chr1:165583511-165584010	0.194934455569757	.	.
chr1	165634316	165634815	chr1	165642102	165642601	Mpzl1|chr1:165642102-165642601	0.197231860404116	.	.
chr1	165634316	165634815	chr1	165922042	165922541	Mpzl1|chr1:165922042-165922541	0.172419459193748	.	.
chr1	165763500	165763999	chr1	165537213	165537712	Creg1|chr1:165537213-165537712	0.314763744363659	.	.
chr1	165763500	165763999	chr1	165567588	165568087	Creg1|chr1:165567588-165568087	0.146457608629549	.	.
chr1	165763500	165763999	chr1	165922042	165922541	Creg1|chr1:165922042-165922541	0.223180818714101	.	.
chr1	165763500	165763999	chr1	166153330	166153829	Creg1|chr1:166153330-166153829	0.13156620423398	.	.
chr1	166002418	166002917	chr1	166167075	166167574	Gm26665|chr1:166167075-166167574	0.183645838240564	.	.
chr1	166002418	166002917	chr1	166167075	166167574	Pou2f1|chr1:166167075-166167574	0.183645838240564	.	.
chr1	166002418	166002917	chr1	166284262	166284761	Gm26665|chr1:166284262-166284761	0.239062604108546	.	.
chr1	166002418	166002917	chr1	166284262	166284761	Pou2f1|chr1:166284262-166284761	0.239062604108546	.	.
chr1	166002418	166002917	chr1	166296364	166296863	Gm26665|chr1:166296364-166296863	0.166370720677997	.	.
chr1	166002418	166002917	chr1	166296364	166296863	Pou2f1|chr1:166296364-166296863	0.166370720677997	.	.
chr1	166002418	166002917	chr1	166313555	166314054	Gm26665|chr1:166313555-166314054	0.340359538094036	.	.
chr1	166002418	166002917	chr1	166313555	166314054	Pou2f1|chr1:166313555-166314054	0.340359538094036	.	.
chr1	166002418	166002917	chr1	166330745	166331244	Gm26665|chr1:166330745-166331244	0.165519434665611	.	.
chr1	166002418	166002917	chr1	166330745	166331244	Pou2f1|chr1:166330745-166331244	0.165519434665611	.	.
chr1	166002418	166002917	chr1	166360121	166360620	Gm26665|chr1:166360121-166360620	0.205231575573087	.	.
chr1	166002418	166002917	chr1	166360121	166360620	Pou2f1|chr1:166360121-166360620	0.205231575573087	.	.
chr1	166003176	166003675	chr1	166154109	166154608	Gm26665|chr1:166154109-166154608	0.268957823775098	.	.
chr1	166003176	166003675	chr1	166154109	166154608	Pou2f1|chr1:166154109-166154608	0.268957823775098	.	.
chr1	166003176	166003675	chr1	166167075	166167574	Gm26665|chr1:166167075-166167574	0.239767482233696	.	.
chr1	166003176	166003675	chr1	166167075	166167574	Pou2f1|chr1:166167075-166167574	0.239767482233696	.	.
chr1	166253817	166254316	chr1	166153330	166153829	Ildr2|chr1:166153330-166153829	0.204277568075037	.	.
chr1	166253817	166254316	chr1	166154109	166154608	Ildr2|chr1:166154109-166154608	0.355838908023577	.	.
chr1	166253817	166254316	chr1	166160566	166161065	Ildr2|chr1:166160566-166161065	0.204188216673849	.	.
chr1	166253817	166254316	chr1	166167075	166167574	Ildr2|chr1:166167075-166167574	0.189325368765742	.	.
chr1	166253817	166254316	chr1	166296364	166296863	Ildr2|chr1:166296364-166296863	0.175339206010759	.	.
chr1	166253817	166254316	chr1	166302681	166303180	Ildr2|chr1:166302681-166303180	0.301268742341037	.	.
chr1	166379002	166379501	chr1	166154109	166154608	Tada1|chr1:166154109-166154608	0.129184098824566	.	.
chr1	166379002	166379501	chr1	166160566	166161065	Tada1|chr1:166160566-166161065	0.16730056175166	.	.
chr1	166379002	166379501	chr1	166167075	166167574	Tada1|chr1:166167075-166167574	0.352629485316406	.	.
chr1	166379002	166379501	chr1	166290551	166291050	Tada1|chr1:166290551-166291050	0.299145724324923	.	.
chr1	166379002	166379501	chr1	166296364	166296863	Tada1|chr1:166296364-166296863	0.290022822814545	.	.
chr1	166379002	166379501	chr1	166313555	166314054	Tada1|chr1:166313555-166314054	0.374758295029977	.	.
chr1	166379002	166379501	chr1	166319038	166319537	Tada1|chr1:166319038-166319537	0.140566284374258	.	.
chr1	166409578	166410077	chr1	166167075	166167574	Pogk|chr1:166167075-166167574	0.240397267944603	.	.
chr1	167284924	167285423	chr1	167746646	167747145	Gm2453|chr1:167746646-167747145	0.206712156649185	.	.
chr1	167284924	167285423	chr1	167746646	167747145	Uck2|chr1:167746646-167747145	0.206712156649185	.	.
chr1	167349707	167350206	chr1	167746646	167747145	Aldh9a1|chr1:167746646-167747145	0.129228910315598	.	.
chr1	167350248	167350747	chr1	167636947	167637446	Aldh9a1|chr1:167636947-167637446	0.139429757453139	.	.
chr1	167393588	167394087	chr1	167259638	167260137	Mgst3|chr1:167259638-167260137	0.208902090256222	.	.
chr1	167394156	167394655	chr1	167473481	167473980	Mgst3|chr1:167473481-167473980	0.511769224329994	.	.
chr1	167394156	167394655	chr1	167636947	167637446	Mgst3|chr1:167636947-167637446	0.212421501311592	.	.
chr1	167597755	167598254	chr1	167261705	167262204	Rxrg|chr1:167261705-167262204	0.148168990692734	.	.
chr1	167598393	167598892	chr1	167259638	167260137	Rxrg|chr1:167259638-167260137	0.299031884996289	.	.
chr1	167598393	167598892	chr1	167261705	167262204	Rxrg|chr1:167261705-167262204	0.235747603001412	.	.
chr1	167598393	167598892	chr1	167636947	167637446	Rxrg|chr1:167636947-167637446	0.14705089438546	.	.
chr1	167598393	167598892	chr1	167802530	167803029	Rxrg|chr1:167802530-167803029	0.143949309701489	.	.
chr1	167598393	167598892	chr1	167929953	167930452	Rxrg|chr1:167929953-167930452	0.214853093507804	.	.
chr1	170867571	170868070	chr1	171038357	171038856	Atf6|chr1:171038357-171038856	0.184462431978312	.	.
chr1	170867571	170868070	chr1	171038357	171038856	Gm9929|chr1:171038357-171038856	0.184462431978312	.	.
chr1	170867571	170868070	chr1	171247027	171247526	Atf6|chr1:171247027-171247526	0.184657471363463	.	.
chr1	170867571	170868070	chr1	171247027	171247526	Gm9929|chr1:171247027-171247526	0.184657471363463	.	.
chr1	170868410	170868909	chr1	170807560	170808059	Atf6|chr1:170807560-170808059	0.341953039019352	.	.
chr1	170868410	170868909	chr1	170807560	170808059	Gm9929|chr1:170807560-170808059	0.341953039019352	.	.
chr1	170868410	170868909	chr1	171036880	171037379	Atf6|chr1:171036880-171037379	0.140479327362982	.	.
chr1	170868410	170868909	chr1	171036880	171037379	Gm9929|chr1:171036880-171037379	0.140479327362982	.	.
chr1	170868410	170868909	chr1	171102488	171102987	Atf6|chr1:171102488-171102987	0.187613097087833	.	.
chr1	170868410	170868909	chr1	171102488	171102987	Gm9929|chr1:171102488-171102987	0.187613097087833	.	.
chr1	170885252	170885751	chr1	171037809	171038308	Dusp12|chr1:171037809-171038308	0.147339104892129	.	.
chr1	170885252	170885751	chr1	171037809	171038308	Gm26620|chr1:171037809-171038308	0.147339104892129	.	.
chr1	170885252	170885751	chr1	171101659	171102158	Dusp12|chr1:171101659-171102158	0.205488583235476	.	.
chr1	170885252	170885751	chr1	171101659	171102158	Gm26620|chr1:171101659-171102158	0.205488583235476	.	.
chr1	170885252	170885751	chr1	171102488	171102987	Dusp12|chr1:171102488-171102987	0.127387874248362	.	.
chr1	170885252	170885751	chr1	171102488	171102987	Gm26620|chr1:171102488-171102987	0.127387874248362	.	.
chr1	170885252	170885751	chr1	171118208	171118707	Dusp12|chr1:171118208-171118707	0.28251466943394	.	.
chr1	170885252	170885751	chr1	171118208	171118707	Gm26620|chr1:171118208-171118707	0.28251466943394	.	.
chr1	171150371	171150870	chr1	170907734	170908233	Mpz|chr1:170907734-170908233	0.282268393543407	.	.
chr1	171150371	171150870	chr1	170907734	170908233	Sdhc|chr1:170907734-170908233	0.282268393543407	.	.
chr1	171150371	171150870	chr1	170908240	170908739	Mpz|chr1:170908240-170908739	0.170499125557779	.	.
chr1	171150371	171150870	chr1	170908240	170908739	Sdhc|chr1:170908240-170908739	0.170499125557779	.	.
chr1	171150371	171150870	chr1	171044776	171045275	Mpz|chr1:171044776-171045275	0.167680208511321	.	.
chr1	171150371	171150870	chr1	171044776	171045275	Sdhc|chr1:171044776-171045275	0.167680208511321	.	.
chr1	171150371	171150870	chr1	171247027	171247526	Mpz|chr1:171247027-171247526	0.163464438525221	.	.
chr1	171150371	171150870	chr1	171247027	171247526	Sdhc|chr1:171247027-171247526	0.163464438525221	.	.
chr1	171221759	171222258	chr1	170908240	170908739	Tomm40l|chr1:170908240-170908739	0.197955799831205	.	.
chr1	171221759	171222258	chr1	171044776	171045275	Tomm40l|chr1:171044776-171045275	0.210871422917088	.	.
chr1	171221759	171222258	chr1	171247027	171247526	Tomm40l|chr1:171247027-171247526	0.158304003741042	.	.
chr1	171222404	171222903	chr1	170907734	170908233	Tomm40l|chr1:170907734-170908233	0.33719274289492	.	.
chr1	171222404	171222903	chr1	171037809	171038308	Tomm40l|chr1:171037809-171038308	0.302277614583369	.	.
chr1	171222404	171222903	chr1	171101659	171102158	Tomm40l|chr1:171101659-171102158	0.232230752263858	.	.
chr1	171222404	171222903	chr1	171102488	171102987	Tomm40l|chr1:171102488-171102987	0.21296284984369	.	.
chr1	171222404	171222903	chr1	171118208	171118707	Tomm40l|chr1:171118208-171118707	0.317006703843945	.	.
chr1	171270057	171270556	chr1	171033681	171034180	B4galt3|chr1:171033681-171034180	0.273254701553654	.	.
chr1	171270057	171270556	chr1	171247027	171247526	B4galt3|chr1:171247027-171247526	0.17620983759647	.	.
chr1	171270057	171270556	chr1	171478928	171479427	B4galt3|chr1:171478928-171479427	0.146395827446462	.	.
chr1	171281054	171281553	chr1	171037809	171038308	Ppox|chr1:171037809-171038308	0.212087924386252	.	.
chr1	171287719	171288218	chr1	171038357	171038856	Usp21|chr1:171038357-171038856	0.165004822368798	.	.
chr1	171287719	171288218	chr1	171110922	171111421	Usp21|chr1:171110922-171111421	0.239409011247515	.	.
chr1	171287719	171288218	chr1	171263038	171263537	Usp21|chr1:171263038-171263537	0.144918449676022	.	.
chr1	171294566	171295065	chr1	171101659	171102158	Ufc1|chr1:171101659-171102158	0.160941529897243	.	.
chr1	171294566	171295065	chr1	171110922	171111421	Ufc1|chr1:171110922-171111421	0.142285028726907	.	.
chr1	171328705	171329204	chr1	171044776	171045275	Dedd|chr1:171044776-171045275	0.147216615721988	.	.
chr1	171328705	171329204	chr1	171247027	171247526	Dedd|chr1:171247027-171247526	0.13229538435556	.	.
chr1	171328705	171329204	chr1	171263038	171263537	Dedd|chr1:171263038-171263537	0.12779176454254	.	.
chr1	171328705	171329204	chr1	171478928	171479427	Dedd|chr1:171478928-171479427	0.229935510140053	.	.
chr1	171329206	171329705	chr1	171044776	171045275	Dedd|chr1:171044776-171045275	0.172567232568369	.	.
chr1	171329206	171329705	chr1	171110922	171111421	Dedd|chr1:171110922-171111421	0.246268228325147	.	.
chr1	171329206	171329705	chr1	171263038	171263537	Dedd|chr1:171263038-171263537	0.124568558989243	.	.
chr1	171329206	171329705	chr1	171672998	171673497	Dedd|chr1:171672998-171673497	0.270979455986018	.	.
chr1	171345437	171345936	chr1	171102488	171102987	Nit1|chr1:171102488-171102987	0.167627200580587	.	.
chr1	171345437	171345936	chr1	171102488	171102987	Pfdn2|chr1:171102488-171102987	0.167627200580587	.	.
chr1	171345437	171345936	chr1	171110922	171111421	Nit1|chr1:171110922-171111421	0.168845296887085	.	.
chr1	171345437	171345936	chr1	171110922	171111421	Pfdn2|chr1:171110922-171111421	0.168845296887085	.	.
chr1	171360576	171361075	chr1	171037809	171038308	Klhdc9|chr1:171037809-171038308	0.161713274486451	.	.
chr1	171360576	171361075	chr1	171044776	171045275	Klhdc9|chr1:171044776-171045275	0.231577162149488	.	.
chr1	171360576	171361075	chr1	171478928	171479427	Klhdc9|chr1:171478928-171479427	0.221429050393557	.	.
chr1	171361088	171361587	chr1	171101659	171102158	Klhdc9|chr1:171101659-171102158	0.131744794024577	.	.
chr1	171361088	171361587	chr1	171247027	171247526	Klhdc9|chr1:171247027-171247526	0.242657526357079	.	.
chr1	171361088	171361587	chr1	171478928	171479427	Klhdc9|chr1:171478928-171479427	0.199669232570006	.	.
chr1	171411068	171411567	chr1	171037809	171038308	Usf1|chr1:171037809-171038308	0.217742138699104	.	.
chr1	171411068	171411567	chr1	171038357	171038856	Usf1|chr1:171038357-171038856	0.226347650121906	.	.
chr1	171411068	171411567	chr1	171110922	171111421	Usf1|chr1:171110922-171111421	0.237378345445923	.	.
chr1	171437234	171437733	chr1	171044776	171045275	F11r|chr1:171044776-171045275	0.307364777040034	.	.
chr1	171437234	171437733	chr1	171101659	171102158	F11r|chr1:171101659-171102158	0.466475932260488	.	.
chr1	171437234	171437733	chr1	171102488	171102987	F11r|chr1:171102488-171102987	0.143837228324196	.	.
chr1	171437234	171437733	chr1	171102488	171102987	F11r|chr1:171102488-171102987	0.143837228324197	.	.
chr1	171437234	171437733	chr1	171110922	171111421	F11r|chr1:171110922-171111421	0.12654340362159	.	.
chr1	171437234	171437733	chr1	171247027	171247526	F11r|chr1:171247027-171247526	0.133239574839637	.	.
chr1	171437234	171437733	chr1	171478928	171479427	F11r|chr1:171478928-171479427	0.188939501087985	.	.
chr1	171503198	171503697	chr1	171788348	171788847	Alyref2|chr1:171788348-171788847	0.253707281642426	.	.
chr1	171503198	171503697	chr1	171788348	171788847	B930036N10Rik|chr1:171788348-171788847	0.253707281642426	.	.
chr1	171503198	171503697	chr1	171791426	171791925	Alyref2|chr1:171791426-171791925	0.256765848278189	.	.
chr1	171503198	171503697	chr1	171791426	171791925	B930036N10Rik|chr1:171791426-171791925	0.256765848278189	.	.
chr1	172082460	172082959	chr1	171788348	171788847	Copa|chr1:171788348-171788847	0.166715765496424	.	.
chr1	172082460	172082959	chr1	171788348	171788847	Ncstn|chr1:171788348-171788847	0.166715765496424	.	.
chr1	172082460	172082959	chr1	171791426	171791925	Copa|chr1:171791426-171791925	0.275572254222436	.	.
chr1	172082460	172082959	chr1	171791426	171791925	Ncstn|chr1:171791426-171791925	0.275572254222436	.	.
chr1	172082460	172082959	chr1	172026509	172027008	Copa|chr1:172026509-172027008	0.22901705516688	.	.
chr1	172082460	172082959	chr1	172026509	172027008	Ncstn|chr1:172026509-172027008	0.22901705516688	.	.
chr1	172082460	172082959	chr1	172027134	172027633	Copa|chr1:172027134-172027633	0.267464201675889	.	.
chr1	172082460	172082959	chr1	172027134	172027633	Ncstn|chr1:172027134-172027633	0.267464201675889	.	.
chr1	172082460	172082959	chr1	172046856	172047355	Copa|chr1:172046856-172047355	0.207643880221243	.	.
chr1	172082460	172082959	chr1	172046856	172047355	Ncstn|chr1:172046856-172047355	0.207643880221243	.	.
chr1	172082460	172082959	chr1	172053841	172054340	Copa|chr1:172053841-172054340	0.346329084828336	.	.
chr1	172082460	172082959	chr1	172053841	172054340	Ncstn|chr1:172053841-172054340	0.346329084828336	.	.
chr1	172126494	172126993	chr1	172027134	172027633	Pex19|chr1:172027134-172027633	0.154515614661752	.	.
chr1	172126494	172126993	chr1	172027134	172027633	Pex19|chr1:172027134-172027633	0.154515614661753	.	.
chr1	172126494	172126993	chr1	172046856	172047355	Pex19|chr1:172046856-172047355	0.177440771240833	.	.
chr1	172147848	172148347	chr1	171791426	171791925	Dcaf8|chr1:171791426-171791925	0.184979493379792	.	.
chr1	172147848	172148347	chr1	172026509	172027008	Dcaf8|chr1:172026509-172027008	0.162970378433705	.	.
chr1	172147848	172148347	chr1	172046856	172047355	Dcaf8|chr1:172046856-172047355	0.253811859720124	.	.
chr1	172147848	172148347	chr1	172053841	172054340	Dcaf8|chr1:172053841-172054340	0.205748521933434	.	.
chr1	172206038	172206537	chr1	171775740	171776239	Pea15a|chr1:171775740-171776239	0.161874681593214	.	.
chr1	172206038	172206537	chr1	172025967	172026466	Pea15a|chr1:172025967-172026466	0.374157360280871	.	.
chr1	172206038	172206537	chr1	172116963	172117462	Pea15a|chr1:172116963-172117462	0.165756669287853	.	.
chr1	172206562	172207061	chr1	171775740	171776239	Pea15a|chr1:171775740-171776239	0.217810872335536	.	.
chr1	172206562	172207061	chr1	171788348	171788847	Pea15a|chr1:171788348-171788847	0.18938663381504	.	.
chr1	172206562	172207061	chr1	172026509	172027008	Pea15a|chr1:172026509-172027008	0.239426950832196	.	.
chr1	172206562	172207061	chr1	172053841	172054340	Pea15a|chr1:172053841-172054340	0.243013114890322	.	.
chr1	172520879	172521378	chr1	172618126	172618625	Cfap45|chr1:172618126-172618625	0.296818258156854	.	.
chr1	172520879	172521378	chr1	172846996	172847495	Cfap45|chr1:172846996-172847495	0.137061632584385	.	.
chr1	172632827	172633326	chr1	172562878	172563377	Dusp23|chr1:172562878-172563377	0.154140620086662	.	.
chr1	172632827	172633326	chr1	172587521	172588020	Dusp23|chr1:172587521-172588020	0.503325729696411	.	.
chr1	172632827	172633326	chr1	172918457	172918956	Dusp23|chr1:172918457-172918956	0.232454908170132	.	.
chr1	173367390	173367889	chr1	173321459	173321958	Cadm3|chr1:173321459-173321958	0.251155492204591	.	.
chr1	173367390	173367889	chr1	173322220	173322719	Cadm3|chr1:173322220-173322719	0.162113089230862	.	.
chr1	174502434	174502933	chr1	174469688	174470187	Fmn2|chr1:174469688-174470187	0.150442694065129	.	.
chr1	174502434	174502933	chr1	174503374	174503873	Fmn2|chr1:174503374-174503873	0.238861948694159	.	.
chr1	174502434	174502933	chr1	174675242	174675741	Fmn2|chr1:174675242-174675741	0.167425872724881	.	.
chr1	175624890	175625389	chr1	175889219	175889718	Fh1|chr1:175889219-175889718	0.154044776785323	.	.
chr1	175625436	175625935	chr1	175668954	175669453	Fh1|chr1:175668954-175669453	0.31501033842181	.	.
chr1	175692503	175693002	chr1	175668954	175669453	Chml|chr1:175668954-175669453	0.277431635578493	.	.
chr1	175692503	175693002	chr1	175668954	175669453	Opn3|chr1:175668954-175669453	0.277431635578493	.	.
chr1	175693049	175693548	chr1	175668954	175669453	Chml|chr1:175668954-175669453	0.281694969635058	.	.
chr1	175693049	175693548	chr1	175668954	175669453	Opn3|chr1:175668954-175669453	0.281694969635058	.	.
chr1	175693049	175693548	chr1	175710930	175711429	Chml|chr1:175710930-175711429	0.1388713915427	.	.
chr1	175693049	175693548	chr1	175710930	175711429	Opn3|chr1:175710930-175711429	0.1388713915427	.	.
chr1	175693049	175693548	chr1	175867509	175868008	Chml|chr1:175867509-175868008	0.157565313211035	.	.
chr1	175693049	175693548	chr1	175867509	175868008	Opn3|chr1:175867509-175868008	0.157565313211035	.	.
chr1	175880538	175881037	chr1	175615019	175615518	Exo1|chr1:175615019-175615518	0.204175014129812	.	.
chr1	177795766	177796265	chr1	177509823	177510322	Adss|chr1:177509823-177510322	0.155804890500688	.	.
chr1	177795766	177796265	chr1	177630253	177630752	Adss|chr1:177630253-177630752	0.177801791802734	.	.
chr1	177795766	177796265	chr1	177683819	177684318	Adss|chr1:177683819-177684318	0.271539984658955	.	.
chr1	177796375	177796874	chr1	177509823	177510322	Adss|chr1:177509823-177510322	0.204081356767426	.	.
chr1	177796375	177796874	chr1	177573280	177573779	Adss|chr1:177573280-177573779	0.159422001866143	.	.
chr1	177982967	177983466	chr1	177509823	177510322	Catspere2|chr1:177509823-177510322	0.310194303418984	.	.
chr1	177982967	177983466	chr1	177573280	177573779	Catspere2|chr1:177573280-177573779	0.189600614831436	.	.
chr1	178187311	178187810	chr1	178448418	178448917	Desi2|chr1:178448418-178448917	0.153122262325433	.	.
chr1	178187311	178187810	chr1	178449116	178449615	Desi2|chr1:178449116-178449615	0.134310170070351	.	.
chr1	178187311	178187810	chr1	178463658	178464157	Desi2|chr1:178463658-178464157	0.254451227570004	.	.
chr1	178187311	178187810	chr1	178486689	178487188	Desi2|chr1:178486689-178487188	0.274974966653747	.	.
chr1	178276142	178276641	chr1	178359796	178360295	4930527J03Rik|chr1:178359796-178360295	0.12605000118315	.	.
chr1	178276142	178276641	chr1	178368821	178369320	4930527J03Rik|chr1:178368821-178369320	0.245284487075524	.	.
chr1	178276142	178276641	chr1	178448418	178448917	4930527J03Rik|chr1:178448418-178448917	0.252441232366098	.	.
chr1	178276142	178276641	chr1	178486689	178487188	4930527J03Rik|chr1:178486689-178487188	0.313517907062577	.	.
chr1	178317988	178318487	chr1	178368821	178369320	B230369F24Rik|chr1:178368821-178369320	0.2502383609036	.	.
chr1	178317988	178318487	chr1	178368821	178369320	Cox20|chr1:178368821-178369320	0.2502383609036	.	.
chr1	178317988	178318487	chr1	178449116	178449615	B230369F24Rik|chr1:178449116-178449615	0.173213295585303	.	.
chr1	178317988	178318487	chr1	178449116	178449615	Cox20|chr1:178449116-178449615	0.173213295585303	.	.
chr1	178317988	178318487	chr1	178486689	178487188	B230369F24Rik|chr1:178486689-178487188	0.237948993865962	.	.
chr1	178317988	178318487	chr1	178486689	178487188	Cox20|chr1:178486689-178487188	0.237948993865962	.	.
chr1	178318532	178319031	chr1	178336353	178336852	B230369F24Rik|chr1:178336353-178336852	0.367201722650685	.	.
chr1	178318532	178319031	chr1	178336353	178336852	Cox20|chr1:178336353-178336852	0.367201722650685	.	.
chr1	178318532	178319031	chr1	178368821	178369320	B230369F24Rik|chr1:178368821-178369320	0.406120272924851	.	.
chr1	178318532	178319031	chr1	178368821	178369320	Cox20|chr1:178368821-178369320	0.406120272924851	.	.
chr1	178318532	178319031	chr1	178431556	178432055	B230369F24Rik|chr1:178431556-178432055	0.20784858255913	.	.
chr1	178318532	178319031	chr1	178431556	178432055	Cox20|chr1:178431556-178432055	0.20784858255913	.	.
chr1	178318532	178319031	chr1	178448418	178448917	B230369F24Rik|chr1:178448418-178448917	0.288992229655072	.	.
chr1	178318532	178319031	chr1	178448418	178448917	Cox20|chr1:178448418-178448917	0.288992229655072	.	.
chr1	178318532	178319031	chr1	178449116	178449615	B230369F24Rik|chr1:178449116-178449615	0.355650345821787	.	.
chr1	178318532	178319031	chr1	178449116	178449615	Cox20|chr1:178449116-178449615	0.355650345821787	.	.
chr1	178318532	178319031	chr1	178454037	178454536	B230369F24Rik|chr1:178454037-178454536	0.146582077894254	.	.
chr1	178318532	178319031	chr1	178454037	178454536	Cox20|chr1:178454037-178454536	0.146582077894254	.	.
chr1	178318532	178319031	chr1	178486689	178487188	B230369F24Rik|chr1:178486689-178487188	0.256468294679815	.	.
chr1	178318532	178319031	chr1	178486689	178487188	Cox20|chr1:178486689-178487188	0.256468294679815	.	.
chr1	178337559	178338058	chr1	178431556	178432055	Hnrnpu|chr1:178431556-178432055	0.189053420646782	.	.
chr1	178337559	178338058	chr1	178449116	178449615	Hnrnpu|chr1:178449116-178449615	0.153830646873392	.	.
chr1	178406170	178406669	chr1	178336353	178336852	Efcab2|chr1:178336353-178336852	0.187246752723974	.	.
chr1	179517784	179518283	chr1	179511804	179512303	Smyd3|chr1:179511804-179512303	0.450914453496746	.	.
chr1	179517784	179518283	chr1	179709356	179709855	Smyd3|chr1:179709356-179709855	0.175124071548028	.	.
chr1	179546057	179546556	chr1	179709356	179709855	Cnst|chr1:179709356-179709855	0.219217914867616	.	.
chr1	179546057	179546556	chr1	179709356	179709855	Tfb2m|chr1:179709356-179709855	0.219217914867616	.	.
chr1	179667997	179668496	chr1	179539238	179539737	Sccpdh|chr1:179539238-179539737	0.133625418494589	.	.
chr1	179803447	179803946	chr1	179539238	179539737	Ahctf1|chr1:179539238-179539737	0.132064649715402	.	.
chr1	179803447	179803946	chr1	179539238	179539737	Gm10518|chr1:179539238-179539737	0.132064649715402	.	.
chr1	179959653	179960152	chr1	179539238	179539737	Cdc42bpa|chr1:179539238-179539737	0.12441429395899	.	.
chr1	179959653	179960152	chr1	179645628	179646127	Cdc42bpa|chr1:179645628-179646127	0.162419648435798	.	.
chr1	179959653	179960152	chr1	179847684	179848183	Cdc42bpa|chr1:179847684-179848183	0.165147703232965	.	.
chr1	180568576	180569075	chr1	180510337	180510836	Parp1|chr1:180510337-180510836	0.15680647161485	.	.
chr1	180568576	180569075	chr1	180517044	180517543	Parp1|chr1:180517044-180517543	0.286370436302288	.	.
chr1	180641033	180641532	chr1	180517591	180518090	Lin9|chr1:180517591-180518090	0.181266296931223	.	.
chr1	180641033	180641532	chr1	180777540	180778039	Lin9|chr1:180777540-180778039	0.411842922299846	.	.
chr1	180641033	180641532	chr1	180777540	180778039	Lin9|chr1:180777540-180778039	0.411842922299847	.	.
chr1	180641033	180641532	chr1	180987738	180988237	Lin9|chr1:180987738-180988237	0.159640500514109	.	.
chr1	180725789	180726288	chr1	180517044	180517543	Acbd3|chr1:180517044-180517543	0.176353188617852	.	.
chr1	180725789	180726288	chr1	180517591	180518090	Acbd3|chr1:180517591-180518090	0.319334301469365	.	.
chr1	180725789	180726288	chr1	180763866	180764365	Acbd3|chr1:180763866-180764365	0.140973668796677	.	.
chr1	180768387	180768886	chr1	180517591	180518090	Gm38293|chr1:180517591-180518090	0.233188791898808	.	.
chr1	180768387	180768886	chr1	180763866	180764365	Gm38293|chr1:180763866-180764365	0.287524655226522	.	.
chr1	180768387	180768886	chr1	180763866	180764365	Gm38293|chr1:180763866-180764365	0.287524655226523	.	.
chr1	180768387	180768886	chr1	180777540	180778039	Gm38293|chr1:180777540-180778039	0.124425737669818	.	.
chr1	180768387	180768886	chr1	181017318	181017817	Gm38293|chr1:181017318-181017817	0.166714867910156	.	.
chr1	180768387	180768886	chr1	181039534	181040033	Gm38293|chr1:181039534-181040033	0.172178709692112	.	.
chr1	180768387	180768886	chr1	181056147	181056646	Gm38293|chr1:181056147-181056646	0.132008641543585	.	.
chr1	180768387	180768886	chr1	181150665	181151164	Gm38293|chr1:181150665-181151164	0.131126171317591	.	.
chr1	180813365	180813864	chr1	180517044	180517543	H3f3a|chr1:180517044-180517543	0.146629981768793	.	.
chr1	180813365	180813864	chr1	180517044	180517543	H3f3aos|chr1:180517044-180517543	0.146629981768793	.	.
chr1	180813365	180813864	chr1	180517591	180518090	H3f3a|chr1:180517591-180518090	0.193250028662408	.	.
chr1	180813365	180813864	chr1	180517591	180518090	H3f3aos|chr1:180517591-180518090	0.193250028662408	.	.
chr1	180813365	180813864	chr1	180763866	180764365	H3f3a|chr1:180763866-180764365	0.24186986397241	.	.
chr1	180813365	180813864	chr1	180763866	180764365	H3f3aos|chr1:180763866-180764365	0.24186986397241	.	.
chr1	180813365	180813864	chr1	180777540	180778039	H3f3a|chr1:180777540-180778039	0.221359910888873	.	.
chr1	180813365	180813864	chr1	180777540	180778039	H3f3aos|chr1:180777540-180778039	0.221359910888873	.	.
chr1	180813365	180813864	chr1	181150665	181151164	H3f3a|chr1:181150665-181151164	0.154783762527292	.	.
chr1	180813365	180813864	chr1	181150665	181151164	H3f3aos|chr1:181150665-181151164	0.154783762527292	.	.
chr1	180850639	180851138	chr1	180517591	180518090	Sde2|chr1:180517591-180518090	0.321393523324168	.	.
chr1	180850639	180851138	chr1	180763866	180764365	Sde2|chr1:180763866-180764365	0.143717956275047	.	.
chr1	180850639	180851138	chr1	180778088	180778587	Sde2|chr1:180778088-180778587	0.223435092616407	.	.
chr1	180850639	180851138	chr1	181017318	181017817	Sde2|chr1:181017318-181017817	0.479074968381984	.	.
chr1	180850639	180851138	chr1	181056147	181056646	Sde2|chr1:181056147-181056646	0.233076342645397	.	.
chr1	180850639	180851138	chr1	181150665	181151164	Sde2|chr1:181150665-181151164	0.306225276590111	.	.
chr1	180903944	180904443	chr1	180517591	180518090	Pycr2|chr1:180517591-180518090	0.153260069185325	.	.
chr1	180903944	180904443	chr1	180763866	180764365	Pycr2|chr1:180763866-180764365	0.306348827835649	.	.
chr1	180903944	180904443	chr1	180777540	180778039	Pycr2|chr1:180777540-180778039	0.152342732860161	.	.
chr1	180903944	180904443	chr1	180778088	180778587	Pycr2|chr1:180778088-180778587	0.161115871213398	.	.
chr1	180903944	180904443	chr1	181017318	181017817	Pycr2|chr1:181017318-181017817	0.278953995287622	.	.
chr1	180903944	180904443	chr1	181039534	181040033	Pycr2|chr1:181039534-181040033	0.291243584812182	.	.
chr1	180903944	180904443	chr1	181056147	181056646	Pycr2|chr1:181056147-181056646	0.152985932770114	.	.
chr1	181144061	181144560	chr1	181022185	181022684	Cnih4|chr1:181022185-181022684	0.223800683669253	.	.
chr1	181144061	181144560	chr1	181022185	181022684	Nvl|chr1:181022185-181022684	0.223800683669253	.	.
chr1	181144061	181144560	chr1	181056147	181056646	Cnih4|chr1:181056147-181056646	0.330489677479316	.	.
chr1	181144061	181144560	chr1	181056147	181056646	Nvl|chr1:181056147-181056646	0.330489677479316	.	.
chr1	181211764	181212263	chr1	181022185	181022684	Wdr26|chr1:181022185-181022684	0.14959009612158	.	.
chr1	181352331	181352830	chr1	181369005	181369504	Cnih3|chr1:181369005-181369504	0.211886021758967	.	.
chr1	181352331	181352830	chr1	181433203	181433702	Cnih3|chr1:181433203-181433702	0.178870237593516	.	.
chr1	181352331	181352830	chr1	181466110	181466609	Cnih3|chr1:181466110-181466609	0.132588110637501	.	.
chr1	181842237	181842736	chr1	181832503	181833002	Lbr|chr1:181832503-181833002	0.137244013897894	.	.
chr1	181842237	181842736	chr1	181833072	181833571	Lbr|chr1:181833072-181833571	0.314576127914034	.	.
chr1	182019822	182020321	chr1	181832503	181833002	Enah|chr1:181832503-181833002	0.160522313315637	.	.
chr1	182019822	182020321	chr1	182326206	182326705	Enah|chr1:182326206-182326705	0.12470212322198	.	.
chr1	182019822	182020321	chr1	182489705	182490204	Enah|chr1:182489705-182490204	0.220920133798625	.	.
chr1	182020341	182020840	chr1	181832503	181833002	Enah|chr1:181832503-181833002	0.166756360621807	.	.
chr1	182020341	182020840	chr1	182376699	182377198	Enah|chr1:182376699-182377198	0.124497951308366	.	.
chr1	182020341	182020840	chr1	182425562	182426061	Enah|chr1:182425562-182426061	0.163103566669815	.	.
chr1	182020341	182020840	chr1	182489705	182490204	Enah|chr1:182489705-182490204	0.125158112303434	.	.
chr1	182124497	182124996	chr1	181832503	181833002	Srp9|chr1:181832503-181833002	0.138966444762248	.	.
chr1	182124497	182124996	chr1	182326206	182326705	Srp9|chr1:182326206-182326705	0.140369303130136	.	.
chr1	182282558	182283057	chr1	182140320	182140819	Degs1|chr1:182140320-182140819	0.195855338248755	.	.
chr1	182341398	182341897	chr1	182454779	182455278	Fbxo28|chr1:182454779-182455278	0.135667416566056	.	.
chr1	182408896	182409395	chr1	182376699	182377198	Trp53bp2|chr1:182376699-182377198	0.146658590986487	.	.
chr1	182408896	182409395	chr1	182425562	182426061	Trp53bp2|chr1:182425562-182426061	0.151596201914758	.	.
chr1	182408896	182409395	chr1	182454779	182455278	Trp53bp2|chr1:182454779-182455278	0.263282549550947	.	.
chr1	183221261	183221760	chr1	183252386	183252885	Disp1|chr1:183252386-183252885	0.192276560984883	.	.
chr1	183296308	183296807	chr1	183252386	183252885	Aida|chr1:183252386-183252885	0.129649431353031	.	.
chr1	183296308	183296807	chr1	183252386	183252885	Brox|chr1:183252386-183252885	0.129649431353031	.	.
chr1	183296308	183296807	chr1	183359496	183359995	Aida|chr1:183359496-183359995	0.168908526573991	.	.
chr1	183296308	183296807	chr1	183359496	183359995	Brox|chr1:183359496-183359995	0.168908526573991	.	.
chr1	184034061	184034560	chr1	183793858	183794357	1700056E22Rik|chr1:183793858-183794357	0.318122358971734	.	.
chr1	184034061	184034560	chr1	183981984	183982483	1700056E22Rik|chr1:183981984-183982483	0.131416072118907	.	.
chr1	184034061	184034560	chr1	183982493	183982992	1700056E22Rik|chr1:183982493-183982992	0.289756200293418	.	.
chr1	184845644	184846143	chr1	184824501	184825000	Marc2|chr1:184824501-184825000	0.201940513811819	.	.
chr1	184845644	184846143	chr1	184852137	184852636	Marc2|chr1:184852137-184852636	0.314136177458301	.	.
chr1	184999545	185000044	chr1	184737758	184738257	Mark1|chr1:184737758-184738257	0.127044176527394	.	.
chr1	184999545	185000044	chr1	184824501	184825000	Mark1|chr1:184824501-184825000	0.191755397544958	.	.
chr1	185329129	185329628	chr1	185395322	185395821	Iars2|chr1:185395322-185395821	0.145856537072228	.	.
chr1	185331876	185332375	chr1	185681865	185682364	Bpnt1|chr1:185681865-185682364	0.127793628113481	.	.
chr1	186117016	186117515	chr1	185842451	185842950	Lyplal1|chr1:185842451-185842950	0.199349423852277	.	.
chr1	186117016	186117515	chr1	186054124	186054623	Lyplal1|chr1:186054124-186054623	0.277249263879978	.	.
chr1	186705157	186705656	chr1	186609938	186610437	Gm29491|chr1:186609938-186610437	0.272571391629197	.	.
chr1	186705157	186705656	chr1	186609938	186610437	Tgfb2|chr1:186609938-186610437	0.272571391629197	.	.
chr1	187125668	187126167	chr1	187028867	187029366	1700007P06Rik|chr1:187028867-187029366	0.247493472040297	.	.
chr1	187125668	187126167	chr1	187044679	187045178	1700007P06Rik|chr1:187044679-187045178	0.169368463079534	.	.
chr1	187125668	187126167	chr1	187119278	187119777	1700007P06Rik|chr1:187119278-187119777	0.185801157948026	.	.
chr1	187215277	187215776	chr1	186827695	186828194	Gpatch2|chr1:186827695-186828194	0.137856583705864	.	.
chr1	187215277	187215776	chr1	186827695	186828194	Spata17|chr1:186827695-186828194	0.137856583705864	.	.
chr1	187215277	187215776	chr1	187074677	187075176	Gpatch2|chr1:187074677-187075176	0.156250394339763	.	.
chr1	187215277	187215776	chr1	187074677	187075176	Spata17|chr1:187074677-187075176	0.156250394339763	.	.
chr1	187215277	187215776	chr1	187119278	187119777	Gpatch2|chr1:187119278-187119777	0.213805660417085	.	.
chr1	187215277	187215776	chr1	187119278	187119777	Spata17|chr1:187119278-187119777	0.213805660417085	.	.
chr1	187215277	187215776	chr1	187137379	187137878	Gpatch2|chr1:187137379-187137878	0.166974622323958	.	.
chr1	187215277	187215776	chr1	187137379	187137878	Spata17|chr1:187137379-187137878	0.166974622323958	.	.
chr1	187378054	187378553	chr1	187119278	187119777	Gm38155|chr1:187119278-187119777	0.232611931231794	.	.
chr1	187448076	187448575	chr1	187137379	187137878	Gm37896|chr1:187137379-187137878	0.198766802220685	.	.
chr1	189922073	189922572	chr1	189800306	189800805	Smyd2|chr1:189800306-189800805	0.249834694404013	.	.
chr1	189922073	189922572	chr1	189902293	189902792	Smyd2|chr1:189902293-189902792	0.316847685326118	.	.
chr1	189922073	189922572	chr1	189902293	189902792	Smyd2|chr1:189902293-189902792	0.316847685326119	.	.
chr1	189922073	189922572	chr1	189919729	189920228	Smyd2|chr1:189919729-189920228	0.158453317900715	.	.
chr1	191575408	191575907	chr1	191528205	191528704	Dtl|chr1:191528205-191528704	0.135972441504136	.	.
chr1	191575408	191575907	chr1	191528205	191528704	Ints7|chr1:191528205-191528704	0.135972441504136	.	.
chr1	191717568	191718067	chr1	191540982	191541481	Lpgat1|chr1:191540982-191541481	0.142967707039829	.	.
chr1	191718068	191718567	chr1	191528205	191528704	Lpgat1|chr1:191528205-191528704	0.206458235620087	.	.
chr1	191906374	191906873	chr1	191528205	191528704	1700034H15Rik|chr1:191528205-191528704	0.20464217441225	.	.
chr1	191906374	191906873	chr1	191528205	191528704	Slc30a1|chr1:191528205-191528704	0.20464217441225	.	.
chr1	191906374	191906873	chr1	191540982	191541481	1700034H15Rik|chr1:191540982-191541481	0.233158105782377	.	.
chr1	191906374	191906873	chr1	191540982	191541481	Slc30a1|chr1:191540982-191541481	0.233158105782377	.	.
chr1	191906374	191906873	chr1	191854660	191855159	1700034H15Rik|chr1:191854660-191855159	0.235680198363233	.	.
chr1	191906374	191906873	chr1	191854660	191855159	Slc30a1|chr1:191854660-191855159	0.235680198363233	.	.
chr1	191906374	191906873	chr1	192061556	192062055	1700034H15Rik|chr1:192061556-192062055	0.218292902177175	.	.
chr1	191906374	191906873	chr1	192061556	192062055	Slc30a1|chr1:192061556-192062055	0.218292902177175	.	.
chr1	191906374	191906873	chr1	192107306	192107805	1700034H15Rik|chr1:192107306-192107805	0.154573184492175	.	.
chr1	191906374	191906873	chr1	192107306	192107805	Slc30a1|chr1:192107306-192107805	0.154573184492175	.	.
chr1	191907383	191907882	chr1	191854660	191855159	1700034H15Rik|chr1:191854660-191855159	0.255057597397844	.	.
chr1	191907383	191907882	chr1	191854660	191855159	Slc30a1|chr1:191854660-191855159	0.255057597397844	.	.
chr1	191907383	191907882	chr1	191964106	191964605	1700034H15Rik|chr1:191964106-191964605	0.288594162083853	.	.
chr1	191907383	191907882	chr1	191964106	191964605	Slc30a1|chr1:191964106-191964605	0.288594162083853	.	.
chr1	191907383	191907882	chr1	192107306	192107805	1700034H15Rik|chr1:192107306-192107805	0.301862356608915	.	.
chr1	191907383	191907882	chr1	192107306	192107805	Slc30a1|chr1:192107306-192107805	0.301862356608915	.	.
chr1	191989950	191990449	chr1	191528205	191528704	Gm26670|chr1:191528205-191528704	0.154769043274011	.	.
chr1	191989950	191990449	chr1	191540982	191541481	Gm26670|chr1:191540982-191541481	0.223259925782493	.	.
chr1	191989950	191990449	chr1	191894316	191894815	Gm26670|chr1:191894316-191894815	0.190262078255223	.	.
chr1	192092422	192092921	chr1	191854660	191855159	Gm26879|chr1:191854660-191855159	0.147948892987862	.	.
chr1	192092422	192092921	chr1	191854660	191855159	Traf5|chr1:191854660-191855159	0.147948892987862	.	.
chr1	192092422	192092921	chr1	191964106	191964605	Gm26879|chr1:191964106-191964605	0.262700143317162	.	.
chr1	192092422	192092921	chr1	191964106	191964605	Traf5|chr1:191964106-191964605	0.262700143317162	.	.
chr1	192092422	192092921	chr1	192061556	192062055	Gm26879|chr1:192061556-192062055	0.135826802366797	.	.
chr1	192092422	192092921	chr1	192061556	192062055	Traf5|chr1:192061556-192062055	0.135826802366797	.	.
chr1	192092422	192092921	chr1	192107306	192107805	Gm26879|chr1:192107306-192107805	0.139958851846403	.	.
chr1	192092422	192092921	chr1	192107306	192107805	Traf5|chr1:192107306-192107805	0.139958851846403	.	.
chr1	192092422	192092921	chr1	192232621	192233120	Gm26879|chr1:192232621-192233120	0.128564558177517	.	.
chr1	192092422	192092921	chr1	192232621	192233120	Traf5|chr1:192232621-192233120	0.128564558177517	.	.
chr1	192137818	192138317	chr1	191854660	191855159	Rcor3|chr1:191854660-191855159	0.144304035147724	.	.
chr1	192137818	192138317	chr1	192107306	192107805	Rcor3|chr1:192107306-192107805	0.23186654748181	.	.
chr1	194222981	194223480	chr1	193930988	193931487	4930503O07Rik|chr1:193930988-193931487	0.23098863828909	.	.
chr1	194222981	194223480	chr1	194052598	194053097	4930503O07Rik|chr1:194052598-194053097	0.40419578813651	.	.
chr1	194976111	194976610	chr1	194962131	194962630	A330023F24Rik|chr1:194962131-194962630	0.135101597473785	.	.
chr1	194976111	194976610	chr1	194962131	194962630	Gm16897|chr1:194962131-194962630	0.135101597473785	.	.
chr1	195018071	195018570	chr1	194761366	194761865	Gm37027|chr1:194761366-194761865	0.359906056988478	.	.
chr1	195018071	195018570	chr1	194777569	194778068	Gm37027|chr1:194777569-194778068	0.330932165676072	.	.
chr1	195018071	195018570	chr1	195016706	195017205	Gm37027|chr1:195016706-195017205	0.344794845299855	.	.
chr1	195176500	195176999	chr1	194879521	194880020	Cr2|chr1:194879521-194880020	0.261415912220511	.	.
chr1	195176500	195176999	chr1	195016706	195017205	Cr2|chr1:195016706-195017205	0.160703490661447	.	.
chr10	3366298	3366797	chr10	3366890	3367389	Ppp1r14c|chr10:3366890-3367389	0.152730261907999	.	.
chr10	3972861	3973360	chr10	3536280	3536779	Mthfd1l|chr10:3536280-3536779	0.14793985481931	.	.
chr10	3972861	3973360	chr10	3536796	3537295	Mthfd1l|chr10:3536796-3537295	0.21758227303449	.	.
chr10	4265552	4266051	chr10	4334196	4334695	Akap12|chr10:4334196-4334695	0.158845963595722	.	.
chr10	4265552	4266051	chr10	4346705	4347204	Akap12|chr10:4346705-4347204	0.30633285383659	.	.
chr10	4265552	4266051	chr10	4386733	4387232	Akap12|chr10:4386733-4387232	0.408844459194518	.	.
chr10	4265552	4266051	chr10	4398075	4398574	Akap12|chr10:4398075-4398574	0.156663535639052	.	.
chr10	4266269	4266768	chr10	4334196	4334695	Akap12|chr10:4334196-4334695	0.163162269281008	.	.
chr10	4266269	4266768	chr10	4398075	4398574	Akap12|chr10:4398075-4398574	0.425847375432421	.	.
chr10	4266269	4266768	chr10	4618978	4619477	Akap12|chr10:4618978-4619477	0.174561263665816	.	.
chr10	4387235	4387734	chr10	4386733	4387232	Zbtb2|chr10:4386733-4387232	0.392095713353548	.	.
chr10	4432192	4432691	chr10	4346705	4347204	Armt1|chr10:4346705-4347204	0.147878406616638	.	.
chr10	4432192	4432691	chr10	4346705	4347204	Rmnd1|chr10:4346705-4347204	0.147878406616638	.	.
chr10	4432192	4432691	chr10	4386733	4387232	Armt1|chr10:4386733-4387232	0.335055433622421	.	.
chr10	4432192	4432691	chr10	4386733	4387232	Rmnd1|chr10:4386733-4387232	0.335055433622421	.	.
chr10	4432192	4432691	chr10	4398075	4398574	Armt1|chr10:4398075-4398574	0.143104227119568	.	.
chr10	4432192	4432691	chr10	4398075	4398574	Rmnd1|chr10:4398075-4398574	0.143104227119568	.	.
chr10	5550504	5551003	chr10	5332732	5333231	Syne1|chr10:5332732-5333231	0.21029529994914	.	.
chr10	5550504	5551003	chr10	5381356	5381855	Syne1|chr10:5381356-5381855	0.18784848361313	.	.
chr10	5550504	5551003	chr10	5549987	5550486	Syne1|chr10:5549987-5550486	0.415599882229944	.	.
chr10	5805395	5805894	chr10	6007345	6007844	Fbxo5|chr10:6007345-6007844	0.195879649627326	.	.
chr10	5805395	5805894	chr10	6035780	6036279	Fbxo5|chr10:6035780-6036279	0.149781062594323	.	.
chr10	5823844	5824343	chr10	6007345	6007844	Mtrf1l|chr10:6007345-6007844	0.39288077440558	.	.
chr10	5823844	5824343	chr10	6035780	6036279	Mtrf1l|chr10:6035780-6036279	0.219010286396305	.	.
chr10	5921342	5921841	chr10	5634278	5634777	Rgs17|chr10:5634278-5634777	0.148748635517542	.	.
chr10	5921342	5921841	chr10	6007345	6007844	Rgs17|chr10:6007345-6007844	0.188131360186041	.	.
chr10	5921342	5921841	chr10	6035780	6036279	Rgs17|chr10:6035780-6036279	0.172980324552359	.	.
chr10	5922199	5922698	chr10	6007345	6007844	Rgs17|chr10:6007345-6007844	0.130233161624863	.	.
chr10	5922199	5922698	chr10	6031307	6031806	Rgs17|chr10:6031307-6031806	0.135525473848824	.	.
chr10	7211500	7211999	chr10	7118324	7118823	Cnksr3|chr10:7118324-7118823	0.249660045548488	.	.
chr10	7212004	7212503	chr10	7076118	7076617	Cnksr3|chr10:7076118-7076617	0.142016443818107	.	.
chr10	7212004	7212503	chr10	7103842	7104341	Cnksr3|chr10:7103842-7104341	0.189107903121257	.	.
chr10	7589567	7590066	chr10	7582125	7582624	Lrp11|chr10:7582125-7582624	0.146242453515344	.	.
chr10	7589567	7590066	chr10	7622308	7622807	Lrp11|chr10:7622308-7622807	0.156756647511352	.	.
chr10	7589567	7590066	chr10	7663092	7663591	Lrp11|chr10:7663092-7663591	0.244510610873438	.	.
chr10	7590117	7590616	chr10	7622308	7622807	Lrp11|chr10:7622308-7622807	0.352425658138758	.	.
chr10	7680943	7681442	chr10	7622308	7622807	Lats1|chr10:7622308-7622807	0.278334843483349	.	.
chr10	7680943	7681442	chr10	7622308	7622807	Pcmt1|chr10:7622308-7622807	0.278334843483349	.	.
chr10	7780721	7781220	chr10	7582125	7582624	B430219N15Rik|chr10:7582125-7582624	0.12818417826554	.	.
chr10	7780721	7781220	chr10	7622308	7622807	B430219N15Rik|chr10:7622308-7622807	0.193777128256421	.	.
chr10	7780721	7781220	chr10	8196246	8196745	B430219N15Rik|chr10:8196246-8196745	0.41791815877252	.	.
chr10	7792631	7793130	chr10	7582125	7582624	Ginm1|chr10:7582125-7582624	0.197874810005533	.	.
chr10	7792631	7793130	chr10	7582125	7582624	Ppil4|chr10:7582125-7582624	0.197874810005533	.	.
chr10	8176197	8176696	chr10	7900869	7901368	Gm30906|chr10:7900869-7901368	0.351947316633644	.	.
chr10	10557986	10558485	chr10	10320999	10321498	Rab32|chr10:10320999-10321498	0.161508912777508	.	.
chr10	11149164	11149663	chr10	11005599	11006098	Shprh|chr10:11005599-11006098	0.131674272304388	.	.
chr10	11149164	11149663	chr10	11449856	11450355	Shprh|chr10:11449856-11450355	0.268751267579614	.	.
chr10	11280524	11281023	chr10	11660272	11660771	4930432B10Rik|chr10:11660272-11660771	0.205094212546819	.	.
chr10	11280524	11281023	chr10	11660272	11660771	Fbxo30|chr10:11660272-11660771	0.205094212546819	.	.
chr10	11280524	11281023	chr10	11730917	11731416	4930432B10Rik|chr10:11730917-11731416	0.197380726653681	.	.
chr10	11280524	11281023	chr10	11730917	11731416	Fbxo30|chr10:11730917-11731416	0.197380726653681	.	.
chr10	11281047	11281546	chr10	11730917	11731416	4930432B10Rik|chr10:11730917-11731416	0.349850310360482	.	.
chr10	11281047	11281546	chr10	11730917	11731416	Fbxo30|chr10:11730917-11731416	0.349850310360482	.	.
chr10	11343450	11343949	chr10	11005599	11006098	Epm2a|chr10:11005599-11006098	0.319633878116583	.	.
chr10	11343450	11343949	chr10	11660272	11660771	Epm2a|chr10:11660272-11660771	0.397686955395558	.	.
chr10	11343450	11343949	chr10	11730917	11731416	Epm2a|chr10:11730917-11731416	0.184675951725046	.	.
chr10	11343450	11343949	chr10	11739218	11739717	Epm2a|chr10:11739218-11739717	0.292181612158333	.	.
chr10	11841343	11841842	chr10	11660272	11660771	Gm48697|chr10:11660272-11660771	0.141026568995612	.	.
chr10	11841343	11841842	chr10	11739218	11739717	Gm48697|chr10:11739218-11739717	0.136139614400695	.	.
chr10	12922385	12922884	chr10	12612396	12612895	B230208H11Rik|chr10:12612396-12612895	0.195466495264436	.	.
chr10	12922927	12923426	chr10	13008121	13008620	B230208H11Rik|chr10:13008121-13008620	0.175632402717987	.	.
chr10	13060194	13060693	chr10	12941340	12941839	Plagl1|chr10:12941340-12941839	0.238848217560814	.	.
chr10	13060194	13060693	chr10	13016462	13016961	Plagl1|chr10:13016462-13016961	0.189880265938222	.	.
chr10	13060194	13060693	chr10	13018414	13018913	Plagl1|chr10:13018414-13018913	0.236114200563048	.	.
chr10	13192919	13193418	chr10	12848517	12849016	Ltv1|chr10:12848517-12849016	0.128783949019446	.	.
chr10	13192919	13193418	chr10	13008121	13008620	Ltv1|chr10:13008121-13008620	0.165646451503985	.	.
chr10	13192919	13193418	chr10	13090439	13090938	Ltv1|chr10:13090439-13090938	0.129145032200641	.	.
chr10	14705323	14705822	chr10	14306715	14307214	Nmbr|chr10:14306715-14307214	0.188572193664214	.	.
chr10	14705323	14705822	chr10	14306715	14307214	Vta1|chr10:14306715-14307214	0.188572193664214	.	.
chr10	14705323	14705822	chr10	14314537	14315036	Nmbr|chr10:14314537-14315036	0.303681436775293	.	.
chr10	14705323	14705822	chr10	14314537	14315036	Vta1|chr10:14314537-14315036	0.303681436775293	.	.
chr10	14705323	14705822	chr10	14315229	14315728	Nmbr|chr10:14315229-14315728	0.13954987331419	.	.
chr10	14705323	14705822	chr10	14315229	14315728	Vta1|chr10:14315229-14315728	0.13954987331419	.	.
chr10	14759884	14760383	chr10	14845026	14845525	B230364G03Rik|chr10:14845026-14845525	0.272738003734325	.	.
chr10	14759884	14760383	chr10	14900418	14900917	B230364G03Rik|chr10:14900418-14900917	0.34616867225166	.	.
chr10	17722198	17722697	chr10	17367021	17367520	Cited2|chr10:17367021-17367520	0.240378904577535	.	.
chr10	17722963	17723462	chr10	17869893	17870392	Cited2|chr10:17869893-17870392	0.129428048978167	.	.
chr10	17795966	17796465	chr10	17599150	17599649	Txlnb|chr10:17599150-17599649	0.203433285750934	.	.
chr10	17795966	17796465	chr10	17724226	17724725	Txlnb|chr10:17724226-17724725	0.263898468252977	.	.
chr10	17948344	17948843	chr10	18197247	18197746	Heca|chr10:18197247-18197746	0.189181884218639	.	.
chr10	18022176	18022675	chr10	18407368	18407867	Abracl|chr10:18407368-18407867	0.163385315241869	.	.
chr10	18022176	18022675	chr10	18453347	18453846	Abracl|chr10:18453347-18453846	0.128472654553588	.	.
chr10	18022923	18023422	chr10	17841990	17842489	Abracl|chr10:17841990-17842489	0.330339425359537	.	.
chr10	18022923	18023422	chr10	18007144	18007643	Abracl|chr10:18007144-18007643	0.486564983409953	.	.
chr10	18055292	18055791	chr10	18007144	18007643	Reps1|chr10:18007144-18007643	0.12585911858334	.	.
chr10	18210578	18211077	chr10	17844931	17845430	Ect2l|chr10:17844931-17845430	0.179535063237991	.	.
chr10	18210578	18211077	chr10	18407368	18407867	Ect2l|chr10:18407368-18407867	0.225007766793413	.	.
chr10	18235012	18235511	chr10	18407368	18407867	Ccdc28a|chr10:18407368-18407867	0.182080826060154	.	.
chr10	18235012	18235511	chr10	18407368	18407867	Gm10827|chr10:18407368-18407867	0.182080826060154	.	.
chr10	18844729	18845228	chr10	19185903	19186402	Perp|chr10:19185903-19186402	0.216338661282816	.	.
chr10	19015270	19015769	chr10	18835886	18836385	Tnfaip3|chr10:18835886-18836385	0.16822302878583	.	.
chr10	19015270	19015769	chr10	19002085	19002584	Tnfaip3|chr10:19002085-19002584	0.159070203009835	.	.
chr10	19015270	19015769	chr10	19030575	19031074	Tnfaip3|chr10:19030575-19031074	0.130050782773273	.	.
chr10	19015270	19015769	chr10	19185903	19186402	Tnfaip3|chr10:19185903-19186402	0.12640996509451	.	.
chr10	19591671	19592170	chr10	19915249	19915748	Ifngr1|chr10:19915249-19915748	0.158325724511449	.	.
chr10	19907191	19907690	chr10	19578961	19579460	Pex7|chr10:19578961-19579460	0.189813851978682	.	.
chr10	19933991	19934490	chr10	19893934	19894433	Map3k5|chr10:19893934-19894433	0.156943704869906	.	.
chr10	20286480	20286979	chr10	20256093	20256592	Gm48249|chr10:20256093-20256592	0.197952249860013	.	.
chr10	20286480	20286979	chr10	20547953	20548452	Gm48249|chr10:20547953-20548452	0.321905693222651	.	.
chr10	20286480	20286979	chr10	20585888	20586387	Gm48249|chr10:20585888-20586387	0.279260606385559	.	.
chr10	20286480	20286979	chr10	20658782	20659281	Gm48249|chr10:20658782-20659281	0.236652263823074	.	.
chr10	20312122	20312621	chr10	20380741	20381240	4933406P04Rik|chr10:20380741-20381240	0.24556597580515	.	.
chr10	20312122	20312621	chr10	20380741	20381240	Bclaf1|chr10:20380741-20381240	0.24556597580515	.	.
chr10	20312122	20312621	chr10	20405366	20405865	4933406P04Rik|chr10:20405366-20405865	0.158978035325613	.	.
chr10	20312122	20312621	chr10	20405366	20405865	Bclaf1|chr10:20405366-20405865	0.158978035325613	.	.
chr10	20312122	20312621	chr10	20547953	20548452	4933406P04Rik|chr10:20547953-20548452	0.23397222342592	.	.
chr10	20312122	20312621	chr10	20547953	20548452	Bclaf1|chr10:20547953-20548452	0.23397222342592	.	.
chr10	20312656	20313155	chr10	20380741	20381240	4933406P04Rik|chr10:20380741-20381240	0.227296617003237	.	.
chr10	20312656	20313155	chr10	20380741	20381240	Bclaf1|chr10:20380741-20381240	0.227296617003237	.	.
chr10	20312656	20313155	chr10	20405366	20405865	4933406P04Rik|chr10:20405366-20405865	0.196126329262358	.	.
chr10	20312656	20313155	chr10	20405366	20405865	Bclaf1|chr10:20405366-20405865	0.196126329262358	.	.
chr10	20312656	20313155	chr10	20547953	20548452	4933406P04Rik|chr10:20547953-20548452	0.181638004742224	.	.
chr10	20312656	20313155	chr10	20547953	20548452	Bclaf1|chr10:20547953-20548452	0.181638004742224	.	.
chr10	20347497	20347996	chr10	20361820	20362319	Mtfr2|chr10:20361820-20362319	0.174170301470987	.	.
chr10	20347497	20347996	chr10	20380741	20381240	Mtfr2|chr10:20380741-20381240	0.238803085950082	.	.
chr10	20724806	20725305	chr10	20547953	20548452	Pde7b|chr10:20547953-20548452	0.128617976243469	.	.
chr10	20724806	20725305	chr10	20585888	20586387	Pde7b|chr10:20585888-20586387	0.15947700935828	.	.
chr10	20952322	20952821	chr10	20891426	20891925	Ahi1|chr10:20891426-20891925	0.218491092005605	.	.
chr10	20952322	20952821	chr10	20954126	20954625	Ahi1|chr10:20954126-20954625	0.229809883008215	.	.
chr10	20952322	20952821	chr10	20966007	20966506	Ahi1|chr10:20966007-20966506	0.20623416791087	.	.
chr10	21144872	21145371	chr10	20854873	20855372	Gm26577|chr10:20854873-20855372	0.305922697471952	.	.
chr10	21144872	21145371	chr10	20891426	20891925	Gm26577|chr10:20891426-20891925	0.231451729582523	.	.
chr10	21188931	21189430	chr10	20891426	20891925	Gm40608|chr10:20891426-20891925	0.154280160894763	.	.
chr10	21188931	21189430	chr10	20966007	20966506	Gm40608|chr10:20966007-20966506	0.391046649068565	.	.
chr10	21881933	21882432	chr10	21793632	21794131	Sgk1|chr10:21793632-21794131	0.26962723585769	.	.
chr10	21881933	21882432	chr10	21824340	21824839	Sgk1|chr10:21824340-21824839	0.189405693054014	.	.
chr10	21881933	21882432	chr10	21994360	21994859	Sgk1|chr10:21994360-21994859	0.43839232681611	.	.
chr10	21881933	21882432	chr10	22010076	22010575	Sgk1|chr10:22010076-22010575	0.261814813207965	.	.
chr10	21881933	21882432	chr10	22058487	22058986	Sgk1|chr10:22058487-22058986	0.250757226850036	.	.
chr10	22731152	22731651	chr10	22701532	22702031	AC166256.1|chr10:22701532-22702031	0.146701173537151	.	.
chr10	22731152	22731651	chr10	22701532	22702031	Tbpl1|chr10:22701532-22702031	0.146701173537151	.	.
chr10	23349982	23350481	chr10	23080947	23081446	Eya4|chr10:23080947-23081446	0.130253564576289	.	.
chr10	23349982	23350481	chr10	23603675	23604174	Eya4|chr10:23603675-23604174	0.211181066284604	.	.
chr10	23349982	23350481	chr10	23707086	23707585	Eya4|chr10:23707086-23707585	0.298881909538557	.	.
chr10	23787039	23787538	chr10	23979250	23979749	Rps12|chr10:23979250-23979749	0.168230783918753	.	.
chr10	24131389	24131888	chr10	23979250	23979749	Gm40614|chr10:23979250-23979749	0.267463483390246	.	.
chr10	24149016	24149515	chr10	23979250	23979749	Stx7|chr10:23979250-23979749	0.266521704649439	.	.
chr10	24149016	24149515	chr10	24235554	24236053	Stx7|chr10:24235554-24236053	0.192665063457196	.	.
chr10	24149016	24149515	chr10	24298500	24298999	Stx7|chr10:24298500-24298999	0.195690683910947	.	.
chr10	24595382	24595881	chr10	24381828	24382327	Ccn2|chr10:24381828-24382327	0.151314870462838	.	.
chr10	24595382	24595881	chr10	24479200	24479699	Ccn2|chr10:24479200-24479699	0.170363761509768	.	.
chr10	24595382	24595881	chr10	24577817	24578316	Ccn2|chr10:24577817-24578316	0.280264773251724	.	.
chr10	24595382	24595881	chr10	24590079	24590578	Ccn2|chr10:24590079-24590578	0.295762519103925	.	.
chr10	24595382	24595881	chr10	24634154	24634653	Ccn2|chr10:24634154-24634653	0.283458602582383	.	.
chr10	24595382	24595881	chr10	24634682	24635181	Ccn2|chr10:24634682-24635181	0.132620187051458	.	.
chr10	24595382	24595881	chr10	24961867	24962366	Ccn2|chr10:24961867-24962366	0.206091361855048	.	.
chr10	24869684	24870183	chr10	24591108	24591607	Med23|chr10:24591108-24591607	0.262529225143411	.	.
chr10	24869684	24870183	chr10	24625007	24625506	Med23|chr10:24625007-24625506	0.363124128796098	.	.
chr10	24869684	24870183	chr10	24961867	24962366	Med23|chr10:24961867-24962366	0.281933426979455	.	.
chr10	24926916	24927415	chr10	24577817	24578316	Arg1|chr10:24577817-24578316	0.232106230240951	.	.
chr10	24926916	24927415	chr10	24577817	24578316	Gm36172|chr10:24577817-24578316	0.232106230240951	.	.
chr10	24926916	24927415	chr10	24590079	24590578	Arg1|chr10:24590079-24590578	0.152018914491611	.	.
chr10	24926916	24927415	chr10	24590079	24590578	Gm36172|chr10:24590079-24590578	0.152018914491611	.	.
chr10	24926916	24927415	chr10	24989796	24990295	Arg1|chr10:24989796-24990295	0.16346294241267	.	.
chr10	24926916	24927415	chr10	24989796	24990295	Gm36172|chr10:24989796-24990295	0.16346294241267	.	.
chr10	26374914	26375413	chr10	26279969	26280468	L3mbtl3|chr10:26279969-26280468	0.151784583316507	.	.
chr10	26375759	26376258	chr10	26328164	26328663	L3mbtl3|chr10:26328164-26328663	0.12691678998728	.	.
chr10	26752501	26753000	chr10	26711043	26711542	Arhgap18|chr10:26711043-26711542	0.177964614878997	.	.
chr10	26752501	26753000	chr10	27133091	27133590	Arhgap18|chr10:27133091-27133590	0.301984314000942	.	.
chr10	28074536	28075035	chr10	28322889	28323388	Ptprk|chr10:28322889-28323388	0.135126892142664	.	.
chr10	28074536	28075035	chr10	28436076	28436575	Ptprk|chr10:28436076-28436575	0.163845123096205	.	.
chr10	28074536	28075035	chr10	28485514	28486013	Ptprk|chr10:28485514-28486013	0.155588989409185	.	.
chr10	29361838	29362337	chr10	29206679	29207178	Rnf146|chr10:29206679-29207178	0.208018692829636	.	.
chr10	30600453	30600952	chr10	30537972	30538471	Trmt11|chr10:30537972-30538471	0.134021504879105	.	.
chr10	30600453	30600952	chr10	30985141	30985640	Trmt11|chr10:30985141-30985640	0.150158759139088	.	.
chr10	30802619	30803118	chr10	30618199	30618698	Ncoa7|chr10:30618199-30618698	0.140587717196084	.	.
chr10	30803126	30803625	chr10	30618199	30618698	Ncoa7|chr10:30618199-30618698	0.216490135855676	.	.
chr10	30803126	30803625	chr10	30618199	30618698	Ncoa7|chr10:30618199-30618698	0.216490135855677	.	.
chr10	30803126	30803625	chr10	30985141	30985640	Ncoa7|chr10:30985141-30985640	0.220769275652286	.	.
chr10	31313140	31313639	chr10	31593174	31593673	Hddc2|chr10:31593174-31593673	0.154888504595597	.	.
chr10	31313140	31313639	chr10	31742380	31742879	Hddc2|chr10:31742380-31742879	0.156514463063327	.	.
chr10	31608520	31609019	chr10	31927036	31927535	Rnf217|chr10:31927036-31927535	0.186387659010397	.	.
chr10	31609486	31609985	chr10	31541386	31541885	Rnf217|chr10:31541386-31541885	0.273358596850941	.	.
chr10	31609486	31609985	chr10	31592665	31593164	Rnf217|chr10:31592665-31593164	0.182976464056873	.	.
chr10	31609486	31609985	chr10	31784977	31785476	Rnf217|chr10:31784977-31785476	0.127712679230718	.	.
chr10	32889817	32890316	chr10	32952517	32953016	Nkain2|chr10:32952517-32953016	0.137605976474057	.	.
chr10	32889817	32890316	chr10	33016301	33016800	Nkain2|chr10:33016301-33016800	0.167630592423638	.	.
chr10	33623953	33624452	chr10	33558095	33558594	Clvs2|chr10:33558095-33558594	0.292737375897043	.	.
chr10	33623953	33624452	chr10	33558095	33558594	Gm15939|chr10:33558095-33558594	0.292737375897043	.	.
chr10	33623953	33624452	chr10	33558884	33559383	Clvs2|chr10:33558884-33559383	0.171316540379398	.	.
chr10	33623953	33624452	chr10	33558884	33559383	Gm15939|chr10:33558884-33559383	0.171316540379398	.	.
chr10	34019491	34019990	chr10	34328221	34328720	Gm48045|chr10:34328221-34328720	0.178797593056052	.	.
chr10	34019491	34019990	chr10	34328221	34328720	Rwdd1|chr10:34328221-34328720	0.178797593056052	.	.
chr10	34036511	34037010	chr10	34316363	34316862	Trappc3l|chr10:34316363-34316862	0.138019537588632	.	.
chr10	34036511	34037010	chr10	34316872	34317371	Trappc3l|chr10:34316872-34317371	0.237960556428764	.	.
chr10	34096225	34096724	chr10	33986736	33987235	Calhm5|chr10:33986736-33987235	0.173018668201654	.	.
chr10	34297174	34297673	chr10	34316872	34317371	Tspyl4|chr10:34316872-34317371	0.273404280262317	.	.
chr10	36974002	36974501	chr10	37014232	37014731	Hdac2|chr10:37014232-37014731	0.283564266722669	.	.
chr10	36974002	36974501	chr10	37047820	37048319	Hdac2|chr10:37047820-37048319	0.208395905354683	.	.
chr10	36974002	36974501	chr10	37136922	37137421	Hdac2|chr10:37136922-37137421	0.190547065535008	.	.
chr10	36975153	36975652	chr10	37047820	37048319	Hdac2|chr10:37047820-37048319	0.346669605436311	.	.
chr10	36975153	36975652	chr10	37136922	37137421	Hdac2|chr10:37136922-37137421	0.137134547087621	.	.
chr10	37138712	37139211	chr10	37047820	37048319	5930403N24Rik|chr10:37047820-37048319	0.175780056791326	.	.
chr10	37138712	37139211	chr10	37047820	37048319	Marcks|chr10:37047820-37048319	0.175780056791326	.	.
chr10	37138712	37139211	chr10	37140760	37141259	5930403N24Rik|chr10:37140760-37141259	0.35178606684139	.	.
chr10	37138712	37139211	chr10	37140760	37141259	Marcks|chr10:37140760-37141259	0.35178606684139	.	.
chr10	39133692	39134191	chr10	39065396	39065895	Fam229b|chr10:39065396-39065895	0.166756033452291	.	.
chr10	39133692	39134191	chr10	39065396	39065895	Tube1|chr10:39065396-39065895	0.166756033452291	.	.
chr10	41303028	41303527	chr10	41248910	41249409	Ak9|chr10:41248910-41249409	0.136261100029003	.	.
chr10	41303028	41303527	chr10	41248910	41249409	Fig4|chr10:41248910-41249409	0.136261100029003	.	.
chr10	41450048	41450547	chr10	41227886	41228385	Zbtb24|chr10:41227886-41228385	0.212526376297157	.	.
chr10	41450048	41450547	chr10	41343481	41343980	Zbtb24|chr10:41343481-41343980	0.212041971282885	.	.
chr10	41450048	41450547	chr10	41545384	41545883	Zbtb24|chr10:41545384-41545883	0.147725933221593	.	.
chr10	41450048	41450547	chr10	41552367	41552866	Zbtb24|chr10:41552367-41552866	0.159655667113064	.	.
chr10	41490156	41490655	chr10	41678789	41679288	Ppil6|chr10:41678789-41679288	0.136081144875939	.	.
chr10	41490156	41490655	chr10	41678789	41679288	Smpd2|chr10:41678789-41679288	0.136081144875939	.	.
chr10	41518365	41518864	chr10	41343481	41343980	Cd164|chr10:41343481-41343980	0.158262801752242	.	.
chr10	41518365	41518864	chr10	41505407	41505906	Cd164|chr10:41505407-41505906	0.220273784574819	.	.
chr10	41518902	41519401	chr10	41315923	41316422	Cd164|chr10:41315923-41316422	0.132258975150726	.	.
chr10	41518902	41519401	chr10	41343481	41343980	Cd164|chr10:41343481-41343980	0.170431024110984	.	.
chr10	41518902	41519401	chr10	41505407	41505906	Cd164|chr10:41505407-41505906	0.243076818107027	.	.
chr10	41518902	41519401	chr10	41866239	41866738	Cd164|chr10:41866239-41866738	0.14184290270694	.	.
chr10	41518902	41519401	chr10	41866801	41867300	Cd164|chr10:41866801-41867300	0.170026077608831	.	.
chr10	41519685	41520184	chr10	41403885	41404384	Cd164|chr10:41403885-41404384	0.201325364448404	.	.
chr10	41519685	41520184	chr10	41866239	41866738	Cd164|chr10:41866239-41866738	0.301673987380603	.	.
chr10	41519685	41520184	chr10	41887125	41887624	Cd164|chr10:41887125-41887624	0.252957676779688	.	.
chr10	41519685	41520184	chr10	41935396	41935895	Cd164|chr10:41935396-41935895	0.19881301906271	.	.
chr10	41553207	41553706	chr10	41464495	41464994	Gm17196|chr10:41464495-41464994	0.325337625961713	.	.
chr10	41553207	41553706	chr10	41545384	41545883	Gm17196|chr10:41545384-41545883	0.190182944894034	.	.
chr10	41809843	41810342	chr10	41545384	41545883	Cep57l1|chr10:41545384-41545883	0.137859197267691	.	.
chr10	41809843	41810342	chr10	41545384	41545883	Sesn1|chr10:41545384-41545883	0.137859197267691	.	.
chr10	41809843	41810342	chr10	41678789	41679288	Cep57l1|chr10:41678789-41679288	0.14796154025288	.	.
chr10	41809843	41810342	chr10	41678789	41679288	Sesn1|chr10:41678789-41679288	0.14796154025288	.	.
chr10	41809843	41810342	chr10	41887125	41887624	Cep57l1|chr10:41887125-41887624	0.152137883219838	.	.
chr10	41809843	41810342	chr10	41887125	41887624	Sesn1|chr10:41887125-41887624	0.152137883219838	.	.
chr10	42018185	42018684	chr10	41866239	41866738	1700016J18Rik|chr10:41866239-41866738	0.301971771822002	.	.
chr10	42018185	42018684	chr10	41866239	41866738	Armc2|chr10:41866239-41866738	0.301971771822002	.	.
chr10	42018185	42018684	chr10	41887125	41887624	1700016J18Rik|chr10:41887125-41887624	0.178017397066104	.	.
chr10	42018185	42018684	chr10	41887125	41887624	Armc2|chr10:41887125-41887624	0.178017397066104	.	.
chr10	42018185	42018684	chr10	41931928	41932427	1700016J18Rik|chr10:41931928-41932427	0.144472452227424	.	.
chr10	42018185	42018684	chr10	41931928	41932427	Armc2|chr10:41931928-41932427	0.144472452227424	.	.
chr10	42018185	42018684	chr10	41935396	41935895	1700016J18Rik|chr10:41935396-41935895	0.15682825645535	.	.
chr10	42018185	42018684	chr10	41935396	41935895	Armc2|chr10:41935396-41935895	0.15682825645535	.	.
chr10	42276537	42277036	chr10	42010983	42011482	Foxo3|chr10:42010983-42011482	0.19652487792416	.	.
chr10	42276537	42277036	chr10	42277563	42278062	Foxo3|chr10:42277563-42278062	0.336159836356288	.	.
chr10	42276537	42277036	chr10	42536186	42536685	Foxo3|chr10:42536186-42536685	0.406301617459408	.	.
chr10	42276537	42277036	chr10	42678656	42679155	Foxo3|chr10:42678656-42679155	0.157689060698654	.	.
chr10	42276537	42277036	chr10	42696935	42697434	Foxo3|chr10:42696935-42697434	0.171102559521647	.	.
chr10	42477769	42478268	chr10	42308048	42308547	Afg1l|chr10:42308048-42308547	0.142604975517655	.	.
chr10	42477769	42478268	chr10	42308548	42309047	Afg1l|chr10:42308548-42309047	0.147244721415932	.	.
chr10	42477769	42478268	chr10	42536186	42536685	Afg1l|chr10:42536186-42536685	0.138604208840284	.	.
chr10	42477769	42478268	chr10	42696935	42697434	Afg1l|chr10:42696935-42697434	0.184001046766669	.	.
chr10	42478381	42478880	chr10	42089270	42089769	Afg1l|chr10:42089270-42089769	0.286861265314356	.	.
chr10	42501588	42502087	chr10	42277563	42278062	Snx3|chr10:42277563-42278062	0.156312629848121	.	.
chr10	42501588	42502087	chr10	42536186	42536685	Snx3|chr10:42536186-42536685	0.136087308855885	.	.
chr10	44148721	44149220	chr10	43944843	43945342	Crybg1|chr10:43944843-43945342	0.424455919512715	.	.
chr10	44148721	44149220	chr10	43945430	43945929	Crybg1|chr10:43945430-43945929	0.37092825747096	.	.
chr10	44148721	44149220	chr10	43957703	43958202	Crybg1|chr10:43957703-43958202	0.221946418029879	.	.
chr10	44148721	44149220	chr10	43964876	43965375	Crybg1|chr10:43964876-43965375	0.305439214656514	.	.
chr10	44148721	44149220	chr10	44067959	44068458	Crybg1|chr10:44067959-44068458	0.406751408644811	.	.
chr10	44148721	44149220	chr10	44084628	44085127	Crybg1|chr10:44084628-44085127	0.331001823521683	.	.
chr10	44148721	44149220	chr10	44135259	44135758	Crybg1|chr10:44135259-44135758	0.482067948212095	.	.
chr10	44148721	44149220	chr10	44159489	44159988	Crybg1|chr10:44159489-44159988	0.439838323649843	.	.
chr10	44148721	44149220	chr10	44159990	44160489	Crybg1|chr10:44159990-44160489	0.159807256652511	.	.
chr10	44148721	44149220	chr10	44377795	44378294	Crybg1|chr10:44377795-44378294	0.34484631153641	.	.
chr10	44268090	44268589	chr10	44328279	44328778	Atg5|chr10:44328279-44328778	0.143517631621584	.	.
chr10	44730674	44731173	chr10	44377795	44378294	Gm47392|chr10:44377795-44378294	0.315391669469959	.	.
chr10	44730674	44731173	chr10	44717848	44718347	Gm47392|chr10:44717848-44718347	0.44026750332898	.	.
chr10	45289129	45289628	chr10	45092618	45093117	Gm15934|chr10:45092618-45093117	0.232577272264498	.	.
chr10	45486237	45486736	chr10	45045177	45045676	Lin28b|chr10:45045177-45045676	0.181799840895501	.	.
chr10	45486237	45486736	chr10	45373235	45373734	Lin28b|chr10:45373235-45373734	0.177079382908005	.	.
chr10	52417238	52417737	chr10	52216726	52217225	Nus1|chr10:52216726-52217225	0.140511773172072	.	.
chr10	54075590	54076089	chr10	54040144	54040643	Gm16998|chr10:54040144-54040643	0.164686787620302	.	.
chr10	54075590	54076089	chr10	54040144	54040643	Man1a|chr10:54040144-54040643	0.164686787620302	.	.
chr10	56228732	56229231	chr10	55980066	55980565	Tbc1d32|chr10:55980066-55980565	0.228387343411671	.	.
chr10	57631815	57632314	chr10	57743482	57743981	Pkib|chr10:57743482-57743981	0.150001149696281	.	.
chr10	58255194	58255693	chr10	58362676	58363175	Gcc2|chr10:58362676-58363175	0.321362321627158	.	.
chr10	58255194	58255693	chr10	58544327	58544826	Gcc2|chr10:58544327-58544826	0.128232213588809	.	.
chr10	58323065	58323564	chr10	58476600	58477099	Lims1|chr10:58476600-58477099	0.129635236370538	.	.
chr10	58446597	58447096	chr10	58653660	58654159	Ranbp2|chr10:58653660-58654159	0.127261541642997	.	.
chr10	58447107	58447606	chr10	58477133	58477632	Ranbp2|chr10:58477133-58477632	0.156693257230286	.	.
chr10	58447107	58447606	chr10	58544327	58544826	Ranbp2|chr10:58544327-58544826	0.315470463565963	.	.
chr10	58497623	58498122	chr10	58653660	58654159	Ccdc138|chr10:58653660-58654159	0.14453897792716	.	.
chr10	58675506	58676005	chr10	58479961	58480460	Edar|chr10:58479961-58480460	0.192319452014632	.	.
chr10	60277677	60278176	chr10	60634279	60634778	Psap|chr10:60634279-60634778	0.170586305045809	.	.
chr10	60752559	60753058	chr10	60537943	60538442	Slc29a3|chr10:60537943-60538442	0.224124507842779	.	.
chr10	60752559	60753058	chr10	60687431	60687930	Slc29a3|chr10:60687431-60687930	0.141837104796305	.	.
chr10	60752559	60753058	chr10	60760360	60760859	Slc29a3|chr10:60760360-60760859	0.151506373995943	.	.
chr10	60752559	60753058	chr10	60807751	60808250	Slc29a3|chr10:60807751-60808250	0.208717650842489	.	.
chr10	60752559	60753058	chr10	60825922	60826421	Slc29a3|chr10:60825922-60826421	0.159040242241169	.	.
chr10	60752559	60753058	chr10	61211489	61211988	Slc29a3|chr10:61211489-61211988	0.170132240638851	.	.
chr10	60831386	60831885	chr10	60807751	60808250	Unc5b|chr10:60807751-60808250	0.168540631907235	.	.
chr10	60831386	60831885	chr10	60816855	60817354	Unc5b|chr10:60816855-60817354	0.218716747220807	.	.
chr10	60831386	60831885	chr10	61001765	61002264	Unc5b|chr10:61001765-61002264	0.15292130517408	.	.
chr10	60831386	60831885	chr10	61199543	61200042	Unc5b|chr10:61199543-61200042	0.1298564488855	.	.
chr10	61052138	61052637	chr10	61001765	61002264	Gm20610|chr10:61001765-61002264	0.190369316054734	.	.
chr10	61052138	61052637	chr10	61199543	61200042	Gm20610|chr10:61199543-61200042	0.165917421418598	.	.
chr10	61052138	61052637	chr10	61331014	61331513	Gm20610|chr10:61331014-61331513	0.175004088261142	.	.
chr10	61147435	61147934	chr10	61001765	61002264	Sgpl1|chr10:61001765-61002264	0.170562439304402	.	.
chr10	61147435	61147934	chr10	61068463	61068962	Sgpl1|chr10:61068463-61068962	0.335166298470526	.	.
chr10	61147435	61147934	chr10	61331014	61331513	Sgpl1|chr10:61331014-61331513	0.177674490202498	.	.
chr10	61147435	61147934	chr10	61444945	61445444	Sgpl1|chr10:61444945-61445444	0.14146209538873	.	.
chr10	61383246	61383745	chr10	61068463	61068962	Pald1|chr10:61068463-61068962	0.126405517084456	.	.
chr10	61383246	61383745	chr10	61158046	61158545	Pald1|chr10:61158046-61158545	0.178497630319405	.	.
chr10	61383246	61383745	chr10	61175290	61175789	Pald1|chr10:61175290-61175789	0.166491834500684	.	.
chr10	61383246	61383745	chr10	61331014	61331513	Pald1|chr10:61331014-61331513	0.311126831306369	.	.
chr10	61452613	61453112	chr10	61068463	61068962	Eif4ebp2|chr10:61068463-61068962	0.190542226094822	.	.
chr10	61452613	61453112	chr10	61234311	61234810	Eif4ebp2|chr10:61234311-61234810	0.271973095233748	.	.
chr10	61452613	61453112	chr10	61331014	61331513	Eif4ebp2|chr10:61331014-61331513	0.178090105127816	.	.
chr10	61452613	61453112	chr10	61444945	61445444	Eif4ebp2|chr10:61444945-61445444	0.127101498857516	.	.
chr10	61475458	61475957	chr10	61068463	61068962	Lrrc20|chr10:61068463-61068962	0.153781313580643	.	.
chr10	61475458	61475957	chr10	61331014	61331513	Lrrc20|chr10:61331014-61331513	0.168573627970436	.	.
chr10	61475965	61476464	chr10	61001765	61002264	D830039M14Rik|chr10:61001765-61002264	0.138525791251096	.	.
chr10	61475965	61476464	chr10	61001765	61002264	Lrrc20|chr10:61001765-61002264	0.138525791251096	.	.
chr10	61475965	61476464	chr10	61068463	61068962	D830039M14Rik|chr10:61068463-61068962	0.221036564204902	.	.
chr10	61475965	61476464	chr10	61068463	61068962	Lrrc20|chr10:61068463-61068962	0.221036564204902	.	.
chr10	61475965	61476464	chr10	61199543	61200042	D830039M14Rik|chr10:61199543-61200042	0.280327577508242	.	.
chr10	61475965	61476464	chr10	61199543	61200042	Lrrc20|chr10:61199543-61200042	0.280327577508242	.	.
chr10	61648322	61648821	chr10	61563567	61564066	Ppa1|chr10:61563567-61564066	0.207211002194564	.	.
chr10	61695204	61695703	chr10	61563567	61564066	Tysnd1|chr10:61563567-61564066	0.245242027410525	.	.
chr10	61695204	61695703	chr10	61949445	61949944	Tysnd1|chr10:61949445-61949944	0.234421111769626	.	.
chr10	61714894	61715393	chr10	61624995	61625494	Aifm2|chr10:61624995-61625494	0.1445105173911	.	.
chr10	61783689	61784188	chr10	61563567	61564066	H2afy2|chr10:61563567-61564066	0.177018763460898	.	.
chr10	62231026	62231525	chr10	62182988	62183487	Tspan15|chr10:62182988-62183487	0.335243445511388	.	.
chr10	62449766	62450265	chr10	62260971	62261470	4930507D05Rik|chr10:62260971-62261470	0.278719363593274	.	.
chr10	62449766	62450265	chr10	62260971	62261470	Supv3l1|chr10:62260971-62261470	0.278719363593274	.	.
chr10	62449766	62450265	chr10	62412055	62412554	4930507D05Rik|chr10:62412055-62412554	0.128510136380763	.	.
chr10	62449766	62450265	chr10	62412055	62412554	Supv3l1|chr10:62412055-62412554	0.128510136380763	.	.
chr10	62486129	62486628	chr10	62110799	62111298	Vps26a|chr10:62110799-62111298	0.178989944659628	.	.
chr10	62486129	62486628	chr10	62500120	62500619	Vps26a|chr10:62500120-62500619	0.156344869987144	.	.
chr10	62486629	62487128	chr10	62332391	62332890	Vps26a|chr10:62332391-62332890	0.170557214115907	.	.
chr10	62486629	62487128	chr10	62412055	62412554	Vps26a|chr10:62412055-62412554	0.170630410040303	.	.
chr10	62577623	62578122	chr10	62856650	62857149	4933428P19Rik|chr10:62856650-62857149	0.146579981269593	.	.
chr10	62577623	62578122	chr10	62856650	62857149	Kif1bp|chr10:62856650-62857149	0.146579981269593	.	.
chr10	62577623	62578122	chr10	62865210	62865709	4933428P19Rik|chr10:62865210-62865709	0.168705323660207	.	.
chr10	62577623	62578122	chr10	62865210	62865709	Kif1bp|chr10:62865210-62865709	0.168705323660207	.	.
chr10	62577623	62578122	chr10	62892409	62892908	4933428P19Rik|chr10:62892409-62892908	0.17216644906822	.	.
chr10	62577623	62578122	chr10	62892409	62892908	Kif1bp|chr10:62892409-62892908	0.17216644906822	.	.
chr10	62578211	62578710	chr10	62260971	62261470	4933428P19Rik|chr10:62260971-62261470	0.144805542406324	.	.
chr10	62578211	62578710	chr10	62260971	62261470	Kif1bp|chr10:62260971-62261470	0.144805542406324	.	.
chr10	62578211	62578710	chr10	62412055	62412554	4933428P19Rik|chr10:62412055-62412554	0.177474992862954	.	.
chr10	62578211	62578710	chr10	62412055	62412554	Kif1bp|chr10:62412055-62412554	0.177474992862954	.	.
chr10	62578211	62578710	chr10	62856650	62857149	4933428P19Rik|chr10:62856650-62857149	0.255158412583386	.	.
chr10	62578211	62578710	chr10	62856650	62857149	Kif1bp|chr10:62856650-62857149	0.255158412583386	.	.
chr10	62578211	62578710	chr10	62865210	62865709	4933428P19Rik|chr10:62865210-62865709	0.430439997404564	.	.
chr10	62578211	62578710	chr10	62865210	62865709	4933428P19Rik|chr10:62865210-62865709	0.430439997404565	.	.
chr10	62578211	62578710	chr10	62865210	62865709	Kif1bp|chr10:62865210-62865709	0.430439997404564	.	.
chr10	62578211	62578710	chr10	62865210	62865709	Kif1bp|chr10:62865210-62865709	0.430439997404565	.	.
chr10	62578211	62578710	chr10	62892409	62892908	4933428P19Rik|chr10:62892409-62892908	0.212099863197409	.	.
chr10	62578211	62578710	chr10	62892409	62892908	Kif1bp|chr10:62892409-62892908	0.212099863197409	.	.
chr10	62602059	62602558	chr10	62411417	62411916	Ddx21|chr10:62411417-62411916	0.169945914046674	.	.
chr10	62602059	62602558	chr10	62411417	62411916	Gm47257|chr10:62411417-62411916	0.169945914046674	.	.
chr10	62602059	62602558	chr10	62846898	62847397	Ddx21|chr10:62846898-62847397	0.1287007956819	.	.
chr10	62602059	62602558	chr10	62846898	62847397	Gm47257|chr10:62846898-62847397	0.1287007956819	.	.
chr10	62602059	62602558	chr10	62865210	62865709	Ddx21|chr10:62865210-62865709	0.124964781661182	.	.
chr10	62602059	62602558	chr10	62865210	62865709	Gm47257|chr10:62865210-62865709	0.124964781661182	.	.
chr10	62651098	62651597	chr10	62412055	62412554	Ddx50|chr10:62412055-62412554	0.12512619548381	.	.
chr10	62651098	62651597	chr10	62865210	62865709	Ddx50|chr10:62865210-62865709	0.167470852684676	.	.
chr10	62725538	62726037	chr10	62412055	62412554	Stox1|chr10:62412055-62412554	0.206482191692221	.	.
chr10	62725538	62726037	chr10	62500120	62500619	Stox1|chr10:62500120-62500619	0.18809030023179	.	.
chr10	62725538	62726037	chr10	62892409	62892908	Stox1|chr10:62892409-62892908	0.205001260145528	.	.
chr10	62792172	62792671	chr10	62856650	62857149	Ccar1|chr10:62856650-62857149	0.252722120084376	.	.
chr10	62792172	62792671	chr10	62865210	62865709	Ccar1|chr10:62865210-62865709	0.227470819313321	.	.
chr10	62792172	62792671	chr10	62892409	62892908	Ccar1|chr10:62892409-62892908	0.240057822628263	.	.
chr10	62920395	62920894	chr10	62549665	62550164	Slc25a16|chr10:62549665-62550164	0.431256240185234	.	.
chr10	62920395	62920894	chr10	63004474	63004973	Slc25a16|chr10:63004474-63004973	0.17723033221667	.	.
chr10	62920395	62920894	chr10	63065948	63066447	Slc25a16|chr10:63065948-63066447	0.216953227518678	.	.
chr10	62946840	62947339	chr10	62850934	62851433	Dna2|chr10:62850934-62851433	0.140020392687969	.	.
chr10	62979983	62980482	chr10	62850934	62851433	Rufy2|chr10:62850934-62851433	0.139004482414933	.	.
chr10	62979983	62980482	chr10	62865210	62865709	Rufy2|chr10:62865210-62865709	0.139991155382273	.	.
chr10	63023688	63024187	chr10	62846898	62847397	Hnrnph3|chr10:62846898-62847397	0.133625329131986	.	.
chr10	63023688	63024187	chr10	62846898	62847397	Pbld2|chr10:62846898-62847397	0.133625329131986	.	.
chr10	63023688	63024187	chr10	62865210	62865709	Hnrnph3|chr10:62865210-62865709	0.362964312785106	.	.
chr10	63023688	63024187	chr10	62865210	62865709	Pbld2|chr10:62865210-62865709	0.362964312785106	.	.
chr10	63023688	63024187	chr10	63156747	63157246	Hnrnph3|chr10:63156747-63157246	0.383074674062678	.	.
chr10	63023688	63024187	chr10	63156747	63157246	Pbld2|chr10:63156747-63157246	0.383074674062678	.	.
chr10	63023688	63024187	chr10	63157347	63157846	Hnrnph3|chr10:63157347-63157846	0.25254204074108	.	.
chr10	63023688	63024187	chr10	63157347	63157846	Pbld2|chr10:63157347-63157846	0.25254204074108	.	.
chr10	63023688	63024187	chr10	63308515	63309014	Hnrnph3|chr10:63308515-63309014	0.158926996707125	.	.
chr10	63023688	63024187	chr10	63308515	63309014	Pbld2|chr10:63308515-63309014	0.158926996707125	.	.
chr10	63023688	63024187	chr10	63338211	63338710	Hnrnph3|chr10:63338211-63338710	0.162943113786717	.	.
chr10	63023688	63024187	chr10	63338211	63338710	Pbld2|chr10:63338211-63338710	0.162943113786717	.	.
chr10	63023688	63024187	chr10	63338814	63339313	Hnrnph3|chr10:63338814-63339313	0.345631895660867	.	.
chr10	63023688	63024187	chr10	63338814	63339313	Pbld2|chr10:63338814-63339313	0.345631895660867	.	.
chr10	63023688	63024187	chr10	63386349	63386848	Hnrnph3|chr10:63386349-63386848	0.232602109757055	.	.
chr10	63023688	63024187	chr10	63386349	63386848	Pbld2|chr10:63386349-63386848	0.232602109757055	.	.
chr10	63099999	63100498	chr10	62856650	62857149	Atoh7|chr10:62856650-62857149	0.236486020631558	.	.
chr10	63099999	63100498	chr10	62892409	62892908	Atoh7|chr10:62892409-62892908	0.20910877024762	.	.
chr10	63099999	63100498	chr10	63156747	63157246	Atoh7|chr10:63156747-63157246	0.183883008327997	.	.
chr10	63099999	63100498	chr10	63157347	63157846	Atoh7|chr10:63157347-63157846	0.168012923072617	.	.
chr10	63099999	63100498	chr10	63230222	63230721	Atoh7|chr10:63230222-63230721	0.129978327436578	.	.
chr10	63099999	63100498	chr10	63308515	63309014	Atoh7|chr10:63308515-63309014	0.18479224159241	.	.
chr10	63099999	63100498	chr10	63338814	63339313	Atoh7|chr10:63338814-63339313	0.278629375439055	.	.
chr10	63099999	63100498	chr10	63386349	63386848	Atoh7|chr10:63386349-63386848	0.155433553092455	.	.
chr10	63202967	63203466	chr10	62865210	62865709	Mypn|chr10:62865210-62865709	0.126920274855524	.	.
chr10	63202967	63203466	chr10	63156747	63157246	Mypn|chr10:63156747-63157246	0.328270452588694	.	.
chr10	63202967	63203466	chr10	63308515	63309014	Mypn|chr10:63308515-63309014	0.124782006820945	.	.
chr10	63202967	63203466	chr10	63338211	63338710	Mypn|chr10:63338211-63338710	0.215813477752135	.	.
chr10	63243618	63244117	chr10	62865210	62865709	1700120B22Rik|chr10:62865210-62865709	0.245902750371171	.	.
chr10	63243618	63244117	chr10	62865210	62865709	Herc4|chr10:62865210-62865709	0.245902750371171	.	.
chr10	63243618	63244117	chr10	63156747	63157246	1700120B22Rik|chr10:63156747-63157246	0.297549391528965	.	.
chr10	63243618	63244117	chr10	63156747	63157246	Herc4|chr10:63156747-63157246	0.297549391528965	.	.
chr10	63243618	63244117	chr10	63157347	63157846	1700120B22Rik|chr10:63157347-63157846	0.148168728653937	.	.
chr10	63243618	63244117	chr10	63157347	63157846	Herc4|chr10:63157347-63157846	0.148168728653937	.	.
chr10	63243618	63244117	chr10	63291097	63291596	1700120B22Rik|chr10:63291097-63291596	0.273481553310617	.	.
chr10	63243618	63244117	chr10	63291097	63291596	Herc4|chr10:63291097-63291596	0.273481553310617	.	.
chr10	63243618	63244117	chr10	63338211	63338710	1700120B22Rik|chr10:63338211-63338710	0.269149051148807	.	.
chr10	63243618	63244117	chr10	63338211	63338710	Herc4|chr10:63338211-63338710	0.269149051148807	.	.
chr10	63243618	63244117	chr10	63338814	63339313	1700120B22Rik|chr10:63338814-63339313	0.195309064659644	.	.
chr10	63243618	63244117	chr10	63338814	63339313	Herc4|chr10:63338814-63339313	0.195309064659644	.	.
chr10	63382558	63383057	chr10	63004474	63004973	Dnajc12|chr10:63004474-63004973	0.23449065673153	.	.
chr10	63382558	63383057	chr10	63338211	63338710	Dnajc12|chr10:63338211-63338710	0.132977436161072	.	.
chr10	63382558	63383057	chr10	63338814	63339313	Dnajc12|chr10:63338814-63339313	0.246145279086697	.	.
chr10	63382558	63383057	chr10	63386349	63386848	Dnajc12|chr10:63386349-63386848	0.289869859973182	.	.
chr10	63382558	63383057	chr10	63582526	63583025	Dnajc12|chr10:63582526-63583025	0.148958913669404	.	.
chr10	63429313	63429812	chr10	63065948	63066447	Ctnna3|chr10:63065948-63066447	0.143781108208189	.	.
chr10	63429313	63429812	chr10	63582526	63583025	Ctnna3|chr10:63582526-63583025	0.137413729831466	.	.
chr10	63429957	63430456	chr10	63004474	63004973	Ctnna3|chr10:63004474-63004973	0.238112156248629	.	.
chr10	63429957	63430456	chr10	63156747	63157246	Ctnna3|chr10:63156747-63157246	0.16702141119326	.	.
chr10	63429957	63430456	chr10	63338211	63338710	Ctnna3|chr10:63338211-63338710	0.256303036558698	.	.
chr10	67535893	67536392	chr10	67805080	67805579	Egr2|chr10:67805080-67805579	0.150406138852881	.	.
chr10	67548797	67549296	chr10	67482306	67482805	Ado|chr10:67482306-67482805	0.148706912668618	.	.
chr10	67548797	67549296	chr10	67537526	67538025	Ado|chr10:67537526-67538025	0.177201700980313	.	.
chr10	67548797	67549296	chr10	67858855	67859354	Ado|chr10:67858855-67859354	0.176878608118706	.	.
chr10	67548797	67549296	chr10	67897183	67897682	Ado|chr10:67897183-67897682	0.253704945244775	.	.
chr10	67548797	67549296	chr10	67903400	67903899	Ado|chr10:67903400-67903899	0.208727764214692	.	.
chr10	67548797	67549296	chr10	67918093	67918592	Ado|chr10:67918093-67918592	0.17092688355855	.	.
chr10	67911879	67912378	chr10	67537526	67538025	Zfp365|chr10:67537526-67538025	0.126292340267119	.	.
chr10	67911879	67912378	chr10	67903400	67903899	Zfp365|chr10:67903400-67903899	0.182095184478781	.	.
chr10	67911879	67912378	chr10	67911378	67911877	Zfp365|chr10:67911378-67911877	0.425632581578339	.	.
chr10	67911879	67912378	chr10	67918093	67918592	Zfp365|chr10:67918093-67918592	0.221413984566904	.	.
chr10	67911879	67912378	chr10	67921580	67922079	Zfp365|chr10:67921580-67922079	0.144355615389654	.	.
chr10	67912421	67912920	chr10	67537526	67538025	Zfp365|chr10:67537526-67538025	0.158894318912146	.	.
chr10	67912421	67912920	chr10	67880360	67880859	Zfp365|chr10:67880360-67880859	0.152260305787944	.	.
chr10	67912421	67912920	chr10	67903400	67903899	Zfp365|chr10:67903400-67903899	0.17766888907097	.	.
chr10	67912421	67912920	chr10	67911378	67911877	Zfp365|chr10:67911378-67911877	0.424412459152719	.	.
chr10	67979231	67979730	chr10	67880360	67880859	Rtkn2|chr10:67880360-67880859	0.172534030313172	.	.
chr10	67979231	67979730	chr10	67897183	67897682	Rtkn2|chr10:67897183-67897682	0.427689483706709	.	.
chr10	67979231	67979730	chr10	67903400	67903899	Rtkn2|chr10:67903400-67903899	0.191176675652866	.	.
chr10	67979231	67979730	chr10	67911378	67911877	Rtkn2|chr10:67911378-67911877	0.162458811686287	.	.
chr10	67979231	67979730	chr10	67921580	67922079	Rtkn2|chr10:67921580-67922079	0.228714565660276	.	.
chr10	68320954	68321453	chr10	68276245	68276744	4930545H06Rik|chr10:68276245-68276744	0.137540659883393	.	.
chr10	68320954	68321453	chr10	68283060	68283559	4930545H06Rik|chr10:68283060-68283559	0.128118626349793	.	.
chr10	68320954	68321453	chr10	68323996	68324495	4930545H06Rik|chr10:68323996-68324495	0.256383043770355	.	.
chr10	68320954	68321453	chr10	68338744	68339243	4930545H06Rik|chr10:68338744-68339243	0.293020901824197	.	.
chr10	68320954	68321453	chr10	68464887	68465386	4930545H06Rik|chr10:68464887-68465386	0.246391571129561	.	.
chr10	68541629	68542128	chr10	68388812	68389311	Cabcoco1|chr10:68388812-68389311	0.150107459549414	.	.
chr10	68541629	68542128	chr10	68420308	68420807	Cabcoco1|chr10:68420308-68420807	0.20202047120447	.	.
chr10	71285013	71285512	chr10	71400934	71401433	Ube2d1|chr10:71400934-71401433	0.162026758864729	.	.
chr10	71344660	71345159	chr10	71306112	71306611	Cisd1|chr10:71306112-71306611	0.13385279098129	.	.
chr10	71344660	71345159	chr10	71479864	71480363	Cisd1|chr10:71479864-71480363	0.154132012002354	.	.
chr10	72655128	72655627	chr10	72484283	72484782	Zwint|chr10:72484283-72484782	0.260012562177334	.	.
chr10	72655128	72655627	chr10	72689125	72689624	Zwint|chr10:72689125-72689624	0.198365382229574	.	.
chr10	74966773	74967272	chr10	74920811	74921310	Gnaz|chr10:74920811-74921310	0.211902490765795	.	.
chr10	74966773	74967272	chr10	74925300	74925799	Gnaz|chr10:74925300-74925799	0.179947381963027	.	.
chr10	74966773	74967272	chr10	74981128	74981627	Gnaz|chr10:74981128-74981627	0.175924135864956	.	.
chr10	75517195	75517694	chr10	75650287	75650786	Gucd1|chr10:75650287-75650786	0.152226777516811	.	.
chr10	75517195	75517694	chr10	75650287	75650786	Snrpd3|chr10:75650287-75650786	0.152226777516811	.	.
chr10	75517195	75517694	chr10	75872865	75873364	Gucd1|chr10:75872865-75873364	0.292649325680612	.	.
chr10	75517195	75517694	chr10	75872865	75873364	Snrpd3|chr10:75872865-75873364	0.292649325680612	.	.
chr10	75517195	75517694	chr10	75915963	75916462	Gucd1|chr10:75915963-75916462	0.169934148994983	.	.
chr10	75517195	75517694	chr10	75915963	75916462	Snrpd3|chr10:75915963-75916462	0.169934148994983	.	.
chr10	75517716	75518215	chr10	75650287	75650786	Gucd1|chr10:75650287-75650786	0.147935816842195	.	.
chr10	75517716	75518215	chr10	75650287	75650786	Snrpd3|chr10:75650287-75650786	0.147935816842195	.	.
chr10	75517716	75518215	chr10	75872865	75873364	Gucd1|chr10:75872865-75873364	0.267694688686277	.	.
chr10	75517716	75518215	chr10	75872865	75873364	Snrpd3|chr10:75872865-75873364	0.267694688686277	.	.
chr10	75559925	75560424	chr10	75915963	75916462	Lrrc75b|chr10:75915963-75916462	0.138150053703283	.	.
chr10	75643576	75644075	chr10	75650287	75650786	Susd2|chr10:75650287-75650786	0.172256455249453	.	.
chr10	75643576	75644075	chr10	75704631	75705130	Susd2|chr10:75704631-75705130	0.124684195543428	.	.
chr10	75643576	75644075	chr10	75743184	75743683	Susd2|chr10:75743184-75743683	0.370840131622018	.	.
chr10	75644158	75644657	chr10	75684124	75684623	Susd2|chr10:75684124-75684623	0.198224179017004	.	.
chr10	75644158	75644657	chr10	75704087	75704586	Susd2|chr10:75704087-75704586	0.198841122072584	.	.
chr10	75764120	75764619	chr10	75883039	75883538	Cabin1|chr10:75883039-75883538	0.253382465555612	.	.
chr10	75764120	75764619	chr10	76148753	76149252	Cabin1|chr10:76148753-76149252	0.125600451740326	.	.
chr10	75773277	75773776	chr10	75632514	75633013	Ddt|chr10:75632514-75633013	0.202742684190479	.	.
chr10	75773277	75773776	chr10	75684124	75684623	Ddt|chr10:75684124-75684623	0.146610629014055	.	.
chr10	75773277	75773776	chr10	75704087	75704586	Ddt|chr10:75704087-75704586	0.206949587551655	.	.
chr10	75773277	75773776	chr10	75704631	75705130	Ddt|chr10:75704631-75705130	0.167801164759707	.	.
chr10	75837242	75837741	chr10	75743985	75744484	Gstt2|chr10:75743985-75744484	0.154648723205938	.	.
chr10	75837242	75837741	chr10	75872865	75873364	Gstt2|chr10:75872865-75873364	0.402831890392141	.	.
chr10	75893088	75893587	chr10	75704087	75704586	Derl3|chr10:75704087-75704586	0.218133459709023	.	.
chr10	75893088	75893587	chr10	75704631	75705130	Derl3|chr10:75704631-75705130	0.156510584906381	.	.
chr10	75893088	75893587	chr10	75743184	75743683	Derl3|chr10:75743184-75743683	0.259756122182352	.	.
chr10	75893088	75893587	chr10	76148753	76149252	Derl3|chr10:76148753-76149252	0.191087129360206	.	.
chr10	75893088	75893587	chr10	76213307	76213806	Derl3|chr10:76213307-76213806	0.239055367749371	.	.
chr10	75921379	75921878	chr10	75632514	75633013	Smarcb1|chr10:75632514-75633013	0.132302992912206	.	.
chr10	75921379	75921878	chr10	75704087	75704586	Smarcb1|chr10:75704087-75704586	0.265000753855121	.	.
chr10	75921379	75921878	chr10	75743184	75743683	Smarcb1|chr10:75743184-75743683	0.154433479637875	.	.
chr10	75921379	75921878	chr10	76213307	76213806	Smarcb1|chr10:76213307-76213806	0.131137228564659	.	.
chr10	75935571	75936070	chr10	75650287	75650786	Mmp11|chr10:75650287-75650786	0.182269833268103	.	.
chr10	75935571	75936070	chr10	75650287	75650786	Mmp11|chr10:75650287-75650786	0.182269833268104	.	.
chr10	75935571	75936070	chr10	75872865	75873364	Mmp11|chr10:75872865-75873364	0.355778825182237	.	.
chr10	75935571	75936070	chr10	76148753	76149252	Mmp11|chr10:76148753-76149252	0.266744964767517	.	.
chr10	75994489	75994988	chr10	75684124	75684623	Gm16220|chr10:75684124-75684623	0.156661715900671	.	.
chr10	75994489	75994988	chr10	75704087	75704586	Gm16220|chr10:75704087-75704586	0.299464695372195	.	.
chr10	75994489	75994988	chr10	75704631	75705130	Gm16220|chr10:75704631-75705130	0.164826685638827	.	.
chr10	76032290	76032789	chr10	76213307	76213806	Zfp280b|chr10:76213307-76213806	0.126881973994211	.	.
chr10	76032290	76032789	chr10	76427697	76428196	Zfp280b|chr10:76427697-76428196	0.185741418270332	.	.
chr10	76237626	76238125	chr10	76148753	76149252	Prmt2|chr10:76148753-76149252	0.197630176181159	.	.
chr10	76237626	76238125	chr10	76322785	76323284	Prmt2|chr10:76322785-76323284	0.219941601135158	.	.
chr10	76237626	76238125	chr10	76391682	76392181	Prmt2|chr10:76391682-76392181	0.168902350736967	.	.
chr10	76237626	76238125	chr10	76496368	76496867	Prmt2|chr10:76496368-76496867	0.126501611529481	.	.
chr10	76345090	76345589	chr10	76148753	76149252	Dip2a|chr10:76148753-76149252	0.156125351438877	.	.
chr10	76345090	76345589	chr10	76213307	76213806	Dip2a|chr10:76213307-76213806	0.153334292639027	.	.
chr10	76345090	76345589	chr10	76416772	76417271	Dip2a|chr10:76416772-76417271	0.151932017803705	.	.
chr10	76345090	76345589	chr10	76511280	76511779	Dip2a|chr10:76511280-76511779	0.210690937548847	.	.
chr10	76442015	76442514	chr10	76260344	76260843	Pcnt|chr10:76260344-76260843	0.191211151692908	.	.
chr10	76442015	76442514	chr10	76275404	76275903	Pcnt|chr10:76275404-76275903	0.264135369664071	.	.
chr10	76442015	76442514	chr10	76284042	76284541	Pcnt|chr10:76284042-76284541	0.560902127121546	.	.
chr10	76442015	76442514	chr10	76391682	76392181	Pcnt|chr10:76391682-76392181	0.393701348998194	.	.
chr10	76442015	76442514	chr10	76427697	76428196	Pcnt|chr10:76427697-76428196	0.357977107325143	.	.
chr10	76442556	76443055	chr10	76260344	76260843	Pcnt|chr10:76260344-76260843	0.245285774285156	.	.
chr10	76442556	76443055	chr10	76284042	76284541	Pcnt|chr10:76284042-76284541	0.384445618796971	.	.
chr10	76442556	76443055	chr10	76374912	76375411	Pcnt|chr10:76374912-76375411	0.158063142913716	.	.
chr10	76442556	76443055	chr10	76391682	76392181	Pcnt|chr10:76391682-76392181	0.327026201312073	.	.
chr10	76442556	76443055	chr10	76416772	76417271	Pcnt|chr10:76416772-76417271	0.141442487468325	.	.
chr10	76442556	76443055	chr10	76427697	76428196	Pcnt|chr10:76427697-76428196	0.193958336586564	.	.
chr10	76442556	76443055	chr10	76495867	76496366	Pcnt|chr10:76495867-76496366	0.130407248437896	.	.
chr10	76468680	76469179	chr10	76284042	76284541	Mcm3ap|chr10:76284042-76284541	0.239776057639461	.	.
chr10	76468680	76469179	chr10	76284042	76284541	Ybey|chr10:76284042-76284541	0.239776057639461	.	.
chr10	76468680	76469179	chr10	76391682	76392181	Mcm3ap|chr10:76391682-76392181	0.133721798803154	.	.
chr10	76468680	76469179	chr10	76391682	76392181	Ybey|chr10:76391682-76392181	0.133721798803154	.	.
chr10	76468680	76469179	chr10	76495867	76496366	Mcm3ap|chr10:76495867-76496366	0.137684304678458	.	.
chr10	76468680	76469179	chr10	76495867	76496366	Ybey|chr10:76495867-76496366	0.137684304678458	.	.
chr10	76468680	76469179	chr10	76496368	76496867	Mcm3ap|chr10:76496368-76496867	0.239976114111591	.	.
chr10	76468680	76469179	chr10	76496368	76496867	Ybey|chr10:76496368-76496867	0.239976114111591	.	.
chr10	76531225	76531724	chr10	76260344	76260843	Lss|chr10:76260344-76260843	0.215764060113499	.	.
chr10	76531225	76531724	chr10	76284042	76284541	Lss|chr10:76284042-76284541	0.322346108106641	.	.
chr10	76531225	76531724	chr10	76391682	76392181	Lss|chr10:76391682-76392181	0.269638446178085	.	.
chr10	76531225	76531724	chr10	76495867	76496366	Lss|chr10:76495867-76496366	0.162426239783209	.	.
chr10	76531225	76531724	chr10	76496368	76496867	Lss|chr10:76496368-76496867	0.166342199902382	.	.
chr10	76531225	76531724	chr10	76859717	76860216	Lss|chr10:76859717-76860216	0.341876311225721	.	.
chr10	76623163	76623662	chr10	76778511	76779010	Col6a2|chr10:76778511-76779010	0.173796453489643	.	.
chr10	76623163	76623662	chr10	76816491	76816990	Col6a2|chr10:76816491-76816990	0.159396332214543	.	.
chr10	76623163	76623662	chr10	76835726	76836225	Col6a2|chr10:76835726-76836225	0.28327929108922	.	.
chr10	76961928	76962427	chr10	76778511	76779010	Pcbp3|chr10:76778511-76779010	0.165722760246573	.	.
chr10	76961928	76962427	chr10	76791455	76791954	Pcbp3|chr10:76791455-76791954	0.240442290636761	.	.
chr10	76961928	76962427	chr10	76835726	76836225	Pcbp3|chr10:76835726-76836225	0.140197660887368	.	.
chr10	77515609	77516108	chr10	77506448	77506947	Fam207a|chr10:77506448-77506947	0.206926361322978	.	.
chr10	77515609	77516108	chr10	77566624	77567123	Fam207a|chr10:77566624-77567123	0.280619066402596	.	.
chr10	77515609	77516108	chr10	77927333	77927832	Fam207a|chr10:77927333-77927832	0.17127472609604	.	.
chr10	77606279	77606778	chr10	77506448	77506947	Sumo3|chr10:77506448-77506947	0.273377656407062	.	.
chr10	77606279	77606778	chr10	77590819	77591318	Sumo3|chr10:77590819-77591318	0.159333086186629	.	.
chr10	77606279	77606778	chr10	77807413	77807912	Sumo3|chr10:77807413-77807912	0.150436778486243	.	.
chr10	77606279	77606778	chr10	77927333	77927832	Sumo3|chr10:77927333-77927832	0.182641382658759	.	.
chr10	77622031	77622530	chr10	77566624	77567123	Ube2g2|chr10:77566624-77567123	0.257937566970341	.	.
chr10	77622031	77622530	chr10	77590819	77591318	Ube2g2|chr10:77590819-77591318	0.212523043429321	.	.
chr10	77622031	77622530	chr10	77590819	77591318	Ube2g2|chr10:77590819-77591318	0.212523043429322	.	.
chr10	77902300	77902799	chr10	77590819	77591318	Lrrc3|chr10:77590819-77591318	0.153053902221371	.	.
chr10	77902814	77903313	chr10	77927333	77927832	Lrrc3|chr10:77927333-77927832	0.176314249857058	.	.
chr10	77902814	77903313	chr10	78018678	78019177	Lrrc3|chr10:78018678-78019177	0.225964085859322	.	.
chr10	77969634	77970133	chr10	77509364	77509863	Trpm2|chr10:77509364-77509863	0.197218425712483	.	.
chr10	77969634	77970133	chr10	77807413	77807912	Trpm2|chr10:77807413-77807912	0.281585580965917	.	.
chr10	77978313	77978812	chr10	77506448	77506947	Cfap410|chr10:77506448-77506947	0.294206333328894	.	.
chr10	77978313	77978812	chr10	77927333	77927832	Cfap410|chr10:77927333-77927832	0.132360150176507	.	.
chr10	78009528	78010027	chr10	78018678	78019177	Pfkl|chr10:78018678-78019177	0.166041161366808	.	.
chr10	78043280	78043779	chr10	77927333	77927832	Aire|chr10:77927333-77927832	0.19575951553463	.	.
chr10	78043280	78043779	chr10	78159172	78159671	Aire|chr10:78159172-78159671	0.237436676132872	.	.
chr10	78184961	78185460	chr10	77927333	77927832	Pwp2|chr10:77927333-77927832	0.191640297875761	.	.
chr10	78244489	78244988	chr10	77807413	77807912	Trappc10|chr10:77807413-77807912	0.204403510328772	.	.
chr10	78244489	78244988	chr10	77927333	77927832	Trappc10|chr10:77927333-77927832	0.328746856138004	.	.
chr10	78245004	78245503	chr10	77927333	77927832	Trappc10|chr10:77927333-77927832	0.124624461702038	.	.
chr10	78352152	78352651	chr10	78277578	78278077	Agpat3|chr10:78277578-78278077	0.152711507599144	.	.
chr10	78352152	78352651	chr10	78277578	78278077	Agpat3|chr10:78277578-78278077	0.152711507599145	.	.
chr10	78352152	78352651	chr10	78277578	78278077	Gm40709|chr10:78277578-78278077	0.152711507599144	.	.
chr10	78352152	78352651	chr10	78277578	78278077	Gm40709|chr10:78277578-78278077	0.152711507599145	.	.
chr10	78352152	78352651	chr10	78312402	78312901	Agpat3|chr10:78312402-78312901	0.182451056511287	.	.
chr10	78352152	78352651	chr10	78312402	78312901	Gm40709|chr10:78312402-78312901	0.182451056511287	.	.
chr10	78352152	78352651	chr10	78319845	78320344	Agpat3|chr10:78319845-78320344	0.228180107979582	.	.
chr10	78352152	78352651	chr10	78319845	78320344	Gm40709|chr10:78319845-78320344	0.228180107979582	.	.
chr10	78352152	78352651	chr10	78323378	78323877	Agpat3|chr10:78323378-78323877	0.271852886002451	.	.
chr10	78352152	78352651	chr10	78323378	78323877	Gm40709|chr10:78323378-78323877	0.271852886002451	.	.
chr10	78352152	78352651	chr10	78399195	78399694	Agpat3|chr10:78399195-78399694	0.339586232509343	.	.
chr10	78352152	78352651	chr10	78399195	78399694	Gm40709|chr10:78399195-78399694	0.339586232509343	.	.
chr10	78352152	78352651	chr10	78481893	78482392	Agpat3|chr10:78481893-78482392	0.18334041489082	.	.
chr10	78352152	78352651	chr10	78481893	78482392	Gm40709|chr10:78481893-78482392	0.18334041489082	.	.
chr10	78412843	78413342	chr10	78277578	78278077	Rrp1|chr10:78277578-78278077	0.136417912391712	.	.
chr10	78412843	78413342	chr10	78319845	78320344	Rrp1|chr10:78319845-78320344	0.150354326518902	.	.
chr10	78412843	78413342	chr10	78399195	78399694	Rrp1|chr10:78399195-78399694	0.345745928429609	.	.
chr10	78412843	78413342	chr10	78438115	78438614	Rrp1|chr10:78438115-78438614	0.229671839331991	.	.
chr10	78425391	78425890	chr10	78277578	78278077	Cstb|chr10:78277578-78278077	0.293647405492586	.	.
chr10	78425391	78425890	chr10	78319845	78320344	Cstb|chr10:78319845-78320344	0.258272996679386	.	.
chr10	78425391	78425890	chr10	78326428	78326927	Cstb|chr10:78326428-78326927	0.212418271923354	.	.
chr10	78425391	78425890	chr10	78372552	78373051	Cstb|chr10:78372552-78373051	0.331214084302016	.	.
chr10	78464708	78465207	chr10	78399195	78399694	Pdxk|chr10:78399195-78399694	0.178290653366572	.	.
chr10	78464708	78465207	chr10	78438115	78438614	Pdxk|chr10:78438115-78438614	0.296111271948691	.	.
chr10	78464708	78465207	chr10	78686751	78687250	Pdxk|chr10:78686751-78687250	0.180311271082079	.	.
chr10	78574182	78574681	chr10	78319845	78320344	Ilvbl|chr10:78319845-78320344	0.178313218174287	.	.
chr10	78574182	78574681	chr10	78396201	78396700	Ilvbl|chr10:78396201-78396700	0.226021548207329	.	.
chr10	78574182	78574681	chr10	78399195	78399694	Ilvbl|chr10:78399195-78399694	0.162843112672101	.	.
chr10	78574182	78574681	chr10	78399195	78399694	Ilvbl|chr10:78399195-78399694	0.162843112672102	.	.
chr10	78574691	78575190	chr10	78277578	78278077	Ilvbl|chr10:78277578-78278077	0.310927565339573	.	.
chr10	78574691	78575190	chr10	78319845	78320344	Ilvbl|chr10:78319845-78320344	0.166282653539933	.	.
chr10	78574691	78575190	chr10	78396201	78396700	Ilvbl|chr10:78396201-78396700	0.219989144847053	.	.
chr10	78574691	78575190	chr10	78632261	78632760	Ilvbl|chr10:78632261-78632760	0.139464059197713	.	.
chr10	78574691	78575190	chr10	78812600	78813099	Ilvbl|chr10:78812600-78813099	0.247949743892213	.	.
[truncated: 24,261 more rows]
