# Supplementary material for: Single-cell analysis of chromatin accessibility in the adult mouse brain
Source: Nature. 2023 Dec 13;624(7991):378–89. doi: 10.1038/s41586-023-06824-9 (PMC10719105; doi:10.1038/s41586-023-06824-9)
Supplement: Supplementary file 3 — Supplementary Tables 1–25 and their legends. [file 41586_2023_6824_MOESM3_ESM.zip › 2023-03-05453B-s3/SI Tables/SI Table 13 Summary of all the gene-cCRE correlations/sa2subclass.NTS_Dbh_Glut.pdc.bedpe]

chr1	5070122	5070621	chr1	5170387	5170886	Atp6v1h|chr1:5170387-5170886	0.860568028663731	.	.
chr1	5070122	5070621	chr1	5170387	5170886	Rgs20|chr1:5170387-5170886	0.860568028663731	.	.
chr1	10232855	10233354	chr1	10039501	10040000	Arfgef1|chr1:10039501-10040000	0.899453336481198	.	.
chr1	10232855	10233354	chr1	10039501	10040000	Arfgef1|chr1:10039501-10040000	0.899453336481199	.	.
chr1	12991973	12992472	chr1	13214726	13215225	Slco5a1|chr1:13214726-13215225	0.863321261519458	.	.
chr1	23922128	23922627	chr1	24073245	24073744	Smap1|chr1:24073245-24073744	0.87788124556729	.	.
chr1	32172459	32172958	chr1	32199360	32199859	Khdrbs2|chr1:32199360-32199859	0.883217519954844	.	.
chr1	38129526	38130025	chr1	38197221	38197720	Rev1|chr1:38197221-38197720	0.892312076296845	.	.
chr1	38129526	38130025	chr1	38263231	38263730	Rev1|chr1:38263231-38263730	0.90172792773571	.	.
chr1	58392105	58392604	chr1	58341563	58342062	Bzw1|chr1:58341563-58342062	0.87316005822655	.	.
chr1	63114071	63114570	chr1	63266036	63266535	Ino80d|chr1:63266036-63266535	0.897215444833222	.	.
chr1	63176509	63177008	chr1	62783340	62783839	Eef1b2|chr1:62783340-62783839	0.903401596756635	.	.
chr1	63176509	63177008	chr1	62783340	62783839	Ndufs1|chr1:62783340-62783839	0.903401596756635	.	.
chr1	63176509	63177008	chr1	63203844	63204343	Eef1b2|chr1:63203844-63204343	0.87173940479891	.	.
chr1	63176509	63177008	chr1	63203844	63204343	Ndufs1|chr1:63203844-63204343	0.87173940479891	.	.
chr1	63272985	63273484	chr1	63266036	63266535	Gm11608|chr1:63266036-63266535	0.877934536131205	.	.
chr1	63272985	63273484	chr1	63266036	63266535	Zdbf2|chr1:63266036-63266535	0.877934536131205	.	.
chr1	71102861	71103360	chr1	71432608	71433107	Bard1|chr1:71432608-71433107	0.913976512098531	.	.
chr1	72307199	72307698	chr1	72077586	72078085	Xrcc5|chr1:72077586-72078085	0.905996511082944	.	.
chr1	72582908	72583407	chr1	72255113	72255612	Smarcal1|chr1:72255113-72255612	0.912997847135338	.	.
chr1	74284588	74285087	chr1	74386756	74387255	Aamp|chr1:74386756-74387255	0.914019912577799	.	.
chr1	74284588	74285087	chr1	74386756	74387255	Pnkd|chr1:74386756-74387255	0.914019912577799	.	.
chr1	80340736	80341235	chr1	80673343	80673842	Cul3|chr1:80673343-80673842	0.951775150899708	.	.
chr1	82291243	82291742	chr1	82189488	82189987	Irs1|chr1:82189488-82189987	0.909016294794783	.	.
chr1	84695613	84696112	chr1	84612999	84613498	Dner|chr1:84612999-84613498	0.90091901695988	.	.
chr1	84695613	84696112	chr1	84612999	84613498	Dner|chr1:84612999-84613498	0.900919016959881	.	.
chr1	86358737	86359236	chr1	86239554	86240053	C130036L24Rik|chr1:86239554-86240053	0.899752994419907	.	.
chr1	86358737	86359236	chr1	86239554	86240053	Ncl|chr1:86239554-86240053	0.899752994419907	.	.
chr1	90603129	90603628	chr1	90268259	90268758	Cops8|chr1:90268259-90268758	0.888387553317603	.	.
chr1	91178975	91179474	chr1	91199687	91200186	Ramp1|chr1:91199687-91200186	0.91916622398761	.	.
chr1	92902753	92903252	chr1	93115042	93115541	Ankmy1|chr1:93115042-93115541	0.871516087695372	.	.
chr1	92934435	92934934	chr1	92850156	92850655	Capn10|chr1:92850156-92850655	0.916281378237917	.	.
chr1	92934435	92934934	chr1	93128625	93129124	Capn10|chr1:93128625-93129124	0.893896308928409	.	.
chr1	93343358	93343857	chr1	93128625	93129124	Pask|chr1:93128625-93129124	0.874899039745324	.	.
chr1	93343358	93343857	chr1	93128625	93129124	Ppp1r7|chr1:93128625-93129124	0.874899039745324	.	.
chr1	98095430	98095929	chr1	97976856	97977355	Pam|chr1:97976856-97977355	0.918535516430395	.	.
chr1	105355774	105356273	chr1	105382024	105382523	Gm17634|chr1:105382024-105382523	0.869710599741502	.	.
chr1	105355774	105356273	chr1	105382024	105382523	Rnf152|chr1:105382024-105382523	0.869710599741502	.	.
chr1	119053430	119053929	chr1	118772189	118772688	Gli2|chr1:118772189-118772688	0.861854670267418	.	.
chr1	128102952	128103451	chr1	127817924	127818423	R3hdm1|chr1:127817924-127818423	0.874575759093847	.	.
chr1	128102952	128103451	chr1	127817924	127818423	Zranb3|chr1:127817924-127818423	0.874575759093847	.	.
chr1	132007800	132008299	chr1	131981607	131982106	Elk4|chr1:131981607-131982106	0.893963142619209	.	.
chr1	132007800	132008299	chr1	132322608	132323107	Elk4|chr1:132322608-132323107	0.932071019941309	.	.
chr1	133045916	133046415	chr1	133222590	133223089	Pik3c2b|chr1:133222590-133223089	0.868287857047484	.	.
chr1	134494334	134494833	chr1	134060782	134061281	Rabif|chr1:134060782-134061281	0.865154353077854	.	.
chr1	135687906	135688405	chr1	135565073	135565572	Nav1|chr1:135565073-135565572	0.931280949222776	.	.
chr1	136345389	136345888	chr1	136017772	136018271	Camsap2|chr1:136017772-136018271	0.863581540781156	.	.
chr1	153332786	153333285	chr1	153683332	153683831	Lamc1|chr1:153683332-153683831	0.862214350744474	.	.
chr1	160212750	160213249	chr1	159822329	159822828	Cacybp|chr1:159822329-159822828	0.909077637017767	.	.
chr1	160212750	160213249	chr1	159822329	159822828	Cacybp|chr1:159822329-159822828	0.909077637017768	.	.
chr1	161034786	161035285	chr1	161400084	161400583	Gas5|chr1:161400084-161400583	0.885978033867012	.	.
chr1	161034786	161035285	chr1	161400084	161400583	Zbtb37|chr1:161400084-161400583	0.885978033867012	.	.
chr1	171270057	171270556	chr1	171318640	171319139	B4galt3|chr1:171318640-171319139	0.874077382041743	.	.
chr1	171328705	171329204	chr1	171044266	171044765	Dedd|chr1:171044266-171044765	0.910414058811138	.	.
chr1	171328705	171329204	chr1	171044266	171044765	Dedd|chr1:171044266-171044765	0.910414058811139	.	.
chr1	171328705	171329204	chr1	171044776	171045275	Dedd|chr1:171044776-171045275	0.875171691192611	.	.
chr1	171328705	171329204	chr1	171379865	171380364	Dedd|chr1:171379865-171380364	0.870346705812873	.	.
chr1	171503198	171503697	chr1	171263038	171263537	Alyref2|chr1:171263038-171263537	0.870093513020353	.	.
chr1	171503198	171503697	chr1	171263038	171263537	B930036N10Rik|chr1:171263038-171263537	0.870093513020353	.	.
chr1	171503198	171503697	chr1	171318640	171319139	Alyref2|chr1:171318640-171319139	0.860658332378518	.	.
chr1	171503198	171503697	chr1	171318640	171319139	B930036N10Rik|chr1:171318640-171319139	0.860658332378518	.	.
chr1	180725789	180726288	chr1	180434100	180434599	Acbd3|chr1:180434100-180434599	0.870924345613261	.	.
chr1	182517320	182517819	chr1	182711841	182712340	Capn2|chr1:182711841-182712340	0.893414997580719	.	.
chr1	182517320	182517819	chr1	182711841	182712340	Capn2|chr1:182711841-182712340	0.89341499758072	.	.
chr1	185203864	185204363	chr1	184824501	184825000	Rab3gap2|chr1:184824501-184825000	0.860296422964709	.	.
chr1	185329129	185329628	chr1	185183868	185184367	Iars2|chr1:185183868-185184367	0.863025473891731	.	.
chr1	186117016	186117515	chr1	186424917	186425416	Lyplal1|chr1:186424917-186425416	0.900091503961618	.	.
chr1	186117016	186117515	chr1	186425470	186425969	Lyplal1|chr1:186425470-186425969	0.917860418436014	.	.
chr10	4432192	4432691	chr10	4386733	4387232	Armt1|chr10:4386733-4387232	0.895428005670161	.	.
chr10	4432192	4432691	chr10	4386733	4387232	Rmnd1|chr10:4386733-4387232	0.895428005670161	.	.
chr10	11280524	11281023	chr10	11356109	11356608	4930432B10Rik|chr10:11356109-11356608	0.89455940659104	.	.
chr10	11280524	11281023	chr10	11356109	11356608	Fbxo30|chr10:11356109-11356608	0.89455940659104	.	.
chr10	17331923	17332422	chr10	17331372	17331871	Gm47760|chr10:17331372-17331871	0.973781793594517	.	.
chr10	26752501	26753000	chr10	26870771	26871270	Arhgap18|chr10:26870771-26871270	0.872204010551749	.	.
chr10	34281970	34282469	chr10	34316363	34316862	Tspyl1|chr10:34316363-34316862	0.885942871783193	.	.
chr10	41809843	41810342	chr10	41887125	41887624	Cep57l1|chr10:41887125-41887624	0.882804722874618	.	.
chr10	41809843	41810342	chr10	41887125	41887624	Sesn1|chr10:41887125-41887624	0.882804722874618	.	.
chr10	45486237	45486736	chr10	45670393	45670892	Lin28b|chr10:45670393-45670892	0.913782733668786	.	.
chr10	59616480	59616979	chr10	59920436	59920935	Gm10322|chr10:59920436-59920935	0.882408580139365	.	.
chr10	59616480	59616979	chr10	59920436	59920935	Mcu|chr10:59920436-59920935	0.882408580139365	.	.
chr10	59616480	59616979	chr10	59974047	59974546	Gm10322|chr10:59974047-59974546	0.917195227242014	.	.
chr10	59616480	59616979	chr10	59974047	59974546	Mcu|chr10:59974047-59974546	0.917195227242014	.	.
chr10	62486629	62487128	chr10	62102023	62102522	Vps26a|chr10:62102023-62102522	0.869672960001449	.	.
chr10	62486629	62487128	chr10	62296009	62296508	Vps26a|chr10:62296009-62296508	0.880530571067708	.	.
chr10	62486629	62487128	chr10	62327529	62328028	Vps26a|chr10:62327529-62328028	0.925900491547409	.	.
chr10	62602059	62602558	chr10	62866298	62866797	Ddx21|chr10:62866298-62866797	0.868555013956096	.	.
chr10	62602059	62602558	chr10	62866298	62866797	Gm47257|chr10:62866298-62866797	0.868555013956096	.	.
chr10	78008888	78009387	chr10	78280497	78280996	Pfkl|chr10:78280497-78280996	0.871182213461459	.	.
chr10	78008888	78009387	chr10	78307398	78307897	Pfkl|chr10:78307398-78307897	0.861270739586624	.	.
chr10	78008888	78009387	chr10	78307398	78307897	Pfkl|chr10:78307398-78307897	0.861270739586625	.	.
chr10	78574691	78575190	chr10	78686751	78687250	Ilvbl|chr10:78686751-78687250	0.920180232173105	.	.
chr10	78746859	78747358	chr10	78307398	78307897	Gm30400|chr10:78307398-78307897	0.862463188020868	.	.
chr10	79766873	79767372	chr10	80130998	80131497	Rnf126|chr10:80130998-80131497	0.868125224013822	.	.
chr10	79984727	79985226	chr10	80130998	80131497	Tmem259|chr10:80130998-80131497	0.914104101604966	.	.
chr10	80918033	80918532	chr10	80676201	80676700	Lmnb2|chr10:80676201-80676700	0.886936862563491	.	.
chr10	81014811	81015310	chr10	81464334	81464833	Gng7|chr10:81464334-81464833	0.877179563579086	.	.
chr10	81182587	81183086	chr10	80985494	80985993	Dapk3|chr10:80985494-80985993	0.893078096141302	.	.
chr10	81230069	81230568	chr10	81229569	81230068	Atcay|chr10:81229569-81230068	0.932681279226623	.	.
chr10	85957553	85958052	chr10	86103806	86104305	Rtcb|chr10:86103806-86104305	0.905231709554679	.	.
chr10	86498647	86499146	chr10	86103806	86104305	Syn3|chr10:86103806-86104305	0.908947991801916	.	.
chr10	86498647	86499146	chr10	86600775	86601274	Syn3|chr10:86600775-86601274	0.880779912611971	.	.
chr10	86498647	86499146	chr10	86600775	86601274	Syn3|chr10:86600775-86601274	0.880779912611972	.	.
chr10	105575185	105575684	chr10	105611215	105611714	Tmtc2|chr10:105611215-105611714	0.864060937632469	.	.
chr10	117792609	117793108	chr10	118172265	118172764	Nup107|chr10:118172265-118172764	0.91652841926835	.	.
chr10	117845812	117846311	chr10	118172902	118173401	Rap1b|chr10:118172902-118173401	0.86280625006096	.	.
chr10	126979225	126979724	chr10	126792439	126792938	Ctdsp2|chr10:126792439-126792938	0.881647726845736	.	.
chr10	128058600	128059099	chr10	128096604	128097103	Ptges3|chr10:128096604-128097103	0.875667814961851	.	.
chr11	3331596	3332095	chr11	3332133	3332632	Gm12592|chr11:3332133-3332632	0.891158518908499	.	.
chr11	4947019	4947518	chr11	4921778	4922277	Nefh|chr11:4921778-4922277	0.861489047063385	.	.
chr11	6475919	6476418	chr11	6677466	6677965	Gm11973|chr11:6677466-6677965	0.868305886508554	.	.
chr11	6475919	6476418	chr11	6677466	6677965	Purb|chr11:6677466-6677965	0.868305886508554	.	.
chr11	6605340	6605839	chr11	6990314	6990813	Nacad|chr11:6990314-6990813	0.913171460696747	.	.
chr11	7213380	7213879	chr11	6990314	6990813	Igfbp3|chr11:6990314-6990813	0.87327052241661	.	.
chr11	11867820	11868319	chr11	11890173	11890672	1700042O10Rik|chr11:11890173-11890672	0.875750617015345	.	.
chr11	11867820	11868319	chr11	12026095	12026594	1700042O10Rik|chr11:12026095-12026594	0.885324047164834	.	.
chr11	11867820	11868319	chr11	12026627	12027126	1700042O10Rik|chr11:12026627-12027126	0.891049752538919	.	.
chr11	31671728	31672227	chr11	31552975	31553474	Bod1|chr11:31552975-31553474	0.896674814850213	.	.
chr11	43433432	43433931	chr11	43327188	43327687	Slu7|chr11:43327188-43327687	0.861397983526329	.	.
chr11	43682467	43682966	chr11	43817528	43818027	Pwwp2a|chr11:43817528-43818027	0.896067437208704	.	.
chr11	50325563	50326062	chr11	50085112	50085611	Canx|chr11:50085112-50085611	0.935554239409783	.	.
chr11	50325563	50326062	chr11	50085648	50086147	Canx|chr11:50085648-50086147	0.95832894181348	.	.
chr11	50377343	50377842	chr11	50085112	50085611	Hnrnph1|chr11:50085112-50085611	0.93076870939283	.	.
chr11	50377343	50377842	chr11	50085648	50086147	Hnrnph1|chr11:50085648-50086147	0.923915503801652	.	.
chr11	54787443	54787942	chr11	54904212	54904711	Cdc42se2|chr11:54904212-54904711	0.935983815774824	.	.
chr11	55469134	55469633	chr11	55402600	55403099	G3bp1|chr11:55402600-55403099	0.890799726857358	.	.
chr11	55607728	55608227	chr11	55402600	55403099	Glra1|chr11:55402600-55403099	0.880919202178455	.	.
chr11	58904043	58904542	chr11	58959825	58960324	Gm12257|chr11:58959825-58960324	0.865926041668313	.	.
chr11	58904043	58904542	chr11	58959825	58960324	Zfp39|chr11:58959825-58960324	0.865926041668313	.	.
chr11	61407453	61407952	chr11	61042717	61043216	Gm45605|chr11:61042717-61043216	0.875301442964486	.	.
chr11	69681799	69682298	chr11	69581263	69581762	Senp3|chr11:69581263-69581762	0.909565805685977	.	.
chr11	69681799	69682298	chr11	69581263	69581762	Tnfsf13os|chr11:69581263-69581762	0.909565805685977	.	.
chr11	70409806	70410305	chr11	70431288	70431787	Pelp1|chr11:70431288-70431787	0.866332419008151	.	.
chr11	74649173	74649672	chr11	74632187	74632686	Cluh|chr11:74632187-74632686	0.865980620135275	.	.
chr11	76763345	76763844	chr11	76622033	76622532	Gosr1|chr11:76622033-76622532	0.87334626284294	.	.
chr11	78261340	78261839	chr11	78372572	78373071	2610507B11Rik|chr11:78372572-78373071	0.87434753407046	.	.
chr11	78301262	78301761	chr11	78115204	78115703	Spag5|chr11:78115204-78115703	0.890268556989071	.	.
chr11	83964125	83964624	chr11	84198028	84198527	Synrg|chr11:84198028-84198527	0.885484478072146	.	.
chr11	85352812	85353311	chr11	85688283	85688782	Bcas3|chr11:85688283-85688782	0.872189509373317	.	.
chr11	86806839	86807338	chr11	86958003	86958502	Dhx40|chr11:86958003-86958502	0.870399202189421	.	.
chr11	86806839	86807338	chr11	86958652	86959151	Dhx40|chr11:86958652-86959151	0.861798447553052	.	.
chr11	90249136	90249635	chr11	90369558	90370057	Mmd|chr11:90369558-90370057	0.863396018516895	.	.
chr11	90249136	90249635	chr11	90442793	90443292	Mmd|chr11:90442793-90443292	0.95205324555171	.	.
chr11	93968032	93968531	chr11	93593768	93594267	Nme1|chr11:93593768-93594267	0.918739675484035	.	.
chr11	94244783	94245282	chr11	94160335	94160834	Wfikkn2|chr11:94160335-94160834	0.868401256673644	.	.
chr11	95010021	95010520	chr11	94978897	94979396	Samd14|chr11:94978897-94979396	0.91548324389011	.	.
chr11	95712621	95713120	chr11	95315223	95315722	Zfp652|chr11:95315223-95315722	0.907081838138346	.	.
chr11	95712621	95713120	chr11	95315223	95315722	Zfp652os|chr11:95315223-95315722	0.907081838138346	.	.
chr11	96829883	96830382	chr11	96775004	96775503	Nfe2l1|chr11:96775004-96775503	0.861501624932434	.	.
chr11	96916341	96916840	chr11	96977607	96978106	Cdk5rap3|chr11:96977607-96978106	0.896607042714536	.	.
chr11	96916341	96916840	chr11	96977607	96978106	D030028A08Rik|chr11:96977607-96978106	0.896607042714536	.	.
chr11	97702946	97703445	chr11	97959190	97959689	Psmb3|chr11:97959190-97959689	0.867171877582594	.	.
chr11	98193030	98193529	chr11	98457067	98457566	Med1|chr11:98457067-98457566	0.884335688749099	.	.
chr11	98982369	98982868	chr11	98981541	98982040	Gjd3|chr11:98981541-98982040	0.871571483660983	.	.
chr11	100738003	100738502	chr11	100571068	100571567	Rab5c|chr11:100571068-100571567	0.867538840908538	.	.
chr11	100939336	100939835	chr11	101143695	101144194	Stat3|chr11:101143695-101144194	0.873540500820796	.	.
chr11	101315945	101316444	chr11	101269611	101270110	Psme3|chr11:101269611-101270110	0.880895751843086	.	.
chr11	101315945	101316444	chr11	101269611	101270110	Psme3|chr11:101269611-101270110	0.880895751843087	.	.
chr11	103028280	103028779	chr11	103051435	103051934	Dcakd|chr11:103051435-103051934	0.863566337039449	.	.
chr11	103028280	103028779	chr11	103051435	103051934	Nmt1|chr11:103051435-103051934	0.863566337039449	.	.
chr11	103953840	103954339	chr11	103911195	103911694	Nsf|chr11:103911195-103911694	0.877484705120237	.	.
chr11	106084076	106084575	chr11	106263520	106264019	Map3k3|chr11:106263520-106264019	0.866924286644182	.	.
chr11	109473773	109474272	chr11	109510794	109511293	Arsg|chr11:109510794-109511293	0.882183669294529	.	.
chr11	109473773	109474272	chr11	109510794	109511293	Slc16a6|chr11:109510794-109511293	0.882183669294529	.	.
chr11	115536035	115536534	chr11	115667754	115668253	Sumo2|chr11:115667754-115668253	0.911985214361958	.	.
chr11	115708511	115709010	chr11	115667754	115668253	Grb2|chr11:115667754-115668253	0.871660816570201	.	.
chr11	115813506	115814005	chr11	115667754	115668253	Caskin2|chr11:115667754-115668253	0.894956511166132	.	.
chr11	115813506	115814005	chr11	115667754	115668253	Caskin2|chr11:115667754-115668253	0.894956511166133	.	.
chr11	115813506	115814005	chr11	115667754	115668253	Tsen54|chr11:115667754-115668253	0.894956511166132	.	.
chr11	115813506	115814005	chr11	115667754	115668253	Tsen54|chr11:115667754-115668253	0.894956511166133	.	.
chr11	116167984	116168483	chr11	116243270	116243769	Fbf1|chr11:116243270-116243769	0.886557676654495	.	.
chr11	116198615	116199114	chr11	116243270	116243769	Acox1|chr11:116243270-116243769	0.895725171723299	.	.
chr11	116198615	116199114	chr11	116243270	116243769	Ten1|chr11:116243270-116243769	0.895725171723299	.	.
chr11	116335225	116335724	chr11	116624029	116624528	Foxj1|chr11:116624029-116624528	0.890191297981958	.	.
chr11	116853480	116853979	chr11	116662958	116663457	Srsf2|chr11:116662958-116663457	0.866010195745204	.	.
chr11	119085370	119085869	chr11	119215509	119216008	Cbx4|chr11:119215509-119216008	0.877269087759992	.	.
chr11	120598167	120598666	chr11	120776005	120776504	Alyref|chr11:120776005-120776504	0.8867934202578	.	.
chr11	120598167	120598666	chr11	120776005	120776504	Anapc11|chr11:120776005-120776504	0.8867934202578	.	.
chr12	3572196	3572695	chr12	3959786	3960285	Dtnb|chr12:3959786-3960285	0.900335311661505	.	.
chr12	11436397	11436896	chr12	11221498	11221997	Vsnl1|chr12:11221498-11221997	0.883196211934124	.	.
chr12	14151855	14152354	chr12	14149914	14150413	Lratd1|chr12:14149914-14150413	0.895259901346152	.	.
chr12	16894535	16895034	chr12	16618788	16619287	Rock2|chr12:16618788-16619287	0.870734151567959	.	.
chr12	17266282	17266781	chr12	17495948	17496447	Pdia6|chr12:17495948-17496447	0.871659362788379	.	.
chr12	24571882	24572381	chr12	24563542	24564041	Grhl1|chr12:24563542-24564041	0.873038086737114	.	.
chr12	24651599	24652098	chr12	24928160	24928659	Klf11|chr12:24928160-24928659	0.913046736366081	.	.
chr12	24831230	24831729	chr12	24758281	24758780	2900060N12Rik|chr12:24758281-24758780	0.86631894812773	.	.
chr12	24831230	24831729	chr12	24758281	24758780	Mboat2|chr12:24758281-24758780	0.86631894812773	.	.
chr12	30373104	30373603	chr12	30468340	30468839	Sntg2|chr12:30468340-30468839	0.862912621472993	.	.
chr12	30373104	30373603	chr12	30468340	30468839	Sntg2|chr12:30468340-30468839	0.862912621472994	.	.
chr12	31654576	31655075	chr12	31581379	31581878	Cog5|chr12:31581379-31581878	0.884388934236109	.	.
chr12	31654576	31655075	chr12	31581379	31581878	Dus4l|chr12:31581379-31581878	0.884388934236109	.	.
chr12	33429371	33429870	chr12	33277384	33277883	Twistnb|chr12:33277384-33277883	0.872337981426307	.	.
chr12	38780037	38780536	chr12	38534423	38534922	Etv1|chr12:38534423-38534922	0.863082172743571	.	.
chr12	51692239	51692738	chr12	51844074	51844573	Strn3|chr12:51844074-51844573	0.866353564792049	.	.
chr12	51692239	51692738	chr12	51844074	51844573	Strn3|chr12:51844074-51844573	0.86635356479205	.	.
chr12	52602746	52603245	chr12	52603864	52604363	1700031P21Rik|chr12:52603864-52604363	0.931566468272049	.	.
chr12	55302758	55303257	chr12	55398522	55399021	Ppp2r3c|chr12:55398522-55399021	0.871793276869485	.	.
chr12	55302758	55303257	chr12	55705794	55706293	Ppp2r3c|chr12:55705794-55706293	0.867508616615957	.	.
chr12	59066605	59067104	chr12	59162187	59162686	Pnn|chr12:59162187-59162686	0.867060893251539	.	.
chr12	67222468	67222967	chr12	66780564	66781063	Mdga2|chr12:66780564-66781063	0.875657608202909	.	.
chr12	67222468	67222967	chr12	67221257	67221756	Mdga2|chr12:67221257-67221756	0.93165798686427	.	.
chr12	69296428	69296927	chr12	69486059	69486558	Klhdc2|chr12:69486059-69486558	0.912561226655887	.	.
chr12	69790450	69790949	chr12	70148793	70149292	4930512B01Rik|chr12:70148793-70149292	0.891864417600848	.	.
chr12	69790450	69790949	chr12	70148793	70149292	4930512B01Rik|chr12:70148793-70149292	0.891864417600849	.	.
chr12	69790450	69790949	chr12	70148793	70149292	Cdkl1|chr12:70148793-70149292	0.891864417600848	.	.
chr12	69790450	69790949	chr12	70148793	70149292	Cdkl1|chr12:70148793-70149292	0.891864417600849	.	.
chr12	69892906	69893405	chr12	70148793	70149292	Atl1|chr12:70148793-70149292	0.868149521453786	.	.
chr12	69892906	69893405	chr12	70148793	70149292	Map4k5|chr12:70148793-70149292	0.868149521453786	.	.
chr12	71015552	71016051	chr12	71276510	71277009	3110056K07Rik|chr12:71276510-71277009	0.908919630177433	.	.
chr12	71015552	71016051	chr12	71276510	71277009	Arid4a|chr12:71276510-71277009	0.908919630177433	.	.
chr12	71015552	71016051	chr12	71498977	71499476	3110056K07Rik|chr12:71498977-71499476	0.872387000877243	.	.
chr12	71015552	71016051	chr12	71498977	71499476	Arid4a|chr12:71498977-71499476	0.872387000877243	.	.
chr12	80260202	80260701	chr12	80187267	80187766	Actn1|chr12:80187267-80187766	0.906619659950556	.	.
chr12	80518162	80518661	chr12	80736624	80737123	Galnt16|chr12:80736624-80737123	0.892470820436764	.	.
chr12	80518162	80518661	chr12	80736624	80737123	Gm26777|chr12:80736624-80737123	0.892470820436764	.	.
chr12	83921804	83922303	chr12	83713669	83714168	Numb|chr12:83713669-83714168	0.901209439853168	.	.
chr12	83987907	83988406	chr12	84193834	84194333	Acot2|chr12:84193834-84194333	0.876408850851676	.	.
chr12	84285069	84285568	chr12	84193834	84194333	Ptgr2|chr12:84193834-84194333	0.917943796847095	.	.
chr12	85219042	85219541	chr12	85280193	85280692	Eif2b2|chr12:85280193-85280692	0.908558290429703	.	.
chr12	85339182	85339681	chr12	85126292	85126791	Nek9|chr12:85126292-85126791	0.928164344533692	.	.
chr12	88442043	88442542	chr12	88454948	88455447	4930473H19Rik|chr12:88454948-88455447	0.860654792462975	.	.
chr12	102128851	102129350	chr12	102286708	102287207	Gm16339|chr12:102286708-102287207	0.882988385859279	.	.
chr12	102128851	102129350	chr12	102286708	102287207	Slc24a4|chr12:102286708-102287207	0.882988385859279	.	.
chr12	103388420	103388919	chr12	103325345	103325844	Otub2|chr12:103325345-103325844	0.932765991111839	.	.
chr12	103388420	103388919	chr12	103325345	103325844	Otub2|chr12:103325345-103325844	0.93276599111184	.	.
chr12	103532579	103533078	chr12	103325345	103325844	Ppp4r4|chr12:103325345-103325844	0.869321860932054	.	.
chr12	105453606	105454105	chr12	105206035	105206534	D430019H16Rik|chr12:105206035-105206534	0.900735040971351	.	.
chr12	105453606	105454105	chr12	105336593	105337092	D430019H16Rik|chr12:105336593-105337092	0.879106736500389	.	.
chr12	105453606	105454105	chr12	105390317	105390816	D430019H16Rik|chr12:105390317-105390816	0.916365881281649	.	.
chr12	108179112	108179611	chr12	108098438	108098937	Ccnk|chr12:108098438-108098937	0.868744047087781	.	.
chr12	108179112	108179611	chr12	108098438	108098937	Setd3|chr12:108098438-108098937	0.868744047087781	.	.
chr12	108179112	108179611	chr12	108284905	108285404	Ccnk|chr12:108284905-108285404	0.872249491405863	.	.
chr12	108179112	108179611	chr12	108284905	108285404	Setd3|chr12:108284905-108285404	0.872249491405863	.	.
chr12	111712918	111713417	chr12	111704502	111705001	Apopt1|chr12:111704502-111705001	0.926496746597985	.	.
chr12	111712918	111713417	chr12	111704502	111705001	Bag5|chr12:111704502-111705001	0.926496746597985	.	.
chr12	111813805	111814304	chr12	111958079	111958578	Xrcc3|chr12:111958079-111958578	0.91308534602007	.	.
chr12	111813805	111814304	chr12	111958079	111958578	Zfyve21|chr12:111958079-111958578	0.91308534602007	.	.
chr12	112644469	112644968	chr12	112488162	112488661	Siva1|chr12:112488162-112488661	0.874656708935139	.	.
chr13	5861570	5862069	chr13	5897157	5897656	Klf6|chr13:5897157-5897656	0.910689150012471	.	.
chr13	5861570	5862069	chr13	5897690	5898189	Klf6|chr13:5897690-5898189	0.921241779316255	.	.
chr13	5861570	5862069	chr13	6134534	6135033	Klf6|chr13:6134534-6135033	0.862257110294585	.	.
chr13	10071106	10071605	chr13	9834079	9834578	Gm47405|chr13:9834079-9834578	0.902203442835205	.	.
chr13	13784032	13784531	chr13	13516807	13517306	Gng4|chr13:13516807-13517306	0.908626798897506	.	.
chr13	19619554	19620053	chr13	19921349	19921848	Epdr1|chr13:19921349-19921848	0.883582038543717	.	.
chr13	21716039	21716538	chr13	21264319	21264818	Hist1h2ai|chr13:21264319-21264818	0.870752349022857	.	.
chr13	21716039	21716538	chr13	21264319	21264818	Hist1h2bl|chr13:21264319-21264818	0.870752349022857	.	.
chr13	21721773	21722272	chr13	21264319	21264818	Hist1h2bm|chr13:21264319-21264818	0.928828294111067	.	.
chr13	22041143	22041642	chr13	21914587	21915086	Hist1h4i|chr13:21914587-21915086	0.88054367171312	.	.
chr13	23530769	23531268	chr13	23411903	23412402	Gm11335|chr13:23411903-23412402	0.871886977521368	.	.
chr13	23530769	23531268	chr13	23411903	23412402	Hist1h4h|chr13:23411903-23412402	0.871886977521368	.	.
chr13	23543265	23543764	chr13	23425391	23425890	Hist1h2bh|chr13:23425391-23425890	0.867833364008506	.	.
chr13	23543265	23543764	chr13	23425391	23425890	Hist1h3f|chr13:23425391-23425890	0.867833364008506	.	.
chr13	23543265	23543764	chr13	23526320	23526819	Hist1h2bh|chr13:23526320-23526819	0.86262585678188	.	.
chr13	23543265	23543764	chr13	23526320	23526819	Hist1h3f|chr13:23526320-23526819	0.86262585678188	.	.
chr13	23544172	23544671	chr13	23411903	23412402	Hist1h3f|chr13:23411903-23412402	0.878095948807345	.	.
chr13	23551474	23551973	chr13	23411903	23412402	Hist1h4f|chr13:23411903-23412402	0.893617980349517	.	.
chr13	23562339	23562838	chr13	23284422	23284921	Hist1h3e|chr13:23284422-23284921	0.896120081960246	.	.
chr13	23562339	23562838	chr13	23308811	23309310	Hist1h3e|chr13:23308811-23309310	0.88892015368333	.	.
chr13	23562339	23562838	chr13	23432464	23432963	Hist1h3e|chr13:23432464-23432963	0.889260915437149	.	.
chr13	23562339	23562838	chr13	23464123	23464622	Hist1h3e|chr13:23464123-23464622	0.861199446208758	.	.
chr13	23562339	23562838	chr13	23506303	23506802	Hist1h3e|chr13:23506303-23506802	0.861184482635279	.	.
chr13	23562339	23562838	chr13	23518837	23519336	Hist1h3e|chr13:23518837-23519336	0.893610832540245	.	.
chr13	23683740	23684239	chr13	23739588	23740087	Hist1h2ac|chr13:23739588-23740087	0.876603316341921	.	.
chr13	23683740	23684239	chr13	23739588	23740087	Hist1h2ac|chr13:23739588-23740087	0.876603316341922	.	.
chr13	23683740	23684239	chr13	23739588	23740087	Hist1h2bc|chr13:23739588-23740087	0.876603316341921	.	.
chr13	23683740	23684239	chr13	23739588	23740087	Hist1h2bc|chr13:23739588-23740087	0.876603316341922	.	.
chr13	23710384	23710883	chr13	23285443	23285942	Hfe|chr13:23285443-23285942	0.896595421593545	.	.
chr13	23710384	23710883	chr13	23949620	23950119	Hfe|chr13:23949620-23950119	0.884491460962715	.	.
chr13	34002616	34003115	chr13	34148719	34149218	Ripk1|chr13:34148719-34149218	0.902846393336843	.	.
chr13	34002616	34003115	chr13	34148719	34149218	Serpinb6a|chr13:34148719-34149218	0.902846393336843	.	.
chr13	43864402	43864901	chr13	43711550	43712049	Gm33195|chr13:43711550-43712049	0.865877156510216	.	.
chr13	45507339	45507838	chr13	45538524	45539023	Gmpr|chr13:45538524-45539023	0.903687674592874	.	.
chr13	46727893	46728392	chr13	46739359	46739858	Nup153|chr13:46739359-46739858	0.885260155902637	.	.
chr13	55321723	55322222	chr13	55483590	55484089	Rab24|chr13:55483590-55484089	0.919942608862918	.	.
chr13	55362590	55363089	chr13	55182540	55183039	Lman2|chr13:55182540-55183039	0.935926838417406	.	.
chr13	55464566	55465065	chr13	55182540	55183039	Prr7|chr13:55182540-55183039	0.899731188499287	.	.
chr13	59584885	59585384	chr13	59251277	59251776	Agtpbp1|chr13:59251277-59251776	0.886991172183268	.	.
chr13	59584885	59585384	chr13	59251277	59251776	Naa35|chr13:59251277-59251776	0.886991172183268	.	.
chr13	60601650	60602149	chr13	60307855	60308354	Dapk1|chr13:60307855-60308354	0.862004609507442	.	.
chr13	64903781	64904280	chr13	65035002	65035501	Cntnap3|chr13:65035002-65035501	0.873110830370356	.	.
chr13	65278528	65279027	chr13	65035002	65035501	Zfp369|chr13:65035002-65035501	0.862027305197885	.	.
chr13	67830813	67831312	chr13	67682850	67683349	4930525G20Rik|chr13:67682850-67683349	0.879933417558967	.	.
chr13	67830813	67831312	chr13	67682850	67683349	Gm10037|chr13:67682850-67683349	0.879933417558967	.	.
chr13	67830813	67831312	chr13	67683368	67683867	4930525G20Rik|chr13:67683368-67683867	0.880307862777843	.	.
chr13	67830813	67831312	chr13	67683368	67683867	4930525G20Rik|chr13:67683368-67683867	0.880307862777844	.	.
chr13	67830813	67831312	chr13	67683368	67683867	Gm10037|chr13:67683368-67683867	0.880307862777843	.	.
chr13	67830813	67831312	chr13	67683368	67683867	Gm10037|chr13:67683368-67683867	0.880307862777844	.	.
chr13	80885950	80886449	chr13	81109656	81110155	1700023H06Rik|chr13:81109656-81110155	0.863361359355226	.	.
chr13	92530876	92531375	chr13	92989516	92990015	Zfyve16|chr13:92989516-92990015	0.863327085866743	.	.
chr13	92530876	92531375	chr13	92999823	93000322	Zfyve16|chr13:92999823-93000322	0.898940502171219	.	.
chr13	98262854	98263353	chr13	98146465	98146964	Ankra2|chr13:98146465-98146964	0.862174101691164	.	.
chr13	98262854	98263353	chr13	98146465	98146964	Utp15|chr13:98146465-98146964	0.862174101691164	.	.
chr13	103920407	103920906	chr13	104089295	104089794	Erbin|chr13:104089295-104089794	0.874186192935682	.	.
chr13	104863514	104864013	chr13	105098383	105098882	Shisal2b|chr13:105098383-105098882	0.873486787424086	.	.
chr13	104863514	104864013	chr13	105098383	105098882	Shisal2b|chr13:105098383-105098882	0.873486787424087	.	.
chr13	107469614	107470113	chr13	107689464	107689963	AI197445|chr13:107689464-107689963	0.884710178015544	.	.
chr13	113225797	113226296	chr13	113224091	113224590	Gzmk|chr13:113224091-113224590	0.914720688409962	.	.
chr13	119790582	119791081	chr13	119800919	119801418	Zfp131|chr13:119800919-119801418	0.881678274868262	.	.
chr14	7817668	7818167	chr14	7901818	7902317	Flnb|chr14:7901818-7902317	0.862404475350657	.	.
chr14	11161888	11162387	chr14	10750790	10751289	Fhit|chr14:10750790-10751289	0.862432064048644	.	.
chr14	11554184	11554683	chr14	11554692	11555191	Ptprg|chr14:11554692-11555191	0.944472326375561	.	.
chr14	31640757	31641256	chr14	31662146	31662645	Btd|chr14:31662146-31662645	0.919362310686569	.	.
chr14	31640757	31641256	chr14	31662146	31662645	Hacl1|chr14:31662146-31662645	0.919362310686569	.	.
chr14	37098080	37098579	chr14	37296585	37297084	Cdhr1|chr14:37296585-37297084	0.868409685980448	.	.
chr14	45329972	45330471	chr14	45462374	45462873	Psmc6|chr14:45462374-45462873	0.911688618701579	.	.
chr14	48121168	48121667	chr14	47947922	47948421	Peli2|chr14:47947922-47948421	0.860087109929699	.	.
chr14	55092134	55092633	chr14	54893842	54894341	Zfhx2|chr14:54893842-54894341	0.860578305496188	.	.
chr14	55560510	55561009	chr14	55274178	55274677	A730061H03Rik|chr14:55274178-55274677	0.863598358664643	.	.
chr14	55560510	55561009	chr14	55274178	55274677	Dcaf11|chr14:55274178-55274677	0.863598358664643	.	.
chr14	55578166	55578665	chr14	55519411	55519910	Psme1|chr14:55519411-55519910	0.862068469014959	.	.
chr14	57890091	57890590	chr14	57951056	57951555	Zdhhc20|chr14:57951056-57951555	0.902213925069762	.	.
chr14	64949764	64950263	chr14	64731595	64732094	Hmbox1|chr14:64731595-64732094	0.872168739949297	.	.
chr14	64949764	64950263	chr14	64731595	64732094	Ints9|chr14:64731595-64732094	0.872168739949297	.	.
chr14	66344729	66345228	chr14	66494611	66495110	Stmn4|chr14:66494611-66495110	0.880605819066484	.	.
chr14	66868548	66869047	chr14	66538507	66539006	Dpysl2|chr14:66538507-66539006	0.879902620737021	.	.
chr14	66868548	66869047	chr14	66538507	66539006	Gm5464|chr14:66538507-66539006	0.879902620737021	.	.
chr14	66868548	66869047	chr14	66832068	66832567	Dpysl2|chr14:66832068-66832567	0.909517681864054	.	.
chr14	66868548	66869047	chr14	66832068	66832567	Gm5464|chr14:66832068-66832567	0.909517681864054	.	.
chr14	66869077	66869576	chr14	66832068	66832567	Dpysl2|chr14:66832068-66832567	0.868318331102812	.	.
chr14	66869077	66869576	chr14	66832068	66832567	Gm5464|chr14:66832068-66832567	0.868318331102812	.	.
chr14	67072222	67072721	chr14	67188588	67189087	Ppp2r2a|chr14:67188588-67189087	0.868787247230063	.	.
chr14	68083528	68084027	chr14	68447579	68448078	Nefl|chr14:68447579-68448078	0.929167540119763	.	.
chr14	101639969	101640468	chr14	101379285	101379784	Commd6|chr14:101379285-101379784	0.865702022364628	.	.
chr15	26895334	26895833	chr15	26795432	26795931	Fbxl7|chr15:26795432-26795931	0.893626199811248	.	.
chr15	30172915	30173414	chr15	30190787	30191286	Ctnnd2|chr15:30190787-30191286	0.861588335033602	.	.
chr15	32778596	32779095	chr15	32730808	32731307	Gm32618|chr15:32730808-32731307	0.89647958119124	.	.
chr15	34678274	34678773	chr15	34677752	34678251	Nipal2|chr15:34677752-34678251	0.875403991268326	.	.
chr15	37960895	37961394	chr15	38244754	38245253	Gm49085|chr15:38244754-38245253	0.884160398784941	.	.
chr15	37960895	37961394	chr15	38244754	38245253	Rrm2b|chr15:38244754-38245253	0.884160398784941	.	.
chr15	38518146	38518645	chr15	38299074	38299573	Azin1|chr15:38299074-38299573	0.872002840995004	.	.
chr15	38518146	38518645	chr15	38299074	38299573	Gm49077|chr15:38299074-38299573	0.872002840995004	.	.
chr15	59795616	59796115	chr15	59601237	59601736	Gm19510|chr15:59601237-59601736	0.894171906840766	.	.
chr15	66286059	66286558	chr15	66239719	66240218	Gm27242|chr15:66239719-66240218	0.876002239858627	.	.
chr15	66286059	66286558	chr15	66239719	66240218	Kcnq3|chr15:66239719-66240218	0.876002239858627	.	.
chr15	73422896	73423395	chr15	73437925	73438424	Gm49066|chr15:73437925-73438424	0.872310926466563	.	.
chr15	73422896	73423395	chr15	73437925	73438424	Ptk2|chr15:73437925-73438424	0.872310926466563	.	.
chr15	74672346	74672845	chr15	74735513	74736012	Arc|chr15:74735513-74736012	0.865628878145185	.	.
chr15	75748115	75748614	chr15	75642169	75642668	Mafa|chr15:75642169-75642668	0.872588797339621	.	.
chr15	76925376	76925875	chr15	76656798	76657297	Zfp647|chr15:76656798-76657297	0.87675637234229	.	.
chr15	76987474	76987973	chr15	76656798	76657297	Gm35933|chr15:76656798-76657297	0.894304924117633	.	.
chr15	76987474	76987973	chr15	77203162	77203661	Gm35933|chr15:77203162-77203661	0.878272486114817	.	.
chr15	78406506	78407005	chr15	78634354	78634853	Mpst|chr15:78634354-78634853	0.904872198899947	.	.
chr15	78406506	78407005	chr15	78634354	78634853	Mpst|chr15:78634354-78634853	0.904872198899948	.	.
chr15	78406506	78407005	chr15	78634354	78634853	Tst|chr15:78634354-78634853	0.904872198899947	.	.
chr15	78406506	78407005	chr15	78634354	78634853	Tst|chr15:78634354-78634853	0.904872198899948	.	.
chr15	80091108	80091607	chr15	79932498	79932997	Rpl3|chr15:79932498-79932997	0.896804111566999	.	.
chr15	80091108	80091607	chr15	79932498	79932997	Syngr1|chr15:79932498-79932997	0.896804111566999	.	.
chr15	81585870	81586369	chr15	81476555	81477054	Ep300|chr15:81476555-81477054	0.869299704464906	.	.
chr15	85582992	85583491	chr15	85634404	85634903	Wnt7b|chr15:85634404-85634903	0.898583759642397	.	.
chr15	85879021	85879520	chr15	86058486	86058985	Gm49548|chr15:86058486-86058985	0.86751398962107	.	.
chr15	85879021	85879520	chr15	86058486	86058985	Gm49548|chr15:86058486-86058985	0.867513989621071	.	.
chr15	85879021	85879520	chr15	86058486	86058985	Trmu|chr15:86058486-86058985	0.86751398962107	.	.
chr15	85879021	85879520	chr15	86058486	86058985	Trmu|chr15:86058486-86058985	0.867513989621071	.	.
chr15	93275065	93275564	chr15	93155710	93156209	Gxylt1|chr15:93155710-93156209	0.914662619942651	.	.
chr15	93275065	93275564	chr15	93518829	93519328	Gxylt1|chr15:93518829-93519328	0.882152442573021	.	.
chr15	93275065	93275564	chr15	93518829	93519328	Gxylt1|chr15:93518829-93519328	0.882152442573022	.	.
chr15	93275065	93275564	chr15	93591872	93592371	Gxylt1|chr15:93591872-93592371	0.89439301931124	.	.
chr15	102325881	102326380	chr15	102746716	102747215	Pfdn5|chr15:102746716-102747215	0.864383644738943	.	.
chr15	102325881	102326380	chr15	102746716	102747215	Pfdn5|chr15:102746716-102747215	0.864383644738944	.	.
chr16	4420349	4420848	chr16	4558431	4558930	Adcy9|chr16:4558431-4558930	0.904939259903498	.	.
chr16	4789770	4790269	chr16	4558431	4558930	Cdip1|chr16:4558431-4558930	0.923806810979609	.	.
chr16	17405730	17406229	chr16	17201270	17201769	Pi4ka|chr16:17201270-17201769	0.86948006116879	.	.
chr16	17405730	17406229	chr16	17201270	17201769	Pi4ka|chr16:17201270-17201769	0.869480061168791	.	.
chr16	17405730	17406229	chr16	17201270	17201769	Snap29|chr16:17201270-17201769	0.86948006116879	.	.
chr16	17405730	17406229	chr16	17201270	17201769	Snap29|chr16:17201270-17201769	0.869480061168791	.	.
chr16	17928072	17928571	chr16	17921711	17922210	Slc25a1|chr16:17921711-17922210	0.900308453202408	.	.
chr16	18088979	18089478	chr16	18381879	18382378	Prodh|chr16:18381879-18382378	0.884135117447725	.	.
chr16	19760925	19761424	chr16	19761652	19762151	B3gnt5|chr16:19761652-19762151	0.860748150780356	.	.
chr16	20516649	20517148	chr16	20604645	20605144	Dvl3|chr16:20604645-20605144	0.876682873066513	.	.
chr16	20516649	20517148	chr16	20604645	20605144	Gm16618|chr16:20604645-20605144	0.876682873066513	.	.
chr16	21423030	21423529	chr16	21150996	21151495	Vps8|chr16:21150996-21151495	0.863784728347016	.	.
chr16	32079101	32079600	chr16	32457964	32458463	Pak2|chr16:32457964-32458463	0.86000918885143	.	.
chr16	32487171	32487670	chr16	32658689	32659188	Slc51a|chr16:32658689-32659188	0.907599063046907	.	.
chr16	35509197	35509696	chr16	35710934	35711433	1600019K03Rik|chr16:35710934-35711433	0.87629201159162	.	.
chr16	35541634	35542133	chr16	35710934	35711433	Sema5b|chr16:35710934-35711433	0.860006392633274	.	.
chr16	55974358	55974857	chr16	55797367	55797866	Zbtb11|chr16:55797367-55797866	0.923930112555248	.	.
chr16	55974358	55974857	chr16	55797367	55797866	Zbtb11os1|chr16:55797367-55797866	0.923930112555248	.	.
chr16	55974358	55974857	chr16	56221372	56221871	Zbtb11|chr16:56221372-56221871	0.895117546312035	.	.
chr16	55974358	55974857	chr16	56221372	56221871	Zbtb11os1|chr16:56221372-56221871	0.895117546312035	.	.
chr16	56029027	56029526	chr16	55767463	55767962	Pcnp|chr16:55767463-55767962	0.870493037206534	.	.
chr16	90284247	90284746	chr16	90422073	90422572	Scaf4|chr16:90422073-90422572	0.902637963817027	.	.
chr16	91729213	91729712	chr16	91561029	91561528	Cryzl1|chr16:91561029-91561528	0.867685478979235	.	.
chr16	91729213	91729712	chr16	91561029	91561528	Itsn1|chr16:91561029-91561528	0.867685478979235	.	.
chr16	92057709	92058208	chr16	91809378	91809877	Mrps6|chr16:91809378-91809877	0.900183555984888	.	.
chr16	92057709	92058208	chr16	91809378	91809877	Slc5a3|chr16:91809378-91809877	0.900183555984888	.	.
chr16	92057709	92058208	chr16	92100140	92100639	Mrps6|chr16:92100140-92100639	0.936335478363095	.	.
chr16	92057709	92058208	chr16	92100140	92100639	Slc5a3|chr16:92100140-92100639	0.936335478363095	.	.
chr17	8283419	8283918	chr17	8505924	8506423	Mpc1|chr17:8505924-8506423	0.934059107099877	.	.
chr17	21909499	21909998	chr17	22080964	22081463	Zfp995|chr17:22080964-22081463	0.871898195819247	.	.
chr17	23924617	23925116	chr17	24141416	24141915	Gm41545|chr17:24141416-24141915	0.896612027692081	.	.
chr17	24695892	24696391	chr17	24455161	24455660	Gfer|chr17:24455161-24455660	0.924763473379731	.	.
chr17	24695892	24696391	chr17	24455161	24455660	Noxo1|chr17:24455161-24455660	0.924763473379731	.	.
chr17	25273805	25274304	chr17	25633966	25634465	Ube2i|chr17:25633966-25634465	0.870552398992882	.	.
chr17	26715397	26715896	chr17	26701491	26701990	Crebrf|chr17:26701491-26701990	0.873727132531971	.	.
chr17	27655291	27655790	chr17	27518240	27518739	Pacsin1|chr17:27518240-27518739	0.870045592054734	.	.
chr17	35979615	35980114	chr17	35836937	35837436	Gnl1|chr17:35836937-35837436	0.872114335125207	.	.
chr17	35979615	35980114	chr17	35836937	35837436	Prr3|chr17:35836937-35837436	0.872114335125207	.	.
chr17	45506582	45507081	chr17	45736591	45737090	Aars2|chr17:45736591-45737090	0.866979602134895	.	.
chr17	45686099	45686598	chr17	45841237	45841736	Mrpl14|chr17:45841237-45841736	0.862343706392682	.	.
chr17	45686099	45686598	chr17	45841237	45841736	Tmem63b|chr17:45841237-45841736	0.862343706392682	.	.
chr17	46032145	46032644	chr17	45841237	45841736	Vegfa|chr17:45841237-45841736	0.871710492662681	.	.
chr17	46032145	46032644	chr17	45892915	45893414	Vegfa|chr17:45892915-45893414	0.888789890687158	.	.
chr17	46327830	46328329	chr17	46483409	46483908	Abcc10|chr17:46483409-46483908	0.911650426906009	.	.
chr17	46752026	46752525	chr17	46933511	46934010	Cnpy3|chr17:46933511-46934010	0.937890295335593	.	.
chr17	50292618	50293117	chr17	50004477	50004976	Dazl|chr17:50004477-50004976	0.86764536467779	.	.
chr17	53478807	53479306	chr17	53596328	53596827	Rab5a|chr17:53596328-53596827	0.862311568868921	.	.
chr17	56140098	56140597	chr17	56439701	56440200	Sema6b|chr17:56439701-56440200	0.87598128947541	.	.
chr17	56218774	56219273	chr17	56008930	56009429	Dpp9|chr17:56008930-56009429	0.884257965549472	.	.
chr17	56255848	56256347	chr17	56251034	56251533	Fem1a|chr17:56251034-56251533	0.918542104117571	.	.
chr17	56584277	56584776	chr17	56439701	56440200	Safb2|chr17:56439701-56440200	0.883011145874005	.	.
chr17	56584277	56584776	chr17	56439701	56440200	Safb|chr17:56439701-56440200	0.883011145874005	.	.
chr17	56584277	56584776	chr17	56488091	56488590	Safb2|chr17:56488091-56488590	0.865135076923569	.	.
chr17	56584277	56584776	chr17	56488091	56488590	Safb|chr17:56488091-56488590	0.865135076923569	.	.
chr17	56626758	56627257	chr17	56462019	56462518	Lonp1|chr17:56462019-56462518	0.873599356180511	.	.
chr17	56716864	56717363	chr17	56425464	56425963	Ndufa11|chr17:56425464-56425963	0.892428353186187	.	.
chr17	56716864	56717363	chr17	56425464	56425963	Vmac|chr17:56425464-56425963	0.892428353186187	.	.
chr17	56716864	56717363	chr17	56462019	56462518	Ndufa11|chr17:56462019-56462518	0.879457971045408	.	.
chr17	56716864	56717363	chr17	56462019	56462518	Vmac|chr17:56462019-56462518	0.879457971045408	.	.
chr17	56716864	56717363	chr17	56808424	56808923	Ndufa11|chr17:56808424-56808923	0.885779773019107	.	.
chr17	56716864	56717363	chr17	56808424	56808923	Vmac|chr17:56808424-56808923	0.885779773019107	.	.
chr17	57768887	57769386	chr17	57770822	57771321	Cntnap5c|chr17:57770822-57771321	0.880712921048572	.	.
chr17	64600432	64600931	chr17	64676391	64676890	Man2a1|chr17:64676391-64676890	0.861270110021564	.	.
chr17	65885317	65885816	chr17	65744169	65744668	Gm49870|chr17:65744169-65744668	0.891814791393911	.	.
chr17	65885317	65885816	chr17	65744169	65744668	Gm49871|chr17:65744169-65744668	0.891814791393911	.	.
chr17	65885317	65885816	chr17	65744169	65744668	Ralbp1|chr17:65744169-65744668	0.891814791393911	.	.
chr17	66076890	66077389	chr17	66325991	66326490	Ankrd12|chr17:66325991-66326490	0.884600351348451	.	.
chr17	67354298	67354797	chr17	67667944	67668443	Ptprm|chr17:67667944-67668443	0.918860830944836	.	.
chr17	68836932	68837431	chr17	69192541	69193040	Gm38593|chr17:69192541-69193040	0.865692017958178	.	.
chr17	74338561	74339060	chr17	74316227	74316726	Spast|chr17:74316227-74316726	0.93063666160707	.	.
chr17	83350661	83351160	chr17	83514377	83514876	Eml4|chr17:83514377-83514876	0.878794179812755	.	.
chr17	84626226	84626725	chr17	84656820	84657319	Dync2li1|chr17:84656820-84657319	0.907960338328728	.	.
chr17	84626226	84626725	chr17	84656820	84657319	Gm49969|chr17:84656820-84657319	0.907960338328728	.	.
chr17	85090823	85091322	chr17	85209945	85210444	Camkmt|chr17:85209945-85210444	0.887796385115346	.	.
chr17	85090823	85091322	chr17	85209945	85210444	Prepl|chr17:85209945-85210444	0.887796385115346	.	.
chr17	85090823	85091322	chr17	85374878	85375377	Camkmt|chr17:85374878-85375377	0.878213305248382	.	.
chr17	85090823	85091322	chr17	85374878	85375377	Prepl|chr17:85374878-85375377	0.878213305248382	.	.
chr17	94749678	94750177	chr17	94325530	94326029	Mettl4|chr17:94325530-94326029	0.89135876635709	.	.
chr17	94749678	94750177	chr17	94332058	94332557	Mettl4|chr17:94332058-94332557	0.945436881774227	.	.
chr18	12941604	12942103	chr18	12973112	12973611	Osbpl1a|chr18:12973112-12973611	0.929619891774692	.	.
chr18	21001558	21002057	chr18	21408923	21409422	Rnf138|chr18:21408923-21409422	0.921728298841901	.	.
chr18	23954345	23954844	chr18	23986991	23987490	Zfp397|chr18:23986991-23987490	0.870116963785109	.	.
chr18	24205405	24205904	chr18	23868944	23869443	Galnt1|chr18:23868944-23869443	0.877611811984288	.	.
chr18	24205967	24206466	chr18	24099737	24100236	Galnt1|chr18:24099737-24100236	0.874796649263857	.	.
chr18	34982638	34983137	chr18	35021760	35022259	Gm36037|chr18:35021760-35022259	0.891508340933852	.	.
chr18	35562427	35562926	chr18	35848064	35848563	Matr3|chr18:35848064-35848563	0.890277516526579	.	.
chr18	35829506	35830005	chr18	35867762	35868261	Cxxc5|chr18:35867762-35868261	0.933409816127753	.	.
chr18	35829506	35830005	chr18	36018050	36018549	Cxxc5|chr18:36018050-36018549	0.887228088485086	.	.
chr18	37935323	37935822	chr18	38158142	38158641	Diaph1|chr18:38158142-38158641	0.909981318865865	.	.
chr18	65430690	65431189	chr18	65619877	65620376	Malt1|chr18:65619877-65620376	0.864822699277885	.	.
chr18	65430690	65431189	chr18	65619877	65620376	Malt1|chr18:65619877-65620376	0.864822699277886	.	.
chr18	68117670	68118169	chr18	68058883	68059382	Gm41764|chr18:68058883-68059382	0.873148492119163	.	.
chr18	73815279	73815778	chr18	74070393	74070892	Me2|chr18:74070393-74070892	0.86991138296016	.	.
chr18	74778876	74779375	chr18	74660447	74660946	Acaa2|chr18:74660447-74660946	0.879358736439483	.	.
chr18	75005528	75006027	chr18	75000222	75000721	BC031181|chr18:75000222-75000721	0.86657475849336	.	.
chr18	80363482	80363981	chr18	80421204	80421703	Kcng2|chr18:80421204-80421703	0.887840180439939	.	.
chr18	84589547	84590046	chr18	84851022	84851521	Zfp407|chr18:84851022-84851521	0.86071703266577	.	.
chr18	84858420	84858919	chr18	84851558	84852057	Gm16146|chr18:84851558-84852057	0.883208173399437	.	.
chr19	4793795	4794294	chr19	5094203	5094702	Rbm4|chr19:5094203-5094702	0.865834656050672	.	.
chr19	5688698	5689197	chr19	5506072	5506571	Map3k11|chr19:5506072-5506571	0.885804562669681	.	.
chr19	5688698	5689197	chr19	5506072	5506571	Pcnx3|chr19:5506072-5506571	0.885804562669681	.	.
chr19	6046006	6046505	chr19	5817876	5818375	Syvn1|chr19:5817876-5818375	0.889137963059626	.	.
chr19	6141294	6141793	chr19	5811935	5812434	Arl2|chr19:5811935-5812434	0.862397517501354	.	.
chr19	6141294	6141793	chr19	5811935	5812434	Batf2|chr19:5811935-5812434	0.862397517501354	.	.
chr19	10101575	10102074	chr19	9982363	9982862	Fads2|chr19:9982363-9982862	0.917702637250042	.	.
chr19	10388753	10389252	chr19	10561929	10562428	Syt7|chr19:10561929-10562428	0.878648944584413	.	.
chr19	32388285	32388784	chr19	32103354	32103853	2700046G09Rik|chr19:32103354-32103853	0.860547365550769	.	.
chr19	36082832	36083331	chr19	36207881	36208380	Rpp30|chr19:36207881-36208380	0.8603705695037	.	.
chr19	40612080	40612579	chr19	40723494	40723993	Entpd1|chr19:40723494-40723993	0.877033848548943	.	.
chr19	40612080	40612579	chr19	40723494	40723993	Tctn3|chr19:40723494-40723993	0.877033848548943	.	.
chr19	40894395	40894894	chr19	40544799	40545298	Zfp518a|chr19:40544799-40545298	0.86679448115616	.	.
chr19	41263793	41264292	chr19	41454956	41455455	Tm9sf3|chr19:41454956-41455455	0.902410653553522	.	.
chr19	41933130	41933629	chr19	41693905	41694404	Exosc1|chr19:41693905-41694404	0.868050957500347	.	.
chr19	41933130	41933629	chr19	41693905	41694404	Zdhhc16|chr19:41693905-41694404	0.868050957500347	.	.
chr19	46394987	46395486	chr19	46039411	46039910	Actr1a|chr19:46039411-46039910	0.893015090030962	.	.
chr19	46394987	46395486	chr19	46639534	46640033	Actr1a|chr19:46639534-46640033	0.877489997180565	.	.
chr19	47014353	47014852	chr19	47228591	47229090	Ina|chr19:47228591-47229090	0.866771839111308	.	.
chr19	47014353	47014852	chr19	47228591	47229090	Nt5c2|chr19:47228591-47229090	0.866771839111308	.	.
chr19	47068208	47068707	chr19	46962084	46962583	Taf5|chr19:46962084-46962583	0.872304462275929	.	.
chr19	47579357	47579856	chr19	47356015	47356514	Slk|chr19:47356015-47356514	0.861190493315693	.	.
chr19	47579357	47579856	chr19	47356015	47356514	Slk|chr19:47356015-47356514	0.861190493315694	.	.
chr19	47579357	47579856	chr19	47356547	47357046	Slk|chr19:47356547-47357046	0.87217971329502	.	.
chr19	47579357	47579856	chr19	47356547	47357046	Slk|chr19:47356547-47357046	0.872179713295021	.	.
chr19	47731327	47731826	chr19	47356015	47356514	Sfr1|chr19:47356015-47356514	0.899586501332653	.	.
chr19	47731327	47731826	chr19	47356547	47357046	Sfr1|chr19:47356547-47357046	0.954358982577808	.	.
chr19	54044313	54044812	chr19	53903042	53903541	Adra2a|chr19:53903042-53903541	0.904347191850794	.	.
chr2	5714868	5715367	chr2	5595601	5596100	Camk1d|chr2:5595601-5596100	0.872159909904532	.	.
chr2	11705038	11705537	chr2	11501178	11501677	Il15ra|chr2:11501178-11501677	0.908601267487894	.	.
chr2	11778259	11778758	chr2	11712937	11713436	Ankrd16|chr2:11712937-11713436	0.866120870053504	.	.
chr2	11778259	11778758	chr2	11712937	11713436	Fbh1|chr2:11712937-11713436	0.866120870053504	.	.
chr2	25500583	25501082	chr2	25400701	25401200	C8g|chr2:25400701-25401200	0.869179036026734	.	.
chr2	25500583	25501082	chr2	25400701	25401200	Fbxw5|chr2:25400701-25401200	0.869179036026734	.	.
chr2	26408969	26409468	chr2	26566222	26566721	Inpp5e|chr2:26566222-26566721	0.917410527691936	.	.
chr2	27426839	27427338	chr2	27474947	27475446	Vav2|chr2:27474947-27475446	0.88003416983675	.	.
chr2	28582754	28583253	chr2	28425248	28425747	Gtf3c5|chr2:28425248-28425747	0.873901037110992	.	.
chr2	30359071	30359570	chr2	30658379	30658878	Sh3glb2|chr2:30658379-30658878	0.86204297619805	.	.
chr2	30676899	30677398	chr2	30553776	30554275	Gm14486|chr2:30553776-30554275	0.870714617506102	.	.
chr2	32287929	32288428	chr2	32253231	32253730	Golga2|chr2:32253231-32253730	0.896312536600949	.	.
chr2	32287929	32288428	chr2	32253231	32253730	Swi5|chr2:32253231-32253730	0.896312536600949	.	.
chr2	32287929	32288428	chr2	32342801	32343300	Golga2|chr2:32342801-32343300	0.873778294252976	.	.
chr2	32287929	32288428	chr2	32342801	32343300	Swi5|chr2:32342801-32343300	0.873778294252976	.	.
chr2	32381719	32382218	chr2	32253231	32253730	1110008P14Rik|chr2:32253231-32253730	0.86844538655544	.	.
chr2	32381719	32382218	chr2	32342801	32343300	1110008P14Rik|chr2:32342801-32343300	0.892426403454125	.	.
chr2	32395873	32396372	chr2	32253231	32253730	Ptges2|chr2:32253231-32253730	0.86902732550582	.	.
chr2	32395873	32396372	chr2	32342801	32343300	Ptges2|chr2:32342801-32343300	0.874524889540186	.	.
chr2	32713118	32713617	chr2	32679962	32680461	Cdk9|chr2:32679962-32680461	0.861688039840281	.	.
chr2	32757480	32757979	chr2	32679962	32680461	Tor2a|chr2:32679962-32680461	0.893683514088088	.	.
chr2	39226176	39226675	chr2	39141339	39141838	Ppp6c|chr2:39141339-39141838	0.871383148246545	.	.
chr2	52072556	52073055	chr2	52163069	52163568	Rif1|chr2:52163069-52163568	0.895675140024513	.	.
chr2	52742209	52742708	chr2	52750889	52751388	Stam2|chr2:52750889-52751388	0.87840103324389	.	.
chr2	63184645	63185144	chr2	63347560	63348059	Kcnh7|chr2:63347560-63348059	0.863578570220337	.	.
chr2	76647839	76648338	chr2	76492189	76492688	Pjvk|chr2:76492189-76492688	0.924428638709168	.	.
chr2	76647839	76648338	chr2	76492189	76492688	Prkra|chr2:76492189-76492688	0.924428638709168	.	.
chr2	91182759	91183258	chr2	91182258	91182757	Madd|chr2:91182258-91182757	0.94841207547588	.	.
chr2	92375101	92375600	chr2	92301837	92302336	Large2|chr2:92301837-92302336	0.86158390140621	.	.
chr2	92375101	92375600	chr2	92301837	92302336	Pex16|chr2:92301837-92302336	0.86158390140621	.	.
chr2	106693603	106694102	chr2	106285784	106286283	Mpped2|chr2:106285784-106286283	0.884569245724329	.	.
chr2	106693603	106694102	chr2	106833194	106833693	Mpped2|chr2:106833194-106833693	0.877591267245703	.	.
chr2	114013372	114013871	chr2	113924080	113924579	A530058N18Rik|chr2:113924080-113924579	0.869312692749453	.	.
chr2	114013372	114013871	chr2	113924080	113924579	Gjd2|chr2:113924080-113924579	0.869312692749453	.	.
chr2	117120498	117120997	chr2	117438945	117439444	Spred1|chr2:117438945-117439444	0.911916493925312	.	.
chr2	118256509	118257008	chr2	118362941	118363440	Fsip1|chr2:118362941-118363440	0.897983296169223	.	.
chr2	119618262	119618761	chr2	119413704	119414203	Nusap1|chr2:119413704-119414203	0.884966187846533	.	.
chr2	119618262	119618761	chr2	119413704	119414203	Oip5|chr2:119413704-119414203	0.884966187846533	.	.
chr2	119674728	119675227	chr2	119337849	119338348	Rtf1|chr2:119337849-119338348	0.926960750845513	.	.
chr2	120563598	120564097	chr2	120320536	120321035	Zfp106|chr2:120320536-120321035	0.875108544508732	.	.
chr2	122611062	122611561	chr2	122790002	122790501	Gatm|chr2:122790002-122790501	0.861890667273681	.	.
chr2	122630888	122631387	chr2	122348763	122349262	Spata5l1|chr2:122348763-122349262	0.890093748890854	.	.
chr2	124130275	124130774	chr2	124473809	124474308	4930517E11Rik|chr2:124473809-124474308	0.923409365430751	.	.
chr2	129065703	129066202	chr2	129408377	129408876	Gm14022|chr2:129408377-129408876	0.876873518229131	.	.
chr2	129065703	129066202	chr2	129408377	129408876	Ttl|chr2:129408377-129408876	0.876873518229131	.	.
chr2	129066319	129066818	chr2	129408377	129408876	Gm14022|chr2:129408377-129408876	0.875331110152622	.	.
chr2	129066319	129066818	chr2	129408377	129408876	Ttl|chr2:129408377-129408876	0.875331110152622	.	.
chr2	130179382	130179881	chr2	130495854	130496353	Snrpb|chr2:130495854-130496353	0.86633387740433	.	.
chr2	136387760	136388259	chr2	136686176	136686675	Pak7|chr2:136686176-136686675	0.914550431566974	.	.
chr2	148672356	148672855	chr2	148478264	148478763	Nxt1|chr2:148478264-148478763	0.86106119998606	.	.
chr2	151701678	151702177	chr2	151575958	151576457	Tmem74b|chr2:151575958-151576457	0.884117346939199	.	.
chr2	152398642	152399141	chr2	152167711	152168210	Sox12|chr2:152167711-152168210	0.866856601700523	.	.
chr2	154569745	154570244	chr2	154712141	154712640	E2f1|chr2:154712141-154712640	0.862582095176855	.	.
chr2	165388058	165388557	chr2	165157754	165158253	Zfp334|chr2:165157754-165158253	0.897352407479057	.	.
chr2	165388058	165388557	chr2	165543276	165543775	Zfp334|chr2:165543276-165543775	0.886533742014555	.	.
chr2	167661446	167661945	chr2	167800027	167800526	Gm14320|chr2:167800027-167800526	0.904325386095916	.	.
chr3	9250859	9251358	chr3	9500610	9501109	Zbtb10|chr3:9500610-9501109	0.865549853753523	.	.
chr3	51340421	51340920	chr3	51207321	51207820	Elf2|chr3:51207321-51207820	0.873041787398888	.	.
chr3	51340421	51340920	chr3	51276039	51276538	Elf2|chr3:51276039-51276538	0.932414847582112	.	.
chr3	51415679	51416178	chr3	51416384	51416883	Naa15|chr3:51416384-51416883	0.867004607781982	.	.
chr3	54692475	54692974	chr3	54269083	54269582	Supt20|chr3:54269083-54269582	0.865323077494912	.	.
chr3	65392377	65392876	chr3	65271866	65272365	Ssr3|chr3:65271866-65272365	0.862999495929332	.	.
chr3	69722433	69722932	chr3	69548956	69549455	Nmd3|chr3:69548956-69549455	0.889547673817874	.	.
chr3	79628729	79629228	chr3	79854417	79854916	4930579G24Rik|chr3:79854417-79854916	0.87537726146467	.	.
chr3	79628729	79629228	chr3	79854417	79854916	Etfdh|chr3:79854417-79854916	0.87537726146467	.	.
chr3	82074481	82074980	chr3	82440934	82441433	Gucy1b1|chr3:82440934-82441433	0.887636096263812	.	.
chr3	84814308	84814807	chr3	84951958	84952457	Fbxw7|chr3:84951958-84952457	0.911142722598518	.	.
chr3	95314961	95315460	chr3	95653606	95654105	6330562C20Rik|chr3:95653606-95654105	0.864400945122831	.	.
chr3	95314961	95315460	chr3	95653606	95654105	Cers2|chr3:95653606-95654105	0.864400945122831	.	.
chr3	95819292	95819791	chr3	95653606	95654105	Rprd2|chr3:95653606-95654105	0.876078593243152	.	.
chr3	97609971	97610470	chr3	97868036	97868535	Chd1l|chr3:97868036-97868535	0.871310616945694	.	.
chr3	101376781	101377280	chr3	101202246	101202745	Igsf3|chr3:101202246-101202745	0.874841642791699	.	.
chr3	102734623	102735122	chr3	102340714	102341213	Tspan2|chr3:102340714-102341213	0.86673637210017	.	.
chr3	102734623	102735122	chr3	102340714	102341213	Tspan2os|chr3:102340714-102341213	0.86673637210017	.	.
chr3	105687227	105687726	chr3	105436357	105436856	Ddx20|chr3:105436357-105436856	0.920037494761574	.	.
chr3	105687227	105687726	chr3	105529586	105530085	Ddx20|chr3:105529586-105530085	0.893460884850871	.	.
chr3	105704329	105704828	chr3	105529586	105530085	Inka2|chr3:105529586-105530085	0.860624180854506	.	.
chr3	105705208	105705707	chr3	105483542	105484041	Inka2|chr3:105483542-105484041	0.880568548256574	.	.
chr3	105705208	105705707	chr3	105718293	105718792	Inka2|chr3:105718293-105718792	0.896057346546002	.	.
chr3	108653660	108654159	chr3	108554511	108555010	Clcc1|chr3:108554511-108555010	0.87309837137605	.	.
chr3	108653660	108654159	chr3	108681888	108682387	Clcc1|chr3:108681888-108682387	0.896237630080185	.	.
chr3	116712031	116712530	chr3	116835968	116836467	Slc35a3|chr3:116835968-116836467	0.894477847100387	.	.
chr3	127552722	127553221	chr3	127822131	127822630	Larp7|chr3:127822131-127822630	0.879507769728229	.	.
chr3	127552722	127553221	chr3	127822131	127822630	Zgrf1|chr3:127822131-127822630	0.879507769728229	.	.
chr3	131490609	131491108	chr3	131490077	131490576	Sgms2|chr3:131490077-131490576	0.863195378785893	.	.
chr3	133091649	133092148	chr3	133111696	133112195	Gstcd|chr3:133111696-133112195	0.899083221984409	.	.
chr3	133091649	133092148	chr3	133111696	133112195	Ints12|chr3:133111696-133112195	0.899083221984409	.	.
chr3	138489298	138489797	chr3	138526958	138527457	Metap1|chr3:138526958-138527457	0.89016047598121	.	.
chr3	142764909	142765408	chr3	142749090	142749589	Gtf2b|chr3:142749090-142749589	0.917365783575068	.	.
chr3	144720087	144720586	chr3	144625647	144626146	Sh3glb1|chr3:144625647-144626146	0.920259781731463	.	.
chr3	145575931	145576430	chr3	145923919	145924418	Znhit6|chr3:145923919-145924418	0.912010749382253	.	.
chr3	145988136	145988635	chr3	146185933	146186432	Syde2|chr3:146185933-146186432	0.88724909734175	.	.
chr3	146812755	146813254	chr3	146711524	146712023	Prkacb|chr3:146711524-146712023	0.917300234289029	.	.
chr3	152713861	152714360	chr3	152798844	152799343	Pigk|chr3:152798844-152799343	0.868735204830345	.	.
chr4	10874268	10874767	chr4	11088497	11088996	2610301B20Rik|chr4:11088497-11088996	0.864097072997407	.	.
chr4	11075998	11076497	chr4	11088497	11088996	Ndufaf6|chr4:11088497-11088996	0.917986130195222	.	.
chr4	31963609	31964108	chr4	31993248	31993747	Map3k7|chr4:31993248-31993747	0.914510686823376	.	.
chr4	33189258	33189757	chr4	33396457	33396956	Pm20d2|chr4:33396457-33396956	0.864071675579943	.	.
chr4	33309992	33310491	chr4	33248402	33248901	Gm11934|chr4:33248402-33248901	0.910094655771033	.	.
chr4	33309992	33310491	chr4	33248402	33248901	Rngtt|chr4:33248402-33248901	0.910094655771033	.	.
chr4	48124665	48125164	chr4	48043094	48043593	Stx17|chr4:48043094-48043593	0.864756991853733	.	.
chr4	48124665	48125164	chr4	48092181	48092680	Stx17|chr4:48092181-48092680	0.944841938585693	.	.
chr4	48124665	48125164	chr4	48155877	48156376	Stx17|chr4:48155877-48156376	0.919664126955467	.	.
chr4	62519711	62520210	chr4	62502055	62502554	Alad|chr4:62502055-62502554	0.873305331907785	.	.
chr4	66404261	66404760	chr4	66691733	66692232	Astn2|chr4:66691733-66692232	0.89410014084791	.	.
chr4	72200853	72201352	chr4	72122264	72122763	C630043F03Rik|chr4:72122264-72122763	0.881349827606745	.	.
chr4	72200853	72201352	chr4	72122264	72122763	Tle1|chr4:72122264-72122763	0.881349827606745	.	.
chr4	72200853	72201352	chr4	72198906	72199405	C630043F03Rik|chr4:72198906-72199405	0.906219157914781	.	.
chr4	72200853	72201352	chr4	72198906	72199405	Tle1|chr4:72198906-72199405	0.906219157914781	.	.
chr4	88938060	88938559	chr4	89040783	89041282	Gm49890|chr4:89040783-89041282	0.901979238651976	.	.
chr4	91399718	91400217	chr4	91376344	91376843	Elavl2|chr4:91376344-91376843	0.873432640600178	.	.
chr4	100095556	100096055	chr4	100464775	100465274	Ror1|chr4:100464775-100465274	0.868293216760768	.	.
chr4	103313529	103314028	chr4	103728795	103729294	Oma1|chr4:103728795-103729294	0.891993301105143	.	.
chr4	107889899	107890398	chr4	107836664	107837163	Czib|chr4:107836664-107837163	0.881584477597709	.	.
chr4	117251669	117252168	chr4	117405929	117406428	Armh1|chr4:117405929-117406428	0.898286529478493	.	.
chr4	117251669	117252168	chr4	117405929	117406428	Tmem53|chr4:117405929-117406428	0.898286529478493	.	.
chr4	117550019	117550518	chr4	117836427	117836926	Eri3|chr4:117836427-117836926	0.86933842313284	.	.
chr4	119415301	119415800	chr4	119338867	119339366	Ccdc30|chr4:119338867-119339366	0.914604801430563	.	.
chr4	123183421	123183920	chr4	123126100	123126599	Hpcal4|chr4:123126100-123126599	0.871491133462018	.	.
chr4	123904678	123905177	chr4	123664546	123665045	Mycbp|chr4:123664546-123665045	0.905507695494015	.	.
chr4	124850965	124851464	chr4	124882425	124882924	1110065P20Rik|chr4:124882425-124882924	0.8786508724546	.	.
chr4	124850965	124851464	chr4	124882425	124882924	Yrdc|chr4:124882425-124882924	0.8786508724546	.	.
chr4	126058231	126058730	chr4	125962680	125963179	Oscp1|chr4:125962680-125963179	0.873325789432745	.	.
chr4	126967507	126968006	chr4	127022129	127022628	Zmym4|chr4:127022129-127022628	0.860602625377374	.	.
chr4	129189471	129189970	chr4	129048896	129049395	S100pbp|chr4:129048896-129049395	0.860959712028021	.	.
chr4	129189471	129189970	chr4	129048896	129049395	Yars|chr4:129048896-129049395	0.860959712028021	.	.
chr4	129335207	129335706	chr4	129455125	129455624	Rbbp4|chr4:129455125-129455624	0.864489947164682	.	.
chr4	129335207	129335706	chr4	129455125	129455624	Zbtb8os|chr4:129455125-129455624	0.864489947164682	.	.
chr4	129742032	129742531	chr4	129921333	129921832	Khdrbs1|chr4:129921333-129921832	0.863562670239958	.	.
chr4	130359733	130360232	chr4	130389370	130389869	Snrnp40|chr4:130389370-130389869	0.928920676551669	.	.
chr4	130359733	130360232	chr4	130389370	130389869	Zcchc17|chr4:130389370-130389869	0.928920676551669	.	.
chr4	131873282	131873781	chr4	131979755	131980254	Srsf4|chr4:131979755-131980254	0.86655695936228	.	.
chr4	132921876	132922375	chr4	132515390	132515889	Fam76a|chr4:132515390-132515889	0.870360564373325	.	.
chr4	133887530	133888029	chr4	133754127	133754626	Rps6ka1|chr4:133754127-133754626	0.862285131591753	.	.
chr4	148151709	148152208	chr4	148140197	148140696	Fbxo6|chr4:148140197-148140696	0.861611889006603	.	.
chr4	149426483	149426982	chr4	149445203	149445702	Ube4b|chr4:149445203-149445702	0.89469653125444	.	.
chr4	151044648	151045147	chr4	151129010	151129509	Per3|chr4:151129010-151129509	0.881325527045889	.	.
chr4	152177854	152178353	chr4	151949776	151950275	Acot7|chr4:151949776-151950275	0.912032373629396	.	.
chr4	152297028	152297527	chr4	152213368	152213867	Icmt|chr4:152213368-152213867	0.860233300944885	.	.
chr4	152297028	152297527	chr4	152494163	152494662	Icmt|chr4:152494163-152494662	0.899801737317656	.	.
chr4	155624536	155625035	chr4	155563274	155563773	Cdk11b|chr4:155563274-155563773	0.876727801840003	.	.
chr4	155624536	155625035	chr4	155563274	155563773	Gm16023|chr4:155563274-155563773	0.876727801840003	.	.
chr5	9161526	9162025	chr5	9043451	9043950	Dmtf1|chr5:9043451-9043950	0.892554096443091	.	.
chr5	15935383	15935882	chr5	15991337	15991836	Cacna2d1|chr5:15991337-15991836	0.927649787428519	.	.
chr5	23433691	23434190	chr5	23075905	23076404	5031425E22Rik|chr5:23075905-23076404	0.864205830842746	.	.
chr5	23433691	23434190	chr5	23075905	23076404	Kmt2e|chr5:23075905-23076404	0.864205830842746	.	.
chr5	24394088	24394587	chr5	24394617	24395116	Abcb8|chr5:24394617-24395116	0.935421169333611	.	.
chr5	24685445	24685944	chr5	24282993	24283492	Nub1|chr5:24282993-24283492	0.873945497832639	.	.
chr5	30711563	30712062	chr5	30869903	30870402	Dpysl5|chr5:30869903-30870402	0.89478612264694	.	.
chr5	30711563	30712062	chr5	30869903	30870402	Dpysl5|chr5:30869903-30870402	0.894786122646941	.	.
chr5	31220452	31220951	chr5	30869903	30870402	Ppm1g|chr5:30869903-30870402	0.891749930862344	.	.
chr5	36830397	36830896	chr5	37245573	37246072	Man2b2|chr5:37245573-37246072	0.911347383701551	.	.
chr5	36868255	36868754	chr5	37245573	37246072	Ppp2r2c|chr5:37245573-37246072	0.88950501505794	.	.
chr5	37028025	37028524	chr5	36935764	36936263	Jakmip1|chr5:36935764-36936263	0.908000341561079	.	.
chr5	38684579	38685078	chr5	38561445	38561944	Zfp518b|chr5:38561445-38561944	0.866658072843979	.	.
chr5	43355107	43355606	chr5	43107706	43108205	Gm43020|chr5:43107706-43108205	0.874114334593065	.	.
chr5	44226440	44226939	chr5	44352295	44352794	Gm42984|chr5:44352295-44352794	0.908500343317368	.	.
chr5	44226440	44226939	chr5	44352295	44352794	Tapt1|chr5:44352295-44352794	0.908500343317368	.	.
chr5	65199344	65199843	chr5	65079813	65080312	Wdr19|chr5:65079813-65080312	0.884744595639922	.	.
chr5	71700379	71700878	chr5	71700922	71701421	Gm38562|chr5:71700922-71701421	0.882297980678875	.	.
chr5	73006620	73007119	chr5	73490654	73491153	Slc10a4|chr5:73490654-73491153	0.913334568515771	.	.
chr5	88675434	88675933	chr5	88915632	88916131	Grsf1|chr5:88915632-88916131	0.874207201181503	.	.
chr5	88675434	88675933	chr5	88915632	88916131	Grsf1|chr5:88915632-88916131	0.874207201181504	.	.
chr5	97111382	97111881	chr5	96880183	96880682	Paqr3|chr5:96880183-96880682	0.914930019851747	.	.
chr5	100500515	100501014	chr5	100498416	100498915	Lin54|chr5:100498416-100498915	0.905984522034243	.	.
chr5	106964668	106965167	chr5	107192227	107192726	Cdc7|chr5:107192227-107192726	0.865208735899826	.	.
chr5	114774410	114774909	chr5	114521587	114522086	4930515G01Rik|chr5:114521587-114522086	0.876021927675142	.	.
chr5	114774410	114774909	chr5	114521587	114522086	Ankrd13a|chr5:114521587-114522086	0.876021927675142	.	.
chr5	114774410	114774909	chr5	114521587	114522086	Git2|chr5:114521587-114522086	0.876021927675142	.	.
chr5	115484149	115484648	chr5	115652855	115653354	Sirt4|chr5:115652855-115653354	0.869025346875274	.	.
chr5	115631698	115632197	chr5	115652855	115653354	1110006O24Rik|chr5:115652855-115653354	0.888095277762778	.	.
chr5	115631698	115632197	chr5	115652855	115653354	Rab35|chr5:115652855-115653354	0.888095277762778	.	.
chr5	118244909	118245408	chr5	118108139	118108638	2410131K14Rik|chr5:118108139-118108638	0.887417558546792	.	.
chr5	118244909	118245408	chr5	118108139	118108638	Rnft2|chr5:118108139-118108638	0.887417558546792	.	.
chr5	118244909	118245408	chr5	118422052	118422551	2410131K14Rik|chr5:118422052-118422551	0.90423781388351	.	.
chr5	118244909	118245408	chr5	118422052	118422551	Rnft2|chr5:118422052-118422551	0.90423781388351	.	.
chr5	125389787	125390286	chr5	125392939	125393438	Gm10382|chr5:125392939-125393438	0.917425239451518	.	.
chr5	125389787	125390286	chr5	125392939	125393438	Ubc|chr5:125392939-125393438	0.917425239451518	.	.
chr5	129715189	129715688	chr5	129353460	129353959	Mrps17|chr5:129353460-129353959	0.872059241483179	.	.
chr5	139484337	139484836	chr5	139380346	139380845	Zfand2a|chr5:139380346-139380845	0.888344485558875	.	.
chr5	145191320	145191819	chr5	145190795	145191294	Atp5j2|chr5:145190795-145191294	0.872177328153564	.	.
chr5	149006515	149007014	chr5	149495567	149496066	Gm15408|chr5:149495567-149496066	0.861682961070205	.	.
chr5	149006515	149007014	chr5	149495567	149496066	Gm15408|chr5:149495567-149496066	0.861682961070206	.	.
chr5	149184282	149184781	chr5	149207401	149207900	Hmgb1|chr5:149207401-149207900	0.869540862095642	.	.
chr5	149184282	149184781	chr5	149207401	149207900	Mm2pr|chr5:149207401-149207900	0.869540862095642	.	.
chr5	149184282	149184781	chr5	149207401	149207900	Uspl1|chr5:149207401-149207900	0.869540862095642	.	.
chr6	17636736	17637235	chr6	17694420	17694919	Capza2|chr6:17694420-17694919	0.873007321901901	.	.
chr6	30047733	30048232	chr6	29985140	29985639	Nrf1|chr6:29985140-29985639	0.867952983754263	.	.
chr6	35252423	35252922	chr6	35380948	35381447	1810058I24Rik|chr6:35380948-35381447	0.892394730147481	.	.
chr6	37441975	37442474	chr6	37447878	37448377	Creb3l2|chr6:37447878-37448377	0.897274539197697	.	.
chr6	39725257	39725756	chr6	39515671	39516170	Braf|chr6:39515671-39516170	0.888799485235106	.	.
chr6	42324425	42324924	chr6	42692831	42693330	Fam131b|chr6:42692831-42693330	0.871646066896373	.	.
chr6	47920334	47920833	chr6	47739648	47740147	Zfp212|chr6:47739648-47740147	0.861257379619092	.	.
chr6	50596735	50597234	chr6	50679081	50679580	4921507P07Rik|chr6:50679081-50679580	0.889854467963416	.	.
chr6	53818127	53818626	chr6	53857757	53858256	Gm16499|chr6:53857757-53858256	0.898252493043483	.	.
chr6	65671303	65671802	chr6	65537983	65538482	Ndnf|chr6:65537983-65538482	0.896847921095967	.	.
chr6	71543629	71544128	chr6	71723451	71723950	1700040L08Rik|chr6:71723451-71723950	0.904518214398888	.	.
chr6	71543629	71544128	chr6	71723451	71723950	Chmp3|chr6:71723451-71723950	0.904518214398888	.	.
chr6	71544150	71544649	chr6	71723451	71723950	1700040L08Rik|chr6:71723451-71723950	0.867052064913141	.	.
chr6	71544150	71544649	chr6	71723451	71723950	Chmp3|chr6:71723451-71723950	0.867052064913141	.	.
chr6	71831577	71832076	chr6	71738623	71739122	Immt|chr6:71738623-71739122	0.880475972604171	.	.
chr6	86404464	86404963	chr6	86258359	86258858	Tia1|chr6:86258359-86258858	0.925475997874845	.	.
chr6	86526544	86527043	chr6	86293639	86294138	1600020E01Rik|chr6:86293639-86294138	0.87445291440077	.	.
chr6	86526544	86527043	chr6	86293639	86294138	Pcbp1|chr6:86293639-86294138	0.87445291440077	.	.
chr6	91473273	91473772	chr6	91092168	91092667	Chchd4|chr6:91092168-91092667	0.883608641779737	.	.
chr6	91473273	91473772	chr6	91092168	91092667	Tmem43|chr6:91092168-91092667	0.883608641779737	.	.
chr6	92706057	92706556	chr6	92542662	92543161	Prickle2|chr6:92542662-92543161	0.866519795286752	.	.
chr6	92706057	92706556	chr6	92542662	92543161	Prickle2|chr6:92542662-92543161	0.866519795286753	.	.
chr6	95117433	95117932	chr6	94962793	94963292	Kbtbd8|chr6:94962793-94963292	0.878469510623243	.	.
chr6	95117433	95117932	chr6	94962793	94963292	Kbtbd8os|chr6:94962793-94963292	0.878469510623243	.	.
chr6	100287298	100287797	chr6	100487662	100488161	Rybp|chr6:100487662-100488161	0.865027099636438	.	.
chr6	108782793	108783292	chr6	108659341	108659840	Arl8b|chr6:108659341-108659840	0.8811754469204	.	.
chr6	120294691	120295190	chr6	120579994	120580493	B4galnt3|chr6:120579994-120580493	0.884076131787429	.	.
chr6	124741277	124741776	chr6	124805501	124806000	Grcc10|chr6:124805501-124806000	0.87407322249153	.	.
chr6	125095830	125096329	chr6	124917852	124918351	Chd4|chr6:124917852-124918351	0.880048245502933	.	.
chr6	128399579	128400078	chr6	128282039	128282538	Gm15862|chr6:128282039-128282538	0.868890425146096	.	.
chr6	128399579	128400078	chr6	128282039	128282538	Nrip2|chr6:128282039-128282538	0.868890425146096	.	.
chr6	134566492	134566991	chr6	134452673	134453172	Lrp6|chr6:134452673-134453172	0.862632349516857	.	.
chr6	138658475	138658974	chr6	138551626	138552125	Igbp1b|chr6:138551626-138552125	0.865621465990118	.	.
chr6	142386882	142387381	chr6	142554422	142554921	Golt1b|chr6:142554422-142554921	0.887245709434519	.	.
chr6	142386882	142387381	chr6	142554422	142554921	Recql|chr6:142554422-142554921	0.887245709434519	.	.
chr7	12927874	12928373	chr7	12928428	12928927	Rnf225|chr7:12928428-12928927	0.936439200518027	.	.
chr7	16944388	16944887	chr7	16869355	16869854	Pnmal2|chr7:16869355-16869854	0.868510048368325	.	.
chr7	19508436	19508935	chr7	19817445	19817944	Bloc1s3|chr7:19817445-19817944	0.89852170128471	.	.
chr7	19508436	19508935	chr7	19817445	19817944	Trappc6a|chr7:19817445-19817944	0.89852170128471	.	.
chr7	24972433	24972932	chr7	25076848	25077347	Rabac1|chr7:25076848-25077347	0.897397564649452	.	.
chr7	25267711	25268210	chr7	25395813	25396312	Cic|chr7:25395813-25396312	0.861557417806363	.	.
chr7	25619160	25619659	chr7	25281845	25282344	Dmac2|chr7:25281845-25282344	0.863477457236171	.	.
chr7	27552962	27553461	chr7	27804545	27805044	2310022A10Rik|chr7:27804545-27805044	0.862480625093006	.	.
chr7	27552962	27553461	chr7	27804545	27805044	Pld3|chr7:27804545-27805044	0.862480625093006	.	.
chr7	29180378	29180877	chr7	29366853	29367352	Psmd8|chr7:29366853-29367352	0.863106869447437	.	.
chr7	39517747	39518246	chr7	39449184	39449683	Zfp619|chr7:39449184-39449683	0.932197765487766	.	.
chr7	39517747	39518246	chr7	39449184	39449683	Zfp619|chr7:39449184-39449683	0.932197765487767	.	.
chr7	39517747	39518246	chr7	39655207	39655706	Zfp619|chr7:39655207-39655706	0.875210719087723	.	.
chr7	44467724	44468223	chr7	44701842	44702341	Josd2|chr7:44701842-44702341	0.864132765159493	.	.
chr7	44467724	44468223	chr7	44701842	44702341	Josd2|chr7:44701842-44702341	0.864132765159494	.	.
chr7	44848739	44849238	chr7	45050836	45051335	Akt1s1|chr7:45050836-45051335	0.877029118072656	.	.
chr7	44848739	44849238	chr7	45050836	45051335	Tbc1d17|chr7:45050836-45051335	0.877029118072656	.	.
chr7	46795510	46796009	chr7	46835213	46835712	Gtf2h1|chr7:46835213-46835712	0.883131201676139	.	.
chr7	46795510	46796009	chr7	46835213	46835712	Hps5|chr7:46835213-46835712	0.883131201676139	.	.
chr7	55962192	55962691	chr7	55870307	55870806	A230056P14Rik|chr7:55870307-55870806	0.883771892905773	.	.
chr7	55962192	55962691	chr7	55870307	55870806	Nipa2|chr7:55870307-55870806	0.883771892905773	.	.
chr7	67951589	67952088	chr7	67951018	67951517	Igf1r|chr7:67951018-67951517	0.938352728268305	.	.
chr7	79465503	79466002	chr7	79612727	79613226	Polg|chr7:79612727-79613226	0.865511470002115	.	.
chr7	79465503	79466002	chr7	79612727	79613226	Polg|chr7:79612727-79613226	0.865511470002116	.	.
chr7	90442532	90443031	chr7	90029107	90029606	Crebzf|chr7:90029107-90029606	0.908022420839128	.	.
chr7	99141167	99141666	chr7	99468419	99468918	Uvrag|chr7:99468419-99468918	0.878609136603668	.	.
chr7	99828145	99828644	chr7	99876347	99876846	Neu3|chr7:99876347-99876846	0.886132149569984	.	.
chr7	99980231	99980730	chr7	99965473	99965972	Rnf169|chr7:99965473-99965972	0.877564982389573	.	.
chr7	100536901	100537400	chr7	100685623	100686122	Coa4|chr7:100685623-100686122	0.88109440190357	.	.
chr7	105481832	105482331	chr7	105515091	105515590	Cavin3|chr7:105515091-105515590	0.8916487717513	.	.
chr7	112225577	112226076	chr7	112444899	112445398	Mical2|chr7:112444899-112445398	0.92673842052386	.	.
chr7	118740373	118740872	chr7	118314314	118314813	Vps35l|chr7:118314314-118314813	0.891567690662116	.	.
chr7	120842555	120843054	chr7	120597663	120598162	Eef2k|chr7:120597663-120598162	0.864021907716783	.	.
chr7	120917471	120917970	chr7	120851998	120852497	Polr3e|chr7:120851998-120852497	0.895807495530326	.	.
chr7	120917471	120917970	chr7	120851998	120852497	Polr3e|chr7:120851998-120852497	0.895807495530327	.	.
chr7	125707574	125708073	chr7	125393595	125394094	D430042O09Rik|chr7:125393595-125394094	0.883175174382077	.	.
chr7	125707574	125708073	chr7	125393595	125394094	Gtf3c1|chr7:125393595-125394094	0.883175174382077	.	.
chr7	125707574	125708073	chr7	125766482	125766981	D430042O09Rik|chr7:125766482-125766981	0.881088923321054	.	.
chr7	125707574	125708073	chr7	125766482	125766981	Gtf3c1|chr7:125766482-125766981	0.881088923321054	.	.
chr7	125707574	125708073	chr7	125766989	125767488	D430042O09Rik|chr7:125766989-125767488	0.908731980276886	.	.
chr7	125707574	125708073	chr7	125766989	125767488	Gtf3c1|chr7:125766989-125767488	0.908731980276886	.	.
chr7	126759247	126759746	chr7	126898057	126898556	Mapk3|chr7:126898057-126898556	0.866304467964701	.	.
chr7	127708608	127709107	chr7	127935266	127935765	Bcl7c|chr7:127935266-127935765	0.910631513905746	.	.
chr7	139085864	139086363	chr7	139469095	139469594	Dpysl4|chr7:139469095-139469594	0.882634023378894	.	.
chr7	141193838	141194337	chr7	140908478	140908977	Hras|chr7:140908478-140908977	0.921941843460488	.	.
chr7	141193838	141194337	chr7	140908478	140908977	Lrrc56|chr7:140908478-140908977	0.921941843460488	.	.
chr7	141193838	141194337	chr7	141141697	141142196	Hras|chr7:141141697-141142196	0.884954666995664	.	.
chr7	141193838	141194337	chr7	141141697	141142196	Lrrc56|chr7:141141697-141142196	0.884954666995664	.	.
chr8	11727781	11728280	chr8	11886025	11886524	Arhgef7|chr8:11886025-11886524	0.89908694341623	.	.
chr8	13494332	13494831	chr8	13515945	13516444	Gas6|chr8:13515945-13516444	0.888608835795501	.	.
chr8	13785336	13785835	chr8	13515945	13516444	Upf3a|chr8:13515945-13516444	0.863123478778324	.	.
chr8	13785336	13785835	chr8	13515945	13516444	Upf3a|chr8:13515945-13516444	0.863123478778325	.	.
chr8	23237505	23238004	chr8	23028193	23028692	Gins4|chr8:23028193-23028692	0.87490870177719	.	.
chr8	25719799	25720298	chr8	25840569	25841068	Plpp5|chr8:25840569-25841068	0.861251533107454	.	.
chr8	25785030	25785529	chr8	25537119	25537618	Bag4|chr8:25537119-25537618	0.878157977215356	.	.
chr8	25785030	25785529	chr8	25537119	25537618	Lsm1|chr8:25537119-25537618	0.878157977215356	.	.
chr8	25785030	25785529	chr8	25676391	25676890	Bag4|chr8:25676391-25676890	0.896324776928406	.	.
chr8	25785030	25785529	chr8	25676391	25676890	Lsm1|chr8:25676391-25676890	0.896324776928406	.	.
chr8	27042300	27042799	chr8	26780513	26781012	Plpbp|chr8:26780513-26781012	0.892692342379628	.	.
chr8	27042300	27042799	chr8	26780513	26781012	Plpbp|chr8:26780513-26781012	0.892692342379629	.	.
chr8	27042300	27042799	chr8	26780513	26781012	Proscos|chr8:26780513-26781012	0.892692342379628	.	.
chr8	27042300	27042799	chr8	26780513	26781012	Proscos|chr8:26780513-26781012	0.892692342379629	.	.
chr8	32883757	32884256	chr8	32883250	32883749	Nrg1|chr8:32883250-32883749	0.953626266444647	.	.
chr8	46152245	46152744	chr8	45796213	45796712	Cfap97|chr8:45796213-45796712	0.860602617291691	.	.
chr8	46152245	46152744	chr8	45796213	45796712	Gm15634|chr8:45796213-45796712	0.860602617291691	.	.
chr8	46152245	46152744	chr8	45796213	45796712	Snx25|chr8:45796213-45796712	0.860602617291691	.	.
chr8	46739423	46739922	chr8	46686703	46687202	Gm16675|chr8:46686703-46687202	0.903086738836669	.	.
chr8	46739423	46739922	chr8	46686703	46687202	Irf2|chr8:46686703-46687202	0.903086738836669	.	.
chr8	47446617	47447116	chr8	47447392	47447891	Stox2|chr8:47447392-47447891	0.999621302308677	.	.
chr8	50916163	50916662	chr8	50742554	50743053	C130073E24Rik|chr8:50742554-50743053	0.872116981851379	.	.
chr8	60890078	60890577	chr8	60867686	60868185	Hpf1|chr8:60867686-60868185	0.935427086573154	.	.
chr8	60992882	60993381	chr8	60954575	60955074	Nek1|chr8:60954575-60955074	0.869310253915983	.	.
chr8	64946914	64947413	chr8	64791151	64791650	Tmem192|chr8:64791151-64791650	0.863719900295189	.	.
chr8	69749712	69750211	chr8	69974096	69974595	Zfp963|chr8:69974096-69974595	0.909287442671301	.	.
chr8	71610855	71611354	chr8	71375694	71376193	Colgalt1|chr8:71375694-71376193	0.926982227510896	.	.
chr8	79294663	79295162	chr8	79181297	79181796	Gm4890|chr8:79181297-79181796	0.901147180978782	.	.
chr8	79294663	79295162	chr8	79181297	79181796	Mmaa|chr8:79181297-79181796	0.901147180978782	.	.
chr8	83698926	83699425	chr8	83686836	83687335	Pkn1|chr8:83686836-83687335	0.867999809959817	.	.
chr8	84104216	84104715	chr8	84414222	84414721	Dcaf15|chr8:84414222-84414721	0.880460021302345	.	.
chr8	84840474	84840973	chr8	84965914	84966413	Rad23a|chr8:84965914-84966413	0.871715342031676	.	.
chr8	84893595	84894094	chr8	84664810	84665309	Gcdh|chr8:84664810-84665309	0.915682602107521	.	.
chr8	84893595	84894094	chr8	84979765	84980264	Gcdh|chr8:84979765-84980264	0.928058206953799	.	.
chr8	87472464	87472963	chr8	87657013	87657512	Cbln1|chr8:87657013-87657512	0.888446761479332	.	.
chr8	89043436	89043935	chr8	88861941	88862440	Sall1|chr8:88861941-88862440	0.873970426172964	.	.
chr8	89043436	89043935	chr8	88880969	88881468	Sall1|chr8:88880969-88881468	0.89489051705563	.	.
chr8	89043436	89043935	chr8	88881470	88881969	Sall1|chr8:88881470-88881969	0.883600730353733	.	.
chr8	94838141	94838640	chr8	95243079	95243578	Ciapin1|chr8:95243079-95243578	0.860254426138214	.	.
chr8	94838141	94838640	chr8	95243079	95243578	Ciapin1|chr8:95243079-95243578	0.860254426138215	.	.
chr8	94838141	94838640	chr8	95243079	95243578	Coq9|chr8:95243079-95243578	0.860254426138214	.	.
chr8	94838141	94838640	chr8	95243079	95243578	Coq9|chr8:95243079-95243578	0.860254426138215	.	.
chr8	95331998	95332497	chr8	95243079	95243578	Usb1|chr8:95243079-95243578	0.891782415755814	.	.
chr8	95331998	95332497	chr8	95243079	95243578	Zfp319|chr8:95243079-95243578	0.891782415755814	.	.
chr8	104534375	104534874	chr8	104564823	104565322	Car7|chr8:104564823-104565322	0.868534597349244	.	.
chr8	104534375	104534874	chr8	104564823	104565322	Nae1|chr8:104564823-104565322	0.868534597349244	.	.
chr8	105268714	105269213	chr8	105606501	105607000	Hsf4|chr8:105606501-105607000	0.913941922788991	.	.
chr8	105701376	105701875	chr8	105851796	105852295	Acd|chr8:105851796-105852295	0.867135848798152	.	.
chr8	105701376	105701875	chr8	105851796	105852295	Pard6a|chr8:105851796-105852295	0.867135848798152	.	.
chr8	110846785	110847284	chr8	110970183	110970682	Cog4|chr8:110970183-110970682	0.885085480242832	.	.
chr8	110846785	110847284	chr8	110970183	110970682	Sf3b3|chr8:110970183-110970682	0.885085480242832	.	.
chr8	111033526	111034025	chr8	110970183	110970682	Aars|chr8:110970183-110970682	0.86551799117008	.	.
chr8	111939733	111940232	chr8	111555208	111555707	Gabarapl2|chr8:111555208-111555707	0.883052349443199	.	.
chr8	112569582	112570081	chr8	112634790	112635289	Cntnap4|chr8:112634790-112635289	0.876969140236965	.	.
chr8	112569582	112570081	chr8	112634790	112635289	Gm26994|chr8:112634790-112635289	0.876969140236965	.	.
chr8	112569582	112570081	chr8	112898676	112899175	Cntnap4|chr8:112898676-112899175	0.891863642233432	.	.
chr8	112569582	112570081	chr8	112898676	112899175	Gm26994|chr8:112898676-112899175	0.891863642233432	.	.
chr8	116978757	116979256	chr8	116844310	116844809	1700030J22Rik|chr8:116844310-116844809	0.871663802310249	.	.
chr8	116978757	116979256	chr8	117115876	117116375	1700030J22Rik|chr8:117115876-117116375	0.88063511126819	.	.
chr8	119394574	119395073	chr8	119020752	119021251	Mlycd|chr8:119020752-119021251	0.871774400761024	.	.
chr8	119558568	119559067	chr8	119461343	119461842	Mbtps1|chr8:119461343-119461842	0.871739425928664	.	.
chr8	119574555	119575054	chr8	119440568	119441067	Dnaaf1|chr8:119440568-119441067	0.864491378288551	.	.
chr8	119574555	119575054	chr8	119440568	119441067	Hsdl1|chr8:119440568-119441067	0.864491378288551	.	.
chr8	119778232	119778731	chr8	120217310	120217809	Meak7|chr8:120217310-120217809	0.867333994923234	.	.
chr8	121949923	121950422	chr8	121585353	121585852	Banp|chr8:121585353-121585852	0.872351638279224	.	.
chr8	121949923	121950422	chr8	121585353	121585852	Gm27011|chr8:121585353-121585852	0.872351638279224	.	.
chr8	122443299	122443798	chr8	122523333	122523832	Mvd|chr8:122523333-122523832	0.873301129337477	.	.
chr8	126474455	126474954	chr8	126165685	126166184	Tarbp1|chr8:126165685-126166184	0.917017475209868	.	.
chr8	126474455	126474954	chr8	126518347	126518846	Tarbp1|chr8:126518347-126518846	0.890800491188045	.	.
chr9	14500244	14500743	chr9	14634118	14634617	Cwc15|chr9:14634118-14634617	0.896322099207212	.	.
chr9	14500244	14500743	chr9	14634118	14634617	Kdm4d|chr9:14634118-14634617	0.896322099207212	.	.
chr9	14784378	14784877	chr9	15015478	15015977	Ankrd49|chr9:15015478-15015977	0.864404611869702	.	.
chr9	14784378	14784877	chr9	15015478	15015977	Mre11a|chr9:15015478-15015977	0.864404611869702	.	.
chr9	14859901	14860400	chr9	14614165	14614664	Gpr83|chr9:14614165-14614664	0.867476671315513	.	.
chr9	15238950	15239449	chr9	15015478	15015977	Vstm5|chr9:15015478-15015977	0.864297988867664	.	.
chr9	23223154	23223653	chr9	22756914	22757413	Bmper|chr9:22756914-22757413	0.866990556866285	.	.
chr9	23223154	23223653	chr9	23390772	23391271	Bmper|chr9:23390772-23391271	0.900217543525636	.	.
chr9	27791057	27791556	chr9	28218216	28218715	Opcml|chr9:28218216-28218715	0.881682964552321	.	.
chr9	32348359	32348858	chr9	32292500	32292999	Gm39317|chr9:32292500-32292999	0.884376283348074	.	.
chr9	45955037	45955536	chr9	46229891	46230390	Sidt2|chr9:46229891-46230390	0.868438777162803	.	.
chr9	50528458	50528957	chr9	50427382	50427881	Gm47077|chr9:50427382-50427881	0.895780675334755	.	.
chr9	50528458	50528957	chr9	50427382	50427881	Pts|chr9:50427382-50427881	0.895780675334755	.	.
chr9	51765030	51765529	chr9	51899555	51900054	Arhgap20|chr9:51899555-51900054	0.8948943612392	.	.
chr9	51765030	51765529	chr9	52113762	52114261	Arhgap20|chr9:52113762-52114261	0.925333686502036	.	.
chr9	58252886	58253385	chr9	58280470	58280969	Stoml1|chr9:58280470-58280969	0.888080265974824	.	.
chr9	59539410	59539909	chr9	59588986	59589485	Hexa|chr9:59588986-59589485	0.874949188480011	.	.
chr9	59539410	59539909	chr9	59588986	59589485	Tmem202|chr9:59588986-59589485	0.874949188480011	.	.
chr9	59750635	59751134	chr9	60226161	60226660	Myo9a|chr9:60226161-60226660	0.8658201397147	.	.
chr9	59750635	59751134	chr9	60226161	60226660	Senp8|chr9:60226161-60226660	0.8658201397147	.	.
chr9	64172588	64173087	chr9	63953618	63954117	Rpl4|chr9:63953618-63954117	0.86339783330952	.	.
chr9	64172588	64173087	chr9	63953618	63954117	Zwilch|chr9:63953618-63954117	0.86339783330952	.	.
chr9	65294026	65294525	chr9	65001429	65001928	Clpx|chr9:65001429-65001928	0.865080911132259	.	.
chr9	99243131	99243630	chr9	99489090	99489589	Cep70|chr9:99489090-99489589	0.896795669778795	.	.
chr9	99243131	99243630	chr9	99489090	99489589	Cep70|chr9:99489090-99489589	0.896795669778796	.	.
chr9	101251310	101251809	chr9	101510820	101511319	Ppp2r3a|chr9:101510820-101511319	0.892174319521753	.	.
chr9	101251310	101251809	chr9	101563154	101563653	Ppp2r3a|chr9:101563154-101563653	0.90505162434326	.	.
chr9	106202863	106203362	chr9	105915777	105916276	Twf2|chr9:105915777-105916276	0.887242782153458	.	.
chr9	111271566	111272065	chr9	111260435	111260934	Epm2aip1|chr9:111260435-111260934	0.884604578480357	.	.
chr9	111271566	111272065	chr9	111260435	111260934	Mlh1|chr9:111260435-111260934	0.884604578480357	.	.
chr9	119983564	119984063	chr9	120011078	120011577	1700019L13Rik|chr9:120011078-120011577	0.862143323872827	.	.
chr9	119983564	119984063	chr9	120011078	120011577	Csrnp1|chr9:120011078-120011577	0.862143323872827	.	.
chr9	123529450	123529949	chr9	123461724	123462223	Sacm1l|chr9:123461724-123462223	0.886001095601348	.	.
chrX	7319051	7319550	chrX	7420444	7420943	Clcn5|chrX:7420444-7420943	0.860749749791765	.	.
chrX	71816407	71816906	chrX	72023411	72023910	Vma21|chrX:72023411-72023910	0.862697062745741	.	.
chrX	73966151	73966650	chrX	73967123	73967622	Hcfc1|chrX:73967123-73967622	0.937306907631601	.	.
chrX	150656704	150657203	chrX	150656195	150656694	Tro|chrX:150656195-150656694	0.911774744274695	.	.
chrX	162760067	162760566	chrX	162533419	162533918	Rbbp7|chrX:162533419-162533918	0.872175551514793	.	.
