# Supplementary material for: Single-cell analysis of chromatin accessibility in the adult mouse brain
Source: Nature. 2023 Dec 13;624(7991):378–89. doi: 10.1038/s41586-023-06824-9 (PMC10719105; doi:10.1038/s41586-023-06824-9)
Supplement: Supplementary file 3 — Supplementary Tables 1–25 and their legends. [file 41586_2023_6824_MOESM3_ESM.zip › 2023-03-05453B-s3/SI Tables/SI Table 13 Summary of all the gene-cCRE correlations/sa2subclass.NTS_Mbnl3_Glut.pdc.bedpe]

chr1	3466260	3466759	chr1	3360848	3361347	Gm1992|chr1:3360848-3361347	0.716257240037314	.	.
chr1	3466260	3466759	chr1	3493512	3494011	Gm1992|chr1:3493512-3494011	0.629636303519376	.	.
chr1	4785497	4785996	chr1	5019201	5019700	Mrpl15|chr1:5019201-5019700	0.353360715271212	.	.
chr1	4807592	4808091	chr1	5082818	5083317	Lypla1|chr1:5082818-5083317	0.379629736503367	.	.
chr1	4857480	4857979	chr1	5019201	5019700	Tcea1|chr1:5019201-5019700	0.415318401441357	.	.
chr1	4857480	4857979	chr1	5082818	5083317	Tcea1|chr1:5082818-5083317	0.426938707504209	.	.
chr1	4858123	4858622	chr1	4780007	4780506	Tcea1|chr1:4780007-4780506	0.36387262838178	.	.
chr1	4858123	4858622	chr1	5170387	5170886	Tcea1|chr1:5170387-5170886	0.587097670766932	.	.
chr1	5588179	5588678	chr1	5915307	5915806	Oprk1|chr1:5915307-5915806	0.512025486106774	.	.
chr1	5916575	5917074	chr1	5835922	5836421	Npbwr1|chr1:5835922-5836421	0.356582316237805	.	.
chr1	5916575	5917074	chr1	5904738	5905237	Npbwr1|chr1:5904738-5905237	0.442189276191068	.	.
chr1	6214386	6214885	chr1	5835922	5836421	4732440D04Rik|chr1:5835922-5836421	0.454923717179018	.	.
chr1	6214386	6214885	chr1	5904738	5905237	4732440D04Rik|chr1:5904738-5905237	0.519830485742368	.	.
chr1	6214386	6214885	chr1	6441268	6441767	4732440D04Rik|chr1:6441268-6441767	0.604305105441054	.	.
chr1	7088594	7089093	chr1	6858934	6859433	Pcmtd1|chr1:6858934-6859433	0.700076376268308	.	.
chr1	7397174	7397673	chr1	7131083	7131582	Gm26901|chr1:7131083-7131582	0.456526763086526	.	.
chr1	9299496	9299995	chr1	9157079	9157578	Sntg1|chr1:9157079-9157578	0.569505326262208	.	.
chr1	9299496	9299995	chr1	9188965	9189464	Sntg1|chr1:9188965-9189464	0.571155725107499	.	.
chr1	9299496	9299995	chr1	9541113	9541612	Sntg1|chr1:9541113-9541612	0.379093843761501	.	.
chr1	9908384	9908883	chr1	9541113	9541612	Mcmdc2|chr1:9541113-9541612	0.602063966206201	.	.
chr1	9943920	9944419	chr1	10007180	10007679	Snhg6|chr1:10007180-10007679	0.360903506201859	.	.
chr1	10993243	10993742	chr1	10759501	10760000	Prex2|chr1:10759501-10760000	0.36159991430129	.	.
chr1	10993243	10993742	chr1	11086625	11087124	Prex2|chr1:11086625-11087124	0.353278100024095	.	.
chr1	10993243	10993742	chr1	11243336	11243835	Prex2|chr1:11243336-11243835	0.44755453430092	.	.
chr1	12991973	12992472	chr1	12864005	12864504	Slco5a1|chr1:12864005-12864504	0.399097504295981	.	.
chr1	12992497	12992996	chr1	13004806	13005305	Slco5a1|chr1:13004806-13005305	0.502055677297104	.	.
chr1	13372876	13373375	chr1	13561529	13562028	Ncoa2|chr1:13561529-13562028	0.507842131468019	.	.
chr1	13373516	13374015	chr1	13561529	13562028	Ncoa2|chr1:13561529-13562028	0.368497887919063	.	.
chr1	14309549	14310048	chr1	14739996	14740495	Eya1|chr1:14739996-14740495	0.360532930735363	.	.
chr1	14755218	14755717	chr1	15155037	15155536	Msc|chr1:15155037-15155536	0.421475016203846	.	.
chr1	14918622	14919121	chr1	15155037	15155536	Trpa1|chr1:15155037-15155536	0.374084610982722	.	.
chr1	15286608	15287107	chr1	15402193	15402692	Kcnb2|chr1:15402193-15402692	0.377260420590599	.	.
chr1	15286608	15287107	chr1	15446645	15447144	Kcnb2|chr1:15446645-15447144	0.393386256042893	.	.
chr1	15805340	15805839	chr1	15509330	15509829	Terf1|chr1:15509330-15509829	0.358560281367683	.	.
chr1	15805340	15805839	chr1	15683532	15684031	Terf1|chr1:15683532-15684031	0.550409746889237	.	.
chr1	15805340	15805839	chr1	16135760	16136259	Terf1|chr1:16135760-16136259	0.466671839411587	.	.
chr1	15892493	15892992	chr1	15509330	15509829	Sbspon|chr1:15509330-15509829	0.383064652585606	.	.
chr1	15892493	15892992	chr1	16111684	16112183	Sbspon|chr1:16111684-16112183	0.566816568629597	.	.
chr1	16093096	16093595	chr1	16135760	16136259	4930444P10Rik|chr1:16135760-16136259	0.370852657934905	.	.
chr1	16103947	16104446	chr1	16248932	16249431	Rpl7|chr1:16248932-16249431	0.373239008218841	.	.
chr1	16103947	16104446	chr1	16249569	16250068	Rpl7|chr1:16249569-16250068	0.419313213082296	.	.
chr1	16103947	16104446	chr1	16433354	16433853	Rpl7|chr1:16433354-16433853	0.417381321270093	.	.
chr1	16228160	16228659	chr1	16249569	16250068	Gm28095|chr1:16249569-16250068	0.553678853631876	.	.
chr1	16228160	16228659	chr1	16433354	16433853	Gm28095|chr1:16433354-16433853	0.391658170847158	.	.
chr1	16656744	16657243	chr1	16249569	16250068	D030040B21Rik|chr1:16249569-16250068	0.367100670550496	.	.
chr1	16656744	16657243	chr1	16249569	16250068	Eloc|chr1:16249569-16250068	0.367100670550496	.	.
chr1	16656744	16657243	chr1	16433354	16433853	D030040B21Rik|chr1:16433354-16433853	0.376576613268304	.	.
chr1	16656744	16657243	chr1	16433354	16433853	Eloc|chr1:16433354-16433853	0.376576613268304	.	.
chr1	17097078	17097577	chr1	17096566	17097065	Jph1|chr1:17096566-17097065	0.507243638421146	.	.
chr1	17097665	17098164	chr1	17085061	17085560	Jph1|chr1:17085061-17085560	0.35197450375287	.	.
chr1	18057998	18058497	chr1	18106146	18106645	Gm28756|chr1:18106146-18106645	0.398108497341906	.	.
chr1	18058553	18059052	chr1	18106146	18106645	Gm28756|chr1:18106146-18106645	0.544854732402636	.	.
chr1	20820187	20820686	chr1	21014419	21014918	Mcm3|chr1:21014419-21014918	0.649757710437917	.	.
chr1	20820187	20820686	chr1	21232056	21232555	Mcm3|chr1:21232056-21232555	0.38756998863307	.	.
chr1	20890311	20890810	chr1	20801628	20802127	6720483E21Rik|chr1:20801628-20802127	0.457370957693892	.	.
chr1	20890311	20890810	chr1	20801628	20802127	Paqr8|chr1:20801628-20802127	0.457370957693892	.	.
chr1	20890311	20890810	chr1	20845574	20846073	6720483E21Rik|chr1:20845574-20846073	0.401698569484551	.	.
chr1	20890311	20890810	chr1	20845574	20846073	Paqr8|chr1:20845574-20846073	0.401698569484551	.	.
chr1	20890311	20890810	chr1	20933361	20933860	6720483E21Rik|chr1:20933361-20933860	0.613501409440096	.	.
chr1	20890311	20890810	chr1	20933361	20933860	Paqr8|chr1:20933361-20933860	0.613501409440096	.	.
chr1	20890311	20890810	chr1	20938964	20939463	6720483E21Rik|chr1:20938964-20939463	0.425185467574892	.	.
chr1	20890311	20890810	chr1	20938964	20939463	Paqr8|chr1:20938964-20939463	0.425185467574892	.	.
chr1	20890311	20890810	chr1	21166203	21166702	6720483E21Rik|chr1:21166203-21166702	0.416078215105157	.	.
chr1	20890311	20890810	chr1	21166203	21166702	Paqr8|chr1:21166203-21166702	0.416078215105157	.	.
chr1	20890857	20891356	chr1	20801628	20802127	6720483E21Rik|chr1:20801628-20802127	0.542910465895451	.	.
chr1	20890857	20891356	chr1	20801628	20802127	Paqr8|chr1:20801628-20802127	0.542910465895451	.	.
chr1	20890857	20891356	chr1	20845574	20846073	6720483E21Rik|chr1:20845574-20846073	0.367242458741448	.	.
chr1	20890857	20891356	chr1	20845574	20846073	Paqr8|chr1:20845574-20846073	0.367242458741448	.	.
chr1	20890857	20891356	chr1	21166203	21166702	6720483E21Rik|chr1:21166203-21166702	0.497212366204531	.	.
chr1	20890857	20891356	chr1	21166203	21166702	Paqr8|chr1:21166203-21166702	0.497212366204531	.	.
chr1	20951400	20951899	chr1	20801628	20802127	Efhc1|chr1:20801628-20802127	0.564650876834667	.	.
chr1	20951400	20951899	chr1	20845574	20846073	Efhc1|chr1:20845574-20846073	0.520031261976214	.	.
chr1	20951400	20951899	chr1	20933361	20933860	Efhc1|chr1:20933361-20933860	0.427418026546688	.	.
chr1	20951400	20951899	chr1	20938964	20939463	Efhc1|chr1:20938964-20939463	0.494130679235218	.	.
chr1	20951400	20951899	chr1	21166203	21166702	Efhc1|chr1:21166203-21166702	0.700032717727789	.	.
chr1	21079134	21079633	chr1	20938964	20939463	Gm28287|chr1:20938964-20939463	0.412444091533017	.	.
chr1	21079134	21079633	chr1	20938964	20939463	Tram2|chr1:20938964-20939463	0.412444091533017	.	.
chr1	21079134	21079633	chr1	21411526	21412025	Gm28287|chr1:21411526-21412025	0.664638349826279	.	.
chr1	21079134	21079633	chr1	21411526	21412025	Tram2|chr1:21411526-21412025	0.664638349826279	.	.
chr1	21079134	21079633	chr1	21419314	21419813	Gm28287|chr1:21419314-21419813	0.412838804529959	.	.
chr1	21079134	21079633	chr1	21419314	21419813	Tram2|chr1:21419314-21419813	0.412838804529959	.	.
chr1	21218543	21219042	chr1	21166203	21166702	Tmem14a|chr1:21166203-21166702	0.363708578120539	.	.
chr1	21218543	21219042	chr1	21461025	21461524	Tmem14a|chr1:21461025-21461524	0.360410237864102	.	.
chr1	21961224	21961723	chr1	21760905	21761404	Kcnq5|chr1:21760905-21761404	0.58888157612956	.	.
chr1	21961224	21961723	chr1	21960122	21960621	Kcnq5|chr1:21960122-21960621	0.376894194011884	.	.
chr1	23762292	23762791	chr1	23827010	23827509	B3gat2|chr1:23827010-23827509	0.395278028954268	.	.
chr1	23921626	23922125	chr1	24074338	24074837	Smap1|chr1:24074338-24074837	0.543188745518212	.	.
chr1	23922128	23922627	chr1	23670484	23670983	Smap1|chr1:23670484-23670983	0.533835345150669	.	.
chr1	23922128	23922627	chr1	23792680	23793179	Smap1|chr1:23792680-23793179	0.434863283112157	.	.
chr1	23922128	23922627	chr1	24107548	24108047	Smap1|chr1:24107548-24108047	0.530210736392004	.	.
chr1	23922128	23922627	chr1	24171412	24171911	Smap1|chr1:24171412-24171911	0.524373331790179	.	.
chr1	24100186	24100685	chr1	23762798	23763297	Fam135a|chr1:23762798-23763297	0.401795309033458	.	.
chr1	24100186	24100685	chr1	24074338	24074837	Fam135a|chr1:24074338-24074837	0.388628339842321	.	.
chr1	24100186	24100685	chr1	24367541	24368040	Fam135a|chr1:24367541-24368040	0.356222011991881	.	.
chr1	24586286	24586785	chr1	24611656	24612155	Col19a1|chr1:24611656-24612155	0.562682622278913	.	.
chr1	24586286	24586785	chr1	24613347	24613846	Col19a1|chr1:24613347-24613846	0.4283958876628	.	.
chr1	24586286	24586785	chr1	24614797	24615296	Col19a1|chr1:24614797-24615296	0.410339941633693	.	.
chr1	24679014	24679513	chr1	24901204	24901703	Lmbrd1|chr1:24901204-24901703	0.393889109645088	.	.
chr1	30873430	30873929	chr1	30537143	30537642	Phf3|chr1:30537143-30537642	0.497430335208925	.	.
chr1	30873942	30874441	chr1	30740784	30741283	Phf3|chr1:30740784-30741283	0.385297388310477	.	.
chr1	30949080	30949579	chr1	30584783	30585282	Ptp4a1|chr1:30584783-30585282	0.47672380955129	.	.
chr1	30949080	30949579	chr1	31210103	31210602	Ptp4a1|chr1:31210103-31210602	0.524670019039354	.	.
chr1	30949582	30950081	chr1	31210103	31210602	Ptp4a1|chr1:31210103-31210602	0.424898897141926	.	.
chr1	32172459	32172958	chr1	32401155	32401654	Khdrbs2|chr1:32401155-32401654	0.578186739031705	.	.
chr1	33669575	33670074	chr1	33479787	33480286	Prim2|chr1:33479787-33480286	0.415367886152966	.	.
chr1	33669575	33670074	chr1	33480320	33480819	Prim2|chr1:33480320-33480819	0.461033275696759	.	.
chr1	33670156	33670655	chr1	33295625	33296124	Prim2|chr1:33295625-33296124	0.553439554919337	.	.
chr1	33670156	33670655	chr1	33739270	33739769	Prim2|chr1:33739270-33739769	0.655083428986859	.	.
chr1	33670156	33670655	chr1	33739270	33739769	Prim2|chr1:33739270-33739769	0.65508342898686	.	.
chr1	33719875	33720374	chr1	33331051	33331550	Rab23|chr1:33331051-33331550	0.368672666055295	.	.
chr1	34433080	34433579	chr1	34602327	34602826	Gm37233|chr1:34602327-34602826	0.553010660767199	.	.
chr1	34439491	34439990	chr1	34434650	34435149	Ccdc115|chr1:34434650-34435149	0.434887864686365	.	.
chr1	34439491	34439990	chr1	34434650	34435149	Imp4|chr1:34434650-34435149	0.434887864686365	.	.
chr1	34439491	34439990	chr1	34738307	34738806	Ccdc115|chr1:34738307-34738806	0.486079173675838	.	.
chr1	34439491	34439990	chr1	34738307	34738806	Imp4|chr1:34738307-34738806	0.486079173675838	.	.
chr1	34485782	34486281	chr1	34300508	34301007	4930568A12Rik|chr1:34300508-34301007	0.352278693414196	.	.
chr1	34579442	34579941	chr1	34434650	34435149	1700101I19Rik|chr1:34434650-34435149	0.425542017749647	.	.
chr1	34579442	34579941	chr1	34434650	34435149	Amer3|chr1:34434650-34435149	0.425542017749647	.	.
chr1	34579990	34580489	chr1	34867150	34867649	1700101I19Rik|chr1:34867150-34867649	0.400479888084499	.	.
chr1	34579990	34580489	chr1	34867150	34867649	Amer3|chr1:34867150-34867649	0.400479888084499	.	.
chr1	34801460	34801959	chr1	34750293	34750792	Arhgef4|chr1:34750293-34750792	0.404625777753311	.	.
chr1	34801460	34801959	chr1	35003146	35003645	Arhgef4|chr1:35003146-35003645	0.596998871079966	.	.
chr1	34802224	34802723	chr1	34891506	34892005	Arhgef4|chr1:34891506-34892005	0.499943956612971	.	.
chr1	34842804	34843303	chr1	35019271	35019770	Fam168b|chr1:35019271-35019770	0.438848724032701	.	.
chr1	34849768	34850267	chr1	35212284	35212783	Plekhb2|chr1:35212284-35212783	0.487495264703536	.	.
chr1	34849768	34850267	chr1	35242908	35243407	Plekhb2|chr1:35242908-35243407	0.383333617663455	.	.
chr1	34850452	34850951	chr1	35242908	35243407	Plekhb2|chr1:35242908-35243407	0.418318026552447	.	.
chr1	35806166	35806665	chr1	35653230	35653729	Gm28415|chr1:35653230-35653729	0.442266575160825	.	.
chr1	35806708	35807207	chr1	35524900	35525399	Gm28415|chr1:35524900-35525399	0.471393485649841	.	.
chr1	36068061	36068560	chr1	36252765	36253264	Hs6st1|chr1:36252765-36253264	0.430360851836216	.	.
chr1	36068061	36068560	chr1	36279162	36279661	Hs6st1|chr1:36279162-36279661	0.458869605078404	.	.
chr1	36244101	36244600	chr1	36324037	36324536	Uggt1|chr1:36324037-36324536	0.402131910917528	.	.
chr1	36307414	36307913	chr1	36252765	36253264	Arid5a|chr1:36252765-36253264	0.363916165948602	.	.
chr1	36307414	36307913	chr1	36252765	36253264	Arid5a|chr1:36252765-36253264	0.363916165948603	.	.
chr1	36307414	36307913	chr1	36556392	36556891	Arid5a|chr1:36556392-36556891	0.461461554930116	.	.
chr1	36445084	36445583	chr1	36252765	36253264	Lman2l|chr1:36252765-36253264	0.387061859947647	.	.
chr1	36445084	36445583	chr1	36279162	36279661	Lman2l|chr1:36279162-36279661	0.423770979888033	.	.
chr1	36445084	36445583	chr1	36684036	36684535	Lman2l|chr1:36684036-36684535	0.466978244164924	.	.
chr1	36471319	36471818	chr1	36173682	36174181	Cnnm4|chr1:36173682-36174181	0.359017308886327	.	.
chr1	36471319	36471818	chr1	36324037	36324536	Cnnm4|chr1:36324037-36324536	0.373433480068674	.	.
chr1	36511549	36512048	chr1	36252765	36253264	Cnnm3|chr1:36252765-36253264	0.361724689061539	.	.
chr1	36512158	36512657	chr1	36252765	36253264	Cnnm3|chr1:36252765-36253264	0.659811127716001	.	.
chr1	36512158	36512657	chr1	36556392	36556891	Cnnm3|chr1:36556392-36556891	0.372443058352902	.	.
chr1	36512158	36512657	chr1	36684036	36684535	Cnnm3|chr1:36684036-36684535	0.414320379970962	.	.
chr1	36547105	36547604	chr1	36441070	36441569	Ankrd39|chr1:36441070-36441569	0.387203912264732	.	.
chr1	36557336	36557835	chr1	36252765	36253264	D430040D24Rik|chr1:36252765-36253264	0.41230411293968	.	.
chr1	36557336	36557835	chr1	36252765	36253264	Sema4c|chr1:36252765-36253264	0.41230411293968	.	.
chr1	36557336	36557835	chr1	36556392	36556891	D430040D24Rik|chr1:36556392-36556891	0.476436016445381	.	.
chr1	36557336	36557835	chr1	36556392	36556891	Sema4c|chr1:36556392-36556891	0.476436016445381	.	.
chr1	36557336	36557835	chr1	36784670	36785169	D430040D24Rik|chr1:36784670-36785169	0.379725362299708	.	.
chr1	36557336	36557835	chr1	36784670	36785169	Sema4c|chr1:36784670-36785169	0.379725362299708	.	.
chr1	36558001	36558500	chr1	36252765	36253264	D430040D24Rik|chr1:36252765-36253264	0.394129608476825	.	.
chr1	36558001	36558500	chr1	36252765	36253264	Sema4c|chr1:36252765-36253264	0.394129608476825	.	.
chr1	36691240	36691739	chr1	36303259	36303758	Cox5b|chr1:36303259-36303758	0.385494885960149	.	.
chr1	36691240	36691739	chr1	36580272	36580771	Cox5b|chr1:36580272-36580771	0.42773788555006	.	.
chr1	36709882	36710381	chr1	36279162	36279661	4933424G06Rik|chr1:36279162-36279661	0.419972497314792	.	.
chr1	36709882	36710381	chr1	36556392	36556891	4933424G06Rik|chr1:36556392-36556891	0.351059384972572	.	.
chr1	36709882	36710381	chr1	36684036	36684535	4933424G06Rik|chr1:36684036-36684535	0.359455053532656	.	.
chr1	36744515	36745014	chr1	36939401	36939900	Gm33533|chr1:36939401-36939900	0.404913481013294	.	.
chr1	37300101	37300600	chr1	37220072	37220571	Inpp4a|chr1:37220072-37220571	0.371100140154862	.	.
chr1	37540864	37541363	chr1	37512048	37512547	Mgat4a|chr1:37512048-37512547	0.435902691951325	.	.
chr1	37864699	37865198	chr1	37687575	37688074	Gm26805|chr1:37687575-37688074	0.367104101828907	.	.
chr1	37865263	37865762	chr1	37678238	37678737	Gm26805|chr1:37678238-37678737	0.434226800022965	.	.
chr1	37865263	37865762	chr1	37678238	37678737	Gm26805|chr1:37678238-37678737	0.434226800022966	.	.
chr1	37865263	37865762	chr1	37678238	37678737	Tsga10|chr1:37678238-37678737	0.434226800022965	.	.
chr1	37865263	37865762	chr1	37678238	37678737	Tsga10|chr1:37678238-37678737	0.434226800022966	.	.
chr1	37865263	37865762	chr1	38109689	38110188	Gm26805|chr1:38109689-38110188	0.624186200406538	.	.
chr1	37865263	37865762	chr1	38109689	38110188	Tsga10|chr1:38109689-38110188	0.624186200406538	.	.
chr1	37865263	37865762	chr1	38199949	38200448	Gm26805|chr1:38199949-38200448	0.644189718789583	.	.
chr1	37865263	37865762	chr1	38199949	38200448	Tsga10|chr1:38199949-38200448	0.644189718789583	.	.
chr1	37871955	37872454	chr1	37872597	37873096	Lipt1|chr1:37872597-37873096	0.358880651003544	.	.
chr1	37890241	37890740	chr1	37678238	37678737	Mitd1|chr1:37678238-37678737	0.383156298218508	.	.
chr1	37890241	37890740	chr1	37678238	37678737	Mrpl30|chr1:37678238-37678737	0.383156298218508	.	.
chr1	37997082	37997581	chr1	37512048	37512547	Eif5b|chr1:37512048-37512547	0.609085127355021	.	.
chr1	37997082	37997581	chr1	37512048	37512547	Txndc9|chr1:37512048-37512547	0.609085127355021	.	.
chr1	37997082	37997581	chr1	38185452	38185951	Eif5b|chr1:38185452-38185951	0.372204123670979	.	.
chr1	37997082	37997581	chr1	38185452	38185951	Txndc9|chr1:38185452-38185951	0.372204123670979	.	.
chr1	37997778	37998277	chr1	38199949	38200448	Eif5b|chr1:38199949-38200448	0.397872155187811	.	.
chr1	37997778	37998277	chr1	38199949	38200448	Txndc9|chr1:38199949-38200448	0.397872155187811	.	.
chr1	38835659	38836158	chr1	39084481	39084980	Lonrf2|chr1:39084481-39084980	0.414640565938684	.	.
chr1	38836359	38836858	chr1	39001085	39001584	Lonrf2|chr1:39001085-39001584	0.396749541734089	.	.
chr1	38836359	38836858	chr1	39010677	39011176	Lonrf2|chr1:39010677-39011176	0.452111228463917	.	.
chr1	38897724	38898223	chr1	38816274	38816773	Chst10|chr1:38816274-38816773	0.4336191050013	.	.
chr1	38897724	38898223	chr1	38847818	38848317	Chst10|chr1:38847818-38848317	0.477455611404394	.	.
chr1	38897724	38898223	chr1	39229414	39229913	Chst10|chr1:39229414-39229913	0.370009569191776	.	.
chr1	39193901	39194400	chr1	38787409	38787908	Npas2|chr1:38787409-38787908	0.356318080856069	.	.
chr1	39193901	39194400	chr1	39417742	39418241	Npas2|chr1:39417742-39418241	0.354300779846632	.	.
chr1	39367561	39368060	chr1	39001085	39001584	Rpl31|chr1:39001085-39001584	0.43076357522386	.	.
chr1	39367561	39368060	chr1	39010677	39011176	Rpl31|chr1:39010677-39011176	0.360901473287344	.	.
chr1	39367561	39368060	chr1	39530164	39530663	Rpl31|chr1:39530164-39530663	0.633940269624649	.	.
chr1	39367561	39368060	chr1	39685789	39686288	Rpl31|chr1:39685789-39686288	0.539143751568126	.	.
chr1	39477894	39478393	chr1	39001085	39001584	Tbc1d8|chr1:39001085-39001584	0.393130091411363	.	.
chr1	39477894	39478393	chr1	39530164	39530663	Tbc1d8|chr1:39530164-39530663	0.517517930839406	.	.
chr1	39477894	39478393	chr1	39685789	39686288	Tbc1d8|chr1:39685789-39686288	0.36815975693029	.	.
chr1	39478529	39479028	chr1	39392125	39392624	Tbc1d8|chr1:39392125-39392624	0.450584450270566	.	.
chr1	39478529	39479028	chr1	39417742	39418241	Tbc1d8|chr1:39417742-39418241	0.388741944834656	.	.
chr1	39478529	39479028	chr1	39530164	39530663	Tbc1d8|chr1:39530164-39530663	0.392862615568844	.	.
chr1	39535425	39535924	chr1	39530164	39530663	Cnot11|chr1:39530164-39530663	0.482420292410365	.	.
chr1	39576797	39577296	chr1	39530164	39530663	Rnf149|chr1:39530164-39530663	0.800534562939963	.	.
chr1	39577299	39577798	chr1	39530164	39530663	Rnf149|chr1:39530164-39530663	0.614231818014792	.	.
chr1	39650724	39651223	chr1	39253752	39254251	Creg2|chr1:39253752-39254251	0.382280559731287	.	.
chr1	39650724	39651223	chr1	39253752	39254251	D930019O06Rik|chr1:39253752-39254251	0.382280559731287	.	.
chr1	39720690	39721189	chr1	39253752	39254251	Rfx8|chr1:39253752-39254251	0.415746399108063	.	.
chr1	39720690	39721189	chr1	39392125	39392624	Rfx8|chr1:39392125-39392624	0.520764600711809	.	.
chr1	39720690	39721189	chr1	39417742	39418241	Rfx8|chr1:39417742-39418241	0.375575935095423	.	.
chr1	39720690	39721189	chr1	39535964	39536463	Rfx8|chr1:39535964-39536463	0.370545499326092	.	.
chr1	42695450	42695949	chr1	42472367	42472866	Gm20646|chr1:42472367-42472866	0.383419928119147	.	.
chr1	42695450	42695949	chr1	42472367	42472866	Pantr1|chr1:42472367-42472866	0.383419928119147	.	.
chr1	42695450	42695949	chr1	42472367	42472866	Pou3f3|chr1:42472367-42472866	0.383419928119147	.	.
chr1	42695450	42695949	chr1	42684717	42685216	Gm20646|chr1:42684717-42685216	0.571444860561058	.	.
chr1	42695450	42695949	chr1	42684717	42685216	Pantr1|chr1:42684717-42685216	0.571444860561058	.	.
chr1	42695450	42695949	chr1	42684717	42685216	Pou3f3|chr1:42684717-42685216	0.571444860561058	.	.
chr1	42695450	42695949	chr1	42888594	42889093	Gm20646|chr1:42888594-42889093	0.393934449355135	.	.
chr1	42695450	42695949	chr1	42888594	42889093	Pantr1|chr1:42888594-42889093	0.393934449355135	.	.
chr1	42695450	42695949	chr1	42888594	42889093	Pou3f3|chr1:42888594-42889093	0.393934449355135	.	.
chr1	42952608	42953107	chr1	42684717	42685216	Gpr45|chr1:42684717-42685216	0.443222336507845	.	.
chr1	42952608	42953107	chr1	42914971	42915470	Gpr45|chr1:42914971-42915470	0.362830973413064	.	.
chr1	43092237	43092736	chr1	43285543	43286042	8430432A02Rik|chr1:43285543-43286042	0.515672356879665	.	.
chr1	43092237	43092736	chr1	43299423	43299922	8430432A02Rik|chr1:43299423-43299922	0.494101436413092	.	.
chr1	43933698	43934197	chr1	44041766	44042265	Tpp2|chr1:44041766-44042265	0.463046096712774	.	.
chr1	44119144	44119643	chr1	44064570	44065069	Bivm|chr1:44064570-44065069	0.486213314123002	.	.
chr1	44119144	44119643	chr1	44064570	44065069	Poglut2|chr1:44064570-44065069	0.486213314123002	.	.
chr1	44147693	44148192	chr1	44228990	44229489	Ercc5|chr1:44228990-44229489	0.416210370919492	.	.
chr1	44551396	44551895	chr1	44584753	44585252	Gulp1|chr1:44584753-44585252	0.431359825776925	.	.
chr1	44551396	44551895	chr1	44595978	44596477	Gulp1|chr1:44595978-44596477	0.411849762715792	.	.
chr1	44552204	44552703	chr1	44584753	44585252	Gulp1|chr1:44584753-44585252	0.446893323990623	.	.
chr1	45925424	45925923	chr1	45760934	45761433	Slc40a1|chr1:45760934-45761433	0.528783004069841	.	.
chr1	46065930	46066429	chr1	45760934	45761433	Dnah7b|chr1:45760934-45761433	0.36196482449143	.	.
chr1	46065930	46066429	chr1	46067115	46067614	Dnah7b|chr1:46067115-46067614	0.549122134884728	.	.
chr1	46066566	46067065	chr1	45837607	45838106	Dnah7b|chr1:45837607-45838106	0.471800820033991	.	.
chr1	51333906	51334405	chr1	51314885	51315384	9330175M20Rik|chr1:51314885-51315384	0.501436940439075	.	.
chr1	51333906	51334405	chr1	51315411	51315910	9330175M20Rik|chr1:51315411-51315910	0.568962321621072	.	.
chr1	51333906	51334405	chr1	51690798	51691297	9330175M20Rik|chr1:51690798-51691297	0.356586474826742	.	.
chr1	51478239	51478738	chr1	51446000	51446499	Nabp1|chr1:51446000-51446499	0.35484094529786	.	.
chr1	51478239	51478738	chr1	51697113	51697612	Nabp1|chr1:51697113-51697612	0.422540225399127	.	.
chr1	51747447	51747946	chr1	51697113	51697612	Gm28055|chr1:51697113-51697612	0.355439661599016	.	.
chr1	51747447	51747946	chr1	51697655	51698154	Gm28055|chr1:51697655-51698154	0.389482595889334	.	.
chr1	51915731	51916230	chr1	51615445	51615944	Myo1b|chr1:51615445-51615944	0.410689626058876	.	.
chr1	52232193	52232692	chr1	52098849	52099348	Gls|chr1:52098849-52099348	0.616483906548581	.	.
chr1	52232193	52232692	chr1	52098849	52099348	Gls|chr1:52098849-52099348	0.616483906548582	.	.
chr1	52232193	52232692	chr1	52339723	52340222	Gls|chr1:52339723-52340222	0.625918004434388	.	.
chr1	52232193	52232692	chr1	52470598	52471097	Gls|chr1:52470598-52471097	0.713271244824575	.	.
chr1	52233098	52233597	chr1	51944773	51945272	Gls|chr1:51944773-51945272	0.363344027426623	.	.
chr1	52233098	52233597	chr1	52299528	52300027	Gls|chr1:52299528-52300027	0.486947727607772	.	.
chr1	52233098	52233597	chr1	52299528	52300027	Gls|chr1:52299528-52300027	0.486947727607773	.	.
chr1	52499614	52500113	chr1	52302470	52302969	Nab1|chr1:52302470-52302969	0.382039712060839	.	.
chr1	52499614	52500113	chr1	52953081	52953580	Nab1|chr1:52953081-52953580	0.434928498866841	.	.
chr1	52500159	52500658	chr1	52953081	52953580	Nab1|chr1:52953081-52953580	0.401213599857712	.	.
chr1	52726267	52726766	chr1	52254649	52255148	Mfsd6|chr1:52254649-52255148	0.410269768431925	.	.
chr1	52726267	52726766	chr1	52470598	52471097	Mfsd6|chr1:52470598-52471097	0.399593843097441	.	.
chr1	52726267	52726766	chr1	52748191	52748690	Mfsd6|chr1:52748191-52748690	0.499545310440557	.	.
chr1	52727486	52727985	chr1	52597200	52597699	Mfsd6|chr1:52597200-52597699	0.377602109658406	.	.
chr1	52816845	52817344	chr1	52748191	52748690	Inpp1|chr1:52748191-52748690	0.444170869271358	.	.
chr1	52844734	52845233	chr1	52672677	52673176	Hibch|chr1:52672677-52673176	0.523991740946423	.	.
chr1	52844734	52845233	chr1	52952486	52952985	Hibch|chr1:52952486-52952985	0.387481729181851	.	.
chr1	52844734	52845233	chr1	52953081	52953580	Hibch|chr1:52953081-52953580	0.468299144563988	.	.
chr1	53061825	53062324	chr1	52953081	52953580	Mstn|chr1:52953081-52953580	0.355470848096922	.	.
chr1	54557443	54557942	chr1	54665931	54666430	Pgap1|chr1:54665931-54666430	0.448401498219161	.	.
chr1	54557443	54557942	chr1	54733440	54733939	Pgap1|chr1:54733440-54733939	0.708035531882689	.	.
chr1	54925473	54925972	chr1	54815494	54815993	Ankrd44|chr1:54815494-54815993	0.36887494645192	.	.
chr1	55026688	55027187	chr1	54983247	54983746	Sf3b1|chr1:54983247-54983746	0.460443744254228	.	.
chr1	55027198	55027697	chr1	55383081	55383580	Sf3b1|chr1:55383081-55383580	0.374574725063086	.	.
chr1	55052491	55052990	chr1	54898507	54899006	Coq10b|chr1:54898507-54899006	0.563154264065809	.	.
chr1	55052491	55052990	chr1	55383081	55383580	Coq10b|chr1:55383081-55383580	0.470397005116793	.	.
chr1	55130908	55131407	chr1	55383081	55383580	Mob4|chr1:55383081-55383580	0.42190568500592	.	.
chr1	55131471	55131970	chr1	54815494	54815993	Mob4|chr1:54815494-54815993	0.445904707517336	.	.
chr1	55236881	55237380	chr1	55383081	55383580	Mars2|chr1:55383081-55383580	0.532299206899529	.	.
chr1	55236881	55237380	chr1	55383081	55383580	Mars2|chr1:55383081-55383580	0.53229920689953	.	.
chr1	55405572	55406071	chr1	55383081	55383580	Plcl1|chr1:55383081-55383580	0.621223584131254	.	.
chr1	55405572	55406071	chr1	55691818	55692317	Plcl1|chr1:55691818-55692317	0.381129940772968	.	.
chr1	56972152	56972651	chr1	56972961	56973460	9130024F11Rik|chr1:56972961-56973460	0.411240034962411	.	.
chr1	57377374	57377873	chr1	57423605	57424104	1700066M21Rik|chr1:57423605-57424104	0.563596248074038	.	.
chr1	57377374	57377873	chr1	57423605	57424104	4930558J18Rik|chr1:57423605-57424104	0.563596248074038	.	.
chr1	57377374	57377873	chr1	57489133	57489632	1700066M21Rik|chr1:57489133-57489632	0.573850229500387	.	.
chr1	57377374	57377873	chr1	57489133	57489632	4930558J18Rik|chr1:57489133-57489632	0.573850229500387	.	.
chr1	57406257	57406756	chr1	57428877	57429376	Maip1|chr1:57428877-57429376	0.36213269831939	.	.
chr1	57406257	57406756	chr1	57428877	57429376	Tyw5|chr1:57428877-57429376	0.36213269831939	.	.
chr1	57406257	57406756	chr1	57579009	57579508	Maip1|chr1:57579009-57579508	0.546099380009099	.	.
chr1	57406257	57406756	chr1	57579009	57579508	Tyw5|chr1:57579009-57579508	0.546099380009099	.	.
chr1	58423825	58424324	chr1	58077993	58078492	Clk1|chr1:58077993-58078492	0.367900488906407	.	.
chr1	58423825	58424324	chr1	58422814	58423313	Clk1|chr1:58422814-58423313	0.446306240967214	.	.
chr1	58423825	58424324	chr1	58422814	58423313	Clk1|chr1:58422814-58423313	0.446306240967215	.	.
chr1	58423825	58424324	chr1	58652543	58653042	Clk1|chr1:58652543-58653042	0.447270597667115	.	.
chr1	59119578	59120077	chr1	59332940	59333439	G730003C15Rik|chr1:59332940-59333439	0.436000921754021	.	.
chr1	59119578	59120077	chr1	59332940	59333439	Tmem237|chr1:59332940-59333439	0.436000921754021	.	.
chr1	59120147	59120646	chr1	59247600	59248099	G730003C15Rik|chr1:59247600-59248099	0.501274340900415	.	.
chr1	59120147	59120646	chr1	59247600	59248099	Tmem237|chr1:59247600-59248099	0.501274340900415	.	.
chr1	59237895	59238394	chr1	59332940	59333439	Als2|chr1:59332940-59333439	0.474232506364774	.	.
chr1	59481835	59482334	chr1	59574808	59575307	Fzd7|chr1:59574808-59575307	0.479366839069162	.	.
chr1	59482577	59483076	chr1	59623298	59623797	Fzd7|chr1:59623298-59623797	0.406866499174156	.	.
chr1	59670565	59671064	chr1	59973390	59973889	Sumo1|chr1:59973390-59973889	0.520396670598618	.	.
chr1	59670565	59671064	chr1	59973946	59974445	Sumo1|chr1:59973946-59974445	0.373795466111198	.	.
chr1	60097980	60098479	chr1	59973390	59973889	Carf|chr1:59973390-59973889	0.3707184376577	.	.
chr1	60097980	60098479	chr1	59973390	59973889	Wdr12|chr1:59973390-59973889	0.3707184376577	.	.
chr1	60566593	60567092	chr1	60640077	60640576	Raph1|chr1:60640077-60640576	0.662815504765208	.	.
chr1	60566593	60567092	chr1	60640077	60640576	Raph1|chr1:60640077-60640576	0.662815504765209	.	.
chr1	60566593	60567092	chr1	60793721	60794220	Raph1|chr1:60793721-60794220	0.578050901255822	.	.
chr1	60715645	60716144	chr1	60503672	60504171	Cd28|chr1:60503672-60504171	0.42665678561533	.	.
chr1	60715645	60716144	chr1	60961039	60961538	Cd28|chr1:60961039-60961538	0.354474540918213	.	.
chr1	61638558	61639057	chr1	61552738	61553237	Pard3b|chr1:61552738-61553237	0.43969271655489	.	.
chr1	61638558	61639057	chr1	61935460	61935959	Pard3b|chr1:61935460-61935959	0.363494423680675	.	.
chr1	63176509	63177008	chr1	63153005	63153504	Eef1b2|chr1:63153005-63153504	0.402299865172323	.	.
chr1	63176509	63177008	chr1	63153005	63153504	Ndufs1|chr1:63153005-63153504	0.402299865172323	.	.
chr1	63176509	63177008	chr1	63367905	63368404	Eef1b2|chr1:63367905-63368404	0.407926793640425	.	.
chr1	63176509	63177008	chr1	63367905	63368404	Ndufs1|chr1:63367905-63368404	0.407926793640425	.	.
chr1	63213981	63214480	chr1	63367905	63368404	Gpr1|chr1:63367905-63368404	0.465365329049942	.	.
chr1	63445105	63445604	chr1	63671247	63671746	Adam23|chr1:63671247-63671746	0.419094420590078	.	.
chr1	63445671	63446170	chr1	63153005	63153504	Adam23|chr1:63153005-63153504	0.3700266476639	.	.
chr1	63446419	63446918	chr1	63182811	63183310	Adam23|chr1:63182811-63183310	0.462439524717488	.	.
chr1	63730384	63730883	chr1	63953367	63953866	Fastkd2|chr1:63953367-63953866	0.445353716172548	.	.
chr1	63730384	63730883	chr1	63953367	63953866	Mdh1b|chr1:63953367-63953866	0.445353716172548	.	.
chr1	64121506	64122005	chr1	64060599	64061098	Klf7|chr1:64060599-64061098	0.502289869789497	.	.
chr1	64121506	64122005	chr1	64066331	64066830	Klf7|chr1:64066331-64066830	0.373956196759451	.	.
chr1	64121506	64122005	chr1	64066856	64067355	Klf7|chr1:64066856-64067355	0.705721834037136	.	.
chr1	64121506	64122005	chr1	64121000	64121499	Klf7|chr1:64121000-64121499	0.591693052978863	.	.
chr1	64122089	64122588	chr1	64059957	64060456	Klf7|chr1:64059957-64060456	0.381420157842703	.	.
chr1	64122089	64122588	chr1	64060599	64061098	Klf7|chr1:64060599-64061098	0.596336327050616	.	.
chr1	64122089	64122588	chr1	64066856	64067355	Klf7|chr1:64066856-64067355	0.50831513075527	.	.
chr1	64122089	64122588	chr1	64121000	64121499	Klf7|chr1:64121000-64121499	0.478488013544762	.	.
chr1	64532547	64533046	chr1	64705213	64705712	Creb1|chr1:64705213-64705712	0.660859390072379	.	.
chr1	64532547	64533046	chr1	64868624	64869123	Creb1|chr1:64868624-64869123	0.737474421094582	.	.
chr1	64616950	64617449	chr1	64986118	64986617	Gm28982|chr1:64986118-64986617	0.53727260690026	.	.
chr1	64616950	64617449	chr1	64986118	64986617	Mettl21a|chr1:64986118-64986617	0.53727260690026	.	.
chr1	64617495	64617994	chr1	64705213	64705712	Gm28982|chr1:64705213-64705712	0.6044716655522	.	.
chr1	64617495	64617994	chr1	64705213	64705712	Mettl21a|chr1:64705213-64705712	0.6044716655522	.	.
chr1	64617495	64617994	chr1	64868624	64869123	Gm28982|chr1:64868624-64869123	0.488114073446178	.	.
chr1	64617495	64617994	chr1	64868624	64869123	Mettl21a|chr1:64868624-64869123	0.488114073446178	.	.
chr1	64617495	64617994	chr1	64986118	64986617	Gm28982|chr1:64986118-64986617	0.360319421514274	.	.
chr1	64617495	64617994	chr1	64986118	64986617	Mettl21a|chr1:64986118-64986617	0.360319421514274	.	.
chr1	64690474	64690973	chr1	64791706	64792205	2810408I11Rik|chr1:64791706-64792205	0.528312041770634	.	.
chr1	64690474	64690973	chr1	64791706	64792205	Ccnyl1|chr1:64791706-64792205	0.528312041770634	.	.
chr1	64690474	64690973	chr1	64918638	64919137	2810408I11Rik|chr1:64918638-64919137	0.398090747417871	.	.
chr1	64690474	64690973	chr1	64918638	64919137	Ccnyl1|chr1:64918638-64919137	0.398090747417871	.	.
chr1	64690474	64690973	chr1	64978383	64978882	2810408I11Rik|chr1:64978383-64978882	0.491056859995226	.	.
chr1	64690474	64690973	chr1	64978383	64978882	Ccnyl1|chr1:64978383-64978882	0.491056859995226	.	.
chr1	64691008	64691507	chr1	64791706	64792205	2810408I11Rik|chr1:64791706-64792205	0.484847567149942	.	.
chr1	64691008	64691507	chr1	64791706	64792205	Ccnyl1|chr1:64791706-64792205	0.484847567149942	.	.
chr1	64691008	64691507	chr1	64986118	64986617	2810408I11Rik|chr1:64986118-64986617	0.3760945211711	.	.
chr1	64691008	64691507	chr1	64986118	64986617	Ccnyl1|chr1:64986118-64986617	0.3760945211711	.	.
chr1	64737642	64738141	chr1	64705213	64705712	Fzd5|chr1:64705213-64705712	0.411231997602256	.	.
chr1	64737642	64738141	chr1	64868624	64869123	Fzd5|chr1:64868624-64869123	0.683424364961214	.	.
chr1	64956569	64957068	chr1	64978383	64978882	Plekhm3|chr1:64978383-64978882	0.409531583692706	.	.
chr1	64956569	64957068	chr1	65179041	65179540	Plekhm3|chr1:65179041-65179540	0.3892730541985	.	.
chr1	65122893	65123392	chr1	64791706	64792205	D630023F18Rik|chr1:64791706-64792205	0.357243974213799	.	.
chr1	65186396	65186895	chr1	65178123	65178622	Idh1|chr1:65178123-65178622	0.380100624947635	.	.
chr1	65186396	65186895	chr1	65178123	65178622	Pikfyve|chr1:65178123-65178622	0.380100624947635	.	.
chr1	66174880	66175379	chr1	66205476	66205975	Map2|chr1:66205476-66205975	0.513056483185512	.	.
chr1	66816734	66817233	chr1	66992790	66993289	Kansl1l|chr1:66992790-66993289	0.520007707687441	.	.
chr1	66817441	66817940	chr1	67061456	67061955	Kansl1l|chr1:67061456-67061955	0.448748311268679	.	.
chr1	66863047	66863546	chr1	67218289	67218788	Acadl|chr1:67218289-67218788	0.374231670037173	.	.
chr1	69687151	69687650	chr1	69785070	69785569	Ikzf2|chr1:69785070-69785569	0.351601819710656	.	.
chr1	69687151	69687650	chr1	69785070	69785569	Ikzf2|chr1:69785070-69785569	0.351601819710657	.	.
chr1	70724978	70725477	chr1	70420297	70420796	Vwc2l|chr1:70420297-70420796	0.465703941096278	.	.
chr1	70724978	70725477	chr1	70566574	70567073	Vwc2l|chr1:70566574-70567073	0.413572720684271	.	.
chr1	70725497	70725996	chr1	70420297	70420796	Vwc2l|chr1:70420297-70420796	0.716131937479816	.	.
chr1	70725497	70725996	chr1	70566574	70567073	Vwc2l|chr1:70566574-70567073	0.632644709001731	.	.
chr1	71102248	71102747	chr1	70851729	70852228	Bard1|chr1:70851729-70852228	0.419048950398654	.	.
chr1	71102248	71102747	chr1	70960552	70961051	Bard1|chr1:70960552-70961051	0.569278334306638	.	.
chr1	71102248	71102747	chr1	71203501	71204000	Bard1|chr1:71203501-71204000	0.394151446228904	.	.
chr1	71102861	71103360	chr1	70960552	70961051	Bard1|chr1:70960552-70961051	0.378829761811702	.	.
chr1	71556874	71557373	chr1	71428602	71429101	Atic|chr1:71428602-71429101	0.428640117601135	.	.
chr1	71652488	71652987	chr1	71837863	71838362	Apol7d|chr1:71837863-71838362	0.558430552033601	.	.
chr1	71652488	71652987	chr1	71837863	71838362	Fn1|chr1:71837863-71838362	0.558430552033601	.	.
chr1	71653027	71653526	chr1	71837863	71838362	Apol7d|chr1:71837863-71838362	0.393017276570841	.	.
chr1	71653027	71653526	chr1	71837863	71838362	Fn1|chr1:71837863-71838362	0.393017276570841	.	.
chr1	72211757	72212256	chr1	71947470	71947969	Mreg|chr1:71947470-71947969	0.502391094881936	.	.
chr1	72211757	72212256	chr1	72219979	72220478	Mreg|chr1:72219979-72220478	0.589512764959154	.	.
chr1	72211757	72212256	chr1	72225715	72226214	Mreg|chr1:72225715-72226214	0.366498957582544	.	.
chr1	72212372	72212871	chr1	71947470	71947969	Mreg|chr1:71947470-71947969	0.475664684962074	.	.
chr1	72212372	72212871	chr1	72210810	72211309	Mreg|chr1:72210810-72211309	0.366839931696786	.	.
chr1	72536444	72536943	chr1	72609768	72610267	March4|chr1:72609768-72610267	0.371518342958842	.	.
chr1	72536444	72536943	chr1	72673031	72673530	March4|chr1:72673031-72673530	0.790452094133958	.	.
chr1	72536444	72536943	chr1	72871694	72872193	March4|chr1:72871694-72872193	0.451589128417206	.	.
chr1	72536444	72536943	chr1	72872440	72872939	March4|chr1:72872440-72872939	0.574069719472237	.	.
chr1	72536444	72536943	chr1	72967528	72968027	March4|chr1:72967528-72968027	0.488361203960108	.	.
chr1	72536972	72537471	chr1	72865766	72866265	March4|chr1:72865766-72866265	0.400500705726946	.	.
chr1	72536972	72537471	chr1	72870991	72871490	March4|chr1:72870991-72871490	0.442895914340805	.	.
chr1	72582908	72583407	chr1	72609768	72610267	Smarcal1|chr1:72609768-72610267	0.429371392194487	.	.
chr1	72582908	72583407	chr1	72673031	72673530	Smarcal1|chr1:72673031-72673530	0.575310367405546	.	.
chr1	72582908	72583407	chr1	72967528	72968027	Smarcal1|chr1:72967528-72968027	0.60984598558167	.	.
chr1	72640885	72641384	chr1	72673031	72673530	Gm39662|chr1:72673031-72673530	0.469679974122626	.	.
chr1	72640885	72641384	chr1	72870991	72871490	Gm39662|chr1:72870991-72871490	0.681114247937033	.	.
chr1	72640885	72641384	chr1	72871694	72872193	Gm39662|chr1:72871694-72872193	0.56059483718953	.	.
chr1	72640885	72641384	chr1	72872440	72872939	Gm39662|chr1:72872440-72872939	0.353728039233731	.	.
chr1	74236196	74236695	chr1	73826202	73826701	Arpc2|chr1:73826202-73826701	0.515679171918634	.	.
chr1	74236196	74236695	chr1	73826202	73826701	Arpc2|chr1:73826202-73826701	0.515679171918635	.	.
chr1	74236196	74236695	chr1	73901470	73901969	Arpc2|chr1:73901470-73901969	0.379727134327664	.	.
chr1	74236196	74236695	chr1	73901470	73901969	Arpc2|chr1:73901470-73901969	0.379727134327665	.	.
chr1	74236196	74236695	chr1	74313260	74313759	Arpc2|chr1:74313260-74313759	0.516870453260182	.	.
chr1	74236196	74236695	chr1	74339026	74339525	Arpc2|chr1:74339026-74339525	0.433769416665898	.	.
chr1	74284588	74285087	chr1	74027466	74027965	Aamp|chr1:74027466-74027965	0.409831126816303	.	.
chr1	74284588	74285087	chr1	74027466	74027965	Pnkd|chr1:74027466-74027965	0.409831126816303	.	.
chr1	74295625	74296124	chr1	74027466	74027965	Gm29358|chr1:74027466-74027965	0.505945759383316	.	.
chr1	74391301	74391800	chr1	74332262	74332761	Ctdsp1|chr1:74332262-74332761	0.578042243871319	.	.
chr1	74391301	74391800	chr1	74368126	74368625	Ctdsp1|chr1:74368126-74368625	0.408067003356762	.	.
chr1	74391301	74391800	chr1	74386756	74387255	Ctdsp1|chr1:74386756-74387255	0.513610178070627	.	.
chr1	74391301	74391800	chr1	74386756	74387255	Ctdsp1|chr1:74386756-74387255	0.513610178070628	.	.
chr1	74391301	74391800	chr1	74397348	74397847	Ctdsp1|chr1:74397348-74397847	0.518927521786468	.	.
chr1	74391301	74391800	chr1	74438461	74438960	Ctdsp1|chr1:74438461-74438960	0.657136485427199	.	.
chr1	74505730	74506229	chr1	74339026	74339525	Cnot9|chr1:74339026-74339525	0.443751182054098	.	.
chr1	74505730	74506229	chr1	74772969	74773468	Cnot9|chr1:74772969-74773468	0.431061059085427	.	.
chr1	74506443	74506942	chr1	74806952	74807451	Cnot9|chr1:74806952-74807451	0.450429784793868	.	.
chr1	74506443	74506942	chr1	74808065	74808564	Cnot9|chr1:74808065-74808564	0.466512742093537	.	.
chr1	74542596	74543095	chr1	74806952	74807451	Plcd4|chr1:74806952-74807451	0.391112404359466	.	.
chr1	74601175	74601674	chr1	74806952	74807451	Rnf25|chr1:74806952-74807451	0.419048992261378	.	.
chr1	74601175	74601674	chr1	74806952	74807451	Stk36|chr1:74806952-74807451	0.419048992261378	.	.
chr1	74661495	74661994	chr1	74386756	74387255	Ttll4|chr1:74386756-74387255	0.36070058360084	.	.
chr1	74661495	74661994	chr1	74802933	74803432	Ttll4|chr1:74802933-74803432	0.380161084268295	.	.
chr1	74854708	74855207	chr1	74802933	74803432	Cdk5r2|chr1:74802933-74803432	0.456640049345913	.	.
chr1	74935357	74935856	chr1	75244823	75245322	Cfap65|chr1:75244823-75245322	0.374303946825159	.	.
chr1	75124760	75125259	chr1	74772969	74773468	Nhej1|chr1:74772969-74773468	0.417417048906663	.	.
chr1	75124760	75125259	chr1	74802933	74803432	Nhej1|chr1:74802933-74803432	0.420593004103263	.	.
chr1	75124760	75125259	chr1	74806444	74806943	Nhej1|chr1:74806444-74806943	0.661526558102077	.	.
chr1	75124760	75125259	chr1	74816731	74817230	Nhej1|chr1:74816731-74817230	0.554081187338047	.	.
chr1	75142499	75142998	chr1	74806444	74806943	Cnppd1|chr1:74806444-74806943	0.426016723700738	.	.
chr1	75142499	75142998	chr1	74806444	74806943	Retreg2|chr1:74806444-74806943	0.426016723700738	.	.
chr1	75142499	75142998	chr1	74816731	74817230	Cnppd1|chr1:74816731-74817230	0.498751703734203	.	.
chr1	75142499	75142998	chr1	74816731	74817230	Retreg2|chr1:74816731-74817230	0.498751703734203	.	.
chr1	75142499	75142998	chr1	74894978	74895477	Cnppd1|chr1:74894978-74895477	0.362986812951394	.	.
chr1	75142499	75142998	chr1	74894978	74895477	Retreg2|chr1:74894978-74895477	0.362986812951394	.	.
chr1	75168424	75168923	chr1	74802933	74803432	Zfand2b|chr1:74802933-74803432	0.352912088613409	.	.
chr1	75168424	75168923	chr1	74926640	74927139	Zfand2b|chr1:74926640-74927139	0.382837977437059	.	.
chr1	75168424	75168923	chr1	75244823	75245322	Zfand2b|chr1:75244823-75245322	0.440795743084286	.	.
chr1	75180079	75180578	chr1	74772969	74773468	Abcb6|chr1:74772969-74773468	0.403880236961845	.	.
chr1	75180079	75180578	chr1	74802933	74803432	Abcb6|chr1:74802933-74803432	0.588031457215522	.	.
chr1	75180079	75180578	chr1	74806444	74806943	Abcb6|chr1:74806444-74806943	0.409674583569454	.	.
chr1	75180079	75180578	chr1	74894978	74895477	Abcb6|chr1:74894978-74895477	0.360251261159506	.	.
chr1	75191753	75192252	chr1	74806952	74807451	Ankzf1|chr1:74806952-74807451	0.486398385317026	.	.
chr1	75191753	75192252	chr1	74806952	74807451	Atg9a|chr1:74806952-74807451	0.486398385317026	.	.
chr1	75191753	75192252	chr1	74808065	74808564	Ankzf1|chr1:74808065-74808564	0.459137072387128	.	.
chr1	75191753	75192252	chr1	74808065	74808564	Atg9a|chr1:74808065-74808564	0.459137072387128	.	.
chr1	75191753	75192252	chr1	75244823	75245322	Ankzf1|chr1:75244823-75245322	0.367840468770976	.	.
chr1	75191753	75192252	chr1	75244823	75245322	Atg9a|chr1:75244823-75245322	0.367840468770976	.	.
chr1	75191753	75192252	chr1	75290547	75291046	Ankzf1|chr1:75290547-75291046	0.445491713375249	.	.
chr1	75191753	75192252	chr1	75290547	75291046	Atg9a|chr1:75290547-75291046	0.445491713375249	.	.
chr1	75191753	75192252	chr1	75407030	75407529	Ankzf1|chr1:75407030-75407529	0.443854019827044	.	.
chr1	75191753	75192252	chr1	75407030	75407529	Atg9a|chr1:75407030-75407529	0.443854019827044	.	.
chr1	75191753	75192252	chr1	75413640	75414139	Ankzf1|chr1:75413640-75414139	0.396582304702702	.	.
chr1	75191753	75192252	chr1	75413640	75414139	Atg9a|chr1:75413640-75414139	0.396582304702702	.	.
chr1	75191753	75192252	chr1	75458368	75458867	Ankzf1|chr1:75458368-75458867	0.411363566411148	.	.
chr1	75191753	75192252	chr1	75458368	75458867	Atg9a|chr1:75458368-75458867	0.411363566411148	.	.
chr1	75192415	75192914	chr1	74802933	74803432	Ankzf1|chr1:74802933-74803432	0.366972773044219	.	.
chr1	75192415	75192914	chr1	74802933	74803432	Atg9a|chr1:74802933-74803432	0.366972773044219	.	.
chr1	75192415	75192914	chr1	75381822	75382321	Ankzf1|chr1:75381822-75382321	0.455736365184559	.	.
chr1	75192415	75192914	chr1	75381822	75382321	Atg9a|chr1:75381822-75382321	0.455736365184559	.	.
chr1	75192415	75192914	chr1	75458368	75458867	Ankzf1|chr1:75458368-75458867	0.404168530322457	.	.
chr1	75192415	75192914	chr1	75458368	75458867	Atg9a|chr1:75458368-75458867	0.404168530322457	.	.
chr1	75210546	75211045	chr1	74802933	74803432	Glb1l|chr1:74802933-74803432	0.365223118985353	.	.
chr1	75210546	75211045	chr1	74802933	74803432	Stk16|chr1:74802933-74803432	0.365223118985353	.	.
chr1	75210546	75211045	chr1	74806444	74806943	Glb1l|chr1:74806444-74806943	0.421624720706827	.	.
chr1	75210546	75211045	chr1	74806444	74806943	Stk16|chr1:74806444-74806943	0.421624720706827	.	.
chr1	75219086	75219585	chr1	74772969	74773468	Tuba4a|chr1:74772969-74773468	0.38883452078375	.	.
chr1	75219086	75219585	chr1	74806444	74806943	Tuba4a|chr1:74806444-74806943	0.479276763406147	.	.
chr1	75219086	75219585	chr1	74894978	74895477	Tuba4a|chr1:74894978-74895477	0.456861244380377	.	.
chr1	75236144	75236643	chr1	74802933	74803432	Dnajb2|chr1:74802933-74803432	0.41352279911078	.	.
chr1	75236144	75236643	chr1	74806952	74807451	Dnajb2|chr1:74806952-74807451	0.406589529231719	.	.
chr1	75236144	75236643	chr1	75290547	75291046	Dnajb2|chr1:75290547-75291046	0.556375350500819	.	.
chr1	75236144	75236643	chr1	75381822	75382321	Dnajb2|chr1:75381822-75382321	0.488132695932426	.	.
chr1	75236144	75236643	chr1	75407030	75407529	Dnajb2|chr1:75407030-75407529	0.660860701266416	.	.
chr1	75236144	75236643	chr1	75458368	75458867	Dnajb2|chr1:75458368-75458867	0.745389782767652	.	.
chr1	75236144	75236643	chr1	75495129	75495628	Dnajb2|chr1:75495129-75495628	0.444815897932007	.	.
chr1	75236651	75237150	chr1	74772969	74773468	Dnajb2|chr1:74772969-74773468	0.628882408868252	.	.
chr1	75236651	75237150	chr1	74816731	74817230	Dnajb2|chr1:74816731-74817230	0.500086043320745	.	.
chr1	75264008	75264507	chr1	75381822	75382321	Ptprn|chr1:75381822-75382321	0.44189028267186	.	.
chr1	75277375	75277874	chr1	75244823	75245322	Resp18|chr1:75244823-75245322	0.377647599364115	.	.
chr1	75277375	75277874	chr1	75290547	75291046	Resp18|chr1:75290547-75291046	0.528374206865012	.	.
chr1	75277375	75277874	chr1	75398631	75399130	Resp18|chr1:75398631-75399130	0.394312927388172	.	.
chr1	75277375	75277874	chr1	75407030	75407529	Resp18|chr1:75407030-75407529	0.592208460544804	.	.
chr1	75277375	75277874	chr1	75413640	75414139	Resp18|chr1:75413640-75414139	0.400737277611341	.	.
chr1	75277375	75277874	chr1	75458368	75458867	Resp18|chr1:75458368-75458867	0.401297195283864	.	.
chr1	75277375	75277874	chr1	75487302	75487801	Resp18|chr1:75487302-75487801	0.379713857945559	.	.
chr1	75277375	75277874	chr1	75495129	75495628	Resp18|chr1:75495129-75495628	0.440745162034881	.	.
chr1	75278167	75278666	chr1	75393648	75394147	Resp18|chr1:75393648-75394147	0.4993346175226	.	.
chr1	75278167	75278666	chr1	75398631	75399130	Resp18|chr1:75398631-75399130	0.486456870778858	.	.
chr1	75278167	75278666	chr1	75487302	75487801	Resp18|chr1:75487302-75487801	0.569478281649464	.	.
chr1	75278167	75278666	chr1	75487834	75488333	Resp18|chr1:75487834-75488333	0.535980517967028	.	.
chr1	75317346	75317845	chr1	75244823	75245322	Dnpep|chr1:75244823-75245322	0.394787741340896	.	.
chr1	75317346	75317845	chr1	75290547	75291046	Dnpep|chr1:75290547-75291046	0.442024819298048	.	.
chr1	75317346	75317845	chr1	75495129	75495628	Dnpep|chr1:75495129-75495628	0.40237156192025	.	.
chr1	75478598	75479097	chr1	75218312	75218811	Chpf|chr1:75218312-75218811	0.439811947319869	.	.
chr1	75478598	75479097	chr1	75218312	75218811	Tmem198|chr1:75218312-75218811	0.439811947319869	.	.
chr1	75478598	75479097	chr1	75381822	75382321	Chpf|chr1:75381822-75382321	0.41846288475998	.	.
chr1	75478598	75479097	chr1	75381822	75382321	Tmem198|chr1:75381822-75382321	0.41846288475998	.	.
chr1	75479156	75479655	chr1	75290547	75291046	Chpf|chr1:75290547-75291046	0.57243126042592	.	.
chr1	75479156	75479655	chr1	75290547	75291046	Tmem198|chr1:75290547-75291046	0.57243126042592	.	.
chr1	75479156	75479655	chr1	75381822	75382321	Chpf|chr1:75381822-75382321	0.524004410229419	.	.
chr1	75479156	75479655	chr1	75381822	75382321	Tmem198|chr1:75381822-75382321	0.524004410229419	.	.
chr1	75479156	75479655	chr1	75398631	75399130	Chpf|chr1:75398631-75399130	0.559994855816752	.	.
chr1	75479156	75479655	chr1	75398631	75399130	Tmem198|chr1:75398631-75399130	0.559994855816752	.	.
chr1	75479156	75479655	chr1	75407030	75407529	Chpf|chr1:75407030-75407529	0.660419666706579	.	.
chr1	75479156	75479655	chr1	75407030	75407529	Tmem198|chr1:75407030-75407529	0.660419666706579	.	.
chr1	75479156	75479655	chr1	75458368	75458867	Chpf|chr1:75458368-75458867	0.654122951477254	.	.
chr1	75479156	75479655	chr1	75458368	75458867	Tmem198|chr1:75458368-75458867	0.654122951477254	.	.
chr1	75479156	75479655	chr1	75487302	75487801	Chpf|chr1:75487302-75487801	0.549754022561699	.	.
chr1	75479156	75479655	chr1	75487302	75487801	Tmem198|chr1:75487302-75487801	0.549754022561699	.	.
chr1	75479156	75479655	chr1	75495129	75495628	Chpf|chr1:75495129-75495628	0.698638771302086	.	.
chr1	75479156	75479655	chr1	75495129	75495628	Tmem198|chr1:75495129-75495628	0.698638771302086	.	.
chr1	75506139	75506638	chr1	75588851	75589350	Inha|chr1:75588851-75589350	0.399247528632936	.	.
chr1	75506139	75506638	chr1	75588851	75589350	Obsl1|chr1:75588851-75589350	0.399247528632936	.	.
chr1	75521240	75521739	chr1	75652505	75653004	Stk11ip|chr1:75652505-75653004	0.427211900727215	.	.
chr1	77514939	77515438	chr1	77503680	77504179	Epha4|chr1:77503680-77504179	0.650380251657203	.	.
chr1	77514939	77515438	chr1	77503680	77504179	Gm28386|chr1:77503680-77504179	0.650380251657203	.	.
chr1	77516009	77516508	chr1	77943057	77943556	Gm28386|chr1:77943057-77943556	0.365377727724501	.	.
chr1	78310032	78310531	chr1	78363000	78363499	Sgpp2|chr1:78363000-78363499	0.410229885336904	.	.
chr1	78310032	78310531	chr1	78363543	78364042	Sgpp2|chr1:78363543-78364042	0.540703628966199	.	.
chr1	78310931	78311430	chr1	78451480	78451979	Sgpp2|chr1:78451480-78451979	0.509715672724407	.	.
chr1	78488387	78488886	chr1	78372111	78372610	Farsb|chr1:78372111-78372610	0.473726042887189	.	.
chr1	78488387	78488886	chr1	78745265	78745764	Farsb|chr1:78745265-78745764	0.396679212440237	.	.
chr1	78511747	78512246	chr1	78537485	78537984	BC035947|chr1:78537485-78537984	0.375720416377502	.	.
chr1	78511747	78512246	chr1	78724987	78725486	BC035947|chr1:78724987-78725486	0.364080045686994	.	.
chr1	78511747	78512246	chr1	78725765	78726264	BC035947|chr1:78725765-78726264	0.367501293652316	.	.
chr1	78511747	78512246	chr1	78944995	78945494	BC035947|chr1:78944995-78945494	0.385425097021183	.	.
chr1	78657540	78658039	chr1	78371610	78372109	Acsl3|chr1:78371610-78372109	0.397261583632521	.	.
chr1	78657540	78658039	chr1	78371610	78372109	Utp14b|chr1:78371610-78372109	0.397261583632521	.	.
chr1	78657540	78658039	chr1	78372111	78372610	Acsl3|chr1:78372111-78372610	0.410096690208764	.	.
chr1	78657540	78658039	chr1	78372111	78372610	Utp14b|chr1:78372111-78372610	0.410096690208764	.	.
chr1	78657540	78658039	chr1	78537485	78537984	Acsl3|chr1:78537485-78537984	0.374146459379886	.	.
chr1	78657540	78658039	chr1	78537485	78537984	Utp14b|chr1:78537485-78537984	0.374146459379886	.	.
chr1	78657540	78658039	chr1	78724400	78724899	Acsl3|chr1:78724400-78724899	0.401492344006895	.	.
chr1	78657540	78658039	chr1	78724400	78724899	Utp14b|chr1:78724400-78724899	0.401492344006895	.	.
chr1	78658201	78658700	chr1	78372111	78372610	Acsl3|chr1:78372111-78372610	0.362721055795297	.	.
chr1	78658201	78658700	chr1	78372111	78372610	Utp14b|chr1:78372111-78372610	0.362721055795297	.	.
chr1	78658201	78658700	chr1	78536720	78537219	Acsl3|chr1:78536720-78537219	0.355388398532699	.	.
chr1	78658201	78658700	chr1	78536720	78537219	Utp14b|chr1:78536720-78537219	0.355388398532699	.	.
chr1	78658201	78658700	chr1	78745265	78745764	Acsl3|chr1:78745265-78745764	0.397870936237545	.	.
chr1	78658201	78658700	chr1	78745265	78745764	Utp14b|chr1:78745265-78745764	0.397870936237545	.	.
chr1	79439807	79440306	chr1	79151822	79152321	Scg2|chr1:79151822-79152321	0.539869144787094	.	.
chr1	80757286	80757785	chr1	80630513	80631012	Dock10|chr1:80630513-80631012	0.460272100361313	.	.
chr1	80757286	80757785	chr1	81223756	81224255	Dock10|chr1:81223756-81224255	0.482774500487996	.	.
chr1	80757803	80758302	chr1	80630513	80631012	Dock10|chr1:80630513-80631012	0.586518368914711	.	.
chr1	80757803	80758302	chr1	80637173	80637672	Dock10|chr1:80637173-80637672	0.442336270347471	.	.
chr1	80757803	80758302	chr1	81223756	81224255	Dock10|chr1:81223756-81224255	0.410423624526303	.	.
chr1	80758332	80758831	chr1	80630513	80631012	Dock10|chr1:80630513-80631012	0.483397967026018	.	.
chr1	80758332	80758831	chr1	80637173	80637672	Dock10|chr1:80637173-80637672	0.473287586451298	.	.
chr1	80758332	80758831	chr1	80854286	80854785	Dock10|chr1:80854286-80854785	0.380269227908802	.	.
chr1	81076257	81076756	chr1	81042352	81042851	Nyap2|chr1:81042352-81042851	0.448646855003343	.	.
chr1	81076257	81076756	chr1	81223756	81224255	Nyap2|chr1:81223756-81224255	0.615890566365491	.	.
chr1	81076257	81076756	chr1	81316562	81317061	Nyap2|chr1:81316562-81317061	0.392555711883545	.	.
chr1	81076879	81077378	chr1	81042352	81042851	Nyap2|chr1:81042352-81042851	0.441076359402688	.	.
chr1	81076879	81077378	chr1	81301648	81302147	Nyap2|chr1:81301648-81302147	0.418585645869041	.	.
chr1	82290681	82291180	chr1	82283141	82283640	Irs1|chr1:82283141-82283640	0.599745759840088	.	.
chr1	82290681	82291180	chr1	82577717	82578216	Irs1|chr1:82577717-82578216	0.353975959004396	.	.
chr1	82290681	82291180	chr1	82578417	82578916	Irs1|chr1:82578417-82578916	0.434711201421014	.	.
chr1	82291243	82291742	chr1	82432633	82433132	Irs1|chr1:82432633-82433132	0.440712305386647	.	.
chr1	82316361	82316860	chr1	82283141	82283640	Rhbdd1|chr1:82283141-82283640	0.580342466166589	.	.
chr1	82316361	82316860	chr1	82292699	82293198	Rhbdd1|chr1:82292699-82293198	0.424251441078708	.	.
chr1	82316361	82316860	chr1	82578417	82578916	Rhbdd1|chr1:82578417-82578916	0.448396935795525	.	.
chr1	82725115	82725614	chr1	82358886	82359385	C430014B12Rik|chr1:82358886-82359385	0.585800895988104	.	.
chr1	82725115	82725614	chr1	82358886	82359385	Mff|chr1:82358886-82359385	0.585800895988104	.	.
chr1	82725115	82725614	chr1	82578417	82578916	C430014B12Rik|chr1:82578417-82578916	0.352598426054688	.	.
chr1	82725115	82725614	chr1	82578417	82578916	Mff|chr1:82578417-82578916	0.352598426054688	.	.
chr1	82839194	82839693	chr1	82634461	82634960	Agfg1|chr1:82634461-82634960	0.521060844586797	.	.
chr1	82839194	82839693	chr1	83152949	83153448	Agfg1|chr1:83152949-83153448	0.493777967019498	.	.
chr1	83037972	83038471	chr1	82787312	82787811	Slc19a3|chr1:82787312-82787811	0.403593242359743	.	.
chr1	83037972	83038471	chr1	83385121	83385620	Slc19a3|chr1:83385121-83385620	0.407617437156845	.	.
chr1	83159481	83159980	chr1	83076078	83076577	Daw1|chr1:83076078-83076577	0.408085620665979	.	.
chr1	83407918	83408417	chr1	83385121	83385620	Sphkap|chr1:83385121-83385620	0.353053550760305	.	.
chr1	83407918	83408417	chr1	83509372	83509871	Sphkap|chr1:83509372-83509871	0.481991798152599	.	.
chr1	83407918	83408417	chr1	83709294	83709793	Sphkap|chr1:83709294-83709793	0.427482422894421	.	.
chr1	83407918	83408417	chr1	83716966	83717465	Sphkap|chr1:83716966-83717465	0.399497076553278	.	.
chr1	84695613	84696112	chr1	84581779	84582278	Dner|chr1:84581779-84582278	0.363244315257745	.	.
chr1	84839165	84839664	chr1	84838531	84839030	Fbxo36|chr1:84838531-84839030	0.367977573455078	.	.
chr1	84934371	84934870	chr1	84668432	84668931	Slc16a14|chr1:84668432-84668931	0.528607458888747	.	.
chr1	84934371	84934870	chr1	84933383	84933882	Slc16a14|chr1:84933383-84933882	0.422438349347188	.	.
chr1	85894274	85894773	chr1	85736435	85736934	Itm2c|chr1:85736435-85736934	0.523262150120852	.	.
chr1	85894274	85894773	chr1	85853262	85853761	Itm2c|chr1:85853262-85853761	0.540849605004441	.	.
chr1	85894274	85894773	chr1	85895455	85895954	Itm2c|chr1:85895455-85895954	0.358172645585127	.	.
chr1	85894955	85895454	chr1	85900577	85901076	Itm2c|chr1:85900577-85901076	0.418369268473245	.	.
chr1	86046083	86046582	chr1	86440464	86440963	2810459M11Rik|chr1:86440464-86440963	0.421510934429021	.	.
chr1	86064385	86064884	chr1	86038063	86038562	Psmd1|chr1:86038063-86038562	0.433178667738084	.	.
chr1	86064385	86064884	chr1	86371911	86372410	Psmd1|chr1:86371911-86372410	0.351774808459456	.	.
chr1	86064385	86064884	chr1	86434501	86435000	Psmd1|chr1:86434501-86435000	0.531744003322297	.	.
chr1	86154471	86154970	chr1	86059359	86059858	Armc9|chr1:86059359-86059858	0.493304359354473	.	.
chr1	86359268	86359767	chr1	86018323	86018822	C130036L24Rik|chr1:86018323-86018822	0.412945705020155	.	.
chr1	86359268	86359767	chr1	86018323	86018822	Ncl|chr1:86018323-86018822	0.412945705020155	.	.
chr1	86359268	86359767	chr1	86038063	86038562	C130036L24Rik|chr1:86038063-86038562	0.628725149736614	.	.
chr1	86359268	86359767	chr1	86038063	86038562	Ncl|chr1:86038063-86038562	0.628725149736614	.	.
chr1	86359268	86359767	chr1	86038632	86039131	C130036L24Rik|chr1:86038632-86039131	0.36246603726373	.	.
chr1	86359268	86359767	chr1	86038632	86039131	Ncl|chr1:86038632-86039131	0.36246603726373	.	.
chr1	86359268	86359767	chr1	86371911	86372410	C130036L24Rik|chr1:86371911-86372410	0.478187289891057	.	.
chr1	86359268	86359767	chr1	86371911	86372410	Ncl|chr1:86371911-86372410	0.478187289891057	.	.
chr1	86359268	86359767	chr1	86434501	86435000	C130036L24Rik|chr1:86434501-86435000	0.713724621523156	.	.
chr1	86359268	86359767	chr1	86434501	86435000	Ncl|chr1:86434501-86435000	0.713724621523156	.	.
chr1	86359268	86359767	chr1	86472164	86472663	C130036L24Rik|chr1:86472164-86472663	0.361694998138971	.	.
chr1	86359268	86359767	chr1	86472164	86472663	Ncl|chr1:86472164-86472663	0.361694998138971	.	.
chr1	86359268	86359767	chr1	86598534	86599033	C130036L24Rik|chr1:86598534-86599033	0.397498552003239	.	.
chr1	86359268	86359767	chr1	86598534	86599033	Ncl|chr1:86598534-86599033	0.397498552003239	.	.
chr1	86359268	86359767	chr1	86650000	86650499	C130036L24Rik|chr1:86650000-86650499	0.567239377746447	.	.
chr1	86359268	86359767	chr1	86650000	86650499	Ncl|chr1:86650000-86650499	0.567239377746447	.	.
chr1	86526360	86526859	chr1	86434501	86435000	Ptma|chr1:86434501-86435000	0.358823005279036	.	.
chr1	86526360	86526859	chr1	86525204	86525703	Ptma|chr1:86525204-86525703	0.528045060222134	.	.
chr1	86526360	86526859	chr1	86650000	86650499	Ptma|chr1:86650000-86650499	0.519275165097518	.	.
chr1	86526360	86526859	chr1	86771680	86772179	Ptma|chr1:86771680-86772179	0.429120538105886	.	.
chr1	86582603	86583102	chr1	86618411	86618910	Cops7b|chr1:86618411-86618910	0.356364672514518	.	.
chr1	86582603	86583102	chr1	86618411	86618910	Pde6d|chr1:86618411-86618910	0.356364672514518	.	.
chr1	86669399	86669898	chr1	86434501	86435000	Nppc|chr1:86434501-86435000	0.522658691674255	.	.
chr1	86669399	86669898	chr1	86650000	86650499	Nppc|chr1:86650000-86650499	0.354337256095272	.	.
chr1	86670393	86670892	chr1	86371911	86372410	Nppc|chr1:86371911-86372410	0.379960526094107	.	.
chr1	86670393	86670892	chr1	86434501	86435000	Nppc|chr1:86434501-86435000	0.446014434188605	.	.
chr1	86670393	86670892	chr1	86650000	86650499	Nppc|chr1:86650000-86650499	0.637531228035711	.	.
chr1	86703565	86704064	chr1	86434501	86435000	Dis3l2|chr1:86434501-86435000	0.425449375410668	.	.
chr1	86703565	86704064	chr1	86525204	86525703	Dis3l2|chr1:86525204-86525703	0.412902338226627	.	.
chr1	86703565	86704064	chr1	86650000	86650499	Dis3l2|chr1:86650000-86650499	0.402798345450126	.	.
chr1	86703565	86704064	chr1	86740077	86740576	Dis3l2|chr1:86740077-86740576	0.392201997488801	.	.
chr1	86703565	86704064	chr1	86771680	86772179	Dis3l2|chr1:86771680-86772179	0.409360390511017	.	.
chr1	87213673	87214172	chr1	87098548	87099047	Eif4e2|chr1:87098548-87099047	0.42141339677433	.	.
chr1	87213673	87214172	chr1	87475311	87475810	Eif4e2|chr1:87475311-87475810	0.464802111884445	.	.
chr1	87326698	87327197	chr1	87721301	87721800	Gigyf2|chr1:87721301-87721800	0.50070515159146	.	.
chr1	87510023	87510522	chr1	87813063	87813562	Neu2|chr1:87813063-87813562	0.393058692148374	.	.
chr1	87510023	87510522	chr1	87813063	87813562	Neu2|chr1:87813063-87813562	0.393058692148375	.	.
chr1	87755700	87756199	chr1	87813063	87813562	Atg16l1|chr1:87813063-87813562	0.482106356080403	.	.
chr1	87853009	87853508	chr1	87813063	87813562	Dgkd|chr1:87813063-87813562	0.485884141063252	.	.
chr1	88008031	88008530	chr1	87813063	87813562	Usp40|chr1:87813063-87813562	0.489092821525391	.	.
chr1	88205505	88206004	chr1	88318505	88319004	Dnajb3|chr1:88318505-88319004	0.480117134861792	.	.
chr1	88701430	88701929	chr1	88357393	88357892	Arl4c|chr1:88357393-88357892	0.393845853616681	.	.
chr1	88701430	88701929	chr1	88539877	88540376	Arl4c|chr1:88539877-88540376	0.466940251498399	.	.
chr1	88701430	88701929	chr1	88706254	88706753	Arl4c|chr1:88706254-88706753	0.465579927734894	.	.
chr1	88701430	88701929	chr1	88706254	88706753	Arl4c|chr1:88706254-88706753	0.465579927734895	.	.
chr1	88701944	88702443	chr1	88706254	88706753	Arl4c|chr1:88706254-88706753	0.396088397448164	.	.
chr1	88701944	88702443	chr1	88860940	88861439	Arl4c|chr1:88860940-88861439	0.427972052142453	.	.
chr1	89069980	89070479	chr1	88847740	88848239	Sh3bp4|chr1:88847740-88848239	0.389130064584412	.	.
chr1	89069980	89070479	chr1	88860940	88861439	Sh3bp4|chr1:88860940-88861439	0.501387225125035	.	.
chr1	90203739	90204238	chr1	90050071	90050570	Ackr3|chr1:90050071-90050570	0.572550109769149	.	.
chr1	90203739	90204238	chr1	90205210	90205709	Ackr3|chr1:90205210-90205709	0.565967160728993	.	.
chr1	90203739	90204238	chr1	90205210	90205709	Ackr3|chr1:90205210-90205709	0.565967160728994	.	.
chr1	90203739	90204238	chr1	90284439	90284938	Ackr3|chr1:90284439-90284938	0.644850388250175	.	.
chr1	90998483	90998982	chr1	90775503	90776002	Lrrfip1|chr1:90775503-90776002	0.379845099580873	.	.
chr1	90998483	90998982	chr1	91008642	91009141	Lrrfip1|chr1:91008642-91009141	0.406199092909248	.	.
chr1	90998483	90998982	chr1	91009161	91009660	Lrrfip1|chr1:91009161-91009660	0.460608302191476	.	.
chr1	90998483	90998982	chr1	91090717	91091216	Lrrfip1|chr1:91090717-91091216	0.593525878535457	.	.
chr1	91178975	91179474	chr1	91284954	91285453	Ramp1|chr1:91284954-91285453	0.352739595917766	.	.
chr1	91179778	91180277	chr1	90956622	90957121	Ramp1|chr1:90956622-90957121	0.37637560321043	.	.
chr1	91298026	91298525	chr1	91601137	91601636	Scly|chr1:91601137-91601636	0.378448988270748	.	.
chr1	91413043	91413542	chr1	91412512	91413011	Hes6|chr1:91412512-91413011	0.653809068178078	.	.
chr1	91413043	91413542	chr1	91600624	91601123	Hes6|chr1:91600624-91601123	0.43559842291058	.	.
chr1	91459292	91459791	chr1	91523696	91524195	Per2|chr1:91523696-91524195	0.643752039498866	.	.
chr1	91494327	91494826	chr1	91090717	91091216	Traf3ip1|chr1:91090717-91091216	0.627397499040961	.	.
chr1	91494327	91494826	chr1	91284954	91285453	Traf3ip1|chr1:91284954-91285453	0.670214237246732	.	.
chr1	91494327	91494826	chr1	91346840	91347339	Traf3ip1|chr1:91346840-91347339	0.352436810708095	.	.
chr1	91494327	91494826	chr1	91574158	91574657	Traf3ip1|chr1:91574158-91574657	0.374099154615293	.	.
chr1	91539706	91540205	chr1	91284954	91285453	Asb1|chr1:91284954-91285453	0.696407607803993	.	.
chr1	91539706	91540205	chr1	91346840	91347339	Asb1|chr1:91346840-91347339	0.365672752252332	.	.
chr1	92641765	92642264	chr1	92956591	92957090	Cops9|chr1:92956591-92957090	0.352934681874675	.	.
chr1	92831616	92832115	chr1	93115042	93115541	Gpc1|chr1:93115042-93115541	0.565568061759185	.	.
chr1	92849473	92849972	chr1	93014431	93014930	Gm29480|chr1:93014431-93014930	0.359341627780365	.	.
chr1	92907215	92907714	chr1	93014431	93014930	Dusp28|chr1:93014431-93014930	0.416784336719421	.	.
chr1	92910422	92910921	chr1	92521236	92521735	5033417F24Rik|chr1:92521236-92521735	0.382765983999497	.	.
chr1	92910422	92910921	chr1	92521236	92521735	Rnpepl1|chr1:92521236-92521735	0.382765983999497	.	.
chr1	92910928	92911427	chr1	92521236	92521735	5033417F24Rik|chr1:92521236-92521735	0.370179686720416	.	.
chr1	92910928	92911427	chr1	92521236	92521735	Rnpepl1|chr1:92521236-92521735	0.370179686720416	.	.
chr1	92934435	92934934	chr1	92895020	92895519	Capn10|chr1:92895020-92895519	0.495240848859083	.	.
chr1	93101696	93102195	chr1	93115042	93115541	Kif1a|chr1:93115042-93115541	0.35713280704301	.	.
chr1	93236124	93236623	chr1	93014431	93014930	Sned1|chr1:93014431-93014930	0.649347849943964	.	.
chr1	93343358	93343857	chr1	93445454	93445953	Pask|chr1:93445454-93445953	0.384901933225535	.	.
chr1	93343358	93343857	chr1	93445454	93445953	Pask|chr1:93445454-93445953	0.384901933225536	.	.
chr1	93343358	93343857	chr1	93445454	93445953	Ppp1r7|chr1:93445454-93445953	0.384901933225535	.	.
chr1	93343358	93343857	chr1	93445454	93445953	Ppp1r7|chr1:93445454-93445953	0.384901933225536	.	.
chr1	93478622	93479121	chr1	93445454	93445953	Hdlbp|chr1:93445454-93445953	0.397278243859969	.	.
chr1	93478622	93479121	chr1	93445454	93445953	Sept2|chr1:93445454-93445953	0.397278243859969	.	.
chr1	93634975	93635474	chr1	93444675	93445174	Gm28536|chr1:93444675-93445174	0.420477925290681	.	.
chr1	93754617	93755116	chr1	93506953	93507452	Thap4|chr1:93506953-93507452	0.514375596402284	.	.
chr1	93754617	93755116	chr1	94035198	94035697	Thap4|chr1:94035198-94035697	0.554757984289267	.	.
chr1	93801756	93802255	chr1	94035198	94035697	Dtymk|chr1:94035198-94035697	0.474191067794429	.	.
chr1	95313333	95313832	chr1	95044023	95044522	Fam174a|chr1:95044023-95044522	0.572863650476575	.	.
chr1	95313333	95313832	chr1	95263807	95264306	Fam174a|chr1:95263807-95264306	0.463658883831923	.	.
chr1	95313333	95313832	chr1	95329316	95329815	Fam174a|chr1:95329316-95329815	0.369291727348943	.	.
chr1	95313333	95313832	chr1	95664542	95665041	Fam174a|chr1:95664542-95665041	0.4220820030784	.	.
chr1	95667416	95667915	chr1	95826370	95826869	St8sia4|chr1:95826370-95826869	0.418795523462793	.	.
chr1	97661204	97661703	chr1	97726669	97727168	D1Ertd622e|chr1:97726669-97727168	0.428071468792495	.	.
chr1	97661204	97661703	chr1	97726669	97727168	D1Ertd622e|chr1:97726669-97727168	0.428071468792496	.	.
chr1	97770428	97770927	chr1	97872455	97872954	Gin1|chr1:97872455-97872954	0.413862687057803	.	.
chr1	97770428	97770927	chr1	97872455	97872954	Ppip5k2|chr1:97872455-97872954	0.413862687057803	.	.
chr1	97770428	97770927	chr1	97878733	97879232	Gin1|chr1:97878733-97879232	0.425250153337116	.	.
chr1	97770428	97770927	chr1	97878733	97879232	Ppip5k2|chr1:97878733-97879232	0.425250153337116	.	.
chr1	97770428	97770927	chr1	97976856	97977355	Gin1|chr1:97976856-97977355	0.551639052694421	.	.
chr1	97770428	97770927	chr1	97976856	97977355	Ppip5k2|chr1:97976856-97977355	0.551639052694421	.	.
chr1	97770428	97770927	chr1	98047553	98048052	Gin1|chr1:98047553-98048052	0.556740874684519	.	.
chr1	97770428	97770927	chr1	98047553	98048052	Ppip5k2|chr1:98047553-98048052	0.556740874684519	.	.
chr1	98094805	98095304	chr1	97878733	97879232	Pam|chr1:97878733-97879232	0.514549873052768	.	.
chr1	98094805	98095304	chr1	97976856	97977355	Pam|chr1:97976856-97977355	0.488452472610198	.	.
chr1	98094805	98095304	chr1	98047553	98048052	Pam|chr1:98047553-98048052	0.452979956593806	.	.
chr1	98094805	98095304	chr1	98349951	98350450	Pam|chr1:98349951-98350450	0.419134086800689	.	.
chr1	98095430	98095929	chr1	97916311	97916810	Pam|chr1:97916311-97916810	0.366091917336193	.	.
chr1	98095430	98095929	chr1	98002767	98003266	Pam|chr1:98002767-98003266	0.460787556653156	.	.
chr1	98095430	98095929	chr1	98073327	98073826	Pam|chr1:98073327-98073826	0.395516364066866	.	.
chr1	98131926	98132425	chr1	97872455	97872954	1810006J02Rik|chr1:97872455-97872954	0.357775083128488	.	.
chr1	98131926	98132425	chr1	97878733	97879232	1810006J02Rik|chr1:97878733-97879232	0.403953278455517	.	.
chr1	98131926	98132425	chr1	97976856	97977355	1810006J02Rik|chr1:97976856-97977355	0.427409124237747	.	.
chr1	98131926	98132425	chr1	98047553	98048052	1810006J02Rik|chr1:98047553-98048052	0.449845437560175	.	.
chr1	99772850	99773349	chr1	99770813	99771312	Cntnap5b|chr1:99770813-99771312	0.585580679718136	.	.
chr1	99772850	99773349	chr1	99970680	99971179	Cntnap5b|chr1:99970680-99971179	0.375848149732583	.	.
chr1	104769230	104769729	chr1	104951754	104952253	Cdh20|chr1:104951754-104952253	0.437564388375386	.	.
chr1	104769230	104769729	chr1	104962215	104962714	Cdh20|chr1:104962215-104962714	0.475902472822724	.	.
chr1	105663536	105664035	chr1	105890977	105891476	Pign|chr1:105890977-105891476	0.586354080245329	.	.
chr1	105663536	105664035	chr1	105890977	105891476	Relch|chr1:105890977-105891476	0.586354080245329	.	.
chr1	105780395	105780894	chr1	105993776	105994275	Tnfrsf11a|chr1:105993776-105994275	0.42312258441151	.	.
chr1	105780395	105780894	chr1	106242047	106242546	Tnfrsf11a|chr1:106242047-106242546	0.356326460232475	.	.
chr1	106171270	106171769	chr1	105890977	105891476	Gm20753|chr1:105890977-105891476	0.494752438844052	.	.
chr1	106171270	106171769	chr1	105890977	105891476	Phlpp1|chr1:105890977-105891476	0.494752438844052	.	.
chr1	106171937	106172436	chr1	105890977	105891476	Gm20753|chr1:105890977-105891476	0.582238362136983	.	.
chr1	106171937	106172436	chr1	105890977	105891476	Phlpp1|chr1:105890977-105891476	0.582238362136983	.	.
chr1	106759529	106760028	chr1	107243170	107243669	Kdsr|chr1:107243170-107243669	0.475426127038632	.	.
chr1	111863863	111864362	chr1	112093563	112094062	Dsel|chr1:112093563-112094062	0.368693621708933	.	.
chr1	111864757	111865256	chr1	112093563	112094062	Dsel|chr1:112093563-112094062	0.375543745131998	.	.
chr1	115684447	115684946	chr1	115686455	115686954	Cntnap5a|chr1:115686455-115686954	0.422138348992252	.	.
chr1	115684447	115684946	chr1	115745518	115746017	Cntnap5a|chr1:115745518-115746017	0.505642083246729	.	.
chr1	118389052	118389551	chr1	118481184	118481683	Clasp1|chr1:118481184-118481683	0.351360647889848	.	.
chr1	118459308	118459807	chr1	118498277	118498776	2900060B14Rik|chr1:118498277-118498776	0.40123216300214	.	.
chr1	119421524	119422023	chr1	119197259	119197758	Inhbb|chr1:119197259-119197758	0.618915023040463	.	.
chr1	119648156	119648655	chr1	119548633	119549132	Epb41l5|chr1:119548633-119549132	0.524757079905141	.	.
chr1	119648754	119649253	chr1	119894904	119895403	Epb41l5|chr1:119894904-119895403	0.407826755520631	.	.
chr1	119837335	119837834	chr1	120154185	120154684	Ptpn4|chr1:120154185-120154684	0.514895344247294	.	.
chr1	119837335	119837834	chr1	120239627	120240126	Ptpn4|chr1:120239627-120240126	0.403047508423042	.	.
chr1	119912947	119913446	chr1	120033031	120033530	Tmem177|chr1:120033031-120033530	0.51578537038464	.	.
chr1	119912947	119913446	chr1	120248107	120248606	Tmem177|chr1:120248107-120248606	0.574055948383242	.	.
chr1	120073537	120074036	chr1	120033031	120033530	Tmem37|chr1:120033031-120033530	0.474906336827074	.	.
chr1	120073537	120074036	chr1	120248107	120248606	Tmem37|chr1:120248107-120248606	0.473060827092373	.	.
chr1	120120898	120121397	chr1	120197108	120197607	3110009E18Rik|chr1:120197108-120197607	0.621662107122806	.	.
chr1	120120898	120121397	chr1	120197108	120197607	Dbi|chr1:120197108-120197607	0.621662107122806	.	.
chr1	120120898	120121397	chr1	120239627	120240126	3110009E18Rik|chr1:120239627-120240126	0.449044911738153	.	.
chr1	120120898	120121397	chr1	120239627	120240126	Dbi|chr1:120239627-120240126	0.449044911738153	.	.
chr1	120602767	120603266	chr1	120594518	120595017	En1|chr1:120594518-120595017	0.50568968124565	.	.
chr1	121528273	121528772	chr1	121771010	121771509	Htr5b|chr1:121771010-121771509	0.417154756488124	.	.
chr1	124845344	124845843	chr1	124929846	124930345	Dpp10|chr1:124929846-124930345	0.381415870527715	.	.
chr1	125435289	125435788	chr1	125013248	125013747	Actr3|chr1:125013248-125013747	0.378438018082	.	.
chr1	125560306	125560805	chr1	125607368	125607867	Slc35f5|chr1:125607368-125607867	0.381759959736723	.	.
chr1	125911894	125912393	chr1	125911387	125911886	Lypd1|chr1:125911387-125911886	0.52460851037459	.	.
chr1	127204681	127205180	chr1	126751035	126751534	Mgat5|chr1:126751035-126751534	0.509922827584063	.	.
chr1	127204681	127205180	chr1	126993261	126993760	Mgat5|chr1:126993261-126993760	0.429839825276547	.	.
chr1	127204681	127205180	chr1	127185794	127186293	Mgat5|chr1:127185794-127186293	0.407613902432149	.	.
chr1	128243885	128244384	chr1	128068845	128069344	Ubxn4|chr1:128068845-128069344	0.362987610903235	.	.
chr1	130462505	130463004	chr1	130350205	130350704	Cd55|chr1:130350205-130350704	0.444650304265774	.	.
chr1	130462505	130463004	chr1	130350205	130350704	Gm16083|chr1:130350205-130350704	0.444650304265774	.	.
chr1	130717229	130717728	chr1	130875072	130875571	Yod1|chr1:130875072-130875571	0.441310822108628	.	.
chr1	131097580	131098079	chr1	131022508	131023007	Mapkapk2|chr1:131022508-131023007	0.367105088840999	.	.
chr1	131097580	131098079	chr1	131022508	131023007	Mapkapk2|chr1:131022508-131023007	0.367105088841	.	.
chr1	131138073	131138572	chr1	131246334	131246833	Dyrk3|chr1:131246334-131246833	0.604740710750742	.	.
chr1	131245008	131245507	chr1	131115838	131116337	Rassf5|chr1:131115838-131116337	0.351129720168765	.	.
chr1	131245008	131245507	chr1	131246334	131246833	Rassf5|chr1:131246334-131246833	0.44746757957585	.	.
chr1	131245834	131246333	chr1	130984297	130984796	Rassf5|chr1:130984297-130984796	0.477822901160969	.	.
chr1	131526251	131526750	chr1	131708290	131708789	Srgap2|chr1:131708290-131708789	0.450529026704607	.	.
chr1	131527318	131527817	chr1	131708290	131708789	Fam72a|chr1:131708290-131708789	0.52157111054864	.	.
chr1	131527318	131527817	chr1	131708290	131708789	Srgap2|chr1:131708290-131708789	0.52157111054864	.	.
chr1	131866958	131867457	chr1	131658033	131658532	Rab29|chr1:131658033-131658532	0.423989400595505	.	.
chr1	131910162	131910661	chr1	131708290	131708789	Nucks1|chr1:131708290-131708789	0.52637413717598	.	.
chr1	131910666	131911165	chr1	131708290	131708789	Nucks1|chr1:131708290-131708789	0.617135457957127	.	.
chr1	132139477	132139976	chr1	131846134	131846633	Cdk18|chr1:131846134-131846633	0.396064602754334	.	.
chr1	132139477	132139976	chr1	131846134	131846633	Gm29629|chr1:131846134-131846633	0.396064602754334	.	.
chr1	132880112	132880611	chr1	132758468	132758967	Lrrn2|chr1:132758468-132758967	0.536932472583483	.	.
chr1	132880112	132880611	chr1	132982662	132983161	Lrrn2|chr1:132982662-132983161	0.556517138305845	.	.
chr1	132880112	132880611	chr1	133033695	133034194	Lrrn2|chr1:133033695-133034194	0.388234649717965	.	.
chr1	132880112	132880611	chr1	133226907	133227406	Lrrn2|chr1:133226907-133227406	0.504528422783727	.	.
chr1	133045916	133046415	chr1	132758968	132759467	Pik3c2b|chr1:132758968-132759467	0.644336856682052	.	.
chr1	133045916	133046415	chr1	132758968	132759467	Pik3c2b|chr1:132758968-132759467	0.644336856682053	.	.
chr1	133045916	133046415	chr1	133180923	133181422	Pik3c2b|chr1:133180923-133181422	0.568238850203633	.	.
chr1	133045916	133046415	chr1	133267838	133268337	Pik3c2b|chr1:133267838-133268337	0.613920937518129	.	.
chr1	133130962	133131461	chr1	132758468	132758967	Ppp1r15b|chr1:132758468-132758967	0.560192176523685	.	.
chr1	133130962	133131461	chr1	132758968	132759467	Ppp1r15b|chr1:132758968-132759467	0.51187165160997	.	.
chr1	133130962	133131461	chr1	132977273	132977772	Ppp1r15b|chr1:132977273-132977772	0.394453156891786	.	.
chr1	133130962	133131461	chr1	133033695	133034194	Ppp1r15b|chr1:133033695-133034194	0.57882117036273	.	.
chr1	133130962	133131461	chr1	133226907	133227406	Ppp1r15b|chr1:133226907-133227406	0.437005771230497	.	.
chr1	133130962	133131461	chr1	133267838	133268337	Ppp1r15b|chr1:133267838-133268337	0.445235844621954	.	.
chr1	133363199	133363698	chr1	133025155	133025654	Etnk2|chr1:133025155-133025654	0.386799625452245	.	.
chr1	133363199	133363698	chr1	133267838	133268337	Etnk2|chr1:133267838-133268337	0.533909519202891	.	.
chr1	133424176	133424675	chr1	133267838	133268337	Sox13|chr1:133267838-133268337	0.426097966912676	.	.
chr1	133609585	133610084	chr1	133712327	133712826	Snrpe|chr1:133712327-133712826	0.403490056858396	.	.
chr1	133609585	133610084	chr1	133736167	133736666	Snrpe|chr1:133736167-133736666	0.419454113800257	.	.
chr1	133610089	133610588	chr1	133712327	133712826	Snrpe|chr1:133712327-133712826	0.383911534439336	.	.
chr1	133610089	133610588	chr1	133900876	133901375	Snrpe|chr1:133900876-133901375	0.4216571010308	.	.
chr1	133661173	133661672	chr1	133397024	133397523	Gm38394|chr1:133397024-133397523	0.382540720135923	.	.
chr1	133661173	133661672	chr1	133397024	133397523	Zbed6|chr1:133397024-133397523	0.382540720135923	.	.
chr1	133661173	133661672	chr1	133397024	133397523	Zc3h11a|chr1:133397024-133397523	0.382540720135923	.	.
chr1	133661173	133661672	chr1	133712327	133712826	Gm38394|chr1:133712327-133712826	0.410860482606397	.	.
chr1	133661173	133661672	chr1	133712327	133712826	Zbed6|chr1:133712327-133712826	0.410860482606397	.	.
chr1	133661173	133661672	chr1	133712327	133712826	Zc3h11a|chr1:133712327-133712826	0.410860482606397	.	.
chr1	133661173	133661672	chr1	133886923	133887422	Gm38394|chr1:133886923-133887422	0.485744878732945	.	.
chr1	133661173	133661672	chr1	133886923	133887422	Zbed6|chr1:133886923-133887422	0.485744878732945	.	.
chr1	133661173	133661672	chr1	133886923	133887422	Zc3h11a|chr1:133886923-133887422	0.485744878732945	.	.
chr1	133800824	133801323	chr1	133871161	133871660	Atp2b4|chr1:133871161-133871660	0.409467978147518	.	.
chr1	133908258	133908757	chr1	133900876	133901375	Optc|chr1:133900876-133901375	0.39504992965529	.	.
chr1	134078899	134079398	chr1	134060782	134061281	Btg2|chr1:134060782-134061281	0.397901792009778	.	.
chr1	134078899	134079398	chr1	134092834	134093333	Btg2|chr1:134092834-134093333	0.530971330294907	.	.
chr1	134078899	134079398	chr1	134142389	134142888	Btg2|chr1:134142389-134142888	0.54909226998109	.	.
chr1	134332671	134333170	chr1	134294225	134294724	Ppfia4|chr1:134294225-134294724	0.379474051446617	.	.
chr1	134361764	134362263	chr1	134045877	134046376	Tmem183a|chr1:134045877-134046376	0.472253510053545	.	.
chr1	134361764	134362263	chr1	134092834	134093333	Tmem183a|chr1:134092834-134093333	0.450081955655634	.	.
chr1	134361764	134362263	chr1	134099100	134099599	Tmem183a|chr1:134099100-134099599	0.357856279266058	.	.
chr1	134361764	134362263	chr1	134709018	134709517	Tmem183a|chr1:134709018-134709517	0.530975605092395	.	.
chr1	134405737	134406236	chr1	134294225	134294724	Cyb5r1|chr1:134294225-134294724	0.628723489465954	.	.
chr1	134415089	134415588	chr1	134294225	134294724	Adipor1|chr1:134294225-134294724	0.456834838742151	.	.
chr1	134415089	134415588	chr1	134719601	134720100	Adipor1|chr1:134719601-134720100	0.498532722626589	.	.
chr1	134455268	134455767	chr1	134060782	134061281	Klhl12|chr1:134060782-134061281	0.459463927838028	.	.
chr1	134455268	134455767	chr1	134106706	134107205	Klhl12|chr1:134106706-134107205	0.459717129046256	.	.
chr1	134455268	134455767	chr1	134142389	134142888	Klhl12|chr1:134142389-134142888	0.619403355991791	.	.
chr1	134455268	134455767	chr1	134556771	134557270	Klhl12|chr1:134556771-134557270	0.390603271278365	.	.
chr1	134455268	134455767	chr1	134709018	134709517	Klhl12|chr1:134709018-134709517	0.415220841960574	.	.
chr1	134494334	134494833	chr1	134060782	134061281	Rabif|chr1:134060782-134061281	0.438112077016372	.	.
chr1	134559917	134560416	chr1	134636616	134637115	Kdm5b|chr1:134636616-134637115	0.406060381549711	.	.
chr1	134559917	134560416	chr1	134719601	134720100	Kdm5b|chr1:134719601-134720100	0.434884082845392	.	.
chr1	134955755	134956254	chr1	135154328	135154827	Ppp1r12b|chr1:135154328-135154827	0.422740931934813	.	.
chr1	134962267	134962766	chr1	134771324	134771823	Ube2t|chr1:134771324-134771823	0.434332558753831	.	.
chr1	134962267	134962766	chr1	134987558	134988057	Ube2t|chr1:134987558-134988057	0.380478850277726	.	.
chr1	135146503	135147002	chr1	135461130	135461629	Arl8a|chr1:135461130-135461629	0.427806480198457	.	.
chr1	135374611	135375110	chr1	135154328	135154827	Shisa4|chr1:135154328-135154827	0.39811019658164	.	.
chr1	135766118	135766617	chr1	135752912	135753411	Phlda3|chr1:135752912-135753411	0.457656692972675	.	.
chr1	135766118	135766617	chr1	135752912	135753411	Phlda3|chr1:135752912-135753411	0.457656692972676	.	.
chr1	135766118	135766617	chr1	135958248	135958747	Phlda3|chr1:135958248-135958747	0.358877799421878	.	.
chr1	136051392	136051891	chr1	135811227	135811726	Ascl5|chr1:135811227-135811726	0.355939041228627	.	.
chr1	136051392	136051891	chr1	136306362	136306861	Ascl5|chr1:136306362-136306861	0.386976786205826	.	.
chr1	136131078	136131577	chr1	136017772	136018271	Gm15850|chr1:136017772-136018271	0.420206106630985	.	.
chr1	136131078	136131577	chr1	136017772	136018271	Kif21b|chr1:136017772-136018271	0.420206106630985	.	.
chr1	136131078	136131577	chr1	136047372	136047871	Gm15850|chr1:136047372-136047871	0.440655142179953	.	.
chr1	136131078	136131577	chr1	136047372	136047871	Kif21b|chr1:136047372-136047871	0.440655142179953	.	.
chr1	136260203	136260702	chr1	136306362	136306861	Gpr25|chr1:136306362-136306861	0.477524087871252	.	.
chr1	136345905	136346404	chr1	136017772	136018271	Camsap2|chr1:136017772-136018271	0.491479543885461	.	.
chr1	136345905	136346404	chr1	136527075	136527574	Camsap2|chr1:136527075-136527574	0.446403333143097	.	.
chr1	136466035	136466534	chr1	136527075	136527574	Kif14|chr1:136527075-136527574	0.475191886753137	.	.
chr1	138618987	138619486	chr1	138328198	138328697	Nek7|chr1:138328198-138328697	0.408927227752136	.	.
chr1	138618987	138619486	chr1	138345972	138346471	Nek7|chr1:138345972-138346471	0.3788994389322	.	.
chr1	138619514	138620013	chr1	138328198	138328697	Nek7|chr1:138328198-138328697	0.422381929842042	.	.
chr1	138619514	138620013	chr1	138499382	138499881	Nek7|chr1:138499382-138499881	0.378716247830883	.	.
chr1	138619514	138620013	chr1	138835336	138835835	Nek7|chr1:138835336-138835835	0.389024500191141	.	.
chr1	138963753	138964252	chr1	138835336	138835835	Dennd1b|chr1:138835336-138835835	0.412097201744717	.	.
chr1	139454477	139454976	chr1	139156347	139156846	Aspm|chr1:139156347-139156846	0.403903168289487	.	.
chr1	143640493	143640992	chr1	143308932	143309431	B3galt2|chr1:143308932-143309431	0.48041074680831	.	.
chr1	143640493	143640992	chr1	143838655	143839154	B3galt2|chr1:143838655-143839154	0.376089442427975	.	.
chr1	143702603	143703102	chr1	143739932	143740431	Cdc73|chr1:143739932-143740431	0.611785589092485	.	.
chr1	143702603	143703102	chr1	143803496	143803995	Cdc73|chr1:143803496-143803995	0.353873257915263	.	.
chr1	143776839	143777338	chr1	144112547	144113046	Gm29170|chr1:144112547-144113046	0.472052904894336	.	.
chr1	143776839	143777338	chr1	144112547	144113046	Ro60|chr1:144112547-144113046	0.472052904894336	.	.
chr1	143776839	143777338	chr1	144112547	144113046	Uchl5|chr1:144112547-144113046	0.472052904894336	.	.
chr1	144003472	144003971	chr1	143838655	143839154	Rgs2|chr1:143838655-143839154	0.575404915960644	.	.
chr1	144003472	144003971	chr1	143839155	143839654	Rgs2|chr1:143839155-143839654	0.4938564159619	.	.
chr1	144003472	144003971	chr1	144197633	144198132	Rgs2|chr1:144197633-144198132	0.595097627839171	.	.
chr1	150099643	150100142	chr1	149758331	149758830	Ptgs2|chr1:149758331-149758830	0.43112413879055	.	.
chr1	150099643	150100142	chr1	149758331	149758830	Ptgs2os|chr1:149758331-149758830	0.43112413879055	.	.
chr1	150099643	150100142	chr1	149882561	149883060	Ptgs2|chr1:149882561-149883060	0.576811638616782	.	.
chr1	150099643	150100142	chr1	149882561	149883060	Ptgs2os|chr1:149882561-149883060	0.576811638616782	.	.
chr1	150099643	150100142	chr1	150382525	150383024	Ptgs2|chr1:150382525-150383024	0.438922139746638	.	.
chr1	150099643	150100142	chr1	150382525	150383024	Ptgs2os|chr1:150382525-150383024	0.438922139746638	.	.
chr1	151344167	151344666	chr1	151053041	151053540	Gm10138|chr1:151053041-151053540	0.465716424892423	.	.
chr1	151344167	151344666	chr1	151053041	151053540	Ivns1abp|chr1:151053041-151053540	0.465716424892423	.	.
chr1	151344167	151344666	chr1	151100652	151101151	Gm10138|chr1:151100652-151101151	0.561129586182526	.	.
chr1	151344167	151344666	chr1	151100652	151101151	Ivns1abp|chr1:151100652-151101151	0.561129586182526	.	.
chr1	151344167	151344666	chr1	151645746	151646245	Gm10138|chr1:151645746-151646245	0.509678022693931	.	.
chr1	151344167	151344666	chr1	151645746	151646245	Ivns1abp|chr1:151645746-151646245	0.509678022693931	.	.
chr1	151344167	151344666	chr1	151653367	151653866	Gm10138|chr1:151653367-151653866	0.375205912014745	.	.
chr1	151344167	151344666	chr1	151653367	151653866	Ivns1abp|chr1:151653367-151653866	0.375205912014745	.	.
chr1	151345057	151345556	chr1	151009355	151009854	Gm10138|chr1:151009355-151009854	0.495602205529134	.	.
chr1	151345057	151345556	chr1	151009355	151009854	Ivns1abp|chr1:151009355-151009854	0.495602205529134	.	.
chr1	151345057	151345556	chr1	151706042	151706541	Gm10138|chr1:151706042-151706541	0.382774151918548	.	.
chr1	151345057	151345556	chr1	151706042	151706541	Ivns1abp|chr1:151706042-151706541	0.382774151918548	.	.
chr1	151428258	151428757	chr1	151053041	151053540	Swt1|chr1:151053041-151053540	0.510152683183866	.	.
chr1	151428258	151428757	chr1	151053041	151053540	Trmt1l|chr1:151053041-151053540	0.510152683183866	.	.
chr1	151428258	151428757	chr1	151564412	151564911	Swt1|chr1:151564412-151564911	0.376911310774233	.	.
chr1	151428258	151428757	chr1	151564412	151564911	Trmt1l|chr1:151564412-151564911	0.376911310774233	.	.
chr1	151428258	151428757	chr1	151645746	151646245	Swt1|chr1:151645746-151646245	0.5651014002414	.	.
chr1	151428258	151428757	chr1	151645746	151646245	Trmt1l|chr1:151645746-151646245	0.5651014002414	.	.
chr1	151428762	151429261	chr1	151629809	151630308	Swt1|chr1:151629809-151630308	0.380009284998413	.	.
chr1	151428762	151429261	chr1	151629809	151630308	Trmt1l|chr1:151629809-151630308	0.380009284998413	.	.
chr1	151500739	151501238	chr1	151564412	151564911	Rnf2|chr1:151564412-151564911	0.37840810044418	.	.
chr1	151500739	151501238	chr1	151629809	151630308	Rnf2|chr1:151629809-151630308	0.451060737707617	.	.
chr1	151500739	151501238	chr1	151645746	151646245	Rnf2|chr1:151645746-151646245	0.652731260069116	.	.
chr1	151571134	151571633	chr1	151389977	151390476	Fam129a|chr1:151389977-151390476	0.512395935997793	.	.
chr1	152090109	152090608	chr1	152290716	152291215	1700025G04Rik|chr1:152290716-152291215	0.460078561945256	.	.
chr1	152386383	152386882	chr1	152231660	152232159	Tsen15|chr1:152231660-152232159	0.360286189360696	.	.
chr1	152386383	152386882	chr1	152290716	152291215	Tsen15|chr1:152290716-152291215	0.42467228635614	.	.
chr1	152399881	152400380	chr1	152019133	152019632	Colgalt2|chr1:152019133-152019632	0.619852395302064	.	.
chr1	152399881	152400380	chr1	152624959	152625458	Colgalt2|chr1:152624959-152625458	0.521900932015914	.	.
chr1	153185735	153186234	chr1	153031302	153031801	Lamc2|chr1:153031302-153031801	0.542517617351447	.	.
chr1	153185735	153186234	chr1	153035415	153035914	Lamc2|chr1:153035415-153035914	0.525506885865739	.	.
chr1	153185735	153186234	chr1	153053931	153054430	Lamc2|chr1:153053931-153054430	0.352634844270318	.	.
chr1	153185735	153186234	chr1	153065663	153066162	Lamc2|chr1:153065663-153066162	0.414196362863547	.	.
chr1	153332222	153332721	chr1	153014618	153015117	Lamc1|chr1:153014618-153015117	0.465745059828974	.	.
chr1	153332786	153333285	chr1	153035415	153035914	Lamc1|chr1:153035415-153035914	0.52939896638544	.	.
chr1	153486611	153487110	chr1	153014618	153015117	Dhx9|chr1:153014618-153015117	0.420616405198517	.	.
chr1	153487484	153487983	chr1	153014618	153015117	Dhx9|chr1:153014618-153015117	0.462094310491502	.	.
chr1	153487484	153487983	chr1	153641868	153642367	Dhx9|chr1:153641868-153642367	0.407614812212137	.	.
chr1	153899574	153900073	chr1	153641868	153642367	Glul|chr1:153641868-153642367	0.368298392162776	.	.
chr1	153899574	153900073	chr1	153641868	153642367	Teddm2|chr1:153641868-153642367	0.368298392162776	.	.
chr1	153900327	153900826	chr1	154102804	154103303	Glul|chr1:154102804-154103303	0.47159943480168	.	.
chr1	153900327	153900826	chr1	154102804	154103303	Teddm2|chr1:154102804-154103303	0.47159943480168	.	.
chr1	155557936	155558435	chr1	155683860	155684359	Acbd6|chr1:155683860-155684359	0.401216840187549	.	.
chr1	155812620	155813119	chr1	155784767	155785266	Qsox1|chr1:155784767-155785266	0.46791666584022	.	.
chr1	155973115	155973614	chr1	156085751	156086250	Cep350|chr1:156085751-156086250	0.373742852214226	.	.
chr1	156035878	156036377	chr1	156085751	156086250	Tor1aip1|chr1:156085751-156086250	0.372120283015033	.	.
chr1	156035878	156036377	chr1	156085751	156086250	Tor1aip2|chr1:156085751-156086250	0.372120283015033	.	.
chr1	157411887	157412386	chr1	157230989	157231488	Rasal2|chr1:157230989-157231488	0.363587619024916	.	.
chr1	157411887	157412386	chr1	157244250	157244749	Rasal2|chr1:157244250-157244749	0.393410877418679	.	.
chr1	157411887	157412386	chr1	157480034	157480533	Rasal2|chr1:157480034-157480533	0.477410134239904	.	.
chr1	157412497	157412996	chr1	157086057	157086556	Rasal2|chr1:157086057-157086556	0.492680739639682	.	.
chr1	157412497	157412996	chr1	157144609	157145108	Rasal2|chr1:157144609-157145108	0.485971472404071	.	.
chr1	157412497	157412996	chr1	157480034	157480533	Rasal2|chr1:157480034-157480533	0.375735605571672	.	.
chr1	157412497	157412996	chr1	157644641	157645140	Rasal2|chr1:157644641-157645140	0.462547160052917	.	.
chr1	157412497	157412996	chr1	157650409	157650908	Rasal2|chr1:157650409-157650908	0.557314065603851	.	.
chr1	157412497	157412996	chr1	157650409	157650908	Rasal2|chr1:157650409-157650908	0.557314065603852	.	.
chr1	159231368	159231867	chr1	159103284	159103783	Cop1|chr1:159103284-159103783	0.606059930418233	.	.
chr1	159231368	159231867	chr1	159103858	159104357	Cop1|chr1:159103858-159104357	0.541446191025122	.	.
chr1	159231910	159232409	chr1	159002171	159002670	Cop1|chr1:159002171-159002670	0.389351374067775	.	.
chr1	159231910	159232409	chr1	159103284	159103783	Cop1|chr1:159103284-159103783	0.493134636195987	.	.
chr1	161070536	161071035	chr1	161170609	161171108	Cenpl|chr1:161170609-161171108	0.495498347122927	.	.
chr1	161070536	161071035	chr1	161170609	161171108	Dars2|chr1:161170609-161171108	0.495498347122927	.	.
chr1	161250941	161251440	chr1	161687518	161688017	Prdx6|chr1:161687518-161688017	0.520041918893422	.	.
chr1	161250941	161251440	chr1	161712883	161713382	Prdx6|chr1:161712883-161713382	0.759566041622427	.	.
chr1	161876197	161876696	chr1	161687518	161688017	Suco|chr1:161687518-161688017	0.383261418351481	.	.
chr1	161876197	161876696	chr1	161804393	161804892	Suco|chr1:161804393-161804892	0.363454818596564	.	.
chr1	161876715	161877214	chr1	161687518	161688017	Suco|chr1:161687518-161688017	0.407934150802032	.	.
chr1	161876715	161877214	chr1	161712883	161713382	Suco|chr1:161712883-161713382	0.538076616283407	.	.
chr1	161968972	161969471	chr1	161962922	161963421	Gm38304|chr1:161962922-161963421	0.354276591028172	.	.
chr1	161968972	161969471	chr1	161962922	161963421	Pigc|chr1:161962922-161963421	0.354276591028172	.	.
chr1	162570372	162570871	chr1	162692193	162692692	Vamp4|chr1:162692193-162692692	0.592588456709353	.	.
chr1	162570982	162571481	chr1	162665061	162665560	Vamp4|chr1:162665061-162665560	0.396433832447338	.	.
chr1	163779331	163779830	chr1	163576368	163576867	Kifap3|chr1:163576368-163576867	0.673732318190872	.	.
chr1	164307370	164307869	chr1	164184474	164184973	Blzf1|chr1:164184474-164184973	0.476626408769984	.	.
chr1	164307370	164307869	chr1	164474792	164475291	Blzf1|chr1:164474792-164475291	0.354685770078782	.	.
chr1	164457803	164458302	chr1	164744449	164744948	Atp1b1|chr1:164744449-164744948	0.405077780647483	.	.
chr1	164863112	164863611	chr1	164824810	164825309	Gm20743|chr1:164824810-164825309	0.401193531925261	.	.
chr1	164898957	164899456	chr1	164908422	164908921	Gm32569|chr1:164908422-164908921	0.417014002539054	.	.
chr1	165236724	165237223	chr1	165035620	165036119	Tiprl|chr1:165035620-165036119	0.396415860221691	.	.
chr1	165236724	165237223	chr1	165075344	165075843	Tiprl|chr1:165075344-165075843	0.427086472592311	.	.
chr1	165236724	165237223	chr1	165440378	165440877	Tiprl|chr1:165440378-165440877	0.691502115159554	.	.
chr1	165460313	165460812	chr1	165046493	165046992	Dcaf6|chr1:165046493-165046992	0.399330561226498	.	.
chr1	165460313	165460812	chr1	165046493	165046992	Mpc2|chr1:165046493-165046992	0.399330561226498	.	.
chr1	165460313	165460812	chr1	165120312	165120811	Dcaf6|chr1:165120312-165120811	0.698366805650533	.	.
chr1	165460313	165460812	chr1	165120312	165120811	Mpc2|chr1:165120312-165120811	0.698366805650533	.	.
chr1	165460313	165460812	chr1	165663268	165663767	Dcaf6|chr1:165663268-165663767	0.604863938598425	.	.
chr1	165460313	165460812	chr1	165663268	165663767	Mpc2|chr1:165663268-165663767	0.604863938598425	.	.
chr1	165460922	165461421	chr1	165120312	165120811	Dcaf6|chr1:165120312-165120811	0.455653996095896	.	.
chr1	165460922	165461421	chr1	165120312	165120811	Mpc2|chr1:165120312-165120811	0.455653996095896	.	.
chr1	165460922	165461421	chr1	165132392	165132891	Dcaf6|chr1:165132392-165132891	0.47231804316504	.	.
chr1	165460922	165461421	chr1	165132392	165132891	Mpc2|chr1:165132392-165132891	0.47231804316504	.	.
chr1	165460922	165461421	chr1	165642102	165642601	Dcaf6|chr1:165642102-165642601	0.644162965115597	.	.
chr1	165460922	165461421	chr1	165642102	165642601	Mpc2|chr1:165642102-165642601	0.644162965115597	.	.
chr1	165460922	165461421	chr1	165663268	165663767	Dcaf6|chr1:165663268-165663767	0.715689775202615	.	.
chr1	165460922	165461421	chr1	165663268	165663767	Mpc2|chr1:165663268-165663767	0.715689775202615	.	.
chr1	165634316	165634815	chr1	165663268	165663767	Mpzl1|chr1:165663268-165663767	0.381568509258765	.	.
chr1	165763500	165763999	chr1	165663268	165663767	Creg1|chr1:165663268-165663767	0.425106655290356	.	.
chr1	165780459	165780958	chr1	165658536	165659035	Gm16565|chr1:165658536-165659035	0.459302967873147	.	.
chr1	166002418	166002917	chr1	166343030	166343529	Gm26665|chr1:166343030-166343529	0.566372168023801	.	.
chr1	166002418	166002917	chr1	166343030	166343529	Pou2f1|chr1:166343030-166343529	0.566372168023801	.	.
chr1	166003176	166003675	chr1	165775339	165775838	Gm26665|chr1:165775339-165775838	0.417870320319465	.	.
chr1	166003176	166003675	chr1	165775339	165775838	Pou2f1|chr1:165775339-165775838	0.417870320319465	.	.
chr1	166003176	166003675	chr1	166016215	166016714	Gm26665|chr1:166016215-166016714	0.41861079192002	.	.
chr1	166003176	166003675	chr1	166016215	166016714	Pou2f1|chr1:166016215-166016714	0.41861079192002	.	.
chr1	166003176	166003675	chr1	166343030	166343529	Gm26665|chr1:166343030-166343529	0.383262277948992	.	.
chr1	166003176	166003675	chr1	166343030	166343529	Pou2f1|chr1:166343030-166343529	0.383262277948992	.	.
chr1	166253817	166254316	chr1	166118161	166118660	Ildr2|chr1:166118161-166118660	0.573805298748362	.	.
chr1	166253817	166254316	chr1	166319038	166319537	Ildr2|chr1:166319038-166319537	0.430222608663613	.	.
chr1	166309200	166309699	chr1	166344303	166344802	5330438I03Rik|chr1:166344303-166344802	0.502882346049693	.	.
chr1	166309200	166309699	chr1	166445335	166445834	5330438I03Rik|chr1:166445335-166445834	0.523505324598851	.	.
chr1	166379002	166379501	chr1	166343030	166343529	Tada1|chr1:166343030-166343529	0.483819172855445	.	.
chr1	166379863	166380362	chr1	166319038	166319537	Gm15853|chr1:166319038-166319537	0.418390651970775	.	.
chr1	166379863	166380362	chr1	166428926	166429425	Gm15853|chr1:166428926-166429425	0.45486226769015	.	.
chr1	166409578	166410077	chr1	166016215	166016714	Pogk|chr1:166016215-166016714	0.485600939541419	.	.
chr1	166409578	166410077	chr1	166154109	166154608	Pogk|chr1:166154109-166154608	0.425030275081458	.	.
chr1	166409578	166410077	chr1	166319038	166319537	Pogk|chr1:166319038-166319537	0.541762577475647	.	.
chr1	166409578	166410077	chr1	166343030	166343529	Pogk|chr1:166343030-166343529	0.470962764197893	.	.
chr1	167349707	167350206	chr1	167339910	167340409	Aldh9a1|chr1:167339910-167340409	0.462485985112813	.	.
chr1	167349707	167350206	chr1	167491471	167491970	Aldh9a1|chr1:167491471-167491970	0.356621681223613	.	.
chr1	167349707	167350206	chr1	167608411	167608910	Aldh9a1|chr1:167608411-167608910	0.698083798894029	.	.
chr1	167393588	167394087	chr1	167283517	167284016	Mgst3|chr1:167283517-167284016	0.364897622532312	.	.
chr1	167393588	167394087	chr1	167644841	167645340	Mgst3|chr1:167644841-167645340	0.462159649383114	.	.
chr1	167598393	167598892	chr1	167414784	167415283	Rxrg|chr1:167414784-167415283	0.381324132838236	.	.
chr1	167688301	167688800	chr1	167608411	167608910	Lmx1a|chr1:167608411-167608910	0.443121509798938	.	.
chr1	168431258	168431757	chr1	168708836	168709335	Pbx1|chr1:168708836-168709335	0.412758821434557	.	.
chr1	168432123	168432622	chr1	168356884	168357383	Pbx1|chr1:168356884-168357383	0.397908924267722	.	.
chr1	168432123	168432622	chr1	168391607	168392106	Pbx1|chr1:168391607-168392106	0.45498026047214	.	.
chr1	169531254	169531753	chr1	169459343	169459842	Nuf2|chr1:169459343-169459842	0.368572188929876	.	.
chr1	169531254	169531753	chr1	169699288	169699787	Nuf2|chr1:169699288-169699787	0.461105497038352	.	.
chr1	169531254	169531753	chr1	169812694	169813193	Nuf2|chr1:169812694-169813193	0.364727639315394	.	.
chr1	169532064	169532563	chr1	169495843	169496342	Nuf2|chr1:169495843-169496342	0.459942302420534	.	.
chr1	169532064	169532563	chr1	169859077	169859576	Nuf2|chr1:169859077-169859576	0.498681727266506	.	.
chr1	169532064	169532563	chr1	169919108	169919607	Nuf2|chr1:169919108-169919607	0.448298000992134	.	.
chr1	169747461	169747960	chr1	169848486	169848985	Rgs4|chr1:169848486-169848985	0.413856305522588	.	.
chr1	169748255	169748754	chr1	169859077	169859576	Rgs4|chr1:169859077-169859576	0.354550590665655	.	.
chr1	169934305	169934804	chr1	170136286	170136785	Gm15852|chr1:170136286-170136785	0.443635205631494	.	.
chr1	169969082	169969581	chr1	170185060	170185559	3110045C21Rik|chr1:170185060-170185559	0.48046297192934	.	.
chr1	169969082	169969581	chr1	170185060	170185559	Hsd17b7|chr1:170185060-170185559	0.48046297192934	.	.
chr1	170215136	170215635	chr1	169859077	169859576	4930500M09Rik|chr1:169859077-169859576	0.365868605905491	.	.
chr1	170215136	170215635	chr1	169859077	169859576	Uhmk1|chr1:169859077-169859576	0.365868605905491	.	.
chr1	170215136	170215635	chr1	169919108	169919607	4930500M09Rik|chr1:169919108-169919607	0.372725357274408	.	.
chr1	170215136	170215635	chr1	169919108	169919607	Uhmk1|chr1:169919108-169919607	0.372725357274408	.	.
chr1	170867049	170867548	chr1	171037809	171038308	Atf6|chr1:171037809-171038308	0.385484462027826	.	.
chr1	170867049	170867548	chr1	171101659	171102158	Atf6|chr1:171101659-171102158	0.528446568281574	.	.
chr1	170867571	170868070	chr1	171044776	171045275	Atf6|chr1:171044776-171045275	0.390571303694979	.	.
chr1	170867571	170868070	chr1	171044776	171045275	Gm9929|chr1:171044776-171045275	0.390571303694979	.	.
chr1	170868410	170868909	chr1	170664879	170665378	Atf6|chr1:170664879-170665378	0.494983939182699	.	.
chr1	170868410	170868909	chr1	170664879	170665378	Gm9929|chr1:170664879-170665378	0.494983939182699	.	.
chr1	170868410	170868909	chr1	171101659	171102158	Atf6|chr1:171101659-171102158	0.646223121482777	.	.
chr1	170868410	170868909	chr1	171101659	171102158	Gm9929|chr1:171101659-171102158	0.646223121482777	.	.
chr1	170885252	170885751	chr1	171036880	171037379	Dusp12|chr1:171036880-171037379	0.458016101289743	.	.
chr1	170885252	170885751	chr1	171036880	171037379	Gm26620|chr1:171036880-171037379	0.458016101289743	.	.
chr1	170885252	170885751	chr1	171044266	171044765	Dusp12|chr1:171044266-171044765	0.477193415710612	.	.
chr1	170885252	170885751	chr1	171044266	171044765	Gm26620|chr1:171044266-171044765	0.477193415710612	.	.
chr1	170885252	170885751	chr1	171110922	171111421	Dusp12|chr1:171110922-171111421	0.461064799962772	.	.
chr1	170885252	170885751	chr1	171110922	171111421	Gm26620|chr1:171110922-171111421	0.461064799962772	.	.
chr1	171113775	171114274	chr1	171101659	171102158	Cfap126|chr1:171101659-171102158	0.391281144166363	.	.
chr1	171113775	171114274	chr1	171247027	171247526	Cfap126|chr1:171247027-171247526	0.3696850145185	.	.
chr1	171150371	171150870	chr1	171036880	171037379	Mpz|chr1:171036880-171037379	0.541918530638845	.	.
chr1	171150371	171150870	chr1	171036880	171037379	Sdhc|chr1:171036880-171037379	0.541918530638845	.	.
chr1	171196077	171196576	chr1	171037809	171038308	Pcp4l1|chr1:171037809-171038308	0.528668001340248	.	.
chr1	171196077	171196576	chr1	171038357	171038856	Pcp4l1|chr1:171038357-171038856	0.602359918585977	.	.
chr1	171196077	171196576	chr1	171101659	171102158	Pcp4l1|chr1:171101659-171102158	0.524883509176569	.	.
chr1	171196077	171196576	chr1	171247027	171247526	Pcp4l1|chr1:171247027-171247526	0.414444040071549	.	.
chr1	171270057	171270556	chr1	171037809	171038308	B4galt3|chr1:171037809-171038308	0.432009843498923	.	.
chr1	171270057	171270556	chr1	171101659	171102158	B4galt3|chr1:171101659-171102158	0.513872039499619	.	.
chr1	171270057	171270556	chr1	171238441	171238940	B4galt3|chr1:171238441-171238940	0.351129956425878	.	.
chr1	171281054	171281553	chr1	171044266	171044765	Ppox|chr1:171044266-171044765	0.367873424149866	.	.
chr1	171281054	171281553	chr1	171044776	171045275	Ppox|chr1:171044776-171045275	0.463017509384165	.	.
chr1	171281563	171282062	chr1	171044266	171044765	Ppox|chr1:171044266-171044765	0.435860709686011	.	.
chr1	171287719	171288218	chr1	171110922	171111421	Usp21|chr1:171110922-171111421	0.361419217471841	.	.
chr1	171294566	171295065	chr1	171247027	171247526	Ufc1|chr1:171247027-171247526	0.408716256714688	.	.
chr1	171328705	171329204	chr1	171036880	171037379	Dedd|chr1:171036880-171037379	0.455121485860346	.	.
chr1	171328705	171329204	chr1	171044266	171044765	Dedd|chr1:171044266-171044765	0.645340558101699	.	.
chr1	171328705	171329204	chr1	171044776	171045275	Dedd|chr1:171044776-171045275	0.396614461918802	.	.
chr1	171328705	171329204	chr1	171110922	171111421	Dedd|chr1:171110922-171111421	0.449416852556881	.	.
chr1	171329206	171329705	chr1	171102488	171102987	Dedd|chr1:171102488-171102987	0.372821193563254	.	.
chr1	171345437	171345936	chr1	171038357	171038856	Nit1|chr1:171038357-171038856	0.37340318827758	.	.
chr1	171345437	171345936	chr1	171038357	171038856	Pfdn2|chr1:171038357-171038856	0.37340318827758	.	.
chr1	171360576	171361075	chr1	171036880	171037379	Klhdc9|chr1:171036880-171037379	0.35672010431058	.	.
chr1	171360576	171361075	chr1	171044266	171044765	Klhdc9|chr1:171044266-171044765	0.521622134099908	.	.
chr1	171360576	171361075	chr1	171044776	171045275	Klhdc9|chr1:171044776-171045275	0.531558847019101	.	.
chr1	171360576	171361075	chr1	171110922	171111421	Klhdc9|chr1:171110922-171111421	0.518460271264135	.	.
chr1	171361088	171361587	chr1	171044776	171045275	Klhdc9|chr1:171044776-171045275	0.375052721805702	.	.
chr1	171411068	171411567	chr1	171036880	171037379	Usf1|chr1:171036880-171037379	0.48281431564211	.	.
chr1	171411068	171411567	chr1	171044266	171044765	Usf1|chr1:171044266-171044765	0.674725918060923	.	.
chr1	171503198	171503697	chr1	171566785	171567284	Alyref2|chr1:171566785-171567284	0.549506021805386	.	.
chr1	171503198	171503697	chr1	171566785	171567284	B930036N10Rik|chr1:171566785-171567284	0.549506021805386	.	.
chr1	171503848	171504347	chr1	171379865	171380364	Alyref2|chr1:171379865-171380364	0.474787373844324	.	.
chr1	171503848	171504347	chr1	171379865	171380364	B930036N10Rik|chr1:171379865-171380364	0.474787373844324	.	.
chr1	171503848	171504347	chr1	171566785	171567284	Alyref2|chr1:171566785-171567284	0.382719985986802	.	.
chr1	171503848	171504347	chr1	171566785	171567284	B930036N10Rik|chr1:171566785-171567284	0.382719985986802	.	.
chr1	172027641	172028140	chr1	172027134	172027633	Vangl2|chr1:172027134-172027633	0.538037492057838	.	.
chr1	172082460	172082959	chr1	172053841	172054340	Copa|chr1:172053841-172054340	0.539733443997488	.	.
chr1	172082460	172082959	chr1	172053841	172054340	Ncstn|chr1:172053841-172054340	0.539733443997488	.	.
chr1	172082460	172082959	chr1	172217086	172217585	Copa|chr1:172217086-172217585	0.413148786990111	.	.
chr1	172082460	172082959	chr1	172217086	172217585	Ncstn|chr1:172217086-172217585	0.413148786990111	.	.
chr1	172126494	172126993	chr1	172000622	172001121	Pex19|chr1:172000622-172001121	0.421771737081438	.	.
chr1	172206038	172206537	chr1	172046856	172047355	Pea15a|chr1:172046856-172047355	0.400864492467659	.	.
chr1	172206562	172207061	chr1	172026509	172027008	Pea15a|chr1:172026509-172027008	0.438449263771105	.	.
chr1	172206562	172207061	chr1	172046856	172047355	Pea15a|chr1:172046856-172047355	0.463579837124057	.	.
chr1	172206562	172207061	chr1	172053841	172054340	Pea15a|chr1:172053841-172054340	0.391759566633296	.	.
chr1	172206562	172207061	chr1	172217086	172217585	Pea15a|chr1:172217086-172217585	0.453415513842727	.	.
chr1	172520879	172521378	chr1	172532487	172532986	Cfap45|chr1:172532487-172532986	0.458614399037063	.	.
chr1	172520879	172521378	chr1	172550479	172550978	Cfap45|chr1:172550479-172550978	0.350868070952406	.	.
chr1	172520879	172521378	chr1	172706136	172706635	Cfap45|chr1:172706136-172706635	0.371151102556876	.	.
chr1	172632295	172632794	chr1	172706136	172706635	Dusp23|chr1:172706136-172706635	0.525255804774506	.	.
chr1	172632295	172632794	chr1	172706642	172707141	Dusp23|chr1:172706642-172707141	0.472093516646736	.	.
chr1	172632827	172633326	chr1	172528665	172529164	Dusp23|chr1:172528665-172529164	0.460129592772124	.	.
chr1	172632827	172633326	chr1	172594464	172594963	Dusp23|chr1:172594464-172594963	0.357850110366001	.	.
chr1	172632827	172633326	chr1	172860146	172860645	Dusp23|chr1:172860146-172860645	0.60724838364068	.	.
chr1	173367390	173367889	chr1	173390016	173390515	Cadm3|chr1:173390016-173390515	0.487346182649292	.	.
chr1	174501578	174502077	chr1	174469688	174470187	Fmn2|chr1:174469688-174470187	0.362668503265451	.	.
chr1	174502434	174502933	chr1	174469688	174470187	Fmn2|chr1:174469688-174470187	0.515181162376941	.	.
chr1	175625436	175625935	chr1	175754542	175755041	Fh1|chr1:175754542-175755041	0.454599069681555	.	.
chr1	175691964	175692463	chr1	175671592	175672091	Chml|chr1:175671592-175672091	0.38192652060224	.	.
chr1	175691964	175692463	chr1	175671592	175672091	Chml|chr1:175671592-175672091	0.381926520602241	.	.
chr1	175691964	175692463	chr1	175671592	175672091	Opn3|chr1:175671592-175672091	0.38192652060224	.	.
chr1	175691964	175692463	chr1	175671592	175672091	Opn3|chr1:175671592-175672091	0.381926520602241	.	.
chr1	175880538	175881037	chr1	176110497	176110996	Exo1|chr1:176110497-176110996	0.610214315903846	.	.
chr1	175880538	175881037	chr1	176213330	176213829	Exo1|chr1:176213330-176213829	0.527745633807561	.	.
chr1	176275192	176275691	chr1	176328890	176329389	Gm38101|chr1:176328890-176329389	0.39423359947925	.	.
chr1	176275192	176275691	chr1	176328890	176329389	Pld5|chr1:176328890-176329389	0.39423359947925	.	.
chr1	177257580	177258079	chr1	177716548	177717047	Akt3|chr1:177716548-177717047	0.4489092842137	.	.
chr1	177258678	177259177	chr1	177188706	177189205	Akt3|chr1:177188706-177189205	0.385269899202416	.	.
chr1	177441840	177442339	chr1	177716548	177717047	Zbtb18|chr1:177716548-177717047	0.518449356437519	.	.
chr1	177441840	177442339	chr1	177717076	177717575	Zbtb18|chr1:177717076-177717575	0.462565449981157	.	.
chr1	177796375	177796874	chr1	177716548	177717047	Adss|chr1:177716548-177717047	0.452796776135744	.	.
chr1	178187311	178187810	chr1	178336353	178336852	Desi2|chr1:178336353-178336852	0.488231355332588	.	.
chr1	178276142	178276641	chr1	178689453	178689952	4930527J03Rik|chr1:178689453-178689952	0.616468973305817	.	.
chr1	178317988	178318487	chr1	178336353	178336852	B230369F24Rik|chr1:178336353-178336852	0.449840582236446	.	.
chr1	178317988	178318487	chr1	178336353	178336852	B230369F24Rik|chr1:178336353-178336852	0.449840582236447	.	.
chr1	178317988	178318487	chr1	178336353	178336852	Cox20|chr1:178336353-178336852	0.449840582236446	.	.
chr1	178317988	178318487	chr1	178336353	178336852	Cox20|chr1:178336353-178336852	0.449840582236447	.	.
chr1	178317988	178318487	chr1	178546748	178547247	B230369F24Rik|chr1:178546748-178547247	0.360324520080793	.	.
chr1	178317988	178318487	chr1	178546748	178547247	Cox20|chr1:178546748-178547247	0.360324520080793	.	.
chr1	178317988	178318487	chr1	178638856	178639355	B230369F24Rik|chr1:178638856-178639355	0.449742956752984	.	.
chr1	178317988	178318487	chr1	178638856	178639355	Cox20|chr1:178638856-178639355	0.449742956752984	.	.
chr1	178317988	178318487	chr1	178747466	178747965	B230369F24Rik|chr1:178747466-178747965	0.510584055554509	.	.
chr1	178317988	178318487	chr1	178747466	178747965	Cox20|chr1:178747466-178747965	0.510584055554509	.	.
chr1	178318532	178319031	chr1	178336353	178336852	B230369F24Rik|chr1:178336353-178336852	0.436568886654947	.	.
chr1	178318532	178319031	chr1	178336353	178336852	Cox20|chr1:178336353-178336852	0.436568886654947	.	.
chr1	178318532	178319031	chr1	178530448	178530947	B230369F24Rik|chr1:178530448-178530947	0.353115712692474	.	.
chr1	178318532	178319031	chr1	178530448	178530947	Cox20|chr1:178530448-178530947	0.353115712692474	.	.
chr1	178318532	178319031	chr1	178638856	178639355	B230369F24Rik|chr1:178638856-178639355	0.458309896305525	.	.
chr1	178318532	178319031	chr1	178638856	178639355	Cox20|chr1:178638856-178639355	0.458309896305525	.	.
chr1	178318532	178319031	chr1	178673021	178673520	B230369F24Rik|chr1:178673021-178673520	0.625659285356246	.	.
chr1	178318532	178319031	chr1	178673021	178673520	Cox20|chr1:178673021-178673520	0.625659285356246	.	.
chr1	178337559	178338058	chr1	178449116	178449615	Hnrnpu|chr1:178449116-178449615	0.582281312319519	.	.
chr1	178406170	178406669	chr1	178336353	178336852	Efcab2|chr1:178336353-178336852	0.354393619817602	.	.
chr1	178406170	178406669	chr1	178530448	178530947	Efcab2|chr1:178530448-178530947	0.491913641249022	.	.
chr1	178406170	178406669	chr1	178638856	178639355	Efcab2|chr1:178638856-178639355	0.50872937080522	.	.
chr1	179517784	179518283	chr1	179261161	179261660	Smyd3|chr1:179261161-179261660	0.53577794405452	.	.
chr1	179517784	179518283	chr1	179390223	179390722	Smyd3|chr1:179390223-179390722	0.643782491299764	.	.
chr1	179546057	179546556	chr1	179623621	179624120	Cnst|chr1:179623621-179624120	0.473501018850847	.	.
chr1	179546057	179546556	chr1	179623621	179624120	Tfb2m|chr1:179623621-179624120	0.473501018850847	.	.
chr1	179667997	179668496	chr1	179261161	179261660	Sccpdh|chr1:179261161-179261660	0.497077616662646	.	.
chr1	179802857	179803356	chr1	180249956	180250455	Ahctf1|chr1:180249956-180250455	0.435291894294313	.	.
chr1	179802857	179803356	chr1	180249956	180250455	Gm10518|chr1:180249956-180250455	0.435291894294313	.	.
chr1	179803447	179803946	chr1	179847684	179848183	Ahctf1|chr1:179847684-179848183	0.389191505210798	.	.
chr1	179803447	179803946	chr1	179847684	179848183	Gm10518|chr1:179847684-179848183	0.389191505210798	.	.
chr1	179959653	179960152	chr1	179847684	179848183	Cdc42bpa|chr1:179847684-179848183	0.40522678185559	.	.
chr1	180256056	180256555	chr1	180168293	180168792	Gm31728|chr1:180168293-180168792	0.524192697232399	.	.
chr1	180256056	180256555	chr1	180249956	180250455	Gm31728|chr1:180249956-180250455	0.456075171561672	.	.
chr1	180256056	180256555	chr1	180343648	180344147	Gm31728|chr1:180343648-180344147	0.371883243628518	.	.
chr1	180256056	180256555	chr1	180420754	180421253	Gm31728|chr1:180420754-180421253	0.433013482951746	.	.
chr1	180256056	180256555	chr1	180547908	180548407	Gm31728|chr1:180547908-180548407	0.588296236011798	.	.
chr1	180256574	180257073	chr1	180343648	180344147	Gm31728|chr1:180343648-180344147	0.441127607330069	.	.
chr1	180256574	180257073	chr1	180344736	180345235	Gm31728|chr1:180344736-180345235	0.404682467884152	.	.
chr1	180330806	180331305	chr1	180215001	180215500	Itpkb|chr1:180215001-180215500	0.547817398307114	.	.
chr1	180483928	180484427	chr1	180387432	180387931	Stum|chr1:180387432-180387931	0.514684152959919	.	.
chr1	180483928	180484427	chr1	180420754	180421253	Stum|chr1:180420754-180421253	0.472827326800169	.	.
chr1	180483928	180484427	chr1	180422112	180422611	Stum|chr1:180422112-180422611	0.610568457680169	.	.
chr1	180483928	180484427	chr1	180434100	180434599	Stum|chr1:180434100-180434599	0.517914299355996	.	.
chr1	180483928	180484427	chr1	180547908	180548407	Stum|chr1:180547908-180548407	0.377043568569903	.	.
chr1	180568576	180569075	chr1	180420754	180421253	Parp1|chr1:180420754-180421253	0.421495140594856	.	.
chr1	180568576	180569075	chr1	180763866	180764365	Parp1|chr1:180763866-180764365	0.532450297156118	.	.
chr1	180568576	180569075	chr1	180777540	180778039	Parp1|chr1:180777540-180778039	0.429852801141901	.	.
chr1	180568576	180569075	chr1	180778088	180778587	Parp1|chr1:180778088-180778587	0.497475773711561	.	.
chr1	180568576	180569075	chr1	180848038	180848537	Parp1|chr1:180848038-180848537	0.524022914190869	.	.
chr1	180641033	180641532	chr1	180987738	180988237	Lin9|chr1:180987738-180988237	0.381091350954962	.	.
chr1	180768387	180768886	chr1	180763866	180764365	Gm38293|chr1:180763866-180764365	0.506527968724617	.	.
chr1	180768387	180768886	chr1	180848038	180848537	Gm38293|chr1:180848038-180848537	0.392065096065297	.	.
chr1	180768387	180768886	chr1	181017318	181017817	Gm38293|chr1:181017318-181017817	0.457745238348114	.	.
chr1	180813989	180814488	chr1	180547908	180548407	H3f3a|chr1:180547908-180548407	0.431006088525549	.	.
chr1	180813989	180814488	chr1	180547908	180548407	H3f3aos|chr1:180547908-180548407	0.431006088525549	.	.
chr1	180813989	180814488	chr1	180778088	180778587	H3f3a|chr1:180778088-180778587	0.360331563434884	.	.
chr1	180813989	180814488	chr1	180778088	180778587	H3f3aos|chr1:180778088-180778587	0.360331563434884	.	.
chr1	180813989	180814488	chr1	181017318	181017817	H3f3a|chr1:181017318-181017817	0.430916027115847	.	.
chr1	180813989	180814488	chr1	181017318	181017817	H3f3aos|chr1:181017318-181017817	0.430916027115847	.	.
chr1	180850639	180851138	chr1	180763866	180764365	Sde2|chr1:180763866-180764365	0.495693062822511	.	.
chr1	180903944	180904443	chr1	180778088	180778587	Pycr2|chr1:180778088-180778587	0.397014291493949	.	.
chr1	180903944	180904443	chr1	180987738	180988237	Pycr2|chr1:180987738-180988237	0.373415811604954	.	.
chr1	180903944	180904443	chr1	181016358	181016857	Pycr2|chr1:181016358-181016857	0.437312305149059	.	.
chr1	181144061	181144560	chr1	180778088	180778587	Cnih4|chr1:180778088-180778587	0.673969248999827	.	.
chr1	181144061	181144560	chr1	180778088	180778587	Nvl|chr1:180778088-180778587	0.673969248999827	.	.
chr1	181211237	181211736	chr1	181017318	181017817	Wdr26|chr1:181017318-181017817	0.380455594013445	.	.
chr1	181211764	181212263	chr1	180763866	180764365	Wdr26|chr1:180763866-180764365	0.37305462141096	.	.
chr1	181211764	181212263	chr1	180848038	180848537	Wdr26|chr1:180848038-180848537	0.58831174613267	.	.
chr1	181842237	181842736	chr1	181545377	181545876	Lbr|chr1:181545377-181545876	0.551008534944521	.	.
chr1	181842237	181842736	chr1	181545377	181545876	Lbr|chr1:181545377-181545876	0.551008534944522	.	.
chr1	181842237	181842736	chr1	181841665	181842164	Lbr|chr1:181841665-181842164	0.830378157121598	.	.
chr1	182019822	182020321	chr1	181841665	181842164	Enah|chr1:181841665-181842164	0.459452769731965	.	.
chr1	182019822	182020321	chr1	182081947	182082446	Enah|chr1:182081947-182082446	0.533480397806012	.	.
chr1	182124497	182124996	chr1	181888749	181889248	Srp9|chr1:181888749-181889248	0.528047762240335	.	.
chr1	182124497	182124996	chr1	182081947	182082446	Srp9|chr1:182081947-182082446	0.403007893525345	.	.
chr1	182341398	182341897	chr1	182489705	182490204	Fbxo28|chr1:182489705-182490204	0.416144151346928	.	.
chr1	182408896	182409395	chr1	182376142	182376641	Trp53bp2|chr1:182376142-182376641	0.488718601222621	.	.
chr1	182516707	182517206	chr1	182918875	182919374	Capn2|chr1:182918875-182919374	0.551326793952698	.	.
chr1	182517320	182517819	chr1	182908295	182908794	Capn2|chr1:182908295-182908794	0.390720720049346	.	.
chr1	182763734	182764233	chr1	182539280	182539779	Susd4|chr1:182539280-182539779	0.797845790917043	.	.
chr1	183221261	183221760	chr1	182982880	182983379	Disp1|chr1:182982880-182983379	0.597187641556591	.	.
chr1	183296824	183297323	chr1	183640588	183641087	Aida|chr1:183640588-183641087	0.374062755657119	.	.
chr1	183296824	183297323	chr1	183640588	183641087	Brox|chr1:183640588-183641087	0.374062755657119	.	.
chr1	183368705	183369204	chr1	183640015	183640514	Mia3|chr1:183640015-183640514	0.580894408686729	.	.
chr1	183368705	183369204	chr1	183640588	183641087	Mia3|chr1:183640588-183641087	0.494669598754966	.	.
chr1	183562987	183563486	chr1	183514190	183514689	Gm33973|chr1:183514190-183514689	0.601875348786663	.	.
chr1	183562987	183563486	chr1	183514190	183514689	Gm33973|chr1:183514190-183514689	0.601875348786664	.	.
chr1	183562987	183563486	chr1	183656995	183657494	Gm33973|chr1:183656995-183657494	0.437932121553625	.	.
chr1	183562987	183563486	chr1	183969337	183969836	Gm33973|chr1:183969337-183969836	0.391993481619641	.	.
chr1	184033370	184033869	chr1	184441210	184441709	1700056E22Rik|chr1:184441210-184441709	0.388770281839011	.	.
chr1	184034061	184034560	chr1	183783739	183784238	1700056E22Rik|chr1:183783739-183784238	0.360569153567201	.	.
chr1	184034061	184034560	chr1	183969337	183969836	1700056E22Rik|chr1:183969337-183969836	0.366017793963968	.	.
chr1	184845644	184846143	chr1	184958757	184959256	Marc2|chr1:184958757-184959256	0.585091604089155	.	.
chr1	184845644	184846143	chr1	185185526	185186025	Marc2|chr1:185185526-185186025	0.523770824565404	.	.
chr1	185203864	185204363	chr1	184824501	184825000	Rab3gap2|chr1:184824501-184825000	0.424201980427047	.	.
chr1	185203864	185204363	chr1	184852137	184852636	Rab3gap2|chr1:184852137-184852636	0.353021217586706	.	.
chr1	185203864	185204363	chr1	184852137	184852636	Rab3gap2|chr1:184852137-184852636	0.353021217586707	.	.
chr1	185203864	185204363	chr1	185405858	185406357	Rab3gap2|chr1:185405858-185406357	0.489089753680847	.	.
chr1	185203864	185204363	chr1	185405858	185406357	Rab3gap2|chr1:185405858-185406357	0.489089753680848	.	.
chr1	185329129	185329628	chr1	185482024	185482523	Iars2|chr1:185482024-185482523	0.451496402095791	.	.
chr1	185331876	185332375	chr1	185482024	185482523	Bpnt1|chr1:185482024-185482523	0.439957537865331	.	.
chr1	185454649	185455148	chr1	185681865	185682364	Gm2061|chr1:185681865-185682364	0.379486293781247	.	.
chr1	185454649	185455148	chr1	185681865	185682364	Slc30a10|chr1:185681865-185682364	0.379486293781247	.	.
chr1	186117016	186117515	chr1	186392951	186393450	Lyplal1|chr1:186392951-186393450	0.438135607159091	.	.
chr1	186705157	186705656	chr1	186627518	186628017	Gm29491|chr1:186627518-186628017	0.381691491315566	.	.
chr1	186705157	186705656	chr1	186627518	186628017	Tgfb2|chr1:186627518-186628017	0.381691491315566	.	.
chr1	186705157	186705656	chr1	186827695	186828194	Gm29491|chr1:186827695-186828194	0.631506852964614	.	.
chr1	186705157	186705656	chr1	186827695	186828194	Tgfb2|chr1:186827695-186828194	0.631506852964614	.	.
chr1	186705696	186706195	chr1	186827695	186828194	Gm29491|chr1:186827695-186828194	0.414945740497544	.	.
chr1	186705696	186706195	chr1	186827695	186828194	Tgfb2|chr1:186827695-186828194	0.414945740497544	.	.
chr1	186749156	186749655	chr1	186827695	186828194	A430105J06Rik|chr1:186827695-186828194	0.5779109510927	.	.
chr1	186749156	186749655	chr1	186827695	186828194	Rrp15|chr1:186827695-186828194	0.5779109510927	.	.
chr1	189007615	189008114	chr1	188937325	188937824	Kctd3|chr1:188937325-188937824	0.397764284699515	.	.
chr1	189343635	189344134	chr1	189047866	189048365	A430027H14Rik|chr1:189047866-189048365	0.366523954463069	.	.
chr1	189727928	189728427	chr1	189700935	189701434	Ptpn14|chr1:189700935-189701434	0.467939556154555	.	.
chr1	189727928	189728427	chr1	189883675	189884174	Ptpn14|chr1:189883675-189884174	0.375030832824065	.	.
chr1	189727928	189728427	chr1	189887431	189887930	Ptpn14|chr1:189887431-189887930	0.598929556391997	.	.
chr1	189728511	189729010	chr1	189883675	189884174	Ptpn14|chr1:189883675-189884174	0.430368034900001	.	.
chr1	189922073	189922572	chr1	189887431	189887930	Smyd2|chr1:189887431-189887930	0.563788729127004	.	.
chr1	190170441	190170940	chr1	189887431	189887930	Prox1|chr1:189887431-189887930	0.490945322924158	.	.
chr1	190170441	190170940	chr1	189887431	189887930	Prox1os|chr1:189887431-189887930	0.490945322924158	.	.
chr1	190170441	190170940	chr1	189989180	189989679	Prox1|chr1:189989180-189989679	0.363635684855226	.	.
chr1	190170441	190170940	chr1	189989180	189989679	Prox1os|chr1:189989180-189989679	0.363635684855226	.	.
chr1	191025317	191025816	chr1	191242232	191242731	A230020J21Rik|chr1:191242232-191242731	0.398522828718069	.	.
chr1	191025317	191025816	chr1	191242232	191242731	Flvcr1|chr1:191242232-191242731	0.398522828718069	.	.
chr1	191025317	191025816	chr1	191397049	191397548	A230020J21Rik|chr1:191397049-191397548	0.46382676508491	.	.
chr1	191025317	191025816	chr1	191397049	191397548	Flvcr1|chr1:191397049-191397548	0.46382676508491	.	.
chr1	191026045	191026544	chr1	191242232	191242731	A230020J21Rik|chr1:191242232-191242731	0.516621622072759	.	.
chr1	191026045	191026544	chr1	191242232	191242731	Flvcr1|chr1:191242232-191242731	0.516621622072759	.	.
chr1	191026045	191026544	chr1	191397049	191397548	A230020J21Rik|chr1:191397049-191397548	0.507435288191348	.	.
chr1	191026045	191026544	chr1	191397049	191397548	Flvcr1|chr1:191397049-191397548	0.507435288191348	.	.
chr1	191062684	191063183	chr1	191312626	191313125	Nsl1|chr1:191312626-191313125	0.433317311237164	.	.
chr1	191062684	191063183	chr1	191312626	191313125	Tatdn3|chr1:191312626-191313125	0.433317311237164	.	.
chr1	191224177	191224676	chr1	191312626	191313125	D730003I15Rik|chr1:191312626-191313125	0.566308132184409	.	.
chr1	191224697	191225196	chr1	191312626	191313125	D730003I15Rik|chr1:191312626-191313125	0.443638296404959	.	.
chr1	191224697	191225196	chr1	191364468	191364967	D730003I15Rik|chr1:191364468-191364967	0.406429751859771	.	.
chr1	191325660	191326159	chr1	191718952	191719451	Pacc1|chr1:191718952-191719451	0.456475183264004	.	.
chr1	191325660	191326159	chr1	191718952	191719451	Pacc1|chr1:191718952-191719451	0.456475183264005	.	.
chr1	191575408	191575907	chr1	191305543	191306042	Dtl|chr1:191305543-191306042	0.355015526017507	.	.
chr1	191575408	191575907	chr1	191305543	191306042	Ints7|chr1:191305543-191306042	0.355015526017507	.	.
chr1	191575408	191575907	chr1	191397049	191397548	Dtl|chr1:191397049-191397548	0.600901528090538	.	.
chr1	191575408	191575907	chr1	191397049	191397548	Ints7|chr1:191397049-191397548	0.600901528090538	.	.
chr1	191575408	191575907	chr1	191965032	191965531	Dtl|chr1:191965032-191965531	0.539570752235118	.	.
chr1	191575408	191575907	chr1	191965032	191965531	Ints7|chr1:191965032-191965531	0.539570752235118	.	.
chr1	191717568	191718067	chr1	191312626	191313125	Lpgat1|chr1:191312626-191313125	0.523951786974415	.	.
chr1	191717568	191718067	chr1	191364468	191364967	Lpgat1|chr1:191364468-191364967	0.363783254806984	.	.
chr1	191717568	191718067	chr1	191817776	191818275	Lpgat1|chr1:191817776-191818275	0.513374224094605	.	.
chr1	191718068	191718567	chr1	191817776	191818275	Lpgat1|chr1:191817776-191818275	0.466955653979689	.	.
chr1	191906374	191906873	chr1	191834767	191835266	1700034H15Rik|chr1:191834767-191835266	0.356169227613207	.	.
chr1	191906374	191906873	chr1	191834767	191835266	Slc30a1|chr1:191834767-191835266	0.356169227613207	.	.
chr1	191906374	191906873	chr1	191964106	191964605	1700034H15Rik|chr1:191964106-191964605	0.379800801428024	.	.
chr1	191906374	191906873	chr1	191964106	191964605	Slc30a1|chr1:191964106-191964605	0.379800801428024	.	.
chr1	191906374	191906873	chr1	192232111	192232610	1700034H15Rik|chr1:192232111-192232610	0.445658218441971	.	.
chr1	191906374	191906873	chr1	192232111	192232610	Slc30a1|chr1:192232111-192232610	0.445658218441971	.	.
chr1	191907383	191907882	chr1	191592326	191592825	1700034H15Rik|chr1:191592326-191592825	0.365761023373446	.	.
chr1	191907383	191907882	chr1	191592326	191592825	Slc30a1|chr1:191592326-191592825	0.365761023373446	.	.
chr1	191907383	191907882	chr1	192232621	192233120	1700034H15Rik|chr1:192232621-192233120	0.393288158342153	.	.
chr1	191907383	191907882	chr1	192232621	192233120	Slc30a1|chr1:192232621-192233120	0.393288158342153	.	.
chr1	192092422	192092921	chr1	191862915	191863414	Gm26879|chr1:191862915-191863414	0.352309515207571	.	.
chr1	192092422	192092921	chr1	191862915	191863414	Traf5|chr1:191862915-191863414	0.352309515207571	.	.
chr1	192092422	192092921	chr1	192232111	192232610	Gm26879|chr1:192232111-192232610	0.372274461315367	.	.
chr1	192092422	192092921	chr1	192232111	192232610	Traf5|chr1:192232111-192232610	0.372274461315367	.	.
chr1	192092422	192092921	chr1	192232621	192233120	Gm26879|chr1:192232621-192233120	0.426000689086669	.	.
chr1	192092422	192092921	chr1	192232621	192233120	Traf5|chr1:192232621-192233120	0.426000689086669	.	.
chr1	192137818	192138317	chr1	191817776	191818275	Rcor3|chr1:191817776-191818275	0.565128483565978	.	.
chr1	192137818	192138317	chr1	191965032	191965531	Rcor3|chr1:191965032-191965531	0.445841744268863	.	.
chr1	192137818	192138317	chr1	192107306	192107805	Rcor3|chr1:192107306-192107805	0.412279617421859	.	.
chr1	192770423	192770922	chr1	192735234	192735733	Hhat|chr1:192735234-192735733	0.383731365061721	.	.
chr1	192770423	192770922	chr1	192735809	192736308	Hhat|chr1:192735809-192736308	0.730119950758743	.	.
chr1	192854936	192855435	chr1	192834606	192835105	Gm15867|chr1:192834606-192835105	0.362054937328984	.	.
chr1	192854936	192855435	chr1	192834606	192835105	Sertad4|chr1:192834606-192835105	0.362054937328984	.	.
chr1	192854936	192855435	chr1	193087394	193087893	Gm15867|chr1:193087394-193087893	0.388909855486911	.	.
chr1	192854936	192855435	chr1	193087394	193087893	Sertad4|chr1:193087394-193087893	0.388909855486911	.	.
chr1	192854936	192855435	chr1	193189311	193189810	Gm15867|chr1:193189311-193189810	0.40370040476233	.	.
chr1	192854936	192855435	chr1	193189311	193189810	Sertad4|chr1:193189311-193189810	0.40370040476233	.	.
chr1	192855482	192855981	chr1	192822619	192823118	Gm15867|chr1:192822619-192823118	0.516830978251603	.	.
chr1	192855482	192855981	chr1	192822619	192823118	Sertad4|chr1:192822619-192823118	0.516830978251603	.	.
chr1	193035812	193036311	chr1	193461283	193461782	Syt14|chr1:193461283-193461782	0.403577914881731	.	.
chr1	193272369	193272868	chr1	193324076	193324575	G0s2|chr1:193324076-193324575	0.431214905419834	.	.
chr1	193272369	193272868	chr1	193336012	193336511	G0s2|chr1:193336012-193336511	0.565726969077635	.	.
chr1	193272369	193272868	chr1	193363759	193364258	G0s2|chr1:193363759-193364258	0.389840814444269	.	.
chr1	193272369	193272868	chr1	193376727	193377226	G0s2|chr1:193376727-193377226	0.449298605915784	.	.
chr1	193272880	193273379	chr1	193022693	193023192	G0s2|chr1:193022693-193023192	0.359790022679626	.	.
chr1	193272880	193273379	chr1	193255657	193256156	G0s2|chr1:193255657-193256156	0.469491430349828	.	.
chr1	193370052	193370551	chr1	193382784	193383283	Camk1g|chr1:193382784-193383283	0.528406253450001	.	.
chr1	194222981	194223480	chr1	194095687	194096186	4930503O07Rik|chr1:194095687-194096186	0.542926169577251	.	.
chr1	194222981	194223480	chr1	194160886	194161385	4930503O07Rik|chr1:194160886-194161385	0.48574568964899	.	.
chr1	194976725	194977224	chr1	194962131	194962630	A330023F24Rik|chr1:194962131-194962630	0.399972246865165	.	.
chr1	194976725	194977224	chr1	194962131	194962630	Gm16897|chr1:194962131-194962630	0.399972246865165	.	.
chr1	194976725	194977224	chr1	195033930	195034429	A330023F24Rik|chr1:195033930-195034429	0.355136067033638	.	.
chr1	194976725	194977224	chr1	195033930	195034429	Gm16897|chr1:195033930-195034429	0.355136067033638	.	.
chr1	194976725	194977224	chr1	195183575	195184074	A330023F24Rik|chr1:195183575-195184074	0.409018559157896	.	.
chr1	194976725	194977224	chr1	195183575	195184074	Gm16897|chr1:195183575-195184074	0.409018559157896	.	.
chr1	195018071	195018570	chr1	194780776	194781275	Gm37027|chr1:194780776-194781275	0.440329612387064	.	.
chr1	195130829	195131328	chr1	194771998	194772497	Cr1l|chr1:194771998-194772497	0.447589362944746	.	.
chr1	195130829	195131328	chr1	194816816	194817315	Cr1l|chr1:194816816-194817315	0.376608243528304	.	.
chr10	3740116	3740615	chr10	3996387	3996886	Plekhg1|chr10:3996387-3996886	0.549828997806115	.	.
chr10	4265552	4266051	chr10	4346705	4347204	Akap12|chr10:4346705-4347204	0.363138773745549	.	.
chr10	4387235	4387734	chr10	4674912	4675411	Zbtb2|chr10:4674912-4675411	0.362611459479224	.	.
chr10	4387909	4388408	chr10	4371868	4372367	Zbtb2|chr10:4371868-4372367	0.407744954176292	.	.
chr10	4432192	4432691	chr10	4386733	4387232	Armt1|chr10:4386733-4387232	0.650560512574158	.	.
chr10	4432192	4432691	chr10	4386733	4387232	Rmnd1|chr10:4386733-4387232	0.650560512574158	.	.
chr10	4611722	4612221	chr10	4386733	4387232	Esr1|chr10:4386733-4387232	0.709896351598432	.	.
chr10	4611722	4612221	chr10	4675490	4675989	Esr1|chr10:4675490-4675989	0.531990811916196	.	.
chr10	4611722	4612221	chr10	4943971	4944470	Esr1|chr10:4943971-4944470	0.532112307114617	.	.
chr10	5550504	5551003	chr10	5549987	5550486	Syne1|chr10:5549987-5550486	0.660848486236673	.	.
chr10	5805395	5805894	chr10	6035780	6036279	Fbxo5|chr10:6035780-6036279	0.549564617778476	.	.
chr10	5823844	5824343	chr10	5777351	5777850	Mtrf1l|chr10:5777351-5777850	0.585355372773144	.	.
chr10	5823844	5824343	chr10	5786848	5787347	Mtrf1l|chr10:5786848-5787347	0.3551505015426	.	.
chr10	7680943	7681442	chr10	7900869	7901368	Lats1|chr10:7900869-7901368	0.370449139460543	.	.
chr10	7680943	7681442	chr10	7900869	7901368	Pcmt1|chr10:7900869-7901368	0.370449139460543	.	.
chr10	7780721	7781220	chr10	7900869	7901368	B430219N15Rik|chr10:7900869-7901368	0.513534254858231	.	.
chr10	7780721	7781220	chr10	8196246	8196745	B430219N15Rik|chr10:8196246-8196745	0.56642310501706	.	.
chr10	8518075	8518574	chr10	8667168	8667667	Ust|chr10:8667168-8667667	0.461883893411591	.	.
chr10	8518075	8518574	chr10	8928948	8929447	Ust|chr10:8928948-8929447	0.566208289350263	.	.
chr10	8885858	8886357	chr10	8624083	8624582	Sash1|chr10:8624083-8624582	0.432963600067967	.	.
chr10	8885858	8886357	chr10	8928948	8929447	Sash1|chr10:8928948-8929447	0.405231616545836	.	.
chr10	10557986	10558485	chr10	10689152	10689651	Rab32|chr10:10689152-10689651	0.354987109962952	.	.
chr10	10557986	10558485	chr10	10845289	10845788	Rab32|chr10:10845289-10845788	0.403165937428076	.	.
chr10	11082083	11082582	chr10	11305709	11306208	Grm1|chr10:11305709-11306208	0.358887736955576	.	.
chr10	11149164	11149663	chr10	11254663	11255162	Shprh|chr10:11254663-11255162	0.473733867560933	.	.
chr10	11149164	11149663	chr10	11255182	11255681	Shprh|chr10:11255182-11255681	0.476314073940469	.	.
chr10	11280524	11281023	chr10	11305709	11306208	4930432B10Rik|chr10:11305709-11306208	0.502602729261465	.	.
chr10	11280524	11281023	chr10	11305709	11306208	Fbxo30|chr10:11305709-11306208	0.502602729261465	.	.
chr10	11281047	11281546	chr10	11080801	11081300	4930432B10Rik|chr10:11080801-11081300	0.424654873067141	.	.
chr10	11281047	11281546	chr10	11080801	11081300	Fbxo30|chr10:11080801-11081300	0.424654873067141	.	.
chr10	11281047	11281546	chr10	11491884	11492383	4930432B10Rik|chr10:11491884-11492383	0.530642015928346	.	.
chr10	11281047	11281546	chr10	11491884	11492383	Fbxo30|chr10:11491884-11492383	0.530642015928346	.	.
chr10	11343450	11343949	chr10	11080297	11080796	Epm2a|chr10:11080297-11080796	0.357107476556455	.	.
chr10	11343450	11343949	chr10	11080801	11081300	Epm2a|chr10:11080801-11081300	0.458001237097744	.	.
chr10	11343450	11343949	chr10	11491884	11492383	Epm2a|chr10:11491884-11492383	0.554404210699668	.	.
chr10	11343450	11343949	chr10	11739218	11739717	Epm2a|chr10:11739218-11739717	0.58689457189763	.	.
chr10	12868974	12869473	chr10	12530913	12531412	Utrn|chr10:12530913-12531412	0.434266213963042	.	.
chr10	12868974	12869473	chr10	12530913	12531412	Utrn|chr10:12530913-12531412	0.434266213963043	.	.
chr10	12868974	12869473	chr10	12612396	12612895	Utrn|chr10:12612396-12612895	0.505590354903099	.	.
chr10	12868974	12869473	chr10	12996979	12997478	Utrn|chr10:12996979-12997478	0.552233821566467	.	.
chr10	12922385	12922884	chr10	12690586	12691085	B230208H11Rik|chr10:12690586-12691085	0.512248548237471	.	.
chr10	12922385	12922884	chr10	12736829	12737328	B230208H11Rik|chr10:12736829-12737328	0.455200334807257	.	.
chr10	12922385	12922884	chr10	12941340	12941839	B230208H11Rik|chr10:12941340-12941839	0.488058888394214	.	.
chr10	12922385	12922884	chr10	13087149	13087648	B230208H11Rik|chr10:13087149-13087648	0.421961112901079	.	.
chr10	12922927	12923426	chr10	12503848	12504347	B230208H11Rik|chr10:12503848-12504347	0.536624856684947	.	.
chr10	12922927	12923426	chr10	12612396	12612895	B230208H11Rik|chr10:12612396-12612895	0.45373807454766	.	.
chr10	12922927	12923426	chr10	13047767	13048266	B230208H11Rik|chr10:13047767-13048266	0.358417439879177	.	.
chr10	13474088	13474587	chr10	13047767	13048266	Phactr2|chr10:13047767-13048266	0.453647029917877	.	.
chr10	13552855	13553354	chr10	13564621	13565120	Adat2|chr10:13564621-13565120	0.361296125251942	.	.
chr10	13552855	13553354	chr10	13564621	13565120	Pex3|chr10:13564621-13565120	0.361296125251942	.	.
chr10	13552855	13553354	chr10	13982789	13983288	Adat2|chr10:13982789-13983288	0.434989129746805	.	.
chr10	13552855	13553354	chr10	13982789	13983288	Pex3|chr10:13982789-13983288	0.434989129746805	.	.
chr10	13868703	13869202	chr10	13517945	13518444	Aig1|chr10:13517945-13518444	0.416385691314108	.	.
chr10	13868703	13869202	chr10	13967576	13968075	Aig1|chr10:13967576-13968075	0.363084768771519	.	.
chr10	13868703	13869202	chr10	13982789	13983288	Aig1|chr10:13982789-13983288	0.534257253153116	.	.
chr10	13965511	13966010	chr10	13982789	13983288	Hivep2|chr10:13982789-13983288	0.541894210960559	.	.
chr10	13966069	13966568	chr10	13500872	13501371	Hivep2|chr10:13500872-13501371	0.665769811478113	.	.
chr10	13966069	13966568	chr10	13855933	13856432	Hivep2|chr10:13855933-13856432	0.362751628401086	.	.
chr10	13966790	13967289	chr10	13500872	13501371	Hivep2|chr10:13500872-13501371	0.43388417558027	.	.
chr10	14544690	14545189	chr10	14734220	14734719	Adgrg6|chr10:14734220-14734719	0.362634746764022	.	.
chr10	14544690	14545189	chr10	14734220	14734719	Gm46212|chr10:14734220-14734719	0.362634746764022	.	.
chr10	14705323	14705822	chr10	14404029	14404528	Nmbr|chr10:14404029-14404528	0.363110800571842	.	.
chr10	14705323	14705822	chr10	14404029	14404528	Vta1|chr10:14404029-14404528	0.363110800571842	.	.
chr10	14705323	14705822	chr10	14734220	14734719	Nmbr|chr10:14734220-14734719	0.378241696346005	.	.
chr10	14705323	14705822	chr10	14734220	14734719	Vta1|chr10:14734220-14734719	0.378241696346005	.	.
chr10	14759884	14760383	chr10	14791448	14791947	B230364G03Rik|chr10:14791448-14791947	0.401560675853909	.	.
chr10	14759884	14760383	chr10	14816992	14817491	B230364G03Rik|chr10:14816992-14817491	0.499455602082345	.	.
chr10	15300071	15300570	chr10	15046195	15046694	Gm47710|chr10:15046195-15046694	0.439098703496682	.	.
chr10	15300071	15300570	chr10	15717186	15717685	Gm47710|chr10:15717186-15717685	0.443887803437868	.	.
chr10	17331923	17332422	chr10	17529726	17530225	Gm47760|chr10:17529726-17530225	0.35206446993286	.	.
chr10	17722198	17722697	chr10	17331372	17331871	Cited2|chr10:17331372-17331871	0.486839727019025	.	.
chr10	17722198	17722697	chr10	17356092	17356591	Cited2|chr10:17356092-17356591	0.457678557259976	.	.
chr10	17722963	17723462	chr10	17260192	17260691	Cited2|chr10:17260192-17260691	0.418353359173604	.	.
chr10	17722963	17723462	chr10	17356092	17356591	Cited2|chr10:17356092-17356591	0.45699942014212	.	.
chr10	17947841	17948340	chr10	17860985	17861484	Heca|chr10:17860985-17861484	0.614033991261473	.	.
chr10	17947841	17948340	chr10	18080844	18081343	Heca|chr10:18080844-18081343	0.592640222984925	.	.
chr10	17947841	17948340	chr10	18081365	18081864	Heca|chr10:18081365-18081864	0.39571689025773	.	.
chr10	18022923	18023422	chr10	18070072	18070571	Abracl|chr10:18070072-18070571	0.387635592768206	.	.
chr10	18022923	18023422	chr10	18182182	18182681	Abracl|chr10:18182182-18182681	0.533684547034129	.	.
chr10	18022923	18023422	chr10	18288209	18288708	Abracl|chr10:18288209-18288708	0.49111075185146	.	.
chr10	18022923	18023422	chr10	18329565	18330064	Abracl|chr10:18329565-18330064	0.396842215367285	.	.
chr10	18055292	18055791	chr10	17930375	17930874	Reps1|chr10:17930375-17930874	0.574210692557089	.	.
chr10	18055292	18055791	chr10	18430883	18431382	Reps1|chr10:18430883-18431382	0.568383813815942	.	.
chr10	18056109	18056608	chr10	18430883	18431382	Reps1|chr10:18430883-18431382	0.47816122364733	.	.
chr10	18210578	18211077	chr10	18070072	18070571	Ect2l|chr10:18070072-18070571	0.567928311265751	.	.
chr10	18210578	18211077	chr10	18288209	18288708	Ect2l|chr10:18288209-18288708	0.383740504659881	.	.
chr10	18235012	18235511	chr10	18430883	18431382	Ccdc28a|chr10:18430883-18431382	0.508942887999457	.	.
chr10	18235012	18235511	chr10	18430883	18431382	Gm10827|chr10:18430883-18431382	0.508942887999457	.	.
chr10	18844729	18845228	chr10	18835886	18836385	Perp|chr10:18835886-18836385	0.434000064700372	.	.
chr10	19014684	19015183	chr10	19043787	19044286	Tnfaip3|chr10:19043787-19044286	0.420999563049453	.	.
chr10	19014684	19015183	chr10	19043787	19044286	Tnfaip3|chr10:19043787-19044286	0.420999563049454	.	.
chr10	19014684	19015183	chr10	19255038	19255537	Tnfaip3|chr10:19255038-19255537	0.371682033722737	.	.
chr10	19591671	19592170	chr10	19255038	19255537	Ifngr1|chr10:19255038-19255537	0.678656986622982	.	.
chr10	19591671	19592170	chr10	19849358	19849857	Ifngr1|chr10:19849358-19849857	0.551427250470927	.	.
chr10	19850487	19850986	chr10	19693066	19693565	Slc35d3|chr10:19693066-19693565	0.440732195179137	.	.
chr10	19933991	19934490	chr10	19693066	19693565	Map3k5|chr10:19693066-19693565	0.350611616614066	.	.
chr10	19934494	19934993	chr10	19849358	19849857	Map3k5|chr10:19849358-19849857	0.361518754631287	.	.
chr10	20285560	20286059	chr10	20073190	20073689	Gm48249|chr10:20073190-20073689	0.41178996327091	.	.
chr10	20285560	20286059	chr10	20256974	20257473	Gm48249|chr10:20256974-20257473	0.380108626434425	.	.
chr10	20286480	20286979	chr10	20170432	20170931	Gm48249|chr10:20170432-20170931	0.374518733169195	.	.
chr10	20286480	20286979	chr10	20170432	20170931	Gm48249|chr10:20170432-20170931	0.374518733169196	.	.
chr10	20312122	20312621	chr10	20125124	20125623	4933406P04Rik|chr10:20125124-20125623	0.356315608905137	.	.
chr10	20312122	20312621	chr10	20125124	20125623	Bclaf1|chr10:20125124-20125623	0.356315608905137	.	.
chr10	20312122	20312621	chr10	20170432	20170931	4933406P04Rik|chr10:20170432-20170931	0.371425401189623	.	.
chr10	20312122	20312621	chr10	20170432	20170931	Bclaf1|chr10:20170432-20170931	0.371425401189623	.	.
chr10	20312122	20312621	chr10	20256974	20257473	4933406P04Rik|chr10:20256974-20257473	0.740230835995093	.	.
chr10	20312122	20312621	chr10	20256974	20257473	Bclaf1|chr10:20256974-20257473	0.740230835995093	.	.
chr10	20312122	20312621	chr10	20632544	20633043	4933406P04Rik|chr10:20632544-20633043	0.516597573173676	.	.
chr10	20312122	20312621	chr10	20632544	20633043	Bclaf1|chr10:20632544-20633043	0.516597573173676	.	.
chr10	20312656	20313155	chr10	20125124	20125623	4933406P04Rik|chr10:20125124-20125623	0.353560968923612	.	.
chr10	20312656	20313155	chr10	20125124	20125623	Bclaf1|chr10:20125124-20125623	0.353560968923612	.	.
chr10	20312656	20313155	chr10	20256974	20257473	4933406P04Rik|chr10:20256974-20257473	0.742187667902154	.	.
chr10	20312656	20313155	chr10	20256974	20257473	Bclaf1|chr10:20256974-20257473	0.742187667902154	.	.
chr10	20312656	20313155	chr10	20547953	20548452	4933406P04Rik|chr10:20547953-20548452	0.467058607281307	.	.
chr10	20312656	20313155	chr10	20547953	20548452	Bclaf1|chr10:20547953-20548452	0.467058607281307	.	.
chr10	20312656	20313155	chr10	20632544	20633043	4933406P04Rik|chr10:20632544-20633043	0.584282618986586	.	.
chr10	20312656	20313155	chr10	20632544	20633043	Bclaf1|chr10:20632544-20633043	0.584282618986586	.	.
chr10	20347497	20347996	chr10	20125124	20125623	Mtfr2|chr10:20125124-20125623	0.454734247218876	.	.
chr10	20347497	20347996	chr10	20632544	20633043	Mtfr2|chr10:20632544-20633043	0.357931166981375	.	.
chr10	20724806	20725305	chr10	20361820	20362319	Pde7b|chr10:20361820-20362319	0.522476793222369	.	.
chr10	20952322	20952821	chr10	20944546	20945045	Ahi1|chr10:20944546-20945045	0.471493836484711	.	.
chr10	20952322	20952821	chr10	20954126	20954625	Ahi1|chr10:20954126-20954625	0.410254544843622	.	.
chr10	21160806	21161305	chr10	20944546	20945045	Myb|chr10:20944546-20945045	0.351161028425127	.	.
chr10	21160806	21161305	chr10	20954126	20954625	Myb|chr10:20954126-20954625	0.470666777500741	.	.
chr10	21160806	21161305	chr10	20992590	20993089	Myb|chr10:20992590-20993089	0.59645259999487	.	.
chr10	21160806	21161305	chr10	21028113	21028612	Myb|chr10:21028113-21028612	0.435014635846726	.	.
chr10	21295682	21296181	chr10	21304876	21305375	Hbs1l|chr10:21304876-21305375	0.517870250922333	.	.
chr10	21881933	21882432	chr10	21992970	21993469	Sgk1|chr10:21992970-21993469	0.648157531241487	.	.
chr10	21881933	21882432	chr10	22010076	22010575	Sgk1|chr10:22010076-22010575	0.440297026618133	.	.
chr10	21881933	21882432	chr10	22140879	22141378	Sgk1|chr10:22140879-22141378	0.421345101426675	.	.
chr10	22731152	22731651	chr10	22714849	22715348	AC166256.1|chr10:22714849-22715348	0.446673790500736	.	.
chr10	22731152	22731651	chr10	22714849	22715348	Tbpl1|chr10:22714849-22715348	0.446673790500736	.	.
chr10	23349982	23350481	chr10	23086307	23086806	Eya4|chr10:23086307-23086806	0.529542059568208	.	.
chr10	23349982	23350481	chr10	23086807	23087306	Eya4|chr10:23086807-23087306	0.497052644627923	.	.
chr10	23349982	23350481	chr10	23540951	23541450	Eya4|chr10:23540951-23541450	0.498999480170156	.	.
chr10	23787039	23787538	chr10	23671441	23671940	Rps12|chr10:23671441-23671940	0.428379540103024	.	.
chr10	23787039	23787538	chr10	24111089	24111588	Rps12|chr10:24111089-24111588	0.392214831650689	.	.
chr10	24131389	24131888	chr10	23979250	23979749	Gm40614|chr10:23979250-23979749	0.360526451127667	.	.
chr10	24595382	24595881	chr10	24525294	24525793	Ccn2|chr10:24525294-24525793	0.573995421777717	.	.
chr10	24595382	24595881	chr10	24573562	24574061	Ccn2|chr10:24573562-24574061	0.440316484204922	.	.
chr10	24595382	24595881	chr10	24591108	24591607	Ccn2|chr10:24591108-24591607	0.60950640486483	.	.
chr10	24711736	24712235	chr10	24298500	24298999	Enpp1|chr10:24298500-24298999	0.496039903303914	.	.
chr10	24711736	24712235	chr10	24682657	24683156	Enpp1|chr10:24682657-24683156	0.355113905980776	.	.
chr10	24869684	24870183	chr10	24573562	24574061	Med23|chr10:24573562-24574061	0.415595353098079	.	.
chr10	24869684	24870183	chr10	24591108	24591607	Med23|chr10:24591108-24591607	0.494036587012069	.	.
chr10	24869684	24870183	chr10	25028250	25028749	Med23|chr10:25028250-25028749	0.37190192949091	.	.
chr10	24869684	24870183	chr10	25145842	25146341	Med23|chr10:25145842-25146341	0.457095489519197	.	.
chr10	25620875	25621374	chr10	25499602	25500101	Gm36908|chr10:25499602-25500101	0.645358520310637	.	.
chr10	25620875	25621374	chr10	25571787	25572286	Gm36908|chr10:25571787-25572286	0.521945176516806	.	.
chr10	25621404	25621903	chr10	25499602	25500101	Gm36908|chr10:25499602-25500101	0.442254773796187	.	.
chr10	25621404	25621903	chr10	25571787	25572286	Gm36908|chr10:25571787-25572286	0.595864444833258	.	.
chr10	25621404	25621903	chr10	25929353	25929852	Gm36908|chr10:25929353-25929852	0.362750777032131	.	.
chr10	26078817	26079316	chr10	26374170	26374669	Gm9767|chr10:26374170-26374669	0.397314449127848	.	.
chr10	26078817	26079316	chr10	26374170	26374669	Tmem200a|chr10:26374170-26374669	0.397314449127848	.	.
chr10	26695050	26695549	chr10	26372894	26373393	Gm48893|chr10:26372894-26373393	0.367692694433205	.	.
chr10	26695050	26695549	chr10	26890548	26891047	Gm48893|chr10:26890548-26891047	0.36393149749434	.	.
chr10	26752501	26753000	chr10	26884930	26885429	Arhgap18|chr10:26884930-26885429	0.400164882034217	.	.
chr10	28074536	28075035	chr10	28281926	28282425	Ptprk|chr10:28281926-28282425	0.355132471287072	.	.
chr10	29313161	29313660	chr10	29635782	29636281	Echdc1|chr10:29635782-29636281	0.369829508635224	.	.
chr10	29313161	29313660	chr10	29635782	29636281	Gm46218|chr10:29635782-29636281	0.369829508635224	.	.
chr10	29535581	29536080	chr10	29532753	29533252	Rspo3|chr10:29532753-29533252	0.61359172378302	.	.
chr10	29535581	29536080	chr10	29967172	29967671	Rspo3|chr10:29967172-29967671	0.385658991698822	.	.
chr10	30802619	30803118	chr10	30537972	30538471	Ncoa7|chr10:30537972-30538471	0.386229619973051	.	.
chr10	30802619	30803118	chr10	30587016	30587515	Ncoa7|chr10:30587016-30587515	0.709808389206398	.	.
chr10	30803126	30803625	chr10	30587016	30587515	Ncoa7|chr10:30587016-30587515	0.391225026747877	.	.
chr10	30842620	30843119	chr10	30587016	30587515	Hey2|chr10:30587016-30587515	0.46084930798482	.	.
chr10	31608520	31609019	chr10	31943728	31944227	Rnf217|chr10:31943728-31944227	0.385991740640033	.	.
chr10	31609486	31609985	chr10	31299140	31299639	Rnf217|chr10:31299140-31299639	0.372618167056573	.	.
chr10	31609486	31609985	chr10	31370149	31370648	Rnf217|chr10:31370149-31370648	0.444566398177079	.	.
chr10	31609486	31609985	chr10	31943728	31944227	Rnf217|chr10:31943728-31944227	0.410824230225296	.	.
chr10	32889817	32890316	chr10	32676874	32677373	Nkain2|chr10:32676874-32677373	0.385664680877187	.	.
chr10	32890706	32891205	chr10	32589232	32589731	Nkain2|chr10:32589232-32589731	0.459416770754648	.	.
chr10	33623953	33624452	chr10	33986736	33987235	Clvs2|chr10:33986736-33987235	0.6460720737303	.	.
chr10	33623953	33624452	chr10	33986736	33987235	Gm15939|chr10:33986736-33987235	0.6460720737303	.	.
chr10	33951019	33951518	chr10	33558095	33558594	Zup1|chr10:33558095-33558594	0.440044817502357	.	.
chr10	33951019	33951518	chr10	33653182	33653681	Zup1|chr10:33653182-33653681	0.39635147344534	.	.
chr10	33951019	33951518	chr10	34033850	34034349	Zup1|chr10:34033850-34034349	0.380623304956447	.	.
chr10	34019491	34019990	chr10	34031226	34031725	Gm48045|chr10:34031226-34031725	0.581606093756282	.	.
chr10	34019491	34019990	chr10	34031226	34031725	Rwdd1|chr10:34031226-34031725	0.581606093756282	.	.
chr10	34019491	34019990	chr10	34326656	34327155	Gm48045|chr10:34326656-34327155	0.468362353244735	.	.
chr10	34019491	34019990	chr10	34326656	34327155	Rwdd1|chr10:34326656-34327155	0.468362353244735	.	.
chr10	34127449	34127948	chr10	34280491	34280990	Calhm6|chr10:34280491-34280990	0.453370453325464	.	.
chr10	34206579	34207078	chr10	34280491	34280990	Dse|chr10:34280491-34280990	0.574009822557238	.	.
chr10	34207257	34207756	chr10	34150791	34151290	Dse|chr10:34150791-34151290	0.354470548012096	.	.
chr10	34207257	34207756	chr10	34245823	34246322	Dse|chr10:34245823-34246322	0.443059365523876	.	.
chr10	34207257	34207756	chr10	34280491	34280990	Dse|chr10:34280491-34280990	0.548983543247825	.	.
chr10	34281970	34282469	chr10	34280491	34280990	Tspyl1|chr10:34280491-34280990	0.80194420494627	.	.
chr10	34297174	34297673	chr10	34031226	34031725	Tspyl4|chr10:34031226-34031725	0.474303876590995	.	.
chr10	34297174	34297673	chr10	34150791	34151290	Tspyl4|chr10:34150791-34151290	0.614423017548742	.	.
chr10	36505968	36506467	chr10	36306501	36307000	Hs3st5|chr10:36306501-36307000	0.405086089687783	.	.
chr10	36974002	36974501	chr10	37014232	37014731	Hdac2|chr10:37014232-37014731	0.418632213012094	.	.
chr10	36974613	36975112	chr10	37136922	37137421	Hdac2|chr10:37136922-37137421	0.450604942100949	.	.
chr10	37138712	37139211	chr10	37014232	37014731	5930403N24Rik|chr10:37014232-37014731	0.391541442948366	.	.
chr10	37138712	37139211	chr10	37014232	37014731	Marcks|chr10:37014232-37014731	0.391541442948366	.	.
chr10	40025041	40025540	chr10	40300650	40301149	Mfsd4b1|chr10:40300650-40301149	0.499390717470939	.	.
chr10	40246833	40247332	chr10	40041278	40041777	Rpf2|chr10:40041278-40041777	0.485142544386569	.	.
chr10	40246833	40247332	chr10	40372248	40372747	Rpf2|chr10:40372248-40372747	0.726623411637604	.	.
chr10	40258264	40258763	chr10	40737514	40738013	Gtf3c6|chr10:40737514-40738013	0.512935226115077	.	.
chr10	40683470	40683969	chr10	40737514	40738013	Mettl24|chr10:40737514-40738013	0.591619819350866	.	.
chr10	40883216	40883715	chr10	40760238	40760737	Cdc40|chr10:40760238-40760737	0.428071629455408	.	.
chr10	40883216	40883715	chr10	40760238	40760737	Wasf1|chr10:40760238-40760737	0.428071629455408	.	.
chr10	40883975	40884474	chr10	40761730	40762229	Cdc40|chr10:40761730-40762229	0.375974107646157	.	.
chr10	40883975	40884474	chr10	40761730	40762229	Wasf1|chr10:40761730-40762229	0.375974107646157	.	.
chr10	40883975	40884474	chr10	40884487	40884986	Cdc40|chr10:40884487-40884986	0.727021222257099	.	.
chr10	40883975	40884474	chr10	40884487	40884986	Wasf1|chr10:40884487-40884986	0.727021222257099	.	.
chr10	41071321	41071820	chr10	40896726	40897225	Gpr6|chr10:40896726-40897225	0.411618524516309	.	.
chr10	41071321	41071820	chr10	41292926	41293425	Gpr6|chr10:41292926-41293425	0.375518070238322	.	.
chr10	41072083	41072582	chr10	40760238	40760737	Gpr6|chr10:40760238-40760737	0.426381306238546	.	.
chr10	41072083	41072582	chr10	41288740	41289239	Gpr6|chr10:41288740-41289239	0.459891137220001	.	.
chr10	41303669	41304168	chr10	41015647	41016146	Ak9|chr10:41015647-41016146	0.378840988480291	.	.
chr10	41303669	41304168	chr10	41015647	41016146	Fig4|chr10:41015647-41016146	0.378840988480291	.	.
chr10	41450048	41450547	chr10	41292926	41293425	Zbtb24|chr10:41292926-41293425	0.581983464497501	.	.
chr10	41518365	41518864	chr10	41288740	41289239	Cd164|chr10:41288740-41289239	0.402412378174756	.	.
chr10	41518902	41519401	chr10	41934594	41935093	Cd164|chr10:41934594-41935093	0.394605497383112	.	.
chr10	41809843	41810342	chr10	41505407	41505906	Cep57l1|chr10:41505407-41505906	0.455080422855896	.	.
chr10	41809843	41810342	chr10	41505407	41505906	Sesn1|chr10:41505407-41505906	0.455080422855896	.	.
chr10	41809843	41810342	chr10	41887125	41887624	Cep57l1|chr10:41887125-41887624	0.62882967214622	.	.
chr10	41809843	41810342	chr10	41887125	41887624	Sesn1|chr10:41887125-41887624	0.62882967214622	.	.
chr10	42478381	42478880	chr10	42251261	42251760	Afg1l|chr10:42251261-42251760	0.489649933975542	.	.
chr10	42501588	42502087	chr10	42251261	42251760	Snx3|chr10:42251261-42251760	0.413539829552217	.	.
chr10	42501588	42502087	chr10	42987442	42987941	Snx3|chr10:42987442-42987941	0.489671278932447	.	.
chr10	42761268	42761767	chr10	42958099	42958598	Sec63|chr10:42958099-42958598	0.374198469014904	.	.
chr10	42761268	42761767	chr10	42987442	42987941	Sec63|chr10:42987442-42987941	0.621600545587376	.	.
chr10	42761769	42762268	chr10	42987442	42987941	Sec63|chr10:42987442-42987941	0.355243284256521	.	.
chr10	42863983	42864482	chr10	42941844	42942343	Gm34006|chr10:42941844-42942343	0.415633215596372	.	.
chr10	42863983	42864482	chr10	42987442	42987941	Gm34006|chr10:42987442-42987941	0.504033874827203	.	.
chr10	43479312	43479811	chr10	43723315	43723814	Bend3|chr10:43723315-43723814	0.402029279146047	.	.
chr10	43517798	43518297	chr10	43527432	43527931	Gm47889|chr10:43527432-43527931	0.368523482373282	.	.
chr10	43517798	43518297	chr10	43740377	43740876	Gm47889|chr10:43740377-43740876	0.370237156961341	.	.
chr10	43540736	43541235	chr10	43740377	43740876	1700021F05Rik|chr10:43740377-43740876	0.597549442766442	.	.
chr10	43540736	43541235	chr10	43953823	43954322	1700021F05Rik|chr10:43953823-43954322	0.470539556099405	.	.
chr10	43901492	43901991	chr10	43740377	43740876	Qrsl1|chr10:43740377-43740876	0.368933004282923	.	.
chr10	43901492	43901991	chr10	43740377	43740876	Qrsl1|chr10:43740377-43740876	0.368933004282924	.	.
chr10	43901492	43901991	chr10	43740377	43740876	Rtn4ip1|chr10:43740377-43740876	0.368933004282923	.	.
chr10	43901492	43901991	chr10	43740377	43740876	Rtn4ip1|chr10:43740377-43740876	0.368933004282924	.	.
chr10	43901492	43901991	chr10	43953823	43954322	Qrsl1|chr10:43953823-43954322	0.581511914614666	.	.
chr10	43901492	43901991	chr10	43953823	43954322	Rtn4ip1|chr10:43953823-43954322	0.581511914614666	.	.
chr10	45066851	45067350	chr10	45111190	45111689	Prep|chr10:45111190-45111689	0.533932357073421	.	.
chr10	45066851	45067350	chr10	45111801	45112300	Prep|chr10:45111801-45112300	0.444105505443563	.	.
chr10	45485562	45486061	chr10	45111190	45111689	Lin28b|chr10:45111190-45111689	0.410674096622039	.	.
chr10	45486237	45486736	chr10	45103172	45103671	Lin28b|chr10:45103172-45103671	0.404695815212777	.	.
chr10	45486237	45486736	chr10	45111190	45111689	Lin28b|chr10:45111190-45111689	0.54458141608944	.	.
chr10	45486237	45486736	chr10	45111801	45112300	Lin28b|chr10:45111801-45112300	0.406147592721074	.	.
chr10	45486237	45486736	chr10	45111801	45112300	Lin28b|chr10:45111801-45112300	0.406147592721075	.	.
chr10	45486237	45486736	chr10	45226420	45226919	Lin28b|chr10:45226420-45226919	0.505710048252454	.	.
chr10	45577590	45578089	chr10	45373235	45373734	Hace1|chr10:45373235-45373734	0.486927935197608	.	.
chr10	45806958	45807457	chr10	45800078	45800577	D030045P18Rik|chr10:45800078-45800577	0.389027200065394	.	.
chr10	49789484	49789983	chr10	49652190	49652689	Grik2|chr10:49652190-49652689	0.383571380451908	.	.
chr10	49789484	49789983	chr10	49767486	49767985	Grik2|chr10:49767486-49767985	0.604937852568785	.	.
chr10	52381975	52382474	chr10	52027420	52027919	Gopc|chr10:52027420-52027919	0.409798779565549	.	.
chr10	52381975	52382474	chr10	52691301	52691800	Gopc|chr10:52691301-52691800	0.467488287358648	.	.
chr10	52381975	52382474	chr10	52703990	52704489	Gopc|chr10:52703990-52704489	0.578103598363445	.	.
chr10	52417238	52417737	chr10	52304612	52305111	Nus1|chr10:52304612-52305111	0.394457668788966	.	.
chr10	52690218	52690717	chr10	52797582	52798081	Slc35f1|chr10:52797582-52798081	0.470653798422931	.	.
chr10	52690218	52690717	chr10	52982901	52983400	Slc35f1|chr10:52982901-52983400	0.358865630489189	.	.
chr10	53379691	53380190	chr10	53043735	53044234	Cep85l|chr10:53043735-53044234	0.496568850823582	.	.
chr10	53379691	53380190	chr10	53528824	53529323	Cep85l|chr10:53528824-53529323	0.387440074283052	.	.
chr10	53596436	53596935	chr10	53305829	53306328	Asf1a|chr10:53305829-53306328	0.443686229388364	.	.
chr10	53596436	53596935	chr10	53528824	53529323	Asf1a|chr10:53528824-53529323	0.426235347852654	.	.
chr10	53596436	53596935	chr10	53580479	53580978	Asf1a|chr10:53580479-53580978	0.365714721035421	.	.
chr10	53596436	53596935	chr10	53581119	53581618	Asf1a|chr10:53581119-53581618	0.401430524458643	.	.
chr10	53596436	53596935	chr10	53800883	53801382	Asf1a|chr10:53800883-53801382	0.371329796134261	.	.
chr10	53596436	53596935	chr10	53850584	53851083	Asf1a|chr10:53850584-53851083	0.403131058132589	.	.
chr10	53629199	53629698	chr10	53641468	53641967	Mcm9|chr10:53641468-53641967	0.411557007911608	.	.
chr10	53750020	53750519	chr10	53795897	53796396	Fam184a|chr10:53795897-53796396	0.441016719715708	.	.
chr10	53750020	53750519	chr10	53901252	53901751	Fam184a|chr10:53901252-53901751	0.429781691916736	.	.
chr10	54063463	54063962	chr10	53800883	53801382	Gm47917|chr10:53800883-53801382	0.438199581096916	.	.
chr10	54063463	54063962	chr10	53850584	53851083	Gm47917|chr10:53850584-53851083	0.648163388613864	.	.
chr10	54063463	54063962	chr10	54367229	54367728	Gm47917|chr10:54367229-54367728	0.614881028551042	.	.
chr10	54063463	54063962	chr10	54367756	54368255	Gm47917|chr10:54367756-54368255	0.622332748192882	.	.
chr10	54063973	54064472	chr10	53800883	53801382	Gm47917|chr10:53800883-53801382	0.422387899675837	.	.
chr10	54063973	54064472	chr10	53850584	53851083	Gm47917|chr10:53850584-53851083	0.784923939050489	.	.
chr10	54063973	54064472	chr10	53889871	53890370	Gm47917|chr10:53889871-53890370	0.395694464480875	.	.
chr10	54074878	54075377	chr10	53850584	53851083	Gm16998|chr10:53850584-53851083	0.515297945783487	.	.
chr10	54074878	54075377	chr10	54367229	54367728	Gm16998|chr10:54367229-54367728	0.389869096382867	.	.
chr10	54074878	54075377	chr10	54367756	54368255	Gm16998|chr10:54367756-54368255	0.378453273419129	.	.
chr10	54075590	54076089	chr10	53850584	53851083	Gm16998|chr10:53850584-53851083	0.735747934171021	.	.
chr10	54075590	54076089	chr10	53850584	53851083	Man1a|chr10:53850584-53851083	0.735747934171021	.	.
chr10	54075590	54076089	chr10	54393235	54393734	Gm16998|chr10:54393235-54393734	0.430753875574687	.	.
chr10	54075590	54076089	chr10	54393235	54393734	Man1a|chr10:54393235-54393734	0.430753875574687	.	.
chr10	56227816	56228315	chr10	56198995	56199494	Tbc1d32|chr10:56198995-56199494	0.442935695774496	.	.
chr10	56227816	56228315	chr10	56482186	56482685	Tbc1d32|chr10:56482186-56482685	0.352018277243792	.	.
chr10	56431168	56431667	chr10	56372970	56373469	Gm36595|chr10:56372970-56373469	0.429145523046659	.	.
chr10	56431764	56432263	chr10	56165636	56166135	Gm36595|chr10:56165636-56166135	0.428849978544106	.	.
chr10	56431764	56432263	chr10	56372970	56373469	Gm36595|chr10:56372970-56373469	0.422955040572418	.	.
chr10	56431764	56432263	chr10	56482186	56482685	Gm36595|chr10:56482186-56482685	0.410814127730188	.	.
chr10	57532304	57532803	chr10	57317064	57317563	Serinc1|chr10:57317064-57317563	0.381337658137304	.	.
chr10	57631815	57632314	chr10	57743482	57743981	Pkib|chr10:57743482-57743981	0.49074142566264	.	.
chr10	58255194	58255693	chr10	58627619	58628118	Gcc2|chr10:58627619-58628118	0.355070321393776	.	.
chr10	58323065	58323564	chr10	58627619	58628118	Lims1|chr10:58627619-58628118	0.432557899691349	.	.
chr10	58323065	58323564	chr10	58714347	58714846	Lims1|chr10:58714347-58714846	0.536869467170383	.	.
chr10	58446597	58447096	chr10	58627619	58628118	Ranbp2|chr10:58627619-58628118	0.521305616987786	.	.
chr10	58446597	58447096	chr10	58733837	58734336	Ranbp2|chr10:58733837-58734336	0.390950491325519	.	.
chr10	58675506	58676005	chr10	58733837	58734336	Edar|chr10:58733837-58734336	0.367483840659984	.	.
chr10	58813051	58813550	chr10	58733837	58734336	Sh3rf3|chr10:58733837-58734336	0.39036457135065	.	.
chr10	58813051	58813550	chr10	58812094	58812593	Sh3rf3|chr10:58812094-58812593	0.415142856040716	.	.
chr10	58813051	58813550	chr10	58906400	58906899	Sh3rf3|chr10:58906400-58906899	0.620899884892067	.	.
chr10	58813051	58813550	chr10	58907100	58907599	Sh3rf3|chr10:58907100-58907599	0.392792423065208	.	.
chr10	59221041	59221540	chr10	58906400	58906899	Sept10|chr10:58906400-58906899	0.41278108012376	.	.
chr10	59221041	59221540	chr10	58906400	58906899	Sowahc|chr10:58906400-58906899	0.41278108012376	.	.
chr10	59221041	59221540	chr10	59149798	59150297	Sept10|chr10:59149798-59150297	0.402767528210858	.	.
chr10	59221041	59221540	chr10	59149798	59150297	Sowahc|chr10:59149798-59150297	0.402767528210858	.	.
chr10	59221041	59221540	chr10	59490852	59491351	Sept10|chr10:59490852-59491351	0.44825660731206	.	.
chr10	59221041	59221540	chr10	59490852	59491351	Sowahc|chr10:59490852-59491351	0.44825660731206	.	.
chr10	59322979	59323478	chr10	59509302	59509801	P4ha1|chr10:59509302-59509801	0.603142257699424	.	.
chr10	59323556	59324055	chr10	59166491	59166990	P4ha1|chr10:59166491-59166990	0.64623091715322	.	.
chr10	59323556	59324055	chr10	59451740	59452239	P4ha1|chr10:59451740-59452239	0.401010102535457	.	.
chr10	59616480	59616979	chr10	59509302	59509801	Gm10322|chr10:59509302-59509801	0.43759201187617	.	.
chr10	59616480	59616979	chr10	59509302	59509801	Mcu|chr10:59509302-59509801	0.43759201187617	.	.
chr10	60002852	60003351	chr10	60107320	60107819	Anapc16|chr10:60107320-60107819	0.360985507763664	.	.
chr10	60002852	60003351	chr10	60107320	60107819	Ascc1|chr10:60107320-60107819	0.360985507763664	.	.
chr10	60002852	60003351	chr10	60279760	60280259	Anapc16|chr10:60279760-60280259	0.480545506712085	.	.
chr10	60002852	60003351	chr10	60279760	60280259	Ascc1|chr10:60279760-60280259	0.480545506712085	.	.
chr10	60106712	60107211	chr10	60107320	60107819	Spock2|chr10:60107320-60107819	0.487036291860704	.	.
chr10	60277677	60278176	chr10	60027474	60027973	Psap|chr10:60027474-60027973	0.593291952175639	.	.
chr10	60831386	60831885	chr10	60687431	60687930	Unc5b|chr10:60687431-60687930	0.385492488955547	.	.
chr10	60831386	60831885	chr10	60732234	60732733	Unc5b|chr10:60732234-60732733	0.420932622926772	.	.
chr10	61475458	61475957	chr10	61399317	61399816	Lrrc20|chr10:61399317-61399816	0.390178054982762	.	.
chr10	61475458	61475957	chr10	61491985	61492484	Lrrc20|chr10:61491985-61492484	0.590848621662644	.	.
chr10	61475458	61475957	chr10	61625504	61626003	Lrrc20|chr10:61625504-61626003	0.534121337628752	.	.
chr10	61475965	61476464	chr10	61491985	61492484	D830039M14Rik|chr10:61491985-61492484	0.424659255913312	.	.
chr10	61475965	61476464	chr10	61491985	61492484	Lrrc20|chr10:61491985-61492484	0.424659255913312	.	.
chr10	61475965	61476464	chr10	61625504	61626003	D830039M14Rik|chr10:61625504-61626003	0.425707930729009	.	.
chr10	61475965	61476464	chr10	61625504	61626003	Lrrc20|chr10:61625504-61626003	0.425707930729009	.	.
chr10	61496185	61496684	chr10	61199543	61200042	Gm47595|chr10:61199543-61200042	0.57318144600833	.	.
chr10	61496185	61496684	chr10	61341474	61341973	Gm47595|chr10:61341474-61341973	0.560238839296087	.	.
chr10	61496185	61496684	chr10	61491985	61492484	Gm47595|chr10:61491985-61492484	0.403737617528945	.	.
chr10	61695204	61695703	chr10	61734393	61734892	Tysnd1|chr10:61734393-61734892	0.373114887896353	.	.
chr10	61783689	61784188	chr10	61625504	61626003	H2afy2|chr10:61625504-61626003	0.427177832972216	.	.
chr10	61978216	61978715	chr10	62110799	62111298	Col13a1|chr10:62110799-62111298	0.38391755841716	.	.
chr10	62231026	62231525	chr10	62260971	62261470	Tspan15|chr10:62260971-62261470	0.544969761219759	.	.
chr10	62340040	62340539	chr10	62110799	62111298	Hk1os|chr10:62110799-62111298	0.36147812752012	.	.
chr10	62340040	62340539	chr10	62410887	62411386	Hk1os|chr10:62410887-62411386	0.505993715347626	.	.
chr10	62486629	62487128	chr10	62110799	62111298	Vps26a|chr10:62110799-62111298	0.464569492097262	.	.
chr10	62486629	62487128	chr10	62410887	62411386	Vps26a|chr10:62410887-62411386	0.393551807117054	.	.
chr10	62577623	62578122	chr10	62866298	62866797	4933428P19Rik|chr10:62866298-62866797	0.385817393453023	.	.
chr10	62577623	62578122	chr10	62866298	62866797	Kif1bp|chr10:62866298-62866797	0.385817393453023	.	.
chr10	62578211	62578710	chr10	62260971	62261470	4933428P19Rik|chr10:62260971-62261470	0.483261486168089	.	.
chr10	62578211	62578710	chr10	62260971	62261470	Kif1bp|chr10:62260971-62261470	0.483261486168089	.	.
chr10	62578211	62578710	chr10	62843720	62844219	4933428P19Rik|chr10:62843720-62844219	0.736092520524538	.	.
chr10	62578211	62578710	chr10	62843720	62844219	Kif1bp|chr10:62843720-62844219	0.736092520524538	.	.
chr10	62578211	62578710	chr10	62865795	62866294	4933428P19Rik|chr10:62865795-62866294	0.400090351010044	.	.
chr10	62578211	62578710	chr10	62865795	62866294	Kif1bp|chr10:62865795-62866294	0.400090351010044	.	.
chr10	62602059	62602558	chr10	62260971	62261470	Ddx21|chr10:62260971-62261470	0.472652382492102	.	.
chr10	62602059	62602558	chr10	62260971	62261470	Gm47257|chr10:62260971-62261470	0.472652382492102	.	.
chr10	62602059	62602558	chr10	62843720	62844219	Ddx21|chr10:62843720-62844219	0.523066368419268	.	.
chr10	62602059	62602558	chr10	62843720	62844219	Gm47257|chr10:62843720-62844219	0.523066368419268	.	.
chr10	62602059	62602558	chr10	62865795	62866294	Ddx21|chr10:62865795-62866294	0.372131259255352	.	.
chr10	62602059	62602558	chr10	62865795	62866294	Gm47257|chr10:62865795-62866294	0.372131259255352	.	.
chr10	62651098	62651597	chr10	62856650	62857149	Ddx50|chr10:62856650-62857149	0.468340656228124	.	.
chr10	62725538	62726037	chr10	62260971	62261470	Stox1|chr10:62260971-62261470	0.390602415702333	.	.
chr10	62725538	62726037	chr10	62865795	62866294	Stox1|chr10:62865795-62866294	0.420538068639712	.	.
chr10	62726313	62726812	chr10	62843720	62844219	Stox1|chr10:62843720-62844219	0.501976063862807	.	.
chr10	62792172	62792671	chr10	62866298	62866797	Ccar1|chr10:62866298-62866797	0.390984603949436	.	.
chr10	62792172	62792671	chr10	63122482	63122981	Ccar1|chr10:63122482-63122981	0.444238689509981	.	.
chr10	62920395	62920894	chr10	62500120	62500619	Slc25a16|chr10:62500120-62500619	0.573571551632535	.	.
chr10	62920395	62920894	chr10	62825591	62826090	Slc25a16|chr10:62825591-62826090	0.452567094213181	.	.
chr10	62920395	62920894	chr10	62865210	62865709	Slc25a16|chr10:62865210-62865709	0.415495284283739	.	.
chr10	62920395	62920894	chr10	62865795	62866294	Slc25a16|chr10:62865795-62866294	0.434109384443648	.	.
chr10	62946840	62947339	chr10	62825591	62826090	Dna2|chr10:62825591-62826090	0.584204218936361	.	.
chr10	62946840	62947339	chr10	62843720	62844219	Dna2|chr10:62843720-62844219	0.492770507936231	.	.
chr10	62979983	62980482	chr10	63157347	63157846	Rufy2|chr10:63157347-63157846	0.461121635644357	.	.
chr10	63099999	63100498	chr10	62856650	62857149	Atoh7|chr10:62856650-62857149	0.427834698365899	.	.
chr10	63099999	63100498	chr10	63338814	63339313	Atoh7|chr10:63338814-63339313	0.452966166182488	.	.
chr10	63243618	63244117	chr10	62850934	62851433	1700120B22Rik|chr10:62850934-62851433	0.527209765145814	.	.
chr10	63243618	63244117	chr10	62850934	62851433	Herc4|chr10:62850934-62851433	0.527209765145814	.	.
chr10	63382558	63383057	chr10	63377381	63377880	Dnajc12|chr10:63377381-63377880	0.516115356987534	.	.
chr10	63429313	63429812	chr10	63338211	63338710	Ctnna3|chr10:63338211-63338710	0.463059493713495	.	.
chr10	63429313	63429812	chr10	63377381	63377880	Ctnna3|chr10:63377381-63377880	0.509384785686649	.	.
chr10	63429313	63429812	chr10	63386349	63386848	Ctnna3|chr10:63386349-63386848	0.468783255229359	.	.
chr10	63429313	63429812	chr10	63582526	63583025	Ctnna3|chr10:63582526-63583025	0.452599324647434	.	.
chr10	63429313	63429812	chr10	63603093	63603592	Ctnna3|chr10:63603093-63603592	0.586068422710869	.	.
chr10	63429957	63430456	chr10	63338814	63339313	Ctnna3|chr10:63338814-63339313	0.397462338858819	.	.
chr10	63429957	63430456	chr10	63386349	63386848	Ctnna3|chr10:63386349-63386848	0.351339110691443	.	.
chr10	63429957	63430456	chr10	63582526	63583025	Ctnna3|chr10:63582526-63583025	0.38539234569802	.	.
chr10	63429957	63430456	chr10	63603093	63603592	Ctnna3|chr10:63603093-63603592	0.467711021545447	.	.
chr10	64090014	64090513	chr10	64222955	64223454	Lrrtm3|chr10:64222955-64223454	0.488482271382524	.	.
chr10	66920360	66920859	chr10	66543802	66544301	1110002J07Rik|chr10:66543802-66544301	0.607187276189418	.	.
chr10	66920360	66920859	chr10	66543802	66544301	Gm26576|chr10:66543802-66544301	0.607187276189418	.	.
chr10	66920360	66920859	chr10	66770312	66770811	1110002J07Rik|chr10:66770312-66770811	0.385877968204473	.	.
chr10	66920360	66920859	chr10	66770312	66770811	Gm26576|chr10:66770312-66770811	0.385877968204473	.	.
chr10	66920360	66920859	chr10	66770913	66771412	1110002J07Rik|chr10:66770913-66771412	0.440776854547267	.	.
chr10	66920360	66920859	chr10	66770913	66771412	Gm26576|chr10:66770913-66771412	0.440776854547267	.	.
chr10	67003906	67004405	chr10	67003149	67003648	Gm31763|chr10:67003149-67003648	0.48170599735532	.	.
chr10	67535893	67536392	chr10	67984530	67985029	Egr2|chr10:67984530-67985029	0.491352938210097	.	.
chr10	67548166	67548665	chr10	67871517	67872016	Ado|chr10:67871517-67872016	0.6223038588638	.	.
chr10	67548166	67548665	chr10	67903400	67903899	Ado|chr10:67903400-67903899	0.595084540946973	.	.
chr10	67548166	67548665	chr10	67911378	67911877	Ado|chr10:67911378-67911877	0.368614070793665	.	.
chr10	67548797	67549296	chr10	67766122	67766621	Ado|chr10:67766122-67766621	0.396593595752257	.	.
chr10	67549371	67549870	chr10	67984530	67985029	Ado|chr10:67984530-67985029	0.356067378838591	.	.
chr10	67911879	67912378	chr10	67911378	67911877	Zfp365|chr10:67911378-67911877	0.461005870782604	.	.
chr10	67912421	67912920	chr10	67903400	67903899	Zfp365|chr10:67903400-67903899	0.367055768876373	.	.
chr10	67979231	67979730	chr10	67871517	67872016	Rtkn2|chr10:67871517-67872016	0.462119005175963	.	.
chr10	67979231	67979730	chr10	67903400	67903899	Rtkn2|chr10:67903400-67903899	0.576480378933671	.	.
chr10	68541629	68542128	chr10	68872126	68872625	Cabcoco1|chr10:68872126-68872625	0.499129108148511	.	.
chr10	68723479	68723978	chr10	68464887	68465386	Tmem26|chr10:68464887-68465386	0.413226994079454	.	.
chr10	68724253	68724752	chr10	68872126	68872625	Tmem26|chr10:68872126-68872625	0.609983797238643	.	.
chr10	68724253	68724752	chr10	68909072	68909571	Tmem26|chr10:68909072-68909571	0.353840071435873	.	.
chr10	69212738	69213237	chr10	68908216	68908715	A930033H14Rik|chr10:68908216-68908715	0.50722098980702	.	.
chr10	69212738	69213237	chr10	69005388	69005887	A930033H14Rik|chr10:69005388-69005887	0.380090007701399	.	.
chr10	70814270	70814769	chr10	70976962	70977461	Gm48022|chr10:70976962-70977461	0.373359048925944	.	.
chr10	71159624	71160123	chr10	71193298	71193797	Bicc1|chr10:71193298-71193797	0.407898558942026	.	.
chr10	71237867	71238366	chr10	70949513	70950012	Tfam|chr10:70949513-70950012	0.667711486550127	.	.
chr10	71237867	71238366	chr10	71193298	71193797	Tfam|chr10:71193298-71193797	0.486400824760479	.	.
chr10	71237867	71238366	chr10	71225850	71226349	Tfam|chr10:71225850-71226349	0.492604072352985	.	.
chr10	71344660	71345159	chr10	71400934	71401433	Cisd1|chr10:71400934-71401433	0.377102741088412	.	.
chr10	72654602	72655101	chr10	72439203	72439702	Zwint|chr10:72439203-72439702	0.401336810217398	.	.
chr10	73099619	73100118	chr10	72855766	72856265	Pcdh15|chr10:72855766-72856265	0.603716558986861	.	.
chr10	73099619	73100118	chr10	73097106	73097605	Pcdh15|chr10:73097106-73097605	0.432368840828269	.	.
chr10	73099619	73100118	chr10	73279445	73279944	Pcdh15|chr10:73279445-73279944	0.42240783660115	.	.
chr10	74966773	74967272	chr10	74848308	74848807	Gnaz|chr10:74848308-74848807	0.516058601490726	.	.
chr10	75036948	75037447	chr10	74914526	74915025	Rab36|chr10:74914526-74915025	0.497361951905892	.	.
chr10	75036948	75037447	chr10	74915146	74915645	Rab36|chr10:74915146-74915645	0.358268535149148	.	.
chr10	75036948	75037447	chr10	75170461	75170960	Rab36|chr10:75170461-75170960	0.413132907462571	.	.
chr10	75211769	75212268	chr10	75059275	75059774	Specc1l|chr10:75059275-75059774	0.485144436829874	.	.
chr10	75517195	75517694	chr10	75720052	75720551	Gucd1|chr10:75720052-75720551	0.453445026686637	.	.
chr10	75517195	75517694	chr10	75720052	75720551	Snrpd3|chr10:75720052-75720551	0.453445026686637	.	.
chr10	75517195	75517694	chr10	75743985	75744484	Gucd1|chr10:75743985-75744484	0.382800337312419	.	.
chr10	75517195	75517694	chr10	75743985	75744484	Snrpd3|chr10:75743985-75744484	0.382800337312419	.	.
chr10	75517716	75518215	chr10	75586177	75586676	Gucd1|chr10:75586177-75586676	0.418492503741811	.	.
chr10	75517716	75518215	chr10	75586177	75586676	Snrpd3|chr10:75586177-75586676	0.418492503741811	.	.
chr10	75517716	75518215	chr10	75632514	75633013	Gucd1|chr10:75632514-75633013	0.57005177150747	.	.
chr10	75517716	75518215	chr10	75632514	75633013	Snrpd3|chr10:75632514-75633013	0.57005177150747	.	.
chr10	75517716	75518215	chr10	75633042	75633541	Gucd1|chr10:75633042-75633541	0.368171369544341	.	.
chr10	75517716	75518215	chr10	75633042	75633541	Snrpd3|chr10:75633042-75633541	0.368171369544341	.	.
chr10	75517716	75518215	chr10	75872865	75873364	Gucd1|chr10:75872865-75873364	0.522022244395973	.	.
chr10	75517716	75518215	chr10	75872865	75873364	Snrpd3|chr10:75872865-75873364	0.522022244395973	.	.
chr10	75559925	75560424	chr10	75853409	75853908	Lrrc75b|chr10:75853409-75853908	0.431436400193369	.	.
chr10	75559925	75560424	chr10	75883039	75883538	Lrrc75b|chr10:75883039-75883538	0.407350122969839	.	.
chr10	75644158	75644657	chr10	75635627	75636126	Susd2|chr10:75635627-75636126	0.410973883931665	.	.
chr10	75644158	75644657	chr10	75873531	75874030	Susd2|chr10:75873531-75874030	0.462115621009123	.	.
chr10	75797531	75798030	chr10	75558363	75558862	Gstt1|chr10:75558363-75558862	0.476337439936261	.	.
chr10	75798331	75798830	chr10	75558363	75558862	Gstt1|chr10:75558363-75558862	0.370653849201044	.	.
chr10	75837242	75837741	chr10	75635627	75636126	Gstt2|chr10:75635627-75636126	0.400295568069306	.	.
chr10	75837242	75837741	chr10	75667832	75668331	Gstt2|chr10:75667832-75668331	0.379603262734393	.	.
chr10	75837242	75837741	chr10	75667832	75668331	Gstt2|chr10:75667832-75668331	0.379603262734394	.	.
chr10	75837242	75837741	chr10	75743985	75744484	Gstt2|chr10:75743985-75744484	0.471154857698681	.	.
chr10	75837242	75837741	chr10	75790810	75791309	Gstt2|chr10:75790810-75791309	0.411436526821987	.	.
chr10	75860073	75860572	chr10	75666478	75666977	Mif|chr10:75666478-75666977	0.420804839765878	.	.
chr10	75860073	75860572	chr10	75883039	75883538	Mif|chr10:75883039-75883538	0.631296519350825	.	.
chr10	75893088	75893587	chr10	75666478	75666977	Derl3|chr10:75666478-75666977	0.623283473601155	.	.
chr10	75921379	75921878	chr10	75667316	75667815	Smarcb1|chr10:75667316-75667815	0.38742832653664	.	.
chr10	75921379	75921878	chr10	75667832	75668331	Smarcb1|chr10:75667832-75668331	0.395438237704942	.	.
chr10	75921379	75921878	chr10	75883039	75883538	Smarcb1|chr10:75883039-75883538	0.49873286407403	.	.
chr10	75932278	75932777	chr10	75558363	75558862	Chchd10|chr10:75558363-75558862	0.430640734066943	.	.
chr10	75932278	75932777	chr10	75667832	75668331	Chchd10|chr10:75667832-75668331	0.39232512500848	.	.
chr10	75932278	75932777	chr10	75883039	75883538	Chchd10|chr10:75883039-75883538	0.359782565062589	.	.
chr10	75932278	75932777	chr10	76203887	76204386	Chchd10|chr10:76203887-76204386	0.397780596396509	.	.
chr10	75935571	75936070	chr10	75586177	75586676	Mmp11|chr10:75586177-75586676	0.448152026581674	.	.
chr10	75935571	75936070	chr10	75666478	75666977	Mmp11|chr10:75666478-75666977	0.503752960726915	.	.
chr10	75935571	75936070	chr10	75704087	75704586	Mmp11|chr10:75704087-75704586	0.362376418718739	.	.
chr10	75935571	75936070	chr10	75883039	75883538	Mmp11|chr10:75883039-75883538	0.664708216547544	.	.
chr10	76032290	76032789	chr10	76271186	76271685	Zfp280b|chr10:76271186-76271685	0.351388408521599	.	.
chr10	76345090	76345589	chr10	76203887	76204386	Dip2a|chr10:76203887-76204386	0.417671800160764	.	.
chr10	76442556	76443055	chr10	76733248	76733747	Pcnt|chr10:76733248-76733747	0.499842796866371	.	.
chr10	76531225	76531724	chr10	76791455	76791954	Lss|chr10:76791455-76791954	0.401288915595631	.	.
chr10	76531225	76531724	chr10	76815986	76816485	Lss|chr10:76815986-76816485	0.454613019869021	.	.
chr10	76531225	76531724	chr10	76816491	76816990	Lss|chr10:76816491-76816990	0.432975236412821	.	.
chr10	76623163	76623662	chr10	76732742	76733241	Col6a2|chr10:76732742-76733241	0.381448381122696	.	.
chr10	76623163	76623662	chr10	76871812	76872311	Col6a2|chr10:76871812-76872311	0.694785879796564	.	.
chr10	76961928	76962427	chr10	76732742	76733241	Pcbp3|chr10:76732742-76733241	0.429664050146426	.	.
chr10	76961928	76962427	chr10	76802486	76802985	Pcbp3|chr10:76802486-76802985	0.369529811939394	.	.
chr10	76961928	76962427	chr10	76871812	76872311	Pcbp3|chr10:76871812-76872311	0.600251456508255	.	.
chr10	76961928	76962427	chr10	77082514	77083013	Pcbp3|chr10:77082514-77083013	0.43175794353512	.	.
chr10	76961928	76962427	chr10	77206714	77207213	Pcbp3|chr10:77206714-77207213	0.477573662865662	.	.
chr10	77008547	77009046	chr10	76816491	76816990	Gm35721|chr10:76816491-76816990	0.363812376981214	.	.
chr10	77008547	77009046	chr10	77237775	77238274	Gm35721|chr10:77237775-77238274	0.532132703692207	.	.
chr10	77032927	77033426	chr10	76871812	76872311	Slc19a1|chr10:76871812-76872311	0.70753008153929	.	.
chr10	77032927	77033426	chr10	76931018	76931517	Slc19a1|chr10:76931018-76931517	0.399945751198073	.	.
chr10	77032927	77033426	chr10	77021332	77021831	Slc19a1|chr10:77021332-77021831	0.491252872902123	.	.
chr10	77032927	77033426	chr10	77082514	77083013	Slc19a1|chr10:77082514-77083013	0.48668063457429	.	.
chr10	77032927	77033426	chr10	77206714	77207213	Slc19a1|chr10:77206714-77207213	0.646782898246502	.	.
chr10	77258974	77259473	chr10	77434684	77435183	Gm10941|chr10:77434684-77435183	0.407973889394752	.	.
chr10	77258974	77259473	chr10	77434684	77435183	Pofut2|chr10:77434684-77435183	0.407973889394752	.	.
chr10	77417987	77418486	chr10	77082514	77083013	Adarb1|chr10:77082514-77083013	0.420124532138063	.	.
chr10	77606279	77606778	chr10	77434178	77434677	Sumo3|chr10:77434178-77434677	0.351024959741468	.	.
chr10	77969634	77970133	chr10	77984634	77985133	Trpm2|chr10:77984634-77985133	0.394396570279153	.	.
chr10	78069477	78069976	chr10	78159172	78159671	Icosl|chr10:78159172-78159671	0.382850040831884	.	.
chr10	78169521	78170020	chr10	78396201	78396700	Gatd3a|chr10:78396201-78396700	0.373950895500864	.	.
chr10	78184961	78185460	chr10	78159172	78159671	Pwp2|chr10:78159172-78159671	0.436680275515018	.	.
chr10	78244489	78244988	chr10	78396201	78396700	Trappc10|chr10:78396201-78396700	0.366820850774901	.	.
chr10	78352152	78352651	chr10	78159172	78159671	Agpat3|chr10:78159172-78159671	0.607077973944752	.	.
chr10	78352152	78352651	chr10	78159172	78159671	Gm40709|chr10:78159172-78159671	0.607077973944752	.	.
chr10	78352152	78352651	chr10	78487672	78488171	Agpat3|chr10:78487672-78488171	0.504947826587623	.	.
chr10	78352152	78352651	chr10	78487672	78488171	Gm40709|chr10:78487672-78488171	0.504947826587623	.	.
chr10	78425391	78425890	chr10	78159172	78159671	Cstb|chr10:78159172-78159671	0.355365957743778	.	.
chr10	78425391	78425890	chr10	78487672	78488171	Cstb|chr10:78487672-78488171	0.426062561615422	.	.
chr10	78464708	78465207	chr10	78438115	78438614	Pdxk|chr10:78438115-78438614	0.451989398278823	.	.
chr10	78574182	78574681	chr10	78396201	78396700	Ilvbl|chr10:78396201-78396700	0.378855599191396	.	.
chr10	78574691	78575190	chr10	78396201	78396700	Ilvbl|chr10:78396201-78396700	0.422192151018067	.	.
chr10	78574691	78575190	chr10	78487672	78488171	Ilvbl|chr10:78487672-78488171	0.423390463187911	.	.
chr10	78746859	78747358	chr10	78487672	78488171	Gm30400|chr10:78487672-78488171	0.396572580330644	.	.
chr10	78747414	78747913	chr10	78438115	78438614	Gm30400|chr10:78438115-78438614	0.410526273635418	.	.
chr10	79097368	79097867	chr10	79350199	79350698	2610008E11Rik|chr10:79350199-79350698	0.557330727250526	.	.
chr10	79533018	79533517	chr10	79780004	79780503	Plpp2|chr10:79780004-79780503	0.35132975032617	.	.
chr10	79533018	79533517	chr10	79985635	79986134	Plpp2|chr10:79985635-79986134	0.492179750835247	.	.
chr10	79533559	79534058	chr10	79803556	79804055	Plpp2|chr10:79803556-79804055	0.418922409749605	.	.
chr10	79554879	79555378	chr10	79695112	79695611	Mier2|chr10:79695112-79695611	0.555255794065318	.	.
chr10	79554879	79555378	chr10	79780004	79780503	Mier2|chr10:79780004-79780503	0.408230414348575	.	.
chr10	79554879	79555378	chr10	79840773	79841272	Mier2|chr10:79840773-79841272	0.462729565265549	.	.
chr10	79613886	79614385	chr10	79350199	79350698	C2cd4c|chr10:79350199-79350698	0.466216829410481	.	.
chr10	79613886	79614385	chr10	79780004	79780503	C2cd4c|chr10:79780004-79780503	0.405021934490229	.	.
chr10	79613886	79614385	chr10	79803556	79804055	C2cd4c|chr10:79803556-79804055	0.433953015894318	.	.
chr10	79613886	79614385	chr10	79985635	79986134	C2cd4c|chr10:79985635-79986134	0.43841751229018	.	.
chr10	79637007	79637506	chr10	79780004	79780503	Gm47163|chr10:79780004-79780503	0.535991120974461	.	.
chr10	79637007	79637506	chr10	79780004	79780503	Shc2|chr10:79780004-79780503	0.535991120974461	.	.
chr10	79637007	79637506	chr10	79814367	79814866	Gm47163|chr10:79814367-79814866	0.36114748524089	.	.
chr10	79637007	79637506	chr10	79814367	79814866	Shc2|chr10:79814367-79814866	0.36114748524089	.	.
chr10	79637007	79637506	chr10	79883618	79884117	Gm47163|chr10:79883618-79884117	0.447934045317532	.	.
chr10	79637007	79637506	chr10	79883618	79884117	Shc2|chr10:79883618-79884117	0.447934045317532	.	.
chr10	79637007	79637506	chr10	79985635	79986134	Gm47163|chr10:79985635-79986134	0.440557406499782	.	.
chr10	79637007	79637506	chr10	79985635	79986134	Shc2|chr10:79985635-79986134	0.440557406499782	.	.
chr10	79637658	79638157	chr10	79350199	79350698	Gm47163|chr10:79350199-79350698	0.644512881976986	.	.
chr10	79637658	79638157	chr10	79350199	79350698	Shc2|chr10:79350199-79350698	0.644512881976986	.	.
chr10	79637658	79638157	chr10	79695112	79695611	Gm47163|chr10:79695112-79695611	0.434894756045141	.	.
chr10	79637658	79638157	chr10	79695112	79695611	Gm47163|chr10:79695112-79695611	0.434894756045142	.	.
chr10	79637658	79638157	chr10	79695112	79695611	Shc2|chr10:79695112-79695611	0.434894756045141	.	.
chr10	79637658	79638157	chr10	79695112	79695611	Shc2|chr10:79695112-79695611	0.434894756045142	.	.
chr10	79668658	79669157	chr10	79350199	79350698	Tpgs1|chr10:79350199-79350698	0.457608509066355	.	.
chr10	79668658	79669157	chr10	79695112	79695611	Tpgs1|chr10:79695112-79695611	0.525117946456737	.	.
chr10	79669185	79669684	chr10	79695112	79695611	Tpgs1|chr10:79695112-79695611	0.591599404412123	.	.
chr10	79669185	79669684	chr10	79780004	79780503	Tpgs1|chr10:79780004-79780503	0.452796014656248	.	.
chr10	79669185	79669684	chr10	79840773	79841272	Tpgs1|chr10:79840773-79841272	0.487956984309195	.	.
chr10	79669743	79670242	chr10	79350199	79350698	Tpgs1|chr10:79350199-79350698	0.540726940734049	.	.
chr10	79669743	79670242	chr10	79900791	79901290	Tpgs1|chr10:79900791-79901290	0.50873726049665	.	.
chr10	79669743	79670242	chr10	79969122	79969621	Tpgs1|chr10:79969122-79969621	0.428946833042398	.	.
chr10	79681760	79682259	chr10	79695112	79695611	Cdc34|chr10:79695112-79695611	0.435405490980896	.	.
chr10	79681760	79682259	chr10	79712388	79712887	Cdc34|chr10:79712388-79712887	0.486865756816993	.	.
chr10	79681760	79682259	chr10	79780004	79780503	Cdc34|chr10:79780004-79780503	0.650061738804304	.	.
chr10	79681760	79682259	chr10	79814367	79814866	Cdc34|chr10:79814367-79814866	0.358474047075136	.	.
chr10	79681760	79682259	chr10	79985635	79986134	Cdc34|chr10:79985635-79986134	0.435547401201985	.	.
chr10	79704113	79704612	chr10	79595188	79595687	Bsg|chr10:79595188-79595687	0.450478325617705	.	.
chr10	79704113	79704612	chr10	79900791	79901290	Bsg|chr10:79900791-79901290	0.457280526004164	.	.
chr10	79704676	79705175	chr10	79712388	79712887	Bsg|chr10:79712388-79712887	0.366244720468077	.	.
chr10	79716415	79716914	chr10	79695112	79695611	Hcn2|chr10:79695112-79695611	0.442724958766711	.	.
chr10	79716415	79716914	chr10	79780004	79780503	Hcn2|chr10:79780004-79780503	0.603980213043195	.	.
chr10	79746371	79746870	chr10	79780004	79780503	Polrmt|chr10:79780004-79780503	0.633257479553955	.	.
chr10	79746371	79746870	chr10	79814367	79814866	Polrmt|chr10:79814367-79814866	0.412103247728192	.	.
chr10	79746371	79746870	chr10	79883618	79884117	Polrmt|chr10:79883618-79884117	0.364012399500889	.	.
chr10	79746371	79746870	chr10	79985635	79986134	Polrmt|chr10:79985635-79986134	0.423620880692505	.	.
chr10	79754800	79755299	chr10	79780004	79780503	Fgf22|chr10:79780004-79780503	0.398810384650462	.	.
chr10	79754800	79755299	chr10	79780004	79780503	Fgf22|chr10:79780004-79780503	0.398810384650463	.	.
chr10	79766873	79767372	chr10	79695112	79695611	Rnf126|chr10:79695112-79695611	0.358091038931109	.	.
chr10	79766873	79767372	chr10	80142013	80142512	Rnf126|chr10:80142013-80142512	0.371276467734198	.	.
chr10	79854078	79854577	chr10	79814367	79814866	E130317F20Rik|chr10:79814367-79814866	0.757909327893616	.	.
chr10	79854078	79854577	chr10	79814367	79814866	Ptbp1|chr10:79814367-79814866	0.757909327893616	.	.
chr10	79854078	79854577	chr10	79840195	79840694	E130317F20Rik|chr10:79840195-79840694	0.443468497762128	.	.
chr10	79854078	79854577	chr10	79840195	79840694	Ptbp1|chr10:79840195-79840694	0.443468497762128	.	.
chr10	79854078	79854577	chr10	79985635	79986134	E130317F20Rik|chr10:79985635-79986134	0.62099587855841	.	.
chr10	79854078	79854577	chr10	79985635	79986134	Ptbp1|chr10:79985635-79986134	0.62099587855841	.	.
chr10	79854078	79854577	chr10	80208672	80209171	E130317F20Rik|chr10:80208672-80209171	0.586130366259093	.	.
chr10	79854078	79854577	chr10	80208672	80209171	Ptbp1|chr10:80208672-80209171	0.586130366259093	.	.
chr10	79854868	79855367	chr10	79900791	79901290	E130317F20Rik|chr10:79900791-79901290	0.573386925620503	.	.
chr10	79854868	79855367	chr10	79900791	79901290	Ptbp1|chr10:79900791-79901290	0.573386925620503	.	.
chr10	79854868	79855367	chr10	79969122	79969621	E130317F20Rik|chr10:79969122-79969621	0.49208072579204	.	.
chr10	79854868	79855367	chr10	79969122	79969621	Ptbp1|chr10:79969122-79969621	0.49208072579204	.	.
chr10	79854868	79855367	chr10	80102436	80102935	E130317F20Rik|chr10:80102436-80102935	0.42026435233203	.	.
chr10	79854868	79855367	chr10	80102436	80102935	Ptbp1|chr10:80102436-80102935	0.42026435233203	.	.
chr10	79854868	79855367	chr10	80142013	80142512	E130317F20Rik|chr10:80142013-80142512	0.496466310069696	.	.
chr10	79854868	79855367	chr10	80142013	80142512	Ptbp1|chr10:80142013-80142512	0.496466310069696	.	.
chr10	79854868	79855367	chr10	80149272	80149771	E130317F20Rik|chr10:80149272-80149771	0.470622107809857	.	.
chr10	79854868	79855367	chr10	80149272	80149771	Ptbp1|chr10:80149272-80149771	0.470622107809857	.	.
chr10	79854868	79855367	chr10	80245563	80246062	E130317F20Rik|chr10:80245563-80246062	0.420575255591472	.	.
chr10	79854868	79855367	chr10	80245563	80246062	Ptbp1|chr10:80245563-80246062	0.420575255591472	.	.
chr10	79908430	79908929	chr10	80142013	80142512	Med16|chr10:80142013-80142512	0.399249304263608	.	.
chr10	79908963	79909462	chr10	79780004	79780503	Med16|chr10:79780004-79780503	0.47014924113747	.	.
chr10	79908963	79909462	chr10	79883618	79884117	Med16|chr10:79883618-79884117	0.459045542179128	.	.
chr10	79908963	79909462	chr10	80167470	80167969	Med16|chr10:80167470-80167969	0.625660928899687	.	.
chr10	79927552	79928051	chr10	80167470	80167969	Arid3a|chr10:80167470-80167969	0.352076618036845	.	.
chr10	79959680	79960179	chr10	79780004	79780503	Wdr18|chr10:79780004-79780503	0.568016356046074	.	.
chr10	79959680	79960179	chr10	79814367	79814866	Wdr18|chr10:79814367-79814866	0.66590902903994	.	.
chr10	79959680	79960179	chr10	79985635	79986134	Wdr18|chr10:79985635-79986134	0.615874835440516	.	.
chr10	79959680	79960179	chr10	80159857	80160356	Wdr18|chr10:80159857-80160356	0.391948229797305	.	.
chr10	79959680	79960179	chr10	80167470	80167969	Wdr18|chr10:80167470-80167969	0.425143298383858	.	.
chr10	79959680	79960179	chr10	80208672	80209171	Wdr18|chr10:80208672-80209171	0.46568286632502	.	.
chr10	79970796	79971295	chr10	79695112	79695611	Grin3b|chr10:79695112-79695611	0.622809219687694	.	.
chr10	79970796	79971295	chr10	79780004	79780503	Grin3b|chr10:79780004-79780503	0.396953542042343	.	.
chr10	79970796	79971295	chr10	79969122	79969621	Grin3b|chr10:79969122-79969621	0.50526058816301	.	.
chr10	79970796	79971295	chr10	80071093	80071592	Grin3b|chr10:80071093-80071592	0.531217122749503	.	.
chr10	79984135	79984634	chr10	79969122	79969621	Tmem259|chr10:79969122-79969621	0.431993705075472	.	.
chr10	79984135	79984634	chr10	80149272	80149771	Tmem259|chr10:80149272-80149771	0.352776393131192	.	.
chr10	79984135	79984634	chr10	80168012	80168511	Tmem259|chr10:80168012-80168511	0.652677924295138	.	.
chr10	79984727	79985226	chr10	79780004	79780503	Tmem259|chr10:79780004-79780503	0.373997396828007	.	.
chr10	79984727	79985226	chr10	79814367	79814866	Tmem259|chr10:79814367-79814866	0.41549860995433	.	.
chr10	79984727	79985226	chr10	79985635	79986134	Tmem259|chr10:79985635-79986134	0.468718891833587	.	.
chr10	79984727	79985226	chr10	80159857	80160356	Tmem259|chr10:80159857-80160356	0.400091675979715	.	.
chr10	79984727	79985226	chr10	80167470	80167969	Tmem259|chr10:80167470-80167969	0.584518167957895	.	.
chr10	79996251	79996750	chr10	79834744	79835243	Abca7|chr10:79834744-79835243	0.358715124103627	.	.
chr10	80039610	80040109	chr10	80264751	80265250	Polr2e|chr10:80264751-80265250	0.520649499958524	.	.
chr10	80039610	80040109	chr10	80475205	80475704	Polr2e|chr10:80475205-80475704	0.367475400054297	.	.
chr10	80115299	80115798	chr10	80131664	80132163	Stk11|chr10:80131664-80132163	0.373376818001247	.	.
chr10	80115299	80115798	chr10	80142013	80142512	Stk11|chr10:80142013-80142512	0.501776128468865	.	.
chr10	80115299	80115798	chr10	80245563	80246062	Stk11|chr10:80245563-80246062	0.509072612606126	.	.
chr10	80115299	80115798	chr10	80264751	80265250	Stk11|chr10:80264751-80265250	0.366738814697193	.	.
chr10	80115299	80115798	chr10	80376086	80376585	Stk11|chr10:80376086-80376585	0.394558626246231	.	.
chr10	80115855	80116354	chr10	79840773	79841272	Stk11|chr10:79840773-79841272	0.355002516100739	.	.
chr10	80115855	80116354	chr10	80475205	80475704	Stk11|chr10:80475205-80475704	0.502641020313144	.	.
chr10	80139151	80139650	chr10	79780004	79780503	Atp5d|chr10:79780004-79780503	0.447885829695327	.	.
chr10	80139151	80139650	chr10	80159857	80160356	Atp5d|chr10:80159857-80160356	0.389228466588525	.	.
chr10	80139151	80139650	chr10	80298753	80299252	Atp5d|chr10:80298753-80299252	0.446904871258911	.	.
chr10	80139151	80139650	chr10	80357849	80358348	Atp5d|chr10:80357849-80358348	0.374867444708033	.	.
chr10	80141214	80141713	chr10	79985635	79986134	Cbarp|chr10:79985635-79986134	0.356446152344334	.	.
chr10	80141214	80141713	chr10	80159857	80160356	Cbarp|chr10:80159857-80160356	0.551128003767586	.	.
chr10	80141214	80141713	chr10	80168012	80168511	Cbarp|chr10:80168012-80168511	0.445823866611611	.	.
chr10	80141214	80141713	chr10	80168012	80168511	Cbarp|chr10:80168012-80168511	0.445823866611612	.	.
chr10	80141214	80141713	chr10	80357849	80358348	Cbarp|chr10:80357849-80358348	0.405995869458082	.	.
chr10	80147980	80148479	chr10	80149272	80149771	Midn|chr10:80149272-80149771	0.627522026884189	.	.
chr10	80147980	80148479	chr10	80168012	80168511	Midn|chr10:80168012-80168511	0.369110273635767	.	.
chr10	80147980	80148479	chr10	80264751	80265250	Midn|chr10:80264751-80265250	0.498854148297557	.	.
chr10	80147980	80148479	chr10	80446153	80446652	Midn|chr10:80446153-80446652	0.603136318035506	.	.
chr10	80148538	80149037	chr10	79900791	79901290	Midn|chr10:79900791-79901290	0.412683842046865	.	.
chr10	80148538	80149037	chr10	79969122	79969621	Midn|chr10:79969122-79969621	0.403772254148843	.	.
chr10	80148538	80149037	chr10	80149272	80149771	Midn|chr10:80149272-80149771	0.644998595148656	.	.
chr10	80148538	80149037	chr10	80168012	80168511	Midn|chr10:80168012-80168511	0.38962005180472	.	.
chr10	80148538	80149037	chr10	80264751	80265250	Midn|chr10:80264751-80265250	0.423307848704547	.	.
chr10	80148538	80149037	chr10	80446153	80446652	Midn|chr10:80446153-80446652	0.471181239568803	.	.
chr10	80164965	80165464	chr10	79834744	79835243	Cirbp|chr10:79834744-79835243	0.380255160417728	.	.
chr10	80164965	80165464	chr10	79985635	79986134	Cirbp|chr10:79985635-79986134	0.372223389948689	.	.
chr10	80164965	80165464	chr10	80130998	80131497	Cirbp|chr10:80130998-80131497	0.367427745428995	.	.
chr10	80164965	80165464	chr10	80159857	80160356	Cirbp|chr10:80159857-80160356	0.479122754658714	.	.
chr10	80172665	80173164	chr10	80130998	80131497	1600002K03Rik|chr10:80130998-80131497	0.397828808953068	.	.
chr10	80179406	80179905	chr10	80168012	80168511	Efna2|chr10:80168012-80168511	0.503965441444253	.	.
chr10	80226253	80226752	chr10	79900791	79901290	Pwwp3a|chr10:79900791-79901290	0.447675750772047	.	.
chr10	80226253	80226752	chr10	80142013	80142512	Pwwp3a|chr10:80142013-80142512	0.461417322197665	.	.
chr10	80226253	80226752	chr10	80149272	80149771	Pwwp3a|chr10:80149272-80149771	0.485355414522089	.	.
chr10	80226253	80226752	chr10	80350244	80350743	Pwwp3a|chr10:80350244-80350743	0.365427081108325	.	.
chr10	80226757	80227256	chr10	79969122	79969621	Pwwp3a|chr10:79969122-79969621	0.365635851328571	.	.
chr10	80226757	80227256	chr10	80142013	80142512	Pwwp3a|chr10:80142013-80142512	0.364672676706812	.	.
chr10	80226757	80227256	chr10	80149272	80149771	Pwwp3a|chr10:80149272-80149771	0.433976808678618	.	.
chr10	80249168	80249667	chr10	80149272	80149771	Ndufs7|chr10:80149272-80149771	0.59483837821195	.	.
chr10	80249168	80249667	chr10	80168012	80168511	Ndufs7|chr10:80168012-80168511	0.43138964644064	.	.
chr10	80249168	80249667	chr10	80264751	80265250	Ndufs7|chr10:80264751-80265250	0.371208832306395	.	.
chr10	80249168	80249667	chr10	80350244	80350743	Ndufs7|chr10:80350244-80350743	0.411897638011524	.	.
chr10	80249168	80249667	chr10	80446153	80446652	Ndufs7|chr10:80446153-80446652	0.614133637343563	.	.
chr10	80260827	80261326	chr10	80350244	80350743	Dazap1|chr10:80350244-80350743	0.37503993039126	.	.
chr10	80260827	80261326	chr10	80350244	80350743	Gamt|chr10:80350244-80350743	0.37503993039126	.	.
chr10	80260827	80261326	chr10	80676201	80676700	Dazap1|chr10:80676201-80676700	0.488548835944553	.	.
chr10	80260827	80261326	chr10	80676201	80676700	Gamt|chr10:80676201-80676700	0.488548835944553	.	.
chr10	80261461	80261960	chr10	80071093	80071592	Dazap1|chr10:80071093-80071592	0.60603929312494	.	.
chr10	80261461	80261960	chr10	80071093	80071592	Gamt|chr10:80071093-80071592	0.60603929312494	.	.
chr10	80261461	80261960	chr10	80475205	80475704	Dazap1|chr10:80475205-80475704	0.418375651243556	.	.
chr10	80261461	80261960	chr10	80475205	80475704	Gamt|chr10:80475205-80475704	0.418375651243556	.	.
chr10	80261461	80261960	chr10	80566638	80567137	Dazap1|chr10:80566638-80567137	0.405556491929483	.	.
chr10	80261461	80261960	chr10	80566638	80567137	Gamt|chr10:80566638-80567137	0.405556491929483	.	.
chr10	80281953	80282452	chr10	80102436	80102935	Gm15122|chr10:80102436-80102935	0.512200198111173	.	.
chr10	80281953	80282452	chr10	80149272	80149771	Gm15122|chr10:80149272-80149771	0.457386107298004	.	.
chr10	80281953	80282452	chr10	80168012	80168511	Gm15122|chr10:80168012-80168511	0.363824364526286	.	.
chr10	80281953	80282452	chr10	80264751	80265250	Gm15122|chr10:80264751-80265250	0.705232313416506	.	.
chr10	80281953	80282452	chr10	80446153	80446652	Gm15122|chr10:80446153-80446652	0.537705976794707	.	.
chr10	80292185	80292684	chr10	80142013	80142512	Rps15|chr10:80142013-80142512	0.413118607681128	.	.
chr10	80292185	80292684	chr10	80149272	80149771	Rps15|chr10:80149272-80149771	0.521376690871245	.	.
chr10	80295711	80296210	chr10	80149272	80149771	Apc2|chr10:80149272-80149771	0.376262022634449	.	.
chr10	80295711	80296210	chr10	80350244	80350743	Apc2|chr10:80350244-80350743	0.535186200805249	.	.
chr10	80295711	80296210	chr10	80357849	80358348	Apc2|chr10:80357849-80358348	0.390670338775337	.	.
chr10	80295711	80296210	chr10	80446153	80446652	Apc2|chr10:80446153-80446652	0.362567606444548	.	.
chr10	80295711	80296210	chr10	80676201	80676700	Apc2|chr10:80676201-80676700	0.549801821210623	.	.
chr10	80320339	80320838	chr10	80142013	80142512	2310011J03Rik|chr10:80142013-80142512	0.56665662136754	.	.
chr10	80320339	80320838	chr10	80142013	80142512	2310011J03Rik|chr10:80142013-80142512	0.566656621367541	.	.
chr10	80320339	80320838	chr10	80199400	80199899	2310011J03Rik|chr10:80199400-80199899	0.42535151173544	.	.
chr10	80320339	80320838	chr10	80199400	80199899	2310011J03Rik|chr10:80199400-80199899	0.425351511735441	.	.
chr10	80320339	80320838	chr10	80245563	80246062	2310011J03Rik|chr10:80245563-80246062	0.439082458044409	.	.
chr10	80329684	80330183	chr10	80071093	80071592	Pcsk4|chr10:80071093-80071592	0.488290486706337	.	.
chr10	80329684	80330183	chr10	80071093	80071592	Reep6|chr10:80071093-80071592	0.488290486706337	.	.
chr10	80329684	80330183	chr10	80475205	80475704	Pcsk4|chr10:80475205-80475704	0.434199970650779	.	.
chr10	80329684	80330183	chr10	80475205	80475704	Reep6|chr10:80475205-80475704	0.434199970650779	.	.
chr10	80329684	80330183	chr10	80526118	80526617	Pcsk4|chr10:80526118-80526617	0.360091561853954	.	.
chr10	80329684	80330183	chr10	80526118	80526617	Reep6|chr10:80526118-80526617	0.360091561853954	.	.
chr10	80355404	80355903	chr10	80159857	80160356	Plk5|chr10:80159857-80160356	0.438646650080505	.	.
chr10	80355404	80355903	chr10	80168012	80168511	Plk5|chr10:80168012-80168511	0.381996461957492	.	.
chr10	80355404	80355903	chr10	80350244	80350743	Plk5|chr10:80350244-80350743	0.484412720132943	.	.
chr10	80355404	80355903	chr10	80357849	80358348	Plk5|chr10:80357849-80358348	0.456180223182342	.	.
chr10	80355404	80355903	chr10	80526118	80526617	Plk5|chr10:80526118-80526617	0.392556337152698	.	.
chr10	80355404	80355903	chr10	80676201	80676700	Plk5|chr10:80676201-80676700	0.514116997548639	.	.
chr10	80356135	80356634	chr10	80149272	80149771	Plk5|chr10:80149272-80149771	0.396296847202712	.	.
chr10	80356135	80356634	chr10	80159857	80160356	Plk5|chr10:80159857-80160356	0.362217270779706	.	.
chr10	80356135	80356634	chr10	80446153	80446652	Plk5|chr10:80446153-80446652	0.399820828962475	.	.
chr10	80356135	80356634	chr10	80676201	80676700	Plk5|chr10:80676201-80676700	0.406650301087538	.	.
chr10	80356660	80357159	chr10	80130998	80131497	Plk5|chr10:80130998-80131497	0.432101056168891	.	.
chr10	80356660	80357159	chr10	80142013	80142512	Plk5|chr10:80142013-80142512	0.409631867298438	.	.
chr10	80356660	80357159	chr10	80245563	80246062	Plk5|chr10:80245563-80246062	0.424554661265148	.	.
chr10	80356660	80357159	chr10	80264751	80265250	Plk5|chr10:80264751-80265250	0.395809794267804	.	.
chr10	80371246	80371745	chr10	80142013	80142512	Gm15123|chr10:80142013-80142512	0.455961659532864	.	.
chr10	80371246	80371745	chr10	80142013	80142512	Gm15124|chr10:80142013-80142512	0.455961659532864	.	.
chr10	80371246	80371745	chr10	80199400	80199899	Gm15123|chr10:80199400-80199899	0.621350323249458	.	.
chr10	80371246	80371745	chr10	80199400	80199899	Gm15124|chr10:80199400-80199899	0.621350323249458	.	.
chr10	80371246	80371745	chr10	80245563	80246062	Gm15123|chr10:80245563-80246062	0.442303002420109	.	.
chr10	80371246	80371745	chr10	80245563	80246062	Gm15124|chr10:80245563-80246062	0.442303002420109	.	.
chr10	80371246	80371745	chr10	80376086	80376585	Gm15123|chr10:80376086-80376585	0.442130068681626	.	.
chr10	80371246	80371745	chr10	80376086	80376585	Gm15124|chr10:80376086-80376585	0.442130068681626	.	.
chr10	80398776	80399275	chr10	80071093	80071592	Mbd3|chr10:80071093-80071592	0.491216529983001	.	.
chr10	80398776	80399275	chr10	80142013	80142512	Mbd3|chr10:80142013-80142512	0.399408149950177	.	.
chr10	80398776	80399275	chr10	80199400	80199899	Mbd3|chr10:80199400-80199899	0.462224638304606	.	.
chr10	80398776	80399275	chr10	80245563	80246062	Mbd3|chr10:80245563-80246062	0.353650436194952	.	.
chr10	80399367	80399866	chr10	80130998	80131497	Mbd3|chr10:80130998-80131497	0.39996950922186	.	.
chr10	80399367	80399866	chr10	80142013	80142512	Mbd3|chr10:80142013-80142512	0.498757741644651	.	.
chr10	80399367	80399866	chr10	80168012	80168511	Mbd3|chr10:80168012-80168511	0.452305644541214	.	.
chr10	80399367	80399866	chr10	80245563	80246062	Mbd3|chr10:80245563-80246062	0.464852195245862	.	.
chr10	80399367	80399866	chr10	80264751	80265250	Mbd3|chr10:80264751-80265250	0.403206359274629	.	.
chr10	80406595	80407094	chr10	80506164	80506663	Uqcr11|chr10:80506164-80506663	0.454695554968708	.	.
chr10	80433784	80434283	chr10	80168012	80168511	Tcf3|chr10:80168012-80168511	0.360348928732251	.	.
chr10	80433784	80434283	chr10	80526118	80526617	Tcf3|chr10:80526118-80526617	0.350720814161474	.	.
chr10	80577192	80577691	chr10	80264751	80265250	Klf16|chr10:80264751-80265250	0.465800127877436	.	.
chr10	80577192	80577691	chr10	80264751	80265250	Klf16|chr10:80264751-80265250	0.465800127877437	.	.
chr10	80577192	80577691	chr10	80939097	80939596	Klf16|chr10:80939097-80939596	0.531104857447805	.	.
chr10	80577707	80578206	chr10	80350244	80350743	Klf16|chr10:80350244-80350743	0.363837349347517	.	.
chr10	80577707	80578206	chr10	80676201	80676700	Klf16|chr10:80676201-80676700	0.423994389599167	.	.
chr10	80602614	80603113	chr10	80566638	80567137	Adat3|chr10:80566638-80567137	0.47294017544933	.	.
chr10	80602614	80603113	chr10	80566638	80567137	Scamp4|chr10:80566638-80567137	0.47294017544933	.	.
chr10	80602614	80603113	chr10	80928413	80928912	Adat3|chr10:80928413-80928912	0.518076635251922	.	.
chr10	80602614	80603113	chr10	80928413	80928912	Scamp4|chr10:80928413-80928912	0.518076635251922	.	.
chr10	80621853	80622352	chr10	80298753	80299252	Csnk1g2|chr10:80298753-80299252	0.483458381074783	.	.
chr10	80621853	80622352	chr10	80350244	80350743	Csnk1g2|chr10:80350244-80350743	0.354491070713893	.	.
chr10	80621853	80622352	chr10	80357849	80358348	Csnk1g2|chr10:80357849-80358348	0.374797720922519	.	.
chr10	80621853	80622352	chr10	80676201	80676700	Csnk1g2|chr10:80676201-80676700	0.551276048759379	.	.
chr10	80621853	80622352	chr10	80995122	80995621	Csnk1g2|chr10:80995122-80995621	0.35701042896751	.	.
chr10	80622360	80622859	chr10	80298753	80299252	Csnk1g2|chr10:80298753-80299252	0.434664248211023	.	.
chr10	80622360	80622859	chr10	80676201	80676700	Csnk1g2|chr10:80676201-80676700	0.458977860908244	.	.
chr10	80622360	80622859	chr10	80995122	80995621	Csnk1g2|chr10:80995122-80995621	0.431663692454536	.	.
chr10	80656327	80656826	chr10	80264751	80265250	Btbd2|chr10:80264751-80265250	0.425804918861172	.	.
chr10	80656327	80656826	chr10	80939097	80939596	Btbd2|chr10:80939097-80939596	0.56147672578089	.	.
chr10	80742110	80742609	chr10	80350244	80350743	Ap3d1|chr10:80350244-80350743	0.541543283901903	.	.
chr10	80742110	80742609	chr10	80357323	80357822	Ap3d1|chr10:80357323-80357822	0.455992570335523	.	.
chr10	80742110	80742609	chr10	80357849	80358348	Ap3d1|chr10:80357849-80358348	0.439481792974384	.	.
chr10	80742110	80742609	chr10	80566638	80567137	Ap3d1|chr10:80566638-80567137	0.450525890899267	.	.
chr10	80742110	80742609	chr10	80676201	80676700	Ap3d1|chr10:80676201-80676700	0.464396432516507	.	.
chr10	80754853	80755352	chr10	80566638	80567137	Dot1l|chr10:80566638-80567137	0.483976323145112	.	.
chr10	80754853	80755352	chr10	80987974	80988473	Dot1l|chr10:80987974-80988473	0.406868204718599	.	.
chr10	80754853	80755352	chr10	81137227	81137726	Dot1l|chr10:81137227-81137726	0.418329012959153	.	.
chr10	80798353	80798852	chr10	80676201	80676700	Plekhj1|chr10:80676201-80676700	0.395932987488596	.	.
chr10	80798353	80798852	chr10	80676201	80676700	Sf3a2|chr10:80676201-80676700	0.395932987488596	.	.
chr10	80798353	80798852	chr10	80987974	80988473	Plekhj1|chr10:80987974-80988473	0.469480178000505	.	.
chr10	80798353	80798852	chr10	80987974	80988473	Sf3a2|chr10:80987974-80988473	0.469480178000505	.	.
chr10	80798353	80798852	chr10	80995122	80995621	Plekhj1|chr10:80995122-80995621	0.470682116277315	.	.
[truncated: 19,906 more rows]
