# Supplementary material for: Single-cell analysis of chromatin accessibility in the adult mouse brain
Source: Nature. 2023 Dec 13;624(7991):378–89. doi: 10.1038/s41586-023-06824-9 (PMC10719105; doi:10.1038/s41586-023-06824-9)
Supplement: Supplementary file 3 — Supplementary Tables 1–25 and their legends. [file 41586_2023_6824_MOESM3_ESM.zip › 2023-03-05453B-s3/SI Tables/SI Table 13 Summary of all the gene-cCRE correlations/sa2subclass.NTS_Phox2b_Glut.pdc.bedpe]

chr1	3466260	3466759	chr1	3289352	3289851	Gm1992|chr1:3289352-3289851	0.465601860059851	.	.
chr1	3466260	3466759	chr1	3371465	3371964	Gm1992|chr1:3371465-3371964	0.122933150264667	.	.
chr1	4785497	4785996	chr1	4571692	4572191	Mrpl15|chr1:4571692-4572191	0.130629809524412	.	.
chr1	4785497	4785996	chr1	5103120	5103619	Mrpl15|chr1:5103120-5103619	0.118444177787001	.	.
chr1	4785497	4785996	chr1	5170387	5170886	Mrpl15|chr1:5170387-5170886	0.136133877700631	.	.
chr1	4807592	4808091	chr1	5018611	5019110	Lypla1|chr1:5018611-5019110	0.402090776920729	.	.
chr1	4807592	4808091	chr1	5019201	5019700	Lypla1|chr1:5019201-5019700	0.204480621801726	.	.
chr1	4807592	4808091	chr1	5103120	5103619	Lypla1|chr1:5103120-5103619	0.175887101263917	.	.
chr1	4857480	4857979	chr1	5018611	5019110	Tcea1|chr1:5018611-5019110	0.233745295708843	.	.
chr1	4857480	4857979	chr1	5019201	5019700	Tcea1|chr1:5019201-5019700	0.127547861731395	.	.
chr1	4857480	4857979	chr1	5082818	5083317	Tcea1|chr1:5082818-5083317	0.336308930106183	.	.
chr1	4858123	4858622	chr1	5103120	5103619	Tcea1|chr1:5103120-5103619	0.124130759399533	.	.
chr1	4858123	4858622	chr1	5128572	5129071	Tcea1|chr1:5128572-5129071	0.245902891551191	.	.
chr1	5070122	5070621	chr1	5018611	5019110	Atp6v1h|chr1:5018611-5019110	0.243559015275423	.	.
chr1	5070122	5070621	chr1	5018611	5019110	Rgs20|chr1:5018611-5019110	0.243559015275423	.	.
chr1	5070122	5070621	chr1	5019201	5019700	Atp6v1h|chr1:5019201-5019700	0.123395469299775	.	.
chr1	5070122	5070621	chr1	5019201	5019700	Rgs20|chr1:5019201-5019700	0.123395469299775	.	.
chr1	5070122	5070621	chr1	5103120	5103619	Atp6v1h|chr1:5103120-5103619	0.295569196152655	.	.
chr1	5070122	5070621	chr1	5103120	5103619	Rgs20|chr1:5103120-5103619	0.295569196152655	.	.
chr1	5070122	5070621	chr1	5208080	5208579	Atp6v1h|chr1:5208080-5208579	0.170497252470077	.	.
chr1	5070122	5070621	chr1	5208080	5208579	Rgs20|chr1:5208080-5208579	0.170497252470077	.	.
chr1	5588820	5589319	chr1	5915307	5915806	Oprk1|chr1:5915307-5915806	0.247020893093085	.	.
chr1	5916575	5917074	chr1	5915307	5915806	Npbwr1|chr1:5915307-5915806	0.263727503908678	.	.
chr1	5917179	5917678	chr1	5915307	5915806	Npbwr1|chr1:5915307-5915806	0.204531357993762	.	.
chr1	6214386	6214885	chr1	6272212	6272711	4732440D04Rik|chr1:6272212-6272711	0.251850811817033	.	.
chr1	6214899	6215398	chr1	6306576	6307075	4732440D04Rik|chr1:6306576-6307075	0.15846594293655	.	.
chr1	7397174	7397673	chr1	7010156	7010655	Gm26901|chr1:7010156-7010655	0.1492638837182	.	.
chr1	7397174	7397673	chr1	7312735	7313234	Gm26901|chr1:7312735-7313234	0.188272858231618	.	.
chr1	7397837	7398336	chr1	7227697	7228196	Gm26901|chr1:7227697-7228196	0.157899240531994	.	.
chr1	7397837	7398336	chr1	7543474	7543973	Gm26901|chr1:7543474-7543973	0.275627365838807	.	.
chr1	7398342	7398841	chr1	7010156	7010655	Gm26901|chr1:7010156-7010655	0.129139432110753	.	.
chr1	7398342	7398841	chr1	7543474	7543973	Gm26901|chr1:7543474-7543973	0.154953831466183	.	.
chr1	9545042	9545541	chr1	9298270	9298769	Rrs1|chr1:9298270-9298769	0.128739876565195	.	.
chr1	9600949	9601448	chr1	9541113	9541612	Vxn|chr1:9541113-9541612	0.316107412376428	.	.
chr1	9601474	9601973	chr1	9541113	9541612	Vxn|chr1:9541113-9541612	0.184308023645264	.	.
chr1	9601474	9601973	chr1	9573148	9573647	Vxn|chr1:9573148-9573647	0.128410434111006	.	.
chr1	9700259	9700758	chr1	9298270	9298769	Mybl1|chr1:9298270-9298769	0.281664719564687	.	.
chr1	10993243	10993742	chr1	10524897	10525396	Prex2|chr1:10524897-10525396	0.240509003652951	.	.
chr1	10993243	10993742	chr1	10759501	10760000	Prex2|chr1:10759501-10760000	0.24256167937796	.	.
chr1	10993243	10993742	chr1	10797423	10797922	Prex2|chr1:10797423-10797922	0.176232670773541	.	.
chr1	10993243	10993742	chr1	10814151	10814650	Prex2|chr1:10814151-10814650	0.312178150043974	.	.
chr1	10993243	10993742	chr1	10837136	10837635	Prex2|chr1:10837136-10837635	0.124972818576571	.	.
chr1	10993772	10994271	chr1	10524897	10525396	Prex2|chr1:10524897-10525396	0.18416955927593	.	.
chr1	10993772	10994271	chr1	10759501	10760000	Prex2|chr1:10759501-10760000	0.288805405007004	.	.
chr1	10993772	10994271	chr1	10797423	10797922	Prex2|chr1:10797423-10797922	0.254682099569818	.	.
chr1	10993772	10994271	chr1	10797423	10797922	Prex2|chr1:10797423-10797922	0.254682099569819	.	.
chr1	10993772	10994271	chr1	10814151	10814650	Prex2|chr1:10814151-10814650	0.294551219496999	.	.
chr1	13588843	13589342	chr1	13531462	13531961	Tram1|chr1:13531462-13531961	0.231754273178157	.	.
chr1	13588843	13589342	chr1	13682912	13683411	Tram1|chr1:13682912-13683411	0.120304791797107	.	.
chr1	13588843	13589342	chr1	13789111	13789610	Tram1|chr1:13789111-13789610	0.370801436446271	.	.
chr1	13589563	13590062	chr1	13779004	13779503	Tram1|chr1:13779004-13779503	0.261828364538162	.	.
chr1	13589563	13590062	chr1	13870553	13871052	Tram1|chr1:13870553-13871052	0.138317109347304	.	.
chr1	13659706	13660205	chr1	13531462	13531961	Lactb2|chr1:13531462-13531961	0.221011046222937	.	.
chr1	13659706	13660205	chr1	13682912	13683411	Lactb2|chr1:13682912-13683411	0.193404430783148	.	.
chr1	13659706	13660205	chr1	13789111	13789610	Lactb2|chr1:13789111-13789610	0.219458171165587	.	.
chr1	13660314	13660813	chr1	13682912	13683411	Lactb2|chr1:13682912-13683411	0.228424573916468	.	.
chr1	14309549	14310048	chr1	14739996	14740495	Eya1|chr1:14739996-14740495	0.172390598569852	.	.
chr1	14755218	14755717	chr1	14728986	14729485	Msc|chr1:14728986-14729485	0.121708283804756	.	.
chr1	14755218	14755717	chr1	14739996	14740495	Msc|chr1:14739996-14740495	0.193016649271475	.	.
chr1	14918622	14919121	chr1	14728986	14729485	Trpa1|chr1:14728986-14729485	0.231643208011203	.	.
chr1	16519035	16519534	chr1	16518345	16518844	Stau2|chr1:16518345-16518844	0.209055858929988	.	.
chr1	16519035	16519534	chr1	16900085	16900584	Stau2|chr1:16900085-16900584	0.138831755039785	.	.
chr1	16618483	16618982	chr1	16900085	16900584	Ube2w|chr1:16900085-16900584	0.210380520383999	.	.
chr1	16619102	16619601	chr1	16900085	16900584	Ube2w|chr1:16900085-16900584	0.20729258901717	.	.
chr1	17097665	17098164	chr1	16900085	16900584	Jph1|chr1:16900085-16900584	0.494235234902559	.	.
chr1	18057998	18058497	chr1	18295092	18295591	Gm28756|chr1:18295092-18295591	0.20451237126355	.	.
chr1	18058553	18059052	chr1	17941366	17941865	Gm28756|chr1:17941366-17941865	0.127208795026919	.	.
chr1	18058553	18059052	chr1	18295092	18295591	Gm28756|chr1:18295092-18295591	0.180009682831747	.	.
chr1	20820187	20820686	chr1	20699955	20700454	Mcm3|chr1:20699955-20700454	0.123656946732111	.	.
chr1	20820187	20820686	chr1	20699955	20700454	Mcm3|chr1:20699955-20700454	0.123656946732112	.	.
chr1	20890311	20890810	chr1	20612697	20613196	6720483E21Rik|chr1:20612697-20613196	0.171471360031567	.	.
chr1	20890311	20890810	chr1	20612697	20613196	Paqr8|chr1:20612697-20613196	0.171471360031567	.	.
chr1	20890311	20890810	chr1	20801628	20802127	6720483E21Rik|chr1:20801628-20802127	0.213532811263034	.	.
chr1	20890311	20890810	chr1	20801628	20802127	Paqr8|chr1:20801628-20802127	0.213532811263034	.	.
chr1	20890857	20891356	chr1	20801628	20802127	6720483E21Rik|chr1:20801628-20802127	0.177186389730437	.	.
chr1	20890857	20891356	chr1	20801628	20802127	Paqr8|chr1:20801628-20802127	0.177186389730437	.	.
chr1	20890857	20891356	chr1	20938964	20939463	6720483E21Rik|chr1:20938964-20939463	0.174642616957803	.	.
chr1	20890857	20891356	chr1	20938964	20939463	Paqr8|chr1:20938964-20939463	0.174642616957803	.	.
chr1	25829930	25830429	chr1	26120477	26120976	Adgrb3|chr1:26120477-26120976	0.141952546565038	.	.
chr1	30872795	30873294	chr1	30554981	30555480	Phf3|chr1:30554981-30555480	0.118227205721078	.	.
chr1	30873430	30873929	chr1	30503190	30503689	Phf3|chr1:30503190-30503689	0.251740624827288	.	.
chr1	30873430	30873929	chr1	30554981	30555480	Phf3|chr1:30554981-30555480	0.270403082951182	.	.
chr1	30873430	30873929	chr1	30584783	30585282	Phf3|chr1:30584783-30585282	0.230265678940015	.	.
chr1	30873430	30873929	chr1	30718559	30719058	Phf3|chr1:30718559-30719058	0.133908927076168	.	.
chr1	30873942	30874441	chr1	30584783	30585282	Phf3|chr1:30584783-30585282	0.218843369040712	.	.
chr1	30873942	30874441	chr1	30591249	30591748	Phf3|chr1:30591249-30591748	0.185899003703355	.	.
chr1	30873942	30874441	chr1	30930527	30931026	Phf3|chr1:30930527-30931026	0.245928730308365	.	.
chr1	30949080	30949579	chr1	30846371	30846870	Ptp4a1|chr1:30846371-30846870	0.202240127093853	.	.
chr1	30949582	30950081	chr1	30554981	30555480	Ptp4a1|chr1:30554981-30555480	0.197604274259592	.	.
chr1	30949582	30950081	chr1	30716282	30716781	Ptp4a1|chr1:30716282-30716781	0.288932095798051	.	.
chr1	30949582	30950081	chr1	30718559	30719058	Ptp4a1|chr1:30718559-30719058	0.118778858383639	.	.
chr1	30950354	30950853	chr1	30718559	30719058	Ptp4a1|chr1:30718559-30719058	0.285822333479487	.	.
chr1	30950354	30950853	chr1	30740784	30741283	Ptp4a1|chr1:30740784-30741283	0.25109505874884	.	.
chr1	32172459	32172958	chr1	31804451	31804950	Khdrbs2|chr1:31804451-31804950	0.142206655621581	.	.
chr1	44102213	44102712	chr1	44198134	44198633	Tex30|chr1:44198134-44198633	0.217899287116873	.	.
chr1	44118638	44119137	chr1	44042471	44042970	Bivm|chr1:44042471-44042970	0.200513051138886	.	.
chr1	44118638	44119137	chr1	44042471	44042970	Poglut2|chr1:44042471-44042970	0.200513051138886	.	.
chr1	44147693	44148192	chr1	44042471	44042970	Ercc5|chr1:44042471-44042970	0.127109999570498	.	.
chr1	44551396	44551895	chr1	44585977	44586476	Gulp1|chr1:44585977-44586476	0.162429021651045	.	.
chr1	44551396	44551895	chr1	44595978	44596477	Gulp1|chr1:44595978-44596477	0.250703612684807	.	.
chr1	44551396	44551895	chr1	44659614	44660113	Gulp1|chr1:44659614-44660113	0.205965065129496	.	.
chr1	44551396	44551895	chr1	44660259	44660758	Gulp1|chr1:44660259-44660758	0.181448951497042	.	.
chr1	44552204	44552703	chr1	44595978	44596477	Gulp1|chr1:44595978-44596477	0.217666374422483	.	.
chr1	44552204	44552703	chr1	44803142	44803641	Gulp1|chr1:44803142-44803641	0.125503372438093	.	.
chr1	44552204	44552703	chr1	44862846	44863345	Gulp1|chr1:44862846-44863345	0.18415565519106	.	.
chr1	44552204	44552703	chr1	44863368	44863867	Gulp1|chr1:44863368-44863867	0.170528422002152	.	.
chr1	45795197	45795696	chr1	46067115	46067614	Wdr75|chr1:46067115-46067614	0.141716462067989	.	.
chr1	45925424	45925923	chr1	45825095	45825594	Slc40a1|chr1:45825095-45825594	0.130472208778049	.	.
chr1	45925424	45925923	chr1	45837607	45838106	Slc40a1|chr1:45837607-45838106	0.200039796322331	.	.
chr1	45925424	45925923	chr1	45860275	45860774	Slc40a1|chr1:45860275-45860774	0.195561073722943	.	.
chr1	45925424	45925923	chr1	46022239	46022738	Slc40a1|chr1:46022239-46022738	0.198701247707706	.	.
chr1	46065930	46066429	chr1	46018316	46018815	Dnah7b|chr1:46018316-46018815	0.171558550275799	.	.
chr1	46066566	46067065	chr1	45766100	45766599	Dnah7b|chr1:45766100-45766599	0.129329624657479	.	.
chr1	46066566	46067065	chr1	46067115	46067614	Dnah7b|chr1:46067115-46067614	0.46806662178269	.	.
chr1	52816845	52817344	chr1	52798675	52799174	Inpp1|chr1:52798675-52799174	0.118698849345658	.	.
chr1	52816845	52817344	chr1	53225566	53226065	Inpp1|chr1:53225566-53226065	0.178379273005789	.	.
chr1	52844734	52845233	chr1	53004996	53005495	Hibch|chr1:53004996-53005495	0.190482189126851	.	.
chr1	53061825	53062324	chr1	52951973	52952472	Mstn|chr1:52951973-52952472	0.120362240266277	.	.
chr1	53061825	53062324	chr1	52952486	52952985	Mstn|chr1:52952486-52952985	0.208822864164381	.	.
chr1	53061825	53062324	chr1	52953081	52953580	Mstn|chr1:52953081-52953580	0.24306182181016	.	.
chr1	53061825	53062324	chr1	53017260	53017759	Mstn|chr1:53017260-53017759	0.140997002094987	.	.
chr1	53061825	53062324	chr1	53225566	53226065	Mstn|chr1:53225566-53226065	0.166331515589512	.	.
chr1	53296806	53297305	chr1	53032502	53033001	Ormdl1|chr1:53032502-53033001	0.121492141992938	.	.
chr1	53296806	53297305	chr1	53032502	53033001	Pms1|chr1:53032502-53033001	0.121492141992938	.	.
chr1	53352482	53352981	chr1	53709563	53710062	Asdurf|chr1:53709563-53710062	0.129946159257418	.	.
chr1	53352482	53352981	chr1	53709563	53710062	Asnsd1|chr1:53709563-53710062	0.129946159257418	.	.
chr1	54250459	54250958	chr1	54464974	54465473	Ccdc150|chr1:54464974-54465473	0.179713829319914	.	.
chr1	54250459	54250958	chr1	54588606	54589105	Ccdc150|chr1:54588606-54589105	0.166487563924947	.	.
chr1	54250459	54250958	chr1	54665931	54666430	Ccdc150|chr1:54665931-54666430	0.125923538703519	.	.
chr1	54438767	54439266	chr1	54381234	54381733	Gtf3c3|chr1:54381234-54381733	0.141103108958187	.	.
chr1	54438767	54439266	chr1	54588606	54589105	Gtf3c3|chr1:54588606-54589105	0.146106268910045	.	.
chr1	54438767	54439266	chr1	54735435	54735934	Gtf3c3|chr1:54735435-54735934	0.171826607228669	.	.
chr1	54557443	54557942	chr1	54578469	54578968	Pgap1|chr1:54578469-54578968	0.178615251103426	.	.
chr1	54557443	54557942	chr1	54665931	54666430	Pgap1|chr1:54665931-54666430	0.14261583885113	.	.
chr1	54557443	54557942	chr1	54734870	54735369	Pgap1|chr1:54734870-54735369	0.165401570009475	.	.
chr1	55027198	55027697	chr1	55192060	55192559	Sf3b1|chr1:55192060-55192559	0.188069461418222	.	.
chr1	55052491	55052990	chr1	55192060	55192559	Coq10b|chr1:55192060-55192559	0.243468535480696	.	.
chr1	55052491	55052990	chr1	55383081	55383580	Coq10b|chr1:55383081-55383580	0.160328658516643	.	.
chr1	55237741	55238240	chr1	55171875	55172374	Mars2|chr1:55171875-55172374	0.154113028216071	.	.
chr1	55237741	55238240	chr1	55192060	55192559	Mars2|chr1:55192060-55192559	0.170664673667274	.	.
chr1	55406395	55406894	chr1	55171875	55172374	Plcl1|chr1:55171875-55172374	0.190219041712526	.	.
chr1	55406395	55406894	chr1	55192060	55192559	Plcl1|chr1:55192060-55192559	0.190097809243188	.	.
chr1	56972152	56972651	chr1	56972961	56973460	9130024F11Rik|chr1:56972961-56973460	0.256365304104995	.	.
chr1	57377988	57378487	chr1	57423605	57424104	1700066M21Rik|chr1:57423605-57424104	0.201870462841991	.	.
chr1	57377988	57378487	chr1	57423605	57424104	4930558J18Rik|chr1:57423605-57424104	0.201870462841991	.	.
chr1	57377988	57378487	chr1	57430057	57430556	1700066M21Rik|chr1:57430057-57430556	0.121198812788034	.	.
chr1	57377988	57378487	chr1	57430057	57430556	4930558J18Rik|chr1:57430057-57430556	0.121198812788034	.	.
chr1	58973886	58974385	chr1	58897489	58897988	Stradb|chr1:58897489-58897988	0.126690915536431	.	.
chr1	58973886	58974385	chr1	58897489	58897988	Trak2|chr1:58897489-58897988	0.126690915536431	.	.
chr1	58973886	58974385	chr1	59009165	59009664	Stradb|chr1:59009165-59009664	0.121769548086273	.	.
chr1	58973886	58974385	chr1	59009165	59009664	Trak2|chr1:59009165-59009664	0.121769548086273	.	.
chr1	59162883	59163382	chr1	58897489	58897988	Mpp4|chr1:58897489-58897988	0.275744816174796	.	.
chr1	59162883	59163382	chr1	58897489	58897988	Mpp4|chr1:58897489-58897988	0.275744816174797	.	.
chr1	59762644	59763143	chr1	59883669	59884168	Bmpr2|chr1:59883669-59884168	0.138056310208293	.	.
chr1	59762644	59763143	chr1	59883669	59884168	Bmpr2|chr1:59883669-59884168	0.138056310208294	.	.
chr1	59762644	59763143	chr1	60017811	60018310	Bmpr2|chr1:60017811-60018310	0.161783582920687	.	.
chr1	59762644	59763143	chr1	60018728	60019227	Bmpr2|chr1:60018728-60019227	0.167124668630719	.	.
chr1	59763159	59763658	chr1	59883669	59884168	Bmpr2|chr1:59883669-59884168	0.222603646905613	.	.
chr1	59913211	59913710	chr1	60017811	60018310	Fam117b|chr1:60017811-60018310	0.125832712470892	.	.
chr1	60042424	60042923	chr1	60017811	60018310	Ica1l|chr1:60017811-60018310	0.154770497620452	.	.
chr1	60042935	60043434	chr1	59883669	59884168	Ica1l|chr1:59883669-59884168	0.122978195260796	.	.
chr1	60097393	60097892	chr1	60272439	60272938	Carf|chr1:60272439-60272938	0.170956602942226	.	.
chr1	60098487	60098986	chr1	60017811	60018310	Carf|chr1:60017811-60018310	0.298783611449107	.	.
chr1	60098487	60098986	chr1	60017811	60018310	Wdr12|chr1:60017811-60018310	0.298783611449107	.	.
chr1	60098487	60098986	chr1	60272439	60272938	Carf|chr1:60272439-60272938	0.142755767703748	.	.
chr1	60098487	60098986	chr1	60272439	60272938	Wdr12|chr1:60272439-60272938	0.142755767703748	.	.
chr1	60343314	60343813	chr1	60272439	60272938	Cyp20a1|chr1:60272439-60272938	0.118120402660652	.	.
chr1	65122893	65123392	chr1	65046378	65046877	D630023F18Rik|chr1:65046378-65046877	0.201339814309302	.	.
chr1	65122893	65123392	chr1	65111968	65112467	D630023F18Rik|chr1:65111968-65112467	0.151577117835862	.	.
chr1	65186396	65186895	chr1	65129584	65130083	Idh1|chr1:65129584-65130083	0.204977318974493	.	.
chr1	65186396	65186895	chr1	65129584	65130083	Pikfyve|chr1:65129584-65130083	0.204977318974493	.	.
chr1	65186396	65186895	chr1	65179041	65179540	Idh1|chr1:65179041-65179540	0.188680060360843	.	.
chr1	65186396	65186895	chr1	65179041	65179540	Pikfyve|chr1:65179041-65179540	0.188680060360843	.	.
chr1	65282716	65283215	chr1	65561748	65562247	Pth2r|chr1:65561748-65562247	0.158461383018111	.	.
chr1	66174880	66175379	chr1	66076624	66077123	Map2|chr1:66076624-66077123	0.136848706145459	.	.
chr1	66174880	66175379	chr1	66140711	66141210	Map2|chr1:66140711-66141210	0.204839231584763	.	.
chr1	66174880	66175379	chr1	66148756	66149255	Map2|chr1:66148756-66149255	0.164544408118983	.	.
chr1	69687151	69687650	chr1	69729310	69729809	Ikzf2|chr1:69729310-69729809	0.266828986586104	.	.
chr1	69826647	69827146	chr1	69656928	69657427	Spag16|chr1:69656928-69657427	0.342344055580994	.	.
chr1	69826647	69827146	chr1	69729310	69729809	Spag16|chr1:69729310-69729809	0.297433437152813	.	.
chr1	69826647	69827146	chr1	69759552	69760051	Spag16|chr1:69759552-69760051	0.314858878175875	.	.
chr1	69826647	69827146	chr1	70105201	70105700	Spag16|chr1:70105201-70105700	0.220169221824222	.	.
chr1	69826647	69827146	chr1	70105709	70106208	Spag16|chr1:70105709-70106208	0.226295433173998	.	.
chr1	70724978	70725477	chr1	70404463	70404962	Vwc2l|chr1:70404463-70404962	0.208594671542045	.	.
chr1	70724978	70725477	chr1	70684750	70685249	Vwc2l|chr1:70684750-70685249	0.289797221585943	.	.
chr1	70724978	70725477	chr1	70692535	70693034	Vwc2l|chr1:70692535-70693034	0.41739692856429	.	.
chr1	70725497	70725996	chr1	70263101	70263600	Vwc2l|chr1:70263101-70263600	0.268477065264386	.	.
chr1	70725497	70725996	chr1	70317483	70317982	Vwc2l|chr1:70317483-70317982	0.209496101338627	.	.
chr1	70725497	70725996	chr1	70404463	70404962	Vwc2l|chr1:70404463-70404962	0.117459812940741	.	.
chr1	70725497	70725996	chr1	70420297	70420796	Vwc2l|chr1:70420297-70420796	0.22997232633549	.	.
chr1	70725497	70725996	chr1	70684750	70685249	Vwc2l|chr1:70684750-70685249	0.159212804936306	.	.
chr1	70725497	70725996	chr1	70692535	70693034	Vwc2l|chr1:70692535-70693034	0.466084130324744	.	.
chr1	74505730	74506229	chr1	74763029	74763528	Cnot9|chr1:74763029-74763528	0.155023559800784	.	.
chr1	74505730	74506229	chr1	74808065	74808564	Cnot9|chr1:74808065-74808564	0.31205702277231	.	.
chr1	74505730	74506229	chr1	74816731	74817230	Cnot9|chr1:74816731-74817230	0.206166363411041	.	.
chr1	74505730	74506229	chr1	74948735	74949234	Cnot9|chr1:74948735-74949234	0.125450977827657	.	.
chr1	74506443	74506942	chr1	74763029	74763528	Cnot9|chr1:74763029-74763528	0.201210445449766	.	.
chr1	74506443	74506942	chr1	74794449	74794948	Cnot9|chr1:74794449-74794948	0.2180831532688	.	.
chr1	74506443	74506942	chr1	74858307	74858806	Cnot9|chr1:74858307-74858806	0.225237384762465	.	.
chr1	74506443	74506942	chr1	74880737	74881236	Cnot9|chr1:74880737-74881236	0.121907080282568	.	.
chr1	74506443	74506942	chr1	74964428	74964927	Cnot9|chr1:74964428-74964927	0.156825908470801	.	.
chr1	74541923	74542422	chr1	74784124	74784623	Plcd4|chr1:74784124-74784623	0.130703913388999	.	.
chr1	74541923	74542422	chr1	74794449	74794948	Plcd4|chr1:74794449-74794948	0.13032735384485	.	.
chr1	74541923	74542422	chr1	74882110	74882609	Plcd4|chr1:74882110-74882609	0.144242007538764	.	.
chr1	74541923	74542422	chr1	74926640	74927139	Plcd4|chr1:74926640-74927139	0.129967708109157	.	.
chr1	74542596	74543095	chr1	74794449	74794948	Plcd4|chr1:74794449-74794948	0.199323088693668	.	.
chr1	74587962	74588461	chr1	74784124	74784623	Bcs1l|chr1:74784124-74784623	0.202712474056596	.	.
chr1	74587962	74588461	chr1	74784124	74784623	Zfp142|chr1:74784124-74784623	0.202712474056596	.	.
chr1	74587962	74588461	chr1	74802933	74803432	Bcs1l|chr1:74802933-74803432	0.188076261431928	.	.
chr1	74587962	74588461	chr1	74802933	74803432	Zfp142|chr1:74802933-74803432	0.188076261431928	.	.
chr1	74587962	74588461	chr1	74806444	74806943	Bcs1l|chr1:74806444-74806943	0.126896695279088	.	.
chr1	74587962	74588461	chr1	74806444	74806943	Bcs1l|chr1:74806444-74806943	0.126896695279089	.	.
chr1	74587962	74588461	chr1	74806444	74806943	Zfp142|chr1:74806444-74806943	0.126896695279088	.	.
chr1	74587962	74588461	chr1	74806444	74806943	Zfp142|chr1:74806444-74806943	0.126896695279089	.	.
chr1	74587962	74588461	chr1	74808065	74808564	Bcs1l|chr1:74808065-74808564	0.195440041000502	.	.
chr1	74587962	74588461	chr1	74808065	74808564	Zfp142|chr1:74808065-74808564	0.195440041000502	.	.
chr1	74587962	74588461	chr1	74816731	74817230	Bcs1l|chr1:74816731-74817230	0.295379644455323	.	.
chr1	74587962	74588461	chr1	74816731	74817230	Zfp142|chr1:74816731-74817230	0.295379644455323	.	.
chr1	74587962	74588461	chr1	74894978	74895477	Bcs1l|chr1:74894978-74895477	0.289295192787384	.	.
chr1	74587962	74588461	chr1	74894978	74895477	Zfp142|chr1:74894978-74895477	0.289295192787384	.	.
chr1	74587962	74588461	chr1	74948735	74949234	Bcs1l|chr1:74948735-74949234	0.304708974775693	.	.
chr1	74587962	74588461	chr1	74948735	74949234	Zfp142|chr1:74948735-74949234	0.304708974775693	.	.
chr1	74601175	74601674	chr1	74784124	74784623	Rnf25|chr1:74784124-74784623	0.287590669785821	.	.
chr1	74601175	74601674	chr1	74784124	74784623	Stk36|chr1:74784124-74784623	0.287590669785821	.	.
chr1	74661495	74661994	chr1	74802933	74803432	Ttll4|chr1:74802933-74803432	0.1279602755049	.	.
chr1	74661495	74661994	chr1	74808065	74808564	Ttll4|chr1:74808065-74808564	0.219466536390729	.	.
chr1	74661495	74661994	chr1	74816731	74817230	Ttll4|chr1:74816731-74817230	0.12525150730981	.	.
chr1	74661495	74661994	chr1	74858307	74858806	Ttll4|chr1:74858307-74858806	0.188953523749474	.	.
chr1	74661495	74661994	chr1	74894978	74895477	Ttll4|chr1:74894978-74895477	0.191075469663525	.	.
chr1	74661495	74661994	chr1	74948735	74949234	Ttll4|chr1:74948735-74949234	0.121172458387824	.	.
chr1	74854708	74855207	chr1	74763029	74763528	Cdk5r2|chr1:74763029-74763528	0.205684050665296	.	.
chr1	74854708	74855207	chr1	74808065	74808564	Cdk5r2|chr1:74808065-74808564	0.199916598377973	.	.
chr1	74854708	74855207	chr1	74816731	74817230	Cdk5r2|chr1:74816731-74817230	0.128935383463762	.	.
chr1	74854708	74855207	chr1	74858307	74858806	Cdk5r2|chr1:74858307-74858806	0.165148964303369	.	.
chr1	74854708	74855207	chr1	75218312	75218811	Cdk5r2|chr1:75218312-75218811	0.240722462888002	.	.
chr1	74854708	74855207	chr1	75244823	75245322	Cdk5r2|chr1:75244823-75245322	0.180582609591349	.	.
chr1	74893408	74893907	chr1	74763029	74763528	Cryba2|chr1:74763029-74763528	0.118861056418376	.	.
chr1	74893408	74893907	chr1	74772969	74773468	Cryba2|chr1:74772969-74773468	0.139954303625373	.	.
chr1	74893408	74893907	chr1	74872216	74872715	Cryba2|chr1:74872216-74872715	0.166279348663016	.	.
chr1	74893408	74893907	chr1	75001124	75001623	Cryba2|chr1:75001124-75001623	0.172782159110335	.	.
chr1	74935357	74935856	chr1	74787775	74788274	Cfap65|chr1:74787775-74788274	0.152321189188155	.	.
chr1	74935357	74935856	chr1	74802933	74803432	Cfap65|chr1:74802933-74803432	0.170186752330586	.	.
chr1	74935357	74935856	chr1	74816731	74817230	Cfap65|chr1:74816731-74817230	0.208163532031892	.	.
chr1	74935357	74935856	chr1	74858307	74858806	Cfap65|chr1:74858307-74858806	0.319617478271146	.	.
chr1	74935357	74935856	chr1	75218312	75218811	Cfap65|chr1:75218312-75218811	0.187401901538032	.	.
chr1	74935357	74935856	chr1	75244823	75245322	Cfap65|chr1:75244823-75245322	0.152406692758495	.	.
chr1	75124760	75125259	chr1	74802933	74803432	Nhej1|chr1:74802933-74803432	0.120515795846533	.	.
chr1	75124760	75125259	chr1	74808065	74808564	Nhej1|chr1:74808065-74808564	0.262664817056516	.	.
chr1	75124760	75125259	chr1	74816731	74817230	Nhej1|chr1:74816731-74817230	0.336759507332219	.	.
chr1	75124760	75125259	chr1	74858307	74858806	Nhej1|chr1:74858307-74858806	0.266638489096585	.	.
chr1	75124760	75125259	chr1	74872216	74872715	Nhej1|chr1:74872216-74872715	0.12543285860466	.	.
chr1	75124760	75125259	chr1	75218312	75218811	Nhej1|chr1:75218312-75218811	0.179078106464648	.	.
chr1	75142499	75142998	chr1	74794449	74794948	Cnppd1|chr1:74794449-74794948	0.146067483606369	.	.
chr1	75142499	75142998	chr1	74794449	74794948	Retreg2|chr1:74794449-74794948	0.146067483606369	.	.
chr1	75142499	75142998	chr1	74858307	74858806	Cnppd1|chr1:74858307-74858806	0.159253162813285	.	.
chr1	75142499	75142998	chr1	74858307	74858806	Retreg2|chr1:74858307-74858806	0.159253162813285	.	.
chr1	75142499	75142998	chr1	74894978	74895477	Cnppd1|chr1:74894978-74895477	0.153527985000179	.	.
chr1	75142499	75142998	chr1	74894978	74895477	Retreg2|chr1:74894978-74895477	0.153527985000179	.	.
chr1	75142499	75142998	chr1	74948735	74949234	Cnppd1|chr1:74948735-74949234	0.176621131996012	.	.
chr1	75142499	75142998	chr1	74948735	74949234	Retreg2|chr1:74948735-74949234	0.176621131996012	.	.
chr1	75142499	75142998	chr1	75052015	75052514	Cnppd1|chr1:75052015-75052514	0.122975695280667	.	.
chr1	75142499	75142998	chr1	75052015	75052514	Retreg2|chr1:75052015-75052514	0.122975695280667	.	.
chr1	75142499	75142998	chr1	75218312	75218811	Cnppd1|chr1:75218312-75218811	0.148482783100479	.	.
chr1	75142499	75142998	chr1	75218312	75218811	Retreg2|chr1:75218312-75218811	0.148482783100479	.	.
chr1	75168424	75168923	chr1	74772969	74773468	Zfand2b|chr1:74772969-74773468	0.149375124018586	.	.
chr1	75168424	75168923	chr1	74808065	74808564	Zfand2b|chr1:74808065-74808564	0.119083054825389	.	.
chr1	75168424	75168923	chr1	75218312	75218811	Zfand2b|chr1:75218312-75218811	0.147068213354095	.	.
chr1	75168424	75168923	chr1	75244823	75245322	Zfand2b|chr1:75244823-75245322	0.187712561594635	.	.
chr1	75169048	75169547	chr1	74806952	74807451	Zfand2b|chr1:74806952-74807451	0.224354071789487	.	.
chr1	75169048	75169547	chr1	74816731	74817230	Zfand2b|chr1:74816731-74817230	0.246656684318247	.	.
chr1	75169048	75169547	chr1	74894978	74895477	Zfand2b|chr1:74894978-74895477	0.122243632340052	.	.
chr1	75169048	75169547	chr1	75001124	75001623	Zfand2b|chr1:75001124-75001623	0.267871851913265	.	.
chr1	75169048	75169547	chr1	75234571	75235070	Zfand2b|chr1:75234571-75235070	0.173773659968598	.	.
chr1	75180079	75180578	chr1	74794449	74794948	Abcb6|chr1:74794449-74794948	0.161125133653518	.	.
chr1	75180079	75180578	chr1	74816731	74817230	Abcb6|chr1:74816731-74817230	0.130592589533458	.	.
chr1	75180079	75180578	chr1	74894978	74895477	Abcb6|chr1:74894978-74895477	0.13178472033321	.	.
chr1	75180079	75180578	chr1	75052015	75052514	Abcb6|chr1:75052015-75052514	0.403574182392586	.	.
chr1	75180079	75180578	chr1	75234571	75235070	Abcb6|chr1:75234571-75235070	0.130322882584315	.	.
chr1	75191753	75192252	chr1	74784124	74784623	Ankzf1|chr1:74784124-74784623	0.117524378743218	.	.
chr1	75191753	75192252	chr1	74784124	74784623	Atg9a|chr1:74784124-74784623	0.117524378743218	.	.
chr1	75191753	75192252	chr1	74808065	74808564	Ankzf1|chr1:74808065-74808564	0.37287061424285	.	.
chr1	75191753	75192252	chr1	74808065	74808564	Atg9a|chr1:74808065-74808564	0.37287061424285	.	.
chr1	75191753	75192252	chr1	74872216	74872715	Ankzf1|chr1:74872216-74872715	0.227842649958676	.	.
chr1	75191753	75192252	chr1	74872216	74872715	Atg9a|chr1:74872216-74872715	0.227842649958676	.	.
chr1	75191753	75192252	chr1	74894978	74895477	Ankzf1|chr1:74894978-74895477	0.170877905314349	.	.
chr1	75191753	75192252	chr1	74894978	74895477	Atg9a|chr1:74894978-74895477	0.170877905314349	.	.
chr1	75191753	75192252	chr1	74948735	74949234	Ankzf1|chr1:74948735-74949234	0.185287248905193	.	.
chr1	75191753	75192252	chr1	74948735	74949234	Atg9a|chr1:74948735-74949234	0.185287248905193	.	.
chr1	75191753	75192252	chr1	75218312	75218811	Ankzf1|chr1:75218312-75218811	0.170243338738853	.	.
chr1	75191753	75192252	chr1	75218312	75218811	Atg9a|chr1:75218312-75218811	0.170243338738853	.	.
chr1	75192415	75192914	chr1	74808065	74808564	Ankzf1|chr1:74808065-74808564	0.200305037081216	.	.
chr1	75192415	75192914	chr1	74808065	74808564	Atg9a|chr1:74808065-74808564	0.200305037081216	.	.
chr1	75192415	75192914	chr1	74816731	74817230	Ankzf1|chr1:74816731-74817230	0.128386288993971	.	.
chr1	75192415	75192914	chr1	74816731	74817230	Atg9a|chr1:74816731-74817230	0.128386288993971	.	.
chr1	75192415	75192914	chr1	74858307	74858806	Ankzf1|chr1:74858307-74858806	0.169765027997472	.	.
chr1	75192415	75192914	chr1	74858307	74858806	Atg9a|chr1:74858307-74858806	0.169765027997472	.	.
chr1	75192415	75192914	chr1	74872216	74872715	Ankzf1|chr1:74872216-74872715	0.334804737959612	.	.
chr1	75192415	75192914	chr1	74872216	74872715	Atg9a|chr1:74872216-74872715	0.334804737959612	.	.
chr1	75192415	75192914	chr1	75001124	75001623	Ankzf1|chr1:75001124-75001623	0.189386757562441	.	.
chr1	75192415	75192914	chr1	75001124	75001623	Atg9a|chr1:75001124-75001623	0.189386757562441	.	.
chr1	75192415	75192914	chr1	75218312	75218811	Ankzf1|chr1:75218312-75218811	0.148485023883225	.	.
chr1	75192415	75192914	chr1	75218312	75218811	Atg9a|chr1:75218312-75218811	0.148485023883225	.	.
chr1	75210546	75211045	chr1	74763029	74763528	Glb1l|chr1:74763029-74763528	0.152515895459871	.	.
chr1	75210546	75211045	chr1	74763029	74763528	Stk16|chr1:74763029-74763528	0.152515895459871	.	.
chr1	75210546	75211045	chr1	74794449	74794948	Glb1l|chr1:74794449-74794948	0.143054563203865	.	.
chr1	75210546	75211045	chr1	74794449	74794948	Stk16|chr1:74794449-74794948	0.143054563203865	.	.
chr1	75210546	75211045	chr1	74806952	74807451	Glb1l|chr1:74806952-74807451	0.182670134725334	.	.
chr1	75210546	75211045	chr1	74806952	74807451	Stk16|chr1:74806952-74807451	0.182670134725334	.	.
chr1	75210546	75211045	chr1	74964428	74964927	Glb1l|chr1:74964428-74964927	0.148531370875412	.	.
chr1	75210546	75211045	chr1	74964428	74964927	Stk16|chr1:74964428-74964927	0.148531370875412	.	.
chr1	75210546	75211045	chr1	75001124	75001623	Glb1l|chr1:75001124-75001623	0.188869639277568	.	.
chr1	75210546	75211045	chr1	75001124	75001623	Stk16|chr1:75001124-75001623	0.188869639277568	.	.
chr1	75210546	75211045	chr1	75016818	75017317	Glb1l|chr1:75016818-75017317	0.182058315976573	.	.
chr1	75210546	75211045	chr1	75016818	75017317	Stk16|chr1:75016818-75017317	0.182058315976573	.	.
chr1	75210546	75211045	chr1	75234571	75235070	Glb1l|chr1:75234571-75235070	0.276255478830687	.	.
chr1	75210546	75211045	chr1	75234571	75235070	Stk16|chr1:75234571-75235070	0.276255478830687	.	.
chr1	75219086	75219585	chr1	74808065	74808564	Tuba4a|chr1:74808065-74808564	0.206036808037793	.	.
chr1	75219086	75219585	chr1	74858307	74858806	Tuba4a|chr1:74858307-74858806	0.186890601430047	.	.
chr1	75219086	75219585	chr1	75234571	75235070	Tuba4a|chr1:75234571-75235070	0.129399819495463	.	.
chr1	75236144	75236643	chr1	74802933	74803432	Dnajb2|chr1:74802933-74803432	0.15260825407287	.	.
chr1	75236144	75236643	chr1	74806952	74807451	Dnajb2|chr1:74806952-74807451	0.210232046075438	.	.
chr1	75236144	75236643	chr1	74816731	74817230	Dnajb2|chr1:74816731-74817230	0.305276706586242	.	.
chr1	75236144	75236643	chr1	74872216	74872715	Dnajb2|chr1:74872216-74872715	0.133177749204556	.	.
chr1	75236144	75236643	chr1	74894978	74895477	Dnajb2|chr1:74894978-74895477	0.194729088328187	.	.
chr1	75236144	75236643	chr1	75001124	75001623	Dnajb2|chr1:75001124-75001623	0.141948134954307	.	.
chr1	75236144	75236643	chr1	75234571	75235070	Dnajb2|chr1:75234571-75235070	0.153591398811839	.	.
chr1	75236651	75237150	chr1	75001124	75001623	Dnajb2|chr1:75001124-75001623	0.159995466241731	.	.
chr1	84839165	84839664	chr1	84838531	84839030	Fbxo36|chr1:84838531-84839030	0.353376871874359	.	.
chr1	84934371	84934870	chr1	84838531	84839030	Slc16a14|chr1:84838531-84839030	0.180401615595009	.	.
chr1	85793160	85793659	chr1	85736435	85736934	Cab39|chr1:85736435-85736934	0.267117185476485	.	.
chr1	85793160	85793659	chr1	85853262	85853761	Cab39|chr1:85853262-85853761	0.13816746681583	.	.
chr1	85793160	85793659	chr1	85895455	85895954	Cab39|chr1:85895455-85895954	0.231386870644135	.	.
chr1	85793160	85793659	chr1	85916833	85917332	Cab39|chr1:85916833-85917332	0.136395860266673	.	.
chr1	85793160	85793659	chr1	85933596	85934095	Cab39|chr1:85933596-85934095	0.202668083546675	.	.
chr1	85793160	85793659	chr1	85934135	85934634	Cab39|chr1:85934135-85934634	0.128482501955216	.	.
chr1	85793160	85793659	chr1	85965753	85966252	Cab39|chr1:85965753-85966252	0.246136973981401	.	.
chr1	85793728	85794227	chr1	85736435	85736934	Cab39|chr1:85736435-85736934	0.208330663927787	.	.
chr1	85793728	85794227	chr1	85853262	85853761	Cab39|chr1:85853262-85853761	0.240345622551808	.	.
chr1	85894274	85894773	chr1	85965753	85966252	Itm2c|chr1:85965753-85966252	0.426100206999179	.	.
chr1	85894955	85895454	chr1	85822289	85822788	Itm2c|chr1:85822289-85822788	0.127630958446193	.	.
chr1	85894955	85895454	chr1	85895455	85895954	Itm2c|chr1:85895455-85895954	0.234274065941166	.	.
chr1	85894955	85895454	chr1	85965753	85966252	Itm2c|chr1:85965753-85966252	0.151403249374623	.	.
chr1	85928201	85928700	chr1	85895455	85895954	4933407L21Rik|chr1:85895455-85895954	0.135262543926614	.	.
chr1	85928201	85928700	chr1	85916833	85917332	4933407L21Rik|chr1:85916833-85917332	0.243177991232006	.	.
chr1	85928201	85928700	chr1	85922384	85922883	4933407L21Rik|chr1:85922384-85922883	0.155122860912315	.	.
chr1	85928201	85928700	chr1	85934135	85934634	4933407L21Rik|chr1:85934135-85934634	0.12873628985464	.	.
chr1	87853009	87853508	chr1	87848618	87849117	Dgkd|chr1:87848618-87849117	0.118419850150591	.	.
chr1	87853973	87854472	chr1	87913212	87913711	Dgkd|chr1:87913212-87913711	0.142065695459517	.	.
chr1	87853973	87854472	chr1	87913212	87913711	Gm19582|chr1:87913212-87913711	0.142065695459517	.	.
chr1	88007504	88008003	chr1	87798300	87798799	Usp40|chr1:87798300-87798799	0.124931555184427	.	.
chr1	88007504	88008003	chr1	87879632	87880131	Usp40|chr1:87879632-87880131	0.338007984630597	.	.
chr1	88008031	88008530	chr1	87798300	87798799	Usp40|chr1:87798300-87798799	0.159905577550468	.	.
chr1	88205505	88206004	chr1	87798300	87798799	Dnajb3|chr1:87798300-87798799	0.145610125942619	.	.
chr1	93305687	93306186	chr1	93444675	93445174	Gm28535|chr1:93444675-93445174	0.13313161850459	.	.
chr1	93305687	93306186	chr1	93444675	93445174	Mterf4|chr1:93444675-93445174	0.13313161850459	.	.
chr1	93305687	93306186	chr1	93445454	93445953	Gm28535|chr1:93445454-93445953	0.201832290320306	.	.
chr1	93305687	93306186	chr1	93445454	93445953	Mterf4|chr1:93445454-93445953	0.201832290320306	.	.
chr1	93342619	93343118	chr1	93445454	93445953	Pask|chr1:93445454-93445953	0.206111354530224	.	.
chr1	93342619	93343118	chr1	93445454	93445953	Ppp1r7|chr1:93445454-93445953	0.206111354530224	.	.
chr1	93342619	93343118	chr1	93668682	93669181	Pask|chr1:93668682-93669181	0.300382539050608	.	.
chr1	93342619	93343118	chr1	93668682	93669181	Ppp1r7|chr1:93668682-93669181	0.300382539050608	.	.
chr1	93343358	93343857	chr1	93444675	93445174	Pask|chr1:93444675-93445174	0.198607826350559	.	.
chr1	93343358	93343857	chr1	93444675	93445174	Ppp1r7|chr1:93444675-93445174	0.198607826350559	.	.
chr1	93478622	93479121	chr1	93668682	93669181	Hdlbp|chr1:93668682-93669181	0.266899080788639	.	.
chr1	93478622	93479121	chr1	93668682	93669181	Sept2|chr1:93668682-93669181	0.266899080788639	.	.
chr1	93511801	93512300	chr1	93668682	93669181	Farp2|chr1:93668682-93669181	0.127827953152919	.	.
chr1	93634975	93635474	chr1	93668682	93669181	Gm28536|chr1:93668682-93669181	0.127525661490302	.	.
chr1	93635550	93636049	chr1	93668682	93669181	Gm28536|chr1:93668682-93669181	0.347873473095732	.	.
chr1	93685241	93685740	chr1	93444675	93445174	Bok|chr1:93444675-93445174	0.181179766199077	.	.
chr1	93685241	93685740	chr1	93445454	93445953	Bok|chr1:93445454-93445953	0.166775136920361	.	.
chr1	93686360	93686859	chr1	93668682	93669181	Bok|chr1:93668682-93669181	0.192089364561139	.	.
chr1	93731754	93732253	chr1	93444675	93445174	Gm10550|chr1:93444675-93445174	0.133285873602979	.	.
chr1	93731754	93732253	chr1	93445454	93445953	Gm10550|chr1:93445454-93445953	0.344413410864226	.	.
chr1	93731754	93732253	chr1	93668682	93669181	Gm10550|chr1:93668682-93669181	0.145464890270289	.	.
chr1	93754617	93755116	chr1	94079039	94079538	Thap4|chr1:94079039-94079538	0.296659064177486	.	.
chr1	93801756	93802255	chr1	94035198	94035697	Dtymk|chr1:94035198-94035697	0.284213922516792	.	.
chr1	93803720	93804219	chr1	93668682	93669181	Ing5|chr1:93668682-93669181	0.194912489747702	.	.
chr1	93803720	93804219	chr1	94035198	94035697	Ing5|chr1:94035198-94035697	0.173854734720491	.	.
chr1	95667416	95667915	chr1	95628028	95628527	St8sia4|chr1:95628028-95628527	0.353630716155628	.	.
chr1	96871948	96872447	chr1	96623663	96624162	Slco4c1|chr1:96623663-96624162	0.158790328800419	.	.
chr1	96871948	96872447	chr1	96864061	96864560	Slco4c1|chr1:96864061-96864560	0.210986718818828	.	.
chr1	97661204	97661703	chr1	97660435	97660934	D1Ertd622e|chr1:97660435-97660934	0.17917644022973	.	.
chr1	97661204	97661703	chr1	97688696	97689195	D1Ertd622e|chr1:97688696-97689195	0.242930690878629	.	.
chr1	97661204	97661703	chr1	97699571	97700070	D1Ertd622e|chr1:97699571-97700070	0.211735295227215	.	.
chr1	97661800	97662299	chr1	97698862	97699361	D1Ertd622e|chr1:97698862-97699361	0.121916794671929	.	.
chr1	109982394	109982893	chr1	110078415	110078914	Cdh7|chr1:110078415-110078914	0.21913615056999	.	.
chr1	109982994	109983493	chr1	109893845	109894344	Cdh7|chr1:109893845-109894344	0.152017694496559	.	.
chr1	109982994	109983493	chr1	110078415	110078914	Cdh7|chr1:110078415-110078914	0.15221288687818	.	.
chr1	111863863	111864362	chr1	111605558	111606057	Dsel|chr1:111605558-111606057	0.250988090779815	.	.
chr1	111863863	111864362	chr1	111634029	111634528	Dsel|chr1:111634029-111634528	0.148315304889036	.	.
chr1	111863863	111864362	chr1	111754425	111754924	Dsel|chr1:111754425-111754924	0.192363621364809	.	.
chr1	111864757	111865256	chr1	112083714	112084213	Dsel|chr1:112083714-112084213	0.220743973079887	.	.
chr1	113963199	113963698	chr1	113946183	113946682	9330185C12Rik|chr1:113946183-113946682	0.159218940593432	.	.
chr1	115684447	115684946	chr1	115533698	115534197	Cntnap5a|chr1:115533698-115534197	0.248275286699943	.	.
chr1	115684447	115684946	chr1	115677949	115678448	Cntnap5a|chr1:115677949-115678448	0.195214014709312	.	.
chr1	118389052	118389551	chr1	118275095	118275594	Clasp1|chr1:118275095-118275594	0.123159826761362	.	.
chr1	118458765	118459264	chr1	118275095	118275594	2900060B14Rik|chr1:118275095-118275594	0.247181471047409	.	.
chr1	118459308	118459807	chr1	118275095	118275594	2900060B14Rik|chr1:118275095-118275594	0.185077323075882	.	.
chr1	120602767	120603266	chr1	120702366	120702865	En1|chr1:120702366-120702865	0.21028858290424	.	.
chr1	130462505	130463004	chr1	130252384	130252883	Cd55|chr1:130252384-130252883	0.17850050650524	.	.
chr1	130462505	130463004	chr1	130252384	130252883	Gm16083|chr1:130252384-130252883	0.17850050650524	.	.
chr1	130462505	130463004	chr1	130715647	130716146	Cd55|chr1:130715647-130716146	0.320148094065494	.	.
chr1	130462505	130463004	chr1	130715647	130716146	Gm16083|chr1:130715647-130716146	0.320148094065494	.	.
chr1	139376823	139377322	chr1	139267783	139268282	Crb1|chr1:139267783-139268282	0.148929599003998	.	.
chr1	139421972	139422471	chr1	139340430	139340929	Zbtb41|chr1:139340430-139340929	0.307048800300414	.	.
chr1	140245186	140245685	chr1	140409262	140409761	Kcnt2|chr1:140409262-140409761	0.322362308523421	.	.
chr1	140245186	140245685	chr1	140409765	140410264	Kcnt2|chr1:140409765-140410264	0.254530832795649	.	.
chr1	140245761	140246260	chr1	140179977	140180476	Kcnt2|chr1:140179977-140180476	0.336358716292527	.	.
chr1	140246413	140246912	chr1	140471594	140472093	Kcnt2|chr1:140471594-140472093	0.123384957241499	.	.
chr1	143640493	143640992	chr1	143739932	143740431	B3galt2|chr1:143739932-143740431	0.129169051540754	.	.
chr1	143702603	143703102	chr1	143739248	143739747	Cdc73|chr1:143739248-143739747	0.401853828732401	.	.
chr1	146495368	146495867	chr1	146048748	146049247	Brinp3|chr1:146048748-146049247	0.146162471777582	.	.
chr1	146495368	146495867	chr1	146048748	146049247	Gm29514|chr1:146048748-146049247	0.146162471777582	.	.
chr1	146495368	146495867	chr1	146739761	146740260	Brinp3|chr1:146739761-146740260	0.231833609872273	.	.
chr1	146495368	146495867	chr1	146739761	146740260	Gm29514|chr1:146739761-146740260	0.231833609872273	.	.
chr1	150099643	150100142	chr1	150307558	150308057	Ptgs2|chr1:150307558-150308057	0.232417022364662	.	.
chr1	150099643	150100142	chr1	150307558	150308057	Ptgs2os|chr1:150307558-150308057	0.232417022364662	.	.
chr1	150393401	150393900	chr1	150353331	150353830	Odr4|chr1:150353331-150353830	0.138019994125784	.	.
chr1	150393401	150393900	chr1	150353331	150353830	Tpr|chr1:150353331-150353830	0.138019994125784	.	.
chr1	155812620	155813119	chr1	156221667	156222166	Qsox1|chr1:156221667-156222166	0.135280438785591	.	.
chr1	155973115	155973614	chr1	155784767	155785266	Cep350|chr1:155784767-155785266	0.172371572187564	.	.
chr1	155973115	155973614	chr1	155855451	155855950	Cep350|chr1:155855451-155855950	0.216033461058197	.	.
chr1	155973115	155973614	chr1	156179815	156180314	Cep350|chr1:156179815-156180314	0.155776272009924	.	.
chr1	155973668	155974167	chr1	155784767	155785266	Cep350|chr1:155784767-155785266	0.162451068053147	.	.
chr1	155973668	155974167	chr1	156040577	156041076	Cep350|chr1:156040577-156041076	0.137464810986491	.	.
chr1	156035878	156036377	chr1	155784767	155785266	Tor1aip1|chr1:155784767-155785266	0.172597447884939	.	.
chr1	156035878	156036377	chr1	155784767	155785266	Tor1aip2|chr1:155784767-155785266	0.172597447884939	.	.
chr1	156035878	156036377	chr1	155855451	155855950	Tor1aip1|chr1:155855451-155855950	0.127777148952019	.	.
chr1	156035878	156036377	chr1	155855451	155855950	Tor1aip2|chr1:155855451-155855950	0.127777148952019	.	.
chr1	156035878	156036377	chr1	156085751	156086250	Tor1aip1|chr1:156085751-156086250	0.166957738150456	.	.
chr1	156035878	156036377	chr1	156085751	156086250	Tor1aip2|chr1:156085751-156086250	0.166957738150456	.	.
chr1	156035878	156036377	chr1	156229365	156229864	Tor1aip1|chr1:156229365-156229864	0.140300973350822	.	.
chr1	156035878	156036377	chr1	156229365	156229864	Tor1aip2|chr1:156229365-156229864	0.140300973350822	.	.
chr1	156036379	156036878	chr1	155784767	155785266	Tor1aip1|chr1:155784767-155785266	0.298705222736223	.	.
chr1	156036379	156036878	chr1	155855451	155855950	Tor1aip1|chr1:155855451-155855950	0.151120105631499	.	.
chr1	156036379	156036878	chr1	156085751	156086250	Tor1aip1|chr1:156085751-156086250	0.26333147873233	.	.
chr1	156036379	156036878	chr1	156179815	156180314	Tor1aip1|chr1:156179815-156180314	0.243063037026395	.	.
chr1	156036379	156036878	chr1	156229365	156229864	Tor1aip1|chr1:156229365-156229864	0.340495793279026	.	.
chr1	156036379	156036878	chr1	156263255	156263754	Tor1aip1|chr1:156263255-156263754	0.124810795125374	.	.
chr1	156204775	156205274	chr1	155855451	155855950	Fam163a|chr1:155855451-155855950	0.159131382158251	.	.
chr1	156204775	156205274	chr1	156085751	156086250	Fam163a|chr1:156085751-156086250	0.175983332524167	.	.
chr1	156204775	156205274	chr1	156221667	156222166	Fam163a|chr1:156221667-156222166	0.333801223210929	.	.
chr1	156204775	156205274	chr1	156229365	156229864	Fam163a|chr1:156229365-156229864	0.131498836549497	.	.
chr1	156204775	156205274	chr1	156241652	156242151	Fam163a|chr1:156241652-156242151	0.248339722028857	.	.
chr1	156303125	156303624	chr1	156040577	156041076	4930518J20Rik|chr1:156040577-156041076	0.149929014225298	.	.
chr1	156303125	156303624	chr1	156040577	156041076	Tdrd5|chr1:156040577-156041076	0.149929014225298	.	.
chr1	156303125	156303624	chr1	156085751	156086250	4930518J20Rik|chr1:156085751-156086250	0.293034008928034	.	.
chr1	156303125	156303624	chr1	156085751	156086250	Tdrd5|chr1:156085751-156086250	0.293034008928034	.	.
chr1	156303125	156303624	chr1	156241652	156242151	4930518J20Rik|chr1:156241652-156242151	0.260908150890859	.	.
chr1	156303125	156303624	chr1	156241652	156242151	Tdrd5|chr1:156241652-156242151	0.260908150890859	.	.
chr1	156303125	156303624	chr1	156270379	156270878	4930518J20Rik|chr1:156270379-156270878	0.260981547444699	.	.
chr1	156303125	156303624	chr1	156270379	156270878	Tdrd5|chr1:156270379-156270878	0.260981547444699	.	.
chr1	156420903	156421402	chr1	156040577	156041076	Axdnd1|chr1:156040577-156041076	0.224475868728234	.	.
chr1	156420903	156421402	chr1	156085751	156086250	Axdnd1|chr1:156085751-156086250	0.182710266170206	.	.
chr1	156474061	156474560	chr1	156040577	156041076	Soat1|chr1:156040577-156041076	0.282035941838291	.	.
chr1	156474061	156474560	chr1	156085751	156086250	Soat1|chr1:156085751-156086250	0.129910766665687	.	.
chr1	156474061	156474560	chr1	156270379	156270878	Soat1|chr1:156270379-156270878	0.143722739126217	.	.
chr1	159231368	159231867	chr1	159135252	159135751	Cop1|chr1:159135252-159135751	0.231175776094591	.	.
chr1	159231368	159231867	chr1	159413380	159413879	Cop1|chr1:159413380-159413879	0.221720514247053	.	.
chr1	159231910	159232409	chr1	159413380	159413879	Cop1|chr1:159413380-159413879	0.352673123176262	.	.
chr1	159231910	159232409	chr1	159415579	159416078	Cop1|chr1:159415579-159416078	0.167541840262751	.	.
chr1	159231910	159232409	chr1	159487310	159487809	Cop1|chr1:159487310-159487809	0.161059085526837	.	.
chr1	166253817	166254316	chr1	166280533	166281032	Ildr2|chr1:166280533-166281032	0.117766022573298	.	.
chr1	166253817	166254316	chr1	166360121	166360620	Ildr2|chr1:166360121-166360620	0.149735703802153	.	.
chr1	166253817	166254316	chr1	166695126	166695625	Ildr2|chr1:166695126-166695625	0.23213942885426	.	.
chr1	166254415	166254914	chr1	166280533	166281032	Ildr2|chr1:166280533-166281032	0.339265605462377	.	.
chr1	166254415	166254914	chr1	166282640	166283139	Ildr2|chr1:166282640-166283139	0.208335363125151	.	.
chr1	166254415	166254914	chr1	166296977	166297476	Ildr2|chr1:166296977-166297476	0.136050060757311	.	.
chr1	166254415	166254914	chr1	166319038	166319537	Ildr2|chr1:166319038-166319537	0.20036148570017	.	.
chr1	166254415	166254914	chr1	166445335	166445834	Ildr2|chr1:166445335-166445834	0.174965677581978	.	.
chr1	166308696	166309195	chr1	166296977	166297476	5330438I03Rik|chr1:166296977-166297476	0.232995514035283	.	.
chr1	166308696	166309195	chr1	166373017	166373516	5330438I03Rik|chr1:166373017-166373516	0.246622781039326	.	.
chr1	166308696	166309195	chr1	166695126	166695625	5330438I03Rik|chr1:166695126-166695625	0.162562551728667	.	.
chr1	166309200	166309699	chr1	166280533	166281032	5330438I03Rik|chr1:166280533-166281032	0.159555489382863	.	.
chr1	166309200	166309699	chr1	166282640	166283139	5330438I03Rik|chr1:166282640-166283139	0.12213215469303	.	.
chr1	166309200	166309699	chr1	166296977	166297476	5330438I03Rik|chr1:166296977-166297476	0.245530137338718	.	.
chr1	166379002	166379501	chr1	166282640	166283139	Tada1|chr1:166282640-166283139	0.137894103287558	.	.
chr1	166379863	166380362	chr1	166319038	166319537	Gm15853|chr1:166319038-166319537	0.168547259364233	.	.
chr1	166379863	166380362	chr1	166343030	166343529	Gm15853|chr1:166343030-166343529	0.151676227135864	.	.
chr1	166379863	166380362	chr1	166360121	166360620	Gm15853|chr1:166360121-166360620	0.126742547748791	.	.
chr1	166408940	166409439	chr1	166282640	166283139	Pogk|chr1:166282640-166283139	0.224405638328247	.	.
chr1	166408940	166409439	chr1	166302681	166303180	Pogk|chr1:166302681-166303180	0.359782801422963	.	.
chr1	166408940	166409439	chr1	166360121	166360620	Pogk|chr1:166360121-166360620	0.198609001186776	.	.
chr1	166408940	166409439	chr1	166445335	166445834	Pogk|chr1:166445335-166445834	0.145349664807794	.	.
chr1	166409578	166410077	chr1	166279985	166280484	Pogk|chr1:166279985-166280484	0.130886873801113	.	.
chr1	166409578	166410077	chr1	166282640	166283139	Pogk|chr1:166282640-166283139	0.13539610150155	.	.
chr1	166409578	166410077	chr1	166302681	166303180	Pogk|chr1:166302681-166303180	0.311149016295221	.	.
chr1	166409578	166410077	chr1	166343030	166343529	Pogk|chr1:166343030-166343529	0.200584240395525	.	.
chr1	166681166	166681665	chr1	166282640	166283139	Fmo9|chr1:166282640-166283139	0.417290873552798	.	.
chr1	166681166	166681665	chr1	166302681	166303180	Fmo9|chr1:166302681-166303180	0.315594430122584	.	.
chr1	166681166	166681665	chr1	166445335	166445834	Fmo9|chr1:166445335-166445834	0.261116256695652	.	.
chr1	166681166	166681665	chr1	166776187	166776686	Fmo9|chr1:166776187-166776686	0.182477727329836	.	.
chr1	166681166	166681665	chr1	166910336	166910835	Fmo9|chr1:166910336-166910835	0.244005679041784	.	.
chr1	171270057	171270556	chr1	171379865	171380364	B4galt3|chr1:171379865-171380364	0.197743034288803	.	.
chr1	171270057	171270556	chr1	171478928	171479427	B4galt3|chr1:171478928-171479427	0.17394554678902	.	.
chr1	171270057	171270556	chr1	171566785	171567284	B4galt3|chr1:171566785-171567284	0.119145567245975	.	.
chr1	171281054	171281553	chr1	171257104	171257603	Ppox|chr1:171257104-171257603	0.214336962919097	.	.
chr1	171281054	171281553	chr1	171379865	171380364	Ppox|chr1:171379865-171380364	0.203614689191911	.	.
chr1	171281563	171282062	chr1	171379865	171380364	Ppox|chr1:171379865-171380364	0.166476913970556	.	.
chr1	171287719	171288218	chr1	171263038	171263537	Usp21|chr1:171263038-171263537	0.134540858384647	.	.
chr1	171287719	171288218	chr1	171379865	171380364	Usp21|chr1:171379865-171380364	0.205705370765775	.	.
chr1	171287719	171288218	chr1	171478928	171479427	Usp21|chr1:171478928-171479427	0.117408086930432	.	.
chr1	171287719	171288218	chr1	171566785	171567284	Usp21|chr1:171566785-171567284	0.187654776018584	.	.
chr1	171294566	171295065	chr1	171379865	171380364	Ufc1|chr1:171379865-171380364	0.26005813148361	.	.
chr1	171329710	171330209	chr1	171257104	171257603	Dedd|chr1:171257104-171257603	0.130504800558483	.	.
chr1	171329710	171330209	chr1	171566785	171567284	Dedd|chr1:171566785-171567284	0.179073842185421	.	.
chr1	171345437	171345936	chr1	171379865	171380364	Nit1|chr1:171379865-171380364	0.214386397023144	.	.
chr1	171345437	171345936	chr1	171379865	171380364	Pfdn2|chr1:171379865-171380364	0.214386397023144	.	.
chr1	171345437	171345936	chr1	171470192	171470691	Nit1|chr1:171470192-171470691	0.122836765973988	.	.
chr1	171345437	171345936	chr1	171470192	171470691	Pfdn2|chr1:171470192-171470691	0.122836765973988	.	.
chr1	171360576	171361075	chr1	171658362	171658861	Klhdc9|chr1:171658362-171658861	0.179687938385016	.	.
chr1	171437234	171437733	chr1	171257104	171257603	F11r|chr1:171257104-171257603	0.164582525857259	.	.
chr1	171503198	171503697	chr1	171815706	171816205	Alyref2|chr1:171815706-171816205	0.134457768299904	.	.
chr1	171503198	171503697	chr1	171815706	171816205	B930036N10Rik|chr1:171815706-171816205	0.134457768299904	.	.
chr1	171503848	171504347	chr1	171478928	171479427	Alyref2|chr1:171478928-171479427	0.121661159994724	.	.
chr1	171503848	171504347	chr1	171478928	171479427	B930036N10Rik|chr1:171478928-171479427	0.121661159994724	.	.
chr1	173367390	173367889	chr1	173456303	173456802	Cadm3|chr1:173456303-173456802	0.177001962008164	.	.
chr1	177795766	177796265	chr1	177684862	177685361	Adss|chr1:177684862-177685361	0.240364279401474	.	.
chr1	177795766	177796265	chr1	177702809	177703308	Adss|chr1:177702809-177703308	0.116821132362096	.	.
chr1	177796375	177796874	chr1	177702809	177703308	Adss|chr1:177702809-177703308	0.15135821343201	.	.
chr1	178187311	178187810	chr1	178336353	178336852	Desi2|chr1:178336353-178336852	0.216033572960254	.	.
chr1	178187311	178187810	chr1	178447830	178448329	Desi2|chr1:178447830-178448329	0.19657167721712	.	.
chr1	178317988	178318487	chr1	178368821	178369320	B230369F24Rik|chr1:178368821-178369320	0.190711011012885	.	.
chr1	178317988	178318487	chr1	178368821	178369320	Cox20|chr1:178368821-178369320	0.190711011012885	.	.
chr1	178337559	178338058	chr1	178219602	178220101	Hnrnpu|chr1:178219602-178220101	0.133817505557362	.	.
chr1	178337559	178338058	chr1	178336353	178336852	Hnrnpu|chr1:178336353-178336852	0.192844868857344	.	.
chr1	178337559	178338058	chr1	178368821	178369320	Hnrnpu|chr1:178368821-178369320	0.272321073213669	.	.
chr1	178405450	178405949	chr1	178336353	178336852	Efcab2|chr1:178336353-178336852	0.184125412189375	.	.
chr1	178405450	178405949	chr1	178447830	178448329	Efcab2|chr1:178447830-178448329	0.1172818712427	.	.
chr1	184357161	184357660	chr1	184447051	184447550	Gm37223|chr1:184447051-184447550	0.201476393048606	.	.
chr1	184357752	184358251	chr1	184447051	184447550	Gm37223|chr1:184447051-184447550	0.205487871896916	.	.
chr1	184357752	184358251	chr1	184500677	184501176	Gm37223|chr1:184500677-184501176	0.203150970930553	.	.
chr1	194976111	194976610	chr1	194761366	194761865	A330023F24Rik|chr1:194761366-194761865	0.186442106532609	.	.
chr1	194976111	194976610	chr1	194761366	194761865	Gm16897|chr1:194761366-194761865	0.186442106532609	.	.
chr1	194976111	194976610	chr1	194816816	194817315	A330023F24Rik|chr1:194816816-194817315	0.133282469794689	.	.
chr1	194976111	194976610	chr1	194816816	194817315	Gm16897|chr1:194816816-194817315	0.133282469794689	.	.
chr1	194976725	194977224	chr1	194962131	194962630	A330023F24Rik|chr1:194962131-194962630	0.286889583748017	.	.
chr1	194976725	194977224	chr1	194962131	194962630	Gm16897|chr1:194962131-194962630	0.286889583748017	.	.
chr1	194976725	194977224	chr1	194977967	194978466	A330023F24Rik|chr1:194977967-194978466	0.127279131499374	.	.
chr1	194976725	194977224	chr1	194977967	194978466	Gm16897|chr1:194977967-194978466	0.127279131499374	.	.
chr1	194976725	194977224	chr1	195016706	195017205	A330023F24Rik|chr1:195016706-195017205	0.15165415534892	.	.
chr1	194976725	194977224	chr1	195016706	195017205	Gm16897|chr1:195016706-195017205	0.15165415534892	.	.
chr1	194977431	194977930	chr1	194962131	194962630	Gm16897|chr1:194962131-194962630	0.238047622270207	.	.
chr1	194977431	194977930	chr1	194977967	194978466	Gm16897|chr1:194977967-194978466	0.359917165587031	.	.
chr1	194977431	194977930	chr1	195016706	195017205	Gm16897|chr1:195016706-195017205	0.205399316414787	.	.
chr1	195018071	195018570	chr1	194962131	194962630	Gm37027|chr1:194962131-194962630	0.26077071866662	.	.
chr1	195018071	195018570	chr1	194977967	194978466	Gm37027|chr1:194977967-194978466	0.131236081033309	.	.
chr1	195018071	195018570	chr1	195016706	195017205	Gm37027|chr1:195016706-195017205	0.233684294320811	.	.
chr1	195092132	195092631	chr1	194962131	194962630	Cd46|chr1:194962131-194962630	0.165138448071912	.	.
chr1	195130829	195131328	chr1	194962131	194962630	Cr1l|chr1:194962131-194962630	0.140149847122043	.	.
chr1	195130829	195131328	chr1	195016706	195017205	Cr1l|chr1:195016706-195017205	0.179365103812576	.	.
chr1	195131381	195131880	chr1	194962131	194962630	Cr1l|chr1:194962131-194962630	0.170840244092391	.	.
chr1	195131381	195131880	chr1	195016706	195017205	Cr1l|chr1:195016706-195017205	0.138649397412638	.	.
chr1	195176500	195176999	chr1	194761366	194761865	Cr2|chr1:194761366-194761865	0.409025695223444	.	.
chr10	3366298	3366797	chr10	3366890	3367389	Ppp1r14c|chr10:3366890-3367389	0.281664703976865	.	.
chr10	3740116	3740615	chr10	3509705	3510204	Plekhg1|chr10:3509705-3510204	0.143730227035426	.	.
chr10	3740116	3740615	chr10	3864125	3864624	Plekhg1|chr10:3864125-3864624	0.126616822220338	.	.
chr10	3741065	3741564	chr10	3509705	3510204	Plekhg1|chr10:3509705-3510204	0.125980365935472	.	.
chr10	3972861	3973360	chr10	3864125	3864624	Mthfd1l|chr10:3864125-3864624	0.159406859461952	.	.
chr10	4611722	4612221	chr10	4709785	4710284	Esr1|chr10:4709785-4710284	0.119020901512708	.	.
chr10	4611722	4612221	chr10	4712513	4713012	Esr1|chr10:4712513-4713012	0.150909649610356	.	.
chr10	4611722	4612221	chr10	4782055	4782554	Esr1|chr10:4782055-4782554	0.157369346674922	.	.
chr10	5550504	5551003	chr10	5549987	5550486	Syne1|chr10:5549987-5550486	0.565448706079525	.	.
chr10	5550504	5551003	chr10	5868026	5868525	Syne1|chr10:5868026-5868525	0.179128941565335	.	.
chr10	5550504	5551003	chr10	5912713	5913212	Syne1|chr10:5912713-5913212	0.134645270581569	.	.
chr10	5805395	5805894	chr10	5549987	5550486	Fbxo5|chr10:5549987-5550486	0.1893512868886	.	.
chr10	5805395	5805894	chr10	5841371	5841870	Fbxo5|chr10:5841371-5841870	0.210503555514509	.	.
chr10	5805395	5805894	chr10	5999579	6000078	Fbxo5|chr10:5999579-6000078	0.267707311036526	.	.
chr10	5805395	5805894	chr10	6035780	6036279	Fbxo5|chr10:6035780-6036279	0.208694062514822	.	.
chr10	5823844	5824343	chr10	5549987	5550486	Mtrf1l|chr10:5549987-5550486	0.152164660497659	.	.
chr10	5823844	5824343	chr10	5841371	5841870	Mtrf1l|chr10:5841371-5841870	0.221522547865642	.	.
chr10	5823844	5824343	chr10	5999579	6000078	Mtrf1l|chr10:5999579-6000078	0.176360495134195	.	.
chr10	5823844	5824343	chr10	6035780	6036279	Mtrf1l|chr10:6035780-6036279	0.140303943615749	.	.
chr10	5921342	5921841	chr10	5912713	5913212	Rgs17|chr10:5912713-5913212	0.239769759154485	.	.
chr10	5922199	5922698	chr10	5786848	5787347	Rgs17|chr10:5786848-5787347	0.128179709109818	.	.
chr10	5922199	5922698	chr10	5841371	5841870	Rgs17|chr10:5841371-5841870	0.288969081035199	.	.
chr10	5922199	5922698	chr10	6035780	6036279	Rgs17|chr10:6035780-6036279	0.261639081189185	.	.
chr10	7211500	7211999	chr10	7158863	7159362	Cnksr3|chr10:7158863-7159362	0.14089318556808	.	.
chr10	7211500	7211999	chr10	7159418	7159917	Cnksr3|chr10:7159418-7159917	0.232859987049255	.	.
chr10	7211500	7211999	chr10	7210985	7211484	Cnksr3|chr10:7210985-7211484	0.440286717772075	.	.
chr10	7211500	7211999	chr10	7390606	7391105	Cnksr3|chr10:7390606-7391105	0.280691326977201	.	.
chr10	7211500	7211999	chr10	7469964	7470463	Cnksr3|chr10:7469964-7470463	0.138113209387497	.	.
chr10	7212004	7212503	chr10	7158863	7159362	Cnksr3|chr10:7158863-7159362	0.160057721342414	.	.
chr10	7212004	7212503	chr10	7210985	7211484	Cnksr3|chr10:7210985-7211484	0.135121700996239	.	.
chr10	7212004	7212503	chr10	7390606	7391105	Cnksr3|chr10:7390606-7391105	0.295411902001107	.	.
chr10	7589567	7590066	chr10	7333209	7333708	Lrp11|chr10:7333209-7333708	0.311783444866345	.	.
chr10	7589567	7590066	chr10	7663092	7663591	Lrp11|chr10:7663092-7663591	0.197938483122706	.	.
chr10	7590117	7590616	chr10	7600611	7601110	Lrp11|chr10:7600611-7601110	0.309081062689994	.	.
chr10	7590117	7590616	chr10	7870547	7871046	Lrp11|chr10:7870547-7871046	0.25648679772912	.	.
chr10	7590117	7590616	chr10	7883479	7883978	Lrp11|chr10:7883479-7883978	0.222333969238618	.	.
chr10	7667254	7667753	chr10	7600611	7601110	Nup43|chr10:7600611-7601110	0.176204873446845	.	.
chr10	7680943	7681442	chr10	7663092	7663591	Lats1|chr10:7663092-7663591	0.145387106826167	.	.
chr10	7680943	7681442	chr10	7663092	7663591	Pcmt1|chr10:7663092-7663591	0.145387106826167	.	.
chr10	7680943	7681442	chr10	7870547	7871046	Lats1|chr10:7870547-7871046	0.140265115132678	.	.
chr10	7680943	7681442	chr10	7870547	7871046	Pcmt1|chr10:7870547-7871046	0.140265115132678	.	.
chr10	7681670	7682169	chr10	7870547	7871046	Lats1|chr10:7870547-7871046	0.144184229839995	.	.
chr10	7681670	7682169	chr10	7870547	7871046	Pcmt1|chr10:7870547-7871046	0.144184229839995	.	.
chr10	7725685	7726184	chr10	7600611	7601110	Katna1|chr10:7600611-7601110	0.158099909738639	.	.
chr10	7780721	7781220	chr10	7870547	7871046	B430219N15Rik|chr10:7870547-7871046	0.156442030814386	.	.
chr10	7955534	7956033	chr10	7809906	7810405	Tab2|chr10:7809906-7810405	0.186524098967291	.	.
chr10	7956090	7956589	chr10	7663092	7663591	Tab2|chr10:7663092-7663591	0.183824413739208	.	.
chr10	14705323	14705822	chr10	14875160	14875659	Nmbr|chr10:14875160-14875659	0.139763453845264	.	.
chr10	14705323	14705822	chr10	14875160	14875659	Vta1|chr10:14875160-14875659	0.139763453845264	.	.
chr10	14759884	14760383	chr10	14816992	14817491	B230364G03Rik|chr10:14816992-14817491	0.139886079311031	.	.
chr10	14759884	14760383	chr10	14875160	14875659	B230364G03Rik|chr10:14875160-14875659	0.288469482663429	.	.
chr10	14759884	14760383	chr10	14977646	14978145	B230364G03Rik|chr10:14977646-14978145	0.172802103325583	.	.
chr10	15759897	15760396	chr10	16129122	16129621	Gm40604|chr10:16129122-16129621	0.279162588736893	.	.
chr10	19014684	19015183	chr10	19239936	19240435	Tnfaip3|chr10:19239936-19240435	0.157502070198091	.	.
chr10	19712255	19712754	chr10	19563521	19564020	Il20ra|chr10:19563521-19564020	0.162102536481796	.	.
chr10	21881933	21882432	chr10	21835507	21836006	Sgk1|chr10:21835507-21836006	0.274285749484507	.	.
chr10	21881933	21882432	chr10	21883505	21884004	Sgk1|chr10:21883505-21884004	0.281969525564769	.	.
chr10	21881933	21882432	chr10	21922868	21923367	Sgk1|chr10:21922868-21923367	0.208753991699598	.	.
chr10	21881933	21882432	chr10	21923542	21924041	Sgk1|chr10:21923542-21924041	0.229760801077593	.	.
chr10	21881933	21882432	chr10	21924043	21924542	Sgk1|chr10:21924043-21924542	0.291190901094638	.	.
chr10	21881933	21882432	chr10	21957803	21958302	Sgk1|chr10:21957803-21958302	0.237793840037234	.	.
chr10	21881933	21882432	chr10	21994360	21994859	Sgk1|chr10:21994360-21994859	0.18904997987061	.	.
chr10	23349982	23350481	chr10	23686955	23687454	Eya4|chr10:23686955-23687454	0.15740155749049	.	.
chr10	26374914	26375413	chr10	26327653	26328152	L3mbtl3|chr10:26327653-26328152	0.252980556421429	.	.
chr10	26374914	26375413	chr10	26374170	26374669	L3mbtl3|chr10:26374170-26374669	0.179113434671447	.	.
chr10	26374914	26375413	chr10	26540164	26540663	L3mbtl3|chr10:26540164-26540663	0.257217905399081	.	.
chr10	26375759	26376258	chr10	26479261	26479760	L3mbtl3|chr10:26479261-26479760	0.139799330734202	.	.
chr10	26695050	26695549	chr10	26374170	26374669	Gm48893|chr10:26374170-26374669	0.156428469287344	.	.
chr10	26695050	26695549	chr10	26513273	26513772	Gm48893|chr10:26513273-26513772	0.165368878426091	.	.
chr10	26695050	26695549	chr10	26639272	26639771	Gm48893|chr10:26639272-26639771	0.292370032215514	.	.
chr10	29143386	29143885	chr10	29206679	29207178	Soga3|chr10:29206679-29207178	0.123577714169772	.	.
chr10	29313161	29313660	chr10	29087791	29088290	Echdc1|chr10:29087791-29088290	0.174624913461642	.	.
chr10	29313161	29313660	chr10	29087791	29088290	Gm46218|chr10:29087791-29088290	0.174624913461642	.	.
chr10	29313161	29313660	chr10	29146428	29146927	Echdc1|chr10:29146428-29146927	0.119028776564557	.	.
chr10	29313161	29313660	chr10	29146428	29146927	Gm46218|chr10:29146428-29146927	0.119028776564557	.	.
chr10	29313161	29313660	chr10	29146930	29147429	Echdc1|chr10:29146930-29147429	0.132380899695698	.	.
chr10	29313161	29313660	chr10	29146930	29147429	Gm46218|chr10:29146930-29147429	0.132380899695698	.	.
chr10	29313161	29313660	chr10	29532753	29533252	Echdc1|chr10:29532753-29533252	0.17935365407254	.	.
chr10	29313161	29313660	chr10	29532753	29533252	Gm46218|chr10:29532753-29533252	0.17935365407254	.	.
chr10	29361318	29361817	chr10	29087791	29088290	Rnf146|chr10:29087791-29088290	0.152778460237623	.	.
chr10	29361318	29361817	chr10	29148055	29148554	Rnf146|chr10:29148055-29148554	0.159799981964643	.	.
chr10	29361318	29361817	chr10	29206679	29207178	Rnf146|chr10:29206679-29207178	0.12523837697386	.	.
chr10	29361318	29361817	chr10	29635782	29636281	Rnf146|chr10:29635782-29636281	0.2236197324401	.	.
chr10	29361838	29362337	chr10	29146930	29147429	Rnf146|chr10:29146930-29147429	0.239264085292293	.	.
chr10	29361838	29362337	chr10	29147547	29148046	Rnf146|chr10:29147547-29148046	0.20981554163577	.	.
chr10	29361838	29362337	chr10	29148055	29148554	Rnf146|chr10:29148055-29148554	0.164886078010619	.	.
chr10	29361838	29362337	chr10	29206679	29207178	Rnf146|chr10:29206679-29207178	0.15588950046246	.	.
chr10	29535581	29536080	chr10	29532753	29533252	Rspo3|chr10:29532753-29533252	0.258324963204631	.	.
chr10	29535581	29536080	chr10	29791496	29791995	Rspo3|chr10:29791496-29791995	0.191578078661049	.	.
chr10	30200346	30200845	chr10	30097107	30097606	Cenpw|chr10:30097107-30097606	0.236480091469902	.	.
chr10	30200346	30200845	chr10	30097633	30098132	Cenpw|chr10:30097633-30098132	0.320597828335647	.	.
chr10	30600453	30600952	chr10	30618199	30618698	Trmt11|chr10:30618199-30618698	0.160315735282783	.	.
chr10	30802619	30803118	chr10	30801947	30802446	Ncoa7|chr10:30801947-30802446	0.161058977442585	.	.
chr10	30803126	30803625	chr10	31026379	31026878	Ncoa7|chr10:31026379-31026878	0.119520706404207	.	.
chr10	30842620	30843119	chr10	30801947	30802446	Hey2|chr10:30801947-30802446	0.177632386161276	.	.
chr10	31608520	31609019	chr10	31927567	31928066	Rnf217|chr10:31927567-31928066	0.175609285342156	.	.
chr10	32889817	32890316	chr10	32507580	32508079	Nkain2|chr10:32507580-32508079	0.330027841652333	.	.
chr10	32889817	32890316	chr10	32577101	32577600	Nkain2|chr10:32577101-32577600	0.138791501768163	.	.
chr10	32890706	32891205	chr10	32507580	32508079	Nkain2|chr10:32507580-32508079	0.220658307535704	.	.
chr10	33623953	33624452	chr10	33703373	33703872	Clvs2|chr10:33703373-33703872	0.156967027384137	.	.
chr10	33623953	33624452	chr10	33703373	33703872	Gm15939|chr10:33703373-33703872	0.156967027384137	.	.
chr10	33623953	33624452	chr10	33986736	33987235	Clvs2|chr10:33986736-33987235	0.17041582457935	.	.
chr10	33623953	33624452	chr10	33986736	33987235	Gm15939|chr10:33986736-33987235	0.17041582457935	.	.
chr10	33624501	33625000	chr10	33646948	33647447	Clvs2|chr10:33646948-33647447	0.314043193635181	.	.
chr10	33624501	33625000	chr10	33646948	33647447	Gm15939|chr10:33646948-33647447	0.314043193635181	.	.
chr10	33624501	33625000	chr10	33703373	33703872	Clvs2|chr10:33703373-33703872	0.195788125276546	.	.
chr10	33624501	33625000	chr10	33703373	33703872	Gm15939|chr10:33703373-33703872	0.195788125276546	.	.
chr10	33624501	33625000	chr10	33986736	33987235	Clvs2|chr10:33986736-33987235	0.1223682170405	.	.
chr10	33624501	33625000	chr10	33986736	33987235	Gm15939|chr10:33986736-33987235	0.1223682170405	.	.
chr10	33904718	33905217	chr10	33646948	33647447	Rsph4a|chr10:33646948-33647447	0.134812852347178	.	.
chr10	33905309	33905808	chr10	33558095	33558594	Rsph4a|chr10:33558095-33558594	0.117951175264402	.	.
chr10	33905309	33905808	chr10	33646948	33647447	Rsph4a|chr10:33646948-33647447	0.120192544732475	.	.
chr10	33905309	33905808	chr10	34033850	34034349	Rsph4a|chr10:34033850-34034349	0.118846657669253	.	.
chr10	34036511	34037010	chr10	34033850	34034349	Trappc3l|chr10:34033850-34034349	0.118646976869421	.	.
chr10	34127449	34127948	chr10	33986736	33987235	Calhm6|chr10:33986736-33987235	0.272639584372593	.	.
chr10	34281970	34282469	chr10	34368075	34368574	Tspyl1|chr10:34368075-34368574	0.121035999064276	.	.
chr10	34281970	34282469	chr10	34431742	34432241	Tspyl1|chr10:34431742-34432241	0.186927570968488	.	.
chr10	34281970	34282469	chr10	34592283	34592782	Tspyl1|chr10:34592283-34592782	0.198491769367596	.	.
chr10	34297174	34297673	chr10	34316872	34317371	Tspyl4|chr10:34316872-34317371	0.287823244841646	.	.
chr10	34297174	34297673	chr10	34592283	34592782	Tspyl4|chr10:34592283-34592782	0.32637373273962	.	.
chr10	34297971	34298470	chr10	34316872	34317371	Gm47512|chr10:34316872-34317371	0.220515211297321	.	.
chr10	34297971	34298470	chr10	34316872	34317371	Tspyl4|chr10:34316872-34317371	0.220515211297321	.	.
chr10	34297971	34298470	chr10	34368075	34368574	Gm47512|chr10:34368075-34368574	0.130484047484889	.	.
chr10	34297971	34298470	chr10	34368075	34368574	Tspyl4|chr10:34368075-34368574	0.130484047484889	.	.
chr10	34297971	34298470	chr10	34592283	34592782	Gm47512|chr10:34592283-34592782	0.153724937349253	.	.
chr10	34297971	34298470	chr10	34592283	34592782	Tspyl4|chr10:34592283-34592782	0.153724937349253	.	.
chr10	34418335	34418834	chr10	34316872	34317371	Nt5dc1|chr10:34316872-34317371	0.152569796953408	.	.
chr10	34418335	34418834	chr10	34577195	34577694	Nt5dc1|chr10:34577195-34577694	0.141239397607797	.	.
chr10	42276537	42277036	chr10	42277563	42278062	Foxo3|chr10:42277563-42278062	0.327788114279818	.	.
chr10	42276537	42277036	chr10	42278179	42278678	Foxo3|chr10:42278179-42278678	0.327947210441572	.	.
chr10	42276537	42277036	chr10	42678656	42679155	Foxo3|chr10:42678656-42679155	0.267699419674689	.	.
chr10	42478381	42478880	chr10	42278179	42278678	Afg1l|chr10:42278179-42278678	0.310232271806999	.	.
chr10	42478381	42478880	chr10	42678656	42679155	Afg1l|chr10:42678656-42679155	0.311674144692575	.	.
chr10	42501588	42502087	chr10	42277563	42278062	Snx3|chr10:42277563-42278062	0.242223034349991	.	.
chr10	42501588	42502087	chr10	42278179	42278678	Snx3|chr10:42278179-42278678	0.123554674615687	.	.
chr10	42501588	42502087	chr10	42301477	42301976	Snx3|chr10:42301477-42301976	0.21734322756645	.	.
chr10	42501588	42502087	chr10	42678656	42679155	Snx3|chr10:42678656-42679155	0.250930723204307	.	.
chr10	42502326	42502825	chr10	42277563	42278062	Snx3|chr10:42277563-42278062	0.117407522456927	.	.
chr10	43901492	43901991	chr10	44177302	44177801	Qrsl1|chr10:44177302-44177801	0.143150330766816	.	.
chr10	43901492	43901991	chr10	44177302	44177801	Rtn4ip1|chr10:44177302-44177801	0.143150330766816	.	.
chr10	45289129	45289628	chr10	45446148	45446647	Gm15934|chr10:45446148-45446647	0.140923053689895	.	.
chr10	45335421	45335920	chr10	45311537	45312036	Bves|chr10:45311537-45312036	0.540406449757253	.	.
chr10	45335421	45335920	chr10	45676685	45677184	Bves|chr10:45676685-45677184	0.15639736848553	.	.
chr10	45335421	45335920	chr10	45684708	45685207	Bves|chr10:45684708-45685207	0.189701319999847	.	.
chr10	45335958	45336457	chr10	45311537	45312036	Bves|chr10:45311537-45312036	0.334076848618868	.	.
chr10	45335958	45336457	chr10	45446148	45446647	Bves|chr10:45446148-45446647	0.205227036216312	.	.
chr10	45486237	45486736	chr10	45446148	45446647	Lin28b|chr10:45446148-45446647	0.158648388910928	.	.
chr10	45578214	45578713	chr10	45381821	45382320	Hace1|chr10:45381821-45382320	0.142932616331468	.	.
chr10	49788557	49789056	chr10	49572190	49572689	Grik2|chr10:49572190-49572689	0.256730494087947	.	.
chr10	49788557	49789056	chr10	49673321	49673820	Grik2|chr10:49673321-49673820	0.133959417994591	.	.
chr10	49788557	49789056	chr10	49782586	49783085	Grik2|chr10:49782586-49783085	0.180628054990343	.	.
chr10	49788557	49789056	chr10	49783245	49783744	Grik2|chr10:49783245-49783744	0.120336337158264	.	.
chr10	49788557	49789056	chr10	49896411	49896910	Grik2|chr10:49896411-49896910	0.224398965854063	.	.
chr10	50592385	50592884	chr10	50370554	50371053	Ascc3|chr10:50370554-50371053	0.184452443739176	.	.
chr10	52233366	52233865	chr10	52216726	52217225	Dcbld1|chr10:52216726-52217225	0.125109334208879	.	.
chr10	52233867	52234366	chr10	51779583	51780082	Dcbld1|chr10:51779583-51780082	0.169655998801196	.	.
chr10	52233867	52234366	chr10	52106115	52106614	Dcbld1|chr10:52106115-52106614	0.191202538290914	.	.
chr10	52233867	52234366	chr10	52216726	52217225	Dcbld1|chr10:52216726-52217225	0.139099157542783	.	.
chr10	52381975	52382474	chr10	52711187	52711686	Gopc|chr10:52711187-52711686	0.16891284131528	.	.
chr10	52417238	52417737	chr10	52452454	52452953	Nus1|chr10:52452454-52452953	0.122099212175166	.	.
chr10	52418019	52418518	chr10	52691301	52691800	Nus1|chr10:52691301-52691800	0.194536260564058	.	.
chr10	52690218	52690717	chr10	52691301	52691800	Slc35f1|chr10:52691301-52691800	0.122126046505983	.	.
chr10	52690218	52690717	chr10	52711187	52711686	Slc35f1|chr10:52711187-52711686	0.239329665919585	.	.
chr10	52690801	52691300	chr10	52691301	52691800	Slc35f1|chr10:52691301-52691800	0.339881455358992	.	.
chr10	52690801	52691300	chr10	52703990	52704489	Slc35f1|chr10:52703990-52704489	0.123959263143486	.	.
chr10	52690801	52691300	chr10	52704503	52705002	Slc35f1|chr10:52704503-52705002	0.268408274899248	.	.
chr10	52690801	52691300	chr10	52711187	52711686	Slc35f1|chr10:52711187-52711686	0.136153829896155	.	.
chr10	56106501	56107000	chr10	56198995	56199494	Msl3l2|chr10:56198995-56199494	0.126910652370758	.	.
chr10	56106501	56107000	chr10	56372970	56373469	Msl3l2|chr10:56372970-56373469	0.156709024536286	.	.
chr10	57486054	57486553	chr10	57317064	57317563	4930467K11Rik|chr10:57317064-57317563	0.130466451795406	.	.
chr10	57486054	57486553	chr10	57317064	57317563	Hsf2|chr10:57317064-57317563	0.130466451795406	.	.
chr10	57486588	57487087	chr10	57568996	57569495	4930467K11Rik|chr10:57568996-57569495	0.201013571963218	.	.
chr10	57486588	57487087	chr10	57568996	57569495	Hsf2|chr10:57568996-57569495	0.201013571963218	.	.
chr10	57486588	57487087	chr10	57569528	57570027	4930467K11Rik|chr10:57569528-57570027	0.123076725038037	.	.
chr10	57486588	57487087	chr10	57569528	57570027	Hsf2|chr10:57569528-57570027	0.123076725038037	.	.
chr10	57532304	57532803	chr10	57744060	57744559	Serinc1|chr10:57744060-57744559	0.176252506743482	.	.
chr10	57532304	57532803	chr10	57848308	57848807	Serinc1|chr10:57848308-57848807	0.187753345895851	.	.
chr10	57631815	57632314	chr10	57743482	57743981	Pkib|chr10:57743482-57743981	0.172341985129648	.	.
chr10	57794939	57795438	chr10	57795519	57796018	Smpdl3a|chr10:57795519-57796018	0.195424838817513	.	.
chr10	58255194	58255693	chr10	58383254	58383753	Gcc2|chr10:58383254-58383753	0.163332522924373	.	.
chr10	58255194	58255693	chr10	58401851	58402350	Gcc2|chr10:58401851-58402350	0.169055088229537	.	.
chr10	58497623	58498122	chr10	58383254	58383753	Ccdc138|chr10:58383254-58383753	0.13500938350163	.	.
chr10	62339392	62339891	chr10	62500120	62500619	Hk1os|chr10:62500120-62500619	0.124281137791108	.	.
chr10	62339392	62339891	chr10	62590203	62590702	Hk1os|chr10:62590203-62590702	0.119788303888056	.	.
chr10	62340040	62340539	chr10	62260971	62261470	Hk1os|chr10:62260971-62261470	0.258234311049092	.	.
chr10	62449224	62449723	chr10	62557722	62558221	4930507D05Rik|chr10:62557722-62558221	0.156547762243067	.	.
chr10	62449224	62449723	chr10	62557722	62558221	Supv3l1|chr10:62557722-62558221	0.156547762243067	.	.
chr10	62449766	62450265	chr10	62294061	62294560	4930507D05Rik|chr10:62294061-62294560	0.163447631634454	.	.
chr10	62449766	62450265	chr10	62294061	62294560	Supv3l1|chr10:62294061-62294560	0.163447631634454	.	.
chr10	62449766	62450265	chr10	62500120	62500619	4930507D05Rik|chr10:62500120-62500619	0.187755248949597	.	.
chr10	62449766	62450265	chr10	62500120	62500619	Supv3l1|chr10:62500120-62500619	0.187755248949597	.	.
chr10	62486629	62487128	chr10	62260971	62261470	Vps26a|chr10:62260971-62261470	0.261076689327784	.	.
chr10	62486629	62487128	chr10	62294061	62294560	Vps26a|chr10:62294061-62294560	0.166800175630921	.	.
chr10	62486629	62487128	chr10	62332391	62332890	Vps26a|chr10:62332391-62332890	0.159347244054611	.	.
chr10	62486629	62487128	chr10	62557722	62558221	Vps26a|chr10:62557722-62558221	0.216545900834557	.	.
chr10	62486629	62487128	chr10	62590203	62590702	Vps26a|chr10:62590203-62590702	0.186340266090909	.	.
chr10	62577623	62578122	chr10	62294061	62294560	4933428P19Rik|chr10:62294061-62294560	0.215853636864421	.	.
chr10	62577623	62578122	chr10	62294061	62294560	Kif1bp|chr10:62294061-62294560	0.215853636864421	.	.
chr10	62577623	62578122	chr10	62500120	62500619	4933428P19Rik|chr10:62500120-62500619	0.154641320868069	.	.
chr10	62577623	62578122	chr10	62500120	62500619	Kif1bp|chr10:62500120-62500619	0.154641320868069	.	.
chr10	62578211	62578710	chr10	62294061	62294560	4933428P19Rik|chr10:62294061-62294560	0.147124375188413	.	.
chr10	62578211	62578710	chr10	62294061	62294560	Kif1bp|chr10:62294061-62294560	0.147124375188413	.	.
chr10	62578211	62578710	chr10	62500120	62500619	4933428P19Rik|chr10:62500120-62500619	0.176797041333457	.	.
chr10	62578211	62578710	chr10	62500120	62500619	Kif1bp|chr10:62500120-62500619	0.176797041333457	.	.
chr10	62578211	62578710	chr10	62590203	62590702	4933428P19Rik|chr10:62590203-62590702	0.121608887676625	.	.
chr10	62578211	62578710	chr10	62590203	62590702	Kif1bp|chr10:62590203-62590702	0.121608887676625	.	.
chr10	62578211	62578710	chr10	62856650	62857149	4933428P19Rik|chr10:62856650-62857149	0.274664927825963	.	.
chr10	62578211	62578710	chr10	62856650	62857149	4933428P19Rik|chr10:62856650-62857149	0.274664927825964	.	.
chr10	62578211	62578710	chr10	62856650	62857149	Kif1bp|chr10:62856650-62857149	0.274664927825963	.	.
chr10	62578211	62578710	chr10	62856650	62857149	Kif1bp|chr10:62856650-62857149	0.274664927825964	.	.
chr10	62578211	62578710	chr10	62857169	62857668	4933428P19Rik|chr10:62857169-62857668	0.157153785640514	.	.
chr10	62578211	62578710	chr10	62857169	62857668	Kif1bp|chr10:62857169-62857668	0.157153785640514	.	.
chr10	62602059	62602558	chr10	62300269	62300768	Ddx21|chr10:62300269-62300768	0.187310952885758	.	.
chr10	62602059	62602558	chr10	62300269	62300768	Gm47257|chr10:62300269-62300768	0.187310952885758	.	.
chr10	62602059	62602558	chr10	62332391	62332890	Ddx21|chr10:62332391-62332890	0.134224073850152	.	.
chr10	62602059	62602558	chr10	62332391	62332890	Gm47257|chr10:62332391-62332890	0.134224073850152	.	.
chr10	62602059	62602558	chr10	62410887	62411386	Ddx21|chr10:62410887-62411386	0.290384032408587	.	.
chr10	62602059	62602558	chr10	62410887	62411386	Gm47257|chr10:62410887-62411386	0.290384032408587	.	.
chr10	62602059	62602558	chr10	62850934	62851433	Ddx21|chr10:62850934-62851433	0.149527795438391	.	.
chr10	62602059	62602558	chr10	62850934	62851433	Gm47257|chr10:62850934-62851433	0.149527795438391	.	.
chr10	62602059	62602558	chr10	62865210	62865709	Ddx21|chr10:62865210-62865709	0.150520526846588	.	.
chr10	62602059	62602558	chr10	62865210	62865709	Gm47257|chr10:62865210-62865709	0.150520526846588	.	.
chr10	62602059	62602558	chr10	62865795	62866294	Ddx21|chr10:62865795-62866294	0.121858144480778	.	.
chr10	62602059	62602558	chr10	62865795	62866294	Gm47257|chr10:62865795-62866294	0.121858144480778	.	.
chr10	62602059	62602558	chr10	62866298	62866797	Ddx21|chr10:62866298-62866797	0.242260081757587	.	.
chr10	62602059	62602558	chr10	62866298	62866797	Gm47257|chr10:62866298-62866797	0.242260081757587	.	.
chr10	62651098	62651597	chr10	62260971	62261470	Ddx50|chr10:62260971-62261470	0.148994229086585	.	.
chr10	62651098	62651597	chr10	62294061	62294560	Ddx50|chr10:62294061-62294560	0.165590196150737	.	.
chr10	62651098	62651597	chr10	62856650	62857149	Ddx50|chr10:62856650-62857149	0.231849009481483	.	.
chr10	62651098	62651597	chr10	62865795	62866294	Ddx50|chr10:62865795-62866294	0.156506186403751	.	.
chr10	62725538	62726037	chr10	62260971	62261470	Stox1|chr10:62260971-62261470	0.197930548984766	.	.
chr10	62725538	62726037	chr10	62856650	62857149	Stox1|chr10:62856650-62857149	0.272430683519321	.	.
chr10	62725538	62726037	chr10	62857169	62857668	Stox1|chr10:62857169-62857668	0.293913692690173	.	.
chr10	62725538	62726037	chr10	62865210	62865709	Stox1|chr10:62865210-62865709	0.207200815639673	.	.
chr10	62792172	62792671	chr10	62590203	62590702	Ccar1|chr10:62590203-62590702	0.200224865149672	.	.
chr10	62792172	62792671	chr10	62856650	62857149	Ccar1|chr10:62856650-62857149	0.298041241220525	.	.
chr10	62792172	62792671	chr10	62865210	62865709	Ccar1|chr10:62865210-62865709	0.178250199433959	.	.
chr10	62792172	62792671	chr10	62865795	62866294	Ccar1|chr10:62865795-62866294	0.140718761689176	.	.
chr10	62920395	62920894	chr10	62846898	62847397	Slc25a16|chr10:62846898-62847397	0.145604219725923	.	.
chr10	62920395	62920894	chr10	62850934	62851433	Slc25a16|chr10:62850934-62851433	0.157777529460706	.	.
chr10	62920395	62920894	chr10	62865795	62866294	Slc25a16|chr10:62865795-62866294	0.245866643757626	.	.
chr10	62920395	62920894	chr10	62866298	62866797	Slc25a16|chr10:62866298-62866797	0.243206422142959	.	.
chr10	62946840	62947339	chr10	62865210	62865709	Dna2|chr10:62865210-62865709	0.334739314896009	.	.
chr10	62979983	62980482	chr10	62846898	62847397	Rufy2|chr10:62846898-62847397	0.143152624674395	.	.
chr10	62979983	62980482	chr10	62856650	62857149	Rufy2|chr10:62856650-62857149	0.270929173449819	.	.
chr10	62980587	62981086	chr10	62549665	62550164	Rufy2|chr10:62549665-62550164	0.231341517984212	.	.
chr10	62980587	62981086	chr10	62557722	62558221	Rufy2|chr10:62557722-62558221	0.268143078834562	.	.
chr10	62980587	62981086	chr10	62831702	62832201	Rufy2|chr10:62831702-62832201	0.142477868537231	.	.
chr10	62980587	62981086	chr10	62846898	62847397	Rufy2|chr10:62846898-62847397	0.12336648081438	.	.
chr10	62980587	62981086	chr10	62857169	62857668	Rufy2|chr10:62857169-62857668	0.193779221104324	.	.
chr10	75764120	75764619	chr10	76203887	76204386	Cabin1|chr10:76203887-76204386	0.120212890690713	.	.
chr10	75773277	75773776	chr10	75873531	75874030	Ddt|chr10:75873531-75874030	0.145011239991854	.	.
chr10	75773277	75773776	chr10	76203887	76204386	Ddt|chr10:76203887-76204386	0.125091981064676	.	.
chr10	75798331	75798830	chr10	75873531	75874030	Gstt1|chr10:75873531-75874030	0.15121089671915	.	.
chr10	75837242	75837741	chr10	76203887	76204386	Gstt2|chr10:76203887-76204386	0.162656020126457	.	.
chr10	75859343	75859842	chr10	75951750	75952249	Mif|chr10:75951750-75952249	0.151847198558797	.	.
chr10	75859343	75859842	chr10	76203887	76204386	Mif|chr10:76203887-76204386	0.246243907521726	.	.
chr10	75860073	75860572	chr10	75883039	75883538	Mif|chr10:75883039-75883538	0.12115549644082	.	.
chr10	75860073	75860572	chr10	75950691	75951190	Mif|chr10:75950691-75951190	0.148699578474651	.	.
chr10	75860073	75860572	chr10	76203887	76204386	Mif|chr10:76203887-76204386	0.15984920115367	.	.
chr10	75893088	75893587	chr10	75950691	75951190	Derl3|chr10:75950691-75951190	0.218910085657771	.	.
chr10	75893088	75893587	chr10	76203887	76204386	Derl3|chr10:76203887-76204386	0.232562696327332	.	.
chr10	75921379	75921878	chr10	75873531	75874030	Smarcb1|chr10:75873531-75874030	0.156483511337181	.	.
chr10	75932278	75932777	chr10	75873531	75874030	Chchd10|chr10:75873531-75874030	0.371769483741834	.	.
chr10	75935571	75936070	chr10	75951750	75952249	Mmp11|chr10:75951750-75952249	0.179295316680273	.	.
chr10	76237626	76238125	chr10	75950691	75951190	Prmt2|chr10:75950691-75951190	0.224155297578751	.	.
chr10	76237626	76238125	chr10	75951750	75952249	Prmt2|chr10:75951750-75952249	0.194458570764567	.	.
chr10	76237626	76238125	chr10	76203887	76204386	Prmt2|chr10:76203887-76204386	0.327902654671572	.	.
chr10	76237626	76238125	chr10	76308710	76309209	Prmt2|chr10:76308710-76309209	0.138294919034392	.	.
chr10	76237626	76238125	chr10	76392591	76393090	Prmt2|chr10:76392591-76393090	0.141510357444466	.	.
chr10	76442015	76442514	chr10	76203887	76204386	Pcnt|chr10:76203887-76204386	0.146768926741116	.	.
chr10	76468680	76469179	chr10	76203887	76204386	Mcm3ap|chr10:76203887-76204386	0.210295671851016	.	.
chr10	76468680	76469179	chr10	76203887	76204386	Ybey|chr10:76203887-76204386	0.210295671851016	.	.
chr10	78352152	78352651	chr10	78396201	78396700	Agpat3|chr10:78396201-78396700	0.127084265941522	.	.
chr10	78352152	78352651	chr10	78396201	78396700	Gm40709|chr10:78396201-78396700	0.127084265941522	.	.
chr10	78352152	78352651	chr10	78438115	78438614	Agpat3|chr10:78438115-78438614	0.185889540590648	.	.
chr10	78352152	78352651	chr10	78438115	78438614	Gm40709|chr10:78438115-78438614	0.185889540590648	.	.
chr10	78412126	78412625	chr10	78399195	78399694	Rrp1|chr10:78399195-78399694	0.162280334649875	.	.
chr10	78412126	78412625	chr10	78457906	78458405	Rrp1|chr10:78457906-78458405	0.245501326130799	.	.
chr10	78412126	78412625	chr10	78487672	78488171	Rrp1|chr10:78487672-78488171	0.138581773368035	.	.
chr10	78412843	78413342	chr10	78396201	78396700	Rrp1|chr10:78396201-78396700	0.131169114371781	.	.
chr10	78412843	78413342	chr10	78399195	78399694	Rrp1|chr10:78399195-78399694	0.264063944435417	.	.
chr10	78412843	78413342	chr10	78457906	78458405	Rrp1|chr10:78457906-78458405	0.310940552433254	.	.
chr10	78412843	78413342	chr10	78481893	78482392	Rrp1|chr10:78481893-78482392	0.118296066494672	.	.
chr10	78425391	78425890	chr10	78388512	78389011	Cstb|chr10:78388512-78389011	0.276502299403667	.	.
chr10	78425391	78425890	chr10	78399195	78399694	Cstb|chr10:78399195-78399694	0.14217541265286	.	.
chr10	78425391	78425890	chr10	78457906	78458405	Cstb|chr10:78457906-78458405	0.327421194132781	.	.
chr10	78425391	78425890	chr10	78487672	78488171	Cstb|chr10:78487672-78488171	0.301586221554634	.	.
chr10	78425914	78426413	chr10	78388512	78389011	Cstb|chr10:78388512-78389011	0.170272781396006	.	.
chr10	78425914	78426413	chr10	78396201	78396700	Cstb|chr10:78396201-78396700	0.155689127423631	.	.
chr10	78425914	78426413	chr10	78457906	78458405	Cstb|chr10:78457906-78458405	0.216618121913849	.	.
chr10	78425914	78426413	chr10	78487672	78488171	Cstb|chr10:78487672-78488171	0.47062299266508	.	.
chr10	78464708	78465207	chr10	78279111	78279610	Pdxk|chr10:78279111-78279610	0.140441612445944	.	.
chr10	78464708	78465207	chr10	78388512	78389011	Pdxk|chr10:78388512-78389011	0.129507248193016	.	.
chr10	78574182	78574681	chr10	78388512	78389011	Ilvbl|chr10:78388512-78389011	0.247023956006088	.	.
chr10	78574182	78574681	chr10	78399195	78399694	Ilvbl|chr10:78399195-78399694	0.255119260256072	.	.
chr10	78574182	78574681	chr10	78438115	78438614	Ilvbl|chr10:78438115-78438614	0.149139525616259	.	.
chr10	78574182	78574681	chr10	78787724	78788223	Ilvbl|chr10:78787724-78788223	0.257692079583796	.	.
chr10	78574182	78574681	chr10	78812600	78813099	Ilvbl|chr10:78812600-78813099	0.303628960322023	.	.
chr10	78574691	78575190	chr10	78399195	78399694	Ilvbl|chr10:78399195-78399694	0.313444840651952	.	.
chr10	78574691	78575190	chr10	78787724	78788223	Ilvbl|chr10:78787724-78788223	0.340204552102772	.	.
chr10	78574691	78575190	chr10	78812600	78813099	Ilvbl|chr10:78812600-78813099	0.188688628972406	.	.
chr10	78746859	78747358	chr10	78388512	78389011	Gm30400|chr10:78388512-78389011	0.191380557951959	.	.
chr10	78746859	78747358	chr10	78399195	78399694	Gm30400|chr10:78399195-78399694	0.212334766038566	.	.
chr10	78746859	78747358	chr10	78457906	78458405	Gm30400|chr10:78457906-78458405	0.281538406208845	.	.
chr10	78746859	78747358	chr10	78787724	78788223	Gm30400|chr10:78787724-78788223	0.30966921222111	.	.
chr10	78746859	78747358	chr10	78812600	78813099	Gm30400|chr10:78812600-78813099	0.147354090296479	.	.
chr10	78747414	78747913	chr10	78396201	78396700	Gm30400|chr10:78396201-78396700	0.210663606516529	.	.
chr10	78747414	78747913	chr10	78438115	78438614	Gm30400|chr10:78438115-78438614	0.158982715746101	.	.
chr10	78747414	78747913	chr10	78457906	78458405	Gm30400|chr10:78457906-78458405	0.217744154102855	.	.
chr10	78747414	78747913	chr10	78487672	78488171	Gm30400|chr10:78487672-78488171	0.237760834533388	.	.
chr10	78747414	78747913	chr10	78787724	78788223	Gm30400|chr10:78787724-78788223	0.169573366673603	.	.
chr10	78752339	78752838	chr10	78787724	78788223	Ccdc105|chr10:78787724-78788223	0.120049988269105	.	.
chr10	78779460	78779959	chr10	78787724	78788223	Slc1a6|chr10:78787724-78788223	0.137698381439169	.	.
chr10	78780051	78780550	chr10	78787724	78788223	Slc1a6|chr10:78787724-78788223	0.325989083356828	.	.
chr10	78780051	78780550	chr10	78812600	78813099	Slc1a6|chr10:78812600-78813099	0.12935618041311	.	.
chr10	78780051	78780550	chr10	79116275	79116774	Slc1a6|chr10:79116275-79116774	0.130817700659547	.	.
chr10	78780607	78781106	chr10	78686751	78687250	Slc1a6|chr10:78686751-78687250	0.177592787415942	.	.
chr10	78781232	78781731	chr10	78787724	78788223	Slc1a6|chr10:78787724-78788223	0.167751357576412	.	.
chr10	79097368	79097867	chr10	78787724	78788223	2610008E11Rik|chr10:78787724-78788223	0.338186273302537	.	.
chr10	79097368	79097867	chr10	78812600	78813099	2610008E11Rik|chr10:78812600-78813099	0.295510591283739	.	.
chr10	79533018	79533517	chr10	79638841	79639340	Plpp2|chr10:79638841-79639340	0.184373980972375	.	.
chr10	79533018	79533517	chr10	79654793	79655292	Plpp2|chr10:79654793-79655292	0.31650537300498	.	.
chr10	79533018	79533517	chr10	79655302	79655801	Plpp2|chr10:79655302-79655801	0.270836987500991	.	.
chr10	79533018	79533517	chr10	79717959	79718458	Plpp2|chr10:79717959-79718458	0.130360629821948	.	.
chr10	79533559	79534058	chr10	79595188	79595687	Plpp2|chr10:79595188-79595687	0.181190624097325	.	.
chr10	79533559	79534058	chr10	79638841	79639340	Plpp2|chr10:79638841-79639340	0.212815523919923	.	.
chr10	79533559	79534058	chr10	79654793	79655292	Plpp2|chr10:79654793-79655292	0.317779757785711	.	.
chr10	79533559	79534058	chr10	79655302	79655801	Plpp2|chr10:79655302-79655801	0.301286896408861	.	.
chr10	79554336	79554835	chr10	79649318	79649817	Mier2|chr10:79649318-79649817	0.332317978156944	.	.
chr10	79554879	79555378	chr10	79649318	79649817	Mier2|chr10:79649318-79649817	0.120817312499851	.	.
chr10	79554879	79555378	chr10	79654793	79655292	Mier2|chr10:79654793-79655292	0.172290422817673	.	.
chr10	79554879	79555378	chr10	79655302	79655801	Mier2|chr10:79655302-79655801	0.1570305096479	.	.
chr10	79613886	79614385	chr10	79595188	79595687	C2cd4c|chr10:79595188-79595687	0.355658827777034	.	.
chr10	79613886	79614385	chr10	79638841	79639340	C2cd4c|chr10:79638841-79639340	0.181940874519053	.	.
chr10	79613886	79614385	chr10	79649318	79649817	C2cd4c|chr10:79649318-79649817	0.217317385221174	.	.
chr10	79613886	79614385	chr10	79654793	79655292	C2cd4c|chr10:79654793-79655292	0.286240792020388	.	.
chr10	79613886	79614385	chr10	79655302	79655801	C2cd4c|chr10:79655302-79655801	0.374263250856439	.	.
chr10	79637007	79637506	chr10	79654793	79655292	Gm47163|chr10:79654793-79655292	0.149365326487804	.	.
chr10	79637007	79637506	chr10	79654793	79655292	Shc2|chr10:79654793-79655292	0.149365326487804	.	.
chr10	79637658	79638157	chr10	79638841	79639340	Gm47163|chr10:79638841-79639340	0.173684727714042	.	.
chr10	79637658	79638157	chr10	79638841	79639340	Shc2|chr10:79638841-79639340	0.173684727714042	.	.
chr10	79637658	79638157	chr10	79654793	79655292	Gm47163|chr10:79654793-79655292	0.203561552061071	.	.
chr10	79637658	79638157	chr10	79654793	79655292	Shc2|chr10:79654793-79655292	0.203561552061071	.	.
chr10	79637658	79638157	chr10	79655302	79655801	Gm47163|chr10:79655302-79655801	0.176280841279352	.	.
chr10	79637658	79638157	chr10	79655302	79655801	Shc2|chr10:79655302-79655801	0.176280841279352	.	.
chr10	79669185	79669684	chr10	79654793	79655292	Tpgs1|chr10:79654793-79655292	0.463567657651166	.	.
chr10	79669185	79669684	chr10	79655302	79655801	Tpgs1|chr10:79655302-79655801	0.296930485215535	.	.
chr10	79669743	79670242	chr10	79654793	79655292	Tpgs1|chr10:79654793-79655292	0.232767380906676	.	.
chr10	79669743	79670242	chr10	79655302	79655801	Tpgs1|chr10:79655302-79655801	0.12540522933394	.	.
chr10	79681760	79682259	chr10	79649318	79649817	Cdc34|chr10:79649318-79649817	0.162762839895096	.	.
chr10	79681760	79682259	chr10	79695112	79695611	Cdc34|chr10:79695112-79695611	0.169137557242468	.	.
chr10	79704113	79704612	chr10	79649318	79649817	Bsg|chr10:79649318-79649817	0.146747013328292	.	.
chr10	79716415	79716914	chr10	79595188	79595687	Hcn2|chr10:79595188-79595687	0.119492881379421	.	.
chr10	79716415	79716914	chr10	79654793	79655292	Hcn2|chr10:79654793-79655292	0.201652921853437	.	.
chr10	79716415	79716914	chr10	79655302	79655801	Hcn2|chr10:79655302-79655801	0.192479238784179	.	.
chr10	79717010	79717509	chr10	79638841	79639340	Hcn2|chr10:79638841-79639340	0.240937703806355	.	.
chr10	79717010	79717509	chr10	79654793	79655292	Hcn2|chr10:79654793-79655292	0.163972323744354	.	.
chr10	79746371	79746870	chr10	79638841	79639340	Polrmt|chr10:79638841-79639340	0.180667258648358	.	.
chr10	81252204	81252703	chr10	81257213	81257712	Matk|chr10:81257213-81257712	0.176630989917692	.	.
chr10	81252204	81252703	chr10	81346675	81347174	Matk|chr10:81346675-81347174	0.132605138929033	.	.
chr10	81252204	81252703	chr10	81405809	81406308	Matk|chr10:81405809-81406308	0.193028191464858	.	.
chr10	81252204	81252703	chr10	81413787	81414286	Matk|chr10:81413787-81414286	0.284384715324621	.	.
chr10	81252204	81252703	chr10	81526637	81527136	Matk|chr10:81526637-81527136	0.327908078184573	.	.
chr10	81252204	81252703	chr10	81570705	81571204	Matk|chr10:81570705-81571204	0.130484124272182	.	.
chr10	81252204	81252703	chr10	81643405	81643904	Matk|chr10:81643405-81643904	0.166085240426321	.	.
chr10	81253019	81253518	chr10	81257213	81257712	Matk|chr10:81257213-81257712	0.205087336533843	.	.
chr10	81253019	81253518	chr10	81346675	81347174	Matk|chr10:81346675-81347174	0.231437958416677	.	.
chr10	81253019	81253518	chr10	81430157	81430656	Matk|chr10:81430157-81430656	0.213815087383265	.	.
chr10	81253019	81253518	chr10	81432821	81433320	Matk|chr10:81432821-81433320	0.11705898448656	.	.
chr10	81253019	81253518	chr10	81464334	81464833	Matk|chr10:81464334-81464833	0.203649747706513	.	.
chr10	81253019	81253518	chr10	81526637	81527136	Matk|chr10:81526637-81527136	0.123451797062067	.	.
chr10	81253019	81253518	chr10	81551522	81552021	Matk|chr10:81551522-81552021	0.206768038003386	.	.
chr10	81253019	81253518	chr10	81605015	81605514	Matk|chr10:81605015-81605514	0.224001567094689	.	.
chr10	81253019	81253518	chr10	81643405	81643904	Matk|chr10:81643405-81643904	0.171957911301303	.	.
chr10	81266395	81266894	chr10	81257213	81257712	Apba3|chr10:81257213-81257712	0.165392304065529	.	.
chr10	81266395	81266894	chr10	81257213	81257712	Mrpl54|chr10:81257213-81257712	0.165392304065529	.	.
chr10	81266395	81266894	chr10	81346675	81347174	Apba3|chr10:81346675-81347174	0.167596211627272	.	.
chr10	81266395	81266894	chr10	81346675	81347174	Mrpl54|chr10:81346675-81347174	0.167596211627272	.	.
chr10	81266395	81266894	chr10	81450104	81450603	Apba3|chr10:81450104-81450603	0.12895311827675	.	.
chr10	81266395	81266894	chr10	81450104	81450603	Mrpl54|chr10:81450104-81450603	0.12895311827675	.	.
chr10	81266395	81266894	chr10	81570705	81571204	Apba3|chr10:81570705-81571204	0.160100909527446	.	.
chr10	81266395	81266894	chr10	81570705	81571204	Mrpl54|chr10:81570705-81571204	0.160100909527446	.	.
chr10	81292618	81293117	chr10	81267945	81268444	Pip5k1c|chr10:81267945-81268444	0.163709586096993	.	.
chr10	81292618	81293117	chr10	81346675	81347174	Pip5k1c|chr10:81346675-81347174	0.140558864420092	.	.
chr10	81292618	81293117	chr10	81413787	81414286	Pip5k1c|chr10:81413787-81414286	0.157339520638461	.	.
chr10	81292618	81293117	chr10	81430157	81430656	Pip5k1c|chr10:81430157-81430656	0.181615902013971	.	.
chr10	81292618	81293117	chr10	81432821	81433320	Pip5k1c|chr10:81432821-81433320	0.315677171757604	.	.
chr10	81292618	81293117	chr10	81551522	81552021	Pip5k1c|chr10:81551522-81552021	0.12876048796013	.	.
chr10	81292618	81293117	chr10	81570705	81571204	Pip5k1c|chr10:81570705-81571204	0.136865872613312	.	.
chr10	81292618	81293117	chr10	81605015	81605514	Pip5k1c|chr10:81605015-81605514	0.247527286760083	.	.
chr10	81292618	81293117	chr10	81643405	81643904	Pip5k1c|chr10:81643405-81643904	0.163728031172516	.	.
chr10	81302735	81303234	chr10	81257213	81257712	Gm16315|chr10:81257213-81257712	0.130050736914139	.	.
chr10	81302735	81303234	chr10	81267945	81268444	Gm16315|chr10:81267945-81268444	0.193129034053602	.	.
chr10	81302735	81303234	chr10	81406484	81406983	Gm16315|chr10:81406484-81406983	0.169407992532234	.	.
chr10	81302735	81303234	chr10	81407442	81407941	Gm16315|chr10:81407442-81407941	0.238065346092532	.	.
chr10	81302735	81303234	chr10	81416888	81417387	Gm16315|chr10:81416888-81417387	0.160802529239147	.	.
chr10	81302735	81303234	chr10	81464334	81464833	Gm16315|chr10:81464334-81464833	0.410470120355719	.	.
chr10	81302735	81303234	chr10	81472805	81473304	Gm16315|chr10:81472805-81473304	0.256113244294975	.	.
chr10	81302735	81303234	chr10	81484387	81484886	Gm16315|chr10:81484387-81484886	0.236739683333474	.	.
chr10	81302735	81303234	chr10	81551522	81552021	Gm16315|chr10:81551522-81552021	0.250212163031627	.	.
chr10	81302735	81303234	chr10	81643405	81643904	Gm16315|chr10:81643405-81643904	0.22914486897898	.	.
chr10	81320497	81320996	chr10	81257213	81257712	Cactin|chr10:81257213-81257712	0.14780378002533	.	.
chr10	81320497	81320996	chr10	81267945	81268444	Cactin|chr10:81267945-81268444	0.162793845687706	.	.
chr10	81320497	81320996	chr10	81430157	81430656	Cactin|chr10:81430157-81430656	0.154012619613317	.	.
chr10	81320497	81320996	chr10	81430826	81431325	Cactin|chr10:81430826-81431325	0.291255903081386	.	.
chr10	81320497	81320996	chr10	81432821	81433320	Cactin|chr10:81432821-81433320	0.259256786781559	.	.
chr10	81320497	81320996	chr10	81464334	81464833	Cactin|chr10:81464334-81464833	0.169610450040495	.	.
chr10	81320497	81320996	chr10	81472805	81473304	Cactin|chr10:81472805-81473304	0.124536450171925	.	.
chr10	81320497	81320996	chr10	81484387	81484886	Cactin|chr10:81484387-81484886	0.232462917928147	.	.
chr10	81320497	81320996	chr10	81551522	81552021	Cactin|chr10:81551522-81552021	0.249827635150897	.	.
chr10	81320497	81320996	chr10	81571498	81571997	Cactin|chr10:81571498-81571997	0.164340517555532	.	.
chr10	81320497	81320996	chr10	81605015	81605514	Cactin|chr10:81605015-81605514	0.23213375048363	.	.
chr10	81320497	81320996	chr10	81633421	81633920	Cactin|chr10:81633421-81633920	0.132384638190763	.	.
chr10	81320497	81320996	chr10	81643405	81643904	Cactin|chr10:81643405-81643904	0.221326950758129	.	.
chr10	81350327	81350826	chr10	81257213	81257712	Hmg20b|chr10:81257213-81257712	0.229439016502906	.	.
chr10	81350327	81350826	chr10	81430157	81430656	Hmg20b|chr10:81430157-81430656	0.173396260962521	.	.
chr10	81350327	81350826	chr10	81430826	81431325	Hmg20b|chr10:81430826-81431325	0.146891585779205	.	.
chr10	81350327	81350826	chr10	81551522	81552021	Hmg20b|chr10:81551522-81552021	0.269785499798789	.	.
chr10	81350327	81350826	chr10	81643405	81643904	Hmg20b|chr10:81643405-81643904	0.21964532915664	.	.
chr10	81357211	81357710	chr10	81346675	81347174	Mfsd12|chr10:81346675-81347174	0.135026103738849	.	.
chr10	81357211	81357710	chr10	81450104	81450603	Mfsd12|chr10:81450104-81450603	0.160367370342792	.	.
chr10	81378395	81378894	chr10	81267945	81268444	Fzr1|chr10:81267945-81268444	0.125411952032318	.	.
chr10	81378395	81378894	chr10	81413787	81414286	Fzr1|chr10:81413787-81414286	0.178276112887048	.	.
chr10	81378395	81378894	chr10	81430826	81431325	Fzr1|chr10:81430826-81431325	0.180446998948909	.	.
chr10	81378395	81378894	chr10	81432821	81433320	Fzr1|chr10:81432821-81433320	0.278249104778302	.	.
chr10	81378395	81378894	chr10	81571498	81571997	Fzr1|chr10:81571498-81571997	0.179657581024447	.	.
chr10	81384063	81384562	chr10	81346675	81347174	Dohh|chr10:81346675-81347174	0.204561360680743	.	.
chr10	81384063	81384562	chr10	81430157	81430656	Dohh|chr10:81430157-81430656	0.271478969499113	.	.
chr10	81384063	81384562	chr10	81502626	81503125	Dohh|chr10:81502626-81503125	0.158959763794163	.	.
chr10	81384063	81384562	chr10	81526637	81527136	Dohh|chr10:81526637-81527136	0.138154413277091	.	.
chr10	81384063	81384562	chr10	81643405	81643904	Dohh|chr10:81643405-81643904	0.295856058205769	.	.
chr10	81389740	81390239	chr10	81257213	81257712	Gm48552|chr10:81257213-81257712	0.137395169030517	.	.
chr10	81389740	81390239	chr10	81526637	81527136	Gm48552|chr10:81526637-81527136	0.135545949973266	.	.
chr10	81481874	81482373	chr10	81267945	81268444	Celf5|chr10:81267945-81268444	0.221626739201426	.	.
chr10	81481874	81482373	chr10	81432821	81433320	Celf5|chr10:81432821-81433320	0.126581199998435	.	.
chr10	81481874	81482373	chr10	81484387	81484886	Celf5|chr10:81484387-81484886	0.175776801174888	.	.
chr10	81481874	81482373	chr10	81502626	81503125	Celf5|chr10:81502626-81503125	0.144785440875245	.	.
chr10	81481874	81482373	chr10	81570705	81571204	Celf5|chr10:81570705-81571204	0.287899137269355	.	.
chr10	81481874	81482373	chr10	81643405	81643904	Celf5|chr10:81643405-81643904	0.117055068314648	.	.
chr10	81482441	81482940	chr10	81257213	81257712	Celf5|chr10:81257213-81257712	0.294883238260666	.	.
chr10	81482441	81482940	chr10	81267945	81268444	Celf5|chr10:81267945-81268444	0.178157876884492	.	.
chr10	81482441	81482940	chr10	81346675	81347174	Celf5|chr10:81346675-81347174	0.13137114628304	.	.
chr10	81482441	81482940	chr10	81405809	81406308	Celf5|chr10:81405809-81406308	0.27837121769131	.	.
chr10	81482441	81482940	chr10	81413787	81414286	Celf5|chr10:81413787-81414286	0.426848425376511	.	.
chr10	81482441	81482940	chr10	81416888	81417387	Celf5|chr10:81416888-81417387	0.177195182044608	.	.
chr10	81482441	81482940	chr10	81430157	81430656	Celf5|chr10:81430157-81430656	0.128551885554215	.	.
chr10	81482441	81482940	chr10	81432821	81433320	Celf5|chr10:81432821-81433320	0.120221423840511	.	.
chr10	81482441	81482940	chr10	81464334	81464833	Celf5|chr10:81464334-81464833	0.234963411478093	.	.
chr10	81482441	81482940	chr10	81484387	81484886	Celf5|chr10:81484387-81484886	0.337491235516269	.	.
chr10	81482441	81482940	chr10	81551522	81552021	Celf5|chr10:81551522-81552021	0.293591331273301	.	.
chr10	81482441	81482940	chr10	81571498	81571997	Celf5|chr10:81571498-81571997	0.268579497585873	.	.
chr10	81482441	81482940	chr10	81605015	81605514	Celf5|chr10:81605015-81605514	0.220711283614877	.	.
chr10	81482441	81482940	chr10	81633421	81633920	Celf5|chr10:81633421-81633920	0.142856964722459	.	.
chr10	81496231	81496730	chr10	81430826	81431325	Ncln|chr10:81430826-81431325	0.231974547154334	.	.
chr10	81496231	81496730	chr10	81432821	81433320	Ncln|chr10:81432821-81433320	0.172437752348887	.	.
chr10	81496231	81496730	chr10	81571498	81571997	Ncln|chr10:81571498-81571997	0.171450194560531	.	.
chr10	81496231	81496730	chr10	81633421	81633920	Ncln|chr10:81633421-81633920	0.124119277841698	.	.
chr10	81544468	81544967	chr10	81407442	81407941	Gna11|chr10:81407442-81407941	0.143617095796014	.	.
chr10	81544468	81544967	chr10	81416888	81417387	Gna11|chr10:81416888-81417387	0.170845333920828	.	.
chr10	81544468	81544967	chr10	81450104	81450603	Gna11|chr10:81450104-81450603	0.156686658696678	.	.
chr10	81544468	81544967	chr10	81464334	81464833	Gna11|chr10:81464334-81464833	0.221949010656667	.	.
chr10	81544468	81544967	chr10	81551522	81552021	Gna11|chr10:81551522-81552021	0.130990419611249	.	.
chr10	81544468	81544967	chr10	81570705	81571204	Gna11|chr10:81570705-81571204	0.235057200410778	.	.
chr10	81544468	81544967	chr10	81997141	81997640	Gna11|chr10:81997141-81997640	0.160774617267462	.	.
chr10	81545004	81545503	chr10	81267945	81268444	Gna11|chr10:81267945-81268444	0.183447862365466	.	.
chr10	81545004	81545503	chr10	81285670	81286169	Gna11|chr10:81285670-81286169	0.118413893071921	.	.
chr10	81545004	81545503	chr10	81405809	81406308	Gna11|chr10:81405809-81406308	0.182848456805678	.	.
chr10	81545004	81545503	chr10	81413787	81414286	Gna11|chr10:81413787-81414286	0.306636577293288	.	.
chr10	81545004	81545503	chr10	81416888	81417387	Gna11|chr10:81416888-81417387	0.158881896613342	.	.
chr10	81545004	81545503	chr10	81432821	81433320	Gna11|chr10:81432821-81433320	0.183352270686311	.	.
chr10	81545004	81545503	chr10	81464334	81464833	Gna11|chr10:81464334-81464833	0.201294940075614	.	.
chr10	81545004	81545503	chr10	81472805	81473304	Gna11|chr10:81472805-81473304	0.257931607533364	.	.
chr10	81545004	81545503	chr10	81472805	81473304	Gna11|chr10:81472805-81473304	0.257931607533365	.	.
chr10	81545004	81545503	chr10	81484387	81484886	Gna11|chr10:81484387-81484886	0.339484956782336	.	.
chr10	81545004	81545503	chr10	81570705	81571204	Gna11|chr10:81570705-81571204	0.351195643935528	.	.
chr10	81545004	81545503	chr10	81571498	81571997	Gna11|chr10:81571498-81571997	0.288473874886959	.	.
chr10	81545004	81545503	chr10	81596502	81597001	Gna11|chr10:81596502-81597001	0.119391240041114	.	.
chr10	81559200	81559699	chr10	81285670	81286169	Tle5|chr10:81285670-81286169	0.173041986863085	.	.
chr10	81559200	81559699	chr10	81430157	81430656	Tle5|chr10:81430157-81430656	0.268903398379364	.	.
chr10	81559200	81559699	chr10	81430826	81431325	Tle5|chr10:81430826-81431325	0.269374528331411	.	.
chr10	81559200	81559699	chr10	81432821	81433320	Tle5|chr10:81432821-81433320	0.285040937737365	.	.
chr10	81559200	81559699	chr10	81464334	81464833	Tle5|chr10:81464334-81464833	0.201256279842446	.	.
chr10	81559200	81559699	chr10	81484387	81484886	Tle5|chr10:81484387-81484886	0.147436108675675	.	.
chr10	81559200	81559699	chr10	81551522	81552021	Tle5|chr10:81551522-81552021	0.150045376352916	.	.
chr10	81559200	81559699	chr10	81605015	81605514	Tle5|chr10:81605015-81605514	0.130182879165363	.	.
chr10	81559200	81559699	chr10	81643405	81643904	Tle5|chr10:81643405-81643904	0.247692540458342	.	.
chr10	81559200	81559699	chr10	81997141	81997640	Tle5|chr10:81997141-81997640	0.198445756938149	.	.
chr10	81560176	81560675	chr10	81413787	81414286	Tle5|chr10:81413787-81414286	0.123996218793762	.	.
chr10	81560176	81560675	chr10	81416888	81417387	Tle5|chr10:81416888-81417387	0.129700020801238	.	.
chr10	81560176	81560675	chr10	81430157	81430656	Tle5|chr10:81430157-81430656	0.12393377756963	.	.
chr10	81560176	81560675	chr10	81484387	81484886	Tle5|chr10:81484387-81484886	0.166763072279561	.	.
chr10	81560176	81560675	chr10	81605015	81605514	Tle5|chr10:81605015-81605514	0.119773285898605	.	.
chr10	81600731	81601230	chr10	81407442	81407941	Tle6|chr10:81407442-81407941	0.25667219485213	.	.
chr10	81600731	81601230	chr10	81416888	81417387	Tle6|chr10:81416888-81417387	0.214160829305556	.	.
chr10	81600731	81601230	chr10	81432821	81433320	Tle6|chr10:81432821-81433320	0.230498848073158	.	.
chr10	81600731	81601230	chr10	81450104	81450603	Tle6|chr10:81450104-81450603	0.219690742481832	.	.
chr10	81605948	81606447	chr10	81267945	81268444	BC025920|chr10:81267945-81268444	0.173184449315108	.	.
chr10	81605948	81606447	chr10	81285670	81286169	BC025920|chr10:81285670-81286169	0.158225582142272	.	.
chr10	81605948	81606447	chr10	81430826	81431325	BC025920|chr10:81430826-81431325	0.328859227268938	.	.
chr10	81605948	81606447	chr10	81432821	81433320	BC025920|chr10:81432821-81433320	0.252875691794284	.	.
chr10	81605948	81606447	chr10	81464334	81464833	BC025920|chr10:81464334-81464833	0.186506847870265	.	.
chr10	81605948	81606447	chr10	81472805	81473304	BC025920|chr10:81472805-81473304	0.131939819467549	.	.
chr10	81605948	81606447	chr10	81484387	81484886	BC025920|chr10:81484387-81484886	0.138188741268685	.	.
chr10	81605948	81606447	chr10	81551522	81552021	BC025920|chr10:81551522-81552021	0.206592276955453	.	.
chr10	81605948	81606447	chr10	81605015	81605514	BC025920|chr10:81605015-81605514	0.12567210992628	.	.
chr10	81605948	81606447	chr10	81633421	81633920	BC025920|chr10:81633421-81633920	0.169035963554539	.	.
chr10	81605948	81606447	chr10	81643405	81643904	BC025920|chr10:81643405-81643904	0.123522079881971	.	.
chr10	81627379	81627878	chr10	81346675	81347174	Ankrd24|chr10:81346675-81347174	0.206233211724029	.	.
chr10	81627379	81627878	chr10	81346675	81347174	Sirt6|chr10:81346675-81347174	0.206233211724029	.	.
chr10	81627379	81627878	chr10	81450104	81450603	Ankrd24|chr10:81450104-81450603	0.124458870813787	.	.
chr10	81627379	81627878	chr10	81450104	81450603	Sirt6|chr10:81450104-81450603	0.124458870813787	.	.
chr10	81627379	81627878	chr10	81570705	81571204	Ankrd24|chr10:81570705-81571204	0.161290191031068	.	.
chr10	81627379	81627878	chr10	81570705	81571204	Sirt6|chr10:81570705-81571204	0.161290191031068	.	.
chr10	81627379	81627878	chr10	81571498	81571997	Ankrd24|chr10:81571498-81571997	0.237098402546998	.	.
chr10	81627379	81627878	chr10	81571498	81571997	Sirt6|chr10:81571498-81571997	0.237098402546998	.	.
chr10	81627379	81627878	chr10	81633421	81633920	Ankrd24|chr10:81633421-81633920	0.201361342779997	.	.
chr10	81627379	81627878	chr10	81633421	81633920	Sirt6|chr10:81633421-81633920	0.201361342779997	.	.
chr10	81648748	81649247	chr10	81413787	81414286	Gm10778|chr10:81413787-81414286	0.222832157472634	.	.
chr10	81648748	81649247	chr10	81432821	81433320	Gm10778|chr10:81432821-81433320	0.137627992928158	.	.
chr10	81648748	81649247	chr10	81464334	81464833	Gm10778|chr10:81464334-81464833	0.322269113539995	.	.
chr10	81648748	81649247	chr10	81484387	81484886	Gm10778|chr10:81484387-81484886	0.257225746117485	.	.
chr10	81648748	81649247	chr10	81551522	81552021	Gm10778|chr10:81551522-81552021	0.168259324958454	.	.
chr10	82047820	82048319	chr10	81997141	81997640	Zfp873|chr10:81997141-81997640	0.119182451630111	.	.
chr10	82082993	82083492	chr10	81997141	81997640	BC024063|chr10:81997141-81997640	0.169496459795385	.	.
chr10	82083575	82084074	chr10	81997141	81997640	BC024063|chr10:81997141-81997640	0.254579319907074	.	.
chr10	82127723	82128222	chr10	81997141	81997640	AU041133|chr10:81997141-81997640	0.327798649851548	.	.
chr10	82128235	82128734	chr10	81997141	81997640	AU041133|chr10:81997141-81997640	0.124078919174104	.	.
chr10	82177822	82178321	chr10	81997141	81997640	Gm15608|chr10:81997141-81997640	0.1803116054911	.	.
chr10	82353950	82354449	chr10	82646149	82646648	Gm4924|chr10:82646149-82646648	0.147585829616465	.	.
chr10	82353950	82354449	chr10	82666399	82666898	Gm4924|chr10:82666399-82666898	0.155883137259531	.	.
chr10	82353950	82354449	chr10	82698823	82699322	Gm4924|chr10:82698823-82699322	0.27723684082512	.	.
chr10	82622905	82623404	chr10	82666399	82666898	1190007I07Rik|chr10:82666399-82666898	0.145027844083921	.	.
chr10	82622905	82623404	chr10	82698823	82699322	1190007I07Rik|chr10:82698823-82699322	0.1270865861716	.	.
chr10	82629507	82630006	chr10	82698823	82699322	Tdg|chr10:82698823-82699322	0.128507567626086	.	.
chr10	82629507	82630006	chr10	82698823	82699322	Tdg|chr10:82698823-82699322	0.128507567626087	.	.
chr10	82689726	82690225	chr10	82795313	82795812	Glt8d2|chr10:82795313-82795812	0.211042148691636	.	.
chr10	82690486	82690985	chr10	82795313	82795812	Glt8d2|chr10:82795313-82795812	0.361758331693692	.	.
chr10	82690486	82690985	chr10	82844712	82845211	Glt8d2|chr10:82844712-82845211	0.373576899378975	.	.
chr10	82690486	82690985	chr10	82900594	82901093	Glt8d2|chr10:82900594-82901093	0.181824294906563	.	.
chr10	82763329	82763828	chr10	82646149	82646648	Nfyb|chr10:82646149-82646648	0.167053207101298	.	.
chr10	82763329	82763828	chr10	82666399	82666898	Nfyb|chr10:82666399-82666898	0.14573636531398	.	.
chr10	82763329	82763828	chr10	82698823	82699322	Nfyb|chr10:82698823-82699322	0.262508339519362	.	.
chr10	82763329	82763828	chr10	82900075	82900574	Nfyb|chr10:82900075-82900574	0.138721682483109	.	.
chr10	82763329	82763828	chr10	82900594	82901093	Nfyb|chr10:82900594-82901093	0.141563968783017	.	.
chr10	82763879	82764378	chr10	82698823	82699322	Nfyb|chr10:82698823-82699322	0.144998875192093	.	.
chr10	82763879	82764378	chr10	82860253	82860752	Nfyb|chr10:82860253-82860752	0.178325576028101	.	.
chr10	82985064	82985563	chr10	82646149	82646648	Chst11|chr10:82646149-82646648	0.265237715088805	.	.
chr10	82985064	82985563	chr10	82900075	82900574	Chst11|chr10:82900075-82900574	0.118788649768118	.	.
chr10	82985754	82986253	chr10	82844712	82845211	Chst11|chr10:82844712-82845211	0.142818880214475	.	.
chr10	85829194	85829693	chr10	85591978	85592477	Pwp1|chr10:85591978-85592477	0.196780866938561	.	.
chr10	85829194	85829693	chr10	85624915	85625414	Pwp1|chr10:85624915-85625414	0.171793895634829	.	.
chr10	85829194	85829693	chr10	85651694	85652193	Pwp1|chr10:85651694-85652193	0.206646786671563	.	.
chr10	85829194	85829693	chr10	85928481	85928980	Pwp1|chr10:85928481-85928980	0.119730726311118	.	.
chr10	85829743	85830242	chr10	85599059	85599558	Pwp1|chr10:85599059-85599558	0.154299230221771	.	.
chr10	85829743	85830242	chr10	85651694	85652193	Pwp1|chr10:85651694-85652193	0.149283947313729	.	.
chr10	85916334	85916833	chr10	85598046	85598545	Prdm4|chr10:85598046-85598545	0.121634757131353	.	.
chr10	85916334	85916833	chr10	85678556	85679055	Prdm4|chr10:85678556-85679055	0.11778821577816	.	.
chr10	85916863	85917362	chr10	85598046	85598545	Prdm4|chr10:85598046-85598545	0.139930575328876	.	.
chr10	85916863	85917362	chr10	85651694	85652193	Prdm4|chr10:85651694-85652193	0.122667744039095	.	.
chr10	85957553	85958052	chr10	85598046	85598545	Rtcb|chr10:85598046-85598545	0.170120597793708	.	.
chr10	88503789	88504288	chr10	88627039	88627538	Chpt1|chr10:88627039-88627538	0.182292706802993	.	.
chr10	97966895	97967394	chr10	97842533	97843032	Gm10754|chr10:97842533-97843032	0.153102347674489	.	.
chr10	97966895	97967394	chr10	98147200	98147699	Gm10754|chr10:98147200-98147699	0.407299745068198	.	.
chr10	97966895	97967394	chr10	98147770	98148269	Gm10754|chr10:98147770-98148269	0.366865433999521	.	.
chr10	97966895	97967394	chr10	98185653	98186152	Gm10754|chr10:98185653-98186152	0.286520691014999	.	.
chr10	97966895	97967394	chr10	98199551	98200050	Gm10754|chr10:98199551-98200050	0.262824901189435	.	.
chr10	100016298	100016797	chr10	100054115	100054614	Kitl|chr10:100054115-100054614	0.158050261070164	.	.
chr10	100487126	100487625	chr10	100247780	100248279	Cep290|chr10:100247780-100248279	0.30426449206542	.	.
chr10	100487126	100487625	chr10	100247780	100248279	Tmtc3|chr10:100247780-100248279	0.30426449206542	.	.
chr10	100487126	100487625	chr10	100588503	100589002	Cep290|chr10:100588503-100589002	0.25954128747653	.	.
chr10	100487126	100487625	chr10	100588503	100589002	Tmtc3|chr10:100588503-100589002	0.25954128747653	.	.
chr10	100487126	100487625	chr10	100589041	100589540	Cep290|chr10:100589041-100589540	0.268916543902107	.	.
chr10	100487126	100487625	chr10	100589041	100589540	Tmtc3|chr10:100589041-100589540	0.268916543902107	.	.
chr10	100487126	100487625	chr10	100604199	100604698	Cep290|chr10:100604199-100604698	0.124477669296041	.	.
chr10	100487126	100487625	chr10	100604199	100604698	Tmtc3|chr10:100604199-100604698	0.124477669296041	.	.
chr10	101681454	101681953	chr10	101505526	101506025	Mgat4c|chr10:101505526-101506025	0.127965051834238	.	.
chr10	101681454	101681953	chr10	101517419	101517918	Mgat4c|chr10:101517419-101517918	0.146046092961635	.	.
chr10	101681454	101681953	chr10	101517419	101517918	Mgat4c|chr10:101517419-101517918	0.146046092961636	.	.
chr10	101681454	101681953	chr10	101783173	101783672	Mgat4c|chr10:101783173-101783672	0.119786058203226	.	.
chr10	101681454	101681953	chr10	101816863	101817362	Mgat4c|chr10:101816863-101817362	0.185889177825389	.	.
chr10	102435035	102435534	chr10	102578843	102579342	Gm47101|chr10:102578843-102579342	0.143670297450815	.	.
chr10	103236075	103236574	chr10	103369009	103369508	Lrriq1|chr10:103369009-103369508	0.225250441047874	.	.
chr10	103367473	103367972	chr10	103443007	103443506	Slc6a15|chr10:103443007-103443506	0.259003204388091	.	.
chr10	103368022	103368521	chr10	103443007	103443506	Slc6a15|chr10:103443007-103443506	0.215396322086139	.	.
chr10	105841096	105841595	chr10	105774364	105774863	Ccdc59|chr10:105774364-105774863	0.16523568518746	.	.
chr10	105841096	105841595	chr10	105774364	105774863	Mettl25|chr10:105774364-105774863	0.16523568518746	.	.
chr10	105841096	105841595	chr10	106195163	106195662	Ccdc59|chr10:106195163-106195662	0.132618525076573	.	.
chr10	105841096	105841595	chr10	106195163	106195662	Mettl25|chr10:106195163-106195662	0.132618525076573	.	.
chr10	106469497	106469996	chr10	106468917	106469416	Ppfia2|chr10:106468917-106469416	0.377126085614662	.	.
chr10	112928298	112928797	chr10	112572585	112573084	Atxn7l3b|chr10:112572585-112573084	0.127309193905546	.	.
chr10	112928298	112928797	chr10	112900239	112900738	Atxn7l3b|chr10:112900239-112900738	0.181273539060085	.	.
chr10	112928298	112928797	chr10	113007947	113008446	Atxn7l3b|chr10:113007947-113008446	0.25203546159263	.	.
chr10	112928298	112928797	chr10	113222001	113222500	Atxn7l3b|chr10:113222001-113222500	0.174187094523582	.	.
chr10	112928805	112929304	chr10	113007947	113008446	Atxn7l3b|chr10:113007947-113008446	0.158219711669368	.	.
chr10	118141391	118141890	chr10	118087849	118088348	Mdm1|chr10:118087849-118088348	0.135049931519894	.	.
chr10	120475830	120476329	chr10	120552319	120552818	Hmga2|chr10:120552319-120552818	0.162683689122801	.	.
chr10	120475830	120476329	chr10	120701799	120702298	Hmga2|chr10:120701799-120702298	0.153976760778441	.	.
chr10	120801265	120801764	chr10	121205957	121206456	Gm15961|chr10:121205957-121206456	0.127678777687321	.	.
chr10	120801265	120801764	chr10	121206515	121207014	Gm15961|chr10:121206515-121207014	0.160071383589966	.	.
chr10	120857657	120858156	chr10	120810254	120810753	Gm15910|chr10:120810254-120810753	0.158619768844518	.	.
chr10	120857657	120858156	chr10	120864391	120864890	Gm15910|chr10:120864391-120864890	0.18960387648012	.	.
chr10	120857657	120858156	chr10	120876144	120876643	Gm15910|chr10:120876144-120876643	0.242495557105823	.	.
chr10	120857657	120858156	chr10	120882734	120883233	Gm15910|chr10:120882734-120883233	0.412764788782248	.	.
chr10	120898233	120898732	chr10	120876144	120876643	Gm4473|chr10:120876144-120876643	0.165000930515586	.	.
chr10	120898233	120898732	chr10	120876144	120876643	Msrb3|chr10:120876144-120876643	0.165000930515586	.	.
chr10	120898233	120898732	chr10	120882734	120883233	Gm4473|chr10:120882734-120883233	0.135156009609168	.	.
chr10	120898233	120898732	chr10	120882734	120883233	Msrb3|chr10:120882734-120883233	0.135156009609168	.	.
chr10	120898763	120899262	chr10	120876144	120876643	Gm4473|chr10:120876144-120876643	0.227249975250947	.	.
chr10	120898763	120899262	chr10	120876144	120876643	Msrb3|chr10:120876144-120876643	0.227249975250947	.	.
chr10	120898763	120899262	chr10	120882734	120883233	Gm4473|chr10:120882734-120883233	0.367894209521154	.	.
chr10	120898763	120899262	chr10	120882734	120883233	Msrb3|chr10:120882734-120883233	0.367894209521154	.	.
chr10	120899307	120899806	chr10	120876144	120876643	Gm4473|chr10:120876144-120876643	0.152652663364798	.	.
chr10	120899307	120899806	chr10	120876144	120876643	Msrb3|chr10:120876144-120876643	0.152652663364798	.	.
chr10	120899307	120899806	chr10	120882734	120883233	Gm4473|chr10:120882734-120883233	0.329863490456351	.	.
chr10	120899307	120899806	chr10	120882734	120883233	Msrb3|chr10:120882734-120883233	0.329863490456351	.	.
chr10	120978126	120978625	chr10	120864391	120864890	Lemd3|chr10:120864391-120864890	0.273560413365098	.	.
chr10	120978126	120978625	chr10	120876144	120876643	Lemd3|chr10:120876144-120876643	0.226360876357653	.	.
chr10	120978126	120978625	chr10	120882734	120883233	Lemd3|chr10:120882734-120883233	0.162047836687987	.	.
chr10	120978656	120979155	chr10	120864391	120864890	Lemd3|chr10:120864391-120864890	0.176008902937127	.	.
chr10	120978656	120979155	chr10	120876144	120876643	Lemd3|chr10:120876144-120876643	0.185306600631526	.	.
chr10	121033677	121034176	chr10	120864391	120864890	Wif1|chr10:120864391-120864890	0.133032522970676	.	.
chr10	121033677	121034176	chr10	121116486	121116985	Wif1|chr10:121116486-121116985	0.122129838808252	.	.
chr10	122046427	122046926	chr10	122007515	122008014	Srgap1|chr10:122007515-122008014	0.135129104667381	.	.
chr10	122046427	122046926	chr10	122029208	122029707	Srgap1|chr10:122029208-122029707	0.241932248587382	.	.
chr10	122046427	122046926	chr10	122029778	122030277	Srgap1|chr10:122029778-122030277	0.164653764937493	.	.
chr10	122046427	122046926	chr10	122201512	122202011	Srgap1|chr10:122201512-122202011	0.166039543943053	.	.
chr10	122046427	122046926	chr10	122447221	122447720	Srgap1|chr10:122447221-122447720	0.270835120905404	.	.
chr10	122047104	122047603	chr10	122007515	122008014	Srgap1|chr10:122007515-122008014	0.206085543988281	.	.
chr10	122047104	122047603	chr10	122029208	122029707	Srgap1|chr10:122029208-122029707	0.164668502287164	.	.
chr10	122047104	122047603	chr10	122029778	122030277	Srgap1|chr10:122029778-122030277	0.276752755641462	.	.
chr10	122047104	122047603	chr10	122447221	122447720	Srgap1|chr10:122447221-122447720	0.199639355013246	.	.
chr10	122047655	122048154	chr10	122007515	122008014	Srgap1|chr10:122007515-122008014	0.121422982259847	.	.
chr10	122047655	122048154	chr10	122029208	122029707	Srgap1|chr10:122029208-122029707	0.183014786494442	.	.
chr10	122047655	122048154	chr10	122447221	122447720	Srgap1|chr10:122447221-122447720	0.206224581234678	.	.
chr10	122448406	122448905	chr10	122029208	122029707	Avpr1a|chr10:122029208-122029707	0.244199071046195	.	.
chr10	122448406	122448905	chr10	122105330	122105829	Avpr1a|chr10:122105330-122105829	0.187608471264606	.	.
chr10	122448406	122448905	chr10	122201512	122202011	Avpr1a|chr10:122201512-122202011	0.167953066214566	.	.
chr10	122449084	122449583	chr10	122029208	122029707	Avpr1a|chr10:122029208-122029707	0.142425622368462	.	.
chr10	122449084	122449583	chr10	122105330	122105829	Avpr1a|chr10:122105330-122105829	0.185214540351231	.	.
chr10	122449084	122449583	chr10	122201512	122202011	Avpr1a|chr10:122201512-122202011	0.185794551868826	.	.
chr10	128014912	128015411	chr10	128212738	128213237	Prim1|chr10:128212738-128213237	0.123420049118338	.	.
chr10	128035316	128035815	chr10	127750299	127750798	Naca|chr10:127750299-127750798	0.221104928955724	.	.
chr10	128035316	128035815	chr10	128237698	128238197	Naca|chr10:128237698-128238197	0.127220291945957	.	.
chr10	128058600	128059099	chr10	127750299	127750798	Ptges3|chr10:127750299-127750798	0.189808362705168	.	.
chr10	128059140	128059639	chr10	128092468	128092967	Ptges3|chr10:128092468-128092967	0.156214707686838	.	.
chr10	128082998	128083497	chr10	128096604	128097103	Atp5b|chr10:128096604-128097103	0.165922990360185	.	.
chr10	128082998	128083497	chr10	128096604	128097103	Gm47438|chr10:128096604-128097103	0.165922990360185	.	.
chr10	128082998	128083497	chr10	128409597	128410096	Atp5b|chr10:128409597-128410096	0.166632684440239	.	.
chr10	128082998	128083497	chr10	128409597	128410096	Gm47438|chr10:128409597-128410096	0.166632684440239	.	.
chr10	128082998	128083497	chr10	128440394	128440893	Atp5b|chr10:128440394-128440893	0.12666593027877	.	.
chr10	128082998	128083497	chr10	128440394	128440893	Gm47438|chr10:128440394-128440893	0.12666593027877	.	.
chr10	128211581	128212080	chr10	128409597	128410096	Spryd4|chr10:128409597-128410096	0.266878616218213	.	.
chr10	128211581	128212080	chr10	128440394	128440893	Spryd4|chr10:128440394-128440893	0.13089611996455	.	.
chr10	128232586	128233085	chr10	128096604	128097103	Timeless|chr10:128096604-128097103	0.175621126754911	.	.
chr10	128270187	128270686	chr10	128237698	128238197	Stat2|chr10:128237698-128238197	0.129181996897468	.	.
chr10	128270187	128270686	chr10	128612569	128613068	Stat2|chr10:128612569-128613068	0.20912198733486	.	.
chr10	128270187	128270686	chr10	128743509	128744008	Stat2|chr10:128743509-128744008	0.154334713974951	.	.
chr10	128303050	128303549	chr10	128409597	128410096	Pan2|chr10:128409597-128410096	0.289249506481508	.	.
chr10	128322161	128322660	chr10	128212738	128213237	Cnpy2|chr10:128212738-128213237	0.133606158835339	.	.
chr10	128322161	128322660	chr10	128237698	128238197	Cnpy2|chr10:128237698-128238197	0.137271199511979	.	.
chr10	128322161	128322660	chr10	128409597	128410096	Cnpy2|chr10:128409597-128410096	0.195770620848695	.	.
chr10	128337438	128337937	chr10	128092468	128092967	Cs|chr10:128092468-128092967	0.187773264442016	.	.
chr10	128337438	128337937	chr10	128142151	128142650	Cs|chr10:128142151-128142650	0.195059237948257	.	.
chr10	128337438	128337937	chr10	128212738	128213237	Cs|chr10:128212738-128213237	0.169064662849048	.	.
chr10	128368518	128369017	chr10	128092468	128092967	Coq10a|chr10:128092468-128092967	0.196606484528415	.	.
chr10	128368518	128369017	chr10	128096604	128097103	Coq10a|chr10:128096604-128097103	0.17278271787245	.	.
chr10	128368518	128369017	chr10	128142151	128142650	Coq10a|chr10:128142151-128142650	0.324474157629866	.	.
chr10	128368518	128369017	chr10	128212738	128213237	Coq10a|chr10:128212738-128213237	0.17658101131223	.	.
chr10	128368518	128369017	chr10	128440394	128440893	Coq10a|chr10:128440394-128440893	0.203800582469761	.	.
chr10	128368518	128369017	chr10	128612569	128613068	Coq10a|chr10:128612569-128613068	0.173042572480647	.	.
chr10	128368518	128369017	chr10	128743509	128744008	Coq10a|chr10:128743509-128744008	0.226436690922252	.	.
chr10	128376834	128377333	chr10	128096604	128097103	Ankrd52|chr10:128096604-128097103	0.117072813880664	.	.
chr10	128458309	128458808	chr10	128092468	128092967	Smarcc2|chr10:128092468-128092967	0.149121368945453	.	.
chr10	128458309	128458808	chr10	128096604	128097103	Smarcc2|chr10:128096604-128097103	0.181379194376209	.	.
chr10	128458309	128458808	chr10	128133921	128134420	Smarcc2|chr10:128133921-128134420	0.147166293402791	.	.
chr10	128458309	128458808	chr10	128142151	128142650	Smarcc2|chr10:128142151-128142650	0.296593211124608	.	.
chr10	128458309	128458808	chr10	128440394	128440893	Smarcc2|chr10:128440394-128440893	0.174416383770303	.	.
chr10	128458968	128459467	chr10	128142151	128142650	Smarcc2|chr10:128142151-128142650	0.155144095431021	.	.
chr10	128458968	128459467	chr10	128440394	128440893	Smarcc2|chr10:128440394-128440893	0.179825624530188	.	.
chr10	128458968	128459467	chr10	128612569	128613068	Smarcc2|chr10:128612569-128613068	0.120063480883164	.	.
chr10	128493613	128494112	chr10	128212738	128213237	Myl6|chr10:128212738-128213237	0.190031323815913	.	.
chr10	128493613	128494112	chr10	128409597	128410096	Myl6|chr10:128409597-128410096	0.126406589563281	.	.
chr10	128498636	128499135	chr10	128237698	128238197	Myl6b|chr10:128237698-128238197	0.148719209391196	.	.
chr10	128498636	128499135	chr10	128743509	128744008	Myl6b|chr10:128743509-128744008	0.127446094796493	.	.
chr10	128524971	128525470	chr10	128743509	128744008	Esyt1|chr10:128743509-128744008	0.13695817349991	.	.
chr10	128525706	128526205	chr10	128440394	128440893	Esyt1|chr10:128440394-128440893	0.225873105661196	.	.
chr10	128525706	128526205	chr10	128612569	128613068	Esyt1|chr10:128612569-128613068	0.177822644790847	.	.
chr10	128525706	128526205	chr10	128743509	128744008	Esyt1|chr10:128743509-128744008	0.236815287669519	.	.
chr10	128525706	128526205	chr10	128978710	128979209	Esyt1|chr10:128978710-128979209	0.294013167802724	.	.
chr10	128547478	128547977	chr10	128909639	128910138	Zc3h10|chr10:128909639-128910138	0.282422842043202	.	.
chr10	128547478	128547977	chr10	128978710	128979209	Zc3h10|chr10:128978710-128979209	0.150112831509742	.	.
chr10	128548928	128549427	chr10	128409597	128410096	Rpl41|chr10:128409597-128410096	0.192769248294334	.	.
chr10	128548928	128549427	chr10	128909639	128910138	Rpl41|chr10:128909639-128910138	0.239089497297635	.	.
chr10	128548928	128549427	chr10	128978710	128979209	Rpl41|chr10:128978710-128979209	0.180330658445542	.	.
chr10	128565862	128566361	chr10	128409597	128410096	Pa2g4|chr10:128409597-128410096	0.132789847806654	.	.
chr10	128565862	128566361	chr10	128612569	128613068	Pa2g4|chr10:128612569-128613068	0.155240030180312	.	.
chr10	128565862	128566361	chr10	128805195	128805694	Pa2g4|chr10:128805195-128805694	0.357627197830547	.	.
chr10	128626582	128627081	chr10	128409597	128410096	Rps26|chr10:128409597-128410096	0.149143340768428	.	.
chr10	128626582	128627081	chr10	128805195	128805694	Rps26|chr10:128805195-128805694	0.229665993674531	.	.
chr10	128626582	128627081	chr10	128909639	128910138	Rps26|chr10:128909639-128910138	0.221703066921774	.	.
chr10	128644871	128645370	chr10	128805195	128805694	Gm26876|chr10:128805195-128805694	0.178313962734311	.	.
chr10	128644871	128645370	chr10	128945602	128946101	Gm26876|chr10:128945602-128946101	0.127204104987162	.	.
chr10	128645519	128646018	chr10	128409597	128410096	Gm26876|chr10:128409597-128410096	0.170599667059787	.	.
chr10	128645519	128646018	chr10	128805195	128805694	Gm26876|chr10:128805195-128805694	0.1951392488991	.	.
chr10	128645519	128646018	chr10	128945602	128946101	Gm26876|chr10:128945602-128946101	0.191584364989565	.	.
chr10	128646613	128647112	chr10	128440394	128440893	Gm26876|chr10:128440394-128440893	0.293961695191722	.	.
chr10	128673679	128674178	chr10	128536166	128536665	Suox|chr10:128536166-128536665	0.14830655356339	.	.
chr10	128673679	128674178	chr10	128743509	128744008	Suox|chr10:128743509-128744008	0.128630884591744	.	.
chr10	128673679	128674178	chr10	128909639	128910138	Suox|chr10:128909639-128910138	0.26466253602744	.	.
chr10	128696211	128696710	chr10	128409597	128410096	Rab5b|chr10:128409597-128410096	0.13719819320556	.	.
chr10	128696211	128696710	chr10	128612569	128613068	Rab5b|chr10:128612569-128613068	0.288408527998396	.	.
chr10	128696211	128696710	chr10	128805195	128805694	Rab5b|chr10:128805195-128805694	0.392978343551311	.	.
chr10	128748233	128748732	chr10	128612569	128613068	Pym1|chr10:128612569-128613068	0.233758249601235	.	.
chr10	128748233	128748732	chr10	128805195	128805694	Pym1|chr10:128805195-128805694	0.271702302302142	.	.
chr10	128804210	128804709	chr10	128743509	128744008	Dnajc14|chr10:128743509-128744008	0.253877674347188	.	.
chr10	128804210	128804709	chr10	128743509	128744008	Tmem198b|chr10:128743509-128744008	0.253877674347188	.	.
chr10	128804210	128804709	chr10	128805195	128805694	Dnajc14|chr10:128805195-128805694	0.145580127399298	.	.
chr10	128804210	128804709	chr10	128805195	128805694	Tmem198b|chr10:128805195-128805694	0.145580127399298	.	.
chr10	128804210	128804709	chr10	128977436	128977935	Dnajc14|chr10:128977436-128977935	0.204560962525978	.	.
chr10	128804210	128804709	chr10	128977436	128977935	Tmem198b|chr10:128977436-128977935	0.204560962525978	.	.
chr10	128821529	128822028	chr10	128612569	128613068	Ormdl2|chr10:128612569-128613068	0.264933812904381	.	.
chr10	128821529	128822028	chr10	128805195	128805694	Ormdl2|chr10:128805195-128805694	0.533783572930139	.	.
chr10	128821529	128822028	chr10	128909639	128910138	Ormdl2|chr10:128909639-128910138	0.201173838931255	.	.
chr10	128891038	128891537	chr10	128612569	128613068	Gdf11|chr10:128612569-128613068	0.123075397609547	.	.
chr10	128891038	128891537	chr10	128805195	128805694	Gdf11|chr10:128805195-128805694	0.155434227258353	.	.
chr10	128891038	128891537	chr10	128909639	128910138	Gdf11|chr10:128909639-128910138	0.269494070360565	.	.
chr10	128891683	128892182	chr10	128743509	128744008	Gdf11|chr10:128743509-128744008	0.131230330411834	.	.
chr10	128922870	128923369	chr10	128536166	128536665	Bloc1s1|chr10:128536166-128536665	0.207605415415111	.	.
chr10	128922870	128923369	chr10	128536166	128536665	Rdh5|chr10:128536166-128536665	0.207605415415111	.	.
chr10	128922870	128923369	chr10	128909639	128910138	Bloc1s1|chr10:128909639-128910138	0.316030745575892	.	.
chr10	128922870	128923369	chr10	128909639	128910138	Rdh5|chr10:128909639-128910138	0.316030745575892	.	.
chr10	128922870	128923369	chr10	128977436	128977935	Bloc1s1|chr10:128977436-128977935	0.126319964341068	.	.
chr10	128922870	128923369	chr10	128977436	128977935	Rdh5|chr10:128977436-128977935	0.126319964341068	.	.
chr10	128922870	128923369	chr10	129025948	129026447	Bloc1s1|chr10:129025948-129026447	0.197661423109085	.	.
chr10	128922870	128923369	chr10	129025948	129026447	Rdh5|chr10:129025948-129026447	0.197661423109085	.	.
chr10	128923385	128923884	chr10	128612569	128613068	Bloc1s1|chr10:128612569-128613068	0.177619238175163	.	.
chr10	128923385	128923884	chr10	128612569	128613068	Rdh5|chr10:128612569-128613068	0.177619238175163	.	.
chr10	128923385	128923884	chr10	128805195	128805694	Bloc1s1|chr10:128805195-128805694	0.232938970634362	.	.
chr10	128923385	128923884	chr10	128805195	128805694	Rdh5|chr10:128805195-128805694	0.232938970634362	.	.
chr10	128923385	128923884	chr10	128977436	128977935	Bloc1s1|chr10:128977436-128977935	0.125276912857517	.	.
chr10	128923385	128923884	chr10	128977436	128977935	Rdh5|chr10:128977436-128977935	0.125276912857517	.	.
chr10	128933513	128934012	chr10	128536166	128536665	Itga7|chr10:128536166-128536665	0.242326918136161	.	.
chr10	128933513	128934012	chr10	128977436	128977935	Itga7|chr10:128977436-128977935	0.155916641605458	.	.
chr10	128933513	128934012	chr10	129025948	129026447	Itga7|chr10:129025948-129026447	0.208355086283312	.	.
chr10	130542081	130542580	chr10	130287166	130287665	Gm31793|chr10:130287166-130287665	0.171146331743189	.	.
chr10	130542081	130542580	chr10	130469681	130470180	Gm31793|chr10:130469681-130470180	0.18145777336399	.	.
chr11	3202390	3202889	chr11	3386996	3387495	Eif4enif1|chr11:3386996-3387495	0.136451027922231	.	.
chr11	3203060	3203559	chr11	3123799	3124298	Eif4enif1|chr11:3123799-3124298	0.187775526511573	.	.
chr11	3203060	3203559	chr11	3289935	3290434	Eif4enif1|chr11:3289935-3290434	0.143445557913583	.	.
chr11	3203060	3203559	chr11	3332133	3332632	Eif4enif1|chr11:3332133-3332632	0.279951962311278	.	.
chr11	3203060	3203559	chr11	3347023	3347522	Eif4enif1|chr11:3347023-3347522	0.156805483909159	.	.
chr11	3266213	3266712	chr11	3123799	3124298	Drg1|chr11:3123799-3124298	0.147885519482361	.	.
chr11	3266213	3266712	chr11	3289935	3290434	Drg1|chr11:3289935-3290434	0.153297820588452	.	.
chr11	3266213	3266712	chr11	3332133	3332632	Drg1|chr11:3332133-3332632	0.240249768997484	.	.
chr11	3266213	3266712	chr11	3347023	3347522	Drg1|chr11:3347023-3347522	0.121497982387505	.	.
chr11	3266213	3266712	chr11	3386996	3387495	Drg1|chr11:3386996-3387495	0.123959161154856	.	.
chr11	3289366	3289865	chr11	3123799	3124298	Patz1|chr11:3123799-3124298	0.260097072572139	.	.
chr11	3289366	3289865	chr11	3289935	3290434	Patz1|chr11:3289935-3290434	0.375758879941349	.	.
chr11	3289366	3289865	chr11	3332133	3332632	Patz1|chr11:3332133-3332632	0.193738374102682	.	.
chr11	3330389	3330888	chr11	3371193	3371692	Gm12592|chr11:3371193-3371692	0.137477771482488	.	.
chr11	3330389	3330888	chr11	3371193	3371692	Pik3ip1|chr11:3371193-3371692	0.137477771482488	.	.
chr11	3330389	3330888	chr11	3386996	3387495	Gm12592|chr11:3386996-3387495	0.25633242265895	.	.
chr11	3330389	3330888	chr11	3386996	3387495	Pik3ip1|chr11:3386996-3387495	0.25633242265895	.	.
chr11	3452086	3452585	chr11	3289935	3290434	8430429K09Rik|chr11:3289935-3290434	0.149682649406866	.	.
chr11	3452086	3452585	chr11	3289935	3290434	Rnf185|chr11:3289935-3290434	0.149682649406866	.	.
chr11	3452086	3452585	chr11	3386996	3387495	8430429K09Rik|chr11:3386996-3387495	0.141336967280067	.	.
chr11	3452086	3452585	chr11	3386996	3387495	Rnf185|chr11:3386996-3387495	0.141336967280067	.	.
chr11	3452086	3452585	chr11	3472448	3472947	8430429K09Rik|chr11:3472448-3472947	0.176303830267079	.	.
chr11	3452086	3452585	chr11	3472448	3472947	Rnf185|chr11:3472448-3472947	0.176303830267079	.	.
chr11	3452681	3453180	chr11	3123799	3124298	8430429K09Rik|chr11:3123799-3124298	0.119959498151823	.	.
chr11	3452681	3453180	chr11	3123799	3124298	Rnf185|chr11:3123799-3124298	0.119959498151823	.	.
chr11	3452681	3453180	chr11	3289935	3290434	8430429K09Rik|chr11:3289935-3290434	0.132993744270583	.	.
chr11	3452681	3453180	chr11	3289935	3290434	Rnf185|chr11:3289935-3290434	0.132993744270583	.	.
chr11	3452681	3453180	chr11	3371193	3371692	8430429K09Rik|chr11:3371193-3371692	0.222259626462535	.	.
chr11	3452681	3453180	chr11	3371193	3371692	Rnf185|chr11:3371193-3371692	0.222259626462535	.	.
chr11	3452681	3453180	chr11	3386996	3387495	8430429K09Rik|chr11:3386996-3387495	0.316635795847911	.	.
chr11	3452681	3453180	chr11	3386996	3387495	Rnf185|chr11:3386996-3387495	0.316635795847911	.	.
chr11	5444680	5445179	chr11	5521967	5522466	Znrf3|chr11:5521967-5522466	0.202898095944889	.	.
chr11	5444680	5445179	chr11	5707491	5707990	Znrf3|chr11:5707491-5707990	0.170877066472778	.	.
chr11	5520703	5521202	chr11	5415504	5416003	Xbp1|chr11:5415504-5416003	0.188183906742787	.	.
chr11	5520703	5521202	chr11	5421777	5422276	Xbp1|chr11:5421777-5422276	0.287508047859129	.	.
chr11	5520703	5521202	chr11	5901220	5901719	Xbp1|chr11:5901220-5901719	0.184257227961019	.	.
chr11	5520703	5521202	chr11	5999780	6000279	Xbp1|chr11:5999780-6000279	0.378371576014325	.	.
chr11	5521396	5521895	chr11	5474061	5474560	Xbp1|chr11:5474061-5474560	0.131424045669335	.	.
chr11	5521396	5521895	chr11	5521967	5522466	Xbp1|chr11:5521967-5522466	0.188685305340201	.	.
chr11	5521396	5521895	chr11	5707491	5707990	Xbp1|chr11:5707491-5707990	0.136460651884182	.	.
chr11	5521396	5521895	chr11	5886153	5886652	Xbp1|chr11:5886153-5886652	0.17325788857904	.	.
chr11	5521396	5521895	chr11	5901220	5901719	Xbp1|chr11:5901220-5901719	0.128836126495403	.	.
chr11	5542005	5542504	chr11	5421777	5422276	Ccdc117|chr11:5421777-5422276	0.169676136696803	.	.
chr11	5542005	5542504	chr11	5474061	5474560	Ccdc117|chr11:5474061-5474560	0.156034163261207	.	.
chr11	5542005	5542504	chr11	5740921	5741420	Ccdc117|chr11:5740921-5741420	0.222386241842989	.	.
chr11	5762152	5762651	chr11	5707491	5707990	Urgcp|chr11:5707491-5707990	0.177725567644367	.	.
chr11	5762152	5762651	chr11	5999780	6000279	Urgcp|chr11:5999780-6000279	0.183432717005043	.	.
chr11	5788237	5788736	chr11	5707491	5707990	Dbnl|chr11:5707491-5707990	0.122563241871868	.	.
chr11	5788237	5788736	chr11	5995902	5996401	Dbnl|chr11:5995902-5996401	0.117437217185753	.	.
chr11	5837178	5837677	chr11	5995902	5996401	Polm|chr11:5995902-5996401	0.119798341666313	.	.
chr11	5837806	5838305	chr11	5521967	5522466	Polm|chr11:5521967-5522466	0.144221003057382	.	.
chr11	5837806	5838305	chr11	5901220	5901719	Polm|chr11:5901220-5901719	0.303623880406809	.	.
chr11	5837806	5838305	chr11	5901921	5902420	Polm|chr11:5901921-5902420	0.204286340430699	.	.
chr11	5878079	5878578	chr11	5901921	5902420	Pold2|chr11:5901921-5902420	0.223855346216085	.	.
chr11	5878079	5878578	chr11	5999780	6000279	Pold2|chr11:5999780-6000279	0.181359635491019	.	.
chr11	5955521	5956020	chr11	5707491	5707990	Ykt6|chr11:5707491-5707990	0.205358809858088	.	.
chr11	5955521	5956020	chr11	5740921	5741420	Ykt6|chr11:5740921-5741420	0.148076107510329	.	.
chr11	5955521	5956020	chr11	5991199	5991698	Ykt6|chr11:5991199-5991698	0.171824797439662	.	.
chr11	5955521	5956020	chr11	5995902	5996401	Ykt6|chr11:5995902-5996401	0.20567671768471	.	.
chr11	9010276	9010775	chr11	9317260	9317759	Hus1|chr11:9317260-9317759	0.233390621182564	.	.
chr11	9010276	9010775	chr11	9481461	9481960	Hus1|chr11:9481461-9481960	0.170414628229821	.	.
chr11	9192579	9193078	chr11	9432573	9433072	Abca13|chr11:9432573-9433072	0.186678486060455	.	.
chr11	11113765	11114264	chr11	11011187	11011686	Vwc2|chr11:11011187-11011686	0.274076378938063	.	.
chr11	11113765	11114264	chr11	11115591	11116090	Vwc2|chr11:11115591-11116090	0.254299490281575	.	.
chr11	11113765	11114264	chr11	11116114	11116613	Vwc2|chr11:11116114-11116613	0.390773278270665	.	.
chr11	11113765	11114264	chr11	11176626	11177125	Vwc2|chr11:11176626-11177125	0.232383567731205	.	.
chr11	11113765	11114264	chr11	11196100	11196599	Vwc2|chr11:11196100-11196599	0.144697251899032	.	.
chr11	11113765	11114264	chr11	11218811	11219310	Vwc2|chr11:11218811-11219310	0.471535440312704	.	.
chr11	11113765	11114264	chr11	11318021	11318520	Vwc2|chr11:11318021-11318520	0.182409637137776	.	.
chr11	11113765	11114264	chr11	11427472	11427971	Vwc2|chr11:11427472-11427971	0.321057868835262	.	.
chr11	11114876	11115375	chr11	11115591	11116090	Vwc2|chr11:11115591-11116090	0.185725863260439	.	.
chr11	11114876	11115375	chr11	11116114	11116613	Vwc2|chr11:11116114-11116613	0.357252582609816	.	.
chr11	11114876	11115375	chr11	11158858	11159357	Vwc2|chr11:11158858-11159357	0.305911754250527	.	.
chr11	11114876	11115375	chr11	11159364	11159863	Vwc2|chr11:11159364-11159863	0.394428192594031	.	.
chr11	11114876	11115375	chr11	11218811	11219310	Vwc2|chr11:11218811-11219310	0.253169739805129	.	.
chr11	11114876	11115375	chr11	11427472	11427971	Vwc2|chr11:11427472-11427971	0.177507531449167	.	.
chr11	11461833	11462332	chr11	11159364	11159863	Spata48|chr11:11159364-11159863	0.167902505853893	.	.
chr11	11461833	11462332	chr11	11159364	11159863	Zpbp|chr11:11159364-11159863	0.167902505853893	.	.
chr11	11462374	11462873	chr11	11115591	11116090	Spata48|chr11:11115591-11116090	0.145483999420277	.	.
chr11	11462374	11462873	chr11	11115591	11116090	Zpbp|chr11:11115591-11116090	0.145483999420277	.	.
chr11	11462374	11462873	chr11	11116114	11116613	Spata48|chr11:11116114-11116613	0.150036286220581	.	.
chr11	11462374	11462873	chr11	11116114	11116613	Zpbp|chr11:11116114-11116613	0.150036286220581	.	.
chr11	11462374	11462873	chr11	11176626	11177125	Spata48|chr11:11176626-11177125	0.141682742290416	.	.
chr11	11462374	11462873	chr11	11176626	11177125	Zpbp|chr11:11176626-11177125	0.141682742290416	.	.
chr11	11462374	11462873	chr11	11210040	11210539	Spata48|chr11:11210040-11210539	0.16858833709224	.	.
chr11	11462374	11462873	chr11	11210040	11210539	Zpbp|chr11:11210040-11210539	0.16858833709224	.	.
chr11	11462374	11462873	chr11	11218811	11219310	Spata48|chr11:11218811-11219310	0.20605920716914	.	.
chr11	11462374	11462873	chr11	11218811	11219310	Zpbp|chr11:11218811-11219310	0.20605920716914	.	.
chr11	11685393	11685892	chr11	11318021	11318520	Gm11999|chr11:11318021-11318520	0.285267581351096	.	.
chr11	11685393	11685892	chr11	11318021	11318520	Ikzf1|chr11:11318021-11318520	0.285267581351096	.	.
chr11	16257496	16257995	chr11	16135281	16135780	Vstm2a|chr11:16135281-16135780	0.317257342724422	.	.
chr11	16257496	16257995	chr11	16260660	16261159	Vstm2a|chr11:16260660-16261159	0.210488196969323	.	.
chr11	16257496	16257995	chr11	16524834	16525333	Vstm2a|chr11:16524834-16525333	0.130548696018718	.	.
chr11	16257496	16257995	chr11	16678393	16678892	Vstm2a|chr11:16678393-16678892	0.362998687108532	.	.
chr11	17257330	17257829	chr11	17266970	17267469	C1d|chr11:17266970-17267469	0.147093348973608	.	.
chr11	17257330	17257829	chr11	17351420	17351919	C1d|chr11:17351420-17351919	0.218881807548753	.	.
chr11	17257330	17257829	chr11	17393901	17394400	C1d|chr11:17393901-17394400	0.155366248341326	.	.
chr11	17257929	17258428	chr11	17266970	17267469	C1d|chr11:17266970-17267469	0.155669464352646	.	.
chr11	17257929	17258428	chr11	17393901	17394400	C1d|chr11:17393901-17394400	0.143810931017934	.	.
chr11	17257929	17258428	chr11	17685699	17686198	C1d|chr11:17685699-17686198	0.117081396192523	.	.
chr11	17953107	17953606	chr11	17663797	17664296	Etaa1|chr11:17663797-17664296	0.283908324633439	.	.
chr11	17953107	17953606	chr11	17663797	17664296	Etaa1os|chr11:17663797-17664296	0.283908324633439	.	.
chr11	17953107	17953606	chr11	17786540	17787039	Etaa1|chr11:17786540-17787039	0.17380513008961	.	.
chr11	17953107	17953606	chr11	17786540	17787039	Etaa1os|chr11:17786540-17787039	0.17380513008961	.	.
chr11	17953107	17953606	chr11	17787243	17787742	Etaa1|chr11:17787243-17787742	0.158364198043775	.	.
chr11	17953107	17953606	chr11	17787243	17787742	Etaa1os|chr11:17787243-17787742	0.158364198043775	.	.
chr11	17953107	17953606	chr11	17859716	17860215	Etaa1|chr11:17859716-17860215	0.196794803710762	.	.
chr11	17953107	17953606	chr11	17859716	17860215	Etaa1os|chr11:17859716-17860215	0.196794803710762	.	.
chr11	17953107	17953606	chr11	18011515	18012014	Etaa1|chr11:18011515-18012014	0.1237894391779	.	.
chr11	17953107	17953606	chr11	18011515	18012014	Etaa1os|chr11:18011515-18012014	0.1237894391779	.	.
chr11	17953107	17953606	chr11	18128720	18129219	Etaa1|chr11:18128720-18129219	0.135664003735209	.	.
chr11	17953107	17953606	chr11	18128720	18129219	Etaa1os|chr11:18128720-18129219	0.135664003735209	.	.
chr11	17953651	17954150	chr11	17859716	17860215	Etaa1|chr11:17859716-17860215	0.176519518243263	.	.
chr11	17953651	17954150	chr11	17859716	17860215	Etaa1os|chr11:17859716-17860215	0.176519518243263	.	.
chr11	21370350	21370849	chr11	21722095	21722594	Gm12043|chr11:21722095-21722594	0.158589528210133	.	.
chr11	21370350	21370849	chr11	21722095	21722594	Ugp2|chr11:21722095-21722594	0.158589528210133	.	.
chr11	21371048	21371547	chr11	21433622	21434121	Gm12043|chr11:21433622-21434121	0.163704108804651	.	.
chr11	21371048	21371547	chr11	21433622	21434121	Ugp2|chr11:21433622-21434121	0.163704108804651	.	.
chr11	21571714	21572213	chr11	21722095	21722594	Mdh1|chr11:21722095-21722594	0.133296835777815	.	.
chr11	21571714	21572213	chr11	21722095	21722594	Wdpcp|chr11:21722095-21722594	0.133296835777815	.	.
chr11	22512298	22512797	chr11	22286837	22287336	Tmem17|chr11:22286837-22287336	0.15034655359757	.	.
chr11	22512298	22512797	chr11	22347580	22348079	Tmem17|chr11:22347580-22348079	0.210707186453919	.	.
chr11	22512298	22512797	chr11	22374642	22375141	Tmem17|chr11:22374642-22375141	0.129902430879106	.	.
chr11	22512298	22512797	chr11	22638096	22638595	Tmem17|chr11:22638096-22638595	0.131613390276899	.	.
chr11	22512298	22512797	chr11	22710641	22711140	Tmem17|chr11:22710641-22711140	0.138683283244325	.	.
chr11	22617528	22618027	chr11	22347580	22348079	Gm12052|chr11:22347580-22348079	0.142953643512807	.	.
chr11	22617528	22618027	chr11	22560704	22561203	Gm12052|chr11:22560704-22561203	0.121033357992553	.	.
chr11	22617528	22618027	chr11	22587721	22588220	Gm12052|chr11:22587721-22588220	0.177487236857325	.	.
chr11	22617528	22618027	chr11	22698999	22699498	Gm12052|chr11:22698999-22699498	0.139917595487509	.	.
chr11	23007555	23008054	chr11	23155383	23155882	Fam161a|chr11:23155383-23155882	0.269336982030685	.	.
chr11	23007555	23008054	chr11	23305598	23306097	Fam161a|chr11:23305598-23306097	0.225474945025244	.	.
chr11	23254930	23255429	chr11	23155383	23155882	Xpo1|chr11:23155383-23155882	0.147238285837597	.	.
chr11	23255618	23256117	chr11	23155383	23155882	Xpo1|chr11:23155383-23155882	0.242314386683321	.	.
chr11	23255618	23256117	chr11	23271994	23272493	Xpo1|chr11:23271994-23272493	0.191683979054331	.	.
chr11	23306148	23306647	chr11	23155383	23155882	Usp34|chr11:23155383-23155882	0.138362456952009	.	.
chr11	23306148	23306647	chr11	23305598	23306097	Usp34|chr11:23305598-23306097	0.136293398737753	.	.
chr11	23632847	23633346	chr11	23565751	23566250	0610010F05Rik|chr11:23565751-23566250	0.179143673118173	.	.
chr11	23632847	23633346	chr11	23979266	23979765	0610010F05Rik|chr11:23979266-23979765	0.14092299410678	.	.
chr11	23633475	23633974	chr11	23855325	23855824	0610010F05Rik|chr11:23855325-23855824	0.268918215060182	.	.
chr11	23633475	23633974	chr11	23979266	23979765	0610010F05Rik|chr11:23979266-23979765	0.221127248561219	.	.
chr11	23666375	23666874	chr11	23574463	23574962	Pex13|chr11:23574463-23574962	0.13080988063108	.	.
chr11	23666375	23666874	chr11	23574463	23574962	Pus10|chr11:23574463-23574962	0.13080988063108	.	.
chr11	23894432	23894931	chr11	23679168	23679667	Gm12061|chr11:23679168-23679667	0.259529401101745	.	.
chr11	23894432	23894931	chr11	23679168	23679667	Papolg|chr11:23679168-23679667	0.259529401101745	.	.
chr11	25301073	25301572	chr11	25233391	25233890	Gm12069|chr11:25233391-25233890	0.129039387996458	.	.
chr11	25301073	25301572	chr11	25233927	25234426	Gm12069|chr11:25233927-25234426	0.138678230614876	.	.
chr11	25301073	25301572	chr11	25356264	25356763	Gm12069|chr11:25356264-25356763	0.190763358319921	.	.
chr11	25301073	25301572	chr11	25356783	25357282	Gm12069|chr11:25356783-25357282	0.193436806159568	.	.
chr11	26593447	26593946	chr11	26807127	26807626	Vrk2|chr11:26807127-26807626	0.149810894239298	.	.
chr11	26593447	26593946	chr11	26815075	26815574	Vrk2|chr11:26815075-26815574	0.197103461979075	.	.
chr11	26593447	26593946	chr11	26824226	26824725	Vrk2|chr11:26824226-26824725	0.330749733260949	.	.
chr11	28852961	28853460	chr11	28904555	28905054	Efemp1|chr11:28904555-28905054	0.340049338222402	.	.
chr11	28852961	28853460	chr11	29092345	29092844	Efemp1|chr11:29092345-29092844	0.165979748942342	.	.
chr11	29171822	29172321	chr11	29092345	29092844	Ppp4r3b|chr11:29092345-29092844	0.209367598470488	.	.
chr11	29373366	29373865	chr11	29694010	29694509	Ccdc88a|chr11:29694010-29694509	0.194933448072648	.	.
chr11	29514834	29515333	chr11	29694010	29694509	Gm12089|chr11:29694010-29694509	0.148939194727092	.	.
chr11	29514834	29515333	chr11	29694010	29694509	Prorsd1|chr11:29694010-29694509	0.148939194727092	.	.
chr11	29547417	29547916	chr11	29694010	29694509	Clhc1|chr11:29694010-29694509	0.205477774174499	.	.
chr11	29547417	29547916	chr11	29694010	29694509	Rps27a|chr11:29694010-29694509	0.205477774174499	.	.
chr11	29693483	29693982	chr11	29694010	29694509	Rtn4|chr11:29694010-29694509	0.228158036443425	.	.
chr11	29693483	29693982	chr11	29718420	29718919	Rtn4|chr11:29718420-29718919	0.188164781062056	.	.
chr11	30267892	30268391	chr11	30377050	30377549	Gm8098|chr11:30377050-30377549	0.122076186437708	.	.
chr11	30267892	30268391	chr11	30377050	30377549	Sptbn1|chr11:30377050-30377549	0.122076186437708	.	.
chr11	30772221	30772720	chr11	30754917	30755416	Psme4|chr11:30754917-30755416	0.288575718288889	.	.
chr11	30772221	30772720	chr11	31026139	31026638	Psme4|chr11:31026139-31026638	0.125092992243129	.	.
chr11	30772221	30772720	chr11	31248449	31248948	Psme4|chr11:31248449-31248948	0.212170402012784	.	.
chr11	30885150	30885649	chr11	30754917	30755416	Asb3|chr11:30754917-30755416	0.174074655155166	.	.
chr11	30885150	30885649	chr11	30754917	30755416	Gpr75|chr11:30754917-30755416	0.174074655155166	.	.
chr11	30954161	30954660	chr11	31169173	31169672	Erlec1|chr11:31169173-31169672	0.119480175440876	.	.
chr11	30986154	30986653	chr11	30754917	30755416	Chac2|chr11:30754917-30755416	0.166927999229712	.	.
chr11	31369227	31369726	chr11	31703158	31703657	Stc2|chr11:31703158-31703657	0.19985495622861	.	.
chr11	31369227	31369726	chr11	31733978	31734477	Stc2|chr11:31733978-31734477	0.160441639045185	.	.
chr11	31369857	31370356	chr11	31694883	31695382	Stc2|chr11:31694883-31695382	0.127774423308036	.	.
chr11	31369857	31370356	chr11	31733978	31734477	Stc2|chr11:31733978-31734477	0.123343948096852	.	.
chr11	31671728	31672227	chr11	31614050	31614549	Bod1|chr11:31614050-31614549	0.136040817542476	.	.
chr11	33147016	33147515	chr11	33146124	33146623	Fgf18|chr11:33146124-33146623	0.146641468135812	.	.
chr11	33147016	33147515	chr11	33176507	33177006	Fgf18|chr11:33176507-33177006	0.173992194569696	.	.
chr11	33147016	33147515	chr11	33218330	33218829	Fgf18|chr11:33218330-33218829	0.283673038444718	.	.
chr11	33147604	33148103	chr11	33148287	33148786	Fgf18|chr11:33148287-33148786	0.13916671572074	.	.
chr11	33147604	33148103	chr11	33218330	33218829	Fgf18|chr11:33218330-33218829	0.312920935498709	.	.
chr11	33162136	33162635	chr11	33148287	33148786	Npm1|chr11:33148287-33148786	0.204304962272092	.	.
chr11	33162905	33163404	chr11	33077489	33077988	Npm1|chr11:33077489-33077988	0.162965760366858	.	.
chr11	33162905	33163404	chr11	33078000	33078499	Npm1|chr11:33078000-33078499	0.21789795105189	.	.
chr11	33162905	33163404	chr11	33148287	33148786	Npm1|chr11:33148287-33148786	0.18884398637979	.	.
chr11	33203392	33203891	chr11	33148287	33148786	Gm12116|chr11:33148287-33148786	0.118080531961604	.	.
chr11	33203392	33203891	chr11	33148287	33148786	Tlx3|chr11:33148287-33148786	0.118080531961604	.	.
chr11	33203392	33203891	chr11	33218330	33218829	Gm12116|chr11:33218330-33218829	0.185177193469398	.	.
chr11	33203392	33203891	chr11	33218330	33218829	Tlx3|chr11:33218330-33218829	0.185177193469398	.	.
chr11	34833438	34833937	chr11	34814727	34815226	Spdl1|chr11:34814727-34815226	0.190751056816171	.	.
chr11	34833438	34833937	chr11	34843474	34843973	Spdl1|chr11:34843474-34843973	0.237043698567272	.	.
chr11	40754384	40754883	chr11	40786883	40787382	Ccng1|chr11:40786883-40787382	0.208574498225774	.	.
chr11	40754384	40754883	chr11	40789670	40790169	Ccng1|chr11:40789670-40790169	0.260799428804863	.	.
chr11	40754384	40754883	chr11	40865644	40866143	Ccng1|chr11:40865644-40866143	0.189627435956185	.	.
chr11	40755146	40755645	chr11	40775764	40776263	Ccng1|chr11:40775764-40776263	0.118547380932171	.	.
chr11	40755146	40755645	chr11	41159144	41159643	Ccng1|chr11:41159144-41159643	0.316184129231358	.	.
chr11	40755146	40755645	chr11	41170866	41171365	Ccng1|chr11:41170866-41171365	0.200276701657177	.	.
chr11	48799792	48800291	chr11	48565682	48566181	Rack1|chr11:48565682-48566181	0.132409444782976	.	.
chr11	48799792	48800291	chr11	48566825	48567324	Rack1|chr11:48566825-48567324	0.131135997079525	.	.
chr11	48799792	48800291	chr11	48631904	48632403	Rack1|chr11:48631904-48632403	0.132576155746628	.	.
chr11	48799792	48800291	chr11	48874421	48874920	Rack1|chr11:48874421-48874920	0.130828753931753	.	.
chr11	48799792	48800291	chr11	49103228	49103727	Rack1|chr11:49103228-49103727	0.248866520596805	.	.
chr11	48800315	48800814	chr11	48565682	48566181	Rack1|chr11:48565682-48566181	0.14314416711631	.	.
chr11	48800315	48800814	chr11	48566825	48567324	Rack1|chr11:48566825-48567324	0.301165890617685	.	.
chr11	48800315	48800814	chr11	48631904	48632403	Rack1|chr11:48631904-48632403	0.26551077360355	.	.
chr11	48800315	48800814	chr11	48657783	48658282	Rack1|chr11:48657783-48658282	0.139853579455217	.	.
chr11	48800315	48800814	chr11	48775412	48775911	Rack1|chr11:48775412-48775911	0.145828287796673	.	.
chr11	48800315	48800814	chr11	48788591	48789090	Rack1|chr11:48788591-48789090	0.1266154724468	.	.
chr11	48800315	48800814	chr11	48818245	48818744	Rack1|chr11:48818245-48818744	0.17312597296548	.	.
chr11	48800315	48800814	chr11	48833647	48834146	Rack1|chr11:48833647-48834146	0.277844082077208	.	.
chr11	48800315	48800814	chr11	48834168	48834667	Rack1|chr11:48834168-48834667	0.306811311692125	.	.
chr11	48800315	48800814	chr11	48855390	48855889	Rack1|chr11:48855390-48855889	0.439502840413501	.	.
chr11	48800315	48800814	chr11	48856073	48856572	Rack1|chr11:48856073-48856572	0.16944674802534	.	.
chr11	48800315	48800814	chr11	48874421	48874920	Rack1|chr11:48874421-48874920	0.129451095967357	.	.
chr11	48800315	48800814	chr11	49103228	49103727	Rack1|chr11:49103228-49103727	0.2305023436593	.	.
chr11	48816307	48816806	chr11	48657783	48658282	Trim41|chr11:48657783-48658282	0.156130208148742	.	.
chr11	48816857	48817356	chr11	48565162	48565661	Trim41|chr11:48565162-48565661	0.164514391272998	.	.
chr11	48816857	48817356	chr11	48565682	48566181	Trim41|chr11:48565682-48566181	0.267337518027493	.	.
chr11	48816857	48817356	chr11	48566825	48567324	Trim41|chr11:48566825-48567324	0.275072324341767	.	.
chr11	48816857	48817356	chr11	48657783	48658282	Trim41|chr11:48657783-48658282	0.17803809692305	.	.
chr11	48816857	48817356	chr11	48788591	48789090	Trim41|chr11:48788591-48789090	0.202188304249049	.	.
chr11	48816857	48817356	chr11	48855390	48855889	Trim41|chr11:48855390-48855889	0.11794916021524	.	.
chr11	48816857	48817356	chr11	48856073	48856572	Trim41|chr11:48856073-48856572	0.248241900915656	.	.
chr11	48816857	48817356	chr11	49103228	49103727	Trim41|chr11:49103228-49103727	0.299921041283614	.	.
chr11	48825828	48826327	chr11	48631904	48632403	Gm12184|chr11:48631904-48632403	0.179473498934021	.	.
chr11	48825828	48826327	chr11	48631904	48632403	Trim7|chr11:48631904-48632403	0.179473498934021	.	.
chr11	48825828	48826327	chr11	48771618	48772117	Gm12184|chr11:48771618-48772117	0.274104196095567	.	.
chr11	48825828	48826327	chr11	48771618	48772117	Trim7|chr11:48771618-48772117	0.274104196095567	.	.
chr11	48825828	48826327	chr11	48855390	48855889	Gm12184|chr11:48855390-48855889	0.2375210531226	.	.
chr11	48825828	48826327	chr11	48855390	48855889	Trim7|chr11:48855390-48855889	0.2375210531226	.	.
chr11	48825828	48826327	chr11	49108737	49109236	Gm12184|chr11:49108737-49109236	0.200599977892167	.	.
chr11	48825828	48826327	chr11	49108737	49109236	Trim7|chr11:49108737-49109236	0.200599977892167	.	.
chr11	48826330	48826829	chr11	48631904	48632403	Gm12184|chr11:48631904-48632403	0.133585594912566	.	.
chr11	48826330	48826829	chr11	48631904	48632403	Trim7|chr11:48631904-48632403	0.133585594912566	.	.
chr11	48826330	48826829	chr11	48771618	48772117	Gm12184|chr11:48771618-48772117	0.152746909301644	.	.
chr11	48826330	48826829	chr11	48771618	48772117	Trim7|chr11:48771618-48772117	0.152746909301644	.	.
chr11	48826330	48826829	chr11	48834168	48834667	Gm12184|chr11:48834168-48834667	0.241991297492184	.	.
chr11	48826330	48826829	chr11	48834168	48834667	Trim7|chr11:48834168-48834667	0.241991297492184	.	.
chr11	48826330	48826829	chr11	48855390	48855889	Gm12184|chr11:48855390-48855889	0.348361111781838	.	.
chr11	48826330	48826829	chr11	48855390	48855889	Trim7|chr11:48855390-48855889	0.348361111781838	.	.
chr11	48826330	48826829	chr11	48874421	48874920	Gm12184|chr11:48874421-48874920	0.123136428710716	.	.
chr11	48826330	48826829	chr11	48874421	48874920	Trim7|chr11:48874421-48874920	0.123136428710716	.	.
chr11	48826330	48826829	chr11	49108737	49109236	Gm12184|chr11:49108737-49109236	0.137213347075392	.	.
chr11	48826330	48826829	chr11	49108737	49109236	Trim7|chr11:49108737-49109236	0.137213347075392	.	.
chr11	48853382	48853881	chr11	48588765	48589264	Gm16170|chr11:48588765-48589264	0.270967456343123	.	.
chr11	48853382	48853881	chr11	48833647	48834146	Gm16170|chr11:48833647-48834146	0.142759308432335	.	.
chr11	48853382	48853881	chr11	49103228	49103727	Gm16170|chr11:49103228-49103727	0.13568613450054	.	.
chr11	48871161	48871660	chr11	48566825	48567324	Irgm1|chr11:48566825-48567324	0.209689350394296	.	.
chr11	48871161	48871660	chr11	48657783	48658282	Irgm1|chr11:48657783-48658282	0.407037836505321	.	.
chr11	48871161	48871660	chr11	48788591	48789090	Irgm1|chr11:48788591-48789090	0.342056667770425	.	.
chr11	48871161	48871660	chr11	48790215	48790714	Irgm1|chr11:48790215-48790714	0.130597749447073	.	.
chr11	48871161	48871660	chr11	48834168	48834667	Irgm1|chr11:48834168-48834667	0.130367719699261	.	.
chr11	48871161	48871660	chr11	48837257	48837756	Irgm1|chr11:48837257-48837756	0.217128674177707	.	.
chr11	48871161	48871660	chr11	48855390	48855889	Irgm1|chr11:48855390-48855889	0.125894066363697	.	.
chr11	48871161	48871660	chr11	49169250	49169749	Irgm1|chr11:49169250-49169749	0.160152433173089	.	.
chr11	48872175	48872674	chr11	48631904	48632403	Irgm1|chr11:48631904-48632403	0.273724711053989	.	.
chr11	48872175	48872674	chr11	48834168	48834667	Irgm1|chr11:48834168-48834667	0.141740578627211	.	.
chr11	48872175	48872674	chr11	48856073	48856572	Irgm1|chr11:48856073-48856572	0.142422479803496	.	.
chr11	48872175	48872674	chr11	48874421	48874920	Irgm1|chr11:48874421-48874920	0.312458251915332	.	.
chr11	48872175	48872674	chr11	49103228	49103727	Irgm1|chr11:49103228-49103727	0.239013301629332	.	.
chr11	49203185	49203684	chr11	49259790	49260289	Zfp62|chr11:49259790-49260289	0.216983750662851	.	.
chr11	49203185	49203684	chr11	49274101	49274600	Zfp62|chr11:49274101-49274600	0.209772835280996	.	.
chr11	49203772	49204271	chr11	48771618	48772117	Zfp62|chr11:48771618-48772117	0.291565157270096	.	.
chr11	49203772	49204271	chr11	48775412	48775911	Zfp62|chr11:48775412-48775911	0.266758114725452	.	.
chr11	49203772	49204271	chr11	48818245	48818744	Zfp62|chr11:48818245-48818744	0.463091033633746	.	.
chr11	49203772	49204271	chr11	48837777	48838276	Zfp62|chr11:48837777-48838276	0.331198822598587	.	.
chr11	49203772	49204271	chr11	48874421	48874920	Zfp62|chr11:48874421-48874920	0.198007461046797	.	.
chr11	49203772	49204271	chr11	49103228	49103727	Zfp62|chr11:49103228-49103727	0.256287886270895	.	.
chr11	49203772	49204271	chr11	49259790	49260289	Zfp62|chr11:49259790-49260289	0.133818649890436	.	.
chr11	49203772	49204271	chr11	49274101	49274600	Zfp62|chr11:49274101-49274600	0.2694687947926	.	.
chr11	49243866	49244365	chr11	48775412	48775911	Mgat1|chr11:48775412-48775911	0.13988665348309	.	.
chr11	49243866	49244365	chr11	48834168	48834667	Mgat1|chr11:48834168-48834667	0.179105957948957	.	.
chr11	49243866	49244365	chr11	48855390	48855889	Mgat1|chr11:48855390-48855889	0.143571056023325	.	.
chr11	49243866	49244365	chr11	48874421	48874920	Mgat1|chr11:48874421-48874920	0.2408473553693	.	.
chr11	49243866	49244365	chr11	49169250	49169749	Mgat1|chr11:49169250-49169749	0.12025413780886	.	.
chr11	49712561	49713060	chr11	49349511	49350010	Cnot6|chr11:49349511-49350010	0.129262735678654	.	.
chr11	49712561	49713060	chr11	49652685	49653184	Cnot6|chr11:49652685-49653184	0.135847674913523	.	.
chr11	50841323	50841822	chr11	50769375	50769874	Zfp879|chr11:50769375-50769874	0.155663197806434	.	.
chr11	50887467	50887966	chr11	50769375	50769874	Zfp454|chr11:50769375-50769874	0.211302255266851	.	.
chr11	50887467	50887966	chr11	50952287	50952786	Zfp454|chr11:50952287-50952786	0.149705586697251	.	.
chr11	51059648	51060147	chr11	51449788	51450287	Zfp354a|chr11:51449788-51450287	0.157936147131334	.	.
chr11	51262855	51263354	chr11	51449788	51450287	BC049762|chr11:51449788-51450287	0.174030859290457	.	.
chr11	51263421	51263920	chr11	51449788	51450287	BC049762|chr11:51449788-51450287	0.376612097654625	.	.
chr11	51856924	51857423	chr11	51756283	51756782	Jade2|chr11:51756283-51756782	0.147899990806504	.	.
chr11	51857661	51858160	chr11	51805139	51805638	Jade2|chr11:51805139-51805638	0.142458622625022	.	.
chr11	51857661	51858160	chr11	52129085	52129584	Jade2|chr11:52129085-52129584	0.200338731122668	.	.
chr11	51967401	51967900	chr11	51943114	51943613	Cdkn2aipnl|chr11:51943114-51943613	0.176767550852905	.	.
chr11	51967401	51967900	chr11	52129085	52129584	Cdkn2aipnl|chr11:52129085-52129584	0.156229759857345	.	.
chr11	51999945	52000444	chr11	51756283	51756782	Gm12204|chr11:51756283-51756782	0.232021998026546	.	.
chr11	51999945	52000444	chr11	51756283	51756782	Ube2b|chr11:51756283-51756782	0.232021998026546	.	.
chr11	51999945	52000444	chr11	51805139	51805638	Gm12204|chr11:51805139-51805638	0.151101488719176	.	.
chr11	51999945	52000444	chr11	51805139	51805638	Ube2b|chr11:51805139-51805638	0.151101488719176	.	.
chr11	51999945	52000444	chr11	52332817	52333316	Gm12204|chr11:52332817-52333316	0.504931843881736	.	.
chr11	51999945	52000444	chr11	52332817	52333316	Ube2b|chr11:52332817-52333316	0.504931843881736	.	.
chr11	51999945	52000444	chr11	52346543	52347042	Gm12204|chr11:52346543-52347042	0.131574957479993	.	.
chr11	51999945	52000444	chr11	52346543	52347042	Ube2b|chr11:52346543-52347042	0.131574957479993	.	.
chr11	51999945	52000444	chr11	52370382	52370881	Gm12204|chr11:52370382-52370881	0.174045114709642	.	.
chr11	51999945	52000444	chr11	52370382	52370881	Ube2b|chr11:52370382-52370881	0.174045114709642	.	.
chr11	52000555	52001054	chr11	51756283	51756782	Gm12204|chr11:51756283-51756782	0.154883962994755	.	.
chr11	52000555	52001054	chr11	51756283	51756782	Ube2b|chr11:51756283-51756782	0.154883962994755	.	.
chr11	52000555	52001054	chr11	52332817	52333316	Gm12204|chr11:52332817-52333316	0.225386734031817	.	.
chr11	52000555	52001054	chr11	52332817	52333316	Ube2b|chr11:52332817-52333316	0.225386734031817	.	.
chr11	52000555	52001054	chr11	52346543	52347042	Gm12204|chr11:52346543-52347042	0.232187094193495	.	.
chr11	52000555	52001054	chr11	52346543	52347042	Ube2b|chr11:52346543-52347042	0.232187094193495	.	.
chr11	52000555	52001054	chr11	52350842	52351341	Gm12204|chr11:52350842-52351341	0.139928779360482	.	.
chr11	52000555	52001054	chr11	52350842	52351341	Ube2b|chr11:52350842-52351341	0.139928779360482	.	.
chr11	52003968	52004467	chr11	51805139	51805638	Cdkl3|chr11:51805139-51805638	0.156356378930413	.	.
chr11	52003968	52004467	chr11	51856134	51856633	Cdkl3|chr11:51856134-51856633	0.206548227194412	.	.
chr11	52003968	52004467	chr11	51945350	51945849	Cdkl3|chr11:51945350-51945849	0.214118097077646	.	.
chr11	52003968	52004467	chr11	52143607	52144106	Cdkl3|chr11:52143607-52144106	0.130681778786173	.	.
chr11	52003968	52004467	chr11	52332817	52333316	Cdkl3|chr11:52332817-52333316	0.197996653245976	.	.
chr11	52003968	52004467	chr11	52370382	52370881	Cdkl3|chr11:52370382-52370881	0.263438789348766	.	.
chr11	52098497	52098996	chr11	51755773	51756272	Ppp2ca|chr11:51755773-51756272	0.204057306520375	.	.
chr11	52098497	52098996	chr11	51756283	51756782	Ppp2ca|chr11:51756283-51756782	0.394400652087781	.	.
chr11	52098497	52098996	chr11	51856134	51856633	Ppp2ca|chr11:51856134-51856633	0.184732758054235	.	.
chr11	52099118	52099617	chr11	51756283	51756782	Ppp2ca|chr11:51756283-51756782	0.222573533253449	.	.
chr11	52099118	52099617	chr11	51805139	51805638	Ppp2ca|chr11:51805139-51805638	0.146220046305695	.	.
chr11	52099118	52099617	chr11	51855397	51855896	Ppp2ca|chr11:51855397-51855896	0.228054948505535	.	.
chr11	52099118	52099617	chr11	51856134	51856633	Ppp2ca|chr11:51856134-51856633	0.281835944167614	.	.
chr11	52099118	52099617	chr11	52253862	52254361	Ppp2ca|chr11:52253862-52254361	0.225129173739637	.	.
chr11	52099118	52099617	chr11	52332817	52333316	Ppp2ca|chr11:52332817-52333316	0.285981968316601	.	.
chr11	52231721	52232220	chr11	51755773	51756272	Skp1a|chr11:51755773-51756272	0.205922961562338	.	.
chr11	52231721	52232220	chr11	51943114	51943613	Skp1a|chr11:51943114-51943613	0.258403201866118	.	.
chr11	52231721	52232220	chr11	52253862	52254361	Skp1a|chr11:52253862-52254361	0.13337209441877	.	.
chr11	52283195	52283694	chr11	52332817	52333316	Tcf7|chr11:52332817-52333316	0.371427776845445	.	.
chr11	52283195	52283694	chr11	52345887	52346386	Tcf7|chr11:52345887-52346386	0.229780648202587	.	.
chr11	52283195	52283694	chr11	52346543	52347042	Tcf7|chr11:52346543-52347042	0.206597661542721	.	.
chr11	52360124	52360623	chr11	52332817	52333316	Vdac1|chr11:52332817-52333316	0.262918007670975	.	.
chr11	52360124	52360623	chr11	52345887	52346386	Vdac1|chr11:52345887-52346386	0.197481050590783	.	.
chr11	52360124	52360623	chr11	52346543	52347042	Vdac1|chr11:52346543-52347042	0.32236360662906	.	.
chr11	52360124	52360623	chr11	52421410	52421909	Vdac1|chr11:52421410-52421909	0.135204289143903	.	.
chr11	52360764	52361263	chr11	52253862	52254361	Vdac1|chr11:52253862-52254361	0.21217697757593	.	.
chr11	52360764	52361263	chr11	52370382	52370881	Vdac1|chr11:52370382-52370881	0.130936661979991	.	.
chr11	52396175	52396674	chr11	52220229	52220728	9530068E07Rik|chr11:52220229-52220728	0.14356665551975	.	.
chr11	54303873	54304372	chr11	54703248	54703747	Acsl6|chr11:54703248-54703747	0.176507014992632	.	.
chr11	54437826	54438325	chr11	54595867	54596366	Fnip1|chr11:54595867-54596366	0.13935853495139	.	.
chr11	54522599	54523098	chr11	54413011	54413510	Rapgef6|chr11:54413011-54413510	0.210950607989242	.	.
chr11	54522599	54523098	chr11	54595867	54596366	Rapgef6|chr11:54595867-54596366	0.119291840281397	.	.
chr11	55460466	55460965	chr11	55402600	55403099	Atox1|chr11:55402600-55403099	0.15989154752811	.	.
chr11	55460466	55460965	chr11	55444722	55445221	Atox1|chr11:55444722-55445221	0.220360763765088	.	.
chr11	55460466	55460965	chr11	55497808	55498307	Atox1|chr11:55497808-55498307	0.127165259697659	.	.
chr11	55460466	55460965	chr11	55511287	55511786	Atox1|chr11:55511287-55511786	0.157943834316259	.	.
chr11	55460466	55460965	chr11	55518735	55519234	Atox1|chr11:55518735-55519234	0.13890738073521	.	.
chr11	55460466	55460965	chr11	55589228	55589727	Atox1|chr11:55589228-55589727	0.127003281868111	.	.
chr11	55460466	55460965	chr11	55589741	55590240	Atox1|chr11:55589741-55590240	0.259910964698566	.	.
chr11	55460969	55461468	chr11	55402600	55403099	Atox1|chr11:55402600-55403099	0.283783367013783	.	.
chr11	55460969	55461468	chr11	55446542	55447041	Atox1|chr11:55446542-55447041	0.126869001968859	.	.
chr11	55460969	55461468	chr11	55518735	55519234	Atox1|chr11:55518735-55519234	0.425080258430022	.	.
chr11	55469134	55469633	chr11	55589228	55589727	G3bp1|chr11:55589228-55589727	0.151145797078197	.	.
chr11	55469713	55470212	chr11	55444722	55445221	G3bp1|chr11:55444722-55445221	0.206637775529206	.	.
chr11	55469713	55470212	chr11	55446542	55447041	G3bp1|chr11:55446542-55447041	0.147881404002023	.	.
chr11	55469713	55470212	chr11	55510765	55511264	G3bp1|chr11:55510765-55511264	0.119969022772709	.	.
chr11	55469713	55470212	chr11	55511287	55511786	G3bp1|chr11:55511287-55511786	0.139195325329987	.	.
chr11	55469713	55470212	chr11	55589228	55589727	G3bp1|chr11:55589228-55589727	0.171021903840886	.	.
chr11	55469713	55470212	chr11	55589741	55590240	G3bp1|chr11:55589741-55590240	0.213975342455133	.	.
chr11	55607008	55607507	chr11	55402600	55403099	Glra1|chr11:55402600-55403099	0.349952076809434	.	.
chr11	55607008	55607507	chr11	55446542	55447041	Glra1|chr11:55446542-55447041	0.326702910932375	.	.
chr11	55607008	55607507	chr11	55510765	55511264	Glra1|chr11:55510765-55511264	0.146917862503125	.	.
chr11	55607008	55607507	chr11	55518735	55519234	Glra1|chr11:55518735-55519234	0.155482894451446	.	.
chr11	55607008	55607507	chr11	55583746	55584245	Glra1|chr11:55583746-55584245	0.356155586426687	.	.
chr11	55607008	55607507	chr11	55681117	55681616	Glra1|chr11:55681117-55681616	0.217818594483555	.	.
chr11	55607728	55608227	chr11	55444722	55445221	Glra1|chr11:55444722-55445221	0.12745773962407	.	.
chr11	55607728	55608227	chr11	55518735	55519234	Glra1|chr11:55518735-55519234	0.238761925139091	.	.
chr11	55608465	55608964	chr11	55386408	55386907	Glra1|chr11:55386408-55386907	0.1753403083382	.	.
chr11	55608465	55608964	chr11	55497808	55498307	Glra1|chr11:55497808-55498307	0.125746131310176	.	.
chr11	55608465	55608964	chr11	55571131	55571630	Glra1|chr11:55571131-55571630	0.198359075012458	.	.
chr11	58306797	58307296	chr11	58271614	58272113	Zfp692|chr11:58271614-58272113	0.168899571899998	.	.
chr11	58306797	58307296	chr11	58301163	58301662	Zfp692|chr11:58301163-58301662	0.138217910866074	.	.
chr11	58306797	58307296	chr11	58301694	58302193	Zfp692|chr11:58301694-58302193	0.317185607308048	.	.
chr11	58307549	58308048	chr11	58271614	58272113	Zfp692|chr11:58271614-58272113	0.132666660875288	.	.
chr11	58322621	58323120	chr11	58301694	58302193	1700047K16Rik|chr11:58301694-58302193	0.147784663244779	.	.
chr11	58322621	58323120	chr11	58302580	58303079	1700047K16Rik|chr11:58302580-58303079	0.239794531692672	.	.
chr11	58323135	58323634	chr11	58301694	58302193	1700047K16Rik|chr11:58301694-58302193	0.191267351019026	.	.
chr11	58323135	58323634	chr11	58302580	58303079	1700047K16Rik|chr11:58302580-58303079	0.342017714889126	.	.
chr11	58329854	58330353	chr11	58301163	58301662	Sh3bp5l|chr11:58301163-58301662	0.119267279644069	.	.
chr11	58329854	58330353	chr11	58301163	58301662	Zfp672|chr11:58301163-58301662	0.119267279644069	.	.
chr11	58329854	58330353	chr11	58301694	58302193	Sh3bp5l|chr11:58301694-58302193	0.146883600511153	.	.
chr11	58329854	58330353	chr11	58301694	58302193	Zfp672|chr11:58301694-58302193	0.146883600511153	.	.
chr11	58330424	58330923	chr11	58271614	58272113	Sh3bp5l|chr11:58271614-58272113	0.227502266768881	.	.
chr11	58330424	58330923	chr11	58271614	58272113	Zfp672|chr11:58271614-58272113	0.227502266768881	.	.
chr11	58330424	58330923	chr11	58301694	58302193	Sh3bp5l|chr11:58301694-58302193	0.191477610838511	.	.
chr11	58330424	58330923	chr11	58301694	58302193	Zfp672|chr11:58301694-58302193	0.191477610838511	.	.
chr11	58640299	58640798	chr11	58981819	58982318	Trim58|chr11:58981819-58982318	0.116921131166775	.	.
chr11	58640935	58641434	chr11	58301163	58301662	Trim58|chr11:58301163-58301662	0.176232637528783	.	.
chr11	58801810	58802309	chr11	58789494	58789993	Fam183b|chr11:58789494-58789993	0.129795017298369	.	.
chr11	58846859	58847358	chr11	58981819	58982318	Gm12258|chr11:58981819-58982318	0.126453652060298	.	.
chr11	58846859	58847358	chr11	58994394	58994893	Gm12258|chr11:58994394-58994893	0.130021259040427	.	.
chr11	58847366	58847865	chr11	58981819	58982318	Gm12258|chr11:58981819-58982318	0.119649024487854	.	.
chr11	58847366	58847865	chr11	58994394	58994893	Gm12258|chr11:58994394-58994893	0.134358565034003	.	.
chr11	58903534	58904033	chr11	58955473	58955972	Gm12257|chr11:58955473-58955972	0.145121338587431	.	.
chr11	58903534	58904033	chr11	58955473	58955972	Zfp39|chr11:58955473-58955972	0.145121338587431	.	.
chr11	58903534	58904033	chr11	58981819	58982318	Gm12257|chr11:58981819-58982318	0.164110664021982	.	.
chr11	58903534	58904033	chr11	58981819	58982318	Zfp39|chr11:58981819-58982318	0.164110664021982	.	.
chr11	58904043	58904542	chr11	58789494	58789993	Gm12257|chr11:58789494-58789993	0.158450325941995	.	.
chr11	58904043	58904542	chr11	58789494	58789993	Zfp39|chr11:58789494-58789993	0.158450325941995	.	.
chr11	58904043	58904542	chr11	58981819	58982318	Gm12257|chr11:58981819-58982318	0.25076698785258	.	.
chr11	58904043	58904542	chr11	58981819	58982318	Zfp39|chr11:58981819-58982318	0.25076698785258	.	.
chr11	58938174	58938673	chr11	58994394	58994893	Rnf187|chr11:58994394-58994893	0.195622566367848	.	.
chr11	58938679	58939178	chr11	58955473	58955972	Rnf187|chr11:58955473-58955972	0.146310694976313	.	.
chr11	58948024	58948523	chr11	58994394	58994893	Hist3h2ba|chr11:58994394-58994893	0.124774822091625	.	.
chr11	58948531	58949030	chr11	58959825	58960324	Hist3h2ba|chr11:58959825-58960324	0.171492402155136	.	.
chr11	58948531	58949030	chr11	58994394	58994893	Hist3h2ba|chr11:58994394-58994893	0.225446935474995	.	.
chr11	58949416	58949915	chr11	58789494	58789993	Hist3h2ba|chr11:58789494-58789993	0.174366259916638	.	.
chr11	58954862	58955361	chr11	58955473	58955972	Hist3h2a|chr11:58955473-58955972	0.233953409048824	.	.
chr11	58954862	58955361	chr11	58955473	58955972	Trim17|chr11:58955473-58955972	0.233953409048824	.	.
chr11	59191644	59192143	chr11	58789494	58789993	Guk1|chr11:58789494-58789993	0.228073492866308	.	.
chr11	59191644	59192143	chr11	58981819	58982318	Guk1|chr11:58981819-58982318	0.219923310904693	.	.
chr11	59202207	59202706	chr11	58789494	58789993	2610507I01Rik|chr11:58789494-58789993	0.136609661790886	.	.
chr11	59202207	59202706	chr11	58789494	58789993	Mrpl55|chr11:58789494-58789993	0.136609661790886	.	.
chr11	59202207	59202706	chr11	58959825	58960324	2610507I01Rik|chr11:58959825-58960324	0.174973828880883	.	.
chr11	59202207	59202706	chr11	58959825	58960324	Mrpl55|chr11:58959825-58960324	0.174973828880883	.	.
chr11	59202207	59202706	chr11	58981819	58982318	2610507I01Rik|chr11:58981819-58982318	0.145004678924171	.	.
chr11	59202207	59202706	chr11	58981819	58982318	Mrpl55|chr11:58981819-58982318	0.145004678924171	.	.
chr11	59208124	59208623	chr11	58789494	58789993	2310033P09Rik|chr11:58789494-58789993	0.181659706891915	.	.
chr11	59208124	59208623	chr11	58959825	58960324	2310033P09Rik|chr11:58959825-58960324	0.234604921743743	.	.
chr11	59228020	59228519	chr11	58981819	58982318	Arf1|chr11:58981819-58982318	0.214524300467779	.	.
chr11	59306656	59307155	chr11	59302669	59303168	Wnt9a|chr11:59302669-59303168	0.134726510789635	.	.
chr11	59306656	59307155	chr11	59307735	59308234	Wnt9a|chr11:59307735-59308234	0.118185131930047	.	.
chr11	59472277	59472776	chr11	59302669	59303168	Zfp867|chr11:59302669-59303168	0.165027798761119	.	.
chr11	60352303	60352802	chr11	60292688	60293187	Drc3|chr11:60292688-60293187	0.186881936908157	.	.
chr11	60352303	60352802	chr11	60292688	60293187	Tom1l2|chr11:60292688-60293187	0.186881936908157	.	.
chr11	60352303	60352802	chr11	60509350	60509849	Drc3|chr11:60509350-60509849	0.194799749375695	.	.
chr11	60352303	60352802	chr11	60509350	60509849	Tom1l2|chr11:60509350-60509849	0.194799749375695	.	.
chr11	60352303	60352802	chr11	60509867	60510366	Drc3|chr11:60509867-60510366	0.187891581856934	.	.
chr11	60352303	60352802	chr11	60509867	60510366	Tom1l2|chr11:60509867-60510366	0.187891581856934	.	.
chr11	60352303	60352802	chr11	60537735	60538234	Drc3|chr11:60537735-60538234	0.16707628609953	.	.
chr11	60352303	60352802	chr11	60537735	60538234	Tom1l2|chr11:60537735-60538234	0.16707628609953	.	.
chr11	60352835	60353334	chr11	60292688	60293187	Drc3|chr11:60292688-60293187	0.222640511351438	.	.
chr11	60352835	60353334	chr11	60292688	60293187	Tom1l2|chr11:60292688-60293187	0.222640511351438	.	.
chr11	60352835	60353334	chr11	60509867	60510366	Drc3|chr11:60509867-60510366	0.126771607563285	.	.
chr11	60352835	60353334	chr11	60509867	60510366	Tom1l2|chr11:60509867-60510366	0.126771607563285	.	.
chr11	60352835	60353334	chr11	60537735	60538234	Drc3|chr11:60537735-60538234	0.315978208943354	.	.
chr11	60352835	60353334	chr11	60537735	60538234	Tom1l2|chr11:60537735-60538234	0.315978208943354	.	.
chr11	60352835	60353334	chr11	60559239	60559738	Drc3|chr11:60559239-60559738	0.287252020470617	.	.
chr11	60352835	60353334	chr11	60559239	60559738	Tom1l2|chr11:60559239-60559738	0.287252020470617	.	.
chr11	60416982	60417481	chr11	60537735	60538234	Gid4|chr11:60537735-60538234	0.200716099745255	.	.
chr11	60417557	60418056	chr11	60290720	60291219	Atpaf2|chr11:60290720-60291219	0.28669783745028	.	.
chr11	60417557	60418056	chr11	60290720	60291219	Gid4|chr11:60290720-60291219	0.28669783745028	.	.
chr11	60417557	60418056	chr11	60294173	60294672	Atpaf2|chr11:60294173-60294672	0.263003530545722	.	.
chr11	60417557	60418056	chr11	60294173	60294672	Gid4|chr11:60294173-60294672	0.263003530545722	.	.
chr11	60417557	60418056	chr11	60316824	60317323	Atpaf2|chr11:60316824-60317323	0.25405937966463	.	.
chr11	60417557	60418056	chr11	60316824	60317323	Gid4|chr11:60316824-60317323	0.25405937966463	.	.
chr11	60417557	60418056	chr11	60385093	60385592	Atpaf2|chr11:60385093-60385592	0.159282291806068	.	.
chr11	60417557	60418056	chr11	60385093	60385592	Gid4|chr11:60385093-60385592	0.159282291806068	.	.
chr11	60454364	60454863	chr11	60293638	60294137	Drg2|chr11:60293638-60294137	0.164448921713702	.	.
chr11	60454364	60454863	chr11	60301216	60301715	Drg2|chr11:60301216-60301715	0.159691953708333	.	.
chr11	60454364	60454863	chr11	60311396	60311895	Drg2|chr11:60311396-60311895	0.252897651630664	.	.
chr11	60536988	60537487	chr11	60264924	60265423	Alkbh5|chr11:60264924-60265423	0.221328875463024	.	.
chr11	60536988	60537487	chr11	60301216	60301715	Alkbh5|chr11:60301216-60301715	0.231297190662512	.	.
chr11	60536988	60537487	chr11	60310891	60311390	Alkbh5|chr11:60310891-60311390	0.191983687736247	.	.
chr11	60536988	60537487	chr11	60385093	60385592	Alkbh5|chr11:60385093-60385592	0.141161860958301	.	.
chr11	60536988	60537487	chr11	60537735	60538234	Alkbh5|chr11:60537735-60538234	0.405936641645678	.	.
chr11	60699509	60700008	chr11	60290720	60291219	Llgl1|chr11:60290720-60291219	0.151577904191915	.	.
chr11	60699509	60700008	chr11	60293638	60294137	Llgl1|chr11:60293638-60294137	0.261960060177837	.	.
chr11	60699509	60700008	chr11	60301216	60301715	Llgl1|chr11:60301216-60301715	0.161301396960495	.	.
chr11	60699509	60700008	chr11	60311396	60311895	Llgl1|chr11:60311396-60311895	0.275734922629346	.	.
chr11	60699509	60700008	chr11	60508819	60509318	Llgl1|chr11:60508819-60509318	0.196955320542231	.	.
chr11	60699509	60700008	chr11	60953740	60954239	Llgl1|chr11:60953740-60954239	0.316545086022726	.	.
chr11	60727028	60727527	chr11	60290720	60291219	Flii|chr11:60290720-60291219	0.163347928567124	.	.
chr11	60727028	60727527	chr11	60301216	60301715	Flii|chr11:60301216-60301715	0.204813040739846	.	.
chr11	60727028	60727527	chr11	60316824	60317323	Flii|chr11:60316824-60317323	0.212195371969734	.	.
chr11	60727028	60727527	chr11	60385093	60385592	Flii|chr11:60385093-60385592	0.176615527872479	.	.
chr11	60727028	60727527	chr11	60508819	60509318	Flii|chr11:60508819-60509318	0.198169768120445	.	.
chr11	60727028	60727527	chr11	60509350	60509849	Flii|chr11:60509350-60509849	0.233323297487045	.	.
chr11	60727028	60727527	chr11	60509867	60510366	Flii|chr11:60509867-60510366	0.118942063127343	.	.
chr11	60727028	60727527	chr11	60559239	60559738	Flii|chr11:60559239-60559738	0.235974244515344	.	.
chr11	60728149	60728648	chr11	60294173	60294672	Mief2|chr11:60294173-60294672	0.171396620788262	.	.
chr11	60728149	60728648	chr11	60316824	60317323	Mief2|chr11:60316824-60317323	0.118079869572693	.	.
chr11	60728149	60728648	chr11	60384581	60385080	Mief2|chr11:60384581-60385080	0.157430847733623	.	.
chr11	60728149	60728648	chr11	60385093	60385592	Mief2|chr11:60385093-60385592	0.158912467016652	.	.
chr11	60728149	60728648	chr11	60509867	60510366	Mief2|chr11:60509867-60510366	0.186036835555603	.	.
chr11	60728149	60728648	chr11	60537735	60538234	Mief2|chr11:60537735-60538234	0.1564520356039	.	.
chr11	60728149	60728648	chr11	60559239	60559738	Mief2|chr11:60559239-60559738	0.124895182713361	.	.
chr11	60728149	60728648	chr11	60927207	60927706	Mief2|chr11:60927207-60927706	0.134208496515172	.	.
chr11	60777078	60777577	chr11	60953740	60954239	Smcr8|chr11:60953740-60954239	0.332722047654253	.	.
chr11	60777078	60777577	chr11	60953740	60954239	Top3a|chr11:60953740-60954239	0.332722047654253	.	.
chr11	60830383	60830882	chr11	60509867	60510366	Dhrs7b|chr11:60509867-60510366	0.11955881174105	.	.
chr11	60830383	60830882	chr11	60537735	60538234	Dhrs7b|chr11:60537735-60538234	0.266434436215206	.	.
chr11	60830383	60830882	chr11	60559239	60559738	Dhrs7b|chr11:60559239-60559738	0.248199732656343	.	.
chr11	60830383	60830882	chr11	60927207	60927706	Dhrs7b|chr11:60927207-60927706	0.232164423091241	.	.
chr11	60878582	60879081	chr11	60953740	60954239	Tmem11|chr11:60953740-60954239	0.202929117957678	.	.
chr11	60931712	60932211	chr11	60537735	60538234	Map2k3|chr11:60537735-60538234	0.27652885448564	.	.
chr11	60931712	60932211	chr11	60537735	60538234	Map2k3os|chr11:60537735-60538234	0.27652885448564	.	.
chr11	60931712	60932211	chr11	60953740	60954239	Map2k3|chr11:60953740-60954239	0.149872309760521	.	.
chr11	60931712	60932211	chr11	60953740	60954239	Map2k3os|chr11:60953740-60954239	0.149872309760521	.	.
chr11	69008204	69008703	chr11	69366372	69366871	Pfas|chr11:69366372-69366871	0.127821411914823	.	.
chr11	69008204	69008703	chr11	69410578	69411077	Pfas|chr11:69410578-69411077	0.125246823806703	.	.
chr11	69015807	69016306	chr11	69099868	69100367	Ctc1|chr11:69099868-69100367	0.140439706382824	.	.
chr11	69015807	69016306	chr11	69133869	69134368	Ctc1|chr11:69133869-69134368	0.121518651447055	.	.
chr11	69015807	69016306	chr11	69408494	69408993	Ctc1|chr11:69408494-69408993	0.149698751241007	.	.
chr11	69045366	69045865	chr11	69062858	69063357	Aurkb|chr11:69062858-69063357	0.169632529006973	.	.
chr11	69045366	69045865	chr11	69063367	69063866	Aurkb|chr11:69063367-69063866	0.13751782144413	.	.
chr11	69045366	69045865	chr11	69096928	69097427	Aurkb|chr11:69096928-69097427	0.143184332424862	.	.
chr11	69045366	69045865	chr11	69098641	69099140	Aurkb|chr11:69098641-69099140	0.126432327754477	.	.
chr11	69045366	69045865	chr11	69111785	69112284	Aurkb|chr11:69111785-69112284	0.136914394672331	.	.
chr11	69045366	69045865	chr11	69133869	69134368	Aurkb|chr11:69133869-69134368	0.116822630631493	.	.
chr11	69045366	69045865	chr11	69235119	69235618	Aurkb|chr11:69235119-69235618	0.133145051372498	.	.
chr11	69059376	69059875	chr11	69035859	69036358	9330160F10Rik|chr11:69035859-69036358	0.190603327416936	.	.
chr11	69059376	69059875	chr11	69035859	69036358	Borcs6|chr11:69035859-69036358	0.190603327416936	.	.
chr11	69059376	69059875	chr11	69037259	69037758	9330160F10Rik|chr11:69037259-69037758	0.161047345275083	.	.
chr11	69059376	69059875	chr11	69037259	69037758	Borcs6|chr11:69037259-69037758	0.161047345275083	.	.
chr11	69059376	69059875	chr11	69062858	69063357	9330160F10Rik|chr11:69062858-69063357	0.277809599323598	.	.
chr11	69059376	69059875	chr11	69062858	69063357	Borcs6|chr11:69062858-69063357	0.277809599323598	.	.
chr11	69059376	69059875	chr11	69063367	69063866	9330160F10Rik|chr11:69063367-69063866	0.126114202701374	.	.
chr11	69059376	69059875	chr11	69063367	69063866	Borcs6|chr11:69063367-69063866	0.126114202701374	.	.
chr11	69059376	69059875	chr11	69111785	69112284	9330160F10Rik|chr11:69111785-69112284	0.270114751550254	.	.
chr11	69059376	69059875	chr11	69111785	69112284	Borcs6|chr11:69111785-69112284	0.270114751550254	.	.
chr11	69059376	69059875	chr11	69123372	69123871	9330160F10Rik|chr11:69123372-69123871	0.234379034789014	.	.
chr11	69059376	69059875	chr11	69123372	69123871	Borcs6|chr11:69123372-69123871	0.234379034789014	.	.
chr11	69059376	69059875	chr11	69133869	69134368	9330160F10Rik|chr11:69133869-69134368	0.227653647805928	.	.
chr11	69059376	69059875	chr11	69133869	69134368	Borcs6|chr11:69133869-69134368	0.227653647805928	.	.
chr11	69059376	69059875	chr11	69366372	69366871	9330160F10Rik|chr11:69366372-69366871	0.222868698927485	.	.
chr11	69059376	69059875	chr11	69366372	69366871	Borcs6|chr11:69366372-69366871	0.222868698927485	.	.
chr11	69059376	69059875	chr11	69408494	69408993	9330160F10Rik|chr11:69408494-69408993	0.201407166612087	.	.
chr11	69059376	69059875	chr11	69408494	69408993	Borcs6|chr11:69408494-69408993	0.201407166612087	.	.
chr11	69059376	69059875	chr11	69417948	69418447	9330160F10Rik|chr11:69417948-69418447	0.118698864360379	.	.
chr11	69059376	69059875	chr11	69417948	69418447	Borcs6|chr11:69417948-69418447	0.118698864360379	.	.
chr11	69070533	69071032	chr11	69036759	69037258	Tmem107|chr11:69036759-69037258	0.175995028809972	.	.
chr11	69070533	69071032	chr11	69037259	69037758	Tmem107|chr11:69037259-69037758	0.247043772359457	.	.
chr11	69070533	69071032	chr11	69097443	69097942	Tmem107|chr11:69097443-69097942	0.279887428492622	.	.
chr11	69070533	69071032	chr11	69266287	69266786	Tmem107|chr11:69266287-69266786	0.126324409642915	.	.
chr11	69070533	69071032	chr11	69408494	69408993	Tmem107|chr11:69408494-69408993	0.232225155571938	.	.
chr11	69070533	69071032	chr11	69417948	69418447	Tmem107|chr11:69417948-69418447	0.20735627119786	.	.
chr11	69070533	69071032	chr11	69418783	69419282	Tmem107|chr11:69418783-69419282	0.266172726176888	.	.
chr11	69088264	69088763	chr11	69035859	69036358	Vamp2|chr11:69035859-69036358	0.137018842581049	.	.
chr11	69088264	69088763	chr11	69062858	69063357	Vamp2|chr11:69062858-69063357	0.134473408151903	.	.
chr11	69088264	69088763	chr11	69063367	69063866	Vamp2|chr11:69063367-69063866	0.249125722757804	.	.
chr11	69088264	69088763	chr11	69096928	69097427	Vamp2|chr11:69096928-69097427	0.236488077194349	.	.
chr11	69088264	69088763	chr11	69098641	69099140	Vamp2|chr11:69098641-69099140	0.282119801703766	.	.
chr11	69088264	69088763	chr11	69110694	69111193	Vamp2|chr11:69110694-69111193	0.117651613907039	.	.
chr11	69088264	69088763	chr11	69133869	69134368	Vamp2|chr11:69133869-69134368	0.262218264525953	.	.
chr11	69088264	69088763	chr11	69235119	69235618	Vamp2|chr11:69235119-69235618	0.313224915189597	.	.
chr11	69088264	69088763	chr11	69269513	69270012	Vamp2|chr11:69269513-69270012	0.15543824895959	.	.
chr11	69088264	69088763	chr11	69408494	69408993	Vamp2|chr11:69408494-69408993	0.195805768686167	.	.
chr11	69094565	69095064	chr11	69110694	69111193	Per1|chr11:69110694-69111193	0.157742115855867	.	.
chr11	69094565	69095064	chr11	69123372	69123871	Per1|chr11:69123372-69123871	0.142153585191877	.	.
chr11	69094565	69095064	chr11	69133869	69134368	Per1|chr11:69133869-69134368	0.411563585705054	.	.
chr11	69094565	69095064	chr11	69211362	69211861	Per1|chr11:69211362-69211861	0.160764430066341	.	.
chr11	69094565	69095064	chr11	69366372	69366871	Per1|chr11:69366372-69366871	0.197779897534874	.	.
chr11	69094565	69095064	chr11	69408494	69408993	Per1|chr11:69408494-69408993	0.27256868489119	.	.
chr11	69094565	69095064	chr11	69417948	69418447	Per1|chr11:69417948-69418447	0.14644192702571	.	.
chr11	69094565	69095064	chr11	69418783	69419282	Per1|chr11:69418783-69419282	0.194870055457121	.	.
chr11	69122526	69123025	chr11	69036759	69037258	9130213A22Rik|chr11:69036759-69037258	0.154362366114907	.	.
chr11	69122526	69123025	chr11	69037259	69037758	9130213A22Rik|chr11:69037259-69037758	0.166935546661222	.	.
chr11	69122526	69123025	chr11	69040105	69040604	9130213A22Rik|chr11:69040105-69040604	0.211280009096212	.	.
chr11	69122526	69123025	chr11	69097443	69097942	9130213A22Rik|chr11:69097443-69097942	0.140129267791373	.	.
chr11	69122526	69123025	chr11	69099868	69100367	9130213A22Rik|chr11:69099868-69100367	0.15370147299194	.	.
chr11	69122526	69123025	chr11	69266287	69266786	9130213A22Rik|chr11:69266287-69266786	0.345199769438592	.	.
chr11	69122526	69123025	chr11	69366372	69366871	9130213A22Rik|chr11:69366372-69366871	0.160712248811246	.	.
chr11	69122526	69123025	chr11	69408494	69408993	9130213A22Rik|chr11:69408494-69408993	0.152833434895232	.	.
chr11	69122526	69123025	chr11	69411079	69411578	9130213A22Rik|chr11:69411079-69411578	0.169618374927745	.	.
chr11	69122526	69123025	chr11	69417439	69417938	9130213A22Rik|chr11:69417439-69417938	0.126144534725423	.	.
chr11	69122526	69123025	chr11	69417948	69418447	9130213A22Rik|chr11:69417948-69418447	0.219629335153324	.	.
chr11	69122526	69123025	chr11	69418783	69419282	9130213A22Rik|chr11:69418783-69419282	0.161013504926605	.	.
chr11	69122526	69123025	chr11	69431883	69432382	9130213A22Rik|chr11:69431883-69432382	0.295512359860654	.	.
chr11	69124945	69125444	chr11	69072941	69073440	Aloxe3|chr11:69072941-69073440	0.116894614237023	.	.
chr11	69124945	69125444	chr11	69266287	69266786	Aloxe3|chr11:69266287-69266786	0.169900122434168	.	.
chr11	69124945	69125444	chr11	69417439	69417938	Aloxe3|chr11:69417439-69417938	0.180809194942294	.	.
chr11	69124945	69125444	chr11	69417948	69418447	Aloxe3|chr11:69417948-69418447	0.322579383757318	.	.
chr11	69125531	69126030	chr11	69099868	69100367	Aloxe3|chr11:69099868-69100367	0.165766165674071	.	.
chr11	69125531	69126030	chr11	69110694	69111193	Aloxe3|chr11:69110694-69111193	0.130195049183547	.	.
chr11	69125531	69126030	chr11	69235119	69235618	Aloxe3|chr11:69235119-69235618	0.212228585963378	.	.
chr11	69125531	69126030	chr11	69418783	69419282	Aloxe3|chr11:69418783-69419282	0.158980127826637	.	.
chr11	69196677	69197176	chr11	69012265	69012764	Alox8|chr11:69012265-69012764	0.243634007033893	.	.
chr11	69196677	69197176	chr11	69062858	69063357	Alox8|chr11:69062858-69063357	0.338268550674413	.	.
chr11	69196677	69197176	chr11	69063367	69063866	Alox8|chr11:69063367-69063866	0.360187708149084	.	.
chr11	69196677	69197176	chr11	69072941	69073440	Alox8|chr11:69072941-69073440	0.241703439132841	.	.
chr11	69196677	69197176	chr11	69110694	69111193	Alox8|chr11:69110694-69111193	0.136951321287102	.	.
chr11	69196677	69197176	chr11	69111785	69112284	Alox8|chr11:69111785-69112284	0.221532076200931	.	.
chr11	69196677	69197176	chr11	69123372	69123871	Alox8|chr11:69123372-69123871	0.122427505420778	.	.
chr11	69196677	69197176	chr11	69124043	69124542	Alox8|chr11:69124043-69124542	0.121226405941124	.	.
chr11	69196677	69197176	chr11	69211362	69211861	Alox8|chr11:69211362-69211861	0.129089873915241	.	.
chr11	69196677	69197176	chr11	69366372	69366871	Alox8|chr11:69366372-69366871	0.123584832903443	.	.
chr11	69196677	69197176	chr11	69410578	69411077	Alox8|chr11:69410578-69411077	0.263229192053425	.	.
chr11	69197242	69197741	chr11	69012265	69012764	Alox8|chr11:69012265-69012764	0.181314948455549	.	.
chr11	69197242	69197741	chr11	69041550	69042049	Alox8|chr11:69041550-69042049	0.122963562938943	.	.
chr11	69197242	69197741	chr11	69062858	69063357	Alox8|chr11:69062858-69063357	0.326964683795624	.	.
chr11	69197242	69197741	chr11	69063367	69063866	Alox8|chr11:69063367-69063866	0.398257146735606	.	.
chr11	69197242	69197741	chr11	69098641	69099140	Alox8|chr11:69098641-69099140	0.126976746591813	.	.
chr11	69197242	69197741	chr11	69110694	69111193	Alox8|chr11:69110694-69111193	0.1661293058354	.	.
chr11	69197242	69197741	chr11	69111785	69112284	Alox8|chr11:69111785-69112284	0.2663165042307	.	.
chr11	69197242	69197741	chr11	69123372	69123871	Alox8|chr11:69123372-69123871	0.170172570766884	.	.
chr11	69197242	69197741	chr11	69235119	69235618	Alox8|chr11:69235119-69235618	0.299113859929094	.	.
chr11	69197242	69197741	chr11	69410578	69411077	Alox8|chr11:69410578-69411077	0.24030348139028	.	.
chr11	69323667	69324166	chr11	69111785	69112284	Cntrob|chr11:69111785-69112284	0.166448918546758	.	.
chr11	69323667	69324166	chr11	69111785	69112284	Trappc1|chr11:69111785-69112284	0.166448918546758	.	.
chr11	69323667	69324166	chr11	69235119	69235618	Cntrob|chr11:69235119-69235618	0.205303832456808	.	.
chr11	69323667	69324166	chr11	69235119	69235618	Trappc1|chr11:69235119-69235618	0.205303832456808	.	.
chr11	69323667	69324166	chr11	69266287	69266786	Cntrob|chr11:69266287-69266786	0.126865348412912	.	.
chr11	69323667	69324166	chr11	69266287	69266786	Trappc1|chr11:69266287-69266786	0.126865348412912	.	.
chr11	69323667	69324166	chr11	69408494	69408993	Cntrob|chr11:69408494-69408993	0.211665282037978	.	.
chr11	69323667	69324166	chr11	69408494	69408993	Trappc1|chr11:69408494-69408993	0.211665282037978	.	.
chr11	69323667	69324166	chr11	69417948	69418447	Cntrob|chr11:69417948-69418447	0.282283870144375	.	.
chr11	69323667	69324166	chr11	69417948	69418447	Trappc1|chr11:69417948-69418447	0.282283870144375	.	.
chr11	69325977	69326476	chr11	69012265	69012764	Kcnab3|chr11:69012265-69012764	0.218311142685168	.	.
chr11	69325977	69326476	chr11	69036759	69037258	Kcnab3|chr11:69036759-69037258	0.241105910522036	.	.
chr11	69325977	69326476	chr11	69037259	69037758	Kcnab3|chr11:69037259-69037758	0.2032244071082	.	.
chr11	69325977	69326476	chr11	69040105	69040604	Kcnab3|chr11:69040105-69040604	0.299453681784108	.	.
chr11	69325977	69326476	chr11	69040826	69041325	Kcnab3|chr11:69040826-69041325	0.194032159150254	.	.
chr11	69325977	69326476	chr11	69096928	69097427	Kcnab3|chr11:69096928-69097427	0.151788141100297	.	.
chr11	69325977	69326476	chr11	69097443	69097942	Kcnab3|chr11:69097443-69097942	0.33293381216103	.	.
chr11	69325977	69326476	chr11	69110694	69111193	Kcnab3|chr11:69110694-69111193	0.141933324371478	.	.
chr11	69325977	69326476	chr11	69266287	69266786	Kcnab3|chr11:69266287-69266786	0.123660676511935	.	.
chr11	69325977	69326476	chr11	69269513	69270012	Kcnab3|chr11:69269513-69270012	0.136420784216381	.	.
chr11	69325977	69326476	chr11	69408494	69408993	Kcnab3|chr11:69408494-69408993	0.15467094831775	.	.
chr11	69325977	69326476	chr11	69411079	69411578	Kcnab3|chr11:69411079-69411578	0.132771117306469	.	.
chr11	69325977	69326476	chr11	69417439	69417938	Kcnab3|chr11:69417439-69417938	0.219309697247654	.	.
chr11	69325977	69326476	chr11	69417948	69418447	Kcnab3|chr11:69417948-69418447	0.317218439784341	.	.
chr11	69325977	69326476	chr11	69418783	69419282	Kcnab3|chr11:69418783-69419282	0.154835803449339	.	.
chr11	69325977	69326476	chr11	69546679	69547178	Kcnab3|chr11:69546679-69547178	0.169079098587726	.	.
chr11	69332026	69332525	chr11	69366372	69366871	Kcnab3os|chr11:69366372-69366871	0.117047947854072	.	.
chr11	69332026	69332525	chr11	69671079	69671578	Kcnab3os|chr11:69671079-69671578	0.131701607250833	.	.
chr11	69340459	69340958	chr11	69012265	69012764	Rnf227|chr11:69012265-69012764	0.398822037787314	.	.
chr11	69340459	69340958	chr11	69035859	69036358	Rnf227|chr11:69035859-69036358	0.255982691086761	.	.
chr11	69340459	69340958	chr11	69040105	69040604	Rnf227|chr11:69040105-69040604	0.263731040505983	.	.
chr11	69340459	69340958	chr11	69040826	69041325	Rnf227|chr11:69040826-69041325	0.223044415390094	.	.
chr11	69340459	69340958	chr11	69041550	69042049	Rnf227|chr11:69041550-69042049	0.142575185753475	.	.
chr11	69340459	69340958	chr11	69063367	69063866	Rnf227|chr11:69063367-69063866	0.271195642447364	.	.
chr11	69340459	69340958	chr11	69098641	69099140	Rnf227|chr11:69098641-69099140	0.333661888422583	.	.
chr11	69340459	69340958	chr11	69110694	69111193	Rnf227|chr11:69110694-69111193	0.217303964715871	.	.
chr11	69340459	69340958	chr11	69123372	69123871	Rnf227|chr11:69123372-69123871	0.162990870349975	.	.
chr11	69340459	69340958	chr11	69133869	69134368	Rnf227|chr11:69133869-69134368	0.362493993962379	.	.
chr11	69340459	69340958	chr11	69235119	69235618	Rnf227|chr11:69235119-69235618	0.130043088405051	.	.
chr11	69340459	69340958	chr11	69269513	69270012	Rnf227|chr11:69269513-69270012	0.147954424323648	.	.
chr11	69340459	69340958	chr11	69418783	69419282	Rnf227|chr11:69418783-69419282	0.236804730910305	.	.
chr11	69340459	69340958	chr11	69526867	69527366	Rnf227|chr11:69526867-69527366	0.19864193190569	.	.
chr11	69340987	69341486	chr11	69012265	69012764	Rnf227|chr11:69012265-69012764	0.248349850109501	.	.
chr11	69340987	69341486	chr11	69040105	69040604	Rnf227|chr11:69040105-69040604	0.372287257344626	.	.
chr11	69340987	69341486	chr11	69040826	69041325	Rnf227|chr11:69040826-69041325	0.198285920848803	.	.
chr11	69340987	69341486	chr11	69097443	69097942	Rnf227|chr11:69097443-69097942	0.19970116054856	.	.
chr11	69340987	69341486	chr11	69099868	69100367	Rnf227|chr11:69099868-69100367	0.128396927800769	.	.
chr11	69340987	69341486	chr11	69417439	69417938	Rnf227|chr11:69417439-69417938	0.194606009602186	.	.
chr11	69340987	69341486	chr11	69417948	69418447	Rnf227|chr11:69417948-69418447	0.162164336984179	.	.
chr11	69340987	69341486	chr11	69418783	69419282	Rnf227|chr11:69418783-69419282	0.239711007733776	.	.
chr11	69340987	69341486	chr11	69546679	69547178	Rnf227|chr11:69546679-69547178	0.222904786769045	.	.
chr11	69340987	69341486	chr11	69557442	69557941	Rnf227|chr11:69557442-69557941	0.124603491763982	.	.
chr11	69368683	69369182	chr11	69035859	69036358	Chd3|chr11:69035859-69036358	0.12852204350911	.	.
chr11	69368683	69369182	chr11	69098641	69099140	Chd3|chr11:69098641-69099140	0.155067986382123	.	.
chr11	69368683	69369182	chr11	69099868	69100367	Chd3|chr11:69099868-69100367	0.294239874147289	.	.
chr11	69368683	69369182	chr11	69124043	69124542	Chd3|chr11:69124043-69124542	0.123069746016244	.	.
chr11	69368683	69369182	chr11	69235119	69235618	Chd3|chr11:69235119-69235618	0.222909521967846	.	.
chr11	69368683	69369182	chr11	69266287	69266786	Chd3|chr11:69266287-69266786	0.158235389104412	.	.
chr11	69368683	69369182	chr11	69671079	69671578	Chd3|chr11:69671079-69671578	0.15580152157367	.	.
chr11	69395511	69396010	chr11	69097443	69097942	Cyb5d1|chr11:69097443-69097942	0.130600334359977	.	.
chr11	69395511	69396010	chr11	69097443	69097942	Naa38|chr11:69097443-69097942	0.130600334359977	.	.
chr11	69395511	69396010	chr11	69098641	69099140	Cyb5d1|chr11:69098641-69099140	0.195133166247962	.	.
chr11	69395511	69396010	chr11	69098641	69099140	Naa38|chr11:69098641-69099140	0.195133166247962	.	.
chr11	69395511	69396010	chr11	69110694	69111193	Cyb5d1|chr11:69110694-69111193	0.172334758174859	.	.
chr11	69395511	69396010	chr11	69110694	69111193	Naa38|chr11:69110694-69111193	0.172334758174859	.	.
chr11	69395511	69396010	chr11	69133869	69134368	Cyb5d1|chr11:69133869-69134368	0.351795534743854	.	.
chr11	69395511	69396010	chr11	69133869	69134368	Naa38|chr11:69133869-69134368	0.351795534743854	.	.
chr11	69395511	69396010	chr11	69366372	69366871	Cyb5d1|chr11:69366372-69366871	0.253493646546108	.	.
chr11	69395511	69396010	chr11	69366372	69366871	Naa38|chr11:69366372-69366871	0.253493646546108	.	.
chr11	69395511	69396010	chr11	69408494	69408993	Cyb5d1|chr11:69408494-69408993	0.279081647419048	.	.
chr11	69395511	69396010	chr11	69408494	69408993	Naa38|chr11:69408494-69408993	0.279081647419048	.	.
chr11	69395511	69396010	chr11	69417439	69417938	Cyb5d1|chr11:69417439-69417938	0.13101877166276	.	.
chr11	69395511	69396010	chr11	69417439	69417938	Naa38|chr11:69417439-69417938	0.13101877166276	.	.
chr11	69395511	69396010	chr11	69417948	69418447	Cyb5d1|chr11:69417948-69418447	0.260604507774899	.	.
chr11	69395511	69396010	chr11	69417948	69418447	Naa38|chr11:69417948-69418447	0.260604507774899	.	.
chr11	69395511	69396010	chr11	69418783	69419282	Cyb5d1|chr11:69418783-69419282	0.237828407469037	.	.
chr11	69395511	69396010	chr11	69418783	69419282	Naa38|chr11:69418783-69419282	0.237828407469037	.	.
chr11	69395511	69396010	chr11	69526867	69527366	Cyb5d1|chr11:69526867-69527366	0.13846582045554	.	.
chr11	69395511	69396010	chr11	69526867	69527366	Naa38|chr11:69526867-69527366	0.13846582045554	.	.
chr11	69395511	69396010	chr11	69527407	69527906	Cyb5d1|chr11:69527407-69527906	0.156823903718082	.	.
chr11	69395511	69396010	chr11	69527407	69527906	Naa38|chr11:69527407-69527906	0.156823903718082	.	.
chr11	69395511	69396010	chr11	69546679	69547178	Cyb5d1|chr11:69546679-69547178	0.216760126073209	.	.
chr11	69395511	69396010	chr11	69546679	69547178	Naa38|chr11:69546679-69547178	0.216760126073209	.	.
chr11	69395511	69396010	chr11	69557442	69557941	Cyb5d1|chr11:69557442-69557941	0.199256309920722	.	.
chr11	69395511	69396010	chr11	69557442	69557941	Naa38|chr11:69557442-69557941	0.199256309920722	.	.
chr11	69395511	69396010	chr11	69581263	69581762	Cyb5d1|chr11:69581263-69581762	0.209277728887062	.	.
chr11	69395511	69396010	chr11	69581263	69581762	Naa38|chr11:69581263-69581762	0.209277728887062	.	.
chr11	69395511	69396010	chr11	69671079	69671578	Cyb5d1|chr11:69671079-69671578	0.157243655352202	.	.
chr11	69395511	69396010	chr11	69671079	69671578	Naa38|chr11:69671079-69671578	0.157243655352202	.	.
chr11	69396085	69396584	chr11	69072941	69073440	Cyb5d1|chr11:69072941-69073440	0.157792949537579	.	.
chr11	69396085	69396584	chr11	69072941	69073440	Naa38|chr11:69072941-69073440	0.157792949537579	.	.
chr11	69396085	69396584	chr11	69123372	69123871	Cyb5d1|chr11:69123372-69123871	0.207896020213415	.	.
chr11	69396085	69396584	chr11	69123372	69123871	Naa38|chr11:69123372-69123871	0.207896020213415	.	.
chr11	69396085	69396584	chr11	69124043	69124542	Cyb5d1|chr11:69124043-69124542	0.234557561038924	.	.
chr11	69396085	69396584	chr11	69124043	69124542	Naa38|chr11:69124043-69124542	0.234557561038924	.	.
chr11	69396085	69396584	chr11	69266287	69266786	Cyb5d1|chr11:69266287-69266786	0.13480206953125	.	.
chr11	69396085	69396584	chr11	69266287	69266786	Naa38|chr11:69266287-69266786	0.13480206953125	.	.
chr11	69396085	69396584	chr11	69366372	69366871	Cyb5d1|chr11:69366372-69366871	0.225003988332715	.	.
chr11	69396085	69396584	chr11	69366372	69366871	Naa38|chr11:69366372-69366871	0.225003988332715	.	.
chr11	69396085	69396584	chr11	69410578	69411077	Cyb5d1|chr11:69410578-69411077	0.123659878798979	.	.
chr11	69396085	69396584	chr11	69410578	69411077	Naa38|chr11:69410578-69411077	0.123659878798979	.	.
chr11	69401215	69401714	chr11	69036759	69037258	Kdm6bos|chr11:69036759-69037258	0.301287358435318	.	.
chr11	69401215	69401714	chr11	69037259	69037758	Kdm6bos|chr11:69037259-69037758	0.243953655686705	.	.
chr11	69401215	69401714	chr11	69063367	69063866	Kdm6bos|chr11:69063367-69063866	0.127667160274051	.	.
chr11	69401215	69401714	chr11	69098641	69099140	Kdm6bos|chr11:69098641-69099140	0.197876149684908	.	.
chr11	69401215	69401714	chr11	69111785	69112284	Kdm6bos|chr11:69111785-69112284	0.142845781837972	.	.
chr11	69401215	69401714	chr11	69235119	69235618	Kdm6bos|chr11:69235119-69235618	0.28461612637137	.	.
chr11	69401215	69401714	chr11	69418783	69419282	Kdm6bos|chr11:69418783-69419282	0.151857046596056	.	.
chr11	69560098	69560597	chr11	69417439	69417938	Efnb3|chr11:69417439-69417938	0.242786196662654	.	.
chr11	69560098	69560597	chr11	69417948	69418447	Efnb3|chr11:69417948-69418447	0.229422200418178	.	.
chr11	69560098	69560597	chr11	69418783	69419282	Efnb3|chr11:69418783-69419282	0.314069757103971	.	.
chr11	69560098	69560597	chr11	69545898	69546397	Efnb3|chr11:69545898-69546397	0.301446521418026	.	.
chr11	69560098	69560597	chr11	69557442	69557941	Efnb3|chr11:69557442-69557941	0.171665444301426	.	.
chr11	69560098	69560597	chr11	69997143	69997642	Efnb3|chr11:69997143-69997642	0.206951204130878	.	.
chr11	69579124	69579623	chr11	69269513	69270012	Trp53|chr11:69269513-69270012	0.217330340046454	.	.
chr11	69579124	69579623	chr11	69269513	69270012	Wrap53|chr11:69269513-69270012	0.217330340046454	.	.
[truncated: 19,658 more rows]
