# Supplementary material for: Single-cell analysis of chromatin accessibility in the adult mouse brain
Source: Nature. 2023 Dec 13;624(7991):378–89. doi: 10.1038/s41586-023-06824-9 (PMC10719105; doi:10.1038/s41586-023-06824-9)
Supplement: Supplementary file 3 — Supplementary Tables 1–25 and their legends. [file 41586_2023_6824_MOESM3_ESM.zip › 2023-03-05453B-s3/SI Tables/SI Table 13 Summary of all the gene-cCRE correlations/sa2subclass.NTS-MDRNd_Prox1_Zic1_Gly-Gaba.pdc.bedpe]

chr1	3670775	3671274	chr1	3360848	3361347	Xkr4|chr1:3360848-3361347	0.432825611380902	.	.
chr1	3670775	3671274	chr1	3395473	3395972	Xkr4|chr1:3395473-3395972	0.447262575060291	.	.
chr1	3671529	3672028	chr1	3360848	3361347	Xkr4|chr1:3360848-3361347	0.396042798881031	.	.
chr1	3671529	3672028	chr1	3395473	3395972	Xkr4|chr1:3395473-3395972	0.363438867111706	.	.
chr1	4785497	4785996	chr1	5019201	5019700	Mrpl15|chr1:5019201-5019700	0.531318392383594	.	.
chr1	4857480	4857979	chr1	5019201	5019700	Tcea1|chr1:5019201-5019700	0.385077543402379	.	.
chr1	5588179	5588678	chr1	5915307	5915806	Oprk1|chr1:5915307-5915806	0.508277108245103	.	.
chr1	7088594	7089093	chr1	6858934	6859433	Pcmtd1|chr1:6858934-6859433	0.343197696779681	.	.
chr1	9298975	9299474	chr1	9422972	9423471	Sntg1|chr1:9422972-9423471	0.610419236370013	.	.
chr1	9545042	9545541	chr1	9573148	9573647	Rrs1|chr1:9573148-9573647	0.482464925301956	.	.
chr1	9943920	9944419	chr1	9988645	9989144	Snhg6|chr1:9988645-9989144	0.455893643362029	.	.
chr1	10037697	10038196	chr1	10279058	10279557	Cops5|chr1:10279058-10279557	0.689060259730989	.	.
chr1	10037697	10038196	chr1	10279058	10279557	Cspp1|chr1:10279058-10279557	0.689060259730989	.	.
chr1	10037697	10038196	chr1	10452071	10452570	Cops5|chr1:10452071-10452570	0.684939432694518	.	.
chr1	10037697	10038196	chr1	10452071	10452570	Cspp1|chr1:10452071-10452570	0.684939432694518	.	.
chr1	10037697	10038196	chr1	9988645	9989144	Cops5|chr1:9988645-9989144	0.548800563741896	.	.
chr1	10037697	10038196	chr1	9988645	9989144	Cspp1|chr1:9988645-9989144	0.548800563741896	.	.
chr1	10993243	10993742	chr1	10596332	10596831	Prex2|chr1:10596332-10596831	0.399846936102892	.	.
chr1	10993243	10993742	chr1	10613338	10613837	Prex2|chr1:10613338-10613837	0.43154051527312	.	.
chr1	10993243	10993742	chr1	10706683	10707182	Prex2|chr1:10706683-10707182	0.513885829609067	.	.
chr1	10993772	10994271	chr1	10603978	10604477	Prex2|chr1:10603978-10604477	0.339919721371643	.	.
chr1	10993772	10994271	chr1	10877384	10877883	Prex2|chr1:10877384-10877883	0.524401328944814	.	.
chr1	12991973	12992472	chr1	12969875	12970374	Slco5a1|chr1:12969875-12970374	0.476407280378972	.	.
chr1	12992497	12992996	chr1	12969875	12970374	Slco5a1|chr1:12969875-12970374	0.506824631581267	.	.
chr1	13372876	13373375	chr1	13151008	13151507	Ncoa2|chr1:13151008-13151507	0.45601550196925	.	.
chr1	13372876	13373375	chr1	13372290	13372789	Ncoa2|chr1:13372290-13372789	0.400256898169919	.	.
chr1	13659706	13660205	chr1	13288186	13288685	Lactb2|chr1:13288186-13288685	0.411500297152839	.	.
chr1	14755218	14755717	chr1	14816469	14816968	Msc|chr1:14816469-14816968	0.632515231047756	.	.
chr1	14755218	14755717	chr1	15122351	15122850	Msc|chr1:15122351-15122850	0.461730182847973	.	.
chr1	15805340	15805839	chr1	15651733	15652232	Terf1|chr1:15651733-15652232	0.346977071456493	.	.
chr1	16104453	16104952	chr1	16347043	16347542	Rpl7|chr1:16347043-16347542	0.397478465638936	.	.
chr1	16104453	16104952	chr1	16347043	16347542	Rpl7|chr1:16347043-16347542	0.397478465638937	.	.
chr1	16105563	16106062	chr1	16111684	16112183	Rdh10|chr1:16111684-16112183	0.345465961146255	.	.
chr1	16105563	16106062	chr1	16356345	16356844	Rdh10|chr1:16356345-16356844	0.391988728942956	.	.
chr1	16664905	16665404	chr1	16347043	16347542	Tmem70|chr1:16347043-16347542	0.462623057003163	.	.
chr1	17097665	17098164	chr1	16798252	16798751	Jph1|chr1:16798252-16798751	0.335738049695132	.	.
chr1	17097665	17098164	chr1	17090437	17090936	Jph1|chr1:17090437-17090936	0.491356121540849	.	.
chr1	18057998	18058497	chr1	18106689	18107188	Gm28756|chr1:18106689-18107188	0.389929599980364	.	.
chr1	18057998	18058497	chr1	18353113	18353612	Gm28756|chr1:18353113-18353612	0.443314098449421	.	.
chr1	20820187	20820686	chr1	20759760	20760259	Mcm3|chr1:20759760-20760259	0.568474401985183	.	.
chr1	20820187	20820686	chr1	20801628	20802127	Mcm3|chr1:20801628-20802127	0.465728130742991	.	.
chr1	20820187	20820686	chr1	20922853	20923352	Mcm3|chr1:20922853-20923352	0.476893285279272	.	.
chr1	20820187	20820686	chr1	21166203	21166702	Mcm3|chr1:21166203-21166702	0.517429078337293	.	.
chr1	20890311	20890810	chr1	20921118	20921617	6720483E21Rik|chr1:20921118-20921617	0.348058089571808	.	.
chr1	20890311	20890810	chr1	20921118	20921617	Paqr8|chr1:20921118-20921617	0.348058089571808	.	.
chr1	20890311	20890810	chr1	20933361	20933860	6720483E21Rik|chr1:20933361-20933860	0.352994328806928	.	.
chr1	20890311	20890810	chr1	20933361	20933860	Paqr8|chr1:20933361-20933860	0.352994328806928	.	.
chr1	20890857	20891356	chr1	21166203	21166702	6720483E21Rik|chr1:21166203-21166702	0.44964931162195	.	.
chr1	20890857	20891356	chr1	21166203	21166702	Paqr8|chr1:21166203-21166702	0.44964931162195	.	.
chr1	20951400	20951899	chr1	20874913	20875412	Efhc1|chr1:20874913-20875412	0.403097245711991	.	.
chr1	21079134	21079633	chr1	20938964	20939463	Gm28287|chr1:20938964-20939463	0.343797432789305	.	.
chr1	21079134	21079633	chr1	20938964	20939463	Tram2|chr1:20938964-20939463	0.343797432789305	.	.
chr1	21079134	21079633	chr1	21014419	21014918	Gm28287|chr1:21014419-21014918	0.470263346201595	.	.
chr1	21079134	21079633	chr1	21014419	21014918	Tram2|chr1:21014419-21014918	0.470263346201595	.	.
chr1	21961224	21961723	chr1	21745785	21746284	Kcnq5|chr1:21745785-21746284	0.358481717957492	.	.
chr1	21961224	21961723	chr1	22245507	22246006	Kcnq5|chr1:22245507-22246006	0.439790757432844	.	.
chr1	22805183	22805682	chr1	22533406	22533905	Rims1|chr1:22533406-22533905	0.350980698132446	.	.
chr1	22805771	22806270	chr1	22533406	22533905	Rims1|chr1:22533406-22533905	0.500029363540386	.	.
chr1	22805771	22806270	chr1	22640509	22641008	Rims1|chr1:22640509-22641008	0.605050437477378	.	.
chr1	22805771	22806270	chr1	22695001	22695500	Rims1|chr1:22695001-22695500	0.460660004325896	.	.
chr1	22805771	22806270	chr1	23061951	23062450	Rims1|chr1:23061951-23062450	0.389906142419871	.	.
chr1	22805771	22806270	chr1	23204242	23204741	Rims1|chr1:23204242-23204741	0.40515101559322	.	.
chr1	23761777	23762276	chr1	23652996	23653495	B3gat2|chr1:23652996-23653495	0.534477604098421	.	.
chr1	23761777	23762276	chr1	23653534	23654033	B3gat2|chr1:23653534-23654033	0.375653062309493	.	.
chr1	23761777	23762276	chr1	23653534	23654033	B3gat2|chr1:23653534-23654033	0.375653062309494	.	.
chr1	23762292	23762791	chr1	23595043	23595542	B3gat2|chr1:23595043-23595542	0.366935387619084	.	.
chr1	23762292	23762791	chr1	23653534	23654033	B3gat2|chr1:23653534-23654033	0.400648720673103	.	.
chr1	23921626	23922125	chr1	23827010	23827509	Smap1|chr1:23827010-23827509	0.339006588403101	.	.
chr1	23921626	23922125	chr1	23842451	23842950	Smap1|chr1:23842451-23842950	0.415297062253354	.	.
chr1	23921626	23922125	chr1	23842451	23842950	Smap1|chr1:23842451-23842950	0.415297062253355	.	.
chr1	23921626	23922125	chr1	23845977	23846476	Smap1|chr1:23845977-23846476	0.33922045623446	.	.
chr1	23922128	23922627	chr1	23845977	23846476	Smap1|chr1:23845977-23846476	0.398729743619904	.	.
chr1	24005456	24005955	chr1	23827010	23827509	Sdhaf4|chr1:23827010-23827509	0.367772883830455	.	.
chr1	24100186	24100685	chr1	23762798	23763297	Fam135a|chr1:23762798-23763297	0.783249488556985	.	.
chr1	24586286	24586785	chr1	24349664	24350163	Col19a1|chr1:24349664-24350163	0.600198658498844	.	.
chr1	24586286	24586785	chr1	24550818	24551317	Col19a1|chr1:24550818-24551317	0.691198040089455	.	.
chr1	24586286	24586785	chr1	24702789	24703288	Col19a1|chr1:24702789-24703288	0.387453354108047	.	.
chr1	24586286	24586785	chr1	24818379	24818878	Col19a1|chr1:24818379-24818878	0.493188494070113	.	.
chr1	24587149	24587648	chr1	24349664	24350163	Col19a1|chr1:24349664-24350163	0.34253472591251	.	.
chr1	24587149	24587648	chr1	24550818	24551317	Col19a1|chr1:24550818-24551317	0.557678209088439	.	.
chr1	24587149	24587648	chr1	24702789	24703288	Col19a1|chr1:24702789-24703288	0.547428733766252	.	.
chr1	24587149	24587648	chr1	24703679	24704178	Col19a1|chr1:24703679-24704178	0.346023296308851	.	.
chr1	24587149	24587648	chr1	24818379	24818878	Col19a1|chr1:24818379-24818878	0.437979986297455	.	.
chr1	24587149	24587648	chr1	24901204	24901703	Col19a1|chr1:24901204-24901703	0.391218399987494	.	.
chr1	24678265	24678764	chr1	24550818	24551317	Lmbrd1|chr1:24550818-24551317	0.334000711157557	.	.
chr1	24678265	24678764	chr1	24818379	24818878	Lmbrd1|chr1:24818379-24818878	0.344734131664585	.	.
chr1	24678265	24678764	chr1	24883567	24884066	Lmbrd1|chr1:24883567-24884066	0.403994752802596	.	.
chr1	25829930	25830429	chr1	25815481	25815980	Adgrb3|chr1:25815481-25815980	0.569125788780123	.	.
chr1	30872795	30873294	chr1	31164289	31164788	Phf3|chr1:31164289-31164788	0.566478393819184	.	.
chr1	30873430	30873929	chr1	30700382	30700881	Phf3|chr1:30700382-30700881	0.367241005527098	.	.
chr1	30873942	30874441	chr1	31164289	31164788	Phf3|chr1:31164289-31164788	0.573270959062664	.	.
chr1	33669575	33670074	chr1	33656441	33656940	Prim2|chr1:33656441-33656940	0.351259810124302	.	.
chr1	33719875	33720374	chr1	33656441	33656940	Rab23|chr1:33656441-33656940	0.364404609806988	.	.
chr1	33814360	33814859	chr1	33983152	33983651	Zfp451|chr1:33983152-33983651	0.439823276343875	.	.
chr1	33907308	33907807	chr1	33983152	33983651	Bend6|chr1:33983152-33983651	0.352518368223404	.	.
chr1	33907308	33907807	chr1	33983152	33983651	Dst|chr1:33983152-33983651	0.352518368223404	.	.
chr1	33907935	33908434	chr1	33883321	33883820	Bend6|chr1:33883321-33883820	0.588485183965762	.	.
chr1	33907935	33908434	chr1	33883321	33883820	Dst|chr1:33883321-33883820	0.588485183965762	.	.
chr1	33907935	33908434	chr1	33946901	33947400	Bend6|chr1:33946901-33947400	0.697820519292079	.	.
chr1	33907935	33908434	chr1	33946901	33947400	Dst|chr1:33946901-33947400	0.697820519292079	.	.
chr1	33907935	33908434	chr1	33964594	33965093	Bend6|chr1:33964594-33965093	0.599420766881693	.	.
chr1	33907935	33908434	chr1	33964594	33965093	Dst|chr1:33964594-33965093	0.599420766881693	.	.
chr1	34177952	34178451	chr1	34434650	34435149	Gm26788|chr1:34434650-34435149	0.341469988704259	.	.
chr1	34439491	34439990	chr1	34218290	34218789	Ccdc115|chr1:34218290-34218789	0.469942088766583	.	.
chr1	34439491	34439990	chr1	34218290	34218789	Imp4|chr1:34218290-34218789	0.469942088766583	.	.
chr1	34439491	34439990	chr1	34661440	34661939	Ccdc115|chr1:34661440-34661939	0.365059768312526	.	.
chr1	34439491	34439990	chr1	34661440	34661939	Imp4|chr1:34661440-34661939	0.365059768312526	.	.
chr1	34485782	34486281	chr1	34005632	34006131	4930568A12Rik|chr1:34005632-34006131	0.446766062381955	.	.
chr1	34485782	34486281	chr1	34738307	34738806	4930568A12Rik|chr1:34738307-34738806	0.336396488816933	.	.
chr1	34579442	34579941	chr1	34434650	34435149	1700101I19Rik|chr1:34434650-34435149	0.342609986934408	.	.
chr1	34579442	34579941	chr1	34434650	34435149	Amer3|chr1:34434650-34435149	0.342609986934408	.	.
chr1	34579442	34579941	chr1	34962067	34962566	1700101I19Rik|chr1:34962067-34962566	0.526339189113678	.	.
chr1	34579442	34579941	chr1	34962067	34962566	Amer3|chr1:34962067-34962566	0.526339189113678	.	.
chr1	34801460	34801959	chr1	34962067	34962566	Arhgef4|chr1:34962067-34962566	0.351142894039692	.	.
chr1	34842804	34843303	chr1	34583679	34584178	Fam168b|chr1:34583679-34584178	0.604975530843115	.	.
chr1	34842804	34843303	chr1	34892102	34892601	Fam168b|chr1:34892102-34892601	0.445878806833996	.	.
chr1	34850452	34850951	chr1	34962067	34962566	Plekhb2|chr1:34962067-34962566	0.447506083910035	.	.
chr1	35806708	35807207	chr1	35524900	35525399	Gm28415|chr1:35524900-35525399	0.577882380292421	.	.
chr1	36307414	36307913	chr1	36296386	36296885	Arid5a|chr1:36296386-36296885	0.368303302069129	.	.
chr1	36307414	36307913	chr1	36664112	36664611	Arid5a|chr1:36664112-36664611	0.346354873602581	.	.
chr1	36471319	36471818	chr1	36098270	36098769	Cnnm4|chr1:36098270-36098769	0.499346174571136	.	.
chr1	36471319	36471818	chr1	36279162	36279661	Cnnm4|chr1:36279162-36279661	0.488669356902527	.	.
chr1	36511549	36512048	chr1	36784670	36785169	Cnnm3|chr1:36784670-36785169	0.366308631641365	.	.
chr1	36512158	36512657	chr1	36784670	36785169	Cnnm3|chr1:36784670-36785169	0.499541015088752	.	.
chr1	36547105	36547604	chr1	36909608	36910107	Ankrd39|chr1:36909608-36910107	0.479171757108846	.	.
chr1	37299595	37300094	chr1	37370631	37371130	Inpp4a|chr1:37370631-37371130	0.368911137663272	.	.
chr1	37300101	37300600	chr1	37370631	37371130	Inpp4a|chr1:37370631-37371130	0.486361458792715	.	.
chr1	37429877	37430376	chr1	37056672	37057171	Coa5|chr1:37056672-37057171	0.564951137152246	.	.
chr1	37429877	37430376	chr1	37056672	37057171	Unc50|chr1:37056672-37057171	0.564951137152246	.	.
chr1	37429877	37430376	chr1	37370631	37371130	Coa5|chr1:37370631-37371130	0.436388114001007	.	.
chr1	37429877	37430376	chr1	37370631	37371130	Unc50|chr1:37370631-37371130	0.436388114001007	.	.
chr1	37540864	37541363	chr1	37250606	37251105	Mgat4a|chr1:37250606-37251105	0.420962519629255	.	.
chr1	37540864	37541363	chr1	37370631	37371130	Mgat4a|chr1:37370631-37371130	0.335102642556736	.	.
chr1	37540864	37541363	chr1	37959295	37959794	Mgat4a|chr1:37959295-37959794	0.355569070191629	.	.
chr1	37865263	37865762	chr1	37959295	37959794	Gm26805|chr1:37959295-37959794	0.342306433067956	.	.
chr1	37865263	37865762	chr1	37959295	37959794	Tsga10|chr1:37959295-37959794	0.342306433067956	.	.
chr1	37871955	37872454	chr1	37872597	37873096	Lipt1|chr1:37872597-37873096	0.58077448854911	.	.
chr1	37871955	37872454	chr1	37959295	37959794	Lipt1|chr1:37959295-37959794	0.608741852269659	.	.
chr1	37997082	37997581	chr1	37512048	37512547	Eif5b|chr1:37512048-37512547	0.613324987615748	.	.
chr1	37997082	37997581	chr1	37512048	37512547	Txndc9|chr1:37512048-37512547	0.613324987615748	.	.
chr1	37997778	37998277	chr1	37572444	37572943	Eif5b|chr1:37572444-37572943	0.404524945496231	.	.
chr1	37997778	37998277	chr1	37572444	37572943	Txndc9|chr1:37572444-37572943	0.404524945496231	.	.
chr1	37997778	37998277	chr1	38248046	38248545	Eif5b|chr1:38248046-38248545	0.34898666824228	.	.
chr1	37997778	37998277	chr1	38248046	38248545	Txndc9|chr1:38248046-38248545	0.34898666824228	.	.
chr1	38129526	38130025	chr1	38185452	38185951	Rev1|chr1:38185452-38185951	0.509888048987202	.	.
chr1	38129526	38130025	chr1	38199949	38200448	Rev1|chr1:38199949-38200448	0.431913062757938	.	.
chr1	38129526	38130025	chr1	38199949	38200448	Rev1|chr1:38199949-38200448	0.431913062757939	.	.
chr1	38129526	38130025	chr1	38248046	38248545	Rev1|chr1:38248046-38248545	0.396883712054373	.	.
chr1	38836359	38836858	chr1	38512367	38512866	Lonrf2|chr1:38512367-38512866	0.373309107682099	.	.
chr1	38897724	38898223	chr1	38578238	38578737	Chst10|chr1:38578238-38578737	0.349226093060764	.	.
chr1	38897724	38898223	chr1	38730074	38730573	Chst10|chr1:38730074-38730573	0.39082257496507	.	.
chr1	38897724	38898223	chr1	38787409	38787908	Chst10|chr1:38787409-38787908	0.605335246135092	.	.
chr1	38897724	38898223	chr1	38862174	38862673	Chst10|chr1:38862174-38862673	0.334028375281227	.	.
chr1	38897724	38898223	chr1	39086333	39086832	Chst10|chr1:39086333-39086832	0.372538515386082	.	.
chr1	39367561	39368060	chr1	39025095	39025594	Rpl31|chr1:39025095-39025594	0.510349458021704	.	.
chr1	39367561	39368060	chr1	39086333	39086832	Rpl31|chr1:39086333-39086832	0.610558331624068	.	.
chr1	39367561	39368060	chr1	39267419	39267918	Rpl31|chr1:39267419-39267918	0.470474857821792	.	.
chr1	39367561	39368060	chr1	39284707	39285206	Rpl31|chr1:39284707-39285206	0.7971441927418	.	.
chr1	39367561	39368060	chr1	39340678	39341177	Rpl31|chr1:39340678-39341177	0.646152758495819	.	.
chr1	39478529	39479028	chr1	39317853	39318352	Tbc1d8|chr1:39317853-39318352	0.396613824703651	.	.
chr1	39478529	39479028	chr1	39535964	39536463	Tbc1d8|chr1:39535964-39536463	0.516410198421761	.	.
chr1	39535425	39535924	chr1	39515488	39515987	Cnot11|chr1:39515488-39515987	0.333975144192658	.	.
chr1	39576291	39576790	chr1	39394071	39394570	Rnf149|chr1:39394071-39394570	0.361322975745697	.	.
chr1	39576291	39576790	chr1	39867873	39868372	Rnf149|chr1:39867873-39868372	0.400940333578039	.	.
chr1	39576291	39576790	chr1	39867873	39868372	Rnf149|chr1:39867873-39868372	0.40094033357804	.	.
chr1	39576797	39577296	chr1	39317853	39318352	Rnf149|chr1:39317853-39318352	0.609789308567055	.	.
chr1	39577299	39577798	chr1	39761309	39761808	Rnf149|chr1:39761309-39761808	0.444358868651794	.	.
chr1	39650724	39651223	chr1	39284707	39285206	Creg2|chr1:39284707-39285206	0.374965866917324	.	.
chr1	39650724	39651223	chr1	39284707	39285206	D930019O06Rik|chr1:39284707-39285206	0.374965866917324	.	.
chr1	39650724	39651223	chr1	39857379	39857878	Creg2|chr1:39857379-39857878	0.520932527987418	.	.
chr1	39650724	39651223	chr1	39857379	39857878	D930019O06Rik|chr1:39857379-39857878	0.520932527987418	.	.
chr1	39650724	39651223	chr1	39936433	39936932	Creg2|chr1:39936433-39936932	0.475843395675838	.	.
chr1	39650724	39651223	chr1	39936433	39936932	D930019O06Rik|chr1:39936433-39936932	0.475843395675838	.	.
chr1	39720690	39721189	chr1	39267419	39267918	Rfx8|chr1:39267419-39267918	0.352533980561136	.	.
chr1	39720690	39721189	chr1	39267419	39267918	Rfx8|chr1:39267419-39267918	0.352533980561137	.	.
chr1	39720690	39721189	chr1	39284707	39285206	Rfx8|chr1:39284707-39285206	0.347324829279619	.	.
chr1	39720690	39721189	chr1	39685789	39686288	Rfx8|chr1:39685789-39686288	0.479191377377503	.	.
chr1	39720690	39721189	chr1	39857379	39857878	Rfx8|chr1:39857379-39857878	0.352092492987524	.	.
chr1	39900537	39901036	chr1	39685789	39686288	Map4k4|chr1:39685789-39686288	0.397749667328942	.	.
chr1	40085635	40086134	chr1	39867873	39868372	Gm16894|chr1:39867873-39868372	0.585286220458468	.	.
chr1	40085635	40086134	chr1	40014836	40015335	Gm16894|chr1:40014836-40015335	0.538317788647895	.	.
chr1	40085635	40086134	chr1	40015351	40015850	Gm16894|chr1:40015351-40015850	0.44234368130046	.	.
chr1	40085635	40086134	chr1	40378676	40379175	Gm16894|chr1:40378676-40379175	0.399895091102297	.	.
chr1	40790447	40790946	chr1	40867924	40868423	Mfsd9|chr1:40867924-40868423	0.376558400933414	.	.
chr1	43092237	43092736	chr1	42978049	42978548	8430432A02Rik|chr1:42978049-42978548	0.704537213230439	.	.
chr1	43092237	43092736	chr1	43110492	43110991	8430432A02Rik|chr1:43110492-43110991	0.395406373701375	.	.
chr1	43827615	43828114	chr1	43635663	43636162	Uxs1|chr1:43635663-43636162	0.380823030961107	.	.
chr1	43827615	43828114	chr1	44228990	44229489	Uxs1|chr1:44228990-44229489	0.345428613120265	.	.
chr1	43933698	43934197	chr1	44228990	44229489	Tpp2|chr1:44228990-44229489	0.42772631811631	.	.
chr1	45795197	45795696	chr1	45905047	45905546	Wdr75|chr1:45905047-45905546	0.545270622888071	.	.
chr1	45925424	45925923	chr1	45905047	45905546	Slc40a1|chr1:45905047-45905546	0.422139255459069	.	.
chr1	46066566	46067065	chr1	45905047	45905546	Dnah7b|chr1:45905047-45905546	0.368360695616024	.	.
chr1	51333906	51334405	chr1	51089102	51089601	9330175M20Rik|chr1:51089102-51089601	0.349328787153883	.	.
chr1	51333906	51334405	chr1	51617320	51617819	9330175M20Rik|chr1:51617320-51617819	0.381154510853258	.	.
chr1	51478239	51478738	chr1	51088529	51089028	Nabp1|chr1:51088529-51089028	0.485543565073645	.	.
chr1	51478239	51478738	chr1	51089102	51089601	Nabp1|chr1:51089102-51089601	0.533432516442819	.	.
chr1	51478239	51478738	chr1	51617320	51617819	Nabp1|chr1:51617320-51617819	0.532483706009152	.	.
chr1	51596911	51597410	chr1	51636072	51636571	Gm17767|chr1:51636072-51636571	0.412926904691991	.	.
chr1	51596911	51597410	chr1	51702849	51703348	Gm17767|chr1:51702849-51703348	0.476714452365028	.	.
chr1	51915731	51916230	chr1	52179855	52180354	Myo1b|chr1:52179855-52180354	0.533294148601021	.	.
chr1	52113595	52114094	chr1	52098849	52099348	Gm31812|chr1:52098849-52099348	0.50014664710695	.	.
chr1	52113595	52114094	chr1	52299528	52300027	Gm31812|chr1:52299528-52300027	0.599268381014151	.	.
chr1	52119152	52119651	chr1	52336605	52337104	Stat1|chr1:52336605-52337104	0.367801009383465	.	.
chr1	52119152	52119651	chr1	52354167	52354666	Stat1|chr1:52354167-52354666	0.357999126068067	.	.
chr1	52119152	52119651	chr1	52388093	52388592	Stat1|chr1:52388093-52388592	0.387521686648199	.	.
chr1	52233098	52233597	chr1	52288438	52288937	Gls|chr1:52288438-52288937	0.355031273476523	.	.
chr1	52233098	52233597	chr1	52299528	52300027	Gls|chr1:52299528-52300027	0.527533506040272	.	.
chr1	52500159	52500658	chr1	52288438	52288937	Nab1|chr1:52288438-52288937	0.590186742518909	.	.
chr1	52500159	52500658	chr1	52296134	52296633	Nab1|chr1:52296134-52296633	0.443854263834861	.	.
chr1	52500159	52500658	chr1	52299528	52300027	Nab1|chr1:52299528-52300027	0.624857098294072	.	.
chr1	52500159	52500658	chr1	52470598	52471097	Nab1|chr1:52470598-52471097	0.360202396741136	.	.
chr1	52500159	52500658	chr1	52597200	52597699	Nab1|chr1:52597200-52597699	0.588445233888866	.	.
chr1	52500159	52500658	chr1	52597736	52598235	Nab1|chr1:52597736-52598235	0.525593265465634	.	.
chr1	52500159	52500658	chr1	52799343	52799842	Nab1|chr1:52799343-52799842	0.396417249854991	.	.
chr1	52500159	52500658	chr1	52934666	52935165	Nab1|chr1:52934666-52935165	0.652954417481814	.	.
chr1	52580109	52580608	chr1	52288438	52288937	Gm28178|chr1:52288438-52288937	0.370211357804333	.	.
chr1	52580109	52580608	chr1	52299528	52300027	Gm28178|chr1:52299528-52300027	0.346755627605081	.	.
chr1	52580109	52580608	chr1	52597200	52597699	Gm28178|chr1:52597200-52597699	0.498592506397657	.	.
chr1	52580109	52580608	chr1	52597736	52598235	Gm28178|chr1:52597736-52598235	0.436109105665513	.	.
chr1	52580109	52580608	chr1	52799343	52799842	Gm28178|chr1:52799343-52799842	0.415029004973613	.	.
chr1	52630383	52630882	chr1	52299528	52300027	Nemp2|chr1:52299528-52300027	0.340208567546996	.	.
chr1	52630383	52630882	chr1	52799343	52799842	Nemp2|chr1:52799343-52799842	0.379882225592785	.	.
chr1	52726931	52727430	chr1	52648075	52648574	Mfsd6|chr1:52648075-52648574	0.389625321837064	.	.
chr1	52727486	52727985	chr1	52713416	52713915	Mfsd6|chr1:52713416-52713915	0.363232934784208	.	.
chr1	52816845	52817344	chr1	52648075	52648574	Inpp1|chr1:52648075-52648574	0.418840894209681	.	.
chr1	52816845	52817344	chr1	52953081	52953580	Inpp1|chr1:52953081-52953580	0.362542700808499	.	.
chr1	52817513	52818012	chr1	53225566	53226065	Inpp1|chr1:53225566-53226065	0.335830974747311	.	.
chr1	52844734	52845233	chr1	52597200	52597699	Hibch|chr1:52597200-52597699	0.376495330191775	.	.
chr1	52844734	52845233	chr1	52934666	52935165	Hibch|chr1:52934666-52935165	0.384893520047822	.	.
chr1	53313399	53313898	chr1	53225566	53226065	Osgepl1|chr1:53225566-53226065	0.434530589932875	.	.
chr1	53352482	53352981	chr1	53225566	53226065	Asdurf|chr1:53225566-53226065	0.468780904583292	.	.
chr1	53352482	53352981	chr1	53225566	53226065	Asnsd1|chr1:53225566-53226065	0.468780904583292	.	.
chr1	53352482	53352981	chr1	53272612	53273111	Asdurf|chr1:53272612-53273111	0.354696586117789	.	.
chr1	53352482	53352981	chr1	53272612	53273111	Asnsd1|chr1:53272612-53273111	0.354696586117789	.	.
chr1	53785040	53785539	chr1	53978115	53978614	Stk17b|chr1:53978115-53978614	0.565370212815076	.	.
chr1	53785040	53785539	chr1	53978115	53978614	Stk17b|chr1:53978115-53978614	0.565370212815077	.	.
chr1	54250459	54250958	chr1	54381234	54381733	Ccdc150|chr1:54381234-54381733	0.515334119401514	.	.
chr1	54250459	54250958	chr1	54665931	54666430	Ccdc150|chr1:54665931-54666430	0.446870538718693	.	.
chr1	55027198	55027697	chr1	54932384	54932883	Sf3b1|chr1:54932384-54932883	0.373129672483554	.	.
chr1	55027198	55027697	chr1	54932384	54932883	Sf3b1|chr1:54932384-54932883	0.373129672483555	.	.
chr1	55027198	55027697	chr1	54991456	54991955	Sf3b1|chr1:54991456-54991955	0.476815629246633	.	.
chr1	55052491	55052990	chr1	54832673	54833172	Coq10b|chr1:54832673-54833172	0.410845937179231	.	.
chr1	55052491	55052990	chr1	54932384	54932883	Coq10b|chr1:54932384-54932883	0.420353239504979	.	.
chr1	55052491	55052990	chr1	54991456	54991955	Coq10b|chr1:54991456-54991955	0.392678538562518	.	.
chr1	55052491	55052990	chr1	55454006	55454505	Coq10b|chr1:55454006-55454505	0.420371941653238	.	.
chr1	55053010	55053509	chr1	54991456	54991955	Coq10b|chr1:54991456-54991955	0.350435442385349	.	.
chr1	55053010	55053509	chr1	54991456	54991955	Coq10b|chr1:54991456-54991955	0.35043544238535	.	.
chr1	55053010	55053509	chr1	55454006	55454505	Coq10b|chr1:55454006-55454505	0.407928044678304	.	.
chr1	55087395	55087894	chr1	54932384	54932883	Hspd1|chr1:54932384-54932883	0.616964069851281	.	.
chr1	55087395	55087894	chr1	54932384	54932883	Hspe1|chr1:54932384-54932883	0.616964069851281	.	.
chr1	55087908	55088407	chr1	54832673	54833172	Hspd1|chr1:54832673-54833172	0.420151914999123	.	.
chr1	55087908	55088407	chr1	54832673	54833172	Hspe1|chr1:54832673-54833172	0.420151914999123	.	.
chr1	55087908	55088407	chr1	54932384	54932883	Hspd1|chr1:54932384-54932883	0.52917944838943	.	.
chr1	55087908	55088407	chr1	54932384	54932883	Hspe1|chr1:54932384-54932883	0.52917944838943	.	.
chr1	55087908	55088407	chr1	55201711	55202210	Hspd1|chr1:55201711-55202210	0.482092380268569	.	.
chr1	55087908	55088407	chr1	55201711	55202210	Hspe1|chr1:55201711-55202210	0.482092380268569	.	.
chr1	55130908	55131407	chr1	54932384	54932883	Mob4|chr1:54932384-54932883	0.418333762391859	.	.
chr1	55130908	55131407	chr1	54932384	54932883	Mob4|chr1:54932384-54932883	0.41833376239186	.	.
chr1	55130908	55131407	chr1	55201711	55202210	Mob4|chr1:55201711-55202210	0.422431218170476	.	.
chr1	55236881	55237380	chr1	55201711	55202210	Mars2|chr1:55201711-55202210	0.485864144150185	.	.
chr1	55236881	55237380	chr1	55202211	55202710	Mars2|chr1:55202211-55202710	0.351711118007973	.	.
chr1	55405572	55406071	chr1	55201711	55202210	Plcl1|chr1:55201711-55202210	0.464569998133635	.	.
chr1	55405572	55406071	chr1	55202211	55202710	Plcl1|chr1:55202211-55202710	0.649826450989123	.	.
chr1	57774846	57775345	chr1	57775384	57775883	Spats2l|chr1:57775384-57775883	0.758423420296134	.	.
chr1	57995689	57996188	chr1	58144639	58145138	Sgo2a|chr1:58144639-58145138	0.500923803115627	.	.
chr1	57995689	57996188	chr1	58144639	58145138	Sgo2a|chr1:58144639-58145138	0.500923803115628	.	.
chr1	58504734	58505233	chr1	58652543	58653042	Gm15834|chr1:58652543-58653042	0.408890587437363	.	.
chr1	58504734	58505233	chr1	58652543	58653042	Orc2|chr1:58652543-58653042	0.408890587437363	.	.
chr1	58586552	58587051	chr1	58622546	58623045	Fam126b|chr1:58622546-58623045	0.414304649697808	.	.
chr1	58586552	58587051	chr1	58622546	58623045	Ndufb3|chr1:58622546-58623045	0.414304649697808	.	.
chr1	58586552	58587051	chr1	58652543	58653042	Fam126b|chr1:58652543-58653042	0.348867408454611	.	.
chr1	58586552	58587051	chr1	58652543	58653042	Ndufb3|chr1:58652543-58653042	0.348867408454611	.	.
chr1	58973284	58973783	chr1	59215916	59216415	Stradb|chr1:59215916-59216415	0.345730803298307	.	.
chr1	58973284	58973783	chr1	59215916	59216415	Trak2|chr1:59215916-59216415	0.345730803298307	.	.
chr1	59119578	59120077	chr1	59222043	59222542	G730003C15Rik|chr1:59222043-59222542	0.359678156539134	.	.
chr1	59119578	59120077	chr1	59222043	59222542	Tmem237|chr1:59222043-59222542	0.359678156539134	.	.
chr1	59237895	59238394	chr1	59215359	59215858	Als2|chr1:59215359-59215858	0.472401897099734	.	.
chr1	59670565	59671064	chr1	59602725	59603224	Sumo1|chr1:59602725-59603224	0.355337360610994	.	.
chr1	59684706	59685205	chr1	59312429	59312928	Nop58|chr1:59312429-59312928	0.556348810172726	.	.
chr1	59684706	59685205	chr1	59623298	59623797	Nop58|chr1:59623298-59623797	0.567280952088534	.	.
chr1	59684706	59685205	chr1	59858970	59859469	Nop58|chr1:59858970-59859469	0.696878365745912	.	.
chr1	59762644	59763143	chr1	59566326	59566825	Bmpr2|chr1:59566326-59566825	0.336954501590003	.	.
chr1	59763159	59763658	chr1	59623298	59623797	Bmpr2|chr1:59623298-59623797	0.619769234900139	.	.
chr1	59763159	59763658	chr1	59858970	59859469	Bmpr2|chr1:59858970-59859469	0.624732355591307	.	.
chr1	59763681	59764180	chr1	59623298	59623797	Bmpr2|chr1:59623298-59623797	0.415452710244452	.	.
chr1	59763681	59764180	chr1	59858970	59859469	Bmpr2|chr1:59858970-59859469	0.617977321371481	.	.
chr1	59763681	59764180	chr1	59858970	59859469	Bmpr2|chr1:59858970-59859469	0.617977321371482	.	.
chr1	59912662	59913161	chr1	59602725	59603224	Fam117b|chr1:59602725-59603224	0.781083114858183	.	.
chr1	59912662	59913161	chr1	59623298	59623797	Fam117b|chr1:59623298-59623797	0.483308891111278	.	.
chr1	59912662	59913161	chr1	59858970	59859469	Fam117b|chr1:59858970-59859469	0.687999601072424	.	.
chr1	59913211	59913710	chr1	59566844	59567343	Fam117b|chr1:59566844-59567343	0.472374563561395	.	.
chr1	60097393	60097892	chr1	59826439	59826938	Carf|chr1:59826439-59826938	0.699070804564663	.	.
chr1	60097980	60098479	chr1	59826439	59826938	Carf|chr1:59826439-59826938	0.431391966179505	.	.
chr1	60097980	60098479	chr1	59826439	59826938	Wdr12|chr1:59826439-59826938	0.431391966179505	.	.
chr1	60566593	60567092	chr1	60490433	60490932	Raph1|chr1:60490433-60490932	0.43860620326218	.	.
chr1	62703034	62703533	chr1	62706634	62707133	Nrp2|chr1:62706634-62707133	0.491475192717894	.	.
chr1	62703034	62703533	chr1	62771149	62771648	Nrp2|chr1:62771149-62771648	0.3436411176842	.	.
chr1	62703034	62703533	chr1	62777264	62777763	Nrp2|chr1:62777264-62777763	0.635985174568954	.	.
chr1	62703034	62703533	chr1	62830311	62830810	Nrp2|chr1:62830311-62830810	0.586566095938643	.	.
chr1	62703034	62703533	chr1	62860682	62861181	Nrp2|chr1:62860682-62861181	0.364611881114845	.	.
chr1	63176509	63177008	chr1	62771149	62771648	Eef1b2|chr1:62771149-62771648	0.534299668161994	.	.
chr1	63176509	63177008	chr1	62771149	62771648	Ndufs1|chr1:62771149-62771648	0.534299668161994	.	.
chr1	63176509	63177008	chr1	62777264	62777763	Eef1b2|chr1:62777264-62777763	0.779239032154192	.	.
chr1	63176509	63177008	chr1	62777264	62777763	Ndufs1|chr1:62777264-62777763	0.779239032154192	.	.
chr1	63176509	63177008	chr1	62811045	62811544	Eef1b2|chr1:62811045-62811544	0.381646950561818	.	.
chr1	63176509	63177008	chr1	62811045	62811544	Ndufs1|chr1:62811045-62811544	0.381646950561818	.	.
chr1	63176509	63177008	chr1	62830311	62830810	Eef1b2|chr1:62830311-62830810	0.725494385673922	.	.
chr1	63176509	63177008	chr1	62830311	62830810	Ndufs1|chr1:62830311-62830810	0.725494385673922	.	.
chr1	63176509	63177008	chr1	62860682	62861181	Eef1b2|chr1:62860682-62861181	0.405518123778601	.	.
chr1	63176509	63177008	chr1	62860682	62861181	Ndufs1|chr1:62860682-62861181	0.405518123778601	.	.
chr1	63445105	63445604	chr1	63153005	63153504	Adam23|chr1:63153005-63153504	0.53228180196041	.	.
chr1	63445105	63445604	chr1	63180992	63181491	Adam23|chr1:63180992-63181491	0.481602594661653	.	.
chr1	63445105	63445604	chr1	63225807	63226306	Adam23|chr1:63225807-63226306	0.499115166160776	.	.
chr1	63445105	63445604	chr1	63683639	63684138	Adam23|chr1:63683639-63684138	0.46424390769613	.	.
chr1	63445105	63445604	chr1	63683639	63684138	Adam23|chr1:63683639-63684138	0.464243907696131	.	.
chr1	63445105	63445604	chr1	63696810	63697309	Adam23|chr1:63696810-63697309	0.485809308080181	.	.
chr1	63445671	63446170	chr1	63153005	63153504	Adam23|chr1:63153005-63153504	0.494102748066625	.	.
chr1	63445671	63446170	chr1	63180992	63181491	Adam23|chr1:63180992-63181491	0.433480690123542	.	.
chr1	63445671	63446170	chr1	63225807	63226306	Adam23|chr1:63225807-63226306	0.55346640779998	.	.
chr1	63445671	63446170	chr1	63683639	63684138	Adam23|chr1:63683639-63684138	0.377110613130142	.	.
chr1	63445671	63446170	chr1	63696810	63697309	Adam23|chr1:63696810-63697309	0.437941286592971	.	.
chr1	64121506	64122005	chr1	64305488	64305987	Klf7|chr1:64305488-64305987	0.45681014677954	.	.
chr1	64121506	64122005	chr1	64341507	64342006	Klf7|chr1:64341507-64342006	0.41269056678742	.	.
chr1	64121506	64122005	chr1	64445949	64446448	Klf7|chr1:64445949-64446448	0.337742496523702	.	.
chr1	64122089	64122588	chr1	63763110	63763609	Klf7|chr1:63763110-63763609	0.47299464615191	.	.
chr1	64122089	64122588	chr1	64341507	64342006	Klf7|chr1:64341507-64342006	0.49136715393541	.	.
chr1	64122089	64122588	chr1	64445949	64446448	Klf7|chr1:64445949-64446448	0.434378756747855	.	.
chr1	64532547	64533046	chr1	64305488	64305987	Creb1|chr1:64305488-64305987	0.416325730404359	.	.
chr1	64532547	64533046	chr1	64341507	64342006	Creb1|chr1:64341507-64342006	0.56787101264908	.	.
chr1	64532547	64533046	chr1	64445949	64446448	Creb1|chr1:64445949-64446448	0.407840210424783	.	.
chr1	64532547	64533046	chr1	64795647	64796146	Creb1|chr1:64795647-64796146	0.436386947866919	.	.
chr1	64616950	64617449	chr1	64305488	64305987	Gm28982|chr1:64305488-64305987	0.373160094358016	.	.
chr1	64616950	64617449	chr1	64305488	64305987	Mettl21a|chr1:64305488-64305987	0.373160094358016	.	.
chr1	64617495	64617994	chr1	64408684	64409183	Gm28982|chr1:64408684-64409183	0.38432141809474	.	.
chr1	64617495	64617994	chr1	64408684	64409183	Mettl21a|chr1:64408684-64409183	0.38432141809474	.	.
chr1	64617495	64617994	chr1	64409207	64409706	Gm28982|chr1:64409207-64409706	0.569903333749957	.	.
chr1	64617495	64617994	chr1	64409207	64409706	Mettl21a|chr1:64409207-64409706	0.569903333749957	.	.
chr1	64690474	64690973	chr1	64341507	64342006	2810408I11Rik|chr1:64341507-64342006	0.584723062229437	.	.
chr1	64690474	64690973	chr1	64341507	64342006	Ccnyl1|chr1:64341507-64342006	0.584723062229437	.	.
chr1	64690474	64690973	chr1	64445949	64446448	2810408I11Rik|chr1:64445949-64446448	0.370467229324646	.	.
chr1	64690474	64690973	chr1	64445949	64446448	Ccnyl1|chr1:64445949-64446448	0.370467229324646	.	.
chr1	64690474	64690973	chr1	64919149	64919648	2810408I11Rik|chr1:64919149-64919648	0.43063848146205	.	.
chr1	64690474	64690973	chr1	64919149	64919648	Ccnyl1|chr1:64919149-64919648	0.43063848146205	.	.
chr1	64956569	64957068	chr1	64918638	64919137	Plekhm3|chr1:64918638-64919137	0.366405421975881	.	.
chr1	64956569	64957068	chr1	64919149	64919648	Plekhm3|chr1:64919149-64919648	0.380365604254831	.	.
chr1	66174880	66175379	chr1	66321754	66322253	Map2|chr1:66321754-66322253	0.36378063619358	.	.
chr1	66467921	66468420	chr1	66321754	66322253	Unc80|chr1:66321754-66322253	0.337830605883925	.	.
chr1	66467921	66468420	chr1	66371341	66371840	Unc80|chr1:66371341-66371840	0.428971270912242	.	.
chr1	66468592	66469091	chr1	66177771	66178270	Unc80|chr1:66177771-66178270	0.445193309112106	.	.
chr1	66700587	66701086	chr1	66895631	66896130	Rpe|chr1:66895631-66896130	0.451944513441358	.	.
chr1	66700587	66701086	chr1	66896202	66896701	Rpe|chr1:66896202-66896701	0.454153669523274	.	.
chr1	66816734	66817233	chr1	66895631	66896130	Kansl1l|chr1:66895631-66896130	0.452701441789526	.	.
chr1	66816734	66817233	chr1	66896202	66896701	Kansl1l|chr1:66896202-66896701	0.390640509319676	.	.
chr1	67038596	67039095	chr1	66796636	66797135	Lancl1|chr1:66796636-66797135	0.492369042087748	.	.
chr1	67038596	67039095	chr1	66871511	66872010	Lancl1|chr1:66871511-66872010	0.388789422449293	.	.
chr1	67038596	67039095	chr1	67218289	67218788	Lancl1|chr1:67218289-67218788	0.411504121725508	.	.
chr1	69106246	69106745	chr1	68886737	68887236	Gm16076|chr1:68886737-68887236	0.344319157639143	.	.
chr1	69106246	69106745	chr1	69241684	69242183	Gm16076|chr1:69241684-69242183	0.342048595840149	.	.
chr1	69687151	69687650	chr1	69527196	69527695	Ikzf2|chr1:69527196-69527695	0.493242108979338	.	.
chr1	72211757	72212256	chr1	72048419	72048918	Mreg|chr1:72048419-72048918	0.624437713111307	.	.
chr1	72211757	72212256	chr1	72123622	72124121	Mreg|chr1:72123622-72124121	0.344218844379551	.	.
chr1	72211757	72212256	chr1	72379437	72379936	Mreg|chr1:72379437-72379936	0.387376771309795	.	.
chr1	72211757	72212256	chr1	72455876	72456375	Mreg|chr1:72455876-72456375	0.390244271397531	.	.
chr1	72212372	72212871	chr1	72170940	72171439	Mreg|chr1:72170940-72171439	0.549160150997204	.	.
chr1	72212372	72212871	chr1	72225715	72226214	Mreg|chr1:72225715-72226214	0.405248678532204	.	.
chr1	72212372	72212871	chr1	72492614	72493113	Mreg|chr1:72492614-72493113	0.393351026687135	.	.
chr1	72284104	72284603	chr1	72219979	72220478	Pecr|chr1:72219979-72220478	0.430447812854387	.	.
chr1	72284104	72284603	chr1	72219979	72220478	Tmem169|chr1:72219979-72220478	0.430447812854387	.	.
chr1	72284104	72284603	chr1	72243720	72244219	Pecr|chr1:72243720-72244219	0.727145548100708	.	.
chr1	72284104	72284603	chr1	72243720	72244219	Tmem169|chr1:72243720-72244219	0.727145548100708	.	.
chr1	72284104	72284603	chr1	72577484	72577983	Pecr|chr1:72577484-72577983	0.357750453198779	.	.
chr1	72284104	72284603	chr1	72577484	72577983	Tmem169|chr1:72577484-72577983	0.357750453198779	.	.
chr1	72307199	72307698	chr1	72105541	72106040	Xrcc5|chr1:72105541-72106040	0.522480234345549	.	.
chr1	72307199	72307698	chr1	72243720	72244219	Xrcc5|chr1:72243720-72244219	0.401229098462599	.	.
chr1	72307199	72307698	chr1	72254025	72254524	Xrcc5|chr1:72254025-72254524	0.564396087802835	.	.
chr1	72307199	72307698	chr1	72254545	72255044	Xrcc5|chr1:72254545-72255044	0.389154463001572	.	.
chr1	72307199	72307698	chr1	72406575	72407074	Xrcc5|chr1:72406575-72407074	0.433321202200725	.	.
chr1	72307199	72307698	chr1	72492614	72493113	Xrcc5|chr1:72492614-72493113	0.492776237747529	.	.
chr1	72536972	72537471	chr1	72379437	72379936	March4|chr1:72379437-72379936	0.604947820913234	.	.
chr1	72536972	72537471	chr1	72455876	72456375	March4|chr1:72455876-72456375	0.758569019370477	.	.
chr1	72536972	72537471	chr1	72746325	72746824	March4|chr1:72746325-72746824	0.470667466072507	.	.
chr1	72536972	72537471	chr1	72871694	72872193	March4|chr1:72871694-72872193	0.390949231187345	.	.
chr1	72582908	72583407	chr1	72254025	72254524	Smarcal1|chr1:72254025-72254524	0.562758348226776	.	.
chr1	72582908	72583407	chr1	72254545	72255044	Smarcal1|chr1:72254545-72255044	0.383694948701951	.	.
chr1	72582908	72583407	chr1	72406575	72407074	Smarcal1|chr1:72406575-72407074	0.520447830400203	.	.
chr1	72582908	72583407	chr1	72455876	72456375	Smarcal1|chr1:72455876-72456375	0.354664056964058	.	.
chr1	72582908	72583407	chr1	72492614	72493113	Smarcal1|chr1:72492614-72493113	0.488548957254294	.	.
chr1	72582908	72583407	chr1	72593369	72593868	Smarcal1|chr1:72593369-72593868	0.486262520967997	.	.
chr1	72582908	72583407	chr1	72593369	72593868	Smarcal1|chr1:72593369-72593868	0.486262520967998	.	.
chr1	72582908	72583407	chr1	72870991	72871490	Smarcal1|chr1:72870991-72871490	0.454058635107346	.	.
chr1	72582908	72583407	chr1	72872440	72872939	Smarcal1|chr1:72872440-72872939	0.658869004849291	.	.
chr1	72582908	72583407	chr1	72951188	72951687	Smarcal1|chr1:72951188-72951687	0.436774071315793	.	.
chr1	72640885	72641384	chr1	72492614	72493113	Gm39662|chr1:72492614-72493113	0.511275759438018	.	.
chr1	72640885	72641384	chr1	72870991	72871490	Gm39662|chr1:72870991-72871490	0.384576802971235	.	.
chr1	72640885	72641384	chr1	72966310	72966809	Gm39662|chr1:72966310-72966809	0.433576721014769	.	.
chr1	72824488	72824987	chr1	72746325	72746824	Igfbp2|chr1:72746325-72746824	0.357508225734353	.	.
chr1	72824488	72824987	chr1	72751953	72752452	Igfbp2|chr1:72751953-72752452	0.515377434370652	.	.
chr1	72824488	72824987	chr1	72804169	72804668	Igfbp2|chr1:72804169-72804668	0.354324259936358	.	.
chr1	74284588	74285087	chr1	74332262	74332761	Aamp|chr1:74332262-74332761	0.37860101984275	.	.
chr1	74284588	74285087	chr1	74332262	74332761	Pnkd|chr1:74332262-74332761	0.37860101984275	.	.
chr1	74284588	74285087	chr1	74386756	74387255	Aamp|chr1:74386756-74387255	0.605044950507723	.	.
chr1	74284588	74285087	chr1	74386756	74387255	Pnkd|chr1:74386756-74387255	0.605044950507723	.	.
chr1	74361763	74362262	chr1	74332262	74332761	Catip|chr1:74332262-74332761	0.388958502013775	.	.
chr1	74361763	74362262	chr1	74386756	74387255	Catip|chr1:74386756-74387255	0.472412490033504	.	.
chr1	74391301	74391800	chr1	74368126	74368625	Ctdsp1|chr1:74368126-74368625	0.410072501202396	.	.
chr1	74391301	74391800	chr1	74386756	74387255	Ctdsp1|chr1:74386756-74387255	0.336819097887149	.	.
chr1	74505730	74506229	chr1	74332262	74332761	Cnot9|chr1:74332262-74332761	0.59001690559639	.	.
chr1	74505730	74506229	chr1	74368126	74368625	Cnot9|chr1:74368126-74368625	0.751191075233825	.	.
chr1	74505730	74506229	chr1	74437955	74438454	Cnot9|chr1:74437955-74438454	0.62084168999065	.	.
chr1	74505730	74506229	chr1	74740879	74741378	Cnot9|chr1:74740879-74741378	0.493370390609066	.	.
chr1	74542596	74543095	chr1	74343967	74344466	Plcd4|chr1:74343967-74344466	0.345628176970492	.	.
chr1	74542596	74543095	chr1	74772969	74773468	Plcd4|chr1:74772969-74773468	0.423010216838117	.	.
chr1	74542596	74543095	chr1	74808065	74808564	Plcd4|chr1:74808065-74808564	0.425891442119998	.	.
chr1	74587962	74588461	chr1	74332262	74332761	Bcs1l|chr1:74332262-74332761	0.554381719654708	.	.
chr1	74587962	74588461	chr1	74332262	74332761	Zfp142|chr1:74332262-74332761	0.554381719654708	.	.
chr1	74587962	74588461	chr1	74368126	74368625	Bcs1l|chr1:74368126-74368625	0.456408679432227	.	.
chr1	74587962	74588461	chr1	74368126	74368625	Zfp142|chr1:74368126-74368625	0.456408679432227	.	.
chr1	74587962	74588461	chr1	74397348	74397847	Bcs1l|chr1:74397348-74397847	0.627671674897454	.	.
chr1	74587962	74588461	chr1	74397348	74397847	Zfp142|chr1:74397348-74397847	0.627671674897454	.	.
chr1	74587962	74588461	chr1	74415126	74415625	Bcs1l|chr1:74415126-74415625	0.574953705089501	.	.
chr1	74587962	74588461	chr1	74415126	74415625	Zfp142|chr1:74415126-74415625	0.574953705089501	.	.
chr1	74587962	74588461	chr1	74437955	74438454	Bcs1l|chr1:74437955-74438454	0.673104907705299	.	.
chr1	74587962	74588461	chr1	74437955	74438454	Zfp142|chr1:74437955-74438454	0.673104907705299	.	.
chr1	74601175	74601674	chr1	74332262	74332761	Rnf25|chr1:74332262-74332761	0.534511385856932	.	.
chr1	74601175	74601674	chr1	74332262	74332761	Rnf25|chr1:74332262-74332761	0.534511385856933	.	.
chr1	74601175	74601674	chr1	74332262	74332761	Stk36|chr1:74332262-74332761	0.534511385856932	.	.
chr1	74601175	74601674	chr1	74332262	74332761	Stk36|chr1:74332262-74332761	0.534511385856933	.	.
chr1	74601175	74601674	chr1	74368126	74368625	Rnf25|chr1:74368126-74368625	0.605393259942922	.	.
chr1	74601175	74601674	chr1	74368126	74368625	Stk36|chr1:74368126-74368625	0.605393259942922	.	.
chr1	74601175	74601674	chr1	74397348	74397847	Rnf25|chr1:74397348-74397847	0.347942933275646	.	.
chr1	74601175	74601674	chr1	74397348	74397847	Stk36|chr1:74397348-74397847	0.347942933275646	.	.
chr1	74601175	74601674	chr1	74415126	74415625	Rnf25|chr1:74415126-74415625	0.414876392318744	.	.
chr1	74601175	74601674	chr1	74415126	74415625	Stk36|chr1:74415126-74415625	0.414876392318744	.	.
chr1	74601175	74601674	chr1	74437955	74438454	Rnf25|chr1:74437955-74438454	0.381619726762533	.	.
chr1	74601175	74601674	chr1	74437955	74438454	Stk36|chr1:74437955-74438454	0.381619726762533	.	.
chr1	74661495	74661994	chr1	74397348	74397847	Ttll4|chr1:74397348-74397847	0.499879629375793	.	.
chr1	74661495	74661994	chr1	74415126	74415625	Ttll4|chr1:74415126-74415625	0.404347074729156	.	.
chr1	74661495	74661994	chr1	74437955	74438454	Ttll4|chr1:74437955-74438454	0.529281129622468	.	.
chr1	74661495	74661994	chr1	74880737	74881236	Ttll4|chr1:74880737-74881236	0.473344329675996	.	.
chr1	74854708	74855207	chr1	74772969	74773468	Cdk5r2|chr1:74772969-74773468	0.355946604136542	.	.
chr1	75124760	75125259	chr1	74880737	74881236	Nhej1|chr1:74880737-74881236	0.444931876726905	.	.
chr1	75124760	75125259	chr1	75290547	75291046	Nhej1|chr1:75290547-75291046	0.34890489023066	.	.
chr1	75142499	75142998	chr1	75016818	75017317	Cnppd1|chr1:75016818-75017317	0.460003063112857	.	.
chr1	75142499	75142998	chr1	75016818	75017317	Retreg2|chr1:75016818-75017317	0.460003063112857	.	.
chr1	75168424	75168923	chr1	75263237	75263736	Zfand2b|chr1:75263237-75263736	0.439285627914839	.	.
chr1	75180079	75180578	chr1	74772969	74773468	Abcb6|chr1:74772969-74773468	0.368720065582233	.	.
chr1	75180079	75180578	chr1	74808065	74808564	Abcb6|chr1:74808065-74808564	0.413753694874242	.	.
chr1	75180079	75180578	chr1	75234571	75235070	Abcb6|chr1:75234571-75235070	0.35474489159203	.	.
chr1	75180079	75180578	chr1	75393088	75393587	Abcb6|chr1:75393088-75393587	0.398028973930004	.	.
chr1	75210546	75211045	chr1	75016818	75017317	Glb1l|chr1:75016818-75017317	0.344180235962558	.	.
chr1	75210546	75211045	chr1	75016818	75017317	Stk16|chr1:75016818-75017317	0.344180235962558	.	.
chr1	75219086	75219585	chr1	75263237	75263736	Tuba4a|chr1:75263237-75263736	0.364764246228255	.	.
chr1	75236144	75236643	chr1	74802933	74803432	Dnajb2|chr1:74802933-74803432	0.4059091705442	.	.
chr1	75236144	75236643	chr1	74858307	74858806	Dnajb2|chr1:74858307-74858806	0.427141461274334	.	.
chr1	75236144	75236643	chr1	74880737	74881236	Dnajb2|chr1:74880737-74881236	0.341494045390876	.	.
chr1	75236144	75236643	chr1	75487302	75487801	Dnajb2|chr1:75487302-75487801	0.507294471539615	.	.
chr1	75251521	75252020	chr1	75016818	75017317	Gm28294|chr1:75016818-75017317	0.486483549821543	.	.
chr1	75251521	75252020	chr1	75559353	75559852	Gm28294|chr1:75559353-75559852	0.335983216340599	.	.
chr1	75277375	75277874	chr1	75016818	75017317	Resp18|chr1:75016818-75017317	0.421196073181294	.	.
chr1	75277375	75277874	chr1	75254226	75254725	Resp18|chr1:75254226-75254725	0.51978442192855	.	.
chr1	75277375	75277874	chr1	75559353	75559852	Resp18|chr1:75559353-75559852	0.45581714283281	.	.
chr1	75277375	75277874	chr1	75669838	75670337	Resp18|chr1:75669838-75670337	0.374246046402604	.	.
chr1	75278167	75278666	chr1	75263237	75263736	Resp18|chr1:75263237-75263736	0.371810956558845	.	.
chr1	75317346	75317845	chr1	75393088	75393587	Dnpep|chr1:75393088-75393587	0.492841529194537	.	.
chr1	75435709	75436208	chr1	75263237	75263736	Gmppa|chr1:75263237-75263736	0.409135255900943	.	.
chr1	75435709	75436208	chr1	75370249	75370748	Gmppa|chr1:75370249-75370748	0.450825564195421	.	.
chr1	75435709	75436208	chr1	75693281	75693780	Gmppa|chr1:75693281-75693780	0.425057113701326	.	.
chr1	75479156	75479655	chr1	75016818	75017317	Chpf|chr1:75016818-75017317	0.419207662585644	.	.
chr1	75479156	75479655	chr1	75016818	75017317	Tmem198|chr1:75016818-75017317	0.419207662585644	.	.
chr1	75479156	75479655	chr1	75254226	75254725	Chpf|chr1:75254226-75254725	0.586875704111948	.	.
chr1	75479156	75479655	chr1	75254226	75254725	Tmem198|chr1:75254226-75254725	0.586875704111948	.	.
chr1	75479156	75479655	chr1	75290547	75291046	Chpf|chr1:75290547-75291046	0.467951399948343	.	.
chr1	75479156	75479655	chr1	75290547	75291046	Tmem198|chr1:75290547-75291046	0.467951399948343	.	.
chr1	75479156	75479655	chr1	75559353	75559852	Chpf|chr1:75559353-75559852	0.759179180590519	.	.
chr1	75479156	75479655	chr1	75559353	75559852	Tmem198|chr1:75559353-75559852	0.759179180590519	.	.
chr1	75479156	75479655	chr1	75669838	75670337	Chpf|chr1:75669838-75670337	0.646576207949928	.	.
chr1	75479156	75479655	chr1	75669838	75670337	Tmem198|chr1:75669838-75670337	0.646576207949928	.	.
chr1	75505376	75505875	chr1	75559353	75559852	Obsl1|chr1:75559353-75559852	0.47742422003773	.	.
chr1	75521240	75521739	chr1	75393088	75393587	Stk11ip|chr1:75393088-75393587	0.596810987565295	.	.
chr1	75521240	75521739	chr1	75559353	75559852	Stk11ip|chr1:75559353-75559852	0.434165921480265	.	.
chr1	75521240	75521739	chr1	75936535	75937034	Stk11ip|chr1:75936535-75937034	0.506251005627655	.	.
chr1	75546261	75546760	chr1	75936535	75937034	Slc4a3|chr1:75936535-75937034	0.565650680266159	.	.
chr1	77514939	77515438	chr1	77708622	77709121	Epha4|chr1:77708622-77709121	0.344274745643875	.	.
chr1	77514939	77515438	chr1	77708622	77709121	Gm28386|chr1:77708622-77709121	0.344274745643875	.	.
chr1	78310032	78310531	chr1	78371610	78372109	Sgpp2|chr1:78371610-78372109	0.494041207462393	.	.
chr1	78310931	78311430	chr1	78745265	78745764	Sgpp2|chr1:78745265-78745764	0.405118393480159	.	.
chr1	78488387	78488886	chr1	78724400	78724899	Farsb|chr1:78724400-78724899	0.515457779440494	.	.
chr1	78488900	78489399	chr1	78724400	78724899	Farsb|chr1:78724400-78724899	0.444392882845472	.	.
chr1	79439807	79440306	chr1	79580908	79581407	Scg2|chr1:79580908-79581407	0.360412793448006	.	.
chr1	79671948	79672447	chr1	79581417	79581916	Ap1s3|chr1:79581417-79581916	0.642740727970251	.	.
chr1	79671948	79672447	chr1	79581417	79581916	Ap1s3|chr1:79581417-79581916	0.642740727970252	.	.
chr1	79775809	79776308	chr1	80180986	80181485	Mrpl44|chr1:80180986-80181485	0.410184307181532	.	.
chr1	79775809	79776308	chr1	80180986	80181485	Wdfy1|chr1:80180986-80181485	0.410184307181532	.	.
chr1	80340736	80341235	chr1	80180986	80181485	Cul3|chr1:80180986-80181485	0.489237641962212	.	.
chr1	80757803	80758302	chr1	80604236	80604735	Dock10|chr1:80604236-80604735	0.464735629820217	.	.
chr1	80757803	80758302	chr1	80718868	80719367	Dock10|chr1:80718868-80719367	0.524979372120122	.	.
chr1	80757803	80758302	chr1	80852710	80853209	Dock10|chr1:80852710-80853209	0.638631521054206	.	.
chr1	80757803	80758302	chr1	80854286	80854785	Dock10|chr1:80854286-80854785	0.371445350150917	.	.
chr1	80757803	80758302	chr1	81231977	81232476	Dock10|chr1:81231977-81232476	0.406622079508513	.	.
chr1	80757803	80758302	chr1	81248672	81249171	Dock10|chr1:81248672-81249171	0.352483748286294	.	.
chr1	80758332	80758831	chr1	80718868	80719367	Dock10|chr1:80718868-80719367	0.355648842971346	.	.
chr1	80758332	80758831	chr1	81231977	81232476	Dock10|chr1:81231977-81232476	0.647524500423343	.	.
chr1	80758332	80758831	chr1	81248672	81249171	Dock10|chr1:81248672-81249171	0.46304307027906	.	.
chr1	81076257	81076756	chr1	80830339	80830838	Nyap2|chr1:80830339-80830838	0.380066884441406	.	.
chr1	81076257	81076756	chr1	80852710	80853209	Nyap2|chr1:80852710-80853209	0.363958850885345	.	.
chr1	81076257	81076756	chr1	80938609	80939108	Nyap2|chr1:80938609-80939108	0.373175788317386	.	.
chr1	81076879	81077378	chr1	80847758	80848257	Nyap2|chr1:80847758-80848257	0.546064242944145	.	.
chr1	81076879	81077378	chr1	80873552	80874051	Nyap2|chr1:80873552-80874051	0.662557716632253	.	.
chr1	81076879	81077378	chr1	80892827	80893326	Nyap2|chr1:80892827-80893326	0.613156425686182	.	.
chr1	81076879	81077378	chr1	81316562	81317061	Nyap2|chr1:81316562-81317061	0.373227624126441	.	.
chr1	82290681	82291180	chr1	82262329	82262828	Irs1|chr1:82262329-82262828	0.366005004029126	.	.
chr1	82290681	82291180	chr1	82290015	82290514	Irs1|chr1:82290015-82290514	0.482970760969521	.	.
chr1	82290681	82291180	chr1	82292699	82293198	Irs1|chr1:82292699-82293198	0.34963749557307	.	.
chr1	82291243	82291742	chr1	82262329	82262828	Irs1|chr1:82262329-82262828	0.380478046715578	.	.
chr1	82586578	82587077	chr1	82292699	82293198	Col4a3|chr1:82292699-82293198	0.38168321652029	.	.
chr1	82586578	82587077	chr1	82292699	82293198	Col4a4|chr1:82292699-82293198	0.38168321652029	.	.
chr1	82586578	82587077	chr1	82433306	82433805	Col4a3|chr1:82433306-82433805	0.376212875912324	.	.
chr1	82586578	82587077	chr1	82433306	82433805	Col4a4|chr1:82433306-82433805	0.376212875912324	.	.
chr1	82724600	82725099	chr1	82292699	82293198	C430014B12Rik|chr1:82292699-82293198	0.565004919349219	.	.
chr1	82724600	82725099	chr1	82292699	82293198	Mff|chr1:82292699-82293198	0.565004919349219	.	.
chr1	82839194	82839693	chr1	82787312	82787811	Agfg1|chr1:82787312-82787811	0.438287702932165	.	.
chr1	83037972	83038471	chr1	82918423	82918922	Slc19a3|chr1:82918423-82918922	0.583863081824125	.	.
chr1	83037972	83038471	chr1	83395536	83396035	Slc19a3|chr1:83395536-83396035	0.360799633423016	.	.
chr1	83407134	83407633	chr1	83277033	83277532	Sphkap|chr1:83277033-83277532	0.444720397848271	.	.
chr1	83407134	83407633	chr1	83486898	83487397	Sphkap|chr1:83486898-83487397	0.534329582418694	.	.
chr1	83407134	83407633	chr1	83494958	83495457	Sphkap|chr1:83494958-83495457	0.749926142858232	.	.
chr1	84695000	84695499	chr1	84523387	84523886	Dner|chr1:84523387-84523886	0.440008366443042	.	.
chr1	84695613	84696112	chr1	84522879	84523378	Dner|chr1:84522879-84523378	0.461194883606873	.	.
chr1	85793160	85793659	chr1	85703519	85704018	Cab39|chr1:85703519-85704018	0.383532426671293	.	.
chr1	85793160	85793659	chr1	86007691	86008190	Cab39|chr1:86007691-86008190	0.455254688114838	.	.
chr1	85793160	85793659	chr1	86018323	86018822	Cab39|chr1:86018323-86018822	0.424262169235397	.	.
chr1	85894274	85894773	chr1	85916833	85917332	Itm2c|chr1:85916833-85917332	0.446539323394703	.	.
chr1	86046083	86046582	chr1	85853262	85853761	2810459M11Rik|chr1:85853262-85853761	0.362082847218448	.	.
chr1	86046083	86046582	chr1	85916833	85917332	2810459M11Rik|chr1:85916833-85917332	0.375543554118365	.	.
chr1	86046083	86046582	chr1	86007691	86008190	2810459M11Rik|chr1:86007691-86008190	0.600648563342733	.	.
chr1	86064385	86064884	chr1	85916833	85917332	Psmd1|chr1:85916833-85917332	0.449835242854002	.	.
chr1	86359268	86359767	chr1	86038632	86039131	C130036L24Rik|chr1:86038632-86039131	0.416646603820594	.	.
chr1	86359268	86359767	chr1	86038632	86039131	Ncl|chr1:86038632-86039131	0.416646603820594	.	.
chr1	86359268	86359767	chr1	86178901	86179400	C130036L24Rik|chr1:86178901-86179400	0.663693298174563	.	.
chr1	86359268	86359767	chr1	86178901	86179400	Ncl|chr1:86178901-86179400	0.663693298174563	.	.
chr1	86359268	86359767	chr1	86433961	86434460	C130036L24Rik|chr1:86433961-86434460	0.418766268437946	.	.
chr1	86359268	86359767	chr1	86433961	86434460	Ncl|chr1:86433961-86434460	0.418766268437946	.	.
chr1	86359268	86359767	chr1	86435332	86435831	C130036L24Rik|chr1:86435332-86435831	0.403613589510195	.	.
chr1	86359268	86359767	chr1	86435332	86435831	Ncl|chr1:86435332-86435831	0.403613589510195	.	.
chr1	86359268	86359767	chr1	86442428	86442927	C130036L24Rik|chr1:86442428-86442927	0.449773115715713	.	.
chr1	86359268	86359767	chr1	86442428	86442927	Ncl|chr1:86442428-86442927	0.449773115715713	.	.
chr1	86359268	86359767	chr1	86487143	86487642	C130036L24Rik|chr1:86487143-86487642	0.669969294271967	.	.
chr1	86359268	86359767	chr1	86487143	86487642	Ncl|chr1:86487143-86487642	0.669969294271967	.	.
chr1	86359268	86359767	chr1	86525204	86525703	C130036L24Rik|chr1:86525204-86525703	0.403703228510694	.	.
chr1	86359268	86359767	chr1	86525204	86525703	Ncl|chr1:86525204-86525703	0.403703228510694	.	.
chr1	86525710	86526209	chr1	86339345	86339844	Ptma|chr1:86339345-86339844	0.41099590439909	.	.
chr1	86525710	86526209	chr1	86403129	86403628	Ptma|chr1:86403129-86403628	0.35003278476364	.	.
chr1	86525710	86526209	chr1	86442428	86442927	Ptma|chr1:86442428-86442927	0.426517303686331	.	.
chr1	86525710	86526209	chr1	86969270	86969769	Ptma|chr1:86969270-86969769	0.376297747135189	.	.
chr1	86526360	86526859	chr1	86434501	86435000	Ptma|chr1:86434501-86435000	0.351247516488551	.	.
chr1	86526360	86526859	chr1	86525204	86525703	Ptma|chr1:86525204-86525703	0.630289544210566	.	.
chr1	86526360	86526859	chr1	86528114	86528613	Ptma|chr1:86528114-86528613	0.765202202179885	.	.
chr1	86526360	86526859	chr1	86833924	86834423	Ptma|chr1:86833924-86834423	0.576051280597581	.	.
chr1	86582078	86582577	chr1	86528114	86528613	Cops7b|chr1:86528114-86528613	0.557804338169971	.	.
chr1	86582078	86582577	chr1	86528114	86528613	Pde6d|chr1:86528114-86528613	0.557804338169971	.	.
chr1	86582603	86583102	chr1	86434501	86435000	Cops7b|chr1:86434501-86435000	0.334689369336416	.	.
chr1	86582603	86583102	chr1	86434501	86435000	Pde6d|chr1:86434501-86435000	0.334689369336416	.	.
chr1	86582603	86583102	chr1	86525204	86525703	Cops7b|chr1:86525204-86525703	0.356767083308425	.	.
chr1	86582603	86583102	chr1	86525204	86525703	Pde6d|chr1:86525204-86525703	0.356767083308425	.	.
chr1	86582603	86583102	chr1	86528114	86528613	Cops7b|chr1:86528114-86528613	0.496885127693115	.	.
chr1	86582603	86583102	chr1	86528114	86528613	Pde6d|chr1:86528114-86528613	0.496885127693115	.	.
chr1	86669399	86669898	chr1	86381004	86381503	Nppc|chr1:86381004-86381503	0.482994490622665	.	.
chr1	86669399	86669898	chr1	86503968	86504467	Nppc|chr1:86503968-86504467	0.452382539469595	.	.
chr1	86670393	86670892	chr1	86408708	86409207	Nppc|chr1:86408708-86409207	0.488752094482788	.	.
chr1	86670393	86670892	chr1	86433961	86434460	Nppc|chr1:86433961-86434460	0.376730279005294	.	.
chr1	86670393	86670892	chr1	86532333	86532832	Nppc|chr1:86532333-86532832	0.342039846266881	.	.
chr1	86670393	86670892	chr1	86586879	86587378	Nppc|chr1:86586879-86587378	0.340842531861373	.	.
chr1	86670393	86670892	chr1	86833924	86834423	Nppc|chr1:86833924-86834423	0.375214249960159	.	.
chr1	86703565	86704064	chr1	86586879	86587378	Dis3l2|chr1:86586879-86587378	0.421754382201003	.	.
chr1	87213673	87214172	chr1	87227029	87227528	Eif4e2|chr1:87227029-87227528	0.42795169436564	.	.
chr1	87213673	87214172	chr1	87246132	87246631	Eif4e2|chr1:87246132-87246631	0.473927593125337	.	.
chr1	87510023	87510522	chr1	87879632	87880131	Neu2|chr1:87879632-87880131	0.374187615270907	.	.
chr1	87755700	87756199	chr1	87589088	87589587	Atg16l1|chr1:87589088-87589587	0.624932515849835	.	.
chr1	87755700	87756199	chr1	87721301	87721800	Atg16l1|chr1:87721301-87721800	0.542104048950556	.	.
chr1	87853009	87853508	chr1	87589088	87589587	Dgkd|chr1:87589088-87589587	0.518036996076975	.	.
chr1	87853009	87853508	chr1	87721301	87721800	Dgkd|chr1:87721301-87721800	0.63054678911754	.	.
chr1	88008031	88008530	chr1	87789687	87790186	Usp40|chr1:87789687-87790186	0.352261613376017	.	.
chr1	88205505	88206004	chr1	88342561	88343060	Dnajb3|chr1:88342561-88343060	0.609114478834054	.	.
chr1	88205505	88206004	chr1	88348421	88348920	Dnajb3|chr1:88348421-88348920	0.523324476991731	.	.
chr1	88205505	88206004	chr1	88424541	88425040	Dnajb3|chr1:88424541-88425040	0.385332395459761	.	.
chr1	88277410	88277909	chr1	88318505	88319004	Hjurp|chr1:88318505-88319004	0.335792677234818	.	.
chr1	88277410	88277909	chr1	88318505	88319004	Trpm8|chr1:88318505-88319004	0.335792677234818	.	.
chr1	88277410	88277909	chr1	88705708	88706207	Hjurp|chr1:88705708-88706207	0.360598195963083	.	.
chr1	88277410	88277909	chr1	88705708	88706207	Trpm8|chr1:88705708-88706207	0.360598195963083	.	.
chr1	88701944	88702443	chr1	88318505	88319004	Arl4c|chr1:88318505-88319004	0.630818896788768	.	.
chr1	88701944	88702443	chr1	88348421	88348920	Arl4c|chr1:88348421-88348920	0.456010135485074	.	.
chr1	88701944	88702443	chr1	88357393	88357892	Arl4c|chr1:88357393-88357892	0.342448572220002	.	.
chr1	88701944	88702443	chr1	88424541	88425040	Arl4c|chr1:88424541-88425040	0.392756200393063	.	.
chr1	88701944	88702443	chr1	88658097	88658596	Arl4c|chr1:88658097-88658596	0.432602131780501	.	.
chr1	88701944	88702443	chr1	88658097	88658596	Arl4c|chr1:88658097-88658596	0.432602131780502	.	.
chr1	88701944	88702443	chr1	88711982	88712481	Arl4c|chr1:88711982-88712481	0.381920639953523	.	.
chr1	88701944	88702443	chr1	88847740	88848239	Arl4c|chr1:88847740-88848239	0.476552370595961	.	.
chr1	88701944	88702443	chr1	88865586	88866085	Arl4c|chr1:88865586-88866085	0.474825816740091	.	.
chr1	88701944	88702443	chr1	88866123	88866622	Arl4c|chr1:88866123-88866622	0.405516406150269	.	.
chr1	90603129	90603628	chr1	90486245	90486744	Cops8|chr1:90486245-90486744	0.504577204876158	.	.
chr1	90603129	90603628	chr1	90588307	90588806	Cops8|chr1:90588307-90588806	0.626786904268662	.	.
chr1	90603129	90603628	chr1	90754075	90754574	Cops8|chr1:90754075-90754574	0.352595315339516	.	.
chr1	90603129	90603628	chr1	90973173	90973672	Cops8|chr1:90973173-90973672	0.345001587696531	.	.
chr1	91178975	91179474	chr1	91209764	91210263	Ramp1|chr1:91209764-91210263	0.778620579157726	.	.
chr1	91249940	91250439	chr1	90896594	90897093	Ube2f|chr1:90896594-90897093	0.421659412718622	.	.
chr1	91249940	91250439	chr1	91067629	91068128	Ube2f|chr1:91067629-91068128	0.556723539444926	.	.
chr1	91298026	91298525	chr1	91067629	91068128	Scly|chr1:91067629-91068128	0.383678458980142	.	.
chr1	91398520	91399019	chr1	91067629	91068128	Ilkap|chr1:91067629-91068128	0.410555366719011	.	.
chr1	91459292	91459791	chr1	91067629	91068128	Per2|chr1:91067629-91068128	0.539722919604724	.	.
chr1	91801828	91802327	chr1	91878697	91879196	Gm29100|chr1:91878697-91879196	0.545798217284606	.	.
chr1	91801828	91802327	chr1	91878697	91879196	Twist2|chr1:91878697-91879196	0.545798217284606	.	.
chr1	91802337	91802836	chr1	91878697	91879196	Gm29100|chr1:91878697-91879196	0.350653477787709	.	.
chr1	91802337	91802836	chr1	92044855	92045354	Gm29100|chr1:92044855-92045354	0.360208294915955	.	.
chr1	92473544	92474043	chr1	92044855	92045354	Ndufa10|chr1:92044855-92045354	0.397674045666584	.	.
chr1	92473544	92474043	chr1	92180079	92180578	Ndufa10|chr1:92180079-92180578	0.516202260768098	.	.
chr1	92473544	92474043	chr1	92437865	92438364	Ndufa10|chr1:92437865-92438364	0.400912443020927	.	.
chr1	92473544	92474043	chr1	92521236	92521735	Ndufa10|chr1:92521236-92521735	0.471436571626418	.	.
chr1	92906632	92907131	chr1	92895020	92895519	Dusp28|chr1:92895020-92895519	0.436076954367797	.	.
chr1	92907215	92907714	chr1	92730498	92730997	Dusp28|chr1:92730498-92730997	0.453263140151748	.	.
chr1	92907215	92907714	chr1	93115042	93115541	Dusp28|chr1:93115042-93115541	0.383195875598132	.	.
chr1	92910928	92911427	chr1	93115042	93115541	5033417F24Rik|chr1:93115042-93115541	0.390512109982665	.	.
chr1	92910928	92911427	chr1	93115042	93115541	Rnpepl1|chr1:93115042-93115541	0.390512109982665	.	.
chr1	92934435	92934934	chr1	92521236	92521735	Capn10|chr1:92521236-92521735	0.366611284280934	.	.
chr1	93101696	93102195	chr1	93444675	93445174	Kif1a|chr1:93444675-93445174	0.346659387457041	.	.
chr1	93343358	93343857	chr1	93444675	93445174	Pask|chr1:93444675-93445174	0.381509455444994	.	.
chr1	93343358	93343857	chr1	93444675	93445174	Ppp1r7|chr1:93444675-93445174	0.381509455444994	.	.
chr1	93478622	93479121	chr1	93704205	93704704	Hdlbp|chr1:93704205-93704704	0.362168282356515	.	.
chr1	93478622	93479121	chr1	93704205	93704704	Sept2|chr1:93704205-93704704	0.362168282356515	.	.
chr1	93511801	93512300	chr1	93704205	93704704	Farp2|chr1:93704205-93704704	0.400225630253056	.	.
chr1	93754617	93755116	chr1	94035198	94035697	Thap4|chr1:94035198-94035697	0.335416953288415	.	.
chr1	95667416	95667915	chr1	95358827	95359326	St8sia4|chr1:95358827-95359326	0.477527466702417	.	.
chr1	96871948	96872447	chr1	96864061	96864560	Slco4c1|chr1:96864061-96864560	0.602664094565514	.	.
chr1	97661204	97661703	chr1	97843520	97844019	D1Ertd622e|chr1:97843520-97844019	0.790006630091275	.	.
chr1	97661204	97661703	chr1	97977554	97978053	D1Ertd622e|chr1:97977554-97978053	0.421798068440956	.	.
chr1	97661800	97662299	chr1	97843520	97844019	D1Ertd622e|chr1:97843520-97844019	0.727780534640471	.	.
chr1	97661800	97662299	chr1	97977554	97978053	D1Ertd622e|chr1:97977554-97978053	0.336995527796257	.	.
chr1	97769886	97770385	chr1	97843520	97844019	Gin1|chr1:97843520-97844019	0.503910316226668	.	.
chr1	97769886	97770385	chr1	97843520	97844019	Ppip5k2|chr1:97843520-97844019	0.503910316226668	.	.
chr1	105355774	105356273	chr1	105123952	105124451	Gm17634|chr1:105123952-105124451	0.526043972118188	.	.
chr1	105355774	105356273	chr1	105123952	105124451	Rnf152|chr1:105123952-105124451	0.526043972118188	.	.
chr1	105355774	105356273	chr1	105301732	105302231	Gm17634|chr1:105301732-105302231	0.400107746239549	.	.
chr1	105355774	105356273	chr1	105301732	105302231	Rnf152|chr1:105301732-105302231	0.400107746239549	.	.
chr1	105663536	105664035	chr1	105301732	105302231	Pign|chr1:105301732-105302231	0.391439637058877	.	.
chr1	105663536	105664035	chr1	105301732	105302231	Relch|chr1:105301732-105302231	0.391439637058877	.	.
chr1	105663536	105664035	chr1	105908552	105909051	Pign|chr1:105908552-105909051	0.685359646708659	.	.
chr1	105663536	105664035	chr1	105908552	105909051	Pign|chr1:105908552-105909051	0.68535964670866	.	.
chr1	105663536	105664035	chr1	105908552	105909051	Relch|chr1:105908552-105909051	0.685359646708659	.	.
chr1	105663536	105664035	chr1	105908552	105909051	Relch|chr1:105908552-105909051	0.68535964670866	.	.
chr1	105663536	105664035	chr1	105922991	105923490	Pign|chr1:105922991-105923490	0.440832016887934	.	.
chr1	105663536	105664035	chr1	105922991	105923490	Relch|chr1:105922991-105923490	0.440832016887934	.	.
chr1	105663536	105664035	chr1	105947093	105947592	Pign|chr1:105947093-105947592	0.495799683780308	.	.
chr1	105663536	105664035	chr1	105947093	105947592	Relch|chr1:105947093-105947592	0.495799683780308	.	.
chr1	105780395	105780894	chr1	105908552	105909051	Tnfrsf11a|chr1:105908552-105909051	0.495041691618976	.	.
chr1	105780395	105780894	chr1	105922991	105923490	Tnfrsf11a|chr1:105922991-105923490	0.434240125896346	.	.
chr1	105780395	105780894	chr1	105947093	105947592	Tnfrsf11a|chr1:105947093-105947592	0.491123243414623	.	.
chr1	105780395	105780894	chr1	106042980	106043479	Tnfrsf11a|chr1:106042980-106043479	0.426167989805638	.	.
chr1	105780395	105780894	chr1	106071193	106071692	Tnfrsf11a|chr1:106071193-106071692	0.450782751204511	.	.
chr1	106171270	106171769	chr1	105906389	105906888	Gm20753|chr1:105906389-105906888	0.56820659805463	.	.
chr1	106171270	106171769	chr1	105906389	105906888	Phlpp1|chr1:105906389-105906888	0.56820659805463	.	.
chr1	106171270	106171769	chr1	106036942	106037441	Gm20753|chr1:106036942-106037441	0.733380505039397	.	.
chr1	106171270	106171769	chr1	106036942	106037441	Phlpp1|chr1:106036942-106037441	0.733380505039397	.	.
chr1	106713878	106714377	chr1	106352618	106353117	Bcl2|chr1:106352618-106353117	0.695911010014236	.	.
chr1	106713878	106714377	chr1	106406722	106407221	Bcl2|chr1:106406722-106407221	0.429314541261806	.	.
chr1	106759529	106760028	chr1	106688173	106688672	Kdsr|chr1:106688173-106688672	0.405200219778003	.	.
chr1	106759529	106760028	chr1	107000364	107000863	Kdsr|chr1:107000364-107000863	0.396842187514774	.	.
chr1	106796474	106796973	chr1	106602908	106603407	Vps4b|chr1:106602908-106603407	0.445397435383342	.	.
chr1	107589493	107589992	chr1	107565626	107566125	Serpinb8|chr1:107565626-107566125	0.496267927167127	.	.
chr1	107589493	107589992	chr1	107860119	107860618	Serpinb8|chr1:107860119-107860618	0.478673913838118	.	.
chr1	109982394	109982893	chr1	109985362	109985861	Cdh7|chr1:109985362-109985861	0.442141175807381	.	.
chr1	111863863	111864362	chr1	111699416	111699915	Dsel|chr1:111699416-111699915	0.436672340563559	.	.
chr1	118321592	118322091	chr1	118358883	118359382	Nifk|chr1:118358883-118359382	0.410131712350109	.	.
chr1	118458765	118459264	chr1	118445457	118445956	2900060B14Rik|chr1:118445457-118445956	0.347303414588227	.	.
chr1	119053430	119053929	chr1	119256711	119257210	Gli2|chr1:119256711-119257210	0.342193768080058	.	.
chr1	119504531	119505030	chr1	119391297	119391796	Ralb|chr1:119391297-119391796	0.504599849419865	.	.
chr1	119504531	119505030	chr1	119891857	119892356	Ralb|chr1:119891857-119892356	0.586332315224541	.	.
chr1	119504531	119505030	chr1	119929686	119930185	Ralb|chr1:119929686-119930185	0.439913308783635	.	.
chr1	119525867	119526366	chr1	119548633	119549132	Gm27184|chr1:119548633-119549132	0.595941148329167	.	.
chr1	119525867	119526366	chr1	119548633	119549132	Tmem185b|chr1:119548633-119549132	0.595941148329167	.	.
chr1	119525867	119526366	chr1	119894904	119895403	Gm27184|chr1:119894904-119895403	0.446140193684599	.	.
chr1	119525867	119526366	chr1	119894904	119895403	Tmem185b|chr1:119894904-119895403	0.446140193684599	.	.
chr1	119525867	119526366	chr1	119929686	119930185	Gm27184|chr1:119929686-119930185	0.367126222572901	.	.
chr1	119525867	119526366	chr1	119929686	119930185	Tmem185b|chr1:119929686-119930185	0.367126222572901	.	.
chr1	119837335	119837834	chr1	119548633	119549132	Ptpn4|chr1:119548633-119549132	0.465954129808144	.	.
chr1	119837335	119837834	chr1	119894904	119895403	Ptpn4|chr1:119894904-119895403	0.490548620668938	.	.
chr1	119837335	119837834	chr1	120013072	120013571	Ptpn4|chr1:120013072-120013571	0.457782303639238	.	.
chr1	119837335	119837834	chr1	120030428	120030927	Ptpn4|chr1:120030428-120030927	0.557075113904596	.	.
chr1	119901957	119902456	chr1	120013072	120013571	Gm28209|chr1:120013072-120013571	0.440344402671477	.	.
chr1	119912947	119913446	chr1	119548633	119549132	Tmem177|chr1:119548633-119549132	0.529748684185084	.	.
chr1	119912947	119913446	chr1	119674920	119675419	Tmem177|chr1:119674920-119675419	0.473584901462349	.	.
chr1	119912947	119913446	chr1	120013072	120013571	Tmem177|chr1:120013072-120013571	0.452872104134055	.	.
chr1	119912947	119913446	chr1	120030428	120030927	Tmem177|chr1:120030428-120030927	0.460357261103667	.	.
chr1	119912947	119913446	chr1	120197108	120197607	Tmem177|chr1:120197108-120197607	0.643521277942083	.	.
chr1	120120898	120121397	chr1	119894904	119895403	3110009E18Rik|chr1:119894904-119895403	0.421473159896845	.	.
chr1	120120898	120121397	chr1	119894904	119895403	Dbi|chr1:119894904-119895403	0.421473159896845	.	.
chr1	120120898	120121397	chr1	119929686	119930185	3110009E18Rik|chr1:119929686-119930185	0.361383393837469	.	.
chr1	120120898	120121397	chr1	119929686	119930185	Dbi|chr1:119929686-119930185	0.361383393837469	.	.
chr1	120120898	120121397	chr1	120030428	120030927	3110009E18Rik|chr1:120030428-120030927	0.419503837875039	.	.
chr1	120120898	120121397	chr1	120030428	120030927	Dbi|chr1:120030428-120030927	0.419503837875039	.	.
chr1	121430778	121431277	chr1	121440527	121441026	Ccdc93|chr1:121440527-121441026	0.335584060908438	.	.
chr1	121430778	121431277	chr1	121441031	121441530	Ccdc93|chr1:121441031-121441530	0.475210454267912	.	.
chr1	125434562	125435061	chr1	125010818	125011317	Actr3|chr1:125010818-125011317	0.614694702825268	.	.
chr1	125560306	125560805	chr1	125760436	125760935	Slc35f5|chr1:125760436-125760935	0.471591146220065	.	.
chr1	125911894	125912393	chr1	126115982	126116481	Lypd1|chr1:126115982-126116481	0.664835264971137	.	.
chr1	127773884	127774383	chr1	128063688	128064187	2900009J06Rik|chr1:128063688-128064187	0.374882437711897	.	.
chr1	127773884	127774383	chr1	128063688	128064187	Ccnt2|chr1:128063688-128064187	0.374882437711897	.	.
chr1	127868495	127868994	chr1	128036256	128036755	Rab3gap1|chr1:128036256-128036755	0.334680750424428	.	.
chr1	128102952	128103451	chr1	127827241	127827740	R3hdm1|chr1:127827241-127827740	0.341442627300304	.	.
chr1	128102952	128103451	chr1	127827241	127827740	Zranb3|chr1:127827241-127827740	0.341442627300304	.	.
chr1	128102952	128103451	chr1	127975612	127976111	R3hdm1|chr1:127975612-127976111	0.448799205789763	.	.
chr1	128102952	128103451	chr1	127975612	127976111	Zranb3|chr1:127975612-127976111	0.448799205789763	.	.
chr1	128102952	128103451	chr1	128063688	128064187	R3hdm1|chr1:128063688-128064187	0.375245448639757	.	.
chr1	128102952	128103451	chr1	128063688	128064187	Zranb3|chr1:128063688-128064187	0.375245448639757	.	.
chr1	128243885	128244384	chr1	127827241	127827740	Ubxn4|chr1:127827241-127827740	0.410584600651027	.	.
chr1	128243885	128244384	chr1	127975612	127976111	Ubxn4|chr1:127975612-127976111	0.597355803384793	.	.
chr1	128243885	128244384	chr1	128036256	128036755	Ubxn4|chr1:128036256-128036755	0.623877746856075	.	.
chr1	128243885	128244384	chr1	128063688	128064187	Ubxn4|chr1:128063688-128064187	0.770148562096926	.	.
chr1	130462505	130463004	chr1	130547917	130548416	Cd55|chr1:130547917-130548416	0.335909200499267	.	.
chr1	130462505	130463004	chr1	130547917	130548416	Gm16083|chr1:130547917-130548416	0.335909200499267	.	.
chr1	130462505	130463004	chr1	130715647	130716146	Cd55|chr1:130715647-130716146	0.488920833723908	.	.
chr1	130462505	130463004	chr1	130715647	130716146	Gm16083|chr1:130715647-130716146	0.488920833723908	.	.
chr1	130717229	130717728	chr1	130699887	130700386	Yod1|chr1:130699887-130700386	0.568238437307568	.	.
chr1	130717229	130717728	chr1	130715647	130716146	Yod1|chr1:130715647-130716146	0.62267271256069	.	.
chr1	131097580	131098079	chr1	131053153	131053652	Mapkapk2|chr1:131053153-131053652	0.428389104021649	.	.
chr1	131152939	131153438	chr1	131053153	131053652	Eif2d|chr1:131053153-131053652	0.541570811429762	.	.
chr1	131244461	131244960	chr1	131115838	131116337	Rassf5|chr1:131115838-131116337	0.461588376161235	.	.
chr1	131245008	131245507	chr1	131115838	131116337	Rassf5|chr1:131115838-131116337	0.37656822838135	.	.
chr1	131526753	131527252	chr1	131417962	131418461	Fam72a|chr1:131417962-131418461	0.653858362246521	.	.
chr1	131526753	131527252	chr1	131417962	131418461	Srgap2|chr1:131417962-131418461	0.653858362246521	.	.
chr1	131526753	131527252	chr1	131431843	131432342	Fam72a|chr1:131431843-131432342	0.553013079554135	.	.
chr1	131526753	131527252	chr1	131431843	131432342	Srgap2|chr1:131431843-131432342	0.553013079554135	.	.
chr1	131526753	131527252	chr1	131573579	131574078	Fam72a|chr1:131573579-131574078	0.485374628078501	.	.
chr1	131526753	131527252	chr1	131573579	131574078	Srgap2|chr1:131573579-131574078	0.485374628078501	.	.
chr1	131526753	131527252	chr1	131708290	131708789	Fam72a|chr1:131708290-131708789	0.46078463975083	.	.
chr1	131526753	131527252	chr1	131708290	131708789	Srgap2|chr1:131708290-131708789	0.46078463975083	.	.
chr1	131526753	131527252	chr1	131770518	131771017	Fam72a|chr1:131770518-131771017	0.477001083018958	.	.
chr1	131526753	131527252	chr1	131770518	131771017	Srgap2|chr1:131770518-131771017	0.477001083018958	.	.
chr1	131827667	131828166	chr1	131579217	131579716	Slc41a1|chr1:131579217-131579716	0.501309750722188	.	.
chr1	131827667	131828166	chr1	132121195	132121694	Slc41a1|chr1:132121195-132121694	0.379813453788309	.	.
chr1	131827667	131828166	chr1	132164661	132165160	Slc41a1|chr1:132164661-132165160	0.702494168269713	.	.
chr1	131827667	131828166	chr1	132190118	132190617	Slc41a1|chr1:132190118-132190617	0.378711295991449	.	.
chr1	131827667	131828166	chr1	132213052	132213551	Slc41a1|chr1:132213052-132213551	0.473628456001362	.	.
chr1	131827667	131828166	chr1	132226221	132226720	Slc41a1|chr1:132226221-132226720	0.773627247636714	.	.
chr1	131866958	131867457	chr1	131658033	131658532	Rab29|chr1:131658033-131658532	0.392177358297223	.	.
chr1	131866958	131867457	chr1	131765519	131766018	Rab29|chr1:131765519-131766018	0.383218559913507	.	.
chr1	131866958	131867457	chr1	131846134	131846633	Rab29|chr1:131846134-131846633	0.438628431921357	.	.
chr1	131866958	131867457	chr1	132037729	132038228	Rab29|chr1:132037729-132038228	0.355157015145511	.	.
chr1	131910162	131910661	chr1	131579217	131579716	Nucks1|chr1:131579217-131579716	0.569085793407619	.	.
chr1	131910162	131910661	chr1	131708290	131708789	Nucks1|chr1:131708290-131708789	0.34210747332338	.	.
chr1	131910162	131910661	chr1	131754806	131755305	Nucks1|chr1:131754806-131755305	0.371289786724712	.	.
chr1	131910666	131911165	chr1	131579217	131579716	Nucks1|chr1:131579217-131579716	0.680745787735	.	.
chr1	131910666	131911165	chr1	132121195	132121694	Nucks1|chr1:132121195-132121694	0.477912009081669	.	.
chr1	131910666	131911165	chr1	132164661	132165160	Nucks1|chr1:132164661-132165160	0.585399068386345	.	.
chr1	131910666	131911165	chr1	132213052	132213551	Nucks1|chr1:132213052-132213551	0.421678019532372	.	.
chr1	131910666	131911165	chr1	132226221	132226720	Nucks1|chr1:132226221-132226720	0.619147986693273	.	.
chr1	132007294	132007793	chr1	131937643	131938142	Elk4|chr1:131937643-131938142	0.403052770126124	.	.
chr1	132007294	132007793	chr1	132088255	132088754	Elk4|chr1:132088255-132088754	0.534300399873099	.	.
chr1	132007294	132007793	chr1	132121195	132121694	Elk4|chr1:132121195-132121694	0.551839247609771	.	.
chr1	132007294	132007793	chr1	132355762	132356261	Elk4|chr1:132355762-132356261	0.417737740450737	.	.
chr1	132007294	132007793	chr1	132366901	132367400	Elk4|chr1:132366901-132367400	0.542994040058968	.	.
chr1	132007800	132008299	chr1	131754806	131755305	Elk4|chr1:131754806-131755305	0.448894738689841	.	.
chr1	132007800	132008299	chr1	131937643	131938142	Elk4|chr1:131937643-131938142	0.468469639347725	.	.
chr1	132007800	132008299	chr1	132037729	132038228	Elk4|chr1:132037729-132038228	0.59630954534926	.	.
chr1	132007800	132008299	chr1	132088255	132088754	Elk4|chr1:132088255-132088754	0.386419400009212	.	.
chr1	132007800	132008299	chr1	132157329	132157828	Elk4|chr1:132157329-132157828	0.385353799970958	.	.
chr1	132007800	132008299	chr1	132200622	132201121	Elk4|chr1:132200622-132201121	0.576877922168489	.	.
chr1	132007800	132008299	chr1	132319165	132319664	Elk4|chr1:132319165-132319664	0.530686655413255	.	.
chr1	132067653	132068152	chr1	132088255	132088754	Mfsd4a|chr1:132088255-132088754	0.408317020214014	.	.
chr1	132067653	132068152	chr1	132302069	132302568	Mfsd4a|chr1:132302069-132302568	0.54310128164956	.	.
chr1	132138781	132139280	chr1	131770518	131771017	Cdk18|chr1:131770518-131771017	0.598536516777116	.	.
chr1	132138781	132139280	chr1	131770518	131771017	Gm29629|chr1:131770518-131771017	0.598536516777116	.	.
chr1	132138781	132139280	chr1	132319165	132319664	Cdk18|chr1:132319165-132319664	0.546299259316212	.	.
chr1	132138781	132139280	chr1	132319165	132319664	Gm29629|chr1:132319165-132319664	0.546299259316212	.	.
chr1	132139477	132139976	chr1	131846134	131846633	Cdk18|chr1:131846134-131846633	0.410653662757251	.	.
chr1	132139477	132139976	chr1	131846134	131846633	Gm29629|chr1:131846134-131846633	0.410653662757251	.	.
chr1	132139477	132139976	chr1	132037729	132038228	Cdk18|chr1:132037729-132038228	0.400580645757274	.	.
chr1	132139477	132139976	chr1	132037729	132038228	Gm29629|chr1:132037729-132038228	0.400580645757274	.	.
chr1	132139477	132139976	chr1	132157329	132157828	Cdk18|chr1:132157329-132157828	0.578715805221304	.	.
chr1	132139477	132139976	chr1	132157329	132157828	Gm29629|chr1:132157329-132157828	0.578715805221304	.	.
chr1	132139477	132139976	chr1	132200622	132201121	Cdk18|chr1:132200622-132201121	0.525508368058434	.	.
chr1	132139477	132139976	chr1	132200622	132201121	Gm29629|chr1:132200622-132201121	0.525508368058434	.	.
chr1	132139477	132139976	chr1	132319165	132319664	Cdk18|chr1:132319165-132319664	0.421727032363397	.	.
chr1	132139477	132139976	chr1	132319165	132319664	Gm29629|chr1:132319165-132319664	0.421727032363397	.	.
chr1	132298673	132299172	chr1	132302069	132302568	Klhdc8a|chr1:132302069-132302568	0.443561469516504	.	.
chr1	132315820	132316319	chr1	132319165	132319664	Nuak2|chr1:132319165-132319664	0.529186029695515	.	.
chr1	132391552	132392051	chr1	132387876	132388375	Tmcc2|chr1:132387876-132388375	0.54256325680439	.	.
chr1	132417199	132417698	chr1	132355762	132356261	Dstyk|chr1:132355762-132356261	0.383451377971411	.	.
chr1	132417199	132417698	chr1	132366901	132367400	Dstyk|chr1:132366901-132367400	0.356943197256281	.	.
chr1	132417706	132418205	chr1	132037729	132038228	Dstyk|chr1:132037729-132038228	0.54260968345749	.	.
chr1	132417706	132418205	chr1	132088255	132088754	Dstyk|chr1:132088255-132088754	0.375129751376705	.	.
chr1	132417706	132418205	chr1	132200622	132201121	Dstyk|chr1:132200622-132201121	0.453883490474764	.	.
chr1	132417706	132418205	chr1	132302069	132302568	Dstyk|chr1:132302069-132302568	0.358226710371808	.	.
chr1	132417706	132418205	chr1	132319165	132319664	Dstyk|chr1:132319165-132319664	0.576560359314244	.	.
chr1	132477175	132477674	chr1	132164661	132165160	6030442K20Rik|chr1:132164661-132165160	0.458261439777065	.	.
chr1	132477175	132477674	chr1	132164661	132165160	Rbbp5|chr1:132164661-132165160	0.458261439777065	.	.
chr1	132477175	132477674	chr1	132213052	132213551	6030442K20Rik|chr1:132213052-132213551	0.478277933853253	.	.
chr1	132477175	132477674	chr1	132213052	132213551	Rbbp5|chr1:132213052-132213551	0.478277933853253	.	.
chr1	132477175	132477674	chr1	132226221	132226720	6030442K20Rik|chr1:132226221-132226720	0.335725088172836	.	.
chr1	132477175	132477674	chr1	132226221	132226720	Rbbp5|chr1:132226221-132226720	0.335725088172836	.	.
chr1	132477175	132477674	chr1	132237474	132237973	6030442K20Rik|chr1:132237474-132237973	0.446506831212304	.	.
chr1	132477175	132477674	chr1	132237474	132237973	Rbbp5|chr1:132237474-132237973	0.446506831212304	.	.
chr1	132477175	132477674	chr1	132367533	132368032	6030442K20Rik|chr1:132367533-132368032	0.435232799833935	.	.
chr1	132477175	132477674	chr1	132367533	132368032	Rbbp5|chr1:132367533-132368032	0.435232799833935	.	.
chr1	132880112	132880611	chr1	132977273	132977772	Lrrn2|chr1:132977273-132977772	0.514439194030732	.	.
chr1	132880112	132880611	chr1	133101330	133101829	Lrrn2|chr1:133101330-133101829	0.3579878321216	.	.
chr1	133045916	133046415	chr1	132817359	132817858	Pik3c2b|chr1:132817359-132817858	0.347359080906203	.	.
chr1	133045916	133046415	chr1	133209951	133210450	Pik3c2b|chr1:133209951-133210450	0.341294120478718	.	.
chr1	133045916	133046415	chr1	133209951	133210450	Pik3c2b|chr1:133209951-133210450	0.341294120478719	.	.
chr1	133130962	133131461	chr1	132758968	132759467	Ppp1r15b|chr1:132758968-132759467	0.4644561357208	.	.
chr1	133130962	133131461	chr1	132881272	132881771	Ppp1r15b|chr1:132881272-132881771	0.482562878336522	.	.
chr1	133130962	133131461	chr1	132934866	132935365	Ppp1r15b|chr1:132934866-132935365	0.375064713501532	.	.
chr1	133130962	133131461	chr1	133101330	133101829	Ppp1r15b|chr1:133101330-133101829	0.358840986481746	.	.
chr1	133130962	133131461	chr1	133256326	133256825	Ppp1r15b|chr1:133256326-133256825	0.419408934065711	.	.
chr1	133130962	133131461	chr1	133263014	133263513	Ppp1r15b|chr1:133263014-133263513	0.411848670732529	.	.
chr1	133130962	133131461	chr1	133353486	133353985	Ppp1r15b|chr1:133353486-133353985	0.337421878805433	.	.
chr1	133163688	133164187	chr1	133209951	133210450	Plekha6|chr1:133209951-133210450	0.425731196532113	.	.
chr1	133424176	133424675	chr1	133209951	133210450	Sox13|chr1:133209951-133210450	0.660309963786096	.	.
chr1	133610089	133610588	chr1	133353486	133353985	Snrpe|chr1:133353486-133353985	0.347755271264129	.	.
chr1	133610089	133610588	chr1	133939686	133940185	Snrpe|chr1:133939686-133940185	0.401070332343483	.	.
chr1	133610089	133610588	chr1	133977217	133977716	Snrpe|chr1:133977217-133977716	0.383130561094528	.	.
chr1	133661173	133661672	chr1	133256326	133256825	Gm38394|chr1:133256326-133256825	0.502212310050868	.	.
chr1	133661173	133661672	chr1	133256326	133256825	Zbed6|chr1:133256326-133256825	0.502212310050868	.	.
chr1	133661173	133661672	chr1	133256326	133256825	Zc3h11a|chr1:133256326-133256825	0.502212310050868	.	.
chr1	133661173	133661672	chr1	133263014	133263513	Gm38394|chr1:133263014-133263513	0.567143123986917	.	.
chr1	133661173	133661672	chr1	133263014	133263513	Zbed6|chr1:133263014-133263513	0.567143123986917	.	.
chr1	133661173	133661672	chr1	133263014	133263513	Zc3h11a|chr1:133263014-133263513	0.567143123986917	.	.
chr1	133661173	133661672	chr1	133306722	133307221	Gm38394|chr1:133306722-133307221	0.351462620010067	.	.
chr1	133661173	133661672	chr1	133306722	133307221	Zbed6|chr1:133306722-133307221	0.351462620010067	.	.
chr1	133661173	133661672	chr1	133306722	133307221	Zc3h11a|chr1:133306722-133307221	0.351462620010067	.	.
chr1	133908258	133908757	chr1	133884598	133885097	Optc|chr1:133884598-133885097	0.438826037259054	.	.
chr1	133908258	133908757	chr1	133939686	133940185	Optc|chr1:133939686-133940185	0.47945711730068	.	.
chr1	133908258	133908757	chr1	133977217	133977716	Optc|chr1:133977217-133977716	0.580450142227289	.	.
chr1	133908258	133908757	chr1	134053176	134053675	Optc|chr1:134053176-134053675	0.362978393542979	.	.
chr1	133908258	133908757	chr1	134151628	134152127	Optc|chr1:134151628-134152127	0.486314580585216	.	.
chr1	133961731	133962230	chr1	133977217	133977716	Gm1627|chr1:133977217-133977716	0.344763266253618	.	.
chr1	134078899	134079398	chr1	133978642	133979141	Btg2|chr1:133978642-133979141	0.478695665774212	.	.
chr1	134078899	134079398	chr1	134053176	134053675	Btg2|chr1:134053176-134053675	0.421767388366379	.	.
chr1	134078899	134079398	chr1	134120037	134120536	Btg2|chr1:134120037-134120536	0.503476478291663	.	.
chr1	134078899	134079398	chr1	134120587	134121086	Btg2|chr1:134120587-134121086	0.580003768304902	.	.
chr1	134078899	134079398	chr1	134151628	134152127	Btg2|chr1:134151628-134152127	0.70546982162266	.	.
chr1	134234747	134235246	chr1	133900876	133901375	Adora1|chr1:133900876-133901375	0.494022754971573	.	.
chr1	134234747	134235246	chr1	133986279	133986778	Adora1|chr1:133986279-133986778	0.35575690400448	.	.
chr1	134234747	134235246	chr1	134092834	134093333	Adora1|chr1:134092834-134093333	0.334212228116593	.	.
chr1	134234747	134235246	chr1	134167845	134168344	Adora1|chr1:134167845-134168344	0.429209261958568	.	.
chr1	134234747	134235246	chr1	134196306	134196805	Adora1|chr1:134196306-134196805	0.352455819332003	.	.
chr1	134234747	134235246	chr1	134244113	134244612	Adora1|chr1:134244113-134244612	0.379403416293349	.	.
chr1	134331834	134332333	chr1	134053176	134053675	Ppfia4|chr1:134053176-134053675	0.376647001001422	.	.
chr1	134331834	134332333	chr1	134120037	134120536	Ppfia4|chr1:134120037-134120536	0.611998865978876	.	.
chr1	134331834	134332333	chr1	134120587	134121086	Ppfia4|chr1:134120587-134121086	0.579374159897638	.	.
chr1	134331834	134332333	chr1	134151628	134152127	Ppfia4|chr1:134151628-134152127	0.612966074071493	.	.
chr1	134361764	134362263	chr1	134120037	134120536	Tmem183a|chr1:134120037-134120536	0.480787231766127	.	.
chr1	134361764	134362263	chr1	134120587	134121086	Tmem183a|chr1:134120587-134121086	0.452104273182047	.	.
chr1	134361764	134362263	chr1	134120587	134121086	Tmem183a|chr1:134120587-134121086	0.452104273182048	.	.
chr1	134361764	134362263	chr1	134674242	134674741	Tmem183a|chr1:134674242-134674741	0.574210349212648	.	.
chr1	134415089	134415588	chr1	134556771	134557270	Adipor1|chr1:134556771-134557270	0.375017768802069	.	.
chr1	134455268	134455767	chr1	134053176	134053675	Klhl12|chr1:134053176-134053675	0.408217905376427	.	.
chr1	134455268	134455767	chr1	134120037	134120536	Klhl12|chr1:134120037-134120536	0.505790159936039	.	.
chr1	134455268	134455767	chr1	134120587	134121086	Klhl12|chr1:134120587-134121086	0.504132697489642	.	.
chr1	134455268	134455767	chr1	134151628	134152127	Klhl12|chr1:134151628-134152127	0.511125625844329	.	.
chr1	134455268	134455767	chr1	134556771	134557270	Klhl12|chr1:134556771-134557270	0.492648370511671	.	.
chr1	134494334	134494833	chr1	134053176	134053675	Rabif|chr1:134053176-134053675	0.523401814147984	.	.
chr1	134494334	134494833	chr1	134099100	134099599	Rabif|chr1:134099100-134099599	0.40794501421561	.	.
chr1	134494334	134494833	chr1	134120587	134121086	Rabif|chr1:134120587-134121086	0.340566763422035	.	.
chr1	134494334	134494833	chr1	134151628	134152127	Rabif|chr1:134151628-134152127	0.561286882477161	.	.
chr1	134494334	134494833	chr1	134518653	134519152	Rabif|chr1:134518653-134519152	0.392975512257507	.	.
chr1	134962267	134962766	chr1	134829495	134829994	Ube2t|chr1:134829495-134829994	0.352381622333505	.	.
chr1	135374611	135375110	chr1	135380722	135381221	Shisa4|chr1:135380722-135381221	0.366047681497466	.	.
chr1	135374611	135375110	chr1	135644018	135644517	Shisa4|chr1:135644018-135644517	0.376144095531412	.	.
chr1	135374611	135375110	chr1	135729298	135729797	Shisa4|chr1:135729298-135729797	0.597528082073753	.	.
chr1	135375176	135375675	chr1	135604688	135605187	Shisa4|chr1:135604688-135605187	0.33445408151299	.	.
chr1	135430227	135430726	chr1	135154328	135154827	Ipo9|chr1:135154328-135154827	0.410359533663268	.	.
chr1	135430227	135430726	chr1	135369061	135369560	Ipo9|chr1:135369061-135369560	0.539428243724974	.	.
chr1	135430227	135430726	chr1	135604688	135605187	Ipo9|chr1:135604688-135605187	0.442483317624536	.	.
chr1	135430227	135430726	chr1	135615900	135616399	Ipo9|chr1:135615900-135616399	0.410022199048025	.	.
chr1	135430227	135430726	chr1	135686759	135687258	Ipo9|chr1:135686759-135687258	0.355870172189308	.	.
chr1	135585020	135585519	chr1	135544695	135545194	Gm4793|chr1:135544695-135545194	0.62251650225971	.	.
chr1	135585020	135585519	chr1	135585530	135586029	Gm4793|chr1:135585530-135586029	0.779918280678553	.	.
chr1	135585020	135585519	chr1	135660255	135660754	Gm4793|chr1:135660255-135660754	0.558097412121701	.	.
chr1	135585020	135585519	chr1	135670341	135670840	Gm4793|chr1:135670341-135670840	0.567367019930659	.	.
chr1	135585020	135585519	chr1	135671924	135672423	Gm4793|chr1:135671924-135672423	0.614352106151177	.	.
chr1	135687315	135687814	chr1	135369061	135369560	Nav1|chr1:135369061-135369560	0.532262633773074	.	.
chr1	135687315	135687814	chr1	135380722	135381221	Nav1|chr1:135380722-135381221	0.376020329146176	.	.
chr1	135687315	135687814	chr1	135604688	135605187	Nav1|chr1:135604688-135605187	0.354210481721908	.	.
chr1	135687315	135687814	chr1	135615900	135616399	Nav1|chr1:135615900-135616399	0.348817653246216	.	.
chr1	135687315	135687814	chr1	135644018	135644517	Nav1|chr1:135644018-135644517	0.663329847133351	.	.
chr1	135687315	135687814	chr1	135681111	135681610	Nav1|chr1:135681111-135681610	0.520117495295652	.	.
chr1	135687315	135687814	chr1	135686759	135687258	Nav1|chr1:135686759-135687258	0.72336779837493	.	.
chr1	135687906	135688405	chr1	135380722	135381221	Nav1|chr1:135380722-135381221	0.401196827123649	.	.
chr1	135687906	135688405	chr1	135615900	135616399	Nav1|chr1:135615900-135616399	0.568864533219591	.	.
chr1	135687906	135688405	chr1	135615900	135616399	Nav1|chr1:135615900-135616399	0.568864533219592	.	.
chr1	135766118	135766617	chr1	136089713	136090212	Phlda3|chr1:136089713-136090212	0.405131650400928	.	.
chr1	135818607	135819106	chr1	135752912	135753411	Lad1|chr1:135752912-135753411	0.385620333278143	.	.
chr1	135818607	135819106	chr1	136170040	136170539	Lad1|chr1:136170040-136170539	0.693057897996508	.	.
chr1	136051392	136051891	chr1	135752912	135753411	Ascl5|chr1:135752912-135753411	0.396598705367133	.	.
chr1	136051392	136051891	chr1	136170040	136170539	Ascl5|chr1:136170040-136170539	0.728511234072121	.	.
chr1	136051392	136051891	chr1	136306362	136306861	Ascl5|chr1:136306362-136306861	0.3828061746378	.	.
chr1	136131078	136131577	chr1	135944731	135945230	Gm15850|chr1:135944731-135945230	0.423845584997165	.	.
chr1	136131078	136131577	chr1	135944731	135945230	Kif21b|chr1:135944731-135945230	0.423845584997165	.	.
chr1	136131078	136131577	chr1	136017772	136018271	Gm15850|chr1:136017772-136018271	0.579315119028395	.	.
chr1	136131078	136131577	chr1	136017772	136018271	Kif21b|chr1:136017772-136018271	0.579315119028395	.	.
chr1	136131078	136131577	chr1	136149644	136150143	Gm15850|chr1:136149644-136150143	0.508833694679485	.	.
chr1	136131078	136131577	chr1	136149644	136150143	Kif21b|chr1:136149644-136150143	0.508833694679485	.	.
chr1	136131078	136131577	chr1	136306362	136306861	Gm15850|chr1:136306362-136306861	0.384809243454237	.	.
chr1	136131078	136131577	chr1	136306362	136306861	Kif21b|chr1:136306362-136306861	0.384809243454237	.	.
chr1	136131078	136131577	chr1	136445166	136445665	Gm15850|chr1:136445166-136445665	0.343831232247114	.	.
chr1	136131078	136131577	chr1	136445166	136445665	Kif21b|chr1:136445166-136445665	0.343831232247114	.	.
chr1	136259695	136260194	chr1	136017772	136018271	Gm26781|chr1:136017772-136018271	0.510856965958385	.	.
chr1	136259695	136260194	chr1	136017772	136018271	Gpr25|chr1:136017772-136018271	0.510856965958385	.	.
chr1	136259695	136260194	chr1	136061034	136061533	Gm26781|chr1:136061034-136061533	0.378130494551988	.	.
chr1	136259695	136260194	chr1	136061034	136061533	Gpr25|chr1:136061034-136061533	0.378130494551988	.	.
chr1	136259695	136260194	chr1	136089713	136090212	Gm26781|chr1:136089713-136090212	0.490641814751323	.	.
chr1	136259695	136260194	chr1	136089713	136090212	Gpr25|chr1:136089713-136090212	0.490641814751323	.	.
chr1	136259695	136260194	chr1	136329401	136329900	Gm26781|chr1:136329401-136329900	0.47557287755051	.	.
chr1	136259695	136260194	chr1	136329401	136329900	Gpr25|chr1:136329401-136329900	0.47557287755051	.	.
chr1	136259695	136260194	chr1	136445166	136445665	Gm26781|chr1:136445166-136445665	0.45065627197412	.	.
chr1	136259695	136260194	chr1	136445166	136445665	Gpr25|chr1:136445166-136445665	0.45065627197412	.	.
chr1	136259695	136260194	chr1	136704139	136704638	Gm26781|chr1:136704139-136704638	0.473703317409818	.	.
chr1	136259695	136260194	chr1	136704139	136704638	Gpr25|chr1:136704139-136704638	0.473703317409818	.	.
chr1	136260203	136260702	chr1	136149644	136150143	Gpr25|chr1:136149644-136150143	0.510764588943421	.	.
chr1	136260203	136260702	chr1	136170040	136170539	Gpr25|chr1:136170040-136170539	0.527382184050012	.	.
chr1	136260203	136260702	chr1	136306362	136306861	Gpr25|chr1:136306362-136306861	0.492488345177961	.	.
chr1	136345389	136345888	chr1	136017772	136018271	Camsap2|chr1:136017772-136018271	0.386924017763737	.	.
chr1	136345389	136345888	chr1	136102906	136103405	Camsap2|chr1:136102906-136103405	0.531237129963918	.	.
chr1	136345905	136346404	chr1	136061034	136061533	Camsap2|chr1:136061034-136061533	0.336982229350484	.	.
chr1	136345905	136346404	chr1	136089713	136090212	Camsap2|chr1:136089713-136090212	0.423832399313572	.	.
chr1	136345905	136346404	chr1	136329401	136329900	Camsap2|chr1:136329401-136329900	0.436276162630404	.	.
chr1	136345905	136346404	chr1	136704139	136704638	Camsap2|chr1:136704139-136704638	0.62048103565835	.	.
chr1	136415292	136415791	chr1	136061034	136061533	9230116N13Rik|chr1:136061034-136061533	0.364204391713565	.	.
chr1	136415292	136415791	chr1	136061034	136061533	Ddx59|chr1:136061034-136061533	0.364204391713565	.	.
chr1	136415292	136415791	chr1	136704139	136704638	9230116N13Rik|chr1:136704139-136704638	0.401218494485493	.	.
chr1	136415292	136415791	chr1	136704139	136704638	Ddx59|chr1:136704139-136704638	0.401218494485493	.	.
chr1	136466035	136466534	chr1	136329401	136329900	Kif14|chr1:136329401-136329900	0.34212481420563	.	.
chr1	136624613	136625112	chr1	136445166	136445665	Platr23|chr1:136445166-136445665	0.360293406081653	.	.
chr1	136624613	136625112	chr1	136445166	136445665	Zfp281|chr1:136445166-136445665	0.360293406081653	.	.
chr1	138619514	138620013	chr1	138617900	138618399	Nek7|chr1:138617900-138618399	0.457828243986702	.	.
chr1	143640493	143640992	chr1	143566320	143566819	B3galt2|chr1:143566320-143566819	0.45596671297058	.	.
chr1	143640493	143640992	chr1	143619717	143620216	B3galt2|chr1:143619717-143620216	0.529262922221205	.	.
chr1	143640493	143640992	chr1	143644121	143644620	B3galt2|chr1:143644121-143644620	0.338549736965964	.	.
chr1	143776839	143777338	chr1	143813845	143814344	Gm29170|chr1:143813845-143814344	0.349905399519972	.	.
chr1	143776839	143777338	chr1	143813845	143814344	Ro60|chr1:143813845-143814344	0.349905399519972	.	.
chr1	143776839	143777338	chr1	143813845	143814344	Uchl5|chr1:143813845-143814344	0.349905399519972	.	.
chr1	143776839	143777338	chr1	144018543	144019042	Gm29170|chr1:144018543-144019042	0.475487028118259	.	.
chr1	143776839	143777338	chr1	144018543	144019042	Ro60|chr1:144018543-144019042	0.475487028118259	.	.
chr1	143776839	143777338	chr1	144018543	144019042	Uchl5|chr1:144018543-144019042	0.475487028118259	.	.
chr1	144004041	144004540	chr1	143813845	143814344	Rgs2|chr1:143813845-143814344	0.496731638237413	.	.
chr1	151500739	151501238	chr1	151889940	151890439	Rnf2|chr1:151889940-151890439	0.358603989208132	.	.
chr1	151500739	151501238	chr1	151953531	151954030	Rnf2|chr1:151953531-151954030	0.391123370667228	.	.
chr1	152089368	152089867	chr1	151927974	151928473	1700025G04Rik|chr1:151927974-151928473	0.349588747686191	.	.
chr1	152089368	152089867	chr1	152165209	152165708	1700025G04Rik|chr1:152165209-152165708	0.544951671709563	.	.
chr1	152089368	152089867	chr1	152165742	152166241	1700025G04Rik|chr1:152165742-152166241	0.621120754322543	.	.
chr1	152399881	152400380	chr1	152369161	152369660	Colgalt2|chr1:152369161-152369660	0.432399183480949	.	.
chr1	152399881	152400380	chr1	152624959	152625458	Colgalt2|chr1:152624959-152625458	0.471426069087659	.	.
chr1	152399881	152400380	chr1	152746383	152746882	Colgalt2|chr1:152746383-152746882	0.356702960363801	.	.
chr1	152750443	152750942	chr1	152640629	152641128	Apobec4|chr1:152640629-152641128	0.38105577649985	.	.
chr1	152750443	152750942	chr1	153035415	153035914	Apobec4|chr1:153035415-153035914	0.465963041070017	.	.
chr1	152766246	152766745	chr1	152768039	152768538	Arpc5|chr1:152768039-152768538	0.504612143349403	.	.
chr1	152766246	152766745	chr1	152768039	152768538	Rgl1|chr1:152768039-152768538	0.504612143349403	.	.
chr1	152766246	152766745	chr1	153138439	153138938	Arpc5|chr1:153138439-153138938	0.379798035677597	.	.
chr1	152766246	152766745	chr1	153138439	153138938	Rgl1|chr1:153138439-153138938	0.379798035677597	.	.
chr1	152902442	152902941	chr1	152746383	152746882	Smg7|chr1:152746383-152746882	0.412407843895905	.	.
chr1	152902442	152902941	chr1	152768039	152768538	Smg7|chr1:152768039-152768538	0.513657071025866	.	.
chr1	152902988	152903487	chr1	152640067	152640566	Smg7|chr1:152640067-152640566	0.573429237847387	.	.
chr1	152902988	152903487	chr1	152640629	152641128	Smg7|chr1:152640629-152641128	0.747888049796005	.	.
chr1	152902988	152903487	chr1	152768039	152768538	Smg7|chr1:152768039-152768538	0.676792185323501	.	.
chr1	152902988	152903487	chr1	152768039	152768538	Smg7|chr1:152768039-152768538	0.676792185323502	.	.
chr1	152902988	152903487	chr1	152999941	153000440	Smg7|chr1:152999941-153000440	0.467486790970064	.	.
chr1	152902988	152903487	chr1	153045317	153045816	Smg7|chr1:153045317-153045816	0.431498762554307	.	.
chr1	152902988	152903487	chr1	153065663	153066162	Smg7|chr1:153065663-153066162	0.485760299464722	.	.
chr1	152902988	152903487	chr1	153138439	153138938	Smg7|chr1:153138439-153138938	0.687146500581672	.	.
chr1	152954713	152955212	chr1	152577965	152578464	Nmnat2|chr1:152577965-152578464	0.379698627688932	.	.
chr1	153332222	153332721	chr1	153035415	153035914	Lamc1|chr1:153035415-153035914	0.533216101362122	.	.
chr1	153332222	153332721	chr1	153045317	153045816	Lamc1|chr1:153045317-153045816	0.487776772224592	.	.
chr1	153332222	153332721	chr1	153345728	153346227	Lamc1|chr1:153345728-153346227	0.393959698442839	.	.
chr1	153332222	153332721	chr1	153386660	153387159	Lamc1|chr1:153386660-153387159	0.397859390004914	.	.
chr1	153332222	153332721	chr1	153664891	153665390	Lamc1|chr1:153664891-153665390	0.701397573458786	.	.
chr1	153332222	153332721	chr1	153730627	153731126	Lamc1|chr1:153730627-153731126	0.490785564006863	.	.
chr1	153332786	153333285	chr1	153664891	153665390	Lamc1|chr1:153664891-153665390	0.419602339616288	.	.
chr1	153332786	153333285	chr1	153665399	153665898	Lamc1|chr1:153665399-153665898	0.597461046425588	.	.
chr1	153332786	153333285	chr1	153746671	153747170	Lamc1|chr1:153746671-153747170	0.371965650710541	.	.
chr1	153424875	153425374	chr1	153035415	153035914	Shcbp1l|chr1:153035415-153035914	0.492832535635705	.	.
chr1	153424875	153425374	chr1	153062454	153062953	Shcbp1l|chr1:153062454-153062953	0.539538061474513	.	.
chr1	153424875	153425374	chr1	153386660	153387159	Shcbp1l|chr1:153386660-153387159	0.536154865132663	.	.
chr1	153424875	153425374	chr1	153730627	153731126	Shcbp1l|chr1:153730627-153731126	0.576455067876197	.	.
chr1	153487484	153487983	chr1	153062454	153062953	Dhx9|chr1:153062454-153062953	0.589853466072891	.	.
chr1	153748943	153749442	chr1	153664891	153665390	Gm28513|chr1:153664891-153665390	0.545763442567871	.	.
chr1	153748943	153749442	chr1	153664891	153665390	Rnasel|chr1:153664891-153665390	0.545763442567871	.	.
chr1	153748943	153749442	chr1	153730627	153731126	Gm28513|chr1:153730627-153731126	0.423899325186627	.	.
chr1	153748943	153749442	chr1	153730627	153731126	Rnasel|chr1:153730627-153731126	0.423899325186627	.	.
chr1	153749495	153749994	chr1	153386660	153387159	Gm28512|chr1:153386660-153387159	0.458633084250031	.	.
chr1	153749495	153749994	chr1	153386660	153387159	Gm28513|chr1:153386660-153387159	0.458633084250031	.	.
chr1	153749495	153749994	chr1	153386660	153387159	Rnasel|chr1:153386660-153387159	0.458633084250031	.	.
chr1	153749495	153749994	chr1	153664891	153665390	Gm28512|chr1:153664891-153665390	0.65240623482996	.	.
chr1	153749495	153749994	chr1	153664891	153665390	Gm28513|chr1:153664891-153665390	0.65240623482996	.	.
chr1	153749495	153749994	chr1	153664891	153665390	Rnasel|chr1:153664891-153665390	0.65240623482996	.	.
chr1	153749495	153749994	chr1	153730627	153731126	Gm28512|chr1:153730627-153731126	0.592621381071961	.	.
chr1	153749495	153749994	chr1	153730627	153731126	Gm28513|chr1:153730627-153731126	0.592621381071961	.	.
chr1	153749495	153749994	chr1	153730627	153731126	Rnasel|chr1:153730627-153731126	0.592621381071961	.	.
chr1	153749495	153749994	chr1	153746671	153747170	Gm28512|chr1:153746671-153747170	0.381036431947002	.	.
chr1	153749495	153749994	chr1	153746671	153747170	Gm28513|chr1:153746671-153747170	0.381036431947002	.	.
chr1	153749495	153749994	chr1	153746671	153747170	Rnasel|chr1:153746671-153747170	0.381036431947002	.	.
chr1	155083298	155083797	chr1	155062913	155063412	Gm9530|chr1:155062913-155063412	0.425274293724631	.	.
chr1	155083298	155083797	chr1	155218107	155218606	Gm9530|chr1:155218107-155218606	0.406736547057345	.	.
chr1	155098555	155099054	chr1	154788025	154788524	Ier5|chr1:154788025-154788524	0.45920221197001	.	.
chr1	155098555	155099054	chr1	155062913	155063412	Ier5|chr1:155062913-155063412	0.395969104230346	.	.
chr1	155098555	155099054	chr1	155122022	155122521	Ier5|chr1:155122022-155122521	0.61754989788666	.	.
chr1	155098555	155099054	chr1	155122535	155123034	Ier5|chr1:155122535-155123034	0.531568769918086	.	.
chr1	155098555	155099054	chr1	155491248	155491747	Ier5|chr1:155491248-155491747	0.394142878320903	.	.
chr1	155146563	155147062	chr1	155062913	155063412	Mr1|chr1:155062913-155063412	0.408328023523632	.	.
chr1	155146563	155147062	chr1	155218107	155218606	Mr1|chr1:155218107-155218606	0.363340125556102	.	.
chr1	155146563	155147062	chr1	155281431	155281930	Mr1|chr1:155281431-155281930	0.406454584923119	.	.
chr1	155158401	155158900	chr1	154751084	154751583	Stx6|chr1:154751084-154751583	0.62868726782627	.	.
chr1	155158401	155158900	chr1	155026152	155026651	Stx6|chr1:155026152-155026651	0.454106571214901	.	.
chr1	155158401	155158900	chr1	155062913	155063412	Stx6|chr1:155062913-155063412	0.579234118185154	.	.
chr1	155158401	155158900	chr1	155218107	155218606	Stx6|chr1:155218107-155218606	0.536228434006376	.	.
chr1	155416705	155417204	chr1	155048907	155049406	Xpr1|chr1:155048907-155049406	0.449174886875916	.	.
chr1	155416705	155417204	chr1	155681081	155681580	Xpr1|chr1:155681081-155681580	0.355531417909954	.	.
chr1	155417226	155417725	chr1	155516450	155516949	Xpr1|chr1:155516450-155516949	0.36559350552433	.	.
chr1	155557936	155558435	chr1	155790417	155790916	Acbd6|chr1:155790417-155790916	0.367591954457327	.	.
chr1	155557936	155558435	chr1	155801634	155802133	Acbd6|chr1:155801634-155802133	0.594855041743394	.	.
chr1	155558466	155558965	chr1	155681081	155681580	Acbd6|chr1:155681081-155681580	0.391302893496696	.	.
chr1	155558466	155558965	chr1	155790417	155790916	Acbd6|chr1:155790417-155790916	0.422966713737435	.	.
chr1	155558466	155558965	chr1	155801634	155802133	Acbd6|chr1:155801634-155802133	0.522320951321612	.	.
chr1	155812620	155813119	chr1	155681081	155681580	Qsox1|chr1:155681081-155681580	0.382401471905787	.	.
chr1	155812620	155813119	chr1	155790417	155790916	Qsox1|chr1:155790417-155790916	0.553906683722876	.	.
chr1	155812620	155813119	chr1	155801634	155802133	Qsox1|chr1:155801634-155802133	0.594752670133788	.	.
chr1	155812620	155813119	chr1	156229365	156229864	Qsox1|chr1:156229365-156229864	0.341968934429246	.	.
chr1	155973115	155973614	chr1	155784767	155785266	Cep350|chr1:155784767-155785266	0.455027286117903	.	.
chr1	156035344	156035843	chr1	156040577	156041076	Tor1aip1|chr1:156040577-156041076	0.395502502915996	.	.
chr1	156035344	156035843	chr1	156040577	156041076	Tor1aip2|chr1:156040577-156041076	0.395502502915996	.	.
chr1	156474061	156474560	chr1	156613877	156614376	Soat1|chr1:156613877-156614376	0.640182042850877	.	.
chr1	156558476	156558975	chr1	156633133	156633632	Abl2|chr1:156633133-156633632	0.61854591031204	.	.
chr1	156558476	156558975	chr1	156657381	156657880	Abl2|chr1:156657381-156657880	0.497535137644555	.	.
chr1	156558476	156558975	chr1	156741799	156742298	Abl2|chr1:156741799-156742298	0.392199323996681	.	.
chr1	156718854	156719353	chr1	156633133	156633632	Fam20b|chr1:156633133-156633632	0.733754042231467	.	.
chr1	156718854	156719353	chr1	156657381	156657880	Fam20b|chr1:156657381-156657880	0.488872079176424	.	.
chr1	156938775	156939274	chr1	156781070	156781569	4930439D14Rik|chr1:156781070-156781569	0.399872876310695	.	.
chr1	156938775	156939274	chr1	156781070	156781569	Ralgps2|chr1:156781070-156781569	0.399872876310695	.	.
chr1	156938775	156939274	chr1	157091854	157092353	4930439D14Rik|chr1:157091854-157092353	0.3454861411236	.	.
chr1	156938775	156939274	chr1	157091854	157092353	Ralgps2|chr1:157091854-157092353	0.3454861411236	.	.
chr1	156939411	156939910	chr1	156633133	156633632	4930439D14Rik|chr1:156633133-156633632	0.632971189202169	.	.
chr1	156939411	156939910	chr1	156633133	156633632	Ralgps2|chr1:156633133-156633632	0.632971189202169	.	.
chr1	156939411	156939910	chr1	156657381	156657880	4930439D14Rik|chr1:156657381-156657880	0.401976251418928	.	.
chr1	156939411	156939910	chr1	156657381	156657880	Ralgps2|chr1:156657381-156657880	0.401976251418928	.	.
chr1	156939411	156939910	chr1	157077031	157077530	4930439D14Rik|chr1:157077031-157077530	0.368249700517006	.	.
chr1	156939411	156939910	chr1	157077031	157077530	Ralgps2|chr1:157077031-157077530	0.368249700517006	.	.
chr1	156940103	156940602	chr1	156633133	156633632	4930439D14Rik|chr1:156633133-156633632	0.464666587285775	.	.
chr1	156940103	156940602	chr1	156633133	156633632	Ralgps2|chr1:156633133-156633632	0.464666587285775	.	.
chr1	156940103	156940602	chr1	156657381	156657880	4930439D14Rik|chr1:156657381-156657880	0.553033361314448	.	.
chr1	156940103	156940602	chr1	156657381	156657880	Ralgps2|chr1:156657381-156657880	0.553033361314448	.	.
chr1	156940103	156940602	chr1	156741799	156742298	4930439D14Rik|chr1:156741799-156742298	0.399917054922509	.	.
chr1	156940103	156940602	chr1	156741799	156742298	Ralgps2|chr1:156741799-156742298	0.399917054922509	.	.
chr1	156940103	156940602	chr1	156963832	156964331	4930439D14Rik|chr1:156963832-156964331	0.433794289521015	.	.
chr1	156940103	156940602	chr1	156963832	156964331	Ralgps2|chr1:156963832-156964331	0.433794289521015	.	.
chr1	158356145	158356644	chr1	158310415	158310914	Brinp2|chr1:158310415-158310914	0.341779102912509	.	.
chr1	158356145	158356644	chr1	158328082	158328581	Brinp2|chr1:158328082-158328581	0.37515477999254	.	.
chr1	158362285	158362784	chr1	158310415	158310914	Astn1|chr1:158310415-158310914	0.591154744855818	.	.
chr1	158362285	158362784	chr1	158493290	158493789	Astn1|chr1:158493290-158493789	0.382410940021083	.	.
chr1	158362934	158363433	chr1	158194077	158194576	Astn1|chr1:158194077-158194576	0.499975744096186	.	.
chr1	158362934	158363433	chr1	158493290	158493789	Astn1|chr1:158493290-158493789	0.350705293778974	.	.
chr1	160194792	160195291	chr1	160351869	160352368	Mrps14|chr1:160351869-160352368	0.516588295832166	.	.
chr1	160212750	160213249	chr1	160351869	160352368	Cacybp|chr1:160351869-160352368	0.427925847332801	.	.
chr1	160792667	160793166	chr1	161109126	161109625	Rabgap1l|chr1:161109126-161109625	0.476206436949438	.	.
chr1	160906055	160906554	chr1	160579562	160580061	Rc3h1|chr1:160579562-160580061	0.651610001749114	.	.
chr1	160906055	160906554	chr1	160823602	160824101	Rc3h1|chr1:160823602-160824101	0.56539428260418	.	.
chr1	161034286	161034785	chr1	161170609	161171108	Gas5|chr1:161170609-161171108	0.53017812686017	.	.
chr1	161034286	161034785	chr1	161170609	161171108	Zbtb37|chr1:161170609-161171108	0.53017812686017	.	.
chr1	161034786	161035285	chr1	161109126	161109625	Gas5|chr1:161109126-161109625	0.547115004460373	.	.
chr1	161034786	161035285	chr1	161109126	161109625	Zbtb37|chr1:161109126-161109625	0.547115004460373	.	.
chr1	161034786	161035285	chr1	161109795	161110294	Gas5|chr1:161109795-161110294	0.404064145744555	.	.
chr1	161034786	161035285	chr1	161109795	161110294	Zbtb37|chr1:161109795-161110294	0.404064145744555	.	.
chr1	161070536	161071035	chr1	161109126	161109625	Cenpl|chr1:161109126-161109625	0.487447362038207	.	.
chr1	161070536	161071035	chr1	161109126	161109625	Dars2|chr1:161109126-161109625	0.487447362038207	.	.
chr1	161131254	161131753	chr1	161195428	161195927	Klhl20|chr1:161195428-161195927	0.359296785395736	.	.
chr1	161142436	161142935	chr1	161109126	161109625	Ankrd45|chr1:161109126-161109625	0.33938082040236	.	.
chr1	161250941	161251440	chr1	161465124	161465623	Prdx6|chr1:161465124-161465623	0.541343140313528	.	.
chr1	161876197	161876696	chr1	161885598	161886097	Suco|chr1:161885598-161886097	0.742763905305835	.	.
chr1	161968972	161969471	chr1	161621222	161621721	Gm38304|chr1:161621222-161621721	0.592876720005209	.	.
chr1	161968972	161969471	chr1	161621222	161621721	Pigc|chr1:161621222-161621721	0.592876720005209	.	.
chr1	161968972	161969471	chr1	161662342	161662841	Gm38304|chr1:161662342-161662841	0.554979499261227	.	.
chr1	161968972	161969471	chr1	161662342	161662841	Pigc|chr1:161662342-161662841	0.554979499261227	.	.
chr1	162477766	162478265	chr1	162313830	162314329	Dnm3|chr1:162313830-162314329	0.337605434575977	.	.
chr1	162548386	162548885	chr1	162305282	162305781	Eef1aknmt|chr1:162305282-162305781	0.483438344828687	.	.
chr1	162548386	162548885	chr1	162357999	162358498	Eef1aknmt|chr1:162357999-162358498	0.478462501288011	.	.
chr1	162548386	162548885	chr1	162509243	162509742	Eef1aknmt|chr1:162509243-162509742	0.390774702292244	.	.
chr1	162570372	162570871	chr1	162313830	162314329	Vamp4|chr1:162313830-162314329	0.574314020496547	.	.
chr1	162638506	162639005	chr1	162313830	162314329	Myoc|chr1:162313830-162314329	0.4518220394966	.	.
chr1	162739851	162740350	chr1	162336552	162337051	Prrc2c|chr1:162336552-162337051	0.395954233835844	.	.
chr1	162739851	162740350	chr1	162349258	162349757	Prrc2c|chr1:162349258-162349757	0.757340533320786	.	.
chr1	162739851	162740350	chr1	162643722	162644221	Prrc2c|chr1:162643722-162644221	0.733591377165125	.	.
chr1	162740352	162740851	chr1	162349258	162349757	Prrc2c|chr1:162349258-162349757	0.619539145536177	.	.
chr1	162740352	162740851	chr1	162643722	162644221	Prrc2c|chr1:162643722-162644221	0.715534757861046	.	.
chr1	163779331	163779830	chr1	164235945	164236444	Kifap3|chr1:164235945-164236444	0.510169169201875	.	.
chr1	163995217	163995716	chr1	164138556	164139055	BC055324|chr1:164138556-164139055	0.469811620407188	.	.
chr1	163995217	163995716	chr1	164138556	164139055	Mettl18|chr1:164138556-164139055	0.469811620407188	.	.
chr1	164275346	164275845	chr1	164138556	164139055	Ccdc181|chr1:164138556-164139055	0.351333653919627	.	.
chr1	164457803	164458302	chr1	164235945	164236444	Atp1b1|chr1:164235945-164236444	0.483354217912345	.	.
chr1	164457803	164458302	chr1	164550594	164551093	Atp1b1|chr1:164550594-164551093	0.398785327214211	.	.
chr1	164458666	164459165	chr1	164184474	164184973	Atp1b1|chr1:164184474-164184973	0.724282511432425	.	.
chr1	164458666	164459165	chr1	164316485	164316984	Atp1b1|chr1:164316485-164316984	0.379937007468584	.	.
chr1	164898957	164899456	chr1	165075344	165075843	Gm32569|chr1:165075344-165075843	0.438986772689154	.	.
chr1	164898957	164899456	chr1	165075909	165076408	Gm32569|chr1:165075909-165076408	0.420114642477353	.	.
chr1	165193693	165194192	chr1	165109197	165109696	Sft2d2|chr1:165109197-165109696	0.461997397433271	.	.
chr1	165194197	165194696	chr1	164926693	164927192	Sft2d2|chr1:164926693-164927192	0.361001763983634	.	.
chr1	165194197	165194696	chr1	165132392	165132891	Sft2d2|chr1:165132392-165132891	0.339529184253632	.	.
chr1	165194197	165194696	chr1	165281633	165282132	Sft2d2|chr1:165281633-165282132	0.42180701439882	.	.
chr1	165236724	165237223	chr1	165036568	165037067	Tiprl|chr1:165036568-165037067	0.586877323083042	.	.
chr1	165236724	165237223	chr1	165075344	165075843	Tiprl|chr1:165075344-165075843	0.428447667689152	.	.
chr1	165236724	165237223	chr1	165132392	165132891	Tiprl|chr1:165132392-165132891	0.410382163356205	.	.
chr1	165236724	165237223	chr1	165281633	165282132	Tiprl|chr1:165281633-165282132	0.753375908774236	.	.
chr1	165236724	165237223	chr1	165320429	165320928	Tiprl|chr1:165320429-165320928	0.681499020076299	.	.
chr1	165460313	165460812	chr1	165036568	165037067	Dcaf6|chr1:165036568-165037067	0.369363254241003	.	.
chr1	165460313	165460812	chr1	165036568	165037067	Mpc2|chr1:165036568-165037067	0.369363254241003	.	.
chr1	165460313	165460812	chr1	165281633	165282132	Dcaf6|chr1:165281633-165282132	0.400541876310041	.	.
chr1	165460313	165460812	chr1	165281633	165282132	Mpc2|chr1:165281633-165282132	0.400541876310041	.	.
chr1	165460313	165460812	chr1	165641351	165641850	Dcaf6|chr1:165641351-165641850	0.441480001442988	.	.
chr1	165460313	165460812	chr1	165641351	165641850	Mpc2|chr1:165641351-165641850	0.441480001442988	.	.
chr1	165460922	165461421	chr1	165036568	165037067	Dcaf6|chr1:165036568-165037067	0.430441305914785	.	.
chr1	165460922	165461421	chr1	165036568	165037067	Mpc2|chr1:165036568-165037067	0.430441305914785	.	.
chr1	165460922	165461421	chr1	165281633	165282132	Dcaf6|chr1:165281633-165282132	0.530206836515761	.	.
chr1	165460922	165461421	chr1	165281633	165282132	Mpc2|chr1:165281633-165282132	0.530206836515761	.	.
chr1	165460922	165461421	chr1	165320429	165320928	Dcaf6|chr1:165320429-165320928	0.38678178583699	.	.
chr1	165460922	165461421	chr1	165320429	165320928	Mpc2|chr1:165320429-165320928	0.38678178583699	.	.
chr1	165460922	165461421	chr1	165643008	165643507	Dcaf6|chr1:165643008-165643507	0.422245557294081	.	.
chr1	165460922	165461421	chr1	165643008	165643507	Dcaf6|chr1:165643008-165643507	0.422245557294082	.	.
chr1	165460922	165461421	chr1	165643008	165643507	Mpc2|chr1:165643008-165643507	0.422245557294081	.	.
chr1	165460922	165461421	chr1	165643008	165643507	Mpc2|chr1:165643008-165643507	0.422245557294082	.	.
chr1	165634316	165634815	chr1	165282295	165282794	Mpzl1|chr1:165282295-165282794	0.409627125497102	.	.
chr1	165634316	165634815	chr1	165641351	165641850	Mpzl1|chr1:165641351-165641850	0.771408539829796	.	.
chr1	165634316	165634815	chr1	165736039	165736538	Mpzl1|chr1:165736039-165736538	0.43984760049615	.	.
chr1	165763500	165763999	chr1	165643008	165643507	Creg1|chr1:165643008-165643507	0.518539550616469	.	.
chr1	166002418	166002917	chr1	166360121	166360620	Gm26665|chr1:166360121-166360620	0.494414997890623	.	.
chr1	166002418	166002917	chr1	166360121	166360620	Pou2f1|chr1:166360121-166360620	0.494414997890623	.	.
chr1	166003176	166003675	chr1	166360121	166360620	Gm26665|chr1:166360121-166360620	0.562220907874732	.	.
chr1	166003176	166003675	chr1	166360121	166360620	Pou2f1|chr1:166360121-166360620	0.562220907874732	.	.
chr1	166308696	166309195	chr1	166360121	166360620	5330438I03Rik|chr1:166360121-166360620	0.65287929251384	.	.
chr1	166309200	166309699	chr1	166360121	166360620	5330438I03Rik|chr1:166360121-166360620	0.475212264067509	.	.
chr1	166379002	166379501	chr1	166428926	166429425	Tada1|chr1:166428926-166429425	0.630820298462739	.	.
chr1	167000534	167001033	chr1	166762348	166762847	Fam78b|chr1:166762348-166762847	0.401844878756363	.	.
chr1	167000534	167001033	chr1	166762348	166762847	Gm16701|chr1:166762348-166762847	0.401844878756363	.	.
chr1	167000534	167001033	chr1	166894744	166895243	Fam78b|chr1:166894744-166895243	0.463642242154084	.	.
chr1	167000534	167001033	chr1	166894744	166895243	Gm16701|chr1:166894744-166895243	0.463642242154084	.	.
chr1	167000534	167001033	chr1	167098761	167099260	Fam78b|chr1:167098761-167099260	0.468585934280605	.	.
chr1	167000534	167001033	chr1	167098761	167099260	Gm16701|chr1:167098761-167099260	0.468585934280605	.	.
chr1	167000534	167001033	chr1	167231921	167232420	Fam78b|chr1:167231921-167232420	0.352970139498021	.	.
chr1	167000534	167001033	chr1	167231921	167232420	Gm16701|chr1:167231921-167232420	0.352970139498021	.	.
chr1	167000534	167001033	chr1	167457646	167458145	Fam78b|chr1:167457646-167458145	0.522305394956563	.	.
chr1	167000534	167001033	chr1	167457646	167458145	Gm16701|chr1:167457646-167458145	0.522305394956563	.	.
chr1	167000534	167001033	chr1	167458225	167458724	Fam78b|chr1:167458225-167458724	0.532712833538206	.	.
chr1	167000534	167001033	chr1	167458225	167458724	Gm16701|chr1:167458225-167458724	0.532712833538206	.	.
chr1	167308418	167308917	chr1	167457646	167458145	Tmco1|chr1:167457646-167458145	0.531237624773684	.	.
chr1	167308418	167308917	chr1	167458225	167458724	Tmco1|chr1:167458225-167458724	0.473383524940437	.	.
chr1	167308418	167308917	chr1	167660629	167661128	Tmco1|chr1:167660629-167661128	0.475842307647155	.	.
chr1	167349707	167350206	chr1	167212212	167212711	Aldh9a1|chr1:167212212-167212711	0.3414874491214	.	.
chr1	167349707	167350206	chr1	167669716	167670215	Aldh9a1|chr1:167669716-167670215	0.433221289430673	.	.
chr1	167393588	167394087	chr1	167220489	167220988	Mgst3|chr1:167220489-167220988	0.556358194496249	.	.
chr1	167393588	167394087	chr1	167644841	167645340	Mgst3|chr1:167644841-167645340	0.503867022072155	.	.
chr1	167394156	167394655	chr1	167220489	167220988	Mgst3|chr1:167220489-167220988	0.335594035861829	.	.
chr1	167394156	167394655	chr1	167644841	167645340	Mgst3|chr1:167644841-167645340	0.451048477975938	.	.
chr1	169531254	169531753	chr1	169422377	169422876	Nuf2|chr1:169422377-169422876	0.382810534234921	.	.
chr1	169531254	169531753	chr1	169848486	169848985	Nuf2|chr1:169848486-169848985	0.597654542748452	.	.
chr1	169747461	169747960	chr1	169670575	169671074	Rgs4|chr1:169670575-169671074	0.445571714607647	.	.
chr1	169747461	169747960	chr1	169917937	169918436	Rgs4|chr1:169917937-169918436	0.432671916981491	.	.
chr1	169747461	169747960	chr1	169919108	169919607	Rgs4|chr1:169919108-169919607	0.418176156614136	.	.
chr1	169748255	169748754	chr1	169848486	169848985	Rgs4|chr1:169848486-169848985	0.356410547058989	.	.
chr1	169933784	169934283	chr1	169848486	169848985	Gm15852|chr1:169848486-169848985	0.372654444747153	.	.
chr1	169933784	169934283	chr1	170136286	170136785	Gm15852|chr1:170136286-170136785	0.355664957396991	.	.
chr1	169934305	169934804	chr1	169670575	169671074	Gm15852|chr1:169670575-169671074	0.359509325354583	.	.
chr1	169934305	169934804	chr1	169917937	169918436	Gm15852|chr1:169917937-169918436	0.476654602514204	.	.
chr1	169934305	169934804	chr1	169919108	169919607	Gm15852|chr1:169919108-169919607	0.406524788304714	.	.
chr1	170174840	170175339	chr1	169917937	169918436	Gm37748|chr1:169917937-169918436	0.344425276300867	.	.
chr1	170174840	170175339	chr1	169917937	169918436	Uap1|chr1:169917937-169918436	0.344425276300867	.	.
chr1	170215136	170215635	chr1	169848486	169848985	4930500M09Rik|chr1:169848486-169848985	0.752152444215308	.	.
chr1	170215136	170215635	chr1	169848486	169848985	Uhmk1|chr1:169848486-169848985	0.752152444215308	.	.
chr1	170215136	170215635	chr1	169917937	169918436	4930500M09Rik|chr1:169917937-169918436	0.456752231030517	.	.
chr1	170215136	170215635	chr1	169917937	169918436	Uhmk1|chr1:169917937-169918436	0.456752231030517	.	.
chr1	170215136	170215635	chr1	169919108	169919607	4930500M09Rik|chr1:169919108-169919607	0.516493018519458	.	.
chr1	170215136	170215635	chr1	169919108	169919607	Uhmk1|chr1:169919108-169919607	0.516493018519458	.	.
chr1	170215136	170215635	chr1	170136286	170136785	4930500M09Rik|chr1:170136286-170136785	0.403161849544042	.	.
chr1	170215136	170215635	chr1	170136286	170136785	Uhmk1|chr1:170136286-170136785	0.403161849544042	.	.
chr1	170215136	170215635	chr1	170255487	170255986	4930500M09Rik|chr1:170255487-170255986	0.472035542213606	.	.
chr1	170215136	170215635	chr1	170255487	170255986	Uhmk1|chr1:170255487-170255986	0.472035542213606	.	.
chr1	170215136	170215635	chr1	170387197	170387696	4930500M09Rik|chr1:170387197-170387696	0.639003781095479	.	.
chr1	170215136	170215635	chr1	170387197	170387696	Uhmk1|chr1:170387197-170387696	0.639003781095479	.	.
chr1	170215136	170215635	chr1	170394691	170395190	4930500M09Rik|chr1:170394691-170395190	0.410130192465651	.	.
chr1	170215136	170215635	chr1	170394691	170395190	Uhmk1|chr1:170394691-170395190	0.410130192465651	.	.
chr1	170215136	170215635	chr1	170464427	170464926	4930500M09Rik|chr1:170464427-170464926	0.604556191642416	.	.
chr1	170215136	170215635	chr1	170464427	170464926	Uhmk1|chr1:170464427-170464926	0.604556191642416	.	.
chr1	170589545	170590044	chr1	170538290	170538789	Nos1ap|chr1:170538290-170538789	0.631699536019378	.	.
chr1	170589545	170590044	chr1	170538817	170539316	Nos1ap|chr1:170538817-170539316	0.500460671644708	.	.
chr1	170589545	170590044	chr1	170576623	170577122	Nos1ap|chr1:170576623-170577122	0.391390745780097	.	.
chr1	170589545	170590044	chr1	170613130	170613629	Nos1ap|chr1:170613130-170613629	0.421616308907104	.	.
chr1	170868410	170868909	chr1	170533827	170534326	Atf6|chr1:170533827-170534326	0.430774652295925	.	.
chr1	170868410	170868909	chr1	170533827	170534326	Gm9929|chr1:170533827-170534326	0.430774652295925	.	.
chr1	170885252	170885751	chr1	170577173	170577672	Dusp12|chr1:170577173-170577672	0.371177905720617	.	.
chr1	170885252	170885751	chr1	170577173	170577672	Gm26620|chr1:170577173-170577672	0.371177905720617	.	.
chr1	170885252	170885751	chr1	171037809	171038308	Dusp12|chr1:171037809-171038308	0.420436247833018	.	.
chr1	170885252	170885751	chr1	171037809	171038308	Gm26620|chr1:171037809-171038308	0.420436247833018	.	.
chr1	170885252	170885751	chr1	171044266	171044765	Dusp12|chr1:171044266-171044765	0.601550793396346	.	.
chr1	170885252	170885751	chr1	171044266	171044765	Gm26620|chr1:171044266-171044765	0.601550793396346	.	.
chr1	170885252	170885751	chr1	171102488	171102987	Dusp12|chr1:171102488-171102987	0.508602737014695	.	.
chr1	170885252	170885751	chr1	171102488	171102987	Gm26620|chr1:171102488-171102987	0.508602737014695	.	.
chr1	170885252	170885751	chr1	171118208	171118707	Dusp12|chr1:171118208-171118707	0.507942596504027	.	.
chr1	170885252	170885751	chr1	171118208	171118707	Gm26620|chr1:171118208-171118707	0.507942596504027	.	.
chr1	170885252	170885751	chr1	171247027	171247526	Dusp12|chr1:171247027-171247526	0.459770945933435	.	.
chr1	170885252	170885751	chr1	171247027	171247526	Gm26620|chr1:171247027-171247526	0.459770945933435	.	.
chr1	170975744	170976243	chr1	170521352	170521851	Fcgr2b|chr1:170521352-170521851	0.387942259888822	.	.
chr1	170975744	170976243	chr1	171238441	171238940	Fcgr2b|chr1:171238441-171238940	0.601472261556956	.	.
chr1	171150371	171150870	chr1	171110922	171111421	Mpz|chr1:171110922-171111421	0.504902886930468	.	.
chr1	171150371	171150870	chr1	171110922	171111421	Sdhc|chr1:171110922-171111421	0.504902886930468	.	.
chr1	171150371	171150870	chr1	171238441	171238940	Mpz|chr1:171238441-171238940	0.469061068286394	.	.
chr1	171150371	171150870	chr1	171238441	171238940	Sdhc|chr1:171238441-171238940	0.469061068286394	.	.
chr1	171196077	171196576	chr1	171238441	171238940	Pcp4l1|chr1:171238441-171238940	0.437968965767533	.	.
chr1	171222404	171222903	chr1	171033681	171034180	Tomm40l|chr1:171033681-171034180	0.680322780571224	.	.
chr1	171222404	171222903	chr1	171036880	171037379	Tomm40l|chr1:171036880-171037379	0.565917157352071	.	.
chr1	171222404	171222903	chr1	171247027	171247526	Tomm40l|chr1:171247027-171247526	0.52675926293728	.	.
chr1	171222404	171222903	chr1	171378249	171378748	Tomm40l|chr1:171378249-171378748	0.685060133261111	.	.
chr1	171222404	171222903	chr1	171379865	171380364	Tomm40l|chr1:171379865-171380364	0.665204273686895	.	.
chr1	171270057	171270556	chr1	171238441	171238940	B4galt3|chr1:171238441-171238940	0.603464769881438	.	.
chr1	171281054	171281553	chr1	171378249	171378748	Ppox|chr1:171378249-171378748	0.41398522529709	.	.
chr1	171287719	171288218	chr1	171033681	171034180	Usp21|chr1:171033681-171034180	0.59365324888021	.	.
chr1	171287719	171288218	chr1	171036880	171037379	Usp21|chr1:171036880-171037379	0.487626145286172	.	.
chr1	171287719	171288218	chr1	171247027	171247526	Usp21|chr1:171247027-171247526	0.666710698250491	.	.
chr1	171287719	171288218	chr1	171378249	171378748	Usp21|chr1:171378249-171378748	0.797154345278363	.	.
chr1	171287719	171288218	chr1	171379865	171380364	Usp21|chr1:171379865-171380364	0.726273687513969	.	.
chr1	171287719	171288218	chr1	171478928	171479427	Usp21|chr1:171478928-171479427	0.350704632622777	.	.
chr1	171287719	171288218	chr1	171672998	171673497	Usp21|chr1:171672998-171673497	0.529487942535172	.	.
chr1	171294566	171295065	chr1	171033681	171034180	Ufc1|chr1:171033681-171034180	0.492273835149997	.	.
chr1	171294566	171295065	chr1	171036880	171037379	Ufc1|chr1:171036880-171037379	0.438730805949059	.	.
chr1	171294566	171295065	chr1	171102488	171102987	Ufc1|chr1:171102488-171102987	0.411231323929669	.	.
chr1	171294566	171295065	chr1	171118208	171118707	Ufc1|chr1:171118208-171118707	0.422722336311841	.	.
chr1	171294566	171295065	chr1	171247027	171247526	Ufc1|chr1:171247027-171247526	0.700242432450974	.	.
chr1	171294566	171295065	chr1	171378249	171378748	Ufc1|chr1:171378249-171378748	0.498749025933423	.	.
chr1	171294566	171295065	chr1	171379865	171380364	Ufc1|chr1:171379865-171380364	0.627787391109333	.	.
chr1	171294566	171295065	chr1	171478928	171479427	Ufc1|chr1:171478928-171479427	0.343667295570496	.	.
chr1	171294566	171295065	chr1	171672998	171673497	Ufc1|chr1:171672998-171673497	0.335431923320715	.	.
chr1	171328705	171329204	chr1	171044776	171045275	Dedd|chr1:171044776-171045275	0.409771387535622	.	.
chr1	171328705	171329204	chr1	171263038	171263537	Dedd|chr1:171263038-171263537	0.390602918118708	.	.
chr1	171329206	171329705	chr1	171033681	171034180	Dedd|chr1:171033681-171034180	0.598517113320717	.	.
chr1	171329206	171329705	chr1	171036880	171037379	Dedd|chr1:171036880-171037379	0.605269936427727	.	.
chr1	171329206	171329705	chr1	171102488	171102987	Dedd|chr1:171102488-171102987	0.471144458297175	.	.
chr1	171329206	171329705	chr1	171118208	171118707	Dedd|chr1:171118208-171118707	0.453446495263891	.	.
chr1	171329206	171329705	chr1	171247027	171247526	Dedd|chr1:171247027-171247526	0.556368140457966	.	.
chr1	171329206	171329705	chr1	171378249	171378748	Dedd|chr1:171378249-171378748	0.571167399547112	.	.
chr1	171329206	171329705	chr1	171379865	171380364	Dedd|chr1:171379865-171380364	0.418571935546888	.	.
chr1	171345437	171345936	chr1	171378249	171378748	Nit1|chr1:171378249-171378748	0.416320094901043	.	.
chr1	171345437	171345936	chr1	171378249	171378748	Pfdn2|chr1:171378249-171378748	0.416320094901043	.	.
chr1	171345437	171345936	chr1	171379865	171380364	Nit1|chr1:171379865-171380364	0.339996168869132	.	.
chr1	171345437	171345936	chr1	171379865	171380364	Pfdn2|chr1:171379865-171380364	0.339996168869132	.	.
chr1	171360576	171361075	chr1	171036880	171037379	Klhdc9|chr1:171036880-171037379	0.364760284505487	.	.
chr1	171361088	171361587	chr1	171110922	171111421	Klhdc9|chr1:171110922-171111421	0.375376323673032	.	.
chr1	171361088	171361587	chr1	171378249	171378748	Klhdc9|chr1:171378249-171378748	0.368254954517962	.	.
chr1	171411068	171411567	chr1	171033681	171034180	Usf1|chr1:171033681-171034180	0.470718844385602	.	.
chr1	171411068	171411567	chr1	171036880	171037379	Usf1|chr1:171036880-171037379	0.389961697052862	.	.
chr1	171411068	171411567	chr1	171247027	171247526	Usf1|chr1:171247027-171247526	0.491432222381122	.	.
chr1	171411068	171411567	chr1	171378249	171378748	Usf1|chr1:171378249-171378748	0.590688414433683	.	.
chr1	171411068	171411567	chr1	171379865	171380364	Usf1|chr1:171379865-171380364	0.71741514712834	.	.
chr1	171411068	171411567	chr1	171672998	171673497	Usf1|chr1:171672998-171673497	0.35709355845384	.	.
chr1	171437234	171437733	chr1	171110922	171111421	F11r|chr1:171110922-171111421	0.604725676220659	.	.
chr1	171503198	171503697	chr1	171378249	171378748	Alyref2|chr1:171378249-171378748	0.702404486245662	.	.
chr1	171503198	171503697	chr1	171378249	171378748	B930036N10Rik|chr1:171378249-171378748	0.702404486245662	.	.
chr1	171503198	171503697	chr1	171379865	171380364	Alyref2|chr1:171379865-171380364	0.516704498902762	.	.
chr1	171503198	171503697	chr1	171379865	171380364	B930036N10Rik|chr1:171379865-171380364	0.516704498902762	.	.
chr1	172126494	172126993	chr1	172040183	172040682	Pex19|chr1:172040183-172040682	0.372794445380417	.	.
chr1	172126494	172126993	chr1	172337769	172338268	Pex19|chr1:172337769-172338268	0.361697801259552	.	.
chr1	172147848	172148347	chr1	172027134	172027633	Dcaf8|chr1:172027134-172027633	0.373366029986931	.	.
chr1	172147848	172148347	chr1	172046856	172047355	Dcaf8|chr1:172046856-172047355	0.407977173490721	.	.
chr1	172147848	172148347	chr1	172053841	172054340	Dcaf8|chr1:172053841-172054340	0.42722005705407	.	.
chr1	172147848	172148347	chr1	172119644	172120143	Dcaf8|chr1:172119644-172120143	0.341325539189535	.	.
chr1	172147848	172148347	chr1	172202224	172202723	Dcaf8|chr1:172202224-172202723	0.396782887744569	.	.
chr1	172147848	172148347	chr1	172309560	172310059	Dcaf8|chr1:172309560-172310059	0.602631659751068	.	.
chr1	172147848	172148347	chr1	172310068	172310567	Dcaf8|chr1:172310068-172310567	0.495307666733611	.	.
chr1	172147848	172148347	chr1	172324650	172325149	Dcaf8|chr1:172324650-172325149	0.381031542297817	.	.
chr1	172147848	172148347	chr1	172357467	172357966	Dcaf8|chr1:172357467-172357966	0.457566779247314	.	.
chr1	172206038	172206537	chr1	172053841	172054340	Pea15a|chr1:172053841-172054340	0.648161938369413	.	.
chr1	172206038	172206537	chr1	172119644	172120143	Pea15a|chr1:172119644-172120143	0.347963044367219	.	.
chr1	172206038	172206537	chr1	172309560	172310059	Pea15a|chr1:172309560-172310059	0.605131754302592	.	.
chr1	172206038	172206537	chr1	172310068	172310567	Pea15a|chr1:172310068-172310567	0.648933744278789	.	.
chr1	172206038	172206537	chr1	172408960	172409459	Pea15a|chr1:172408960-172409459	0.58517732295931	.	.
chr1	172206038	172206537	chr1	172490308	172490807	Pea15a|chr1:172490308-172490807	0.338578833691205	.	.
chr1	172236822	172237321	chr1	172053841	172054340	Gm37950|chr1:172053841-172054340	0.592967623540744	.	.
chr1	172236822	172237321	chr1	172309560	172310059	Gm37950|chr1:172309560-172310059	0.532915372153297	.	.
chr1	172236822	172237321	chr1	172310068	172310567	Gm37950|chr1:172310068-172310567	0.515702587177426	.	.
chr1	172236822	172237321	chr1	172408960	172409459	Gm37950|chr1:172408960-172409459	0.335034400556849	.	.
chr1	172329099	172329598	chr1	172040183	172040682	Kcnj9|chr1:172040183-172040682	0.496377606034894	.	.
chr1	172329099	172329598	chr1	172320044	172320543	Kcnj9|chr1:172320044-172320543	0.504649291061627	.	.
chr1	172329099	172329598	chr1	172337769	172338268	Kcnj9|chr1:172337769-172338268	0.687704690171342	.	.
chr1	172329099	172329598	chr1	172431751	172432250	Kcnj9|chr1:172431751-172432250	0.408342778519275	.	.
chr1	172329099	172329598	chr1	172528665	172529164	Kcnj9|chr1:172528665-172529164	0.370060427422924	.	.
chr1	172329099	172329598	chr1	172549972	172550471	Kcnj9|chr1:172549972-172550471	0.600032570148567	.	.
chr1	172329099	172329598	chr1	172550479	172550978	Kcnj9|chr1:172550479-172550978	0.742595504676082	.	.
chr1	172329099	172329598	chr1	172562878	172563377	Kcnj9|chr1:172562878-172563377	0.56642199207803	.	.
chr1	172376174	172376673	chr1	172046856	172047355	Pigm|chr1:172046856-172047355	0.425772000549673	.	.
chr1	172376174	172376673	chr1	172053841	172054340	Pigm|chr1:172053841-172054340	0.353717817635097	.	.
chr1	172376174	172376673	chr1	172119644	172120143	Pigm|chr1:172119644-172120143	0.399122412654242	.	.
chr1	172376174	172376673	chr1	172202224	172202723	Pigm|chr1:172202224-172202723	0.525636296092182	.	.
chr1	172376174	172376673	chr1	172309560	172310059	Pigm|chr1:172309560-172310059	0.531666674181659	.	.
chr1	172376174	172376673	chr1	172324650	172325149	Pigm|chr1:172324650-172325149	0.683516796793462	.	.
chr1	172481873	172482372	chr1	172119644	172120143	Igsf9|chr1:172119644-172120143	0.438636278999347	.	.
chr1	172481873	172482372	chr1	172309560	172310059	Igsf9|chr1:172309560-172310059	0.359306979309	.	.
chr1	172481873	172482372	chr1	172408960	172409459	Igsf9|chr1:172408960-172409459	0.341650312265628	.	.
chr1	172481873	172482372	chr1	172490308	172490807	Igsf9|chr1:172490308-172490807	0.410463796568542	.	.
chr1	172632827	172633326	chr1	172309560	172310059	Dusp23|chr1:172309560-172310059	0.444995668394249	.	.
chr1	172632827	172633326	chr1	172310068	172310567	Dusp23|chr1:172310068-172310567	0.342589411875157	.	.
chr1	172632827	172633326	chr1	172408960	172409459	Dusp23|chr1:172408960-172409459	0.385950970860169	.	.
chr1	172632827	172633326	chr1	172490308	172490807	Dusp23|chr1:172490308-172490807	0.370146013397798	.	.
chr1	173366644	173367143	chr1	173377444	173377943	Cadm3|chr1:173377444-173377943	0.376434631791879	.	.
chr1	173367390	173367889	chr1	173390016	173390515	Cadm3|chr1:173390016-173390515	0.548673991508099	.	.
chr1	175625436	175625935	chr1	175431301	175431800	Fh1|chr1:175431301-175431800	0.503903645418172	.	.
chr1	175692503	175693002	chr1	175867509	175868008	Chml|chr1:175867509-175868008	0.384655266291963	.	.
chr1	175692503	175693002	chr1	175867509	175868008	Opn3|chr1:175867509-175868008	0.384655266291963	.	.
chr1	176814465	176814964	chr1	176698563	176699062	Cep170|chr1:176698563-176699062	0.526830624389429	.	.
chr1	176814465	176814964	chr1	176698563	176699062	Sdccag8|chr1:176698563-176699062	0.526830624389429	.	.
chr1	176814465	176814964	chr1	176862077	176862576	Cep170|chr1:176862077-176862576	0.545151503237422	.	.
chr1	176814465	176814964	chr1	176862077	176862576	Sdccag8|chr1:176862077-176862576	0.545151503237422	.	.
chr1	176814465	176814964	chr1	176929699	176930198	Cep170|chr1:176929699-176930198	0.462642418624161	.	.
chr1	176814465	176814964	chr1	176929699	176930198	Sdccag8|chr1:176929699-176930198	0.462642418624161	.	.
chr1	177257072	177257571	chr1	177042980	177043479	Akt3|chr1:177042980-177043479	0.335451634294096	.	.
chr1	177257072	177257571	chr1	177042980	177043479	Akt3|chr1:177042980-177043479	0.335451634294097	.	.
chr1	177257072	177257571	chr1	177610069	177610568	Akt3|chr1:177610069-177610568	0.3334409545807	.	.
chr1	177258176	177258675	chr1	177042980	177043479	Akt3|chr1:177042980-177043479	0.459254627104956	.	.
chr1	177258176	177258675	chr1	177610069	177610568	Akt3|chr1:177610069-177610568	0.439354698192636	.	.
chr1	177258176	177258675	chr1	177702809	177703308	Akt3|chr1:177702809-177703308	0.438336737276706	.	.
chr1	177258678	177259177	chr1	177702809	177703308	Akt3|chr1:177702809-177703308	0.525472521932292	.	.
chr1	177441840	177442339	chr1	177126516	177127015	Zbtb18|chr1:177126516-177127015	0.458650995509648	.	.
chr1	177441840	177442339	chr1	177322779	177323278	Zbtb18|chr1:177322779-177323278	0.346918389444038	.	.
chr1	177796375	177796874	chr1	177608539	177609038	Adss|chr1:177608539-177609038	0.509113292915746	.	.
chr1	177796375	177796874	chr1	177684862	177685361	Adss|chr1:177684862-177685361	0.412109762564462	.	.
chr1	177982967	177983466	chr1	177702809	177703308	Catspere2|chr1:177702809-177703308	0.450650115103106	.	.
chr1	178187311	178187810	chr1	178454037	178454536	Desi2|chr1:178454037-178454536	0.417447343682402	.	.
chr1	178276142	178276641	chr1	178219602	178220101	4930527J03Rik|chr1:178219602-178220101	0.416148770750646	.	.
chr1	178276142	178276641	chr1	178530448	178530947	4930527J03Rik|chr1:178530448-178530947	0.334280388640664	.	.
chr1	178276142	178276641	chr1	178735489	178735988	4930527J03Rik|chr1:178735489-178735988	0.628216423019983	.	.
chr1	178317988	178318487	chr1	178689453	178689952	B230369F24Rik|chr1:178689453-178689952	0.388450627709397	.	.
chr1	178317988	178318487	chr1	178689453	178689952	Cox20|chr1:178689453-178689952	0.388450627709397	.	.
chr1	178318532	178319031	chr1	178454037	178454536	B230369F24Rik|chr1:178454037-178454536	0.476003759133735	.	.
chr1	178318532	178319031	chr1	178454037	178454536	Cox20|chr1:178454037-178454536	0.476003759133735	.	.
chr1	178318532	178319031	chr1	178735489	178735988	B230369F24Rik|chr1:178735489-178735988	0.392592340526951	.	.
chr1	178318532	178319031	chr1	178735489	178735988	Cox20|chr1:178735489-178735988	0.392592340526951	.	.
chr1	178337559	178338058	chr1	178747466	178747965	Hnrnpu|chr1:178747466-178747965	0.424366759035112	.	.
chr1	178405450	178405949	chr1	178336353	178336852	Efcab2|chr1:178336353-178336852	0.547951963106538	.	.
chr1	178405450	178405949	chr1	178368821	178369320	Efcab2|chr1:178368821-178369320	0.445831063609548	.	.
chr1	178405450	178405949	chr1	178689453	178689952	Efcab2|chr1:178689453-178689952	0.504339204824953	.	.
chr1	178405450	178405949	chr1	178747466	178747965	Efcab2|chr1:178747466-178747965	0.34225852222165	.	.
chr1	178406170	178406669	chr1	178449116	178449615	Efcab2|chr1:178449116-178449615	0.368229716228126	.	.
chr1	178528774	178529273	chr1	178530448	178530947	Kif26b|chr1:178530448-178530947	0.418555594465431	.	.
chr1	178528774	178529273	chr1	178747466	178747965	Kif26b|chr1:178747466-178747965	0.399841817987463	.	.
chr1	179517784	179518283	chr1	179847684	179848183	Smyd3|chr1:179847684-179848183	0.453264321363932	.	.
chr1	179546057	179546556	chr1	179847684	179848183	Cnst|chr1:179847684-179848183	0.42210860097498	.	.
chr1	179546057	179546556	chr1	179847684	179848183	Tfb2m|chr1:179847684-179848183	0.42210860097498	.	.
chr1	179667997	179668496	chr1	179281689	179282188	Sccpdh|chr1:179281689-179282188	0.490662574279607	.	.
chr1	179667997	179668496	chr1	179390223	179390722	Sccpdh|chr1:179390223-179390722	0.377931676107119	.	.
chr1	179803447	179803946	chr1	179847684	179848183	Ahctf1|chr1:179847684-179848183	0.474770948280691	.	.
chr1	179803447	179803946	chr1	179847684	179848183	Gm10518|chr1:179847684-179848183	0.474770948280691	.	.
chr1	179803447	179803946	chr1	180195828	180196327	Ahctf1|chr1:180195828-180196327	0.674621809030693	.	.
chr1	179803447	179803946	chr1	180195828	180196327	Gm10518|chr1:180195828-180196327	0.674621809030693	.	.
chr1	179803447	179803946	chr1	180249956	180250455	Ahctf1|chr1:180249956-180250455	0.334442472321561	.	.
chr1	179803447	179803946	chr1	180249956	180250455	Gm10518|chr1:180249956-180250455	0.334442472321561	.	.
chr1	179960232	179960731	chr1	180249956	180250455	Cdc42bpa|chr1:180249956-180250455	0.442936353696478	.	.
chr1	180256056	180256555	chr1	180195828	180196327	Gm31728|chr1:180195828-180196327	0.665219743151698	.	.
chr1	180256056	180256555	chr1	180249956	180250455	Gm31728|chr1:180249956-180250455	0.440167333395928	.	.
chr1	180256056	180256555	chr1	180268550	180269049	Gm31728|chr1:180268550-180269049	0.493758714301872	.	.
chr1	180256056	180256555	chr1	180331366	180331865	Gm31728|chr1:180331366-180331865	0.613188822772257	.	.
chr1	180256056	180256555	chr1	180362097	180362596	Gm31728|chr1:180362097-180362596	0.626598958361459	.	.
chr1	180256056	180256555	chr1	180387432	180387931	Gm31728|chr1:180387432-180387931	0.495472518455859	.	.
chr1	180256056	180256555	chr1	180422112	180422611	Gm31728|chr1:180422112-180422611	0.781044423850869	.	.
chr1	180256056	180256555	chr1	180434100	180434599	Gm31728|chr1:180434100-180434599	0.606206798661364	.	.
chr1	180330806	180331305	chr1	180195828	180196327	Itpkb|chr1:180195828-180196327	0.45208119571158	.	.
chr1	180330806	180331305	chr1	180215001	180215500	Itpkb|chr1:180215001-180215500	0.369051451174861	.	.
chr1	180330806	180331305	chr1	180422112	180422611	Itpkb|chr1:180422112-180422611	0.364746679037129	.	.
chr1	180483928	180484427	chr1	180195828	180196327	Stum|chr1:180195828-180196327	0.363364950299699	.	.
chr1	180483928	180484427	chr1	180249956	180250455	Stum|chr1:180249956-180250455	0.599648919898626	.	.
chr1	180483928	180484427	chr1	180331366	180331865	Stum|chr1:180331366-180331865	0.56431737400505	.	.
chr1	180483928	180484427	chr1	180422112	180422611	Stum|chr1:180422112-180422611	0.361916685563714	.	.
chr1	180483928	180484427	chr1	180434100	180434599	Stum|chr1:180434100-180434599	0.421859060164455	.	.
chr1	180568576	180569075	chr1	180362097	180362596	Parp1|chr1:180362097-180362596	0.419497789401525	.	.
chr1	180568576	180569075	chr1	180422112	180422611	Parp1|chr1:180422112-180422611	0.457570813576314	.	.
chr1	180568576	180569075	chr1	180422112	180422611	Parp1|chr1:180422112-180422611	0.457570813576315	.	.
chr1	180568576	180569075	chr1	180434100	180434599	Parp1|chr1:180434100-180434599	0.358148567419187	.	.
chr1	180641033	180641532	chr1	180604475	180604974	Lin9|chr1:180604475-180604974	0.580809968756633	.	.
chr1	180641033	180641532	chr1	180848038	180848537	Lin9|chr1:180848038-180848537	0.505152624777254	.	.
chr1	180725789	180726288	chr1	180448765	180449264	Acbd3|chr1:180448765-180449264	0.337909824823893	.	.
chr1	180767693	180768192	chr1	180604475	180604974	Gm38293|chr1:180604475-180604974	0.391615839391955	.	.
chr1	180768387	180768886	chr1	181150665	181151164	Gm38293|chr1:181150665-181151164	0.382725404827198	.	.
chr1	180813365	180813864	chr1	180778088	180778587	H3f3a|chr1:180778088-180778587	0.334073111099	.	.
chr1	180813365	180813864	chr1	180778088	180778587	H3f3aos|chr1:180778088-180778587	0.334073111099	.	.
chr1	180850639	180851138	chr1	181009633	181010132	Sde2|chr1:181009633-181010132	0.467929097160914	.	.
chr1	181144061	181144560	chr1	180777540	180778039	Cnih4|chr1:180777540-180778039	0.383495748574535	.	.
chr1	181144061	181144560	chr1	180777540	180778039	Nvl|chr1:180777540-180778039	0.383495748574535	.	.
chr1	181144061	181144560	chr1	180778088	180778587	Cnih4|chr1:180778088-180778587	0.500873486213054	.	.
chr1	181144061	181144560	chr1	180778088	180778587	Nvl|chr1:180778088-180778587	0.500873486213054	.	.
chr1	181144061	181144560	chr1	181285574	181286073	Cnih4|chr1:181285574-181286073	0.74927472398372	.	.
chr1	181144061	181144560	chr1	181285574	181286073	Nvl|chr1:181285574-181286073	0.74927472398372	.	.
chr1	181144061	181144560	chr1	181322948	181323447	Cnih4|chr1:181322948-181323447	0.421346826326794	.	.
chr1	181144061	181144560	chr1	181322948	181323447	Nvl|chr1:181322948-181323447	0.421346826326794	.	.
chr1	181144061	181144560	chr1	181370304	181370803	Cnih4|chr1:181370304-181370803	0.799551726702471	.	.
chr1	181144061	181144560	chr1	181370304	181370803	Nvl|chr1:181370304-181370803	0.799551726702471	.	.
chr1	181144061	181144560	chr1	181407227	181407726	Cnih4|chr1:181407227-181407726	0.617694399595096	.	.
chr1	181144061	181144560	chr1	181407227	181407726	Nvl|chr1:181407227-181407726	0.617694399595096	.	.
chr1	181352331	181352830	chr1	181285574	181286073	Cnih3|chr1:181285574-181286073	0.561892864329926	.	.
chr1	181352331	181352830	chr1	181370304	181370803	Cnih3|chr1:181370304-181370803	0.583673807357252	.	.
chr1	181352331	181352830	chr1	181407227	181407726	Cnih3|chr1:181407227-181407726	0.540454262793974	.	.
chr1	181352331	181352830	chr1	181552723	181553222	Cnih3|chr1:181552723-181553222	0.53355981681092	.	.
chr1	181842237	181842736	chr1	182115848	182116347	Lbr|chr1:182115848-182116347	0.495952062471548	.	.
chr1	182019253	182019752	chr1	182115179	182115678	Enah|chr1:182115179-182115678	0.444751518091981	.	.
chr1	182019253	182019752	chr1	182141328	182141827	Enah|chr1:182141328-182141827	0.463000623945225	.	.
chr1	182020341	182020840	chr1	182140320	182140819	Enah|chr1:182140320-182140819	0.526399725440967	.	.
chr1	182020341	182020840	chr1	182376142	182376641	Enah|chr1:182376142-182376641	0.513645291960179	.	.
chr1	182020341	182020840	chr1	182489705	182490204	Enah|chr1:182489705-182490204	0.401420417287656	.	.
chr1	182124497	182124996	chr1	181881545	181882044	Srp9|chr1:181881545-181882044	0.384921256683099	.	.
chr1	182124497	182124996	chr1	181888749	181889248	Srp9|chr1:181888749-181889248	0.349867729795415	.	.
chr1	182124497	182124996	chr1	182115848	182116347	Srp9|chr1:182115848-182116347	0.484600547559238	.	.
chr1	182124497	182124996	chr1	182140320	182140819	Srp9|chr1:182140320-182140819	0.681567572209842	.	.
chr1	182124497	182124996	chr1	182376142	182376641	Srp9|chr1:182376142-182376641	0.743289523948469	.	.
chr1	182124497	182124996	chr1	182489705	182490204	Srp9|chr1:182489705-182490204	0.692047673360852	.	.
chr1	182282007	182282506	chr1	182115848	182116347	Degs1|chr1:182115848-182116347	0.505041420229013	.	.
chr1	182282007	182282506	chr1	182140320	182140819	Degs1|chr1:182140320-182140819	0.494379078410541	.	.
chr1	182282007	182282506	chr1	182376142	182376641	Degs1|chr1:182376142-182376641	0.573013077487231	.	.
chr1	182282007	182282506	chr1	182489705	182490204	Degs1|chr1:182489705-182490204	0.57248256614745	.	.
chr1	182282007	182282506	chr1	182682848	182683347	Degs1|chr1:182682848-182683347	0.447305194710134	.	.
chr1	182282558	182283057	chr1	182115848	182116347	Degs1|chr1:182115848-182116347	0.405611403955148	.	.
chr1	182282558	182283057	chr1	182140320	182140819	Degs1|chr1:182140320-182140819	0.653296173397187	.	.
chr1	182282558	182283057	chr1	182376142	182376641	Degs1|chr1:182376142-182376641	0.646346230415369	.	.
chr1	182282558	182283057	chr1	182489705	182490204	Degs1|chr1:182489705-182490204	0.640343879934541	.	.
chr1	182282558	182283057	chr1	182682848	182683347	Degs1|chr1:182682848-182683347	0.424092821385502	.	.
chr1	182341398	182341897	chr1	182539280	182539779	Fbxo28|chr1:182539280-182539779	0.411188749419745	.	.
chr1	182517320	182517819	chr1	182376142	182376641	Capn2|chr1:182376142-182376641	0.6188431780402	.	.
chr1	182517320	182517819	chr1	182489705	182490204	Capn2|chr1:182489705-182490204	0.552152343397049	.	.
chr1	182517320	182517819	chr1	182682848	182683347	Capn2|chr1:182682848-182683347	0.448637329875482	.	.
chr1	182763734	182764233	chr1	182553927	182554426	Susd4|chr1:182553927-182554426	0.337939054056946	.	.
chr1	182763734	182764233	chr1	182982880	182983379	Susd4|chr1:182982880-182983379	0.437582271891328	.	.
chr1	182764489	182764988	chr1	182982880	182983379	Susd4|chr1:182982880-182983379	0.474494458646351	.	.
chr1	183221261	183221760	chr1	182796899	182797398	Disp1|chr1:182796899-182797398	0.437746264694198	.	.
chr1	183221261	183221760	chr1	183452933	183453432	Disp1|chr1:183452933-183453432	0.560636909736987	.	.
chr1	183419689	183420188	chr1	183442295	183442794	Gm37214|chr1:183442295-183442794	0.603222241288837	.	.
chr1	183419689	183420188	chr1	183643899	183644398	Gm37214|chr1:183643899-183644398	0.62870276188001	.	.
chr1	184034061	184034560	chr1	183753479	183753978	1700056E22Rik|chr1:183753479-183753978	0.418210735379445	.	.
chr1	184034061	184034560	chr1	184004216	184004715	1700056E22Rik|chr1:184004216-184004715	0.518905747751275	.	.
chr1	184034061	184034560	chr1	184326139	184326638	1700056E22Rik|chr1:184326139-184326638	0.530356112473456	.	.
chr1	184034061	184034560	chr1	184447051	184447550	1700056E22Rik|chr1:184447051-184447550	0.772633291195993	.	.
chr1	184999545	185000044	chr1	184852137	184852636	Mark1|chr1:184852137-184852636	0.471941511982229	.	.
chr1	184999545	185000044	chr1	184905407	184905906	Mark1|chr1:184905407-184905906	0.488594117858318	.	.
chr1	185362697	185363196	chr1	185681865	185682364	4930532G15Rik|chr1:185681865-185682364	0.59541914859279	.	.
chr1	185362697	185363196	chr1	185681865	185682364	Eprs|chr1:185681865-185682364	0.59541914859279	.	.
chr1	186117016	186117515	chr1	185847099	185847598	Lyplal1|chr1:185847099-185847598	0.578300987771202	.	.
chr1	186117016	186117515	chr1	185868780	185869279	Lyplal1|chr1:185868780-185869279	0.494752140874747	.	.
chr1	186117016	186117515	chr1	186433286	186433785	Lyplal1|chr1:186433286-186433785	0.3841467076104	.	.
chr1	186117016	186117515	chr1	186448710	186449209	Lyplal1|chr1:186448710-186449209	0.334901333425197	.	.
chr1	186705157	186705656	chr1	186634935	186635434	Gm29491|chr1:186634935-186635434	0.334900623797948	.	.
chr1	186705157	186705656	chr1	186634935	186635434	Tgfb2|chr1:186634935-186635434	0.334900623797948	.	.
chr1	186705157	186705656	chr1	186661489	186661988	Gm29491|chr1:186661489-186661988	0.48213434045671	.	.
chr1	186705157	186705656	chr1	186661489	186661988	Tgfb2|chr1:186661489-186661988	0.48213434045671	.	.
chr1	186705157	186705656	chr1	186702863	186703362	Gm29491|chr1:186702863-186703362	0.603664221025729	.	.
chr1	186705157	186705656	chr1	186702863	186703362	Tgfb2|chr1:186702863-186703362	0.603664221025729	.	.
chr1	186705696	186706195	chr1	186424917	186425416	Gm29491|chr1:186424917-186425416	0.342394748361911	.	.
chr1	186705696	186706195	chr1	186424917	186425416	Tgfb2|chr1:186424917-186425416	0.342394748361911	.	.
chr1	186705696	186706195	chr1	186448710	186449209	Gm29491|chr1:186448710-186449209	0.646883188497015	.	.
chr1	186705696	186706195	chr1	186448710	186449209	Tgfb2|chr1:186448710-186449209	0.646883188497015	.	.
chr1	186705696	186706195	chr1	186460742	186461241	Gm29491|chr1:186460742-186461241	0.464530013207046	.	.
chr1	186705696	186706195	chr1	186460742	186461241	Gm29491|chr1:186460742-186461241	0.464530013207047	.	.
chr1	186705696	186706195	chr1	186460742	186461241	Tgfb2|chr1:186460742-186461241	0.464530013207046	.	.
chr1	186705696	186706195	chr1	186460742	186461241	Tgfb2|chr1:186460742-186461241	0.464530013207047	.	.
chr1	186705696	186706195	chr1	186554611	186555110	Gm29491|chr1:186554611-186555110	0.709696346881979	.	.
chr1	186705696	186706195	chr1	186554611	186555110	Tgfb2|chr1:186554611-186555110	0.709696346881979	.	.
chr1	186705696	186706195	chr1	186627518	186628017	Gm29491|chr1:186627518-186628017	0.346692508058565	.	.
chr1	186705696	186706195	chr1	186627518	186628017	Tgfb2|chr1:186627518-186628017	0.346692508058565	.	.
chr1	186705696	186706195	chr1	186979478	186979977	Gm29491|chr1:186979478-186979977	0.422758433398806	.	.
chr1	186705696	186706195	chr1	186979478	186979977	Tgfb2|chr1:186979478-186979977	0.422758433398806	.	.
chr1	186749156	186749655	chr1	186702863	186703362	A430105J06Rik|chr1:186702863-186703362	0.384915275879975	.	.
chr1	186749156	186749655	chr1	186702863	186703362	Rrp15|chr1:186702863-186703362	0.384915275879975	.	.
chr1	187609281	187609780	chr1	187609831	187610330	Esrrg|chr1:187609831-187610330	0.800866071304125	.	.
chr1	187609281	187609780	chr1	187609831	187610330	Esrrg|chr1:187609831-187610330	0.800866071304126	.	.
chr1	187651708	187652207	chr1	187609831	187610330	Gm36388|chr1:187609831-187610330	0.558052167912883	.	.
chr1	189007615	189008114	chr1	188891448	188891947	Kctd3|chr1:188891448-188891947	0.561326931868737	.	.
chr1	189007615	189008114	chr1	188978127	188978626	Kctd3|chr1:188978127-188978626	0.381199703023724	.	.
chr1	189007615	189008114	chr1	189026906	189027405	Kctd3|chr1:189026906-189027405	0.355536986040766	.	.
chr1	189007615	189008114	chr1	189092792	189093291	Kctd3|chr1:189092792-189093291	0.590975124033322	.	.
chr1	189007615	189008114	chr1	189154307	189154806	Kctd3|chr1:189154307-189154806	0.453450599080581	.	.
chr1	189007615	189008114	chr1	189496310	189496809	Kctd3|chr1:189496310-189496809	0.409164728130813	.	.
chr1	189343635	189344134	chr1	189092792	189093291	A430027H14Rik|chr1:189092792-189093291	0.53584506830669	.	.
chr1	189343635	189344134	chr1	189154307	189154806	A430027H14Rik|chr1:189154307-189154806	0.485131832990986	.	.
chr1	189343635	189344134	chr1	189663402	189663901	A430027H14Rik|chr1:189663402-189663901	0.410389169730223	.	.
chr1	189922073	189922572	chr1	189716148	189716647	Smyd2|chr1:189716148-189716647	0.350609615393266	.	.
chr1	189922073	189922572	chr1	190161984	190162483	Smyd2|chr1:190161984-190162483	0.566711557558343	.	.
chr1	190170441	190170940	chr1	189887431	189887930	Prox1|chr1:189887431-189887930	0.632890703317549	.	.
chr1	190170441	190170940	chr1	189887431	189887930	Prox1os|chr1:189887431-189887930	0.632890703317549	.	.
chr1	190170441	190170940	chr1	189972944	189973443	Prox1|chr1:189972944-189973443	0.388706402184232	.	.
chr1	190170441	190170940	chr1	189972944	189973443	Prox1os|chr1:189972944-189973443	0.388706402184232	.	.
chr1	190170441	190170940	chr1	190175294	190175793	Prox1|chr1:190175294-190175793	0.473841621842929	.	.
chr1	190170441	190170940	chr1	190175294	190175793	Prox1os|chr1:190175294-190175793	0.473841621842929	.	.
chr1	190403305	190403804	chr1	190127824	190128323	Gm29678|chr1:190127824-190128323	0.643478002681814	.	.
chr1	190979086	190979585	chr1	190797118	190797617	Vash2|chr1:190797118-190797617	0.692626270016817	.	.
chr1	190979086	190979585	chr1	190816101	190816600	Vash2|chr1:190816101-190816600	0.511293767463152	.	.
chr1	190979086	190979585	chr1	190965149	190965648	Vash2|chr1:190965149-190965648	0.41440810748037	.	.
chr1	191026045	191026544	chr1	190928315	190928814	A230020J21Rik|chr1:190928315-190928814	0.380502005861017	.	.
chr1	191026045	191026544	chr1	190928315	190928814	Flvcr1|chr1:190928315-190928814	0.380502005861017	.	.
chr1	191026045	191026544	chr1	190944268	190944767	A230020J21Rik|chr1:190944268-190944767	0.42825056706291	.	.
chr1	191026045	191026544	chr1	190944268	190944767	Flvcr1|chr1:190944268-190944767	0.42825056706291	.	.
chr1	191026045	191026544	chr1	191075634	191076133	A230020J21Rik|chr1:191075634-191076133	0.561227257360685	.	.
chr1	191026045	191026544	chr1	191075634	191076133	Flvcr1|chr1:191075634-191076133	0.561227257360685	.	.
chr1	191026045	191026544	chr1	191183196	191183695	A230020J21Rik|chr1:191183196-191183695	0.637093406213737	.	.
chr1	191026045	191026544	chr1	191183196	191183695	Flvcr1|chr1:191183196-191183695	0.637093406213737	.	.
chr1	191026045	191026544	chr1	191397049	191397548	A230020J21Rik|chr1:191397049-191397548	0.566625611466158	.	.
chr1	191026045	191026544	chr1	191397049	191397548	Flvcr1|chr1:191397049-191397548	0.566625611466158	.	.
chr1	191062183	191062682	chr1	190944268	190944767	Nsl1|chr1:190944268-190944767	0.35304900617523	.	.
chr1	191062183	191062682	chr1	190944268	190944767	Tatdn3|chr1:190944268-190944767	0.35304900617523	.	.
chr1	191062183	191062682	chr1	191183196	191183695	Nsl1|chr1:191183196-191183695	0.453180122179168	.	.
chr1	191062183	191062682	chr1	191183196	191183695	Tatdn3|chr1:191183196-191183695	0.453180122179168	.	.
chr1	191062183	191062682	chr1	191299530	191300029	Nsl1|chr1:191299530-191300029	0.525548929616348	.	.
chr1	191062183	191062682	chr1	191299530	191300029	Nsl1|chr1:191299530-191300029	0.525548929616349	.	.
chr1	191062183	191062682	chr1	191299530	191300029	Tatdn3|chr1:191299530-191300029	0.525548929616348	.	.
chr1	191062183	191062682	chr1	191299530	191300029	Tatdn3|chr1:191299530-191300029	0.525548929616349	.	.
chr1	191062684	191063183	chr1	190928315	190928814	Nsl1|chr1:190928315-190928814	0.545371035716699	.	.
chr1	191062684	191063183	chr1	190928315	190928814	Tatdn3|chr1:190928315-190928814	0.545371035716699	.	.
chr1	191062684	191063183	chr1	191472628	191473127	Nsl1|chr1:191472628-191473127	0.453052347882537	.	.
chr1	191062684	191063183	chr1	191472628	191473127	Tatdn3|chr1:191472628-191473127	0.453052347882537	.	.
chr1	191224177	191224676	chr1	190928315	190928814	D730003I15Rik|chr1:190928315-190928814	0.495099388096423	.	.
chr1	191224177	191224676	chr1	190944268	190944767	D730003I15Rik|chr1:190944268-190944767	0.468408581917069	.	.
chr1	191224177	191224676	chr1	191183196	191183695	D730003I15Rik|chr1:191183196-191183695	0.685870561579933	.	.
chr1	191224177	191224676	chr1	191397049	191397548	D730003I15Rik|chr1:191397049-191397548	0.559934516513056	.	.
chr1	191224697	191225196	chr1	190928315	190928814	D730003I15Rik|chr1:190928315-190928814	0.64048969635278	.	.
chr1	191224697	191225196	chr1	191397049	191397548	D730003I15Rik|chr1:191397049-191397548	0.612362304209778	.	.
chr1	191224697	191225196	chr1	191472628	191473127	D730003I15Rik|chr1:191472628-191473127	0.338911536449303	.	.
chr1	191317662	191318161	chr1	191183196	191183695	Nenf|chr1:191183196-191183695	0.639701633333308	.	.
chr1	191317662	191318161	chr1	191397049	191397548	Nenf|chr1:191397049-191397548	0.62974803777131	.	.
chr1	191325660	191326159	chr1	191299029	191299528	Pacc1|chr1:191299029-191299528	0.492684074010313	.	.
chr1	191575408	191575907	chr1	191808694	191809193	Dtl|chr1:191808694-191809193	0.390437395944934	.	.
chr1	191575408	191575907	chr1	191808694	191809193	Ints7|chr1:191808694-191809193	0.390437395944934	.	.
chr1	191717568	191718067	chr1	191299530	191300029	Lpgat1|chr1:191299530-191300029	0.5248887654448	.	.
chr1	191717568	191718067	chr1	191305543	191306042	Lpgat1|chr1:191305543-191306042	0.340041218434303	.	.
chr1	191717568	191718067	chr1	191312626	191313125	Lpgat1|chr1:191312626-191313125	0.434191683809142	.	.
chr1	191718068	191718567	chr1	191808694	191809193	Lpgat1|chr1:191808694-191809193	0.369829777812053	.	.
chr1	191821104	191821603	chr1	192052496	192052995	Gm38037|chr1:192052496-192052995	0.406048254656986	.	.
chr1	191821104	191821603	chr1	192052496	192052995	Nek2|chr1:192052496-192052995	0.406048254656986	.	.
chr1	191906374	191906873	chr1	192052496	192052995	1700034H15Rik|chr1:192052496-192052995	0.384495971007867	.	.
chr1	191906374	191906873	chr1	192052496	192052995	Slc30a1|chr1:192052496-192052995	0.384495971007867	.	.
chr1	191906374	191906873	chr1	192070708	192071207	1700034H15Rik|chr1:192070708-192071207	0.524376263582418	.	.
chr1	191906374	191906873	chr1	192070708	192071207	Slc30a1|chr1:192070708-192071207	0.524376263582418	.	.
chr1	191906374	191906873	chr1	192189015	192189514	1700034H15Rik|chr1:192189015-192189514	0.677591329885591	.	.
chr1	191906374	191906873	chr1	192189015	192189514	Slc30a1|chr1:192189015-192189514	0.677591329885591	.	.
chr1	191907383	191907882	chr1	192052496	192052995	1700034H15Rik|chr1:192052496-192052995	0.392692465406188	.	.
chr1	191907383	191907882	chr1	192052496	192052995	Slc30a1|chr1:192052496-192052995	0.392692465406188	.	.
chr1	191907383	191907882	chr1	192070708	192071207	1700034H15Rik|chr1:192070708-192071207	0.55981237559931	.	.
chr1	191907383	191907882	chr1	192070708	192071207	Slc30a1|chr1:192070708-192071207	0.55981237559931	.	.
chr1	191907383	191907882	chr1	192189015	192189514	1700034H15Rik|chr1:192189015-192189514	0.773095193652738	.	.
chr1	191907383	191907882	chr1	192189015	192189514	Slc30a1|chr1:192189015-192189514	0.773095193652738	.	.
chr1	191989950	191990449	chr1	192052496	192052995	Gm26670|chr1:192052496-192052995	0.515902353481648	.	.
chr1	192137818	192138317	chr1	192189015	192189514	Rcor3|chr1:192189015-192189514	0.462516804832681	.	.
chr1	192190456	192190955	chr1	191808694	191809193	Kcnh1|chr1:191808694-191809193	0.573147236803029	.	.
chr1	192190456	192190955	chr1	191808694	191809193	Kcnh1|chr1:191808694-191809193	0.57314723680303	.	.
chr1	192190456	192190955	chr1	191817776	191818275	Kcnh1|chr1:191817776-191818275	0.367381457224137	.	.
chr1	192190456	192190955	chr1	191965032	191965531	Kcnh1|chr1:191965032-191965531	0.459156963565307	.	.
chr1	192190456	192190955	chr1	192347309	192347808	Kcnh1|chr1:192347309-192347808	0.344254095083609	.	.
chr1	192190456	192190955	chr1	192444952	192445451	Kcnh1|chr1:192444952-192445451	0.395939922470699	.	.
chr1	192190456	192190955	chr1	192485968	192486467	Kcnh1|chr1:192485968-192486467	0.661344305301918	.	.
chr1	192854936	192855435	chr1	192784324	192784823	Gm15867|chr1:192784324-192784823	0.589564858190648	.	.
chr1	192854936	192855435	chr1	192784324	192784823	Sertad4|chr1:192784324-192784823	0.589564858190648	.	.
chr1	192854936	192855435	chr1	192823168	192823667	Gm15867|chr1:192823168-192823667	0.574874197931653	.	.
chr1	192854936	192855435	chr1	192823168	192823667	Sertad4|chr1:192823168-192823667	0.574874197931653	.	.
chr1	192855482	192855981	chr1	192834606	192835105	Gm15867|chr1:192834606-192835105	0.454888825849179	.	.
chr1	192855482	192855981	chr1	192834606	192835105	Sertad4|chr1:192834606-192835105	0.454888825849179	.	.
chr1	193035210	193035709	chr1	193305339	193305838	Syt14|chr1:193305339-193305838	0.450347075282025	.	.
chr1	193035812	193036311	chr1	192835357	192835856	Syt14|chr1:192835357-192835856	0.348043485081784	.	.
chr1	193035812	193036311	chr1	192895029	192895528	Syt14|chr1:192895029-192895528	0.382208808315082	.	.
chr1	193035812	193036311	chr1	193000820	193001319	Syt14|chr1:193000820-193001319	0.336980211635166	.	.
chr1	193035812	193036311	chr1	193010418	193010917	Syt14|chr1:193010418-193010917	0.488266908278075	.	.
chr1	193035812	193036311	chr1	193336012	193336511	Syt14|chr1:193336012-193336511	0.510042973238588	.	.
chr1	193130022	193130521	chr1	192822619	192823118	Utp25|chr1:192822619-192823118	0.368971569290051	.	.
chr1	193130022	193130521	chr1	192834606	192835105	Utp25|chr1:192834606-192835105	0.529048229276293	.	.
chr1	193130022	193130521	chr1	192835357	192835856	Utp25|chr1:192835357-192835856	0.380312016161473	.	.
chr1	193130022	193130521	chr1	192835357	192835856	Utp25|chr1:192835357-192835856	0.380312016161474	.	.
chr1	193130022	193130521	chr1	193298320	193298819	Utp25|chr1:193298320-193298819	0.548887744633195	.	.
chr1	193130022	193130521	chr1	193330113	193330612	Utp25|chr1:193330113-193330612	0.570322050032209	.	.
chr1	193130022	193130521	chr1	193376727	193377226	Utp25|chr1:193376727-193377226	0.335584282560698	.	.
chr1	193130022	193130521	chr1	193385989	193386488	Utp25|chr1:193385989-193386488	0.404384421477424	.	.
chr1	193370052	193370551	chr1	193004002	193004501	Camk1g|chr1:193004002-193004501	0.415981943689376	.	.
chr1	193370052	193370551	chr1	193315867	193316366	Camk1g|chr1:193315867-193316366	0.350146093083465	.	.
chr1	193370052	193370551	chr1	193385989	193386488	Camk1g|chr1:193385989-193386488	0.502828460505242	.	.
chr1	193370052	193370551	chr1	193575905	193576404	Camk1g|chr1:193575905-193576404	0.358754633425205	.	.
chr1	193370052	193370551	chr1	193588980	193589479	Camk1g|chr1:193588980-193589479	0.333593049651607	.	.
chr1	193370052	193370551	chr1	193747520	193748019	Camk1g|chr1:193747520-193748019	0.342389170276873	.	.
chr1	194976111	194976610	chr1	194586584	194587083	A330023F24Rik|chr1:194586584-194587083	0.595965997241267	.	.
chr1	194976111	194976610	chr1	194586584	194587083	Gm16897|chr1:194586584-194587083	0.595965997241267	.	.
chr1	194976111	194976610	chr1	194619599	194620098	A330023F24Rik|chr1:194619599-194620098	0.697102038427331	.	.
chr1	194976111	194976610	chr1	194619599	194620098	Gm16897|chr1:194619599-194620098	0.697102038427331	.	.
chr1	194976111	194976610	chr1	194620372	194620871	A330023F24Rik|chr1:194620372-194620871	0.334092929062968	.	.
chr1	194976111	194976610	chr1	194620372	194620871	Gm16897|chr1:194620372-194620871	0.334092929062968	.	.
chr1	194976111	194976610	chr1	194879521	194880020	A330023F24Rik|chr1:194879521-194880020	0.372469487395517	.	.
chr1	194976111	194976610	chr1	194879521	194880020	Gm16897|chr1:194879521-194880020	0.372469487395517	.	.
chr1	194976111	194976610	chr1	195016706	195017205	A330023F24Rik|chr1:195016706-195017205	0.466226058776699	.	.
chr1	194976111	194976610	chr1	195016706	195017205	Gm16897|chr1:195016706-195017205	0.466226058776699	.	.
chr1	194976111	194976610	chr1	195040386	195040885	A330023F24Rik|chr1:195040386-195040885	0.515354168423162	.	.
chr1	194976111	194976610	chr1	195040386	195040885	Gm16897|chr1:195040386-195040885	0.515354168423162	.	.
chr1	194976725	194977224	chr1	194619599	194620098	A330023F24Rik|chr1:194619599-194620098	0.364071298908232	.	.
chr1	194976725	194977224	chr1	194619599	194620098	Gm16897|chr1:194619599-194620098	0.364071298908232	.	.
chr1	194976725	194977224	chr1	194773817	194774316	A330023F24Rik|chr1:194773817-194774316	0.588239066387536	.	.
chr1	194976725	194977224	chr1	194773817	194774316	Gm16897|chr1:194773817-194774316	0.588239066387536	.	.
chr1	194976725	194977224	chr1	194879521	194880020	A330023F24Rik|chr1:194879521-194880020	0.461877564728592	.	.
chr1	194976725	194977224	chr1	194879521	194880020	Gm16897|chr1:194879521-194880020	0.461877564728592	.	.
chr1	194976725	194977224	chr1	195016706	195017205	A330023F24Rik|chr1:195016706-195017205	0.334927239271823	.	.
chr1	194976725	194977224	chr1	195016706	195017205	Gm16897|chr1:195016706-195017205	0.334927239271823	.	.
chr1	194976725	194977224	chr1	195040386	195040885	A330023F24Rik|chr1:195040386-195040885	0.57294754720286	.	.
chr1	194976725	194977224	chr1	195040386	195040885	Gm16897|chr1:195040386-195040885	0.57294754720286	.	.
chr1	194977431	194977930	chr1	194773817	194774316	Gm16897|chr1:194773817-194774316	0.577650608965182	.	.
chr1	194977431	194977930	chr1	194879521	194880020	Gm16897|chr1:194879521-194880020	0.343246846145003	.	.
chr1	195018071	195018570	chr1	194816816	194817315	Gm37027|chr1:194816816-194817315	0.36503707312499	.	.
chr1	195018071	195018570	chr1	194879521	194880020	Gm37027|chr1:194879521-194880020	0.34166071542267	.	.
chr1	195018071	195018570	chr1	194879521	194880020	Gm37027|chr1:194879521-194880020	0.341660715422671	.	.
chr1	195018071	195018570	chr1	195040386	195040885	Gm37027|chr1:195040386-195040885	0.772451994835063	.	.
chr1	195018071	195018570	chr1	195232530	195233029	Gm37027|chr1:195232530-195233029	0.361437538862366	.	.
chr10	3366298	3366797	chr10	3394255	3394754	Ppp1r14c|chr10:3394255-3394754	0.559885877739168	.	.
chr10	3366298	3366797	chr10	3536280	3536779	Ppp1r14c|chr10:3536280-3536779	0.625347021051983	.	.
chr10	3366298	3366797	chr10	3684426	3684925	Ppp1r14c|chr10:3684426-3684925	0.369952234812819	.	.
chr10	3366298	3366797	chr10	3715511	3716010	Ppp1r14c|chr10:3715511-3716010	0.832769207736704	.	.
chr10	3740116	3740615	chr10	3394255	3394754	Plekhg1|chr10:3394255-3394754	0.356041110018157	.	.
chr10	3740116	3740615	chr10	3414767	3415266	Plekhg1|chr10:3414767-3415266	0.362140736150883	.	.
chr10	3740116	3740615	chr10	3715511	3716010	Plekhg1|chr10:3715511-3716010	0.424570333438589	.	.
chr10	3740116	3740615	chr10	3979041	3979540	Plekhg1|chr10:3979041-3979540	0.399043440749631	.	.
chr10	3973553	3974052	chr10	4053564	4054063	Mthfd1l|chr10:4053564-4054063	0.568976612472501	.	.
chr10	4266269	4266768	chr10	4589488	4589987	Akap12|chr10:4589488-4589987	0.382706767047561	.	.
chr10	4387235	4387734	chr10	4386733	4387232	Zbtb2|chr10:4386733-4387232	0.52633573647622	.	.
chr10	4432192	4432691	chr10	4346705	4347204	Armt1|chr10:4346705-4347204	0.395852137624369	.	.
chr10	4432192	4432691	chr10	4346705	4347204	Rmnd1|chr10:4346705-4347204	0.395852137624369	.	.
chr10	5068963	5069462	chr10	5175652	5176151	Gm10097|chr10:5175652-5176151	0.388826316032515	.	.
chr10	5068963	5069462	chr10	5203789	5204288	Gm10097|chr10:5203789-5204288	0.389168078281354	.	.
chr10	5550504	5551003	chr10	5439722	5440221	Syne1|chr10:5439722-5440221	0.512132469401151	.	.
chr10	5805395	5805894	chr10	5504718	5505217	Fbxo5|chr10:5504718-5505217	0.50478436221565	.	.
chr10	5805395	5805894	chr10	5528242	5528741	Fbxo5|chr10:5528242-5528741	0.411655819586554	.	.
chr10	5805395	5805894	chr10	5900649	5901148	Fbxo5|chr10:5900649-5901148	0.539978550266566	.	.
chr10	5823844	5824343	chr10	5528242	5528741	Mtrf1l|chr10:5528242-5528741	0.369200047319404	.	.
chr10	5823844	5824343	chr10	5549987	5550486	Mtrf1l|chr10:5549987-5550486	0.659821845597842	.	.
chr10	5823844	5824343	chr10	5600051	5600550	Mtrf1l|chr10:5600051-5600550	0.440424062456855	.	.
chr10	5922199	5922698	chr10	5868026	5868525	Rgs17|chr10:5868026-5868525	0.442790839570458	.	.
chr10	7211500	7211999	chr10	6863591	6864090	Cnksr3|chr10:6863591-6864090	0.447892172738951	.	.
chr10	7211500	7211999	chr10	6979130	6979629	Cnksr3|chr10:6979130-6979629	0.431401854920705	.	.
chr10	7211500	7211999	chr10	7158863	7159362	Cnksr3|chr10:7158863-7159362	0.389067008012303	.	.
chr10	7211500	7211999	chr10	7210985	7211484	Cnksr3|chr10:7210985-7211484	0.786446219899236	.	.
chr10	7589567	7590066	chr10	7600611	7601110	Lrp11|chr10:7600611-7601110	0.668161465863223	.	.
chr10	7589567	7590066	chr10	7637042	7637541	Lrp11|chr10:7637042-7637541	0.622268521289645	.	.
chr10	7680943	7681442	chr10	7928966	7929465	Lats1|chr10:7928966-7929465	0.38646642277676	.	.
chr10	7680943	7681442	chr10	7928966	7929465	Pcmt1|chr10:7928966-7929465	0.38646642277676	.	.
chr10	7725685	7726184	chr10	7662484	7662983	Katna1|chr10:7662484-7662983	0.360843102005552	.	.
chr10	7792631	7793130	chr10	7839497	7839996	Ginm1|chr10:7839497-7839996	0.441544463915549	.	.
chr10	7792631	7793130	chr10	7839497	7839996	Ppil4|chr10:7839497-7839996	0.441544463915549	.	.
chr10	7792631	7793130	chr10	8063361	8063860	Ginm1|chr10:8063361-8063860	0.714468523058163	.	.
chr10	7792631	7793130	chr10	8063361	8063860	Ppil4|chr10:8063361-8063860	0.714468523058163	.	.
chr10	7792631	7793130	chr10	8064209	8064708	Ginm1|chr10:8064209-8064708	0.515122022433672	.	.
chr10	7792631	7793130	chr10	8064209	8064708	Ppil4|chr10:8064209-8064708	0.515122022433672	.	.
chr10	7792631	7793130	chr10	8227950	8228449	Ginm1|chr10:8227950-8228449	0.468719309937583	.	.
chr10	7792631	7793130	chr10	8227950	8228449	Ppil4|chr10:8227950-8228449	0.468719309937583	.	.
chr10	7956090	7956589	chr10	7582125	7582624	Tab2|chr10:7582125-7582624	0.397338040682382	.	.
chr10	7956090	7956589	chr10	7582125	7582624	Tab2|chr10:7582125-7582624	0.397338040682383	.	.
chr10	7956090	7956589	chr10	7662484	7662983	Tab2|chr10:7662484-7662983	0.710577701432909	.	.
chr10	7956090	7956589	chr10	7663092	7663591	Tab2|chr10:7663092-7663591	0.473006297977834	.	.
chr10	8518648	8519147	chr10	8323162	8323661	Ust|chr10:8323162-8323661	0.544868207835703	.	.
chr10	8518648	8519147	chr10	8394719	8395218	Ust|chr10:8394719-8395218	0.430085562384808	.	.
chr10	8518648	8519147	chr10	8472111	8472610	Ust|chr10:8472111-8472610	0.42344335528368	.	.
chr10	8518648	8519147	chr10	8742815	8743314	Ust|chr10:8742815-8743314	0.534376723773739	.	.
chr10	9674500	9674999	chr10	9253292	9253791	Samd5|chr10:9253292-9253791	0.357035400182856	.	.
chr10	9675019	9675518	chr10	9599698	9600197	Samd5|chr10:9599698-9600197	0.352553658997032	.	.
chr10	9675019	9675518	chr10	9676891	9677390	Samd5|chr10:9676891-9677390	0.396009836526862	.	.
chr10	10557986	10558485	chr10	10320999	10321498	Rab32|chr10:10320999-10321498	0.472978341299056	.	.
chr10	10557986	10558485	chr10	10734509	10735008	Rab32|chr10:10734509-10735008	0.360935069124921	.	.
chr10	10557986	10558485	chr10	10806531	10807030	Rab32|chr10:10806531-10807030	0.427131667807351	.	.
chr10	10747889	10748388	chr10	10710773	10711272	4930567K20Rik|chr10:10710773-10711272	0.36775577438811	.	.
chr10	11082083	11082582	chr10	11449856	11450355	Grm1|chr10:11449856-11450355	0.437695121060742	.	.
chr10	11149164	11149663	chr10	11013630	11014129	Shprh|chr10:11013630-11014129	0.604281935607767	.	.
chr10	11149164	11149663	chr10	11362273	11362772	Shprh|chr10:11362273-11362772	0.514068594036756	.	.
chr10	11149164	11149663	chr10	11390759	11391258	Shprh|chr10:11390759-11391258	0.348274715695756	.	.
chr10	11149164	11149663	chr10	11449856	11450355	Shprh|chr10:11449856-11450355	0.364098467353872	.	.
chr10	11149682	11150181	chr10	10943927	10944426	Shprh|chr10:10943927-10944426	0.421398869287508	.	.
chr10	11343450	11343949	chr10	11049316	11049815	Epm2a|chr10:11049316-11049815	0.333821585556376	.	.
chr10	11343450	11343949	chr10	11515109	11515608	Epm2a|chr10:11515109-11515608	0.366657959853361	.	.
chr10	11343450	11343949	chr10	11739218	11739717	Epm2a|chr10:11739218-11739717	0.530279465762204	.	.
chr10	12868974	12869473	chr10	12713180	12713679	Utrn|chr10:12713180-12713679	0.416639122890729	.	.
chr10	12868974	12869473	chr10	12835876	12836375	Utrn|chr10:12835876-12836375	0.378139845289307	.	.
chr10	12868974	12869473	chr10	13232551	13233050	Utrn|chr10:13232551-13233050	0.563118199898211	.	.
chr10	13552855	13553354	chr10	13323828	13324327	Adat2|chr10:13323828-13324327	0.513402343024538	.	.
chr10	13552855	13553354	chr10	13323828	13324327	Pex3|chr10:13323828-13324327	0.513402343024538	.	.
chr10	13552855	13553354	chr10	13446723	13447222	Adat2|chr10:13446723-13447222	0.395106372496608	.	.
chr10	13552855	13553354	chr10	13446723	13447222	Pex3|chr10:13446723-13447222	0.395106372496608	.	.
chr10	13552855	13553354	chr10	13739783	13740282	Adat2|chr10:13739783-13740282	0.517410695617086	.	.
chr10	13552855	13553354	chr10	13739783	13740282	Pex3|chr10:13739783-13740282	0.517410695617086	.	.
chr10	13552855	13553354	chr10	13808243	13808742	Adat2|chr10:13808243-13808742	0.366265412912193	.	.
chr10	13552855	13553354	chr10	13808243	13808742	Pex3|chr10:13808243-13808742	0.366265412912193	.	.
chr10	13868703	13869202	chr10	14180011	14180510	Aig1|chr10:14180011-14180510	0.382436535134095	.	.
chr10	13868703	13869202	chr10	14207505	14208004	Aig1|chr10:14207505-14208004	0.414428742766174	.	.
chr10	13966069	13966568	chr10	13739783	13740282	Hivep2|chr10:13739783-13740282	0.370634708716223	.	.
chr10	14705323	14705822	chr10	14321485	14321984	Nmbr|chr10:14321485-14321984	0.608595214477863	.	.
chr10	14705323	14705822	chr10	14321485	14321984	Vta1|chr10:14321485-14321984	0.608595214477863	.	.
chr10	17331923	17332422	chr10	17331372	17331871	Gm47760|chr10:17331372-17331871	0.526356733308561	.	.
chr10	17331923	17332422	chr10	17385119	17385618	Gm47760|chr10:17385119-17385618	0.474389225781839	.	.
chr10	17331923	17332422	chr10	17727901	17728400	Gm47760|chr10:17727901-17728400	0.468528307068349	.	.
chr10	17722198	17722697	chr10	17252941	17253440	Cited2|chr10:17252941-17253440	0.392925548320788	.	.
chr10	18022176	18022675	chr10	17930375	17930874	Abracl|chr10:17930375-17930874	0.43913007578319	.	.
chr10	18022176	18022675	chr10	18165809	18166308	Abracl|chr10:18165809-18166308	0.477290146721187	.	.
chr10	18022176	18022675	chr10	18388588	18389087	Abracl|chr10:18388588-18389087	0.420937863688869	.	.
chr10	18022176	18022675	chr10	18391549	18392048	Abracl|chr10:18391549-18392048	0.376667646182681	.	.
chr10	18022176	18022675	chr10	18430883	18431382	Abracl|chr10:18430883-18431382	0.556868515870326	.	.
chr10	18022923	18023422	chr10	18165809	18166308	Abracl|chr10:18165809-18166308	0.348483886880535	.	.
chr10	18022923	18023422	chr10	18475080	18475579	Abracl|chr10:18475080-18475579	0.374502157314226	.	.
chr10	18055292	18055791	chr10	17869893	17870392	Reps1|chr10:17869893-17870392	0.357771728347594	.	.
chr10	18055292	18055791	chr10	18453347	18453846	Reps1|chr10:18453347-18453846	0.390286180301087	.	.
chr10	18210578	18211077	chr10	17930375	17930874	Ect2l|chr10:17930375-17930874	0.346614510596351	.	.
chr10	18210578	18211077	chr10	18165809	18166308	Ect2l|chr10:18165809-18166308	0.467655741841491	.	.
chr10	18210578	18211077	chr10	18388588	18389087	Ect2l|chr10:18388588-18389087	0.436781602745666	.	.
chr10	18210578	18211077	chr10	18391549	18392048	Ect2l|chr10:18391549-18392048	0.349547849802166	.	.
chr10	18210578	18211077	chr10	18430883	18431382	Ect2l|chr10:18430883-18431382	0.526600530782735	.	.
chr10	18319095	18319594	chr10	18388588	18389087	Nhsl1|chr10:18388588-18389087	0.471729221084446	.	.
chr10	18319095	18319594	chr10	18389088	18389587	Nhsl1|chr10:18389088-18389587	0.359491987289811	.	.
chr10	18545704	18546203	chr10	18388588	18389087	Hebp2|chr10:18388588-18389087	0.617800849067481	.	.
chr10	18545704	18546203	chr10	18389088	18389587	Hebp2|chr10:18389088-18389587	0.461619366931298	.	.
chr10	18545704	18546203	chr10	18634178	18634677	Hebp2|chr10:18634178-18634677	0.55574629434697	.	.
chr10	18886878	18887377	chr10	18526322	18526821	Gm48483|chr10:18526322-18526821	0.499519464798259	.	.
chr10	18886878	18887377	chr10	18634178	18634677	Gm48483|chr10:18634178-18634677	0.563224315983659	.	.
chr10	19015270	19015769	chr10	19239936	19240435	Tnfaip3|chr10:19239936-19240435	0.391761925144817	.	.
chr10	19907191	19907690	chr10	20018243	20018742	Pex7|chr10:20018243-20018742	0.345058456527117	.	.
chr10	19933466	19933965	chr10	20066260	20066759	Map3k5|chr10:20066260-20066759	0.653727384886635	.	.
chr10	19933466	19933965	chr10	20125124	20125623	Map3k5|chr10:20125124-20125623	0.363383159140863	.	.
chr10	19933466	19933965	chr10	20170432	20170931	Map3k5|chr10:20170432-20170931	0.620317773881829	.	.
chr10	19933991	19934490	chr10	20066260	20066759	Map3k5|chr10:20066260-20066759	0.673373426347019	.	.
chr10	19933991	19934490	chr10	20073190	20073689	Map3k5|chr10:20073190-20073689	0.465301617909542	.	.
chr10	19933991	19934490	chr10	20125124	20125623	Map3k5|chr10:20125124-20125623	0.477670162737706	.	.
chr10	19933991	19934490	chr10	20170432	20170931	Map3k5|chr10:20170432-20170931	0.603678124070083	.	.
chr10	19934494	19934993	chr10	20066260	20066759	Map3k5|chr10:20066260-20066759	0.439751382845866	.	.
chr10	19934494	19934993	chr10	20073190	20073689	Map3k5|chr10:20073190-20073689	0.476578563070476	.	.
chr10	19934494	19934993	chr10	20125124	20125623	Map3k5|chr10:20125124-20125623	0.398585390232713	.	.
chr10	19934494	19934993	chr10	20125124	20125623	Map3k5|chr10:20125124-20125623	0.398585390232714	.	.
chr10	19934494	19934993	chr10	20170432	20170931	Map3k5|chr10:20170432-20170931	0.429158455560566	.	.
chr10	19934494	19934993	chr10	20226639	20227138	Map3k5|chr10:20226639-20227138	0.342909811334853	.	.
chr10	20148657	20149156	chr10	20199135	20199634	Map7|chr10:20199135-20199634	0.536104649112656	.	.
chr10	20149202	20149701	chr10	20018243	20018742	Map7|chr10:20018243-20018742	0.362115984730448	.	.
chr10	20149202	20149701	chr10	20199135	20199634	Map7|chr10:20199135-20199634	0.435464318540388	.	.
chr10	20312122	20312621	chr10	20066260	20066759	4933406P04Rik|chr10:20066260-20066759	0.364994692201033	.	.
chr10	20312122	20312621	chr10	20066260	20066759	Bclaf1|chr10:20066260-20066759	0.364994692201033	.	.
chr10	20312122	20312621	chr10	20073190	20073689	4933406P04Rik|chr10:20073190-20073689	0.348616745947521	.	.
chr10	20312122	20312621	chr10	20073190	20073689	Bclaf1|chr10:20073190-20073689	0.348616745947521	.	.
chr10	20312122	20312621	chr10	20290338	20290837	4933406P04Rik|chr10:20290338-20290837	0.436430852143787	.	.
chr10	20312122	20312621	chr10	20290338	20290837	Bclaf1|chr10:20290338-20290837	0.436430852143787	.	.
chr10	20312122	20312621	chr10	20622355	20622854	4933406P04Rik|chr10:20622355-20622854	0.357293508708914	.	.
chr10	20312122	20312621	chr10	20622355	20622854	Bclaf1|chr10:20622355-20622854	0.357293508708914	.	.
chr10	20347497	20347996	chr10	20018243	20018742	Mtfr2|chr10:20018243-20018742	0.361216461703609	.	.
chr10	20347497	20347996	chr10	20199135	20199634	Mtfr2|chr10:20199135-20199634	0.349851696746802	.	.
chr10	20347497	20347996	chr10	20547953	20548452	Mtfr2|chr10:20547953-20548452	0.530702191515858	.	.
chr10	20952322	20952821	chr10	20622355	20622854	Ahi1|chr10:20622355-20622854	0.616790721422975	.	.
chr10	20952322	20952821	chr10	20938543	20939042	Ahi1|chr10:20938543-20939042	0.61257500714483	.	.
chr10	21881933	21882432	chr10	21962926	21963425	Sgk1|chr10:21962926-21963425	0.456913794138266	.	.
chr10	22148605	22149104	chr10	22479767	22480266	E030030I06Rik|chr10:22479767-22480266	0.506628405957213	.	.
chr10	22731681	22732180	chr10	22701532	22702031	AC166256.1|chr10:22701532-22702031	0.358189677410279	.	.
chr10	22731681	22732180	chr10	22701532	22702031	Tbpl1|chr10:22701532-22702031	0.358189677410279	.	.
chr10	23787039	23787538	chr10	23715459	23715958	Rps12|chr10:23715459-23715958	0.380816363556649	.	.
chr10	23787039	23787538	chr10	23951667	23952166	Rps12|chr10:23951667-23952166	0.495367745108487	.	.
chr10	23796872	23797371	chr10	23812077	23812576	Slc18b1|chr10:23812077-23812576	0.598346360917638	.	.
chr10	24149016	24149515	chr10	23951667	23952166	Stx7|chr10:23951667-23952166	0.493175833489684	.	.
chr10	24149016	24149515	chr10	24255977	24256476	Stx7|chr10:24255977-24256476	0.341162551330533	.	.
chr10	24595382	24595881	chr10	24311997	24312496	Ccn2|chr10:24311997-24312496	0.408736181872787	.	.
chr10	24595382	24595881	chr10	24317413	24317912	Ccn2|chr10:24317413-24317912	0.70454089933758	.	.
chr10	24595382	24595881	chr10	24381828	24382327	Ccn2|chr10:24381828-24382327	0.692969152674579	.	.
chr10	24595382	24595881	chr10	24702654	24703153	Ccn2|chr10:24702654-24703153	0.380459143300762	.	.
chr10	24869684	24870183	chr10	25023101	25023600	Med23|chr10:25023101-25023600	0.726186728390724	.	.
chr10	24869684	24870183	chr10	25023810	25024309	Med23|chr10:25023810-25024309	0.497958929161919	.	.
chr10	24926359	24926858	chr10	25023101	25023600	Arg1|chr10:25023101-25023600	0.358294903874861	.	.
chr10	24926916	24927415	chr10	25023101	25023600	Arg1|chr10:25023101-25023600	0.530120893310136	.	.
chr10	24926916	24927415	chr10	25023101	25023600	Gm36172|chr10:25023101-25023600	0.530120893310136	.	.
chr10	25359501	25360000	chr10	25082846	25083345	Epb41l2|chr10:25082846-25083345	0.482083873062409	.	.
chr10	28074536	28075035	chr10	28087351	28087850	Ptprk|chr10:28087351-28087850	0.423732587968844	.	.
chr10	28074536	28075035	chr10	28127937	28128436	Ptprk|chr10:28127937-28128436	0.509423258614605	.	.
chr10	28074536	28075035	chr10	28128473	28128972	Ptprk|chr10:28128473-28128972	0.450892240557253	.	.
chr10	28075129	28075628	chr10	28087351	28087850	Ptprk|chr10:28087351-28087850	0.393563285813656	.	.
chr10	28075129	28075628	chr10	28127937	28128436	Ptprk|chr10:28127937-28128436	0.357479577985099	.	.
chr10	28075129	28075628	chr10	28492160	28492659	Ptprk|chr10:28492160-28492659	0.511550454756875	.	.
chr10	29313161	29313660	chr10	29146930	29147429	Echdc1|chr10:29146930-29147429	0.450182173545021	.	.
chr10	29313161	29313660	chr10	29146930	29147429	Echdc1|chr10:29146930-29147429	0.450182173545022	.	.
chr10	29313161	29313660	chr10	29146930	29147429	Gm46218|chr10:29146930-29147429	0.450182173545021	.	.
chr10	29313161	29313660	chr10	29146930	29147429	Gm46218|chr10:29146930-29147429	0.450182173545022	.	.
chr10	29535581	29536080	chr10	29338603	29339102	Rspo3|chr10:29338603-29339102	0.3772464242546	.	.
chr10	29535581	29536080	chr10	29354100	29354599	Rspo3|chr10:29354100-29354599	0.401675722030946	.	.
chr10	29535581	29536080	chr10	29402626	29403125	Rspo3|chr10:29402626-29403125	0.521880806499083	.	.
chr10	30802619	30803118	chr10	30566291	30566790	Ncoa7|chr10:30566291-30566790	0.513718635463153	.	.
chr10	31313140	31313639	chr10	31742380	31742879	Hddc2|chr10:31742380-31742879	0.371883521326439	.	.
chr10	31609486	31609985	chr10	31927567	31928066	Rnf217|chr10:31927567-31928066	0.43813029927235	.	.
chr10	34019491	34019990	chr10	34280491	34280990	Gm48045|chr10:34280491-34280990	0.380127592658214	.	.
chr10	34019491	34019990	chr10	34280491	34280990	Rwdd1|chr10:34280491-34280990	0.380127592658214	.	.
chr10	34096225	34096724	chr10	33986736	33987235	Calhm5|chr10:33986736-33987235	0.370319441147127	.	.
chr10	34096225	34096724	chr10	33986736	33987235	Calhm5|chr10:33986736-33987235	0.370319441147128	.	.
chr10	34127449	34127948	chr10	33986736	33987235	Calhm6|chr10:33986736-33987235	0.665954499628243	.	.
chr10	34206579	34207078	chr10	33986736	33987235	Dse|chr10:33986736-33987235	0.469676328591447	.	.
chr10	34206579	34207078	chr10	34280491	34280990	Dse|chr10:34280491-34280990	0.463013634228333	.	.
chr10	34207257	34207756	chr10	34280491	34280990	Dse|chr10:34280491-34280990	0.382703465288936	.	.
chr10	34207257	34207756	chr10	34316363	34316862	Dse|chr10:34316363-34316862	0.526529582768699	.	.
chr10	34207257	34207756	chr10	34316872	34317371	Dse|chr10:34316872-34317371	0.478979011054611	.	.
chr10	34281970	34282469	chr10	34316872	34317371	Tspyl1|chr10:34316872-34317371	0.401808025668365	.	.
chr10	34297174	34297673	chr10	34328221	34328720	Tspyl4|chr10:34328221-34328720	0.48058842139087	.	.
chr10	34297971	34298470	chr10	34328221	34328720	Gm47512|chr10:34328221-34328720	0.402828668397239	.	.
chr10	34297971	34298470	chr10	34328221	34328720	Tspyl4|chr10:34328221-34328720	0.402828668397239	.	.
chr10	36506584	36507083	chr10	36533995	36534494	Hs3st5|chr10:36533995-36534494	0.753103258399522	.	.
chr10	36506584	36507083	chr10	36754454	36754953	Hs3st5|chr10:36754454-36754953	0.631836167712253	.	.
chr10	36974002	36974501	chr10	37047820	37048319	Hdac2|chr10:37047820-37048319	0.414631949627871	.	.
chr10	39133692	39134191	chr10	39370202	39370701	Fam229b|chr10:39370202-39370701	0.372505645790493	.	.
chr10	39133692	39134191	chr10	39370202	39370701	Tube1|chr10:39370202-39370701	0.372505645790493	.	.
chr10	39369440	39369939	chr10	39171636	39172135	Fyn|chr10:39171636-39172135	0.554333934641861	.	.
chr10	39369440	39369939	chr10	39370202	39370701	Fyn|chr10:39370202-39370701	0.466807321929129	.	.
chr10	39369440	39369939	chr10	39659329	39659828	Fyn|chr10:39659329-39659828	0.412954313728781	.	.
chr10	39731403	39731902	chr10	39520281	39520780	E130307A14Rik|chr10:39520281-39520780	0.664516383236138	.	.
chr10	39731403	39731902	chr10	39520281	39520780	Rev3l|chr10:39520281-39520780	0.664516383236138	.	.
chr10	39732127	39732626	chr10	39506783	39507282	E130307A14Rik|chr10:39506783-39507282	0.430137492335109	.	.
chr10	39732127	39732626	chr10	39506783	39507282	Rev3l|chr10:39506783-39507282	0.430137492335109	.	.
chr10	39732127	39732626	chr10	39520281	39520780	E130307A14Rik|chr10:39520281-39520780	0.3410256990777	.	.
chr10	39732127	39732626	chr10	39520281	39520780	Rev3l|chr10:39520281-39520780	0.3410256990777	.	.
chr10	39732854	39733353	chr10	39520281	39520780	Rev3l|chr10:39520281-39520780	0.428044689906048	.	.
chr10	39899007	39899506	chr10	39506783	39507282	4930547M16Rik|chr10:39506783-39507282	0.335549249315755	.	.
chr10	39899007	39899506	chr10	39506783	39507282	Mfsd4b4|chr10:39506783-39507282	0.335549249315755	.	.
chr10	39899007	39899506	chr10	39520281	39520780	4930547M16Rik|chr10:39520281-39520780	0.400680395273053	.	.
chr10	39899007	39899506	chr10	39520281	39520780	Mfsd4b4|chr10:39520281-39520780	0.400680395273053	.	.
chr10	40025041	40025540	chr10	40107861	40108360	Mfsd4b1|chr10:40107861-40108360	0.35295228183209	.	.
chr10	40301997	40302496	chr10	40107861	40108360	Amd1|chr10:40107861-40108360	0.547192664965819	.	.
chr10	40301997	40302496	chr10	40416821	40417320	Amd1|chr10:40416821-40417320	0.544430489662557	.	.
chr10	40348905	40349404	chr10	40107861	40108360	Cdk19os|chr10:40107861-40108360	0.453724085531221	.	.
chr10	40348905	40349404	chr10	40212385	40212884	Cdk19os|chr10:40212385-40212884	0.35048394763474	.	.
chr10	40348905	40349404	chr10	40416821	40417320	Cdk19os|chr10:40416821-40417320	0.6317641227155	.	.
chr10	40629674	40630173	chr10	40300650	40301149	Ddo|chr10:40300650-40301149	0.374369144191358	.	.
chr10	40682406	40682905	chr10	40637746	40638245	Mettl24|chr10:40637746-40638245	0.548171749896937	.	.
chr10	40682406	40682905	chr10	40638287	40638786	Mettl24|chr10:40638287-40638786	0.353644222255659	.	.
chr10	40682406	40682905	chr10	40638794	40639293	Mettl24|chr10:40638794-40639293	0.393594524685178	.	.
chr10	40682406	40682905	chr10	40681866	40682365	Mettl24|chr10:40681866-40682365	0.514615439349337	.	.
chr10	40682966	40683465	chr10	40637746	40638245	Mettl24|chr10:40637746-40638245	0.501233138916172	.	.
chr10	40682966	40683465	chr10	40638287	40638786	Mettl24|chr10:40638287-40638786	0.55185619433365	.	.
chr10	40682966	40683465	chr10	40638794	40639293	Mettl24|chr10:40638794-40639293	0.422970828560477	.	.
chr10	40682966	40683465	chr10	40639389	40639888	Mettl24|chr10:40639389-40639888	0.362624115678156	.	.
chr10	40883216	40883715	chr10	41204316	41204815	Cdc40|chr10:41204316-41204815	0.558292871972494	.	.
chr10	40883216	40883715	chr10	41204316	41204815	Wasf1|chr10:41204316-41204815	0.558292871972494	.	.
chr10	40883975	40884474	chr10	40638794	40639293	Cdc40|chr10:40638794-40639293	0.36746660982064	.	.
chr10	40883975	40884474	chr10	40638794	40639293	Wasf1|chr10:40638794-40639293	0.36746660982064	.	.
chr10	41071321	41071820	chr10	41434516	41435015	Gpr6|chr10:41434516-41435015	0.540450572815281	.	.
chr10	41303028	41303527	chr10	41004323	41004822	Ak9|chr10:41004323-41004822	0.425913480949083	.	.
chr10	41303028	41303527	chr10	41004323	41004822	Fig4|chr10:41004323-41004822	0.425913480949083	.	.
chr10	41303669	41304168	chr10	41204316	41204815	Ak9|chr10:41204316-41204815	0.422065722517868	.	.
chr10	41303669	41304168	chr10	41204316	41204815	Fig4|chr10:41204316-41204815	0.422065722517868	.	.
chr10	41303669	41304168	chr10	41288740	41289239	Ak9|chr10:41288740-41289239	0.520398930151526	.	.
chr10	41303669	41304168	chr10	41288740	41289239	Fig4|chr10:41288740-41289239	0.520398930151526	.	.
chr10	41303669	41304168	chr10	41294398	41294897	Ak9|chr10:41294398-41294897	0.426247719837271	.	.
chr10	41303669	41304168	chr10	41294398	41294897	Fig4|chr10:41294398-41294897	0.426247719837271	.	.
chr10	41450048	41450547	chr10	41004323	41004822	Zbtb24|chr10:41004323-41004822	0.467949753381891	.	.
chr10	41490156	41490655	chr10	41204316	41204815	Ppil6|chr10:41204316-41204815	0.548109187324118	.	.
chr10	41490156	41490655	chr10	41204316	41204815	Smpd2|chr10:41204316-41204815	0.548109187324118	.	.
chr10	41490156	41490655	chr10	41204929	41205428	Ppil6|chr10:41204929-41205428	0.447331785555373	.	.
chr10	41490156	41490655	chr10	41204929	41205428	Smpd2|chr10:41204929-41205428	0.447331785555373	.	.
chr10	41490156	41490655	chr10	41288740	41289239	Ppil6|chr10:41288740-41289239	0.434417097949642	.	.
chr10	41490156	41490655	chr10	41288740	41289239	Smpd2|chr10:41288740-41289239	0.434417097949642	.	.
chr10	41490156	41490655	chr10	41294398	41294897	Ppil6|chr10:41294398-41294897	0.514124000176722	.	.
chr10	41490156	41490655	chr10	41294398	41294897	Smpd2|chr10:41294398-41294897	0.514124000176722	.	.
chr10	41490156	41490655	chr10	41295019	41295518	Ppil6|chr10:41295019-41295518	0.489903741114689	.	.
chr10	41490156	41490655	chr10	41295019	41295518	Smpd2|chr10:41295019-41295518	0.489903741114689	.	.
chr10	41490156	41490655	chr10	41678789	41679288	Ppil6|chr10:41678789-41679288	0.374062789852039	.	.
chr10	41490156	41490655	chr10	41678789	41679288	Ppil6|chr10:41678789-41679288	0.37406278985204	.	.
chr10	41490156	41490655	chr10	41678789	41679288	Smpd2|chr10:41678789-41679288	0.374062789852039	.	.
chr10	41490156	41490655	chr10	41678789	41679288	Smpd2|chr10:41678789-41679288	0.37406278985204	.	.
chr10	41518365	41518864	chr10	41887125	41887624	Cd164|chr10:41887125-41887624	0.369343656562296	.	.
chr10	41518902	41519401	chr10	41294398	41294897	Cd164|chr10:41294398-41294897	0.493835350225036	.	.
chr10	41518902	41519401	chr10	41295019	41295518	Cd164|chr10:41295019-41295518	0.340864728222901	.	.
chr10	41518902	41519401	chr10	41678789	41679288	Cd164|chr10:41678789-41679288	0.438102875432271	.	.
chr10	41518902	41519401	chr10	41887125	41887624	Cd164|chr10:41887125-41887624	0.409223930617347	.	.
chr10	41553207	41553706	chr10	41678789	41679288	Gm17196|chr10:41678789-41679288	0.359323189481605	.	.
chr10	41809843	41810342	chr10	41678789	41679288	Cep57l1|chr10:41678789-41679288	0.442728910889969	.	.
chr10	41809843	41810342	chr10	41678789	41679288	Sesn1|chr10:41678789-41679288	0.442728910889969	.	.
chr10	41809843	41810342	chr10	41830818	41831317	Cep57l1|chr10:41830818-41831317	0.369385038327921	.	.
chr10	41809843	41810342	chr10	41830818	41831317	Sesn1|chr10:41830818-41831317	0.369385038327921	.	.
chr10	41809843	41810342	chr10	41887125	41887624	Cep57l1|chr10:41887125-41887624	0.384450876212608	.	.
chr10	41809843	41810342	chr10	41887125	41887624	Cep57l1|chr10:41887125-41887624	0.384450876212609	.	.
chr10	41809843	41810342	chr10	41887125	41887624	Sesn1|chr10:41887125-41887624	0.384450876212608	.	.
chr10	41809843	41810342	chr10	41887125	41887624	Sesn1|chr10:41887125-41887624	0.384450876212609	.	.
chr10	41809843	41810342	chr10	42030888	42031387	Cep57l1|chr10:42030888-42031387	0.479198830084542	.	.
chr10	41809843	41810342	chr10	42030888	42031387	Sesn1|chr10:42030888-42031387	0.479198830084542	.	.
chr10	41809843	41810342	chr10	42070591	42071090	Cep57l1|chr10:42070591-42071090	0.450212124912897	.	.
chr10	41809843	41810342	chr10	42070591	42071090	Sesn1|chr10:42070591-42071090	0.450212124912897	.	.
chr10	41809843	41810342	chr10	42118520	42119019	Cep57l1|chr10:42118520-42119019	0.552715407744638	.	.
chr10	41809843	41810342	chr10	42118520	42119019	Sesn1|chr10:42118520-42119019	0.552715407744638	.	.
chr10	41809843	41810342	chr10	42227557	42228056	Cep57l1|chr10:42227557-42228056	0.739922160274792	.	.
chr10	41809843	41810342	chr10	42227557	42228056	Sesn1|chr10:42227557-42228056	0.739922160274792	.	.
chr10	42018185	42018684	chr10	42005205	42005704	1700016J18Rik|chr10:42005205-42005704	0.430789020427363	.	.
chr10	42018185	42018684	chr10	42005205	42005704	Armc2|chr10:42005205-42005704	0.430789020427363	.	.
chr10	42478381	42478880	chr10	42005205	42005704	Afg1l|chr10:42005205-42005704	0.573849815471275	.	.
chr10	42478381	42478880	chr10	42030888	42031387	Afg1l|chr10:42030888-42031387	0.39037203653713	.	.
chr10	42478381	42478880	chr10	42118520	42119019	Afg1l|chr10:42118520-42119019	0.408462838236841	.	.
chr10	42478381	42478880	chr10	42227557	42228056	Afg1l|chr10:42227557-42228056	0.516097303795478	.	.
chr10	42502326	42502825	chr10	42832556	42833055	Snx3|chr10:42832556-42833055	0.533399225576678	.	.
chr10	42761268	42761767	chr10	43020829	43021328	Sec63|chr10:43020829-43021328	0.415201822548384	.	.
chr10	42863983	42864482	chr10	42678656	42679155	Gm34006|chr10:42678656-42679155	0.430580994798343	.	.
chr10	42863983	42864482	chr10	43006480	43006979	Gm34006|chr10:43006480-43006979	0.347235698239303	.	.
chr10	43174324	43174823	chr10	43020829	43021328	9030612E09Rik|chr10:43020829-43021328	0.484752027650774	.	.
chr10	43174324	43174823	chr10	43020829	43021328	Sobp|chr10:43020829-43021328	0.484752027650774	.	.
chr10	43174324	43174823	chr10	43439355	43439854	9030612E09Rik|chr10:43439355-43439854	0.570272225127197	.	.
chr10	43174324	43174823	chr10	43439355	43439854	Sobp|chr10:43439355-43439854	0.570272225127197	.	.
chr10	43174871	43175370	chr10	43372272	43372771	9030612E09Rik|chr10:43372272-43372771	0.354904570968427	.	.
chr10	43174871	43175370	chr10	43372272	43372771	Sobp|chr10:43372272-43372771	0.354904570968427	.	.
chr10	43175441	43175940	chr10	43452371	43452870	9030612E09Rik|chr10:43452371-43452870	0.345273928278005	.	.
chr10	43221102	43221601	chr10	42832556	42833055	Pdss2|chr10:42832556-42833055	0.349675366411378	.	.
chr10	43221102	43221601	chr10	42958099	42958598	Pdss2|chr10:42958099-42958598	0.39910719456407	.	.
chr10	43221102	43221601	chr10	43020829	43021328	Pdss2|chr10:43020829-43021328	0.346858584743424	.	.
chr10	43221102	43221601	chr10	43331724	43332223	Pdss2|chr10:43331724-43332223	0.638431243450015	.	.
chr10	43221102	43221601	chr10	43362775	43363274	Pdss2|chr10:43362775-43363274	0.405997165493115	.	.
chr10	43221102	43221601	chr10	43363296	43363795	Pdss2|chr10:43363296-43363795	0.40686174685244	.	.
chr10	43221102	43221601	chr10	43399436	43399935	Pdss2|chr10:43399436-43399935	0.415676895924903	.	.
chr10	43221102	43221601	chr10	43439355	43439854	Pdss2|chr10:43439355-43439854	0.362333985279725	.	.
chr10	43479312	43479811	chr10	43006480	43006979	Bend3|chr10:43006480-43006979	0.35658471327287	.	.
chr10	43479312	43479811	chr10	43655010	43655509	Bend3|chr10:43655010-43655509	0.402076962745911	.	.
chr10	43540736	43541235	chr10	43331724	43332223	1700021F05Rik|chr10:43331724-43332223	0.397741986713222	.	.
chr10	45485562	45486061	chr10	45138064	45138563	Lin28b|chr10:45138064-45138563	0.376948199569394	.	.
chr10	45486237	45486736	chr10	45103172	45103671	Lin28b|chr10:45103172-45103671	0.453096162623685	.	.
chr10	49788557	49789056	chr10	49783245	49783744	Grik2|chr10:49783245-49783744	0.359697179905532	.	.
chr10	49788557	49789056	chr10	50169056	50169555	Grik2|chr10:50169056-50169555	0.346589988327935	.	.
chr10	52233366	52233865	chr10	52216726	52217225	Dcbld1|chr10:52216726-52217225	0.444599345684468	.	.
chr10	52233867	52234366	chr10	52216726	52217225	Dcbld1|chr10:52216726-52217225	0.422314717064215	.	.
chr10	52381975	52382474	chr10	52216726	52217225	Gopc|chr10:52216726-52217225	0.534599286650231	.	.
chr10	52690218	52690717	chr10	52704503	52705002	Slc35f1|chr10:52704503-52705002	0.462480541703945	.	.
chr10	52690801	52691300	chr10	52704503	52705002	Slc35f1|chr10:52704503-52705002	0.401876153469272	.	.
chr10	53379691	53380190	chr10	53444688	53445187	Cep85l|chr10:53444688-53445187	0.425318610735611	.	.
chr10	53379691	53380190	chr10	53503178	53503677	Cep85l|chr10:53503178-53503677	0.512024786368282	.	.
chr10	53379691	53380190	chr10	53612158	53612657	Cep85l|chr10:53612158-53612657	0.341300448760623	.	.
chr10	53379691	53380190	chr10	53713839	53714338	Cep85l|chr10:53713839-53714338	0.520801247946921	.	.
chr10	53629199	53629698	chr10	53398478	53398977	Mcm9|chr10:53398478-53398977	0.34778035135543	.	.
chr10	57486054	57486553	chr10	57604617	57605116	4930467K11Rik|chr10:57604617-57605116	0.35084689466498	.	.
chr10	57486054	57486553	chr10	57604617	57605116	Hsf2|chr10:57604617-57605116	0.35084689466498	.	.
chr10	57486588	57487087	chr10	57313719	57314218	4930467K11Rik|chr10:57313719-57314218	0.404769159199363	.	.
chr10	57486588	57487087	chr10	57313719	57314218	Hsf2|chr10:57313719-57314218	0.404769159199363	.	.
chr10	57486588	57487087	chr10	57572089	57572588	4930467K11Rik|chr10:57572089-57572588	0.389063193459997	.	.
chr10	57486588	57487087	chr10	57572089	57572588	Hsf2|chr10:57572089-57572588	0.389063193459997	.	.
chr10	57532304	57532803	chr10	57313719	57314218	Serinc1|chr10:57313719-57314218	0.549452162304231	.	.
chr10	57532304	57532803	chr10	57572089	57572588	Serinc1|chr10:57572089-57572588	0.377549716829762	.	.
chr10	57631815	57632314	chr10	57663737	57664236	Pkib|chr10:57663737-57664236	0.513270517925307	.	.
chr10	58255194	58255693	chr10	58618777	58619276	Gcc2|chr10:58618777-58619276	0.429658136403101	.	.
chr10	58323065	58323564	chr10	58371409	58371908	Lims1|chr10:58371409-58371908	0.634270336962381	.	.
chr10	58323065	58323564	chr10	58564632	58565131	Lims1|chr10:58564632-58565131	0.356286325252048	.	.
chr10	58446597	58447096	chr10	58618777	58619276	Ranbp2|chr10:58618777-58619276	0.583232762373991	.	.
chr10	58497623	58498122	chr10	58371409	58371908	Ccdc138|chr10:58371409-58371908	0.479461000300105	.	.
chr10	58497623	58498122	chr10	58564632	58565131	Ccdc138|chr10:58564632-58565131	0.420484446311191	.	.
chr10	58675506	58676005	chr10	58618777	58619276	Edar|chr10:58618777-58619276	0.409807552054169	.	.
chr10	58813051	58813550	chr10	58981825	58982324	Sh3rf3|chr10:58981825-58982324	0.588145808382096	.	.
chr10	59221544	59222043	chr10	59334817	59335316	Sept10|chr10:59334817-59335316	0.4111395235542	.	.
chr10	59221544	59222043	chr10	59334817	59335316	Sowahc|chr10:59334817-59335316	0.4111395235542	.	.
chr10	59322979	59323478	chr10	59166491	59166990	P4ha1|chr10:59166491-59166990	0.333714887951706	.	.
chr10	59615883	59616382	chr10	59539373	59539872	Gm10322|chr10:59539373-59539872	0.481137325733388	.	.
chr10	59615883	59616382	chr10	59539373	59539872	Mcu|chr10:59539373-59539872	0.481137325733388	.	.
chr10	59616480	59616979	chr10	59334817	59335316	Gm10322|chr10:59334817-59335316	0.543763031312398	.	.
chr10	59616480	59616979	chr10	59334817	59335316	Mcu|chr10:59334817-59335316	0.543763031312398	.	.
chr10	59616480	59616979	chr10	59539373	59539872	Gm10322|chr10:59539373-59539872	0.350086891010465	.	.
chr10	59616480	59616979	chr10	59539373	59539872	Mcu|chr10:59539373-59539872	0.350086891010465	.	.
chr10	59616480	59616979	chr10	59784560	59785059	Gm10322|chr10:59784560-59785059	0.47745803982024	.	.
chr10	59616480	59616979	chr10	59784560	59785059	Mcu|chr10:59784560-59785059	0.47745803982024	.	.
chr10	59702220	59702719	chr10	59292547	59293046	Micu1|chr10:59292547-59293046	0.517575375294998	.	.
chr10	59702220	59702719	chr10	59386852	59387351	Micu1|chr10:59386852-59387351	0.422428228012984	.	.
chr10	59702220	59702719	chr10	59490852	59491351	Micu1|chr10:59490852-59491351	0.344283788570614	.	.
chr10	59702220	59702719	chr10	59784560	59785059	Micu1|chr10:59784560-59785059	0.488889713513681	.	.
chr10	59702220	59702719	chr10	59825304	59825803	Micu1|chr10:59825304-59825803	0.475655570107101	.	.
chr10	59702220	59702719	chr10	59899607	59900106	Micu1|chr10:59899607-59900106	0.462223266506565	.	.
chr10	59702220	59702719	chr10	59930864	59931363	Micu1|chr10:59930864-59931363	0.596248315129409	.	.
chr10	59879326	59879825	chr10	59593732	59594231	Dnajb12|chr10:59593732-59594231	0.570837403367272	.	.
chr10	59879326	59879825	chr10	59835683	59836182	Dnajb12|chr10:59835683-59836182	0.411655893781457	.	.
chr10	59879326	59879825	chr10	59864987	59865486	Dnajb12|chr10:59864987-59865486	0.364711783532269	.	.
chr10	59879903	59880402	chr10	59892945	59893444	Dnajb12|chr10:59892945-59893444	0.470943346923519	.	.
chr10	59879903	59880402	chr10	59943024	59943523	Dnajb12|chr10:59943024-59943523	0.376885501898127	.	.
chr10	59951690	59952189	chr10	59835683	59836182	Ddit4|chr10:59835683-59836182	0.376159748274934	.	.
chr10	60002852	60003351	chr10	59825304	59825803	Anapc16|chr10:59825304-59825803	0.342150787774408	.	.
chr10	60002852	60003351	chr10	59825304	59825803	Ascc1|chr10:59825304-59825803	0.342150787774408	.	.
chr10	60002852	60003351	chr10	59835683	59836182	Anapc16|chr10:59835683-59836182	0.610368820126231	.	.
chr10	60002852	60003351	chr10	59835683	59836182	Ascc1|chr10:59835683-59836182	0.610368820126231	.	.
chr10	60002852	60003351	chr10	59930864	59931363	Anapc16|chr10:59930864-59931363	0.489607722280663	.	.
chr10	60002852	60003351	chr10	59930864	59931363	Ascc1|chr10:59930864-59931363	0.489607722280663	.	.
chr10	60105854	60106353	chr10	60108659	60109158	Spock2|chr10:60108659-60109158	0.336903270943443	.	.
chr10	60752559	60753058	chr10	60821889	60822388	Slc29a3|chr10:60821889-60822388	0.724525641255496	.	.
chr10	60752559	60753058	chr10	61019530	61020029	Slc29a3|chr10:61019530-61020029	0.430513044781045	.	.
chr10	60752559	60753058	chr10	61037151	61037650	Slc29a3|chr10:61037151-61037650	0.603782747352702	.	.
chr10	60752559	60753058	chr10	61068463	61068962	Slc29a3|chr10:61068463-61068962	0.562784438313915	.	.
chr10	60831386	60831885	chr10	60760360	60760859	Unc5b|chr10:60760360-60760859	0.391289723775821	.	.
chr10	60831386	60831885	chr10	60821889	60822388	Unc5b|chr10:60821889-60822388	0.396468464265288	.	.
chr10	60831386	60831885	chr10	61037151	61037650	Unc5b|chr10:61037151-61037650	0.619174988161493	.	.
chr10	61147435	61147934	chr10	61175819	61176318	Sgpl1|chr10:61175819-61176318	0.398767346768236	.	.
chr10	61147435	61147934	chr10	61341474	61341973	Sgpl1|chr10:61341474-61341973	0.3408018982567	.	.
chr10	61383246	61383745	chr10	61037151	61037650	Pald1|chr10:61037151-61037650	0.520423761529162	.	.
chr10	61383246	61383745	chr10	61362962	61363461	Pald1|chr10:61362962-61363461	0.422809246696068	.	.
chr10	61475458	61475957	chr10	61019530	61020029	Lrrc20|chr10:61019530-61020029	0.473103975957096	.	.
chr10	61475458	61475957	chr10	61037151	61037650	Lrrc20|chr10:61037151-61037650	0.398476357475911	.	.
chr10	61475458	61475957	chr10	61275776	61276275	Lrrc20|chr10:61275776-61276275	0.377891379984698	.	.
chr10	61475458	61475957	chr10	61331014	61331513	Lrrc20|chr10:61331014-61331513	0.367090795776594	.	.
chr10	61475458	61475957	chr10	61362962	61363461	Lrrc20|chr10:61362962-61363461	0.42998501141324	.	.
chr10	61475458	61475957	chr10	61625504	61626003	Lrrc20|chr10:61625504-61626003	0.396938774442719	.	.
chr10	61475965	61476464	chr10	61037151	61037650	D830039M14Rik|chr10:61037151-61037650	0.437541405351638	.	.
chr10	61475965	61476464	chr10	61037151	61037650	Lrrc20|chr10:61037151-61037650	0.437541405351638	.	.
chr10	61475965	61476464	chr10	61570075	61570574	D830039M14Rik|chr10:61570075-61570574	0.444315317739038	.	.
chr10	61475965	61476464	chr10	61570075	61570574	Lrrc20|chr10:61570075-61570574	0.444315317739038	.	.
chr10	61648322	61648821	chr10	61331014	61331513	Ppa1|chr10:61331014-61331513	0.561701012301467	.	.
chr10	61648322	61648821	chr10	61885570	61886069	Ppa1|chr10:61885570-61886069	0.355383985117532	.	.
chr10	61680030	61680529	chr10	61362962	61363461	1700022H01Rik|chr10:61362962-61363461	0.497425921946144	.	.
chr10	61680030	61680529	chr10	61362962	61363461	Sar1a|chr10:61362962-61363461	0.497425921946144	.	.
chr10	61680030	61680529	chr10	61848415	61848914	1700022H01Rik|chr10:61848415-61848914	0.551283624688339	.	.
chr10	61680030	61680529	chr10	61848415	61848914	Sar1a|chr10:61848415-61848914	0.551283624688339	.	.
chr10	61680030	61680529	chr10	61980369	61980868	1700022H01Rik|chr10:61980369-61980868	0.444931060567113	.	.
chr10	61680030	61680529	chr10	61980369	61980868	Sar1a|chr10:61980369-61980868	0.444931060567113	.	.
chr10	61714894	61715393	chr10	61362962	61363461	Aifm2|chr10:61362962-61363461	0.723069039433164	.	.
chr10	61714894	61715393	chr10	61848415	61848914	Aifm2|chr10:61848415-61848914	0.37769675229187	.	.
chr10	61714894	61715393	chr10	61965466	61965965	Aifm2|chr10:61965466-61965965	0.498726700426602	.	.
chr10	61783689	61784188	chr10	61885570	61886069	H2afy2|chr10:61885570-61886069	0.608088372572747	.	.
[truncated: 27,612 more rows]
